# Supplementary material for: Geometric alignment of aminoacyl-tRNA relative to catalytic centers of the ribosome underpins accurate mRNA decoding
Source: Nat Commun. 2023 Sep 11;14:5582. doi: 10.1038/s41467-023-40404-9 (PMC10495418; doi:10.1038/s41467-023-40404-9)
Supplement: Supplementary file 7 — Source Data [file 41467_2023_40404_MOESM7_ESM.zip]

Archive with 143 entries (123 files):
- Girodat_Nat_Comm_data/
- __MACOSX/._Girodat_Nat_Comm_data
- Girodat_Nat_Comm_data/Supplemental Fig 4/
- Girodat_Nat_Comm_data/Supplemental Fig 3/
- Girodat_Nat_Comm_data/.DS_Store
- __MACOSX/Girodat_Nat_Comm_data/._.DS_Store
- Girodat_Nat_Comm_data/Supplemental Fig 2/
- Girodat_Nat_Comm_data/Supplemental Fig 5/
- Girodat_Nat_Comm_data/Fig8/
- Girodat_Nat_Comm_data/Fig1/
- Girodat_Nat_Comm_data/Fig6/
- Girodat_Nat_Comm_data/Fig7/
- Girodat_Nat_Comm_data/Models/
- Girodat_Nat_Comm_data/Supplemental Fig 7/
- Girodat_Nat_Comm_data/Supplemental Fig 9/
- Girodat_Nat_Comm_data/Supplemental Fig 8/
- Girodat_Nat_Comm_data/Supplemental Fig 6/
- Girodat_Nat_Comm_data/Supplemental Fig 1/
- Girodat_Nat_Comm_data/Supplemental Fig 10/
- Girodat_Nat_Comm_data/Fig5/
- Girodat_Nat_Comm_data/Fig2/
- Girodat_Nat_Comm_data/Fig3/
- Girodat_Nat_Comm_data/Fig4/
- Girodat_Nat_Comm_data/Supplemental Fig 4/Near-cognate-EVN-Rcca-cca.dat
- Girodat_Nat_Comm_data/Supplemental Fig 4/.DS_Store
- __MACOSX/Girodat_Nat_Comm_data/Supplemental Fig 4/._.DS_Store
- Girodat_Nat_Comm_data/Supplemental Fig 4/Cognate-EVN-Rcca-cca.dat
- Girodat_Nat_Comm_data/Supplemental Fig 4/Cognate-Rcca-cca.dat
- Girodat_Nat_Comm_data/Supplemental Fig 4/Cognate-NEO-Rcca-cca.dat
- Girodat_Nat_Comm_data/Supplemental Fig 4/Cognate-GEN-Rcca-cca.dat
- Girodat_Nat_Comm_data/Supplemental Fig 4/Near-cognate-GEN-Rcca-cca.dat
- Girodat_Nat_Comm_data/Supplemental Fig 4/Near-cognate-HygA-Rcca-cca.dat
- Girodat_Nat_Comm_data/Supplemental Fig 4/Near-cognate-NEO-Rcca-cca.dat
- Girodat_Nat_Comm_data/Supplemental Fig 4/Cognate-HygA-Rcca-cca.dat
- Girodat_Nat_Comm_data/Supplemental Fig 4/Near-cognate-Rcca-cca.dat
- Girodat_Nat_Comm_data/Supplemental Fig 3/Near-cognate-NEO-fe.txt
- Girodat_Nat_Comm_data/Supplemental Fig 3/Cognate-NEO-fe.txt
- Girodat_Nat_Comm_data/Supplemental Fig 3/Cognate-GEN-fe.txt
- Girodat_Nat_Comm_data/Supplemental Fig 3/Near-cognate-GEN-fe.txt
- Girodat_Nat_Comm_data/Supplemental Fig 2/GONC1-GONC4-sigma2.dat
- Girodat_Nat_Comm_data/Supplemental Fig 2/HONC1-HONC4-sigma2.dat
- Girodat_Nat_Comm_data/Supplemental Fig 2/NOC1-NOC4-sigma2.dat
- Girodat_Nat_Comm_data/Supplemental Fig 2/ONC1-ONC4-sigma2.dat
- Girodat_Nat_Comm_data/Supplemental Fig 2/EOC1-EOC4-sigma2.dat
- Girodat_Nat_Comm_data/Supplemental Fig 2/GOC1-GOC4-sigma2.dat
- Girodat_Nat_Comm_data/Supplemental Fig 2/OC1-OC4-sigma2.dat
- Girodat_Nat_Comm_data/Supplemental Fig 2/HOC1-HOC4-sigma2.dat
- Girodat_Nat_Comm_data/Supplemental Fig 2/EONC1-EONC4-sigma2.dat
- Girodat_Nat_Comm_data/Supplemental Fig 2/NONC1-NONC4-sigma2.dat
- Girodat_Nat_Comm_data/Supplemental Fig 5/Near-cognate-Gentamicin-AtRNA-RMSF.dat
- Girodat_Nat_Comm_data/Supplemental Fig 5/Near-cognate-Neomycin-AtRNA-RMSF.dat
- Girodat_Nat_Comm_data/Supplemental Fig 5/Cognate-Neomycin-AtRNA-RMSF.dat
- Girodat_Nat_Comm_data/Supplemental Fig 5/Cognate-Gentamicin-AtRNA-RMSF.dat
- Girodat_Nat_Comm_data/Fig8/Fig8-NatComm.ai
- __MACOSX/Girodat_Nat_Comm_data/Fig8/._Fig8-NatComm.ai
- Girodat_Nat_Comm_data/Fig1/Fig1-NatComm.ai
- __MACOSX/Girodat_Nat_Comm_data/Fig1/._Fig1-NatComm.ai
- Girodat_Nat_Comm_data/Fig6/Near-cognate-EVN-fe.txt
- Girodat_Nat_Comm_data/Fig6/Cognate-EVN-fe.txt
- Girodat_Nat_Comm_data/Fig6/mRNA-tRNA-angles.xlsx
- __MACOSX/Girodat_Nat_Comm_data/Fig6/._mRNA-tRNA-angles.xlsx
- Girodat_Nat_Comm_data/Fig7/Hygr-disrupted.dat.tga
- Girodat_Nat_Comm_data/Fig7/Hygr-far.dat.tga
- Girodat_Nat_Comm_data/Fig7/Hygr-bent.dat.tga
- Girodat_Nat_Comm_data/Models/Cognate-GEN-Start.pdb
- __MACOSX/Girodat_Nat_Comm_data/Models/._Cognate-GEN-Start.pdb
- Girodat_Nat_Comm_data/Models/Cognate-GEN-End.pdb
- __MACOSX/Girodat_Nat_Comm_data/Models/._Cognate-GEN-End.pdb
- Girodat_Nat_Comm_data/Models/Cognate-NEO-Start.pdb
- __MACOSX/Girodat_Nat_Comm_data/Models/._Cognate-NEO-Start.pdb
- Girodat_Nat_Comm_data/Models/Cognate-Start.pdb
- __MACOSX/Girodat_Nat_Comm_data/Models/._Cognate-Start.pdb
- Girodat_Nat_Comm_data/Models/Near-Cognate-GEN-End.pdb
- __MACOSX/Girodat_Nat_Comm_data/Models/._Near-Cognate-GEN-End.pdb
- Girodat_Nat_Comm_data/Models/Near-Cognate-HYG-End.pdb
- __MACOSX/Girodat_Nat_Comm_data/Models/._Near-Cognate-HYG-End.pdb
- Girodat_Nat_Comm_data/Models/Near-Cognate-End.pdb
- __MACOSX/Girodat_Nat_Comm_data/Models/._Near-Cognate-End.pdb
- Girodat_Nat_Comm_data/Models/Cognate-NEO-End.pdb
- __MACOSX/Girodat_Nat_Comm_data/Models/._Cognate-NEO-End.pdb
- Girodat_Nat_Comm_data/Models/Near-Cognate-NEO-Start.pdb
- __MACOSX/Girodat_Nat_Comm_data/Models/._Near-Cognate-NEO-Start.pdb
- Girodat_Nat_Comm_data/Models/Near-Cognate-EVN-End.pdb
- __MACOSX/Girodat_Nat_Comm_data/Models/._Near-Cognate-EVN-End.pdb
- Girodat_Nat_Comm_data/Models/Cognate-HYG-Start.pdb
- __MACOSX/Girodat_Nat_Comm_data/Models/._Cognate-HYG-Start.pdb
- Girodat_Nat_Comm_data/Models/Cognate-EVN-Start.pdb
- __MACOSX/Girodat_Nat_Comm_data/Models/._Cognate-EVN-Start.pdb
- Girodat_Nat_Comm_data/Models/Near-Cognate-GEN-Start.pdb
- __MACOSX/Girodat_Nat_Comm_data/Models/._Near-Cognate-GEN-Start.pdb
- Girodat_Nat_Comm_data/Models/Cognate-End.pdb
- __MACOSX/Girodat_Nat_Comm_data/Models/._Cognate-End.pdb
- Girodat_Nat_Comm_data/Models/Neaer-Cognate-Start.pdb
- __MACOSX/Girodat_Nat_Comm_data/Models/._Neaer-Cognate-Start.pdb
- Girodat_Nat_Comm_data/Models/Near-Cognate-NEO-End.pdb
- __MACOSX/Girodat_Nat_Comm_data/Models/._Near-Cognate-NEO-End.pdb
- Girodat_Nat_Comm_data/Supplemental Fig 7/.DS_Store
- __MACOSX/Girodat_Nat_Comm_data/Supplemental Fig 7/._.DS_Store
- Girodat_Nat_Comm_data/Supplemental Fig 7/Supp_Fig_7.ai
- __MACOSX/Girodat_Nat_Comm_data/Supplemental Fig 7/._Supp_Fig_7.ai
- Girodat_Nat_Comm_data/Supplemental Fig 9/Supp_Fig_9.tga
- Girodat_Nat_Comm_data/Supplemental Fig 8/Supp_Fig_8.ai
- Girodat_Nat_Comm_data/Supplemental Fig 6/Cognate-Rcca-cca.dat
- Girodat_Nat_Comm_data/Supplemental Fig 6/Near-cognate-HygA-Rcca-cca.dat
- Girodat_Nat_Comm_data/Supplemental Fig 6/Cognate-HygA-Rcca-cca.dat
- Girodat_Nat_Comm_data/Supplemental Fig 6/Near-cognate-Rcca-cca.dat
- Girodat_Nat_Comm_data/Supplemental Fig 1/NOC1-NOC4-sigma.dat
- Girodat_Nat_Comm_data/Supplemental Fig 1/NONC1-NONC4-sigma.dat
- Girodat_Nat_Comm_data/Supplemental Fig 1/GONC1-GONC4-sigma.dat
- Girodat_Nat_Comm_data/Supplemental Fig 1/GOC1-GOC4-sigma.dat
- Girodat_Nat_Comm_data/Supplemental Fig 1/HOC1-HOC4-sigma.dat
- Girodat_Nat_Comm_data/Supplemental Fig 1/OC1-OC4-sigma.dat
- Girodat_Nat_Comm_data/Supplemental Fig 1/HONC1-HONC4-sigma.dat
- Girodat_Nat_Comm_data/Supplemental Fig 1/EOC1-EOC4-sigma.dat
- Girodat_Nat_Comm_data/Supplemental Fig 1/ONC1-ONC4-sigma.dat
- Girodat_Nat_Comm_data/Supplemental Fig 1/EONC1-EONC4-sigma.dat
- Girodat_Nat_Comm_data/Supplemental Fig 10/Near-cognate-EVN-diffusion.txt
- Girodat_Nat_Comm_data/Supplemental Fig 10/Cognate-diffusion.txt
- Girodat_Nat_Comm_data/Supplemental Fig 10/Near-cognate-HygA-diffusion.txt
- Girodat_Nat_Comm_data/Supplemental Fig 10/Near-cognate-GEN-diffusion.txt
- Girodat_Nat_Comm_data/Supplemental Fig 10/Cognate-GEN-diffusion.txt
- Girodat_Nat_Comm_data/Supplemental Fig 10/Cognate-EVN-diffusion.txt
- Girodat_Nat_Comm_data/Supplemental Fig 10/Near-cognate-NEO-diffusion.txt
- Girodat_Nat_Comm_data/Supplemental Fig 10/Near-cognate-diffusion.txt
- Girodat_Nat_Comm_data/Supplemental Fig 10/Cognate-HygA-diffusion.txt
- Girodat_Nat_Comm_data/Supplemental Fig 10/Cognate-NEO-diffusion.txt
- Girodat_Nat_Comm_data/Fig5/Cognate-G19-C56-ASF.dat
- Girodat_Nat_Comm_data/Fig5/mRNA-tRNA-angles.xlsx
- __MACOSX/Girodat_Nat_Comm_data/Fig5/._mRNA-tRNA-angles.xlsx
- Girodat_Nat_Comm_data/Fig5/Near-cognate-AtRNA-RMSF.dat
- __MACOSX/Girodat_Nat_Comm_data/Fig5/._Near-cognate-AtRNA-RMSF.dat
- Girodat_Nat_Comm_data/Fig5/Cognate-AtRNA-RMSF.dat
- __MACOSX/Girodat_Nat_Comm_data/Fig5/._Cognate-AtRNA-RMSF.dat
- Girodat_Nat_Comm_data/Fig5/Near-cognateG19-C56-ASF.dat
- Girodat_Nat_Comm_data/Fig2/Near-cognate-9sims-alternative-FE.txt
- Girodat_Nat_Comm_data/Fig2/Near-cognate-91sims-FE.txt
- Girodat_Nat_Comm_data/Fig2/Cognate-100sims-FE.txt
- Girodat_Nat_Comm_data/Fig3/Cognate-CCA-Rswi-DIII.txt
- Girodat_Nat_Comm_data/Fig3/Near-cognate-Rswi-Rswi-DIII.txt
- Girodat_Nat_Comm_data/Fig4/Near-cognate-Relbow-RL14-Distance.txt
- Girodat_Nat_Comm_data/Fig4/Near-cognate-Rcca-cca-distance.dat
- Girodat_Nat_Comm_data/Fig4/Cognate-Rcca-cca-distance.dat
- Girodat_Nat_Comm_data/Fig4/Cognate-Relbow-L14-Distance.txt
