# Supplementary material for: Geometric alignment of aminoacyl-tRNA relative to catalytic centers of the ribosome underpins accurate mRNA decoding
Source: Nat Commun. 2023 Sep 11;14:5582. doi: 10.1038/s41467-023-40404-9 (PMC10495418; doi:10.1038/s41467-023-40404-9)
Supplement: Supplementary file 7 — Source Data [file 41467_2023_40404_MOESM7_ESM.zip › Girodat_Nat_Comm_data/Supplemental Fig 4/Near-cognate-EVN-Rcca-cca.dat]

9.5233469 9.5233469 9.5233469 9.5233469 9.5233469 9.5233469 9.5233469 9.5233469 9.5233469 9.5233469 9.5233469
9.5864019 9.5933313 9.5908451 9.6389227 9.6134472 9.5955210 9.5269089 9.5842667 9.6313610 9.5889359 9.5803814
9.5451479 9.5223694 9.6622553 9.6880941 9.5904312 9.5442343 9.5255194 9.5785284 9.5945768 9.6226673 9.5868683
9.4492979 9.4077768 9.5548725 9.4253883 9.5479765 9.4777946 9.3867731 9.6126947 9.4241104 9.5332251 9.4837475
9.4373674 9.3982458 9.4644279 9.4037752 9.4791050 9.3883171 9.4447956 9.6457415 9.4578171 9.3862057 9.4803610
9.3892765 9.4030981 9.3595419 9.2666521 9.4644766 9.2858791 9.3955517 9.4962959 9.3732090 9.3333712 9.4716387
9.2712717 9.4667988 9.4324036 9.1834669 9.4581861 9.3109179 9.3558168 9.4062452 9.3491211 9.3012171 9.5484800
9.2058153 9.2821941 9.3887596 9.3161449 9.4342995 9.3987465 9.3091974 9.4618740 9.2835140 9.1976242 9.4491138
9.2687597 9.2358360 9.4687138 9.2878094 9.5031881 9.4690981 9.2606134 9.4960470 9.2816324 9.1416063 9.4254303
9.2712975 9.2449913 9.3487101 9.2893143 9.4338112 9.3690987 9.1746407 9.3400507 9.2378531 9.0576458 9.5008287
9.2281532 9.1588049 9.3839922 9.2707062 9.4026318 9.4060631 9.2039261 9.2930527 9.2625895 9.0193834 9.4522686
9.1832848 9.0894766 9.2989454 9.4180822 9.3461123 9.3278751 9.0992126 9.1428699 9.1417818 9.0408363 9.2888641
9.2174730 9.1766901 9.2315941 9.3907366 9.3176680 9.3266335 9.0671139 9.0221901 9.0352201 8.9946165 9.2791090
9.2792397 9.1608219 9.1349058 9.2727966 9.1328535 9.2542515 8.9736576 8.9384022 8.8456192 8.9601698 9.2026052
9.2771912 9.2225647 9.0737753 9.2656012 9.0363913 9.1727381 8.9094219 8.8813581 8.6738348 8.8547115 9.1063261
9.1696539 9.3877697 8.8737078 9.2911444 9.0688944 9.0878992 8.8458090 8.9989853 8.7283773 8.8414526 9.1151266
9.1009312 9.2287130 8.8794813 9.1575174 9.0653534 9.0675135 8.8509245 8.8862820 8.6876717 8.9518948 9.0526752
9.0609093 9.1471767 8.8927746 9.1503820 9.1167917 9.0700617 8.8705320 8.7497549 8.7289047 8.7242270 8.9696569
9.1705933 9.2802935 8.9441462 9.1353788 9.2137356 9.0753136 8.8498316 8.6364489 8.8061419 8.6507158 8.8290424
9.1272001 9.2027750 8.9281683 9.1032219 9.2978678 9.1684608 8.9546728 8.6596422 8.8481617 8.6515617 8.8317881
9.1030989 9.2367620 8.9348307 9.0761738 9.3038282 9.1393785 8.9832811 8.6257668 8.8741693 8.6086483 8.7541504
9.0841188 9.1279602 9.0261793 9.1574831 9.3656931 9.1780138 9.0255823 8.4724894 8.9005184 8.6852732 8.7584467
8.9605942 9.0196486 9.1422863 9.0778446 9.3295088 9.1730747 9.0081453 8.4541941 8.9259729 8.7002153 8.6625242
9.0922985 8.9899912 9.0957394 9.1079302 9.3886948 9.0337048 9.0034266 8.4522896 9.0413685 8.7556343 8.4955864
8.9465504 8.8881083 9.0714417 9.0847034 9.4024601 9.1456156 9.0315590 8.3623638 9.1436090 8.7847338 8.4650440
8.9256411 8.8343620 8.9789076 9.0625458 9.4396248 9.3191118 9.1320896 8.3690491 9.0838308 8.7579737 8.4289274
8.9054184 8.7471685 8.8709641 9.0713615 9.4266415 9.3167543 9.2310286 8.3337231 8.9118528 8.7655592 8.5626907
8.9373903 8.7765999 8.7581320 9.0673428 9.3806047 9.3945627 9.2592239 8.3214417 8.9516459 8.8112497 8.4747419
8.8014193 8.6825171 8.5785923 9.0311193 9.3301249 9.3778582 9.2881393 8.4198818 8.8282032 8.7751322 8.5080328
8.7955780 8.7536488 8.5526133 9.0337286 9.3312273 9.3297377 9.3438644 8.4554262 8.7404718 8.6530218 8.4245777
8.7554808 8.7426395 8.7210073 8.8612051 9.2832899 9.2789888 9.6185150 8.4246244 8.6670637 8.6610460 8.3504028
8.7930155 8.7456160 8.7767839 8.8401804 9.2103491 9.1594963 9.4922409 8.4398117 8.6922283 8.5962620 8.3020096
8.8144169 8.7298489 8.7717562 8.8489304 9.2294941 9.0462980 9.4276896 8.4801455 8.7176685 8.6147165 8.2821426
8.7715130 8.8358440 8.7605591 8.8364286 9.1838770 8.9663181 9.3333197 8.4289675 8.7241812 8.5371027 8.2558746
8.9115210 8.8338165 8.8528852 8.7537441 9.2911673 8.8443146 9.2279892 8.3483353 8.6122417 8.6191254 8.3604040
8.9666758 8.8354244 8.9667912 8.7786655 9.2683935 8.8989182 9.2028999 8.2523336 8.6589699 8.7313404 8.3976603
8.8477011 8.8071899 9.0960464 8.8422470 9.2454367 9.0252314 9.2320261 8.2394648 8.6644945 8.7698631 8.3895617
8.7913599 8.8212013 8.9877272 8.7028828 9.2026005 9.0932112 9.1614304 8.1932545 8.5564880 8.8778667 8.5246038
8.6543703 8.7631569 8.9131889 8.8035736 9.2490215 9.0925741 9.1673479 8.2417765 8.4997654 9.0137758 8.5624962
8.6894855 8.8004608 8.8271723 8.8263168 9.2905836 9.0451822 9.0987005 8.1540947 8.4537306 8.9627314 8.5628901
8.7625351 8.7639542 8.6770201 8.8306808 9.3188152 8.9772615 9.0790644 8.0976133 8.3861685 8.7736130 8.7160425
8.8086128 8.7177877 8.5444250 8.7760906 9.2531452 8.9026985 9.0938168 8.1080523 8.3549013 8.6834993 8.6883497
8.7687702 8.7757463 8.5146503 8.7118006 9.1220083 8.8762674 9.0602722 8.1023970 8.3192978 8.7173481 8.6844664
8.7803078 8.7516842 8.4501438 8.7372379 9.1746998 8.7666340 8.9709940 8.1248827 8.2830238 8.8148956 8.6314230
8.8624144 8.8109655 8.4595032 8.6452942 9.0833960 8.7129822 8.8571129 8.0464725 8.2147903 8.9232063 8.6320772
8.7841845 8.6749744 8.3193388 8.6438208 9.1355457 8.6362591 8.7721519 8.0812635 8.1716690 8.9344625 8.6532116
8.7150288 8.6208887 8.2578011 8.5601768 9.1935749 8.5825491 8.6995010 8.1836748 8.1791000 8.9249649 8.7091684
8.5321379 8.5573587 8.0511379 8.5688839 9.2236509 8.4441509 8.7708654 8.2457771 8.2248964 8.8013868 8.6715155
8.5286951 8.4797812 7.9835868 8.4318333 9.2940702 8.2715635 8.7210732 8.2481422 8.2365570 8.7538748 8.7749338
8.5335340 8.4989119 8.0332079 8.5130987 9.3612165 8.2791700 8.7691889 8.2002659 8.1855221 8.8561897 8.6610909
8.6739588 8.4935036 8.0161390 8.5214272 9.3698597 8.2492037 8.7072792 8.2042494 8.1358147 8.9169035 8.6312485
8.7767229 8.4490137 7.9628625 8.4993410 9.3591461 8.2517815 8.7338028 8.0735626 8.0015602 8.9008989 8.5514565
8.7762136 8.5350494 8.0647373 8.3798742 9.3499918 8.3378420 8.7534027 7.9531422 8.0155849 8.9195900 8.5866537
8.7062178 8.6465263 8.0264187 8.2826548 9.2990551 8.3442049 8.8328047 7.8889279 7.9759979 8.8901453 8.6349306
8.7539425 8.6504622 8.0142336 8.2211409 9.2619705 8.3843794 8.8257084 7.7616162 8.0014858 8.8018866 8.6598520
8.7202520 8.7230625 8.1531782 8.2489443 9.2211924 8.3993912 8.8204012 7.8826571 7.9996538 8.8031502 8.6663523
8.7359982 8.7342196 8.2680054 8.3474274 9.0655079 8.3874769 8.8792629 7.8557200 8.0199499 8.8368292 8.7130861
8.7260094 8.8403234 8.3038101 8.3534126 9.0575409 8.3883114 9.0518227 7.9175181 8.1598768 8.8211517 8.7686701
8.6884232 8.7152672 8.4544525 8.3320112 9.1995335 8.4346457 9.1128635 7.9704456 8.1040745 8.8785324 8.7744923
8.6420383 8.6622477 8.5184193 8.3903151 9.2836266 8.4474659 9.2547617 8.0225801 8.2096148 8.8757305 8.7214155
8.5424862 8.6203899 8.6292753 8.4798479 9.2435465 8.4612999 9.1582003 7.9128499 8.2344933 8.8240786 8.6924000
8.5840607 8.6653633 8.6039801 8.5416527 9.1525517 8.4335546 8.9762859 8.0398293 8.3050089 8.7507992 8.5902901
8.6424084 8.5795717 8.5631714 8.6019602 8.9983654 8.4042921 8.7616453 8.0669518 8.2601719 8.5967836 8.5586147
8.6764536 8.6285381 8.6288414 8.5924683 8.9236574 8.4092188 8.6834888 8.1212482 8.1807814 8.5225000 8.6589918
8.5937567 8.7652931 8.7320528 8.6137686 8.9226799 8.3860016 8.8536434 8.2016859 8.0844221 8.6060905 8.7631989
8.3863344 8.6710796 8.7543221 8.5408945 8.9912891 8.4674578 8.9003115 8.1787271 8.1452370 8.6855803 8.9129095
8.3792095 8.5402021 8.8317795 8.5512886 8.9773788 8.4024382 8.8659639 8.2782011 8.1499405 8.5936766 8.8736601
8.3056488 8.4822159 8.9147053 8.5673018 8.9432802 8.3976879 8.8684139 8.3419733 8.1308765 8.4972410 8.9115314
8.3036041 8.3436613 8.8443785 8.7202911 8.9652233 8.4465752 8.9522820 8.3287563 8.1119537 8.4448395 9.0107841
8.2059021 8.3031616 8.8727865 8.6801224 8.8673096 8.3528461 8.9861364 8.2864094 7.9179511 8.4609261 9.0243988
8.1656771 8.3093243 8.8702936 8.7093315 8.8074989 8.3300028 9.0518932 8.1689386 7.9245548 8.5162830 9.0016298
8.1784277 8.4120178 8.7718048 8.5912914 8.8837147 8.2186518 9.0440140 8.1002073 7.8412051 8.4858885 8.8992548
8.2571259 8.5347557 8.7498798 8.5607500 8.8260803 8.2791948 8.9870920 8.1117544 7.7746162 8.5150375 8.7526159
8.2239113 8.5740395 8.8644266 8.4346809 8.8557978 8.3620949 8.9610415 8.0918064 7.7346330 8.4568720 8.7113466
8.2379351 8.5203123 9.0238876 8.4702826 8.8101444 8.4099321 8.8586702 8.0843105 7.7796125 8.3899269 8.5686350
8.2199945 8.4981728 9.0311880 8.4858627 8.7082481 8.4381104 8.8531408 8.1337376 7.8275509 8.3409510 8.5384436
8.2348604 8.6339197 9.1339569 8.3687630 8.6148014 8.4831104 8.7239437 8.1063786 7.8226790 8.2663336 8.5479422
8.0060472 8.5440264 9.1675606 8.3863211 8.5531960 8.3969297 8.5800142 8.0730448 7.7490487 8.1212511 8.4619913
7.9805984 8.5096903 9.2918749 8.4699478 8.5180664 8.3569670 8.7241907 7.9474144 7.7291179 8.1236486 8.3448811
7.9923916 8.3938198 9.3128977 8.3948383 8.5726051 8.3530598 8.7968168 7.8489866 7.6347899 8.1495686 8.2307005
8.0906086 8.4168262 9.1984797 8.3319731 8.6225948 8.2333612 8.8425140 7.8358808 7.6398869 8.1372356 8.2090578
8.1100979 8.5355301 9.0220985 8.2566452 8.7284765 8.2310705 8.8615465 7.8727136 7.5551300 8.1625204 8.2280664
8.1619368 8.5409222 8.9609804 8.2279701 8.6944914 8.0953846 8.8865538 7.8204570 7.5133514 8.1758442 8.3260012
8.1555748 8.6454363 8.9848776 8.2649994 8.7320757 8.0549908 8.9354782 7.8545480 7.6030669 8.0559578 8.3175592
8.0081215 8.6626644 8.9490614 8.2161169 8.7048750 8.1705217 8.8752756 8.0396080 7.5168648 8.1622562 8.3726254
7.9496045 8.7659817 8.8282976 8.3098822 8.6759548 8.1449986 8.8005161 8.0466785 7.5829153 8.0432758 8.3219786
7.9789906 8.7143250 8.7741098 8.3000946 8.6804571 8.3094540 8.8680353 7.9716654 7.4763465 8.0129509 8.1758518
8.0483904 8.6982460 8.8445606 8.2924433 8.6258659 8.3594866 8.7779636 7.8094139 7.4978366 8.0319700 8.1758270
7.9975395 8.4319029 8.8529196 8.2627945 8.6537247 8.2911987 8.6972380 7.7261925 7.5288653 8.0506229 8.0042667
7.9352355 8.3039122 8.9059219 8.2828569 8.6964359 8.3784857 8.6205378 7.6804118 7.6032524 8.0662889 7.9206858
7.8653755 8.1516132 8.8200769 8.3054056 8.6663599 8.3623877 8.5707064 7.7974019 7.6557851 8.1226501 7.7723517
7.8457990 7.9971647 8.7483807 8.2901659 8.7324038 8.4253283 8.5686026 7.8142009 7.6241999 8.0985718 7.7996111
7.8248944 7.8539515 8.7789993 8.3375750 8.7283030 8.4687490 8.5340824 7.7756042 7.6902647 8.0830355 7.8091102
7.7950759 7.6791329 8.8766794 8.2777109 8.6868534 8.5078688 8.6449318 7.8360734 7.7579670 8.0266132 7.8862276
7.7965317 7.6639671 8.9336996 8.3421259 8.6956930 8.5176744 8.6734476 7.7941475 7.7985301 8.1019878 7.8953786
7.7777371 7.7629333 8.8124561 8.3353481 8.6774588 8.5378180 8.6774321 7.7501116 7.6907282 8.1529903 7.9498992
7.8856702 7.7097116 8.8573017 8.3089294 8.7315807 8.6168165 8.7814083 7.7677140 7.6672440 8.2209692 8.0775728
7.9476223 7.5731149 8.8448915 8.3006525 8.6974421 8.6648655 8.7488718 7.7959256 7.7078357 8.1504059 8.2088947
7.8188624 7.5722876 8.7985220 8.2558994 8.6810503 8.5637312 8.6875362 7.7101836 7.7239981 8.1128254 8.2888470
7.7570777 7.5894637 8.7276411 8.2499132 8.6097555 8.5316267 8.6540012 7.6865606 7.7851529 8.1528902 8.3952589
7.6581774 7.6474223 8.7347803 8.1861811 8.4696798 8.4935884 8.6556559 7.7572365 7.8370671 8.1645689 8.4191065
7.6804900 7.7790909 8.6782465 8.3299055 8.4482889 8.4929323 8.6879988 7.7470975 7.8029537 8.2229948 8.3163509
7.7037139 7.8507619 8.6496849 8.3928165 8.2279139 8.3867779 8.6667452 7.8268609 7.8403459 8.2130156 8.3505850
7.6288881 7.8840399 8.6009226 8.3373022 8.1797094 8.2932501 8.6449785 7.8748264 7.8705201 8.2766466 8.2832155
7.6765161 7.9110608 8.5817251 8.4607754 8.2055569 8.1408329 8.6999283 7.8930879 7.8739481 8.2686329 8.3643646
7.5757613 7.8395033 8.6867409 8.5410490 8.1903696 8.0070248 8.6955833 8.0756121 7.9202809 8.2004585 8.3941956
7.5800457 7.8233862 8.6402998 8.6728086 8.3250151 7.9708719 8.6345911 8.0565691 7.8558865 8.3199291 8.3764133
7.5422668 7.8417978 8.4543047 8.6690664 8.3364487 7.9659524 8.5970888 8.0879107 7.8466640 8.2155361 8.5294733
7.4525442 7.8606186 8.4257011 8.7383957 8.3058844 7.9686794 8.6002550 8.1537161 7.9354324 8.1693535 8.6165361
7.3611560 7.8565016 8.5331030 8.8014536 8.3007374 7.9364815 8.5201826 8.2475758 7.8970637 8.3114061 8.6881227
7.3912120 7.8930645 8.5274563 8.8192959 8.3183575 8.0207920 8.4982958 8.3791208 7.9314632 8.3409882 8.6410360
7.3176279 7.8719163 8.5827847 8.8704653 8.2316542 8.1683903 8.4271345 8.3717852 7.8581614 8.4576349 8.6940470
7.2458401 7.8681011 8.4470863 8.8457642 8.2189770 8.2348557 8.4408150 8.4229059 7.7298012 8.3116446 8.6348238
7.1701198 7.7336321 8.4651365 8.8082266 8.3464937 8.2988358 8.3406162 8.4972601 7.6973324 8.3320932 8.6014233
7.1608000 7.6983085 8.4011841 8.7971191 8.3768797 8.3345842 8.3765182 8.4544849 7.6455622 8.2852354 8.6468048
7.0727201 7.6087313 8.3615875 8.7492561 8.2910814 8.2467041 8.5050516 8.4837713 7.6854539 8.2287140 8.6553516
7.0443716 7.5746880 8.3543892 8.7006817 8.2635126 8.1981077 8.5787792 8.3591013 7.6702433 8.1700268 8.6513233
7.0328746 7.5454803 8.2406130 8.7686052 8.2157974 8.2095184 8.6614809 8.5381184 7.7896872 8.1974545 8.6766939
7.0026579 7.5975528 8.1878099 8.8528433 8.1746750 8.2105179 8.7065496 8.6270256 7.7952266 8.2488918 8.6485205
6.9953885 7.5797267 8.1809292 8.7852688 8.2841158 8.1280880 8.7127934 8.7374897 7.8158178 8.2909536 8.5869293
6.9955626 7.4720869 8.1868639 8.7543449 8.3894558 8.0754986 8.7760229 8.7030334 7.8779702 8.2829313 8.4369383
6.9045644 7.5264101 8.3411055 8.6301336 8.4635744 8.1505871 8.8752880 8.6983089 7.9387860 8.3353415 8.3664808
6.8826900 7.5664515 8.4391508 8.7500868 8.6586227 8.0642986 8.8349648 8.5035076 8.0381937 8.4970293 8.3344593
6.9680181 7.6085792 8.5445690 8.6887426 8.6224070 8.0778351 8.7222958 8.5001307 8.0514860 8.4428234 8.3522196
7.0621667 7.6144958 8.7070150 8.6588850 8.7540226 8.0502844 8.7152910 8.5108356 8.1691904 8.6047983 8.3917465
7.0217538 7.7264757 8.8890238 8.6675320 8.7703104 8.1358948 8.6511021 8.5609779 8.1609850 8.6503344 8.3932962
7.1127038 7.6704731 8.9543467 8.7327681 8.8047791 8.1375828 8.6717663 8.6466293 8.1742096 8.6573629 8.2895727
7.1224413 7.6349158 9.0459490 8.7792006 8.8917856 8.2039194 8.8110809 8.6565828 8.2191877 8.7387629 8.2754555
7.2768297 7.6507335 8.9026012 8.6637182 8.8896475 8.2022839 8.9019032 8.6634932 8.2748222 8.6279669 8.3667402
7.3528028 7.5944667 8.9050035 8.6678972 8.7793274 8.2345409 8.9842262 8.5840197 8.2143755 8.6433239 8.4287853
7.5051141 7.6236019 8.8857632 8.7233191 8.7446899 8.1876574 8.9007263 8.5500870 8.1930141 8.5382051 8.5848083
7.4777813 7.5991149 8.7944365 8.8747730 8.6416206 8.1391792 8.8013859 8.5471449 8.3348398 8.5741415 8.5530872
7.4975567 7.6320982 8.8096247 8.8778868 8.6947937 8.1364717 8.7031918 8.5224743 8.2944946 8.5643663 8.5680704
7.4565921 7.5963759 8.7568712 8.8334026 8.7003174 8.1187401 8.6641445 8.5456953 8.4246817 8.5495319 8.4909639
7.4619732 7.5534658 8.7554226 8.7456884 8.7345095 8.1817102 8.7460661 8.5607786 8.3532753 8.4804945 8.5623493
7.4315476 7.5802832 8.6553040 8.7341919 8.7770672 8.2586241 8.7484055 8.4523430 8.4597569 8.3128214 8.4490328
7.3895512 7.6007609 8.6592216 8.7696781 8.7074137 8.3160133 8.7025194 8.5311136 8.4209614 8.2327795 8.4951057
7.3934851 7.6166887 8.6328030 8.9008675 8.5865812 8.2825422 8.5933771 8.5997591 8.3687582 7.9972429 8.4750061
7.2976360 7.6339474 8.7693930 8.9034891 8.4085932 8.1666889 8.4637375 8.7852306 8.2910156 8.0479727 8.5174284
7.3157353 7.5935535 8.8492193 8.9917164 8.3027372 8.1045418 8.4623213 8.8866282 8.3584614 8.1612129 8.3891087
7.2425938 7.3908939 8.7833290 8.9414330 8.2611418 8.0362606 8.4591675 8.9135199 8.2380495 8.2018061 8.4200096
7.1490765 7.2593684 8.7194405 8.9506426 8.1830063 8.1112471 8.5078650 9.0191593 8.1917572 8.2122002 8.4757748
7.1153584 7.2441697 8.7036839 8.9369164 8.0962524 8.0975409 8.6106195 8.9829397 8.1273584 8.2202272 8.4481258
7.2399621 7.2662654 8.6967630 8.8914442 8.1423512 7.9992833 8.5945606 8.9459085 8.0053310 8.1996088 8.4915409
7.2782893 7.2334299 8.5950308 8.7962580 8.1894493 8.0971260 8.6288862 8.9222431 8.0448198 7.9780993 8.6068802
7.3276095 7.1716142 8.5972290 8.7998085 8.2510147 8.0131798 8.6026106 9.0165081 8.0315714 7.9520297 8.6069660
7.3350420 7.1496625 8.4395056 8.8263769 8.3063793 7.8742924 8.6529713 8.9619026 8.1830301 7.9433298 8.4570599
7.3738136 7.1813354 8.4441195 8.8273325 8.4533243 7.7778201 8.6883783 9.0112057 8.1773415 7.8439202 8.3628521
7.4180274 7.3446550 8.4348984 8.9037924 8.4571877 7.7558565 8.6450491 9.0305872 8.2712669 7.8111677 8.2815752
7.4099278 7.4878955 8.4841261 8.8667650 8.4322767 7.7414594 8.5380335 9.0906801 8.2935095 7.7519569 8.4464788
7.3456116 7.5927868 8.5041819 8.8216877 8.3527975 7.7962527 8.6338263 9.1767540 8.3190250 7.8226900 8.3643732
7.3133898 7.6435342 8.4961939 8.7307520 8.3809366 7.9845653 8.8114281 9.1080151 8.3188400 7.6840577 8.3412189
7.3817739 7.7567425 8.6754084 8.6231537 8.5052204 8.1245966 8.8287525 9.2097807 8.4115639 7.7099471 8.3798227
7.4761195 7.9157071 8.7337990 8.5078278 8.5322294 8.1240463 8.9584970 9.0917635 8.3452883 7.7528648 8.4021015
7.4664445 8.0330896 8.6200771 8.5394211 8.6107416 7.9865398 8.9312210 9.0234947 8.3589687 7.7584710 8.4853029
7.5367875 8.0721169 8.7626581 8.5899067 8.5802813 7.9613848 8.8789616 8.8985119 8.2995901 7.8082314 8.5795918
7.7248969 7.9919195 8.7777405 8.5038404 8.5704479 7.9979696 8.8866072 8.8842497 8.2245827 7.8233585 8.5631361
7.6987329 8.0425549 8.7135239 8.5854425 8.6122913 7.9912267 8.7652082 8.7326679 8.2961159 7.9392228 8.5837069
7.7547331 7.9789071 8.6844378 8.5505991 8.6006355 7.9660320 8.7447815 8.7274542 8.2348299 7.9858761 8.6362143
7.7750177 7.9541578 8.6968279 8.5123081 8.6452246 7.8488464 8.7165670 8.8053064 8.2975101 8.1334028 8.7215242
7.7748418 8.0004473 8.7552443 8.5658531 8.5573730 7.7949963 8.7916956 8.9029951 8.2489777 8.2973537 8.7788954
7.7608252 8.0523329 8.8102951 8.6421642 8.6467056 7.7570620 8.7694530 8.8712339 8.3702126 8.4184122 8.8734684
7.7956815 7.9495115 8.8330898 8.8059940 8.7730389 7.8841095 8.8305998 8.8435011 8.3572865 8.4005919 8.8539677
7.8260651 7.9804635 8.8332777 8.8300838 8.6558743 8.0503826 8.7825651 8.9081612 8.3473978 8.3839149 8.7510319
7.8724208 7.9955487 8.7774925 8.9014397 8.5879545 8.0743275 8.7809134 8.8485155 8.3898983 8.4646549 8.6551828
8.0396681 8.0382099 8.7225704 8.9303799 8.5472240 8.0900354 8.6764631 8.7881279 8.5076265 8.5126181 8.5711899
7.9102135 7.9736633 8.7751789 8.9963369 8.6502657 8.0249348 8.7909842 8.7911921 8.4694290 8.5714417 8.5303802
7.9906659 8.0059261 8.7582226 9.0257759 8.5947752 7.9070168 8.6769142 8.7508087 8.3881912 8.5187731 8.5211630
7.8704205 7.9296823 8.6005325 9.0919952 8.5117044 7.8311749 8.6748753 8.7474995 8.2709999 8.4895630 8.4964066
7.8586888 7.7486758 8.6647940 9.0553026 8.5264025 7.7541308 8.6257935 8.7115498 8.3005447 8.3813591 8.5420246
7.8654366 7.7453260 8.6456699 8.9721889 8.6389132 7.8080287 8.6603937 8.7684574 8.4544697 8.3666439 8.4980536
7.9213572 7.7882118 8.5568275 8.8429976 8.6849442 7.8157730 8.6924734 8.8960657 8.4684267 8.3160343 8.6275301
7.8664966 7.8845434 8.4823217 8.8212061 8.6912193 7.8379116 8.7011518 8.9107075 8.3088093 8.2761745 8.5636368
7.8877630 7.9149814 8.3823242 8.7132521 8.6552706 7.9706140 8.7335043 9.0323162 8.2909918 8.3789701 8.5211239
7.9516101 8.0242643 8.4597235 8.6492090 8.6107388 7.9623756 8.8661528 9.0569601 8.1991005 8.3992500 8.6123190
7.9515777 8.0434055 8.4997988 8.6857901 8.4613142 7.8836336 8.8631935 9.1626596 8.0868282 8.3453608 8.6804676
7.8830705 8.0936556 8.5344048 8.6621809 8.4066019 7.8851428 8.8479557 9.2661104 8.0525255 8.2251186 8.7580299
7.7359552 8.0077553 8.4232101 8.6689539 8.4160748 7.8422027 8.7925854 9.2351561 8.1256657 8.0970850 8.7693329
7.6846762 7.9958887 8.5020132 8.7324877 8.5005322 7.8682795 8.7843847 9.2898169 8.1395826 8.0527039 8.7534609
7.6027093 7.9978056 8.4901457 8.7083082 8.4895163 7.8821473 8.8185482 9.3246813 8.1757698 7.9426651 8.7189388
7.5804381 8.0523758 8.4836578 8.7195015 8.5678835 7.9502530 8.7304688 9.4390707 8.1838865 7.9421639 8.6293182
7.6650662 8.0753374 8.5863218 8.7901335 8.5089159 7.9062696 8.7694445 9.2636919 8.2018356 7.9169021 8.5556192
7.6342525 8.0464125 8.6785526 8.7662554 8.5787230 7.9078908 8.6679125 9.2172194 8.1768055 7.9336357 8.6004496
7.6628604 7.9908285 8.6200304 8.7435675 8.5667315 7.9168253 8.5645132 9.0714922 8.1486616 7.8388009 8.6102114
7.7270002 7.9365005 8.6160030 8.7657795 8.5970707 7.8639050 8.5454226 9.0764322 8.0275068 7.7537355 8.5992222
7.7329426 7.8517590 8.5232248 8.8132658 8.5672722 7.7005367 8.4448309 9.0860014 8.0694933 7.7082109 8.5190659
7.6133423 7.8552799 8.5673246 8.8691692 8.3790655 7.4943185 8.4274969 9.2344818 8.0389786 7.6022959 8.5254383
7.4992599 7.7054553 8.5851803 8.8616066 8.2845335 7.3874030 8.4097643 9.3252153 8.0429535 7.6502552 8.5051136
7.5587864 7.6605172 8.4728003 8.9043550 8.1815424 7.2511096 8.3488121 9.4049711 8.0651131 7.6735625 8.5159502
7.6085944 7.5778131 8.4546080 8.9139376 8.0894041 7.3110414 8.3783846 9.4235277 8.0392151 7.6996841 8.5222311
7.5914345 7.5935192 8.3832750 8.8633566 8.0748777 7.3077736 8.3145370 9.3064108 8.0802813 7.6774235 8.5698290
7.4947515 7.6005449 8.3147602 8.7197399 8.0145016 7.4185963 8.1520472 9.3020954 8.0078058 7.6357555 8.7192421
7.4402356 7.4879990 8.3966026 8.7567539 8.0880957 7.4287329 8.1185503 9.2210979 7.9448280 7.5046248 8.6656141
7.4039230 7.5538955 8.2717600 8.7182188 8.2201357 7.3335557 8.1635361 9.2657537 7.9793873 7.4067445 8.7722368
7.4323373 7.5653305 8.1624174 8.7661686 8.2843943 7.3328328 8.2381420 9.2797899 8.0168200 7.3170357 8.8084774
7.5098391 7.6789265 8.0907011 8.8917170 8.2927542 7.3199935 8.2960777 9.4254360 8.0648279 7.3621550 8.8123827
7.4870224 7.7301259 8.1413651 8.9483814 8.3131237 7.3740797 8.3652630 9.3371496 8.0087547 7.4427276 8.7694464
7.5061922 7.7039347 8.0466518 8.9859858 8.2898302 7.3840990 8.3975449 9.1668205 8.0274200 7.5228004 8.7740011
7.5731473 7.7751436 8.0173540 8.8962593 8.3690701 7.3462982 8.4621773 9.1713963 8.0275354 7.5560560 8.8813858
7.5760202 7.8115559 8.0100164 8.8642521 8.4869556 7.2815447 8.5230904 9.1319256 7.9594989 7.7236567 9.0424166
7.6220365 7.7842927 7.9637270 8.8113680 8.5406971 7.3291607 8.5754890 9.1983538 7.9704790 7.8273125 9.0830545
7.6187177 7.7029481 8.0024424 8.8008413 8.5028791 7.3359809 8.4632406 9.1708412 7.8386555 7.8396149 8.9882946
7.6443348 7.8008213 7.9626026 8.7830887 8.4787550 7.2621098 8.4227276 9.1665697 7.7929101 7.9467607 8.9778833
7.5605884 7.8263550 7.8849020 8.7256327 8.3903522 7.3117385 8.4618111 9.1217403 7.6779981 7.9186096 8.9342995
7.5263786 7.8459587 7.8170743 8.5587931 8.3750105 7.4182611 8.5138206 9.1712332 7.7089829 7.9942718 8.9016304
7.5104885 7.9186578 7.8379917 8.4582214 8.2977524 7.4511762 8.3829947 9.2017641 7.6150804 7.8404155 8.7985287
7.4680634 7.9239540 7.7921982 8.3101139 8.2595234 7.5361304 8.4038725 9.1997147 7.6883111 7.8963633 8.6266346
7.5070238 7.8857818 7.7466779 8.3066416 8.2902336 7.6289544 8.3581514 9.2518024 7.5661392 7.8827415 8.6404228
7.3642564 7.7085462 7.8223028 8.2899895 8.3782597 7.7164841 8.3104143 9.2296915 7.4898171 7.8148208 8.6370287
7.3786979 7.7496247 7.7843585 8.2867374 8.5368071 7.7082715 8.2859373 9.0952692 7.5627818 7.7744765 8.6318426
7.3602343 7.8136945 7.9181566 8.2932930 8.6018314 7.5856552 8.2109385 9.0668106 7.5202775 7.6895537 8.6568041
7.4718165 7.7649570 7.9232411 8.3701057 8.6826344 7.4287558 8.1804895 8.9932785 7.3609943 7.6342173 8.6247129
7.5193114 7.7321315 7.8809824 8.3637972 8.5486174 7.3514929 8.1399097 8.9087791 7.3672385 7.6086941 8.7398920
7.5987949 7.9352756 7.8273501 8.2690334 8.5086594 7.3185902 8.1222134 8.8611403 7.3287792 7.5457811 8.8430357
7.6350985 7.9287262 7.8669009 8.2574472 8.4181271 7.2420921 8.1306324 8.8839684 7.1673379 7.5390296 9.0614433
7.6882992 7.9602284 7.8856111 8.2703152 8.4812794 7.2715654 8.1876392 8.8193884 7.1640949 7.5679402 9.2016268
7.6943235 7.9723845 7.8738542 8.1879911 8.4052019 7.3146248 8.1475649 8.7544165 7.1471791 7.4953094 9.1938047
7.7232385 8.0005274 7.7500954 8.1523447 8.4537792 7.3647575 8.2154140 8.8045092 7.1889997 7.4322143 9.1272039
7.8408661 7.9656134 7.5311265 8.1214495 8.3927774 7.4393773 8.2497988 8.8363094 7.2281923 7.4382730 9.1382895
7.8212585 7.9256606 7.4719377 8.0106421 8.4482470 7.4823766 8.3858595 8.8706665 7.2297845 7.3936687 9.2096119
7.9044504 8.0373993 7.3610806 7.9595008 8.5088978 7.4090991 8.3549013 8.9093781 7.0957623 7.4383030 9.1874218
7.8268523 8.0866404 7.2384629 7.9164968 8.5152273 7.5085211 8.3176823 8.9319887 7.0083523 7.4363894 9.1539288
7.7517138 8.0000429 7.0905695 7.7957706 8.5377932 7.5345979 8.2878332 9.0976496 6.8481684 7.4268947 9.0400362
7.7302628 8.0256701 6.9821825 7.7391829 8.5114117 7.6019673 8.2690601 9.0174189 6.8291416 7.4443731 8.9320440
7.8502517 7.9301009 6.8682804 7.6994209 8.3826132 7.5733471 8.3657608 8.9704666 6.8836040 7.4144282 8.7983923
7.9027805 7.7724900 6.8344159 7.6946158 8.3114357 7.5350976 8.3892260 8.9901533 7.0085130 7.4813495 8.7657661
8.0224619 7.6224208 6.8505478 7.6039128 8.3465099 7.5150399 8.2704582 8.9855995 6.9571319 7.5217466 8.7379341
8.0076237 7.5929780 6.7956676 7.4586959 8.2886944 7.5579500 8.3225441 8.9937391 7.0325537 7.5490446 8.6985826
8.0544510 7.5734506 6.7950826 7.4572320 8.2584782 7.6493940 8.2864885 8.8788843 7.1127248 7.6621556 8.8036776
8.0874071 7.6238317 6.8923621 7.3903422 8.2787571 7.7426462 8.2463398 8.7709284 7.1842952 7.7043867 8.8546362
8.1375914 7.4732189 6.9165459 7.3890753 8.2186213 7.8229957 8.2308607 8.6841507 7.2721295 7.6529264 8.9438677
8.2252064 7.4557476 7.0442591 7.4596963 8.1523924 7.8337178 8.0990372 8.7381735 7.3797121 7.5402789 8.8737984
8.3254089 7.4432135 7.1801653 7.5333281 8.2635307 7.8219142 8.0923386 8.7494574 7.3950176 7.5871215 8.8991051
8.4311848 7.4329195 7.0614705 7.5492935 8.3440456 7.6957812 8.0744133 8.7161951 7.4380827 7.6219020 8.8059502
8.4816341 7.4357467 7.0410948 7.6448669 8.3203888 7.7019629 8.0678778 8.8493166 7.4504681 7.6715527 8.7217321
8.4308796 7.3790665 6.9962773 7.6504846 8.3569679 7.7446380 7.9915056 8.9050665 7.4560733 7.5622840 8.8306799
8.3812647 7.2915826 7.1304526 7.6756597 8.4146929 7.7616320 7.9918623 9.0302286 7.3846173 7.4744229 8.7659922
8.3862772 7.3156514 7.1575751 7.7236090 8.4647980 7.8533187 7.9441109 8.9911518 7.3865595 7.5859580 8.7671919
8.4184828 7.4282427 7.1056352 7.7082257 8.5585051 7.9531918 7.8937035 8.9361696 7.4563560 7.6127176 8.8180180
8.4355812 7.3657289 7.1342053 7.6658502 8.6066017 7.9259644 7.8684678 8.8436375 7.5533853 7.6774497 8.8062906
8.5328646 7.3715320 7.0446887 7.5226312 8.6906013 8.0797024 7.7893400 8.7886152 7.6092963 7.8635316 8.7809601
8.5778189 7.3763757 7.0372725 7.5348845 8.7690048 8.1140976 7.6854534 8.8737898 7.6183257 7.8884325 8.6577244
8.5520363 7.4934702 7.0581050 7.5505886 8.8504152 8.2217178 7.6498532 8.8437090 7.6262717 7.8642883 8.5431480
8.4158649 7.4920616 7.0360980 7.5101414 8.8325005 8.2031269 7.7521896 8.8874512 7.6125016 7.8985367 8.4263325
8.4554253 7.5112681 7.0262861 7.4570985 8.8674746 8.2613649 7.7756290 8.8445196 7.5399003 7.8707218 8.3776617
8.5039215 7.4791145 7.0634170 7.4150996 8.7443094 8.1862688 7.6999412 8.9029303 7.6080108 7.7387271 8.3207178
8.4316425 7.4682026 7.0228124 7.4559956 8.7380333 8.2048445 7.6185441 8.8198166 7.6878762 7.8234978 8.2346554
8.4110336 7.4530492 7.0885925 7.4116836 8.6220760 8.2678070 7.5251184 8.7939920 7.7532921 7.8605022 8.1376486
8.2552395 7.5585065 7.1815801 7.4541388 8.7228308 8.2546911 7.5591831 8.6808281 7.7029819 7.8560195 8.0614023
8.2049208 7.5953341 7.0970788 7.4934969 8.7623491 8.3303146 7.5327830 8.6479445 7.7689614 7.7829299 8.1848536
8.2487240 7.5271225 7.1405368 7.6351933 8.8432045 8.4665451 7.6535230 8.7376728 7.8292150 7.7367439 8.1623354
8.2616310 7.6054792 7.1144810 7.6869164 8.9903316 8.5295534 7.5667667 8.7305088 7.9235058 7.7081313 8.2165775
8.1850805 7.5792484 6.9830132 7.7440724 9.0171318 8.5875740 7.5781741 8.7846403 7.9291673 7.7286716 8.1150379
8.1327782 7.5286489 7.1025805 7.7324214 9.0981941 8.6462679 7.4892869 8.7875223 7.8989100 7.7150998 8.1277609
8.1498079 7.4794221 6.9760604 7.5695610 9.0637569 8.6311378 7.4552045 8.6954880 7.8610082 7.6436887 8.1617670
8.1069937 7.4499354 6.9756479 7.5348630 9.1304369 8.6390991 7.3668661 8.6792688 7.7563243 7.6655126 8.1411457
8.0138693 7.6587749 6.9996581 7.5884795 9.1117706 8.6007566 7.3669000 8.6927681 7.6162834 7.6996336 8.1403227
8.0279512 7.7692609 7.1031651 7.6528115 9.0298195 8.5569487 7.4795065 8.7121830 7.6252093 7.6599174 8.1334162
7.9897947 7.9074082 7.0817380 7.6381588 8.9810333 8.6310406 7.5321331 8.6697340 7.5999975 7.4238200 8.1441221
7.9625988 7.8633451 7.0497360 7.6989522 8.9852095 8.6071758 7.5069275 8.6749344 7.5683842 7.3002448 8.1403379
7.8576770 7.8569322 7.0374546 7.7716064 8.8700686 8.6797533 7.4828253 8.6833591 7.4962296 7.2522998 8.1040611
7.8675933 7.8000994 6.9607086 7.8061614 8.9166546 8.6390142 7.4539399 8.7684050 7.3968134 7.1934843 8.0311279
7.8645024 7.7707372 6.9893112 7.7194495 8.8647919 8.7247858 7.4201798 8.8311005 7.3904676 7.1538057 8.1186199
7.7883878 7.7920570 6.8777857 7.7422152 8.8436794 8.6720209 7.3722267 8.8614492 7.3563156 7.2405567 8.0352783
7.7447238 7.7237811 6.9710045 7.7309661 8.7423830 8.6881161 7.4146552 8.8383875 7.2679224 7.1582608 8.1517401
7.7366338 7.6488142 6.9875269 7.7663956 8.6511440 8.6187201 7.4450555 8.8053417 7.2339654 7.1470480 8.1118612
7.6719565 7.5967727 6.9836531 7.5786133 8.7478075 8.4177361 7.4930611 8.7810831 7.3798704 7.1686516 8.1587172
7.6929297 7.6373000 6.9697876 7.5791798 8.8175325 8.3792782 7.4537802 8.7391129 7.3563180 7.1007853 8.1948042
7.7473602 7.6777339 7.1183953 7.5813260 8.8119993 8.3417101 7.4448962 8.8243341 7.3913789 7.1522865 8.2731781
7.7597156 7.6435795 7.0399642 7.5189133 8.8789406 8.3040886 7.4174123 8.8289652 7.5272961 7.0899310 8.1724567
7.7322211 7.5773110 7.0463462 7.5404263 8.7660055 8.2777243 7.4117603 8.8038244 7.6031351 7.1910429 8.2629604
7.7536159 7.6470900 6.8943734 7.6136174 8.8073635 8.2714939 7.5232229 8.7395620 7.5182014 7.2763791 8.1826487
7.6853037 7.6186790 6.8516045 7.6389117 8.8991804 8.2969961 7.5893898 8.7909117 7.5550461 7.2459354 8.1509008
7.6817064 7.5841608 6.7267580 7.5128169 8.8889990 8.2566967 7.6276107 8.9683123 7.4164166 7.2541280 8.0890932
7.6934624 7.5536494 6.6273103 7.5954967 8.8751059 8.3359852 7.6645641 9.1098204 7.4216137 7.3081341 8.0836334
7.7135086 7.4487109 6.5352278 7.7275143 8.9087629 8.2532444 7.6596999 9.2474508 7.5260301 7.2815342 8.0457964
7.6839948 7.4035873 6.4906683 7.7939072 8.9091806 8.1767406 7.6738276 9.3039036 7.5830908 7.2260890 7.9969478
7.7016563 7.4259481 6.5297332 7.8421807 8.9566364 8.2214680 7.6408515 9.3748140 7.6658010 7.2558136 8.0456343
7.7342849 7.4771776 6.5974612 7.9221449 8.8754196 8.1820164 7.6331725 9.4647474 7.7395921 7.1684947 7.9184351
7.6159353 7.4344149 6.6665325 8.0177097 8.8297815 8.2047520 7.6224108 9.4834471 7.6952596 7.2282696 7.9556055
7.7179642 7.4832563 6.6147761 8.0233774 8.7638340 8.1440096 7.6445756 9.4755859 7.7285357 7.1009312 7.9620986
7.5903440 7.3591599 6.6714206 8.0288553 8.8240452 8.1131334 7.6366463 9.5038099 7.7342792 6.9981074 8.0002985
7.5180702 7.2911959 6.7350664 7.9430747 8.9244843 8.1475849 7.6013470 9.4982328 7.8995275 7.0912600 8.1289921
7.4522552 7.2999272 6.8374062 8.0229626 9.0199766 8.1197567 7.7270350 9.5097332 8.0424738 7.0824599 8.2993994
7.3902159 7.2127824 6.8377666 8.0058317 9.0542965 8.1938114 7.7056808 9.4921780 8.1700678 7.2078919 8.4675703
7.3114362 7.2480626 6.7931285 8.0336351 9.0567856 8.1913567 7.7340660 9.4350538 8.1049385 7.3052707 8.3885717
7.2829447 7.3354392 6.7853103 8.0707235 9.0844221 8.3113384 7.6991925 9.3696308 8.0409040 7.3757420 8.3574409
7.3744888 7.3669338 6.7470284 8.2031488 9.0477009 8.2708902 7.7876401 9.3187656 8.0179596 7.3931289 8.2941160
7.3924656 7.3993211 6.7354879 8.1677971 9.0169983 8.2611370 7.8222275 9.2982483 7.9319582 7.4200959 8.1973915
7.6435957 7.5176024 6.5812316 8.2420187 8.9473839 8.2275352 7.8453879 9.2534781 7.8790812 7.5389667 8.1080065
7.7178082 7.5838552 6.5300083 8.2300272 8.9165106 8.2143154 7.8489113 9.2356262 7.8898621 7.5887661 8.0241833
7.9267845 7.5656629 6.5296021 8.2367887 8.8786888 8.2081528 7.8037133 9.0936747 7.9967403 7.6120000 8.0547619
7.9590158 7.5326934 6.6582847 8.2475471 8.9444180 8.1405735 7.7783899 9.0142517 7.9757442 7.5800533 7.9928856
8.0626116 7.4731321 6.6778231 8.2468090 8.9364090 8.0817995 7.8120766 8.8831301 8.0215836 7.6151781 7.8547463
8.1386948 7.4016743 6.6685381 8.1455288 8.9900675 7.9694605 7.8608408 8.8574734 8.0351257 7.7988586 7.9444890
8.1766434 7.3559766 6.7038131 8.0003958 9.0364914 7.8895845 7.9683104 8.8140497 7.9817700 7.9487767 7.8288722
8.1669378 7.4041605 6.7653265 7.8376718 9.0713625 7.7183185 7.8901882 8.8555956 7.8750439 7.9554853 7.7890739
8.1220427 7.3784986 6.8009467 7.8470039 9.0747881 7.6861448 7.8167281 8.8699818 7.8924475 7.9882565 7.7658310
8.3146963 7.3232021 6.8451409 7.7059164 9.0924692 7.5847678 7.6637096 8.9707632 7.8338394 7.9297223 7.7377186
8.2835827 7.3463101 6.8671584 7.6553679 9.0473042 7.5001636 7.6397953 8.9723005 7.7500091 7.9297500 7.7137327
8.3074417 7.2811656 6.9094381 7.6158323 9.0490646 7.3997464 7.6508694 8.9761238 7.7751379 7.7944179 7.5964942
8.3748894 7.2039809 6.9243674 7.5779552 9.0577602 7.3899159 7.6356454 8.9941235 7.7890186 7.6627097 7.5894060
8.3110447 7.2521491 7.0229907 7.5811019 9.1090794 7.2965703 7.5542579 8.9029036 7.6972775 7.6799278 7.5125027
8.2776461 7.2136550 7.1110110 7.5547791 9.0750084 7.2682333 7.5161395 8.9472342 7.7710810 7.6349106 7.5035381
8.3013849 7.1694617 7.2222657 7.5467811 8.9230175 7.2537742 7.4830699 9.0362434 7.8020706 7.6522279 7.4918146
8.2766838 7.1421394 7.2406473 7.5579844 8.8205957 7.1906915 7.5490794 8.9651957 7.9488549 7.6490140 7.6022339
8.2249470 7.1459179 7.2827768 7.5549278 8.8389549 7.2365217 7.4112587 8.8722868 7.9366364 7.6993051 7.6067514
8.1838932 7.0470362 7.3433943 7.6398206 8.7959127 7.0956383 7.3096032 8.9635067 8.0181160 7.7734642 7.6502366
8.1395712 6.9251542 7.3336210 7.6730323 8.9346256 7.1157880 7.3062925 8.9444561 8.0178652 7.7825236 7.6234231
8.0552034 6.7293468 7.3332620 7.7883801 9.1450243 7.1429448 7.4125113 8.9367170 8.0546989 7.8906732 7.6854129
7.9867744 6.7033744 7.2873850 7.7815285 9.2123194 7.2190022 7.5105791 8.8861408 8.1028280 8.0231390 7.7758036
7.9663849 6.7760234 7.2714858 7.8334723 9.1378088 7.1955504 7.6017799 8.7581053 8.2616148 8.1539440 7.8503308
7.8840952 6.8159637 7.2610455 7.8111272 9.0564260 7.2681494 7.5396805 8.7073975 8.2752304 8.1716995 7.9260983
7.8487749 6.7343149 7.2453723 7.7295918 9.1309223 7.3236408 7.5983949 8.6384916 8.2831221 8.1900034 7.9466467
7.6542106 6.7143698 7.2426476 7.7030578 8.9966841 7.3193359 7.5233612 8.5874758 8.2898283 8.2382345 7.9051118
7.6245327 6.7553797 7.2654190 7.6969333 9.0422220 7.3018007 7.4965258 8.7175398 8.3109627 8.3127527 7.9328403
7.6689491 6.7518287 7.3805079 7.8226228 9.0209532 7.3058085 7.3360929 8.7966309 8.1606855 8.2706823 8.0497751
7.6844015 6.6607833 7.4329448 7.8482661 9.0543804 7.3866992 7.2471509 8.9278641 8.1023436 8.2923412 8.0037708
7.7429023 6.6671762 7.4946280 7.7754726 9.1358042 7.3201127 7.1494050 9.0257998 7.9808164 8.3508158 7.9726214
7.6842179 6.7414880 7.6366491 7.7856841 9.0296078 7.3068280 7.1757288 8.9889231 7.8703408 8.3778763 8.0755558
7.6722617 6.8220253 7.7433815 7.8291068 9.1961012 7.3039422 7.3269548 8.9670086 7.8313575 8.3163834 8.1973038
7.7102838 6.9124269 7.8960280 7.9103065 9.3129272 7.3975177 7.4089823 8.9626656 7.8294120 8.2492599 8.2634277
7.7082009 6.9495740 8.0530443 7.8522067 9.3670473 7.4708738 7.4264641 8.9779768 7.8747792 8.1702890 8.3056593
7.5701857 7.0463595 8.1881676 7.9395995 9.4079933 7.3660083 7.3634148 9.0820637 7.8454013 8.2108955 8.3107100
7.6081791 7.0717483 8.0936298 7.9208889 9.4455385 7.3921776 7.5262532 9.0896034 7.8171258 8.2304497 8.3541145
7.6115718 7.1439986 8.1475573 7.8607206 9.4441767 7.3563604 7.5346694 8.9264116 7.7543993 8.2894373 8.4472351
7.6409788 7.1235371 8.1200695 7.8954515 9.4540586 7.5359173 7.6417131 8.9293594 7.7918959 8.3598070 8.4890118
7.5534959 7.0980468 8.0842237 7.8675299 9.4230509 7.5659142 7.5671463 8.8555117 7.7950587 8.2913990 8.5859957
7.4173794 7.0095201 8.0664597 7.8305483 9.2847033 7.6569796 7.6057606 8.9779911 7.8299060 8.1741390 8.5645199
7.4775472 7.0047722 7.8804865 7.7638812 9.2583513 7.5148706 7.6634197 9.0189571 7.8108649 8.0706911 8.4975576
7.4651523 7.0553064 7.9423409 7.7628131 9.2334490 7.4804730 7.5919819 9.0539255 7.7606850 8.0893564 8.4642620
7.6051941 7.0530005 7.8519559 7.7835011 9.2186708 7.4901485 7.7358046 9.0958443 7.7309046 8.0954838 8.5791197
7.7094603 7.1722116 7.7588887 7.7390857 9.1798382 7.5268402 7.6764917 9.1293411 7.7410188 8.0568571 8.5620127
7.7370391 7.1099339 7.6993213 7.7824512 9.1831570 7.5959468 7.5473995 9.1594601 7.7072353 7.9364238 8.4215021
7.7470636 7.1445251 7.7213240 7.8376365 9.1141109 7.6624246 7.4794264 9.1636705 7.8412390 7.8718128 8.4525232
7.6998348 7.1967101 7.6978273 7.8342175 9.0768223 7.5541821 7.3349552 9.1324320 7.7578425 7.7854562 8.4906387
7.6778193 7.3145709 7.6547046 7.8265057 9.0067472 7.5920386 7.3062115 9.1499090 7.8414693 7.7429566 8.5650206
7.7464337 7.3816977 7.5422268 7.7996473 9.0934381 7.5585246 7.4060125 9.1994247 7.7535710 7.7385411 8.4924879
7.8317461 7.4195757 7.5497456 7.7799697 9.0760899 7.5697060 7.3470469 9.1524906 7.7633452 7.5726771 8.5933733
7.9744706 7.5181785 7.5101924 7.8416567 9.1634302 7.5626545 7.3040009 9.0195189 7.8194408 7.6142087 8.6064434
7.9618006 7.4831467 7.5527530 7.7185111 9.1337385 7.6493254 7.3956466 9.1113605 7.8146262 7.7466593 8.5743322
8.0379181 7.5325446 7.5861325 7.7153354 9.1368637 7.5923648 7.4205351 9.1598873 7.8162575 7.8043847 8.6754513
8.0386982 7.5260444 7.6436839 7.7907610 9.0860682 7.6034861 7.3721733 9.0782356 7.8481617 7.8983388 8.6698303
7.9216695 7.4495311 7.5813131 7.7871623 9.1417093 7.5182734 7.4070001 9.1803885 7.9286036 7.8722916 8.6353693
7.9672322 7.4116602 7.5498767 7.8388777 9.0666494 7.5576668 7.3321352 9.1089172 7.9524655 7.9461727 8.7268801
7.8763142 7.4923115 7.6798553 7.8417106 9.1824360 7.6013598 7.3691373 9.1033344 7.9823050 8.0499897 8.6237431
7.9775796 7.4741683 7.7031846 7.8491025 9.3910027 7.6914454 7.3742690 9.1367998 7.9164152 8.0065603 8.6942310
7.9651685 7.4821019 7.6422701 7.8378983 9.3722172 7.8329921 7.4754653 9.2268686 7.9526095 8.0074444 8.6601992
8.0846176 7.5507994 7.5676689 7.8042989 9.3196802 7.8216681 7.4590278 9.3266640 8.1071625 7.8908176 8.5647707
7.9866714 7.6242356 7.5118628 7.6337595 9.2772036 7.7732844 7.4130807 9.4083481 8.0788813 7.7084670 8.4006262
7.9653058 7.6458845 7.4912639 7.6442504 9.1611786 7.7271757 7.3573632 9.5534763 7.9778290 7.6893311 8.3363934
7.9245658 7.5823479 7.4160833 7.5900159 9.0576077 7.7126503 7.3232255 9.5269232 7.9271092 7.7697525 8.3224182
7.8395152 7.5959349 7.3124509 7.6417003 8.7865849 7.7297707 7.3316207 9.3965826 7.8946214 7.7295594 8.2015181
7.7341828 7.5370564 7.2891097 7.7293696 8.8128519 7.6009803 7.3551111 9.2325983 7.8354545 7.6196623 8.2542820
7.7886600 7.6369147 7.2261953 7.8768058 8.7205305 7.4932652 7.3148727 9.2473116 7.8097563 7.5263371 8.3689432
7.7452607 7.5860581 7.1865773 7.9796262 8.7594519 7.4523115 7.4166059 9.2367840 7.7109709 7.6155286 8.3817253
7.7146015 7.5639715 7.0793762 8.0805769 8.7041073 7.3676100 7.3307705 9.2423258 7.7016635 7.6997161 8.5310965
7.5934172 7.5644784 7.0657754 8.1533175 8.7778397 7.3302312 7.3845739 9.3591671 7.6463513 7.8082538 8.6261234
7.5448341 7.5053067 7.0369496 8.2940521 8.8197622 7.3749504 7.2804699 9.3076916 7.6063852 7.8373570 8.5892363
7.5897727 7.5573273 7.1111269 8.3555613 8.7657766 7.3790412 7.2913995 9.1323204 7.6586208 7.9546294 8.6499949
7.5868869 7.6438594 7.0372787 8.4070206 8.7557478 7.3611045 7.2314558 9.0196514 7.7453365 7.9632368 8.5613012
7.6200519 7.6761546 7.1696129 8.3920145 8.9278078 7.3972120 7.2048988 9.0457821 7.6533241 7.9225993 8.5472307
7.5620551 7.6552949 7.2451544 8.4099293 8.8890915 7.3476596 7.2036080 9.0552931 7.6654139 7.9671006 8.6452990
7.6286240 7.6292801 7.2054820 8.3266268 8.9525681 7.2701845 7.2865191 9.0444193 7.5408530 7.9389124 8.6854353
7.8021145 7.5799570 7.1739907 8.2916565 9.0149231 7.2322888 7.3022423 9.0853443 7.5729356 8.0579691 8.6924677
7.8755522 7.4125514 7.0972991 8.3057489 8.9676685 7.1532159 7.4749465 9.1013670 7.5900197 8.0431833 8.7106361
7.9366202 7.2694383 7.1748009 8.3597946 9.0388050 7.0731025 7.6369901 9.0298281 7.5760598 8.1755180 8.7810106
7.8702145 7.0384927 7.1755733 8.2981882 8.9984789 7.1182909 7.6564121 8.9980230 7.5352893 8.2450314 8.8075695
7.9293828 7.0236158 7.1695352 8.1946392 8.9244595 7.1330142 7.6005220 8.9097605 7.5287848 8.1789112 8.8441582
7.9329085 6.9984016 7.1617703 8.1618824 8.9545717 7.0732636 7.5143094 8.8714266 7.4938984 8.0038042 8.8505068
7.8962946 7.1403065 7.2309661 8.0793581 9.0260124 7.0056262 7.4653163 8.8627739 7.4645896 7.9774194 8.8041344
7.8301640 7.2327542 7.2507868 8.1479769 9.2340231 6.8737202 7.4292407 8.8124790 7.4801755 7.9994292 8.7557592
7.7547483 7.3078208 7.2513533 8.2398338 9.2637072 6.8961329 7.5119066 8.8553286 7.5368271 8.1466799 8.8624249
7.6448984 7.2496953 7.2138619 8.2134924 9.3343725 6.8661137 7.4801469 8.8394728 7.5770612 8.1957283 8.8924007
7.7018895 7.1606455 7.1268349 8.2251453 9.3956327 6.8052392 7.4132957 8.8045435 7.6088214 8.1998434 8.9101706
7.7110639 7.1602931 7.1065097 8.2293215 9.4155941 6.7710862 7.3713956 8.7584867 7.5117431 8.0511093 8.9170065
7.6184025 7.2668867 7.0312386 8.1782598 9.3732290 6.7234745 7.2988243 8.6930933 7.4484510 8.1046886 8.8746643
7.5617833 7.3247075 7.1674881 8.2000294 9.4141493 6.7056413 7.2892227 8.6688948 7.3496614 8.0024776 8.8882818
7.5546641 7.2165699 7.1778374 8.0855579 9.2770615 6.7155347 7.1568518 8.7279148 7.3230643 7.9475031 8.8357954
7.5552454 7.3106437 7.1619058 8.0313530 9.1500120 6.7741394 7.0298071 8.7422657 7.2874794 7.9380484 8.7978220
7.5647359 7.3609715 7.2092686 7.9461694 9.1548738 6.8268261 6.9871030 8.6358185 7.2184510 7.9924469 8.9275837
7.6701913 7.3382430 7.2464290 7.9462934 9.1946392 6.7497206 6.9222789 8.5789967 7.1672258 7.9934320 8.8357954
7.7158828 7.4819231 7.3011904 7.9438920 9.2570944 6.7105389 6.8913693 8.5194864 7.2076445 8.0018673 8.8847837
7.5760465 7.6242809 7.4566665 7.9798722 9.2123356 6.6580038 7.0272479 8.5523729 7.1587605 8.0493269 8.7649202
7.6403956 7.6292391 7.5103998 7.9390612 9.1535912 6.7670474 7.1933513 8.6001568 7.1351552 8.0410385 8.8031340
7.8125954 7.7508655 7.5371108 7.8846674 9.1645899 6.8518496 7.3396273 8.7884970 7.1444740 8.0558987 8.7518578
7.8469677 7.6500149 7.6382513 7.9129605 9.1162205 6.8421059 7.2775803 8.8463936 7.1521606 8.0313015 8.8383694
7.9007297 7.5146303 7.5706573 7.9334302 9.0217733 6.8870573 7.3370090 8.8583469 7.1449389 8.0078650 8.9357510
7.9175558 7.4017444 7.6695199 8.0226507 9.0136509 6.9069886 7.3076377 8.9589586 7.1379848 7.9190011 8.6752024
7.9521656 7.4517965 7.7768669 8.1213694 8.9948750 6.8759303 7.2744131 8.9508190 7.1583066 7.8836679 8.7339907
7.9406724 7.4784198 7.6505165 8.1054688 8.8231831 6.7943730 7.3874722 8.9674873 7.3618646 7.9416194 8.7985229
8.0228052 7.4564638 7.7079215 7.9614120 8.6500416 6.7125421 7.3646426 8.8330889 7.4573236 7.9441524 8.9619007
8.0377331 7.4267559 7.6202459 8.0858440 8.6339684 6.6991749 7.3938570 8.8654509 7.6405272 8.0719042 9.0152349
7.8239202 7.4852490 7.5025697 7.9786196 8.6593666 6.7009101 7.4779420 8.9633360 7.6710210 8.0141802 8.9555979
7.6252313 7.6207323 7.5960031 7.8507600 8.5922050 6.8125291 7.4165235 9.1148310 7.6968694 7.9616246 9.0219507
7.6660705 7.6469507 7.7773557 7.7256608 8.5693817 6.7654142 7.4071212 9.1681786 7.6656914 7.8813572 8.9374409
7.6154990 7.7362070 7.7463245 7.7506394 8.4930878 6.7463193 7.3073411 9.1127977 7.6139469 7.9115214 8.9050837
7.5567098 7.8189583 7.7362809 7.6938338 8.4152260 6.7264566 7.2807951 9.0661573 7.6117449 7.9578538 8.8882103
7.4373932 7.8908854 7.7282090 7.6420965 8.3886213 6.7527814 7.1720123 8.9063721 7.6259456 7.9691625 8.9040461
7.3552737 7.9467502 7.7596025 7.6199288 8.4827194 6.7888165 7.0700545 8.8014479 7.6771111 7.8560929 8.7978935
7.2570615 7.9751296 7.8360791 7.5466418 8.5655537 6.6471663 7.0445614 8.7581997 7.6668773 7.7791367 8.7298527
7.1909618 8.0441389 7.9060307 7.5456562 8.4505205 6.6214828 7.0596390 8.8518162 7.8012486 7.6996145 8.6809759
7.2301879 8.0233574 7.9687653 7.6030874 8.2757072 6.5977144 7.1496582 8.7919865 7.8366890 7.5955524 8.7895908
7.2734561 8.0997562 7.9986134 7.6878657 8.2844467 6.7000227 7.1750484 8.7788610 7.8931613 7.5853448 8.8980780
7.1900573 8.1578302 8.1279411 7.7487426 8.3717470 6.7931876 7.2381368 8.6706944 8.0543623 7.5986042 8.8052893
7.1781216 8.3157921 8.0954704 7.8692899 8.4973850 6.7335234 7.2065592 8.6842318 8.1811695 7.6737723 8.6677866
7.1732316 8.3208342 8.0717239 7.9272051 8.5900393 6.6470375 7.1624637 8.6297073 8.3440037 7.6382513 8.7738209
7.1764832 8.4009867 8.1160021 7.9198542 8.6860714 6.5733018 7.2393575 8.5380516 8.4006653 7.5895863 8.7759266
7.2889266 8.3919735 8.1561518 7.9328547 8.7244816 6.4514689 7.2464862 8.5298767 8.2626114 7.5396805 8.7083931
7.2192206 8.3886499 8.0082922 7.9508333 8.6264439 6.4570832 7.3409405 8.6351604 8.2235107 7.5284920 8.6112471
7.2620912 8.2823734 7.9391675 7.8177638 8.5255270 6.4597507 7.3388658 8.6149502 8.1310377 7.5181646 8.5544930
7.2352428 8.3842735 7.8870497 7.6961980 8.4300976 6.4101939 7.3869743 8.6513243 7.9867082 7.5349240 8.5076818
7.1699066 8.2239761 7.8222303 7.6385593 8.4825802 6.2995048 7.3465948 8.7155266 7.9262328 7.5528131 8.6006794
7.2720914 8.1771574 7.9020429 7.7152200 8.4657831 6.2622819 7.2408013 8.7247143 7.8604851 7.4977865 8.5770082
7.2623987 8.0570850 7.9340711 7.7010679 8.4213066 6.1131029 7.2830520 8.7725372 7.9062624 7.5612416 8.4595776
7.3503718 8.0851717 7.8595753 7.7557788 8.2613297 6.1461062 7.2869816 8.7807531 7.8629041 7.5301795 8.3448181
7.4603662 8.0558100 7.8790073 7.8662701 8.1622009 6.1278358 7.2738132 8.8109913 7.9296932 7.4644480 8.2214203
7.4450369 8.1840677 7.8743658 7.8316641 8.1321249 6.1102948 7.2794986 8.7928944 8.0598516 7.3860192 8.2155657
7.4205461 8.3300600 7.8732591 7.8662543 8.0597134 6.2245388 7.1473422 8.8519135 8.0805197 7.3916264 8.3181515
7.4938917 8.3348961 7.7316799 7.9958291 8.0796804 6.2698073 7.0978384 8.7723074 8.1166105 7.3390355 8.3763227
7.4912372 8.3328981 7.6288285 7.9857578 8.1295795 6.3528376 6.9782548 8.7423515 8.2081375 7.3213611 8.5703945
7.4765091 8.3321524 7.6789269 7.9751358 8.1113091 6.3531814 6.9288607 8.7849255 8.2311420 7.2917929 8.6552916
7.5584006 8.3216372 7.6398482 7.9469590 8.0991659 6.3284106 6.7808394 8.7033234 8.2033100 7.3074770 8.6622086
7.5169625 8.1276073 7.6623597 7.8548465 8.0410509 6.3002701 6.7258558 8.6954699 8.2920256 7.4168525 8.6590881
7.4863744 8.0220604 7.6127863 7.9870753 8.0369492 6.3591223 6.7420759 8.6859455 8.3550787 7.3459077 8.6077127
7.4518933 7.8958044 7.5882726 7.7697563 8.0083122 6.3693399 6.7732406 8.7006550 8.3283939 7.2234106 8.3429708
7.3798752 7.8695893 7.6652575 7.6579266 8.0591593 6.3787680 6.7691817 8.5946016 8.2601261 7.2112741 8.2614288
7.4964995 7.8546348 7.6499138 7.6137166 7.9628758 6.2434492 6.7567630 8.4560690 8.2490978 7.2936978 8.3157368
7.5388627 7.8165846 7.6297550 7.7113605 7.8678179 6.2204475 6.7551813 8.3936939 8.1553364 7.2357669 8.3363438
7.6176462 7.8336678 7.7285900 7.6575942 7.7727547 6.1155009 6.7590942 8.3423882 8.1037760 7.3181338 8.3936796
7.5888686 7.8509336 7.6557708 7.7077780 7.7175369 6.0049229 6.7610216 8.3317871 8.1513796 7.3041730 8.3004446
7.6802282 7.8424368 7.6584163 7.7104120 7.6954713 6.1307917 6.8262968 8.4643135 8.1916666 7.3150215 8.3501682
7.7105761 7.9138803 7.6752796 7.7175212 7.6721296 6.2511482 6.9256954 8.4059639 8.2599545 7.1957927 8.3755751
7.7586541 7.9695988 7.7136235 7.8000970 7.7469077 6.2517023 6.8836703 8.3667002 8.3443871 7.1792927 8.4065437
7.6372528 7.9149075 7.7409902 7.8968987 7.7631402 6.2889447 6.9494281 8.2844620 8.3347683 7.1227326 8.2472363
7.6671205 7.8782706 7.6364794 7.8692436 7.7972174 6.3066893 7.0113635 8.2645712 8.3329668 7.1232262 8.1578321
7.7635641 8.0292950 7.5828609 7.9342504 7.7490840 6.3415713 6.9537249 8.3681145 8.2575893 7.0598884 8.1204891
7.7675390 8.1785183 7.6226268 8.0035725 7.6566954 6.3676333 7.0891886 8.3377857 8.1089611 7.0450883 8.1363773
7.7037840 8.2363033 7.6070809 7.8036613 7.6745763 6.4560275 7.0415072 8.4320545 8.1227207 6.9531064 8.1389008
7.6908312 8.3644724 7.6162286 7.7770247 7.5750461 6.5135403 6.9477181 8.4145298 8.0914583 6.8376160 8.0985136
7.6660266 8.4132395 7.4433007 7.6800961 7.5993724 6.5204582 6.9935794 8.5520658 8.0304747 6.7962966 8.1219711
7.5400190 8.3320780 7.6272025 7.6639514 7.5879574 6.5613165 7.0135322 8.5978489 8.0964231 6.8656549 8.1320562
7.6246037 8.3050041 7.7008519 7.5237565 7.5625877 6.6654015 7.1193171 8.6058855 8.2347240 6.9540262 8.1096382
7.7440462 8.2697515 7.6818194 7.5150566 7.4881854 6.7661653 7.0089583 8.7399273 8.2563877 7.0649223 8.2399130
7.7713723 8.1797628 7.7089524 7.3218927 7.4397664 6.7600832 6.9990973 8.7795439 8.1621199 7.0540380 8.3986454
7.7527409 8.2319078 7.6492538 7.1384425 7.5045300 6.6805549 6.9505115 8.6876450 8.2356768 7.1873608 8.4495411
7.7058053 8.3411732 7.5543246 7.1776671 7.3574467 6.7751451 6.8790860 8.6975946 8.2204065 7.1696563 8.6614103
7.7970290 8.4497395 7.5978551 7.2102575 7.2178783 6.7592874 6.8185959 8.6342077 8.2231102 7.1472950 8.7222576
7.7781873 8.5131760 7.6463852 7.1984153 7.2636633 6.7318692 6.8679323 8.7083616 8.1821814 7.2094221 8.6908875
7.7991385 8.5191565 7.7376637 7.2411628 7.3223982 6.7916560 6.9187326 8.6605682 8.0837469 7.1816764 8.5952749
7.7312284 8.5224905 7.8130350 7.2298026 7.2840433 6.8229508 7.0329747 8.7238331 8.0002241 7.2235594 8.5559187
7.5373325 8.5311718 7.8650703 7.2685375 7.3381166 6.7957120 7.1193776 8.6749725 7.9426460 7.1348515 8.6506329
7.4644675 8.5188751 7.9014430 7.1942596 7.3340573 6.8942833 7.0507283 8.6066551 7.9464784 7.1217747 8.6333513
7.5048046 8.4789820 7.9544015 7.1674886 7.3025789 6.8169522 7.0930119 8.6443462 8.0015364 7.1928740 8.5226383
7.6849241 8.4743938 7.9861560 7.2775040 7.3310127 6.8165135 7.1697559 8.6215458 8.0371122 7.2202311 8.3044815
7.6473536 8.4071541 8.1229744 7.3932958 7.2126517 6.7529759 7.2716575 8.4483414 7.9724798 7.2165055 8.0805531
7.6919646 8.3822517 8.1345968 7.3899922 7.1180167 6.7296252 7.2171640 8.4491673 7.8497448 7.1894975 7.9701619
7.7146783 8.3800888 8.2475872 7.3848634 7.0896893 6.6738276 7.3445315 8.3291960 7.8351665 7.1711020 8.0478125
7.6957293 8.3951445 8.1209974 7.3640857 7.0152197 6.5674548 7.4130831 8.3117743 7.8888879 7.2747016 7.9971433
7.6597843 8.3985043 8.0448627 7.3084049 7.0110545 6.7098684 7.4214053 8.3796759 7.9891624 7.3828945 7.9613504
7.5672836 8.4321203 7.8829994 7.2817311 7.0111046 6.8475184 7.4552865 8.3880167 8.0539703 7.3437753 7.9686937
7.5991373 8.5047379 7.9904094 7.1473088 7.0813890 6.9445772 7.5472326 8.4262962 8.0619736 7.3190560 7.9611855
7.7607594 8.5037966 7.9959216 7.2385502 7.0960164 6.9796119 7.6532326 8.3751736 8.1158495 7.1819382 8.0481215
7.6447163 8.4767103 7.9515948 7.3057356 7.1700878 6.9062743 7.7303758 8.4231958 8.0399542 7.1067090 8.0325708
7.6763182 8.4809904 7.9865198 7.3711796 7.1456981 6.9416556 7.7536554 8.3119535 7.9896488 7.1097946 8.0445948
7.7492323 8.3662691 8.0351639 7.2747130 7.0119252 6.9691920 7.7776036 8.2943306 7.9211555 7.0629134 8.0527649
7.7293253 8.3624773 8.0105228 7.4119687 7.0942898 6.9941611 7.6464624 8.3912468 7.8128119 7.0396624 8.0769024
7.7291803 8.2969828 8.0415249 7.4301763 7.1560411 7.0244761 7.5027127 8.4419727 7.8122840 6.9707284 8.2131987
7.8339548 8.2542877 7.9845629 7.4492793 7.2335787 7.0255370 7.4163575 8.6036386 7.7671866 6.8595071 8.3223820
7.8824883 8.2114439 7.9493155 7.4171872 7.3075075 7.0947886 7.3950362 8.7061472 7.8069205 6.8689051 8.2815323
7.9243321 8.1077528 7.7641563 7.4352932 7.4857121 7.1236973 7.4107084 8.5575752 7.8823090 6.8803902 8.3000565
7.8643332 8.0722542 7.7672606 7.4538746 7.5864310 7.1901274 7.5387602 8.5386305 7.7237353 6.9820824 8.4277115
7.7792544 8.0422878 7.7487822 7.3382182 7.6386614 7.3073177 7.5435848 8.6120243 7.7200179 6.8806868 8.4353762
7.7507076 7.9987683 7.8023238 7.4443130 7.6477227 7.3500133 7.6373911 8.6608438 7.8072910 6.9970303 8.3597813
7.9535441 8.0546894 7.9012160 7.4463849 7.6466565 7.4280953 7.5778780 8.7257366 7.7580047 7.0094008 8.4785156
7.9635596 8.0591316 7.9363489 7.4521837 7.6572046 7.6268201 7.5589886 8.7526302 7.8387003 7.0665565 8.4911900
7.8912487 8.1629362 7.9980192 7.3729377 7.6160951 7.6473517 7.5140414 8.7742596 7.8297429 6.9906845 8.5049095
7.8840437 8.2455969 8.0387230 7.4701095 7.6296496 7.7256937 7.4710259 8.7702112 7.9280758 7.0293055 8.5492420
7.8729649 8.3278818 8.1259995 7.5056667 7.6358151 7.7620258 7.3432746 8.6645308 7.9463854 6.9974480 8.5093355
7.8626795 8.3513498 8.1735010 7.5684667 7.4054213 7.5979590 7.3418880 8.7550497 7.9086380 7.0951233 8.6822081
7.8733993 8.3062849 8.1582060 7.4858150 7.4157028 7.5275383 7.3215833 8.5721703 7.9305406 7.1238341 8.6836109
7.8189511 8.2159519 8.1255484 7.4262104 7.3331203 7.5624495 7.2014594 8.5104122 7.8585138 7.2733130 8.7392302
7.8263593 8.2119570 8.0608778 7.4201727 7.4014554 7.5624080 7.1253743 8.4351969 7.7891135 7.4460602 8.7237425
7.7811103 8.1381998 8.1472807 7.3578677 7.3807602 7.5492229 7.1062403 8.5223923 7.7062669 7.5859575 8.7959347
7.7791491 8.0496311 8.0728188 7.3463750 7.4362888 7.5802546 7.1446352 8.6971941 7.5434146 7.6477199 8.8587351
7.7883577 8.1260347 8.0738916 7.3553472 7.4315343 7.5594087 7.1789012 8.6748915 7.5301847 7.5724192 8.9318390
7.8558779 8.1208706 8.0845881 7.3695788 7.4146433 7.6869912 7.2399926 8.6337700 7.5921268 7.5813828 8.9449091
7.8369622 8.0675459 8.0683308 7.3525343 7.5307045 7.6148691 7.2503757 8.5988874 7.6964893 7.5184779 9.0144730
7.7835302 8.0303926 8.0981674 7.2870579 7.6835136 7.6184821 7.3192468 8.6672049 7.7482767 7.3915696 9.0816307
7.7276182 7.9395833 8.1028376 7.2862782 7.6276927 7.4444923 7.2950211 8.5504990 7.7383275 7.4398131 9.1681833
7.6276484 7.9360013 8.1178074 7.3381495 7.7473431 7.4009552 7.3731279 8.5846014 7.8197708 7.3109303 9.1148643
7.6558337 7.7950740 8.0444765 7.2437158 7.7779465 7.3325281 7.4064050 8.4984541 7.8975873 7.2632284 9.0519209
7.6657605 7.8425565 8.0711021 7.3222413 7.7743177 7.2512369 7.4071488 8.4911757 7.9923601 7.1694322 8.9755554
7.6055918 7.9037013 7.9929113 7.2320404 7.7455597 7.3037353 7.3051844 8.4678001 8.0170336 7.2173591 9.0341349
7.6205959 7.9844484 7.9419026 7.2888474 7.7351785 7.2813654 7.2568450 8.4564533 8.1905537 7.1982031 8.9596558
7.6434388 7.9010267 7.8813171 7.3453999 7.5815902 7.3205729 7.3022132 8.5070848 8.2346621 7.0725040 9.0082541
7.6179233 7.9388371 7.8209276 7.3891516 7.5962434 7.2984352 7.3569317 8.3931322 8.2903414 7.0392456 8.8823328
7.6412911 7.9915276 7.8156242 7.5363622 7.5326376 7.3296323 7.5459390 8.3096380 8.3275852 7.0107827 8.9370728
7.6388888 8.0302534 7.8551693 7.5904975 7.5516901 7.2887125 7.5389709 8.3061323 8.4480743 6.9172120 8.9058752
7.7514782 7.9963503 7.8858609 7.6704221 7.4189553 7.3645535 7.5206571 8.2873669 8.3257360 7.0060902 8.9200525
7.8625607 7.8528261 7.9301925 7.6115665 7.3085461 7.3516340 7.3536024 8.3244286 8.3044691 7.0791960 9.0439873
8.0121946 7.7593451 7.9977202 7.6083832 7.3011732 7.4113355 7.2147689 8.3335533 8.2119131 7.0994554 8.9860315
7.9298892 7.7473936 8.0728369 7.7285705 7.1066985 7.4038057 7.2618442 8.4255266 8.1708908 7.2565861 8.9869509
7.9324522 7.7476740 8.0671682 7.8682976 7.0124283 7.4943943 7.1945100 8.3518400 8.1803923 7.3823051 8.9847336
7.9221888 7.7867565 8.0315609 7.7950697 6.9134636 7.5915108 7.0751295 8.4400434 8.2257977 7.5259752 8.9896765
7.8476663 7.6724648 8.0372381 7.7749867 6.9593687 7.5456586 7.0257068 8.3379717 8.2651062 7.5476599 8.9579716
7.8109007 7.6973825 7.8858800 7.6262536 6.9400005 7.4855976 6.9172683 8.2751904 8.2507153 7.4738436 9.0267286
7.7352638 7.7066431 7.9498754 7.5947151 6.9854445 7.5530553 6.8506007 8.2167740 8.1945934 7.5169039 8.9825916
7.7626452 7.7046132 7.9376998 7.6722918 7.0437131 7.5035172 6.8905759 8.3246441 8.1703863 7.5229383 8.9967356
7.6199064 7.6394210 7.8785481 7.5846896 6.9769144 7.5067334 6.8503613 8.2208519 8.0627108 7.6429596 8.9390574
7.6221957 7.6083040 7.9927368 7.4107127 7.0247612 7.5182176 6.8489094 8.1874771 8.0931702 7.5033360 8.9395895
7.6978936 7.6299591 8.0286818 7.4148350 7.0068512 7.3662190 6.8771338 8.1970787 8.2227936 7.5397120 8.8428001
7.7945766 7.6262946 8.0979376 7.4319339 7.0280561 7.2337976 6.8641415 8.2085772 8.1987591 7.5590410 8.6723804
7.7252455 7.6812043 8.0601749 7.4165373 6.9730597 7.1653590 6.9380689 8.0571890 8.1052999 7.5067139 8.6481962
7.7584300 7.6389380 7.9639249 7.4967690 7.0807009 7.1081347 6.9284325 8.1480932 8.0567179 7.5977988 8.4868574
7.8835688 7.6249528 7.9337344 7.4834800 7.0567951 7.0453658 6.9045897 8.2019043 7.9469042 7.4274998 8.4774351
7.9716506 7.4585676 7.9640312 7.5047092 7.1192217 6.9834218 6.9583974 8.0723953 7.9811063 7.4440713 8.3894243
8.0342827 7.4606051 8.0490150 7.6208458 7.0937943 7.0031457 7.1627059 8.0057907 7.9458027 7.4321089 8.3609543
8.1070986 7.6014566 7.9155178 7.7216320 7.1889324 7.0292010 7.1773353 8.0657539 7.8847733 7.4986835 8.3264532
8.2346497 7.5337415 8.0198526 7.7625880 7.1377654 7.0641084 7.4018097 8.0682106 7.7932191 7.4293175 8.4919586
8.2544737 7.5549016 8.0186501 7.7105541 7.1520982 7.0625782 7.5639782 8.1363277 7.8275595 7.4860382 8.4484358
8.2395210 7.5349927 7.9536519 7.6134076 7.1010308 7.0575652 7.6418142 8.1118660 7.8025069 7.5838332 8.5382700
8.1848097 7.5087643 7.7814770 7.5959330 7.0857091 6.9857354 7.6504850 8.0550995 7.8379598 7.5773945 8.5544434
8.2050209 7.5789838 7.8037238 7.6564732 7.0472827 6.9474134 7.6872835 8.1145391 7.9513021 7.5535021 8.5099840
8.3334427 7.5036507 7.7705755 7.5269032 7.0775170 6.8973823 7.7656527 8.0856256 8.0831146 7.5587316 8.4648104
8.2738829 7.5545106 7.7351108 7.4203539 7.2004390 6.9188724 7.6965756 8.0784159 8.2820206 7.5166817 8.4601250
8.1858015 7.6813021 7.7444296 7.3418655 7.1081567 6.7999778 7.6363678 8.0569572 8.2724066 7.4223680 8.5196028
8.2974205 7.7336559 7.7472639 7.2576485 7.1920733 6.7933407 7.5343337 7.9163275 8.1173191 7.5186768 8.5661373
8.2439518 7.6872053 7.7062922 7.2481380 7.2188482 6.7053218 7.4302983 7.7886453 7.9519477 7.4768662 8.5344629
8.2436514 7.8500271 7.6359053 7.1708899 7.2577114 6.6939487 7.3500428 7.7811265 7.8980918 7.5032010 8.4665003
8.2619953 7.8968091 7.6417789 7.1094937 7.2453308 6.6386828 7.3446531 7.7197766 7.9139390 7.5307002 8.4268579
8.2289705 7.9079137 7.5524974 7.0861764 7.2825179 6.7558990 7.2833190 7.7120619 8.0080872 7.4117093 8.4302940
8.1886301 8.1049128 7.6441121 7.1738009 7.2689743 6.7979298 7.2362943 7.6835775 8.1599159 7.3649011 8.5268850
8.2259188 8.1047382 7.7097163 7.1073966 7.2662549 6.8867636 7.2346396 7.7164116 8.1930313 7.2818785 8.5125370
8.2460012 8.1568546 7.6572895 7.2030444 7.2644391 6.8975792 7.1716256 7.7593498 8.2854404 7.4015269 8.5247774
8.2667532 8.0720892 7.5571237 7.1799397 7.2413511 6.9656582 7.2201543 7.8319840 8.2640848 7.4295044 8.4919825
8.2493734 8.0371790 7.4887710 7.0134268 7.2576990 7.0171537 7.2772007 7.8844275 8.1729870 7.4157419 8.5267420
8.1179953 8.0586767 7.4736805 6.9108772 7.2116513 7.1193662 7.3510094 7.8410172 8.0127287 7.4244452 8.5112772
8.1453562 8.1400280 7.4621716 6.9223547 7.3090692 7.1080732 7.4801116 7.8350997 7.9369955 7.4029369 8.4500084
8.0523434 8.1014585 7.3710051 6.8502011 7.3358259 7.1532440 7.5912080 7.8449154 7.9324384 7.4756255 8.4198627
8.0957832 7.9814754 7.3953853 6.8031893 7.4278188 7.2357478 7.6826510 7.8582869 7.9355736 7.4610610 8.4047546
7.9817438 7.8916721 7.4144993 6.8645158 7.4864421 7.2199135 7.6518431 7.9825730 8.0470419 7.5550079 8.4078350
7.8708935 7.9077201 7.5315089 6.9059358 7.5927081 7.3001533 7.5659199 8.0330734 7.9453363 7.5034761 8.3272352
7.8542490 7.8602715 7.5653048 6.9191127 7.6510816 7.2986526 7.5283766 8.1518745 7.8502851 7.4102263 8.1951342
7.7143936 8.0286388 7.6843734 6.9002399 7.6846294 7.2160845 7.5897665 8.1669855 7.8028126 7.4745655 8.2403183
7.7193756 7.9986053 7.6997066 6.9088035 7.5804644 7.2957821 7.6503949 8.1996183 7.7977886 7.5001583 8.1782742
7.7690978 8.0508251 7.7337642 6.8120122 7.5541987 7.3063755 7.6197004 8.1746998 7.7676921 7.4586201 8.2348623
7.8438301 8.0875111 7.8086267 6.9003220 7.4821873 7.3608837 7.6803460 8.2634478 7.6512556 7.4230866 8.3502655
7.8127580 8.0583391 7.7830954 6.7669239 7.4363861 7.3093586 7.7645249 8.2000217 7.4927273 7.4070530 8.3295097
7.7035894 7.9687295 7.7296600 6.7935352 7.3549113 7.2848892 7.9073362 8.2714767 7.4691424 7.3846307 8.3585367
7.5884652 7.8274822 7.6825547 6.8332424 7.2931561 7.4062243 7.9557552 8.2543354 7.3440533 7.4030223 8.3558655
7.5893068 7.7331262 7.7214704 6.9414520 7.3214989 7.3477302 7.9179511 8.1651859 7.4641862 7.3543749 8.3546228
7.6168652 7.7383909 7.7447672 7.0474482 7.3531861 7.4550323 8.0330515 8.1542406 7.4407039 7.4083757 8.3208380
7.6107407 7.7627406 7.6869950 7.0984988 7.4737439 7.3949966 8.0390959 8.2233706 7.5997496 7.4208012 8.2130280
7.5530019 7.6744795 7.7006297 7.0204163 7.5401263 7.3613954 8.0064783 8.2186251 7.5655999 7.4098721 8.1915359
7.4664879 7.7159715 7.5901937 7.0752072 7.4347396 7.3864651 8.0003729 8.1955156 7.7657299 7.2877946 8.1614285
7.3838029 7.7689118 7.5924625 7.1173534 7.3795280 7.3124948 7.9981804 8.0806522 7.8453946 7.3392124 8.2148046
7.4842358 7.6820450 7.6457109 7.1146975 7.2954836 7.2979269 7.8965254 8.0970936 7.8297215 7.4043050 8.1908436
7.6259737 7.7486486 7.4899101 7.1571822 7.1607804 7.3293948 7.7749104 8.1492157 7.8879676 7.4137845 8.1433430
7.6508341 7.7136927 7.4585280 7.0827155 7.1098137 7.3013096 7.7054763 8.1496925 7.8518066 7.3182259 8.1293793
7.5992255 7.7228856 7.3831930 7.0719047 7.1056447 7.2682290 7.7179303 8.0823727 7.8635321 7.2100139 8.1074066
7.6011477 7.6397142 7.4180379 7.0857863 7.0092173 7.0648131 7.8002491 8.1804047 7.9895372 7.0461478 8.1211786
7.7310634 7.5422664 7.4558234 7.0368714 6.9634061 7.0585504 7.8198376 8.2433815 8.0039024 6.9969678 8.1007528
7.7036300 7.5376663 7.3631124 7.0117011 6.9849205 7.0381393 7.9045339 8.2716455 8.1020975 7.0405407 8.1618252
7.7672911 7.4693866 7.2747421 7.0570679 7.0443645 6.9467916 7.9235969 8.3993559 8.0873251 7.1618557 8.2931318
7.6832657 7.3795614 7.1839647 7.0833240 6.9956989 6.9386649 7.9599972 8.4182367 8.1372280 7.1428471 8.2035427
7.6841683 7.3010168 7.2299871 7.2176709 6.9234776 6.8824210 7.9570732 8.4795179 8.1415272 7.2251287 8.2033758
7.6396379 7.3255677 7.3139706 7.1864872 6.9210701 6.9328547 7.9816017 8.6268291 8.1746645 7.2732286 8.1359510
7.5906839 7.2947750 7.2687082 7.3223243 6.9153361 7.0139122 7.9306159 8.7070227 8.1089506 7.2939248 7.9699745
7.5549483 7.4139471 7.2773790 7.2948132 6.8740482 7.0785651 7.7998180 8.7721624 8.1898832 7.3790026 7.9057784
7.4915299 7.4299288 7.3406630 7.2035799 6.7566056 7.0865922 7.6738739 8.7713737 8.1751261 7.3084040 7.9867611
7.5008979 7.4758153 7.3312464 7.3156643 6.8496847 7.1213012 7.6150808 8.7459297 8.1919498 7.2731819 7.9374762
7.4927945 7.4937377 7.2340183 7.4247761 6.8928199 7.1388850 7.5934587 8.7354240 8.1775084 7.2660966 7.9748802
7.3784595 7.3518233 7.1795988 7.4522414 6.8230848 7.1712289 7.5668530 8.6507215 8.2030773 7.0999031 7.9834490
7.3614364 7.2202363 7.0553141 7.4749961 6.8362708 7.1959143 7.7062984 8.5289173 8.1907148 6.9673295 8.0258131
7.3219943 7.1577334 7.0600533 7.5972977 6.8243880 7.0734963 7.7741084 8.5325518 8.2707844 6.8032851 8.0975161
7.3007188 7.0218496 7.0784116 7.6098952 6.8334131 7.2354383 7.7831211 8.4498243 8.2503128 6.8370037 8.1018152
7.4730134 6.9318590 7.1672416 7.6508355 6.8419971 7.2847619 7.7718415 8.3987436 8.2837276 6.8633265 8.0426197
7.4045558 6.8482838 7.2566872 7.7390776 6.9750905 7.4176497 7.7002864 8.3108311 8.3489389 6.9310431 7.9939499
7.3696961 6.7608871 7.3964705 7.7893043 7.0496645 7.3989305 7.7122388 8.3051987 8.4007702 6.9663544 8.0612478
7.3690639 6.6990390 7.5394049 7.8514080 7.0451503 7.3369603 7.7030621 8.2178564 8.4793377 6.9448934 8.1826029
7.3124280 6.6849117 7.5127501 7.8889742 7.0750699 7.2342086 7.5799770 8.3458853 8.4433422 7.0106745 8.2854567
7.3133073 6.6527815 7.4992332 7.8400164 7.0146322 7.1461334 7.7076788 8.2555723 8.3897171 7.1164980 8.2410107
7.3377957 6.6195593 7.5268588 7.7757292 6.8935905 7.1547174 7.7402644 8.2313461 8.4231548 7.2031627 8.2795744
7.3920236 6.6509433 7.5088825 7.8791823 6.8522573 7.1725059 7.8379741 8.2920475 8.3969679 7.1812315 8.3861599
7.3078456 6.6020803 7.4650369 7.8894148 6.9162226 7.0496964 7.9486713 8.3823652 8.3126831 7.1274257 8.4306326
7.2250195 6.6828680 7.5443268 7.8631816 6.8679905 6.9603052 8.0408649 8.3895340 8.2942152 7.1039109 8.5306654
7.2619772 6.5821347 7.4421697 7.8065357 6.8625178 6.7357492 8.0325603 8.4916220 8.3390417 7.0694995 8.5150642
7.2162204 6.6915612 7.3994312 7.8231649 6.9282537 6.6751957 7.9278059 8.4883518 8.2495680 7.1700907 8.4079018
7.1961246 6.7707081 7.3349800 7.7705412 6.9998593 6.5450039 7.8740773 8.4320450 8.2308674 7.1425910 8.4191723
7.2066064 6.7280006 7.2118225 7.6741648 6.9504623 6.4770703 7.8467598 8.5333090 8.1146374 7.2443876 8.3880930
7.2707176 6.6595030 7.2254567 7.5664010 6.9963837 6.4946313 7.8926806 8.5946817 8.1303482 7.2788630 8.4064388
7.1259427 6.7375860 7.1456676 7.5785537 7.0377865 6.4185443 7.8021383 8.6513653 8.1686935 7.3464084 8.3095713
7.1712646 6.7987537 7.1046643 7.5392222 7.0970416 6.4665389 7.7781897 8.6883011 8.2294073 7.4147520 8.1291370
7.0567546 6.8554149 7.0644717 7.3628926 7.0799251 6.4937563 7.7141418 8.6828356 8.1873465 7.3840904 7.9603243
7.0799408 6.9179163 7.1335025 7.2623849 7.1104922 6.5028300 7.7819285 8.5992289 8.2898588 7.4128942 7.8938956
7.1415267 6.8886886 7.1398335 7.3050456 7.1405725 6.6783848 7.8413916 8.6168261 8.3805237 7.4552474 7.9160461
7.2592611 6.9087663 7.2066059 7.3284869 7.1977253 6.7210236 7.8630033 8.5773230 8.3940496 7.5014429 7.8587151
7.3417110 6.8829784 7.2294588 7.3587055 7.2203159 6.6771593 7.9373879 8.6199265 8.4432764 7.4606085 7.9371362
7.4136777 6.8758278 7.1530399 7.3636699 7.1319423 6.6966610 8.0281706 8.5965824 8.4491405 7.5053897 8.0190535
7.4437642 6.9132051 7.2041998 7.4419346 7.1639562 6.8092895 8.0141859 8.7251625 8.4392595 7.5815277 7.9810014
7.4169741 7.1146088 7.2594714 7.3813353 7.1941509 6.7424645 8.0098333 8.7228498 8.3848381 7.5052586 8.0522594
7.4732876 7.1757407 7.3012104 7.4866447 7.1780171 6.7119260 7.9682083 8.7339802 8.3555126 7.4567475 8.2220631
7.5118022 7.2814336 7.3323236 7.6185455 7.0883002 6.6401320 7.9791479 8.7000780 8.3306856 7.4797959 8.4118881
7.5898461 7.4113383 7.3394351 7.6076012 7.1012383 6.6543684 8.1606522 8.6189337 8.3158274 7.5751839 8.4859543
7.5967350 7.3719778 7.3289318 7.5538979 7.0243907 6.7513180 8.1362123 8.4849195 8.3174238 7.6272440 8.4361715
7.5954742 7.2829456 7.2460628 7.5389323 7.1152153 6.6926265 8.1352043 8.3873596 8.3352547 7.6949167 8.3280325
7.7106409 7.3064775 7.2337618 7.5857053 7.1841860 6.6386418 8.1107883 8.2123709 8.3111372 7.7409539 8.3189831
7.7713294 7.3060207 7.2214913 7.5903597 7.2272754 6.6568594 8.0815325 8.1242599 8.1440840 7.7169871 8.1499863
7.7447181 7.2177868 7.1217318 7.5813956 7.1772375 6.7270837 7.9792318 8.0777035 8.2887011 7.7932935 8.1757603
7.6724548 7.1873417 7.0336099 7.6862102 7.3255253 6.6982713 8.0067158 7.9961343 8.1634846 7.7347789 8.0901117
7.5937991 7.1345229 7.0960445 7.7200608 7.4493051 6.6979556 8.0567188 7.9589353 8.1974154 7.7918644 7.9499130
7.5849962 7.1434984 7.1895051 7.7513313 7.4289675 6.7139120 7.9705400 7.8659573 8.0960188 7.8012519 7.8180823
7.5414634 7.1426592 7.1428022 7.8322406 7.4331970 6.7762513 8.1488285 7.8597546 8.0698681 7.7367978 7.6996474
7.4762864 7.1960411 7.1821589 7.8951793 7.3962364 6.8506494 8.1448298 7.8573413 8.0694904 7.6059608 7.5426140
7.5411201 7.2997055 7.2062774 7.9380331 7.4412279 7.0047760 8.0812263 7.7370687 8.0650721 7.4823279 7.3733110
7.5503445 7.4438410 7.2020807 7.9636402 7.4296379 7.0044894 8.0350618 7.6767025 8.0612221 7.5505018 7.3380060
7.5036492 7.6113033 7.3141160 7.9478345 7.4139328 7.1326556 7.9793630 7.7087517 8.0893288 7.5072937 7.4843812
7.4369855 7.6969614 7.3055887 7.8303761 7.2817283 7.2352653 7.9868546 7.6948738 8.1130123 7.4045630 7.5036268
7.3658319 7.7111497 7.4027205 7.8009830 7.2418170 7.2097821 8.0572863 7.6982212 8.2724142 7.4669666 7.5310898
7.3751974 7.6369009 7.4807544 7.6960058 7.1552458 7.2481627 8.2268887 7.7393031 8.3613091 7.5915813 7.6564870
7.2988362 7.5751796 7.5420790 7.6657138 7.2238045 7.2165885 8.2396832 7.8209229 8.4532547 7.5966730 7.6420493
7.3365555 7.6470809 7.7339430 7.5728846 7.2596087 7.3125238 8.2564154 7.8321877 8.5189705 7.6401329 7.6353016
7.3005447 7.6078119 7.7645783 7.6448255 7.2229195 7.3787489 8.2524271 7.8484168 8.5027218 7.6132231 7.6312408
7.3549094 7.5597129 7.7867193 7.6689591 7.1826239 7.3120899 8.2401981 7.7815547 8.4706993 7.7017665 7.6125760
7.4280467 7.4230189 7.8129997 7.7027106 7.1941700 7.3626652 8.2180233 7.8316736 8.4205742 7.7232380 7.5830021
7.4481635 7.4469514 7.7549558 7.6469731 7.2019897 7.4521661 8.1090975 7.8840966 8.3765955 7.7280970 7.5609717
7.3767338 7.4745808 7.7938166 7.7578998 7.2617164 7.3578796 8.1467419 7.9798164 8.3480501 7.7362189 7.6953793
7.2174463 7.4792686 7.7542624 7.7042809 7.2540965 7.4237328 8.0609131 7.9923902 8.3344135 7.7759795 7.7918997
7.2244678 7.3568263 7.7282739 7.6837797 7.2965622 7.3405967 8.1341410 8.0635481 8.3492651 7.8639188 7.7569065
7.0999699 7.2556453 7.6515460 7.7284122 7.1111813 7.2224374 8.0343819 8.1865902 8.3407583 7.9788723 7.7004485
7.2553310 7.2776670 7.6490893 7.7385283 7.0904007 7.0818143 7.9840884 8.2738562 8.4686441 7.9501524 7.6560450
7.4729800 7.3804135 7.6377664 7.8166823 6.9916563 7.0076180 7.8586755 8.3366013 8.5075121 8.0183401 7.5964737
7.6856618 7.5999107 7.6199741 7.7186799 6.9245119 7.1006241 7.9391551 8.4151421 8.4082193 8.0309744 7.5999665
7.7737098 7.5065494 7.5613589 7.6668010 6.9217772 7.1081853 7.8531423 8.3603411 8.4509687 7.9091525 7.5313797
7.9705648 7.5043850 7.5184503 7.6824994 6.9168162 7.1800575 7.9089589 8.4841614 8.3398304 7.7543392 7.6273394
8.0478601 7.4021087 7.5750923 7.7250347 7.0835352 7.2912121 7.8542657 8.5170746 8.2834835 7.6521845 7.6165051
8.0873260 7.4270239 7.4550691 7.6889558 7.2306600 7.2841606 7.8676963 8.5469160 8.3161831 7.5937691 7.6069713
8.0480232 7.4030385 7.4319134 7.7140465 7.2096748 7.2157159 7.8512621 8.5884132 8.2280045 7.5072885 7.6621590
8.0605946 7.3465762 7.3040090 7.5642934 7.1245146 7.2363577 7.8490729 8.4172449 8.2365866 7.3840795 7.6796947
8.2241554 7.3944149 7.3643451 7.5346932 7.0933390 7.2857671 7.9025307 8.5125761 8.2256975 7.2544131 7.7402439
8.3274031 7.4780087 7.3776674 7.5263939 7.0416794 7.2782702 7.9208226 8.4754877 8.1332426 7.3564639 7.7139502
8.2788715 7.5208082 7.2654214 7.5429039 7.0395370 7.2677040 7.8819046 8.5333261 8.0872850 7.3701491 7.7134581
8.3093929 7.5421839 7.3225136 7.5485415 6.9617524 7.2159662 7.8694773 8.4652586 8.0167532 7.4409862 7.6191769
8.4070988 7.6255937 7.1838326 7.4757690 6.9120507 7.2818079 7.7872572 8.5069695 8.0492449 7.4754510 7.6721511
8.4804325 7.5033188 7.1726208 7.4667950 6.9547458 7.2141037 7.6213312 8.4416151 8.0133533 7.5491781 7.6432524
8.4144430 7.3851948 7.2780366 7.5402560 7.0275459 7.1790309 7.6244559 8.4900398 7.9588552 7.6836991 7.7076464
8.4001179 7.4270597 7.4140096 7.5852876 7.0327625 7.1471853 7.6315341 8.5010071 7.9210491 7.7120762 7.6486092
8.3509064 7.3538737 7.4065804 7.5700812 7.1095552 7.1789536 7.6321044 8.3746367 7.8322229 7.7182407 7.6265063
8.3450127 7.3493595 7.4437766 7.6875405 7.0728354 7.2286925 7.7520308 8.3538141 7.7823849 7.6613111 7.6447182
8.3256512 7.2357779 7.4606342 7.6803250 7.0762095 7.2921100 7.7623138 8.3160181 7.8361869 7.5404463 7.6516156
8.2999334 7.2792487 7.4678216 7.6648235 7.0291862 7.1856585 7.8140664 8.3049431 7.8427358 7.5755253 7.6369514
8.2536697 7.3413377 7.5278010 7.7059703 7.1219563 6.9854708 7.8534884 8.2662210 7.9309630 7.4659801 7.6198716
8.1991987 7.4819860 7.5716295 7.7055697 7.1427417 6.8956361 7.9483161 8.2508154 8.0394163 7.3688936 7.5617266
8.2002964 7.5451841 7.5688820 7.7576904 7.4111991 6.7616954 7.8910275 8.3913450 8.0793142 7.4039288 7.5810599
8.0797434 7.5717101 7.5220580 7.7801309 7.5457201 6.8646727 7.7935576 8.3735437 8.1643324 7.2968631 7.4793973
8.1048346 7.5616050 7.6206942 7.6713796 7.6643305 6.8602819 7.7313991 8.4432764 8.1078062 7.2908845 7.5086951
7.9801230 7.7284703 7.5716577 7.6635089 7.6140761 6.9129777 7.5810223 8.5313015 8.1722231 7.0386744 7.4433317
7.9288521 7.8068519 7.5963244 7.6840801 7.5257320 6.7859702 7.4962473 8.6459370 8.1454725 6.9705067 7.3438425
7.9279599 7.8806691 7.5039988 7.6859422 7.2727542 6.7880287 7.4708662 8.6286135 8.0560656 7.1264534 7.3458948
7.9851327 7.9170408 7.6054950 7.6615896 7.2523761 6.6691914 7.3994322 8.5329170 8.1022863 7.1365013 7.4064741
7.8451881 7.8970408 7.5520697 7.6222372 7.2099147 6.6957240 7.3764000 8.4815950 7.9724717 7.1372170 7.3317938
7.8083906 7.7957430 7.6102586 7.5991797 7.2422047 6.8237772 7.3578687 8.5239840 7.9870081 7.1520033 7.2866082
7.7534361 8.0198774 7.5891438 7.6077175 7.1411839 6.7175002 7.4292760 8.4337425 7.9658785 7.1744413 7.3354554
7.5776439 8.1485882 7.6821485 7.5179453 7.0680881 6.8915534 7.4644275 8.4389009 8.0035172 7.2813187 7.4347100
7.5716395 8.2455769 7.7059045 7.4855938 7.0730119 6.9082842 7.3967381 8.4621086 7.9036198 7.3563070 7.3343019
7.4830031 8.2804432 7.6740284 7.5994821 7.1369333 7.0000501 7.3715620 8.4421844 7.8983455 7.4760842 7.2931490
7.4207387 8.2543201 7.5886755 7.4480233 7.0573845 7.0391831 7.3424864 8.3712759 7.8679090 7.4992189 7.3065157
7.3149285 8.3226519 7.5720973 7.4737468 7.1500053 6.9713378 7.3025603 8.2931328 7.8333740 7.5020270 7.3302994
7.3001504 8.2677679 7.5552902 7.4805470 7.2510757 6.9866738 7.3239527 8.3252449 7.9441900 7.4825821 7.3568835
7.3134360 8.3105087 7.7013292 7.4028907 7.1848321 6.9701328 7.3167868 8.1679564 7.9771605 7.5976071 7.3016615
7.2561793 8.4363728 7.5768933 7.4083323 7.1195970 7.0978270 7.3875232 8.1553555 7.9273281 7.6246548 7.3137989
7.2528496 8.3270912 7.5759683 7.3100319 7.0034528 7.0224934 7.3174167 8.1724854 7.9207678 7.6204557 7.3501291
7.2715006 8.2456131 7.5285974 7.3568749 7.0299048 6.9996424 7.3817272 8.2174473 7.9805746 7.5785871 7.4077587
7.2556639 8.2305269 7.5489411 7.4734969 6.9994979 6.9924870 7.4525990 8.2393131 7.8989968 7.5181475 7.5177975
7.3031883 8.2619724 7.5273137 7.5323186 7.0495777 6.9182034 7.4801664 8.1310463 7.9377708 7.5258198 7.4530849
7.4675441 8.2268248 7.5421939 7.5003328 6.9831448 6.9018602 7.6245317 7.9906702 7.9667706 7.6914721 7.4547205
7.6765084 8.1609764 7.4541974 7.5481358 7.1358228 6.8653159 7.6039829 7.7849584 8.0512486 7.7659259 7.4863467
7.7269592 8.1600208 7.4988880 7.4510303 7.1785178 6.7656116 7.6262984 7.6952357 8.0499964 7.6235547 7.4867806
7.8026834 8.0514259 7.4243255 7.5266294 7.1683469 6.7310343 7.5577435 7.7006068 8.2033072 7.5832672 7.4550309
7.8822494 8.0283976 7.5170536 7.5114975 7.2749929 6.7606087 7.5106893 7.7842202 8.1404896 7.4797277 7.4616714
7.8695126 8.1814156 7.3806577 7.5511179 7.3032522 6.6560383 7.4678264 7.7382073 8.1732635 7.5357084 7.5908918
8.0205498 8.1466141 7.2881165 7.5354233 7.4902811 6.6221600 7.6180916 7.6529403 8.2086887 7.4124198 7.5888305
7.9445195 8.2426996 7.3739080 7.5914745 7.5335016 6.6792588 7.5737662 7.6271753 8.1525545 7.3042316 7.6011648
7.8568754 8.4058580 7.4301291 7.5952668 7.5276089 6.7588625 7.5760388 7.6198931 8.0646925 7.2522178 7.6429887
7.7609572 8.5156555 7.3968859 7.6538377 7.4773340 6.8294525 7.4762945 7.7232652 8.0377626 7.3412051 7.7134948
7.6547832 8.6201935 7.3774776 7.8199739 7.4724822 6.7997284 7.4949794 7.7151642 8.1120262 7.3707800 7.6422625
7.6522908 8.6204433 7.3276606 7.8229952 7.5237527 6.8067675 7.5015216 7.7080336 8.0924187 7.5542316 7.7576218
7.6441345 8.6004133 7.2882004 7.8068728 7.4815216 6.8307853 7.5891318 7.7486501 8.2829418 7.5315313 7.7369914
7.5829215 8.4216881 7.1431913 7.7002840 7.4980159 6.8818102 7.5958509 7.8088765 8.4226589 7.4359784 7.7592745
7.5384245 8.4671650 7.0167027 7.6700792 7.3955803 6.9067802 7.7179742 7.7608490 8.4361563 7.6035867 7.7255349
7.7411003 8.5197363 7.0378284 7.6775837 7.3899045 6.8814254 7.7399931 7.8322906 8.3294487 7.5679803 7.6391282
7.7587605 8.4809999 7.0570807 7.7969484 7.3404965 6.8901772 7.7799540 7.9369283 8.2074623 7.5537252 7.6007013
7.6552863 8.5253115 7.1947184 7.8118305 7.2506213 6.8884749 7.7702384 8.0482292 8.0812788 7.4418392 7.5097046
7.6313391 8.5118713 7.3230505 7.8939772 7.2089839 6.8894143 7.7021742 8.1179171 7.9822936 7.4421825 7.5195713
7.6008058 8.5031567 7.4844584 7.8339190 7.1357126 6.8639216 7.7621779 7.9777541 7.9463415 7.4441209 7.6184402
7.6061020 8.5334644 7.5143652 7.8631072 7.0899138 6.9543390 7.8693180 7.9348650 7.9762425 7.4961963 7.5693512
7.6185932 8.7063026 7.5366707 7.7629724 7.0257564 7.0315166 7.8990512 7.8128352 7.9382606 7.5123587 7.7111492
7.5922337 8.6399984 7.6952424 7.7530537 6.9644499 7.1288538 7.7698822 7.8638916 7.9480548 7.4525313 7.8285570
7.5593638 8.6262302 7.7994351 7.5917082 6.8643079 7.2024899 7.7632184 7.6906743 7.9277372 7.4264674 7.7729654
7.5603995 8.5632639 7.8793073 7.5713501 6.8914413 7.2542620 7.6050286 7.6635747 8.0328588 7.3738194 7.7847614
7.5726681 8.5659008 7.8258891 7.5698676 7.0129118 7.2712350 7.5836611 7.5735188 7.9612169 7.2136917 7.9052153
7.5147305 8.4849634 7.7781887 7.5441508 7.0781512 7.3326015 7.6211061 7.4482775 8.0014744 7.0967402 7.9908209
7.4838328 8.4219780 7.7265363 7.4848433 7.1651707 7.2507925 7.5724273 7.4036560 7.8946233 7.0687337 8.0193634
7.4918771 8.2891273 7.6375432 7.3426976 7.2124572 7.2371097 7.5456109 7.3874588 7.9001055 7.1429358 8.0196066
7.5451803 8.1855860 7.4561839 7.3567796 7.2102942 7.1715961 7.4515338 7.2544236 7.8381352 7.1307292 8.0634089
7.6342754 8.1963062 7.5096931 7.2184691 7.2090459 7.1862783 7.4793081 7.2651086 7.9616022 7.0384521 8.1410751
7.4366894 8.1607275 7.4423304 7.1419973 7.1462517 7.3572392 7.5257349 7.3093920 7.8853788 6.9977012 8.1165972
7.4758410 8.1133986 7.5182309 7.0375309 7.1166091 7.4758191 7.5835061 7.3704767 7.8860154 6.9845366 8.0913658
7.3623323 8.1180258 7.3802733 7.0881433 7.1693354 7.4815741 7.6594539 7.3828754 7.9487457 7.0335937 8.0436506
7.3378468 8.1682186 7.3888960 7.0633559 7.1432667 7.5007787 7.7180400 7.4096484 8.0816307 7.0981178 8.0986605
7.4236283 8.0833330 7.4641829 7.0968933 7.1404672 7.4566355 7.7658315 7.3291807 7.9388657 7.0938177 8.0485783
7.5297842 8.0088654 7.5334496 6.9483290 7.0864420 7.5254230 7.8390236 7.1762710 7.8474855 7.1930914 8.0769463
7.6350155 7.9450979 7.5475984 6.9009662 7.0645308 7.4994593 7.7935972 7.1371293 7.7662926 7.2189732 8.0428076
7.6493144 7.8568368 7.6201563 6.8143401 7.0859509 7.5090861 7.7202191 7.0594401 7.7374029 7.1907434 8.0281200
7.6591687 7.7766213 7.6903400 6.8589492 7.0906186 7.5032649 7.7612009 7.0418115 7.7253418 7.2571297 8.0439701
7.6835546 7.7308083 7.8119426 6.8407011 7.1594977 7.5542879 7.8049054 7.0036922 7.6521688 7.2167878 8.0071602
7.7905660 7.6885319 7.6996927 6.8944817 7.2382832 7.6965504 7.8952341 6.9912357 7.6907268 7.2987785 7.9312887
7.8025165 7.7400594 7.6214728 6.7804565 7.2575088 7.6688781 7.9416075 7.1307192 7.8050952 7.4099598 7.9092875
7.7524719 7.7753415 7.6357346 6.7354040 7.3336830 7.7580161 8.0291605 7.1642051 7.8677154 7.3688536 7.8751011
7.7122006 7.7762532 7.6480026 6.7441106 7.2883673 7.7517619 7.9079037 7.1831536 7.8672051 7.3527083 7.8580837
7.5486994 7.8699274 7.7594762 6.8429894 7.2710385 7.7376556 7.8875041 7.1603661 7.8550811 7.2695022 7.9447451
7.4281726 7.8311677 7.7678647 6.9230423 7.1031566 7.6412878 7.9977512 7.1228051 7.8357902 7.2341347 7.9631915
7.4590683 7.7425179 7.7736297 7.0231004 7.0706043 7.5148826 7.9763317 7.1764197 7.8144894 7.2849050 7.8985023
7.5264668 7.6495461 7.8108850 7.0527320 7.0898409 7.5509520 8.0169172 7.2064734 7.8103352 7.3055067 7.8289433
7.4223871 7.5257292 7.6601696 6.9875808 7.0247188 7.4175324 8.0337362 7.3064532 7.7893109 7.3579841 7.9099407
7.5285053 7.5826030 7.7735944 6.9987769 6.9907775 7.4747415 8.0626383 7.4567075 7.7688890 7.3449125 7.9330153
7.5546241 7.6739855 7.7253637 6.8785038 6.8927197 7.5359302 8.1319695 7.5169640 7.7096429 7.1626458 8.0650778
7.5269995 7.6837006 7.8477144 6.8353462 6.8638315 7.5333123 8.1327829 7.5860686 7.7056189 7.1154943 8.0832567
7.5016494 7.6335611 7.8981647 6.8768368 6.9652491 7.5238929 8.0850849 7.6384192 7.7229447 7.2743602 8.0053959
7.4900684 7.6044059 7.9385080 6.8148241 7.0076218 7.5235524 8.1925821 7.7958980 7.7277784 7.2950778 7.9963970
7.5354795 7.5567627 8.0035048 6.9002872 7.0442233 7.4728279 8.1086702 7.8460197 7.7966495 7.4529195 7.9252419
7.5906134 7.5586648 8.1350861 7.0103297 6.9227958 7.4922743 8.1266165 7.9670672 7.8109150 7.5262613 7.8566470
7.5573859 7.4630799 8.0367174 7.1289773 6.8702583 7.4896965 7.9899578 8.0046949 7.9439716 7.6145635 7.8608594
7.6417975 7.5132766 7.9615073 7.0898318 6.9102397 7.3704052 8.0811367 7.9590521 8.0396843 7.5861883 7.8123775
7.5155950 7.3732419 8.0146513 7.1705742 6.9327040 7.3554530 7.9099517 7.8559241 8.0658140 7.5234399 7.8917527
7.5843368 7.2712502 8.0698261 7.1744428 6.9155698 7.2926579 7.8429737 7.8602219 8.1587343 7.5344973 7.9575434
7.5481296 7.1666384 7.9698758 7.2432709 7.0174608 7.3857446 7.8259168 7.7917757 8.1753178 7.4566302 7.9314890
7.5195708 7.1216497 8.0283699 7.2572770 7.0766749 7.5147800 7.8058476 7.6981950 8.1760693 7.4911184 7.9208479
7.4239354 7.1039548 8.0217257 7.2761998 7.0813255 7.6016555 7.8464670 7.6121769 8.3122520 7.5163178 7.9813743
7.4901581 7.0059719 7.9379125 7.4407392 7.0015054 7.5372233 7.8604612 7.5621710 8.3171377 7.5658641 8.0606489
7.5341978 6.9814382 7.8345451 7.4208117 6.8601842 7.6593065 7.8629818 7.5136762 8.3350849 7.6356807 8.0303574
7.5767093 6.8295150 7.8945193 7.4435349 6.7663774 7.5606017 7.8228793 7.5649786 8.3817863 7.6651287 8.1294451
7.5610614 6.8151422 8.0010319 7.4912000 6.8466525 7.7356868 7.7775640 7.5528560 8.3472986 7.5698700 8.1334591
7.6676316 6.8178186 8.0196972 7.4687200 6.8345437 7.7246466 7.7769279 7.6064043 8.2210455 7.6591849 8.1308441
7.6584272 6.7280788 7.9491377 7.4850159 6.8483281 7.7999148 7.7609673 7.4816375 8.2798748 7.6632071 8.2199068
7.5874209 6.7400656 7.8743296 7.5004344 6.7788267 7.9513445 7.7907848 7.4670420 8.2505217 7.8127427 8.3225889
7.5876393 6.7472649 7.9046946 7.5819883 6.7383943 7.9529982 7.7987828 7.4506125 8.1686954 7.8063974 8.3923101
7.6318331 6.6471066 7.7643805 7.5079060 6.7612433 7.9816389 7.7859621 7.3895612 8.1241312 7.8455782 8.4864941
7.5122819 6.6022234 7.8228526 7.5626192 6.8283620 8.0074749 7.7900772 7.4183488 8.0375004 7.9314947 8.3472071
7.4184537 6.6583228 7.8547611 7.5837650 6.9374857 7.9883847 7.8902535 7.5704665 7.9854026 7.9859424 8.3882923
7.2964787 6.6249204 7.7995982 7.6457381 6.9723616 8.0039158 7.9117675 7.6370468 8.0134153 8.0624018 8.3689928
7.3039927 6.6239219 7.7976346 7.6571369 6.9252815 8.0238485 7.9568691 7.6545873 8.1143875 8.1894512 8.3123198
7.2909760 6.7080445 7.8751636 7.5656486 6.9070206 7.9264932 8.0271311 7.6956544 8.0331736 8.1729193 8.3432531
7.3148961 6.6468940 7.8380747 7.5862937 7.0038095 7.8947325 8.1543694 7.8283973 8.0246506 8.1236668 8.3681793
7.1915593 6.7581592 7.6839337 7.5209479 6.9970384 7.9845133 8.2252035 7.7078133 7.9413733 8.0724115 8.3482323
7.1867967 6.8000259 7.7120004 7.3692112 7.0459743 7.9208779 8.1962347 7.6788731 8.0042009 8.0497894 8.3514805
7.1865454 6.6654663 7.7918987 7.2865782 7.1405468 7.8145280 8.1912594 7.7056770 7.9659300 8.0324440 8.1383724
7.2768645 6.6644969 7.8234906 7.2523303 7.1518850 7.8238664 8.1526375 7.7882023 7.9983072 8.0957184 8.1302242
7.3738289 6.6128092 7.8977995 7.2547040 7.1274419 7.8992000 8.3398552 7.7895184 7.8441219 8.1882544 8.0882683
7.4345918 6.5967784 7.9298358 7.3728018 7.0261889 7.8729601 8.3518944 7.7746677 7.7942715 8.2164669 8.0516434
7.4303403 6.5958104 7.8935213 7.4423652 7.0169835 7.9748569 8.3431702 7.7502980 7.8196611 8.2065582 8.0076933
7.5548067 6.5875382 8.0043516 7.4997611 7.0614452 7.9893041 8.3253794 7.7464972 7.8198562 8.1980162 7.9345255
7.4932947 6.6871505 7.9543157 7.5520415 7.0593734 8.0265827 8.3328161 7.6719613 7.8431435 8.1600571 7.9601960
7.4715133 6.7473140 7.9037027 7.6582341 7.0766926 8.0220900 8.2527599 7.7927704 7.8901224 8.1403589 7.9966912
7.4466109 6.6839318 7.9177399 7.7240119 7.1260924 7.9307699 8.2553158 7.7693305 7.8055067 8.1900787 7.9243970
7.5072970 6.5836310 7.9287682 7.8425927 7.1402950 7.9135017 8.3361874 7.8387651 7.9045062 8.2797747 7.8944488
7.5466514 6.5360417 8.0026426 7.8262091 7.1841516 7.9131131 8.4244804 7.8117056 8.0375080 8.1544991 7.9368491
7.6122937 6.5079036 7.9972367 7.6968794 7.1961050 7.8958874 8.3992376 7.8541512 8.1007299 8.1073370 7.8924146
7.6796203 6.4417915 7.9362664 7.7110243 7.1930504 7.9034982 8.4268827 7.8823075 8.0490856 7.9978385 7.7929578
7.8192987 6.5055413 8.0714884 7.6919498 7.1639919 7.9649549 8.4933414 7.9628682 7.9565644 7.9422531 7.7906575
7.8987455 6.4971223 8.1633453 7.7071395 7.0797758 8.0687265 8.5041428 7.9698963 7.9962273 7.9788928 7.7970567
7.8531189 6.4398866 8.2226067 7.7275443 7.0741582 7.9696870 8.3972559 8.0491476 8.0882854 7.9707990 7.7554135
7.8398051 6.4087620 8.1746616 7.7610278 7.1806293 7.8092008 8.2250242 8.0901289 8.0708275 7.8589749 7.7803349
7.7797766 6.3791327 8.1974020 7.7830868 7.1627207 7.8125935 8.2215204 8.0712767 8.0498438 7.8540649 7.7446051
7.8094821 6.3020124 8.1484232 7.6949396 7.1208315 7.7729454 8.2586317 7.9067316 8.0707932 7.7565365 7.7313685
7.8581214 6.2515559 8.1753082 7.6051474 7.0627737 7.7729936 8.2259483 7.8296638 8.0632582 7.8225145 7.8005786
7.8932719 6.2885904 8.1588383 7.5046363 7.0404782 7.7754664 8.3096151 7.6698542 8.1590128 7.7031751 7.7777715
7.8600321 6.3295794 7.9401202 7.5928874 7.1022944 7.7774582 8.2990351 7.6664333 8.3621750 7.6834240 7.7969022
7.7990527 6.3108306 7.9193330 7.6362419 7.0974331 7.8173037 8.3637486 7.7420654 8.4010363 7.7442732 7.8946157
7.6399012 6.2950859 7.9076056 7.7082319 7.0409913 7.7918181 8.2554226 7.6764040 8.3946609 7.7152834 7.9006047
7.7102461 6.2851028 7.8703470 7.7197561 6.9922452 7.8744383 8.1771355 7.6169157 8.2455397 7.7266407 7.9028511
7.6047668 6.2815666 7.8034067 7.6796660 6.9442763 7.8487730 8.1002998 7.6498861 8.2396584 7.6775680 7.9769630
7.5092430 6.3046522 7.6983371 7.5209732 7.0408449 7.8498650 8.2178879 7.7171555 8.2223454 7.7232132 8.0131168
7.5703430 6.2763762 7.6392655 7.5226622 7.0285416 7.8894901 8.0725832 7.6311855 8.0815687 7.7355223 7.8646054
7.5975862 6.2631950 7.5770545 7.4832125 7.0495720 7.8165836 8.0587196 7.6064568 7.9709482 7.7774625 7.7832909
7.6658731 6.3934474 7.4996305 7.6634679 7.1061783 7.7432575 8.0298080 7.7187562 7.8612447 7.7906294 7.7593918
7.5857458 6.3947945 7.4845219 7.7392735 7.1239557 7.7632961 7.9320588 7.6580687 7.7884231 7.8193641 7.7041721
7.5188384 6.4091225 7.4490657 7.8703947 7.1933923 7.8262177 7.9688206 7.6153193 7.7384729 7.8252873 7.6739140
7.4353700 6.3134289 7.5690804 7.9227600 7.2175150 7.8440185 7.8325248 7.7183347 7.5892572 7.8791399 7.6743002
7.5182276 6.2487893 7.4994330 7.9075232 7.2482710 7.9355960 7.7843032 7.7481155 7.5203085 7.9608145 7.6552291
7.5397158 6.2699089 7.4724674 7.8905220 7.2565508 7.9069018 7.6688142 7.8620138 7.4524312 7.9470730 7.5979900
7.5074434 6.2787037 7.5463190 7.9333119 7.3419223 7.8678179 7.6228890 7.7850189 7.4290409 8.0072441 7.5815115
7.3632283 6.3012099 7.4982514 7.9228196 7.3284054 7.8106060 7.6539083 7.8358488 7.3179102 7.8990149 7.5622540
7.2918386 6.2653008 7.5834370 7.8643837 7.3383999 7.6300802 7.5894732 7.7069421 7.5492477 7.8419366 7.5142322
7.2699895 6.1549325 7.4640584 7.8650761 7.3470831 7.6575084 7.5510130 7.8726845 7.5723124 7.7498631 7.5893006
7.2308254 6.1913013 7.4563375 7.7967501 7.2946939 7.6132040 7.5209279 7.8407598 7.6806431 7.7498732 7.5830564
7.3708282 6.2265363 7.4324584 7.7673492 7.2188015 7.6612339 7.6168036 7.8564625 7.7089744 7.8681235 7.5774269
7.4623666 6.2039981 7.4718461 7.7479997 7.2137780 7.6426868 7.7111855 7.9196687 7.8131876 7.9447370 7.5866470
7.4711976 6.0387917 7.4117684 7.7086263 7.2504592 7.5846558 7.7793880 8.0443878 7.9434729 7.8698254 7.6279893
7.4171515 6.0476217 7.5202217 7.6252956 7.1761222 7.6455388 7.8420119 7.9614468 8.0504045 7.8538184 7.5373464
7.2708244 5.9896531 7.6196680 7.5532789 7.1972551 7.7595019 7.8942738 7.9747286 8.1540117 7.9178286 7.6174812
7.2103391 6.0884061 7.6153851 7.5773220 7.1678724 7.8056231 7.8705678 8.1016684 8.2793455 8.0126028 7.5107880
7.0851946 6.0606561 7.6466179 7.7790804 7.1805253 7.7970271 7.8615823 8.1208935 8.2115698 8.2450027 7.4511518
7.0242243 5.9435754 7.5941544 7.8134761 7.1527295 7.7993937 7.8317223 8.0418730 8.2177582 8.3525991 7.3599930
7.0515480 5.9706960 7.6035213 7.8453383 7.1946754 7.6962190 7.8402910 8.0036545 8.2264080 8.2812624 7.1986041
7.0270228 6.0713730 7.5780478 7.7976904 7.2855029 7.5550117 7.9095025 7.9170794 8.1659527 8.1888342 7.2831049
7.0112724 5.9951224 7.5824203 7.7567887 7.3459754 7.4741492 7.9440680 7.9555879 8.3165712 8.1333065 7.1959567
7.1030087 6.0993347 7.6473970 7.7291112 7.2253485 7.3278494 7.9385166 7.9609056 8.3766994 8.1365032 7.2937665
6.9851742 6.1460700 7.7127762 7.6732607 7.2892199 7.3679428 7.8557439 8.0079918 8.2085619 8.0336533 7.3527427
7.0181518 6.2268338 7.6944027 7.7722788 7.3563118 7.3112969 7.8102508 7.9399977 8.0551748 8.0610952 7.2601113
7.0766683 6.2679892 7.6419830 7.8281169 7.3725429 7.2400646 7.9576960 7.8489370 8.0325222 8.0300560 7.2191534
7.1904407 6.1964693 7.5922942 7.9196844 7.4147310 7.2801375 7.8692966 7.6789589 8.1465473 7.9994950 7.1517982
7.2477317 6.3462133 7.5570788 8.0817032 7.3562574 7.2290244 7.8997612 7.5889258 8.2650547 8.0093327 7.0611992
7.3200417 6.4495077 7.4964919 8.0700970 7.2961740 7.2644157 7.9549384 7.5826454 8.2863054 8.0212660 7.0052791
7.4940267 6.4607439 7.5535707 8.0930243 7.4451504 7.3554058 7.9030695 7.4748611 8.2687807 7.8415532 6.8622456
7.4861526 6.4733329 7.5117955 8.1310625 7.4812531 7.4491677 7.8122025 7.4476743 8.3727169 7.7086167 6.7243934
7.5728445 6.4203310 7.5309944 8.1525764 7.4709191 7.5174642 7.7051306 7.6158133 8.3677807 7.8502464 6.7959428
7.5087628 6.3190851 7.4859319 8.0425129 7.4585638 7.5800548 7.7493234 7.6598930 8.3359957 7.8683891 6.9434371
7.5608454 6.4279237 7.5580006 7.9557343 7.4575624 7.5272274 7.7797589 7.6581025 8.3733168 7.8254943 6.8704963
7.6362600 6.5291963 7.6297479 8.0432224 7.4501362 7.5241356 7.7966056 7.7150617 8.4033298 7.7905240 6.8406644
7.6943932 6.5485792 7.7512498 8.0982895 7.3152986 7.5036821 7.8052993 7.7794447 8.2472839 7.8945160 6.8283186
7.7366686 6.5014710 7.7993002 8.1584053 7.2276688 7.4877644 7.7863207 7.7383857 8.2175808 7.9012890 6.8848901
7.7854018 6.3797755 7.8047667 8.1877527 7.2057476 7.4657359 7.7577477 7.6568556 8.1334734 7.7518325 6.8588510
7.8081141 6.3852801 7.8063083 8.1756678 7.1976571 7.5829058 7.6622977 7.4890919 8.2225857 7.7389040 6.8028255
7.8270025 6.3742743 7.6967545 8.3288698 7.1246533 7.5838132 7.5855584 7.4466882 8.1979046 7.8013768 6.7013235
7.7773833 6.3147917 7.6947026 8.2721415 7.1373854 7.5729551 7.5902467 7.4497008 8.0579014 7.9221611 6.7528362
7.8400378 6.3739619 7.6192994 8.2458477 7.1835451 7.5731225 7.6983123 7.4678402 8.0204582 7.9512916 6.7322087
7.7838273 6.4943705 7.6713171 8.1197481 7.1400642 7.6620512 7.7192731 7.5450015 8.0361423 8.0453672 6.6495419
7.7441225 6.5154705 7.8123102 7.9951530 7.2318482 7.7672920 7.7129579 7.5563703 7.9474339 7.9778857 6.7293282
7.8023791 6.6729565 7.7451658 8.0350800 7.2946067 7.7984209 7.6338162 7.5424476 7.7716756 7.9337163 6.7824640
7.7927842 6.7740479 7.7307363 8.1192331 7.3396568 7.7792368 7.7302084 7.5275345 7.7584949 7.9415655 6.7532187
7.8132529 6.9346704 7.7859597 8.1128531 7.2433777 7.8197880 7.7759647 7.6192021 7.7842417 7.9260082 6.7223358
7.8164515 6.9607139 7.7050533 8.0942278 7.2333703 7.8524246 7.8081346 7.6900945 7.8478889 7.8949718 6.7363729
7.6129355 7.0215182 7.7501364 8.0341110 7.1493707 7.9372859 7.8774409 7.7415934 7.8158622 7.7738776 6.7421408
7.4900494 6.9893465 7.8144612 8.0110149 7.1457973 7.8994422 7.7991843 7.7119188 7.7874665 7.7310557 6.8513479
7.4211798 6.9626694 7.8175635 8.0286293 7.1367316 7.8544178 7.6971631 7.7498569 7.8277798 7.6754656 6.8359709
7.3683858 6.8808212 7.7599058 8.0914869 7.0193496 7.8630910 7.7193294 7.7966480 7.9881635 7.6857700 6.8496089
7.3757625 6.8721833 7.8766737 8.1874456 6.9111271 7.8169270 7.7100873 7.8287063 8.0199699 7.5786610 6.7435136
7.3294072 6.8638787 7.9740200 8.2228279 6.8286848 7.7791390 7.6392984 7.9392014 8.0532360 7.5430923 6.7651606
7.3059635 6.8976474 8.0462532 8.2011919 6.7313623 7.7995038 7.6372948 7.8954287 8.1730709 7.5622802 6.8472209
7.3106351 6.8981600 8.0087900 8.1406794 6.6531625 7.8686090 7.6071749 7.8778462 8.0746441 7.5283937 6.7712960
7.4297667 6.8159027 7.9397197 8.0011625 6.6009274 7.8843017 7.5934944 7.8259425 8.1570854 7.5553570 6.7178082
7.4239831 6.7151551 7.9159942 7.9547176 6.5836992 7.9219894 7.5752234 7.8497915 8.1214581 7.4873953 6.6770821
7.3562603 6.7039790 7.8531961 7.9348440 6.5149469 7.9401879 7.5592189 7.9051857 8.1219177 7.3895717 6.7146826
7.2462206 6.7314506 7.9872079 8.0145807 6.7432003 8.0125008 7.5122128 7.9673042 8.1065102 7.4189301 6.5956073
7.2324572 6.8616590 8.0180197 7.9737806 6.8123579 8.0709515 7.5242534 7.9206753 7.9557834 7.4957695 6.5024781
7.1700869 6.8542576 8.1243067 7.9041715 6.8670645 8.0127516 7.5271549 8.0534201 7.8799238 7.6096230 6.5179710
7.2024202 6.8136559 8.1426363 7.8869615 6.9390574 7.9270453 7.4837189 8.0128250 7.7397699 7.6630678 6.3573170
7.2412825 6.7541571 8.1495266 7.6211858 6.9688969 7.9843683 7.4567838 7.9260807 7.7737045 7.7297020 6.2306929
7.2763748 6.6525965 8.1534100 7.5203424 6.9899230 8.0258141 7.3599191 7.8335047 7.7511325 7.7542624 6.2143703
7.3068318 6.5107589 8.2337751 7.4461236 7.1488457 7.9991751 7.3646646 7.8247976 7.7285204 7.7978325 6.1578064
7.2891684 6.4945006 8.1506338 7.4260430 7.1772423 7.9635873 7.3069634 7.7411914 7.7517748 7.8703704 6.1303883
7.2896237 6.5453725 8.0167236 7.4395633 7.2493763 7.9774776 7.3465552 7.6754441 7.8312860 7.8222880 6.1442728
7.4081602 6.3238473 7.9635305 7.4342961 7.3268790 7.9122138 7.4189720 7.5916405 7.8475704 7.9504366 6.2096248
7.3843799 6.3539586 8.0895452 7.5092225 7.3224187 7.9269214 7.4860168 7.5140696 7.8639741 8.0427504 6.2121239
7.2770123 6.4684281 8.0333977 7.5660033 7.2622094 7.9027972 7.4316297 7.4003291 7.9288301 8.0754194 6.3180575
7.1863432 6.5543332 8.1307640 7.5190821 7.2483039 7.8584738 7.3963089 7.2718387 7.9509544 8.0718660 6.5217366
7.1394167 6.5428724 8.0007296 7.5269628 7.2068858 7.8351450 7.4381232 7.2518854 7.9958339 8.0454874 6.6711655
7.1295857 6.4695826 7.9329534 7.5100055 7.1078815 7.7845993 7.4647326 7.1389141 8.0022326 7.9265904 6.7860613
7.1009393 6.4354467 7.7964020 7.4923949 7.0779333 7.7446642 7.4137216 7.0883303 8.1091309 7.9191260 6.7338476
7.2429175 6.4686389 7.6212239 7.4797783 6.9530592 7.7305598 7.2831841 7.0282812 8.0058155 7.7392468 6.8075223
7.1817794 6.4074435 7.5221558 7.5474725 6.8879313 7.6624064 7.2340007 6.9681816 7.9429259 7.7012696 6.7649441
7.2025375 6.4134617 7.5257587 7.5738244 6.8496695 7.6535988 7.0964150 7.0174060 7.9705400 7.7212334 6.8479152
7.1750736 6.4343481 7.3991532 7.7582579 6.8137865 7.5717950 7.1655087 6.9791307 7.9167547 7.7671905 6.9633851
7.2269602 6.3799543 7.2913399 7.7330537 6.8763657 7.5789928 7.1779933 7.0027471 7.8256383 7.8176513 6.9504619
7.3609710 6.4364085 7.3008533 7.8673849 6.8115215 7.6276655 7.2001672 6.9811883 7.7327085 7.8333917 6.9157500
7.4388781 6.3315301 7.3885527 7.8887148 6.8584661 7.7051268 7.2440948 7.0761976 7.6263704 7.8621516 6.9714108
7.4662943 6.4011822 7.4093003 7.8845525 6.8792162 7.7839952 7.2865849 7.2698298 7.5797071 7.7707367 6.9467397
7.5210557 6.4962034 7.4723516 7.8515630 6.8172574 7.9135342 7.4504528 7.2973585 7.6293349 7.7748618 6.9195023
7.5433040 6.5147123 7.5464315 7.8898997 6.8331919 8.0180159 7.3738937 7.3001971 7.6675129 7.7634411 6.8165908
7.5238733 6.5625129 7.4717798 7.8451371 6.8678994 7.9602222 7.3885818 7.2772741 7.6932354 7.7459388 6.6799564
7.5293250 6.5288453 7.5134983 7.7837820 6.9615269 7.9048014 7.4616642 7.2568760 7.6529913 7.6910377 6.7167296
7.5038586 6.4256439 7.5755301 7.7540822 6.8753061 7.8059397 7.6448488 7.3378835 7.7173018 7.6911678 6.6262293
7.5376148 6.3629479 7.6171594 7.7726583 6.9161563 7.8105021 7.6930666 7.2724915 7.7300687 7.6602345 6.7033386
7.5250635 6.2455301 7.5333786 7.7906475 6.8956547 7.6382494 7.8109546 7.1867352 7.6888280 7.7137213 6.5733771
7.5223970 6.1581759 7.6167984 7.6905432 6.8780732 7.6716189 7.8322921 7.2499218 7.6644168 7.6638713 6.5440426
7.5649929 6.1500902 7.6734395 7.6161857 6.7715807 7.6873732 7.7872119 7.3069177 7.6589818 7.7707524 6.5114350
7.4009976 6.2301636 7.7171488 7.7147474 6.7130213 7.6343427 7.7413144 7.3001027 7.7478895 7.6652484 6.4068561
7.3666916 6.3098006 7.8101430 7.5969467 6.7379751 7.7277393 7.7244635 7.3782868 7.8297920 7.7217617 6.4282675
7.4226360 6.3031049 7.7469573 7.6347566 6.6795130 7.7210188 7.5530710 7.3086905 7.7545176 7.5788507 6.3993382
7.5097122 6.2412152 7.7205672 7.7041945 6.7104297 7.6735725 7.5636230 7.3464794 7.7256856 7.4639344 6.3388419
7.5600066 6.0942760 7.6342387 7.7931833 6.6267538 7.5881972 7.6179433 7.3462734 7.6771507 7.4855695 6.3311076
7.5248804 6.1159520 7.6284552 7.6701431 6.6624064 7.6781025 7.6237702 7.2429032 7.7130876 7.3555532 6.3833179
7.6692228 6.0851135 7.6291614 7.6277442 6.7046447 7.8159785 7.7001829 7.3252010 7.7781796 7.3425012 6.3635068
7.7090721 6.2101831 7.6899552 7.5140977 6.8464694 7.9114733 7.7222376 7.3459635 7.8904142 7.3589139 6.6258669
7.8206596 6.1296768 7.5575852 7.4257851 6.9294729 7.9968476 7.7523608 7.4364891 7.8221622 7.4266005 6.5740395
7.8286562 6.1589007 7.5855060 7.3188624 6.9651375 7.9946365 7.7977796 7.4298186 7.8582735 7.5704350 6.5908270
7.7676325 6.0438738 7.7583809 7.2797489 6.9292741 7.9263854 7.8912411 7.4172997 7.8831501 7.7533841 6.4850564
7.8155813 6.1341219 7.7481785 7.3142781 6.8183146 7.9327917 7.8964953 7.5086808 7.9949841 7.7695265 6.4760542
7.8186588 6.2591009 7.7508168 7.3987346 6.8824549 7.9501133 7.9212117 7.6555667 8.0184994 7.7161231 6.4316692
7.7318921 6.1147494 7.8312135 7.3743486 7.0026064 7.9354706 7.9118457 7.6790218 7.9866519 7.6544647 6.4642801
7.7148089 6.0869422 7.9709220 7.3636746 7.0919147 7.9136891 7.8664846 7.7447762 7.8574553 7.6692691 6.5171700
7.7118387 6.0201759 8.0514011 7.3911085 7.0487270 8.0294695 7.8644304 7.7589307 7.8405504 7.5976615 6.3920827
7.5745244 6.0522866 8.0530720 7.3479662 7.0796833 8.2448645 7.7780352 7.7560830 7.8605185 7.4979672 6.3213258
7.4341869 6.0428329 8.1066637 7.3517132 6.9811997 8.2397022 7.8414178 7.9385982 7.7774806 7.4185572 6.3614688
7.4591274 5.8131685 8.0857296 7.2805200 7.0301533 8.2371244 7.7363143 7.9877791 7.6802616 7.4462714 6.2997532
7.4393520 5.8176308 8.0825577 7.0915074 7.0763426 8.1729488 7.6553860 8.0227337 7.6938291 7.3964877 6.2760477
7.5040112 5.8990207 8.0729342 7.0153832 7.1986761 8.1486301 7.6933255 7.9350681 7.8239670 7.3924198 6.3279157
7.6183648 5.8097615 8.0444908 6.8872437 7.2745266 8.0872536 7.6473713 8.0019197 7.9626675 7.4389153 6.2012591
7.6609325 5.8435965 8.0208340 6.9209237 7.2160511 8.0689049 7.6658678 7.9886093 7.8890481 7.3692327 6.2068815
7.5879946 5.7623720 8.0219584 6.9874067 7.1259542 7.9113283 7.7430320 7.9361033 7.7909203 7.4358139 6.1891651
7.6700897 5.7350154 7.9999800 7.0791306 7.0681615 7.8699975 7.7014551 8.1115332 7.6668401 7.4196787 6.2686682
7.7872505 5.6564026 7.8953986 7.1619353 7.0950880 7.9021349 7.5651865 8.1406078 7.5602145 7.3345695 6.3379059
7.7342372 5.6469531 7.8815875 7.0914311 7.0640035 7.8097076 7.5609565 8.1691046 7.4504733 7.2682061 6.3562832
7.6282969 5.6921840 7.8404756 7.0845194 7.0249863 7.7990990 7.5062399 8.0568342 7.5977206 7.2837262 6.4730520
7.6958232 5.7567992 7.8841023 7.1670885 7.0055356 7.6744661 7.3339319 8.0241261 7.5642304 7.1655040 6.4273071
7.7396741 5.8056946 7.8278818 7.3576584 7.0215521 7.6703916 7.3500285 8.0270395 7.5446272 7.1666803 6.3668809
7.8272963 5.9083056 7.7595096 7.4260387 7.0355873 7.6996789 7.2916389 7.8754954 7.5624480 7.0909381 6.3647881
7.8489490 5.9420843 7.8290625 7.3207259 7.0010977 7.7830114 7.3741050 7.7758408 7.6336093 7.1026926 6.4224710
7.8334460 5.9829054 7.8483953 7.2359924 6.9721551 7.8878241 7.4101658 7.7366157 7.6254478 7.0377622 6.4850526
7.8566289 5.9947696 7.7921133 7.0790358 6.9821801 7.9287987 7.4359317 7.7717690 7.6005898 7.0857577 6.5638943
7.8600578 6.1022644 7.8779407 7.1369004 6.9177189 7.9906650 7.4269280 7.7857080 7.5441337 7.2718725 6.5274439
7.9150081 6.0254984 7.8705940 7.1641440 6.8940101 8.0282011 7.2807865 7.7989669 7.5209174 7.3217492 6.5386992
7.8725719 6.0885944 7.8478651 7.1799068 6.8796506 7.9627957 7.1998396 7.8142700 7.5878921 7.4622631 6.4759917
7.9729199 6.0034971 7.8683295 7.2271266 6.8046274 7.9369793 7.0993810 7.8196063 7.5731549 7.4818821 6.4737320
7.9568019 6.0289497 7.8556380 7.2416396 6.7374592 7.9507384 7.0570817 7.8223906 7.6844306 7.5252705 6.5129905
7.9283495 5.9511480 7.8059072 7.2158642 6.7077274 7.9716406 7.1169100 7.8559904 7.5920024 7.4623528 6.5393100
7.7733264 5.8692646 7.8631215 7.1453929 6.5341458 7.9524536 7.1069369 7.7778568 7.7032452 7.4228473 6.5221634
7.7840400 5.9455442 7.9923296 7.1478429 6.5377531 7.8984590 7.1024570 7.7732410 7.6394277 7.3453221 6.4652247
7.7516928 5.9653158 7.8347592 7.1833158 6.5239391 7.8109126 7.0403562 7.7429743 7.6197839 7.2872405 6.5239658
7.7073107 6.0787945 7.8799877 7.1440697 6.5972042 7.8578281 7.0965681 7.6254535 7.4894881 7.2558823 6.4995952
7.6418209 6.0442114 7.7977891 7.1417794 6.6223960 7.8516479 7.2170920 7.5259790 7.4466176 7.2435269 6.5351210
7.7769103 6.0602975 7.8609800 7.3231735 6.6906590 7.8056002 7.2610149 7.4648776 7.4875493 7.3116269 6.6299829
7.9481707 5.9339209 7.8226857 7.3004317 6.6543970 7.6821737 7.4049792 7.5030937 7.4526992 7.4198809 6.5072803
7.9250040 5.9018087 7.8519373 7.4911828 6.7138047 7.6863074 7.3912053 7.4053445 7.3758249 7.4770961 6.5333004
7.8927679 5.8919654 7.9183707 7.5707307 6.7185903 7.6476455 7.4550285 7.5233469 7.2251267 7.4688988 6.4502158
7.8360171 5.9061246 7.7450566 7.6162982 6.7043734 7.7008338 7.4002819 7.5505004 7.2744031 7.6126342 6.4890008
7.8474016 5.9382825 7.7057080 7.5827656 6.8074651 7.7646670 7.3577042 7.4564114 7.3577104 7.6150184 6.4525661
7.9013567 5.8724647 7.6788325 7.4988527 6.8409586 7.7850342 7.2701497 7.4510536 7.2849693 7.5223408 6.5676355
7.8318987 5.8980856 7.7277875 7.5456161 6.7115393 7.8297029 7.1099610 7.4139972 7.2777972 7.6745782 6.6088314
7.8418159 5.8541932 7.7556682 7.4665508 6.6663280 7.9187593 7.0726333 7.3432727 7.3700624 7.7703385 6.7643552
7.8232694 5.8568544 7.8013186 7.4934888 6.5462193 7.9569378 7.0932832 7.2590985 7.4652925 7.7544622 6.8622179
7.7520266 5.8365040 7.8859668 7.4192963 6.4768276 7.9795532 7.1182399 7.2476244 7.4889026 7.7783918 7.0080228
7.8438892 5.8468289 7.9861908 7.4940219 6.3989120 7.8890238 7.3153410 7.2398043 7.4547081 7.7513022 6.9937534
7.8211198 5.7661428 7.9254932 7.5219717 6.2818751 7.9054232 7.2650266 7.2407999 7.4606552 7.8599057 6.9649110
7.6601982 5.6431227 7.9809890 7.6130433 6.2756767 7.8310843 7.3130112 7.2792912 7.4727321 7.8281231 6.9595542
7.5898476 5.6265459 7.9176140 7.6314039 6.3993430 7.7703347 7.1320577 7.2577529 7.5152755 7.8085895 7.0353899
7.5066528 5.6728539 7.8231788 7.5965428 6.3946137 7.7337151 7.1085687 7.3932791 7.5457377 7.6524992 6.8970709
7.5019813 5.7703238 7.7020144 7.5726790 6.3104887 7.7398596 7.2506433 7.4009871 7.4617424 7.6985755 6.9050498
7.4418378 5.8423867 7.7266169 7.6223698 6.3225112 7.7348590 7.2157989 7.4733191 7.5893321 7.6413236 7.0482550
7.4165339 5.8940191 7.8278236 7.7927504 6.2813148 7.6091790 7.1690388 7.4444833 7.5803862 7.5767369 7.0512042
7.3350739 5.9413586 7.8862510 7.8485951 6.3198953 7.6415381 7.2761970 7.3421988 7.5790119 7.5384598 7.1880612
7.2629952 6.0513210 7.9097929 7.9271398 6.3640361 7.6936693 7.3062654 7.2646279 7.4652963 7.5218954 7.2413683
7.1471000 6.0471525 7.9196091 7.9911370 6.2965894 7.6931109 7.4581752 7.1064677 7.3825021 7.5455737 7.4524813
7.1897573 6.0727997 8.0131407 7.9767432 6.3630881 7.6385427 7.4672232 6.8914747 7.4347801 7.5318456 7.4910331
7.2092228 6.1446037 8.0077782 7.9285641 6.4125838 7.7049470 7.3981462 6.8930717 7.4261694 7.6312041 7.5946031
7.2845182 6.1717100 8.1318254 7.9313231 6.5192833 7.7680898 7.3740296 6.9386635 7.4015493 7.6940575 7.5975924
7.2769456 6.2096848 8.1017370 7.8826523 6.5588031 7.8449759 7.2927475 6.9502482 7.3425632 7.6009722 7.5719376
7.3342700 6.1397581 8.0108242 7.9535336 6.6873631 7.8706527 7.3624454 6.8468471 7.3250985 7.5613852 7.6156268
7.3618908 6.2334352 7.9939723 7.9116559 6.5448031 7.9941530 7.4976687 6.6761932 7.3748493 7.3745012 7.6225252
7.3172688 6.4760871 8.0253181 7.8960958 6.6509542 7.9819636 7.5734854 6.7531290 7.4062982 7.3283210 7.6096978
7.3347163 6.4928999 7.9896059 7.7575574 6.5969548 7.9395728 7.7279501 6.8675451 7.3998237 7.2546997 7.5765319
7.3058481 6.4783306 7.9602480 7.7331743 6.7157254 7.8403678 7.8178468 6.8481240 7.3903999 7.2065997 7.6131849
7.2920322 6.2499771 8.0092726 7.6634927 6.7966957 7.6232142 7.8720160 6.8984647 7.2688198 7.1275625 7.6796508
7.3621535 6.2764897 8.0425253 7.5744634 6.8602009 7.4822936 7.8849578 6.8300500 7.3837380 7.0794878 7.7604709
7.4107027 6.3544774 8.0319395 7.5253372 6.9859638 7.3827801 7.9986868 6.7537122 7.2555966 6.9994140 7.7134585
7.3659897 6.5538540 8.0771599 7.5070066 7.0344219 7.3364615 8.1759300 6.8213167 7.4195857 6.9811382 7.7480488
7.3279238 6.4860053 8.1265802 7.5120707 6.9820466 7.3077922 8.1538534 6.8546748 7.4129338 6.9062757 7.7652659
7.3591166 6.4554443 8.2319832 7.5261927 6.9679275 7.3167720 8.1915779 6.8733163 7.3040504 6.8848901 7.8415246
7.1820059 6.4714289 8.2808285 7.5640693 6.8851614 7.2703261 8.1833572 6.8338070 7.3349552 6.8427773 7.9973536
7.1804438 6.5375209 8.3059492 7.5248299 6.8551984 7.2964983 8.2732124 6.9525237 7.2255621 6.9470506 8.0537024
7.0579433 6.5385280 8.2283630 7.4401741 6.7805824 7.3654470 8.3340006 7.1122565 7.2601943 6.9338646 7.9855304
7.1052847 6.5868688 8.2245073 7.5202546 6.7358541 7.4575424 8.3898630 7.2039576 7.3264594 6.8016009 7.9943938
7.0845523 6.5936847 8.2098856 7.4709830 6.7190766 7.4823117 8.3404121 7.1561451 7.5251670 6.9165215 7.9267111
7.1632843 6.5844173 8.1908302 7.4306512 6.7218843 7.4960990 8.4300318 7.2392154 7.6248755 6.9946451 7.9498649
7.1882954 6.6924591 8.3328686 7.3980093 6.7115965 7.4273782 8.3179483 7.2092619 7.6123977 7.0440159 7.9360638
7.2351403 6.8788548 8.1596823 7.2482014 6.8567533 7.5422359 8.3283501 7.2148423 7.5780683 7.1946077 7.9008374
7.2429433 6.9778695 8.0703392 7.2292843 6.8696318 7.6799507 8.3688107 7.2488275 7.6246877 7.1708570 7.7686749
7.3405905 7.1063867 8.0468044 7.1338453 6.8366923 7.7294455 8.3689985 7.2819452 7.5384502 7.2341595 7.7657371
7.3866439 7.1720958 8.0769577 7.1115932 6.8342991 7.7600636 8.3474312 7.3717937 7.5124993 7.3541093 7.8710914
7.4625940 7.2158561 8.0341969 7.1166668 6.8552752 7.7202082 8.3178806 7.4072509 7.4452043 7.4099035 7.8333192
7.5529199 7.2327437 8.0407000 7.0868278 6.8039279 7.7376242 8.2424335 7.4228482 7.3168330 7.4543777 7.7903256
7.6136518 7.1846004 8.1210165 7.0943503 6.9552994 7.7372155 8.2455511 7.4997482 7.1314464 7.6095219 7.6629639
7.6946173 7.1497507 8.1278925 6.9736400 6.9049978 7.8304214 8.2320623 7.4522877 7.1769948 7.6452360 7.6082335
7.7228756 7.2944398 8.1647873 6.9250350 6.8727632 7.8639879 8.2142887 7.4830408 7.1756072 7.8378935 7.5851469
7.6465168 7.3827567 8.1529417 6.9114861 6.7119598 7.9593883 8.0105991 7.2411504 7.1276646 7.9377794 7.5845909
7.6380382 7.4245191 8.0573883 6.9111285 6.6749907 7.9933543 8.0329666 7.1469030 7.2518764 7.9342833 7.5733023
7.5253830 7.5487251 7.9974184 6.9981108 6.7040915 8.0981073 8.0979633 7.0259657 7.2783785 7.9966049 7.5914531
7.5622420 7.6119933 7.9162998 7.0071230 6.7170568 7.9578271 8.2168541 6.9013391 7.4687643 7.8096242 7.6056166
7.6074338 7.7018209 7.7608576 7.1106238 6.7905512 7.7927794 8.1752052 6.9050989 7.5828514 7.8428035 7.6229362
7.6315207 7.6891084 7.7773318 7.1217823 6.8660941 7.6662545 8.2176418 6.8941674 7.7929268 7.7389703 7.6491866
7.6714568 7.7498555 7.7414422 7.0459714 6.9266438 7.5312862 8.1890259 6.9328189 7.9150791 7.6723657 7.6395340
7.7780004 7.8040566 7.6784492 7.0908527 6.8990459 7.4052963 8.0561237 6.9283400 7.7999563 7.6079473 7.6172276
7.9878139 7.8886518 7.7383480 7.1087880 6.8872032 7.3179226 8.1208372 7.0605602 7.6942673 7.6193385 7.6462708
7.9065094 7.8668947 7.7031922 7.2973566 6.7118363 7.2595611 8.2004452 7.1209688 7.5577426 7.7208948 7.6601963
7.9368758 7.9176784 7.6246119 7.2317882 6.6085234 7.2186537 8.2799807 7.1920471 7.4276290 7.8322916 7.6820173
7.8481913 7.9690294 7.5823860 7.3161740 6.5585146 7.2778921 8.3581533 7.2127409 7.4046459 7.8110843 7.7326970
7.8349771 7.8926444 7.5921307 7.4024806 6.5286570 7.4422374 8.2808304 7.1980023 7.3934445 7.7622981 7.7518439
7.7157426 8.0138216 7.7481818 7.3124099 6.4498200 7.4675345 8.2075262 7.2499299 7.4391570 7.6271682 7.8175492
7.6602416 7.9575920 7.7360773 7.3369346 6.4641724 7.5742168 8.1723595 7.2514043 7.4730163 7.4773011 7.9139800
7.6463194 7.8880563 7.7249489 7.3557029 6.4623919 7.7033935 8.2063732 7.1857171 7.3999834 7.5042319 7.8347955
7.6823931 7.7347260 7.7406969 7.3433251 6.3841348 7.7624235 8.1480579 7.0372667 7.4263463 7.4997411 7.8452291
7.5279984 7.6909738 7.7011580 7.3128948 6.4398570 7.7688541 8.1874294 6.9330616 7.4923401 7.5136113 7.7539887
7.5604391 7.6903195 7.7492285 7.2270861 6.4487433 7.7378531 8.2678499 6.9035649 7.5280714 7.5886807 7.7951455
7.5242333 7.7033386 7.7756648 7.3221588 6.5810523 7.6702385 8.2420044 6.8385415 7.5884161 7.6099448 7.6829658
7.4903841 7.6364727 7.9541373 7.2913618 6.6682787 7.6943016 8.2328892 6.8547878 7.6018591 7.6529408 7.6585965
7.4891491 7.5099540 7.9946089 7.2203155 6.5237045 7.7137647 8.1344519 6.7307272 7.4774990 7.7143650 7.5950246
7.4737129 7.6055937 8.0169239 7.1777167 6.4664841 7.9221778 7.9310093 6.7135344 7.4050283 7.7159667 7.5642028
7.5406837 7.7579865 8.0963717 7.3109355 6.5101910 7.9089985 7.9603624 6.7673249 7.3569775 7.7434974 7.5079575
7.6492233 7.8093052 8.1432047 7.2460108 6.4721837 7.8785563 7.8880877 6.8792410 7.2177229 7.8104210 7.5842171
7.5793123 7.7665586 8.2209387 7.2256989 6.4877081 7.9447966 7.8619413 7.0549083 7.3059120 7.8535776 7.5732141
7.6513824 7.6450868 8.1800566 7.0809321 6.4912677 8.0339603 7.8851237 7.1064363 7.3603983 7.9395723 7.5908613
7.7244678 7.7841558 8.3213530 6.9789171 6.4194026 8.0138311 7.9405575 7.1924362 7.4489031 7.9640946 7.5630846
7.7606902 7.6826758 8.3733387 6.9525123 6.3777580 8.0305243 7.8839493 7.1740260 7.3815713 7.9984522 7.6440768
7.7771454 7.7701197 8.3611908 7.0493865 6.2354550 8.0970783 7.8665862 7.2100620 7.2434802 8.0187397 7.6647205
7.8381557 7.6248913 8.3148804 7.0659070 6.2745123 7.9789147 8.0067940 7.1533966 7.2196150 7.9366889 7.6614375
7.8665838 7.5674314 8.2928066 7.0531645 6.3276353 8.0157928 8.0715933 7.0763731 7.1730051 7.9407144 7.5002947
7.6770492 7.4955244 8.3714428 6.9796352 6.3441253 7.8925114 8.1742764 7.0621953 7.0569086 7.9782329 7.3297477
7.6767306 7.4503436 8.4133043 7.0681500 6.4190888 7.8788695 8.1938143 6.9913368 6.9473720 8.0210896 7.3176446
7.6395664 7.5064611 8.4303112 7.0374293 6.4096580 7.7921195 8.1402445 7.0165720 6.9789467 8.1074696 7.2009602
7.6078835 7.5379214 8.3642406 7.0785298 6.3711705 7.8691878 8.1938477 6.9799924 6.9564776 8.0717564 7.1723847
7.7192101 7.5660057 8.3575277 7.0449243 6.4217277 7.7219510 8.2462063 7.0410514 6.9106688 8.1396599 7.1467023
7.7438202 7.5843673 8.3077822 7.0440907 6.3468590 7.6403971 8.1475878 7.0329418 6.8482728 8.1432056 7.1113634
7.7596164 7.6313314 8.1497841 7.0700965 6.4212441 7.5374007 8.0549822 7.0150180 6.8209105 8.3078918 6.9832768
7.5922418 7.6061730 8.1028090 7.0507178 6.4623442 7.5744443 8.0615549 6.9664888 6.8856068 8.4528522 7.0335550
7.5159831 7.5606203 8.1339550 7.1584511 6.4918456 7.5037704 8.1127481 6.9811945 6.7726121 8.4504871 7.1189098
7.5435038 7.6011872 8.2188492 7.2134805 6.3920569 7.4250321 8.2017641 6.9827428 6.8098297 8.4285374 7.1792417
7.5179677 7.6631975 8.1635513 7.2467856 6.3332314 7.4167185 8.1840963 6.9617391 6.8346019 8.4018965 7.1476946
7.5841947 7.7078242 8.1485176 7.3717246 6.2757306 7.3449655 8.1686935 6.9251952 6.8504314 8.3604593 7.1631651
7.6684318 7.6413126 8.1809721 7.5441995 6.2173481 7.3003721 8.1358013 7.0502276 6.7767878 8.2847700 7.2195997
7.7306685 7.6084461 8.0805483 7.5504093 6.2791739 7.3101687 8.2450686 7.0283084 6.6829038 8.2334328 7.1831141
7.7639127 7.5330968 8.0087233 7.4956489 6.2666926 7.3015113 8.3431749 6.8428040 6.6972847 8.1300840 7.2165399
7.8417249 7.5994496 8.0480013 7.4401784 6.2740698 7.3139920 8.4320354 6.7657938 6.6275029 8.1547604 7.1698012
7.8405476 7.5936341 8.1673069 7.4612842 6.2388310 7.3359995 8.4121237 6.7906237 6.7250295 8.0706491 7.1428900
7.9194264 7.6262269 8.2597828 7.4502535 6.2553658 7.4140606 8.3769598 6.8121095 6.7455988 8.0262957 7.1314383
7.9562879 7.7342248 8.2453451 7.3720198 6.1683831 7.4550934 8.2223005 6.8710842 6.6007457 8.0234928 7.1266870
7.9304681 7.8119202 8.2482014 7.3528557 6.1299791 7.4462404 8.1617937 6.9218726 6.5126510 8.1001005 7.2093105
7.9188986 7.7499337 8.2501192 7.3128223 6.1344318 7.5505233 8.1756935 6.9047923 6.4374213 8.1708260 7.1262474
7.8004522 7.7680330 8.3459415 7.4225030 6.0989218 7.5977402 8.1048260 6.9952321 6.4069724 8.2523537 7.2956839
7.7948670 7.8876758 8.4292879 7.4174480 5.9959006 7.6396899 8.2478418 7.0170107 6.4155502 8.2305746 7.3006821
7.7548170 7.8250480 8.4637709 7.4887676 6.0264201 7.7392688 8.2074699 7.1131873 6.4884958 8.2133284 7.4172893
7.8251152 7.9081573 8.5851688 7.4702868 6.1159444 7.8146453 8.2424154 7.0984311 6.4850807 8.1932640 7.3572459
7.8568602 7.7876000 8.5997972 7.5277777 6.1045856 7.8585782 8.2325611 7.1990018 6.4256701 8.1112413 7.2659745
7.9673238 7.9031310 8.5267172 7.4311924 6.0167899 7.8401976 8.2185946 7.1468272 6.4539528 8.0960751 7.2077546
8.0215950 7.8141451 8.4583664 7.4411182 5.9754248 7.8180928 8.1003561 7.0083876 6.5264134 8.1140079 7.1439948
8.1079502 7.7310886 8.5129080 7.3837595 6.0648427 7.8150711 8.1424341 6.8808312 6.5732965 8.1288824 7.0963082
8.0982656 7.7480426 8.4511280 7.1662331 6.0539412 7.8209682 8.1446857 6.8200374 6.6058788 8.1227198 7.2253556
8.0909157 7.8722100 8.4053659 7.1337681 5.9939723 7.8016014 8.1903877 6.8395410 6.7002730 8.0584822 7.2966428
8.1858864 7.8556042 8.5000563 7.1897311 5.9666653 7.7959805 8.1868763 6.9395161 6.7920098 7.9123878 7.3078661
8.0458183 7.9942451 8.3319407 7.1872973 5.8796964 7.6825476 8.2530003 6.9461880 6.7592854 7.7992463 7.2592778
8.0688820 7.9260712 8.2154236 7.0918574 5.9315810 7.5994945 8.1422091 6.8932762 6.7193227 7.7256703 7.2770557
8.2058229 7.9465880 8.1424646 7.0843854 5.9100513 7.6731992 8.1018391 6.7952871 6.8602295 7.7321196 7.2608004
8.1346340 8.0195351 7.9536901 6.9966712 5.9260941 7.6209550 8.0358086 6.7733378 6.9707379 7.7672553 7.2480278
8.1659489 7.9138098 7.7895174 7.1294103 5.8974199 7.6615152 7.9990301 6.7320123 6.9785933 7.8826389 7.2935410
8.1094933 7.9464364 7.8139467 7.1393785 5.7954965 7.7897868 8.0773287 6.7578502 6.9259596 7.8294015 7.2736716
8.0596895 7.9778175 7.7713399 7.0886154 5.7517505 7.8891749 8.0327034 6.8698611 6.8683782 7.8396134 7.2910743
7.9187498 7.9629169 7.7115102 7.1329560 5.7565947 7.8820429 8.0535259 6.8692665 6.8503032 7.8405771 7.3060617
7.9039111 8.0251675 7.8643017 7.1348233 5.7869549 7.8040423 8.2034836 6.8341961 6.7614961 7.8711410 7.3971176
7.9609404 8.0331049 7.8814764 7.1262436 5.7363076 7.7599888 8.3171787 6.8190641 6.7925453 7.8885140 7.4309392
8.0893040 8.1099892 7.9544311 7.0654306 5.7444024 7.6349707 8.3426027 6.9779983 6.8223853 7.8852987 7.4637065
8.1780367 8.1480598 7.9926291 7.0273347 5.7949996 7.6137509 8.3372383 7.0337219 6.8647857 7.8534455 7.3314438
8.1229477 8.1852245 7.9477310 7.0041041 5.8825355 7.6087422 8.3409548 7.0742779 6.9299293 7.8138719 7.3198280
8.0484657 8.1178255 7.9131098 7.1611080 5.8872137 7.6529865 8.2598057 7.1103621 6.9840322 7.7967577 7.1925125
8.1343832 8.0239325 7.8790865 7.1083288 5.9234490 7.7584505 8.2935667 7.0813475 7.1591721 7.7774596 7.3142781
8.1475353 8.1092319 7.9021964 7.0905075 5.9386649 7.7546129 8.3508406 7.0530024 7.1714826 7.8372302 7.3569360
8.0871296 8.0893764 7.9112787 7.0953994 6.0489626 7.7184944 8.3331041 6.9842982 7.1764717 7.7587690 7.3538470
8.1353388 8.0884190 7.8717680 7.0127835 6.0010629 7.7633362 8.2863998 6.9460678 7.1305308 7.7336946 7.3385482
8.1802988 8.0007076 7.8570576 6.9657607 5.9600058 7.6677203 8.2131672 6.8551044 7.1865563 7.7310843 7.1899080
8.2097301 8.0331345 7.8154516 7.0125246 5.9342799 7.7043538 8.2063055 6.7716355 7.1348572 7.8078427 7.3088760
8.1640749 8.0485973 7.8457017 6.9231548 5.8887949 7.6881037 8.2344866 6.6139302 7.0502629 7.8221636 7.4007411
8.1098070 8.0470381 7.7788210 6.9615803 5.7761483 7.8082490 8.2671289 6.5804672 7.0473905 7.7867789 7.3539124
8.0907412 8.0448351 7.7979426 7.0811434 5.6823101 7.8326449 8.2838221 6.4964662 6.9665504 7.8658047 7.3166423
7.9641123 7.9801836 7.7941780 7.1417747 5.6362987 7.9223862 8.2872238 6.3833313 7.0356450 7.8945036 7.3697624
7.9459190 7.8776240 7.7873578 7.2419291 5.7357540 7.8173852 8.4140902 6.2396183 7.1083941 7.8551569 7.2776341
7.9497828 7.7995934 7.7423682 7.2018781 5.7770319 7.7197046 8.3901615 6.2570987 7.2143793 7.9343324 7.1076407
7.8377056 7.8342447 7.8130507 7.1813736 5.8739252 7.7032051 8.3313351 6.2898169 7.1579709 8.0581656 7.0311270
7.7704611 7.7767186 7.8648229 7.2964230 5.8503861 7.7649121 8.2883005 6.2560372 7.0703282 8.0103798 6.9754763
7.7009249 7.6871538 7.7962008 7.2975931 5.8294067 7.8122888 8.2860680 6.2835445 6.9108787 8.0278521 6.8960304
7.7618728 7.5348926 7.7855859 7.3557773 5.8833327 7.8080435 8.3581734 6.3097167 6.8392115 8.0377398 6.9245229
7.8517776 7.5426683 7.7616920 7.3491526 5.8950953 7.8879790 8.3896646 6.2913899 6.7384934 8.1148510 6.9252257
7.8415089 7.5045314 7.8014951 7.3030486 6.0391283 7.9218364 8.2880192 6.4115973 6.7379951 8.2004662 6.8173022
7.7902651 7.4473777 7.8086171 7.2877264 6.0572820 7.8420944 8.2218266 6.3900595 6.8289599 8.1701336 6.7810006
7.7398844 7.3243146 7.8224792 7.2106438 6.0839763 7.7958808 8.2670918 6.3190360 6.8431001 8.2133121 6.8474135
7.6449928 7.3511982 7.8675780 7.2481866 6.1145315 7.8152528 8.3912210 6.4171548 6.9269662 8.1616020 6.9018283
7.6931095 7.3428907 7.9025240 7.2956100 6.2716837 7.8769922 8.3373766 6.4784670 7.0115671 8.1809731 6.9685979
7.7183800 7.3236976 7.8724604 7.2393742 6.2733536 8.0231609 8.3476744 6.5732641 7.0595226 8.1954470 6.9409213
7.7922120 7.3988633 7.9440308 7.2237840 6.3077655 8.2323055 8.3741550 6.7135568 7.0287986 8.1187401 6.9075489
7.8194752 7.3244739 7.9212174 7.2573123 6.2205949 8.3457270 8.4304142 6.8212552 7.1909170 8.2117443 6.9792919
7.9299707 7.4305353 7.7725792 7.2179403 6.1258650 8.3008738 8.4091501 6.8264527 7.2002726 8.1683187 7.0541596
7.9523220 7.3075938 7.7077703 7.2186613 6.0744519 8.2090216 8.4232264 6.8654728 7.2025752 8.0950527 7.0490665
8.0113344 7.2523546 7.5506086 7.2677622 5.9492965 8.1352348 8.4705839 6.7977767 7.1635680 7.9483833 7.0910397
8.0559559 7.1557431 7.4741797 7.3211193 5.9565845 8.1014690 8.6097145 6.7615967 7.1198635 7.9355206 7.0689135
8.1332102 7.2555189 7.4257426 7.3919806 5.9497242 8.2648411 8.6364336 6.7322412 7.0757432 7.8706841 6.9827733
8.0458002 7.1833267 7.3057070 7.3658094 5.9297576 8.1570272 8.7388096 6.6275401 6.9997106 7.8189831 7.0038867
8.0877161 7.0327277 7.2981462 7.4042549 5.9538460 8.2014017 8.6893711 6.7688003 7.0324035 7.7944064 7.1094518
8.0674353 6.8974614 7.4444256 7.3052154 5.9287200 8.0399485 8.5431480 6.7407837 6.9820805 7.7572103 7.2520876
8.0180159 6.8812952 7.5777211 7.5864515 5.9234996 8.0174789 8.4139910 6.7638702 7.0299430 7.8010859 7.3574166
7.9144936 6.8330894 7.6369410 7.6708255 5.9006977 7.9215474 8.4148493 6.7551584 6.9871230 7.8218274 7.4469552
7.7966061 6.9266319 7.6750345 7.6647668 5.9471250 7.9458399 8.4161386 6.7894282 6.9599481 7.9306159 7.5366702
7.8660016 6.8293409 7.6532717 7.5416918 6.0847282 7.9367070 8.4268856 6.8673878 6.9812875 7.9181633 7.5578909
7.7896833 6.7627621 7.5312104 7.6052709 6.1455827 7.9192886 8.3554449 6.9799552 6.8648658 7.7949023 7.5951300
7.8073320 6.6717792 7.5027075 7.6629739 6.2142992 7.8281317 8.2049723 6.9102855 6.8490705 7.6595402 7.6116281
8.0005064 6.7519178 7.5463581 7.5941806 6.1884418 7.6927247 8.1962166 6.9240422 6.7119222 7.7058449 7.5922780
8.1403456 6.7370396 7.6178474 7.5318298 6.2606683 7.7944212 8.2750235 6.9297829 6.6374927 7.6287699 7.7316670
8.1722794 6.6661339 7.6879616 7.3838320 6.3305368 7.6840911 8.1967764 6.9371724 6.6697292 7.5715475 7.7956762
8.0933952 6.7325153 7.6709852 7.4318209 6.3206697 7.6867151 8.1682711 6.9522452 6.6950006 7.6558790 7.9563088
8.0067902 6.7865925 7.6971245 7.4113264 6.2648382 7.6212869 8.0989504 6.8884501 6.8140168 7.5790448 7.9714227
8.0180311 6.8883119 7.5793858 7.3937359 6.2683396 7.5416265 8.0636711 6.9179616 6.7225170 7.5143003 8.0826597
8.1446676 6.9276409 7.6317105 7.3669047 6.2563682 7.6917462 8.0801096 6.7318163 6.6881900 7.4787793 8.2564564
8.1312923 7.0491476 7.6552777 7.4106574 6.2141070 7.6367159 8.0793409 6.7698069 6.8035975 7.4047432 8.3224945
8.2987967 7.1188617 7.6050525 7.3900576 6.1682577 7.5512624 8.1088428 6.8243876 6.7930484 7.3908696 8.4253492
8.3768711 7.0662236 7.5967832 7.4229784 6.2475147 7.6089516 8.1753159 7.0045371 6.8068590 7.4153476 8.5206757
8.3843536 7.0019693 7.5000877 7.4557695 6.2649202 7.5711150 8.1654673 7.0200877 6.8231950 7.5152946 8.6620121
8.3296928 6.9649324 7.5170965 7.4105973 6.2727952 7.5576291 8.0858192 7.0928707 6.8411732 7.5677414 8.6009407
8.3427992 6.8374305 7.5425816 7.3667583 6.2921276 7.6052694 8.1069641 7.0166101 6.9369764 7.4656825 8.6318188
8.3903570 6.7091060 7.7505517 7.3669081 6.3720069 7.6925082 8.0561113 7.1268511 7.0831470 7.5312352 8.6456738
8.4091158 6.7181926 7.7796164 7.3775945 6.4862318 7.6937909 8.0102205 7.1866517 7.1790128 7.5168881 8.6220818
8.3887539 6.7556987 7.7731771 7.3423190 6.5317373 7.6818490 7.9449377 7.2360821 7.0326023 7.6317163 8.5249500
8.3736010 6.7960458 7.9014173 7.4044595 6.3900046 7.6772323 7.8976288 7.2613416 6.8940892 7.6277542 8.5523653
8.3366804 6.8490701 7.9075193 7.4489746 6.4244642 7.6833296 8.0355730 7.2210898 6.7834496 7.6498218 8.6576223
8.3689041 6.8230700 7.9403110 7.3717337 6.3718066 7.6213689 8.2105036 7.2530994 6.6470156 7.4784508 8.7141800
8.3681316 6.7955971 7.8813763 7.3602338 6.3487616 7.6086316 8.3855715 7.3694673 6.6113920 7.4460602 8.7894669
8.2409868 6.7552209 7.8467121 7.5193052 6.3497629 7.6562152 8.4216175 7.4528456 6.6372957 7.3564010 8.7232666
8.0913773 6.6772361 7.9123268 7.5654650 6.3935652 7.5656805 8.3366928 7.4477763 6.5469637 7.3173566 8.7155056
8.1431532 6.6961207 7.8562789 7.7009301 6.4745698 7.4835496 8.2923946 7.4499478 6.4516358 7.2913394 8.6448250
7.9971962 6.6205096 7.8767600 7.6313434 6.4167299 7.4328547 8.2319069 7.3695822 6.6657996 7.2884340 8.5324306
7.9902287 6.5652709 7.7925653 7.5925984 6.4773874 7.3743091 8.2851830 7.3523855 6.8209620 7.3255782 8.4177666
7.9397759 6.5100756 7.7315273 7.5443158 6.4625998 7.3854408 8.2910223 7.3142939 6.8629780 7.4291954 8.4262638
7.9310527 6.5796618 7.6716342 7.4662228 6.4036627 7.4497018 8.3746796 7.2943797 6.7529488 7.5955157 8.4622412
7.8626528 6.6201110 7.6656966 7.3936419 6.4568768 7.3713732 8.4086647 7.3218646 6.7075448 7.5973654 8.4273939
7.8132191 6.5994925 7.7687335 7.4361949 6.4646010 7.4159622 8.4704189 7.1828914 6.6795607 7.7276740 8.2781162
7.7998796 6.5982203 7.7533598 7.4482570 6.4782271 7.3746243 8.5435314 7.1194572 6.6021171 7.7292213 8.3337183
7.7749267 6.4640861 7.8728795 7.4375873 6.4943037 7.3631620 8.6485567 7.0031514 6.5057669 7.6596913 8.4184132
7.6394057 6.4219012 7.9833879 7.3895359 6.6359363 7.4233856 8.7104454 7.0386920 6.4423742 7.7783966 8.5334167
7.5362687 6.4551554 7.9447975 7.3036342 6.5995889 7.4570384 8.5821209 7.0211759 6.4956045 7.8566899 8.5697346
7.5349202 6.5137382 7.9407983 7.2034030 6.5863562 7.4428825 8.6192732 7.0801272 6.5286493 7.8649812 8.5635614
7.6463776 6.4555531 7.9054184 7.1693664 6.7353950 7.5716825 8.4779663 7.0450034 6.6436753 7.7929435 8.6420593
7.6257071 6.4908581 7.9621015 7.3684459 6.7424693 7.6937313 8.4170399 7.0083404 6.6444192 7.8292203 8.4861012
7.6577244 6.5598321 7.9604206 7.4145188 6.7348928 7.7244740 8.4208965 6.9840431 6.5738945 7.8093414 8.4950705
7.7409434 6.5780759 8.1232777 7.4818568 6.7804098 7.7592268 8.3585968 7.0120983 6.5639067 7.8891358 8.5582390
7.8663006 6.5797782 8.1569166 7.4675746 6.8538232 7.5646653 8.3529539 7.0475774 6.7362514 7.7747173 8.6684341
7.8843875 6.5613594 8.0916805 7.5538058 6.8741074 7.6079059 8.4648409 7.0074105 6.9063663 7.8313341 8.6824341
8.0046339 6.4519310 8.0256023 7.4816070 6.8597894 7.6024799 8.5861788 7.0209436 6.9796357 7.7440162 8.6943398
8.1673889 6.5143132 7.9917850 7.4023957 6.8097496 7.6281142 8.5834846 6.9655766 7.0146055 7.7561450 8.6297560
8.2444496 6.6440411 7.9580359 7.4268131 6.7987623 7.6433768 8.5735874 6.9892087 7.0367045 7.7333374 8.5642757
8.3229694 6.7351613 7.9234595 7.3927670 6.8966975 7.6024733 8.6775408 6.8908443 7.0056400 7.7079349 8.5647545
8.3446932 6.7053633 7.8272481 7.4586277 6.9807854 7.7013226 8.5413532 6.7960567 6.8974514 7.6744604 8.5686579
8.3591328 6.7560782 7.8933291 7.4499288 6.9938498 7.6741037 8.5078945 6.7483778 6.8670974 7.8048997 8.4671440
8.2796478 6.7830625 7.8497877 7.3068271 6.9888773 7.6404624 8.4969358 6.6631494 6.7935591 7.7696905 8.3085470
8.2741003 6.8921652 7.8581681 7.3523388 6.9102392 7.6086049 8.3319874 6.6024532 6.8905344 7.7012248 8.2616129
8.2871609 6.7672381 7.7661500 7.3621688 6.9044800 7.6971421 8.2694168 6.5691166 6.9516168 7.6925468 8.2583742
8.2198267 6.7613378 7.7714772 7.4631820 6.7998405 7.8226557 8.1685352 6.4607058 6.8371344 7.7075634 8.3754778
8.2361927 6.6829033 7.5559425 7.4028764 6.7789664 7.8708768 8.0910206 6.4821811 6.7757969 7.5318408 8.3728561
8.3138838 6.7087922 7.4773016 7.3800259 6.7598138 7.9212999 8.0954485 6.5561113 6.7641053 7.5968380 8.4486322
8.2945328 6.7806878 7.3225303 7.3731065 6.6851730 7.9316039 8.0491590 6.6037364 6.7326841 7.4979424 8.5131617
8.3865080 6.8078213 7.3680515 7.3453617 6.8033133 7.8376522 7.9721737 6.7253337 6.7589045 7.5271106 8.6718197
8.3502722 6.8086367 7.3389473 7.2267609 6.8180857 7.8955116 8.0349407 6.8070378 6.8284898 7.4628673 8.6621351
8.1593399 6.9002299 7.4262090 7.2420797 6.8367238 8.0990582 8.0470066 6.9150376 6.8381233 7.3813863 8.7591286
8.1996250 7.0617051 7.4151826 7.1595116 6.8340583 8.1157923 7.9669671 6.9863267 6.8391771 7.2509360 8.6232080
8.2243919 7.1570668 7.5160289 7.2095065 6.6883264 8.2559376 8.0391121 7.0139952 6.9993215 7.0308843 8.6359005
8.0960321 7.1934757 7.7193861 7.2104397 6.7356963 8.1698494 7.8258314 7.1168799 6.9526410 7.0631151 8.6251736
8.0594645 7.1715035 7.8148561 7.1164646 6.7776165 8.1544161 7.8090324 7.1291780 7.0009255 6.9696779 8.6987762
7.9704814 7.0852489 7.9011502 7.1278734 6.8781400 8.1548147 7.8030162 7.1387734 6.9892898 6.7819481 8.7012796
8.0468893 6.9754448 7.9781146 7.1680398 7.0239964 8.1188297 7.8895111 7.1160069 6.8310032 6.5885224 8.7265682
7.9548979 6.9195099 7.9939218 7.2313952 7.0246611 8.2068872 7.9725966 7.0936575 6.8580570 6.4827003 8.7093678
8.0126152 6.9547482 8.0013132 7.2969837 7.0659561 8.2619581 8.0489140 7.0705614 6.7813220 6.4466243 8.5862417
8.0501156 6.8685918 8.0197277 7.2840009 7.0678086 8.3018312 8.0543823 7.3093848 6.7460532 6.3620982 8.6356897
8.1333618 6.8954806 8.0545359 7.3699641 7.0355024 8.3525162 8.2049990 7.3465714 6.7629743 6.3871098 8.5965767
8.2653999 6.8348279 8.1660252 7.3605795 7.0612807 8.3866224 8.2428398 7.3509750 6.8151422 6.4281230 8.5634899
8.2776737 6.9121008 8.1538019 7.5020890 7.0196314 8.4407825 8.3530302 7.2776742 6.8507342 6.5722146 8.6722803
8.2214985 6.8365245 8.1685667 7.6308041 6.9412627 8.4776468 8.3294048 7.2749658 6.7672014 6.4992356 8.6265793
8.1994152 6.7546334 8.1487999 7.6488299 6.8862901 8.4025249 8.4133453 7.2681789 6.8309460 6.5111141 8.7104902
8.2507734 6.6757765 8.1123676 7.6189079 6.8532166 8.3615780 8.4475756 7.1843843 6.8737941 6.4891992 8.6138964
8.1394472 6.6294723 8.0664177 7.6280255 6.7274303 8.2550201 8.4527435 7.1260629 6.9082928 6.5270100 8.5145588
8.0486641 6.7601538 8.0376577 7.6788254 6.7122321 8.3638430 8.3710432 7.1551099 6.9279046 6.4868102 8.4002762
8.0600481 6.7864766 7.8571978 7.7117748 6.7481537 8.3575268 8.3879309 7.1893187 6.9063797 6.5945783 8.3646936
8.1199865 6.7812872 7.8394570 7.6766648 6.7709088 8.2668457 8.2976751 7.0969882 6.8896713 6.6519570 8.4115677
8.0645056 6.8435926 7.7880535 7.6576853 6.8190370 8.1399126 8.2520180 7.1022224 6.8564472 6.7528467 8.4543867
7.9446249 6.8562980 7.6120925 7.6008902 6.8109903 8.1613426 8.1742220 7.1417651 6.7540836 6.7820306 8.4772749
7.9446254 6.9304509 7.5548878 7.5626364 6.7259908 8.1678295 8.2490101 7.0770984 6.7160683 6.9073997 8.5338459
7.7700982 6.8897491 7.5287285 7.5478964 6.5926538 8.1621552 8.3275328 7.1350508 6.7815151 6.9794974 8.5245190
7.7379165 6.8682685 7.4151940 7.5834064 6.5297441 8.2663069 8.2862396 7.0834517 6.7028637 7.0155177 8.6301136
7.7448382 7.0505953 7.4205909 7.6177545 6.5023541 8.3349628 8.2089453 7.1847820 6.6931009 6.9629712 8.6965075
7.6764636 7.2316904 7.4187608 7.6289158 6.5540953 8.2954359 8.0580635 7.1670570 6.6998482 6.9325757 8.7341499
7.7241693 7.3116546 7.5167480 7.6510425 6.5977612 8.2086945 8.0326014 7.1094632 6.7882252 6.9870491 8.8165169
7.6996145 7.4141474 7.6671152 7.6630254 6.5400505 8.1337910 8.0363226 7.1796055 6.8488231 7.0524359 8.8768253
7.7025685 7.5455141 7.7642040 7.6466193 6.5093269 8.1924791 7.8839860 7.2025542 6.9912195 7.0349693 8.9543905
7.7591057 7.7779107 7.9314313 7.7031794 6.4632869 8.2219210 7.7908263 7.0875487 6.9851151 7.2034049 8.8961601
7.7844915 7.8502436 8.1232729 7.7394786 6.6179214 8.3844404 7.6525617 7.0620117 7.0423279 7.1772819 8.8451090
7.9413910 7.8194156 8.0637932 7.8610954 6.7068629 8.4287081 7.5416470 6.9938989 7.0320172 7.0452433 8.8899565
7.9265108 7.8989916 8.1140995 7.9180312 6.7670183 8.3446436 7.4246392 7.0627832 6.9779167 7.0887628 8.8696442
8.0454283 7.8793373 8.0452194 7.9267411 6.6933045 8.1936560 7.4208875 7.1025944 6.9585543 7.1386671 8.8337669
8.1180344 7.8860769 8.1427412 8.0064430 6.6579027 8.1808577 7.3130074 7.1633487 7.0001030 7.1950154 8.7884092
8.2144213 7.9848194 8.1084700 8.0367622 6.6180840 8.0988207 7.3760204 7.3579612 7.1935892 7.2228465 8.7468700
8.2063513 7.9934292 7.9833050 8.0010738 6.4796920 8.1237383 7.3971238 7.5508571 7.2518463 7.3080263 8.7346697
8.3069134 8.0306940 7.9048238 7.9548588 6.3316226 8.1241493 7.4185410 7.6118793 7.2486968 7.3399591 8.7237539
8.2706194 8.1292238 7.7138958 8.0052490 6.1958685 8.0416117 7.4574323 7.6482086 7.2871342 7.3297586 8.7184544
8.3194542 8.2877913 7.6556015 7.9173851 6.1447377 8.0633841 7.3389506 7.7768650 7.2857909 7.3908038 8.7592850
8.3941889 8.3487368 7.7142572 7.9700198 6.1833076 8.0796118 7.3959894 7.6737037 7.3612041 7.2980895 8.8492508
8.3444386 8.2361927 7.7760010 7.8569679 6.2028537 8.0771780 7.4118485 7.6286879 7.2780299 7.2622595 8.8713226
8.3456087 8.2034807 7.9006577 7.7643828 6.1783957 8.0556612 7.4357533 7.5911446 7.2290421 7.2090392 8.9315977
8.3563852 8.1234694 8.0381889 7.8578472 6.0548019 8.2039499 7.4139209 7.4784741 7.1089950 7.1613836 8.9878550
8.3351049 7.9696608 8.0700788 7.9243793 5.9412441 8.1713696 7.4912763 7.2971344 7.1009560 7.2217841 9.0063534
8.4494381 7.8706584 7.9975376 7.9839315 6.0072532 8.2074890 7.6245027 7.3325782 7.0535264 7.1689587 8.9367676
8.3430729 7.9552517 7.9435687 8.0304461 6.0644321 8.1083241 7.7642541 7.3794265 6.9703379 7.2685204 8.8887548
8.2086077 8.0854931 7.9978089 7.9642215 6.1701269 8.1111240 7.9245658 7.2144690 6.8198919 7.2379546 8.8430891
8.0457611 8.1905851 7.8667121 7.9124227 6.1683969 8.1442671 7.9824400 7.1682901 6.7605329 7.2723780 8.7379847
8.0283031 8.1425228 7.7941809 7.7656665 6.3032908 8.0825224 8.0012722 7.1458874 6.6780405 7.2452168 8.6967926
8.1339960 8.1994572 7.7434382 7.7371955 6.3456311 8.0218840 7.9988499 7.1875472 6.6843743 7.3661108 8.7585554
8.2684774 8.2272348 7.7352929 7.7101941 6.4181061 8.0584850 7.9244218 7.2370191 6.5162525 7.3905616 8.7459993
8.1853256 8.2490902 7.7948585 7.7577920 6.3900647 8.0835876 7.9872646 7.2232966 6.5422878 7.4883461 8.8036747
8.1144915 8.3079109 7.8572769 7.8137569 6.3316221 7.9068856 8.0972652 7.1800981 6.6461878 7.5448542 8.7691307
8.0665722 8.4572773 7.8958378 7.8521810 6.2058115 8.0061235 8.0880480 7.0711203 6.6544480 7.5370779 8.8504992
8.0425882 8.5965910 7.9173317 7.8309917 6.1505046 8.1333990 8.0131283 7.2327375 6.5708208 7.6254292 8.8060837
7.9783401 8.6464014 7.8869243 7.7982888 6.0598226 8.1567402 8.0447683 7.2104545 6.5298686 7.5804210 8.8579731
8.1168604 8.6992750 7.8234482 7.8267255 6.0288329 8.2524118 8.1291208 7.1673851 6.6061969 7.7267494 8.9893923
8.1080303 8.6959801 7.7363982 7.7866535 6.0325966 8.3730431 8.1479254 7.2455921 6.6424184 7.6428385 8.9523239
8.1052389 8.6613035 7.8228860 7.6820335 6.0716481 8.3209171 8.0653028 7.2912297 6.7951736 7.6657472 8.9378090
8.0794182 8.5876837 7.9010811 7.6406970 5.9992280 8.2860661 7.9770575 7.3862548 6.8527346 7.5744090 8.9695263
8.0644207 8.5559626 7.8177114 7.4875636 6.0229869 8.3050041 8.0515347 7.5311985 6.7793341 7.5332470 8.9829273
8.0189686 8.6144695 7.8155699 7.5288606 6.0789685 8.2623711 8.0784941 7.6020231 6.8311281 7.4523497 8.8739557
8.0612726 8.4719753 7.7853508 7.4882517 6.1098900 8.1739922 7.8943152 7.5233469 6.7955570 7.5247583 8.8840570
8.0511246 8.4013376 7.8356414 7.4072056 6.0819201 8.2168093 7.7718253 7.4952354 6.8712997 7.4051089 8.9035263
7.9637542 8.3309431 7.8010335 7.3794141 5.9857731 8.1578054 7.7767987 7.4840198 6.9070826 7.4554491 8.8109159
7.9123888 8.4177256 7.8062692 7.5274696 6.0776572 8.1248589 7.6966896 7.4837155 6.8954635 7.4880643 8.7902870
7.8168507 8.5414448 7.9031720 7.5011492 6.0513024 8.0663481 7.5986447 7.3406515 6.9582548 7.3702655 8.8062181
7.7153563 8.5580473 7.8538923 7.4166722 5.9127083 7.9453068 7.6213727 7.4166322 6.9688101 7.3419027 8.7508154
7.6540718 8.4845638 7.9622149 7.5691762 5.8921866 8.0575809 7.7565346 7.4122405 6.9608450 7.3281698 8.7444525
7.6157875 8.4490194 8.0688219 7.6784816 5.8960352 7.9758620 7.7727103 7.4453859 6.7853355 7.2625003 8.6313906
7.6095891 8.3930292 8.0727224 7.8082323 5.7802277 8.0164480 7.8657255 7.4329743 6.7323294 7.2558856 8.5724201
7.5175643 8.3509674 8.0698128 7.8496990 5.7367263 7.9036522 7.9166474 7.3711033 6.6764421 7.1976137 8.5244627
7.5274849 8.3711596 7.9331560 7.9151320 5.7901864 7.8453226 7.9279079 7.4494820 6.6150365 7.2660561 8.5168781
7.5456829 8.4367180 7.8020005 7.9588971 5.9382892 7.7771730 7.9226189 7.4998236 6.5661035 7.2408319 8.4869785
7.6315236 8.5472870 7.5673518 8.0789146 5.9893756 7.6285715 7.9127445 7.5478811 6.5275941 7.2512369 8.5018501
7.6108284 8.5659513 7.4514556 7.9868555 5.9677095 7.6288109 7.8528085 7.4599905 6.6409006 7.1616769 8.4768047
7.6582322 8.6431990 7.4110150 8.1100607 5.8930044 7.7386031 7.8442874 7.4025402 6.6645484 7.0608315 8.5783634
7.7060542 8.6502819 7.3044581 8.0727520 5.9148383 7.8180938 7.7056580 7.3010316 6.7149425 7.0349121 8.5338478
7.7334175 8.7854528 7.2676816 8.0431910 6.0172772 7.8711143 7.7148619 7.3022208 6.7924218 7.0303044 8.5405540
7.8829160 8.8110638 7.3245893 8.0868521 5.8525338 7.8926468 7.6471114 7.2461948 6.8103442 7.0894675 8.3658314
7.8141522 8.6839228 7.2053828 8.1255884 5.9766002 7.8020120 7.6872311 7.3082457 6.7771373 7.0198689 8.2404146
7.7381845 8.5060806 7.3102026 8.1310368 6.0605817 7.8598065 7.7115793 7.4872694 6.7324853 7.0438652 8.0972052
7.6839843 8.3974018 7.3606730 8.1165581 6.0481200 7.7969689 7.7778597 7.4737926 6.7191420 7.1333313 8.1418028
7.7230191 8.2441883 7.3951850 8.0492249 5.9960752 7.7992115 7.8159690 7.4083638 6.7462497 7.1127396 7.9929748
7.6975613 8.0748386 7.4930668 8.0648975 5.8834963 7.8433762 7.9267774 7.4076738 6.8426046 7.2257690 7.8427534
7.6379943 8.0491076 7.4820991 8.0497351 5.7766056 7.8236890 7.8951368 7.2997503 6.8626971 7.2600093 7.8209791
7.5162120 8.1008129 7.3597417 7.9408488 5.6716585 7.8570471 8.0101099 7.2822504 6.8949718 7.3947334 7.7873397
7.5340757 7.8985720 7.3396950 7.8606806 5.6798692 7.7785912 7.9397779 7.1699858 6.8675876 7.4550052 7.8847289
7.5270839 7.8259730 7.3075075 7.7484779 5.6182771 7.8946376 7.9371738 7.0600972 6.7860737 7.5204558 8.0065022
7.4745998 7.7528148 7.2033920 7.8577704 5.7072868 8.0472994 7.8033099 6.9259095 6.9175696 7.5349989 7.9061546
7.4241467 7.6914849 7.2874446 7.8298378 5.6474857 8.0733795 7.8038239 6.9246674 6.9402223 7.5269041 7.9763789
7.4872551 7.6553545 7.3396840 7.8732224 5.5967593 8.1448269 7.7135873 6.9495373 6.9533606 7.5930409 8.0255394
7.5770631 7.6319561 7.5100617 7.9253860 5.7195549 8.1302748 7.7619925 6.9895020 6.9664836 7.6559415 7.9104519
7.6555820 7.7426081 7.5925980 7.9765115 5.6486673 8.2037249 7.6729779 6.9923754 7.1111603 7.7484040 7.8778081
7.7155290 7.7706490 7.6174693 7.9775987 5.6902184 8.1824522 7.7049108 6.9827557 7.1318831 7.7143388 7.8317533
7.7401662 7.8054719 7.6768723 8.0264082 5.5720558 8.1278849 7.6496921 6.9475203 7.2201190 7.6980510 7.8479748
7.7971272 7.8587360 7.6060662 8.0161638 5.5583687 8.0131321 7.6779847 6.9113245 7.1851845 7.6288252 7.8915458
7.8782501 7.9456134 7.5206232 7.9636145 5.5981812 8.0674438 7.6898146 6.9056025 7.1799307 7.5596094 7.8318844
7.8613687 7.9492431 7.4832239 8.0024519 5.6244550 8.0545511 7.5471239 6.8381348 7.0963840 7.4784112 7.8588028
8.0134277 7.9771590 7.4427743 8.0043726 5.5693254 7.9961095 7.6340070 6.8400617 7.0468507 7.4631467 7.8164396
8.1046095 7.9785175 7.3502073 7.8857431 5.5460863 7.9499593 7.6145420 6.7203045 6.9818068 7.4696188 7.8376060
8.0702372 7.9391332 7.3450937 7.8413234 5.4539185 7.9588346 7.6800280 6.6490765 6.9858088 7.4990606 7.8461061
8.0119953 7.9367733 7.3526816 7.7347169 5.4044108 7.9751105 7.6156902 6.6099873 6.7660527 7.3981676 7.7941098
8.0162191 7.8358932 7.3049717 7.8159313 5.3239808 7.9237914 7.5143151 6.5665212 6.7352786 7.3015723 7.8439393
7.9201174 7.7493238 7.3415437 7.8324437 5.3377113 7.9229054 7.5159154 6.5065522 6.6280131 7.1643691 7.7559700
7.8710361 7.7962728 7.3685422 7.8735824 5.3420386 7.9846883 7.4372768 6.5921507 6.5662022 7.1223865 7.7139921
7.8470693 7.8169580 7.3622341 7.8139791 5.3653593 7.9067154 7.4703288 6.7543154 6.5468655 7.2668943 7.6445227
7.8107491 7.7868352 7.3285999 7.7662120 5.4496446 7.8835859 7.4561429 6.8416700 6.6166229 7.2461281 7.5545993
7.8114719 7.7539382 7.2168698 7.7523575 5.4164615 7.7760305 7.4691362 6.9168954 6.6131768 7.2101369 7.4418182
7.7724667 7.7687340 7.1440053 7.8209305 5.3984294 7.6848583 7.5141563 7.0111136 6.7570157 7.1738958 7.3076768
7.7289600 7.6341262 7.2052121 7.8124223 5.3787899 7.5833735 7.5147538 7.1262579 6.7409210 7.1043992 7.3485003
7.7689414 7.5725808 7.1931300 7.8214831 5.3686152 7.5793524 7.6150303 7.0924349 6.7437563 7.0880113 7.3861084
7.7874236 7.6199923 7.0864577 7.8293948 5.4366460 7.5236583 7.6294894 7.0240097 6.6811600 7.0829234 7.4466209
7.7552104 7.5632706 7.0971699 7.7579145 5.5952387 7.4873247 7.7142644 7.0571728 6.7143278 7.0793338 7.4795771
7.7238660 7.6408606 7.1519895 7.7118158 5.6190124 7.4406052 7.7788320 7.0545025 6.6531167 7.1447468 7.5664129
7.7737384 7.7425756 7.2204332 7.6471233 5.6762848 7.3112168 7.7629685 7.2487416 6.7349195 7.2928615 7.6971726
7.7709918 7.7928300 7.1587324 7.6191936 5.6438203 7.2959571 7.7671895 7.3092923 6.7149081 7.3434644 7.7782593
7.8175468 7.8218126 7.2119441 7.6620402 5.4227676 7.3084388 7.8355699 7.2939844 6.7155976 7.2925029 7.7404709
7.7013683 7.8148217 7.2879162 7.6947799 5.3888888 7.4286199 7.7681966 7.2671494 6.6907496 7.2979279 7.7523193
7.6996455 7.8634906 7.3461704 7.7886438 5.5095944 7.4176235 7.8038230 7.1975336 6.6747575 7.3481703 7.8888721
7.6398573 7.9174409 7.3674507 7.7218847 5.4702663 7.4105644 7.8516669 7.1889606 6.4954629 7.4643469 7.8525982
7.4731784 7.9453759 7.2777357 7.7210999 5.6192818 7.3917565 7.8802495 7.0921311 6.4393559 7.4309359 7.9206972
7.5276523 7.9670749 7.3139491 7.7626534 5.7478104 7.2739029 7.7980552 7.0263715 6.4287853 7.3667431 7.9115968
7.5054727 8.0185318 7.3546276 7.7627006 5.7770724 7.3635564 7.8589525 6.9605684 6.3137770 7.2967401 7.9031959
7.4658198 7.9552488 7.3339682 7.8026056 5.7172542 7.2975168 7.8503556 7.1183414 6.4303336 7.2340407 7.8626699
7.5681477 7.9425235 7.3719807 7.8424468 5.6483941 7.3762856 7.8591580 7.1258283 6.3547029 7.1201282 7.8066478
7.6799855 7.9233794 7.5352082 7.8378534 5.6345897 7.3585114 7.7903352 7.2874928 6.4356098 7.0983930 7.6845059
7.7474489 7.9344506 7.5119114 7.8058023 5.5956850 7.3823738 7.6067739 7.2740769 6.3717704 7.0609932 7.5653095
7.7672377 7.8206372 7.6034603 7.7969975 5.6203260 7.4585238 7.5352111 7.2106738 6.4388690 7.0570607 7.5552855
7.8195653 7.6449890 7.7195621 7.8178492 5.6565051 7.5103054 7.5011253 7.1564541 6.4387565 7.0217624 7.5751500
7.9775748 7.6139069 7.7703075 7.7338357 5.5794787 7.4196692 7.4175444 7.0740027 6.3843451 7.1037970 7.6497049
8.0080233 7.6607056 7.7896299 7.7214384 5.5431919 7.4647875 7.3511343 7.1693125 6.4468088 7.2274985 7.7577229
8.1970119 7.7396588 7.8329697 7.6566863 5.6458831 7.5592370 7.4173799 7.1467762 6.3453951 7.3971343 7.7689543
8.3104486 7.7052875 7.7470603 7.7206478 5.7237859 7.6312027 7.4581547 7.1878977 6.3019156 7.5420189 7.9074039
8.4315863 7.8144169 7.6708779 7.6937284 5.8432069 7.7002339 7.5617480 7.2214756 6.2791977 7.6918101 8.0090828
8.4773645 7.6119490 7.5778303 7.6965399 5.8722410 7.6270633 7.6365848 7.2009401 6.2485723 7.6487441 8.1063271
8.5783043 7.5727797 7.5059967 7.7063718 5.9385800 7.6521387 7.7130566 7.2018943 6.2528143 7.6395369 8.2626209
8.5630922 7.5624194 7.3438330 7.7008104 5.7570615 7.6575189 7.7128730 7.1902733 6.2906799 7.6612425 8.2459393
8.3602943 7.5122471 7.2962456 7.8111191 5.7996464 7.7637987 7.7561979 7.2734790 6.3749962 7.6957235 8.2103662
8.3602562 7.5159163 7.4071689 7.6817131 5.8112769 7.7120733 7.8611660 7.3340178 6.4921474 7.6530905 8.0907164
8.4328699 7.5464401 7.4342484 7.6718631 5.8489065 7.6760421 7.8942900 7.2401962 6.5917282 7.5904393 7.9847941
8.4349518 7.5669003 7.3271880 7.7362251 5.8362541 7.5483475 7.8888516 7.1645718 6.5868917 7.5392742 7.9841099
8.4636879 7.4162431 7.3570576 7.7089243 5.7880926 7.4943786 7.9117498 7.0969667 6.6357431 7.5763235 7.8664179
8.4870672 7.3207312 7.3157892 7.7265978 5.8119946 7.4131837 7.9244919 7.0609441 6.6897693 7.5338922 7.7074327
8.4505939 7.4135857 7.2643881 7.8329883 5.8574309 7.3700862 7.8026996 7.0707269 6.6584964 7.6144118 7.5415659
8.3209057 7.3451643 7.2878270 7.8359675 5.8361521 7.3767076 7.8113050 7.0151820 6.6042900 7.6031098 7.5105834
8.0968809 7.3633614 7.2567577 7.6893492 5.8533154 7.3707032 7.8108277 7.0546384 6.5304537 7.6540565 7.4662676
8.0158930 7.3523960 7.2809792 7.7380404 6.0112638 7.4154429 7.8383532 7.0715141 6.5932298 7.6716824 7.4040518
7.9690518 7.3788433 7.2913928 7.8472748 5.9787374 7.4347382 7.8049788 7.1234684 6.5530906 7.7129197 7.4679670
7.9120317 7.4452524 7.3109303 7.8833280 6.0006843 7.4949293 7.7256827 7.2752671 6.5164237 7.7884765 7.4798179
7.9667096 7.3736987 7.3343673 8.0210857 6.0366054 7.5524969 7.7216597 7.3542066 6.5205536 7.7595038 7.4315052
7.8492947 7.4387822 7.2244372 8.0301552 5.9617391 7.6912103 7.7581282 7.3458056 6.5127025 7.8507380 7.4689069
7.7673016 7.4697604 7.1415586 8.0326872 5.8674464 7.5888009 7.7086310 7.3566079 6.5473633 7.8323102 7.5815449
7.6833978 7.5179453 7.1794982 8.0271854 5.9076109 7.5817947 7.6742115 7.4570618 6.5186653 7.7337484 7.6125970
7.5644054 7.2788877 7.2828050 8.0512018 5.9231133 7.6046844 7.6466727 7.4065418 6.6283979 7.5577369 7.6309285
7.5999150 7.2998095 7.3040743 8.0204163 5.8809338 7.6194091 7.6000667 7.4064226 6.6163020 7.4949059 7.6826010
7.5714970 7.3356695 7.3521490 8.0506039 5.9235778 7.6122169 7.6100111 7.4208035 6.6202083 7.4797525 7.7205286
7.5994864 7.3215175 7.3550735 8.0787687 6.0361919 7.6683431 7.6632614 7.3350964 6.6256208 7.5045381 7.8166094
7.5925150 7.3178549 7.5374584 8.1003675 6.0521250 7.6678929 7.7796526 7.3299665 6.6473680 7.5745306 7.8390021
7.7007031 7.3349009 7.5939779 8.0026455 6.0689240 7.6191139 7.7892752 7.1455669 6.7315588 7.5809131 7.8124161
7.5833120 7.4315395 7.5733466 8.0033607 6.1725235 7.6463666 7.7051373 7.0322618 6.7711411 7.6104655 7.7432995
7.5035362 7.4731669 7.6832309 7.9869118 6.1902537 7.6927452 7.8286381 6.9037991 6.7537084 7.6616864 7.8240156
7.4993677 7.5076785 7.6466513 8.0127497 6.1502471 7.8207407 7.8805737 6.9105253 6.7370768 7.7636199 7.8884759
7.5043273 7.4420071 7.6615911 8.0464020 6.1308522 7.9185181 7.9772615 6.8787680 6.7065649 7.7624135 7.9474607
7.6326256 7.5383015 7.8123779 8.1277275 6.2446260 7.9127755 8.0647621 6.8033690 6.8644128 7.7490058 7.8268256
7.5700116 7.6555586 7.7734880 8.0946846 6.2169437 7.9506879 8.0874023 6.8003483 6.8183699 7.7223687 7.8248830
7.5780449 7.6970267 7.8536882 8.0589638 6.2644801 7.8334789 8.0176945 6.8281531 6.7083011 7.7468343 7.7915392
7.6427121 7.7335830 7.8466272 8.0095301 6.3812451 7.8677378 8.0508699 6.8002429 6.7304306 7.6989317 7.7610316
7.7158976 7.6097751 7.8672981 8.0408478 6.2877054 7.8561006 8.0563498 6.9185143 6.7293224 7.6560521 7.6650891
7.7132435 7.4836621 7.8458624 8.1213331 6.1966176 7.8363838 8.0493917 6.9679956 6.8131094 7.5122213 7.6041756
7.7073250 7.4395471 7.8838367 8.1937904 6.1452422 7.8188052 8.1402235 6.9587326 6.8211837 7.5024867 7.6457977
7.6982813 7.4885511 7.7793512 8.2769070 6.0266132 7.8377357 8.0402517 6.9367957 6.8827219 7.6253128 7.6931710
7.5538821 7.4737344 7.7447543 8.2537851 6.0832715 7.7832670 8.0631065 6.9283977 6.8713155 7.6525359 7.6764026
7.5379992 7.5432034 7.6376534 8.2878189 6.0725493 7.7206135 8.0448704 6.9435463 6.8669600 7.7282310 7.7666698
7.4800749 7.4692268 7.5868163 8.3972578 6.1654186 7.6677985 7.9988871 7.1439705 6.6899495 7.7237916 7.8215718
7.5409398 7.5241451 7.7111673 8.4001503 6.1790419 7.5858054 8.0542269 7.1929755 6.6164718 7.6138139 7.8472972
7.5872197 7.5449796 7.7296662 8.4287453 6.2158666 7.6295457 8.0060883 7.2295122 6.6842527 7.6568999 7.8498430
7.5281830 7.5617027 7.7904181 8.4557400 6.1554246 7.5968466 8.0503006 7.3012958 6.6430492 7.4669991 8.0389519
7.6963158 7.6171627 7.8708696 8.4192152 6.1054840 7.6254573 7.9775271 7.3315945 6.6700644 7.4616089 8.2042370
7.7147503 7.6423798 7.9619293 8.4319210 6.0951071 7.6696172 8.0036707 7.3842359 6.7044859 7.3636055 8.2525787
7.8441091 7.7236290 8.0632038 8.4657507 6.0350528 7.6537814 7.9977345 7.4084282 6.7961040 7.4671664 8.3173847
7.9138770 7.7142363 8.1059752 8.4605455 6.0158162 7.6629486 8.0046310 7.4097581 6.8749332 7.5544186 8.4224586
7.8936257 7.8071208 8.0697212 8.4482040 5.9100285 7.6395545 7.9272203 7.4624510 6.8521957 7.5775132 8.3630924
7.9162741 7.8816800 8.0979929 8.4349880 5.9602008 7.4664049 7.8555584 7.5101480 6.7588406 7.5372720 8.4416075
7.8750124 8.0699778 8.1089430 8.4453039 5.9092031 7.4029579 7.9238286 7.5319228 6.7569103 7.6261940 8.3777685
7.8567448 8.0015688 8.2274904 8.5091686 6.0916362 7.4064240 7.9469075 7.6193399 6.7507463 7.5520549 8.4547567
7.7823801 7.9912291 8.2102127 8.6030760 6.0153060 7.4273601 7.9107232 7.5965395 6.8352470 7.6383228 8.3365927
7.6761885 7.8358645 8.1345377 8.6358471 6.1428022 7.4342704 8.0057516 7.5208569 6.8598104 7.6289763 8.2338877
7.6781859 7.7561111 8.1549578 8.6696625 6.1619697 7.5744915 7.9103208 7.4213796 6.9604383 7.7210360 8.1862583
7.7901897 7.5775599 8.1432304 8.7070570 6.2939229 7.6382413 7.9236264 7.5175810 6.8756533 7.7122316 8.2691765
7.8305130 7.4979887 8.2253084 8.6455088 6.3832941 7.5762863 7.9461188 7.4186912 6.9553175 7.7464437 8.2805347
7.7825885 7.4068375 8.0898771 8.6420097 6.3625841 7.6262417 8.1419449 7.3991408 6.9465055 7.7702074 8.2506018
7.8806539 7.4542027 8.1438169 8.5289774 6.3499184 7.6476979 8.1288710 7.3883920 6.9120855 7.7734108 8.2617893
7.9646053 7.5264869 8.1170425 8.5194664 6.3073359 7.7331409 8.1719437 7.4223170 6.9360790 7.7110939 8.2962170
7.9241776 7.5292072 8.1329803 8.3871450 6.1790528 7.6914225 8.2231112 7.4317279 6.8111887 7.5685062 8.1568594
7.9322486 7.4991360 8.0677996 8.4397583 6.2202330 7.7853990 8.1507044 7.3444123 6.7726264 7.3426933 8.2013578
7.9117560 7.5175920 8.0386801 8.4151659 6.2401428 7.8382835 8.2401304 7.4014797 6.8295045 7.3617125 8.0443048
7.9051900 7.5461059 8.0794334 8.2967701 6.1398635 7.8615694 8.3206234 7.4504824 6.8513460 7.2486143 8.0301657
7.9252753 7.7101712 8.0285215 8.1752424 6.0921035 7.9417200 8.3861513 7.4419799 6.8949838 7.4592457 7.9167762
7.9016457 7.8810658 8.0059690 8.0770569 6.2564311 7.8984280 8.3495483 7.4391522 6.9167080 7.4823022 7.9904561
7.6684523 7.7910299 7.8212967 7.9068236 6.2365241 7.8176684 8.3319044 7.4859262 6.8599405 7.4903965 7.9258571
7.6120095 7.7240129 7.6883302 7.8252382 6.1987247 7.8764715 8.2512169 7.4730372 6.8238807 7.4216390 8.0102043
7.6395822 7.7203217 7.6874919 7.8728733 6.1832952 7.7315059 8.2247906 7.2367449 6.8356566 7.3369455 8.0032225
7.6767612 7.6380558 7.6624613 7.9270864 6.2492752 7.7017894 8.1993694 7.1268296 6.8538733 7.2834616 8.0470362
7.7174425 7.7147784 7.7291894 8.0309963 6.2223306 7.6745081 8.2489519 7.1384273 6.8875256 7.4342875 8.1037130
7.8037419 7.7000103 7.7354951 8.0445223 6.2099066 7.6346359 8.2740412 7.2215900 6.8766584 7.5699039 8.1522055
7.8103061 7.7021089 7.7958245 8.0103769 6.1719279 7.6958632 8.3020506 7.2118363 6.9040308 7.6049109 8.0668736
7.8404126 7.6969843 7.7998734 7.9784460 6.0827212 7.5367789 8.2610159 7.1318846 6.9023867 7.6648116 8.1083288
7.8217168 7.8173966 7.9162455 7.9090567 5.9926572 7.5501289 8.2141218 7.1497970 6.9658709 7.7140536 8.1325493
7.8081374 7.8769188 7.9764180 7.9432230 5.9530845 7.6236815 8.2613935 7.1362824 7.1135411 7.7081323 8.0778179
7.7753105 7.8223925 7.9660068 8.0686960 5.9725270 7.5882068 8.2554436 7.1009130 7.1431165 7.6405778 8.1277771
7.7532783 7.8473830 8.0064287 8.1712732 6.0519729 7.7416425 8.2944641 7.0346236 7.1823850 7.5797729 8.1375628
7.7959151 7.8838515 8.1221132 8.2399282 6.0410795 7.6519508 8.2121210 7.0977669 7.1150589 7.5003247 8.1209774
7.6974831 7.8990822 8.1112041 8.0849581 6.0762539 7.5210738 8.1191225 7.1066227 7.1565933 7.4949164 8.2533846
7.6226897 7.8892732 8.1488390 7.8867769 6.0339570 7.3638792 8.1252651 7.2395487 7.1156416 7.6039243 8.2033291
7.5871768 7.8938427 8.2523985 7.7975159 6.0991273 7.3699145 8.0647526 7.2487040 7.0100603 7.5357676 8.1912279
7.5479932 7.8949437 8.1996880 7.8622489 6.1609812 7.3539624 8.0996666 7.4093275 6.9715648 7.5216675 8.1221666
7.5090718 7.9426832 8.1309748 7.7997165 6.2463455 7.3475156 8.1262589 7.5285053 7.1263433 7.5594840 8.0904713
7.5124912 7.9096451 7.9784050 7.6911182 6.1329885 7.3713717 8.0969610 7.4754915 7.2188177 7.5207257 8.0499077
7.5013723 7.9091220 7.9055519 7.7300248 6.1275625 7.3781705 8.1724138 7.4367032 7.1543326 7.3996019 8.0057230
7.5702887 7.8416491 7.7802444 7.7267261 6.1488247 7.4160976 8.0957632 7.5875926 7.0829139 7.4129109 7.9404712
7.6706629 7.7476645 7.8530321 7.6313782 6.2025609 7.4452219 8.0538483 7.6239371 7.0120726 7.4237828 7.7795014
7.6506219 7.5950084 7.9527383 7.6470160 6.1993823 7.4537630 7.9616561 7.6043668 7.0111413 7.4017315 7.7680278
7.6174693 7.5714417 7.9754534 7.6699152 6.2929306 7.5625429 7.9101839 7.5952473 6.9978757 7.5041766 7.7006021
7.5520024 7.6331110 7.9373388 7.7385535 6.3538785 7.5640950 7.7749925 7.6817517 7.0827332 7.5853157 7.7960930
7.4631433 7.5700474 8.0856447 7.7685676 6.4757299 7.6552672 7.7802148 7.6935110 7.1582842 7.5295167 7.8684964
7.3867650 7.5160961 8.1748629 7.7488837 6.4870791 7.7710662 7.7287316 7.6689363 7.1369925 7.5420938 7.8843918
7.3186164 7.5624094 8.1743317 7.6954217 6.4081678 7.7492490 7.5928607 7.8292136 7.0485702 7.5613384 7.8841801
7.2604256 7.4654741 8.2524691 7.6303029 6.3580208 7.7303081 7.4973016 7.8344321 7.0713673 7.5590858 7.8157034
7.2345061 7.4856086 8.3774080 7.6318259 6.3076448 7.6904120 7.3452177 7.8511839 7.0727496 7.5533180 7.7970715
7.1962276 7.3358250 8.4481096 7.6288390 6.2274170 7.6915436 7.2890697 7.7244725 6.9834094 7.4712176 7.8419261
7.1684914 7.1988907 8.4420633 7.6616402 6.2969775 7.7150879 7.2906442 7.6500263 6.8786588 7.3889356 7.8404393
7.1619654 7.2172837 8.3815994 7.7252879 6.2681212 7.7534051 7.3216310 7.6776924 6.7524180 7.4061751 7.8559799
7.2106962 7.1125312 8.3584280 7.6270618 6.3410830 7.6804314 7.3097115 7.5014930 6.6645560 7.3947229 7.8478861
7.1632457 7.0674648 8.2529211 7.5821886 6.3467798 7.4876471 7.3100653 7.4250979 6.5436120 7.3673205 7.8785915
7.0912776 7.0392661 8.0152950 7.5355897 6.3839626 7.3126941 7.3282251 7.3877287 6.4995632 7.3905044 7.8996186
7.0928965 6.9972463 7.9526892 7.4989953 6.3631725 7.0742798 7.2163777 7.3348393 6.4662395 7.3816090 7.9914308
7.1340041 7.1147499 7.8802767 7.4224505 6.3543887 7.0319743 7.3392382 7.3387837 6.5353494 7.4189858 7.9948993
7.1267419 7.0723796 7.9038787 7.3471026 6.3567076 6.9810576 7.4006739 7.3649778 6.5918007 7.4258137 8.0431261
7.2117944 7.0424194 7.8202543 7.4249859 6.3313479 6.9247427 7.4806466 7.3151689 6.6134582 7.4485550 7.9572425
7.2801752 7.0256619 7.7440062 7.4905033 6.3599615 6.8774586 7.5049596 7.3312168 6.6487651 7.4897852 8.0282736
7.2575498 7.2557473 7.5863171 7.5619669 6.2775450 6.9695153 7.4905577 7.2795582 6.6593127 7.3284473 7.8801737
7.2272863 7.2546325 7.4980264 7.5656347 6.3066273 6.9498124 7.4828200 7.2500548 6.6772242 7.1774163 7.7386899
7.2662487 7.2421503 7.3760548 7.6628914 6.3207502 7.0069823 7.4092002 7.1854777 6.6992292 7.1632676 7.7028055
7.2828979 7.2578540 7.4390774 7.6530242 6.3483205 7.1335435 7.3844380 7.1076865 6.6787162 7.0715809 7.5489345
7.1740823 7.1817966 7.4266491 7.6913524 6.2837844 7.2301159 7.3553963 7.0078068 6.6257205 7.1170497 7.6778483
7.1716084 7.2128625 7.4505687 7.8100228 6.2776098 7.3725529 7.3531876 6.8679161 6.5433450 7.0737991 7.7592554
7.0755124 7.1517277 7.4760470 7.8554401 6.1999106 7.4724231 7.3889408 6.7710338 6.6727943 7.1492081 7.7861171
7.0106397 7.1922383 7.3991981 7.9406505 6.0913467 7.4282618 7.3595614 6.6159368 6.7635713 7.1069384 7.7355838
6.9749193 7.0748401 7.3922758 8.0437975 6.0839911 7.3118763 7.3087559 6.5492311 6.9564061 7.1812744 7.5726881
7.0052533 7.0551124 7.3137140 8.1843615 6.2376547 7.3009105 7.3289218 6.4286242 6.9157248 7.2082191 7.4690971
6.9264345 6.9892554 7.3006029 8.1435537 6.3288331 7.1935382 7.3058739 6.4037395 6.8438640 7.3687291 7.4224677
6.9661422 6.9837918 7.3894944 8.0234270 6.3427143 7.1801338 7.2841530 6.4786859 6.9108114 7.4770350 7.3757463
7.0327678 7.0830030 7.2500234 8.0313101 6.3403502 7.2273974 7.2988200 6.5515904 6.8763890 7.5122795 7.3248105
7.1139822 7.0523977 7.2868485 7.9495044 6.4019465 7.2728610 7.4007783 6.6492558 6.8495684 7.4684820 7.2994747
7.1262550 7.2213492 7.3776727 7.8549099 6.3045192 7.2284269 7.4891095 6.6824632 6.7167816 7.5590587 7.2478704
7.0846362 7.4985538 7.4542990 7.9809251 6.3542743 7.2701054 7.4949856 6.6787567 6.7054696 7.5718441 7.2864151
7.1872954 7.6499300 7.4929709 7.9186535 6.5018859 7.2626958 7.4545646 6.7562222 6.6098876 7.5572405 7.2462673
7.2444377 7.6757259 7.6997442 7.7532749 6.5068908 7.2981057 7.5893774 6.6416297 6.5697112 7.4740524 7.2375455
7.2533398 7.6487565 7.7173896 7.6838398 6.3865066 7.3019462 7.7104583 6.7017937 6.4365811 7.4760394 7.2126875
7.2309504 7.6281233 7.7782230 7.5810947 6.3616595 7.4228549 7.8008018 6.7377110 6.3791528 7.5785255 7.2807937
7.2904692 7.5972199 7.8165994 7.6104503 6.3180752 7.5733008 7.8550758 6.7131262 6.4095740 7.6060719 7.3724070
7.2821746 7.5555038 7.8761616 7.5395174 6.2845082 7.5377297 7.8637652 6.7481432 6.4455819 7.5249062 7.4268389
7.3548670 7.4767728 7.9082689 7.5708747 6.1398144 7.5250554 7.8838258 6.7494845 6.5329895 7.4814200 7.4557843
7.4415641 7.4597230 8.0138550 7.5842276 6.1060638 7.5454521 7.9601536 6.7557130 6.5076532 7.4702020 7.3525968
7.4266291 7.4665890 8.0880604 7.6449347 6.2567196 7.5133915 7.9748721 6.9276180 6.5391569 7.5937390 7.5223217
7.5573092 7.3396149 8.1511822 7.6231065 6.2262630 7.5331826 8.0092497 7.0740018 6.4660549 7.5998268 7.4601803
7.6432433 7.3864117 8.1780891 7.6986523 6.3508945 7.6055923 8.1471872 7.0701509 6.4616876 7.6273856 7.4900370
7.7861304 7.4858298 8.2289906 7.7282009 6.3354149 7.6660357 8.2486744 7.0895462 6.5291967 7.5348334 7.5990801
7.7969189 7.4311619 8.2081099 7.5950260 6.4743361 7.6228790 8.3336306 7.1122556 6.6187057 7.5110831 7.6301165
7.7114525 7.3871102 8.1410542 7.4662457 6.4510221 7.5533628 8.2526884 7.1317873 6.6946106 7.3734970 7.7193513
7.5506072 7.2700367 8.0180960 7.4770479 6.5269556 7.5434976 8.1276112 7.1516581 6.7078490 7.3419595 7.8122959
7.5819778 7.3540702 7.9718037 7.5161772 6.4878817 7.5053544 8.0945492 7.0452065 6.6598401 7.4328570 7.8523855
7.4823141 7.2049546 7.8826766 7.5428128 6.4517303 7.3838806 8.0306101 7.1386199 6.6549869 7.3345122 7.9776769
7.5408654 7.1791830 8.0027094 7.5320458 6.4820390 7.4512162 8.0576630 7.1017118 6.6124759 7.3604088 8.0622988
7.4714565 7.1675782 8.0961571 7.5310302 6.4896326 7.3906617 8.0314198 7.0334034 6.6365538 7.3406115 8.0450706
7.5902405 7.2223992 8.1889591 7.6224160 6.4360619 7.3708711 7.9913316 6.9820466 6.6275086 7.5115037 8.0257921
7.6357617 7.2807446 8.2677794 7.6804032 6.4168906 7.3787308 7.9461212 7.0506854 6.7398138 7.4637055 7.9926972
7.7671828 7.4219394 8.3525248 7.7697635 6.2171302 7.3186102 7.8663559 7.1283307 6.8122249 7.3862729 7.8622794
7.7765350 7.4413829 8.2881041 7.7990685 6.1783266 7.2721505 7.8403692 7.2389860 6.9249139 7.3902287 7.8109899
7.8328590 7.4574690 8.3409100 7.8026686 6.1803942 7.2157226 7.7514405 7.3974891 6.7786465 7.3524361 7.7963338
7.8846216 7.3745031 8.3422661 7.8344522 6.1718202 7.3148785 7.6499205 7.5202518 6.6735768 7.4280710 7.9049439
7.7538724 7.3524294 8.3496056 7.9827037 6.1064973 7.3515353 7.5862589 7.4607201 6.6572542 7.4092093 7.9600506
7.7783284 7.2002831 8.3453407 7.9577708 6.0279999 7.4767699 7.5619183 7.4304476 6.6784301 7.4385400 8.0406609
7.7683740 7.2413502 8.2686691 7.9467316 5.9917984 7.6179843 7.3980584 7.3298507 6.7183847 7.4295044 7.9420958
7.7329049 7.2558179 8.0672655 7.9166846 6.0464902 7.7445550 7.3893042 7.3482170 6.6977544 7.3578739 7.8044815
7.8154202 7.3087721 8.1138649 7.9638166 6.0514402 7.8241129 7.4173131 7.3048725 6.6870604 7.2608309 7.5341253
7.7744031 7.4092736 8.1142473 8.0125637 6.1228848 7.8859668 7.4926453 7.2444572 6.6544404 7.1740022 7.5588121
7.7541800 7.4651518 8.1002121 8.0302486 6.2250271 7.9431510 7.5363855 7.1436744 6.6449461 7.1557980 7.4225903
7.7271924 7.3736906 7.9814391 8.0315075 6.2300096 7.9864516 7.5695515 7.0394573 6.6230359 7.1168108 7.3574162
7.6522517 7.3353424 7.9615421 7.9110031 6.1847801 8.0178556 7.6049819 7.1257343 6.5873737 7.2011838 7.4317417
7.6570745 7.4097052 7.7897105 7.7686253 6.2551970 8.0559654 7.6611109 7.1647043 6.6281796 7.2023826 7.5211830
7.6634736 7.4793921 7.7980142 7.7184062 6.3299775 8.1107988 7.6598110 7.2557478 6.6187997 7.1930776 7.7162614
7.6617408 7.4730973 7.8588305 7.7851930 6.4455571 8.1470690 7.6180291 7.2339668 6.7291813 7.1439962 7.7516932
7.6276932 7.4975715 7.7993464 7.6837335 6.4217644 8.1131039 7.7090750 7.1612325 6.7237520 7.2015357 7.8651304
7.6259809 7.6076789 7.7951260 7.7207046 6.4499741 8.1319513 7.6576576 7.1499310 6.7146907 7.3246741 8.0052309
7.5523353 7.5437393 7.8582978 7.7192144 6.4891076 8.0992517 7.6136031 7.1382942 6.7750592 7.5415258 7.9559078
7.4654031 7.6433558 7.8788447 7.6907501 6.4641013 7.9900737 7.4819765 7.1395392 6.7362680 7.5718765 7.9070983
7.4408355 7.6920357 7.9208403 7.7459626 6.3797703 7.9251304 7.4430847 7.1565962 6.7226682 7.6367702 7.9285932
7.5323563 7.7564087 7.7505770 7.8553462 6.4085970 7.9716969 7.4068680 7.0928702 6.6131415 7.8020487 7.8013821
7.5117035 7.7847600 7.8190451 7.9137440 6.3230715 7.7792063 7.4506068 7.1867614 6.5909891 7.9542975 7.7264414
7.5363836 7.7601638 7.6785898 7.9071665 6.3297014 7.7802773 7.4886565 7.0816088 6.6076159 7.9644794 7.7807975
7.5888934 7.7624273 7.5607266 7.9371328 6.2688875 7.5944271 7.4409323 7.0571294 6.6232829 7.9234829 7.7446623
7.7780581 7.7931681 7.4523959 7.8830676 6.3010974 7.5737486 7.5210772 7.0484095 6.5889130 7.8189039 7.7226210
7.8382468 7.8716631 7.5568509 7.7939429 6.3498578 7.4132156 7.7231293 6.9728293 6.6246052 7.8555865 7.7122469
7.9098020 7.9014106 7.6440253 7.7840471 6.2688475 7.4083490 7.7140784 6.9606953 6.6791234 7.8478284 7.7053065
7.9121094 7.8327250 7.7590551 7.7540097 6.3471260 7.4720478 7.6954260 6.9526305 6.6267629 7.7996855 7.6980877
7.9507780 7.9258637 7.8447537 7.7210412 6.2967477 7.6137509 7.7430267 7.1462913 6.6376629 7.6579747 7.6244059
8.0423555 7.8986011 7.9283123 7.7601428 6.3484063 7.6068220 7.6917071 7.2109656 6.5351839 7.4796491 7.4605503
8.1446009 7.8827205 7.9188242 7.8620400 6.4569063 7.6360693 7.6889496 7.3200078 6.5220428 7.4299841 7.4739294
8.1289692 7.9088149 8.0235987 7.8784103 6.5472350 7.6049366 7.6392837 7.2924695 6.5674734 7.4057903 7.3952780
8.0939512 7.8675427 8.0028324 7.7794237 6.5907998 7.6145868 7.6203337 7.3099518 6.5059752 7.2572837 7.4309392
7.8835783 7.8185983 7.9428635 7.7633324 6.5751786 7.6056123 7.6211066 7.3527479 6.4088879 7.3213844 7.3125658
7.8090024 7.8281813 7.8677802 7.9112668 6.6562605 7.5335765 7.6032529 7.2040582 6.4279342 7.4151964 7.2628522
7.7717428 7.8717566 7.8409472 7.9006853 6.7133121 7.6678505 7.4585309 7.1670017 6.3310890 7.3753190 7.2390561
7.7847767 7.9413161 7.7631197 7.8868918 6.6320882 7.5185251 7.4458575 7.1410918 6.3427224 7.2966833 7.3477654
7.7564135 7.9771404 7.7842278 7.8660307 6.6099257 7.5786076 7.4441752 7.0168009 6.4206843 7.2994695 7.3304167
7.7230496 8.1995382 7.7357836 7.9183550 6.5932856 7.4947553 7.4798007 6.8993206 6.4549952 7.2546306 7.4385600
7.7486482 8.2710505 7.7653422 7.9483862 6.5480876 7.6186380 7.7021809 6.8308263 6.3838372 7.1866651 7.4169993
7.7179098 8.2536440 7.8473811 8.0822239 6.5797801 7.5799932 7.8278432 6.9392576 6.3738980 7.2938671 7.3668051
7.7664218 8.1728439 7.7756300 8.1907082 6.5242281 7.5463977 7.9812140 7.0079679 6.3429537 7.2719975 7.3336258
7.7468381 8.0009317 7.7628055 8.2605162 6.4413037 7.6115408 7.9982586 6.9891720 6.2951727 7.0681100 7.3492565
7.8137541 7.9546642 7.7041693 8.2664309 6.4570346 7.6877069 8.0260553 7.0513453 6.3167324 7.0186281 7.2666874
7.8723059 7.9704227 7.8751507 8.2971144 6.4142885 7.7177496 8.1327667 6.9739509 6.2983513 7.0163717 7.1144896
7.9310336 8.0057564 7.8836350 8.2324362 6.4192610 7.7852492 8.0942144 6.9432130 6.3928652 7.0287662 7.2004890
7.9749041 7.9848247 7.9285588 8.1671782 6.4815812 7.8157940 7.9527078 6.7229042 6.4035354 7.0531631 7.0932298
7.9102111 8.0197544 8.0486689 8.0950499 6.5267892 7.9123607 8.0560064 6.7737265 6.4574656 7.1412101 7.0383177
7.9632702 8.0594597 8.1501312 8.0697536 6.5322285 7.8031998 8.1327658 6.8384757 6.4937053 7.1470065 7.0277638
7.9957275 8.1082392 8.2060175 8.0924616 6.4138913 7.8969960 8.3155994 6.8704076 6.5201974 7.4099936 6.9992070
7.9671087 8.1681461 8.2002716 7.9976268 6.4958634 7.8850069 8.2897558 6.8052402 6.5214114 7.3725672 6.9601440
8.0650301 8.2270126 8.2046547 7.9876060 6.3628788 7.9273071 8.2985430 6.9025207 6.4464216 7.3456664 6.9160714
8.1137896 8.2370005 8.0681486 7.9503078 6.4168639 8.0549021 8.3111048 6.9302006 6.4171848 7.2847180 6.9853225
8.0325785 8.2365704 7.9433370 7.8950219 6.4434447 8.1767340 8.2714634 7.0572104 6.4024634 7.2527442 6.8736186
8.0794897 8.2029171 7.8599153 7.8676295 6.4495244 8.1939020 8.2760010 6.9655023 6.3380046 7.2340698 6.9472752
7.8553538 8.2831764 7.9007239 7.9098158 6.4154921 8.2653570 8.3033533 6.9891572 6.2701030 7.3171768 6.9861388
7.8196063 8.2958364 7.8099842 7.8249679 6.2760868 8.1943531 8.3515005 6.9920464 6.2385674 7.4366865 7.0085769
7.8814864 8.2741489 7.7276497 7.8438067 6.2644873 8.0920820 8.4826632 7.0185623 6.1325493 7.4704571 7.0256090
7.7778621 8.3019829 7.6271958 7.9213228 6.2916622 8.1363115 8.4551954 6.8296895 6.0218453 7.4861717 7.0859852
7.8704658 8.2401314 7.6166692 7.9427013 6.3899269 8.0955753 8.2882204 6.7509866 5.9060655 7.3911095 7.0692286
7.8447556 8.2580223 7.6345448 7.8975148 6.4135509 8.0079174 8.2515488 6.7234063 5.8389549 7.2812629 7.0654378
7.7989712 8.3106270 7.6332655 7.9580307 6.4394865 8.0380583 8.2466516 6.7560730 5.9039798 7.1965642 7.1400819
7.6819425 8.2911072 7.6603346 7.9057612 6.5331659 8.1345310 8.2300968 6.7936311 5.8474469 7.2169318 7.1991653
7.6172481 8.2541466 7.7562504 8.0075779 6.6509085 8.1772671 8.2015181 6.7939639 5.8822880 7.2915330 7.1593375
7.6231089 8.1739655 7.8440609 7.9048705 6.7311025 8.1203680 8.1826382 6.7914705 5.7240844 7.2726140 7.2124386
7.6550088 7.9919462 7.9027257 7.8811560 6.7650547 8.1579876 8.1960449 6.7794008 5.7425623 7.2752366 7.2990384
7.6794229 7.9797411 7.8377957 7.8160791 6.6955094 7.9081712 8.2017803 6.6585832 5.7709126 7.2028894 7.4021187
7.7717886 7.9922237 7.8559203 7.7283826 6.5303717 7.8623395 8.2927818 6.5740681 5.6629066 7.2276950 7.4404321
7.8055868 7.9187837 7.9249625 7.7245917 6.4089828 7.6916118 8.4304438 6.5238380 5.6754041 7.3593726 7.4182281
7.8155856 7.7718534 7.8926535 7.7647781 6.4974165 7.6665740 8.4910965 6.4184179 5.6996722 7.4559202 7.5627761
7.7875504 7.7007513 7.8771319 7.9028263 6.6278167 7.5666466 8.5399103 6.4530592 5.7303109 7.5433812 7.6322174
7.7494168 7.5823078 7.7987208 7.8285394 6.7086506 7.5101533 8.6127596 6.4875708 5.9309163 7.6352158 7.5466089
7.7080674 7.5323019 7.7928801 7.8976803 6.7613358 7.3771219 8.7366486 6.6885567 5.9776554 7.5793381 7.4728403
7.5977430 7.5201397 7.7853251 7.8318424 6.6920629 7.4083748 8.7839670 6.8722639 5.9767780 7.5211830 7.6142569
7.5397496 7.5680304 7.8978610 7.7692575 6.7044911 7.3702621 8.7480860 6.9307323 5.9372115 7.3500366 7.6078601
7.4827514 7.5013962 7.9459639 7.7122355 6.6488810 7.4007020 8.7587223 6.8378048 5.9070029 7.3658161 7.5097351
7.3946071 7.4884405 8.0095854 7.7935414 6.6899815 7.3368096 8.6776953 6.8537197 5.9756436 7.4333172 7.4156342
7.4705062 7.3951244 8.0108795 7.7063403 6.6407313 7.3966722 8.5932760 6.8305588 6.0785074 7.4373627 7.4410672
7.4604897 7.3975835 7.8838253 7.7985635 6.5868173 7.3906736 8.6689682 6.7548046 6.1350975 7.3943744 7.4357562
7.3401351 7.3867564 7.8643131 7.7496238 6.5678425 7.3827829 8.6418152 6.7188711 6.1187997 7.4196162 7.4162002
7.2677808 7.5065475 8.0031462 7.7798796 6.6005144 7.4350891 8.6126127 6.6122932 6.1469140 7.4044309 7.2813406
7.1937180 7.5495338 8.0315142 7.6784272 6.6712184 7.4608674 8.5788307 6.5640759 6.1104403 7.4106221 7.2711883
7.2015114 7.5767007 8.0935631 7.5963893 6.7180285 7.5289149 8.5747271 6.4950104 6.1871777 7.3717952 7.2175322
7.2133279 7.5418382 8.0434217 7.6266470 6.6698117 7.5182362 8.6509447 6.5923347 6.2584043 7.3546395 7.2948427
7.3312368 7.5810866 8.0346317 7.8010726 6.6314034 7.5601454 8.7279587 6.6399703 6.2094803 7.3885980 7.2445059
7.3735900 7.5180111 7.9191799 7.8872213 6.5425067 7.4954386 8.8092394 6.6702614 6.2061214 7.2761602 7.3144937
7.3339586 7.5338159 7.8320942 7.9883685 6.4802623 7.5013757 8.8094749 6.7379994 6.2309618 7.3390584 7.4415035
7.4631419 7.5586514 7.8562145 7.9872699 6.5340886 7.5792427 8.7183876 6.6595082 6.4383149 7.3657956 7.5040927
7.4915013 7.5095658 7.7418723 7.9381299 6.7139306 7.5166340 8.8160324 6.6019030 6.4128523 7.4191246 7.5708203
7.5535736 7.4262571 7.7536554 7.8935852 6.7943692 7.5494227 8.8228388 6.5875969 6.3924398 7.3959012 7.5695906
7.4876337 7.2676024 7.7169700 7.9721918 6.8058314 7.6247702 8.7352133 6.4713039 6.2967820 7.5580282 7.5372972
7.4376407 7.1680970 7.6944547 7.9242225 6.8215575 7.5743394 8.7105932 6.5131063 6.3329611 7.6351161 7.4577127
7.4454865 7.1231875 7.6760917 8.0642748 6.9896288 7.6477213 8.5564537 6.4595528 6.3708210 7.6692276 7.2653365
7.4697857 7.0040469 7.6557393 7.9179778 7.0165510 7.5862069 8.5816822 6.4812827 6.3201065 7.8173223 7.2805810
7.5056505 6.9949479 7.5259075 7.9088659 7.0760560 7.6020679 8.4849396 6.5059438 6.3443584 7.8515353 7.1981506
7.5466056 6.9365664 7.4462457 7.9633613 7.2303925 7.5661011 8.6402483 6.5650444 6.2419553 7.9131541 7.2557116
7.5680823 7.0587955 7.3902292 7.9383149 7.1943173 7.7600617 8.6879654 6.5774555 6.1780572 7.9274735 7.3213630
7.6124158 7.1248350 7.3442364 7.9422703 7.2763510 7.6493158 8.6444407 6.6306381 6.0233998 7.9319563 7.3901968
7.7213907 7.2028055 7.4499140 7.9241395 7.2970138 7.5600762 8.4845161 6.7099900 6.0149598 8.0613203 7.4462214
7.7574873 7.2625761 7.5315423 7.8998423 7.2908955 7.4688931 8.4283295 6.6937051 6.1158071 8.1154356 7.3817883
7.8453455 7.3173251 7.5423708 7.9245992 7.1615462 7.3941746 8.3156109 6.5782061 6.0894618 8.0962610 7.2644339
7.8377957 7.3567991 7.6796823 7.9266500 7.1647034 7.3355074 8.3209562 6.5136576 6.2380853 8.1614399 7.2822313
7.9261227 7.3595028 7.6276894 7.9463191 7.0922222 7.2965488 8.3296413 6.4222670 6.1919899 8.1901846 7.2757273
8.0299997 7.2890749 7.6652060 7.9397817 7.0132241 7.3033872 8.2451248 6.4249401 6.1666427 8.2294903 7.2375259
8.0597744 7.2944107 7.7131653 7.9304705 6.9933743 7.2826509 8.2518625 6.4687004 6.1141601 8.0651646 7.2681494
8.1183891 7.3769588 7.7209597 7.8736925 6.9379692 7.3226328 8.2420368 6.4243984 6.1121449 7.9114723 7.3570294
8.1320333 7.4908056 7.8200316 7.9403310 6.8197594 7.3899508 8.2707338 6.4584098 6.1555014 7.8460207 7.2580600
8.1501284 7.6301155 7.7521071 7.9875283 6.6851425 7.3107533 8.3199883 6.4160113 6.1417141 7.8142486 7.2553997
8.1458120 7.6655717 7.8021636 8.0959368 6.6630826 7.2898645 8.3072491 6.3489399 6.1346784 7.8159556 7.2529411
8.0581589 7.6944027 7.7368960 8.0318689 6.7336221 7.3076725 8.3776150 6.2745171 6.0995245 7.8065157 7.1714292
8.0009422 7.6119609 7.5955172 7.9915495 6.8518734 7.3441110 8.3162336 6.3198237 6.2567215 7.8191347 7.1265187
7.9709311 7.5715337 7.4762487 7.8422322 6.9802470 7.4422197 8.3260517 6.2955985 6.2226110 7.7955227 7.1751671
7.8257122 7.4618239 7.4815164 7.8651361 7.0541821 7.5918264 8.3079538 6.2153683 6.2004910 7.8199153 7.1583762
7.7411718 7.4425526 7.4445562 7.8788986 7.1781440 7.6046648 8.2578058 6.3079529 6.2181058 7.8088470 7.1759162
7.7342939 7.4481692 7.3864350 7.7617469 7.1335912 7.5479503 8.2958632 6.3630118 6.2242289 7.7637305 7.2678971
7.6244297 7.4792190 7.4168687 7.6492181 7.1385627 7.6001668 8.2392092 6.4890237 6.2137380 7.7951903 7.2869248
7.4988337 7.5039177 7.4204574 7.7337108 7.1726823 7.6491041 8.2576303 6.5761065 6.3056393 7.8199558 7.2919683
7.4083462 7.4625373 7.3830047 7.7166510 7.2159462 7.6019564 8.1157799 6.6589198 6.2868094 7.7893376 7.1984959
7.3114638 7.4447827 7.4483128 7.7728958 7.3289814 7.6887388 8.2077236 6.7457232 6.3119359 7.8425751 7.2905955
7.2427373 7.3826866 7.5130067 7.7656016 7.3321872 7.7209544 8.1596518 6.9221835 6.2766857 7.7949224 7.2892809
7.2292433 7.3488698 7.4327731 7.8225107 7.3502150 7.7657175 8.1138725 6.9714670 6.2734723 7.7321367 7.2244735
7.2204905 7.3190284 7.4430251 7.8895016 7.3184662 7.6958060 8.0190020 7.1097140 6.2540464 7.6381307 7.1663823
7.1148548 7.4388313 7.5223498 7.9173851 7.1936541 7.7062979 8.1421843 7.0871387 6.2511959 7.5708003 7.0757742
6.9894052 7.3531451 7.4550261 7.9582877 7.1329393 7.7184277 8.1470175 7.0879045 6.2399898 7.4893665 7.1276531
7.0401182 7.3650680 7.5246530 7.8884802 7.2129750 7.8174815 8.2005825 7.0730004 6.2822766 7.5558672 7.0938339
7.0915060 7.5025268 7.5029149 7.8580689 7.1370893 7.8182240 8.1759262 7.1077032 6.2043452 7.5091343 7.1783943
7.1745100 7.5562382 7.4238100 7.8218179 7.1512632 7.7523270 8.0968676 7.0407805 6.1709604 7.5342236 7.2520618
7.1158810 7.5664248 7.4676056 7.7538352 7.2609544 7.8864179 8.0941486 6.9741192 6.0356264 7.5445189 7.3569932
7.1597209 7.4176030 7.5989881 7.6420145 7.3701386 7.7824154 8.1698608 6.9931164 6.0377760 7.5788031 7.3262429
7.2269731 7.3138909 7.7184434 7.6872015 7.3444057 7.9156041 8.1642332 6.9373093 6.0167842 7.5198221 7.3746257
7.3288398 7.1945348 7.8210568 7.6460233 7.3183293 7.8012938 8.2497406 6.8792725 6.0088701 7.5395269 7.3818202
7.2996378 7.2371106 7.8289905 7.6719494 7.4497910 7.8372755 8.1811695 6.8445101 6.0929537 7.5672598 7.3778653
7.2914801 7.2710848 7.8784676 7.7571878 7.5195527 7.8557324 8.1973133 6.9559927 6.0204682 7.5674849 7.5856838
7.2619586 7.3022399 7.9998789 7.8137884 7.5617580 7.9771376 8.1125708 7.0441103 6.1632581 7.4991031 7.6153498
7.1565723 7.3155165 8.0482407 7.8315649 7.6450353 7.9750085 8.0185862 7.0704837 6.1999431 7.4478903 7.5866838
7.1760139 7.3191261 7.9967699 8.0167208 7.7198563 8.0001383 7.9625850 6.8939180 6.1602416 7.4331813 7.4805193
7.1366725 7.3012776 7.9039578 8.0396976 7.5932550 8.0694418 7.9214687 6.8348899 6.1481023 7.4409814 7.4535155
7.2056460 7.4303851 7.8440356 8.0048895 7.6303630 8.1245317 7.8648391 6.7472906 6.1703591 7.5133309 7.4904890
7.1419172 7.3879132 7.8817606 7.9468465 7.5916591 8.2166967 7.7984037 6.6589389 6.1260748 7.4769793 7.4027872
7.0485225 7.3665323 7.9806800 7.9602165 7.5171800 8.2455349 7.7874680 6.7439609 6.2600732 7.5083556 7.3241825
7.1095014 7.3650146 7.9865584 8.0294018 7.6781268 8.2763405 7.7891951 6.7733755 6.3647056 7.5575571 7.3122964
7.1047983 7.4312334 7.9270463 7.9470000 7.7104259 8.2744322 7.7378764 6.8793788 6.2564197 7.6530247 7.3316526
7.0980072 7.5599165 7.9422431 7.8935747 7.7049904 8.2568064 7.8608770 6.8098583 6.2275429 7.5678234 7.4346242
6.9971118 7.5648818 7.7916546 7.8376856 7.6981468 8.2674360 7.8694987 6.8040385 6.1480336 7.4613366 7.5039577
7.0678735 7.5267043 7.6452155 7.7268982 7.7788310 8.1340389 7.7271199 6.8909311 6.2199798 7.5874276 7.5370345
7.1204448 7.6486716 7.5823016 7.7746601 7.8743224 8.0899849 7.7101908 6.8108444 6.2201147 7.6541739 7.5839906
7.1325483 7.6176591 7.4861064 7.7908559 7.8529410 8.0707273 7.7207589 6.8506670 6.1565351 7.6174550 7.4747658
7.1569438 7.7031660 7.5383186 7.7977886 8.0276022 8.0667992 7.7724128 6.8736930 6.1721468 7.5490379 7.4589152
7.1676903 7.7038965 7.4514699 7.9019423 7.8579693 8.1187229 7.7732749 6.8969297 6.2108154 7.5368261 7.4968672
7.2346983 7.6986418 7.5945177 7.8216286 7.9221234 8.2310400 7.8006945 6.8148952 6.2986245 7.4334888 7.5362058
7.2343712 7.6042728 7.6352940 7.8430653 7.8911405 8.1680708 7.8440576 6.7594476 6.2515335 7.3815050 7.5738425
7.2916679 7.5100870 7.6155605 7.8000951 7.7323308 8.2602835 7.7076349 6.7393980 6.2870154 7.4435091 7.4971733
7.3378930 7.4395304 7.6035843 7.7893538 7.6921563 8.1721497 7.6427212 6.6946201 6.3924599 7.4426050 7.4547367
7.4003673 7.4450407 7.6222682 7.7968702 7.4576221 8.0947046 7.5727959 6.5280070 6.3215113 7.4685278 7.4801998
7.3118749 7.5748610 7.5500054 7.8798914 7.4089828 7.9815421 7.6055384 6.6589947 6.3440475 7.5852585 7.4498506
7.3269148 7.6557612 7.5833073 8.0237923 7.3800683 7.9738092 7.5952854 6.6952596 6.3008494 7.6427622 7.3796167
7.3225660 7.7411742 7.4905720 8.0777874 7.2704024 8.0947552 7.7085829 6.6685724 6.3861785 7.6439328 7.3701410
7.3874149 7.6493292 7.4347615 8.0975981 7.3057089 8.1243830 7.7541595 6.5853648 6.3867712 7.6136293 7.2944016
7.3991742 7.6468787 7.5154009 8.0146999 7.2779994 8.0902205 7.9298062 6.5328474 6.3871298 7.6086273 7.1156168
7.3903136 7.6534472 7.5285134 8.0383520 7.2382450 8.1700420 8.0290289 6.6388011 6.2869825 7.6001620 6.9623237
7.4746084 7.7031116 7.4704685 7.8956780 7.1534057 8.1526937 8.0240259 6.6507120 6.2212534 7.5525570 6.9312162
7.5929756 7.6203074 7.2555504 7.7241707 7.0631318 8.2736073 7.9780927 6.6425195 6.0974512 7.5734911 7.0118246
7.6293535 7.5723677 7.2223916 7.6445799 7.0932989 8.1077824 7.8751974 6.5487704 6.0227370 7.6719985 7.0810924
7.6875577 7.6749630 7.2463365 7.6388559 7.2027965 8.0733051 7.8378005 6.5414958 6.0675225 7.7336268 7.1402550
7.6811872 7.6737804 7.3241792 7.5943170 7.2454391 8.1796389 7.6976957 6.4967709 6.1372247 7.7291455 7.2251287
7.7322707 7.6817279 7.2947912 7.6106896 7.3512912 8.2229176 7.7247858 6.5510783 6.2640820 7.8156347 7.1990967
7.8243170 7.6438107 7.3332953 7.5942135 7.3026643 8.1604061 7.7043891 6.5802054 6.3051505 8.0214376 7.1297588
7.8883066 7.4757276 7.3866715 7.4377856 7.2636223 8.0925207 7.7144465 6.5294881 6.2263427 8.1227894 7.1520858
8.0218344 7.4775181 7.4505291 7.4335589 7.2600408 8.0993862 7.6320839 6.4798155 6.2634001 8.1193390 7.2260642
8.0449734 7.5745349 7.4713039 7.4502544 7.2931814 8.1823902 7.7058482 6.3496327 6.3026834 8.1612654 7.2043595
8.0508871 7.4432607 7.4282374 7.4242969 7.3011589 8.1380730 7.7397056 6.4863324 6.3745713 8.1791039 7.0919371
8.0916481 7.3815956 7.3874369 7.4007521 7.3170381 8.0480709 7.7820935 6.5723300 6.4424534 8.2406626 7.0898108
8.0871515 7.4271469 7.3458056 7.4341340 7.3434753 7.9280410 7.7943296 6.6183262 6.5326619 8.2460566 7.0870657
8.1475668 7.3560147 7.2786469 7.4943323 7.2461066 7.8620272 7.7486072 6.5910659 6.6162081 8.2815657 7.1475496
8.2844372 7.4003325 7.2308373 7.4448953 7.3052149 7.7609730 7.7815824 6.6380572 6.5818691 8.1699991 7.1984348
8.4000435 7.4096045 7.1952329 7.5497618 7.1267152 7.5607824 7.7681036 6.6655169 6.5403161 8.1578159 7.2929192
8.2626915 7.5077243 7.2713084 7.7349982 7.1465106 7.5198836 7.6570201 6.7060471 6.4652338 8.0772963 7.2191815
8.1710043 7.5345154 7.2859855 7.8046560 7.0414324 7.5805407 7.6555047 6.6844225 6.5561218 8.0455360 7.3260036
8.0464716 7.5143476 7.2993870 7.9348207 6.9868450 7.6859117 7.5406284 6.6729107 6.5464497 8.0583496 7.2951641
7.9524803 7.6182332 7.3167577 7.9491248 6.9374094 7.7390661 7.4375114 6.6917658 6.5413833 7.9322982 7.3830085
7.9561329 7.6128559 7.2764463 7.8806286 6.9822469 7.7804103 7.3676887 6.5963168 6.5588021 7.9032307 7.2760363
7.9184265 7.5515785 7.2111878 7.8940697 6.9735036 7.5985661 7.3426304 6.6074462 6.4001613 7.8916469 7.2929311
7.8044276 7.5189409 7.1274400 7.9807444 6.9288869 7.4489646 7.4135199 6.5648761 6.4113111 7.9590583 7.3772917
7.8293037 7.6224756 7.2516069 7.9914818 6.9022660 7.3709002 7.3427281 6.6120625 6.4192414 7.8804717 7.3162160
7.7816095 7.5272546 7.3254337 7.9323106 6.8770385 7.2358413 7.3857765 6.6477890 6.3942180 7.9671187 7.3453555
7.7825613 7.4483967 7.3244338 7.7876143 6.8433709 7.0271091 7.3918619 6.6756768 6.2876506 8.0275774 7.3191981
7.7869010 7.3806605 7.5577350 7.7123799 6.9025779 6.9541459 7.4084458 6.6239166 6.3452091 8.0958958 7.2324448
7.8111033 7.5163693 7.5865026 7.6994100 6.8526788 6.9555426 7.4154291 6.5872688 6.3848042 8.1320076 7.2013612
7.8839560 7.4536667 7.5478964 7.5791469 6.8817191 6.9297628 7.4135623 6.6436510 6.4318752 8.1621428 7.1016130
7.8153591 7.3774061 7.5922275 7.5968614 6.9340882 7.0656781 7.3760734 6.7991815 6.4374776 8.3002224 6.9789443
7.9893909 7.3423486 7.5232706 7.5216899 6.9378085 7.1165118 7.3735929 6.9473424 6.4238319 8.2905684 6.8749890
7.9559283 7.4098563 7.4218593 7.4574451 7.0465965 7.0860910 7.2135215 7.0602245 6.5082283 8.4400558 6.9480119
8.0670271 7.3817019 7.3147492 7.4858656 7.0772166 7.1452484 7.1522217 7.1811972 6.6166935 8.3666458 7.0398865
7.9721389 7.3138986 7.2361803 7.5489540 7.0418620 7.1324925 7.1357150 7.0186949 6.5643673 8.4184542 7.1315765
7.9592075 7.2550473 7.1735907 7.5131297 7.0411911 7.1601996 7.1858482 7.0095234 6.6075644 8.3791780 7.1858387
7.9902186 7.2248430 7.3800302 7.4908047 7.1238465 7.2798605 7.1379976 6.9325824 6.7104368 8.2723875 7.2284036
7.9336462 7.2355289 7.2576628 7.5115504 7.0452347 7.3684726 7.1257648 6.9055171 6.7229795 8.1418667 7.2757726
8.0034380 7.2855077 7.2637358 7.5573416 7.0173182 7.5261154 7.2411575 6.7800913 6.7073874 8.1153221 7.2627935
7.9654984 7.3246179 7.2462921 7.5459695 6.8930502 7.5148115 7.3099179 6.8018832 6.7596307 8.0996437 7.4545517
7.9429450 7.3958883 7.2758327 7.6473522 6.8529139 7.4446855 7.2931213 6.8301425 6.6973648 8.0330763 7.4562407
7.8491263 7.4276428 7.3359399 7.6828876 6.7574143 7.5458889 7.2518625 6.9144740 6.6325035 8.0022736 7.3812199
7.8978620 7.5743632 7.3520417 7.6797414 6.7590356 7.5332808 7.2215028 6.9798503 6.6394477 7.9332976 7.3397956
7.9390993 7.6486449 7.3718133 7.7362299 6.7475348 7.5323691 7.2321320 6.9625306 6.6581173 7.9255009 7.4146709
7.8868632 7.6833096 7.3422527 7.8196325 6.8303967 7.4549241 7.1419802 6.9609542 6.5828495 8.0752115 7.4555430
7.9031839 7.6917439 7.3450847 7.8878584 6.8755169 7.4868946 7.2532258 6.8750911 6.6520557 8.1926804 7.5495696
7.8933234 7.6254048 7.3485613 7.8823647 7.0323062 7.4443164 7.2614288 6.8060055 6.7294874 8.2119703 7.5299773
7.9505887 7.6092887 7.4195395 8.0018082 7.0844312 7.4241781 7.2869549 6.8464808 6.7164259 8.1067600 7.4570541
7.9389043 7.6804152 7.5524931 8.1334934 7.0666914 7.4846597 7.2283058 6.8003016 6.6351395 8.0590134 7.4126182
7.8509159 7.6842885 7.5771489 8.1424446 7.1551371 7.5508065 7.1881967 6.8247647 6.6286235 7.9716411 7.5303717
7.8809514 7.6279163 7.7076173 8.0102329 7.2211380 7.5473475 7.1097279 6.8368897 6.6173429 7.9024382 7.5228229
7.8724084 7.5200253 7.7023354 8.0118895 7.3942986 7.5991426 7.0989637 6.7489557 6.5752468 8.0264139 7.4797482
7.9267821 7.4041338 7.7172060 8.0000992 7.4600754 7.6916428 7.1158352 6.6883869 6.6388035 8.0584316 7.4948988
7.8185997 7.4362655 7.7201867 7.8119435 7.4905715 7.7152591 7.1432662 6.7593174 6.7817168 7.9658413 7.6959801
7.6974311 7.4995480 7.8133960 7.8279443 7.3317437 7.6970091 7.1654305 6.8236313 6.7890329 7.9908624 7.7350583
7.6281576 7.5515924 7.8411999 7.8719473 7.2336397 7.7955656 7.1223645 6.9087253 6.7746868 8.1444969 7.6774330
7.5872302 7.6302743 8.0050802 7.8920493 7.1069489 7.9231892 7.1379108 6.7551260 6.7616243 8.1089401 7.4531956
7.6099248 7.6808314 8.0675325 7.8262796 7.0810452 7.8830605 6.9783521 6.8476515 6.7506003 8.1987076 7.4458861
7.5460711 7.6563263 8.0317726 7.8820620 7.0504236 7.8870335 6.9823842 6.8925495 6.7253013 8.1555433 7.3751111
7.4822140 7.6101685 7.9794116 7.8138556 7.0042124 7.8116231 7.0422626 6.9250817 6.6393466 8.1896152 7.4718814
7.4806380 7.5406861 8.0277605 7.7818298 7.0005984 7.8353705 7.0816951 6.9438529 6.5790248 8.2161646 7.6183000
7.5023909 7.5802851 8.0170650 7.7850561 6.9811058 7.7027502 7.0186253 6.8972449 6.4510474 8.2480812 7.4984937
7.4205761 7.5180602 7.9930649 7.6797976 6.9628830 7.6316714 7.0622258 6.8505096 6.4176550 8.2992649 7.5870719
7.5293908 7.5049510 8.1025324 7.6186304 6.9287448 7.5712843 7.1651845 6.8205247 6.3997064 8.2705393 7.6028152
7.6055670 7.4951220 8.0620422 7.5947199 6.9057212 7.5200734 7.2306132 6.8354115 6.4139466 8.2755556 7.6894774
7.7935882 7.4381471 7.9463654 7.6847997 6.9801221 7.5429111 7.2153606 6.8941503 6.3785934 8.2485819 7.6918812
7.7153497 7.4816117 7.9107547 7.5827117 6.9926157 7.5544143 7.2448678 6.8338385 6.3516431 8.1077023 7.7638707
7.6434350 7.4406600 7.9162264 7.5735002 7.0393643 7.5581641 7.2545452 6.6768413 6.2262716 8.0644913 7.7742438
7.5946531 7.4618840 7.8641071 7.5639877 7.0041976 7.5027161 7.2414508 6.7710724 6.1035233 7.9602299 7.8554249
7.5725632 7.4920220 7.7401295 7.5292244 7.0311298 7.4001565 7.2971821 6.7821302 6.0508590 7.8952422 7.9497118
7.5892959 7.4558539 7.8550205 7.5424557 7.1073785 7.3449721 7.4048319 6.7700233 5.9841409 7.8915992 7.9205871
7.5471749 7.4372020 7.8572907 7.4538012 7.2206845 7.3705359 7.4192486 6.8411398 6.0754242 7.8783832 7.9004207
7.6258154 7.3524871 7.9465189 7.4082675 7.2031918 7.2639875 7.4838104 6.9047298 6.1762795 7.8163834 7.9294696
7.5730104 7.2533655 7.9393358 7.4232950 7.1880178 7.3161297 7.5814013 6.8276105 6.2829113 7.7944436 7.9136152
7.5017881 7.1940293 7.9161429 7.4734001 7.3076167 7.4213281 7.6137085 6.8557563 6.3125920 7.8320932 7.8564582
7.5570350 7.1663508 7.9376836 7.5091887 7.2984228 7.5113101 7.6618366 6.7522831 6.5327950 7.9094467 7.8084130
7.5234184 7.1479101 7.7675371 7.5675254 7.2834597 7.5519128 7.5597091 6.7033553 6.6869993 7.9032063 7.7895141
7.5741062 7.2494545 7.7748108 7.7168140 7.0959821 7.6299129 7.6115088 6.5887465 6.8321347 7.8928452 7.7167149
7.5405865 7.3273044 7.7720962 7.9397082 6.9628849 7.5887489 7.7145209 6.5527592 6.9343066 7.8230519 7.7764359
7.6162467 7.3058000 7.8115325 7.9428372 6.8349361 7.5758958 7.7647266 6.4995642 6.8989930 7.7103133 7.8339872
7.6165485 7.2871189 7.8386440 8.0346594 6.6308856 7.6232963 7.8545270 6.6634278 6.8707566 7.6801214 7.8491678
7.5913744 7.2500386 7.8208423 7.9997578 6.6053505 7.6765451 7.8467140 6.7171397 6.7741256 7.6409426 7.6841297
7.5747428 7.3389473 7.7442341 7.9904799 6.5579495 7.7018857 7.9400735 6.7732811 6.7782688 7.5666847 7.6675382
7.4840426 7.5374641 7.7580147 7.8334770 6.5186019 7.6410856 7.8585658 6.9223971 6.7152257 7.4766397 7.7243290
7.3040109 7.5742564 7.8615255 7.6727786 6.5395803 7.6153779 7.8818336 6.8340836 6.7617579 7.4137502 7.5942993
7.2609720 7.5004692 7.8774900 7.7104993 6.5677691 7.6679225 7.9499283 6.7952509 6.7143784 7.4446363 7.5354471
7.1911316 7.4470172 7.8420062 7.6887493 6.6084971 7.6539125 7.9705501 6.7316556 6.6981072 7.4707127 7.5016918
7.2723508 7.3854151 7.8658605 7.7044263 6.5775504 7.7384706 7.9541888 6.7723026 6.6566458 7.5458055 7.5407705
7.2079501 7.2680082 7.9023261 7.7794347 6.5430989 7.7683067 7.9407492 6.7857094 6.5642037 7.7139726 7.6225276
7.2297473 7.3180752 7.7974482 7.7867832 6.6679492 7.8518052 7.9441242 6.8281240 6.5923481 7.7850313 7.5751243
7.1862674 7.2315860 7.7959776 7.8679762 6.6902647 7.8683429 7.9217634 6.8911810 6.4794693 7.8491721 7.6251788
7.1620364 7.2826700 7.8217301 7.9078808 6.7285404 7.8733330 7.9379482 6.9631929 6.3861103 7.8430910 7.6959062
7.0336442 7.2746544 7.8482022 7.9064903 6.7960739 7.7497244 7.8907971 6.8606920 6.3476195 7.9179378 7.6728911
7.0614719 7.2891431 7.8293533 7.9327283 6.8352871 7.7164283 7.7434845 6.7951584 6.2412844 7.8966851 7.7255459
6.9747643 7.2919726 7.8730350 7.9085803 6.9372663 7.7420893 7.6487641 6.8360271 6.2858977 7.9036880 7.6920447
6.9393888 7.2354727 7.8535914 7.9734287 6.9674401 7.6042962 7.6039019 6.8599267 6.2934232 7.8786831 7.6597304
6.9441204 7.3027949 7.8956203 7.9070683 7.0221930 7.4985247 7.6420231 6.7745938 6.4650745 7.9946465 7.6883063
6.9668407 7.3945684 7.8705010 8.0146189 6.9881253 7.5208883 7.7131095 6.7198420 6.4228158 8.0016489 7.8172207
7.0965171 7.4299455 7.9290032 7.9935770 6.9572992 7.4907026 7.8289967 6.7498164 6.4447784 7.9802046 7.8912125
7.0190797 7.4347963 7.8993540 8.0590153 7.0463920 7.4806051 7.9616060 6.7946405 6.5689182 8.0116930 7.9970646
7.0994411 7.5266328 7.8864365 8.0865021 6.9553151 7.5155807 7.9826393 6.7569771 6.5158362 8.0606203 8.0513086
7.1334739 7.4233923 7.8687057 8.0191345 6.8784499 7.4509206 8.0781088 6.7164316 6.4944692 8.0869932 7.9187698
7.3013287 7.2784286 7.7599440 8.0366011 6.8277645 7.4460559 8.2123718 6.7653804 6.4904914 8.1554527 7.9277329
7.3642068 7.2674379 7.6469007 7.9728355 6.8143449 7.6280689 8.3612442 6.8167310 6.6081853 8.1292171 8.0934401
7.4987626 7.2239256 7.7018661 8.0716782 6.6990948 7.8193722 8.6304884 6.8373756 6.6353722 8.0171356 8.1398191
7.4732213 7.2276468 7.6613245 8.2143993 6.7735624 7.9672012 8.6560478 6.8383818 6.5560641 7.9488277 8.1477575
7.4232731 7.2625055 7.6255074 8.1684780 6.7239437 7.9788933 8.7029066 6.8989983 6.5344095 8.0160055 8.1302395
7.4071655 7.2552514 7.6478109 8.2179766 6.7189960 7.8946624 8.8264914 6.9559312 6.6263728 8.0663710 8.0592213
7.4360671 7.2859669 7.6740751 8.1630030 6.7621875 7.9776125 8.8849239 6.8569827 6.6563377 8.1744766 7.9929934
7.4438443 7.4667463 7.7282801 8.1348076 6.8056750 8.0113497 8.8144035 6.7493482 6.7765994 8.1576595 7.9045849
7.5109048 7.4768195 7.7877059 8.1652441 6.9270816 8.0960808 8.7649460 6.7087164 6.8441463 8.0963583 7.8961492
7.5288591 7.4247236 7.8795247 8.1549587 7.1328678 8.0239601 8.7376184 6.7016120 6.7916083 8.0603266 7.7572880
7.5562258 7.4117355 7.8708162 8.2019005 7.0596857 8.0440226 8.6623926 6.7556605 6.6736069 8.0528059 7.6860280
7.6052074 7.4233785 7.9252205 8.1596670 7.1635523 8.0460443 8.6199846 6.6995039 6.6243887 8.1963940 7.7148890
7.5252533 7.5128236 8.1318636 8.1037664 7.2546005 8.1459131 8.5817719 6.6745167 6.5470891 8.1500196 7.6971221
7.4549203 7.6078405 8.2420864 8.0534210 7.3346462 8.2718868 8.6014299 6.7724185 6.6064177 8.2498617 7.6616750
7.4109683 7.7680435 8.4311504 7.9614000 7.4339309 8.2031116 8.5075521 6.7958441 6.5632768 8.3243723 7.7029743
7.5102491 7.8317895 8.4525480 7.8462625 7.5024266 8.2912416 8.4157724 6.8179789 6.6157179 8.3193226 7.6213150
7.5698061 7.8065658 8.4381924 7.8281422 7.4075780 8.2622223 8.3996572 6.8589725 6.6661429 8.3329697 7.5758948
7.6839275 7.7526274 8.3875923 7.9328575 7.3060374 8.3358526 8.3279181 6.9730606 6.6175723 8.1905594 7.4563007
7.6962705 7.6251554 8.2432041 7.9849291 7.3987994 8.3022394 8.2922020 7.0356197 6.5766931 8.0934353 7.4889622
7.6342545 7.5663662 8.2955790 7.9802670 7.4213986 8.2844658 8.2850771 7.0077629 6.5467052 7.9032345 7.5871902
7.5449286 7.5222955 8.1620407 8.0817652 7.2815785 8.2144613 8.2479124 7.0084109 6.5203338 7.8896718 7.6798577
7.4253926 7.5722995 8.1170807 8.1510973 7.1864529 8.1354866 8.2518291 6.8920093 6.4783268 7.8830113 7.7928166
7.3376513 7.6404505 8.0810738 8.3561563 7.0317478 8.1891670 8.3305159 6.7541671 6.4825420 7.8686652 7.8406420
7.3196268 7.6280570 8.0222502 8.3641949 7.0078726 8.1620646 8.4004030 6.7894793 6.5079947 7.8743000 7.8701715
7.3128467 7.5699563 7.9424062 8.2492695 6.9912152 8.1580849 8.3047228 6.7570124 6.4909797 7.7618642 7.8374062
7.2621918 7.4828553 7.8199768 8.1646452 6.8992372 8.1488285 8.4157257 6.7320852 6.3994260 7.7320762 7.9553022
7.3160043 7.4214611 7.8564963 8.0768347 7.0078483 8.1902952 8.4396849 6.6208625 6.4149590 7.7002702 8.0469370
7.2859907 7.3970008 7.8077707 8.0014858 6.9490175 8.2582121 8.4656010 6.5058475 6.4534965 7.6632652 8.0815897
7.2543039 7.4695759 7.7274985 8.0494757 7.1806631 8.3054342 8.5080109 6.5039158 6.4375520 7.6961961 8.1174717
7.1760664 7.4414392 7.6275415 8.1127501 7.2162590 8.2332411 8.6281414 6.5720668 6.4704967 7.6905560 8.1841841
7.1576657 7.4893937 7.5248761 8.0930567 7.3101497 8.1766310 8.6750965 6.5964866 6.4678526 7.7049065 8.1742449
7.2080684 7.4764147 7.5253515 8.0864143 7.4005213 8.2035828 8.7755375 6.6131859 6.4541898 7.7007971 8.1311598
7.1829309 7.4403014 7.6310620 8.0259161 7.4903107 8.1723280 8.8534698 6.7680569 6.4130168 7.6807923 8.1138344
7.1598625 7.4698520 7.6869216 7.9021425 7.6109962 8.1903486 8.8346062 6.8930912 6.2950964 7.7170448 8.1315126
7.2872596 7.4178524 7.7607799 7.9780540 7.6097994 8.1660643 8.9131145 6.9847851 6.3088617 7.8525581 8.1504183
7.4497628 7.3017540 7.8107557 7.8803291 7.6308246 8.2362337 8.8547525 7.0474024 6.3383756 7.8272209 8.0561371
7.5104036 7.3562183 7.8388619 7.9212832 7.5105395 8.2542868 8.9052582 7.1810489 6.3727121 7.8687987 8.0965595
7.5799527 7.3339796 7.7937036 7.9244299 7.3519111 8.3685732 8.7814312 7.1454902 6.3525929 7.7587214 8.0976744
7.4335370 7.2536793 7.7438035 7.9247169 7.2556453 8.3758593 8.6261053 7.2458334 6.4309468 7.7236152 8.1703501
7.4425216 7.1866908 7.7395253 7.8725920 7.2254205 8.3524027 8.5357285 7.3165970 6.4918222 7.7752042 8.2583151
7.3815551 7.1354547 7.6891465 7.9893041 7.2243180 8.3539333 8.4986210 7.3334270 6.5427570 7.7349524 8.2855644
7.2806802 7.1695309 7.7381678 8.0777540 7.2187347 8.3251839 8.4904785 7.3699689 6.6485052 7.7240252 8.1587706
7.2832823 7.1729579 7.7932224 8.1166534 7.2095985 8.3249435 8.3912830 7.3641219 6.6850581 7.6724787 8.1267262
7.2945833 7.0928173 7.7131467 8.2093611 7.2728648 8.2347412 8.3255091 7.3434157 6.6577668 7.6883583 8.0994616
7.3142071 7.0378075 7.7757549 8.2720308 7.3476868 8.2966843 8.3459826 7.3513989 6.5554790 7.7508850 8.0789146
7.3790088 6.9927855 7.6624084 8.2779951 7.4580727 8.2891083 8.2645769 7.4495006 6.5894356 7.7685494 8.1591377
7.5497141 6.8935819 7.7544575 8.3471651 7.4366369 8.2627230 8.1871748 7.3352027 6.5794725 7.7313633 8.1700392
7.5020213 6.9465208 7.7408495 8.3945799 7.4010668 8.2555952 8.2028055 7.1443715 6.5737143 7.6442919 8.0927734
7.5527949 6.8807192 7.8075333 8.2967501 7.3522468 8.1657429 8.1086626 7.1072435 6.6994138 7.6795039 7.9389725
7.5202155 7.0161648 7.8149686 8.2809591 7.2033858 8.1892548 8.2127419 6.9562788 6.8032870 7.6645479 7.9190354
7.5905733 7.1247568 7.7596726 8.1717014 7.0164833 8.0683870 8.2195024 6.8189597 6.8168082 7.6825337 7.8566203
7.6069980 7.1640115 7.7127194 8.2155552 6.8383961 8.1580458 8.1408072 6.6543369 6.7584786 7.6979070 7.7962670
7.6735168 7.1358995 7.6288843 8.1599894 6.7556572 8.1465073 8.1216984 6.5618243 6.8236728 7.6632328 7.7812366
7.7197714 7.0247335 7.6727219 8.2854223 6.8280087 8.2050190 8.0724030 6.5658073 6.7015877 7.6533484 7.6923261
7.7738943 7.1202593 7.8259859 8.2541313 6.9689875 8.2510014 8.1643076 6.6373572 6.8228788 7.6417708 7.6724272
7.7838740 7.0832148 7.8500743 8.2118073 7.0514956 8.2444611 8.1181917 6.5730906 6.7922382 7.6361189 7.5930457
7.6655216 7.1279516 7.8537307 8.2646570 7.0405202 8.1078720 8.0217237 6.6433692 6.7514248 7.5973215 7.5298018
7.6618791 7.0923667 7.7589068 8.3324270 6.9916763 8.0242882 7.9849114 6.5385237 6.7222543 7.5611820 7.4867296
7.6808610 7.1379304 7.7291422 8.3270874 6.9755526 7.9647980 7.9512229 6.6029158 6.7636189 7.5050988 7.4595628
7.7380176 7.1907902 7.6506166 8.2341833 6.8047252 8.0392647 7.9569588 6.6061997 6.7629066 7.4374995 7.4021077
7.7487817 7.1504936 7.7142053 8.2048206 6.8469672 8.0414238 7.9779758 6.5932937 6.7207065 7.4731584 7.3476930
7.6662440 7.2332335 7.7474623 8.2079706 6.8054237 8.0635376 8.0324192 6.5891576 6.5920954 7.4902496 7.4325647
7.7227821 7.3991666 7.8378830 8.2612286 6.7228394 8.0576878 8.0876274 6.6528349 6.4435115 7.5911674 7.5805583
7.7241631 7.5443988 7.9525223 8.2303181 6.7929635 8.0699158 8.0359068 6.7025275 6.3120556 7.6744704 7.7078009
7.7244506 7.7058430 7.9564652 8.2910995 6.8026614 8.0590277 8.0164232 6.6832771 6.1101379 7.7726488 7.7898755
7.7061372 7.7116437 8.1279106 8.2388821 6.7269230 8.0316572 8.0096130 6.6712976 6.0408163 7.7723169 7.7792029
7.7326512 7.6925135 8.2385960 8.2726870 6.8094673 7.9617023 8.0369635 6.6255832 5.9558353 7.7479825 7.6849933
7.8256502 7.7272615 8.2621241 8.2427349 6.8911219 7.9051218 8.1525707 6.5816832 5.9690981 7.8564496 7.7844296
7.7961321 7.7648282 8.1340427 8.3322868 6.9295774 7.9125862 8.1067514 6.6390705 5.7263350 7.7691531 7.8266020
7.7402682 7.7994733 7.9929509 8.2828178 6.9115944 7.9318500 8.1871109 6.6728511 5.6416049 7.8695836 7.9401340
7.6484466 7.8350492 8.0301313 8.1980734 6.8835630 7.7890196 8.2491302 6.6811161 5.5884256 8.0069103 8.0317354
7.6328516 7.8602304 7.9033127 8.2603683 6.8870072 7.6587667 8.1554918 6.7782545 5.4392514 7.9533105 8.0662327
7.6904616 7.8048439 8.0249424 8.0501766 6.7791080 7.5632701 8.0224485 6.7583356 5.4689889 7.8899045 7.9025249
7.7179332 7.7020836 8.1087809 8.0210371 6.8166404 7.6436234 8.0088463 6.8069510 5.5481935 7.8492007 7.9203644
7.7088699 7.7641172 8.2241058 7.9670472 6.9028969 7.5943222 8.0829153 6.8852291 5.5861716 7.8695302 7.9381599
7.8162675 7.7883191 8.2742281 7.9394484 7.0135508 7.6486130 8.1541710 6.9565701 5.5466375 8.0034084 7.8718433
7.7418537 7.7304401 8.2404451 7.9109478 7.0730300 7.7090120 8.1165733 6.9516630 5.5618873 7.9711118 7.8933029
7.8286881 7.6459460 8.1356487 7.9364743 6.9503746 7.7474480 8.0929260 6.9065452 5.5990024 7.9947147 7.9065576
7.8362570 7.6042471 8.0659790 7.8035498 6.9280086 7.7363057 8.1321993 6.8921094 5.6888547 8.0156908 7.9638124
7.9270506 7.6372414 7.9573693 7.8789258 6.9101391 7.8542671 8.1540937 6.8621655 5.6466722 8.0421009 7.9749875
8.0127211 7.6393914 7.9992585 7.7924852 6.9688644 7.7536864 8.1215467 6.8693862 5.7880650 7.9341807 7.9265032
8.0422392 7.6571379 7.9525318 7.7724123 6.9945693 7.8359156 8.2196436 6.8812742 5.8467112 8.0725803 7.9308367
8.0691404 7.6631007 8.0567245 7.7790804 7.0272298 7.8863034 8.1811438 6.9783711 5.8175263 8.1285200 7.9404039
8.1219769 7.7447581 7.9707537 7.7733908 7.1550512 7.9336767 8.1745577 6.9525657 5.9013352 8.0720215 7.9593430
7.9186773 7.8221679 7.8847880 7.8010435 7.0952530 7.8658090 8.2007408 6.9319096 5.8844862 7.9603081 7.9331203
7.8628998 7.7837954 7.8719549 7.9245491 7.0067620 7.8809328 8.1353045 6.9937630 5.8282037 7.8984227 7.9179735
7.8199596 7.7223711 7.7950568 7.8143992 7.0554895 7.7291746 8.0087786 6.9495649 5.9206338 7.8581657 7.9493413
7.9564600 7.6908951 7.9452963 7.8511314 7.0747142 7.7437630 8.0833635 6.9615264 5.8720551 7.7885690 8.0011730
7.9769864 7.8345394 7.9980116 7.9088917 7.1052637 7.6951232 8.0544052 6.9432960 5.8313494 7.8120642 8.0205202
7.9608731 7.7976265 8.0451050 7.9332361 7.1233420 7.5439315 8.0431662 6.9215460 5.8478527 7.8236356 8.0326786
8.0900517 7.7418923 8.1264343 7.8888216 7.2724061 7.5553360 7.9742908 7.0055866 5.8062940 7.7061858 8.1235447
8.2050905 7.6844764 8.0804396 7.7851806 7.2959719 7.4349589 7.8812943 7.0263524 5.7430706 7.7847171 8.0234146
8.2079458 7.7418752 8.0511599 7.7695928 7.2347326 7.3725500 7.8072300 7.1348796 5.7216711 7.7493477 7.9410443
8.0976868 7.7080002 8.0929155 7.7715058 7.3551493 7.3099151 7.7405510 7.1103339 5.5412416 7.7436271 7.8031578
8.1066847 7.6257548 8.0819349 7.7673521 7.4224234 7.2352257 7.8688707 7.1650538 5.5176935 7.6898732 7.8601813
8.1262131 7.6204705 8.0210075 7.8233390 7.4027801 7.1949401 7.8710318 7.2586217 5.5659313 7.6445622 7.7230649
8.0931082 7.7433710 7.9531193 7.8413239 7.3412962 7.3739200 7.8916898 7.2301126 5.4664664 7.6399894 7.7006369
8.0747881 7.8795524 7.8158703 7.9195933 7.3790665 7.5280633 7.8853436 7.3021541 5.4734578 7.5283647 7.6110086
8.0543547 7.8947225 7.7737942 7.9671869 7.3970070 7.6108594 7.9576197 7.2813816 5.2596965 7.4524140 7.5876184
8.0087509 7.8986926 7.5965552 7.9676642 7.3804688 7.6706791 7.9566493 7.2299395 5.1504202 7.5315762 7.5188475
7.8784976 7.9203858 7.6692271 7.9263263 7.3945870 7.6856108 7.9599133 7.3502817 5.1059618 7.5294480 7.5614343
7.7299895 7.8855500 7.7262053 8.0384407 7.3489757 7.7341056 7.9345970 7.3709440 5.0684524 7.5810909 7.6343098
7.6588826 7.8545070 7.8195438 7.9442029 7.3795419 7.7356558 8.0094032 7.4920259 5.1990376 7.5788994 7.5325174
7.6261010 7.8270912 7.7566309 7.9495564 7.3135858 7.7058458 7.8633089 7.5715151 5.2159824 7.6477365 7.4131441
7.7034836 7.8560095 7.6911488 7.9956951 7.3779159 7.7886853 7.7371225 7.5634151 5.1726112 7.7051148 7.4583664
7.5150533 7.7850876 7.7022576 7.9306641 7.4741588 7.8037972 7.6640816 7.5232663 5.0448318 7.7254491 7.5670023
7.4570432 7.7582946 7.7776709 8.0364256 7.4424887 7.6855416 7.5209603 7.4693761 4.9611187 7.6374130 7.4767866
7.3804107 7.7131634 7.7616143 8.1210899 7.4661632 7.7361531 7.4168367 7.4897122 4.8574109 7.5877566 7.4214559
7.4149580 7.5867701 7.7866611 8.0551453 7.4452853 7.5348396 7.3403287 7.4638052 4.7913899 7.4920764 7.4368472
7.5199070 7.5991464 7.8486347 8.0277748 7.5249634 7.4397225 7.3316021 7.4880662 4.7013226 7.3647919 7.4010124
7.6610780 7.6573272 7.9766192 8.0478916 7.5112643 7.1882215 7.2989049 7.5054293 4.7454762 7.3368611 7.4902372
7.7811871 7.6498623 8.0349874 8.0102587 7.5491223 7.2730007 7.4570217 7.6228671 4.8066730 7.2686734 7.5231080
7.8545976 7.3904996 8.1146946 7.9031663 7.4730687 7.3222752 7.4374495 7.5340796 4.7853990 7.2877421 7.5307226
7.8946228 7.2568479 7.9890041 7.8731985 7.3266826 7.2092395 7.3540540 7.5697961 4.7793593 7.2994409 7.4315968
7.8893347 7.1495972 7.9203773 7.7692046 7.3874812 7.2606626 7.3326864 7.5429168 4.8197865 7.2705526 7.5257745
7.8755741 7.1526613 7.8547978 7.6191192 7.2142262 7.3073907 7.2237568 7.3000960 5.0202732 7.2202601 7.5119019
7.9489112 7.1575465 7.8717165 7.7056227 7.1750584 7.3491831 7.2421331 7.3698306 5.1798930 7.2456040 7.5801768
7.9639039 7.2359490 7.9437523 7.6799202 7.0146341 7.2584772 7.2922277 7.3439531 5.2068448 7.2959480 7.6087646
7.9796014 7.2559600 7.9063354 7.5996614 7.0371957 7.4637122 7.2750039 7.4090104 5.2725334 7.3974738 7.6844254
7.9390492 7.3442574 7.9764504 7.4986053 7.0467653 7.4809933 7.2788944 7.3693018 5.2133236 7.4881692 7.7050757
7.9373612 7.3419838 8.0936279 7.5407138 6.9761362 7.5110955 7.2200046 7.3587589 5.1896534 7.4605207 7.8664260
7.9951282 7.2953243 8.2268724 7.5418859 6.9026713 7.4616876 7.0637860 7.3800020 5.0328341 7.5149279 7.8246598
7.9800062 7.2199135 8.2347746 7.6518559 6.9107609 7.4655910 7.1154814 7.3488030 4.9427433 7.5681000 7.7317433
8.0784988 7.0405803 8.0880623 7.6557431 6.9659281 7.4923730 7.1266036 7.2589426 4.8790908 7.4585476 7.6462393
8.1540499 6.9125996 7.9840713 7.4972234 7.0281935 7.4462638 7.1000371 7.2075033 4.8065400 7.3603439 7.4921060
8.2911720 6.8485007 7.9548359 7.5191689 7.1219068 7.4640822 7.2296777 7.1782160 4.8543525 7.4383364 7.5570273
8.3566465 6.8506436 8.0225248 7.4971952 7.1025004 7.3831072 7.2280779 7.1647592 5.0093942 7.3143768 7.5166259
8.3395262 6.8892913 7.8234119 7.5146871 7.1298604 7.4320383 7.2738299 7.0716796 5.1211925 7.3260355 7.5510139
8.3924017 6.9250917 7.7671485 7.4797711 7.0708690 7.4109612 7.2728214 7.0396461 5.2695169 7.3833265 7.2929583
8.3950520 6.8974791 7.7987857 7.4612961 7.0824246 7.4140205 7.3061967 7.0396485 5.3399768 7.4080906 7.2574415
8.4129372 6.9346561 7.8242855 7.4560447 6.9744277 7.4963517 7.1858945 6.9723716 5.3546801 7.5541987 7.0945501
8.4974833 7.0112376 7.8406177 7.4644918 7.0825081 7.4317293 7.1924062 7.0887089 5.3813810 7.6069837 7.0689101
8.4459944 6.9985170 7.8206143 7.4356203 7.1846404 7.5791621 7.1926098 7.1586709 5.4686127 7.7134633 7.0704117
8.5638523 6.9300308 7.8173828 7.4207344 7.2165842 7.4579201 7.3051391 7.1562953 5.4976435 7.6401844 6.9514103
8.6378479 6.8016410 7.7972879 7.3579497 7.2918110 7.4126048 7.3507271 7.1326561 5.5564513 7.7432380 6.8932714
8.7161980 6.7345796 7.8006978 7.3836870 7.1743422 7.4370232 7.3641310 7.1987495 5.6080327 7.6936898 6.9295983
8.7782412 6.6402922 7.8071632 7.3606095 7.1254930 7.5240521 7.3140397 7.2737327 5.5925379 7.6592898 6.9431396
8.7520800 6.6266665 7.9077530 7.3906517 7.1889691 7.5020461 7.2113194 7.2327514 5.6968770 7.6066203 7.0365148
8.6660032 6.6961546 8.0550013 7.2764835 7.2191195 7.4492865 7.1969957 7.1594205 5.6659160 7.6037598 7.0942063
8.6840649 6.7110872 7.9510951 7.2358022 7.2718334 7.4593539 7.0915098 7.0787563 5.5930543 7.6610942 7.2099218
8.6526127 6.7824516 8.0111771 7.0526214 7.3111238 7.4005837 7.0549388 7.0638876 5.5998349 7.7627268 7.2318830
8.6955948 6.9490681 8.0258579 6.9634490 7.4218988 7.4205761 7.0311556 7.0592051 5.5788679 7.8036923 7.3062825
8.7598400 7.0010180 8.1585703 6.9012847 7.2461038 7.3684411 7.0001717 7.1342182 5.4297876 7.8786430 7.1854982
8.8276739 7.0750031 8.2358370 7.0120692 7.1580820 7.3746099 7.0058599 7.0702438 5.3179116 7.9925838 7.0883961
8.8129158 7.1133728 8.2884359 7.0000510 7.1740756 7.3920498 7.0140567 7.1411810 5.2973647 7.9872599 7.0057149
8.7461462 7.1954145 8.2978277 7.0638714 7.1028485 7.4047832 7.1651225 7.1106658 5.3150501 7.9709363 7.0142913
8.6878672 7.1776028 8.3707485 7.0251055 7.1212807 7.4960790 7.2876768 7.1337690 5.3859978 7.9283628 6.9268441
8.6683893 7.2524352 8.4165230 6.9903245 7.1680470 7.5500755 7.3099537 7.2153873 5.3331618 7.9533186 6.8483925
8.6510687 7.4490247 8.4908800 6.9518142 7.2217536 7.5556626 7.3085752 7.2484922 5.2530475 7.9039369 6.7607622
8.4627066 7.5431924 8.5467682 6.9566431 7.2293482 7.5164542 7.3698139 7.3059130 5.1433725 7.8508463 6.8414302
8.3902988 7.5291595 8.4934015 6.8694978 7.1958060 7.4412780 7.4779420 7.3495002 5.1051364 7.8825459 6.7951422
8.4354200 7.6010556 8.4435415 6.8053536 7.0835223 7.3998828 7.4329023 7.3804951 5.1510930 7.9561443 6.8642879
8.3924389 7.6134310 8.3629560 6.7786350 7.2003284 7.4077840 7.4805074 7.3519440 5.0683565 8.0960350 6.7433038
8.4132242 7.6361084 8.2138386 6.8309140 7.2367892 7.4321456 7.4753089 7.4682460 5.1333890 8.1599531 6.7550955
8.3671074 7.6226330 8.1085758 6.9775362 7.2737198 7.4404383 7.5288115 7.4481487 5.2223315 8.0488682 6.7734075
8.3927965 7.6219144 8.0818062 7.0468059 7.3235464 7.4679904 7.5670414 7.5374656 5.3208318 7.9806290 6.8139806
8.4235802 7.5918369 8.1670675 7.1084166 7.3229942 7.6138306 7.5633636 7.4850321 5.4679770 7.9392285 6.7289276
8.4019251 7.6424565 8.1785831 7.0460753 7.3635721 7.5925903 7.5827518 7.5884957 5.4003773 7.9335470 6.7427068
8.4011745 7.6845531 8.1483583 7.0490518 7.3492746 7.5288196 7.6237149 7.5156560 5.2265849 7.9739623 6.8053956
8.3811560 7.6714644 8.2351646 7.1583848 7.3631921 7.5781031 7.5722318 7.5815597 5.2622724 7.8855104 6.7593889
8.4498301 7.4981155 8.2247400 7.1644921 7.2959642 7.5928102 7.7232275 7.6338220 5.2428398 7.8890758 6.8134799
8.4827423 7.4260240 8.2505732 7.1204019 7.2607965 7.6418018 7.8458071 7.6474338 5.2223196 7.9633832 6.7734003
8.4911900 7.4476910 8.2097082 7.0641723 7.1233721 7.5633135 7.9067335 7.6729488 5.1381650 7.9307132 6.8412557
8.4122200 7.4486952 8.3454533 7.0769081 7.1524639 7.5801921 7.8524823 7.5799317 5.2171431 7.9041185 6.9188623
8.3748198 7.5968418 8.3909807 7.1363759 7.1168747 7.6779552 7.7847219 7.5741663 5.1469865 7.7800708 6.9296565
8.3922939 7.6384816 8.5067415 7.2266641 7.1354232 7.7493544 7.7006521 7.5855017 5.0516934 7.8326836 7.0379572
8.3867502 7.5381308 8.4870243 7.3106174 7.1180387 7.8764338 7.7299705 7.5446510 5.1042190 7.9314041 7.0313716
8.3655586 7.5331116 8.4824152 7.2614737 7.1913981 7.8277965 7.6975417 7.4747682 5.0884318 7.8243518 7.0757418
8.3218451 7.5717669 8.5118752 7.2537355 7.0648561 7.8596530 7.7735610 7.3501306 5.0801387 7.8951864 7.0407495
8.2157669 7.5193162 8.4096537 7.2770696 7.0076313 7.8143482 7.8977585 7.2079492 5.1072860 7.8598647 6.9524431
8.1430435 7.5716014 8.4138174 7.1295738 6.9939251 7.8241959 7.9689593 7.1252818 5.1833344 7.8840804 6.9084883
8.0358028 7.5094109 8.3249483 7.0237341 7.1117415 7.8335505 7.9385619 7.1100960 5.0863142 7.8575463 6.9791274
8.0685158 7.6048760 8.3601913 6.8419662 7.0661621 7.7885036 7.9302177 7.0756068 5.1383123 7.8059149 7.0097570
8.0246572 7.5725627 8.3399496 6.8626609 6.9829922 7.6858859 7.8430333 6.9803495 5.0434055 7.8228240 6.9559240
8.1565886 7.5771260 8.2198029 6.9687619 6.9950404 7.7411971 7.8799925 6.9127378 5.0775909 7.7937460 6.9598784
8.2380152 7.5106835 8.2870502 6.9532433 7.0530453 7.5540729 7.7094607 6.8400578 5.1048260 7.8936939 6.9752836
8.1903000 7.3666754 8.1524315 6.8812108 6.9321246 7.5247154 7.6061339 6.9085159 5.1240687 8.0182543 6.9811058
8.0874529 7.3895392 8.1032066 6.9611526 6.9369392 7.5093827 7.6938529 6.9236417 5.1776500 8.0710564 6.9953008
8.2013311 7.3192787 7.9375038 6.9524980 6.8159242 7.4941826 7.6911287 6.9435868 5.1031952 8.0295372 7.0952168
8.2499523 7.2925711 7.9037576 6.9813061 6.7248077 7.4411082 7.5472775 7.0507436 4.9893055 7.9856830 6.9190578
8.2569580 7.2082052 7.8073330 6.9563828 6.8019724 7.3290210 7.6078362 7.1004734 4.8935814 8.0017872 6.9659705
8.2333136 7.2507138 7.8788414 7.0958099 6.8903871 7.3837657 7.5867491 7.1450496 4.8379273 8.0277872 6.8034439
8.2345829 7.3199687 7.7872744 7.2074389 6.9676991 7.2461076 7.6040816 7.1283221 4.8190279 8.0244122 6.7123828
8.2105074 7.3671684 7.7981057 7.2492447 6.8483181 7.1337862 7.4511681 7.0946307 4.9122734 8.0465107 6.6617904
8.1291161 7.4373851 7.7963204 7.3171701 6.8847103 7.1059108 7.4224496 7.0419369 4.8758736 8.0973892 6.7430282
8.1492300 7.4497290 7.7496428 7.3383212 7.0155172 7.1145887 7.3914785 7.1285586 4.8471107 8.2287817 6.7789431
8.1548376 7.3713927 7.8150797 7.3880367 6.9810557 7.0504675 7.3284965 7.0826888 4.8771367 8.2678528 6.8852425
8.0846024 7.4826703 8.0022306 7.4701333 7.0002470 7.0320044 7.2875309 6.9888334 4.9946837 8.2796173 7.0471082
8.0006723 7.4175730 8.0469189 7.5706930 6.9420705 7.0174479 7.2585621 6.9239712 4.9375763 8.2946739 7.1814451
8.0830498 7.4716883 8.1119156 7.6477871 6.9525299 7.0114007 7.2250624 6.9962645 5.0245275 8.3521671 7.1612616
8.0395336 7.4787812 8.1857557 7.7521420 6.8954287 7.0943995 7.3019700 7.0186758 5.0802026 8.3646393 7.2275128
8.0175352 7.4916353 8.2838259 7.6919212 6.9159579 6.9833884 7.2512732 6.9800916 5.1967268 8.2847719 7.3932261
8.0469532 7.5177059 8.4229040 7.6660051 6.9925652 6.8705053 7.2921686 7.0428896 5.2528119 8.0613947 7.4213743
8.0590315 7.5017624 8.4728575 7.5861197 6.9801326 6.9730539 7.3101635 7.1164274 5.2112904 7.8637118 7.4660254
8.0508299 7.5935783 8.4963045 7.4894481 6.8708935 7.0754666 7.1917973 7.0822644 5.2076283 7.7227936 7.5669541
8.0256252 7.6514058 8.4792252 7.3868756 6.9033303 7.0921388 7.2016430 7.1575623 5.2451897 7.7973986 7.6170001
8.1224327 7.5673656 8.4656849 7.3621082 6.8649020 7.0613313 7.2223511 7.1238165 5.2006812 7.7350059 7.7173204
8.0489120 7.5307374 8.4457607 7.2872024 6.7523947 7.0731411 7.2404304 7.2564602 5.1978431 7.7589512 7.5951695
7.9136992 7.5429335 8.4410505 7.3243866 6.7442026 7.1425061 7.1538911 7.1411214 5.2418952 7.9276204 7.5989494
7.7440057 7.5586090 8.4819183 7.2769723 6.6740651 7.1558490 7.0911493 7.0998054 5.2338324 7.9294400 7.7210064
7.6292233 7.5748940 8.5215807 7.2977347 6.6399994 7.1883149 7.1421547 7.1680298 5.1475520 7.8440347 7.6092596
7.6248889 7.5801458 8.6369648 7.3907771 6.5201817 7.1529684 7.0873456 7.1100230 5.1559958 7.8496242 7.7281132
7.6947384 7.5379815 8.6122227 7.3068852 6.5270596 7.0885587 7.0309582 7.0014701 5.1912007 7.8731842 7.8455300
7.6094527 7.6064987 8.5302639 7.3597369 6.5634036 7.1126518 7.0173659 6.9544024 5.2650781 7.9459114 7.8022337
7.5852909 7.6017838 8.4586210 7.3990908 6.6318216 7.1695499 7.0777383 6.8873353 5.2614503 8.0057468 7.7634883
7.7362480 7.7430339 8.2990704 7.3918324 6.7110081 7.2305884 7.1902313 6.8158317 5.2599521 8.0233765 7.7308130
7.7096934 7.8425512 8.2642603 7.5084805 6.7212148 7.2571530 7.1539660 6.8400607 5.2714362 8.0748672 7.7549772
7.9048257 7.8721409 8.1587114 7.4719386 6.6048164 7.2582331 7.2098837 6.7895670 5.2508636 8.1552601 7.8054967
7.8833909 7.8158326 8.1312590 7.5055499 6.4888797 7.2746077 7.2156177 6.7190809 5.2578588 8.1283607 7.8246841
7.9866657 7.6665168 8.1213245 7.4916553 6.3741674 7.2472062 7.4008894 6.5465355 5.3068857 8.1179180 7.8247352
7.9956617 7.6857529 8.0448856 7.6002173 6.3826280 7.4211359 7.3547969 6.4206538 5.2474952 8.0619440 7.7338362
7.9999232 7.6531353 7.9800391 7.5380979 6.3433094 7.4006381 7.3837419 6.3259187 5.2857513 7.9788351 7.6837130
8.0231848 7.6942821 7.8957930 7.5312314 6.3161192 7.3737874 7.3295555 6.2729077 5.3434796 8.1114817 7.6683097
8.1101847 7.7259212 7.8726640 7.5188413 6.4233093 7.3408332 7.4324918 6.1577220 5.2458038 8.0621738 7.6876073
8.1481495 7.6313438 7.7798848 7.5035295 6.6101460 7.4701271 7.4539104 6.2374907 5.3695831 8.1868935 7.6399217
8.0953531 7.5427432 7.7669139 7.4766974 6.6205902 7.3483210 7.6115274 6.3083944 5.2735348 8.2482967 7.7292337
8.1027946 7.4278188 7.7513227 7.4343238 6.6138802 7.5179019 7.7038412 6.3152761 5.2551131 8.3306675 7.7526007
8.2895555 7.3314071 7.7224874 7.4422965 6.4956508 7.5741582 7.8069324 6.3544049 5.2612567 8.4192963 7.7094750
8.2950010 7.2389860 7.7510457 7.3864632 6.5894041 7.6136718 7.7370195 6.3875294 5.3484530 8.4370651 7.7137442
8.3240681 7.3082385 7.7901320 7.4929361 6.5901070 7.5951834 7.7782841 6.4085612 5.4437184 8.4543982 7.7338505
8.3138800 7.2794204 7.7664604 7.4111199 6.7300401 7.6669278 7.6974764 6.3305426 5.4060822 8.3820629 7.7067060
8.2950554 7.3555965 7.6852527 7.4083080 6.7980056 7.7725158 7.6822615 6.2760363 5.3877239 8.3799419 7.6794090
8.2098579 7.3930082 7.6432295 7.2822876 6.8414474 7.8390846 7.6819668 6.3083115 5.3830600 8.3018818 7.6602640
8.1120968 7.4704680 7.6289644 7.3522615 6.7614603 7.8670177 7.6721969 6.3445053 5.3929558 8.1091871 7.6677809
8.0114260 7.4154196 7.5874214 7.4251418 6.7947869 7.9021187 7.8113484 6.3903332 5.2972393 7.9112468 7.7173095
7.8320327 7.4289508 7.5260186 7.4032235 6.8626633 7.9514251 7.9160180 6.3902178 5.2368503 7.8068738 7.6662350
7.7230859 7.3680949 7.4042277 7.3706365 6.9069052 8.1116438 7.9284568 6.3656774 5.3028936 7.7717834 7.7143202
7.6428561 7.4231820 7.3238735 7.3233957 7.0728555 8.2292280 7.9934673 6.3606682 5.2925143 7.7976732 7.5912676
7.5793695 7.3759265 7.3989244 7.2759395 7.1166105 8.2946777 8.0883865 6.3393769 5.3305936 7.8513918 7.5053468
7.4926152 7.3435297 7.4878731 7.2450442 7.0992537 8.1505833 8.0542812 6.3388529 5.4676018 7.8651500 7.5257301
7.4798803 7.3421335 7.4231296 7.3558664 7.0570679 8.1032839 7.9796319 6.4296064 5.4611535 7.9023371 7.5026646
7.3805408 7.2801027 7.6070457 7.3812561 7.0244040 8.0753584 7.9044390 6.4277511 5.6225700 7.9001803 7.6087437
7.3913856 7.3486681 7.6192145 7.3342204 6.9243526 8.0294828 7.8721199 6.2870512 5.7299757 7.9143262 7.5161657
7.3511753 7.3783288 7.5399485 7.3469820 6.8226562 7.9570575 7.8191686 6.2810616 5.7776985 7.9528060 7.4577184
7.4576397 7.3418622 7.6367822 7.3008709 6.8276038 7.9481840 7.8143277 6.2183809 5.7276144 7.9172053 7.3770041
7.4648824 7.2448115 7.7463818 7.2865934 6.9296656 7.9603109 7.8748198 6.1885438 5.6947775 8.0196304 7.1308455
7.4254498 7.1829753 7.9123430 7.3034244 6.9654665 7.8421736 7.8997569 6.2313428 5.7958007 8.2041788 7.1350312
7.5049405 7.1203017 7.9636097 7.2937255 7.0067935 7.8397946 7.8740468 6.3141627 5.6944442 8.1935997 6.9376960
7.5022569 7.0849314 7.9533811 7.3589144 7.0101461 7.9068718 7.8563714 6.4331460 5.7599387 8.3199196 6.9146466
7.5588312 7.1332660 7.9575753 7.2639694 7.0764961 7.8497758 7.9000111 6.5664563 5.6958914 8.2498589 6.9069524
7.4580412 7.1506944 7.8406124 7.1501565 7.0759420 7.8410249 7.7342701 6.6401057 5.5635352 8.2286167 6.8883681
7.4718380 7.2138634 7.8473296 7.1672163 7.0790515 7.7073684 7.6550097 6.7574201 5.5048895 8.0897923 6.8832655
7.5724258 7.2252054 7.7404404 7.1637278 6.9928346 7.6466446 7.7794800 6.7964206 5.4417715 7.9799414 6.8657227
7.5342903 7.3156133 7.6929002 7.1113567 6.9494262 7.5509057 7.7891536 6.7934623 5.3663564 7.8535876 6.8726549
7.6837459 7.2958989 7.5448585 7.1544404 6.9095106 7.5741253 7.8296766 6.8245668 5.2688746 7.7715788 6.8703485
7.6069083 7.2501330 7.5457249 7.2181978 7.0022697 7.6642461 7.8273659 6.7563105 5.2460737 7.7416615 6.7703414
7.4817014 7.1342907 7.4129562 7.3533673 7.0480013 7.6775646 7.8510528 6.6626801 5.3471112 7.6346231 6.9069095
7.4050131 7.1089177 7.5710363 7.5058875 7.0199046 7.6600375 7.8750496 6.5290613 5.3815842 7.6823306 6.9010544
7.3999810 7.0845828 7.3738546 7.5990591 6.9541721 7.7084646 7.8822203 6.4407473 5.4292698 7.6876588 6.8348069
7.3627348 7.0618925 7.3607907 7.7207584 6.8467817 7.8214893 7.9016647 6.4513044 5.4450898 7.7062435 6.9066987
7.3266611 7.1266541 7.3556957 7.6275334 6.9444118 7.8379254 7.9194322 6.3272800 5.4794292 7.7632146 7.0066948
7.3306212 7.0757771 7.3792281 7.6373591 7.0563664 7.7186079 7.7907963 6.2783465 5.5767179 7.6567340 7.0909538
7.2917738 7.1420894 7.4131961 7.6360297 7.1066341 7.8063602 7.7079077 6.2218380 5.5461402 7.5252166 7.0814142
7.2961922 7.0383773 7.4682703 7.7135401 7.0649290 7.7833929 7.6280746 6.2438469 5.6050982 7.5243216 7.1164994
7.3244243 7.0951624 7.4586105 7.5988197 6.9777031 7.8172388 7.5058475 6.1896114 5.4862499 7.3884726 7.2597179
7.3367043 7.1494589 7.4369869 7.6312404 7.0101423 7.8716002 7.3866320 6.1436400 5.4450150 7.3438249 7.4701881
7.4680834 7.2234440 7.4916434 7.5622044 7.0115919 7.9167466 7.3130746 6.1738777 5.4173613 7.2853341 7.5627480
7.4990773 7.3345246 7.3937464 7.5392184 7.0359540 7.8623199 7.1614437 6.2415490 5.3660102 7.1623898 7.6523767
7.6126943 7.4202147 7.4193339 7.6343260 6.9571986 7.8398981 7.2137327 6.2204561 5.4168482 7.1993651 7.6303701
7.6204524 7.4666409 7.4019556 7.6689134 6.8962126 7.8005414 7.2980595 6.2282448 5.4798117 7.2094035 7.6196880
7.6721435 7.4866457 7.4312620 7.6594234 6.8337121 7.6437716 7.1639543 6.3951554 5.5797114 7.3644099 7.4835467
7.5989656 7.4965930 7.5124726 7.7494798 6.8910594 7.5882449 7.1818781 6.5075316 5.5336695 7.3102150 7.4384546
7.5582142 7.4368634 7.5842404 7.7063084 6.9452562 7.5698090 7.1028061 6.5817504 5.4098468 7.4332781 7.4477010
7.5644822 7.3886609 7.5487289 7.7149072 7.0023804 7.5342736 7.0113564 6.7180152 5.3090501 7.5137773 7.3843808
7.6091809 7.2978029 7.5243244 7.7080436 6.9898720 7.4827709 7.0196681 6.6432710 5.2770996 7.6344738 7.3631368
7.6495056 7.2299576 7.4793301 7.7237582 6.9619966 7.4735966 6.9913816 6.5358071 5.2260346 7.4589281 7.3836555
7.6965146 7.2642140 7.5145988 7.8351088 6.9948754 7.4430189 6.9624133 6.3577027 5.2597055 7.5237889 7.4734573
7.6608562 7.1760006 7.5521107 7.7793841 7.1106248 7.3364897 6.9184108 6.2642965 5.2405810 7.5978880 7.5053267
7.6231318 7.0228310 7.5572314 7.7572017 7.0947976 7.2911544 6.8727398 6.2122531 5.2608314 7.6502972 7.5067711
7.5671368 7.0489068 7.4392109 7.7213874 7.1098714 7.2971759 6.8697000 6.1660590 5.3271904 7.6095433 7.4953804
7.4034390 7.0071669 7.3978190 7.8042789 7.0129657 7.2840662 6.9207082 6.1816707 5.3050122 7.7318053 7.4667225
7.3176632 7.0356970 7.3831596 7.7426867 6.9987741 7.2832732 6.9603281 6.1347375 5.1814127 7.9191074 7.5405774
7.2169638 6.9974866 7.4039292 7.7561002 6.9790726 7.3237295 6.9954214 6.1524844 5.2311954 8.0375156 7.5690503
7.3001690 6.9470491 7.4344573 7.7499542 6.9583716 7.3092995 6.9891248 5.9503226 5.2342353 8.0615616 7.6465192
7.3193979 7.0133128 7.4208865 7.8503251 6.9146967 7.2688947 7.0536394 5.8983846 5.2639275 8.0205803 7.7445974
7.2524166 7.0428886 7.3305998 7.8929200 6.8253379 7.2737632 7.2265887 6.0675168 5.2117310 8.0405893 7.9282036
7.2689409 7.1208019 7.3923087 7.8113017 6.7179518 7.2956357 7.2952600 6.1450391 5.0338778 8.0625801 7.8882394
7.3017879 7.1817799 7.4509521 7.7713404 6.6992764 7.2955918 7.3388748 6.2792778 5.0129423 7.9971418 7.8506341
7.3715925 7.1062198 7.5325632 7.7683902 6.7725539 7.2493768 7.2926569 6.2923813 4.9405336 7.9876041 7.8045979
7.4498339 7.0257683 7.6494508 7.7436962 6.7919130 7.2719846 7.1706786 6.3867159 5.0301156 7.8936090 7.7954516
7.4874582 7.1151443 7.6779580 7.7912936 6.9363556 7.2830954 7.0860286 6.3771043 5.0180674 7.8933053 7.6765318
7.5593004 7.1146393 7.7212210 7.8430223 6.9719791 7.4113393 7.0105896 6.3020277 5.0602684 7.7514749 7.5930662
7.5792327 7.2165527 7.7618780 7.9084716 7.0488458 7.4091744 7.1185007 6.4214525 5.0257964 7.5976324 7.5333772
7.6093259 7.2071280 7.7258158 7.8981595 7.1008635 7.3905792 7.0619884 6.4503527 5.0650892 7.4414372 7.6355433
7.6192164 7.2053905 7.7211647 7.8362265 7.1258659 7.4394779 7.0683908 6.5377388 5.0404677 7.3481336 7.6027637
7.6922545 7.2760787 7.7524586 7.9230919 7.0650234 7.5358124 7.1598420 6.5158553 5.0209212 7.2960324 7.7262573
7.7217751 7.2588339 7.8239932 7.8686175 7.0820241 7.5664883 7.2577610 6.5513353 5.0722284 7.1745996 7.7951899
7.7490807 7.3659024 7.9167523 7.6781220 7.0688872 7.6459737 7.2934089 6.5766988 5.1203766 7.2021179 7.9697504
7.5795255 7.2685385 7.9384871 7.6228976 6.9935837 7.6229835 7.2622190 6.6301541 5.1862779 7.1254249 8.0911245
7.4500604 7.2372661 7.9211211 7.5420046 7.0377808 7.6437945 7.3038044 6.6864996 5.2430110 7.1052828 8.1793566
7.3595090 7.2779474 7.9471302 7.5882678 7.0439944 7.7219071 7.3714256 6.6810884 5.2692461 7.0460835 8.2354650
7.3517022 7.3039098 7.9899902 7.5826206 7.0913458 7.7405124 7.3939772 6.7505298 5.2805400 7.0501347 8.2495661
7.2406888 7.3708806 7.9944620 7.6373124 7.0117884 7.7294655 7.3935504 6.7715926 5.1730185 7.0111752 8.2920809
7.1907072 7.5039468 7.9037895 7.5513687 7.0103121 7.8063359 7.4069986 6.7938590 5.1802530 6.9939108 8.3668423
7.0678182 7.4110737 7.8699193 7.6279893 6.9796820 7.8328619 7.3134995 6.7913947 5.2159390 6.8359184 8.4513102
7.0879192 7.5892854 7.8220963 7.7028561 6.9130034 7.8678141 7.3563466 6.7273283 5.1938968 6.9088054 8.4509840
7.1026993 7.6442094 7.7871246 7.6154184 6.9653521 7.7772074 7.3739886 6.7901206 5.1237578 6.8346214 8.3100643
7.2599998 7.6967654 7.7378583 7.5957308 7.0572839 7.7355671 7.3254910 6.8116512 5.0761194 6.8088336 8.2857351
7.2310348 7.8121390 7.8279176 7.6822767 7.1710749 7.7043748 7.3595824 6.6440673 5.1092744 6.7899508 8.2214584
7.2011776 7.9949021 7.7809286 7.8186541 7.1342325 7.6940646 7.3667150 6.6251397 5.0560145 6.8548265 8.2104216
7.1862955 7.9701056 7.9353704 7.7476621 7.0665979 7.7602954 7.4124856 6.5665822 5.0063663 6.9084063 8.1117191
7.1969061 7.9157825 7.9537539 7.7152977 7.0645056 7.7326694 7.2441645 6.4993367 5.0312200 6.9718933 8.0493374
7.2273316 7.8842163 8.0295744 7.6525912 7.0783372 7.6815944 7.1294818 6.4268112 5.1302505 6.9552813 7.9971051
7.1302404 7.9323316 7.9953270 7.5643563 7.0728703 7.5625401 7.1011930 6.4073472 5.0943465 7.0122499 8.0096626
7.0781322 7.8966198 7.9292579 7.5864143 7.0742888 7.5972896 7.2259798 6.4845986 5.0873489 6.9108400 8.1240425
6.9838724 7.7333436 7.9126730 7.5454931 7.0456228 7.5821280 7.3407965 6.3604631 5.1243510 6.9023747 8.0817928
6.9637413 7.5733061 7.9863153 7.6202049 7.0059900 7.6381650 7.4211645 6.1793075 5.1035485 6.8016968 8.1079884
6.8928838 7.6095982 7.9685526 7.6229053 7.0243497 7.6665950 7.4643812 6.1530828 5.2140193 6.7880125 8.1085720
6.9417386 7.5764360 7.8523569 7.5955820 6.9887495 7.7224388 7.5014706 6.0057998 5.1335912 6.6153426 8.1168299
6.9270797 7.4511566 7.9244752 7.5282173 7.0958915 7.7753916 7.5632863 6.0203857 5.2385197 6.5617933 8.1004162
6.8545752 7.4367957 7.9864206 7.5840044 6.9158950 7.8905954 7.6271501 6.0300794 5.2883821 6.5189400 7.9831486
6.9748540 7.4626741 7.9974289 7.6086178 6.9304838 7.9795108 7.5693483 6.0856538 5.2887592 6.6164122 7.9453883
7.1501145 7.4139137 8.0466738 7.5055261 6.8982120 8.0256939 7.4090633 6.1490378 5.2770019 6.7115750 8.0049505
7.3029327 7.3755260 7.8955212 7.6884437 6.8135757 8.0348167 7.2115154 6.2217784 5.0988441 6.8264632 8.1006947
7.4145222 7.4129357 7.9498482 7.6762786 6.7894053 7.9127584 7.0742202 6.1309099 5.0640936 6.8922100 8.1841593
7.4422178 7.4004230 7.8184586 7.6549711 6.7213311 7.9576578 7.0549259 6.1509967 5.0375690 7.1625042 8.3152943
7.3511748 7.4210033 7.8860517 7.6451755 6.7219796 7.9791512 7.0185642 6.1546454 4.9067192 7.3332405 8.3129263
7.2929611 7.3434548 7.9011326 7.6492214 6.7066689 7.9178476 6.9482608 6.2741089 4.8844628 7.4644337 8.1575441
7.2650571 7.3773870 7.8676119 7.6307735 6.7276335 7.9317384 7.0036550 6.2994657 4.8653402 7.5986824 8.0170469
7.2562561 7.2388067 7.8892202 7.5871434 6.7752237 7.9891448 7.0660191 6.3092470 4.8658867 7.6680398 7.8531475
7.1341791 7.2781839 7.9064131 7.5625706 6.8142796 8.0655451 7.0470886 6.4635177 4.9731331 7.6636243 7.7919641
6.9688673 7.3197579 7.8742003 7.5460191 6.7903633 8.0523443 7.0704565 6.4218411 5.0258703 7.7376513 7.8708615
6.9690490 7.3837233 7.8727207 7.3286295 6.8666830 8.0416851 6.9502139 6.3450723 4.9799032 7.8268824 7.7468815
6.8459196 7.5588565 7.9182701 7.3241372 6.9223857 7.9997249 6.8551698 6.2930684 5.1973934 7.7965298 7.6309209
6.8596478 7.6270742 7.9099689 7.3570232 6.8354316 8.1086121 6.8736091 6.2806916 5.3059425 7.7846346 7.5782437
6.8376794 7.6392879 7.8558526 7.3883848 6.8423910 8.0701370 6.8644361 6.3520999 5.3583412 7.7100124 7.5238924
6.9107080 7.5644412 7.7510290 7.3029623 6.8389964 8.1455574 6.9098158 6.3418093 5.4146023 7.7151022 7.4059815
6.8447342 7.4682560 7.7953920 7.3017631 6.7027283 8.1602173 6.9692044 6.2460513 5.5146008 7.6305852 7.6110024
6.7908220 7.4592624 7.8058219 7.2777019 6.8204193 8.1148977 7.0225468 6.1770372 5.5524888 7.6215796 7.6415200
6.8964405 7.4129825 7.8523774 7.2989950 6.8457918 8.2450476 7.1239052 6.1893234 5.5676527 7.6576757 7.6406159
7.0853281 7.3793430 7.8460369 7.3116903 6.8403358 8.2613878 7.1455021 6.2047448 5.5268617 7.6259704 7.7065473
7.1608014 7.3814554 7.7939582 7.3577948 6.8426213 8.3709879 7.1626730 6.2595816 5.5019460 7.6484160 7.7682076
7.3435297 7.3902826 7.6719646 7.4161148 6.9439678 8.3190002 7.1803255 6.3381801 5.4838958 7.5951576 7.7261305
7.3092585 7.5840659 7.4979744 7.4844909 6.9892154 8.2368050 7.2637453 6.3547301 5.3839760 7.5854497 7.6594543
7.3340425 7.6122575 7.4271054 7.4560208 7.0583243 8.2916517 7.4694872 6.3553386 5.4187050 7.6268592 7.5151792
7.3925514 7.4973841 7.3883944 7.4823356 6.9719276 8.3234501 7.6393595 6.2672491 5.5741930 7.6078963 7.4574251
7.3768806 7.4457774 7.4555230 7.5610228 6.8487549 8.4191046 7.7212358 6.2720876 5.5905814 7.7164044 7.3286271
7.3624740 7.4485087 7.5760031 7.5482726 6.8415847 8.5071640 7.8254700 6.2376661 5.5348225 7.7126961 7.3907685
7.3165922 7.6072016 7.4970064 7.6662259 6.8204784 8.4446049 7.9187565 6.1946940 5.5397372 7.7610993 7.3558021
7.2352157 7.5131488 7.5433311 7.5934134 6.7830257 8.2884197 8.0221872 6.2119193 5.3974395 7.5584016 7.3271551
7.2365975 7.4863706 7.6792836 7.6515265 6.8264151 8.2281942 8.0612011 6.2768078 5.3598356 7.4438143 7.3602109
7.2966299 7.5043783 7.5558610 7.7632251 6.9797411 8.1247654 8.0513067 6.3021369 5.3803968 7.3992620 7.3741426
7.3058991 7.4347267 7.5253057 7.6524453 7.0878205 8.0733519 8.0260334 6.3623981 5.4005108 7.3866267 7.3225541
7.2928424 7.3783755 7.5155482 7.6549668 7.1036129 8.1043367 8.0425520 6.4311090 5.3557854 7.3677063 7.4310851
7.3223391 7.2489018 7.5178876 7.5935860 7.0377517 8.0676365 8.0103712 6.4919729 5.1650100 7.3187518 7.3886738
7.3109488 7.1029973 7.5012956 7.5959711 7.0076284 8.1274014 8.1042776 6.5282617 5.1487398 7.2343736 7.2266550
7.3816080 7.1034441 7.6156626 7.5916662 6.9485779 8.1399622 8.1451139 6.6698651 5.1981854 7.2570610 7.2800469
7.5079155 7.1513720 7.5426283 7.5691895 6.9851265 8.2445621 8.0490074 6.7317452 5.2663188 7.3010383 7.2230654
7.5632610 7.1064444 7.5635858 7.6440268 6.9852414 8.2061949 7.9211755 6.7193956 5.2305732 7.3717852 7.2006283
7.5216322 7.2439389 7.5495338 7.7294621 7.0425901 8.0694876 7.8738785 6.8542099 5.2347689 7.4253945 7.2033963
7.6198997 7.1675143 7.5182123 7.6887541 7.1798539 7.7865415 7.7786059 6.9325695 5.2027950 7.4687877 7.1225591
7.6869564 7.1753149 7.5527196 7.7382107 7.2774844 7.7818284 7.6758404 6.9759784 5.1395206 7.4913435 7.0258241
7.7790956 7.1339045 7.4957705 7.5874395 7.2157311 7.7524481 7.7161341 7.1440411 5.0590124 7.4479327 7.0344129
7.9282541 7.1658492 7.4501119 7.7149587 7.1384182 7.6864161 7.8171744 7.2047143 5.0760651 7.4128051 7.0239549
7.9889383 7.2247763 7.4383421 7.6966238 7.0329089 7.5155158 7.8368020 7.2594008 5.1537590 7.4146185 6.9726281
8.0886364 7.3794799 7.4224429 7.7377143 6.8192372 7.4805770 7.7675610 7.2201629 5.1364131 7.5362802 6.9828501
8.1350241 7.3562217 7.3126411 7.7069459 6.7620535 7.5188456 7.7025418 7.2048817 5.2526183 7.5938482 6.9904723
8.1300116 7.3777523 7.2775197 7.7330809 6.7146263 7.5839171 7.5360451 7.2447605 5.3034143 7.6029601 6.9193292
8.2374163 7.5879216 7.3218865 7.8319035 6.6725368 7.5919337 7.5564518 7.1882534 5.4095526 7.6243768 6.7871661
8.2103424 7.5485625 7.3611050 7.8639164 6.7962532 7.6357417 7.6627684 7.1253285 5.4689665 7.5532360 6.7236943
8.2883644 7.6749468 7.5473485 7.9728966 6.7600942 7.6316938 7.7312975 7.0436296 5.4866076 7.4978023 6.7535639
8.2699432 7.7131467 7.5790534 7.8580756 6.7960410 7.7278895 7.7624621 7.0496349 5.4605236 7.5416994 6.7710757
8.1889400 7.7354379 7.6059132 7.7597857 6.8772163 8.0325031 7.8580694 7.1594234 5.3734779 7.5415468 6.8855968
8.2222738 7.7959371 7.4609218 7.7373447 6.8645568 8.2054100 7.8516111 7.1986480 5.3626423 7.4263244 6.9528532
8.2550421 7.8053093 7.4863396 7.6686268 6.7672820 8.2291985 7.8978305 7.2157202 5.2814369 7.4200077 6.9588647
8.3210573 7.7454305 7.4543304 7.6994615 6.7225494 8.1737213 7.9971266 7.1679974 5.3083878 7.4200482 6.9265795
8.3259583 7.8367558 7.4075437 7.6871147 6.6572242 8.1093073 8.1064243 7.2664218 5.3340306 7.4318576 6.9919400
8.3772783 7.7858472 7.3159380 7.6682911 6.7285461 8.0372381 8.1727324 7.2925062 5.2561374 7.5351677 6.9676890
8.5745478 7.8471775 7.2919407 7.6396356 6.7825055 7.9646196 8.1038609 7.2825336 5.3001518 7.6476645 7.0455608
8.5470104 7.8187480 7.3332472 7.6241145 6.7273922 7.9435401 8.0409203 7.2212644 5.2123313 7.5898738 6.9722247
8.5037985 7.8011799 7.2408910 7.7547626 6.7028599 8.0023527 7.9833913 7.2373834 5.1705861 7.5943394 6.8339343
8.5059538 7.7775307 7.1693363 7.7422547 6.6812286 8.0881090 7.9051733 7.1437311 5.0249467 7.5092788 6.7620339
8.5631046 7.8775988 7.0949655 7.7513685 6.6773462 8.1362457 7.8990836 7.1505136 4.9484258 7.4315920 6.7329526
8.5975618 7.7574143 7.1202846 7.7280941 6.6633940 8.1748762 7.9713926 7.1768456 5.0163355 7.3395190 6.8624773
8.7131815 7.6501131 7.1289902 7.7449274 6.7396059 8.0674648 8.0375967 7.1697826 5.1803732 7.3217797 6.7445602
8.7614021 7.5489192 7.2158594 7.7841153 6.7961822 8.0623503 8.1751471 7.2120614 5.2970881 7.3638082 6.6451159
8.7462311 7.6010036 7.1616006 7.6431584 6.8542314 7.9888177 8.2138338 7.1836061 5.2290840 7.2462115 6.6868849
8.6811152 7.5728621 7.2169900 7.5544634 6.8932490 8.0780783 8.1420164 7.2402983 5.1923242 7.1105061 6.5051155
8.6481752 7.6297412 7.1822701 7.4345951 6.9402676 8.0547037 8.1845112 7.3867040 5.2520113 7.0721803 6.3914185
8.5026875 7.5105600 7.3163738 7.4967198 7.0010686 7.9951124 8.1196442 7.3704901 5.2850513 7.0457263 6.4325995
8.4323559 7.4309869 7.3298612 7.5290751 6.9009380 8.0450754 7.9764705 7.4578600 5.3646340 7.1267414 6.4776497
8.3841085 7.4152155 7.4212852 7.6149068 6.8425717 7.9889178 7.9885664 7.5398698 5.3919063 7.0508819 6.6082606
8.4965296 7.5418749 7.4991331 7.6662283 6.7712150 7.9142733 8.0299206 7.5352502 5.4024367 6.9810143 6.6564221
8.5243483 7.5653181 7.4702182 7.5538054 6.7374520 7.9352679 8.0854511 7.4428906 5.4995031 7.0750227 6.6597533
8.5080605 7.5714717 7.3858356 7.6064053 6.7641912 7.9088349 7.9859934 7.4863362 5.3757029 7.1767349 6.8104868
8.5666037 7.6089821 7.2560549 7.7082152 6.8772235 7.8529978 7.9062386 7.4387546 5.2466998 7.3209009 6.7706604
8.6302805 7.6402364 7.2655420 7.7435622 6.9207850 7.9556189 7.7870336 7.3484831 5.2519188 7.4059691 6.6948557
8.6915340 7.7146049 7.3043189 7.8911290 6.8164334 7.9242020 7.7466745 7.3149142 5.3057399 7.4419212 6.5873466
8.6601152 7.7133279 7.3698411 7.9090400 6.9101133 7.9340491 7.6227584 7.3600121 5.2395043 7.3671432 6.6170130
8.6846724 7.6235309 7.3035212 7.9287457 7.0232353 7.9552031 7.5693226 7.3519135 5.2288198 7.3533058 6.6687155
8.6489973 7.5074596 7.3978853 7.9557080 7.0441313 7.8750572 7.5194178 7.3063674 5.1924148 7.4155021 6.6321301
8.5726013 7.4287291 7.3649397 7.9536409 7.0425792 7.8280716 7.4080071 7.3441448 5.1102161 7.4607296 6.6843557
8.4822435 7.3994703 7.2984571 7.9508018 7.0722618 7.7627845 7.3402438 7.3648524 5.1594257 7.5163507 6.6214247
8.4998970 7.4399028 7.2153678 7.8057528 7.1315379 7.7353044 7.3206081 7.4068151 5.1710515 7.3959408 6.6716108
8.5092411 7.5190659 7.0845075 7.8077965 7.0801086 7.7194586 7.4080977 7.3511968 5.1864362 7.3485923 6.7084117
8.4948425 7.4623289 7.0852704 7.7458725 7.2126527 7.7279787 7.3692541 7.2713704 5.1426234 7.4071946 6.8324728
8.4997129 7.5060101 7.0210643 7.7422152 7.1371260 7.7308550 7.4044466 7.2025681 5.2201910 7.5153728 6.9038320
8.4400272 7.4972606 6.9828038 7.5938892 7.1620793 7.6919889 7.5582762 7.1770806 5.3098159 7.7122889 7.1279874
8.5475321 7.6048884 6.8665519 7.5632930 6.9444556 7.7212791 7.5714378 7.2883978 5.2964830 7.6818910 7.1437573
8.4861431 7.4955583 6.7960591 7.6268516 7.0023789 7.7928557 7.5411954 7.2387943 5.2977099 7.7190461 7.1168351
8.4859791 7.4873352 6.7479835 7.6631989 7.2074332 8.0018082 7.5551758 7.2665300 5.3003120 7.8132277 7.2539902
8.4289761 7.4699912 6.7906075 7.6364975 7.1808491 8.1022396 7.5057735 7.2581377 5.2633033 7.8011403 7.2850246
8.2670135 7.5133648 6.7311954 7.6659460 7.1985674 8.0795546 7.4349337 7.3056426 5.1660852 7.7029343 7.2225633
8.2342510 7.5835280 6.7288270 7.6936278 7.1945367 8.1777601 7.4129624 7.3048797 5.0780644 7.6889234 7.2632399
8.1616459 7.5739341 6.6770458 7.7559018 7.1773438 8.1060143 7.4908996 7.1755590 5.0044107 7.6902962 7.1977034
8.2333775 7.5361061 6.5823140 7.7826505 7.1803780 8.1272097 7.5900879 7.1169310 4.9280562 7.7085557 7.2809267
8.1610041 7.5940061 6.5735435 7.8165474 7.1035247 7.9804358 7.6273303 7.0455556 4.8999348 7.7208133 7.3356309
8.1272526 7.6512823 6.5299873 7.9821248 6.9198322 7.9876218 7.6259823 6.9048400 4.8523717 7.7400770 7.3525705
8.1020555 7.6148858 6.6020546 8.1009064 6.8765597 7.9479032 7.7799354 6.8753080 4.9828696 7.9144812 7.4301648
8.1319017 7.6423388 6.7248588 8.1479025 6.7625747 7.9529786 7.7637157 6.8417435 4.9233027 7.8986492 7.4898853
8.2475624 7.6530576 6.7477765 8.0097589 6.6690063 7.8666892 7.9123411 6.8766799 4.9525361 7.8592520 7.5960312
8.2674026 7.5578523 6.6740494 7.9406123 6.6957297 8.0187759 7.9223042 6.9415140 4.8994102 7.7990050 7.6705246
8.2333641 7.4499865 6.6648054 7.9569330 6.6745510 8.1265955 7.9025078 6.8513117 4.9310193 7.6596751 7.6459537
8.2117271 7.4876533 6.6851158 8.0510960 6.7310419 8.1527395 7.9148574 6.8049788 5.0125089 7.5982733 7.6437960
8.1696768 7.5533881 6.7389331 8.1910114 6.7858839 8.1573200 7.8218350 6.7794995 5.0885420 7.5631990 7.6733713
8.1292057 7.5642738 6.7859893 8.3358183 6.7781978 8.1459427 7.7660298 6.7439108 5.0801330 7.5090389 7.8365974
8.0949116 7.5086641 6.7806168 8.3322020 6.8897290 8.1874914 7.7007775 6.6317716 5.1830626 7.4149480 7.9045076
8.3265104 7.5361834 6.7976518 8.2222166 6.9805264 8.2569351 7.7791624 6.6501427 5.2638416 7.3383212 8.0388956
8.3352423 7.5462136 6.8109703 8.1967669 7.0401468 8.3161049 7.8283315 6.6139631 5.3314533 7.3076854 8.0058298
8.4672298 7.5080199 6.8868814 8.2120991 7.0998082 8.3403473 7.8599544 6.6922970 5.4314857 7.4019027 7.9557743
8.3854427 7.4634147 6.9538288 8.2210455 7.1680942 8.4037724 7.9062629 6.7646689 5.5088906 7.4658937 7.8998566
8.2621317 7.2979083 6.9957423 8.1859474 7.0796556 8.3414183 7.9360728 6.7899513 5.4601212 7.5155931 7.7399507
8.1905231 7.3356676 6.9178433 8.1849251 6.9775066 8.2788992 8.0465765 6.7783251 5.3999133 7.4946728 7.7289968
8.1708660 7.2081008 6.8643937 8.1254339 6.9625783 8.1326590 8.0525532 6.6754475 5.3654728 7.4775200 7.6403642
8.2379913 7.1259985 6.8795152 8.2227564 6.9955626 8.1412745 8.1072502 6.7409949 5.3488383 7.4974442 7.6626129
8.2257328 7.1465063 6.8028612 8.0930853 6.9917092 8.0460205 8.0727320 6.7464280 5.5097404 7.4916592 7.6339974
8.3246346 7.2874165 6.8012767 7.9837065 7.0050569 8.0186014 8.0422306 6.6663795 5.6413603 7.4174395 7.4949679
8.2658720 7.2880425 6.7594132 8.0321531 6.9079628 7.9711194 8.0955858 6.5392561 5.7292004 7.4569721 7.3029556
8.1963263 7.3454695 6.7937312 8.0378504 6.8123860 8.1138678 7.9056687 6.5255256 5.7286291 7.4456906 7.1847157
8.1621923 7.3178749 6.8859477 7.9196849 6.7304640 8.0971918 7.9101238 6.5056424 5.7526698 7.4399524 7.1683512
8.0727949 7.2776027 6.8299656 7.8227801 6.6699615 8.0129051 8.0146923 6.5539355 5.7023888 7.3126826 7.1511741
8.0321684 7.2612581 6.7774739 7.8793106 6.6066780 7.9751344 8.0908270 6.6801896 5.6884160 7.2574563 7.1191154
8.0734930 7.2013187 6.7874923 7.7947097 6.6257348 7.9032869 8.1994448 6.6045489 5.7282925 7.2211304 7.1568937
8.1600227 7.1195731 6.7658181 7.7588949 6.6830707 7.8633575 8.2576256 6.7083564 5.8514013 7.2026763 7.1301656
8.0699701 7.0826602 6.7664313 7.8306651 6.7821169 7.8669782 8.2974243 6.6974878 5.9284816 7.2892122 7.1910467
7.9600167 7.1093154 6.7732339 7.8725376 6.7997594 7.8802176 8.3619137 6.5957036 5.9080935 7.3663130 7.2792158
8.0769510 7.1840944 6.8716798 7.8205256 6.7334404 7.8774481 8.3454256 6.4562111 5.8318954 7.5407290 7.2972655
8.0709639 7.2041450 6.9043512 7.8195086 6.7263188 7.8447838 8.3746510 6.5320063 5.7437034 7.5463605 7.3539691
8.0211382 7.2246690 6.8323746 7.9221382 6.7567463 7.7898502 8.1444731 6.6062212 5.7900519 7.6652083 7.4156089
7.9446702 7.2261477 6.7350435 7.7453222 6.8210697 7.8326464 8.0793915 6.7092175 5.7726226 7.7062249 7.4637403
8.0050640 7.2361965 6.7000499 7.6733127 6.8452029 7.7814174 8.0539446 6.8146701 5.8334818 7.7823639 7.6882825
8.0029192 7.1956210 6.6603594 7.7417154 6.8198948 7.7105532 8.1150990 6.7256713 5.8748465 7.6979041 7.7106118
8.0125942 7.2821622 6.6754255 7.8726945 6.7760458 7.7543077 8.2786837 6.8073549 5.7995505 7.8779497 7.8144107
8.1842937 7.3180943 6.7362342 7.8776488 6.6151381 7.8053598 8.2971220 6.8985429 5.6910300 7.9440169 7.7246733
8.3811569 7.3103385 6.7907128 7.9823666 6.5229535 7.8419714 8.4048891 6.8088088 5.7337112 8.0013552 7.9055591
8.2872620 7.2934318 6.8526478 7.9654679 6.4500890 7.8144813 8.4579659 6.7007337 5.8057423 7.9667649 7.8139472
8.3031816 7.2587104 6.9154530 7.9932251 6.4445443 7.7313495 8.4658127 6.6446424 5.7226157 8.0364265 7.8388095
8.2614927 7.2512922 6.9221287 8.0383453 6.4753242 7.7355137 8.5164452 6.5798030 5.6941442 7.9522691 8.0338650
8.2670736 7.1263423 6.9369388 8.1198711 6.4642825 7.8420601 8.5407505 6.4359622 5.6604323 7.9628639 8.0842237
8.4075937 7.1097059 6.9728265 8.1567507 6.4504600 7.8226185 8.5594683 6.4125214 5.5627694 8.0199165 8.0478935
8.4333887 7.0240550 6.9242263 8.3848209 6.4465837 7.7784562 8.5773077 6.3788080 5.5051723 8.1839275 7.9196072
8.5040655 7.0827093 6.8907804 8.4443283 6.3936973 7.8498154 8.6193047 6.3702250 5.4468236 8.1139231 7.9921060
8.6291637 7.0136652 6.8823528 8.5305719 6.3117781 8.0005341 8.6402159 6.3718586 5.4273410 8.1594172 8.1063147
8.6416082 7.1267223 6.8439536 8.4367743 6.4134784 8.0050497 8.5982256 6.3750911 5.3431516 8.1254511 8.0887461
8.7244463 7.1503739 6.7244229 8.3642969 6.4390726 8.1315155 8.6284933 6.3212662 5.4208612 8.0224323 7.9530759
8.6221771 7.1736898 6.7784195 8.4292622 6.4220419 8.1946735 8.5807772 6.2877126 5.3540721 7.9888835 7.9496846
8.3791180 7.2698779 6.7498603 8.4285355 6.4062095 8.2981272 8.4866190 6.1667566 5.3419976 7.8816123 7.8478136
8.2539129 7.2471128 6.7612071 8.5066814 6.4116530 8.2338219 8.4569979 6.2313476 5.4069543 7.7909212 7.8405833
8.1932993 7.2348804 6.7824926 8.3455143 6.3280387 8.2104225 8.4990072 6.1559267 5.4071002 7.8368464 7.8659377
8.0944586 7.2330966 6.7295499 8.2797213 6.4148293 8.1639433 8.4162769 6.2199535 5.4077544 7.7773509 7.8200383
8.1284218 7.2080703 6.6536217 8.3197746 6.3473511 8.0734816 8.3064518 6.1573339 5.4061155 7.7852445 7.7463121
8.1192207 7.0744219 6.6618176 8.3384495 6.3010941 7.9190826 8.3123455 6.1808829 5.4036593 7.8172503 7.7730823
8.2652540 6.9055872 6.5115428 8.3226337 6.2777786 7.8028741 8.3411331 6.2422132 5.4400277 7.8260245 7.8386102
8.2388287 7.0078535 6.5336132 8.4174862 6.3277946 7.7187796 8.4378328 6.3033586 5.4659815 7.9010720 7.9280577
8.2853174 7.0190630 6.4829993 8.3317947 6.3372078 7.7319188 8.4570236 6.3411708 5.5036860 7.8137832 8.0029736
8.3489428 6.9247298 6.4541197 8.2234974 6.4006038 7.7800021 8.5910273 6.3376026 5.5308576 7.7399678 7.8173833
8.3825951 6.9789023 6.4636288 8.2213621 6.3149319 7.7079878 8.6126308 6.4144998 5.4433393 7.6996279 7.7318316
8.4633751 7.0306840 6.4563293 8.2324438 6.1835976 7.6667438 8.7547703 6.5261612 5.5142078 7.6598277 7.6221247
8.5463829 7.0653491 6.3847771 8.1481266 6.1052089 7.6769290 8.7388601 6.5048175 5.4243441 7.6663170 7.5552816
8.6354275 7.1181769 6.3905554 8.2178526 5.9423795 7.5665107 8.7608833 6.4403234 5.3789859 7.5856781 7.6383400
8.6717739 7.1156278 6.3863187 8.2791157 5.8939075 7.5001621 8.6934290 6.4582477 5.3416348 7.5274763 7.6718917
8.5585260 7.2542987 6.4760709 8.3514214 5.8426104 7.3738275 8.6734571 6.5300784 5.3078742 7.5783501 7.7798691
8.5901623 7.2814460 6.4138937 8.2366037 5.7293868 7.3629856 8.6980686 6.5459294 5.3089752 7.6042213 7.8055811
8.5480080 7.2258110 6.4110742 8.2369947 5.6934247 7.4211102 8.7682295 6.5590191 5.2602215 7.5830669 7.9224820
8.6343012 7.1980534 6.4289646 8.1712217 5.6766353 7.3039126 8.8834867 6.6742449 5.1480603 7.6232529 8.0371122
8.6134281 7.2608728 6.3578920 8.1065712 5.7785134 7.3842940 8.8871574 6.6061587 5.0741620 7.6313467 8.1027508
8.6200056 7.1834993 6.2576175 8.1512260 5.8776650 7.3514452 8.9870720 6.5946393 5.1367979 7.6065297 8.1347876
8.6751099 7.1229668 6.2208848 8.2279377 5.8691201 7.3451943 8.9926481 6.5009747 5.1208053 7.5996237 7.9770679
8.6574116 7.1421523 6.1999693 8.2831745 5.8585157 7.3591709 8.9875717 6.5375304 5.0851235 7.5547466 7.9430985
8.7386017 7.1054950 6.3019185 8.3603935 5.8875060 7.2851014 9.0983648 6.5040455 5.0442204 7.6067700 7.8595095
8.6729774 7.1733508 6.2561135 8.3059378 5.9800830 7.3788085 9.0631466 6.3862996 5.0088596 7.6153612 7.8931179
8.6933298 7.2436824 6.2513123 8.2940331 5.8541594 7.4710488 9.0499935 6.3713908 4.9035921 7.6368251 7.8980517
8.7321844 7.3265233 6.1984224 8.2473497 5.8758316 7.4918351 9.0106783 6.2931061 4.9642911 7.5444565 7.9254956
8.6536236 7.4554467 6.2074084 8.2383938 5.9179831 7.4510326 8.9615879 6.2212448 5.0204720 7.3787208 7.9670610
8.7576103 7.4400673 6.1910686 8.0712337 5.8745294 7.3771434 8.9403372 6.1573477 5.1334372 7.2736721 7.8946199
8.7413120 7.3824835 6.2288556 8.0436201 5.9147134 7.3613658 8.9193277 6.1811705 4.9816599 7.2230749 7.8747845
8.7255659 7.2208114 6.0592613 8.0499783 6.0283203 7.2446008 9.0315294 6.2291098 4.9150052 7.1484470 7.8306861
8.7311792 7.1434312 6.0866199 8.1442108 6.0972209 7.1800938 9.0395765 6.2506528 4.9072819 7.0434661 7.8049140
8.5896912 7.1519389 6.0494118 8.1160803 6.1252699 7.1706357 9.1619625 6.3384061 4.8977132 7.0286608 7.6730776
8.4695835 7.0258765 6.0442972 8.1383162 6.1806374 7.1834893 9.1958075 6.3942342 4.8939614 7.0358706 7.6525955
8.4780731 6.9905772 5.9164605 7.9957438 6.0755119 7.2336020 9.2368898 6.3945556 4.8708258 7.0868959 7.6211162
8.4551010 6.9759989 5.9126487 7.9277024 6.1266036 7.2412400 9.1916246 6.4373374 4.8335700 7.1982017 7.4609394
8.5170374 7.0200920 5.8499541 7.9090204 5.9896607 7.3425889 8.9605579 6.5052605 4.6691637 7.1710744 7.5052867
8.5113344 7.0927920 5.9129229 7.7862692 6.0632758 7.4553456 8.8634214 6.4282751 4.6847768 7.2863607 7.4229488
8.2719173 7.1617460 5.8856988 7.6464710 6.0852551 7.4363437 8.7839193 6.4796133 4.7139134 7.3496771 7.3769908
8.2573767 7.2403321 5.8262415 7.5047560 6.1616492 7.5397906 8.6886282 6.4611816 4.7554779 7.3902268 7.3562789
8.2418137 7.3556347 5.6701808 7.4834175 6.3243151 7.5618043 8.8091640 6.4984460 4.7955513 7.3298426 7.3302231
8.2548952 7.2387643 5.7018886 7.4898295 6.2883930 7.5910039 8.5896835 6.5356669 4.7624536 7.3066335 7.2744727
8.2343035 7.3920851 5.7609820 7.4966350 6.4468913 7.5411091 8.6336489 6.6374207 4.7502551 7.3826690 7.3732467
8.2669811 7.4714022 5.7321019 7.4784989 6.4636135 7.5519400 8.6228666 6.5257096 4.7626500 7.3066478 7.5894780
8.3606491 7.4206171 5.6415610 7.4615803 6.5410333 7.5215149 8.8385153 6.5664110 4.8338747 7.2923951 7.6806226
8.2534943 7.5512338 5.5384336 7.4118128 6.6068678 7.5441103 8.8838911 6.5039554 4.8676701 7.2798896 7.7560916
8.3011293 7.4677105 5.6286139 7.5507526 6.5681481 7.4768620 8.8711882 6.4740152 4.9369359 7.2706141 7.6687756
8.3039732 7.4602079 5.6364489 7.4735460 6.4945312 7.4429092 8.7309799 6.5174890 5.0207300 7.2612295 7.6223860
8.3623390 7.4058146 5.5373302 7.5368962 6.5102334 7.4121041 8.6975250 6.5819592 5.0899940 7.2054853 7.5931206
8.4419374 7.3385401 5.6158695 7.5361075 6.4271197 7.5560284 8.6350126 6.5789647 5.2460322 7.3555961 7.6137776
8.3820162 7.3323050 5.7011228 7.6894231 6.4597054 7.5051641 8.6938524 6.5154657 5.2592735 7.4645929 7.6742940
8.4052773 7.3865900 5.8633366 7.6909037 6.5361128 7.5204616 8.6603041 6.5482273 5.2465339 7.4679585 7.6582890
8.2809525 7.5441227 5.8646793 7.7742534 6.4988441 7.5597038 8.6950951 6.4809890 5.3464308 7.4288397 7.6713381
8.3079290 7.5418267 5.8773699 7.7700524 6.4801955 7.6731801 8.8141813 6.4570031 5.3929634 7.3916278 7.4254603
8.2992983 7.3479438 5.8819861 7.7504802 6.4690132 7.8759065 8.8879566 6.3895602 5.3939872 7.3943462 7.3583932
8.2652397 7.3316054 5.9383559 7.7166100 6.4338169 8.0450439 8.9074068 6.2266078 5.5037260 7.4672475 7.3777776
8.2072849 7.2144041 5.9258099 7.7858381 6.5409784 8.2330589 8.9024143 6.1168771 5.4701953 7.5409088 7.3541193
8.1150446 7.2689600 5.8548608 7.7969069 6.6558747 8.3238602 8.9146299 6.1849580 5.4368520 7.3671021 7.3545771
8.1629267 7.2855763 5.8057380 7.9192605 6.6565170 8.4250765 8.9316216 6.2873168 5.4677916 7.4149733 7.2097282
8.1266022 7.2460198 5.7151070 7.9176035 6.5668998 8.3661489 8.9180508 6.2389550 5.4454927 7.3973513 7.2739310
8.1533089 7.2018423 5.7960248 7.8862576 6.5133176 8.4967003 8.9087830 6.1660109 5.4471569 7.3061924 7.0519366
8.0758600 7.0948911 5.8341594 7.8664298 6.5728526 8.6449509 8.7316952 6.2093959 5.4201145 7.3310885 6.9771924
7.9380598 6.9768529 5.8238649 7.8845596 6.6668606 8.7943830 8.5632954 6.1921673 5.3464684 7.4033866 6.8566403
7.8990760 6.9579458 5.7939458 7.9149351 6.8152189 8.7619848 8.4546976 6.1531525 5.2783694 7.5147066 6.7649198
7.8688650 6.9640174 5.8133125 7.9135599 6.9384031 8.7045288 8.5932045 6.1899133 5.2889333 7.4204836 6.8503213
7.9450045 7.0284166 5.8012042 8.0261936 6.9061837 8.4651327 8.5840349 6.1884584 5.2417092 7.4292850 6.8430305
7.8172097 6.9810743 5.7551723 7.9510021 6.8547964 8.3694801 8.4876261 6.2522788 5.3306403 7.4745326 6.7793803
7.8230371 6.9775977 5.7801108 7.9001789 6.7701182 8.2783680 8.3755970 6.2711878 5.2677288 7.3899169 6.7873125
8.0304184 6.9117761 5.6689649 7.8153887 6.6248217 8.2798634 8.2779417 6.2305813 5.3658276 7.2329559 6.9394193
8.0316048 6.8430924 5.7970972 7.8759298 6.4685316 8.2573872 8.2671919 6.2122536 5.4497776 7.1793313 6.9586539
8.1343765 6.9122481 5.8125238 7.9254780 6.4263878 8.2355289 8.3206110 6.2174468 5.4336543 7.1472025 6.9333286
8.1095123 6.8331203 5.8581104 7.8314443 6.5010867 8.2499371 8.2617350 6.2747264 5.4473600 7.2724175 7.0247269
8.1497412 6.9128213 5.9113107 7.8028550 6.4813876 8.3209047 8.2557783 6.1267614 5.4002862 7.3050604 7.0078363
8.0660849 6.8803678 5.9452171 7.7189083 6.5590057 8.3106070 8.1810551 6.1424546 5.4078484 7.4526982 6.9647050
8.1229906 6.7924132 5.8788610 7.7664666 6.5525060 8.2454643 8.1150780 6.0665507 5.3127723 7.4597778 6.9200163
8.0207949 6.7758532 6.0060291 7.8202076 6.4427195 8.1701097 8.0456266 5.9196215 5.2602000 7.5440059 6.9081469
7.8899136 6.6339774 6.0464492 7.9393725 6.4175229 8.1935740 8.0794849 5.8871746 5.1822596 7.5216856 6.8513007
7.7303019 6.7379723 6.0692234 7.9372730 6.4216070 8.1815872 8.1071997 5.8770456 5.0239668 7.6222348 7.0156131
7.7394786 6.6946058 6.0146551 7.7800283 6.4503694 8.2056503 8.0661182 5.9468265 4.9987020 7.5006247 7.0279651
7.6896739 6.6762176 6.0370116 7.6984730 6.3185496 8.2053165 8.0785761 5.9692135 4.9276328 7.3424783 7.1684141
7.7217126 6.7258897 5.9178448 7.6319418 6.4090691 8.1061630 8.0543747 5.9697309 4.9903312 7.2953968 7.3230615
7.7948866 6.7248178 6.0073380 7.6447010 6.5326715 8.1038122 7.9488974 6.0116682 4.8294792 7.2691798 7.3967490
7.6799970 6.6200819 6.0397143 7.6867638 6.6664424 8.1518354 7.9548383 6.0582590 4.9073815 7.2316065 7.4716244
7.6379457 6.5981588 5.9887209 7.7226238 6.6102438 8.1198006 7.9845643 6.0954943 4.9642849 7.2109108 7.5274224
7.5597439 6.5731664 5.9319673 7.7811189 6.6387486 8.0550556 7.9812264 6.0965691 4.9406986 7.2901397 7.6453457
7.5098753 6.4607210 5.8599601 7.8254223 6.7176909 8.0358839 7.9420695 6.1294632 4.9276004 7.3320031 7.7959700
7.4907818 6.5257773 5.8769331 7.8550606 6.8096495 7.9244370 7.8856354 6.1109314 4.9881067 7.3210731 7.9275208
7.4787068 6.3879795 5.9491353 7.9860535 6.8244948 7.9525800 7.9682546 6.0576172 5.0202980 7.3931298 8.0679274
7.4883270 6.4058943 5.9576569 7.9329963 6.9574113 7.9643526 8.0329332 6.0776811 5.0513787 7.3854260 8.1256742
7.4929924 6.4039655 5.9153132 7.9653049 6.9913354 7.9715075 8.1565399 6.0967674 5.1319599 7.4278936 8.1436787
7.7373714 6.4828410 5.9554319 8.0416069 6.8928099 7.9790769 8.2004700 6.0468349 5.1460705 7.5673633 8.1592894
7.6968513 6.4668727 6.0609288 8.1277637 6.7709594 8.0689039 8.1105242 6.1597519 5.1429377 7.5551476 8.1360149
7.5792427 6.4267440 6.1687045 8.3246546 6.5447268 8.2279091 7.8769503 6.1344705 5.0924191 7.4828553 8.1886539
7.4412675 6.3872361 6.3499088 8.2823057 6.3956904 8.2415943 7.8625426 6.1934137 5.0756645 7.5342498 8.1727915
7.3406749 6.2906303 6.3463979 8.3144159 6.3591232 8.1219978 7.8947687 6.2468834 5.0539494 7.4826713 8.2571383
7.3567047 6.2957244 6.4451270 8.2909851 6.2909141 8.2200565 7.8600545 6.4173918 5.0929213 7.4581947 8.3425932
7.2852812 6.3130794 6.4333572 8.3404131 6.1930075 8.1594467 7.7801886 6.4786329 5.1891160 7.3892131 8.2647114
7.3766260 6.3250322 6.4146142 8.2295408 6.1443868 8.2780724 7.6396694 6.6204333 5.1926789 7.2378135 8.3330622
7.4164519 6.2601414 6.4143820 8.1930790 6.1311579 8.3006716 7.6198010 6.7334294 5.2196689 7.1070914 8.4487963
7.3906021 6.3571916 6.4179473 8.1791830 6.2117720 8.3494673 7.6976957 6.6639237 5.1894374 6.9909225 8.4341516
7.3744636 6.3970757 6.3513122 8.1340151 6.2196622 8.2880783 7.6307878 6.5678897 5.1493473 6.9531007 8.4169607
7.3253160 6.4444699 6.3254352 8.1371775 6.2612247 8.3204927 7.5734501 6.5939121 5.1720681 6.8748951 8.2429314
7.3661180 6.4637408 6.2318249 8.2180729 6.2567115 8.3352852 7.6084795 6.6789889 5.0153556 6.9197574 8.0836086
7.4137945 6.5466800 6.2998762 8.2183905 6.4061379 8.3447876 7.7079568 6.7021561 4.9561758 6.8343782 8.1377754
7.3726406 6.5198193 6.3856206 8.1934681 6.4729495 8.3844242 7.7175703 6.7159481 4.9340672 6.9210653 8.2075243
7.3952546 6.4911704 6.4357715 8.1681538 6.5424290 8.3685074 7.7221203 6.6814942 5.1452723 7.0868707 8.2348299
7.3467550 6.4662032 6.4923892 8.0761747 6.5352716 8.2531967 7.7503161 6.6727443 5.2003131 7.1096158 8.3677244
7.2750626 6.4650307 6.5737123 8.0052462 6.5989108 8.2602119 7.7963061 6.6373672 5.1438313 7.1644650 8.3953915
7.2810540 6.4493098 6.6468601 7.8858371 6.5328102 8.2363653 7.7904882 6.5761204 5.1086054 7.2581143 8.4115925
7.2830458 6.4637084 6.7676101 7.8236194 6.5178075 8.2311087 7.8127980 6.6220460 5.1810994 7.3560290 8.4649782
7.2342105 6.3646564 6.7775373 7.8398104 6.3875384 8.2953234 7.7534795 6.6335249 5.0761194 7.4278827 8.5073662
7.2147846 6.4024396 6.8436236 7.7778873 6.4161339 8.3008699 7.7753367 6.5455856 5.0442286 7.4148254 8.5298376
7.1976247 6.3386397 6.9000373 7.7774267 6.2518630 8.3798304 7.8628030 6.4537067 5.1356130 7.4636683 8.4122114
7.2524414 6.3308234 6.8634901 7.8198338 6.2537270 8.4835424 7.9021044 6.5378757 5.2609882 7.4269133 8.3221798
7.3851228 6.3356662 6.8322673 7.8476410 6.2870040 8.4255333 7.9276271 6.6737633 5.2893500 7.4387350 8.4334269
7.3586082 6.4125204 6.8162780 7.7920036 6.2819867 8.3025131 7.8793473 6.6601181 5.3758931 7.4489393 8.3360682
7.3187771 6.4052682 6.7987380 7.8332477 6.2983489 8.3064632 7.7965956 6.6339970 5.3732848 7.5496516 8.3136435
7.3716397 6.4517779 6.7930560 7.7516489 6.3558726 8.3498793 7.7323527 6.4808760 5.3645077 7.6026397 8.2872791
7.5145283 6.4138923 6.7629213 7.7291327 6.3833690 8.4715271 7.7505536 6.4250479 5.3845849 7.5684328 8.2992964
7.4762325 6.5680494 6.7163668 7.5576949 6.3743234 8.4754333 7.7183113 6.3095503 5.4066548 7.5891819 8.3038664
7.3971806 6.5503039 6.6606193 7.4483547 6.3503914 8.4727287 7.8460898 6.2436733 5.3648119 7.5700779 8.3750200
7.4260135 6.4445467 6.6804104 7.5324616 6.4365425 8.4662609 7.8941555 6.2257271 5.3444047 7.6426892 8.5093842
7.2942238 6.4065080 6.7724104 7.7175112 6.4947252 8.4257393 7.8865728 6.2807517 5.3563447 7.7318406 8.6094294
7.2897272 6.4552336 6.7868013 7.7393093 6.6008101 8.4467468 7.9961686 6.2419906 5.2881908 7.6813312 8.5363398
7.3564258 6.5421901 6.7906313 7.8192892 6.5330019 8.3941889 7.9863167 6.1158690 5.2814102 7.7516155 8.4383364
7.2773056 6.6614056 6.8055539 7.8711987 6.5512781 8.4109364 7.8483310 6.0341287 5.1174297 7.6277628 8.3300056
7.3919401 6.6640387 6.7372532 7.8504472 6.5061831 8.3999987 7.7516408 6.0698104 5.0401745 7.7584157 8.3614616
7.4550996 6.6951251 6.7557464 7.7568684 6.3719525 8.4398079 7.6395626 6.0231977 5.0291176 7.8649626 8.4531326
7.3166475 6.5650802 6.7736545 7.7893181 6.2238207 8.4583635 7.6388125 6.1099453 5.0551553 7.9381404 8.4704008
7.4592791 6.5208130 6.7860146 7.8735828 6.1721292 8.4124146 7.4940333 6.2235799 5.1270189 7.9856915 8.4977837
7.5247350 6.4262409 6.7285872 7.8234668 6.0921245 8.3353701 7.5479088 6.2746539 5.0992031 7.9041114 8.3875980
7.5051389 6.3459220 6.6408834 7.8269520 6.0393677 8.2278042 7.5721078 6.3391428 5.0099196 8.0936222 8.2780285
7.5142150 6.3620577 6.6428351 7.9418640 6.1365747 8.1012163 7.6442723 6.3615756 4.9193382 8.1172466 8.2861509
7.5452781 6.1673498 6.6303711 8.0027475 6.1305842 8.0546741 7.7388635 6.4871216 4.8398542 8.2356262 8.1351128
7.6173968 6.1056795 6.6309695 7.9746637 6.2193470 8.0610008 7.6952119 6.5973663 4.8301682 8.2858334 8.2107248
7.6416869 6.0719304 6.6974330 7.9889536 6.1701941 8.0169888 7.7388639 6.5526748 4.8967729 8.2929916 8.1654358
7.5840788 6.0358839 6.6564655 8.0958509 6.1847820 8.0633402 7.7235937 6.6271520 4.9520617 8.2357864 8.2464027
7.5359697 6.0990658 6.6169777 8.1819763 6.2026806 8.1209278 7.7725453 6.5913672 5.0539451 8.1284113 8.3030949
7.4331307 6.1942897 6.6207633 8.1705513 6.4018383 8.0681610 7.7635031 6.6102371 5.0006957 8.1619072 8.4008312
7.4650941 6.1110549 6.6450524 8.0200233 6.4199791 8.0465097 7.7259130 6.5001783 5.0421271 8.1351662 8.4850254
7.4363136 6.1436262 6.6638422 7.9864030 6.4928589 7.9646640 7.7824111 6.5790553 5.0226097 8.0581455 8.5792036
7.5167751 6.1869745 6.7736044 8.0590734 6.6667414 7.9639602 7.7829161 6.6745839 5.0243297 8.0691776 8.5169983
7.5071239 6.2623487 6.7002921 8.1448059 6.7360754 8.0400362 7.8905582 6.7250190 4.9828758 7.9995580 8.5724230
7.5901418 6.2365971 6.6794152 8.2955484 6.7172198 8.0589151 7.9109449 6.7228813 4.8964853 7.9786739 8.5065680
7.6386328 6.1554632 6.6220031 8.3037567 6.7065783 8.0302792 7.8866148 6.6947408 4.8316016 7.9190955 8.5785198
7.6276674 6.0897913 6.6794596 8.1824265 6.8253555 8.1297865 7.8520489 6.7810273 4.9435620 7.8748155 8.6154919
7.5536532 6.0112638 6.5100622 8.2048273 6.7899284 8.1664562 7.8010526 6.7708716 4.9364772 7.7993650 8.6353664
7.5302477 6.0778546 6.5057364 8.1044235 6.7564602 8.0977516 7.7395802 6.6491833 4.8989682 7.9596257 8.6023922
7.4196167 6.0318847 6.4688621 8.0133667 6.6611547 8.1009607 7.8003244 6.6391087 4.9135699 8.0406885 8.5220032
7.5897188 6.0065179 6.4893322 7.9907427 6.6327882 8.0562096 7.7658567 6.6594839 4.8520103 8.0013514 8.5028257
7.4687128 5.9369521 6.5240421 8.0173674 6.5841546 7.9286103 7.7724810 6.6049795 4.9371967 7.8490152 8.5418005
7.5234103 5.8342948 6.5535822 7.9282947 6.4698362 7.8934255 7.8066654 6.6211438 4.9846859 7.9064727 8.5649977
7.4493785 5.8245082 6.6156936 7.9276052 6.3434062 7.8430185 7.7210355 6.7381039 5.1059756 7.9114227 8.6127262
7.5797343 5.7097931 6.6012559 7.9105139 6.3369870 7.7656336 7.6720543 6.7531476 5.2028699 7.9585538 8.7089815
7.6435533 5.6892447 6.7178493 7.8786225 6.4259105 7.6843133 7.6045232 6.8598270 5.2164345 8.0384150 8.7199478
7.7646155 5.8317227 6.8020649 7.9238658 6.4316993 7.7197247 7.6725950 6.8464956 5.1427994 8.0939245 8.6532335
7.8239217 5.8074064 6.7542768 7.7947865 6.5084691 7.7655411 7.7060766 6.8448024 4.9954867 8.1211071 8.5061951
7.8055677 5.6896567 6.8583808 7.7121668 6.5580592 7.7513027 7.6817837 6.7355485 5.0336161 8.0888205 8.4458914
7.7440100 5.7204280 7.0191040 7.7432394 6.4753323 7.6966062 7.7407689 6.6614161 5.0414186 7.9520688 8.3945312
7.6952662 5.7446704 7.0919824 7.7586308 6.4084096 7.8015928 7.8618546 6.5552783 4.9227147 7.8429790 8.3280582
7.7519784 5.7382040 7.1422997 7.8070869 6.3198681 7.8670731 7.9851270 6.3956995 5.0087819 7.9353757 8.3453407
7.7464118 5.7467375 7.1222577 7.6687346 6.3605580 7.7488985 8.0961943 6.2782803 4.9995637 7.9013634 8.4866943
7.8004422 5.6927586 7.0416999 7.6995888 6.4059401 7.7042661 8.0972357 6.2275524 5.0627055 7.9055400 8.4650888
7.8558531 5.7146049 6.9116721 7.6412177 6.4150186 7.6145554 8.0616770 6.1983857 5.0487399 7.9965863 8.4071846
7.8637109 5.6446028 6.9140520 7.5186634 6.4968619 7.6294832 8.0800848 6.1272902 5.1496367 7.9928441 8.4955359
7.8642378 5.5507846 6.9608445 7.4765511 6.5380101 7.6500387 8.1117926 6.1496105 5.1696768 8.1183243 8.4075918
7.7951174 5.5022101 6.9303741 7.4032116 6.5601411 7.6733055 8.0768337 6.1170697 5.1757293 8.1058617 8.3411474
7.7588224 5.4383368 6.9119239 7.4013653 6.6195168 7.6196885 7.9974160 6.0299354 5.1899757 8.0682955 8.4422150
7.7924223 5.3428745 6.9277892 7.4939528 6.6243992 7.6141911 8.1443186 6.0474334 5.1760697 8.1160650 8.4157038
7.7978382 5.3508515 6.8926888 7.3932114 6.5696425 7.6020279 8.0501432 6.0069008 4.9417787 8.0339441 8.4215441
7.7997980 5.4427333 6.9091897 7.4212861 6.5481882 7.6125450 8.0474939 6.0467248 4.9485784 8.0593710 8.4491615
7.7388821 5.5710535 6.8684549 7.5596466 6.4896278 7.7274051 8.0255146 6.1048551 4.9444103 7.9657431 8.4358511
7.6372614 5.5997949 6.8560119 7.5361228 6.3147435 7.5990915 8.0741005 6.1935630 5.0599046 7.9579620 8.4455290
7.6686778 5.6383896 6.7779412 7.5810108 6.2971535 7.6459932 8.0116777 6.2494130 5.1343408 7.9047627 8.4055119
7.7806277 5.5731783 6.6793165 7.5369782 6.2619948 7.6325459 7.9542942 6.1346998 5.1323628 7.8650036 8.4677811
7.7757688 5.4152288 6.6686811 7.5584550 6.2828126 7.5718389 8.0070658 6.0493665 5.0222917 7.8522887 8.5608168
7.7695332 5.4286728 6.6344724 7.5955558 6.3148527 7.5073738 8.0348902 6.0755467 4.9947963 7.8637257 8.5154457
7.7915606 5.3764691 6.6565824 7.6919847 6.2837572 7.5871286 8.0800800 6.1327529 4.8127079 7.8447270 8.5507116
7.7994180 5.3635993 6.7932081 7.4956594 6.2082186 7.6676698 8.0269899 6.2191982 4.7109389 7.8257766 8.5458040
7.7359571 5.3978152 7.0329809 7.4851332 6.1435080 7.6557059 8.0052309 6.2375703 4.6873169 7.8542528 8.5990515
7.6914577 5.3791451 6.9925556 7.4895177 6.1297550 7.7132540 8.0317335 6.2991872 4.7402945 7.8652596 8.7401285
7.7576694 5.4133654 7.0131068 7.6704459 6.1003385 7.6699862 8.0846033 6.3707495 4.9080768 7.8756409 8.9057388
7.5491762 5.3197646 7.0549974 7.6750512 6.1416111 7.7801633 7.9823217 6.2908711 5.0622220 7.8509774 8.9120359
7.5432210 5.2360849 7.0924106 7.4592385 6.1745167 7.8594823 8.0241814 6.3062797 5.0744095 7.8425593 8.9478216
7.5207744 5.2572784 7.1504979 7.3168783 6.2132373 7.7309222 7.9533401 6.3194160 5.0584531 7.7388382 8.9144020
7.3814397 5.3005805 7.1255169 7.3130932 6.2833071 7.6957111 7.9776902 6.2343092 5.0776834 7.5729012 8.8720369
7.3065681 5.3422890 7.0988293 7.2751307 6.2046304 7.5838804 7.9620552 6.1313124 5.1383038 7.4687448 8.8610573
7.3325672 5.3118000 7.1815252 7.3409114 6.2410865 7.5159650 7.9338102 6.1105757 5.1091042 7.4339490 8.8518000
7.4222074 5.2965264 7.2658525 7.3717990 6.2347188 7.3963513 7.8814130 6.0988660 5.1344953 7.3963881 8.6945810
7.3795800 5.3124890 7.4549866 7.2976069 6.2515006 7.3208742 7.8634119 6.1382976 5.0592504 7.3898935 8.6582813
7.4548597 5.2776165 7.5540376 7.3015614 6.2632837 7.3411899 7.7354279 6.1574111 4.9640088 7.3422232 8.6002445
7.3902030 5.1844201 7.7637324 7.3232226 6.2514477 7.3334770 7.6783586 6.1964993 4.8872161 7.3625650 8.7085238
7.5909743 5.2897172 7.9182215 7.4119792 6.2124124 7.3660669 7.7353010 6.1726103 4.9404674 7.4491992 8.7446184
7.5571489 5.3037028 7.9137869 7.4681764 6.0749321 7.3322730 7.6746750 6.0949950 4.9933352 7.4548798 8.8575907
7.5826669 5.2794065 8.0031948 7.5651550 6.0776954 7.2167149 7.6561813 6.0669632 4.9882545 7.5188317 8.6986132
7.5928454 5.3124743 7.9447942 7.5316472 5.9715238 7.1233501 7.7739258 6.1437168 5.0918827 7.4539409 8.6563663
7.5134478 5.3023190 7.8556442 7.5914235 5.9351807 7.1697960 7.7039914 6.2025480 5.1666565 7.5912933 8.6157436
7.2894268 5.2075014 7.8802552 7.5266242 5.8667097 7.1147995 7.7210383 6.2628331 5.0587826 7.6510172 8.6867390
7.2853360 5.3217707 7.8047118 7.5985622 5.8960567 7.1708832 7.5657125 6.3123298 5.1631789 7.7082987 8.7027006
7.1895661 5.3165636 7.7469029 7.6700521 5.8695035 7.1441045 7.5696831 6.2528958 5.1852531 7.7744765 8.6310301
7.1984491 5.3593454 7.7174125 7.6818109 5.9353232 7.2345333 7.6133895 6.2690501 5.2532606 7.7165074 8.5104494
7.1628361 5.3055315 7.6411986 7.6762338 6.0610952 7.2379417 7.6334586 6.3523479 5.2783036 7.6972685 8.4763298
7.0649242 5.3745213 7.4781852 7.6517982 6.0595021 7.2434540 7.6486769 6.3360529 5.2665858 7.6391077 8.4197865
7.0394344 5.3482633 7.4352069 7.5734115 6.1267953 7.2589650 7.7714052 6.3619452 5.1873064 7.7157626 8.3501129
6.9972129 5.2582645 7.4285455 7.4302826 6.0860362 7.2093081 7.9410100 6.4058361 5.0963411 7.7902498 8.3326664
7.1852074 5.3152499 7.5286527 7.5004354 6.1758528 7.1704388 7.8582497 6.4945631 5.0503917 7.6208096 8.1799021
7.2311749 5.2385316 7.6664381 7.5403495 6.3002329 7.0670147 7.8812180 6.4498501 5.0520959 7.5828838 8.1708841
7.3414464 5.2868738 7.7061038 7.5124726 6.2968836 6.9843373 7.9688401 6.5332832 5.0320954 7.5018258 8.3042507
7.4456491 5.4239106 7.6541753 7.5435228 6.1961212 7.0582666 7.9342427 6.6132712 5.0687742 7.5825062 8.2456102
7.4005818 5.4470563 7.6453714 7.5628400 6.0676394 7.1391306 8.0393610 6.6989727 5.0485473 7.6150684 8.1419153
7.3306971 5.3759937 7.4679017 7.6620965 6.1090636 7.1188884 8.1698389 6.8592772 5.0931559 7.6293435 8.1329603
7.3633752 5.2913866 7.4573107 7.7480927 6.0364523 7.1680150 7.9836197 6.7925005 5.0595341 7.6324191 8.0250111
7.3000374 5.2663903 7.3646994 7.8201742 6.1035748 7.2935343 8.0488291 6.7475300 5.0019670 7.5638967 7.9668756
7.2950463 5.3200374 7.3216929 7.8898406 6.0154328 7.3293009 8.0395203 6.5331225 4.9845796 7.6744437 7.9238667
7.3417878 5.1500239 7.2957211 7.8681273 6.0230088 7.2790346 8.1025248 6.4952006 5.0040598 7.6135373 7.9543743
7.3673162 5.1336837 7.2311745 7.8659663 5.8881412 7.2853737 8.0060987 6.3340902 4.9952822 7.7165537 7.9598641
7.4359956 5.0122623 7.2883105 7.7675452 5.8032479 7.2832828 8.0410805 6.1130633 5.0565028 7.7453475 7.9590883
7.3444142 4.8949866 7.2295141 7.6793475 5.7677102 7.3357844 8.0500231 5.9228587 5.1560693 7.8234839 7.9616218
7.3048229 4.7949133 7.2563519 7.4832039 5.7484231 7.3532572 8.1327906 5.9637508 5.1008997 7.9225826 7.8836932
7.2577057 4.8048725 7.4407177 7.4472785 5.7813282 7.2027016 7.9893870 5.8740153 5.1801682 8.0322485 8.0785398
7.2848625 4.8285837 7.4252739 7.4473042 5.8545547 7.2330561 8.0012741 5.8819842 5.2230124 8.2375135 8.0310106
7.2531419 4.8056312 7.4983463 7.3377094 5.9218431 7.2049785 7.9699340 5.8941164 5.2688174 8.3746204 8.0235014
7.2590566 4.9058766 7.3227696 7.2982707 5.9921751 7.3170986 7.8917460 5.9301424 5.2046213 8.4664440 8.1109924
7.2650928 4.9026251 7.3471403 7.3427210 6.0707951 7.2656231 7.8430181 6.0348430 5.1209612 8.5207434 8.1628237
7.4152355 4.9967647 7.2337961 7.2726235 6.0818248 7.2910247 7.8624406 6.0792603 5.1126747 8.5636101 8.1212511
7.3552995 4.8626413 7.2626538 7.1827168 6.0211072 7.3037066 7.9809980 5.9329576 5.1273751 8.6335316 8.0517759
7.3604012 4.8943424 7.1842823 7.1844878 6.0836391 7.3110347 7.9774914 6.0203853 5.2076073 8.6498404 7.9536676
7.3453121 4.9691010 7.1322083 7.1602960 6.0761790 7.2697873 7.9533892 5.9808140 5.1744556 8.8056231 7.8991990
7.3572526 5.0634494 7.0855732 7.0062804 6.1852980 7.1934805 7.8214188 5.9338861 5.1743784 8.7561989 7.7358966
7.3741865 5.1637936 7.0779138 6.9413996 6.2456465 7.1094170 7.7530255 5.9164925 5.2745690 8.7092772 7.6991086
7.3569012 5.1991215 7.1065459 6.8934703 6.2512817 7.0741682 7.7536259 6.0742211 5.3234324 8.6983376 7.6047292
7.3491778 5.2352076 7.2173095 6.8124256 6.2962132 6.9662266 7.8456693 6.0818148 5.3760366 8.6221514 7.5800171
7.3635926 5.2331100 7.1585536 6.7749262 6.3347201 6.9016356 7.8120112 6.0587378 5.3899856 8.6162558 7.4074879
7.3602486 5.1703072 7.2325115 6.7093616 6.4455595 6.9273453 7.7987752 6.2190890 5.5018945 8.7345142 7.5036898
7.3541369 5.2803082 7.2996659 6.7365346 6.3598557 6.8569150 7.7136626 6.1712246 5.4074879 8.7183847 7.5702648
7.4272051 5.2650423 7.2561455 6.5881834 6.3793693 6.9264040 7.7221379 6.1885629 5.4801846 8.5510931 7.7111564
7.3661194 5.2900457 7.3228188 6.4498396 6.3194199 6.9547310 7.7400775 6.2416096 5.4817514 8.3894625 7.7985983
7.3587661 5.2261186 7.3666668 6.3605976 6.2678256 6.9455347 7.8296533 6.1290398 5.4614325 8.3506632 7.9417176
7.3982048 5.2186418 7.3947840 6.2153683 6.3206911 6.7870049 7.8155479 6.1618762 5.5176105 8.3447514 8.0627365
7.4678583 5.2574553 7.3780208 6.0669932 6.3455815 6.8524866 7.7323723 6.1903095 5.3168125 8.4037390 8.0784054
7.4643178 5.3669524 7.3781772 5.9937229 6.2452559 6.9561949 7.8356781 6.1012082 5.1648560 8.5150852 8.0066547
7.4785886 5.5500345 7.4214749 5.8994756 6.2127576 7.0290599 7.9229693 6.0823560 4.9941130 8.5112324 8.0104113
7.4687796 5.5831118 7.7250342 6.0134573 6.3046861 7.0065188 7.9370294 6.0128446 4.8881989 8.5343332 8.1221714
7.4191985 5.4463520 7.7000055 6.0881672 6.3538547 7.0528164 8.0355225 5.9026470 4.7723570 8.3747072 8.0451145
7.3818254 5.3024640 7.7340517 6.0552664 6.4413857 6.9327426 8.0439281 5.9155612 4.5789676 8.3503351 8.1527376
7.4144583 5.2721806 7.7149649 6.0214367 6.4231019 6.8415127 8.1242819 5.8695273 4.6070819 8.4160461 8.0767851
7.3296485 5.3036461 7.7382994 6.2112331 6.3899741 6.8797150 8.0458994 5.8397031 4.5967259 8.5756140 8.1492548
7.3092337 5.3392563 7.6970563 6.3400960 6.3325486 6.8690886 8.1247454 5.7635698 4.6476727 8.7120895 8.2767153
7.3428278 5.3946433 7.6936646 6.4258623 6.2914414 6.8263559 8.1242371 5.5414348 4.6268673 8.6416798 8.3384418
7.4478474 5.3856959 7.6766877 6.4972134 6.3637309 6.8325706 8.0321217 5.3892436 4.7373800 8.6599941 8.3630104
7.3947463 5.4302230 7.6230707 6.5231385 6.4754763 6.8493280 8.1286049 5.2943053 4.8710299 8.6624556 8.5091381
7.2909279 5.3811641 7.5787277 6.5334854 6.6425924 6.9705076 8.1689997 5.3317699 4.9553108 8.5790234 8.6738720
7.2773647 5.4172897 7.5916681 6.5270753 6.5925484 7.0594225 8.1800566 5.3042870 5.0118580 8.5820684 8.7661180
7.3660693 5.5048733 7.5421648 6.5496535 6.6283212 7.1525502 8.1080275 5.2787652 5.2036438 8.6179333 8.7288971
7.5154762 5.6091061 7.5732121 6.6371703 6.5721579 7.2417669 7.9974780 5.2820449 5.2669153 8.7277117 8.6294250
7.5884409 5.6450005 7.5735698 6.8381472 6.5625381 7.2754250 8.1334906 5.2546439 5.2906942 8.6965818 8.6817722
7.6204572 5.6633744 7.4806972 6.8880453 6.5971169 7.3002710 8.1615629 5.2412767 5.1730003 8.7032175 8.6870050
7.6223955 5.6430879 7.6005764 6.8566279 6.5455136 7.3055568 8.1218719 5.2976208 5.0985785 8.6207066 8.7950449
7.6303258 5.6522894 7.6781354 6.8354006 6.4359717 7.3185225 8.1512642 5.1750998 5.0321293 8.6201658 8.8887167
7.6447983 5.5377688 7.6534848 6.9457731 6.3363872 7.4239106 8.1414137 5.2190771 5.0160270 8.6887512 8.8307896
7.6208720 5.6510901 7.6181598 6.9535918 6.3187561 7.3686166 8.1604452 5.2196374 5.0623698 8.5945835 8.8473768
7.6482868 5.6445098 7.5801301 7.0622926 6.2559285 7.3486090 8.1757288 5.1522794 4.9940634 8.5151548 8.7306099
7.6381583 5.6745763 7.4448433 7.0820231 6.1767387 7.2814465 8.1427889 5.2598457 4.9968395 8.4508467 8.7438459
7.6839123 5.5997725 7.5452437 7.1528401 6.2233500 7.3703122 8.1754923 5.0823898 5.0389247 8.3214989 8.6867266
7.7150521 5.7296453 7.6103277 7.2046089 6.1668692 7.4142518 8.2379818 5.1301179 5.0544424 8.1615229 8.6530981
7.5550623 5.7759356 7.5705090 7.3588867 6.1283379 7.3620410 8.1526155 5.0924716 5.1246085 8.1161737 8.7620506
7.4780250 5.6915793 7.5449400 7.3919654 6.0964684 7.3690186 8.1281071 5.1881657 5.0359793 8.0825148 8.7511139
7.4077244 5.7286658 7.5294776 7.4608793 6.0019011 7.4177432 8.0174837 5.2102742 5.0128517 8.0766916 8.7977123
7.3627768 5.8262410 7.4711504 7.4574232 6.0248966 7.4356537 8.0261335 5.2743125 5.0064311 7.9061093 8.9442110
7.4967556 5.8245497 7.3458681 7.5136662 6.0501194 7.4368839 7.9928355 5.4283266 5.0179267 7.8693771 8.8785448
7.7147551 5.8163977 7.3909631 7.5021691 6.1636229 7.3610525 7.9866476 5.4452858 4.9882979 7.8767180 8.8326416
7.7619781 5.7793627 7.2660704 7.5492358 6.1502538 7.3515644 8.1023550 5.5060325 4.8581405 7.9616542 8.7543488
7.8139238 5.8477836 7.2614660 7.4695749 6.0450001 7.4439712 8.1719828 5.4619737 4.8400664 7.9885807 8.7184830
7.7675428 5.8526745 7.2617202 7.4658413 6.0685544 7.5506220 8.1690979 5.5357633 4.8075991 7.9741297 8.7505198
7.8411584 5.8598642 7.2164927 7.4926710 6.0942898 7.5333471 8.1674700 5.6391315 4.7900939 8.0437756 8.6880713
7.8517065 5.8831849 7.1915240 7.5779090 6.1082573 7.6234689 8.2495813 5.6979952 4.8267455 8.0964680 8.6925669
7.7396412 5.9116859 7.2700872 7.5793352 6.2618213 7.5731311 8.1512327 5.7404165 4.8046250 8.1428289 8.6370296
7.7679796 5.9038954 7.2821107 7.7215247 6.2166424 7.6248727 8.0659647 5.7075515 4.7129307 8.2197256 8.5927305
7.7225604 5.8161073 7.2895336 7.7245178 6.2536073 7.6364059 8.0182152 5.7677188 4.5752058 8.2662058 8.5411091
7.7040706 5.8226619 7.2504101 7.6230168 6.2322025 7.5787482 7.8915820 5.7514548 4.4685903 8.3339357 8.4803429
7.8005476 5.6535444 7.2907333 7.6687026 6.1432037 7.5513215 7.8190589 5.7267780 4.4114122 8.3655615 8.3697567
7.8290601 5.6900449 7.2991557 7.6709442 6.0946603 7.5178709 7.6709566 5.7741017 4.2323465 8.3959093 8.2660770
7.8339725 5.7051568 7.2345481 7.6564069 6.2133179 7.4823694 7.6292663 5.8272309 4.3089747 8.3478956 8.2863417
7.8604355 5.7671566 7.2623487 7.5662732 6.3580270 7.3667765 7.5973282 5.7475753 4.3760676 8.3961039 8.3047619
7.8403611 5.8241763 7.2481260 7.6153178 6.4220743 7.3016047 7.5371671 5.7669463 4.4009309 8.3822927 8.3216295
7.8761287 5.7632799 7.3023725 7.6417217 6.4757724 7.3571939 7.6073480 5.8462811 4.3279705 8.3218117 8.3668795
7.9433913 5.7057543 7.1847291 7.6256504 6.4562259 7.3977218 7.5232625 5.9129863 4.2048545 8.3491144 8.3390884
7.9603858 5.7537870 7.1800857 7.4437127 6.5640888 7.4321237 7.5052047 5.9709210 4.0876231 8.3494339 8.3239098
8.0314274 5.7966471 7.0693502 7.4182391 6.5511804 7.4423413 7.5181203 5.9058065 4.0480165 8.3709755 8.2535477
8.0554457 5.7308450 7.0161710 7.2735257 6.4810424 7.4840865 7.5986667 5.7940063 4.0170226 8.3236485 8.2175980
8.0311079 5.6541843 7.0088139 7.1678143 6.3588161 7.4708829 7.6648879 5.7167864 4.0469823 8.4125929 8.2380438
7.9450231 5.6964216 7.0276723 7.0578980 6.3772588 7.4572444 7.7087760 5.6752725 4.0252843 8.3822355 8.2700510
7.9466529 5.6407638 7.0896082 6.9619961 6.3668890 7.4443898 7.8132591 5.6625814 3.9776955 8.4144096 8.2390795
7.8870616 5.6049824 7.1208382 6.9400749 6.3609061 7.5329728 7.8744960 5.6393557 3.8269916 8.3227348 8.3360224
7.8564930 5.6103387 7.1831608 6.8770909 6.2853198 7.5658951 7.8649249 5.7209921 3.7446580 8.2076130 8.4269657
7.7947226 5.4989944 7.1534081 6.8522925 6.1802492 7.6162128 7.9743409 5.6291041 3.7109551 8.1955910 8.5142832
7.7297182 5.5756679 7.1330805 6.9199581 6.2047582 7.6365919 7.9617043 5.7528410 3.7817593 8.2142754 8.5283785
7.7251229 5.5927205 7.2335544 6.9631300 6.2368507 7.7392755 7.8809080 5.6826501 3.7759807 8.0521555 8.6224194
7.7632699 5.6138535 7.2975488 7.0162215 6.2567544 7.6554279 7.9258490 5.6193061 3.8194473 8.1507158 8.7474871
7.7747564 5.5524216 7.3988581 7.0500340 6.2288184 7.6529379 7.9553547 5.4558325 3.9075396 8.1681614 8.7016973
7.9446497 5.5323381 7.5433016 7.1445770 6.2661295 7.7128563 7.9445620 5.4348974 3.9394801 8.0945635 8.6642332
7.9693060 5.5179701 7.6083350 7.1873231 6.2377114 7.5947881 7.9548812 5.4022889 3.9353857 8.0477104 8.6413631
7.9377294 5.5444269 7.6349025 7.2613678 6.2565064 7.6896367 7.9290152 5.3183255 3.9703059 7.9579911 8.7101784
7.9786162 5.6264801 7.5932188 7.3347263 6.2141871 7.5791993 7.8791537 5.2651286 3.9731154 7.8859620 8.5723896
7.9711447 5.7112231 7.5455546 7.4308944 6.1666093 7.6425548 7.8854694 5.1269398 3.8920355 7.7330041 8.5046864
7.9189854 5.6446648 7.5553036 7.4772739 6.0825539 7.6067610 7.7970753 5.2177048 3.9697506 7.7792130 8.4416037
8.0114193 5.5608659 7.6996827 7.5773811 6.0277729 7.4482641 7.7695775 5.2046199 3.9485860 7.7402501 8.3575163
8.0082045 5.5908608 7.8364458 7.6298523 6.0680180 7.5152435 7.7953763 5.2302399 3.8567481 7.7636828 8.4892435
8.0028839 5.5779037 7.9026523 7.6041408 5.9637647 7.4076495 7.7477694 5.3339100 3.8343697 7.7376714 8.5177479
8.0338516 5.6070852 7.9375706 7.4875979 6.0652995 7.5160217 7.8011379 5.3976898 3.7344096 7.7253556 8.5637522
8.0101833 5.4993162 8.0482426 7.5108628 6.1040716 7.5699458 7.7626390 5.4116178 3.6798763 7.8541641 8.5729818
7.9379010 5.4986134 8.0307369 7.3943973 6.0551639 7.6775994 7.7942038 5.4134235 3.6016364 7.8547249 8.6411314
7.9657559 5.6105080 7.9909720 7.2806196 6.0772085 7.6133471 7.7486243 5.3719330 3.5330219 7.7543888 8.6560030
7.9692545 5.7249808 7.9184589 7.2931490 6.0640988 7.5833149 7.6412516 5.4395003 3.5391178 7.7882252 8.5838699
7.8802762 5.8739910 7.9633207 7.1754446 6.1542630 7.6776586 7.5630989 5.3399820 3.5404453 7.7282925 8.5737181
7.9626541 5.9417524 7.8625588 7.2821488 6.2075305 7.6742435 7.6899347 5.4449005 3.6411610 7.7854080 8.6411314
7.8468361 5.9779830 7.8429933 7.3136678 6.2115993 7.7309227 7.8111086 5.5695629 3.6351836 7.7636633 8.6838732
7.9085212 5.9902596 7.7631555 7.3317924 6.1161404 7.6827531 7.8396645 5.6323781 3.7289715 7.7582684 8.5905037
7.7942333 6.0524673 7.6668167 7.3773050 6.0634923 7.6713276 7.8892798 5.6369691 3.7640572 7.7516623 8.6074705
7.8933177 6.0108790 7.5450592 7.4125438 6.1130056 7.7107773 7.8703203 5.5935636 3.8591428 7.7370148 8.6406193
7.9385219 6.0661879 7.5965538 7.4778261 6.1449103 7.6720695 7.7995505 5.6744599 3.8209281 7.6917129 8.6732655
7.9102068 5.9373045 7.5624943 7.5451632 6.1422033 7.7008801 7.7288074 5.7678075 3.8437607 7.5022869 8.6989441
8.0021801 5.9636617 7.6204743 7.4649200 6.0809064 7.6763034 7.6791487 5.9148169 3.8828571 7.4485292 8.6892786
7.9681945 5.9445019 7.6832891 7.4555464 6.0208044 7.5446076 7.5105619 5.9622431 3.8513637 7.4165559 8.7227602
8.0324383 5.8160720 7.8107529 7.5051827 6.0137625 7.5460634 7.4473767 5.9436049 3.9135535 7.4417133 8.7428274
7.9988799 5.8443184 7.7752509 7.4736776 5.9299679 7.5820823 7.4128571 5.8769836 3.7393010 7.4590955 8.7193413
7.9561820 5.7659192 7.7217340 7.3611798 5.8977118 7.5821614 7.3068175 5.8242602 3.7615719 7.5305595 8.8024349
7.9114785 5.6952825 7.5921578 7.3924708 5.8766365 7.5614862 7.3608618 5.8181844 3.6059566 7.5614343 8.7406244
7.9216528 5.7129827 7.6952157 7.5243101 5.9236946 7.5182295 7.3427644 5.8464637 3.6389923 7.5657310 8.7772360
7.9740448 5.6680684 7.7455540 7.6531644 5.9882555 7.4229078 7.3545289 6.0461569 3.6934676 7.6038918 8.8506994
8.0689840 5.7205963 7.6487079 7.7358031 6.1196532 7.2894936 7.3570046 6.0871215 3.7469144 7.5845470 8.8540592
8.1097937 5.7045722 7.5239449 7.7627621 6.1357489 7.2309613 7.5231838 6.1290164 3.7281134 7.5441504 8.9597540
8.1490383 5.6066818 7.4781260 7.7953167 6.0821877 7.2311997 7.5791216 6.1280632 3.7657802 7.5983706 8.8949471
8.1593151 5.5535765 7.5421524 7.8127770 6.0341144 7.3678226 7.6196012 6.0728078 3.8625906 7.5511456 8.9955292
8.0886345 5.5774446 7.5534987 7.7727518 5.9836807 7.3926010 7.5678763 6.1963186 3.7541356 7.5072751 8.8809633
8.0203991 5.6668673 7.4652247 7.7544150 6.0932956 7.4065871 7.7267447 6.2901864 3.6818576 7.4352889 9.0046110
7.8649769 5.7773252 7.5480309 7.7461305 6.1323891 7.4665813 7.6820340 6.3144064 3.4798892 7.3928747 8.9362240
7.8821759 5.8228407 7.3825431 7.8207011 6.1438689 7.3512249 7.6434021 6.0786214 3.4711039 7.3041582 8.8972206
7.8724666 5.9239297 7.3267236 7.9109325 6.2621350 7.3363395 7.5478663 6.0603538 3.5262191 7.1824760 8.9963703
7.7884922 5.9071245 7.2164674 7.9702168 6.3157001 7.4177384 7.5425124 6.0469613 3.5252187 7.2220817 9.0228338
7.7804465 5.8190274 7.0786228 8.0244064 6.3236833 7.4606867 7.4340229 6.0259838 3.5094054 7.2219090 9.0700502
7.7327790 5.8117638 7.0876141 7.9319992 6.3395085 7.4147124 7.4535589 6.0253186 3.5865734 7.2706394 9.1516218
7.7229781 5.7192931 7.0796328 7.8347669 6.2826347 7.5221624 7.5039911 5.9624081 3.4830799 7.2196722 9.1235437
7.7229862 5.6268210 6.9965034 7.8568797 6.1225872 7.6057615 7.3579288 6.0214233 3.4905622 7.1280999 9.1048450
7.7443576 5.5816727 6.9772587 7.9794292 6.0846615 7.5358624 7.2782135 6.1496081 3.4324007 7.0620060 9.0575523
7.7060318 5.5530047 7.0240412 8.1077433 6.0660315 7.5282912 7.2517157 6.1705813 3.4462147 7.0676746 9.0853930
7.6625433 5.6471901 7.1066785 8.1299610 5.9103231 7.4546494 7.1536789 6.1578941 3.3866446 7.2303195 9.0343781
7.8022413 5.7683744 7.1726894 8.1903048 5.8084922 7.4459205 7.1754532 6.1879101 3.3382576 7.2833037 9.0737495
7.8508353 5.7153320 7.2468352 8.2211246 5.8191137 7.4374213 7.2081175 6.2066870 3.3112786 7.3414297 8.9510145
7.8071365 5.7426767 7.3342929 8.2301655 5.8731108 7.4699955 7.1224828 6.0953412 3.4034081 7.4426589 8.8972082
7.7925415 5.8179193 7.4003601 8.1581497 5.8672380 7.4979057 7.1630697 5.9892917 3.4378984 7.4219866 8.7519283
7.8054290 5.9569936 7.2608485 8.0865679 5.9104390 7.4822512 7.2080402 5.9555073 3.4946887 7.3102531 8.8361912
7.7410359 6.0678997 7.3367662 8.0392494 6.0190821 7.4949231 7.2526560 5.8760476 3.5228281 7.2551394 8.8827791
7.7027874 6.1420965 7.5159278 7.9415717 6.0957775 7.5506191 7.1705685 5.7058091 3.6396201 7.3215551 8.9279118
7.7068405 6.1416678 7.4074044 7.9378147 5.9871283 7.6471453 7.2464666 5.6803808 3.6362324 7.3638558 8.8706570
7.9483829 6.0606318 7.3206205 7.8831563 6.0024509 7.5468426 7.2485919 5.7047439 3.5942943 7.3894110 8.8319359
7.9277339 6.0476241 7.3612094 7.8541150 6.1053119 7.4686742 7.3358788 5.7565961 3.7133255 7.2911763 8.8050385
8.0248814 6.0116215 7.3406940 7.8337383 6.0800700 7.4986258 7.4704547 5.8686852 3.7110093 7.2710366 8.6893015
8.0445614 6.0169525 7.4373450 7.9589462 6.1593485 7.4824953 7.5602708 5.7903714 3.7483861 7.2663360 8.7106781
8.0627155 6.0360179 7.5098882 7.9343653 6.2557406 7.4118900 7.6670675 5.8292513 3.6353822 7.2749653 8.7105331
8.0985546 6.0109959 7.5433626 7.9511523 6.1438494 7.4537039 7.7266068 5.8645029 3.5982838 7.3212199 8.7903433
8.1394320 6.0955253 7.5810881 7.7942047 6.2137971 7.4029655 7.7284565 5.7982688 3.5103052 7.2972965 8.7252178
8.1046934 6.0542207 7.6170487 7.7498326 6.2038984 7.3481388 7.6376843 5.8311696 3.5421157 7.2445788 8.7847853
8.0398989 6.0532589 7.5109286 7.7383385 6.3018336 7.3817110 7.5350318 5.8228765 3.5802388 7.1868024 8.8500443
7.9458876 6.0041647 7.4627886 7.7473712 6.2312036 7.3493772 7.5217199 5.8454032 3.5402896 7.2414083 8.8659725
7.9799633 6.0212183 7.4729915 7.7192769 6.1534834 7.3633523 7.6930103 5.7825832 3.6642196 7.2458320 8.8635836
8.0145350 5.9689732 7.5853963 7.7435527 6.2018461 7.3970008 7.6675940 5.8148918 3.5816202 7.2664871 8.8292341
8.0690975 5.9640374 7.5405264 7.6507316 6.2305751 7.4496613 7.6283040 5.8727021 3.6227183 7.3614740 8.8520374
8.0551329 6.0124292 7.6397667 7.6109123 6.3477883 7.4701481 7.6514354 5.9131789 3.5530570 7.2789049 8.7834167
7.9607987 5.9673395 7.6521459 7.4745860 6.3286662 7.6103759 7.6954718 5.9063458 3.5258281 7.2363858 8.7300234
7.8848481 5.9067578 7.6315188 7.5844040 6.3477507 7.6146188 7.7983985 5.9288769 3.5782444 7.1735992 8.7491112
7.7038879 5.8934064 7.6842260 7.6044378 6.4761848 7.6758871 7.8598785 5.9144945 3.5779727 7.1831632 8.7595711
7.7320004 5.9321218 7.7223606 7.7434402 6.3540649 7.7140074 7.9639506 5.8608656 3.6457183 7.2158594 8.6163092
7.8568854 5.9661989 7.7664919 7.8086171 6.2636957 7.8024483 8.0829229 6.0628452 3.7750173 7.1695290 8.4915571
7.8764024 5.9403701 7.9420037 7.7915192 6.2416558 7.7813134 8.0083809 6.0535998 3.7390356 7.1517015 8.2727137
7.8349719 5.9314399 7.8716211 7.7550101 6.3747010 7.7586422 7.9873657 6.1695886 3.5931406 7.1608429 8.2555447
7.8777528 5.9543400 7.9548368 7.7729335 6.4033465 7.7212410 7.8673315 6.0121498 3.6737654 7.1587996 8.3810072
8.0501099 6.0287499 7.9624267 7.5509753 6.4630971 7.7312193 7.9258304 6.0217452 3.6725044 7.0653634 8.5202703
8.0141106 6.3216920 7.9217062 7.4397454 6.5030417 7.7255130 7.7665286 5.8625917 3.6773655 7.1349916 8.5687618
7.9883552 6.3712373 7.9435902 7.4116035 6.4778686 7.8604054 7.7148380 5.8185081 3.7623086 7.0420833 8.7494574
7.8523421 6.3577743 7.9698071 7.4203801 6.4912171 7.8282452 7.7797594 5.8322482 3.7482803 6.9889822 8.8436785
7.7748475 6.3971438 7.9068942 7.3279719 6.4757824 7.8689647 7.7775784 5.8942909 3.7022257 7.0156436 8.6721992
7.7391906 6.4207220 8.0755205 7.3167543 6.4334221 7.8846436 7.7284880 5.8857484 3.7647645 7.0747256 8.6464911
7.7368002 6.3708005 7.9802580 7.3703880 6.4653258 7.9964175 7.6774168 5.8270178 3.7455440 7.0525050 8.6971045
7.7791319 6.3356643 7.8280330 7.2952070 6.4132953 8.1091757 7.7224340 5.9663844 3.7745647 6.9230356 8.6901503
7.7231755 6.2983432 7.6993313 7.4395871 6.3651514 8.1345282 7.7393136 5.9570107 3.6541910 7.0233421 8.8191090
7.7142706 6.2572656 7.6541409 7.4394221 6.2627187 8.0894136 7.7518315 5.8298430 3.6442294 7.1234455 8.8690186
7.6936431 6.2308764 7.5447431 7.3548193 6.1605444 8.1203022 7.6245384 5.8993444 3.6510470 7.1519651 8.9207439
7.7737274 6.2142663 7.4645815 7.4138765 6.0002713 8.1537991 7.5543375 5.8788319 3.6215506 7.1758189 8.8524294
7.8011594 6.2264404 7.4544144 7.3730016 5.9497647 8.1256590 7.5283246 5.8225613 3.6387119 7.2278609 8.8807163
7.7672291 6.2142653 7.3149467 7.4272723 5.8611131 8.1306353 7.4637427 5.6458979 3.6439207 7.3802767 8.8739882
7.6542397 6.2558880 7.2439108 7.3751745 5.8384795 8.1022739 7.4475908 5.5635366 3.7402358 7.4002233 8.9296379
7.5860043 6.2482185 7.2467256 7.3330250 5.7785277 8.0382376 7.3766317 5.6360326 3.7972150 7.5625906 8.8165321
7.4945397 6.1870165 7.2650428 7.3398547 5.8129878 7.9865642 7.3176417 5.6579461 3.7058744 7.7223806 8.7072744
7.6491017 6.1639047 7.1195517 7.2397366 5.7974224 8.0008163 7.3435326 5.6466184 3.6783452 7.8492942 8.6052589
7.7612534 6.2301512 7.1258016 7.2781100 5.8770094 8.0118046 7.2655706 5.5010042 3.6910243 7.9589577 8.6600266
7.7866106 6.2006965 7.0895410 7.1909122 5.7652478 8.0909624 7.2038484 5.4394679 3.6714740 7.9756351 8.7754946
7.9085894 6.0550041 7.2708192 7.1643128 5.8314328 8.0609903 7.1032710 5.3623071 3.7332270 7.9596958 8.8293056
8.0496244 6.0696788 7.4122243 7.1240821 5.8278832 8.0785303 7.1452932 5.3309603 3.6035867 8.0184097 8.8636169
8.0817413 5.9508710 7.4855499 7.0883021 5.9043531 8.0196381 7.1379614 5.3572965 3.6275842 8.0869722 8.8838615
8.1101408 6.0233097 7.5095620 7.1144485 5.8288555 8.0811539 7.0955014 5.3002839 3.6945379 8.1891022 8.8134260
8.1456118 5.9524055 7.5533342 7.1451139 5.8893747 8.1564636 7.0593810 5.4064426 3.6299791 8.1405554 8.6682549
8.1544704 5.9039903 7.7085028 7.0348125 5.8360386 8.1169405 7.1076326 5.3475938 3.5741520 8.0897408 8.5794134
8.1295776 5.7399845 7.8275561 6.9338117 5.8931913 8.1692371 7.2000508 5.3297110 3.5824084 8.0103865 8.4962034
8.0983553 5.6830254 7.8372564 6.8359051 5.8664331 8.1905479 7.1822844 5.3809094 3.7081850 7.9298596 8.3807049
7.9945321 5.5937676 7.8642354 6.9014001 6.0454774 8.1352901 7.1599059 5.3514538 3.7242880 7.9518976 8.3391600
8.0440531 5.4906430 7.7753277 6.9937730 6.0183444 8.0717316 7.1629920 5.4166665 3.6540101 7.9718966 8.1358843
7.9493837 5.5286617 7.6734099 6.9942670 5.9703074 7.9830747 7.1538711 5.4736295 3.5797527 7.9237218 8.1247873
7.9739828 5.5861926 7.5451450 6.9910183 5.9692745 7.9102712 7.0271935 5.3559017 3.4686892 7.8963485 8.0098009
7.9174252 5.5665779 7.4844918 6.9141426 6.0282574 7.8542328 7.1553717 5.2857208 3.5083492 7.8430519 7.9431758
7.9164891 5.5487881 7.5676370 6.8603406 6.1080589 7.8558078 7.2628088 5.2823009 3.4565189 7.8150864 7.9658232
7.9249239 5.5692215 7.6004839 6.9949803 6.1034241 7.8540282 7.3790822 5.1551180 3.4859488 7.7638202 7.9875102
7.9230747 5.5074973 7.5605197 7.0224261 6.1045427 7.8901730 7.4249654 5.1904082 3.6106901 7.6858163 7.9589763
7.9366889 5.5464034 7.5892591 7.1113844 6.1031680 7.9482617 7.4199862 5.1603823 3.6405423 7.7085586 7.9923291
7.9439783 5.5646563 7.6613030 7.1175790 6.0465989 7.9501743 7.4382381 5.1231089 3.6636171 7.7764525 8.0087385
7.8718195 5.5961909 7.6631637 7.2301669 6.0777664 7.9580674 7.5145025 5.0991087 3.7285790 7.8868327 7.9675040
7.8929920 5.4662957 7.6318936 7.2981138 6.0410771 7.9004107 7.6067915 5.1965876 3.6973157 8.0333786 7.7963538
7.8825350 5.3608279 7.6327186 7.4816079 6.0395136 7.7246013 7.5695133 5.2233005 3.7476885 8.0737658 7.7703824
7.7661071 5.3048372 7.6059294 7.5925603 6.0324626 7.7723699 7.5257206 5.0715294 3.7640398 8.0817719 7.8461151
7.7878351 5.4244218 7.5188308 7.6299396 5.9843321 7.7338929 7.5621524 5.0284891 3.7461228 8.0434742 7.8531828
7.6161041 5.4720492 7.4814401 7.7928910 6.0105257 7.8422198 7.6579399 5.0584011 3.7245238 8.0180635 7.9438820
7.6655927 5.5188532 7.3359151 7.9214096 5.9831309 7.7059736 7.6486340 5.0153770 3.6501312 8.0242968 7.9512758
7.7447658 5.5340891 7.3149586 7.9880524 5.9014044 7.6483932 7.4909749 5.0758595 3.5264008 8.1107912 7.8558221
7.6543679 5.7008858 7.2402859 8.0810604 5.9512386 7.6550374 7.5155439 5.0971065 3.4563744 8.2196198 7.7682571
7.6649513 5.7244096 7.2674699 8.0714130 6.1168671 7.6846590 7.4387321 5.0676994 3.4367845 8.2540159 7.6028686
7.5555925 5.8385611 7.2196126 8.1780519 6.1465912 7.6656475 7.3677182 5.0670123 3.4775114 8.3233480 7.7238364
7.4698749 5.9477644 7.1427317 8.2012014 6.2730417 7.5994678 7.3281627 5.1332121 3.5103378 8.4444828 7.7383509
7.5697155 6.0048652 7.1780734 8.0984364 6.2339802 7.6055546 7.4426441 5.0735860 3.5107858 8.4215202 7.8233061
7.5257883 6.0463443 7.2021432 8.0333824 6.1923628 7.6114612 7.5660052 5.2219219 3.6436429 8.3844223 8.0109596
7.4920025 6.1357150 7.3761673 7.9904213 6.0620098 7.5090222 7.6783552 5.3841338 3.7318118 8.2953033 8.2168360
7.5669684 6.2360778 7.3958688 7.9990597 6.0401878 7.4010434 7.7045698 5.3353953 3.7632501 8.3077831 8.2761402
7.5608063 6.2801185 7.4170732 8.0704718 5.9456520 7.3903599 7.7329092 5.3570342 3.6987069 8.3112068 8.3447227
7.5292063 6.2165098 7.4189229 8.0382509 5.8628001 7.4221687 7.7124448 5.5049620 3.6427362 8.2860613 8.3813848
7.4970303 6.1406674 7.4327993 8.0692120 5.8094497 7.4398193 7.6965227 5.5642953 3.6171658 8.3174906 8.4171343
7.5223422 6.0300293 7.5533628 8.0359230 5.7752547 7.4261065 7.6063161 5.3989611 3.6307428 8.3811359 8.3220310
7.5930948 5.9354873 7.7244177 8.0814390 5.7141256 7.4057665 7.6223054 5.4663959 3.6034369 8.5015974 8.2066317
7.6898546 5.7063456 7.7004609 8.0290728 5.7120013 7.4163961 7.7104731 5.4340820 3.5974073 8.5330267 8.1360426
7.5649238 5.6925073 7.7490778 7.9908462 5.6587663 7.2870994 7.8050900 5.4489155 3.6328659 8.6134443 8.1164303
7.5474515 5.5171251 7.6887698 7.8658514 5.6625414 7.2601438 7.8865695 5.4471989 3.5903034 8.5253382 8.0888739
7.3969440 5.5072832 7.7429943 7.8873315 5.6432590 7.1723933 7.8589196 5.5264826 3.6824024 8.5600872 7.9501882
7.2402720 5.4401684 7.6566825 7.8939886 5.6835818 7.2409568 7.8166404 5.4997625 3.6574538 8.6349764 7.9616957
7.1208363 5.4989991 7.6399436 7.9742918 5.7090425 7.2834496 7.9131069 5.5634770 3.6042168 8.6313372 8.0133648
7.1319404 5.5185237 7.6926012 8.0768185 5.8397260 7.3635445 7.9582543 5.5357585 3.5200789 8.5914736 8.0504045
7.0208077 5.5420914 7.6464152 8.0219946 5.9687514 7.2757454 7.9397664 5.6228476 3.5658717 8.6278210 8.1067896
7.0164323 5.4465780 7.7156835 8.0335636 6.1422038 7.3337684 7.8980451 5.7704468 3.6272697 8.5478525 8.0856180
6.9726238 5.5264544 7.6665354 7.9151297 6.1399741 7.4184718 7.8926682 5.7980161 3.7353997 8.5001640 8.0952435
7.0794468 5.4544396 7.7537813 7.9250655 6.2176046 7.4345765 7.9180980 5.7552972 3.7247512 8.4777842 8.1232014
7.1652350 5.3282337 7.6845822 7.7613821 6.1600704 7.3474622 7.8237472 5.8886499 3.7244389 8.5725088 8.1237612
7.2470741 5.2437000 7.8039560 7.7930751 6.1630273 7.3857446 7.8811121 5.8380842 3.5848942 8.5822420 8.2140903
7.3060226 5.3405094 7.7247086 7.8411474 6.1571560 7.5510650 7.9200773 5.8335423 3.5135620 8.5984011 8.2765589
7.4037471 5.3231664 7.6883755 7.8872046 6.1008148 7.5674930 7.8953457 5.8823404 3.3459146 8.6006384 8.3126955
7.5587616 5.3802471 7.8553381 7.9084601 6.1437049 7.6217260 7.7791171 5.9240150 3.4020910 8.5022345 8.3612280
7.6572785 5.4649825 7.7071838 7.8995647 6.1385827 7.6520276 7.8105316 5.9014916 3.5506520 8.4820328 8.3776779
7.7083855 5.5258174 7.6826777 7.8302279 6.1539717 7.6958184 7.8327823 5.8691764 3.5505178 8.5667067 8.3834085
7.7213006 5.5254607 7.7443008 7.8455596 6.1777587 7.6958594 7.8587289 5.7715368 3.6256177 8.6180916 8.3470221
7.7588334 5.4654121 7.8169050 7.9151826 6.2120867 7.6213036 7.8744450 5.7807922 3.5849349 8.7580738 8.2264462
7.9162798 5.4846525 7.8099203 7.8274517 6.1749353 7.6177282 7.8975358 5.8075690 3.6707010 8.8265524 8.2118902
7.9218349 5.3159781 7.8445921 7.6814885 6.2788095 7.5264482 7.8895154 5.8120728 3.6021688 8.8565731 8.2449903
7.9186502 5.3954978 7.7116623 7.5100574 6.3944464 7.5184793 7.8615828 5.8236251 3.6370401 8.8984404 8.3164759
8.0814934 5.4173903 7.7870245 7.4209986 6.4206638 7.5993786 7.7977738 5.8399825 3.6055384 8.9134445 8.0908937
8.1113272 5.3998575 7.6836858 7.3282285 6.5186110 7.5974593 7.8001757 5.8421392 3.5860782 8.8825722 7.9041286
8.1819401 5.4133577 7.5420175 7.3940816 6.5388947 7.6065979 7.8878665 5.9763093 3.5985899 8.6663694 7.8323603
8.1175995 5.4895463 7.4427395 7.5094118 6.5149732 7.7542000 7.7849655 5.9445038 3.5927198 8.5873480 7.8927073
8.0992022 5.5076799 7.5290103 7.5851912 6.5280709 7.6876125 7.8796921 5.9368873 3.5751703 8.5558558 7.9478707
8.0574083 5.3838429 7.5990720 7.6274500 6.6655498 7.7735896 7.7887139 5.8608775 3.5832064 8.5613251 7.9844241
8.0163393 5.3910022 7.5942616 7.5813909 6.7241368 7.7884264 7.8609061 5.8774748 3.5719888 8.5058737 8.0683718
7.9970813 5.4150486 7.5881796 7.5968142 6.7215371 7.8765225 7.8091502 5.8413696 3.4313767 8.5471277 8.0420885
7.9593387 5.4518371 7.5340319 7.4715734 6.6900439 7.8183861 7.8229818 5.9449058 3.4106939 8.5118446 8.0859461
7.9216323 5.5284352 7.6059265 7.5194592 6.6843872 7.8621335 7.9184518 5.9658642 3.4205048 8.5531569 8.0626850
7.8488197 5.4602633 7.5493979 7.4778595 6.6301537 7.7030177 7.8460011 5.9197779 3.5205212 8.4367514 8.1092911
7.8148541 5.4858594 7.4381828 7.3470154 6.4287829 7.6049695 7.9572659 5.9640551 3.5408328 8.5076952 8.0884104
7.7272978 5.5287004 7.3168774 7.2965274 6.4768124 7.5068474 7.9751363 5.9107966 3.5104010 8.5320158 8.0272312
7.7464333 5.6065021 7.3123212 7.4155545 6.5631371 7.4499884 7.9635601 5.8141460 3.5869513 8.5089817 8.0170307
7.7503266 5.6418052 7.2253332 7.4468222 6.5462008 7.3478074 8.0034809 5.7944779 3.5436280 8.4753742 8.1068630
7.7344384 5.5603337 7.1771488 7.4737663 6.6243267 7.1877317 8.0517416 5.8076625 3.5811918 8.3525505 8.1233816
7.6873097 5.5957122 7.2484112 7.4588280 6.6757960 7.0783319 8.1424751 5.7544198 3.5336814 8.3101549 8.1068525
7.6366916 5.4994993 7.2924118 7.4681559 6.7378130 7.0536728 8.1538134 5.8194656 3.5659206 8.3029289 8.0653124
7.6308579 5.3612247 7.3242650 7.5369225 6.7616897 7.0831175 8.2429991 5.6984620 3.6330261 8.3347769 7.8989797
7.5121670 5.3360991 7.3798318 7.5473628 6.7597542 7.1520324 8.2233229 5.7620430 3.7115905 8.3443003 7.9135695
7.6736503 5.4660878 7.3447113 7.4498067 6.7987175 7.2795982 8.3819246 5.8648849 3.5753913 8.2513371 7.8094382
7.6268682 5.4816666 7.3779407 7.3540573 6.7726636 7.3175950 8.3406553 5.9218793 3.5204179 8.2373524 7.8082309
7.7608323 5.5233903 7.4593096 7.3861790 6.8449659 7.4041553 8.4405479 5.9937458 3.5452087 8.2946606 7.7298379
7.7131820 5.4689083 7.5689459 7.4035830 6.9259386 7.3809323 8.4425049 6.0963693 3.5099802 8.3335943 7.7902484
7.6780920 5.4967175 7.6575985 7.4551511 6.9897361 7.4166474 8.3507433 6.1178603 3.4423821 8.4133949 7.8032780
7.6608348 5.3918347 7.5786438 7.4876108 6.9310832 7.5497665 8.3433495 6.1158299 3.5856678 8.4343128 7.9672384
7.6811490 5.3290339 7.6132560 7.4070740 6.8897691 7.6493139 8.3819723 5.9472466 3.4458447 8.4407825 7.8908100
7.6548858 5.2977309 7.5633497 7.4581022 6.8116016 7.5887704 8.3944826 5.9656439 3.3457887 8.3409157 8.0687046
7.5796394 5.2841067 7.5480809 7.4983788 6.7643733 7.4927769 8.2936640 5.8708973 3.3529356 8.2736320 8.0792465
7.5337720 5.3308825 7.5272179 7.5661993 6.6075940 7.3194370 8.2457838 5.9129615 3.2908611 8.2917671 8.1154718
7.4026494 5.3154540 7.5882726 7.5850925 6.6711965 7.2208529 8.1287489 5.9317913 3.3057501 8.3084116 8.1604843
7.3911076 5.3197036 7.6116161 7.5349259 6.7732553 7.3918743 7.9171844 5.9278979 3.2164717 8.2855492 8.1902866
7.4650955 5.2942724 7.7150102 7.5447578 6.9004846 7.4186983 7.8834367 5.9026566 3.2559788 8.4767008 8.2699041
7.6311526 5.2452803 7.8081632 7.6047697 6.8906894 7.4568396 7.7662258 5.8894916 3.1077449 8.5490818 8.1836367
7.6743417 5.3802314 7.8444242 7.6059070 6.8390160 7.4460802 7.6742749 5.9501538 3.1324208 8.5202951 8.2622528
7.5721455 5.4050565 7.9138837 7.7060714 6.8096480 7.4355326 7.6164951 5.8937311 3.1563959 8.4355192 8.2763834
7.4369798 5.3535471 7.9550071 7.7473087 6.7390537 7.5151715 7.6265430 5.9790616 3.1865156 8.3878651 8.3504868
7.4158635 5.3059201 7.9496970 7.9150820 6.7218075 7.5710673 7.7611527 6.0423837 3.1140966 8.2756834 8.3265810
7.4795232 5.2776384 7.9528246 7.8973527 6.6455956 7.5612526 7.7424192 6.1257548 3.0609031 8.2289581 8.2341890
7.4647527 5.1703238 7.8918042 7.8389754 6.6649895 7.5387535 7.8376489 6.1194677 3.1748986 8.0491743 8.1958857
7.4114313 5.1351967 7.7174745 7.7363739 6.7294517 7.6318374 7.8440795 6.1140609 3.2255738 8.0420504 8.1835423
7.5160527 5.1573315 7.6506462 7.7023993 6.6149693 7.6149101 7.8375273 6.0561643 3.2581239 7.9849615 8.3351126
7.5038376 5.3049073 7.5749726 7.6754198 6.6099024 7.6418371 7.8324184 6.0677071 3.3054342 7.9718795 8.2942228
7.6192966 5.3635254 7.5550818 7.5832849 6.4832420 7.5425735 7.8677888 6.0213933 3.4134970 8.0045242 8.2808208
7.5430927 5.4131336 7.5744910 7.5660028 6.4450164 7.5828443 7.7911587 6.1333423 3.3939509 7.9555421 8.2521811
7.4338913 5.4890184 7.6128540 7.4654927 6.3865376 7.6206698 7.8165555 6.0693736 3.2808630 7.9860816 8.2888193
7.4134955 5.4627504 7.5640211 7.4894624 6.3865581 7.5950303 7.8009706 6.1357245 3.2191336 7.9782763 8.1882162
7.2608142 5.5771298 7.6727095 7.4853926 6.3651204 7.6721220 7.8662281 6.2358704 3.3291788 8.0319157 8.1313934
7.4067826 5.5160050 7.7713490 7.5183983 6.2676673 7.7606153 7.8394704 6.1646504 3.3041348 8.1079607 7.9599338
7.4631162 5.6186819 7.6754746 7.5609674 6.2253189 7.8950210 7.8995471 6.1665721 3.2098649 8.1034298 7.7981834
7.5356517 5.7385879 7.6071343 7.5856404 6.1858602 7.9247518 7.7823682 6.1972833 3.2305830 8.1961651 7.8152041
7.7627110 5.8280725 7.4743657 7.5877075 6.1124530 7.9924579 7.7643313 6.1944294 3.0689573 8.2210751 7.8780699
7.8494630 5.8181009 7.4611373 7.5072088 6.1549945 7.9819231 7.7946196 6.1453996 3.0736837 8.2742004 7.9688964
8.0154333 5.7245126 7.2971101 7.4211521 6.1171155 8.0626583 7.7510395 5.9818625 3.0465910 8.2612810 8.0739288
8.0691700 5.6037302 7.3717604 7.3605828 6.0112028 7.9796252 7.7742834 5.8987203 2.9678221 8.1083822 8.0632172
8.0398979 5.5532770 7.4223528 7.2321606 5.9376068 7.9832449 7.7963486 5.9285564 2.9744105 8.1431999 8.1026106
8.0714226 5.6031885 7.4480014 7.1582699 5.9518986 7.8788376 7.8596215 5.9661078 2.9322214 8.0627527 8.1822748
8.1092253 5.4805894 7.5613842 7.1394162 5.9751787 7.7928843 7.8492684 5.8792043 3.1086607 7.9681435 8.2664614
8.2414331 5.5512772 7.6003556 7.1632895 6.1553597 7.7604494 7.7813134 5.8685174 3.0886686 7.9612465 8.2673330
8.1550627 5.4738870 7.5020075 7.2755504 6.0930672 7.7541966 7.7652712 5.8172045 3.1072342 7.9978127 8.3493938
8.2782059 5.4116745 7.5140419 7.4328580 6.0065179 7.6424441 7.8386006 5.7687025 3.1759453 7.9168162 8.2403212
8.3281136 5.3671865 7.5428247 7.4603515 6.0331259 7.4215426 7.7750673 5.9024458 3.2527170 7.9640312 8.1885433
8.3427629 5.3245349 7.5485649 7.4361143 6.0323896 7.4566641 7.7922020 5.9339814 3.3119540 7.9290442 8.2267656
8.1986341 5.3531246 7.4650073 7.4421639 6.0452609 7.3859715 7.7039199 5.8681116 3.3727343 7.9485497 8.3499680
8.0744677 5.3125930 7.4037995 7.4718904 6.0748544 7.2982831 7.6940098 6.0032301 3.4539244 7.9971147 8.3781176
8.0339985 5.2159071 7.2778721 7.6030493 6.0181508 7.2626815 7.6772380 5.9365602 3.4375346 8.0986300 8.4150991
8.0222168 5.2473826 7.2950611 7.6265001 5.9720540 7.2430754 7.6059890 5.7892218 3.3748600 8.0919542 8.4240065
7.9447932 5.2131457 7.2936320 7.6430173 5.8745852 7.2170358 7.6401963 5.7956800 3.3651927 8.0982046 8.4675388
7.8285871 5.2785797 7.2872214 7.5987520 5.9297485 7.2243614 7.5942745 5.9041071 3.4257534 8.1339207 8.5069914
7.8054938 5.2648439 7.2168436 7.5970349 5.9655786 7.1583242 7.5301275 6.0302372 3.3968651 8.2009192 8.5256367
7.7075338 5.2689462 7.2656031 7.6166692 5.8806748 7.1132302 7.5496402 6.1203370 3.3823781 8.1634960 8.6385546
7.6715970 5.2027621 7.3548312 7.7369261 5.8641825 7.0241957 7.4954419 5.9811983 3.3450079 8.1044989 8.6537743
7.5997987 5.1220455 7.3454885 7.7005372 5.9118485 6.8961139 7.4871221 5.9953880 3.4401641 7.9762068 8.6485109
7.6680331 5.1678162 7.4526591 7.6761737 5.8837256 6.8561025 7.5738049 6.1216283 3.4591875 8.0463343 8.5175962
7.5736909 5.1683588 7.5366478 7.6532226 5.9389853 6.8240266 7.5671940 6.1168175 3.5290043 7.9053125 8.4710188
7.6166749 5.2035732 7.5351896 7.5180359 5.9322100 6.8347626 7.6183572 6.2164640 3.4326866 7.7186828 8.5070086
7.6189437 5.1187515 7.5236921 7.5022593 6.1899047 6.8738871 7.7627969 6.3063393 3.4094579 7.8149219 8.4782934
7.7208271 5.0524716 7.5804605 7.4794078 6.2473707 6.7965260 7.8491182 6.2883520 3.3486083 7.9364486 8.4196730
7.7702899 5.0574598 7.5472889 7.5723600 6.1922188 6.8293467 7.8802958 6.2063565 3.4491804 7.9810033 8.3108358
7.8316598 5.1659126 7.4807925 7.6409507 6.1668038 6.7411089 7.8772860 6.1425147 3.5354540 7.9391913 8.3202429
7.8440552 5.2987761 7.4798493 7.6490102 6.0685835 6.7239313 7.8536839 6.0721331 3.5373585 7.8245950 8.3194704
7.9486322 5.3085318 7.3614731 7.6525922 5.9627514 6.6822968 7.7716589 6.0732975 3.5104842 7.8451200 8.1413193
7.9917068 5.3114147 7.4110761 7.5942516 6.0206184 6.4747915 7.7983060 6.1145802 3.5810976 7.8535781 8.1253653
8.0682487 5.2248812 7.3648019 7.6713715 5.9893365 6.4076314 7.8804660 6.1899695 3.5463979 7.8452921 8.0354357
8.0753117 5.1939883 7.3878722 7.7283196 5.9563246 6.2937913 8.0218515 6.3069592 3.6293108 7.7609224 8.1087084
8.1081066 5.2100892 7.4723697 7.8592243 5.9688582 6.3301086 8.0133295 6.3609319 3.5733027 7.8791218 8.0989857
8.1277943 5.2112579 7.6358423 7.9232125 5.8737082 6.3673301 8.1100664 6.3604150 3.6892638 8.0346222 8.1851797
8.3380146 5.1339746 7.6776910 7.9374638 5.7866983 6.3503180 8.2500248 6.3162389 3.5556874 8.0559263 8.3002472
8.4341850 5.1606064 7.7237134 7.8341169 5.7773261 6.3980293 8.2663040 6.3213158 3.4746177 8.1077642 8.3613157
8.5275354 5.1322508 7.7625155 7.6985068 5.8872600 6.4014435 8.2799387 6.3160014 3.5108445 8.2293072 8.2784252
8.4938898 5.2477970 7.6974640 7.6090093 5.8908324 6.5165553 8.3417864 6.2793584 3.4720032 8.2199249 8.1090117
8.3690596 5.2275424 7.8002706 7.6037765 5.9002876 6.6451726 8.4335337 6.3232384 3.4671745 8.0588856 8.1073132
8.2415285 5.2414517 7.7904611 7.7520561 5.8913760 6.7586484 8.4953041 6.2833557 3.3574023 8.2221870 8.0874443
8.2287931 5.3544083 7.7414589 7.7473822 5.9257064 6.7979355 8.5173340 6.2504215 3.3886247 8.2250433 8.2147799
8.2434902 5.2712436 7.7605534 7.6047916 5.8593292 6.7390504 8.5444593 6.3637581 3.3560102 8.2617283 8.2151546
8.0955420 5.2703805 7.8330398 7.6657686 5.9394064 6.7698493 8.5178709 6.4114556 3.3265824 8.1431732 8.1808138
7.8953619 5.2667489 7.9465108 7.7123079 6.0063353 6.8423233 8.3787689 6.3250570 3.3060367 8.1909933 8.0762520
7.8381157 5.3162084 8.0013113 7.7073541 6.0156035 6.9694910 8.3350048 6.3418069 3.2916577 8.1116209 7.9503303
7.8904529 5.2783003 8.0279961 7.6329517 6.0158272 7.1006737 8.3076706 6.3169694 3.2662625 8.2207203 7.9596219
7.9198360 5.2467666 8.0409975 7.5904913 6.0022144 7.2057133 8.2126970 6.3295536 3.3041608 8.2775517 8.0646019
7.8589530 5.1130214 8.0104580 7.6281571 6.0549822 7.1880584 8.1686382 6.3326597 3.1799932 8.1068344 8.1863499
7.7712235 4.9227128 7.8540945 7.5418339 6.1245136 7.1618619 8.0189266 6.2187738 3.1692510 8.0239296 8.3505878
7.8035045 4.8640761 7.7065620 7.5707808 6.1771717 7.2221360 7.8437381 6.1237402 3.2657857 7.9582429 8.5243368
7.7040772 4.8863540 7.5262752 7.5091076 6.1626391 7.2251821 7.8214974 6.1881561 3.3718977 7.9489670 8.6754017
7.8814325 5.0225801 7.4656577 7.5195899 6.1363950 7.2495613 7.7866468 6.2051077 3.3985476 7.8547235 8.6861124
7.8501487 4.9981461 7.4088664 7.5967855 6.1557789 7.2477689 7.8080711 6.1491971 3.4967980 7.9259510 8.5624971
7.9236126 5.0150046 7.5478034 7.6902890 6.2778587 7.1459146 7.8798795 6.1555033 3.6063550 7.8663468 8.4951239
7.9335208 5.0038996 7.6085200 7.6611977 6.2765141 7.0684423 8.0305643 6.2242661 3.6710382 7.9293528 8.4379358
8.0603733 5.0667539 7.7518692 7.6579828 6.2747307 7.0228157 8.0741253 6.2170415 3.5456138 7.8739848 8.3937960
8.2024221 5.1963863 7.8843212 7.8314848 6.3221445 7.0534601 7.8832388 6.3076301 3.5446353 7.9491630 8.3396254
8.2339926 5.2460437 7.9905372 7.9048553 6.3905158 7.0530233 7.8460741 6.2708969 3.4968350 7.9558210 8.2147331
8.3796520 5.3480220 8.0553160 7.9573088 6.4519691 7.0984411 7.8084631 6.1446624 3.5599771 7.8332510 8.1309891
8.4543180 5.4685149 8.1028528 7.9929576 6.4489980 7.0373411 7.7162986 6.1848407 3.3945487 7.7444959 8.0339127
8.4974861 5.5735474 7.9638085 7.7643342 6.4614043 7.0275140 7.6357784 6.1413107 3.2964623 7.5001693 8.0621195
8.5945940 5.5946202 7.8488283 7.8414321 6.4878955 7.0120015 7.6455379 6.1519098 3.3823292 7.5247889 8.0484734
8.5552826 5.4370422 7.8861747 7.9572835 6.5340757 7.2222619 7.5990314 6.1003962 3.4601440 7.4442353 7.9333801
8.5836067 5.3961477 7.9699264 7.9519982 6.6076531 7.3169446 7.6142230 6.1068702 3.4110289 7.4380374 7.9437962
8.5913153 5.3129506 7.9624472 8.0432234 6.7042918 7.3786778 7.5545478 6.1115723 3.3812535 7.3933835 7.9873395
8.5869532 5.3440695 7.8840847 8.0916824 6.6220126 7.5481410 7.5724802 6.0529318 3.4186490 7.4200559 7.9665446
8.7008085 5.3732352 7.8152361 8.0658007 6.6378026 7.4985342 7.5450482 5.9055691 3.4147019 7.3818464 7.8997941
8.7081137 5.3562207 7.7548127 8.0286283 6.7169209 7.5529623 7.4957542 5.8827319 3.5135880 7.3316827 7.8381271
8.7749939 5.3362226 7.5782123 8.0194283 6.5513697 7.5652637 7.4043903 5.8257194 3.5521438 7.2908268 7.9515119
8.6677809 5.3127751 7.4816184 8.0586929 6.4745684 7.5330296 7.3683763 5.8018765 3.4748080 7.2591124 7.9507542
8.7159357 5.2183366 7.3966155 8.1355667 6.5541115 7.5897288 7.3645487 5.6961336 3.6040950 7.3764496 7.9614787
8.7746506 5.2254810 7.3017664 8.1475906 6.5943694 7.7107954 7.3654456 5.6690497 3.5742977 7.4095426 8.0468111
8.8206692 5.2360353 7.1829262 8.0918198 6.6802254 7.8120961 7.4552417 5.7400661 3.6394100 7.5315127 8.0211172
8.7622852 5.2401533 7.2352977 8.2191496 6.7073560 7.8303719 7.4561276 5.7037544 3.6106422 7.6717172 7.8544669
8.8256836 5.2435040 7.1246715 8.2935047 6.6979690 7.7460752 7.3980269 5.7963171 3.6883478 7.5943499 7.7781277
8.7932415 5.2835264 7.1089659 8.3968334 6.6296573 7.6685133 7.4168949 5.8135118 3.6734295 7.5744095 7.6481776
8.7920876 5.2813077 7.0838184 8.4676170 6.4788961 7.5773497 7.4474745 5.7921586 3.6544945 7.4647965 7.7018204
8.8671436 5.4068832 7.0159469 8.4609137 6.4607997 7.5905061 7.4134989 5.8043942 3.5804126 7.2912421 7.7180285
8.8849077 5.3783684 6.8879733 8.5142365 6.4599051 7.6484842 7.4288831 5.8263092 3.4084904 7.2104344 7.8027873
8.8979321 5.4647708 6.8363290 8.5349655 6.4936304 7.7029505 7.3724737 5.8441701 3.3852279 7.3126225 7.8349705
8.8797789 5.5399375 6.7496858 8.5101366 6.4424472 7.7309470 7.4041300 5.9091988 3.2640400 7.4146299 7.8136449
8.7513523 5.6213098 6.6246052 8.5365438 6.4773679 7.7297807 7.2084584 5.9270272 3.2735043 7.2987952 7.8584275
8.7155962 5.7804117 6.6595850 8.4677420 6.5311809 7.7418556 7.1662502 6.0552492 3.2510457 7.3694587 7.9225698
8.7431145 5.8537045 6.7022314 8.4686241 6.6036134 7.6998577 7.1963849 6.0805192 3.1631932 7.3943906 7.8471260
8.6193266 5.8239732 6.6496272 8.3493881 6.5874887 7.6348090 7.1699023 6.0585384 3.0391958 7.4161110 7.8877940
8.6028109 5.8470974 6.6666822 8.4031143 6.6429601 7.7435436 7.2078094 6.0910673 3.0582836 7.4331985 7.8215299
8.4499273 5.7070150 6.7156534 8.3358498 6.7307267 7.9410543 7.1421609 6.1142497 2.9248664 7.4970455 7.8496451
8.3127842 5.7560453 6.6850634 8.4489317 6.6512618 7.8900094 7.1821775 6.0664225 2.8782499 7.5762506 7.8243523
8.3010263 5.7237725 6.7901917 8.6016006 6.6613789 7.8284006 7.1593723 6.1372828 2.7313879 7.5507526 7.8706031
8.3450260 5.6626287 6.8713174 8.6165514 6.6060472 7.8588681 7.2256789 6.1021442 2.7625599 7.6639504 7.8410053
8.3868580 5.6428599 7.0326672 8.7174015 6.5067973 7.7858796 7.2272611 6.0178475 2.8123424 7.6443181 7.7206774
8.4512100 5.6627779 7.0029774 8.7264547 6.5192480 7.7559271 7.2210302 5.9583488 2.7976539 7.6667142 7.7166233
8.5673161 5.6972656 6.9379368 8.8602295 6.4571910 7.6129942 7.1834283 6.0215855 2.6901970 7.6671453 7.7925773
8.6267586 5.6892347 6.9267507 8.9170465 6.4287581 7.5563660 7.1213775 6.0791135 2.5791774 7.6302404 8.0203724
8.5864983 5.6819324 7.0483379 8.7871809 6.3373890 7.5098672 7.2325578 6.1638460 2.7744901 7.6482787 8.0158844
8.4386730 5.6559296 6.9111485 8.6611662 6.3802991 7.5427790 7.2238536 6.0664563 2.8448360 7.6155567 7.9973917
8.3239431 5.5425797 6.8995929 8.5293617 6.3226433 7.6590867 7.2532268 6.1444364 2.8619897 7.8057508 8.0931368
8.3499994 5.5655751 6.9304485 8.4245195 6.3656282 7.6546702 7.1519432 6.1594014 2.8834484 7.8450966 8.1667976
8.4200792 5.5875564 6.9369731 8.3979101 6.3215265 7.7917910 7.2445707 6.0858812 2.7988338 7.8438029 8.1562567
8.4343777 5.5562458 6.9618750 8.3920822 6.2309752 7.7865763 7.2555304 6.0849667 2.8117750 7.8665023 8.2761145
8.4455490 5.5449462 6.9654937 8.5567999 6.3035588 7.9021921 7.3105431 6.0362411 2.8102434 7.8742118 8.3713408
8.3972139 5.4550085 6.8798342 8.4394388 6.4861269 7.9707623 7.2744107 6.0537286 2.7522540 7.8115616 8.4412136
8.2156038 5.5186381 6.7457132 8.4324217 6.4797583 7.9269748 7.3987107 6.0254722 2.6755152 7.8882380 8.4882402
7.9919715 5.5336738 6.8449397 8.3294888 6.4492779 8.0416346 7.4757051 5.9856429 2.6621420 7.8105397 8.4275684
7.9833708 5.6378064 6.7049780 8.1964588 6.4582744 8.0544462 7.5604873 5.9077568 2.8266640 7.7669415 8.5061064
8.0104542 5.6103439 6.7761936 8.2685280 6.3859291 7.9889383 7.6305723 5.9791455 2.8556294 7.7573571 8.5543795
8.0033970 5.6113887 6.7141705 8.2585316 6.3731565 8.1454725 7.7579842 5.9500685 2.9622459 7.6459374 8.3463812
8.0561333 5.6747646 6.5837116 8.3968725 6.2988439 8.2075825 7.9503756 6.0353432 2.8876410 7.6485605 8.2225208
8.1461611 5.7229924 6.6448870 8.4576483 6.2482924 8.2216539 8.0365515 6.0515413 3.0005054 7.5290437 8.1200552
8.1966343 5.7087955 6.5724006 8.3780584 6.2752066 8.2243032 8.0501032 5.9243398 2.9008906 7.4500532 8.0461531
8.2437420 5.6329927 6.6363463 8.3055115 6.2141252 8.1547518 8.0357180 5.9695497 3.0970190 7.3516898 8.1066227
8.3267174 5.6072884 6.7230482 8.4209099 6.2568531 8.1189604 7.9817085 5.9622331 2.9430921 7.3287406 8.1890640
8.5546608 5.5753560 6.8012872 8.4058590 6.1226959 8.1491451 8.0100555 5.9188342 2.9026301 7.3860011 8.1739674
8.6667957 5.5752883 6.8979392 8.3217325 6.1112485 8.0367975 7.9807019 5.9181380 2.7975228 7.3683562 8.1708384
8.6769381 5.3719940 6.8713803 8.1863508 6.0652690 8.0967312 7.9307547 5.8928485 2.7106912 7.4213481 8.0135975
8.7352858 5.3317986 6.7712336 8.1808128 6.0639830 8.1006584 7.8863974 5.9820375 2.7696495 7.2518749 8.0168028
8.9622908 5.4258366 6.6613102 8.2848845 6.0709128 8.0361986 7.9518547 5.9590864 2.7786839 7.1051722 8.0507393
8.9594879 5.4753742 6.6838431 8.3689184 6.1243982 8.1773472 8.0045280 5.9139056 2.7401505 7.0077910 8.1206913
9.0510139 5.4160185 6.6999612 8.4581833 6.2899866 8.1507845 7.9272447 5.8427157 2.7527251 7.0363183 8.3052893
9.0520744 5.3760018 6.6433797 8.6217508 6.3247900 8.1779156 7.8866982 5.7325163 2.6782768 7.0279307 8.3093319
8.8119555 5.4118562 6.5408044 8.5734501 6.3971100 8.2503376 7.9255018 5.8354511 2.7078726 7.1247134 8.1559944
8.7896137 5.4090838 6.4715381 8.5255070 6.3975105 8.3585463 7.9075828 5.7883101 2.8371243 7.0905366 8.0408297
8.7517653 5.4114161 6.5506673 8.5520210 6.5332541 8.3581848 7.8658104 5.7075214 2.7067106 7.1897030 7.8838253
8.7843018 5.3873305 6.5303702 8.5021744 6.5240245 8.2959423 7.8109894 5.7847943 2.7166502 7.3750982 7.8935308
8.7806664 5.4299974 6.4275117 8.7081509 6.5403752 8.3431139 7.8276143 5.8208637 2.5586991 7.3878832 7.9518046
8.7328606 5.5950899 6.3181725 8.7779284 6.5494008 8.3605089 7.8190312 5.8642220 2.5805771 7.4524994 7.9250784
8.6103420 5.6127777 6.4022346 8.8610115 6.6447625 8.3687582 7.8253260 6.0020213 2.4775171 7.5506892 7.8846741
8.4908381 5.6192212 6.4713788 8.8342934 6.5964994 8.3573208 7.9461222 6.0690336 2.5502291 7.6314111 7.7741179
8.4211092 5.6271358 6.4904437 8.8189840 6.6229987 8.2742252 8.0571795 6.1718717 2.4342785 7.6472645 7.6772094
8.4280338 5.7433677 6.4492507 8.7602491 6.6090870 8.2733879 8.1093035 6.1897044 2.3631752 7.7738223 7.6391487
8.3962631 5.9059191 6.4556322 8.7225332 6.6455269 8.2433414 8.1127768 6.1935172 2.2875955 7.7339869 7.6759033
8.2934809 5.8120942 6.5606074 8.7156610 6.6233859 8.2292633 8.1992378 6.1346478 2.1353920 7.5920453 7.7009149
8.3781004 5.7992334 6.5993600 8.6671829 6.5533113 8.3100863 8.2430077 6.0926256 2.2246912 7.5188890 7.8645043
8.3650179 5.7689295 6.6819191 8.7115259 6.5836163 8.3604937 8.1845226 6.0526338 2.1465924 7.4986663 7.9166045
8.2424736 5.7663622 6.7454119 8.7587109 6.6482420 8.3486986 8.1498899 5.9653759 2.0675206 7.4453998 7.9208059
8.2309523 5.8347521 6.6771264 8.7617664 6.6056786 8.3234653 8.2408161 5.8735909 2.0639150 7.3227348 7.9416294
8.1646614 5.7277427 6.7309465 8.7502527 6.5889993 8.0867825 8.2776413 5.9641981 1.9092143 7.1719894 8.0832310
8.1740122 5.6240158 6.7251759 8.7719116 6.5666933 7.9953508 8.4630270 5.9790106 1.8931202 7.1775980 8.0960693
8.1367044 5.5464664 6.6192565 8.7636337 6.5409422 7.9556589 8.4306917 5.9986830 1.7953140 7.2436342 8.1657476
8.0820379 5.6052699 6.5224614 8.8229961 6.5515456 7.9316702 8.5093613 6.0963202 1.7611543 7.2490354 8.1856833
7.9197783 5.7055316 6.3724828 8.7925673 6.5555887 7.7728243 8.4334040 6.1462922 1.5991523 7.1963048 8.2067118
7.7647400 5.6892695 6.3001351 8.8483400 6.5022569 7.7630305 8.4873848 6.1415892 1.5077252 7.0876360 8.1459656
7.5960660 5.6640134 6.2897725 8.6466913 6.3630962 7.8375549 8.5479212 6.1682386 1.4097967 7.1258554 7.9672194
7.5750208 5.6120362 6.2703376 8.5733547 6.3338647 7.9323668 8.4845819 6.1931672 1.3740052 7.2351356 7.8320603
7.6378150 5.7210894 6.2355590 8.5486250 6.2073188 8.0378170 8.4330883 6.2524319 1.4311564 7.2314219 7.6564865
7.6314106 5.6713586 6.1204457 8.5444088 6.1726532 8.0161047 8.3746891 6.2851582 1.4160222 7.2696114 7.7151885
7.7903585 5.5996060 6.0547528 8.5153246 6.1761603 8.1015806 8.4232340 6.3030477 1.3474948 7.2330775 7.6230559
7.9185133 5.6386027 6.0695457 8.4075804 6.1726527 8.0839911 8.2890644 6.3762350 1.3155009 7.2649493 7.6783915
8.1032076 5.6341701 6.1054792 8.3785963 6.0930524 8.1307735 8.3418684 6.3956113 1.3424821 7.1944189 7.5765109
8.0823240 5.5620861 6.1802521 8.3314381 6.0921025 8.2005854 8.2208071 6.5507727 1.2766619 7.2907453 7.6687651
8.2104740 5.4715147 6.2653584 8.3340416 5.9917836 8.1700974 8.2144957 6.5646358 1.1911159 7.3790956 7.7025208
8.2692366 5.4005966 6.2760892 8.2582531 5.9479604 8.0529156 8.2410851 6.5827913 1.0362257 7.4023051 7.6793199
8.3722124 5.2659197 6.3074718 8.3046894 6.0411367 7.9895563 8.1802073 6.5025258 0.9335867 7.4321694 7.6050663
8.3351688 5.3047810 6.3730450 8.4894543 6.0962510 7.9988933 8.1514835 6.5016727 1.0018749 7.4388261 7.5800467
8.4691257 5.2835107 6.3989282 8.4429188 6.1116509 7.9826980 8.1333408 6.4546838 0.9498557 7.4161992 7.6855431
8.4080744 5.3006968 6.4617252 8.5410633 6.2683654 8.0596447 8.3011951 6.3878198 0.9810845 7.3630557 7.8877316
8.4624329 5.4044461 6.4580159 8.6110868 6.3746853 7.9849486 8.3914251 6.5665107 0.9634820 7.2117267 7.8969436
8.3130884 5.4018879 6.4979420 8.5983629 6.2743564 8.0785255 8.4035912 6.7170238 1.0652773 7.1425505 7.8253016
8.2785625 5.5023170 6.5198669 8.6100740 6.2321944 8.1511326 8.4715576 6.9392262 0.9732824 7.1396165 7.7269135
8.3409824 5.4861727 6.4041357 8.5272455 6.2476006 8.3012753 8.5146122 6.9140434 1.0160860 7.2136350 7.7412705
8.3986158 5.4591775 6.4320207 8.3905144 6.2928762 8.4080524 8.4716816 6.9687958 0.9630536 7.2471600 7.7045660
8.4489498 5.3109136 6.4172354 8.3031292 6.3201385 8.4526386 8.4946222 6.9392533 0.9961549 7.3275328 7.7260060
8.4249992 5.3746881 6.3848181 8.2460985 6.3143249 8.5075417 8.3983707 6.9694748 0.9319292 7.3355598 7.6999378
8.3963394 5.4221539 6.4019423 8.3321600 6.2993412 8.4710140 8.2875376 6.9257464 0.9695584 7.2304149 7.5792899
8.3129263 5.4818263 6.2697301 8.2212830 6.4553699 8.3050117 8.2428970 6.9430900 0.9085929 7.2858453 7.6877851
8.0708418 5.3249145 6.4420443 8.2189550 6.3292131 8.2293549 8.4280157 6.9286566 0.9577116 7.2634816 7.7044435
7.9391031 5.2800741 6.4482741 8.1443110 6.3622127 8.2848101 8.4062595 6.8409948 0.9070830 7.3011069 7.7480140
8.0021334 5.2372456 6.4228582 8.0663900 6.3399353 8.3474627 8.4292593 6.8518624 0.9988798 7.2837272 7.8799653
8.0557346 5.3308001 6.4201617 8.0256910 6.3926406 8.3243799 8.5143557 6.9648995 0.9580198 7.2629128 7.9193883
8.0768909 5.4559603 6.4305944 8.0696840 6.3260446 8.2708273 8.4949970 6.9751434 0.9511879 7.2377682 7.8903508
7.9213924 5.4579062 6.6063194 8.0897417 6.3467093 8.3190422 8.5015688 6.9268250 0.9269341 7.2086821 7.7774763
7.9144659 5.3817139 6.6379523 8.0064554 6.3786402 8.1879330 8.5105371 6.8080726 0.9479105 7.2850971 7.7424564
7.9014478 5.4093275 6.7196760 8.0023155 6.4241381 8.1933289 8.5669870 6.7303834 1.0092610 7.2998662 7.7883663
7.8192368 5.3994393 6.7496529 8.0937777 6.5479288 8.2289248 8.5805216 6.6857915 0.9158822 7.3022947 7.7554579
7.9708486 5.3306880 6.6904812 8.0720119 6.6565704 8.3898935 8.6864071 6.7139487 0.9703561 7.3889346 7.7471590
7.9361682 5.2985034 6.8399668 8.1135321 6.6146870 8.3871822 8.6651707 6.7491860 0.8905024 7.4527583 7.6366053
7.8283024 5.2106833 6.8974533 8.1142788 6.5770330 8.4544630 8.6077700 6.6565413 0.9443089 7.5178514 7.6104493
7.8545170 5.1488533 6.9383597 8.0919027 6.5236773 8.4830399 8.6529140 6.6076393 0.9935442 7.6172066 7.6234975
7.8711162 5.1347480 7.0228958 8.2003222 6.5219197 8.4718494 8.6770182 6.5710235 0.9553044 7.6360822 7.4945369
7.8389030 5.2004528 6.9609385 8.1972961 6.2517009 8.3637114 8.7447100 6.5006709 0.9440949 7.6050620 7.4501066
7.8102832 5.2168021 6.8466458 8.2098866 6.2199879 8.4370079 8.7429085 6.5454912 1.0747268 7.6016588 7.4573774
7.8628879 5.2650228 6.8924222 8.2525988 6.2359686 8.4388924 8.6325312 6.4255095 0.8649016 7.6106486 7.6094265
7.8539910 5.3310633 6.9855843 8.2326975 6.3120813 8.5342855 8.5336590 6.4199548 0.9727798 7.5185285 7.7180867
7.8081813 5.4093633 6.9364023 8.2825327 6.2651830 8.5676613 8.5482330 6.3995543 0.9599699 7.4792595 7.7770624
7.8483047 5.4757314 6.9187560 8.2643414 6.2562356 8.3856020 8.4749689 6.4078178 0.9017293 7.4572396 7.7994499
7.7304020 5.4692674 6.9206877 8.2628870 6.2405090 8.2979317 8.4648647 6.4579816 0.8895350 7.5044618 7.7979603
7.8023009 5.5412416 6.8863821 8.2946663 6.3214774 8.3768511 8.3171034 6.4426994 0.9710521 7.5191274 7.8313990
7.7392740 5.6362176 6.9536452 8.3178110 6.3099551 8.3260965 8.2363253 6.5075998 0.9036111 7.5566092 8.0508471
7.6453090 5.5826497 7.0282526 8.3697653 6.3081861 8.2307291 8.3031034 6.3945131 0.9363664 7.7325716 8.0829992
7.5897660 5.6111064 7.0373664 8.3358564 6.2675977 8.3053951 8.2584009 6.3731384 0.9075567 7.8669033 8.2199469
7.6289754 5.7595778 7.1506042 8.2733984 6.2148986 8.2786045 8.3631134 6.3565717 0.9618697 7.9456735 8.2651815
7.5959854 5.8142748 7.1756549 8.2769060 6.2628136 8.2228327 8.3450546 6.2593465 0.9497110 7.9407616 8.2078724
7.5715561 5.8184505 7.2295141 8.3346634 6.1464076 8.0933838 8.2957907 6.2974596 0.9554239 8.0054035 8.2049007
7.4822655 5.6844373 7.1504617 8.3682222 6.2422066 7.9229398 8.3639336 6.4080687 1.0013618 7.9276576 8.0863800
7.6267381 5.5800877 7.1648731 8.4131212 6.1591763 7.9238906 8.3794413 6.5790362 0.9818285 7.9059381 8.0523348
7.6354933 5.6372695 7.3580861 8.3578672 6.1812677 7.8391500 8.3685379 6.6581111 0.9819070 7.9406595 8.1432209
7.6604528 5.7035069 7.5538750 8.3547564 6.1305928 7.6440258 8.2131786 6.6740198 0.9564211 7.8857570 8.1127462
7.8087301 5.6958976 7.5790067 8.3360243 6.0161657 7.6242232 8.2237606 6.7596231 0.9645197 7.8029943 8.1462402
7.7664428 5.6447186 7.6472888 8.3874893 6.0193958 7.6811681 8.1759825 6.7515388 0.9596046 7.7999849 8.0795116
7.6698861 5.5928364 7.8212695 8.2997303 6.0853024 7.7840705 8.2532806 6.7668729 0.9891886 7.8075924 8.1421967
7.6751699 5.5748653 7.7995305 8.4310312 6.2011285 7.8060956 8.2928705 6.6854057 0.9417363 7.9072886 8.1397886
7.6361179 5.5459099 7.7888012 8.3685808 6.2859321 7.8804045 8.3964567 6.6273465 0.9566471 7.8782363 8.1836452
7.6849198 5.5788708 7.7825489 8.4059229 6.3229222 7.8119931 8.4351397 6.6840019 0.9262018 7.8615303 8.0752487
7.7072496 5.6113353 7.7534890 8.4601116 6.3752093 7.7677135 8.4193068 6.6370049 0.9498309 7.7426958 8.0989161
7.6561913 5.6144300 7.7584243 8.3910513 6.4371901 7.8024197 8.3232737 6.7486539 0.9727808 7.6394377 8.1551924
7.7416625 5.6436663 7.7272477 8.4603796 6.3705363 7.7904639 8.4258223 6.8206339 0.9514617 7.5189862 8.2116642
7.7793031 5.6640811 7.7225928 8.5891790 6.3869781 7.7884626 8.4660749 6.8635945 1.0194287 7.4988737 8.1497383
7.8021431 5.7266884 7.6445918 8.7336349 6.4715042 7.8717718 8.5965366 6.8095889 0.9675475 7.5674081 8.1304474
7.8588667 5.7700262 7.4057617 8.7631531 6.5418177 7.9294944 8.6593685 6.8161201 0.8786111 7.5173836 8.1951399
7.8998914 5.6277289 7.3141742 8.6656733 6.5260382 7.9134254 8.7247753 6.7908316 1.0177370 7.5704851 8.0281372
8.0211668 5.6166730 7.2997847 8.6017103 6.4959912 7.9459801 8.7747717 6.7566533 0.9544433 7.6118670 8.0630322
8.1225729 5.6247258 7.3091359 8.5389175 6.5965409 7.9269772 8.8766775 6.6495242 0.9654365 7.6398325 7.8871017
8.2217512 5.6145406 7.3585911 8.4603128 6.6705151 7.7571483 8.8383017 6.7090473 0.9689636 7.6441917 7.8357339
8.2816706 5.5748081 7.4883089 8.6449614 6.6231971 7.7787886 8.8269978 6.6655054 0.9426392 7.6091251 7.7581000
8.2758465 5.5930238 7.4029770 8.6527500 6.5265961 7.7538872 8.8128099 6.5246687 0.9622480 7.5293422 7.6821957
8.2749138 5.5960398 7.3595767 8.7641983 6.4314370 7.6506648 8.9318180 6.5175610 0.9285206 7.3824368 7.6148601
8.1671591 5.5385571 7.2790675 8.6932516 6.4323583 7.7357888 8.8629761 6.4670625 0.9201351 7.4974227 7.6052475
8.1880999 5.4234438 7.2065759 8.8151579 6.4486103 7.5996461 8.7583504 6.5616016 0.9647978 7.4227209 7.5937252
8.1749363 5.3372111 7.2542906 8.8341990 6.3606424 7.6548328 8.5363379 6.6102815 0.8927945 7.3554211 7.6244693
8.0657864 5.3014693 7.4044414 8.7991743 6.3219104 7.7452655 8.6003590 6.5786963 1.0236986 7.4002690 7.7003379
8.0310011 5.2956972 7.4724593 8.7584419 6.2400017 7.7900829 8.6686192 6.5041876 0.9539619 7.4160347 7.7493467
7.9253626 5.4005880 7.4512262 8.7609549 6.1859035 7.9280357 8.7516270 6.4777308 0.9658158 7.5037813 7.8642693
7.8748517 5.4316039 7.4709463 8.7115278 6.3427429 7.8769732 8.7032785 6.5404344 0.9247738 7.5605378 7.8174086
7.8374381 5.4795156 7.3267131 8.7000313 6.3978786 7.9396710 8.7904358 6.5064592 0.9363520 7.6005836 7.7507772
7.7728829 5.4919248 7.2921677 8.7199812 6.4794188 8.0063753 8.8197412 6.4710622 0.9160938 7.6390581 7.8242879
7.8053060 5.4994164 7.2590995 8.6976643 6.5266657 8.0672379 8.8343582 6.5446272 0.9982360 7.6710033 7.7551804
7.6683707 5.5293875 7.1525564 8.7052813 6.6326184 8.0145388 8.7959337 6.4749484 0.9517615 7.7641573 7.6992826
7.6169958 5.4861088 7.2110968 8.7113314 6.6627803 8.0329742 8.8126926 6.4477482 0.9899725 7.7782893 7.6959639
7.6591077 5.4754286 7.1813126 8.7083645 6.6859136 7.9612861 8.6967010 6.3735795 1.0166669 7.8106189 7.6542439
7.6437993 5.4924326 7.1395516 8.8118954 6.6202841 7.8812523 8.5298891 6.4080105 0.9292251 7.8265247 7.6080389
7.6943645 5.4825640 7.2808523 8.8185234 6.4822350 7.8862767 8.5267696 6.4140215 0.9711918 7.7864285 7.5307145
7.7066808 5.6181855 7.2220621 8.9130974 6.4613614 7.9009938 8.5755835 6.3857923 0.9787624 7.7852249 7.5984769
7.7940230 5.6930370 7.3294954 8.9950171 6.3693624 7.8625751 8.5806742 6.2646537 0.9124439 7.7248087 7.5830917
7.8855929 5.7308774 7.3546934 9.0912247 6.2482119 7.9062686 8.6493864 6.2355862 0.9285336 7.7405758 7.6255474
7.8279448 5.8388252 7.4044285 9.1118755 6.2938657 7.9314308 8.6313505 6.2754612 0.9687000 7.8083544 7.5715361
7.9141140 5.7961307 7.3047824 9.1343937 6.2313323 7.9770861 8.6856251 6.2685509 0.9257376 7.8783698 7.5556383
8.0075264 5.7280226 7.3285761 9.1477566 6.2833400 7.8353305 8.5509892 6.2127128 0.9161103 7.8135633 7.5999918
7.9751668 5.7274218 7.2861776 9.1701984 6.3032932 7.8052516 8.5629311 6.2673559 0.9777731 7.8504663 7.6142654
7.9849772 5.6024885 7.3418760 9.1873903 6.3232603 7.9783816 8.5008726 6.2938004 0.8947800 7.8445864 7.7634830
7.9626069 5.5844741 7.3651471 9.0939331 6.2233896 7.9465065 8.5360479 6.3372178 0.9345403 7.8301215 7.7779975
7.9658332 5.6158266 7.4047723 8.9185667 6.2469440 7.9563365 8.5321217 6.2607789 1.0541238 7.7790647 7.7536383
7.9628067 5.6763430 7.2779784 8.7959414 6.3024807 8.0038109 8.4969187 6.2645230 0.9077010 7.8428793 7.6171556
7.9225092 5.7064629 7.3478694 8.8067627 6.2801723 8.0274162 8.5118074 6.2292175 0.9423342 7.7451243 7.6682081
7.8433552 5.6239948 7.3112040 8.8440094 6.3975458 8.0941401 8.4259758 6.1547990 0.9692510 7.6880207 7.5797482
7.8643899 5.5169401 7.4795275 8.8996725 6.5222816 8.1084881 8.3278809 6.1871848 0.9518960 7.6443024 7.4983945
7.9446120 5.4954128 7.4086847 8.9509983 6.6332154 8.0447273 8.2397518 6.1315303 0.9721732 7.6852403 7.3323159
7.8384480 5.4769483 7.2868552 9.0137434 6.4922791 8.0007162 8.2386923 6.1565342 0.9664473 7.7590208 7.3214974
7.8875098 5.4377556 7.2350707 9.0460844 6.5555949 8.0407190 8.1407127 6.1089520 0.9656354 7.8045330 7.2251983
7.9171777 5.4740024 7.1481781 8.9236088 6.5850444 8.0371284 8.2617788 6.2351899 0.9401684 7.7457147 7.1657863
7.7813816 5.4355950 7.1143527 8.8858204 6.5949116 8.0424652 8.2461557 6.3844228 0.9878612 7.7464504 7.1818237
7.7752552 5.4700446 7.1852164 8.8339148 6.4568033 7.9828362 8.2359200 6.5814857 0.9364686 7.7581501 7.0420990
7.8140173 5.4645681 7.3030648 8.8274813 6.5858397 7.9447894 8.1655722 6.6558428 0.9423050 7.7887840 6.9875569
7.7896247 5.3959975 7.4374084 8.9154835 6.6453619 7.9345255 8.1967010 6.6051784 0.9926357 7.7949553 6.9584513
7.7169762 5.4537520 7.4105873 8.8926191 6.5646186 7.7898445 8.2203922 6.6360426 0.9328285 7.7777224 6.9360347
7.6724553 5.4677033 7.4776511 8.8472776 6.4818797 7.8593245 8.3279514 6.6064229 0.9609397 7.7630877 7.0005331
7.6295686 5.5590353 7.4757419 8.8762875 6.3074355 7.9841719 8.4119949 6.6466603 0.9795623 7.8235574 7.0779066
7.6653600 5.4985495 7.4925866 8.8468628 6.2884569 8.0733356 8.4721880 6.6111722 0.9540476 7.7047391 7.0571580
7.7469101 5.5184226 7.5221081 8.7879391 6.2573004 8.1327925 8.3901272 6.6098251 0.9401382 7.6979966 7.0554037
7.7230654 5.6075912 7.5349102 8.8134499 6.1894002 8.1318665 8.3830385 6.6261024 0.9468762 7.6142578 7.0809612
7.6559644 5.5465393 7.5365520 8.7661667 6.0637941 8.1760149 8.3813677 6.5825000 0.9282941 7.6870384 7.0317941
7.7213855 5.5977802 7.6112814 8.7165022 6.0916314 8.1470604 8.4549580 6.5264187 0.9716811 7.6400332 7.0132885
7.7625971 5.6550155 7.6703138 8.7120581 6.0758982 8.0806484 8.4177198 6.5649061 0.8974264 7.5742569 7.0345764
7.7953238 5.6773620 7.7397318 8.7406073 6.1163607 8.0218830 8.4739790 6.5471096 0.9499447 7.6198354 6.9857135
7.6811643 5.7117939 7.7506380 8.8289118 6.0941048 8.0591898 8.4075737 6.4450803 0.9371274 7.5642734 6.9342713
7.6135745 5.6861377 7.7916131 8.9307957 6.1622739 8.0115280 8.5681419 6.4224024 0.9533625 7.4886670 6.7167110
7.6325555 5.6769843 7.7260909 8.9394407 6.1057463 8.1060972 8.4919558 6.3846092 0.8823763 7.4653592 6.6643801
7.6679187 5.6257677 7.7358112 9.0619831 6.1327500 8.1709719 8.4161510 6.3122811 0.9508023 7.5407133 6.6617136
7.6064095 5.6019621 7.8071232 9.0304232 6.1228614 8.1524906 8.4073811 6.3014312 0.9065489 7.5418143 6.6616554
7.5947423 5.7208123 7.8701525 9.0659256 6.1124849 8.1867542 8.4121866 6.2882619 0.9609125 7.5980139 6.6872706
7.6856251 5.7790599 7.9064546 9.1207304 6.1196609 8.1233597 8.4760180 6.3046765 0.9612086 7.5697260 6.6557579
7.6893244 5.7832122 7.8696952 9.1489773 6.1006446 8.0840254 8.4811964 6.2184963 0.9347382 7.5605483 6.7395949
7.7983036 5.8053398 7.7829390 9.1362381 6.1331534 8.1694279 8.6516609 6.1851096 0.9593233 7.4904909 6.8096709
7.8630195 5.7591534 7.9188581 9.1363230 6.1679778 8.1469727 8.5463638 6.2151704 0.9798704 7.4269228 6.8431106
7.7240191 5.6678410 7.9631925 9.1655464 6.1548676 8.1124363 8.6145887 6.2786651 0.9491600 7.4435043 6.9665017
7.8056583 5.6194811 8.0240088 9.2177591 6.0556288 8.1284256 8.6933737 6.2650261 0.9528944 7.4569149 6.9273710
7.7743497 5.5686131 8.1493378 9.2761145 6.0885506 8.0948076 8.7187119 6.2622514 0.9701914 7.4926257 7.0461640
7.7763433 5.4654474 8.1701670 9.2044592 6.0489240 8.0887365 8.7344265 6.3073959 0.9413844 7.5446806 7.0830903
7.9010744 5.3921933 8.0600910 9.1567326 6.0790148 8.0760212 8.7523108 6.3661766 0.9674425 7.4949722 7.0268030
7.9209514 5.4368396 8.0829906 9.0831652 6.0254135 8.1253614 8.6793060 6.3834901 0.9680846 7.4250255 7.1099076
7.9420142 5.3947597 8.1381578 9.0123205 6.0472021 8.1391325 8.6799164 6.4449730 0.9354708 7.4150043 7.0790453
7.8769956 5.4852982 8.1327562 8.9410067 6.0231895 8.2159290 8.6698456 6.5306182 0.9237488 7.4739032 7.1869469
7.9847503 5.4724693 8.0961485 8.9417124 6.0418348 8.1502228 8.6308336 6.4244905 1.0175873 7.4104643 7.2733183
7.9818182 5.4746056 8.0531788 9.0390425 6.0733786 7.9741378 8.5402784 6.3504529 0.8674230 7.4993300 7.1535511
8.0036964 5.4440060 8.1378841 9.0776358 6.1199551 7.8618150 8.5562458 6.2947259 0.9939007 7.4764814 7.0711083
8.0290108 5.4750013 8.0764523 8.9298582 6.0501790 7.8019366 8.4767494 6.2445030 0.9237918 7.3493128 7.0766745
7.9880309 5.4133334 7.9873261 8.9480352 6.1224084 7.8553901 8.4213953 6.2451200 0.9707585 7.2817302 7.0648875
8.0534105 5.5218587 7.9316187 8.9167690 6.1151571 7.8650956 8.3215752 6.2401133 0.9704863 7.2988834 6.9885340
8.1158752 5.5729537 7.8730407 8.8589182 6.1534190 7.8517652 8.3572168 6.3400316 0.9359907 7.1930904 7.0114384
7.9226909 5.6614504 7.9254036 8.7572184 6.0947499 7.8378997 8.2980871 6.3775668 1.0096476 7.2530384 6.9879088
7.7319288 5.5751591 7.8061094 8.7537708 6.0402732 7.7686667 8.2221460 6.3621669 0.9648755 7.1915102 6.9782572
7.6558447 5.5013375 7.7731218 8.7387505 6.0652490 7.6756425 8.1332817 6.4444542 0.9240468 7.2787633 7.0015106
7.6162825 5.4584894 7.8370180 8.8082066 6.1074529 7.6991792 8.1326246 6.4816031 1.0267690 7.2826290 7.1293931
7.4655042 5.3738432 7.8840485 8.7649031 6.1180110 7.5921092 8.2045403 6.4247766 0.8691692 7.3526688 7.3125300
7.4461169 5.3074732 7.8261580 8.7982483 6.1646590 7.4294534 8.1177397 6.5570378 0.9313020 7.4145670 7.4292073
7.2998400 5.3234415 7.7756081 8.8337011 6.0671387 7.4384928 8.2447147 6.5111570 0.9253935 7.5620575 7.5540175
7.2956157 5.3884115 7.7228928 8.7517452 6.0177188 7.4056211 8.3080835 6.5466633 0.9781618 7.7672591 7.6168852
7.2698021 5.3635607 7.6708689 8.7376442 6.0377989 7.3038197 8.2004728 6.4175434 1.0274246 7.7903757 7.7098074
7.3612380 5.2928138 7.7197199 8.7552538 6.0698919 7.2448144 8.1618414 6.4710827 0.9554742 7.8439341 7.7367954
7.3608041 5.1755795 7.6660199 8.8099689 5.9457607 7.2246504 8.0345831 6.3891249 0.9679660 7.8226871 7.7573075
7.3349824 5.1460238 7.6385107 8.6466351 6.0150471 7.2386384 7.8714576 6.4167786 0.9657344 7.7655706 7.7322764
7.2862244 5.1873026 7.6007204 8.6333637 5.9231434 7.2277508 7.8418508 6.3997483 0.9164246 7.6660271 7.6979475
7.1767039 5.1932955 7.6106963 8.6550913 6.0546722 7.2522984 7.6738143 6.3308454 0.9970803 7.5278416 7.7586164
7.2619853 5.2566614 7.6542478 8.6567335 5.9514332 7.2094059 7.6531010 6.2726979 0.9018413 7.3931971 7.6974692
7.1435814 5.2072039 7.7747254 8.6656427 5.9179764 7.2546449 7.7231088 6.1928883 1.0210785 7.3329906 7.8203926
7.1324358 5.1606002 7.7365441 8.7123327 5.8562841 7.1385784 7.6648579 6.1790357 0.8909438 7.2999001 7.7310085
7.1963859 5.1719408 7.7754564 8.6708765 5.8332567 7.1586304 7.7570605 6.3111248 0.9860662 7.2211323 7.8056040
7.3033714 5.1148243 7.8160210 8.6258745 5.8749008 7.1144714 7.8020635 6.2937574 0.9766464 7.0801830 7.7744837
7.2194304 5.1622539 7.7925348 8.6356754 5.8067493 7.1086841 7.8089809 6.3522243 0.9646876 7.1358085 7.8154349
7.2233176 5.2263193 7.7878690 8.5859060 5.8982401 7.0857563 7.8450532 6.3969154 0.9505652 7.0358739 7.7845540
7.1055422 5.2879839 7.7835340 8.5168066 5.8608408 7.0982895 7.7654099 6.2909865 0.9662754 7.0540566 7.7380886
7.0895004 5.3466034 7.7319536 8.5670719 5.8566566 7.0972991 7.7344208 6.3344851 0.9266111 7.0976453 7.7989874
7.0180330 5.3198495 7.7762022 8.6547823 5.8800664 7.0865335 7.7833648 6.3653235 0.9466656 7.0490022 7.8812618
6.9476433 5.2846131 7.7632532 8.8501930 5.9937325 7.2594380 7.7822313 6.2281613 0.9498658 7.2349167 7.8154464
6.8974156 5.3101697 7.9090767 8.9795933 5.9613328 7.2719316 7.8239050 6.1805873 0.9627989 7.2404013 7.6753111
6.9612460 5.2549558 7.8497257 8.9959135 5.9506531 7.3657446 7.8342705 6.0921283 0.9310192 7.3748698 7.4527855
7.0177851 5.2098718 7.8542290 8.9365530 6.0139980 7.3428726 7.8082542 6.0522561 0.9862016 7.5499678 7.4261041
7.0631266 5.1653171 7.8360357 8.8650856 5.8759847 7.2617621 7.7549486 6.0263362 0.9574223 7.5393424 7.4222832
7.1742830 5.1700692 7.8258872 8.8103704 5.9152670 7.1509314 7.7114902 5.9559350 0.9943244 7.5716200 7.4461241
7.2118087 5.1250663 7.7461014 8.6948595 5.8949933 7.2041087 7.7484121 6.0403628 0.9458371 7.6434307 7.5475693
7.1773763 5.1425018 7.7117119 8.6518545 5.9470439 7.3443427 7.7175059 6.1706958 0.9806365 7.7271562 7.6273222
7.2068920 5.2187400 7.6800790 8.7219019 5.9615183 7.3469853 7.7370510 6.3464026 0.9249731 7.7746043 7.6366439
7.3452201 5.1993704 7.6975770 8.7828064 5.9528384 7.4580183 7.6900826 6.2664037 0.9392123 7.7115302 7.6790071
7.4387445 5.2331610 7.6893663 8.8986330 5.8700624 7.4310026 7.7122488 6.2477403 0.8743765 7.6516547 7.8713980
7.6191239 5.1895952 7.7141886 8.8995867 5.8645725 7.4221354 7.7173538 6.2997160 0.9850078 7.7235475 7.8884025
7.6345406 5.2484064 7.7453938 8.8882961 5.7294836 7.4509468 7.7138381 6.1925483 0.9473063 7.6852336 7.9308043
7.6666756 5.1869178 7.7137341 8.8656750 5.6220951 7.3942127 7.7270122 6.2500300 0.9753536 7.5735812 7.8804770
7.6034007 5.1637726 7.7597766 8.8643608 5.6382079 7.4057288 7.7652826 6.3043718 1.0310997 7.4659333 7.8789568
7.6500735 5.0529847 7.8593464 8.8528433 5.6989746 7.4504890 7.7658057 6.3084378 0.9576334 7.5067439 7.8392820
7.8113093 5.0246048 8.0672855 8.8766279 5.7063050 7.3773742 7.8376255 6.4374189 0.8932098 7.4356189 7.7957916
7.8543248 4.9541521 8.0847578 8.9506111 5.7099481 7.3417659 7.8526835 6.4928732 0.9587751 7.5061455 7.6404934
7.8132896 5.0199261 8.0973892 8.9107828 5.8054605 7.2997131 7.9503760 6.4231439 0.9608707 7.5276241 7.5717025
7.8052983 4.8707113 8.1011486 8.8015594 5.8953004 7.2611127 7.9443593 6.2894998 0.9557739 7.5853133 7.4639845
7.7124252 4.9654894 8.0118189 8.9145155 5.9449482 7.2859030 8.0543804 6.1383519 0.8870020 7.6210589 7.3826561
7.5944695 5.0182891 7.9912648 8.8364258 5.9489088 7.2372179 8.0227280 6.1495705 0.9736695 7.7091756 7.3220334
7.5331688 5.0358677 7.9664001 8.8612633 6.1030617 7.2743902 8.0970230 6.0715404 0.9028122 7.7726412 7.2460527
7.6247888 5.0575008 7.8483243 8.7713480 6.1668243 7.3189569 8.1113596 6.1657677 0.9184356 7.7616596 7.2367668
7.5580292 5.1560879 7.9218059 8.8594418 6.2332892 7.3838925 8.0514011 6.2160649 0.9598410 7.5940676 7.3363786
7.4888549 5.1736593 8.0675011 8.9217062 6.2801700 7.3194923 7.9456763 6.0862060 0.9738308 7.4494843 7.4012265
7.4822760 5.2029624 8.0222864 9.0482922 6.1183705 7.3115911 7.9340477 6.0819221 0.9122919 7.3929138 7.4955158
7.5064034 5.0336957 8.0412169 9.0574064 6.1432157 7.2744017 7.7971659 6.1987553 0.8749635 7.3215909 7.5732980
7.5113268 4.9657145 7.9413247 9.1076536 6.1803842 7.2494798 7.8316312 6.1918344 0.9186727 7.3261204 7.5085735
7.5650339 4.8778648 7.8958163 9.1234903 6.1936221 7.3176374 7.8187027 6.1605225 0.9709170 7.2301550 7.4387364
7.5457344 4.8397851 7.9695964 9.1995087 6.1560135 7.4486055 7.8105907 6.1971927 0.9849069 7.2148347 7.4651647
7.5466390 4.8682251 7.8001585 9.1304226 6.0839462 7.4241929 7.7507205 6.2184978 1.0176748 7.1552815 7.4015937
7.4900293 4.7445822 7.6508369 9.1193171 6.0640149 7.4906831 7.7779398 6.2046885 0.9551380 7.0812006 7.3417683
7.3733644 4.7252684 7.6305041 9.1660299 6.0986414 7.3911066 7.7398882 6.0991559 0.9221637 6.9157405 7.2462997
7.4567513 4.5496454 7.5994248 9.3058767 6.0432324 7.3278551 7.7339764 6.0438232 1.0057819 6.7300982 7.2635360
7.4645224 4.6365023 7.5600681 9.2910213 6.0706444 7.3815489 7.8755150 6.0592623 0.9494503 6.6634569 7.2370820
7.4424219 4.5677776 7.5960140 9.2337198 5.9284768 7.3847289 7.9994445 6.0801096 0.9838837 6.8087516 7.3129959
7.5093498 4.4377570 7.4896569 9.0484219 5.9016604 7.3663793 8.0490179 6.0389748 0.9455791 6.8224578 7.2305689
7.4940410 4.4555554 7.5804496 9.0176334 5.9070129 7.4037204 8.1090403 6.0425510 0.9463996 6.8136597 7.1492939
7.5253682 4.5566897 7.4260960 8.9339094 5.8675199 7.3809462 8.2458706 6.0511398 0.9961491 6.8530469 7.1063781
7.6417294 4.6040783 7.4109364 8.7578678 5.8192716 7.3273864 8.2300158 6.0366559 0.8942080 6.9915299 7.0510173
7.4697351 4.6672711 7.4071436 8.6761484 5.7985220 7.2049646 8.3415203 6.0846081 1.0195682 6.9993649 7.1332765
7.4352336 4.6974072 7.3196354 8.5095053 5.8264384 7.1594405 8.3291626 6.1455884 0.9281592 7.0530171 7.1133132
7.2800412 4.6422648 7.3596644 8.3953066 5.8453994 7.1292362 8.2654123 6.2107267 0.9772379 7.0433035 7.2227359
7.3107562 4.7376609 7.3423586 8.2602472 5.9374456 7.2727704 8.2193251 6.2985530 1.0443814 7.0422792 7.3079605
7.4043646 4.7606540 7.3585696 8.2055550 6.0500350 7.2962899 8.1481457 6.2844033 0.8918919 6.9967132 7.4654517
7.4979777 4.7381597 7.3841953 8.0764742 6.0855870 7.3030195 8.2042255 6.3052907 0.9587083 7.0032945 7.5556264
7.5677066 4.6888390 7.4090090 7.9289055 6.1362038 7.3531232 8.1643763 6.3898664 0.9680186 7.0211983 7.4662647
7.4672999 4.6165385 7.4192004 7.9314060 6.1120954 7.2755909 8.1009207 6.3486695 0.9929440 7.0824170 7.3866339
7.4521761 4.6329250 7.5771799 7.9658456 6.2438521 7.2932453 8.1013975 6.3244996 0.9660920 7.1859226 7.3107548
7.3465171 4.6350713 7.6953559 8.0066128 6.2040992 7.1944704 8.1572371 6.3884606 0.9445487 7.2064118 7.4193830
7.2491341 4.6102195 7.7291512 7.9649358 6.2279649 7.3044844 8.1157560 6.4295521 0.9244582 7.1279993 7.4402905
7.2296243 4.5764260 7.6049118 7.8574476 6.2332835 7.3038292 8.1236734 6.4770613 0.9414091 7.1244020 7.4674811
7.2424603 4.6284690 7.6056104 7.8398976 6.2899227 7.3293447 8.1333675 6.5509148 0.9051756 7.0695872 7.6215358
7.3754501 4.6998973 7.6232061 7.7258925 6.2886186 7.4074650 8.2126637 6.7130218 0.9360409 7.0128307 7.6344614
7.3686075 4.7018771 7.6279473 7.6795940 6.2444820 7.4266648 8.1873817 6.7727528 0.9757739 6.9901271 7.5834351
7.5085897 4.6835256 7.7110415 7.7333484 6.2228851 7.5068407 8.1629190 6.7827964 0.9743281 7.0845728 7.5262489
7.6454735 4.6257768 7.8984170 7.7154894 6.1518564 7.5568495 8.2221766 6.8049312 0.9671723 7.0232043 7.5109806
7.6433139 4.5835757 7.8585129 7.7879930 6.1720676 7.6801639 8.3074083 6.8495340 0.9507363 7.0874200 7.4595122
7.7367969 4.5150914 7.8426423 7.8895192 6.0254679 7.7055507 8.2674713 6.8307147 0.9674101 7.0446815 7.3606381
7.7155156 4.4963713 7.8613038 7.9093027 5.9392071 7.7405539 8.2719555 6.8954010 0.9175515 7.0796871 7.3360734
7.6699295 4.3963547 7.8469963 7.9568915 5.8843126 7.7065015 8.2677784 6.8544960 0.9986512 6.9858084 7.1568522
7.6862350 4.3706741 7.7297764 8.0135813 5.9081893 7.7110581 8.2584295 6.8553510 0.8671952 7.0011702 7.0818267
7.6767106 4.4153800 7.6185541 8.0832157 5.9758925 7.7198372 8.3388815 6.7677803 0.9473006 6.9735427 6.9480162
7.5971837 4.5249457 7.4391656 8.0731783 6.0935559 7.7044439 8.3123121 6.7025328 1.0169011 6.9324298 6.9660077
7.6467876 4.5377336 7.3671193 8.1279516 6.0583487 7.6155481 8.3204613 6.7995534 0.9861835 6.8914061 7.0537887
7.5334988 4.5155416 7.3400350 8.0864944 6.0025678 7.5278349 8.2945585 6.7337532 0.9276883 6.9257698 7.0103369
7.5418282 4.5503864 7.3222795 8.0879021 5.8349018 7.5892248 8.3409271 6.7497830 1.0056285 7.0279961 7.0449982
7.5017800 4.3907585 7.3011699 8.1591034 5.7186208 7.6423135 8.3865108 6.8690610 0.9351054 7.0531125 7.0932770
7.5474076 4.4305601 7.1548233 8.1296082 5.7153206 7.7501221 8.4621325 6.9172883 0.9730307 7.0734539 7.3046961
7.5417042 4.3899379 7.1146193 8.2641277 5.6315641 7.7929888 8.3715420 6.9208732 0.9653666 7.0016789 7.2658534
7.6086965 4.3900657 7.0399323 8.2772675 5.6660237 7.7084270 8.3312550 6.8855462 0.9286842 6.9699883 7.2822027
7.5687156 4.4566555 7.1126413 8.2676477 5.7115922 7.7281427 8.2051153 6.9076543 0.9532899 6.8334532 7.3450799
7.5804152 4.2914028 7.0889606 8.2785673 5.7813926 7.8763475 8.1634121 6.9227533 0.9872789 6.8462825 7.3101206
7.6492543 4.3114963 7.2016554 8.1826429 5.8415480 7.8746042 8.2084885 6.7870078 0.9212682 6.8289824 7.3789811
7.6978469 4.3306584 7.1135292 8.1553812 5.7005172 8.0062809 8.2587013 6.7701387 0.9915514 6.8420172 7.3453918
7.7495894 4.2705917 6.9684601 8.1491337 5.6288533 7.8689437 8.3030977 6.6794667 0.9777575 6.7909970 7.3262029
7.7804489 4.2960191 7.0602202 8.2336855 5.4979162 7.9306898 8.3586826 6.7330050 0.9346783 6.8079853 7.3369756
7.7192092 4.2645760 6.9919286 8.1997356 5.4338169 7.7654891 8.3438120 6.7369514 0.9223788 6.7098427 7.2715425
7.7486830 4.3004341 7.0621262 8.1831541 5.3484678 7.6340442 8.2926149 6.7497907 1.0391469 6.6049604 7.2036719
7.6243834 4.2555757 7.0500269 8.2163086 5.2739558 7.5069265 8.2094574 6.7726727 0.9256375 6.4620214 7.2108173
7.6735311 4.2771969 6.9460816 8.1928062 5.2486024 7.4824605 8.1618242 6.7860789 1.0191509 6.4915948 7.2319460
7.7202010 4.2071857 6.9728975 8.2422199 5.2828064 7.4440985 8.0386486 6.7972140 0.8796933 6.5529542 7.2392478
7.8352628 4.2860184 6.9121304 8.2557659 5.2596684 7.3895440 8.0806494 6.7760110 0.9850484 6.6113119 7.1955729
8.0089369 4.2962151 6.9578152 8.3220739 5.2595038 7.3562665 8.1857948 6.7905736 0.9297335 6.5666676 7.1279044
8.0758610 4.2736936 6.8570662 8.2660542 5.2719646 7.4685898 8.1522217 6.8745918 0.9672992 6.5298252 6.9965687
8.1356897 4.2545853 6.8666644 8.3489141 5.3689113 7.3475332 8.1765776 6.8851948 0.9540949 6.4640265 7.0727735
8.1713610 4.2471333 6.8550344 8.2627087 5.3018770 7.4251633 8.1973352 6.8187299 0.9391074 6.3595467 7.0747266
8.2504063 4.1475277 6.9187312 8.2295809 5.3727574 7.3324661 8.3050365 6.8617196 0.8923566 6.4061503 7.0792270
8.2082529 4.2172761 6.9779363 8.3589458 5.2040973 7.3078365 8.4256191 6.7947550 0.9518756 6.3642259 6.9822240
8.2601328 4.1868939 6.9282923 8.4472122 5.1953244 7.3775558 8.4283667 6.8297300 0.9566550 6.3581882 7.0298972
8.2596779 4.1852436 6.9347496 8.4691181 5.1067138 7.3616667 8.4528103 6.9285431 0.9435372 6.3474927 7.1284766
8.2459898 4.1197972 6.9758387 8.5582390 5.1506028 7.4166589 8.4509802 6.8114724 0.9824725 6.4810667 7.1289973
8.2985001 4.2197127 6.9900913 8.5314322 5.1422644 7.3875909 8.4125061 6.8725204 0.9716312 6.3989277 7.0736589
8.3356962 4.1790943 6.9638758 8.4935379 5.1621046 7.3785853 8.4275980 6.9317188 0.9657577 6.4958344 7.1489277
8.3558626 4.2103920 6.9638796 8.5103006 5.1366725 7.3952842 8.3389645 6.8901634 0.9864171 6.5490985 7.2913051
8.3367405 4.1185699 6.9691267 8.6126089 4.9876876 7.3868208 8.3392000 6.9018931 0.9389006 6.5761385 7.2244229
8.1838226 4.0169058 6.9327297 8.6855545 4.8586578 7.3796320 8.4341602 6.9064269 0.9234532 6.6269798 7.1502466
8.1458969 3.9690759 6.9104786 8.6651478 4.9654627 7.3642182 8.4105139 6.8241396 0.9669551 6.6221032 7.0608468
8.1090956 4.1355963 6.7761312 8.6941433 5.0448146 7.3677716 8.4626322 6.8133535 0.9951701 6.6785660 6.9696345
8.0152559 4.1664834 6.6925192 8.7111282 5.1105018 7.3413372 8.4884624 6.8146501 0.9970112 6.5304255 6.9126196
7.9111986 4.2592416 6.5661449 8.6543703 4.9736843 7.4233079 8.5036612 6.8763108 0.8815005 6.5995655 6.8151736
7.9873195 4.2517166 6.4966865 8.6284151 5.0593438 7.3670154 8.5498552 6.7662826 0.9539276 6.6456285 6.8100357
8.0432215 4.2954369 6.4509916 8.6276979 5.0304804 7.3931804 8.5073214 6.7833662 0.9458981 6.7753067 6.8677421
8.1777430 4.3318338 6.3994827 8.5726528 5.0826869 7.3204823 8.5132227 6.8158946 0.9510722 6.8106480 6.9332256
8.2770443 4.3623314 6.5028729 8.5550804 5.0657072 7.3315220 8.6141815 6.7779489 1.0021919 6.8132544 6.9018216
8.3450413 4.2982006 6.4918761 8.4984903 4.9609237 7.3751893 8.6850042 6.6787829 0.9372814 6.7791004 6.9197707
8.4464493 4.2129164 6.5407486 8.4600334 4.9301963 7.4152517 8.7012854 6.6212168 0.9372095 6.7354674 6.9855413
8.6202688 4.0970001 6.5758600 8.4760981 4.8484321 7.4444561 8.7348547 6.3598013 0.8751669 6.7243972 6.9950657
8.6685686 4.0633941 6.7275124 8.3481894 4.9558077 7.5087528 8.7416000 6.2922444 0.9737779 6.6553941 6.8779945
8.6802855 4.0866337 6.7597485 8.3572531 4.9366169 7.5476551 8.7550802 6.1712246 0.9699295 6.5868940 6.7331090
8.6743984 4.0488415 6.6463346 8.2644978 4.9422894 7.4982986 8.7979021 6.2266192 1.0007225 6.5031500 6.6903229
8.7282228 3.9678967 6.7246885 8.2679672 4.9499588 7.4014115 8.7053337 6.3524313 0.9210931 6.4958134 6.6996260
8.7762718 3.8338182 6.7935829 8.1672020 5.0797825 7.3315201 8.7576599 6.3478136 0.9394779 6.3843293 6.7222595
8.8506021 3.7537038 6.9016285 7.9869571 4.9908600 7.2772183 8.7430964 6.2581172 0.9371859 6.3306632 6.6729617
8.7862387 3.7613974 6.8756003 8.0026293 4.9767637 7.3496394 8.8635464 6.3051090 0.9875683 6.3075576 6.6822858
8.5937557 3.8343270 6.8391604 7.9788399 5.0447140 7.3293757 8.9169140 6.4110465 0.9550463 6.3191700 6.7734923
8.4532080 3.8883381 6.8747172 7.9256849 5.1321759 7.3564506 8.9925756 6.4323306 0.9768544 6.3192472 6.6717243
8.3102541 4.0126972 7.0159225 7.8969941 5.1850019 7.2799335 8.9455042 6.5557146 0.9625345 6.2918620 6.6744852
8.2420769 4.1399207 6.9935765 7.8481498 5.2502379 7.1648726 9.0059443 6.6149631 0.9911650 6.2495594 6.6503625
8.1771240 4.1767440 6.9860787 7.9423766 5.2136979 7.0401268 8.8969202 6.6677523 0.9599871 6.2539783 6.6172318
8.0974140 4.1706762 6.9571581 7.9267654 5.2819796 6.9556003 8.8983393 6.8286562 0.9739143 6.2374697 6.5384483
8.0370131 4.2425213 7.0692511 7.8637667 5.4452553 6.9427972 8.9983959 6.7302847 0.9096780 6.3599100 6.4826336
7.9415741 4.2071004 7.0667820 7.8652792 5.4631691 6.8366108 9.1475849 6.7881947 0.9957822 6.2637534 6.4578123
7.9187121 4.1716862 7.0573034 7.8126192 5.4149513 6.8418455 9.1005507 6.6908312 0.8949959 6.3033829 6.4328470
7.8639503 4.2094121 7.0836177 7.8235221 5.5026431 6.7835441 9.0144377 6.6429491 0.9582152 6.2122798 6.3634171
7.9850740 4.1964707 7.2063622 7.7170787 5.3992810 6.7815218 8.9822359 6.5737076 0.9074162 6.2129493 6.2927632
8.1059284 4.2296147 7.3140950 7.7078929 5.3511891 6.8527851 8.9980602 6.6592402 0.9419860 6.3321395 6.2382026
8.1411180 4.1027703 7.3448853 7.7130761 5.3073745 6.8814683 8.9632006 6.6557088 1.0024022 6.4181156 6.1786666
8.1873608 4.1169710 7.3376708 7.7092853 5.2729654 6.9492540 9.0878286 6.7192764 0.9771073 6.4373112 6.2128696
8.1173449 4.0327125 7.3668318 7.6799054 5.2703171 7.0406294 9.1914434 6.7282538 0.9973722 6.4333186 6.2504215
8.1369343 4.1096625 7.4828343 7.8467064 5.1420116 7.0933933 9.1121950 6.7595153 0.9624068 6.2740445 6.3461604
8.0797205 4.0016460 7.4138126 7.8193440 5.1274791 7.0862827 9.1036720 6.7232246 1.0193671 6.2569995 6.3223152
8.1851158 4.0963626 7.2682853 7.8427310 5.1712155 7.0890198 9.1843109 6.6282954 0.9152697 6.2262349 6.3772149
8.1862040 4.0566211 7.2073908 7.7896996 5.2761683 7.0864739 9.1773357 6.6532364 0.9665597 6.2162137 6.4785724
8.1561861 4.0453095 7.2559981 7.8861403 5.3989835 7.1507158 9.2305336 6.5608182 0.9366226 6.2235575 6.4354725
8.1080561 4.0241919 7.2739453 7.8904471 5.4012914 7.1948533 9.1971273 6.5813665 0.9215910 6.3311858 6.3430767
8.1309671 4.1138887 7.3618073 7.9343395 5.3341775 7.2194767 9.1365728 6.6377673 1.0429271 6.3568349 6.3091598
8.1507568 4.1413169 7.4844112 7.9191036 5.4406991 7.2814903 8.9891768 6.7249756 0.9560825 6.4266310 6.3012266
8.1171761 4.1252007 7.5009446 7.9376202 5.4398208 7.3173122 8.8974829 6.7124925 0.9377812 6.3759251 6.2603226
8.1699886 4.0401382 7.5880694 7.9701729 5.4939032 7.1719980 8.9108467 6.6887660 0.9443660 6.3914804 6.2257710
8.2714901 3.9493177 7.7733221 7.9739718 5.4804921 7.2008414 8.9140711 6.6865888 0.9560048 6.3224406 6.2445760
8.2845764 3.9156539 7.7910285 8.0292349 5.4031887 7.1575613 8.8845911 6.6358156 1.0339711 6.3745813 6.2653055
8.3535223 3.9344158 7.8590679 8.0982437 5.4131236 7.2367926 8.9560518 6.6137319 0.9556528 6.3219852 6.2734790
8.3451185 3.9344516 7.8458409 8.1783543 5.4182973 7.2996984 8.9683943 6.5895357 0.9711366 6.3767662 6.2529774
8.2987051 4.0354390 7.9467893 8.0509062 5.4016829 7.2172985 9.0656919 6.6340876 0.9280214 6.3540983 6.2331562
8.1801052 4.0218263 7.9777141 8.0605164 5.3761873 7.2885575 9.0144978 6.6515393 0.9905044 6.4185433 6.2330570
8.2104511 3.9317243 8.0742731 7.8835826 5.3233886 7.2244925 8.9631214 6.5921202 0.9627216 6.5395584 6.2038307
8.0955124 3.8652437 8.1605663 7.9236565 5.2509685 7.1841602 9.0234051 6.5135765 0.9482527 6.5487576 6.3287597
8.1234035 3.9216540 8.2664642 7.9763713 5.1917019 7.1543751 9.0648279 6.5564666 0.9672964 6.6388607 6.4796586
8.0317936 3.9379344 8.1832409 8.0698166 5.2174544 7.1527004 9.1606617 6.4589491 0.9163166 6.5742784 6.5175161
8.0288677 4.0206633 8.0513868 8.1757574 5.1340714 7.1579642 9.1008034 6.4603982 1.0625124 6.6536031 6.5194650
7.9961591 4.0168071 8.0011320 8.2254992 5.1311250 7.2290945 9.0735922 6.4018002 0.9286895 6.7279229 6.5328059
7.9674211 4.0669460 8.0093069 8.2941084 5.1452336 7.3416414 9.1755457 6.4217758 0.9461497 6.8182106 6.5299983
7.8997407 4.0889554 7.9969854 8.2283077 5.1400919 7.4262662 9.1674528 6.3860683 0.9645840 6.9367776 6.5176406
7.8667979 4.0667167 7.8918719 8.1996889 5.1673107 7.4975257 9.1897831 6.4363971 0.9454949 7.0183668 6.5477028
7.7764115 4.1435256 7.9621964 8.2925196 5.2487817 7.3998461 9.1393528 6.4953518 0.9451556 7.0675526 6.4009433
7.7396860 4.2614517 8.0329790 8.2829370 5.2530837 7.3234949 9.1253033 6.5301085 0.9555968 7.0171499 6.3351064
7.7875423 4.2362690 8.1482086 8.3382511 5.2482548 7.2869411 9.0906954 6.4176183 0.9239199 7.0018740 6.3255091
7.8397045 4.1513705 8.1412516 8.2774515 5.1626368 7.1962380 9.0307426 6.4160633 1.0411421 7.0744057 6.2601523
7.8710990 4.2161326 8.1499739 8.0840845 5.2079840 7.3433609 9.0370531 6.3118968 0.8981265 7.1523781 6.3106976
7.9508386 4.3639235 8.1901283 7.9339609 5.2959599 7.3523984 9.0759916 6.2848020 0.9150044 7.2196021 6.3753710
7.9725385 4.2975965 8.2427702 7.8088269 5.3150258 7.5061340 8.9892864 6.2381501 0.9857430 7.2804556 6.3690863
7.9697156 4.3237214 8.2465668 7.7027159 5.2341547 7.3811502 9.0012598 6.1428208 0.9460796 7.3050041 6.4710016
7.9745989 4.2588897 8.2071514 7.5893564 5.2315531 7.3626199 8.9782839 6.0251560 0.9336868 7.2607207 6.4916253
8.1409044 4.1541119 8.2350931 7.6512713 5.1101913 7.4826221 8.8831310 6.0833826 0.8942975 7.2600093 6.4671221
8.0679560 4.2346101 8.1072216 7.6000376 5.0961566 7.4110918 8.9209251 5.9652867 0.9487715 7.3052769 6.4506183
8.0215721 4.1951017 8.0339499 7.5424104 5.0941391 7.3587308 8.8564978 5.9472761 0.9653383 7.4448981 6.4996343
8.0801935 4.1847587 8.0460939 7.5550041 5.0756335 7.4142137 8.8701448 5.8848915 0.9792402 7.5893397 6.5591211
8.0568342 4.1292639 8.1054497 7.6183348 5.1459622 7.4314733 8.7519197 5.8132877 0.9767680 7.5724959 6.6315703
8.0639267 4.1095247 8.1211109 7.6411438 5.1039772 7.3104377 8.6866064 5.7881117 0.9235174 7.6255960 6.8374863
8.0207510 4.0304909 8.0696011 7.6538424 5.0220428 7.2982345 8.6361694 5.8127337 1.0053713 7.5581384 6.9063811
7.9781771 3.9104640 8.0541086 7.6713204 4.9725895 7.2165575 8.6288013 5.8438110 0.9543954 7.6037588 7.0468125
8.0091696 3.9593544 7.9989786 7.5751691 4.9842057 7.1807127 8.6215868 5.8927670 0.8384955 7.6069231 7.0085678
8.0284920 3.9253571 8.1040974 7.5675983 5.1403542 7.2030621 8.5970030 5.8171258 0.9833689 7.5062618 6.9748602
8.0454969 3.9806993 8.0620995 7.5489850 5.1470356 7.2705851 8.6145382 5.7997017 0.9974086 7.5068917 7.0254941
8.0365095 3.9773583 8.0037947 7.4678073 5.1257858 7.2806077 8.7178278 5.7705274 0.9274724 7.4240799 7.2219405
7.9976606 4.0449548 8.0778065 7.4870734 5.1715136 7.3521018 8.7029514 5.7695885 0.9614806 7.4237528 7.3449497
8.0850382 4.0124736 8.1375256 7.4531021 5.1640534 7.4216952 8.7156439 5.6623068 0.8534566 7.3473778 7.4973359
8.1205797 3.9751234 8.1647625 7.5044951 5.1875925 7.4521117 8.7192860 5.6803555 0.9805584 7.2709126 7.4697289
8.2162485 3.9975822 8.1908808 7.5293531 5.0903907 7.5498338 8.8061180 5.7439685 0.9567301 7.2308145 7.5117698
8.2902517 3.9766090 8.0483446 7.6509342 5.1586814 7.6680388 8.6915112 5.7858038 1.0137800 7.1824284 7.5704656
8.2821999 3.8908494 8.1191740 7.6818938 5.1963181 7.6468401 8.6703939 5.8398328 0.8386066 7.1766891 7.5047264
8.3131552 3.8667512 8.1545773 7.6131210 5.2426448 7.6318655 8.6722403 5.8473563 0.9309121 7.0260925 7.4797177
8.4160728 3.9090097 8.0904903 7.7635560 5.2192502 7.5569229 8.7284241 6.0829349 1.0321072 7.0238781 7.5644469
8.4117289 3.9874678 8.1602068 7.8750405 5.3064017 7.5860624 8.7495546 6.0765343 0.9167951 7.0865583 7.4607425
8.3884735 3.8807797 8.1956387 7.9213524 5.2129841 7.5782509 8.7087536 6.2768936 0.9974992 7.0829520 7.4425387
8.3879843 3.9216425 8.2581377 8.0395107 5.1920633 7.5610452 8.6854305 6.2517858 0.9422438 7.0299768 7.3792944
8.4018221 3.9985147 8.2565765 8.0182047 5.2082520 7.5414529 8.6236134 6.1374421 0.9680613 7.0585203 7.3959799
8.3391781 3.9473143 8.1574774 7.9449277 5.1650043 7.5682244 8.7506361 6.1259460 0.9575941 7.0984640 7.2692184
8.4755459 4.0020394 8.1462669 8.0118895 5.2260933 7.4959989 8.8110209 6.2025456 1.0093014 7.1681499 7.1850634
8.4254942 4.0038586 8.0581970 8.0271120 5.2579889 7.4906254 8.8821182 6.1546655 0.9841883 7.1634688 7.1511950
8.3889875 3.8306220 7.9966145 8.0626154 5.3269873 7.5382538 8.7929516 6.1662331 0.9754162 7.1684403 7.1954083
8.4980593 3.6729009 7.9856954 8.1681499 5.3430309 7.5461760 8.6403370 6.2251501 0.9616185 7.0472021 7.2143073
8.4592323 3.6643486 7.9204159 8.1551695 5.3451610 7.5768480 8.6772137 6.2307472 0.9059380 7.0538282 7.1746092
8.4149942 3.5332468 7.8762250 8.0860596 5.2307239 7.5542598 8.6426983 6.3261976 1.0064064 7.0886674 7.2165818
8.4357824 3.4655626 7.7809916 7.9985271 5.1195850 7.6290059 8.7383699 6.3259368 0.9728405 7.0330815 7.2715297
8.4584064 3.4738283 7.8318210 7.9067812 5.1028342 7.6475701 8.6720667 6.3509388 0.9944922 7.0873189 7.2890959
8.3765278 3.4323888 7.8130803 7.9117370 5.0906062 7.5943313 8.6837063 6.2518935 0.9521312 7.1891074 7.4713674
8.3628178 3.4073107 7.8440447 7.8829851 5.0313678 7.5403800 8.6713877 6.1858988 1.0331300 7.2181044 7.5828543
8.3373089 3.3437335 7.8114195 7.8683639 5.0113368 7.5949831 8.6850271 6.2116013 0.9603629 7.2039819 7.5052528
8.4662304 3.3148706 7.8741527 7.8404222 5.0531936 7.6191850 8.6609497 6.1908994 0.9483255 7.1350384 7.6661634
8.3647318 3.2451866 7.8629041 7.9033346 4.9136763 7.5461240 8.6500521 6.1498890 0.9737318 7.2169046 7.7248144
8.3566465 3.1368816 7.8178501 7.9697943 4.8294907 7.6073494 8.6313601 6.1257534 1.0041416 7.1119323 7.8268385
8.2586174 3.0436039 7.7301559 8.0247049 4.8876777 7.6302752 8.7294216 6.1041327 0.9734134 7.0736198 7.8016248
8.2162237 2.9820149 7.6966496 8.0095692 4.9260430 7.6487665 8.7682667 6.1291442 0.9273332 7.1250515 7.8286266
8.2274160 2.7839420 7.6128054 7.9666104 4.9261832 7.6145639 8.7867823 6.2852445 0.9562344 7.0960989 7.9208193
8.3269081 2.8597958 7.5387859 7.9465175 4.9952850 7.4977293 8.9724731 6.3149152 0.9278938 7.1613483 7.9442291
8.3217363 2.9466460 7.4724507 7.9232173 4.8914638 7.5822763 9.0733986 6.3359461 0.9605100 7.0210090 7.9708438
8.4494963 2.9418218 7.3622169 7.8675518 4.8463945 7.4972253 9.0959682 6.3309302 0.9173194 7.0044804 7.8720460
8.4648552 2.9453940 7.4172263 7.7521534 4.8865991 7.5892401 9.0551891 6.3721108 0.9824824 6.9109259 7.8246379
8.5028610 2.8755848 7.3797288 7.6805019 5.0843801 7.6582527 8.9752674 6.3022461 0.9671281 6.7594109 7.8101678
8.4077406 2.9899099 7.3386302 7.6574597 5.2395535 7.6028547 8.8736515 6.2804670 1.0204266 6.7049775 7.7028642
8.4890718 3.0262151 7.3081446 7.9056368 5.2647104 7.5972123 8.7295628 6.2401447 0.9300458 6.6808677 7.7077460
8.5431318 3.0997939 7.2144899 8.0355921 5.2642550 7.6570492 8.6454010 6.3381867 0.9901739 6.8487930 7.5432515
8.5060434 3.0449305 7.0920458 8.1794109 5.2704902 7.5986452 8.6739445 6.2972393 0.9740310 6.8074136 7.5550938
8.5390711 3.0173910 7.0558639 8.1504240 5.2097816 7.6257682 8.6864882 6.3017516 0.9126258 6.9513063 7.5662618
8.6767073 3.0544021 7.0321798 8.1648674 5.1821065 7.6065669 8.7332678 6.3333507 0.9675505 6.9658809 7.6128101
8.6632366 2.9925759 7.2248940 8.1644039 5.1032925 7.5841970 8.7615585 6.4057474 0.9755967 6.9004850 7.5758386
8.7555122 2.9069309 7.1597157 8.1551352 5.0620594 7.6295152 8.7780285 6.4490266 1.0450087 6.8612967 7.7530093
8.6901512 2.8967319 7.2355952 8.1700649 5.0493007 7.5951958 8.8402863 6.4494972 0.9336733 6.8451834 7.8842659
8.6583605 2.7851050 7.3351712 8.0947037 5.1229963 7.6390853 8.9246464 6.5158353 0.9259885 6.8669057 7.8479323
8.6002750 2.8980610 7.3668551 8.1051216 5.2073040 7.6219773 8.8978271 6.5601764 0.9674559 6.8905573 7.8718390
8.5484953 2.8090005 7.4119310 8.1789045 5.1480923 7.6589684 8.9000654 6.6075158 1.0067137 6.9058976 7.8587818
8.4061470 2.8169887 7.3753901 8.1294451 5.3245115 7.6947327 8.8191090 6.6522298 0.9386795 6.8349061 7.7207808
8.3966246 2.7913454 7.4408412 8.1830730 5.3199153 7.6916509 8.7155390 6.6331892 0.9592860 6.6424484 7.8543658
8.3695498 2.7777789 7.4685354 8.2037945 5.3341718 7.5829349 8.7160606 6.6138725 0.9216638 6.6414933 7.9126978
8.3972530 2.7298961 7.5308027 8.2472372 5.1935883 7.5959773 8.7223053 6.5196695 0.9652214 6.6791196 7.9470758
8.3051386 2.7453561 7.5588484 8.1329393 5.2001486 7.6758385 8.7399721 6.3136969 0.8758405 6.7175326 7.8509750
8.4115019 2.8925202 7.5561128 8.1632004 5.2428546 7.6643982 8.6914921 6.2242661 0.9860072 6.7227612 7.7877812
8.5414200 2.9631097 7.5105686 8.1110210 5.2011123 7.5381460 8.5715799 6.1947994 0.9189144 6.8608732 7.7362351
8.4953709 3.0452809 7.4396939 8.0822945 5.2566571 7.4448123 8.4275694 6.1499219 1.0015101 6.9044528 7.7280941
8.4884510 3.0794036 7.3595562 8.0776157 5.3189993 7.3971467 8.4311848 6.0978494 0.9363814 6.9571409 7.7365732
8.5459185 3.1544244 7.3928533 8.0873365 5.3544831 7.4072633 8.3661108 6.0414553 0.9162642 7.0211940 7.7470403
8.5336123 3.1908116 7.3313012 8.0426702 5.3600159 7.3409195 8.2869148 6.0205584 0.9938471 7.1473107 7.6027784
8.6105156 3.1726053 7.3307352 7.9873962 5.4950151 7.3051906 8.2270565 5.9620948 0.9133006 7.1054411 7.6528916
8.6102324 3.1348448 7.2617292 7.9869151 5.5520196 7.2655244 8.3518906 5.9864378 1.0424771 7.2310233 7.6134481
8.7041140 3.0984409 7.3449316 7.9920812 5.6592913 7.2754126 8.3342476 5.9377465 0.9455150 7.3094058 7.7303848
8.6681538 3.2034154 7.3775492 8.0212059 5.6618977 7.2368894 8.3902445 6.0537362 0.9749922 7.4426618 7.6384745
8.6484804 3.1510084 7.4178600 8.0843792 5.8943396 7.2166376 8.4151049 6.0640831 0.9169747 7.5055857 7.5403619
8.6209097 3.1033158 7.2810092 8.0506868 5.8514743 7.2007465 8.3089199 6.0034695 0.9627134 7.4727168 7.5568347
8.6096020 3.2416236 7.3103442 8.0694389 5.8653154 7.2224202 8.3093271 6.0247865 0.9680524 7.6063519 7.5625296
8.4315243 3.2553406 7.3144236 8.0599041 5.8953924 7.2083240 8.3055391 6.0922842 1.0008417 7.6858292 7.6177974
8.3108521 3.2843986 7.4793582 7.9978304 5.9294200 7.2157845 8.3730173 6.0732894 0.9544049 7.7472148 7.5370460
8.3134937 3.2555730 7.4461789 8.0185566 6.0627279 7.2025275 8.2553234 6.0940886 0.9287413 7.9045959 7.4836445
8.2508650 3.3447573 7.5816536 7.9088888 6.1070929 7.2028475 8.2798729 6.1026702 0.9812859 7.8731389 7.3856940
8.1818790 3.3061621 7.5325427 8.0239983 6.0949483 7.2467694 8.2372046 6.1277914 0.9159693 7.7947369 7.3679557
8.0366316 3.2688255 7.4908724 8.0635529 6.0496664 7.2740211 8.2730150 6.2952795 0.9391191 7.7344074 7.3208604
8.1739817 3.4095254 7.4827781 8.0546312 6.0037203 7.2858567 8.2972555 6.3683510 1.0203766 7.7367206 7.2985401
8.1304779 3.3985987 7.5557017 8.0499525 5.9596400 7.4494357 8.2388201 6.4088621 0.9452946 7.6284204 7.2209744
8.1498756 3.2886925 7.6363764 7.9254031 5.9098372 7.4718184 8.1599808 6.5524998 0.9538760 7.5030155 7.2251430
8.1694479 3.3569221 7.7094479 7.8834510 5.8886728 7.4538231 8.1376791 6.6436968 0.9280583 7.4787335 7.1551113
8.1283045 3.2883122 7.6854482 7.9077597 5.9243226 7.4608569 8.1034842 6.7530165 0.9332067 7.5321975 6.9745398
8.1977501 3.3052895 7.8439045 7.9964418 5.7904139 7.5113130 7.9873266 6.7788353 0.9855576 7.5842657 6.8807888
8.1375742 3.2383018 7.8544035 8.0147247 5.7747254 7.5118313 7.8910465 6.7530537 0.9618047 7.5019612 6.8946414
8.0219336 3.3561361 7.8215294 8.0005522 5.6586246 7.4818063 7.8908210 6.8340349 0.9966748 7.7160697 6.8783531
7.8977766 3.3975482 7.8136625 8.0050526 5.6936946 7.4028645 7.8470664 6.9052310 0.9345430 7.6686120 6.9616141
7.9762492 3.4154429 7.8509498 7.9804969 5.7238955 7.3071160 7.8541784 6.9604864 0.9601980 7.6229239 7.1290894
8.0187206 3.4493074 7.9692292 8.1216927 5.7456303 7.4024496 7.8615646 6.9984608 0.9930434 7.7241807 7.2280698
8.0666227 3.4416456 8.1005602 8.1598387 5.8765035 7.4584570 7.7524538 6.9382682 0.8738724 7.7549500 7.3802423
8.1013603 3.4665720 8.1233358 8.1844358 5.9913135 7.4758763 7.8468981 6.9514170 0.8810255 7.6487112 7.3403239
8.0414295 3.6442223 8.2473860 8.0414972 5.9843245 7.4003210 7.8895197 6.9335818 0.9757832 7.6508265 7.4165044
8.1807718 3.7727911 8.4006577 8.1136112 6.0391121 7.3370600 7.8982759 6.8724971 0.9347763 7.7320065 7.3591490
8.2499619 3.8473206 8.4062395 8.1726904 6.1353450 7.2802386 7.9213824 6.8389750 0.9376439 7.6789117 7.4025254
8.2837276 3.9017625 8.3278532 8.1426268 6.1153288 7.1711030 7.8567276 6.8214240 1.0037498 7.6519938 7.4263082
8.2339439 3.8447051 8.2123537 8.1584711 6.1167936 7.2933154 7.9109898 6.8270173 0.9697754 7.6863332 7.5043135
8.1534472 3.7827170 8.1235123 8.1374083 6.1122651 7.3649969 7.9884119 6.9676147 0.9510846 7.8461232 7.5141702
8.1437321 3.7679918 8.1886616 8.1879625 6.1746521 7.4303246 8.0023508 6.9494591 0.9388732 7.7905297 7.4725981
8.1654940 3.8943143 8.1905270 8.1055222 6.2883730 7.5699840 7.9339781 6.9179769 0.9354109 7.8244605 7.4659705
8.2657051 4.0145617 8.1487198 8.2368765 6.1941237 7.5818505 7.7546372 6.9543433 0.9097286 7.8498344 7.5954118
8.2262449 4.1449184 8.1774683 8.2815943 6.2559018 7.5880466 7.7220216 6.9376774 0.8750331 7.9194202 7.5629497
8.1992521 4.1640334 8.1203699 8.2623758 6.2841759 7.4421086 7.6248140 7.0101056 0.9792218 7.9615111 7.6968422
8.2990026 4.2125101 8.2106104 8.2335491 6.3066082 7.2834229 7.5571165 7.0772033 0.9569119 8.0591946 7.6639581
8.4090109 4.2544217 8.2387590 8.2505331 6.3544631 7.3107858 7.6619849 6.9688020 0.9358427 8.0803137 7.7350192
8.4867878 4.2164316 8.2630653 8.2851534 6.3745584 7.3016124 7.6872721 6.9105725 0.9642467 7.9720440 7.8187404
8.5277176 4.0816164 8.3192425 8.3681593 6.3559651 7.2477622 7.6184754 6.9384961 0.8944170 7.9706678 7.8296118
8.6266804 4.0808496 8.2831631 8.4140081 6.2754378 7.1346998 7.5766835 6.9446473 0.9477109 7.9543934 7.8797851
8.6736155 4.1219549 8.2316103 8.3242054 6.2725291 7.1351423 7.5785131 6.9991336 0.8879306 7.8892961 7.8894677
8.7535667 4.1369886 8.2737427 8.2515926 6.1826777 7.0219088 7.5555606 6.9800153 0.9982927 7.8870754 7.8305001
8.7220716 4.1311812 8.1565742 8.2140274 6.2388349 6.9287224 7.5771084 6.9345956 0.9757665 7.7887740 7.7979908
8.7141991 4.0635281 8.0373516 8.1212540 6.2073016 6.9073944 7.6265121 6.8713393 0.9034637 7.8329844 7.8543859
8.6206818 4.0891204 8.0106668 8.1816483 6.3036070 6.8567429 7.7222786 6.8858442 0.9763396 7.7833200 7.7737021
8.5549431 4.1853395 8.0565243 8.1710644 6.3267045 6.8832021 7.7178936 6.8645039 0.9720840 7.7901807 7.7144399
8.5168924 4.2481933 7.9607029 8.2002010 6.3384867 6.9289136 7.6657948 6.8696222 0.9902437 7.6864085 7.7354646
8.5372934 4.1933904 7.9659224 8.1857071 6.4380836 7.0007949 7.6293960 6.7695813 0.8688155 7.6321521 7.6795230
8.4491825 4.1851134 7.8883872 8.2311020 6.5518546 6.9656467 7.5708137 6.7724586 1.0507759 7.6798887 7.6690898
8.3206005 4.1211295 7.8873930 8.1070166 6.6197052 6.9757228 7.5428081 6.7857022 0.9573186 7.7557797 7.7251649
8.2539291 3.9029984 8.0470791 8.0866003 6.5861235 7.0250459 7.5927930 6.6699181 0.9488528 7.7598557 7.6390123
8.3033285 3.9091337 7.9972296 8.1359978 6.5564327 7.1407719 7.5450425 6.6688933 0.9324160 7.7930365 7.6961813
8.3147011 3.7763784 8.1424828 8.1967649 6.5831404 7.1640019 7.6258683 6.4919305 1.0026408 7.7538013 7.7753077
8.2262936 3.7375374 8.2273779 8.3458538 6.6048079 7.1737709 7.6227107 6.4335866 1.0045065 7.6888452 7.7767172
8.2098351 3.6639912 8.1579685 8.3387842 6.5778966 7.1259789 7.5519614 6.4249830 0.9132863 7.6470737 7.8671989
8.2294950 3.6200528 8.0291586 8.3072701 6.5429959 6.9916887 7.5499406 6.4298458 0.9664658 7.6449289 7.8385301
8.2538986 3.4944570 8.0549116 8.2481041 6.5697012 7.0678463 7.5050368 6.3386617 0.8575382 7.7239237 7.7184162
8.2870426 3.4946043 7.9497418 8.2333193 6.6840839 7.0464630 7.4304767 6.3071327 0.9511671 7.5396967 7.7399945
8.0427990 3.5924866 8.0048151 8.3352299 6.6571493 7.1186981 7.3635325 6.2623124 0.9104667 7.4996581 7.7518001
8.0752687 3.7142272 7.9886370 8.2816315 6.6911707 7.1018319 7.2835927 6.2201171 0.9916437 7.5631094 7.7825947
8.0644855 3.8010571 7.9415188 8.2648268 6.7148519 7.1448479 7.3056941 6.2467470 1.0036737 7.6202111 7.7777119
8.1333923 3.7959862 7.9935746 8.2436800 6.7227020 7.1392136 7.2943544 6.2025414 0.9826066 7.5511160 7.9281836
8.2036848 3.8213446 7.9452791 8.1712914 6.7643332 7.1618791 7.2946262 6.0915594 0.9994608 7.4241009 8.0770884
8.1242571 3.8653522 7.9703574 8.2023916 6.8080807 7.2143273 7.2631474 5.9776020 0.9502317 7.3458352 7.9525199
8.2005882 3.7810102 7.9446802 8.2403889 6.7809386 7.2982812 7.2886953 5.8129921 0.9641448 7.3925929 7.9294252
8.2785158 3.7964690 7.9406075 8.1696224 6.7720613 7.2812815 7.4110308 5.8755121 0.9770702 7.4115758 7.9205256
8.3941555 3.8966274 7.9133611 8.1125841 6.7752099 7.2226276 7.5390310 5.8158345 0.9169818 7.4540167 7.9007316
8.3200483 3.8096297 7.9395151 8.1004925 6.8511162 7.1956930 7.6040006 5.7746005 0.9126445 7.5515065 7.8931637
8.3699331 3.6752958 7.9288187 8.0948782 6.8547063 7.1496396 7.6160541 5.8062716 0.9272911 7.4881706 7.8312912
8.4587698 3.6588144 7.8592725 8.0710363 6.8530354 7.2007418 7.7597823 5.7367930 0.9603701 7.4859138 7.9116144
8.5274973 3.5916367 7.7862635 8.0244160 6.9508576 7.1337900 7.7041230 5.7339048 0.9090729 7.4940276 7.8852744
8.5967636 3.6075544 7.7526288 7.9321032 7.0271807 7.1821265 7.8574700 5.7804542 0.9890094 7.5376110 7.9139318
8.6341896 3.5940471 7.7424650 7.8252997 7.0911393 7.2175169 7.8612232 5.7799997 0.9364524 7.4984732 7.9132919
8.5727119 3.7014825 7.5964108 7.7193565 7.0899615 7.3636084 7.8727860 5.7781544 0.9413499 7.3484583 7.8426418
8.5206947 3.6678376 7.7654738 7.6954398 7.0439162 7.5739675 7.8687372 5.7864704 0.9799596 7.3955235 7.8431945
8.3207932 3.6782107 7.7452621 7.7103171 6.9696932 7.4659047 7.6466594 5.7432160 0.9193304 7.4068966 7.9631925
8.2979946 3.8435082 7.7072058 7.7673965 7.0529327 7.6470132 7.5985870 5.8807497 1.0141666 7.4304929 8.0784721
8.3151388 3.7607040 7.6151805 7.8435698 7.0187411 7.4999437 7.5626121 5.9385962 0.9447334 7.3633394 8.1255856
8.3430099 3.8171203 7.5264440 7.7058363 7.0491734 7.3966069 7.4832964 6.0941453 1.0332541 7.3716726 8.2740402
8.3844728 3.8432467 7.3105659 7.6356535 6.9896917 7.4052410 7.3992338 6.1040049 1.0234900 7.3851361 8.3637333
8.4193115 3.6754761 7.1575599 7.5758538 6.9574294 7.3882856 7.3527122 6.0235682 0.9548728 7.3361721 8.2780685
8.3207579 3.6274645 7.1198316 7.4946275 6.9071193 7.4220333 7.3769836 6.0049033 0.9048046 7.3651729 8.2576895
8.3892546 3.5230029 7.0267963 7.4339123 6.7890978 7.5378580 7.4002271 5.9940090 1.0402907 7.5315075 8.1181974
8.3984299 3.6254792 6.9178109 7.4322877 6.7940102 7.5131049 7.4676371 5.9420962 0.9177910 7.6856294 7.9779654
8.4606991 3.6298847 6.9480610 7.4335380 6.7553430 7.4606719 7.4891896 6.0779657 0.9943687 7.7140236 7.9462299
8.5015535 3.6471090 7.0273452 7.3304830 6.7158332 7.4176593 7.4654074 6.1649556 0.9542903 7.7650476 7.8713202
8.5400515 3.7436819 6.9954100 7.2599025 6.5906725 7.4230170 7.5237203 6.1507788 0.9975375 7.7528257 7.8583746
8.5517530 3.5848963 7.0709500 7.1797194 6.5475664 7.5485358 7.4556904 6.1459498 0.9247903 7.7514062 7.8174257
8.5636635 3.6546757 7.1173058 7.3559546 6.5634551 7.5209332 7.5187459 6.1088662 0.9871520 7.8044734 7.8260779
8.5115709 3.7956996 7.2101259 7.3679771 6.4779863 7.6373997 7.6577125 6.2292709 0.8945809 7.7471743 7.8256445
8.4215946 3.8541062 7.2881107 7.3237629 6.5416694 7.6079645 7.6435118 6.1989541 0.9545736 7.6344399 7.7247338
8.3634548 3.7978337 7.3622203 7.2105961 6.7206826 7.5753689 7.7360001 6.1787114 0.9074607 7.5443325 7.7338839
8.2935200 3.7150779 7.3966551 7.1750774 6.7887459 7.3513222 7.7904820 6.2368746 0.9713873 7.5070953 7.8008614
8.1536655 3.6848977 7.5533166 7.2055411 6.7630796 7.3923726 7.7946615 6.2037206 0.9427453 7.4426956 7.7922926
8.0132580 3.7522025 7.6827068 7.2194662 6.8503737 7.2939119 7.8042092 6.2303720 0.9902397 7.4137549 7.8853068
7.9420271 3.7204204 7.6426220 7.2847266 6.9016581 7.2035675 7.6771283 6.2029200 0.9919651 7.3327265 7.8641853
7.9241600 3.7377281 7.6391177 7.3648143 7.0116901 7.1713138 7.6267862 6.1033239 0.8854871 7.3538537 7.8941102
7.8734293 3.6583130 7.5458822 7.3385248 7.0249481 7.0787373 7.5239043 6.1146302 0.9377281 7.3159084 7.9638829
7.8736682 3.7040250 7.4432673 7.4243841 7.0652390 6.9380307 7.5820408 6.0935836 0.9000575 7.2592521 8.0187426
7.9452162 3.6608818 7.2577620 7.5308347 7.0451202 6.9216046 7.6325841 6.0611343 0.9483529 7.3103032 7.9610472
7.9377656 3.6560314 7.2211576 7.6005902 7.0124493 6.9339113 7.6038599 6.0266571 0.8953275 7.3035851 7.9077525
7.8500805 3.7358687 7.2087669 7.5537543 6.9484687 6.7995257 7.4974766 5.9413290 1.0743651 7.3790402 8.0004997
7.8511367 3.6894479 7.2127824 7.4811172 6.9338770 6.8404188 7.4530535 5.8789258 0.8962762 7.5568666 8.1091566
7.8193135 3.7839022 7.2406597 7.4102979 6.9480982 6.9212441 7.4605227 5.8927159 0.9904772 7.6167984 8.1270170
7.8121014 3.8459966 7.0312839 7.3670053 6.9527674 7.0963359 7.4256158 5.9455190 0.9326144 7.5205736 8.1721935
7.7461457 3.8980055 6.9701948 7.3416739 7.0845380 7.2123241 7.4297900 5.9162564 0.9493313 7.4743662 8.1295147
7.7516913 3.8148932 6.9491591 7.3242464 7.1181698 7.2140589 7.3448567 6.0430179 0.9235846 7.5640430 8.1198874
7.8354783 3.7946506 6.9547548 7.3295798 7.2244287 7.2825122 7.2820234 6.0202069 0.9649258 7.6047935 8.0356102
7.8631816 3.8536749 6.9559870 7.4075747 7.1954160 7.4155273 7.2752228 5.9435616 1.0115519 7.5421848 8.0700083
7.7849932 3.8305368 7.0722075 7.5522313 7.1922698 7.5118976 7.2707744 5.8711114 0.9459680 7.5727644 7.8963609
7.7381158 3.6584587 7.1050973 7.5660172 7.2289219 7.4308715 7.1964660 5.9158826 1.0000515 7.6161366 7.7723265
7.6222973 3.6170118 7.1955285 7.6439390 7.2234421 7.3594565 7.1052337 5.9945960 0.8817876 7.6434712 7.7772636
7.4989738 3.7041671 7.1811709 7.6934142 7.2031164 7.3106570 7.0921950 6.1882153 0.9842318 7.6893449 7.7931695
7.5201187 3.6012213 7.2559357 7.6911983 7.2885327 7.2755890 7.1261187 6.1650348 0.9606406 7.6301394 7.7631283
7.4125638 3.6322820 7.2525854 7.6680675 7.3193159 7.1217513 7.1894507 6.2157578 0.9445259 7.7059159 7.7483869
7.3448396 3.5409162 7.2682471 7.7606702 7.3305345 7.1065960 7.2864857 6.2017322 0.9672924 7.6766024 7.7196708
7.3348818 3.6242564 7.1286016 7.7147880 7.3336339 7.0733218 7.3688741 6.1508045 0.9476795 7.6881337 7.8156724
7.4339333 3.5665157 7.1207557 7.7179923 7.3623266 7.2096772 7.4710641 6.2124124 0.9561371 7.6935401 7.9440107
7.3753853 3.4529078 7.0614104 7.6756735 7.3900003 7.2342796 7.4679132 6.2469077 0.9516231 7.7335677 8.0751820
7.4259715 3.4256732 7.0343084 7.6550193 7.4243307 7.3111525 7.5639277 6.2410436 0.8991390 7.7666864 8.1934452
7.4116645 3.4672453 7.0861869 7.6483340 7.3796363 7.3771715 7.5990639 6.2586632 0.9879233 7.7638021 8.2225914
7.3656979 3.4873691 7.0588326 7.5959616 7.2908115 7.3106966 7.6577897 6.1971149 0.9121669 7.8280306 8.2896967
7.3543572 3.4144740 7.0423603 7.5832849 7.1557269 7.2288718 7.6838923 6.1878719 0.9953568 7.8356690 8.4043350
7.4045277 3.5795078 7.0182858 7.5375543 7.2290845 7.2311769 7.7342286 6.1292930 0.9508674 7.7629204 8.3951225
7.4101000 3.5502081 6.9402580 7.6365004 7.1683426 7.1599550 7.7246675 6.0720358 0.9489255 7.6918845 8.2846241
7.5096583 3.5243332 6.9449940 7.5998373 7.1917524 7.1988068 7.6833377 6.0537543 1.0357225 7.6165910 8.2429285
7.4760919 3.6214132 6.9163971 7.6122165 7.0648422 7.2645831 7.6348891 6.0446982 0.9044445 7.6105118 8.2481623
7.5422153 3.4587190 6.9283257 7.6544256 7.1151776 7.3185072 7.6014004 6.0705175 0.9623492 7.4933109 8.2667503
7.4639668 3.4997349 7.0017819 7.6950240 7.2183557 7.2680726 7.6116467 6.0532179 0.9471619 7.4256229 8.2337656
7.4688458 3.5308375 7.0912423 7.6065516 7.2155447 7.2025599 7.6215339 6.1932497 0.9860446 7.3720312 8.2322636
7.5017805 3.5254047 7.0950079 7.5900078 7.1299620 7.2098985 7.6467848 6.2168527 0.8927904 7.3565855 8.2537041
7.4664927 3.6067042 7.1273890 7.6067963 7.0348511 7.2756948 7.5861306 6.2834392 0.9298501 7.3144984 8.2691088
7.4628844 3.6246436 7.1367927 7.6350989 6.9837933 7.4303293 7.6718636 6.3463216 0.9229238 7.3518915 8.1403790
7.4293933 3.6412199 7.2199063 7.6085711 6.9643970 7.3618817 7.6057777 6.3848233 0.9461262 7.2882915 8.1143599
7.3998609 3.6102045 7.2274866 7.6472526 7.0096054 7.2965703 7.5989189 6.3047523 0.9742551 7.3341818 7.9481874
7.2657642 3.6004791 7.2133679 7.6679168 7.1352296 7.3020487 7.6042123 6.3312078 0.9628928 7.3210840 7.8363843
7.4123826 3.5724142 7.2167330 7.6050200 7.2314267 7.2044816 7.5835638 6.3240476 0.9075385 7.2590532 7.7952318
7.4243178 3.4694617 7.1171784 7.6657395 7.0924869 7.0957885 7.5910578 6.2810831 0.8951167 7.1485801 7.7157607
7.4755054 3.4668534 7.0146189 7.6872950 7.0872393 7.1573853 7.5690722 6.2225018 0.9909705 7.1127429 7.8216023
7.4820733 3.4510119 7.1350465 7.7251606 6.9720044 7.2580433 7.6138902 6.2152257 1.0076221 7.0732026 7.7333617
7.5035315 3.4702401 7.1371474 7.7330537 7.0381069 7.3690939 7.6931949 6.2483039 0.9535242 7.1018806 7.7546387
7.5052080 3.4203870 7.1848941 7.7746391 7.2346835 7.4594493 7.7182293 6.4016080 0.9875830 6.9838924 7.7168417
7.4643831 3.2975829 7.1691184 7.7385793 7.3061442 7.4647355 7.7609372 6.4192357 0.9531314 6.9084888 7.8184557
7.5545230 3.3092773 7.1624780 7.8107638 7.3592954 7.4451613 7.8969374 6.5255246 0.9576444 6.9406877 7.7926092
7.5374956 3.3440845 7.2668595 7.8491182 7.4399948 7.3188004 7.8906317 6.4875493 0.9096804 6.9523458 7.8737769
7.6560192 3.2990305 7.3424311 7.9933972 7.4582071 7.2442207 7.8182063 6.4465551 0.9576667 6.9539876 7.9052262
7.6714730 3.4215436 7.3235025 8.1220455 7.3353472 7.4096136 7.7594056 6.3255858 0.9653080 6.9308639 7.8967571
7.6373844 3.4290586 7.3072433 8.1764488 7.2769632 7.5465698 7.6806755 6.3529344 0.9147469 6.9433675 7.9679084
7.7394361 3.4815366 7.1875200 8.1550789 7.2709613 7.4867635 7.7203293 6.3758836 0.8495009 7.1698642 7.8600097
7.7462645 3.3890803 7.1170435 8.0383615 7.3388433 7.3494310 7.5978370 6.3905721 1.0208623 7.3011894 7.8456573
7.7944407 3.4208400 7.0799365 7.9311900 7.3716927 7.2944717 7.5490465 6.4633532 0.9449714 7.3050432 7.7683096
7.7572565 3.5052078 7.2169781 7.8568473 7.4752455 7.1481905 7.4666915 6.5011177 0.9695492 7.3534660 7.8026853
7.8331165 3.6327112 7.0500946 7.8584714 7.5798688 6.9616618 7.4542127 6.5084357 0.9141175 7.2848339 7.7262583
7.8390970 3.6723874 7.0656099 8.0207367 7.5014539 6.9023371 7.4749312 6.5886359 0.9659430 7.2096944 7.6305318
7.7895470 3.6617601 7.1705065 7.9081578 7.4663081 6.9378495 7.5803699 6.6618757 0.9526354 7.1477375 7.7222061
7.7550664 3.7289805 7.2026157 7.9013977 7.4898701 7.0977817 7.5489602 6.6735673 0.9926227 7.1768107 7.7892303
7.6294799 3.6576324 7.2452726 7.7552037 7.4636459 7.2056737 7.4737515 6.5764608 0.9048371 7.2137508 7.7914109
7.6414475 3.7384393 7.2023664 7.7975473 7.4591513 7.1998577 7.4650698 6.5775127 0.9927611 7.2830734 7.6929526
7.5848374 3.7287834 7.1575918 7.7685823 7.4936862 7.1982012 7.4150424 6.5595932 0.9188980 7.4304943 7.7048931
7.6589456 3.7226646 7.1899586 7.6360974 7.5306454 7.1181993 7.5340877 6.5658798 0.9917355 7.4969168 7.6718535
7.6173172 3.7023993 7.1972289 7.5425119 7.5525436 7.2143965 7.5834150 6.5145941 0.9017012 7.4621081 7.6436048
7.6699409 3.6613846 7.2616668 7.4483371 7.4670677 7.2964883 7.5726523 6.5823379 1.0363045 7.4549947 7.6622310
7.6984954 3.8210554 7.3380313 7.5298829 7.4701190 7.2105923 7.6120424 6.5755005 0.9550508 7.4178905 7.6895990
7.7875681 3.7583389 7.3459191 7.7105803 7.3753071 7.3409948 7.5922213 6.7142653 0.9790391 7.3502178 7.7792478
7.9061208 3.8371153 7.4077444 7.6905179 7.3209214 7.4722238 7.6495805 6.5986805 0.9100496 7.3240752 7.7929978
7.9898477 3.7572198 7.3632708 7.7562895 7.2698913 7.3797007 7.7059145 6.6742663 0.9993988 7.2307334 7.7715068
7.9577513 3.7579093 7.3466625 7.8429132 7.3195229 7.3115172 7.7943082 6.7301192 0.8724711 7.1737685 7.7476034
7.9010091 3.7151163 7.2908144 7.8923960 7.4031773 7.3079486 7.7979784 6.8003969 0.9931742 7.2045636 7.7862139
7.7993908 3.7363214 7.2437634 7.8667617 7.4972439 7.3174295 7.8038282 6.9451766 0.9597843 7.1688018 7.8163123
7.9159131 3.8116596 7.1985440 7.8932595 7.6342497 7.3308997 7.7958007 6.9265633 0.9599673 7.2581744 7.8402109
7.8583636 3.8164811 7.2832103 7.8363891 7.6121154 7.3623686 7.9228206 6.9100413 0.9679747 7.3342218 7.8072472
7.7453508 3.8004825 7.2476134 7.7740717 7.7314215 7.2564673 7.9547315 6.9835114 0.9963160 7.3194962 7.7633419
7.6798577 3.8897309 7.2220964 7.5999007 7.7786045 7.1976171 7.9462929 7.0395188 0.8889408 7.3546071 7.8046770
7.7021575 3.8265109 7.3067799 7.4564738 7.6701765 7.1682329 8.0181417 7.0808010 0.9871112 7.2991419 7.6972361
7.7031422 3.7930169 7.3192649 7.4661236 7.6402893 7.1293039 7.9727597 7.0195031 0.9503958 7.3789058 7.7785230
7.6756244 3.7264578 7.3014760 7.4727755 7.5422354 7.1395802 8.0359411 7.0482039 0.9550650 7.3749566 7.8192244
7.6722078 3.7439313 7.2557821 7.6054702 7.5320387 7.1355748 7.9684491 6.8765163 0.9639493 7.4462891 7.8346872
7.7543359 3.7886531 7.1767998 7.8422446 7.4512091 7.2362647 7.8953428 6.7905903 0.9707544 7.5252624 7.7442245
7.7559314 3.8097372 7.0178523 7.9932060 7.5057950 7.2213869 7.8122869 6.7692747 0.9675644 7.5570354 7.7530341
7.7905722 3.8342099 6.9895105 8.0283508 7.5367913 7.2521353 7.7315950 6.8787136 0.9035614 7.6061482 7.7657304
7.9160137 3.9786909 6.9185534 7.9991021 7.4850607 7.1216440 7.7445536 6.8932848 1.0151799 7.6408510 7.7618561
7.9678493 4.0338349 6.9177232 8.0693989 7.3860922 7.0308414 7.8147535 6.8836532 0.8485400 7.7216253 7.6839499
7.9259348 4.1386232 6.8945260 8.1156950 7.2804341 7.0754752 7.8654680 6.9352684 1.0118876 7.7363558 7.8045998
7.9392252 4.1907983 6.8263922 8.0988216 7.3698459 7.1270151 7.7565150 6.9186540 0.9394035 7.6962647 7.7955637
7.8246980 4.1476078 6.9122949 8.1666565 7.4306998 7.1054931 7.7898817 6.9652348 0.9155423 7.5952611 7.7893214
7.7483439 4.3024263 6.7946615 8.2380342 7.4283319 7.1626554 7.7363343 6.9521799 0.9355187 7.5747318 7.7855291
7.6591816 4.2333307 6.8228884 8.2002268 7.3315926 7.2263856 7.7955337 6.9915633 0.9874238 7.5487828 7.7502184
7.5973034 4.2176766 6.8606110 8.1936502 7.3528085 7.3165383 7.7758651 6.9434795 0.9454802 7.7264085 7.6995659
7.5907488 4.1373482 7.0051084 8.0804939 7.4406238 7.3315496 7.7668447 6.9635911 0.9123157 7.7158308 7.7111406
7.5694351 4.1783843 7.0312381 8.0098534 7.4213619 7.4108605 7.7556648 6.8147097 0.9772117 7.7213879 7.7782049
7.5716710 4.1016822 7.0627933 8.1009083 7.4535432 7.3942351 7.6372871 6.7692127 0.9459624 7.5799809 7.8279457
7.6035953 4.0280762 7.0549827 8.1610680 7.5121560 7.3096886 7.6919188 6.8599215 1.0333234 7.6931558 7.8599825
7.6093450 4.0210814 7.1378379 8.1081123 7.4860487 7.0738726 7.5251131 6.8080845 0.9372102 7.7001657 8.0200510
7.7391534 4.0687151 7.1543250 7.9493508 7.4940314 6.9841800 7.3723149 6.8794990 1.0082957 7.5448108 8.1681948
7.8241673 4.0681453 7.1606021 7.9079442 7.6420450 6.9234757 7.4098530 6.8410974 0.9009228 7.4804850 8.1940413
7.7603574 4.0841870 7.2133346 7.8543296 7.7707810 6.7395978 7.3207750 6.8045220 1.0397761 7.2194448 8.3115940
7.8284254 4.0848203 7.2677069 7.8770595 7.7806520 6.7616453 7.1315088 6.7877808 0.9700981 7.1153688 8.2435083
7.8729148 3.9505837 7.1584015 7.8406820 7.8277516 6.6802812 7.0808969 6.8799253 1.0189716 7.0568686 8.1596956
7.9616461 4.0221934 7.0817385 7.7669330 7.9716425 6.7436504 6.9313760 6.8517504 0.8603808 6.9628878 8.1151142
7.8664031 3.9773583 7.1354675 7.6241994 7.9323931 6.7501779 6.8424635 6.8431630 0.9046233 6.9963350 8.0873842
7.7615857 3.9796197 7.0858331 7.5442529 7.7853503 6.6276317 6.8384748 6.8222933 0.9972905 7.1387286 8.0783501
7.8363037 3.7998612 7.0613332 7.4871230 7.6960201 6.5957608 6.6445174 6.7777548 0.9513543 7.1671262 8.0822926
7.7536144 3.8855951 7.0792246 7.4542742 7.7676172 6.5527468 6.4641337 6.8633857 0.9501663 7.3056736 8.0424213
7.6180620 3.7005699 7.1213093 7.4252205 7.7618971 6.6302638 6.5944958 6.7590704 0.9444346 7.3314152 8.0249252
7.6622019 3.6271417 7.0623345 7.2726407 7.8551331 6.6962094 6.5237436 6.7597604 0.9218137 7.4447255 7.9337535
7.6597910 3.6715465 7.0913644 7.1439543 7.9785047 6.7088799 6.4531703 6.6914492 0.9849872 7.3737764 7.9214315
7.6879020 3.6551917 7.1225181 7.1089940 7.9621272 6.8161087 6.5103984 6.6553540 1.0369349 7.3452940 7.9318719
7.8763161 3.5895433 7.1981573 7.1110415 8.0015450 6.8528452 6.5070972 6.7036505 0.9362804 7.3678055 7.9362741
7.9733071 3.5678632 7.1710334 7.2053919 8.0159426 6.7937746 6.6506882 6.6495829 0.9245492 7.2748704 7.9646583
8.1965370 3.5129991 7.1467533 7.2382102 8.1127634 6.7479291 6.7407522 6.5910201 0.9248058 7.3708148 8.0625029
8.2591724 3.4955072 7.1739640 7.3982048 8.2636700 6.6812510 6.6831770 6.4140072 0.8824310 7.3980284 8.0063305
8.2488995 3.6170254 7.1280923 7.3141809 8.3310633 6.5595737 6.6087790 6.3663578 1.0063716 7.4130602 8.0409613
8.1326790 3.6427028 7.1636553 7.2328620 8.3380671 6.4673676 6.6105704 6.4192910 0.9758810 7.4513021 8.0132713
8.1565704 3.6561730 7.2482390 7.3023043 8.2544003 6.4400659 6.5619059 6.2931628 0.9162601 7.4501657 8.0324697
8.1322041 3.5655158 7.2992597 7.3473706 8.2092485 6.3486929 6.6211524 6.2922153 0.9592708 7.3801374 8.1389208
8.2102089 3.6371069 7.3198843 7.3742476 8.1472006 6.2729721 6.7568512 6.3389487 0.9470537 7.3447433 8.2263412
8.1875658 3.5997996 7.2814856 7.3611660 7.9817071 6.2938247 6.6770635 6.3849206 1.0165056 7.4023466 8.2681856
8.1753187 3.5383129 7.2852106 7.5418148 7.7792616 6.4062762 6.7243915 6.4156733 0.9615598 7.3845654 8.2574196
8.2067051 3.6016586 7.2783532 7.3880510 7.6308050 6.5143747 6.7513762 6.4236717 1.0119840 7.4224477 8.1232595
8.2263775 3.6416728 7.3049707 7.3312101 7.4962268 6.5511532 6.8152118 6.5207963 0.9486743 7.5799713 8.0615816
8.2497473 3.7206209 7.3335657 7.2805853 7.4739532 6.5105934 6.7640805 6.5591831 0.9126940 7.6602039 8.0163879
8.4203987 3.6126635 7.3213348 7.2819209 7.4507227 6.4794469 6.8745871 6.5088377 0.9394189 7.7495518 7.9416575
8.2997913 3.6296229 7.2931075 7.3482070 7.4862847 6.4142876 6.9183440 6.4785042 0.9476039 7.7513533 7.9518356
8.2289028 3.5828881 7.2929420 7.4176493 7.6162677 6.3795199 6.9954495 6.5211415 0.9757869 7.7449646 7.9296584
8.1985788 3.4696350 7.2743735 7.4187551 7.6553440 6.3646264 7.1021705 6.4538879 0.9059730 7.7761950 7.9363871
8.1208687 3.5274696 7.2842751 7.4363413 7.6218486 6.2746601 7.2370186 6.4600849 0.9886978 7.8101201 7.9109116
8.0943613 3.4509048 7.2907352 7.4504933 7.6314254 6.2210250 7.3320441 6.4636264 0.9900625 7.8259687 7.8209419
8.0833626 3.5219169 7.3006754 7.4283795 7.5742760 6.1535745 7.2919359 6.5700440 0.9500683 7.9672880 7.7253785
8.0641699 3.5367546 7.2582440 7.4331203 7.5222721 6.0333705 7.3585458 6.4516416 0.9896423 7.9626565 7.7012668
8.1588726 3.5735829 7.3616953 7.5493722 7.3667202 6.0291572 7.3279352 6.4512415 0.9166130 8.0135670 7.7922907
8.1872663 3.5166426 7.4040556 7.5662150 7.2636838 5.9924273 7.3477130 6.5312810 1.0028597 8.0423269 7.8294268
8.3105803 3.5460498 7.3790646 7.5921979 7.1440191 6.0269113 7.3744392 6.5854836 0.9838275 8.0488605 7.8344989
8.3515606 3.4314456 7.2988524 7.6427002 7.0236764 5.9805579 7.4752774 6.6883669 0.9259711 8.1333380 7.8147502
8.2713070 3.4824970 7.2877793 7.6647506 7.0708513 6.0138311 7.4872169 6.8409977 0.9893755 8.1442423 7.8479161
8.2021914 3.3941622 7.1483979 7.6865625 6.9464264 6.0499649 7.3825445 6.9097581 0.9202670 8.0956182 7.8776717
8.0564194 3.4114749 7.2318974 7.7853899 6.8927422 6.1680932 7.4102225 6.9754434 0.9747296 8.0627689 7.8652563
7.9715881 3.4592795 7.2934484 7.8603477 6.8011537 6.2363491 7.4411321 6.9799738 0.8834693 7.9436903 7.8756371
8.0674486 3.5611663 7.3864384 7.9035177 6.9127140 6.2483792 7.4064236 6.9687638 0.8993545 7.8964558 7.6835551
8.0492840 3.6391616 7.4637251 8.0260382 6.9583116 6.3751221 7.4402275 6.9306831 0.9746978 7.9806700 7.6953483
8.1487579 3.6280131 7.3913569 8.1289406 6.8072653 6.3008604 7.3449984 6.9256182 0.9922825 8.0647182 7.7191305
8.2449636 3.6747229 7.3826218 8.1108398 6.6643500 6.2350817 7.3110080 6.8877773 0.9012976 8.1140041 7.6234703
8.2956934 3.6687105 7.2785306 8.0999241 6.4552245 6.1282930 7.3123946 6.7519917 0.9502363 8.0587473 7.6769953
8.3999472 3.7952921 7.2865705 8.0913353 6.3322034 6.0682964 7.3121676 6.6443310 0.9018559 8.0365276 7.6569357
8.4763632 3.7641754 7.3962698 8.0729141 6.2457891 6.0387859 7.2860646 6.6069574 1.0084027 8.1724539 7.6876678
8.5695457 3.8442407 7.5007658 7.9853487 6.3474650 6.1173296 7.4644351 6.5630770 0.9846927 8.2162046 7.6186800
8.5954962 3.8932257 7.4682217 7.9617739 6.4728441 6.1573653 7.5267706 6.5947380 0.9009959 8.1028080 7.5735111
8.5193443 3.7655246 7.4552517 7.8801870 6.4608216 6.1180425 7.5320444 6.6603584 0.9549442 8.1557856 7.6089892
8.4905033 3.8894360 7.5302629 7.7084169 6.5482612 6.1144938 7.6420884 6.5993757 0.9585219 8.0971079 7.4627757
8.3797436 3.7747715 7.5262856 7.7162776 6.6595979 6.1082549 7.6376085 6.4681931 0.9451458 8.0458822 7.4683437
8.3709698 3.7988687 7.6117592 7.6935844 6.7234254 6.1083760 7.7174153 6.4972067 0.9302952 7.9925671 7.5178084
8.3348093 3.7665236 7.6098404 7.5938582 6.7463498 6.0864596 7.7311368 6.4984136 0.9450279 8.0122986 7.5641656
8.3597546 3.8200607 7.6463966 7.6265063 6.7382731 6.1706185 7.6660404 6.4263268 0.9112407 7.9583039 7.5253491
8.3999987 3.6378329 7.6484203 7.6153426 6.6953101 6.2189808 7.6770277 6.3718472 0.9959603 7.8470583 7.5678320
8.4950743 3.5742111 7.6934299 7.6368575 6.6066227 6.4043941 7.6499596 6.3668156 0.9184142 7.8417172 7.6910558
8.4598589 3.6054897 7.5887389 7.6375375 6.6824503 6.4986701 7.7134809 6.1188393 1.0254278 7.7678809 7.7217693
8.4406662 3.5820255 7.5655169 7.5666595 6.6666751 6.6845713 7.7724314 6.0239329 0.9624690 7.7094765 7.7733483
8.4275675 3.5485919 7.5648403 7.5368681 6.7161336 6.8159871 7.8081908 5.9901419 0.8423377 7.7450147 7.8574643
8.3660440 3.5393322 7.6138830 7.5270190 6.7008433 6.8431807 7.8728566 5.9423947 1.0054386 7.8693109 8.0196695
8.2300415 3.6574738 7.5905294 7.6721654 6.7728505 6.8230138 7.8497357 5.8918519 0.9538899 7.9762135 8.0832081
8.2043428 3.6051888 7.5118446 7.6874919 6.7487607 6.7425156 7.8410344 5.9321594 0.9206808 8.1138020 8.1453848
8.1721153 3.5245035 7.4887156 7.7008410 6.7294631 6.7257547 7.8237047 5.8800502 0.9655458 8.1504622 8.1934481
8.1526461 3.6644578 7.3670993 7.6934624 6.7039084 6.6897497 7.7179866 5.8562574 0.9279693 8.1638727 8.2906342
8.0318708 3.6618092 7.2762284 7.5928626 6.5629315 6.7140455 7.8053827 5.8296413 0.9089820 8.1823273 8.3638229
8.0512133 3.7041893 7.2072964 7.6534462 6.5684319 6.8082824 7.8291159 5.8900871 0.8798006 8.1729460 8.3169308
7.9635782 3.7234352 7.1939235 7.6940031 6.4695616 6.8856544 7.7540913 5.9800086 0.9588939 8.2098093 8.4080067
7.9686575 3.7866614 7.2297091 7.7163582 6.4619393 6.9396811 7.6475048 5.9240494 0.9773530 8.1640625 8.3837776
7.9514303 3.8551466 7.2613306 7.7007337 6.4001288 6.8025327 7.6395998 5.9211788 0.9397408 8.1256723 8.4678154
7.9071493 3.9338555 7.3078737 7.6542840 6.3037601 6.8819947 7.7006078 5.9378214 0.9944261 8.0647402 8.5384674
7.8986630 3.9398732 7.3519645 7.5697713 6.3151135 6.8137312 7.6557584 5.8982067 0.9610667 7.9911704 8.5917330
7.9147635 4.0185924 7.3669252 7.4696021 6.3065519 6.8846231 7.5999589 5.9792767 0.9811024 8.0008183 8.5773001
7.8833618 3.9872944 7.4754400 7.3710337 6.3012486 6.8158741 7.6988869 6.0465293 0.9286249 7.9670634 8.6348400
7.8239279 3.9688439 7.5210752 7.4159265 6.3930378 6.7236242 7.6949906 6.0747323 0.9729995 7.9494247 8.5474539
7.8239541 3.9340436 7.5474529 7.4718194 6.5097909 6.6076775 7.6118212 6.0111752 0.8887302 7.9687476 8.5776834
7.8625379 3.9193058 7.5288954 7.4792252 6.5464997 6.6469321 7.5168376 5.9791236 0.9270161 7.8552370 8.5779963
7.9135203 3.9829338 7.4844685 7.5998845 6.5804873 6.5357404 7.5571032 5.9916267 0.9312990 7.9670658 8.5666513
7.9402275 3.9372663 7.4870081 7.6207018 6.6260347 6.4494443 7.5504942 5.9858880 0.8855891 7.8356414 8.5684824
8.0542459 3.8684545 7.4124827 7.6151605 6.6242518 6.3520393 7.5674729 6.0254025 1.0771881 7.7343836 8.5895700
8.2045689 3.9065318 7.4693422 7.6588984 6.6924129 6.2852535 7.6811905 6.0126214 0.9574341 7.9173555 8.7228651
8.1720762 3.9012396 7.5150766 7.6887279 6.7318258 6.2603831 7.6191397 6.0784111 0.8805088 7.9565210 8.7886515
8.1894960 3.8285091 7.4187989 7.7231069 6.7733026 6.3746967 7.6949973 6.0453877 1.0188367 7.9572072 8.7720528
8.1457481 3.7236223 7.4731183 7.7954979 6.7684436 6.4149985 7.6532068 5.9731698 0.9208609 7.8247495 8.7466183
8.1016483 3.8197012 7.5741162 7.6611052 6.6622171 6.4725127 7.5917964 6.0031819 0.9540604 7.7772923 8.6960669
8.1134233 3.8170156 7.5614400 7.6001754 6.7120624 6.5649509 7.5352221 6.0273714 0.9917563 7.6830301 8.6248932
7.9837432 3.8118112 7.6792440 7.7021074 6.7006512 6.6067433 7.6013570 6.0030441 0.9827458 7.6055593 8.5643482
7.9727459 3.8352797 7.6452479 7.6870155 6.6663079 6.6592402 7.5446038 5.9929171 0.9936306 7.5486736 8.4862270
7.9271865 3.8715532 7.6463108 7.7056212 6.6946044 6.6630931 7.4288530 6.0310111 0.9740684 7.4115076 8.3870211
7.8914661 3.9497774 7.6053300 7.7197452 6.6396756 6.6148529 7.4708085 5.9278193 0.9149224 7.3124490 8.3785381
7.9131045 3.8910587 7.4719105 7.7407455 6.6291542 6.6460695 7.5011392 5.9876475 0.8625426 7.4061775 8.4060755
7.9758530 3.9177148 7.5684323 7.6734142 6.6282063 6.7192245 7.4821105 5.9864035 0.9507051 7.4830899 8.3352880
8.0153027 3.9717653 7.6133447 7.7051268 6.6336379 6.6879258 7.5539355 6.0025597 0.9397257 7.4733176 8.2932281
7.9952440 4.0739851 7.6292000 7.7195339 6.7086697 6.6312475 7.6240191 5.9854894 0.9188649 7.3686800 8.2304220
7.9480629 4.0332451 7.7986064 7.6662178 6.5876007 6.7285876 7.5780082 6.0247517 0.8807964 7.4080148 8.1891251
8.0116034 4.0986772 7.7378902 7.7278643 6.5834994 6.7327642 7.5169373 5.9891419 0.9090306 7.4006844 8.1172123
8.0674095 4.1372418 7.8371334 7.8125596 6.6725211 6.7982035 7.4910259 6.0568199 1.0078263 7.3961959 7.9962840
8.1083469 4.1087785 7.8350539 7.9607463 6.6143870 6.6100836 7.4272804 6.0477700 0.9209088 7.3484926 7.9510918
8.1379747 4.0333295 7.8230519 8.0046072 6.6252894 6.5513577 7.4443350 5.9312477 0.9753572 7.4400291 7.9931936
8.1057215 3.9432535 7.9042945 7.9991226 6.7846313 6.6146674 7.4596224 5.9551601 0.9460934 7.4590068 8.0295935
8.0923271 3.8062313 7.8846307 7.8901005 6.8309298 6.6612740 7.6013417 5.9556298 0.9924718 7.5455790 8.0601511
8.0681143 3.8214552 7.9290218 7.8538170 6.8388238 6.7158108 7.7578287 5.9373283 0.9158919 7.5811915 8.0860434
8.0199747 3.7238038 7.9162493 7.6867833 6.8174024 6.7528043 7.7606306 5.9823446 1.0136095 7.6465197 8.0570431
8.0479832 3.6856213 7.8970404 7.6725321 6.9026542 6.8226991 7.7450590 6.0119023 0.9782305 7.7723570 8.0032692
8.1040535 3.6437185 8.0011606 7.6445136 6.8789296 6.9067407 7.7940249 6.1256232 0.9376308 7.8092303 8.1005678
8.0655489 3.6602046 8.0161114 7.6123567 6.7732844 6.9844651 7.7408366 6.1100888 0.8758231 7.8830729 8.1873188
8.0398340 3.7302818 8.0292206 7.6622581 6.7616529 7.0683298 7.6897740 6.1162200 0.9728975 7.9563441 8.2690296
8.0437870 3.7269549 8.1349716 7.7749653 6.8042498 7.0184441 7.7464266 6.1413908 0.9014903 8.0854073 8.1991291
8.0828590 3.8166311 8.0764036 7.7591910 6.7375131 6.9883904 7.7649736 6.1900873 0.8628507 8.1242943 8.1553154
8.0465298 3.8185570 7.9126029 7.6640596 6.7861180 6.9854732 7.8580523 6.2271442 0.9533530 8.1659937 8.1699972
8.0809250 3.8680937 7.9304934 7.6161861 6.7653542 6.9580860 7.9299669 6.2688389 0.9675835 8.1381083 8.1750126
7.9577231 3.9501264 7.9337873 7.6223068 6.7669950 6.9260678 8.1108723 6.2638564 1.0199715 8.1214838 8.1441107
7.8661013 3.8991752 7.8948112 7.5879083 6.7245598 6.9573560 8.0149317 6.1989980 0.9601971 8.1110029 8.1712132
7.9400620 3.9288623 7.8557878 7.5819669 6.7152820 7.0116086 7.9658828 6.0949965 1.0138097 8.1429338 8.1375561
8.0234871 4.0522738 7.8657031 7.5424495 6.7834101 6.9959478 7.8416200 6.0678859 0.8743562 8.2161198 8.0788870
7.9781694 3.9531648 7.8052559 7.5508976 6.8902903 7.0754895 7.8218026 5.9640508 0.9526295 8.0238123 8.0941057
7.9064364 3.9427583 7.7656345 7.6388469 6.9939981 7.0938606 7.8825169 6.0182533 0.9671643 7.9509463 8.1204910
7.9636350 3.8393226 7.5979939 7.6990113 6.8708992 7.1191030 7.8998303 5.9354596 0.8955235 7.9817724 8.0775738
7.9769306 3.8250544 7.6810031 7.6227965 6.8143458 7.0480280 7.9715166 5.8913779 0.8896835 8.0010614 8.0122690
8.1336279 4.0084968 7.6509657 7.7494507 6.7777228 6.9431529 8.1434851 5.8442121 0.9617476 8.0894251 8.0138254
8.1449022 3.8469787 7.6481328 7.8055429 6.7176390 6.8403492 8.2565603 5.9043016 0.9684274 8.1639690 7.9239087
8.0893736 3.9136457 7.6370606 7.9459367 6.7157803 6.8552842 8.3373470 5.8247910 0.9857780 8.0581427 7.8381696
8.1040115 3.9347179 7.5661821 7.9654188 6.6263709 6.9246836 8.2220449 5.8413095 0.9648430 7.9806943 7.7677965
8.0104570 4.0126972 7.6352530 8.0159597 6.5835690 6.9347916 8.1365223 5.9398255 0.9368603 8.0143576 7.7388144
8.0548744 3.9649656 7.6358132 8.0486832 6.5541177 6.8917708 8.1824837 5.8107677 0.9411587 8.1013050 7.6706076
8.0965652 3.8243988 7.7758098 7.9751735 6.6155171 6.8135552 8.1746864 5.8085227 0.9715843 8.0260859 7.5748887
8.1081648 3.8748739 7.7141061 7.9063535 6.7292776 6.6940269 8.0863638 5.8087559 0.9512145 7.8806925 7.5619650
8.0488272 3.7673039 7.8191328 7.9358568 6.8383856 6.7190228 8.0977831 5.9601831 0.9762288 7.7862206 7.4959445
8.0284243 3.8171575 7.8898482 7.8275809 6.8639078 6.6640964 8.1825237 5.9447889 0.9110353 7.7827082 7.4704113
7.9942646 3.8862541 7.9070120 7.7464509 6.9135942 6.7163792 8.1191483 6.0502729 0.9446493 7.9302192 7.5118823
7.9741473 3.9158244 7.7840776 7.6996531 6.9658384 6.7795005 8.1518021 5.9601870 0.9904613 7.8807621 7.5007133
7.9743772 4.0257926 7.8309879 7.6757250 7.0115271 6.9047146 8.0932417 6.0582290 1.0074903 7.7882867 7.5666513
7.9955850 4.0599017 7.8279390 7.5551496 7.0543318 6.9022498 8.1037569 6.1097922 0.8966929 7.7443957 7.6773162
8.1244326 3.8866642 7.8356662 7.4820776 7.2100277 6.9275432 8.0201168 6.2082381 0.9789285 7.7228470 7.5547109
8.0521545 3.9887679 7.8029056 7.4158297 7.0864530 6.9133954 7.9647737 6.3015699 0.9343143 7.7618995 7.5414305
8.1176291 3.9538908 7.7403021 7.4046879 6.9392753 6.8219562 7.7666464 6.2496557 0.8505419 7.6663737 7.5109477
7.9954319 3.7761517 7.6868248 7.4375672 6.9751353 6.8005376 7.7398973 6.2173438 0.9674008 7.7451153 7.4795580
7.9753513 3.7055590 7.6061344 7.4645181 6.8661160 6.8011088 7.7242613 6.2376919 0.9352075 7.8027339 7.4451294
7.8000441 3.6890390 7.5448132 7.5139432 6.9401703 6.8363514 7.7921920 6.2814450 0.9654689 7.8591013 7.3636332
7.7675195 3.7743318 7.4346752 7.5678844 6.8204098 6.8167434 7.7477665 6.2929773 0.9261317 7.8051052 7.3166742
7.7496328 3.7619305 7.2746577 7.5415807 6.8570232 6.9371939 7.6567178 6.2999396 0.9259796 7.8776593 7.2957931
7.8538380 3.8779166 7.2417207 7.5600324 6.8804398 6.9342971 7.5652623 6.3144460 0.9977952 7.8431563 7.2434635
7.8782854 3.7711999 7.2148943 7.6108465 6.9089460 6.9341812 7.3900242 6.2286377 0.9289158 7.9088259 7.2215734
7.7446022 3.8816833 7.2416725 7.5617504 6.9243269 6.9619536 7.3985887 6.1331244 0.9513466 7.9065695 7.1711349
7.6983075 3.8034451 7.2219019 7.6333284 6.7888141 7.0113702 7.4059682 6.0652938 1.0131062 7.8827457 7.0961266
7.7365627 3.7813435 7.3482661 7.6134672 6.7314405 6.9421482 7.2316728 6.0913067 0.9693465 7.8049564 7.1586123
7.7005954 3.7709951 7.3531866 7.6011124 6.8033919 6.9507322 7.0939398 6.0997186 0.9873829 7.7397161 7.2030168
7.6058588 3.7297943 7.3789568 7.6415129 6.8534398 6.8204684 7.0195303 6.1068411 0.9956201 7.7054510 7.1842999
7.5608273 3.7821074 7.4099379 7.6350784 6.8092737 6.6845145 6.9587498 6.2029762 0.8948272 7.6056557 7.2049370
7.6331053 3.7352695 7.3670597 7.7363439 6.7964878 6.8382978 6.9641123 6.1958351 0.9991882 7.5155482 7.0475316
7.5390477 3.6930425 7.5397463 7.6508045 6.8948169 6.8780956 6.8338366 6.2510676 0.9692401 7.5196447 7.0304828
7.4994378 3.7024221 7.5397754 7.5841708 6.7989850 6.8618546 6.8146524 6.1906466 0.9108247 7.4808359 7.0738554
7.4653640 3.6844256 7.5338354 7.5795174 6.7567778 6.7651896 6.7392888 6.2145338 0.9255342 7.4068909 7.0775228
7.4021101 3.7779412 7.4330997 7.5868359 6.7386971 6.6854291 6.7272110 6.2719831 0.9854474 7.4867063 7.1144462
7.3054070 3.7673435 7.4753728 7.5161300 6.7701788 6.6399264 6.7423353 6.1832199 0.9763047 7.6218157 7.1567574
7.3110223 3.7501009 7.4240718 7.5062771 6.8523355 6.5851755 6.8192959 6.2023044 0.9291366 7.5688262 7.0792465
7.3444376 3.7993245 7.4186397 7.4291430 6.8637190 6.5515528 6.9178891 6.1707740 1.0416782 7.6221414 7.1455698
7.3982954 3.8845029 7.3402219 7.4523797 6.9782929 6.5084295 6.9603815 6.2156372 0.9311592 7.6853848 7.1329746
7.4753480 3.9674511 7.2847490 7.5244255 7.0364227 6.5469704 7.0490026 6.2726188 1.0214382 7.7692466 7.1178908
7.4576492 3.7565978 7.2586231 7.6038914 7.0204644 6.5778198 7.0616956 6.2983351 0.8976261 7.7097092 7.1530724
7.5785465 3.7186878 7.2478838 7.5619411 7.0984545 6.6594243 7.0615087 6.4114108 0.9110925 7.7219424 7.0423136
7.5695167 3.6558323 7.2798944 7.3876762 7.1493626 6.6648154 7.0318918 6.5941377 0.9563788 7.7415795 7.0681162
7.7454085 3.7240808 7.1993680 7.4098783 6.9178658 6.7210350 7.1183519 6.6798010 0.8733459 7.8010788 7.0507398
7.6877875 3.7054384 7.2678804 7.5014825 6.8206172 6.7667398 7.1726036 6.6353116 0.9774865 7.7482266 7.0650768
7.7401304 3.7743478 7.2198124 7.5521417 6.8047209 6.8443413 7.2290430 6.5180922 0.9069297 7.8534298 7.0537810
7.6352558 3.7454844 7.1826787 7.6130409 6.8660874 6.7782326 7.2406793 6.5177789 0.9588876 7.8750029 7.1377516
7.6211038 3.7742217 7.1125617 7.6788411 6.7522416 6.7940931 7.2070565 6.3337293 0.9638463 7.8760223 7.1471052
7.6572571 3.6012125 7.0595226 7.6919756 6.6793919 6.7330036 7.3198028 6.3848047 0.9058402 7.9126816 7.2274938
7.6043553 3.6773665 7.0131888 7.7625465 6.6541638 6.8687749 7.4703350 6.4329233 0.9540743 7.9773088 7.2794738
7.5883021 3.6448853 7.0298820 7.7888036 6.6437330 7.0194569 7.4791203 6.4605427 0.9266809 7.9582329 7.1236448
7.4056239 3.6465390 6.9624872 7.8689494 6.6113911 7.0349264 7.4747448 6.4231358 0.9969711 7.9028144 7.0829120
7.3615532 3.6626306 6.9330111 7.8328495 6.5947938 6.9055634 7.5265331 6.4962645 0.9761343 8.0454550 7.1760921
7.3313041 3.5447438 6.8644028 7.8944726 6.7245865 6.8916359 7.4737587 6.6065116 0.9424372 7.9525905 7.2046165
7.3722882 3.5848863 6.6955810 7.8833237 6.7219491 6.8920255 7.3283243 6.6460705 0.9913692 7.9737015 7.2652636
7.4198427 3.4929397 6.7220240 7.8920603 6.6614647 6.8710227 7.2957253 6.5715933 0.9208086 7.9802790 7.2379723
7.5637412 3.4965467 6.8829675 7.9314322 6.6200461 6.7627363 7.2786794 6.5056405 0.9352683 8.0511351 7.3116803
7.6905870 3.4966805 7.0671020 7.9914565 6.7163801 6.8103309 7.2315931 6.6603150 0.9558978 8.0636597 7.3260322
7.6711626 3.4480176 7.1894355 7.8604269 6.6152916 6.8688169 7.1878390 6.6015224 1.0199097 8.1766415 7.3840752
7.6987214 3.4733458 7.3410769 7.8324590 6.5546651 7.0292473 7.2377110 6.5830693 0.9975939 8.3182707 7.2873993
7.5638103 3.5180254 7.4248857 7.7006369 6.5080991 7.0031295 7.3108091 6.5854449 0.9396421 8.2864952 7.2682161
7.6442618 3.5442579 7.3910213 7.6119742 6.4302034 7.0388522 7.3343811 6.5987544 0.9260029 8.3058329 7.2641082
7.5415168 3.5311992 7.3572145 7.5234437 6.4408150 7.0362010 7.3933396 6.7087131 0.9998952 8.3761616 7.2904515
7.6081028 3.5008340 7.2879515 7.4710231 6.3409710 7.0717587 7.3954415 6.5160341 0.9217637 8.2517176 7.3066392
7.6054339 3.5119162 7.1581082 7.3987083 6.3292093 7.1458688 7.4190226 6.4723907 0.9735437 8.1505632 7.3279219
7.5160694 3.6982791 7.1424046 7.3387704 6.3563457 7.1585135 7.4251847 6.4674506 0.9488868 8.1408272 7.2359223
7.5081987 3.6892025 7.1062822 7.4057808 6.4057722 7.2452030 7.4843454 6.4221063 0.9718353 8.1839666 7.1151595
7.4544773 3.6945524 7.1414328 7.3818974 6.5237322 7.3507485 7.4613967 6.2907100 0.9647999 8.2439823 7.1572165
7.5432982 3.6700478 7.1251612 7.4040689 6.3834786 7.3815503 7.4919105 6.3035984 0.8563119 8.1782503 7.0119090
7.5597014 3.6921027 7.0084777 7.3435426 6.3391733 7.4434137 7.4811416 6.3124557 0.9560553 8.2507477 7.0306425
7.5333166 3.7883074 7.0398731 7.4202690 6.3522987 7.3856821 7.4903131 6.2619925 0.9110672 8.2478647 7.0436296
7.6803451 3.7855139 7.0188985 7.4817805 6.3319206 7.2516108 7.4849143 6.2702656 0.9943173 8.3324623 7.0912929
7.7144389 3.6845732 6.8752599 7.5279012 6.4628043 7.2901855 7.5388193 6.3270550 0.9256172 8.2998295 7.1665950
7.6014204 3.6570809 6.8745685 7.4086938 6.5682297 7.3523993 7.6776676 6.2865176 0.9050834 8.3129883 7.2515755
7.5631232 3.7530947 6.8045840 7.4526358 6.6260872 7.3395720 7.5500011 6.2022014 0.9953359 8.2043610 7.2599702
7.5110531 3.7677934 6.8555489 7.4565110 6.7267056 7.2884498 7.5870366 6.2374353 0.9289992 8.2103500 7.3469033
7.5003729 3.7877853 6.9596210 7.4802113 6.8164144 7.1605101 7.5868988 6.1674395 0.9776092 8.2375135 7.3648486
7.5937748 3.6633430 6.9393702 7.4941077 7.0820222 7.1876559 7.5283289 6.1598887 0.9773194 8.2097836 7.3874192
7.7149773 3.5907845 6.9277830 7.4654331 7.0629354 7.1608739 7.4804955 6.1018796 0.9471825 8.1487617 7.3871031
7.6416478 3.6537852 6.9293551 7.5599689 7.0924983 7.1644921 7.4737515 6.0734773 1.0097466 8.1646729 7.4172459
7.5268192 3.6264403 6.9464521 7.5365748 7.0563512 7.1175256 7.3875313 5.9697199 0.9146530 8.1465931 7.5498180
7.3431501 3.7473283 7.0598001 7.5235224 7.0111756 7.1603427 7.2279258 5.9728470 0.9089071 8.2220898 7.5363684
7.2887564 3.7571907 7.0757680 7.4807324 7.0121808 7.1685667 7.2020578 5.9493976 0.9769323 8.2977495 7.5714741
7.2520089 3.9239171 7.1212101 7.3905807 7.0531936 7.2825503 7.1931052 5.8116279 0.9206674 8.3562031 7.5527620
7.1692252 3.9779415 7.1012926 7.3389201 7.0597973 7.1983151 7.1822572 5.7933607 0.9791685 8.3820686 7.6152859
7.0923634 3.9450409 7.2051034 7.4676762 7.0410342 7.3941698 7.1573048 5.7650251 0.9785601 8.3625975 7.7009392
7.1540356 3.9920588 7.2388382 7.3958688 7.0674982 7.4723873 7.2052755 5.8106432 0.9588658 8.3961525 7.7259851
7.1673255 3.9478045 7.2948771 7.4372020 6.9790778 7.5210285 7.3035045 5.7971058 0.9826943 8.4213409 7.6699252
7.3067923 3.9604156 7.3653526 7.4933825 6.9353380 7.5202985 7.3039684 5.8311267 0.8977245 8.4546013 7.6682277
7.4291949 4.0172124 7.4037681 7.5189190 7.0625005 7.4999509 7.3766031 5.8536296 0.8607958 8.5129843 7.5908999
7.5015454 3.9968922 7.4443593 7.6009703 7.0562773 7.4456534 7.2783351 5.9024739 1.0380012 8.5143251 7.6186557
7.5098910 4.0163574 7.5270853 7.5410795 7.0996299 7.4840188 7.3152218 5.8197064 0.8844090 8.5462503 7.6417637
7.4734144 3.9548850 7.5696926 7.5909634 7.1052213 7.4930997 7.2127466 5.8897982 0.9878668 8.5021114 7.6297727
7.3661132 3.8805053 7.5859661 7.5871229 7.1352563 7.5089350 7.1529374 5.8433146 0.9735219 8.4250526 7.5543737
7.3949256 3.8276753 7.6042275 7.5571766 7.0458002 7.3408513 7.1180425 5.9737315 0.9507456 8.4427319 7.6201754
7.4208140 3.8584781 7.6776276 7.6042213 6.9823904 7.2885876 7.0069332 6.0800090 0.9644936 8.4798870 7.6508837
7.3924556 3.8127990 7.6205821 7.6472039 6.9457784 7.3661346 6.9570565 6.0923343 0.9459748 8.4148808 7.7980690
7.2868090 3.8572335 7.6281233 7.5955591 6.8937664 7.2280564 7.1000919 6.1411653 0.9614964 8.2943659 7.7734442
7.2599282 3.7947974 7.6887517 7.5816622 6.7975740 7.2779493 7.1536965 6.1962452 0.8905432 8.3096428 7.7965155
7.2678809 3.6467586 7.6821604 7.5807467 6.7767110 7.3357167 7.1363993 6.1492105 0.9538569 8.2350521 7.8650899
7.1597099 3.6630313 7.7471790 7.6162033 6.7738657 7.3909845 7.2228165 6.2066164 0.9657817 8.2645359 7.9138951
7.1112418 3.5458910 7.7319837 7.6568489 6.9490232 7.4183064 7.4507370 6.2343941 1.0012158 8.3594093 7.9007511
7.0389318 3.4090431 7.7361684 7.6612244 7.0437503 7.3837962 7.4531469 6.2203693 1.0377733 8.2600908 7.9264364
7.0734954 3.4192724 7.7314444 7.6892767 7.1120005 7.2988844 7.3656139 6.2665682 0.8947322 8.3819084 7.9896941
6.9927073 3.3863082 7.8138099 7.7437139 7.1445298 7.3496976 7.2799602 6.3020973 0.9875137 8.4385977 7.8796220
6.8952680 3.4890232 7.9071736 7.7975368 7.1197300 7.3173156 7.3130388 6.3058686 0.9456394 8.3768406 7.8918395
6.8254972 3.5274096 8.1208277 7.9138122 7.0580068 7.2664638 7.3637562 6.2694159 0.9856229 8.3911524 7.8367996
6.7867599 3.4102890 8.2222748 7.9624109 7.0220561 7.2543893 7.3323870 6.2963157 0.9919858 8.3497076 7.7672920
6.7122498 3.4333935 8.0942974 8.0302429 7.0007787 7.2180047 7.2675424 6.3459349 0.9712773 8.3629665 7.6083183
6.6710343 3.4183049 8.0912008 7.8668795 6.9544258 7.1521807 7.2933893 6.3228564 0.9373663 8.2761183 7.5139270
6.7585416 3.4954033 8.0813179 7.8586984 6.9631300 7.1703205 7.3183661 6.3137836 0.9291916 8.3100586 7.5104704
6.8994789 3.3834519 8.0393229 7.9516287 6.9517441 7.1409287 7.4162235 6.3935843 0.9838451 8.3604565 7.5274858
6.8616123 3.5100994 7.9612265 8.0202026 7.0428767 7.1027546 7.4196954 6.3507023 0.9949037 8.4377995 7.5921936
[truncated: 4,000,065 more chars]
