# Supplementary material for: Geometric alignment of aminoacyl-tRNA relative to catalytic centers of the ribosome underpins accurate mRNA decoding
Source: Nat Commun. 2023 Sep 11;14:5582. doi: 10.1038/s41467-023-40404-9 (PMC10495418; doi:10.1038/s41467-023-40404-9)
Supplement: Supplementary file 7 — Source Data [file 41467_2023_40404_MOESM7_ESM.zip › Girodat_Nat_Comm_data/Supplemental Fig 4/Cognate-EVN-Rcca-cca.dat]

9.4974442 9.4974442 9.4974442 9.4974442 9.4974442 9.4974442 9.4974442
9.5896730 9.5770597 9.5563288 9.5747318 9.5397120 9.5555906 9.6385059
9.3613997 9.3295488 9.3440905 9.3916864 9.4081650 9.3585081 9.4203930
9.4069319 9.3565931 9.3162642 9.3119888 9.3597250 9.2715883 9.3552523
9.3039675 9.2830496 9.1286736 9.2364626 9.2971420 9.3047628 9.3302898
9.1945343 9.2712040 9.0124884 9.3019390 9.1949196 9.3257046 9.2304840
9.1074343 9.2455778 8.8896904 9.3980150 9.1148357 9.3155136 9.1877003
9.0753107 9.3331223 8.9688883 9.6005697 9.2094669 9.3460121 9.1037045
9.1218443 9.2140408 9.0087538 9.5932045 9.2404099 9.4226522 9.1152868
9.2131433 9.2533798 9.0242434 9.4751902 9.1739130 9.3517656 9.1330462
9.1779089 9.1702385 9.0482712 9.3084097 9.2187433 9.3217402 9.2041044
9.2413368 9.1110125 9.0172539 9.2421980 9.1867619 9.3133812 9.2580748
9.1415615 9.0068989 9.0203218 9.1886320 9.0884733 9.2997742 9.2106571
9.1374826 9.0391598 8.9898281 9.1507158 8.9000511 9.3929968 9.1473465
9.0686617 9.0177450 8.8102398 9.1603403 8.8374081 9.4143171 9.0281782
9.0689659 9.0376997 8.6295500 9.1226597 8.8900032 9.3242702 9.0328236
9.1366549 8.8653002 8.6741400 9.1237831 9.0016851 9.2680521 9.0580702
9.2301254 8.8577318 8.6345100 9.0066757 9.0961275 9.1675386 9.1022539
9.3184528 8.7349348 8.6164961 9.0740032 9.0891590 9.1446724 9.0468760
9.1447287 8.6865101 8.5627584 9.0216866 9.1175814 9.2115488 8.9932737
9.0649405 8.6674156 8.4812689 9.0667400 8.9270039 9.2558651 9.0847712
8.9651356 8.8235922 8.3353758 9.0952168 8.9425831 9.2434082 9.1137466
8.9100437 8.8438253 8.4124289 9.1294041 8.9567528 9.2270288 9.0290251
8.8932056 8.6806860 8.3579912 9.1513405 8.9206963 9.1558285 8.9373999
8.7472715 8.7128544 8.5022812 9.0581684 8.8617907 9.0740547 8.9095240
8.6626396 8.6737175 8.6020994 9.0708399 8.9046097 9.1664486 8.9403353
8.5457869 8.6596870 8.6569643 8.9291067 9.0080061 9.0424929 8.9735107
8.5279827 8.6680012 8.5688992 8.9851017 9.1232090 9.0311747 8.8629484
8.4166269 8.6964817 8.4876795 8.8918743 9.1592169 8.9862633 8.8000555
8.3790894 8.7023649 8.4345932 8.7938395 9.1703196 8.8734350 8.5837622
8.2919493 8.7094698 8.4188499 8.7084732 9.0689039 8.7725840 8.5816584
8.2173052 8.8376875 8.4486141 8.8569908 9.0280581 8.7710657 8.5311279
8.2825975 8.8231335 8.4123793 8.8770161 9.0140333 8.7549677 8.4502869
8.1702766 8.8561144 8.4653273 8.9870253 9.0469761 8.7492371 8.5019579
7.9864116 8.8823690 8.4627047 9.0949926 9.1195240 8.6699896 8.5591011
7.9245133 8.8910913 8.4061766 9.2335777 9.1711788 8.7882891 8.6921272
7.8129296 8.9701872 8.3421392 9.2068872 9.0469160 8.8678608 8.7165155
7.8271770 8.9065742 8.2608185 9.2320375 8.9230881 8.9257536 8.7386112
7.8251843 8.8794127 8.2034769 9.1826019 8.8472166 9.0458441 8.8544369
7.7994437 8.7514935 8.1636658 9.1619415 8.8466406 9.0719433 8.7740602
7.7474184 8.7964144 8.0278225 9.2459354 8.9237719 9.0699482 8.7938080
7.7331047 8.8074102 7.9659300 9.2846613 8.9943962 9.0181704 8.7919321
7.6464291 8.6402140 7.9542141 9.4009676 8.9381399 9.0180645 8.8235569
7.6535201 8.7260418 7.9754767 9.3285818 8.9957352 9.0179014 8.8589211
7.7443261 8.7868977 7.9425135 9.3547173 8.9794102 8.9698944 8.8531876
7.6934085 8.7957516 7.9135904 9.3341236 8.9682293 8.9469509 8.8248129
7.7204075 8.8245211 7.8444524 9.3735933 8.8081875 8.9074755 8.7617207
7.6495233 8.7600775 7.8256874 9.3812037 8.7251616 9.0065241 8.7092667
7.7108297 8.7503614 7.8373923 9.2984152 8.5691032 9.0571346 8.6306534
7.6607523 8.8889294 7.7823429 9.2152576 8.6387081 8.9959831 8.5408325
7.6382546 8.8336782 7.6903787 9.1292744 8.6837111 8.9128256 8.4642973
7.6493917 8.8058662 7.7890320 9.2541590 8.7125654 8.8697243 8.3066950
7.6221313 8.6796904 7.7510395 9.2749462 8.6910505 8.7452307 8.3343372
7.6755199 8.6881962 7.8692360 9.2589645 8.6588602 8.6742611 8.2799559
7.6750097 8.7437258 7.9120712 9.2995195 8.6346064 8.5172977 8.1815491
7.7939186 8.8654957 7.9256077 9.3825960 8.6691799 8.4145622 8.0981808
7.9571190 8.9811544 7.9254408 9.3876276 8.8553877 8.4224319 8.0567942
7.8967447 8.9010801 7.8210754 9.4642086 8.7563124 8.4789114 8.0121403
7.8742042 8.9732847 7.7175932 9.4719992 8.8560362 8.5071812 7.9015965
7.9291630 8.9402847 7.7142906 9.5132685 8.8909702 8.5339966 7.9074087
7.8941450 8.7732744 7.6407194 9.5400305 8.9222202 8.5493488 8.0197783
7.7790327 8.6075306 7.5069828 9.5557089 8.8635368 8.5652771 8.1176214
7.7631803 8.6264992 7.4431267 9.5781851 8.7528515 8.6457167 8.1444225
7.8959284 8.4763985 7.3965931 9.6062307 8.5546665 8.6739531 8.1250553
7.9613738 8.3749990 7.4535656 9.5262184 8.4938669 8.6899595 8.0368299
8.0553913 8.2425814 7.4216795 9.3470993 8.4044008 8.6956978 8.1214437
7.9988008 8.2203875 7.3750911 9.3192196 8.3376141 8.7106771 8.1343260
7.8891063 8.1892281 7.4137907 9.3084736 8.2975016 8.7512379 8.1449232
7.8215809 8.3385372 7.4278941 9.2490940 8.1763897 8.8633871 8.1909781
7.8319120 8.3742323 7.3810353 9.2391424 8.1154013 8.9059448 8.1993742
7.7657695 8.4509811 7.4008341 9.2853661 7.9245529 8.8994007 8.1630936
7.7099705 8.3362150 7.2942309 9.2781944 7.8052826 8.9582005 8.1646643
7.7398081 8.2772236 7.1877575 9.2924757 7.7678127 8.8946056 8.1203966
7.7013035 8.1394062 7.1378765 9.3812761 7.6911354 8.7018042 8.0369434
7.7182479 8.0685720 7.1663651 9.3904638 7.5714383 8.6279716 8.0846519
7.8221674 8.0213566 7.2464309 9.3650475 7.4517641 8.5153055 8.0712204
7.7918787 7.9483728 7.3861709 9.4311113 7.6159892 8.3916216 8.0537958
7.7588181 7.8294654 7.4350019 9.4510098 7.5864840 8.3052244 8.0799589
7.7428031 7.6760793 7.4005675 9.3692675 7.5910010 8.1861668 8.0654163
7.8176975 7.6269412 7.3260446 9.3376617 7.5382738 8.1174765 7.9861426
7.8151674 7.6621566 7.2074270 9.3332796 7.6476116 8.0181332 7.9743028
7.8345833 7.6896081 7.1424074 9.3654709 7.6656642 8.0445652 7.9480553
7.8537941 7.6535759 7.0818739 9.3907433 7.4799738 7.9983692 7.9487572
7.7915187 7.6473527 7.1977134 9.4088583 7.4378152 7.9708233 7.9309144
7.7058530 7.6168423 7.0435748 9.4642696 7.4132543 7.9300251 7.8473797
7.5246062 7.5412145 7.0653157 9.3866062 7.3272610 7.9460077 7.7413311
7.3823323 7.4686155 6.9166942 9.3846302 7.3361568 7.9646111 7.7462072
7.3418679 7.5701079 6.9760246 9.3069229 7.3560009 7.9408789 7.7784977
7.2782321 7.5610051 6.8407474 9.2103138 7.5191236 7.9932628 7.8218579
7.2731061 7.5626440 6.8870282 9.2272148 7.6144753 7.9507589 7.7909799
7.1678081 7.4791517 6.8065033 9.1875534 7.6254697 7.9652486 7.7878160
7.1152105 7.4071851 6.6099877 9.0867128 7.6134329 8.0196800 7.7093716
6.9803109 7.2392330 6.5063443 9.0762711 7.6461329 8.0820169 7.5677605
6.9126873 7.2895002 6.5360727 8.9485064 7.7383647 8.2247496 7.4410768
6.8959594 7.1642718 6.5423636 8.7997313 7.8192897 8.1384687 7.2933626
6.9171715 7.1802368 6.7141767 8.6396837 7.8817124 8.2231598 7.3722935
6.8574166 7.1563478 6.7824655 8.6156292 7.9219337 8.1211414 7.5220408
6.9081702 7.1248794 6.7644773 8.5493727 7.9693556 8.1778212 7.6522112
6.9209833 7.1465511 6.8164487 8.5908661 8.1424351 8.1819410 7.6637125
7.0407486 7.2409649 6.8403530 8.5323448 8.2839823 8.1280622 7.7042375
7.1513815 7.3099346 6.9426060 8.5359602 8.2803564 8.1200514 7.6831088
7.1669188 7.2982078 7.0295100 8.5054321 8.3381081 8.2160807 7.7248502
7.1657138 7.3019900 7.0194836 8.6203976 8.4585381 8.1853924 7.8104200
7.0900040 7.4158082 6.9047608 8.6462126 8.3946133 8.2012348 7.8400526
7.1838546 7.3593640 6.8543782 8.5998335 8.2323799 8.2377806 7.9586563
7.1942244 7.3329554 6.8955631 8.5977554 8.1547089 8.2704134 8.0114069
7.1423383 7.1962929 6.9301863 8.6351404 8.0087261 8.2042913 8.0492153
7.2335954 7.1461101 7.0752320 8.6433334 8.0202799 8.1925936 8.0822325
7.3721881 7.1227684 7.0488672 8.7196198 7.9990172 8.1536942 8.0575218
7.4379392 7.0861292 7.1549244 8.7971659 7.9832997 8.0901909 8.1467676
7.4795732 7.1539631 7.0861683 8.8445683 7.9896536 8.2074757 8.1314430
7.4340196 7.2712803 7.1039801 8.8277140 7.9010272 8.1654158 8.1700363
7.4473443 7.2737293 7.1414700 8.8039370 7.8565536 8.2005959 8.1097336
7.5009327 7.3304582 7.1441846 8.7050867 7.8300242 8.1339340 8.1240778
7.5309186 7.3176579 7.1728611 8.6022396 7.8354874 8.1383228 8.0625830
7.6078916 7.3074903 7.0954614 8.6109505 7.7994165 8.0928612 8.0513496
7.5131793 7.3892570 7.0959320 8.6481609 7.7375402 8.0662584 8.0562887
7.4883037 7.3777175 7.0540309 8.5281353 7.7660747 8.0883188 8.0173540
7.5816083 7.3513641 7.0618801 8.5507650 7.7077956 8.0934019 7.9438777
7.6831026 7.3175187 7.1126356 8.3753328 7.6409307 8.0493574 8.0051231
7.7756090 7.2852058 7.1076574 8.2244654 7.6190686 8.0367107 8.0805120
7.7177882 7.2374034 7.2166328 8.0633421 7.6396804 8.1073866 8.1338511
7.7177839 7.1824856 7.3977456 7.9980526 7.7829390 8.1182833 8.2371111
7.6682510 7.2109294 7.4286699 8.0262852 7.6304636 8.2489538 8.3354015
7.6856942 7.3016772 7.4846330 8.0200844 7.6178975 8.3182096 8.4474010
7.7352371 7.2732043 7.4548879 8.0626564 7.6470766 8.3653049 8.4418440
7.7377300 7.2468677 7.3649473 8.0497513 7.7631135 8.3798313 8.5170107
7.8302650 7.2125072 7.3355808 7.9491963 7.8192916 8.3478956 8.4192152
7.8774920 7.2033052 7.4356689 7.9560323 7.8983669 8.2169104 8.4365902
7.8778105 7.1417437 7.5252037 7.9415078 7.8576860 8.1284513 8.4441824
7.9231529 7.1212459 7.6738791 7.8257332 7.7521420 8.1767559 8.4302464
7.9884977 7.0859737 7.7760582 7.8361650 7.7054567 8.2511368 8.4048052
7.8816147 7.1224141 7.7356510 7.7907529 7.6262913 8.2503843 8.3102560
7.8208652 7.1048727 7.7276487 7.7622056 7.5367336 8.1811695 8.2846451
7.8724351 7.1397948 7.6900387 7.6396117 7.5977116 8.2193108 8.2973242
7.9395757 7.2223477 7.7032509 7.6467223 7.6049371 8.2005205 8.1984644
7.9673347 7.3702555 7.6341214 7.7165232 7.5431290 8.1420498 8.1418266
8.0787163 7.4281125 7.6949472 7.7651105 7.4778934 8.0668259 8.1006851
7.9962430 7.4942679 7.7130709 7.8067183 7.5358372 8.0828781 8.0701780
8.0530062 7.4736366 7.7583766 7.8753524 7.5629544 8.2307291 8.2027349
8.0404415 7.3767881 7.7133765 7.9170346 7.5894518 8.3081999 8.2827778
8.1754112 7.2643809 7.6445065 7.9609237 7.6369786 8.2595615 8.4161472
8.0717802 7.1961870 7.8229065 7.9619160 7.6105342 8.1891603 8.4532299
8.0119524 7.1586266 7.8574700 7.9647632 7.6755385 8.2736130 8.4721346
8.0314131 7.2582746 7.8535795 7.9390302 7.7199001 8.2829323 8.4410572
7.9891105 7.3262901 7.8740873 7.9067245 7.8150101 8.2599783 8.4165831
7.9582801 7.1620221 7.8603201 7.9643407 7.8881841 8.2559347 8.3650389
7.9802251 7.1066418 7.8129268 7.9439654 8.0014944 8.1751938 8.3180199
7.8638420 7.0409636 7.7082534 7.9388704 8.0268087 8.0860872 8.2525492
7.8694987 7.1014185 7.6014452 7.9628530 8.0722208 8.1013460 8.1340609
7.8327527 7.0923653 7.6118550 7.9675131 8.1050367 8.1392918 8.0851469
7.8328180 7.1883140 7.5930533 7.8376775 8.0737066 8.1105146 8.1115494
7.8025279 7.2947640 7.5585141 7.8379741 8.1663055 8.0283175 8.0982113
7.7001543 7.2779741 7.5562186 7.9964724 8.2322044 7.9947147 8.1772680
7.7062464 7.3759899 7.4908357 7.9921999 8.3133993 7.9652309 8.1692467
7.8098969 7.3883438 7.3764911 8.0172548 8.4207745 7.9103498 8.2133598
7.8312182 7.4182162 7.4200125 7.9828835 8.4508400 7.8551126 8.3494892
7.9601779 7.5702348 7.3918920 7.8696280 8.6715460 7.8791399 8.3956900
8.0063658 7.6293325 7.4647956 7.8126383 8.7657814 7.8878870 8.4388065
8.0915737 7.5472722 7.4565549 7.8457813 8.8133554 7.8559737 8.3711414
8.2002850 7.5827432 7.3884177 7.8157382 8.7706661 7.8896995 8.3690443
8.2004919 7.6559606 7.3810768 7.8057442 8.7419481 7.8243661 8.3750486
8.1934414 7.7575378 7.3877215 7.7650666 8.7647514 7.8926511 8.5148363
8.2248135 7.7405763 7.3441129 7.7470112 8.7166691 8.0220623 8.5700226
8.2441750 7.8513155 7.2830672 7.6524792 8.7324638 7.9843206 8.5221567
8.1410646 7.8584070 7.2636647 7.6084819 8.7450981 8.2083530 8.4520111
8.0461597 7.7867632 7.2682467 7.6116624 8.6080952 8.2300940 8.4809170
7.9875908 7.6339788 7.1378779 7.6647692 8.5199776 8.1981392 8.4666605
7.8046041 7.4891686 7.0294275 7.4968987 8.4537859 8.1304493 8.4624577
7.8440280 7.4296389 7.0586863 7.5037060 8.3405333 8.0748377 8.5137634
7.9031892 7.3474865 6.9620156 7.5148396 8.4228306 8.0847816 8.7040510
7.9185996 7.3386970 6.7921247 7.5206299 8.4704866 8.0579271 8.7199249
7.9020166 7.3134027 6.7437224 7.6033320 8.4125214 8.1883135 8.8125696
7.7551465 7.2558746 6.7052097 7.6477861 8.3583927 8.2626009 8.7024565
7.6633291 7.2655020 6.7297106 7.6534705 8.3419724 8.2900238 8.6828766
7.5693908 7.2091179 6.8667569 7.6899676 8.4019661 8.3935575 8.6931219
7.4598494 7.0870991 6.9282861 7.7157993 8.3288994 8.4801502 8.7597065
7.3305173 7.1207919 6.9576507 7.6728911 8.3289146 8.6189957 8.8132963
7.3820829 7.0249324 6.9174762 7.6366119 8.2924671 8.5913124 8.7306604
7.3142352 6.7794018 6.8222141 7.6271410 8.3551416 8.4515057 8.7722883
7.2472577 6.7680435 6.8714457 7.6220975 8.3431549 8.2455645 8.7790222
7.1491165 6.8523993 6.7411900 7.6311531 8.3280602 8.1749249 8.6597004
7.0603342 6.8972673 6.8343992 7.5809994 8.3441811 8.0702753 8.5339584
7.0033832 6.9108262 6.9114227 7.6148329 8.3354530 8.0280933 8.4766321
6.9217372 6.9030452 6.8102417 7.5780396 8.3085136 8.1445217 8.3368540
7.0392833 6.9046926 6.8835158 7.5015121 8.2190304 8.1627474 8.4709587
7.1279116 6.8923655 6.9653955 7.4555941 8.2343035 8.1862125 8.4577866
7.3744283 6.8992715 7.0181274 7.3567457 8.2912979 8.1962194 8.3690472
7.5814266 6.9597278 7.0696468 7.3273864 8.2721472 8.1478586 8.3023748
7.6726584 6.9079366 7.1685481 7.2753582 8.2994928 8.1102962 8.3600569
7.7798309 6.8199315 7.2221727 7.2452497 8.3069057 8.0541296 8.2317238
7.8302402 6.7724895 7.3265610 7.2782621 8.3381681 8.1157589 8.2408962
7.8410225 6.8361282 7.1851830 7.3579941 8.4044466 8.1032362 8.1267624
7.8580055 6.8894463 7.1089921 7.3248558 8.4821815 8.0909529 8.1357260
7.6886272 6.9154067 7.0442829 7.3737783 8.4614620 8.0506582 8.1072578
7.6251278 6.9807520 7.1090546 7.3108978 8.5169182 8.0584497 8.1259785
7.5992246 6.9658122 7.1385756 7.3848677 8.5797615 8.0196905 8.1065731
7.5946188 6.8860664 7.2717123 7.2955546 8.6669331 8.1058607 8.1117134
7.5116687 6.8930302 7.3088002 7.2050896 8.7534094 8.1590405 8.0568810
7.4156327 6.9819245 7.2469583 7.1213093 8.7816982 8.1629057 8.0853491
7.4100456 7.1237578 7.1890864 7.1598134 8.7854624 8.2882223 7.9740701
7.4780259 7.1189041 7.1324186 7.3069530 8.9239798 8.3425522 8.0492039
7.4727707 7.1925201 7.1816912 7.3810439 8.9285593 8.4445601 8.0015383
7.4794211 7.1425805 7.2286267 7.4497976 8.9730005 8.5451078 7.9754796
7.4827666 7.1682954 7.2459631 7.5654612 8.8444805 8.6494474 7.9026108
7.5628977 7.2106118 7.3946500 7.5916438 8.7707548 8.6666536 7.8187342
7.5161843 7.1992002 7.4054680 7.6120157 8.7041550 8.7467890 7.8755012
7.5643568 7.1632266 7.3796973 7.6470528 8.6100235 8.7655153 7.8202000
7.4803138 7.0176449 7.4093509 7.6756644 8.5153322 8.7280655 7.8995719
7.6053400 7.0243726 7.3435798 7.7885666 8.5878649 8.7766266 7.8941612
7.6055207 6.9355311 7.4384108 7.8837175 8.5375614 8.9387569 7.8625832
7.5346084 6.9039345 7.3221164 7.8053451 8.5811529 8.8648176 7.9508619
7.3781276 6.9348927 7.3880105 7.7463241 8.5863953 8.8657084 7.9255271
7.2930408 6.9521751 7.4744005 7.7119608 8.6652555 8.9567499 7.9041071
7.1591210 6.9523134 7.5542240 7.6085477 8.7073040 8.9912300 7.8828559
7.1221828 6.8653750 7.5477266 7.4564538 8.7541761 9.1529274 7.9718165
7.2267737 6.9667315 7.5859203 7.4454513 8.7586460 9.3015966 7.9724121
7.4060855 7.0369067 7.5421367 7.2962866 8.7737207 9.2792664 7.9244595
7.3314981 6.9882145 7.5058107 7.3123426 8.7665920 9.2690239 7.8733420
7.4003091 7.0415816 7.5521855 7.2604427 8.7822132 9.2382793 7.8522611
7.2667804 7.0147934 7.5258961 7.3667159 8.7504835 9.0525436 7.8612556
7.2258000 6.9973059 7.5668211 7.4536891 8.6974545 8.9874468 7.9463034
7.2921376 6.9082999 7.6229320 7.4611220 8.6648178 8.9178047 7.9750581
7.2921591 6.9235158 7.5064378 7.4183345 8.5735703 8.8909464 7.9178538
7.3248529 6.9273367 7.4469752 7.5386829 8.4532566 8.8335562 7.9077563
7.3013911 7.0728736 7.3473244 7.6451063 8.3681736 8.7569904 7.8576241
7.4135966 7.1787910 7.2599206 7.7468734 8.3312016 8.6908598 7.7855964
7.3690858 7.3151731 7.2926335 7.8082128 8.2853165 8.6755428 7.7708464
7.3293190 7.3020883 7.2310076 7.6849136 8.4002609 8.7349806 7.9027381
7.3845334 7.4592743 7.2644601 7.7222085 8.3602171 8.7433786 7.9330034
7.4297752 7.4715357 7.1322508 7.8391299 8.2693262 8.6618719 7.9746599
7.4617443 7.5587525 7.1902308 7.8342152 8.2265339 8.6643839 8.0130968
7.3490391 7.6661901 7.2615571 7.8347235 8.0989628 8.6577597 8.0500412
7.3099914 7.7167420 7.3536496 7.8221951 8.1535358 8.6369648 8.0043259
7.3353357 7.7754078 7.2785983 7.8240061 8.1320629 8.6964197 8.0902920
7.3118577 7.7671227 7.2794652 7.7526135 8.0410709 8.7272758 8.1677580
7.2773776 7.8657956 7.2319012 7.7734241 7.9554801 8.8510609 8.2271662
7.3016992 7.7794504 7.1579452 7.7694964 7.9174953 8.8198643 8.2159204
7.2541499 7.9771967 7.0213952 7.8426738 7.8763804 8.8185234 8.2230673
7.1709461 8.0802174 7.0105872 7.8642073 7.8735318 8.7259455 8.3757744
7.1947622 8.1938028 7.0367351 7.9547868 7.9267168 8.6021776 8.5188150
7.2146926 8.2705202 7.0650291 7.9078794 7.8895035 8.4281273 8.5316496
7.2118564 8.2885017 7.0401602 7.9192877 7.9230757 8.2628365 8.6974373
7.2060037 8.2864914 7.0780172 7.9526792 7.9380293 8.2490759 8.7022448
7.1643715 8.3774719 7.0849147 7.8405843 7.8906665 8.3085337 8.6479778
7.2063627 8.4211817 7.1589823 7.6838331 7.9689941 8.3254690 8.5522909
7.1540828 8.3773394 7.0686612 7.5924296 8.0018520 8.2791224 8.4407625
7.1378260 8.4297104 6.9317327 7.5795155 8.0189533 8.2865191 8.5043297
7.1059132 8.4407406 6.9821420 7.5960317 7.9424562 8.3321257 8.4697819
7.0325232 8.4313726 7.0609636 7.5543728 7.9358206 8.3435698 8.5080042
6.9790668 8.4948235 7.0771866 7.6326275 7.9660506 8.3527822 8.5500536
6.9336395 8.5349541 7.2955542 7.5542088 7.9069681 8.3848810 8.5586643
6.9749813 8.4941416 7.3949618 7.6007838 7.7677054 8.4329567 8.6583900
7.0347533 8.6126995 7.5202823 7.5149570 7.8172889 8.3980732 8.6606665
7.0677943 8.5770235 7.6490502 7.4975362 7.8491697 8.4408817 8.5868845
6.9916573 8.5603886 7.5495696 7.4480357 7.8459892 8.2542486 8.6027851
6.9601684 8.5729074 7.5254540 7.5416956 7.7227306 8.2902842 8.5782652
7.0524611 8.5542803 7.6218672 7.6605368 7.6495681 8.3456926 8.5791740
7.0545301 8.5177574 7.5795531 7.7187819 7.6541018 8.5050526 8.4963665
6.9837542 8.4560871 7.4539218 7.6119328 7.6487761 8.4596415 8.4667397
7.0553827 8.3511600 7.4449301 7.6063881 7.7273145 8.3738413 8.4721632
7.0049591 8.2579975 7.3643541 7.5302343 7.6745758 8.2457867 8.4149208
7.0222740 8.2386026 7.3911710 7.6442618 7.6687965 8.2384119 8.3517475
7.0641623 8.2026148 7.4250231 7.6739740 7.7018790 8.1926250 8.2414808
7.1481986 8.1096859 7.4069161 7.8328905 7.6090069 8.1567621 8.3370323
7.1998734 8.1916275 7.5212097 7.8452935 7.5550981 8.1764116 8.3761063
7.2118497 8.2277250 7.5161061 7.8844070 7.6416416 8.0963478 8.3738117
7.2832198 8.2801352 7.4485898 7.6943893 7.6039863 8.1016836 8.2769241
7.3331652 8.2428656 7.5141129 7.5689893 7.7132449 8.1190147 8.2261581
7.3641167 8.1797943 7.5579939 7.4436145 7.6474609 8.0580330 8.1763582
7.3114953 8.1108408 7.5486116 7.4612360 7.7304578 8.0476427 8.2353725
7.2100887 8.1952257 7.5666771 7.4686627 7.7311902 7.9210739 8.2306108
7.1725426 8.2609653 7.6236205 7.4462762 7.7710128 7.9295201 8.2782717
7.2576189 8.2957563 7.7735071 7.5068545 7.7402763 7.8454719 8.2125320
7.2576089 8.4032774 7.8100328 7.5101647 7.7173190 7.8493929 8.2332573
7.1428103 8.5389519 7.8177948 7.5643797 7.7061262 7.8175716 8.2641325
7.0878444 8.6477041 7.7998710 7.4999771 7.8357687 7.7870588 8.2459717
7.1022830 8.5397339 7.8984342 7.4455490 7.9398203 7.7854781 8.2941418
7.0944858 8.5708208 7.8306584 7.3806763 8.0219116 7.9132667 8.2295542
7.0648584 8.5293026 7.8389354 7.3754554 7.9827981 7.9669580 8.1999960
6.9387112 8.4918852 7.8227248 7.3152180 7.9874125 7.8907404 8.1249208
6.9215994 8.3646355 7.7782073 7.2542009 8.1636944 7.9656243 8.0187368
6.7744780 8.3445272 7.7475119 7.2946415 8.3349371 7.8464680 8.0577984
6.8049521 8.3282537 7.6646066 7.3009744 8.3828173 7.8581696 8.1684542
6.8020496 8.3070612 7.5917645 7.3862538 8.3572674 7.8371525 8.1012745
6.8261437 8.2309418 7.6101341 7.3295932 8.3205605 7.8892593 8.0850172
6.8668413 8.0783501 7.5454154 7.2734609 8.2960453 7.9746766 8.0811920
6.8310456 8.1599388 7.5132246 7.2517281 8.1998978 7.9836249 8.1476107
6.8593559 8.2039537 7.4713984 7.2179141 8.1430483 7.9877238 8.2867775
6.9121251 8.1844616 7.4592762 7.2801929 8.1421013 7.9470415 8.2048159
6.9505181 8.1755934 7.3961158 7.2935419 7.9919643 7.9538651 8.1759968
7.0831628 8.1024055 7.2875905 7.2958775 8.0438766 7.9467707 8.0791893
7.1366763 8.2007790 7.2997880 7.3122282 8.0187206 7.9033608 8.1459045
7.2376790 8.2218037 7.3263597 7.3521466 8.0254774 7.7683005 8.1493940
7.2772155 8.2035809 7.3060102 7.3924131 8.0616465 7.7422223 8.0587730
7.4008627 8.3650360 7.2826648 7.6228614 8.1362906 7.7026496 7.9817910
7.3250833 8.3142557 7.2094727 7.7130456 8.1173697 7.6130695 8.0213032
7.2023849 8.4303827 7.1351914 7.7934408 7.9731383 7.5168233 7.9640207
7.0476551 8.5988731 7.1448302 7.8500323 7.9639444 7.4963522 7.9174385
7.0331950 8.6410637 7.1076155 8.0395031 7.9503865 7.4203782 7.8562350
6.9301720 8.7343216 7.1177006 8.1357832 8.0236120 7.2683816 7.8594713
6.9373016 8.6604252 7.0636387 8.1732225 8.0745449 7.2578793 7.9070907
6.9815927 8.6500988 7.0307050 8.2448120 8.0653143 7.2641935 7.8071213
6.9936047 8.6728086 7.0809484 8.1512489 8.0310183 7.3459635 7.8710952
6.9580297 8.7005844 7.2142019 8.0481100 8.0471716 7.2552404 7.8113537
6.9332910 8.7600174 7.4283595 7.9534287 8.0791845 7.1422839 7.7628169
6.9875956 8.8290386 7.5623641 8.0421743 8.0049391 7.1844659 7.6996212
7.0111489 8.8183603 7.6981802 8.1320028 8.0160370 7.1957564 7.7968202
7.1195517 8.8159828 7.8012872 8.1756086 7.9595776 7.3008661 7.8290515
7.2012506 8.7128353 7.7881374 8.2673626 8.0081825 7.3382959 8.0090046
7.2282457 8.6427441 7.7748904 8.1524296 8.0999327 7.4903150 8.0445929
7.2216172 8.5523415 7.7789621 8.1906643 8.1805067 7.3407135 8.1083746
7.2059779 8.5878487 7.7030420 8.2026405 8.1500216 7.4569421 8.0559587
7.2656150 8.6980667 7.6593699 8.1981773 8.1572876 7.4265962 7.9656205
7.2603159 8.7196579 7.7987008 8.2086315 8.2434149 7.3648362 7.8559861
7.2184062 8.7161837 7.6883583 8.1247473 8.3211269 7.2947826 7.8387270
7.1567745 8.7418365 7.5242019 8.1485977 8.3872852 7.1452770 7.9254708
7.2623377 8.6533136 7.3867178 8.0743122 8.4513798 7.1268420 7.9342203
7.2223253 8.7158718 7.3726063 7.9921985 8.4883766 6.9782615 7.8945198
7.2504630 8.7377720 7.2985048 7.8846397 8.4410124 6.9219170 7.9472203
7.2471719 8.7684612 7.2768064 7.8701668 8.4448957 6.9615793 7.7707171
7.2954807 8.8697977 7.4147239 7.8188438 8.4660320 7.0224414 7.7316794
7.2923303 8.9368963 7.4947381 7.7727695 8.6160507 7.0183201 7.7442336
7.4144101 8.9345331 7.5479264 7.7748623 8.6846838 7.0081105 7.7398295
7.3966341 9.0036621 7.5632815 7.8049088 8.5720558 7.0298305 7.6613436
7.3529830 8.9701309 7.5146956 7.8143291 8.6475821 7.0672770 7.6693511
7.2611055 9.0100288 7.5205264 7.7540751 8.5987263 7.1875029 7.6841245
7.2443008 8.9083128 7.5588751 7.7689972 8.5501966 7.2274089 7.6602979
7.1064577 8.8375988 7.4757533 7.8713231 8.5037918 7.2334032 7.6491299
7.0625110 8.8958073 7.4590306 7.8818650 8.3769693 7.2204309 7.6644421
7.0908074 8.9294186 7.4274406 7.8790760 8.2685757 7.3728266 7.8434801
7.0646076 8.9869394 7.4880271 7.9192271 8.1863222 7.3773727 7.9578238
7.1382952 8.9566164 7.5801802 7.8308487 8.1749487 7.3502674 8.0006180
7.1060238 9.0117292 7.5846691 7.7968378 8.1992474 7.3326702 8.0030098
7.1778822 8.9697199 7.4878445 7.6536427 8.3021250 7.4665618 7.9295082
7.1650567 8.8800011 7.4826226 7.5527472 8.2352505 7.5205674 7.7798634
7.1654716 8.8006802 7.4088821 7.5004883 8.2753448 7.6317291 7.7639313
7.1270351 8.7840414 7.3580055 7.6111498 8.1850624 7.7142477 7.8150549
6.9773183 8.7227039 7.3010306 7.5256991 8.1256285 7.7382350 7.9336939
6.8780785 8.6893463 7.3369303 7.5434346 8.1735811 7.7239089 8.1259708
6.9280257 8.6502047 7.4325857 7.4648943 8.0709686 7.7279382 8.0566063
6.9639769 8.6792774 7.3886600 7.4091744 8.2518511 7.7288156 8.0335960
7.0133443 8.6334782 7.4244590 7.5255208 8.1991243 7.8578720 7.9175162
7.1747484 8.6472902 7.5684438 7.5580297 8.2530575 7.9614263 7.7738991
7.3070860 8.6660938 7.6203809 7.6864262 8.2670975 8.0941238 7.7451339
7.3481560 8.6816616 7.6815224 7.6546793 8.2793856 8.1838427 7.8244462
7.4590325 8.6818037 7.7177572 7.8351889 8.3346491 8.1789131 7.6851850
7.5940619 8.6819868 7.8025470 7.8102255 8.3878775 8.1600761 7.6381760
7.6690097 8.7222862 7.7879996 7.8143506 8.3342590 8.2373877 7.6581345
7.6791267 8.6973743 7.8427029 7.8661489 8.3891754 8.3264923 7.6547222
7.6255288 8.5755396 7.8282785 7.9370389 8.3925905 8.2579393 7.5417914
7.5329518 8.6383581 7.8293934 7.8606548 8.3365412 8.2112722 7.4089046
7.5483136 8.6393194 7.8621392 7.8805094 8.3138695 8.1771860 7.4384522
7.6298490 8.7681160 7.8059583 7.9645872 8.4173517 8.1587076 7.4009018
7.8168979 8.8023643 7.7968798 7.9689403 8.5596266 8.0051956 7.3712144
7.8435030 8.7826138 7.9264097 7.9173784 8.6538725 8.0511618 7.3644977
7.7890487 8.8731203 7.9684472 7.8528423 8.6293793 7.9564643 7.2535915
7.7796531 8.9016666 8.0338297 7.9225020 8.5611105 7.9863262 7.1672430
7.6718221 8.8655548 8.0203190 7.9083519 8.5530615 8.0332289 7.1830912
7.5845342 8.9239540 7.9426913 7.8174362 8.4481058 8.0649471 7.1109176
7.5726409 8.9517002 7.9813399 7.8057775 8.4713230 8.0817699 7.1044617
7.4783878 8.8906231 7.8795443 7.7231131 8.5595627 8.0904140 7.1645665
7.5514488 8.9556704 7.8498855 7.6316619 8.6706533 8.1910725 7.2472234
7.6815252 9.0507174 7.7455444 7.5707388 8.7062569 8.1708660 7.3037896
7.8432336 9.1872454 7.7379708 7.5932732 8.6084414 8.3650913 7.4007392
7.9203806 9.3195744 7.6603575 7.6286097 8.5613499 8.3695364 7.3723698
7.9224453 9.1928062 7.6400905 7.6067762 8.5001650 8.3830490 7.3008542
7.9839735 9.0837650 7.6087909 7.6742558 8.4491062 8.3877306 7.3318777
8.0488024 9.0812111 7.5733595 7.6976786 8.5202723 8.4057217 7.3042293
8.0546560 9.0200367 7.4681592 7.6775126 8.4980812 8.3757105 7.3426156
8.0023737 8.9762812 7.3906713 7.5177312 8.5883417 8.3689289 7.3144493
8.0077896 9.0268383 7.3058906 7.5221081 8.5591278 8.3571434 7.2440066
8.0244932 8.9833679 7.3679967 7.5403194 8.7061491 8.3869028 7.3364997
8.0943117 8.8636856 7.4310389 7.5805712 8.7191420 8.4212980 7.3440719
8.1527395 8.8965454 7.4016914 7.5078912 8.7444248 8.3939724 7.2089467
8.2686005 8.7930307 7.4116464 7.5119834 8.7782001 8.3469963 7.2764606
8.2792616 8.7289362 7.4985166 7.4959879 8.7174358 8.2242317 7.2823219
8.2992573 8.7133503 7.4605312 7.5327044 8.6699800 8.1388206 7.2483864
8.4387407 8.7355652 7.5351415 7.6292353 8.6682253 8.1005459 7.0952177
8.5715218 8.7244911 7.4440069 7.6685677 8.6556501 8.1403961 7.1308455
8.6741133 8.8699045 7.5859704 7.7190824 8.6071262 8.1500483 7.2005782
8.7356558 9.0039911 7.6532078 7.7528563 8.6168137 8.1620665 7.2736683
8.7141085 9.1471815 7.6487226 7.7423434 8.5518064 8.0143032 7.3159075
8.7033796 9.2325878 7.6000772 7.8579946 8.5006418 8.0779467 7.3692446
8.6742268 9.2500706 7.5779591 7.9393020 8.3914404 8.1398783 7.3700142
8.6213970 9.2194099 7.5608172 8.0189075 8.3699074 8.1574659 7.3619752
8.6786823 9.1353931 7.5155063 8.1387100 8.3397799 8.2387791 7.3270020
8.7291231 9.0841017 7.5129819 8.1275845 8.2671804 8.3224716 7.3443856
8.7351007 9.0778809 7.6117516 8.1090889 8.0981646 8.3428307 7.3650560
8.7456541 9.1449728 7.6812730 8.0827026 8.0363817 8.2155447 7.3670926
8.7658844 9.0641966 7.5954237 8.0006084 8.1005039 8.1839132 7.3607001
8.7280540 8.8512707 7.5088606 8.0545721 8.0445623 8.0628223 7.4154224
8.7824612 8.7460241 7.4373827 8.0533590 8.0182352 8.0208578 7.4859867
8.8420067 8.5742788 7.4287243 8.0468683 8.0557203 7.9286275 7.3979807
8.8293819 8.5045099 7.4433756 8.1349669 8.0734358 7.7943778 7.4597912
8.8837433 8.5128469 7.4723687 7.9834347 8.0721989 7.7984610 7.3939414
8.8443127 8.5544052 7.4640827 7.9335814 8.1417246 7.7863412 7.3185010
8.8794241 8.4558392 7.4661927 7.9477472 8.1290579 7.8981867 7.2173839
8.9768620 8.4275398 7.5539141 7.9775872 8.1483088 7.8622546 7.0841727
9.1583996 8.5295334 7.6242228 8.0027857 8.1873674 7.9322629 7.2310829
9.2471285 8.5943689 7.6537333 8.0347157 8.2303066 8.0076265 7.2334924
9.4312029 8.5709162 7.7587051 7.9247065 8.2934799 7.9137759 7.2119956
9.4089518 8.4935284 7.8012533 7.8525128 8.2920351 7.8619571 7.3424449
9.4182596 8.5574551 7.7222109 7.9298253 8.3803720 7.8096972 7.2757568
9.4166822 8.4763842 7.7310629 7.9612794 8.3253822 7.6451473 7.2800112
9.2978821 8.3787584 7.6665630 7.9567742 8.4357328 7.5656734 7.2985582
9.3283653 8.5518141 7.5625463 7.9022541 8.4915819 7.5291729 7.3979087
9.2764845 8.5766516 7.4548135 7.9893131 8.3818378 7.5493255 7.4682097
9.2837210 8.6412315 7.4611406 7.9021845 8.3584852 7.5356045 7.6031380
9.2092943 8.5710049 7.4296784 7.9296231 8.3495445 7.5481319 7.6060138
9.2545118 8.3805542 7.5051918 7.9121656 8.2917042 7.5946155 7.4889293
9.3811350 8.3676023 7.4902763 7.8183122 8.3266563 7.6109476 7.4394288
9.4010344 8.2268553 7.5849705 7.8083725 8.3768425 7.5924726 7.3740277
9.4766560 8.1951981 7.4987488 7.8631268 8.4296646 7.4870262 7.3528643
9.5096216 8.2376595 7.5135307 8.0246601 8.5277576 7.5466194 7.2713261
9.5872259 8.3683500 7.5567327 8.0631657 8.6983328 7.5098867 7.2133613
9.5861683 8.3311958 7.5234194 7.9993114 8.7593851 7.5625296 7.1124854
9.5919380 8.4104691 7.4366245 7.9616089 8.7790861 7.4975710 7.0325813
9.5217819 8.3817005 7.4473429 7.9667845 8.7791729 7.5459599 6.9037390
9.4721756 8.4287663 7.4759860 7.9801841 8.6841726 7.4958329 6.8031569
9.3520288 8.4490662 7.5227580 7.9008636 8.7235193 7.4783068 6.8713484
9.3009853 8.4228086 7.5548706 7.8918719 8.7197142 7.4175148 6.8461299
9.3754921 8.4300432 7.5374007 7.9428673 8.7853899 7.4034486 6.7707505
9.2966328 8.4310560 7.4876695 7.9419346 8.7638569 7.4066272 6.8194766
9.3319969 8.5316267 7.5191388 8.0178108 8.8243494 7.3986063 6.8298798
9.2407055 8.5263405 7.5541191 8.0243559 8.6801081 7.4019632 6.9186764
9.2125397 8.5500813 7.5096278 7.9005623 8.6608658 7.4785857 6.9259257
9.0805016 8.5288830 7.6078777 7.7077818 8.5277395 7.4550104 6.9740586
8.9766502 8.5189714 7.6804590 7.6391168 8.4138527 7.5283017 7.0832167
8.7675285 8.4796944 7.7840648 7.4828353 8.2945662 7.7039156 7.1688652
8.7120199 8.5040998 7.6989622 7.4863038 8.1873493 7.7887526 7.0056987
8.7255030 8.5703554 7.5621796 7.3947368 8.0738363 7.9429126 6.9985237
8.7221270 8.5874166 7.4505773 7.4159884 8.0133047 8.0024195 7.0188241
8.7545528 8.5631905 7.4613976 7.4752626 8.0640106 8.1971579 7.0811868
8.5956135 8.4780960 7.4974551 7.5148463 8.0667887 8.2032576 7.1255879
8.4774532 8.3926554 7.4709897 7.5577111 8.0628405 8.2593641 7.1842093
8.4374199 8.3654280 7.4758534 7.5986781 7.9651027 8.3576107 7.2078934
8.4467869 8.3681154 7.6158223 7.4617596 8.0117817 8.2518711 7.1862702
8.3809319 8.4134541 7.5960827 7.3707638 7.9682598 8.2202406 7.1434155
8.4586048 8.5614262 7.6403708 7.3362637 7.8634095 8.2103138 7.0607934
8.5029802 8.5518007 7.7877097 7.4351964 7.7200727 8.2354698 7.1269226
8.6476555 8.3949947 7.8887219 7.5180464 7.6453037 8.3330250 7.0860949
8.8274288 8.3721170 8.0734997 7.6956263 7.6391501 8.4021578 7.1914043
8.8427925 8.4061022 8.1639719 7.8680887 7.5644884 8.4354200 7.2352285
8.8623352 8.3483248 8.0181789 8.0569067 7.5561314 8.5203390 7.3584852
8.9079065 8.4059439 8.0143404 8.0681143 7.4940090 8.5277214 7.4942741
8.9318495 8.4626694 8.0732412 8.1568241 7.6725698 8.4477472 7.5174375
8.8716536 8.4595194 7.9508729 8.2220640 7.7100325 8.4813728 7.6339912
8.7338114 8.5074663 8.0091257 8.2625122 7.6825519 8.4792767 7.7017860
8.6201572 8.4925127 7.9530783 8.4401293 7.6809363 8.4150963 7.8076334
8.5171099 8.5591002 7.9348388 8.5652761 7.6086445 8.4042473 7.9090919
8.4711123 8.5178356 7.8742800 8.6684237 7.5915194 8.4200621 7.7557373
8.4929314 8.3501091 7.9467177 8.7394714 7.5564756 8.3218775 7.7419057
8.3690939 8.2938147 7.9125662 8.7516460 7.4776874 8.4103842 7.6859956
8.2468033 8.2526608 7.9104805 8.7794685 7.5343108 8.4192572 7.5756154
8.2528000 8.1862831 8.0251579 8.7013817 7.5585427 8.4364090 7.5262852
8.2502537 8.0935545 8.0165462 8.7763958 7.6199827 8.3992596 7.4284725
8.3053560 8.0830631 8.1459799 8.7090034 7.5769315 8.3325939 7.4564104
8.3079128 8.0363455 8.2293615 8.6836243 7.6566668 8.2628965 7.5842900
8.4101782 8.0494013 8.3007088 8.6580772 7.6260772 8.2140493 7.6718521
8.4602242 7.9934006 8.3186569 8.7260895 7.6758957 8.2605839 7.6598663
8.5002518 7.9655442 8.4036245 8.7711620 7.8220801 8.3365192 7.5827789
8.3483362 8.0051270 8.3428841 8.8471928 7.8135552 8.4706287 7.5821328
8.2195263 7.9785328 8.2024460 8.8344736 7.8062887 8.4307079 7.5710144
8.0568199 7.9117355 8.1516361 8.8533125 7.8088193 8.5710163 7.5322714
8.0856009 7.8815875 8.2690210 8.8057728 7.7796402 8.7071199 7.4420223
8.0787334 7.7701263 8.3465147 8.7758036 7.7959323 8.8158674 7.3547359
8.1455240 7.8780127 8.4743299 8.8350868 7.6854458 8.9183092 7.3532939
8.2131824 7.9669185 8.4978809 8.8293543 7.6703954 8.8912773 7.3391500
8.2126331 8.0717125 8.3838329 8.8768978 7.7266908 8.9099817 7.3531909
8.2060833 8.0938702 8.2484570 8.8720798 7.7248926 8.8696451 7.4023275
8.2339029 8.1082544 8.0817347 8.9201860 7.8420076 8.8011560 7.3863716
8.3048000 8.1008072 8.1306257 8.8620987 7.8680816 8.7124977 7.5075293
8.2643290 8.1369953 8.0772057 8.8479919 8.0035334 8.7539558 7.5118170
8.3562899 8.2629404 8.1748810 8.6962032 8.0366955 8.7260771 7.4956293
8.4016218 8.2750969 8.2713118 8.6997309 8.0572844 8.7243977 7.6130214
8.3728514 8.3912811 8.3861647 8.6407614 7.8938489 8.7100353 7.7326498
8.4062214 8.4673710 8.4336128 8.6692238 7.9707303 8.5999660 7.7507715
8.3203678 8.5758076 8.4545107 8.6024895 8.0665827 8.5391817 7.6836371
8.3347673 8.5735474 8.3149233 8.5092182 8.0372057 8.4726133 7.7641978
8.3136101 8.5567465 8.2855501 8.4123993 8.0093346 8.4927073 7.7482557
8.2395773 8.4812899 8.3541498 8.3503075 7.9506822 8.4893799 7.7895322
8.2648287 8.4009466 8.3321600 8.3590879 7.9787855 8.5283518 7.7338223
8.2374678 8.3356037 8.3876305 8.3262987 8.1473808 8.5786867 7.5696907
8.1200905 8.3762712 8.3997450 8.3468075 8.0734777 8.6316423 7.4404292
7.9684591 8.4065237 8.4572248 8.3553629 8.0020018 8.6553135 7.3645635
7.8701715 8.4715319 8.5193119 8.4776001 7.9842305 8.6853533 7.2701097
7.8581643 8.3737411 8.6020060 8.4554920 7.9651141 8.7343340 7.2387404
7.7420831 8.3568811 8.6333513 8.5258970 8.0020094 8.7474165 7.2601762
7.7700725 8.3051414 8.6585760 8.6036272 8.0175657 8.6015129 7.3277102
7.7611132 8.1802387 8.6822376 8.7017031 8.1203470 8.6572456 7.3923631
7.7846379 8.1221113 8.7282839 8.6482162 8.2024517 8.6034145 7.4980965
7.8755569 7.8932524 8.8002462 8.6769867 8.2425137 8.6415386 7.4084873
8.0154982 7.7614594 8.7709827 8.5993404 8.2279692 8.4938383 7.4171772
8.0556364 7.6955895 8.7581663 8.5035658 8.2215929 8.4314737 7.3867145
8.0082006 7.7199845 8.7384100 8.5004835 8.1961117 8.3105907 7.4149394
7.9375315 7.7660327 8.6118307 8.6171141 8.2211847 8.1813946 7.3658714
7.9372916 7.7011147 8.5035439 8.5971775 8.2238016 8.0790205 7.3627710
7.7401576 7.7102175 8.4762440 8.5722351 8.2290907 7.9256840 7.3918099
7.7607651 7.6189494 8.4428463 8.6250858 8.2924433 7.8287697 7.3575320
7.8383164 7.6444507 8.3835926 8.6145525 8.2272224 7.6923666 7.4168682
7.8308334 7.7027102 8.3688173 8.7431440 8.2332096 7.7451692 7.5025558
7.9064035 7.7550712 8.4412537 8.7519188 8.1600580 7.6993484 7.4183922
7.9772367 7.8127427 8.4308882 8.8182220 8.2266293 7.7920694 7.4089170
7.9534535 7.8356214 8.4451447 8.8360891 8.2390900 7.6930060 7.2397819
7.8649063 7.9025836 8.3574991 8.7450733 8.2893724 7.6601691 7.1658959
7.9510427 8.0031195 8.3592005 8.6978207 8.2480392 7.5846210 7.2014718
7.8349490 8.0911798 8.4146023 8.6471395 8.3184500 7.5705767 7.2975640
7.7897568 8.1990995 8.4575920 8.5271053 8.3385668 7.5089545 7.3958855
7.8482285 8.1790075 8.3551016 8.4497309 8.3631182 7.4927845 7.5272264
7.9642839 8.3290644 8.2861090 8.3406258 8.3049498 7.5513215 7.6373844
7.8839097 8.1278677 8.2640781 8.3556938 8.2322140 7.5531449 7.8298802
7.9377093 8.1403179 8.1317825 8.4049625 8.2998857 7.5455523 7.8302536
7.8419528 8.1490736 8.1376801 8.4475594 8.3518734 7.5590463 7.7788444
7.8887725 8.1836233 7.9525928 8.3995714 8.3511925 7.6066499 7.8281813
7.9533830 8.1446571 7.8506584 8.4296255 8.3076401 7.6791868 7.9806008
7.9520388 8.1558981 7.8471923 8.3029327 8.3474998 7.6925850 8.0546370
8.0652180 8.1377392 7.7855849 8.4014521 8.3701429 7.6296301 8.0024328
8.1128159 8.1128435 7.7438307 8.3849325 8.3898354 7.6372228 8.0629349
8.1942511 8.1124201 7.8195038 8.3764219 8.3316326 7.6788359 8.0309000
8.2133675 8.0301294 7.8757668 8.3492632 8.2476759 7.7158203 8.0181465
8.2663250 7.9220700 7.9058046 8.2311516 8.0607395 7.6910253 7.9514065
8.3053522 7.8989892 7.8550000 8.2273188 7.9530191 7.6742296 7.8771071
8.4252071 7.8919516 7.8200350 8.1740856 7.9571719 7.6413980 7.8252983
8.5057325 7.8830395 7.8540044 8.1345539 7.9156470 7.6161833 7.8371763
8.5431585 7.8985167 7.8766308 7.9566340 7.9050307 7.6596131 7.8024716
8.4400702 7.8539944 8.0242519 8.0936460 7.9530659 7.7292428 7.7795005
8.4779425 7.8770008 7.9965024 8.1414423 8.0033712 7.8161645 7.7696414
8.3896990 7.8442845 8.0091619 8.1827250 7.9084158 7.7926955 7.7371125
8.2429953 7.8264194 7.9340410 8.1263428 7.8719840 7.7704434 7.6913724
8.3357019 7.8397899 7.9915214 8.1132927 7.8122454 7.7262616 7.6663003
8.3372498 7.9255562 8.0304928 8.0150576 7.8676100 7.7446637 7.6322632
8.4404984 8.0097799 8.1407452 7.9845176 7.8555532 7.7115989 7.5843935
8.3538752 7.9627237 8.2142611 7.9754915 7.8533258 7.7284513 7.6349802
8.4268389 7.9879446 8.2231350 7.8804946 7.7452850 7.7348375 7.5186086
8.4055662 8.0638103 8.2308054 7.7770233 7.8096724 7.6784210 7.4014964
8.4175797 8.0254402 8.2554312 7.7133622 7.8646512 7.6173859 7.3183551
8.3792095 8.0403261 8.2925377 7.8061023 7.7623787 7.5403104 7.2222605
8.4871635 8.0868540 8.3850183 7.7407460 7.8451324 7.5626378 7.2629604
8.4845352 8.1552410 8.2613764 7.8813386 7.7619214 7.4590430 7.2607870
8.6927853 8.1190329 8.3197699 7.9293299 7.9090252 7.4609680 7.1917257
8.8041315 8.0733938 8.2921181 7.8850889 8.0658245 7.5347257 7.1994224
8.9289141 8.0405045 8.3622971 7.9214935 8.0902729 7.5961981 7.1541538
9.0680075 7.8402081 8.3226070 7.9474673 8.1736813 7.7126141 7.1485958
9.0850334 7.7038603 8.2275372 7.9579344 8.1054630 7.7480145 7.1886716
9.1439257 7.6277952 8.3401279 7.7964196 8.1266966 7.7549953 7.1949930
9.0081167 7.6605258 8.3947725 7.7295127 8.1382046 7.8903766 7.2446451
8.9356565 7.5625148 8.2314138 7.5687146 8.1491213 8.0237970 7.3717074
8.8237534 7.5518465 8.2665062 7.4732423 8.1446447 8.0788755 7.3053489
8.6826057 7.5067916 8.2454004 7.4317942 8.1700125 8.0538807 7.3114967
8.6622114 7.6176891 8.2031021 7.3598261 8.1854467 8.0467396 7.0844765
8.7342491 7.6980801 8.1709290 7.3034854 8.1963482 8.0905457 7.1598454
8.7724400 7.5971112 8.1244965 7.4527555 8.2070446 8.0783062 7.2469506
8.8075151 7.4984527 8.0592184 7.3894544 8.2727528 8.1085100 7.2533507
8.7502642 7.5445895 8.0706692 7.4785190 8.2317858 8.1421986 7.2677903
8.7388382 7.5217595 8.0327215 7.3709483 8.2573032 8.1220303 7.3152595
8.7403650 7.5156035 8.0366392 7.4430733 8.2602253 8.1377230 7.3599057
8.7263308 7.3925347 8.1032801 7.4439440 8.2955532 8.0484829 7.3260741
8.6957045 7.3666053 8.0891905 7.4384379 8.3846340 8.0759125 7.3248010
8.6258488 7.3545327 8.0744276 7.5225825 8.3517466 8.1229982 7.2512097
8.5649605 7.3802276 8.0876141 7.5187335 8.2618771 8.2355366 7.1943130
8.5765657 7.3027687 8.1379690 7.5933189 8.2283325 8.2231274 7.1447926
8.5795994 7.3079724 8.1751490 7.6006064 8.2362108 8.1476374 7.2918501
8.5545444 7.2883787 8.1036901 7.6291933 8.1601601 8.1361818 7.2045550
8.6132612 7.3745437 8.1034937 7.6536927 8.1183805 8.0804262 7.2362576
8.6903839 7.3519096 8.1804857 7.6922798 8.0275030 8.0011988 7.2132373
8.7509356 7.4131155 8.2445974 7.7299132 7.9429660 7.8956590 7.1831155
8.8225098 7.5360456 8.3071795 7.8260040 7.8498044 7.8865132 7.2270985
8.9113989 7.4563322 8.3664017 7.8648639 7.8900323 7.9410186 7.1493549
8.9330692 7.4110241 8.3042374 7.8331285 7.8403993 7.9237890 7.1281295
8.8987875 7.3670602 8.2667017 7.8729191 7.8087244 7.8703141 7.1880703
8.8591385 7.5041213 8.2440615 7.7588553 7.8117347 7.9017196 7.2149658
8.8565779 7.6003208 8.1851521 7.7909040 7.8355947 7.8730979 7.2055125
8.8219604 7.6471019 8.1125736 7.8025174 7.8730268 7.9196887 7.2027674
8.8421440 7.6845164 8.1552801 7.8072057 7.8586707 8.0248051 7.1834474
8.8940639 7.5882030 8.1670294 7.9044294 7.8690004 8.0693512 7.1631413
8.9220352 7.6304407 8.1095867 7.9418645 7.7961445 7.8912148 7.1048555
8.8522615 7.6682882 8.1327372 7.9289317 7.7493901 7.8525319 7.1599755
8.8757210 7.6086612 8.1720657 7.8573966 7.7432766 7.8955493 7.1861606
8.7986212 7.6771531 8.0917501 7.7903824 7.8114843 8.0283985 7.2241306
8.7566633 7.6971512 8.0349216 7.7936020 7.7732716 8.1885443 7.1843414
8.6989889 7.7889605 7.9921203 7.8228579 7.7697458 8.2286758 7.2061930
8.7063570 7.7383876 8.0081129 7.7993813 7.7210317 8.2307682 7.2636838
8.6362629 7.7312951 7.9888353 7.7751946 7.7850046 8.3747616 7.2585654
8.5240936 7.6406283 8.0055609 7.7492838 7.6689911 8.3866978 7.1542530
8.5490417 7.6385603 8.0957966 7.8102565 7.7096920 8.3936310 7.1823554
8.5523043 7.6934209 8.2028618 7.7461700 7.8161783 8.4536667 7.0888295
8.6599655 7.6744523 8.1889286 7.7602272 7.6701593 8.4768467 7.1165614
8.6825495 7.7483506 8.2073908 7.8575187 7.6284618 8.5079002 7.1781316
8.7113361 7.6996961 8.2836924 7.8390665 7.7207437 8.4505682 7.1685681
8.6482430 7.6715899 8.1875858 7.9362288 7.8647614 8.4380779 7.0744042
8.7407684 7.7568183 8.3159418 8.1385145 7.9949489 8.2924423 7.1134615
8.7150526 7.9653950 8.3247690 8.3565140 8.0787802 8.1138754 7.0725951
8.6017952 8.0165606 8.3310375 8.3097763 8.2480421 8.0511971 6.9986610
8.5066757 8.0344763 8.3940716 8.3318520 8.2941017 7.9720883 7.0242004
8.4452991 7.9167266 8.3382463 8.3111506 8.4613400 7.9474330 6.8894401
8.4319620 7.8580809 8.2556381 8.2738676 8.5508261 8.0092201 6.9269443
8.3863821 7.8249469 8.2649565 8.2152262 8.5127735 8.0691614 6.9512506
8.3855963 7.8446112 8.1780548 8.1933794 8.6004114 8.1552238 6.9307308
8.3491316 7.7687621 8.1452456 8.1524849 8.4714460 8.1527624 7.0070820
8.2312374 7.8259301 8.1277256 8.2091894 8.5092726 8.1367226 7.1301131
8.1986027 7.8591824 8.0528097 8.1859112 8.6117582 8.0888414 7.1315536
8.2033796 7.9110632 7.9001474 8.1403828 8.7249041 8.0838404 7.1179771
8.2724905 7.7948108 7.8793383 8.0899181 8.8026648 8.0976925 7.0847135
8.3215628 7.7390933 7.9186172 8.0862961 8.8675699 8.1477709 7.0229039
8.2566948 7.6781898 8.0450459 8.1367779 8.9123201 7.9902987 6.9601727
8.3504276 7.6815152 8.0002165 8.1313457 8.8469715 8.0477343 7.0059814
8.4003906 7.6493812 7.9858084 8.1323738 8.7493944 8.1517811 6.9895439
8.4191608 7.5940013 7.8159499 8.0408525 8.6019239 8.1496744 6.9554105
8.3186188 7.7233663 7.6360731 7.9753847 8.6413307 8.1228733 6.9476314
8.3256073 7.7207427 7.5044851 8.0805941 8.6504564 8.1373549 6.9859886
8.3134241 7.7522502 7.5085416 8.1004744 8.5909929 8.1476507 7.1499395
8.3644676 7.7125068 7.4755473 8.1268063 8.5705948 8.2146854 7.1099510
8.2769728 7.6788664 7.5494709 8.1678066 8.5573940 8.1809864 7.1804032
8.2493906 7.6016712 7.4987044 8.2023716 8.4751482 8.1741467 7.0426426
8.2341204 7.6301994 7.4627681 8.1457405 8.5546513 8.1663246 7.0382338
8.1250029 7.5018206 7.4712605 8.1796818 8.6058435 8.3223410 7.1403351
8.1339569 7.4667549 7.4813948 8.0790281 8.6595478 8.3546772 7.1045074
8.0241890 7.4464998 7.4242444 8.1117563 8.6833878 8.2659473 7.1923866
8.0238285 7.4293213 7.3828573 8.1638889 8.6221428 8.1874523 7.2402372
8.0378981 7.3703861 7.3926177 8.1602192 8.5468988 8.1613216 7.1979275
7.8220987 7.4031339 7.4005046 8.1173000 8.4381065 8.1408110 7.2420940
7.7683773 7.3469334 7.4020338 7.9966979 8.3606148 8.1588221 7.2534614
7.7736955 7.5118465 7.5949674 7.8673782 8.3492947 8.0884304 7.2537589
7.8312840 7.4508085 7.7616019 7.7724776 8.3718996 8.1808710 7.1175728
7.7957454 7.5579453 7.8538065 7.6492176 8.3137522 8.1583157 7.0326924
7.8744478 7.5958285 7.9457946 7.5554600 8.2430048 8.3233690 6.9609375
7.7816978 7.5745740 8.0340271 7.5113320 8.0392570 8.3925371 6.8211994
7.7769771 7.5871983 8.1412659 7.4073935 8.0452509 8.4765348 6.7865291
7.8559113 7.5591283 8.3076801 7.4575424 8.0029955 8.4305191 6.7930050
7.8643312 7.4007559 8.3696785 7.3974066 7.9411602 8.4210768 6.7609949
7.9168167 7.4514785 8.3534184 7.4386368 7.9591379 8.5207033 6.7597508
8.0605574 7.4311008 8.2536907 7.3401403 7.8987584 8.5636196 6.6962895
8.1676359 7.4842353 8.2957039 7.3306093 7.8989134 8.5300674 6.8729105
8.2009239 7.6112094 8.1543245 7.2757325 7.8574901 8.5389595 6.8797312
8.2405586 7.5573707 8.1149197 7.2785506 7.8908286 8.4417315 6.8637686
8.2697344 7.5385442 8.2392378 7.3293047 7.9698272 8.4827709 6.8434806
8.3431358 7.5430617 8.1263342 7.3305106 7.9462132 8.4496222 6.7978163
8.3125753 7.5496078 8.0383224 7.3202400 7.9433661 8.3454351 6.6533937
8.2918739 7.5952711 7.8814998 7.3632350 7.8867803 8.2649498 6.6699681
8.2977991 7.5351877 7.8561258 7.4204631 7.8177814 8.2832575 6.8021336
8.3515263 7.6045966 7.7639675 7.4579082 7.8094463 8.1351166 6.8472219
8.3024845 7.7207017 7.8033652 7.3480229 7.7887502 8.0781565 6.7734976
8.3104849 7.7489858 7.7777691 7.3246241 7.7075634 8.1276398 6.8057470
8.3407183 7.7702532 7.7371058 7.3194213 7.7889390 7.9469457 6.9271455
8.3049307 7.8974209 7.6214409 7.3053231 7.8194060 7.8554816 7.0235906
8.1064892 7.9213295 7.5843015 7.2258153 7.8112521 7.8759904 7.0479813
8.0259380 7.8543777 7.5325317 7.1753917 7.8577976 7.8028803 7.0897541
7.9733720 7.9381804 7.4648252 7.1417365 7.9144368 7.8295841 7.1427732
7.9843106 7.9261708 7.4985180 7.1020975 8.0058966 7.6670370 7.1575031
7.9786143 7.9714847 7.4970856 7.0234780 7.8552499 7.6766634 7.0822916
8.0073261 8.0807590 7.5057964 6.9469357 7.8402019 7.7604680 6.9491439
8.0407867 8.1548958 7.4417973 7.0517211 7.8574958 7.8286638 6.9021482
8.1448116 8.2148533 7.4018741 7.1161046 7.8109860 7.8028998 6.9124293
8.1607361 8.2260189 7.4450197 7.1523166 7.8617015 7.8028374 6.8078732
8.0970507 8.1479845 7.4204607 7.1842403 7.9148836 7.9234738 6.9231715
7.9996963 8.0415154 7.5311112 7.2001357 7.8562098 7.8926606 6.8225498
7.9382911 7.9933872 7.5759721 7.2221026 7.6275935 7.9867349 6.8427405
7.8668394 7.9564314 7.6236706 7.1905093 7.5900435 8.0463448 6.8311200
7.8331800 7.9545035 7.5629206 7.2285151 7.5219550 8.0379648 6.9504652
7.8152833 7.8939829 7.5243578 7.2136440 7.5023041 7.9911551 6.9848471
7.6172051 7.9347243 7.5579433 7.2244439 7.5174022 7.9447398 6.9999771
7.5689135 7.8370767 7.5697260 7.2988763 7.4879098 7.8681316 7.0468721
7.4902296 7.7665524 7.7121377 7.5540457 7.5086808 7.7869325 7.0588145
7.3915796 7.7054915 7.7010288 7.5795851 7.5206475 7.7612185 7.1501942
7.3839960 7.8155899 7.6862831 7.6471004 7.5591197 7.8242278 7.1529126
7.3277526 7.9240479 7.5572701 7.6763897 7.6214786 7.8590846 7.1174693
7.4442520 7.8588696 7.6447458 7.6219344 7.7764292 7.8556371 7.0795965
7.4890242 7.8322320 7.6376214 7.6038361 7.9877405 7.8841286 6.9421935
7.4064813 7.7167120 7.7158613 7.5671229 8.0078669 7.8817472 6.9381251
7.3815742 7.6573000 7.6471152 7.5771537 8.1723881 7.8975949 7.0008879
7.4295416 7.7217197 7.5994525 7.3831067 8.1206818 7.9693341 7.0121732
7.4330959 7.6876326 7.6025929 7.3339667 8.1661158 8.0425310 7.0266037
7.4021211 7.7110710 7.5777555 7.2176991 8.2824402 8.0224075 7.0466466
7.3866973 7.7170987 7.5920939 7.3429551 8.3689423 7.9457970 7.0532165
7.4003673 7.7343812 7.5704103 7.2620482 8.3444633 7.9862957 7.1714091
7.4244499 7.7790422 7.5256233 7.1552949 8.4644947 7.8860412 7.1612296
7.4398670 7.6860700 7.4611936 7.1220045 8.3870497 7.8041859 7.0840836
7.5020566 7.7687597 7.3955765 6.9579082 8.4546213 7.8010521 7.0513244
7.4361672 7.5985065 7.3739309 6.9610653 8.4459000 7.7932224 7.0698924
7.5266585 7.5882740 7.3858509 7.0000653 8.3718433 7.7318377 7.1321101
7.5100951 7.5772281 7.3593330 7.0372157 8.2421904 7.7553821 7.2465539
7.5545745 7.5456200 7.4064822 7.1862512 8.1293459 7.8191571 7.3221564
7.5334225 7.5795479 7.3438644 7.2189889 8.1307058 7.8249536 7.3782406
7.6399784 7.6920881 7.4247780 7.2399611 8.0208855 7.9069886 7.4744291
7.5932178 7.7630730 7.4172511 7.1804056 8.0426598 7.9518719 7.5730929
7.6256948 7.7070475 7.4349546 7.1988645 8.0219231 7.9560113 7.5841131
7.5984855 7.8022280 7.4471045 7.2642164 8.0146990 7.9578166 7.5295777
7.4138536 7.8839221 7.5351205 7.1722879 7.9623103 7.9426551 7.6043220
7.2476320 7.9761252 7.5822225 7.2958803 7.8404689 7.9094362 7.6693811
7.2897596 8.0372562 7.6649642 7.3000851 7.8289404 7.8454447 7.7843380
7.1536160 8.0965919 7.8245168 7.3267927 7.7503705 7.8875780 7.8508186
7.1599140 8.1613016 7.8831863 7.3021846 7.6831985 7.8946786 7.8540149
7.1651587 8.1330776 8.0797710 7.2747936 7.7181411 7.7693806 7.8456640
7.0631199 8.1008263 8.2743950 7.3056998 7.7337747 7.6548777 7.7527323
6.9620552 8.1196766 8.3571186 7.2262707 7.7912378 7.6006045 7.7377591
6.8468475 8.0438938 8.4012318 7.2000141 7.7688279 7.7535419 7.7427950
6.8277130 8.0644741 8.3754435 7.0620656 7.7885828 7.7388024 7.6914411
6.8394890 8.1904869 8.4452639 6.8990555 7.8005600 7.7004619 7.5993400
6.7756858 8.1684961 8.5165882 6.9209628 7.9028845 7.6462474 7.6137648
6.8091559 8.2760792 8.5064688 6.9529366 7.8514118 7.7333322 7.5229716
6.6822939 8.2935448 8.4953365 6.9890928 7.8012276 7.7911291 7.4419975
6.6301861 8.2278061 8.4678135 7.0381446 7.7131572 7.7755423 7.3501348
6.7707105 8.1961308 8.5232773 7.0349021 7.7026372 7.7458773 7.2164354
6.7011418 8.3157234 8.5594854 6.9727006 7.7600231 7.7562990 7.0697465
6.7833858 8.2004633 8.6304512 6.9728575 7.8761501 7.8125548 7.0788522
6.7430801 8.0890217 8.7209425 6.9786048 7.9710436 7.8087802 7.0573535
6.7253413 7.9373178 8.7719755 7.0242486 8.0430565 7.8556538 7.0230961
6.7747107 7.8931303 9.0009270 7.2070494 8.0745516 7.8507690 7.1099381
6.7326961 7.8749690 9.0174103 7.1886067 8.2215586 7.9219656 7.1781611
6.7012300 7.8738551 8.9902601 7.1999660 8.1434841 7.8961048 7.3176045
6.6881328 7.8623500 8.9563103 7.3377748 8.1769819 7.8841801 7.3552508
6.8021317 7.7988253 9.0162373 7.2704186 8.1013546 7.8472672 7.4486632
6.9081178 7.7543626 8.9621525 7.3279171 8.2059307 7.8995833 7.4225688
6.9936466 7.7497616 8.8437757 7.3214464 8.2627363 7.8599815 7.4496474
7.0255232 7.7767463 8.8380127 7.4882746 8.2558765 7.8694849 7.3876400
7.0201688 7.8033237 8.8854485 7.5451961 8.2024279 7.8150196 7.4194069
6.9761200 7.7771831 8.9612150 7.5159092 8.2117739 7.7299700 7.4612327
7.0814524 7.7750115 8.8401022 7.5868602 8.0946770 7.7560539 7.5598893
7.1127701 7.8300095 8.9149427 7.6847763 8.0567551 7.7806268 7.5945644
7.0691409 7.8807759 8.8474493 7.7164121 8.0485840 7.7276516 7.6258845
6.9243388 7.8672719 8.8822756 7.7258058 8.0464897 7.6909337 7.5537658
6.8737006 7.7934709 8.7355232 7.7379403 8.0250969 7.7197680 7.4653692
6.7192492 7.8445573 8.6883755 7.7157722 7.9943180 7.7081513 7.5592217
6.7149200 7.8847861 8.7792978 7.6469879 7.9710317 7.7648835 7.3651528
6.6460338 7.8198080 8.7687101 7.5392590 7.9586458 7.7242613 7.3900075
6.6020455 7.7035713 8.6345940 7.5393157 7.9624352 7.6709728 7.3891125
6.7392497 7.6744347 8.5170298 7.4052835 8.0100460 7.6337194 7.3094120
6.8201647 7.6342487 8.3316860 7.3190341 7.9779148 7.6946688 7.2116165
6.9038377 7.6261191 8.3792810 7.2374806 7.8381481 7.7975039 7.1964874
6.9473758 7.6042404 8.3442211 7.1463218 7.7720461 7.7908034 7.3138876
7.0770874 7.7014170 8.3662968 7.1397510 7.8190870 7.8139501 7.4036608
7.0873404 7.7079482 8.3001137 7.0421033 7.9284196 7.8954921 7.4989834
7.1030097 7.7328105 8.1825123 7.0385060 7.9208250 7.9645653 7.6280012
6.9946980 7.7637057 7.9507918 7.0865922 7.8870330 8.1004658 7.7405825
6.9011211 7.7850900 7.8889155 7.0400929 7.8522735 8.1753168 7.8730412
6.8592672 7.8464561 7.7928171 7.1020684 7.8423467 8.2625399 8.0076466
6.7558956 7.9011283 7.7781005 7.1250033 7.9546356 8.2663174 7.9259458
6.7441773 7.8520365 7.7506104 7.1582994 7.9393115 8.2707262 7.8704286
6.9092035 7.8806839 7.6607413 7.1328912 8.0169458 8.3713598 7.8269682
6.9991317 7.8628607 7.6294537 7.1159902 7.9860444 8.3309898 7.7446671
7.0584970 7.7927861 7.7186799 7.0256634 8.0025635 8.3718052 7.6842713
7.1447139 7.6942730 7.5919614 6.9407935 8.0333948 8.3769560 7.6047964
7.1911898 7.7243633 7.5627880 6.9056582 8.0132399 8.3188381 7.6473002
7.2964387 7.7137113 7.5754519 6.9129434 8.0489445 8.2787275 7.6440535
7.2921634 7.5291543 7.6967616 6.8483706 8.0384378 8.1154795 7.6579900
7.2799115 7.5018625 7.7532854 6.9628754 8.0146637 7.9675126 7.6157813
7.3196354 7.4745016 7.8184114 6.9348059 8.1131516 7.9426003 7.5699492
7.3202195 7.4355607 7.7778430 6.8643537 8.0263119 7.8567719 7.5835538
7.2192898 7.3443232 7.8482900 6.6616883 8.1020994 7.8702030 7.5578532
7.3600101 7.4905024 7.7873187 6.5869408 8.1076279 7.7761097 7.5077419
7.4474316 7.4229507 7.8850074 6.4658327 7.9926596 7.9136887 7.4802289
7.4471855 7.5791020 7.9190702 6.4618173 7.9061837 7.9359713 7.4602051
7.3560195 7.5348907 7.9923911 6.4526720 7.8792458 7.9863682 7.5367680
7.2982564 7.5993876 8.0407505 6.5250731 7.7952614 7.9674983 7.6216044
7.2105727 7.4561772 8.0935135 6.5785956 7.7981849 7.9427543 7.7595038
7.2009215 7.4409642 8.1267099 6.5004168 7.7113276 7.9165068 7.8364415
7.2190275 7.3692350 7.9724474 6.4231596 7.6728134 7.8028851 7.9222865
7.1064777 7.2758002 7.9823990 6.4376616 7.5812674 7.7212219 7.8693767
7.1455250 7.2076173 7.9842396 6.3938174 7.6004639 7.7132039 7.9641795
7.1770859 7.1299911 8.1767759 6.4536996 7.4943056 7.7100825 8.0379629
7.2297010 7.0063090 8.2410536 6.4336419 7.5019088 7.6259384 8.0390768
7.1495008 6.8613052 8.3296089 6.4584184 7.4792700 7.6847744 8.0489006
7.1158752 6.7764921 8.3867540 6.3681154 7.4109917 7.7556396 8.0338831
7.1505857 6.7308464 8.4601002 6.3129406 7.3152237 7.6822734 8.1364117
7.0576110 6.5875363 8.4867859 6.2392797 7.3522382 7.8057146 8.0825968
7.0717692 6.6796465 8.5006313 6.2580280 7.4291916 8.0127554 8.0342789
6.9522967 6.8848610 8.3841982 6.2210274 7.5281262 8.0615082 7.9438114
6.9528251 6.9413977 8.4712830 6.3400812 7.6007977 8.0717087 7.9989834
6.9372764 6.9618607 8.3714266 6.3270431 7.5470586 8.1455507 7.9645910
6.9353862 7.0678258 8.3989258 6.3493891 7.5559735 8.0646315 7.8199716
6.8558784 7.1413703 8.3892307 6.2938924 7.4905448 8.0398903 7.7785339
6.8738928 7.2288780 8.4425898 6.3402214 7.5653114 8.0500879 7.7147193
6.8118420 7.1954851 8.4212847 6.4058571 7.5402384 7.9924712 7.7303576
6.8428974 7.1176672 8.3630228 6.4477010 7.5156751 8.0221863 7.7338338
6.7616491 7.1223488 8.3272190 6.4541807 7.5909925 8.0310364 7.8727713
6.7843633 7.0347676 8.1568270 6.3637514 7.6062422 8.0452442 7.9147019
6.7778869 6.9368405 7.9965248 6.3067989 7.5829921 8.0633125 7.9930081
6.7042627 6.9058828 7.9637437 6.2156630 7.6803660 8.0015278 8.1535034
6.6953688 6.8825221 7.9421940 6.1079602 7.7129188 7.9574037 8.2481346
6.7977238 6.8906913 7.9193845 6.0406232 7.6460567 7.9049091 8.2376556
6.7921863 6.8607097 7.8856511 6.0128040 7.5629020 7.8043275 8.1707754
6.6374936 6.9286952 7.8710933 5.9867549 7.4200392 7.6293454 8.1457672
6.7000933 6.9475808 7.9214759 5.9477506 7.4459558 7.5936770 8.1259470
6.8231802 7.0108900 7.9440699 5.8754072 7.3464484 7.4773345 8.0671396
6.9543986 6.9650388 7.9293923 5.8488302 7.1867871 7.3269730 7.9764886
6.8909736 6.9443717 7.9170938 5.8455443 7.0677643 7.3376756 7.8055325
6.8703518 6.9746957 8.0349255 5.7538466 7.0907178 7.2496972 7.7287569
6.9111695 7.0091248 8.0987349 5.8146782 7.1138306 7.2181783 7.6702585
6.9375448 6.9661393 8.0978413 5.9291434 7.0682316 7.2116179 7.7313933
6.9019532 7.0845451 8.1530018 5.9814429 7.0389390 7.2119880 7.8255062
6.8008060 7.1159186 8.1174307 6.1553168 7.0734138 7.2379260 7.8404012
6.6998415 7.2711372 8.1371851 6.1786361 7.0794797 7.2349463 7.8406591
6.5696120 7.3972998 8.1000271 6.2517362 7.1537662 7.2890463 7.8935966
6.6020021 7.4930038 8.1274633 6.2376833 7.1208396 7.3252416 8.0051107
6.6911521 7.5654216 8.0861063 6.2773809 7.0811515 7.3547668 7.9563389
6.6954932 7.5972900 8.0405083 6.3401270 7.0730629 7.4533987 7.9145026
6.6984100 7.6568394 8.1000681 6.4843540 6.9528170 7.5744305 7.9810181
6.7668152 7.7473884 8.0921564 6.3572803 7.0238667 7.6361833 8.0280838
6.7042394 7.7527084 8.0587587 6.3833199 7.0813122 7.7572656 8.1089716
6.7249947 7.8549690 8.0362425 6.3107681 7.1736994 7.8427205 8.1852655
6.6899300 7.8253961 8.1862364 6.2144737 7.2112594 7.9321270 8.1221409
6.7354383 7.9024343 8.2423868 6.1586852 7.1972322 7.9662113 8.1550865
6.6867294 7.8437896 8.1954660 6.2906399 7.3752213 7.9943724 8.2023506
6.8151855 7.8769088 8.1063089 6.2153749 7.4804125 8.0446587 8.1855001
6.8369231 7.7613792 7.9873834 6.0797062 7.5289135 7.9625125 8.1341705
6.7420802 7.7321668 7.8997512 6.0050201 7.6193671 7.9111719 8.0263605
6.8137159 7.6348691 7.7306218 6.0021291 7.6657386 7.9071589 8.0298471
6.8402772 7.6737466 7.8400669 6.0251350 7.7162223 8.0078630 7.9899359
6.8654838 7.6816535 7.7873673 5.9832773 7.8076887 8.0300751 7.9744434
6.7026129 7.7812214 7.8034773 5.9459167 7.8905458 7.9525290 7.8067107
6.6113424 7.7519541 7.7531209 6.1370082 7.9160891 7.8758402 7.7088041
6.4917479 7.6973624 7.7942576 6.1336832 7.9785523 7.9162626 7.7741942
6.5131831 7.7407894 7.8691158 6.1395750 7.9013724 7.9667392 7.7453928
6.4328947 7.7288508 7.8395844 6.1976638 7.8806558 7.9269714 7.8308744
6.3307333 7.7189050 7.8533330 6.1218147 7.8604798 7.8366671 7.7547822
6.2027392 7.8112550 7.9115605 6.0959845 7.8289366 7.8913383 7.8319688
6.1926146 7.8398829 7.9522038 6.0634584 7.7895417 7.9821954 7.8728123
6.1913424 7.8572097 7.9465590 6.0952873 7.7891140 8.1186113 7.9555960
6.2961946 7.8768306 7.8424554 6.0810623 7.8574739 8.2162905 8.0936241
6.3178325 7.9529133 7.7872119 6.1140676 7.9397106 8.1941833 8.0601778
6.3462687 7.9221916 7.6374016 6.2025561 8.0004673 8.1064939 7.9815388
6.2875628 7.9374561 7.6386161 6.2815080 8.0066566 8.1766949 7.8750229
6.2419190 7.8621569 7.7167907 6.3786974 8.1724567 8.1228075 7.8339968
6.2193804 7.8748541 7.7310219 6.5447340 8.1556196 8.0741425 7.8397355
6.2347841 7.7736011 7.6828775 6.7093363 8.2470980 8.0742197 7.9538641
6.2435012 7.8043838 7.6904178 6.7314162 8.2702551 8.0583620 8.0632286
6.2200618 7.6998148 7.7191653 6.6952257 8.1766939 8.0348368 8.0695305
6.1954894 7.6828642 7.6040621 6.7053428 8.3920879 8.0580540 7.9866414
6.2247486 7.6225839 7.6743426 6.6809325 8.5611048 8.0478477 7.9357018
6.1482391 7.6190681 7.6356854 6.6374516 8.6926413 8.0739288 7.8693528
6.2201581 7.6677136 7.6263700 6.7024565 8.7290106 8.0852041 7.8300452
6.2583289 7.6470585 7.6414394 6.7045164 8.7509680 7.9496307 7.6708331
6.2798877 7.6336589 7.6229453 6.8073716 8.6636248 7.8803625 7.7482753
6.4011579 7.6618943 7.6848941 6.8929863 8.7248812 7.8206344 7.6310825
6.4229045 7.6690283 7.7180605 6.9182429 8.6021662 7.8367496 7.6608047
6.5344963 7.6013403 7.8574133 7.0242677 8.6059570 7.9737864 7.6847763
6.5532613 7.4998860 7.8577523 7.0256834 8.5931921 8.0768328 7.7663646
6.6557155 7.5414381 7.9300642 7.0628653 8.6080179 8.1532736 7.7894015
6.5946403 7.6060929 7.7781310 7.1583490 8.5680485 8.2832155 7.8729186
6.5859613 7.5072966 7.7036328 7.1475201 8.6066656 8.5048332 7.8989754
6.6189303 7.3703399 7.6569443 7.1422062 8.5097933 8.5622129 7.9222355
6.6860886 7.3014822 7.6909189 7.1313066 8.4290123 8.5816183 7.8419671
6.7099695 7.3354654 7.6112070 7.0198355 8.4417048 8.6459255 7.8449249
6.7281876 7.4882846 7.6343160 7.0374775 8.4179764 8.6238699 7.7998252
6.6545396 7.4570618 7.6802387 6.9261127 8.4822903 8.6275616 7.6942225
6.6354518 7.4624987 7.7095160 6.8289285 8.4715290 8.6159792 7.6164846
6.5517468 7.3692665 7.6930552 6.8248458 8.6548634 8.7045794 7.5359488
6.6208940 7.4500141 7.7150106 6.8439360 8.6150455 8.7259741 7.5630360
6.6874661 7.5300298 7.7466416 6.7777901 8.6402111 8.7447138 7.6169748
6.7257490 7.6020894 7.6950617 6.8208919 8.6334562 8.8386402 7.6483340
6.7686057 7.6833873 7.7128239 6.7348919 8.7884922 8.7515192 7.6020288
6.9046965 7.6754608 7.6938376 6.6158810 8.7365408 8.7314892 7.7290435
6.8547997 7.7519999 7.8100777 6.5868492 8.6937284 8.7229433 7.7656069
7.0269017 7.8389111 7.9100747 6.6031880 8.7275648 8.6064072 7.8991637
7.0927997 7.8358278 7.9389954 6.7294421 8.7187748 8.5325928 7.9436746
7.1060095 7.7714329 7.8932843 6.8441930 8.7349443 8.5239592 8.0711298
7.1883106 7.7106938 7.9552298 6.8580718 8.7975473 8.4659967 8.0713253
7.1171985 7.7769613 7.9025187 6.9268279 8.7785625 8.4906263 8.1128101
7.1178570 7.6370544 7.8174186 7.0304236 8.8397264 8.4960213 8.1667604
7.0869994 7.6381397 7.7156029 7.0991488 8.8874512 8.4480505 8.1363487
6.9817133 7.5780854 7.7357035 7.0963058 8.9353628 8.3774490 8.0465870
7.1109085 7.5126023 7.7232437 7.0808210 9.0085440 8.3217058 8.0936041
7.1019535 7.5974512 7.7993898 7.2084384 8.9304686 8.2782545 7.9697089
7.1057277 7.6203046 7.7207885 7.2441082 8.9812746 8.2895756 8.0018501
7.0346656 7.6836224 7.7160239 7.3543968 8.9465780 8.3021936 8.0345583
6.9845114 7.6143742 7.6120129 7.4370060 8.9790144 8.3527222 8.0588045
6.9930143 7.7875042 7.5562162 7.5415578 8.9057579 8.4163990 7.9817896
6.9994454 7.7723866 7.5823083 7.5773792 8.9647427 8.5090418 7.8365488
6.9914331 7.8107409 7.5763702 7.5777473 8.9792004 8.4650326 7.7788382
7.0444865 7.7674298 7.4432030 7.5601425 8.9630394 8.4743767 7.6812673
7.1128402 7.6919541 7.3979516 7.5597143 8.9265852 8.5450172 7.6175675
7.2312198 7.5056090 7.5037394 7.4870319 8.8794212 8.5611401 7.5868840
7.2905259 7.4198151 7.5507073 7.4795818 8.8946247 8.7086849 7.4528580
7.2558846 7.3376627 7.6272388 7.4297614 8.9149809 8.6358728 7.3964839
7.1573052 7.2375083 7.6972980 7.4558439 9.0233011 8.6520805 7.4070330
7.2587776 7.1749945 7.7422228 7.5409307 9.2136822 8.6591558 7.4116340
7.2897305 7.2051625 7.7725577 7.6292939 9.2654924 8.7218208 7.4698081
7.1750412 7.2191157 7.8803358 7.6001172 9.3983240 8.7119265 7.4375019
7.1289835 7.0999680 7.8409910 7.4770823 9.3554535 8.6978216 7.5660572
7.1733546 7.0192814 7.9263186 7.4964190 9.2741652 8.7791071 7.6562843
7.2559547 6.9540424 7.9553113 7.5172853 9.2647495 8.9476595 7.7287416
7.3769541 6.9121976 8.0794277 7.4820728 9.1222878 8.9443808 7.6835847
7.3378377 7.0072079 8.1524267 7.2762609 9.0865412 8.9231453 7.6811147
7.1867681 6.9570818 8.1529436 7.1297545 9.0272760 8.9247437 7.6899805
7.1248941 7.0426197 8.1089029 6.9510813 9.0273924 8.9677114 7.6073575
7.2046838 7.1052866 8.1470289 6.9514403 9.0277443 9.0230122 7.5331197
7.2322927 7.2202544 8.1600389 6.9026484 9.1741180 8.9611759 7.4872108
7.2426410 7.3825116 8.0237532 7.0171885 9.1426172 8.7599764 7.4346719
7.1180940 7.4751043 7.9784541 7.1194024 9.0358829 8.6829414 7.4333930
7.0392380 7.5719218 7.9272547 7.0919123 9.0773907 8.7790794 7.4911175
7.0483479 7.5593472 7.9041243 7.1129060 9.1739531 8.7949047 7.4571342
7.1368313 7.5253496 7.7529683 7.1285524 9.1568575 8.8047543 7.3269839
7.2238302 7.5287900 7.8514729 7.2018356 9.2562695 8.8138800 7.2649269
7.2582235 7.4298315 7.7387323 7.2235770 9.2918797 8.8735771 7.2455144
7.3082366 7.3888659 7.5874577 7.2237582 9.2183046 8.9357538 7.1238341
7.3430552 7.3648372 7.5627294 7.1465316 9.2454872 8.9827032 7.2353339
7.3389721 7.4258585 7.6571341 7.1077151 9.3316469 9.0171824 7.2591844
7.3392501 7.3558698 7.6472211 7.1471801 9.3947945 8.9690809 7.3473334
7.3685656 7.4687910 7.6813316 7.1974087 9.3529892 8.8248167 7.3823886
7.4102006 7.3704314 7.7850280 7.2328429 9.3127613 8.7325525 7.3593235
7.4259038 7.3931332 7.8556385 7.2232876 9.3487329 8.6774826 7.3526893
7.4966745 7.4591475 8.0089798 7.3490663 9.2612095 8.6866484 7.5302362
7.5998735 7.5266237 8.0971603 7.3797650 9.3214025 8.8097162 7.4664946
7.6355696 7.5798917 8.1715775 7.5336986 9.2530928 8.8031921 7.6109495
7.6338868 7.5249896 8.1733255 7.6287813 9.2443428 8.9963846 7.5235662
7.6795521 7.3739214 8.2030611 7.6861639 9.2687693 9.0104885 7.6245823
7.7596321 7.3790131 8.1573372 7.6305537 9.2166471 9.0173674 7.7705021
7.8211660 7.3457637 8.1413755 7.5997291 9.2343006 9.0995359 7.9203334
7.8309736 7.4392838 8.1145592 7.5696487 9.2023563 9.1122169 8.0423784
7.8318377 7.4443898 8.0875368 7.4569001 9.3073740 9.1113262 8.1512108
7.8742781 7.4838533 8.0268106 7.5289702 9.3063593 8.9824162 8.1902008
7.8432431 7.4857521 7.8941579 7.4514747 9.3330622 8.8953838 8.1019783
7.8009419 7.4861636 7.8311248 7.3983221 9.3016224 8.8316460 8.1037598
7.8995280 7.6182499 7.8468232 7.4294724 9.3413095 8.7490664 8.0983734
7.8976269 7.7972283 7.7850552 7.4181242 9.2917204 8.7385445 8.0811176
7.8576379 7.9407158 7.7870231 7.5299277 9.2217913 8.6973763 8.1948147
7.7903919 8.0467215 7.7898312 7.5733814 9.1695585 8.6966505 8.2993917
7.8172965 8.1574841 7.6770434 7.5997982 9.2061567 8.7213421 8.4222898
7.8349895 8.1827250 7.6533804 7.5652442 9.3987322 8.6435595 8.4080009
7.8371878 8.2159233 7.6513071 7.6903429 9.4525375 8.6494045 8.3827505
7.7358365 8.1904736 7.6497817 7.6138792 9.3627281 8.7599621 8.3389969
7.8278694 8.1159086 7.7424788 7.7019653 9.4597826 8.8107634 8.2163010
7.7514315 8.0183640 7.6234117 7.7336774 9.4236250 8.8945665 8.1806688
7.7968202 8.1396399 7.5318193 7.8229313 9.2873116 8.8438616 8.0625324
7.9055886 8.1401339 7.4375901 7.6884489 9.3177748 8.8955641 8.0974045
7.8503165 8.2156763 7.4819918 7.6572161 9.2586555 9.0592337 8.1362381
7.7611465 8.2174635 7.6245427 7.5987616 9.2158604 9.0265408 8.2084026
7.7711906 8.3158321 7.5969348 7.7390499 9.1901026 9.0069056 8.2172804
7.7627220 8.3621473 7.6374879 7.8147631 9.2602186 9.1166916 8.2547226
7.8070030 8.2993879 7.6273456 7.9681807 9.2534990 9.0938635 8.1424809
7.7808266 8.2376080 7.7336440 7.9659948 9.3086319 9.0561371 8.0564213
7.7941008 8.2361612 7.6082072 7.9462252 9.3757839 9.0313587 8.0393915
7.8056026 8.1776686 7.6312132 7.9033542 9.3246880 9.1143646 8.1127539
7.7577701 8.1983509 7.6340141 7.8087306 9.2867851 9.1049786 8.1351480
7.6692653 8.2303524 7.6995559 7.7679520 9.1728840 9.0796337 8.1855021
7.6214380 8.1961164 7.7703152 7.7416296 9.0919771 8.9930925 8.1638212
7.6147165 8.2916212 7.7290959 7.7158566 9.0325069 9.0252647 8.1096010
7.6324329 8.4254913 7.6371164 7.6358657 9.0704651 9.0361853 8.1727448
7.6264782 8.4548635 7.7050824 7.5945592 9.1727324 9.0354395 8.1569595
7.6151891 8.5047569 7.6923804 7.4868350 9.0844221 9.0883904 8.1904221
7.5112991 8.4800854 7.7540064 7.5191379 9.0767908 9.1442852 8.2139387
7.4790444 8.4928379 7.6982965 7.5358782 9.0277042 9.1524763 8.1729879
7.5365753 8.4437847 7.7308488 7.6808596 8.9882946 9.2060509 7.9784918
7.5348186 8.4191847 7.7507324 7.7194824 8.9102039 9.2436934 7.9484520
7.6358137 8.3615808 7.7508264 7.6126475 8.9060717 9.2811193 7.8891349
7.6655693 8.3732824 7.7873292 7.4582958 8.8948812 9.3551989 7.9191976
7.6284966 8.2775221 7.7920694 7.4175887 8.8477840 9.3619804 7.9079018
7.5695462 8.2511721 7.8426914 7.3721309 8.8815641 9.4234142 7.9365468
7.6122918 8.1718798 7.9212756 7.3292174 8.8521776 9.5280495 7.9900942
7.5561743 8.0596771 7.8908582 7.3689590 8.9335766 9.5114031 8.0476551
7.6204405 8.1553669 7.9170885 7.4103312 9.0351553 9.5329037 7.9490061
7.5924196 8.1115351 7.8867121 7.5144539 9.0905876 9.4016495 7.9105496
7.6005626 8.1152782 7.8168583 7.6201181 9.1347237 9.3365793 8.0985994
7.4968276 8.1731253 7.8161273 7.7985315 9.1802158 9.2450161 8.0900764
7.6062665 8.1668921 7.8352246 7.7921309 9.2346087 9.3261337 8.1723700
7.6185384 8.2151985 7.8392715 7.8185601 9.2048092 9.2838678 8.1685858
7.7438517 8.1961803 7.8488269 7.7819271 9.2723722 9.1989136 8.0990124
7.7295327 8.1517353 7.8776846 7.6737990 9.1427584 9.1064119 8.0247450
7.6670680 8.1022139 7.8559957 7.6492915 9.0781679 8.9942265 7.9649911
7.5720286 8.0932903 7.9050608 7.4924550 9.1454144 9.0309563 7.8477292
7.5245934 8.1373711 8.0259829 7.3593063 9.1826982 9.0416498 7.7822671
7.4431973 8.2085772 8.0599270 7.3407168 9.2014132 8.9722557 7.7062950
7.4565816 8.1846094 8.0183611 7.2525234 9.1399994 8.9277544 7.6759658
7.5344024 8.2640924 8.0927210 7.2133164 9.0768595 8.9088182 7.6286693
7.5363026 8.2419786 8.2087069 7.2301216 9.0780716 8.9801741 7.5714345
7.5172071 8.2682123 8.3135223 7.2216678 9.1345949 9.0472288 7.5306506
7.5030823 8.2269020 8.2637968 7.1432924 9.2774372 9.0161200 7.5893335
7.5675826 8.2592878 8.3214951 7.1535096 9.3129997 8.8495331 7.5837073
7.5902209 8.2459841 8.3177967 7.2090178 9.3428526 8.7741585 7.5944953
7.5866938 8.1040297 8.3494682 7.1576719 9.4280615 8.8045979 7.4481440
7.6330862 8.0018988 8.3624716 7.1801705 9.3353977 8.7635117 7.5510445
7.6591625 7.8581090 8.3121738 7.2286744 9.3523111 8.7527590 7.4616656
7.7346082 7.8070078 8.2237377 7.2466054 9.3813953 8.6879082 7.4615989
7.7142348 7.8058653 8.1398706 7.2742505 9.3704491 8.6894455 7.5322285
7.7168512 7.8367362 8.1691771 7.2849793 9.3391676 8.8426037 7.5776386
7.5933609 7.8067040 8.1797619 7.2655749 9.3135633 8.9362936 7.5077434
7.5980411 7.8093224 8.2868366 7.2618399 9.2129555 8.8768682 7.5356836
7.7051520 7.8165126 8.2712879 7.3290601 9.2432032 8.8640585 7.6171260
7.8241515 7.8708539 8.2461891 7.3146472 9.3402796 8.7813253 7.5500469
7.8281012 7.9120083 8.2152128 7.2401476 9.3940239 8.6774817 7.5275207
7.9638181 7.9910212 8.3027439 7.2812748 9.2911873 8.6062117 7.5081401
8.1641550 8.1092329 8.3536978 7.3187656 9.3217697 8.4780197 7.4422984
8.3674088 8.0896311 8.3417091 7.2752137 9.1753559 8.4671173 7.4638515
8.4255095 8.2230234 8.2375288 7.2153802 9.1156769 8.4826040 7.5307636
8.4246674 8.3647470 8.1373577 7.1493692 9.2029209 8.4497232 7.5398006
8.3405838 8.3681631 8.2717743 7.0349245 9.1914701 8.3844728 7.5584173
8.3653545 8.4330006 8.3540926 7.0437136 9.2638216 8.2459450 7.5203872
8.3027344 8.4652615 8.4664078 7.0286813 9.2015553 8.1879234 7.4816871
8.2475977 8.5524626 8.4032393 7.1241684 9.2545357 8.1132736 7.4954796
8.2312155 8.4908524 8.4781485 7.0658050 9.2206631 8.0372114 7.4684849
8.4018335 8.3843451 8.5853167 7.0011139 9.2201080 8.1211338 7.5628495
8.3516788 8.3622227 8.7268476 7.1003265 9.2013206 8.0668402 7.6372867
8.4656038 8.4160585 8.6966524 7.1582470 9.1832218 7.9571352 7.6571908
8.4324999 8.3483181 8.7107248 7.3015680 9.0524101 7.8557487 7.6461892
8.3808708 8.4523964 8.8055258 7.3455582 9.0778198 7.8674040 7.7449999
8.2798910 8.4808130 8.6858454 7.4403601 9.1585550 7.8295126 7.7261958
8.2467890 8.4496241 8.6534166 7.4755826 9.2450314 7.8014674 7.7802291
8.1804657 8.3236513 8.5605097 7.3913336 9.3762255 7.8356791 7.7515759
8.2475767 8.3121777 8.4575615 7.3441415 9.3631201 7.8783813 7.7923245
8.2340651 8.3134966 8.3089247 7.2852149 9.3825941 7.9652262 7.8435216
8.3219004 8.2403145 8.1986856 7.3290696 9.2174730 8.0307884 7.8823757
8.3834152 8.2840080 8.1313944 7.2991514 9.2064705 8.0665712 7.8801556
8.4259109 8.2789879 8.1341982 7.3282371 9.2468386 7.9963384 7.8103952
8.5128775 8.3861923 8.0142927 7.2975106 9.2126856 8.0576010 7.7984076
8.4219475 8.3660879 7.9756055 7.2882771 9.2613945 8.1165276 7.6750498
8.2367725 8.4046116 8.0792828 7.2525668 9.2958479 8.2286625 7.6324582
8.1418447 8.4113274 8.1080599 7.2273679 9.3093014 8.3317356 7.7012124
8.1275167 8.3279667 8.1657667 7.3052258 9.3583565 8.4531250 7.7754831
8.0822639 8.3816023 8.1349812 7.3439851 9.3974228 8.4321423 7.8364577
8.1638680 8.4113989 8.1784067 7.3284168 9.3876047 8.4433155 7.8812184
8.1576910 8.3644991 8.2037916 7.3791895 9.3538771 8.5148849 7.9927292
8.1875257 8.4183893 8.0838299 7.4345484 9.4232187 8.4098129 7.9791236
8.1842957 8.3852148 7.9908333 7.4783449 9.4739008 8.4852543 7.8700638
8.2671137 8.2794466 7.8739214 7.4526386 9.4437437 8.4094114 7.5871739
8.2907534 8.1620932 7.7766533 7.3842974 9.3730288 8.4097462 7.5192723
8.2056637 8.0722523 7.6853800 7.4030533 9.4198112 8.3760529 7.4025421
8.2065048 8.1189804 7.6771994 7.3702564 9.3700256 8.3009109 7.4791069
8.1827421 8.0986996 7.6057725 7.3202643 9.3563604 8.3188038 7.5563765
8.1524124 8.1050758 7.5964594 7.4790401 9.3985386 8.3059273 7.6258845
8.1560011 8.1176329 7.6561699 7.3972197 9.4142275 8.2798223 7.6544533
8.0255165 8.0372257 7.7189212 7.5011387 9.5299511 8.4125605 7.6655960
8.0069723 8.0029783 7.8147101 7.4190631 9.5234518 8.3266859 7.6746874
7.9736195 7.9479547 7.7911172 7.4996829 9.3690720 8.3036985 7.7942796
7.9609408 8.0225153 7.8716922 7.4822216 9.4886656 8.3309326 7.7427216
7.9591031 8.1011400 7.9004307 7.5978971 9.5839376 8.2096844 7.8732157
7.9978347 8.2244892 7.8169489 7.6570053 9.6176500 8.2655020 7.8884010
8.0366545 8.2068310 7.7692442 7.6942854 9.6907539 8.2191353 7.9947562
8.2298393 8.0077467 7.8694081 7.6565361 9.5631199 8.2288094 7.9162683
8.2319393 7.9616914 7.9212031 7.6200571 9.5155993 8.1645966 7.9436221
8.3169708 7.8535705 7.9666376 7.4795241 9.5174608 8.0607710 7.9757924
8.3225460 7.8766489 8.0837736 7.4884028 9.5327263 7.9699354 7.8266864
8.2380619 7.9100013 8.1366100 7.3683953 9.5584078 7.9142966 7.8623695
8.3171864 7.9333382 8.1259012 7.3592553 9.6277924 7.9707022 7.8796663
8.2121878 8.0425539 8.1218014 7.4362860 9.6208324 7.9700794 7.8422666
8.2009325 8.0537128 8.0765495 7.3949199 9.5581799 7.8998137 7.6984582
8.2936211 8.1090765 8.0338058 7.4575539 9.5946255 7.9014878 7.7046666
8.3279171 8.0959244 7.9312620 7.3913178 9.4849548 7.9478908 7.7611713
8.2923994 8.1006012 7.8807683 7.3593698 9.4515381 7.9732738 7.7574778
8.2421007 8.2227306 7.9285550 7.2862787 9.3744230 7.9966011 7.6996002
8.4118958 8.1777201 7.8608041 7.2408419 9.3787546 8.1444912 7.5727739
8.4942160 8.1319437 7.7615290 7.1796885 9.4115410 8.2043886 7.5258384
8.4832945 8.0483246 7.6718545 7.1697998 9.3171177 8.1945171 7.7408733
8.6313334 8.1050844 7.6872196 7.2080021 9.3670626 8.0979433 7.7102976
8.6756811 8.1972208 7.6599908 7.2348266 9.2447977 8.1730318 7.6747022
8.6420040 8.2599983 7.6381035 7.1606951 9.2254019 8.2424927 7.7655501
8.7149591 8.2896614 7.5283828 7.1002545 9.2265577 8.3421488 7.8729448
8.5942316 8.1910210 7.5272698 7.2241192 9.1648359 8.2705946 7.9546447
8.6548491 8.3431358 7.5711951 7.3036971 9.1835070 8.2587376 7.9306474
8.5856867 8.3882170 7.6417565 7.3090653 9.1704645 8.2848330 8.0491743
8.4667110 8.5034666 7.6748490 7.3591819 9.1845369 8.2763128 8.0827875
8.4758291 8.5453911 7.6875687 7.3938093 9.1092405 8.2453861 8.0737867
8.3301888 8.7169037 7.6321816 7.4316463 9.1081953 8.3551331 8.0075207
8.3082504 8.6421022 7.5777764 7.4593482 9.0180407 8.3547478 7.9642596
8.3253622 8.5879765 7.6444116 7.5911717 8.9878550 8.3393078 7.9573765
8.3340321 8.5332766 7.6100678 7.6757894 8.9298925 8.2333593 7.9949627
8.4636269 8.5131025 7.7134647 7.6797156 8.8410978 8.2004805 8.0223846
8.4659805 8.4865417 7.6994176 7.6250377 8.8208437 8.0508661 8.0032749
8.4100466 8.3933659 7.8014088 7.6373529 8.8598585 8.0304718 7.9034381
8.4057903 8.3526058 7.8878746 7.7549720 8.9740801 7.9027915 7.8686991
8.3809061 8.2487516 7.8260784 7.7675333 8.9966402 7.9650340 7.8679438
8.3023682 8.2047482 7.8494987 7.7071571 9.0314560 7.8480263 7.7574015
8.2127905 8.2085590 7.8926749 7.8017435 9.0294256 7.7698598 7.7313185
8.1127462 8.2442484 7.8533826 7.8580642 9.0848742 7.6521435 7.7382164
8.1303797 8.3292284 7.9169235 7.7438393 9.1758280 7.6958518 7.7172451
8.1131544 8.3996687 7.9782619 7.7399435 9.1321640 7.6872301 7.6889906
8.0055504 8.3745613 7.9286518 7.8127794 8.9805851 7.8748150 7.7201004
8.0297585 8.3857613 7.9561000 7.9042826 8.9284296 7.8837214 7.7481632
8.0361309 8.3742428 7.8666282 7.9476881 8.9140310 7.9814582 7.8557363
8.0975809 8.1840668 7.8505096 8.0163021 8.9375896 7.9048476 7.7224140
8.1017809 8.1187572 7.8227229 8.0668297 8.7716589 7.9484825 7.6397552
8.0881395 8.0581818 7.8468475 8.0095854 8.5673046 8.0475721 7.5762043
8.1139174 8.0199127 7.8422666 8.0123014 8.4795828 8.0409117 7.5492206
8.0322361 8.0323954 7.8063354 8.0441990 8.4897919 8.0739269 7.6042967
7.9817338 8.1021872 7.8399858 8.0039072 8.5773058 8.1098127 7.6101136
8.0816355 8.0626984 7.8820295 7.9683237 8.6139364 8.1319866 7.6330576
8.1238565 8.0926704 7.8818684 7.9772191 8.6900311 8.0479479 7.6728497
8.2092037 7.9862666 8.0093069 7.9921651 8.6761761 7.9646316 7.6262126
8.1896839 7.9143610 8.0281372 8.0265837 8.7201128 7.9922395 7.5976005
8.1442099 7.8172827 8.0962572 8.0292721 8.6777735 8.0861092 7.5497866
8.1157665 7.7910342 8.1065159 7.9577761 8.7487402 8.1245937 7.5679693
8.0988417 7.7952461 8.0380573 7.9904079 8.6273947 8.2279997 7.5354495
8.0191116 7.6809735 8.0242634 8.1814566 8.6926632 8.2958212 7.4075856
7.9176912 7.6436844 8.1075335 8.1930799 8.5530186 8.2759886 7.3492503
7.8895321 7.4903989 8.1518555 8.2765388 8.5911255 8.2408733 7.3729625
7.8446164 7.5992413 8.2465248 8.1750374 8.5904188 8.2430744 7.3494439
7.8842583 7.6953349 8.2952557 8.2143602 8.7322159 8.2372074 7.3514919
7.8542185 7.6773524 8.2510271 8.1510382 8.6640844 8.2616978 7.3222332
7.8113012 7.7118196 8.2034817 8.0145197 8.6778669 8.2771349 7.2700744
7.7237387 7.5959101 8.1048613 8.0845919 8.5858889 8.2466936 7.3121581
7.6636624 7.6312070 8.1096010 8.0021334 8.6009398 8.2988119 7.2904983
7.6285591 7.6592283 8.0916595 7.8965878 8.6069736 8.3105965 7.3503203
7.7165756 7.6390071 8.0420170 7.8123488 8.5982637 8.2331934 7.3062506
7.7186141 7.6686692 8.1403656 7.6938629 8.6691275 8.2332096 7.3664327
7.6947618 7.6261559 8.1328802 7.7172842 8.6856346 8.2464561 7.4148450
7.6095238 7.6699820 8.1475248 7.7186556 8.5771894 8.3331614 7.3377414
7.6266851 7.5938067 8.2095957 7.7585902 8.4265795 8.2674322 7.3904490
7.7616863 7.5751705 8.3556700 7.7617526 8.5080452 8.4122028 7.3296309
7.9810009 7.4794774 8.3803902 7.7493734 8.4342375 8.3061714 7.2142229
7.8914504 7.4519734 8.3553381 7.7959495 8.5137024 8.2712030 7.2425904
7.9442744 7.4277263 8.3639584 7.7490439 8.5611410 8.1872320 7.3250685
7.8526263 7.3972483 8.2807274 7.6544189 8.5874777 8.0158558 7.3716192
7.8242660 7.5175753 8.3886499 7.4887500 8.5956640 7.9734368 7.3841810
7.8279667 7.5612416 8.3871031 7.5657387 8.6489201 8.0610371 7.4064541
7.7153478 7.6001811 8.4648600 7.5907817 8.6753826 8.1803875 7.4137788
7.8359637 7.6778274 8.4510698 7.7097793 8.6862230 8.1340723 7.4237542
7.7638216 7.6853552 8.4935522 7.6746726 8.6835146 8.1278715 7.3942485
7.7666149 7.6434875 8.4652624 7.6491680 8.7291050 8.0731230 7.3924298
7.7460065 7.6730757 8.5295811 7.6891456 8.8102255 7.9063644 7.3778515
7.7022443 7.7822547 8.5627460 7.6146278 8.8083563 7.7623754 7.3526673
7.6396847 7.7829947 8.4496984 7.4908347 8.8528490 7.5494070 7.2983780
7.5640793 7.8342056 8.3896694 7.3016624 8.8297358 7.6253743 7.3378601
7.6486945 7.7818847 8.3702888 7.2102470 8.9044323 7.7504630 7.2714620
7.6249046 7.6629434 8.3891859 7.2728300 8.9440422 7.7990732 7.2893987
7.5321016 7.6585288 8.4226999 7.3146453 8.9379215 7.7303901 7.2239885
7.4870954 7.5498662 8.3155127 7.3166761 8.9154243 7.6485710 7.1608076
7.4450154 7.6414313 8.2408381 7.4038358 8.9937391 7.7033820 7.0604572
7.4408579 7.6974607 8.0976725 7.3776217 9.0459967 7.6752625 7.0114050
7.4990716 7.7418780 7.9173989 7.3993530 9.1031284 7.6034937 7.0187979
7.5381026 7.8572521 7.8031502 7.4027824 9.1048689 7.5316806 6.9709449
7.5144162 7.8989673 7.6859193 7.5100436 9.1811199 7.4732919 6.9830813
7.4085207 7.9883833 7.7025833 7.6588244 9.2509289 7.4321976 7.1687384
7.3971200 8.0103416 7.6166425 7.8690367 9.3236198 7.3800879 7.2225275
7.3058257 8.0937176 7.5848985 7.9680734 9.2535534 7.4066558 7.1593699
7.2963820 8.1420879 7.5610981 8.0267668 9.2439537 7.5224013 7.1766276
7.3844118 8.2320299 7.6004124 7.9908381 9.0914364 7.4622283 7.1124754
7.3714323 8.3647137 7.6746917 7.8521657 8.9635220 7.4962659 7.1787171
7.3125515 8.5229950 7.8503675 7.8871112 8.9193497 7.4674301 7.1479478
7.2087188 8.5557423 7.9088979 8.0118294 8.9212275 7.4473009 7.2984362
7.3059726 8.5968046 7.8839488 8.0609579 8.9671373 7.4291787 7.3296771
7.3232532 8.4850435 8.0826035 8.2020884 8.9384289 7.4660301 7.3544836
7.2871094 8.5538034 8.0956640 8.1587439 9.0793419 7.3677859 7.4382815
7.3496847 8.5484715 8.1950045 8.1921473 9.0417919 7.3881016 7.6172767
7.3892908 8.4715624 8.2079515 8.1457176 8.9488630 7.4540224 7.5994043
7.4456692 8.4132090 8.2207479 8.1298943 8.8438663 7.5025487 7.6816921
7.4144597 8.2960882 8.1091442 8.0738430 8.7800703 7.5765133 7.7594829
7.4759274 8.2166662 8.0463324 8.1314402 8.6769476 7.6631637 7.8709512
7.5720067 8.2146044 7.9620132 8.2348375 8.8551664 7.6463165 7.7703843
7.5259037 7.9184551 7.9238768 8.2949476 8.9610739 7.5382833 7.8369708
7.6067982 7.9281287 7.8377075 8.3610163 9.0227661 7.4739661 7.9556284
7.5179629 7.9775434 7.8867321 8.3082867 9.0357904 7.3170552 8.0045557
7.5967684 7.9647470 8.0084143 8.2375278 9.0627174 7.1952481 7.9075642
7.6553259 8.0216389 8.0544481 8.2662458 8.9911489 7.0602694 7.9387183
7.5576534 8.0582790 8.1963634 8.2321367 9.0091953 7.0138016 7.9760852
7.5298433 8.0544605 8.2173166 8.1625366 9.1241922 6.9705744 7.9756947
7.5210047 7.9577460 8.2735233 8.1058264 9.0954475 6.9621143 7.9106865
7.4577851 7.9868193 8.0342827 8.1253614 9.1914539 7.0361958 7.8894525
7.4633651 7.9755349 7.9697776 8.0672331 9.2332621 7.1334591 7.8797188
7.5993757 7.9039211 7.8996768 8.0625048 9.2302933 7.2280197 7.9591007
7.6050625 7.8763990 7.8933611 7.9470959 9.2700891 7.3195539 7.9714661
7.6066546 7.7150073 7.9790163 7.9218283 9.2351007 7.3168783 8.0887947
7.6735907 7.7801638 7.9225283 7.9038997 9.2618122 7.3551292 8.1652489
7.8513112 7.8688545 7.7460065 7.7876215 9.2826815 7.2590570 8.2343235
7.8097444 7.8924031 7.7006354 7.7124510 9.2734661 7.2804661 8.2159243
7.8209267 7.9289870 7.7337294 7.6937175 9.3041611 7.3576074 8.2221012
7.7489905 7.9624381 7.9077449 7.7289767 9.3717985 7.3766966 8.1726151
7.7598429 7.9887428 7.9562268 7.7689118 9.4044352 7.3188162 8.2909441
7.7059026 8.0771055 8.0262337 7.8493400 9.4480972 7.3017416 8.1163549
7.7498112 8.0050058 8.0334339 7.7953405 9.5286827 7.3424034 7.9948974
7.8717213 8.0981083 8.0194836 7.8969307 9.4743204 7.3399506 7.9978647
7.8654976 8.1461153 8.0234070 7.9292955 9.3501558 7.3380370 7.9203610
7.9971910 8.1242056 8.1173754 7.8659935 9.3310442 7.2960930 7.9268494
8.0784073 8.1780310 8.1390820 7.8153090 9.1713543 7.2953186 8.0335350
8.1670551 8.1707954 8.2160931 7.7882695 9.1896925 7.2920189 7.9759059
8.2272587 8.1076612 8.3621788 7.7471871 9.1434135 7.3277688 8.0900679
8.2239761 8.0887423 8.3951635 7.6618094 8.9848356 7.2832389 7.9696832
8.2856560 8.0000849 8.4965067 7.6718102 8.9881248 7.3126183 7.9787278
8.3014259 7.9223528 8.5521431 7.7986026 8.9998188 7.4256001 7.8992071
8.2659893 7.9222884 8.6652870 7.9633379 9.0708055 7.3567066 7.9086356
8.2033281 7.9782581 8.7440748 8.0580015 8.9818678 7.3266220 7.8690042
8.1861477 7.9284172 8.7542753 8.1456289 8.9224272 7.3281722 7.7781920
8.1220226 7.9747634 8.8079424 8.0891676 8.9031487 7.2464948 7.7200708
8.1096449 8.0503283 8.7270517 8.0867558 8.9995546 7.2477403 7.6547465
8.1044922 8.1154985 8.6104259 8.0414543 9.0618591 7.2253842 7.6509957
8.1248293 8.0340223 8.4530611 7.9688864 9.0811243 7.2986770 7.6245828
8.2010059 8.0610161 8.2521658 7.9140806 9.0213070 7.3171859 7.6051211
8.1758060 8.1302004 8.1072693 7.9587641 8.9419937 7.4237108 7.5177054
8.2603884 8.0693445 8.1315145 7.8974266 8.9219894 7.4011140 7.5345335
8.3636084 8.1530190 8.2305651 7.8599038 8.9151173 7.4280963 7.4147019
8.5134354 8.1086245 8.1644707 7.7425961 8.8893433 7.4901471 7.3658638
8.5719624 8.2073193 8.2320728 7.6779065 8.8223410 7.6074166 7.4326324
8.4496870 8.2898064 8.3934975 7.7791114 8.7213955 7.7273970 7.4234118
8.3518639 8.2607641 8.4857073 7.7981496 8.6044321 7.7444358 7.4484944
8.3970318 8.3768435 8.6024055 7.7794542 8.6201420 7.6805944 7.3230262
8.3927794 8.4337444 8.7197456 7.8700752 8.6364222 7.6876097 7.3035412
8.3585863 8.5603132 8.8338690 7.9032550 8.7317009 7.7831092 7.2807012
8.4906960 8.5510368 8.8996601 8.0289593 8.5978546 7.8332257 7.2437506
8.5064154 8.5918627 8.9064302 8.1572895 8.6209459 7.7851949 7.3294230
8.5163546 8.5083857 8.9178486 8.1824112 8.5713816 7.7100520 7.2349277
8.6605091 8.5069809 8.9755859 8.2039280 8.5541201 7.7488036 7.2221270
8.7675982 8.3803244 8.9921055 8.1020422 8.5019903 7.6880345 7.2365003
8.7753210 8.1532288 8.9587965 8.0876837 8.6145697 7.6394882 7.2650113
8.8423662 8.0760794 8.8955364 8.1363935 8.7414198 7.5535932 7.2746658
8.8594027 7.9417648 8.9491043 8.1896639 8.7893982 7.4598956 7.3121252
8.9306021 7.8173451 8.9845734 8.1851435 8.7538939 7.4417028 7.3752842
8.9461222 7.8195524 8.9853420 8.1770191 8.6809368 7.4328747 7.3875828
8.8464994 7.7498794 8.9625025 8.1566944 8.6092806 7.2837152 7.3435655
8.7095022 7.6396861 8.9018354 8.1072474 8.4805584 7.2984514 7.3283796
8.6784821 7.5814562 8.9684238 8.1000090 8.4331093 7.3131251 7.3559880
8.6692390 7.6134582 9.0097876 8.0997639 8.3730402 7.3146329 7.3546820
8.7555008 7.6335058 8.9608603 8.1165838 8.4590950 7.4207821 7.3793602
8.7473993 7.6526432 8.8808508 8.1217213 8.4863319 7.3948555 7.4011135
8.8167009 7.6222434 8.9163237 8.2520895 8.6012373 7.3801332 7.3599849
8.9104548 7.7189159 8.9239683 8.2359419 8.4950085 7.5466690 7.3324265
8.9751625 7.6804070 8.8277340 8.1885262 8.3970633 7.6346874 7.3709002
8.9339247 7.5768943 8.7902012 8.1640472 8.4154882 7.5896368 7.4152994
8.8795252 7.5390687 8.7989559 7.9788194 8.4334173 7.5325422 7.4858003
8.8835735 7.6241956 8.9092197 7.9550686 8.4700956 7.4695616 7.5186872
8.7285414 7.5861793 8.8920975 8.0079165 8.4919271 7.3517160 7.6364341
8.6086407 7.5948300 8.9953318 7.9724593 8.4870243 7.3578987 7.6629682
8.6500483 7.5978498 9.1306362 7.8873768 8.4897966 7.3009591 7.7125807
8.6629629 7.7072001 9.2315836 7.8572545 8.5405102 7.2346301 7.7475958
8.7094193 7.8408446 9.2679386 7.7922997 8.4941435 7.1574521 7.8437166
8.7690458 7.8537278 9.3341684 7.7954311 8.4741888 7.1926117 7.8215070
8.6970463 7.8761754 9.3541317 7.8252187 8.5163603 7.2851300 7.8167644
8.6542835 7.8623223 9.2833118 7.6769462 8.5287886 7.3815789 7.7502875
8.5686779 7.8412299 9.2812223 7.6042242 8.5615931 7.4315200 7.7672892
8.5338268 7.8103676 9.3027487 7.5604711 8.5014524 7.6549287 7.8284845
8.4983454 7.7896991 9.2333241 7.6317992 8.5868778 7.8122969 7.8378615
8.5362616 7.8738060 9.1394863 7.6928368 8.4950018 7.9710588 7.6914678
8.5654497 7.9778724 9.0675287 7.6727390 8.5514078 8.0254908 7.6903939
8.5466576 8.1119080 9.0367212 7.6734171 8.6362514 8.0797272 7.6882868
8.6264925 8.0991783 8.9607697 7.6788898 8.6582546 8.1408148 7.6441607
8.7034941 8.0121174 8.8758221 7.7149982 8.6629925 8.1752396 7.6914625
8.8626814 7.9428301 8.8146477 7.7571626 8.6592741 8.2684898 7.6728349
8.8753510 7.8726940 8.5616255 7.7267127 8.8128986 8.3028460 7.7007580
8.7996082 7.7795181 8.5263433 7.6506147 8.8301420 8.2663088 7.5500808
8.7215614 7.7580600 8.4550505 7.6608105 8.8189173 8.2295189 7.5529022
8.6159105 7.7133317 8.3575430 7.6583180 8.8471632 8.1281605 7.5638881
8.5292463 7.6878786 8.2985830 7.6145172 8.8909979 8.0838270 7.5952168
8.6463223 7.7294374 8.2120342 7.5678635 8.9226761 8.0979681 7.6495709
8.6281347 7.7115436 8.1757431 7.5257516 8.9829130 8.0211267 7.6697035
8.6808167 7.7564416 8.2574587 7.6220217 8.8873253 7.9854813 7.7739868
8.7625790 7.8311071 8.2872972 7.5258718 8.8149710 8.0080032 7.8482022
8.7758942 7.8141742 8.3142138 7.3958287 8.7031059 8.0621433 7.9495268
8.8394604 7.8472915 8.3947697 7.2113967 8.6467466 8.0546751 7.9669557
8.9126577 7.7142496 8.4219217 7.1780510 8.5404062 8.0239401 7.9113841
8.8190002 7.8109918 8.3633585 7.0591393 8.4527197 8.0541973 7.8074555
8.8362799 7.7882128 8.2544575 6.9500747 8.4295559 7.9880047 7.8554139
8.8081865 7.8525977 8.1538296 6.9805622 8.5238657 8.0592136 7.9459743
8.7845421 7.7949328 8.0821085 6.9494381 8.3692045 8.0472784 8.0246868
8.6912193 7.7849822 8.0657129 6.9409857 8.4189939 8.1358967 8.0268593
8.5452299 7.8126693 8.1731691 6.8396077 8.5334587 8.1202660 8.0211124
8.4026346 7.7046547 8.2613039 6.8408332 8.6577272 8.2328138 7.9984088
8.6421967 7.6580901 8.3931398 6.8725009 8.7824087 8.2952414 7.9396992
8.8011303 7.6733747 8.4817190 6.9481392 8.8488188 8.2901363 7.8809810
8.8654995 7.6781178 8.4003534 6.9203520 8.9007807 8.2932854 7.9522033
8.8524895 7.4771481 8.4712667 6.9091177 8.9126568 8.3496008 7.9821835
8.9201584 7.4128108 8.5626450 6.9705091 9.0622683 8.4917154 7.9083095
8.8538666 7.2830410 8.6097431 7.1040640 9.1900406 8.4931211 7.8315687
8.8852501 7.3089051 8.6086416 7.1480379 9.2038488 8.6021051 7.7395043
8.7972622 7.3651991 8.5544214 7.0760078 9.2517309 8.5234222 7.7038851
8.8431511 7.3625121 8.5435896 7.1602774 9.2087965 8.5512877 7.7394109
8.8062315 7.4994698 8.5851898 7.1090159 9.2020931 8.4605274 7.6952147
8.7528315 7.5487552 8.7239122 7.1590333 9.2052021 8.4793882 7.7135897
8.8036261 7.6669827 8.8700409 7.2286224 9.1596880 8.4215183 7.5758529
8.6731482 7.6693511 8.9389277 7.2689600 9.0594435 8.3416824 7.4119725
8.6094313 7.7112656 9.1106482 7.3284330 9.0743847 8.3252163 7.4288244
8.4349022 7.5582199 9.0938416 7.2745295 9.0151386 8.2125549 7.3722930
8.2232380 7.5950356 9.1372328 7.2617402 8.9549065 8.1793261 7.3507214
8.2320156 7.5451522 9.1750584 7.2616296 8.7749872 8.1166420 7.4048915
8.0823879 7.5964661 9.2832756 7.1975212 8.7604227 8.0780230 7.3987989
8.0753527 7.4951448 9.3161144 7.1693749 8.7428780 8.0332241 7.4279313
8.1306171 7.4798560 9.2970009 7.2493525 8.7806768 8.0410490 7.3373761
8.1090584 7.4037118 9.2679005 7.3721819 8.6565208 8.0778799 7.4186883
8.1547537 7.3506761 9.3255177 7.4362001 8.6797295 8.0027943 7.4212589
8.1815567 7.4205327 9.2284021 7.4468007 8.6513958 8.0588207 7.4530129
8.1193914 7.4212198 9.1973276 7.4914765 8.5554228 8.0476255 7.5095062
8.0987663 7.4186535 9.1326847 7.3909645 8.5565977 7.9901261 7.5865765
8.0678015 7.4189477 9.0389299 7.4536314 8.7472124 7.9387913 7.7652693
8.1453466 7.4538555 8.9567127 7.5190563 8.6930285 7.8908424 7.8293972
8.1116629 7.4285793 8.9516821 7.6439171 8.6722879 7.8541007 7.7972207
8.1213684 7.3967290 8.9216661 7.6588492 8.5090904 7.8290787 7.7929072
8.2088099 7.2701497 8.9145145 7.6979208 8.4330015 7.8396640 7.7328873
8.2305717 7.1917992 8.9821558 7.5812597 8.4324532 7.7731299 7.7022657
8.2016783 7.2561402 8.8939495 7.5530133 8.4869299 7.7515478 7.5722303
8.2270384 7.2855091 8.8381557 7.4805288 8.5768423 7.7372169 7.4208393
8.3863411 7.3271093 8.7702713 7.3928189 8.5685921 7.8178821 7.4399710
8.5606709 7.3181067 8.7984066 7.4146233 8.6625366 7.9018903 7.3550611
8.6687698 7.4506297 8.8202133 7.4049511 8.7144241 7.9041018 7.3057876
8.6271620 7.5359087 8.8275118 7.2957916 8.8224173 8.0521069 7.2962613
8.7069712 7.6716557 8.7403011 7.1695457 8.7629824 8.0430775 7.2762756
8.7854719 7.7683773 8.5823755 7.2251754 8.7493124 8.0676003 7.3224015
8.8102903 7.8720932 8.4418917 7.1984100 8.7878647 8.0455427 7.3022203
8.7810459 7.9308405 8.3054676 7.2636061 8.8269129 7.9006376 7.3959723
8.7040033 8.1218081 8.2898979 7.1632991 8.7797928 7.8238487 7.4039617
8.6501865 8.0525980 8.1791763 7.2219300 8.7722883 7.7324147 7.4277792
8.6462364 7.9544783 8.1508646 7.2253976 8.8463936 7.7392421 7.4466434
8.6599255 7.8251657 8.0369539 7.2608714 8.8235083 7.5863428 7.4454784
8.5900774 7.7636337 7.9201665 7.3470650 8.8869705 7.4906664 7.4551916
8.5868130 7.7295990 7.9815903 7.5869546 8.8653994 7.3777914 7.5105548
8.6513596 7.7025065 7.9398742 7.5981784 8.8347063 7.3320141 7.4502516
8.6194572 7.6472354 7.9159598 7.6333928 8.8242769 7.3647251 7.3438358
8.5628052 7.6111336 7.9146018 7.6997643 8.7461233 7.4136515 7.4466319
8.5841465 7.5857348 7.8583155 7.8189592 8.6922617 7.4594307 7.5602937
8.4611626 7.6437511 7.7973418 7.8533416 8.7765703 7.4583716 7.6462669
8.3900890 7.6000619 7.9198461 7.8872395 8.8439169 7.5031748 7.6326561
8.3536186 7.5188651 7.8930235 7.8509474 8.8823271 7.4529047 7.5919132
8.3252010 7.4728556 8.0836706 7.8032918 8.8477316 7.4915147 7.5756664
8.2744513 7.4852443 8.0258884 7.8809910 8.9346886 7.5573449 7.4985108
8.4414473 7.5070667 8.0058670 7.8537970 8.9438009 7.6465092 7.5493698
8.5264511 7.5996509 7.9186921 7.8342342 8.9345007 7.7569003 7.4518566
8.5228500 7.6821713 7.7852492 7.8666945 8.9339571 7.6586132 7.4532285
8.4252653 7.7817063 7.7513795 7.7435374 8.8193436 7.7469282 7.5063934
8.4670553 7.8302031 7.8473082 7.8059998 8.7144289 7.7160830 7.4774437
8.4474258 7.9038048 7.7581491 7.7895446 8.6108065 7.7038255 7.3000007
8.4697886 7.8670053 7.7272902 7.7992563 8.6143236 7.7046394 7.1807127
8.5268669 7.7831483 7.6634922 7.7027140 8.6583652 7.7747383 7.1440177
8.5532970 7.7726593 7.6923714 7.6804852 8.6672821 7.7759762 7.0722570
8.4551201 7.6287694 7.7119770 7.6414328 8.5576487 7.8712549 7.1051941
8.3854246 7.5614820 7.7748098 7.6837039 8.5307112 7.8696365 7.1214862
8.4492550 7.4285374 7.7704687 7.7051210 8.4810991 7.9474916 7.1334348
8.5184784 7.4331088 7.7531147 7.6300797 8.4018984 7.9681044 7.0945315
8.5907536 7.4134588 7.6611443 7.6497769 8.3412609 7.9135571 7.1871972
8.4952841 7.4168591 7.6100001 7.7209330 8.3789215 7.8771172 7.2441349
8.5379581 7.4405875 7.5160694 7.7223153 8.3897676 7.8347025 7.3402357
8.4604635 7.5178828 7.4482241 7.6989574 8.4703674 7.8231311 7.4081616
8.2913074 7.5831909 7.3862472 7.6310372 8.4941082 7.8213511 7.3630652
8.2393112 7.6829834 7.4900656 7.5803924 8.5064478 7.8330803 7.4344783
8.2546110 7.7674494 7.5478158 7.6611347 8.5091209 7.7322974 7.4915910
8.3154716 7.8868937 7.7821741 7.5641022 8.4968042 7.6299419 7.4789591
8.4024544 7.7850389 7.9082665 7.4943347 8.4551048 7.5662041 7.3339911
8.3632240 7.6767912 8.0118227 7.4473958 8.4221096 7.5751462 7.3133240
8.3758011 7.5938520 7.9732733 7.3483200 8.3875341 7.6536169 7.2229209
8.4203348 7.5394979 7.9864001 7.3941684 8.2575407 7.5789981 7.1569481
8.3987284 7.5648360 7.9523001 7.4233212 8.1619368 7.5801711 7.2418661
8.3164091 7.5002041 8.0404968 7.5379362 8.0273800 7.6647286 7.3097916
8.2521582 7.5219879 7.9399972 7.6318841 8.0396862 7.6660228 7.2849984
8.2511063 7.6279292 7.8906603 7.6744833 7.9944181 7.6923232 7.2438374
8.1825171 7.6684742 7.7718053 7.7535968 8.0101681 7.6272774 7.2780089
8.1338921 7.6766105 7.5322237 7.7102785 8.0393677 7.7175403 7.3202295
8.0821495 7.5921602 7.5247827 7.5802031 8.0418272 7.6461887 7.4436693
8.1623821 7.6024599 7.5447865 7.5847917 7.9755054 7.6813064 7.5268130
8.2246103 7.6710596 7.5721993 7.6202717 7.9821968 7.7672701 7.5849028
8.3466825 7.7691994 7.4390826 7.6595240 7.8902149 7.7901359 7.4513640
8.4116402 7.7358708 7.4890156 7.5996962 7.8003078 7.9099617 7.4109459
8.4860983 7.7892227 7.5640278 7.6144571 7.6856351 8.0239325 7.3671079
8.5909748 7.7656555 7.6568823 7.5631156 7.6389990 7.9986367 7.3785257
8.7678165 7.8566747 7.7674298 7.5385852 7.5773807 8.0121136 7.2965636
8.8289747 7.8674855 7.8179698 7.5580425 7.5589128 8.0683165 7.2250309
8.9129238 8.0515795 7.8324928 7.6038465 7.7301426 8.0073214 7.0912647
9.0521774 8.1117935 7.8829117 7.5696840 7.8513088 7.9045343 7.0018759
9.0813389 8.1631727 8.0434170 7.5273924 7.9684815 7.8244886 7.0054994
8.9562130 8.2650814 8.0427752 7.5320640 7.9460726 7.7983379 7.0947556
8.8780899 8.3375492 8.0353909 7.5308986 7.9555006 7.7689261 7.0550108
8.9898367 8.3104639 8.0316191 7.4256716 7.9724083 7.7810268 7.1210799
8.8739271 8.3111916 8.0398130 7.4608641 7.9855046 7.8867393 7.2130380
8.7965946 8.2072229 8.1431894 7.4654121 8.0124159 7.8891492 7.2814507
8.6742554 8.1351128 7.9376421 7.3689499 8.0113869 7.9278789 7.2867727
8.6808882 8.1134253 7.8502235 7.3011217 7.9882860 7.9493446 7.2781935
8.7372484 8.0947800 7.7358413 7.3415265 8.0924358 7.9461851 7.3728652
8.6715317 7.9700928 7.7677593 7.2656751 8.1598558 7.9736791 7.3271303
8.5438070 7.9215169 7.5908098 7.1836162 8.0895929 7.9619765 7.3742409
8.5263462 8.0052919 7.4788213 7.2731223 8.1412001 7.9140220 7.4093299
8.4949360 8.1353750 7.4856033 7.2575903 8.0704756 7.9444909 7.4596105
8.4130955 8.1731806 7.4237237 7.2414351 8.0410624 8.1139622 7.4593353
8.4599819 8.1664944 7.4426522 7.2217059 7.9755297 8.2069750 7.3761225
8.4567842 8.1801462 7.5609794 7.1867685 8.0317898 8.2057610 7.4295936
8.4346075 8.0208902 7.5495477 7.2285509 8.0438366 8.2437334 7.4282465
8.4697428 8.0592155 7.5459814 7.3337598 7.9572964 8.1556311 7.4593840
8.4295712 8.0148849 7.5105205 7.3155632 7.8889799 8.0829449 7.5511279
8.2938156 8.0805702 7.5178599 7.3345799 7.8802867 7.9218116 7.5050812
8.3081732 8.1141033 7.5818090 7.3460188 7.8937802 7.8036966 7.5061564
8.2848015 7.9358773 7.5038867 7.3710880 7.7198982 7.9385471 7.3935633
8.2164698 7.7383833 7.3353357 7.3913150 7.5993495 7.8749814 7.3369794
8.1897202 7.5019035 7.3360977 7.4198065 7.6279879 7.9235592 7.2336764
8.2659645 7.3256183 7.2266665 7.4517245 7.6850362 7.8796444 7.2610888
8.1744356 7.3221622 7.2450452 7.4869013 7.7076097 7.9956331 7.2387881
8.2171717 7.3897529 7.2707896 7.4905834 7.8045621 8.0547714 7.2388382
8.0849514 7.4147501 7.1999393 7.4359136 7.8823457 7.9476037 7.2757444
8.0979738 7.5912728 7.1521320 7.2918677 7.8851519 7.9460459 7.0931163
8.1114988 7.5375261 7.1605120 7.1078510 7.8992257 8.0092945 7.0612683
8.2156668 7.6527047 7.1462584 7.0055795 8.0364513 8.0466394 7.0325036
8.3120623 7.6663771 7.0068107 7.0252061 8.0795536 8.1047592 6.9978323
8.3137455 7.6464667 6.9271965 7.1751790 8.0510769 7.9768085 7.0032277
8.1535912 7.5123329 6.8613868 7.2614059 8.1112280 7.9465656 7.0783200
8.2097569 7.4357238 6.7607975 7.3311157 8.2103415 7.8969650 7.1690540
8.1802702 7.3784237 6.7863536 7.4455643 8.3474255 7.9007649 7.1621447
8.1648016 7.4417233 6.8727708 7.5332689 8.4983721 7.8924046 7.0550556
8.0769310 7.4675307 6.8462296 7.5504689 8.5729561 7.8256230 6.9643760
8.0389318 7.5130353 6.9535856 7.4735274 8.5660534 7.8076844 6.8791924
7.8846059 7.4982624 7.0395269 7.3240776 8.5924845 7.7364888 6.9322386
7.9132562 7.5575676 7.1132250 7.3015542 8.5305281 7.8073530 6.8345842
7.9720006 7.5054917 7.0977364 7.2681704 8.5722885 7.8091121 6.8922691
8.0264730 7.5537381 7.0210104 7.4029174 8.5013819 7.7522044 6.8715911
8.0365829 7.6233435 7.0181718 7.3367000 8.4370747 7.7946601 6.9025269
7.9321008 7.6456127 7.0371919 7.4452925 8.5239754 7.6853614 7.0556760
7.8892603 7.6131687 6.9847617 7.5357494 8.4428682 7.6073589 7.0505967
7.8796182 7.5217519 7.0447798 7.5208592 8.5657778 7.5080028 7.0261765
7.8767104 7.5281577 7.0911565 7.5115814 8.6142874 7.4102659 7.0264964
7.9074836 7.5200796 7.0670066 7.5186672 8.6362629 7.4571910 6.9291677
7.9760923 7.5381141 7.0249529 7.4549303 8.7049456 7.3839536 7.0049944
8.0172300 7.6144700 7.0709462 7.3439574 8.8169680 7.3075004 7.1089807
7.9917707 7.7374897 7.2123952 7.1999130 8.7961664 7.2570877 7.1283231
8.0198021 7.7388768 7.2202020 7.1767554 8.7708359 7.3210106 7.2890162
8.1118240 7.6731944 7.2911963 7.2495036 8.6397543 7.3654404 7.4083295
8.0280476 7.6771021 7.2528434 7.2809358 8.5657282 7.3722997 7.4428782
7.8985295 7.7301583 7.2229595 7.2700377 8.5462074 7.3576293 7.4744911
7.8740592 7.7874513 7.1653028 7.2186165 8.5130873 7.3089991 7.5244560
7.9063425 7.7928729 7.0182433 7.2637863 8.4020519 7.3324680 7.7135930
7.9048862 7.6393938 6.9696894 7.1779242 8.4070692 7.2957778 7.7721295
7.9690561 7.5946364 6.9533195 7.1891942 8.4261217 7.3938360 7.6820164
7.9259415 7.6655126 7.0254097 7.2371378 8.3992186 7.4501257 7.6112561
8.0878115 7.6814594 7.0485010 7.3671174 8.3389006 7.3327518 7.5258188
8.0437441 7.6696258 6.9771714 7.5344267 8.3720884 7.2799978 7.4890733
8.0785627 7.6580119 7.0242224 7.6383104 8.3611155 7.2973013 7.4070868
8.1821918 7.5688095 7.0203986 7.6856737 8.4287405 7.2950134 7.3152313
8.1427746 7.6918755 7.0607634 7.6682291 8.3797064 7.3685164 7.3002286
8.1501389 7.7077055 7.1628466 7.6074967 8.4059296 7.4351149 7.3399787
8.2092028 7.7149315 7.1776595 7.6184435 8.3920794 7.3962774 7.3256812
8.3654051 7.6434627 7.0594397 7.5870361 8.3825665 7.2827930 7.3722219
8.5237732 7.5871239 7.0968199 7.6145749 8.4442120 7.2234569 7.3054218
8.5835581 7.6169033 7.0044074 7.6279030 8.4411182 7.3416271 7.2033963
8.6483440 7.6175532 7.0753016 7.6147828 8.4183893 7.3947916 7.2026482
8.6939049 7.5682259 7.0260754 7.4990354 8.4241352 7.3384781 7.1957979
8.6661453 7.6566963 7.0509825 7.5613556 8.4696045 7.3095732 7.0906053
8.6398249 7.6081944 6.9983544 7.2826576 8.4912624 7.3119712 7.0574956
8.5649147 7.5945821 7.1076818 7.2848158 8.5449009 7.4084015 7.1003399
8.4092970 7.6523805 7.0581722 7.1812649 8.5649748 7.4335251 7.0279107
8.4037895 7.6873875 7.0207553 7.1081858 8.4085054 7.5332780 6.9240236
8.4231939 7.7516704 7.0485950 7.0805187 8.3522186 7.5728226 6.8694267
8.4950705 7.7220216 7.1316280 7.0871935 8.3494797 7.6428804 6.9304013
8.4055786 7.6035557 7.0247340 7.1340680 8.2696133 7.7006168 7.0721154
8.5491142 7.5514798 6.9421806 7.1604280 8.2721348 7.7962885 7.1938577
8.6275978 7.4744158 6.9931641 7.1419373 8.2850590 7.7652254 7.1730094
8.7503519 7.3975487 6.9810467 7.2066350 8.3526697 7.6539721 7.2704573
8.7051258 7.3198247 7.1059012 7.3206263 8.3649893 7.6058145 7.3681216
8.6720600 7.2588816 7.1317186 7.4430904 8.4694576 7.7025523 7.4263601
8.6923389 7.2309766 7.0799675 7.3946271 8.4357176 7.8258967 7.5582261
8.7365370 7.2634783 7.0883036 7.3766065 8.5702324 7.7309613 7.7537937
8.7354345 7.2275586 7.0660810 7.3424778 8.4151735 7.6478209 7.9138041
8.7239714 7.3218875 7.1607132 7.3816409 8.4080019 7.5918803 7.8787184
8.7340374 7.3662820 7.1489158 7.3738084 8.5374222 7.5437760 7.8479581
8.7427940 7.3565569 7.1471391 7.3499780 8.5119257 7.4809322 7.8382163
8.7923126 7.3050933 7.1336155 7.3615713 8.5008326 7.5435252 7.7613115
8.7301569 7.1602750 7.0734596 7.3708282 8.3475332 7.6022387 7.7005157
8.6063833 7.1851583 7.0430770 7.4642682 8.4398174 7.5851884 7.6344566
8.4694700 7.2872462 7.0441360 7.5046620 8.4819584 7.6806874 7.5753798
8.3517389 7.2818146 7.1602440 7.4611521 8.4927711 7.7238359 7.5362177
8.2794008 7.1895151 7.1771550 7.3850455 8.5159721 7.8485503 7.4005532
8.1857624 7.1324310 7.1900287 7.2099009 8.5935621 7.8673172 7.3836064
8.0899296 7.0423226 7.1732340 7.2167306 8.6344051 7.9122233 7.2807178
8.0008974 6.9971318 7.2505031 7.2770863 8.6064653 7.9879136 7.3039942
7.9387217 6.7949290 7.2755737 7.2397418 8.5169783 7.7974081 7.2134233
7.8457675 6.8528972 7.2351189 7.2988930 8.4567928 7.7707047 7.1691308
7.8064485 6.7507148 7.2921710 7.3108354 8.3053312 7.6922493 7.1180882
7.8651485 6.7929726 7.3495436 7.4024835 8.3118505 7.6269784 7.1343360
7.9138885 6.6704235 7.4292974 7.4851446 8.3081274 7.7566171 7.1101317
7.9029565 6.6810775 7.5230584 7.5487580 8.3602066 7.7580662 7.1549973
8.0567808 6.7982130 7.4789505 7.5167942 8.4232540 7.8369498 7.1931095
8.1787872 6.9864616 7.4904881 7.6328707 8.3803282 7.8603511 7.2743158
8.1351767 7.1104894 7.5150881 7.5491939 8.3461466 7.9153433 7.3043408
8.0234785 7.0815191 7.5557933 7.4249034 8.4320068 7.9097056 7.3724885
7.9954338 7.2587342 7.4832339 7.3650165 8.4305153 7.8595285 7.2979050
8.1869020 7.3145084 7.5194759 7.3522491 8.5456600 7.8676953 7.1891117
8.1320724 7.3629799 7.5237641 7.4573550 8.4384871 7.7740397 7.2484560
8.1982899 7.3628364 7.4335623 7.4238653 8.5019646 7.6681991 7.1137195
8.2515593 7.2632246 7.4982476 7.3262815 8.4813499 7.5333242 7.0963879
8.2682848 7.2342787 7.4497666 7.2089334 8.3714428 7.4162235 6.9994178
8.2188778 7.2762022 7.5247846 7.1014442 8.2505217 7.4263406 7.0793405
8.2575264 7.2722068 7.4651551 6.8794208 8.1575594 7.3196287 6.9410381
8.2834578 7.3136001 7.4791346 6.8343658 8.1010590 7.3496370 6.9663901
8.2462511 7.2615519 7.4576421 6.8321271 7.9776750 7.5208106 7.0368838
8.1189880 7.1419935 7.3689327 6.7696137 7.9308238 7.5278964 6.9918227
8.0210238 7.0772824 7.3578520 6.8287725 7.8465991 7.4808555 7.0459280
8.0736799 7.1744485 7.4540367 6.8970585 7.7803512 7.4120140 7.0976124
8.1244030 7.1558208 7.5662079 6.9295669 7.5813618 7.5179415 7.1883326
8.0925846 7.1741300 7.6250496 6.9519958 7.5413451 7.6012158 7.2928562
8.0538454 7.2771778 7.7079401 6.8458323 7.4747090 7.6670475 7.3424168
8.1355534 7.3170338 7.7824430 6.7424426 7.4940629 7.5905895 7.4593897
7.9972467 7.4121971 7.7478204 6.7936006 7.4611492 7.7182183 7.5605884
8.0345163 7.4056268 7.7125192 6.7824221 7.5418053 7.7922215 7.7054176
8.0275030 7.3978848 7.5758204 6.8803759 7.6540446 7.8854675 7.6995196
7.9953303 7.4307547 7.5447087 6.7363048 7.5484643 8.0978127 7.6018138
7.9217906 7.4145699 7.5200272 6.5335665 7.4309077 8.1455088 7.5982533
7.8414245 7.4402318 7.7279167 6.4084144 7.4554715 8.1559677 7.4955101
7.8456116 7.4911609 7.7136655 6.3884745 7.4713931 8.1951666 7.5668149
7.7387938 7.5183315 7.6930809 6.2647567 7.5106478 8.2585068 7.5786672
7.6107574 7.5380578 7.6448913 6.2072892 7.4835000 8.2450075 7.6123924
7.5267534 7.6297770 7.5272460 6.2222972 7.4138174 8.2811852 7.6701579
7.6077738 7.6741843 7.5438719 6.1217217 7.3698821 8.2752428 7.7005200
7.6962380 7.6732087 7.3987880 5.9058261 7.3920798 8.3610926 7.7857180
7.7616463 7.7250953 7.3246670 5.8148561 7.3938489 8.3265381 7.6952848
7.8370175 7.7391601 7.1833196 5.8329582 7.4322109 8.2961235 7.6322441
7.9933300 7.7606831 7.1048951 5.8728051 7.4898891 8.2442732 7.6260471
8.0427837 7.7758632 7.2347999 5.8828583 7.4326906 8.2444372 7.5895052
8.0302639 7.7271042 7.3089628 5.8877025 7.4125009 8.0996313 7.5989113
7.8340268 7.5867062 7.3506680 5.8918753 7.4183750 8.1271505 7.5635881
7.7584395 7.5978274 7.3747468 5.9990749 7.4479523 8.0649204 7.4580531
7.8195047 7.5916367 7.4155636 6.0098648 7.4154820 7.9474511 7.4687672
7.8303995 7.6507792 7.4393797 5.9620557 7.3563538 7.9284759 7.5772023
7.8539433 7.6435471 7.4363012 6.1186614 7.3924389 7.8100119 7.6547680
7.7618213 7.5585217 7.4963574 6.0924187 7.3499012 7.8051167 7.6178894
7.6893525 7.5883670 7.5939436 6.0930848 7.2918973 7.9252057 7.6606660
7.6955171 7.5562963 7.7387390 6.1021581 7.2228389 7.9633198 7.5831718
7.7323308 7.6150579 7.7526631 6.1732311 7.2472596 7.9330540 7.3890238
7.7945151 7.4350338 7.8014760 6.3171020 7.3280039 7.9599791 7.3198180
7.7627659 7.5558772 7.7888222 6.2861404 7.4538288 7.8491206 7.3112459
7.7584095 7.5360680 7.8242455 6.3154702 7.6900096 7.8095808 7.2967811
7.7234006 7.6483002 8.0028849 6.3394866 7.8046603 7.8645949 7.2988496
7.7399354 7.6820827 8.0304651 6.2655816 7.7379155 7.9368973 7.2635107
7.6497526 7.7104068 8.0684156 6.2230334 7.7120481 7.8793578 7.3024297
7.6652784 7.8456883 8.0306683 6.2499285 7.7753263 7.6972146 7.4397464
7.6963439 7.9426651 7.9739003 6.2737112 7.7628641 7.6020751 7.5123310
7.6576657 7.8795705 8.0198555 6.2786212 7.7756605 7.5908747 7.4149904
7.7289510 7.8168755 7.9227052 6.2593007 7.8831620 7.6664529 7.4645791
7.6804585 7.8016505 7.8000021 6.3524542 7.9941368 7.5752439 7.4583912
7.6136918 7.7824407 7.6825428 6.4035420 7.9806142 7.6337438 7.4874492
7.6445456 7.8414207 7.7458472 6.3970609 7.9432645 7.7175660 7.4508514
7.6572423 7.8948731 7.8102989 6.5149107 7.9222622 7.8622179 7.6084247
7.6186690 7.9273996 7.8848529 6.5820036 8.0065079 7.7700176 7.5744643
7.6057477 7.8106995 7.9907455 6.6020012 8.0534582 7.8163834 7.6414289
7.4887972 7.7076626 8.0006046 6.6110330 8.0880136 7.7021084 7.6985788
7.5285292 7.6225724 8.0670938 6.5040302 8.1163769 7.7567554 7.6972632
7.3715234 7.5737886 8.0982141 6.6920705 8.1609840 7.6535554 7.6848488
7.2824116 7.6343789 8.0675020 6.6324420 8.1085215 7.5601816 7.6924968
7.2231770 7.4682951 8.2737122 6.5974879 8.1245327 7.4499846 7.6367311
7.2357941 7.4707851 8.4010000 6.8385520 8.0186186 7.3996229 7.6547227
7.1926203 7.4738498 8.3439007 6.9722695 8.1087284 7.4078641 7.6573257
7.2668166 7.5670075 8.4062386 6.9637136 8.0609989 7.3230119 7.5996413
7.2541528 7.5102458 8.3068180 6.9027963 8.0741873 7.3067737 7.5824442
7.4428153 7.5549083 8.3234386 6.9079447 8.2442379 7.2376375 7.7314243
7.5182128 7.4408245 8.2436743 6.9582362 8.2065210 7.2897482 7.7805052
7.5447888 7.2920308 8.1637621 6.9115386 8.1257610 7.3803539 7.8193712
7.6956868 7.2985339 8.0204258 6.9551678 7.9759359 7.3585067 7.7816820
7.8038530 7.1159558 7.9902282 7.0158143 7.9525547 7.3108945 7.7949805
7.8376975 7.1193113 7.9223776 6.9539771 7.9533916 7.3362145 7.8173499
7.8202229 7.0717769 8.0116100 6.9938817 7.8742185 7.3746986 7.7947540
7.7180138 6.8860664 8.0317345 6.9969983 7.7953458 7.4579554 7.7627029
7.7764139 6.7698746 8.1302757 7.0451832 7.8161998 7.6264234 7.7305546
7.8211570 6.6576796 8.1843138 7.0920696 7.6999302 7.6493683 7.6949406
7.8611555 6.6192846 8.4032192 7.0768857 7.6844916 7.7653637 7.6399040
7.8423781 6.6969080 8.3780298 6.9880028 7.7250199 7.7397404 7.5592270
7.8477163 6.7824960 8.4656572 6.9491220 7.7891726 7.7237892 7.7465467
7.8975654 6.8148503 8.4874649 6.9264679 7.7977967 7.7570090 7.6531844
7.8356762 6.8198881 8.4392967 6.9481196 7.7941070 7.6450233 7.6005111
7.8626404 6.8562064 8.3159142 7.1806211 7.8478656 7.6227322 7.5216103
7.9780378 7.0157709 8.3209267 7.3695731 7.9534507 7.6664143 7.5495048
8.0172701 6.9687090 8.2879009 7.3965497 8.0499411 7.4949737 7.5877686
8.0483437 6.8658605 8.3959026 7.4540625 8.2278080 7.4123511 7.5535927
8.1780615 6.7928467 8.4569950 7.5830379 8.2479162 7.3605037 7.5163703
8.1484737 6.6811891 8.3740320 7.5590587 8.4686832 7.3500466 7.4246049
8.2036686 6.6666889 8.4770641 7.5180392 8.5383062 7.3744240 7.3759975
8.0730724 6.7747021 8.4132795 7.5344930 8.5015297 7.3904305 7.4094095
8.0345678 6.7425909 8.3022871 7.4892530 8.3532610 7.4771781 7.3805356
7.9874310 6.8430095 8.2527981 7.5243263 8.2726574 7.4619422 7.3036399
8.0719318 6.9242177 8.2386665 7.3994489 8.1011734 7.4195356 7.2312069
8.1109037 6.9472871 8.2474937 7.2935009 8.1104136 7.4274507 7.3478622
8.1759949 6.9439702 8.2016239 7.2746468 8.0526724 7.5025153 7.2686467
8.2222118 6.9776816 8.1575680 7.2980909 8.0651999 7.4018588 7.2482266
8.2364855 6.9692769 8.1043501 7.3422580 8.0725956 7.4165478 7.3930821
8.3401127 6.9851389 7.9952378 7.4019103 7.9839125 7.3631120 7.3834333
8.3793097 6.9690576 8.1697130 7.3677983 7.8400502 7.3652315 7.3509440
8.3781776 6.9674926 8.1812172 7.3229494 7.7947292 7.4019232 7.3236918
8.3850117 6.9618192 8.1769114 7.3955173 7.7163353 7.5228515 7.3093843
8.3997383 7.0571008 8.1688108 7.3990760 7.6909518 7.6212254 7.2720690
8.2637663 7.1202579 8.1484528 7.3605032 7.6029983 7.6256561 7.2649226
8.3093300 7.2008495 8.0615540 7.2800207 7.5364232 7.6644974 7.1946769
8.3058205 7.2090287 8.0645170 7.3755565 7.5281687 7.6797743 7.1013961
8.3974838 7.1847959 8.0765905 7.4504175 7.5735011 7.6515222 7.0619545
8.3880491 7.2416735 8.0203438 7.5061612 7.6280007 7.7143850 7.0728707
8.4126396 7.2616196 8.0328197 7.4607306 7.6239443 7.6659474 7.0624256
8.4493237 7.3052106 8.1753960 7.5153556 7.5448198 7.6558156 6.9766221
8.3550205 7.2287760 8.2003279 7.5029917 7.6281233 7.6434073 7.0393181
8.3334618 7.3475766 8.1192322 7.4634318 7.6751118 7.6115060 7.0910549
8.3198767 7.3996339 8.0367956 7.4156590 7.8404274 7.6024714 7.0679159
8.4608355 7.3570504 8.0172548 7.4065151 7.9268489 7.5685310 7.1121817
8.3812723 7.3193045 8.0623331 7.3503742 8.0034351 7.5795827 7.2091246
8.3204422 7.4464169 7.9456673 7.3501787 7.9438553 7.5941758 7.1586633
8.2915468 7.5972586 7.8053660 7.3730984 7.9798112 7.5438728 7.2495680
8.3204880 7.6882973 7.6748219 7.4599962 7.8737907 7.4712796 7.2292123
8.1950445 7.6362324 7.5732617 7.4112344 7.8407745 7.4880147 7.3021722
8.2286310 7.6875811 7.3553934 7.4964561 7.8221555 7.5782933 7.3351135
8.2325697 7.7642708 7.1665792 7.5765414 7.8069620 7.5604587 7.3914242
8.1774044 7.7500482 7.1482663 7.5547342 7.6561532 7.6600709 7.5207658
8.1838264 7.7274098 6.9920874 7.4373384 7.6535821 7.6065946 7.5429683
8.2264853 7.8698993 6.9955115 7.4415793 7.6766338 7.5981264 7.5784798
8.2629089 7.9097171 7.0427446 7.3234596 7.7785497 7.5117064 7.4438291
8.2824297 8.0122442 7.1822429 7.5189571 7.8908625 7.6027446 7.3418922
8.3005924 8.0511923 7.2260404 7.5316834 8.0022707 7.5672908 7.2886457
8.2236557 8.1684408 7.3780518 7.6285486 8.0022774 7.5961723 7.1736217
8.2906942 8.3711901 7.4036880 7.6983213 7.9613900 7.6909051 7.1614447
8.2608719 8.5320740 7.2946005 7.7240763 8.0346022 7.6931882 7.1716018
8.3627243 8.6234350 7.2582264 7.7329950 8.1652899 7.7705560 7.2310309
8.3237705 8.5359182 7.2500539 7.5983887 8.2415342 7.7887139 7.2685227
8.2928104 8.4642439 7.3157358 7.6336546 8.2461176 7.8145967 7.1959467
8.3966036 8.3871336 7.3348866 7.5587840 8.4301739 7.7591996 7.3015614
8.3069057 8.2802124 7.4001150 7.5508065 8.4494915 7.6261401 7.3364968
8.3369255 8.2614202 7.4813433 7.4955764 8.5749235 7.6434956 7.2758021
8.2546768 8.2585926 7.4800053 7.5534320 8.6142597 7.5162706 7.3086534
8.2026529 8.1290112 7.4434977 7.5118957 8.7259741 7.5942893 7.3255873
8.1593285 8.1460829 7.4617639 7.6764956 8.7170525 7.5432129 7.4194984
8.1607494 8.1042652 7.3296990 7.6847277 8.7508898 7.5213060 7.3293118
8.1759329 8.2750444 7.2451048 7.7458315 8.6867266 7.5355549 7.3119087
8.1172838 8.3465738 7.3186383 7.6516547 8.6527843 7.5923581 7.4553533
8.1170397 8.3447113 7.2897582 7.7925973 8.4829464 7.7252421 7.4414396
8.0490494 8.3807392 7.3363442 7.7679472 8.4067516 7.7083578 7.4359169
8.0612717 8.2948484 7.3374624 7.7631187 8.3849545 7.6800528 7.4610529
8.1124706 8.4951534 7.3112106 7.8485513 8.4310608 7.7861047 7.4685521
8.0301180 8.5219288 7.3294892 7.8225756 8.4383841 7.7720785 7.5074387
7.8978028 8.5492296 7.3871174 7.8862824 8.4296656 7.8506527 7.5868969
7.8865132 8.6006413 7.4189801 7.9211173 8.3276043 7.9140344 7.5726638
7.8319073 8.5822849 7.4778867 7.8573732 8.2588682 7.8654704 7.5677772
7.7520471 8.5701780 7.5539527 7.8356328 8.1933231 7.7973552 7.5983224
7.6891499 8.5632219 7.5382137 7.8192797 8.2206259 7.7315807 7.5003524
7.6308208 8.6326666 7.4641643 7.7570415 8.0674086 7.6801949 7.4083667
7.5343227 8.6299267 7.3988814 7.6664944 8.1581640 7.7339783 7.4975085
7.5706620 8.7026300 7.2754588 7.6583281 8.2016983 7.8043485 7.4092617
7.7181878 8.7846622 7.3108830 7.4808526 8.2468853 7.7287989 7.4522657
7.7887387 8.6876402 7.2534308 7.3515558 8.2464619 7.6162744 7.5327215
7.8806562 8.6944780 7.2234340 7.2567658 8.1097412 7.5874748 7.5391746
8.0291586 8.6566124 7.1782260 7.2908444 8.0992155 7.3077621 7.6134315
8.0868320 8.7114000 7.2062292 7.2401600 7.9207859 7.2974629 7.6204901
8.0609674 8.7982569 7.3526053 7.4058137 8.0540791 7.4184370 7.5997319
8.0904150 8.8875504 7.3460398 7.5363116 8.1258373 7.3939209 7.6077523
8.1136417 8.8417253 7.4408231 7.5882077 8.2516489 7.4662991 7.7290454
8.0751944 8.8156052 7.5171223 7.6432333 8.3868666 7.5447783 7.7804036
8.0894699 8.8204937 7.5817537 7.6441088 8.4094524 7.5291700 7.6809206
8.0806150 8.7757473 7.6619706 7.6298327 8.3919468 7.5965681 7.7270050
7.9689169 8.7639341 7.7592621 7.5751438 8.3727531 7.6368752 7.6257725
7.9631853 8.7047215 7.8279433 7.5446100 8.3660460 7.7337890 7.4733858
7.9250927 8.6477280 7.8214507 7.5351334 8.2953320 7.8484774 7.3979259
7.9392304 8.5662603 7.7736206 7.4644017 8.2330160 8.0436172 7.3417072
7.8038020 8.5923996 7.8092122 7.5484133 8.3016100 8.1501236 7.3969688
7.7588196 8.5104799 7.7796254 7.4310398 8.4491549 8.2241182 7.3516212
7.6467066 8.5563278 7.6824989 7.3827901 8.5303164 8.4063959 7.3974724
7.6222663 8.6155519 7.6712255 7.3325639 8.4997702 8.4103193 7.3743062
7.6011467 8.5374451 7.6517138 7.2050209 8.5291710 8.4214478 7.3442917
7.5640407 8.5632677 7.6761584 7.0823584 8.5596151 8.5210400 7.4154243
7.6045761 8.5980568 7.6415892 7.0962744 8.5112276 8.4971457 7.3520250
7.6550398 8.6347017 7.7354417 7.1197047 8.3849192 8.4353933 7.3477540
7.5209565 8.6187153 7.7048206 7.1096950 8.4126606 8.4608450 7.3483906
7.5901141 8.6176701 7.6768088 7.1401062 8.2966213 8.3667908 7.2405944
7.6661787 8.6189518 7.6884413 7.2466736 8.2009220 8.3802986 7.1587253
7.6680055 8.6966286 7.7190709 7.2722096 8.1793718 8.4396877 7.2115140
7.6816349 8.7258949 7.7217264 7.3396091 8.0348129 8.4922800 7.2830973
7.7587976 8.6898775 7.6975369 7.3165283 7.9461837 8.5171652 7.3152709
7.7866416 8.5934343 7.7452087 7.1799741 7.8678055 8.5779133 7.2655692
7.7016640 8.4884329 7.6340060 7.2337437 7.8421345 8.6955900 7.3197222
7.6926384 8.2336636 7.5671258 7.3051991 7.8303323 8.7478600 7.3199911
7.7496524 8.0925093 7.4643245 7.5189176 7.7188363 8.7769814 7.3292108
7.8516955 8.0920296 7.4617114 7.6136355 7.7118869 8.7155313 7.1833429
7.8994327 8.1587105 7.4086413 7.6187296 7.7308807 8.6436157 7.1976409
7.8728113 8.3216610 7.4169445 7.5902305 7.8707323 8.5762892 7.2623591
7.9797959 8.3391237 7.3641453 7.6098695 8.0298691 8.5715017 7.2265677
7.9283361 8.3831511 7.3050566 7.5277267 8.2150002 8.5326824 7.2399888
8.0749998 8.3399563 7.2642250 7.3880424 8.3159819 8.4103680 7.1633134
8.1252499 8.4101534 7.2475591 7.3813877 8.3539753 8.3809376 7.1512671
8.2158766 8.5294733 7.2391238 7.3336582 8.3022337 8.4858131 7.1054249
8.1608963 8.5316553 7.3605704 7.3023524 8.1648531 8.3477716 7.1441288
8.1632996 8.5111532 7.4324708 7.3128242 8.0805149 8.3143311 7.1133590
8.1225653 8.4688215 7.4947071 7.3443604 8.0956774 8.2670078 7.0425320
8.2588482 8.5481415 7.3901629 7.2769485 7.9658771 8.3697863 7.0035377
8.3064356 8.4474087 7.4300599 7.2894282 7.7891135 8.2933598 6.9879737
8.0872259 8.4789314 7.4500499 7.3385425 7.7722917 8.1478596 6.8421803
7.9892073 8.5395079 7.4260197 7.2630110 7.7252240 8.1574402 6.8634391
7.9101472 8.5278339 7.3510084 7.2157440 7.7955465 8.0607271 6.7513008
8.0043259 8.7177143 7.3900666 7.0748620 7.8195038 7.9780459 6.8985453
7.9288287 8.7000904 7.4282269 6.9120302 7.9508514 7.9904633 6.9116516
7.9497781 8.7698240 7.5117707 6.9175024 7.9468527 8.0712652 6.9715858
8.0079937 8.6425371 7.6343966 6.9094219 8.0780039 7.9612031 7.0765061
7.9870653 8.5783930 7.6709132 6.9657574 8.1150904 8.0548458 7.1309900
8.0351267 8.5951748 7.7178354 6.9568291 8.1188688 8.0258036 7.1765308
8.0129299 8.6646357 7.7712970 7.0162883 8.2337551 8.1139240 7.2368712
7.9770775 8.6204214 7.8248754 7.1399150 8.3432570 8.1205521 7.2605257
8.1806765 8.6841326 7.8039594 7.2391424 8.3692722 8.2707701 7.3050346
8.2561111 8.7310810 7.8751354 7.2141190 8.4380083 8.2872334 7.3156357
8.3056126 8.8127956 7.9375987 7.2507052 8.5639505 8.2954550 7.4066610
8.2559710 8.8292894 7.9131465 7.3343492 8.6733913 8.1951323 7.3568988
8.2039957 8.8163395 7.7983665 7.3699937 8.6457195 8.1868477 7.3811846
8.1240778 8.7271509 7.7349300 7.3792386 8.6298580 8.2715769 7.3206782
8.1765690 8.6195383 7.6757827 7.3363991 8.4814978 8.3629160 7.3031373
8.2414703 8.5296202 7.7512274 7.3867173 8.4497099 8.4435892 7.3495045
8.1927814 8.5523262 7.7439342 7.3534374 8.4029064 8.4471750 7.4299622
8.1942530 8.5623026 7.7797027 7.3246408 8.4329634 8.4263439 7.5152454
8.2968550 8.5233574 7.7029214 7.4333992 8.4089584 8.4503250 7.4850454
8.3591461 8.5914211 7.6069741 7.5193110 8.5236368 8.5011387 7.4004102
8.3284206 8.5415182 7.5693216 7.5530434 8.5121641 8.6228418 7.3607111
8.2686424 8.5145922 7.4422369 7.4856515 8.4378042 8.7257185 7.2024245
8.3196306 8.4361296 7.3689752 7.4583378 8.4371948 8.7002220 7.1344523
8.3251152 8.3957901 7.3328762 7.5085979 8.4912081 8.6046515 7.0486813
8.2386513 8.4163399 7.2738614 7.5533276 8.4494390 8.6437187 7.0074754
8.2892466 8.4822292 7.1646285 7.4658093 8.4077091 8.8077517 6.9919500
8.2128048 8.3972406 7.1668367 7.4279237 8.3047142 8.9314909 7.0412517
8.0837965 8.3314114 7.0742955 7.4089661 8.2676725 8.8898439 7.0951476
8.1094265 8.3148308 6.9678025 7.3500862 8.1940594 8.8769073 7.2624717
8.1106958 8.1878347 7.0562372 7.2821202 8.2251825 8.7991228 7.3912625
8.0006170 8.1065712 7.0645328 7.2567549 8.2665634 8.8243122 7.4132290
7.9908705 7.8835912 7.1777797 7.2220230 8.2818193 8.7514858 7.5828319
8.1021147 7.8272481 7.1636205 7.1914372 8.2361689 8.6645889 7.5360131
8.0399532 7.8202372 7.2505460 7.1120496 8.2311440 8.6124163 7.5642738
8.0152903 7.7983794 7.2672791 7.0568700 8.3252697 8.6021442 7.5992937
8.0421505 7.6910405 7.3596745 7.0008435 8.2788820 8.5536928 7.6876516
8.0803289 7.6716328 7.3769398 7.0606251 8.2758369 8.5399466 7.6837826
8.1582270 7.6442599 7.3968678 7.0406389 8.2697725 8.6220379 7.5782166
8.1050320 7.4438729 7.4394770 7.1243830 8.2867098 8.7870979 7.6970539
8.0531130 7.3448305 7.3410373 7.1532683 8.2614269 8.8140669 7.8688517
8.0800953 7.3542609 7.3683543 7.2137718 8.2129622 8.8012409 7.9482589
7.9943738 7.3595996 7.3772936 7.2875547 8.1495180 8.8198795 7.9296522
7.9068441 7.4407239 7.3110914 7.3867426 8.1586723 8.8506994 7.9065971
7.8803678 7.4492192 7.2316537 7.3106127 8.2160196 8.8561239 8.0334883
7.8665748 7.4087987 7.2649307 7.2269564 8.2147646 8.8214626 8.1098022
7.9318271 7.3981624 7.2701974 7.1917558 8.2261848 8.7417450 8.2423506
7.9847136 7.3328748 7.2846012 7.2398720 8.3199739 8.7216997 8.3216619
8.0010138 7.3713088 7.2632132 7.3622675 8.3688650 8.5840244 8.3964891
7.8812666 7.4705219 7.2570386 7.4036713 8.4027710 8.4764194 8.5275373
7.9273019 7.4388018 7.2786856 7.4596772 8.3647346 8.4281931 8.5446920
7.9414272 7.4453430 7.2485886 7.4641628 8.2948236 8.3371391 8.4989586
8.0554237 7.4646893 7.2932243 7.5027914 8.3468494 8.3674412 8.3640223
8.2245598 7.4765353 7.3141499 7.6266217 8.2321167 8.3168859 8.3084354
8.3251905 7.3739920 7.2586694 7.6816254 8.3289499 8.2139263 8.2363777
8.3517523 7.2950282 7.2039256 7.5851755 8.3568077 8.1574640 8.2486858
8.3399696 7.2717500 7.1979165 7.5129910 8.4037724 8.0947704 8.2251205
8.3483849 7.2493963 7.1630177 7.5516043 8.3587646 7.9414859 8.3381510
8.3123169 7.3289967 7.1765471 7.6117439 8.2236061 7.8799233 8.2749195
8.2953396 7.3025317 7.1779718 7.6494808 8.2267551 8.0266027 8.3506718
8.2585106 7.3236685 7.2412210 7.8396897 8.1962175 7.9669962 8.1879416
8.2436876 7.3341341 7.2955990 7.8385596 8.2631817 7.9272389 8.2273111
8.2266397 7.2603989 7.2597098 7.8049307 8.1945200 7.9647331 8.2004633
8.0598593 7.3524346 7.2209010 7.8343363 8.1120958 8.0462341 8.2205315
8.0442448 7.3087888 7.2869215 7.7475710 8.0359201 8.1019402 8.2629242
7.9932222 7.3396130 7.3192172 7.7334790 8.1208010 8.0513058 8.3664732
7.8209262 7.2215934 7.2909975 7.7587414 8.1435661 8.0789356 8.4659290
7.8215556 7.1667962 7.3135486 7.8361349 8.1204386 8.0733395 8.3896370
7.8396163 7.1282411 7.3216977 7.8908744 8.1899796 7.9641771 8.4036798
7.9093070 7.2086344 7.2908459 7.9039779 8.2970018 8.1189137 8.2805281
7.8359303 7.2613091 7.3067956 7.9265928 8.3539934 8.1996965 8.2203083
7.8351073 7.3331900 7.2422500 7.9127059 8.4092312 8.2270393 8.2832146
7.8469524 7.3358474 7.2500525 7.9117551 8.5311937 8.1517239 8.2282867
7.8255777 7.3599296 7.2466478 7.9513016 8.4938765 8.0668812 8.1883593
7.8691912 7.4313602 7.1873460 7.8660951 8.4268532 8.0955143 8.0721197
7.8601866 7.3997598 7.1528249 7.8395777 8.4076004 8.2026281 8.0068998
7.6859140 7.3377666 7.1037331 7.8146720 8.4114666 8.1467047 7.9858408
7.6553659 7.3595748 7.2219181 7.7597733 8.3118706 8.1498156 8.0222778
7.6656132 7.2661138 7.2937722 7.8461423 8.3588734 8.1070213 8.0921478
7.6775579 7.1467943 7.3498812 7.8023992 8.3746672 8.0266256 8.1929646
7.6325073 7.0139742 7.5719185 7.7401009 8.3309774 7.9615569 8.1081200
7.6773515 6.9382920 7.7992225 7.7174973 8.3382406 7.9956284 8.0503550
7.6801553 6.8741889 7.8658643 7.6038694 8.3106527 8.0589485 7.9178848
7.6338615 6.7625279 7.8346729 7.4597969 8.3527346 7.9728618 7.8141274
7.6143889 6.7667112 7.7285748 7.4760156 8.3541517 8.0162039 7.8000898
7.5987544 6.7607737 7.8244729 7.5068312 8.3469782 7.9774857 7.7548604
7.6239524 6.7297053 7.7588825 7.6401987 8.4051781 8.0136385 7.8920679
7.4905610 6.8588014 7.7586794 7.5977774 8.4000235 7.9013486 7.8947692
7.4003448 6.9645042 7.6463618 7.6117868 8.2520332 7.8762364 7.8848414
7.4640994 7.0134153 7.6928325 7.6634855 8.2473736 7.8164892 7.7241373
7.3896322 7.0630469 7.7171988 7.6199317 8.2263031 7.8078833 7.6861091
7.2322412 7.1048512 7.8493619 7.6186705 8.1806059 7.8180308 7.7751307
7.1637030 7.1472721 7.8772688 7.4944496 8.1043224 7.8257236 7.7866235
7.1216989 7.1479931 7.9735246 7.4160905 8.0928755 7.8815122 7.7921386
7.0123014 7.2342787 8.0631599 7.3498559 8.0641766 7.9832311 7.9563675
7.0258412 7.2592793 8.0839911 7.3444095 8.0646305 8.0276728 7.9673710
7.0069375 7.2663631 8.1387644 7.4068685 8.1409760 7.9369822 7.9614806
6.9741831 7.2617993 8.1937208 7.3084316 8.1181993 7.9679384 7.8367152
6.9976935 7.3197618 8.1475706 7.3599148 8.2653790 8.0290737 7.7658219
6.9777675 7.4624066 8.2136965 7.3635330 8.2464914 8.0852785 7.7779455
6.8643947 7.4958196 8.1147385 7.3429680 8.3264112 8.0030432 7.7794495
6.9361148 7.5802774 8.0577116 7.3255672 8.3536539 8.0148487 7.8439269
7.0147133 7.5593638 7.9441705 7.3011832 8.3225756 8.1564035 7.9044008
7.1344233 7.7337475 7.9741430 7.1561136 8.3098202 8.0998182 7.9733343
7.2047167 7.7420034 7.9281135 7.1571317 8.2559214 8.0977411 8.0702991
7.3030834 7.7121935 7.9142551 7.0769877 8.3353691 8.0878267 8.2238865
7.3719206 7.7873764 7.9137273 7.0733180 8.3757811 8.0771904 8.1351128
7.2862334 7.7530580 7.8944159 7.1002564 8.3734999 8.1289635 8.0468960
7.3043318 7.7128329 7.9194975 7.1658516 8.3333168 8.1798944 8.0740376
7.3026624 7.4901919 7.9183393 7.0743356 8.2994976 8.2386827 8.0545139
7.3689904 7.4895892 7.8937650 7.0712643 8.2719879 8.2931032 8.0753908
7.3853354 7.4711156 8.0354099 7.0375643 8.3991346 8.3437634 8.1619959
7.3573465 7.4239559 8.0562057 7.0509329 8.3937540 8.3663235 8.1255407
7.3772969 7.3253527 7.9709644 6.9449835 8.5680466 8.3327227 8.1853247
7.4507928 7.2597938 7.9938884 6.9016452 8.6355238 8.3125887 8.1319695
7.5850668 7.2882414 8.0235147 6.9740610 8.6172180 8.3414698 8.1913462
7.6293812 7.2342992 8.0885115 6.8935065 8.5953074 8.2954569 8.1350784
7.7370043 7.2391768 8.0851736 6.9381166 8.5300207 8.2588911 8.2338743
7.8688302 7.2144256 8.0538568 7.0075912 8.4548101 8.1455832 8.1202726
7.8963938 7.2778621 8.0103941 6.9537377 8.3069401 7.9685793 8.0675163
7.9280109 7.3528223 7.9398460 6.9633851 8.1712503 7.8701863 8.0758257
7.9009295 7.3823204 7.8885531 6.9915109 8.0655088 7.8499408 8.1993427
7.9499483 7.4328885 7.9232731 7.0523949 8.1065865 7.8614902 8.3184652
7.8558679 7.4721541 7.8770695 7.1693411 8.1589622 7.8588238 8.1961594
7.8155832 7.5105968 7.9164143 7.1821156 8.1523218 7.9449878 8.3006048
7.7937727 7.5977049 7.9128609 7.2187996 8.0900574 7.9002976 8.3344469
7.6319962 7.7007589 7.9554129 7.1955957 8.1806736 7.8369317 8.4192333
7.6043887 7.7470679 7.9940934 7.2030582 8.2290087 7.9213853 8.4454260
7.5834460 7.7391090 8.0017662 7.1800838 8.1722469 7.8954439 8.5262470
7.6344571 7.7116303 7.9986968 7.2123451 8.1824675 7.8155103 8.4026241
7.5855536 7.7879844 7.9488058 7.3611517 8.2165823 7.7799253 8.3346024
7.4521880 7.7959313 7.9388642 7.4235458 8.2233982 7.7727718 8.2295418
7.4272985 7.7815647 7.7630296 7.4218745 8.1352320 7.7413936 7.9464035
7.4084411 7.7934694 7.6359806 7.5917869 8.2592144 7.6887617 7.9209981
7.4769020 7.7721310 7.5268860 7.5820270 8.2350760 7.7207780 7.7829981
7.5454583 7.6709328 7.3694148 7.5990415 8.3279858 7.5741796 7.8599229
7.4945827 7.5897994 7.3879318 7.5865183 8.2428207 7.5862412 7.7393556
7.4703465 7.5796857 7.5206423 7.6712484 8.2834873 7.5945702 7.7429700
7.2734761 7.5914683 7.6082673 7.6982074 8.4300470 7.6354065 7.7222104
7.3028588 7.6726184 7.6758475 7.7585802 8.4431648 7.6117630 7.7020040
7.2852488 7.6554770 7.7520399 7.7269998 8.4529095 7.6102672 7.6807380
7.2993388 7.7098165 7.7510538 7.6779752 8.4896812 7.5947318 7.6376877
7.3050900 7.8043566 7.7078695 7.5610065 8.4517784 7.5208802 7.7132797
7.2746644 7.8077583 7.7445927 7.5244093 8.4142284 7.5156064 7.6655579
7.3509278 7.8307924 7.6243973 7.4566011 8.3447495 7.4403915 7.5578494
7.4031229 7.7786784 7.5297737 7.3843126 8.3813705 7.3865170 7.5223117
7.4398088 7.7325249 7.4564323 7.3537984 8.3442621 7.2152553 7.5978160
7.5126686 7.8123517 7.3247910 7.3072305 8.2083111 7.0983000 7.6975346
7.3820496 7.8475080 7.2177987 7.3336868 8.1733055 6.9545188 7.7750173
7.3548408 7.8717437 7.0646605 7.2923937 8.2428102 6.9501481 7.8144078
7.3359485 7.7604108 7.0371976 7.2889600 8.3336477 6.9358454 7.6993656
7.2700386 7.6509957 7.0496268 7.2523255 8.4743557 7.0311379 7.5989375
7.2053232 7.5903220 7.0632029 7.1417179 8.4911499 7.1183348 7.5127234
7.1897764 7.6429448 7.2383437 7.1511683 8.3926287 7.1541271 7.5237007
7.2113676 7.7111373 7.3613591 7.1111546 8.3558044 7.0712571 7.4843130
7.1820455 7.7027130 7.3947587 7.1468816 8.2131386 7.0470719 7.3912878
7.1443496 7.7441645 7.3556361 7.1739516 8.0457554 7.0628300 7.4072518
7.2288513 7.7953067 7.3098469 7.1989222 7.9222898 7.0808673 7.4933376
7.2739153 7.6315866 7.2172494 7.1752319 7.8864355 6.9798584 7.6339121
7.2255354 7.4837055 7.0530777 7.2239213 7.7724519 7.0253229 7.6595421
7.2377844 7.4041810 7.0092010 7.1569819 7.8600922 6.9966483 7.6532655
7.2619162 7.3974705 6.9135032 7.2740402 7.9682078 7.0054049 7.6502352
7.2721353 7.4780164 7.0284491 7.2719069 8.0866861 7.0161858 7.5557609
7.2358794 7.4756885 7.0955119 7.3821836 8.2164927 7.1265178 7.5194664
7.2993336 7.5044961 7.1502833 7.3450346 8.3638544 7.1155872 7.5420175
7.3793325 7.5578094 7.1184292 7.4815683 8.3571424 7.2551937 7.4028649
7.4185839 7.5455132 7.1337404 7.3914418 8.4446096 7.3458376 7.3866849
7.4390411 7.4706006 7.0683193 7.2649789 8.4184523 7.3101020 7.4075785
7.5238533 7.4426136 7.0058017 7.1426382 8.5580969 7.1701207 7.3589993
7.3982711 7.4195428 7.0032187 7.1408548 8.5190105 7.2086082 7.3696823
7.4356956 7.2986064 6.9701395 7.1486540 8.5601969 7.2169056 7.3205776
7.4053559 7.2241731 6.9211936 7.1894855 8.4871025 7.1950693 7.3785377
7.3172984 7.2260952 6.9085340 7.1398087 8.4544411 7.2020121 7.4660268
7.2701468 7.1896548 7.0103855 7.1663637 8.4099903 7.1766710 7.4969959
7.1793213 7.1745038 7.0753388 7.0880303 8.3609533 7.1998782 7.4240861
7.0241504 7.1556053 7.2542419 6.9634895 8.4021158 7.1739407 7.4165964
7.0129042 7.1785712 7.2196965 6.9266191 8.4325171 7.2324595 7.4020743
6.9635520 7.2331967 7.2599492 6.9821057 8.4405966 7.1952467 7.4111648
6.8802757 7.2057877 7.3206601 6.9459796 8.4174767 7.2997332 7.3981481
6.9840050 7.1720099 7.3180523 6.9852142 8.4387102 7.2941017 7.3501554
6.9751010 7.0953755 7.4151068 7.1005006 8.3879604 7.2980409 7.3599906
6.9144616 7.1184721 7.3890829 7.0856609 8.3627701 7.3973598 7.4078364
6.9809222 7.1716905 7.4797630 7.1146946 8.3562174 7.5140281 7.4730043
6.9488173 7.3172688 7.5938072 7.0163212 8.4685717 7.6077743 7.6075459
6.9940615 7.4412842 7.6323237 7.1567845 8.4745989 7.7223296 7.5690231
7.0723882 7.5262198 7.5922480 7.2473660 8.4939995 7.7230582 7.5713181
7.1283507 7.5083137 7.5240235 7.3265166 8.4231930 7.8230095 7.6762829
7.0878954 7.5438499 7.4934783 7.3363447 8.4934864 7.8307505 7.7209024
7.0059419 7.5517521 7.5115957 7.3791599 8.4890404 7.8261046 7.8256745
6.8716960 7.5840125 7.5661831 7.3961325 8.5290365 7.8366528 7.8742013
6.7880077 7.5664515 7.7132788 7.4320745 8.4095449 7.9368339 7.8350015
6.7470269 7.7232952 7.6793218 7.3416996 8.3562717 7.9467082 7.7628579
6.5735583 7.7548022 7.5381455 7.3199492 8.4249363 7.9756622 7.6311126
6.4827332 7.8266659 7.5192370 7.3231988 8.4308701 8.0498896 7.6614714
6.5128865 7.8555732 7.5676579 7.2659154 8.4346771 8.0623169 7.6877313
6.5211444 7.7967196 7.6548829 7.1887484 8.4809179 8.0566273 7.7084208
6.5402660 7.8588772 7.5753570 7.2114582 8.3875751 8.0193014 7.6375422
6.6148028 7.8726048 7.5032635 7.2085075 8.3636599 7.9617295 7.5558538
6.6544366 7.9541788 7.4883213 7.2004380 8.3205433 7.8172789 7.4321675
6.6968303 7.9946966 7.5351872 6.9836512 8.2293558 7.8244534 7.3628798
6.7727985 8.1263380 7.5309830 7.0215921 8.3034477 7.6153049 7.4673510
6.7800159 8.2006369 7.5713582 7.1177416 8.3807020 7.5648499 7.4403358
6.7943196 8.2897282 7.5358276 7.2371607 8.3757858 7.4136028 7.4064479
6.7687211 8.2862215 7.4884205 7.2899032 8.2403374 7.4325976 7.3573108
6.7429771 8.2889948 7.5471373 7.4535522 8.1874475 7.5237346 7.3054104
6.9689760 8.1661806 7.5721803 7.4799538 8.1525240 7.5348840 7.4663186
7.0404792 8.1748304 7.5474305 7.4285893 8.2477913 7.5967665 7.4655962
7.0988798 8.1905775 7.6863031 7.3807750 8.1291943 7.5830231 7.4739137
7.0746827 8.1798801 7.6758671 7.3264008 8.1174068 7.4877119 7.4271731
7.1419148 8.0985079 7.6668568 7.3122487 8.0712280 7.5775051 7.4298086
7.2268543 8.1219006 7.5251870 7.3593049 8.0976982 7.6491818 7.4208636
7.1912441 8.2475443 7.4844623 7.4160485 8.2558537 7.6946464 7.4752178
7.2538157 8.3117485 7.4301982 7.4951248 8.1699896 7.7283049 7.4922395
7.3350978 8.4438848 7.3790302 7.5780430 8.1813183 7.6005974 7.5318694
7.3478727 8.5913239 7.3942723 7.4982462 8.1717310 7.6370878 7.5774198
7.4846368 8.5786486 7.2694898 7.4570718 8.0789356 7.6722579 7.6349192
7.5419507 8.5014839 7.4578733 7.3763733 7.9952798 7.7030215 7.6390004
7.5539322 8.3201876 7.5904479 7.3301072 7.8354602 7.6907916 7.6387539
7.6472359 8.2867832 7.7363591 7.3389664 7.7104883 7.8131795 7.5652905
7.8000236 8.3066797 7.7881365 7.3036065 7.5950518 7.9963698 7.3258572
7.8231974 8.2626905 7.8675022 7.2098613 7.5181746 8.1275320 7.4015293
7.8175888 8.1390009 7.8338304 7.1233954 7.6003227 8.0638895 7.3707304
7.9327154 8.0569324 7.7147217 7.0042086 7.6057963 7.9881201 7.3053951
7.8705101 7.9362321 7.6248927 7.0270324 7.6226921 7.9448862 7.2855611
7.8170538 7.8689346 7.5284920 7.0955420 7.6083694 8.0065851 7.3126106
7.7346144 7.9001145 7.5007992 7.1356630 7.7079535 8.0564270 7.2624259
7.6153955 7.7837472 7.4268961 7.0852737 7.6613021 8.0316238 7.3478999
7.6095743 7.7211685 7.5295868 7.1023455 7.7178049 8.0303249 7.2162633
7.5121555 7.6167760 7.4316583 7.0442681 7.5812936 8.0518780 7.1699276
7.4784036 7.5871902 7.5030708 7.0270834 7.5324082 8.0875063 7.1628971
7.4927578 7.5317006 7.5357141 7.0398698 7.5001082 8.0819120 7.1596565
7.4371896 7.5201874 7.5345936 7.0532312 7.5230718 8.0731230 7.0896845
7.5189505 7.4402046 7.4963641 6.9594398 7.4940829 8.0302839 7.1171174
7.5212698 7.4043021 7.4885449 6.9399128 7.4508905 8.0091944 7.0677843
7.5000496 7.2368050 7.5122275 6.9702396 7.3349524 8.1587248 7.1265330
7.5603943 7.2470059 7.5633831 6.8780231 7.3159223 8.1650743 7.1698747
7.6621900 7.3178926 7.6306601 6.8777509 7.3961854 8.2000532 7.1454921
7.7130446 7.3922429 7.5848022 6.8580017 7.3934112 8.1057415 7.2406273
7.7706361 7.3356481 7.6716881 6.8965054 7.4048758 8.1059618 7.3239131
7.7290154 7.4218063 7.6745114 6.9933000 7.5633798 8.0274887 7.4515548
7.7099886 7.3287745 7.6117458 7.0523887 7.6856341 8.0182867 7.4535089
7.6144662 7.3069496 7.6569471 7.1824746 7.6442299 8.0434971 7.5515838
7.6125011 7.2563767 7.6851039 7.3142300 7.5835800 8.0391531 7.7134471
7.5191622 7.2340293 7.6451564 7.2564230 7.5773482 8.0311069 7.7461510
7.4537759 7.3266239 7.6770439 7.2258906 7.5829787 7.9741645 7.7452116
7.4973245 7.3738718 7.7290263 7.1537991 7.4718361 8.0517159 7.7322049
7.5629506 7.5187545 7.7909799 7.0109839 7.3747358 7.8456559 7.7229948
7.6306958 7.6390553 7.7107120 6.9973111 7.3251767 7.9641490 7.8364220
7.6994562 7.6664371 7.7266626 6.9947329 7.3276424 7.9540858 7.9003406
7.8330102 7.6553049 7.6951842 6.9582815 7.2637153 8.0736942 7.9797158
7.8789577 7.7060852 7.6676726 6.9366198 7.2842207 7.9333558 8.0881062
7.9517684 7.6687856 7.6143565 6.7980633 7.2322831 7.7970839 8.1082420
7.9806089 7.5982280 7.6244345 6.8355913 7.3009133 7.7631264 8.1999588
7.9407430 7.5474300 7.6916862 6.8801236 7.2997150 7.6638470 8.2158928
7.8992457 7.5113058 7.7273946 6.9731202 7.4022393 7.5361123 8.4011202
7.7211895 7.4272633 7.8593512 7.0162301 7.4778581 7.6196542 8.3280582
7.4930654 7.4848294 7.8673573 7.0485430 7.5934472 7.4268851 8.1971703
7.3921084 7.5872464 7.8268180 6.9420018 7.5467591 7.4638562 7.9957561
7.4137869 7.5195365 7.8571281 6.8401208 7.5422397 7.5019298 7.8190656
7.4422340 7.5322537 7.9120340 6.8906112 7.5431409 7.4886851 7.7566504
7.4779048 7.3779001 7.9060397 6.8628073 7.4339695 7.5042195 7.7193618
7.4390512 7.3273067 7.8921494 6.9899898 7.3043618 7.5662122 7.6956010
7.3771911 7.3254952 7.9738369 7.0839429 7.3661513 7.4597912 7.5725923
7.3577724 7.3229966 7.9344559 7.1458349 7.4381652 7.5296035 7.6176815
7.3783317 7.3339782 7.8879704 7.1930623 7.5793800 7.4733787 7.6432562
7.3337746 7.3199425 7.8313665 7.3091903 7.6612101 7.3794594 7.7632990
7.4958577 7.3603239 7.8112826 7.3242450 7.6213689 7.3384595 7.7366729
7.5101824 7.4205036 7.7784147 7.2695827 7.6344051 7.2223654 7.7226148
7.5445762 7.3796287 7.7992039 7.3116655 7.5849996 7.0846839 7.7836790
7.4079480 7.4036288 7.7479205 7.2684240 7.5170488 6.9480758 7.8258076
7.2849035 7.4961867 7.7166510 7.3542519 7.5172772 6.9350028 7.7741876
7.2736611 7.7099319 7.6083789 7.2709179 7.4426870 6.8411889 7.8098083
7.2502198 7.6857839 7.5484524 7.1942072 7.4115548 6.8315344 7.7548332
7.2034240 7.7990298 7.4068055 7.1533155 7.3936205 6.7700238 7.7700934
7.2595644 7.9609690 7.4718618 7.1142983 7.3464408 6.8304219 7.8745923
7.1957645 8.0114202 7.4644022 7.2174029 7.3493428 6.9144287 7.7456717
7.2089758 8.0369062 7.5409584 7.3503366 7.2967091 7.0152702 7.7874851
7.3069634 8.0270004 7.5954223 7.3709493 7.2858362 7.0513220 7.8356104
7.3447366 8.1406441 7.5314951 7.3491321 7.1953793 7.1005898 7.9730663
7.2777176 8.1498871 7.5044594 7.4022660 7.2471805 7.0998654 8.1273394
7.3056741 8.3361568 7.5617199 7.4665227 7.2265100 7.2425756 8.2130251
7.4031034 8.3909988 7.4782887 7.3958254 7.2103758 7.3469243 8.1059866
7.4274349 8.4438648 7.4891653 7.3620262 7.1180029 7.4159231 8.0775099
7.3198347 8.4325104 7.3937635 7.2211208 7.0559139 7.4242096 7.9493718
7.4045701 8.4563446 7.4070315 7.0605197 7.1766720 7.3255825 7.8829041
7.4136481 8.3532476 7.3455358 6.9691172 7.2991900 7.3088608 7.7899885
7.3893027 8.3383331 7.4287605 6.8530264 7.2701774 7.1983829 7.7476850
7.3778043 8.2860699 7.4247866 6.7637520 7.2490854 7.1872931 7.8626032
7.3236570 8.2644844 7.4522147 6.7068462 7.2570949 7.2371573 7.9255939
7.2770958 8.2462187 7.4980884 6.6979237 7.3910532 7.1277843 8.0121679
7.3114257 8.1534567 7.5250378 6.7846885 7.4135242 7.1943092 8.0255518
7.3610048 8.1524506 7.4640608 6.7762561 7.3786626 7.1910987 8.0074492
7.3440361 8.1086988 7.4191108 6.7627845 7.3445439 7.3396583 8.0146923
7.3880239 8.0368404 7.3811045 6.7144732 7.2745228 7.2536912 8.0595608
7.3570666 8.0084133 7.4145036 6.5987821 7.2422771 7.0403299 7.9332814
7.4026594 8.0217409 7.4352283 6.6233826 7.2071013 7.0612540 7.8226719
7.4835091 7.9810452 7.4269142 6.6546574 7.3094583 7.0441256 7.9069071
7.4097738 7.9942760 7.3871355 6.5998883 7.2835169 6.9442139 7.9759049
7.3363147 7.9992180 7.3778939 6.6501203 7.4190421 6.9446769 8.1013403
7.3222790 7.9968162 7.5695810 6.6937580 7.4089489 6.8542857 8.0883160
7.2526093 7.9083791 7.6725979 6.6620598 7.3060513 6.9047084 8.0831156
7.2340899 7.8685308 7.7072334 6.6295133 7.2981548 6.9242520 8.0488138
7.1833978 7.9491935 7.6454115 6.6653428 7.2098932 6.9816318 8.0349770
7.1635375 7.8462934 7.5654197 6.6446218 7.1068726 7.0469341 8.1551313
7.0906391 7.7986970 7.5498166 6.5992136 7.1258726 6.9733968 8.1974688
7.1771345 7.6176109 7.5868039 6.5031099 7.1916981 7.0334349 8.2239866
7.1990690 7.5121346 7.5948682 6.4575601 7.1991763 7.0023727 8.2666779
7.2119489 7.4382882 7.6347661 6.2626300 7.2791524 6.9909329 8.2355328
7.2333970 7.4598265 7.6412768 6.2620482 7.3253479 7.0268688 8.2491598
7.1331239 7.5705061 7.5664353 6.3228502 7.2479305 6.9718289 8.1841497
7.2334213 7.5728664 7.6524625 6.4506445 7.1961246 6.9451160 8.1722927
7.2109699 7.7110796 7.6934423 6.4607501 7.1349654 6.9371867 8.0726109
7.1945219 7.8649387 7.7153883 6.4160104 7.3097553 6.9295964 8.0406389
7.2387590 7.8944354 7.7642932 6.4183850 7.2668738 6.9618587 7.9327254
7.1452808 7.8364921 7.8290529 6.4458895 7.2938323 6.8153996 7.8980765
7.0564294 7.8433681 7.8629379 6.5721035 7.3827739 6.8499918 7.8392572
7.0559931 7.8287239 7.7982869 6.4761171 7.5947838 6.9160113 7.8274012
6.9895754 7.7938943 7.8276196 6.4227338 7.6209712 6.9956865 7.7902904
7.2156234 7.8607025 7.7767510 6.3279653 7.6859269 6.9852481 7.8509169
7.2836070 7.8257804 7.6921444 6.2633629 7.7373934 7.0042062 7.8596220
7.3835273 7.7641563 7.6208696 6.2362661 7.6758718 7.0417919 7.9049106
7.3742399 7.7616401 7.6001902 6.1672988 7.6291242 7.0866065 7.9686389
7.3035755 7.9001889 7.5698285 6.2926054 7.5843816 7.1794033 7.9929776
7.2418890 7.9836202 7.4246817 6.3354383 7.4242735 7.1121030 7.9338965
7.2340226 8.0523443 7.3598480 6.3612666 7.4501777 7.0902920 7.9257150
7.2642241 8.0271282 7.2587876 6.3526750 7.4295588 7.1444044 7.7862749
7.2945924 8.1313944 7.1346736 6.3738990 7.4154124 7.1462822 7.7454381
7.2339692 8.1235657 7.2680540 6.4226027 7.4786153 7.1358576 7.7840157
7.1316457 7.9837995 7.1999049 6.4881101 7.6068373 7.1888199 7.7512565
7.1899424 8.1162567 7.2927599 6.5426211 7.6376505 7.1326404 7.6847286
7.1532679 8.1808071 7.4665523 6.6715436 7.7387252 7.2353234 7.6243114
7.2138586 8.1862974 7.5808115 6.6899896 7.7546611 7.2590981 7.5880470
7.1568494 8.1811752 7.6701460 6.7155476 7.6651454 7.2366452 7.5731001
7.1257386 8.1301699 7.7100420 6.6502538 7.5944710 7.1591134 7.5389633
7.0865273 8.0393343 7.6755018 6.6010737 7.5683804 7.0064344 7.4930177
7.0162106 8.0352068 7.6553807 6.5148325 7.5478539 7.0341167 7.4852328
7.0550437 8.0471315 7.5681043 6.5688429 7.6258802 7.0418520 7.4765868
6.9690886 8.0237131 7.4424291 6.5864091 7.4839821 7.1190619 7.4602256
6.9817295 8.0795918 7.4819455 6.6119728 7.4050093 7.1052566 7.4919577
7.1157298 8.0420752 7.5029240 6.5819893 7.5011072 7.2249289 7.4216061
7.2040730 7.9749360 7.3836546 6.6449971 7.5056057 7.2536860 7.3586674
7.2056465 7.7886267 7.3713646 6.7454839 7.4354506 7.2844701 7.4839840
7.2408023 7.7730021 7.3761110 6.9177504 7.3088326 7.3127232 7.6013207
7.3202496 7.7890811 7.3995395 7.0223203 7.2468371 7.3330655 7.6615143
7.3780074 7.8097911 7.2878594 7.0655894 7.1655087 7.3881474 7.6884251
7.4158859 7.8285618 7.3073449 7.0956135 7.0002923 7.3928447 7.7765694
7.5565519 7.8967571 7.2661138 7.0932631 7.0168123 7.3478074 7.7105522
7.6971593 7.9391580 7.3555779 7.1698213 7.0242310 7.1815782 7.6757784
7.6555157 7.9188561 7.3107901 7.1581001 7.1205301 7.1143441 7.7037382
7.7563491 7.9734101 7.4193950 7.2127037 7.1519780 7.3085055 7.5523877
7.8107386 7.8870163 7.5729222 7.2548790 7.1282058 7.2983112 7.4386811
7.8733182 7.8614726 7.5583487 7.1910877 7.1356606 7.3476992 7.5208783
7.8212066 7.7608562 7.5842710 7.1553726 7.2315083 7.3065119 7.4118671
7.7480798 7.7707391 7.5526257 7.1416082 7.3172112 7.4475484 7.3900952
7.7354546 7.8672671 7.5789185 7.1439009 7.4712563 7.4153962 7.4697738
7.6809530 7.8418140 7.6997166 7.0941892 7.7077837 7.4597263 7.4502678
7.7251844 7.8265700 7.6858058 7.0954485 7.9122181 7.4282093 7.4827604
7.7499533 7.8333039 7.7670789 7.1446486 7.8894076 7.4250612 7.4585581
7.8314161 7.7315946 7.6392322 7.1733117 7.8327312 7.4926038 7.3993711
7.8322406 7.7761321 7.6946821 7.1920781 7.7658358 7.4596381 7.5067410
7.8015761 7.7446952 7.6009407 7.1652298 7.8018899 7.5234761 7.4383521
7.8485327 7.6526070 7.6851344 7.2349949 7.7673097 7.6422791 7.3316355
7.8506818 7.6694679 7.6731343 7.1892633 7.7162371 7.6679387 7.2043691
7.9271259 7.6334434 7.7116389 7.1569247 7.6795316 7.7459383 7.1774263
8.0564775 7.6443238 7.6749616 7.0937147 7.7553082 7.6869297 7.2826195
8.2021265 7.6770201 7.6286502 7.0625153 7.7992411 7.6604519 7.4007888
8.2150555 7.6129951 7.5313625 6.8875146 7.7527905 7.7346377 7.3588953
8.2237072 7.5400252 7.5414381 6.8736944 7.6341619 7.8384080 7.4055877
8.1499348 7.5462451 7.5107756 6.8806629 7.6002207 7.8651056 7.3319693
8.1152897 7.6074514 7.5860920 6.9086795 7.5134058 7.8008695 7.3428397
8.1573420 7.6729088 7.4293075 6.8944120 7.5248647 7.6784997 7.2283497
8.1449795 7.8276310 7.4122233 6.8907661 7.5242209 7.6308045 7.1950784
8.1062117 7.8854289 7.4308906 6.8877382 7.5723310 7.6210175 7.2821388
8.0556927 7.9034023 7.5047073 6.8371205 7.6658506 7.5644569 7.4784555
8.0720959 7.9523549 7.3716245 6.9204230 7.8031769 7.4849191 7.5469446
8.1272621 8.0519371 7.2996969 6.9457178 7.9317150 7.4545550 7.6857195
8.0838480 8.0494127 7.2541156 7.1061816 7.8206396 7.3794928 7.6585512
8.2004833 7.9869046 7.3447514 7.1602602 7.7915201 7.4039488 7.5879159
8.1960878 7.9912076 7.5244150 7.1890597 7.8464184 7.4478269 7.5779185
8.1948233 8.0471411 7.6704383 7.1641068 7.7977405 7.4432158 7.5580678
8.2261009 8.0805502 7.6304421 7.0472608 7.7568541 7.4486942 7.5222640
8.2414875 8.0599566 7.7183590 6.9403558 7.7258778 7.3973441 7.4831982
8.1449337 8.1111517 7.6349492 6.8689594 7.6841440 7.4579663 7.6601553
8.0971012 8.1227913 7.6520948 6.8993030 7.7189479 7.4342551 7.6282759
8.0576220 8.1418896 7.7356157 6.8369598 7.7182212 7.4503908 7.5994987
8.0142660 8.0908432 7.7478991 6.8088722 7.7904353 7.4696827 7.5383639
7.9865136 8.1836777 7.8550100 6.8046761 7.8187456 7.4126058 7.4391451
7.8796954 8.1985922 7.8846526 6.7431622 7.9483056 7.5354452 7.3950768
7.7873087 8.1980925 7.8053756 6.7751570 8.0729694 7.4433441 7.3687439
7.7494493 8.2063141 7.7506757 6.6580715 8.1606045 7.3866115 7.2667489
7.8039303 8.1858616 7.7576070 6.5981770 8.1954603 7.2830634 7.2388911
7.7300992 8.2101297 7.6888728 6.5744753 8.0916262 7.2699180 7.2429438
7.8693123 8.0872726 7.7353377 6.4874630 8.1031990 7.1955395 7.3736057
7.7827225 7.9958134 7.7227988 6.5197592 8.1219349 7.0974574 7.3226042
7.8096156 8.0171776 7.6971812 6.5755873 8.1845179 7.1205182 7.3217607
7.8293071 7.9901695 7.7470808 6.6168413 8.1450348 7.0547185 7.3270097
7.8597565 8.0665321 7.7673178 6.6249413 8.0868549 6.8852668 7.3365431
7.9745865 7.9599419 7.7337456 6.7155213 7.8910551 6.9006495 7.2535243
7.9818020 7.9147553 7.7155180 6.6345706 7.8949862 6.9267039 7.2232647
8.1049490 7.7759805 7.7382846 6.6620331 7.9283071 6.8986392 7.2459135
8.1586990 7.7500939 7.8023968 6.5777621 7.9033504 6.9828949 7.1321731
8.1438437 7.7625194 7.9252324 6.4709234 7.9201412 6.9950981 7.0009995
8.1935349 7.8391080 8.0551414 6.4878664 7.9229960 7.1420159 6.9837627
8.2639027 7.8439846 8.0052757 6.4914026 7.9473724 7.1374993 6.9574103
8.2316942 7.8173704 8.0065575 6.6231823 7.8414531 7.2229891 7.0136952
8.2459354 7.8002825 7.9073219 6.6874156 7.8760157 7.1103778 7.0497060
8.2515697 7.7224460 7.8475723 6.7310357 7.7174368 7.0800743 7.1554790
8.3296328 7.7673435 7.8832278 6.6148458 7.7266297 7.1927905 7.1295266
8.4881468 7.7787414 7.7919502 6.7106714 7.6926923 7.2094855 7.0640244
8.5215969 7.8317499 7.6123695 6.7727642 7.6821365 7.0928407 7.2573667
8.6089420 7.8842850 7.4429097 6.7949982 7.6854639 6.9760857 7.3380399
8.6792345 7.7689085 7.3076954 6.9565110 7.7841911 6.9421124 7.3533087
8.7984581 7.8087816 7.2773795 7.0269012 7.8383875 6.9959846 7.3044634
8.9802284 7.7694645 7.2629585 7.1238303 7.7999892 7.0405750 7.2959061
8.8952379 7.7856998 7.2533932 7.2190576 7.7775240 6.9457207 7.3409934
8.9928570 7.7107449 7.1537719 7.1636167 7.7891235 6.8637671 7.4084287
9.0292358 7.7054605 7.1239748 7.0828009 7.8198824 6.7827020 7.4094462
9.0543709 7.7231979 7.0091529 7.0248537 7.7631822 6.7948499 7.3525672
9.0443535 7.5973320 6.8898973 6.9905562 7.7400837 6.7106218 7.2572613
9.0448971 7.6124148 6.6445627 6.8250971 7.7629371 6.7475491 7.2581410
9.1637888 7.5014825 6.6636305 6.7745609 7.9029140 6.7430739 7.3005662
9.2069302 7.4592886 6.7016015 6.7806749 8.0849667 6.6749625 7.3289747
9.1288013 7.4173784 6.7512355 6.7570300 8.0910378 6.5691519 7.3819504
9.1792870 7.4241018 6.9688702 6.8082042 8.1531162 6.4961576 7.4683990
9.0219402 7.5120502 6.9129539 6.8762579 8.1579771 6.3767014 7.5275722
9.0529346 7.4986625 6.8818521 6.9067082 8.1825380 6.3962975 7.5031133
9.0084553 7.5205197 6.9649124 6.9018350 8.1826563 6.3954945 7.4462628
8.9296064 7.5647254 6.8153815 6.9250407 8.0231724 6.3475909 7.4062710
8.9639072 7.6207170 6.8674994 6.8899083 7.9776936 6.2341790 7.4023809
8.9103222 7.5067892 6.9019022 6.8231587 7.9132462 6.3799672 7.3627734
8.9383297 7.5195775 6.9307261 6.8278804 7.8779278 6.3343115 7.4695911
8.7719641 7.6006927 6.8712602 7.0485282 7.8945918 6.2823730 7.5391250
8.6225281 7.6198845 6.9003410 7.0229545 7.9338660 6.2625060 7.5048275
8.6293058 7.6497869 7.1612668 6.8467298 7.9264278 6.2660565 7.4994612
8.5286913 7.6346173 7.3872867 6.7643290 8.0221939 6.3440409 7.5980797
8.4670057 7.6587572 7.5117183 6.6878247 8.1194229 6.3023400 7.5246859
8.4705124 7.5818787 7.6711264 6.5197487 8.1143913 6.3027382 7.5646601
8.4858284 7.5157714 7.6413193 6.4778118 8.0791426 6.2280846 7.7431931
8.4740782 7.5657115 7.6659794 6.3880076 8.1105223 6.1331663 7.7963428
8.5174932 7.5666070 7.5087056 6.5207586 8.3186417 6.1144323 7.7820148
8.5486240 7.4720154 7.4885359 6.5183578 8.3733187 6.0966592 7.7252045
8.5305386 7.3475022 7.3995643 6.6540885 8.3760386 6.0728765 7.5961046
8.5035658 7.3791399 7.4086890 6.6876140 8.3217144 6.0385761 7.6932125
8.5632992 7.3883200 7.4730096 6.6255803 8.3137331 6.0980968 7.5872893
8.5975790 7.3835187 7.3874841 6.5419445 8.2033319 6.1286869 7.6495838
8.7218056 7.4428596 7.4222507 6.6211820 8.1731644 6.1966453 7.6981573
8.7699652 7.5278912 7.5451336 6.6441545 8.0602493 6.1357985 7.8084397
8.8107376 7.7047286 7.6326056 6.6431022 7.9007607 6.0948124 7.9192395
8.8599243 7.7203584 7.6505113 6.7000651 7.8390350 6.1929364 7.9199014
8.9524717 7.8157001 7.6323133 6.7541275 7.7655563 6.2052360 7.9340076
8.9477749 7.9104633 7.5808578 6.6620593 7.8081331 6.2295380 7.8149009
8.8488607 7.8312159 7.5573049 6.7213597 7.7874923 6.2909012 7.8513813
8.8338852 7.8586073 7.5004840 6.7099557 7.8169923 6.3395534 7.7315412
8.7520990 7.8630323 7.3903155 6.7429399 7.8705897 6.3621087 7.6075530
8.8795862 7.7617335 7.3277974 6.6768484 7.9587536 6.4588609 7.5993595
8.8199396 7.8750515 7.3008642 6.5364685 7.9770656 6.5234003 7.6092825
8.8315868 7.9194045 7.2958093 6.5306821 7.9370375 6.6239605 7.5394301
8.7644024 8.0398874 7.3901334 6.5384965 7.8678370 6.7747526 7.4965701
8.8218575 8.0950890 7.4073014 6.5720763 7.9683213 6.8395276 7.5598040
8.8031435 8.1765747 7.3571401 6.6513414 8.0130539 6.8922153 7.6294947
8.8965168 8.2431107 7.2483001 6.6186290 8.0426970 6.9040208 7.6980801
8.8116064 8.2140160 7.1284709 6.6636910 7.9960837 6.9631734 7.6015677
8.8946018 8.2891760 7.0178542 6.6223559 7.9464502 6.9418535 7.5856314
8.7818241 8.2362614 6.9746308 6.5985484 7.9733186 6.9596300 7.5872812
8.7356558 8.2073641 7.1417174 6.6481261 7.9637733 6.9722762 7.5388360
8.7410202 8.2616539 7.1295753 6.6973348 7.9399829 7.0143499 7.4688373
8.7944393 8.3406153 7.2111197 6.7519941 7.9509912 7.1237926 7.5044999
8.7367764 8.3013239 7.2466445 6.8031316 7.9916525 7.3588219 7.3890085
8.6823912 8.4390192 7.2006655 6.8794994 8.0274153 7.4366817 7.5587397
8.7603035 8.5625887 7.1978784 6.9727316 8.1756306 7.4691262 7.4717021
8.8268394 8.6397696 7.1502991 6.9829450 8.2806568 7.6075740 7.3852358
8.8478327 8.6699810 7.1253490 6.9437084 8.3532896 7.6160703 7.4382153
8.7994213 8.6687174 7.1421328 6.8173079 8.4167452 7.4981899 7.4031625
8.8970518 8.6459589 7.2005653 6.7265410 8.4186182 7.3651438 7.4132061
8.8474092 8.5370283 7.2377849 6.6414428 8.4818096 7.2411036 7.4253316
8.8795776 8.3980503 7.2949653 6.5846057 8.4936380 7.1325779 7.3280897
8.8277225 8.2804785 7.3096776 6.5902152 8.4243116 6.9574127 7.5586567
8.7685318 8.2128735 7.2730470 6.4863367 8.4651918 6.9072380 7.6621084
8.7589521 8.1276245 7.2764835 6.4159102 8.4301386 6.9614401 7.8208461
8.7341347 8.0551815 7.2008238 6.3536763 8.4746370 6.9253964 7.9176011
8.7581654 8.0251169 7.1424346 6.4537606 8.4600401 6.8235812 7.9522119
8.7988100 7.9823203 7.1185212 6.4012427 8.5772333 6.8492980 7.9361391
8.8716898 7.9716911 7.1230669 6.4584517 8.5932426 6.8441153 7.9947963
8.8340721 7.9123397 7.1055918 6.4713087 8.5720987 6.8992467 7.8866024
8.9094973 7.8249378 7.0661392 6.3980718 8.6220398 6.8991227 7.8344541
8.8909931 7.7690015 7.1448998 6.2287893 8.4725132 6.9168444 7.9313617
8.8413515 7.8156753 7.1799192 6.2831831 8.4513826 6.9530110 7.8729630
8.8338165 7.7367959 7.2225256 6.2964725 8.3952656 6.9564085 7.9115105
8.8592367 7.6721840 7.1586599 6.2122378 8.3473473 7.0305243 7.9317608
8.7825804 7.6714392 7.1731863 6.0337858 8.2194605 7.1133790 7.8627658
8.7860308 7.7183266 7.1911354 5.9770741 8.0013189 7.1446018 7.8136559
8.8372211 7.7533183 7.1671209 6.0100517 7.9082584 7.0786386 7.9051471
8.8943472 7.8258476 7.1648688 5.9968352 7.8379297 7.0676427 7.9493685
8.7930231 7.9082956 7.1108594 6.0844378 7.8400278 7.0118351 8.0298576
8.7377834 7.8905478 7.1196437 6.1298027 7.8199944 7.0023541 8.0257435
8.7839594 7.8016186 7.1454835 6.1749387 7.8669095 6.9878111 7.9738336
8.8839273 7.7777014 7.2109656 6.1986728 7.9119015 7.0740981 7.8391809
8.8529329 7.6964345 7.2940564 6.1369424 7.8947172 7.1601677 7.7290263
8.8089275 7.6241302 7.4742966 6.0242577 7.8448973 7.1363225 7.7950010
8.7991581 7.7330055 7.5667424 5.9502192 7.8214517 7.0530167 7.7437415
8.8829041 7.6982317 7.5630021 5.8973470 7.7282658 6.9891925 7.8527288
8.9034891 7.6043024 7.5219903 5.9197030 7.6477332 7.0229125 7.9000564
8.8971691 7.6247625 7.4859080 5.8291826 7.7213449 7.0802350 7.9129562
8.8286457 7.6222959 7.3123817 5.7996302 7.7875862 7.1140404 7.9836454
8.8293209 7.5987368 7.2727103 5.8053985 7.8749208 7.1865549 8.0163584
8.8166504 7.5355802 7.1778007 5.8363442 7.9415317 7.1381211 8.0713806
8.8011646 7.4602852 7.1126008 5.8829842 8.0224800 7.2814388 8.0341339
8.7361784 7.4357629 7.0381298 5.9891033 8.1044827 7.4031591 8.0612564
8.7348871 7.5774064 7.0331540 6.0406084 8.1940908 7.5728288 8.0978041
8.7350340 7.6080561 6.9366059 6.0093465 8.2123299 7.5092826 8.0285988
8.8224163 7.5109701 7.0693374 6.0191650 8.2140093 7.5318217 7.9457426
8.8110294 7.4275899 7.2627640 5.9216995 8.1761904 7.4446731 8.0228710
8.8453360 7.4612899 7.2246466 6.0015578 8.1644926 7.5134125 8.0132198
8.8762140 7.4078469 7.2763953 6.0220451 8.1108313 7.4778581 7.9594841
8.8527403 7.4886518 7.4123735 6.0088429 8.0515938 7.5711198 8.0088625
8.8513079 7.5815120 7.4517360 6.0197220 7.9270182 7.7014298 7.9731379
8.7686234 7.6262999 7.3366179 6.0648251 7.8680873 7.8012829 8.0819035
8.8494406 7.6803341 7.1865015 5.9546404 7.9353838 7.8586478 8.1021147
8.8556442 7.7598972 7.2070489 5.9628611 7.9509239 7.9395056 8.1648293
8.8424463 7.7763519 7.1281834 5.9763160 7.8742180 8.0057392 8.2322979
8.7693844 7.7934985 7.1409540 5.9039035 7.8356533 8.0752678 8.3057356
8.7490730 7.7899184 7.1546435 5.9871178 7.8378563 8.0522623 8.2541685
8.7070646 7.9197493 7.1816831 6.0546751 7.9641390 8.0279112 8.1565914
8.6368198 7.9272308 7.1924582 6.2025733 8.0365400 8.0271587 8.1850767
8.5956917 8.0039158 7.2002311 6.2947030 8.0237522 7.9507475 8.2898340
8.3854399 7.9352160 7.2358952 6.3173242 8.0628424 7.9345965 8.3367682
8.5447502 7.9767313 7.2846317 6.3583574 8.1537199 7.9461374 8.4050751
8.5323696 7.8949542 7.2804708 6.3487210 7.9807096 7.9860482 8.2465887
8.5937395 7.8727989 7.4140382 6.2273650 7.9003491 7.9469719 8.2632694
8.6443844 7.8505487 7.4763141 6.1089983 7.6982822 7.8327508 8.2879171
8.6937075 7.7903514 7.4220700 6.1614966 7.5897231 7.8635511 8.3909712
8.7248507 7.6967287 7.4534559 6.2139254 7.4867897 7.9247270 8.4139719
8.7921600 7.7525873 7.3920264 6.2237067 7.4616685 8.0226126 8.4877024
8.7851105 7.8066750 7.3818264 6.2332969 7.3476958 7.9915280 8.4662228
8.8510180 7.7830477 7.4453239 6.2129064 7.3325176 8.0511675 8.5165815
8.7220945 7.9406376 7.3651652 6.1980181 7.4703350 8.0467176 8.4912653
8.7136011 7.8998184 7.2077551 6.1228008 7.3953371 8.2261686 8.5069170
8.6041622 7.8290429 7.2078023 6.0768085 7.3656621 8.1980200 8.4980965
8.4795265 7.7903137 7.2554150 6.1033945 7.4107208 8.1910915 8.4533987
8.3918085 7.9531326 7.3269272 6.0046120 7.5320854 8.1568289 8.4748154
8.3180065 7.9381361 7.3567147 5.8902187 7.5969634 8.0613565 8.4771051
8.2033243 8.0652227 7.3730221 5.9282045 7.6832852 7.8867126 8.5447407
8.1484871 8.0566778 7.3819609 5.8296061 7.7032108 7.6737089 8.6295729
8.1074200 7.9137101 7.4276557 5.8124123 7.7883925 7.5707169 8.6440144
8.1484451 7.8271270 7.2949386 5.8112931 7.7946877 7.4005570 8.6072025
8.1029310 7.8198118 7.2611341 5.8960161 7.7902327 7.4590168 8.6120005
8.1432371 7.7914886 7.2094684 5.7777643 7.7116380 7.4846029 8.6882000
8.1523981 7.7986341 7.2859354 5.8148952 7.7615409 7.5082092 8.6541719
8.2023087 7.8185868 7.3352408 5.7984014 7.6774468 7.4639077 8.5337057
8.2744389 7.7962346 7.3709712 5.8754644 7.6852269 7.5709367 8.6112099
8.3505878 7.7986970 7.3505030 5.8624649 7.7099600 7.5589643 8.4685545
8.1933994 7.8020492 7.3122048 5.9586725 7.7716565 7.5365925 8.4204779
8.1052227 7.8336401 7.2449589 5.9910879 7.8080435 7.5029526 8.2908039
8.0638704 7.7659121 7.1568799 5.7942615 7.8036327 7.5559897 8.2295074
8.0284901 7.7133498 7.1566873 5.6349301 7.7878513 7.5232353 8.0047131
7.9770088 7.7572651 7.2046971 5.5838075 7.7419333 7.4344144 7.9776092
7.9251032 7.7903299 7.1246266 5.6089087 7.7313213 7.3818951 7.9403110
7.8414159 7.6857238 7.2071514 5.6827950 7.7542529 7.3548903 7.9404178
7.9421029 7.5887389 7.1962910 5.7664390 7.7703085 7.2417226 7.9597168
8.0167809 7.5414662 7.3533669 5.8808780 7.6578465 7.2110038 7.9217052
8.0780449 7.6676674 7.2915082 5.8929553 7.5882702 7.1502347 7.8356619
8.1088858 7.5820088 7.3552279 5.7805109 7.5478110 7.2987385 7.8310866
8.0597849 7.6266198 7.3497391 5.6485548 7.5764790 7.3176479 7.7989607
8.0316877 7.5359702 7.3128147 5.5813708 7.6263595 7.3846684 7.8737655
8.0166645 7.4248300 7.2775607 5.4974136 7.6818242 7.3376355 7.7835407
7.8272510 7.3563676 7.3118882 5.3854623 7.7225361 7.4607315 7.7438526
7.6652369 7.3446856 7.4360447 5.3202419 7.8802433 7.5656285 7.6634927
7.7007079 7.2955451 7.4785433 5.2559090 7.9922690 7.5942335 7.6345654
7.6202345 7.3268948 7.5405483 5.2603326 8.0815153 7.6840000 7.6731677
7.5823011 7.4612894 7.5756025 5.2848845 8.1505842 7.6501799 7.6181955
7.5570884 7.5328770 7.5123086 5.2487812 8.2452192 7.6823759 7.5401793
7.5458736 7.5881062 7.5241256 5.2610583 8.3110008 7.6181684 7.4464650
7.4994755 7.6583657 7.4057345 5.3090949 8.3331814 7.6738148 7.3839312
7.5118613 7.6533909 7.2921610 5.3570743 8.2920141 7.7680197 7.3316445
7.6801639 7.6325984 7.2572765 5.3225775 8.2800598 7.7423391 7.3676720
7.6660085 7.5028267 7.2648797 5.3652287 8.2927294 7.8583984 7.3466873
7.8570738 7.5431194 7.2457290 5.4351978 8.2474871 7.7611923 7.4141135
7.9329734 7.4633675 7.3115349 5.4027267 8.3049469 7.7369900 7.4947543
7.9246898 7.4754915 7.2662134 5.3832746 8.2848387 7.6618657 7.4767542
8.0424757 7.5401864 7.3641768 5.3563294 8.2600260 7.7000914 7.4657454
8.0435419 7.6913791 7.3442478 5.4409642 8.3490248 7.7639761 7.4423275
8.0047855 7.7379360 7.4514995 5.5380669 8.4118872 7.7476635 7.4128222
7.9277339 7.7424502 7.4785500 5.4004240 8.4098330 7.7662873 7.3403273
7.9357038 7.8954196 7.3485241 5.5381088 8.5131083 7.8437986 7.2803597
7.8161206 8.0122252 7.2238159 5.5307169 8.5099068 7.8141189 7.1867647
7.7959185 8.0862713 7.2857504 5.5817804 8.4773626 7.8203406 7.2443252
7.8124919 8.0347986 7.3969178 5.5474377 8.5374374 7.7789235 7.2128968
7.7364445 7.9601455 7.5495586 5.5138617 8.5778379 7.6090097 7.2825227
7.6575274 7.8968396 7.5775771 5.4621048 8.6226721 7.5250182 7.4586587
7.7027278 7.8852987 7.6651750 5.4956789 8.5674162 7.5659614 7.5908370
7.6859365 7.7625942 7.7499843 5.5210261 8.5283241 7.6906767 7.6877456
7.6924319 7.8207712 7.8035994 5.5008969 8.4935551 7.7287931 7.6315598
7.6319404 7.8757300 7.7510986 5.4215417 8.4871416 7.8514323 7.6654582
7.6748037 7.8880835 7.7292213 5.3524446 8.4906902 7.9409037 7.6603055
7.6283317 7.9867196 7.6635051 5.4780822 8.4712858 7.9227738 7.6771321
7.5864630 8.0535173 7.4982476 5.4156971 8.3514071 7.9073987 7.7535710
7.4591122 8.1985464 7.4091430 5.2851124 8.2762976 7.9244189 7.8183193
7.4785132 8.3528280 7.4332671 5.2825232 8.3404818 7.8798966 8.0041552
7.6981940 8.4085226 7.3270097 5.1472530 8.4688787 7.9144874 8.0180407
7.5807719 8.4220648 7.3936987 4.9956913 8.7103090 7.8569560 7.9685645
7.5547185 8.3940420 7.3531952 4.9475851 8.7728701 7.8037829 8.0889549
7.4588652 8.4422531 7.2829208 4.9690032 8.8268023 7.6970649 8.1827908
7.3520613 8.3490963 7.2524419 5.0445328 8.8816843 7.5751233 8.2825356
7.2867203 8.4103689 7.2095976 5.1234946 8.8735437 7.5193038 8.2240372
7.3694797 8.4545002 7.2224717 5.2200875 9.0221930 7.4334736 8.1432762
7.3864255 8.5694284 7.3454986 5.2117701 9.0390806 7.4813271 8.0795889
7.3216801 8.7307749 7.3273187 5.2067933 8.8029404 7.5204720 8.0104055
7.3407884 8.7755470 7.3962154 5.2501650 8.7147131 7.5121932 7.9262519
7.3393946 8.7772570 7.2689166 5.2090254 8.6842651 7.5505805 7.8884573
7.4920878 8.6043730 7.1795607 5.2914414 8.5720701 7.6353540 7.8192916
7.5839243 8.5513449 7.1205873 5.3114395 8.5149727 7.7623224 7.7675996
7.5996475 8.4597712 7.2327986 5.2905130 8.5087242 7.7858920 7.5657964
7.5863557 8.4562702 7.2560282 5.3070121 8.5046225 7.7679605 7.6130385
7.5763888 8.3563414 7.2634268 5.2983871 8.4793015 7.9143620 7.6216049
7.5136213 8.3772993 7.2925277 5.1749172 8.4750957 7.8904271 7.6410184
7.4465528 8.3905859 7.3236313 5.0713792 8.4391651 7.8524818 7.6088395
7.4925828 8.3647614 7.3344154 5.1309557 8.4348431 7.8238292 7.6991992
7.4689956 8.3298388 7.1860285 5.2271094 8.3512611 7.7482634 7.7339540
7.4832239 8.2559652 7.0750980 5.1934724 8.2955580 7.6217980 7.7318759
7.5283685 8.3092957 6.9953580 5.2441835 8.1297474 7.4887834 7.7297425
7.6147075 8.3284311 6.9652219 5.2045064 8.1493788 7.3248453 7.7253370
7.5888619 8.4126635 6.8650084 5.1620655 8.1524496 7.2075353 7.5590167
7.5540729 8.4397926 6.7298484 5.1397834 8.0577202 7.2108817 7.4518361
7.5395455 8.4400301 6.7610269 5.1731958 8.0995359 7.3240347 7.4257650
7.4490132 8.3863754 6.7875342 5.2097254 7.9107604 7.3664823 7.3957410
7.4790111 8.2780676 6.8753505 5.1478438 7.8524823 7.3674693 7.3147240
7.5390310 8.3132229 6.9321818 5.1663976 7.7273951 7.3594637 7.4465718
7.4966960 8.2657690 6.8925476 5.0867581 7.7214780 7.3687911 7.4187932
7.5931125 8.2510805 6.8639336 5.0025754 7.5862527 7.3516521 7.4547477
7.6721654 8.1607742 6.7800465 4.9169712 7.5389810 7.4763074 7.4297400
7.7578201 7.9938068 6.8178430 4.9325552 7.4282527 7.6646738 7.3537683
7.8683867 7.9739113 6.8208923 4.8698792 7.3214145 7.7911334 7.4303050
7.9317622 8.0201406 6.8199620 4.9352002 7.3370199 7.7687454 7.4629941
7.9318700 8.1687346 6.8760886 4.9978943 7.3877487 7.8745093 7.4859586
7.8798671 8.2983398 7.0558600 5.1033554 7.5647988 7.9249058 7.3769116
7.8583837 8.2907982 7.1298914 5.0300131 7.6869025 7.9753757 7.3776131
7.8952279 8.2769547 7.1442361 5.0589929 7.7122502 7.9572144 7.4528131
7.8786092 8.1572437 7.0518866 5.1119895 7.6844730 7.9409795 7.4242792
7.8675838 8.1481133 6.9993329 5.0612407 7.7560496 7.9526420 7.3459110
7.7205615 8.1233387 7.1234469 5.1699095 7.7774186 7.8109341 7.3322368
7.6756968 8.1827097 7.1362300 5.1566205 7.8125796 7.6027408 7.3773661
7.7615738 8.2229948 7.1922941 5.2368455 7.6925359 7.5344272 7.5521541
7.6965132 8.2645969 7.2655025 5.1876326 7.7329402 7.6106844 7.6798391
7.7358918 8.3479271 7.1972837 5.2001553 7.6498914 7.5540099 7.7931724
7.6694207 8.3025331 7.2186232 5.2460856 7.6474671 7.4258122 7.8234348
7.6813979 8.3351517 7.1468039 5.2482123 7.5538845 7.2360644 7.8242440
7.6196809 8.2473097 7.0876851 5.3290830 7.6018953 7.1550426 8.0437956
7.6910539 8.2728634 6.9888864 5.2733483 7.6984606 7.2125759 8.0144510
7.6940508 8.1829557 6.8791714 5.3105149 7.7536216 7.2656679 8.0488119
7.5550437 8.2049274 6.8030748 5.2328267 7.8364534 7.4132376 7.9983850
7.5082765 8.0070782 6.7432899 5.2624397 7.7274666 7.3021045 7.8411760
7.4920363 7.9260516 6.7678642 5.3706632 7.6562400 7.3344259 7.6720791
7.4581861 7.9267712 6.6997981 5.5274153 7.6391234 7.2807083 7.6712012
7.5947642 7.8733048 6.7184505 5.7693696 7.6979795 7.4463358 7.6131277
7.6802850 7.6985002 6.7978296 5.9174051 7.8689079 7.5936999 7.7143106
7.8667564 7.7816119 6.8255033 6.0532756 7.8824105 7.6274519 7.7547646
7.9006796 7.7354717 6.7858729 5.9853773 7.8407936 7.6411123 7.7095599
8.0200472 7.7808785 6.7457132 6.1070509 7.9039006 7.5657287 7.5114441
8.0505867 7.9207597 6.7606354 6.1061530 7.9396634 7.6791253 7.2884254
8.1078520 7.9118533 6.7415504 6.0242701 7.9651995 7.6148639 7.2167454
8.0837889 8.0569639 6.7506294 5.9356499 7.9490185 7.6385722 7.1685944
8.1547117 7.9534488 6.7441964 5.9222579 7.9976892 7.7836337 7.3446741
8.0450468 7.9720669 6.6291060 5.9655499 8.0352468 7.8032212 7.5420628
7.8512201 8.1232395 6.4324479 5.8591757 7.9573493 7.9086032 7.7495461
7.8043666 8.1969576 6.3168850 5.7758198 7.8922949 7.7989602 7.7482390
7.6918645 8.1840754 6.0865922 5.8189955 7.7138538 7.7942939 7.8687377
7.6826034 8.2597713 5.9223766 5.8552394 7.6790228 7.8821154 7.9323244
7.6815224 8.2450228 5.8283854 5.7998505 7.6531062 7.8778939 7.9379463
7.6328788 8.1255302 5.7064252 5.8208375 7.7036905 7.7791262 7.8276191
7.6265922 7.9961848 5.6937227 5.7885065 7.7754521 7.7903819 7.8799291
7.4976449 7.8632531 5.7104793 5.7045755 7.7728357 7.7296586 7.8980722
7.5394287 7.7696929 5.6462936 5.7317891 7.8298030 7.6768947 7.8975806
7.5898614 7.7045193 5.5907636 5.7650671 7.8692541 7.6372814 7.9242463
7.6363912 7.7831926 5.6459360 5.7809048 7.8858624 7.6636791 7.9336329
7.7112064 7.8870597 5.6340146 5.6106935 7.8536749 7.5585909 7.9597893
7.7645941 7.9389591 5.7155762 5.5760598 7.9874310 7.5108857 7.9541688
7.8073859 7.9258733 5.8786774 5.4998689 8.1331100 7.4448361 7.9685416
7.7767382 8.0032253 5.9092298 5.3634267 8.1024170 7.5081973 8.0671444
7.7750187 7.9946451 6.0322003 5.3758726 8.1338625 7.3743272 8.1481867
7.7959461 7.8562450 6.0932655 5.4594975 8.0502634 7.3196020 8.1208210
7.7731194 7.8196859 6.0085220 5.4420934 8.0481501 7.2324677 8.0721159
7.8320136 7.8781123 6.1485872 5.5297217 8.0908070 7.1221747 7.9913044
7.9653850 7.8720393 6.3011866 5.6210108 8.0958433 7.1784554 7.9096270
8.1163387 7.8015113 6.3799291 5.6172953 8.1804543 7.2261615 7.9319673
8.2229376 7.7455473 6.2981157 5.5726433 8.1576071 7.2997508 7.9673567
8.3156462 7.6719389 6.2890792 5.4799061 8.2965841 7.3391051 7.8994412
8.3646946 7.5984306 6.2345948 5.3779659 8.2414789 7.2851582 7.8379889
8.3702183 7.6333828 6.2462220 5.3957138 8.1579027 7.2680373 7.8467374
8.2824717 7.4039679 6.2416186 5.3886704 7.9538236 7.3843026 7.7772179
8.2817068 7.3614612 6.1868167 5.3613505 7.8672266 7.5574350 7.7996902
8.3110294 7.3189745 6.2965918 5.3419895 7.7754188 7.6338205 7.8154917
8.2847414 7.3348761 6.4486561 5.2949934 7.5806761 7.6159034 7.6885767
8.2436743 7.3328652 6.3981104 5.2992749 7.5859809 7.7057171 7.6219730
8.1760845 7.3533864 6.4843125 5.1876292 7.4352794 7.5687671 7.5556612
8.0853891 7.3323908 6.5387664 5.1591015 7.4935665 7.4278269 7.5492930
8.0213518 7.3325152 6.6100678 5.2934341 7.5529027 7.4435215 7.5850477
8.0083389 7.3264809 6.6109781 5.4232121 7.6353908 7.4272461 7.5544305
7.9113646 7.3606014 6.6089249 5.4884720 7.6348691 7.4865541 7.5275512
7.9634728 7.2810626 6.5683517 5.4954419 7.7349911 7.5816998 7.4700942
7.8978448 7.2293725 6.5180430 5.4247470 7.8499980 7.6308904 7.5113945
7.9561648 7.1583848 6.6562128 5.4933190 7.8131814 7.7028112 7.4566898
7.9024353 7.2324724 6.6202312 5.5294695 7.6691494 7.7546401 7.3878813
7.9533601 7.2165442 6.6660776 5.6606646 7.6047792 7.8954268 7.3073549
7.9402614 7.3051724 6.6978769 5.7133889 7.5916858 7.9691701 7.3886199
8.0567999 7.3670168 6.7185292 5.6046238 7.5188828 8.1466541 7.4551969
8.0504904 7.3785796 6.7180538 5.5045176 7.4503231 8.1328325 7.5424895
8.1058474 7.3992157 6.5938993 5.4315042 7.3933716 8.1384859 7.5687528
8.1625881 7.3595457 6.6035037 5.5101476 7.3888054 8.0622005 7.7071562
8.1384449 7.2969894 6.6719027 5.5597663 7.4626727 8.0138073 7.7333698
7.9770374 7.1484613 6.5889158 5.5019393 7.5125284 7.8883772 7.7836041
7.9660420 7.1791925 6.6470714 5.4445500 7.4952750 7.8678966 7.7437191
8.0124617 7.0764232 6.6465569 5.4873395 7.4693542 7.6792879 7.8078661
7.9331746 7.1767426 6.6158342 5.4034462 7.5227685 7.5242925 7.8008556
8.0589619 7.1096988 6.5268555 5.3666224 7.5271392 7.5164094 7.8172569
8.0685463 7.0776548 6.5360699 5.3055110 7.5578270 7.5008159 7.8343310
8.1451645 7.0756788 6.5833950 5.2004638 7.6017885 7.4704938 7.8670950
8.2022133 7.1152921 6.5722828 5.1409950 7.6673555 7.4937687 7.9434519
8.1994667 7.1202836 6.5001202 5.0530014 7.6823888 7.5080719 8.0840349
8.2138977 7.1607580 6.4216337 5.0521421 7.7583814 7.4905200 8.1830740
8.2356415 7.2476916 6.2845759 5.0256763 7.7904062 7.5194921 8.2488155
8.1859226 7.2260251 6.3425860 5.0189891 7.7729015 7.6723247 8.2279367
8.2635994 7.1350956 6.4643860 5.0000739 7.8000736 7.7482567 8.0906448
8.2353230 7.0878363 6.5108943 4.9673295 7.7435622 7.8272786 7.9918642
8.2479210 7.1196785 6.5693512 4.8704233 7.7513633 7.9613791 7.9562111
8.2912436 7.0443463 6.5663714 4.8431120 7.7507858 8.1357174 7.8047466
8.2451277 7.0617461 6.5243936 5.0196161 7.6302485 8.1810846 7.8285389
8.2735596 7.0288572 6.4769096 4.9399328 7.5681529 8.1617880 7.7744708
8.4058065 7.0900645 6.3659744 5.0102320 7.5367174 8.1882591 7.6128802
8.5833731 7.0307593 6.3827424 5.1567292 7.5021935 8.1313190 7.5632958
8.6506510 7.0850964 6.4129825 5.1333332 7.5281210 8.1766710 7.5516539
8.6595316 7.0436020 6.5977178 5.1209903 7.4357729 8.2467556 7.5287251
8.7375565 7.0498738 6.6468506 5.1246543 7.5506492 8.1437311 7.5776258
8.8780203 7.0100207 6.7105784 5.0507565 7.5789309 8.2756863 7.6142778
8.9128361 7.0043621 6.7250252 5.0985575 7.5531774 8.3279819 7.7638683
8.9814320 7.0103350 6.6835279 5.0539861 7.6425953 8.3300457 7.7575226
8.9574699 7.1176362 6.7023778 5.2268796 7.8067145 8.2201080 7.7201838
8.8415909 7.1096916 6.7004032 5.3119922 7.7999682 8.2745886 7.8067474
8.7231798 7.0051780 6.6812649 5.3414125 7.9550657 8.2700148 7.9450526
8.6472998 6.8729391 6.7281051 5.3531904 7.9715495 8.2145777 8.0094175
8.6887579 6.8984108 6.6919551 5.2831864 7.8937726 8.0423594 8.0666714
8.6037312 6.8849654 6.7119441 5.3820019 7.8208127 7.9058890 8.1008568
8.6340017 7.0045161 6.7563252 5.2943807 7.6555991 7.8042183 8.0739670
8.7386761 6.9233499 6.6838493 5.3883567 7.6894541 7.7651429 8.1181297
8.6401415 6.9698205 6.6933894 5.4533033 7.6303606 7.7730870 8.0857916
8.6536608 6.9450536 6.6584902 5.3693295 7.6969094 7.8494229 8.0031452
8.6166697 6.9797063 6.5390382 5.3010960 7.6598349 7.8264875 8.0012236
8.5913162 6.9141026 6.4241304 5.3339877 7.6848860 7.8802123 7.9838934
8.4653263 6.9779453 6.4048758 5.3927145 7.6852503 7.7111368 8.0640173
8.4081860 6.9808350 6.2987180 5.4102502 7.4396291 7.7835898 8.1629934
8.3192673 7.0823703 6.2999077 5.4435563 7.4994407 7.7730432 8.1775894
8.1640959 7.0617332 6.2419167 5.3729429 7.4689231 7.7111158 8.1304064
8.0744953 6.9930472 6.2320127 5.3349309 7.5439811 7.5560532 8.2231760
7.8619847 6.9422231 6.2495952 5.2272320 7.5755320 7.4526577 8.2328339
7.8725262 6.9611659 6.1423359 5.0895481 7.5143676 7.3561406 8.1782331
7.9970360 7.0469213 6.1189532 5.1608763 7.5401211 7.2604213 8.2231026
8.1092205 7.2726612 6.1840973 5.1398830 7.4733429 7.3284616 8.2572641
8.1905594 7.2681289 6.1808510 5.0870543 7.3051558 7.2084622 8.2044411
8.2853088 7.3229952 6.0490317 5.0475383 7.2450452 7.1898379 8.1729298
8.2153940 7.2018013 5.9897089 4.9694238 7.1351781 7.0207987 8.0717735
8.2021856 7.1489177 6.0348620 4.9176207 7.1314206 7.1041827 8.1279335
8.1410198 7.1211386 6.0479002 4.8063669 7.1225429 6.9464555 8.1222878
8.1531172 7.1935282 6.0771356 4.8324370 7.1905856 6.9722991 8.2021713
8.1354074 7.2264695 6.0387349 4.9210730 7.2600112 6.9507141 8.2424107
8.1100473 7.2152042 6.0272360 4.9892750 7.3243527 6.8936954 8.1517506
8.1722097 7.0799551 6.0056648 5.0235214 7.3135896 6.8964133 8.1576567
8.1684980 7.0463319 6.0289826 5.0763698 7.2873344 6.8561602 8.0912027
8.1595259 7.1610112 6.0448222 5.1058836 7.3973022 6.9941211 8.1207457
8.0848112 7.1897740 6.0746670 5.1497912 7.3300710 7.0154610 8.0639515
7.9934826 7.2473226 6.1555171 5.2213802 7.4496279 7.0334125 8.0454493
7.9878206 7.1581988 6.2152767 5.3115101 7.6136737 6.9812503 8.0004082
7.9863300 7.1776958 6.1496820 5.3829331 7.6756678 6.9491653 8.0999842
7.8750753 7.1593108 6.1872811 5.3127980 7.7703743 7.0133405 8.2174540
7.8484435 7.1847372 6.1200132 5.3617539 7.7646198 7.1128597 8.2257261
7.9220071 7.2158332 6.0897818 5.3661356 7.6763468 7.0912156 8.2994423
7.9974785 7.1585665 6.2606258 5.2435994 7.5154886 7.3100905 8.3119659
7.9887953 7.2154889 6.3704147 5.2759390 7.4926143 7.3031044 8.3356533
7.8902206 7.2842546 6.3607407 5.1801410 7.4158010 7.3081365 8.3485823
7.9103913 7.2613435 6.3962460 5.2261386 7.4177814 7.2998147 8.3995657
7.8981051 7.1545639 6.3503366 5.1970925 7.4347439 7.2242999 8.3715725
7.9922442 7.1800761 6.4073052 5.0938892 7.3477478 7.2668047 8.4930544
8.0166674 7.2187510 6.3576212 4.9551654 7.3028111 7.3032289 8.5359964
7.9847093 7.3585520 6.3498168 4.9632502 7.2224255 7.2432218 8.6446753
7.9979424 7.3111119 6.3215189 4.9606147 7.2176604 7.2728200 8.6648397
8.0113964 7.3013635 6.3860965 5.0275993 7.3539028 7.2531338 8.7176304
7.9673243 7.3032255 6.3713059 5.0130649 7.5058894 7.3519731 8.7636480
7.9209094 7.3726239 6.3937268 5.0474186 7.5407476 7.3439326 8.8314066
7.9370227 7.3888855 6.4856472 5.1457129 7.6534247 7.4313531 8.8452215
8.0051966 7.2899961 6.5234804 5.0816321 7.7684212 7.5589776 8.8504658
8.0008583 7.2669206 6.4401765 5.1210542 7.9240127 7.6141739 8.7363777
8.0288601 7.1647487 6.4794340 5.1071525 7.9477372 7.6895213 8.7443438
8.0605564 7.1865134 6.4692836 5.0439525 8.0663881 7.7018452 8.5870018
7.9837513 7.1205153 6.4580050 5.0100293 8.2152176 7.7785215 8.5199690
7.9779119 7.0866256 6.4685626 5.0879030 8.1773014 7.8515477 8.5912828
7.9258552 7.1949511 6.3840380 5.0101671 8.2204065 7.8878999 8.4022961
7.9644103 7.2390976 6.3408899 5.0544567 8.2230043 8.0840063 8.3927317
8.0373535 7.2022667 6.2523441 4.9574656 8.3337870 8.1687975 8.4622860
7.9868593 7.2326012 6.1051426 5.0848150 8.4180441 8.2884378 8.4273930
7.9234471 7.2425733 5.9918737 5.1346011 8.4247427 8.4217043 8.3189173
7.9243097 7.2438321 5.8844328 5.2319074 8.2891159 8.4932814 8.3083391
7.8294029 7.2350559 5.8944626 5.2607107 8.3830633 8.5134134 8.3469257
7.8271761 7.1519060 5.8469992 5.2648292 8.3939066 8.5092020 8.3724861
7.8560562 7.1981039 5.7897911 5.0842686 8.4361467 8.5584497 8.4006042
7.8777633 7.0831232 5.7474504 5.0821137 8.3701801 8.5278301 8.3900776
7.9074602 7.0443721 5.6724501 5.0326009 8.4245443 8.5055876 8.3415890
7.9264178 7.0550594 5.6526666 4.9148397 8.4880104 8.4534283 8.3144045
7.9236956 7.0761514 5.5826435 4.9554033 8.4466867 8.3576736 8.2595615
7.8969784 7.1322269 5.3954310 4.9649734 8.3937101 8.2658052 8.2896223
7.9417839 7.0402870 5.3572297 5.0285926 8.3476543 8.1951447 8.3912535
7.9198766 7.0924983 5.5010667 5.0328426 8.5246782 8.0719471 8.3570032
7.8614459 7.0775228 5.5677810 4.9359846 8.5480852 8.0327845 8.4780369
7.8907380 7.0859723 5.6097589 4.9287596 8.6303587 8.1073322 8.4187021
8.0167675 7.1544337 5.7413163 4.9275284 8.6990499 7.9668541 8.4107084
8.1366510 7.3108397 5.7371387 5.0129604 8.6206331 7.9505935 8.3110485
8.1177120 7.2083673 5.7402601 4.9807615 8.5250311 8.0582342 8.2556744
8.0685444 7.0735679 5.8068314 4.9984121 8.5404539 7.9799690 8.0374413
8.1431885 7.0418944 5.8877692 5.1112013 8.5430326 7.9734092 7.8414226
8.0762243 7.0121846 5.9698825 5.0831141 8.6109285 7.8967562 7.7905879
8.0493269 7.0116739 6.0176759 5.2186871 8.6565514 7.7746749 7.7002387
8.0586462 6.9974918 5.9993844 5.3377366 8.7348347 7.7507224 7.6018581
8.0940390 6.9406285 6.0207224 5.3253217 8.7164288 7.8155832 7.5305023
8.1082640 7.0340533 6.0412078 5.3055711 8.6517515 7.8989811 7.6946945
8.0358992 7.0815921 5.9684162 5.3414288 8.6325817 7.8661151 7.7534389
7.9355192 6.9749861 6.0049329 5.3481727 8.6541443 7.8993735 7.7949681
8.0065098 6.8743253 5.9289398 5.3007560 8.7002668 7.7942524 7.6918998
7.9841142 6.9675660 5.8648438 5.4625478 8.7025223 7.8107667 7.7000847
7.9881873 6.9230828 5.7190900 5.5704207 8.4967823 7.8897529 7.7164264
8.0036583 6.7951474 5.6719518 5.6386318 8.5174007 7.8284922 7.6180201
7.9762864 6.6994176 5.6709042 5.6142597 8.5273657 7.9414954 7.6252456
8.0265160 6.6057687 5.7786093 5.6823330 8.5282698 8.0657282 7.7288098
8.2628756 6.6079459 5.9321532 5.7673836 8.4921217 8.1859455 7.7865925
8.3638811 6.8019514 6.0348721 5.8011184 8.4795284 8.1586256 7.8539858
8.3843908 6.8668952 6.0805626 5.7876978 8.3164997 8.3180532 7.8911839
8.4442463 6.9692621 6.1083412 5.8860235 8.3673868 8.3448849 7.9301143
8.5660563 6.9889259 6.2203627 5.8662286 8.3222780 8.4324722 7.8765340
8.5822353 6.9359326 6.2395954 5.9160671 8.2884293 8.4658499 7.9321904
8.6938229 6.9979072 6.2464471 5.9832935 8.2163944 8.4852390 7.8996062
8.7465343 7.0907407 6.2171140 6.0999599 8.1502905 8.5312262 7.8743534
8.7374716 7.0896354 6.2217760 6.0964408 8.0896530 8.4252377 7.9897356
8.6770067 7.0102735 6.1607594 6.0058322 8.1487761 8.3388700 8.0167236
8.7044106 7.0597539 6.0792332 5.9410119 7.9194398 8.2321587 8.0190649
8.7140846 7.1504788 6.0257235 6.0804286 7.8144655 8.3765097 8.0477352
8.6370592 7.1325998 6.0997996 6.0531297 7.6696219 8.3407125 8.0654736
8.7468443 7.0885525 6.0282464 6.0412574 7.6894493 8.2892275 8.1668205
8.7197561 7.0675197 6.0350528 6.0250697 7.7128334 8.2389383 8.1051970
8.6854248 6.9404669 6.0909324 5.9093266 7.7881460 8.1234188 8.0897789
8.6241894 6.9470344 6.1503615 5.8473172 7.8915753 8.1038914 8.0970840
8.5609102 6.9274678 6.2311029 5.7622890 7.9016914 7.9709916 8.0570364
8.6084747 6.9470401 6.2996840 5.7034187 7.9440145 8.0076284 7.8521490
8.4400988 6.8842130 6.3593059 5.6721087 8.0505047 8.0411549 7.8456669
8.4103889 6.8440456 6.4603915 5.7309933 8.1058683 7.9550672 7.7552004
8.2499380 6.6582365 6.4262147 5.7984638 8.1415367 8.0410986 7.7530799
8.1496258 6.5870972 6.4513426 5.7740746 8.1482239 8.0631638 7.7734752
7.9824944 6.6716061 6.3424277 5.7982101 8.1441355 7.9581332 7.7810268
7.9621015 6.6580434 6.2540603 5.8069634 8.1018200 8.0327387 7.7817345
8.1205864 6.7084236 6.2551842 5.7408276 8.1399279 8.0582418 7.7294827
8.1367931 6.7084951 6.2815676 5.7786026 8.1119776 8.0908842 7.5796313
8.1237316 6.6723924 6.2718453 5.8823366 8.2798367 8.1921673 7.6082110
8.1467381 6.6396413 6.2510166 5.9895663 8.1320982 8.1564589 7.6265588
8.1004953 6.5480218 6.3102202 6.0045776 8.1822147 8.1270657 7.5444961
8.0653276 6.5181456 6.3042879 6.0718098 8.1085835 8.1862392 7.4651651
8.0959988 6.3743877 6.3330455 6.0044169 7.9538217 8.1926317 7.5161228
8.0546227 6.2904673 6.3680763 6.0660701 7.9782710 8.2106571 7.4803972
8.0852919 6.1813774 6.3382673 6.0051160 7.8858547 8.1210546 7.5113993
8.0750198 6.0273271 6.1680675 5.9983592 7.9515357 8.1111002 7.4977717
8.0257092 5.9410095 6.1125841 6.1827078 7.8525887 8.1025515 7.5346732
8.0035362 5.8663459 6.0652118 6.0787258 7.9650269 8.0799055 7.5836759
8.0380697 5.9773273 5.8866577 6.1168375 8.1114225 8.0969296 7.5466719
8.0287457 6.0553913 5.8468833 6.0895557 8.2354898 8.1751089 7.5925021
8.0836201 6.0573373 5.7618380 6.0419822 8.3993397 8.1860924 7.5832939
8.1175718 6.1987271 5.5642772 5.9925361 8.4919786 8.2207212 7.5689015
8.1074247 6.3577070 5.3297582 6.1862922 8.5952702 8.3735437 7.5820570
7.9435306 6.4939866 5.3418469 6.3477454 8.8060837 8.4555044 7.5355763
7.9560757 6.6505971 5.2670913 6.3748693 8.9059124 8.5360966 7.5444994
7.9033885 6.6978211 5.2407699 6.4356961 8.9152479 8.4530306 7.5718026
7.8428946 6.8085666 5.3235373 6.4589758 8.8657579 8.4133377 7.5617390
7.7240415 6.8864512 5.4333038 6.5075216 8.8361635 8.5173492 7.4275923
7.6960902 6.8811092 5.4330387 6.4396915 8.7436066 8.3311081 7.4274063
7.6586618 6.9235177 5.4824648 6.4459767 8.7205982 8.2603922 7.3462586
7.5992370 6.8916316 5.5230308 6.3936267 8.7344322 8.2589560 7.2574997
7.6828108 6.9430170 5.5197692 6.2287345 8.7489233 8.2954760 7.2388268
7.6387219 6.8747497 5.5665655 6.1449132 8.8180237 8.2560911 7.3500028
7.5662642 6.7913227 5.5760975 6.0246706 8.8446016 8.1851635 7.2796354
7.5146523 6.9043379 5.5889549 6.0507565 8.8724804 8.0402422 7.2085371
7.4477439 6.9632421 5.6055789 6.1559019 8.7656698 7.9128528 7.1352162
7.2989035 7.0385089 5.6556931 6.0170870 8.7315598 7.9783235 7.2216487
7.2285738 7.0230536 5.6064835 5.8702779 8.6510363 7.8410106 7.3128905
7.2571812 7.0808234 5.6773086 5.7810931 8.5734434 7.8394585 7.3081903
7.2236633 7.1844363 5.6961150 5.8196864 8.5035782 7.9203835 7.2337136
7.2866158 7.0637393 5.6286755 5.8456016 8.5102262 8.0389595 7.2472520
7.2057996 7.0643606 5.6760659 5.8922844 8.4105501 8.1677799 7.3733611
7.1642027 6.9935393 5.6345105 5.9405651 8.3241425 8.2975845 7.3891225
7.1969261 7.0209208 5.6716800 5.9837584 8.3232651 8.4024973 7.4347200
7.0977454 7.2049189 5.7283764 6.0433774 8.3253565 8.4610329 7.5363021
7.0926881 7.2733970 5.7378292 5.9696207 8.2753696 8.3591824 7.4895792
7.1133475 7.2332387 5.8653083 5.9570999 8.2954521 8.2932701 7.4631400
7.1471930 7.2373862 5.9734683 5.8796601 8.2156630 8.3562126 7.4848909
7.2414784 7.1673093 6.0160756 5.7997422 8.1565876 8.3089819 7.4171376
7.1225548 7.1126351 6.1064010 5.7335634 8.1945457 8.3332243 7.3838887
7.1112900 6.9391332 6.0468335 5.6577950 8.0440130 8.3818998 7.3623157
7.2174578 7.0512838 6.0419879 5.6346064 8.0039854 8.2740526 7.3551860
7.1908088 6.9712601 6.0633745 5.6339278 7.9898539 8.2772551 7.4651685
7.1809735 7.0091500 6.1085253 5.6545753 7.9498940 8.1680317 7.3880687
7.3237810 6.9508042 6.1076312 5.6951051 7.9090619 8.1584349 7.4858794
7.3246713 6.9752483 6.2515044 5.6966758 7.9132843 8.1989632 7.6097822
7.4340825 6.9936867 6.2343869 5.6401949 8.0090771 8.1066103 7.7125545
7.4872575 7.0603666 6.2856874 5.4989867 8.0710230 8.1492100 7.8358669
7.4466138 7.1201673 6.3556380 5.4472189 8.1794043 8.0858297 7.9191022
7.4323497 7.1281443 6.4162760 5.3930578 8.2607145 8.0777855 7.9744058
7.4887099 7.0804439 6.5387855 5.3357635 8.3676367 8.0963898 7.9830723
7.4764237 6.9704304 6.7453308 5.2052965 8.4756861 8.0404472 8.1285172
7.5184731 6.9435153 6.8681107 5.1402631 8.4582624 7.9868631 8.1824465
7.4709535 6.9990082 6.8952465 5.1568398 8.4718971 7.9419780 8.2619476
7.5665631 7.0538659 6.9178472 5.1858397 8.3708506 8.0090647 8.2994366
7.7134843 6.9325004 6.9958239 5.1657848 8.3647470 7.9834747 8.2761402
7.7445283 6.9916277 6.9988041 5.1258459 8.3358364 7.9164176 8.3046722
7.8243651 7.0086756 6.9269786 5.1407876 8.3873768 7.9193501 8.2214222
7.9704022 7.0779319 6.8704815 5.1827717 8.3972015 8.0279570 8.1952753
8.1296310 7.0384588 6.8305635 5.0922332 8.4265051 8.1204138 8.1468897
8.1532383 6.9965115 6.7553477 5.2030678 8.4832497 8.2870054 8.1661997
8.1054268 7.0014601 6.6681743 5.2404757 8.5374250 8.4143248 8.0976906
8.0767527 7.1004376 6.6432462 5.2379770 8.4780436 8.4479189 8.1334057
8.0220375 7.1066113 6.6859164 5.1677966 8.4594707 8.4194641 8.2031889
7.8769598 7.0381675 6.6122851 5.2030702 8.4754610 8.3043404 8.3425398
7.7088971 6.8244982 6.7433338 5.2590008 8.4817562 8.2296934 8.2570572
7.8047853 6.7586432 6.6608047 5.3755498 8.4668417 8.2792549 8.2380772
7.8485703 6.6960139 6.5815225 5.4283409 8.4831333 8.3128242 8.2611914
7.8792963 6.7539282 6.4100490 5.3809137 8.4655075 8.3317251 8.2943230
7.8794479 6.8335519 6.3773160 5.4517488 8.4515104 8.2113791 8.2342777
7.8576727 6.9109144 6.2811294 5.3935857 8.5549088 8.1924648 8.3967533
7.8668838 7.0005765 6.3053689 5.3772411 8.6031046 8.0118732 8.3604631
7.8605647 6.8695397 6.4220176 5.3813233 8.5557632 7.9991903 8.4019556
7.8556385 6.8450451 6.4674397 5.3907671 8.5484457 7.9468813 8.3129530
7.8267064 6.9011660 6.4105716 5.3369360 8.5875359 8.0429983 8.2292194
7.8060741 6.7827291 6.2365756 5.4258156 8.5879869 8.0211210 8.3034420
7.7541242 6.8342538 6.1950803 5.4893231 8.6150970 7.9789400 8.3786268
7.7777176 6.8833218 6.0982046 5.5291991 8.6386614 7.9289823 8.4178467
7.6752629 6.9849010 6.0898461 5.6366653 8.6090775 7.9185104 8.4364223
7.6433840 7.0404844 6.1717877 5.6089907 8.6279640 7.9051166 8.4125519
7.6107006 6.9649134 6.2722168 5.5171218 8.5587997 7.9869347 8.5014668
7.6185613 6.8645468 6.2654433 5.4120154 8.6552792 8.0128956 8.5902395
7.6140008 6.8199673 6.2983952 5.2508626 8.7176752 8.1014605 8.5785217
7.6582499 6.7469654 6.2434053 5.0930705 8.8004923 8.0933380 8.6685581
7.6493459 6.7661362 6.0676837 5.0748982 8.8443794 8.1108999 8.6306963
7.5832586 6.7159100 6.0002217 4.9656329 8.8328915 8.1702509 8.7257957
7.6043139 6.8547115 6.1097765 4.8975277 8.7760916 8.0364466 8.7406435
7.5602002 6.8092346 6.2040033 4.8278818 8.6938868 8.0398483 8.6865921
7.5215440 6.8814931 6.1695256 4.8517089 8.6036053 7.8542895 8.6824760
7.5007596 6.9770021 6.0529366 4.8674121 8.5561094 7.7864962 8.6436272
7.5042806 7.0091004 6.1022000 4.9114213 8.4379101 7.7403798 8.6295252
7.5273447 7.0423822 5.9420395 4.8671508 8.2995434 7.7442274 8.5856800
7.4302325 6.9177828 5.9200001 4.9730148 8.1456118 7.6189256 8.6834764
7.4537897 6.8804131 5.9228220 4.9806485 8.0325851 7.5507197 8.7058992
7.5137415 6.8639984 5.9945321 5.0115585 8.0404911 7.6404257 8.7929106
7.5074973 6.9154077 5.9647861 5.0167122 8.0577412 7.5580506 8.7542076
7.5764222 6.8335123 6.0338225 4.9805183 8.0072298 7.5675650 8.7719641
7.7482772 6.7810907 5.9941883 5.0301757 7.9976954 7.6621604 8.7021894
7.8695407 6.7226419 6.0261464 5.1117373 8.0014439 7.6610885 8.6059027
7.9424191 6.7277169 5.9611726 5.2647567 7.9418368 7.7267675 8.5314093
8.0255919 6.7124295 6.0142035 5.2752533 7.9884315 7.8390703 8.5570679
7.9959946 6.7343664 6.1026421 5.4969692 7.9692726 7.9202294 8.4942608
8.0343418 6.7828121 6.0508370 5.5351849 8.0194016 8.0364618 8.6206636
8.0384617 6.7056336 6.1541777 5.5949087 8.0773811 8.0068178 8.5927620
8.0681372 6.8389711 6.1256857 5.4851899 8.0511799 8.0296631 8.7450991
8.0507956 6.7044129 6.2800603 5.4008470 7.9535227 8.0204649 8.6314516
7.9835424 6.7118835 6.3085136 5.3030367 7.8821373 8.0434017 8.6387320
7.9986491 6.7010670 6.3367167 5.3303685 7.8814902 8.1599760 8.4178791
8.0951385 6.5637288 6.2158651 5.3587303 7.9071951 8.2689524 8.4242191
8.1407356 6.5480394 6.1395011 5.4385333 7.9278297 8.3275938 8.4134274
8.2245407 6.5176740 5.9904037 5.5162725 8.0228157 8.3917017 8.4484015
8.2533312 6.5887723 5.9548564 5.5814686 8.0607233 8.4229116 8.4742584
8.2297583 6.6065154 5.9393387 5.6809125 8.1237392 8.3774719 8.5467701
8.1716433 6.5750775 5.9954042 5.5226216 8.1451483 8.2904911 8.5681362
8.1975536 6.6198044 6.0764112 5.4816837 8.1093178 8.2647543 8.5812168
8.0657692 6.5504599 6.2005553 5.3487964 8.1887426 8.3568592 8.5024633
8.0328112 6.5579247 6.2171965 5.3280606 8.1956358 8.3735228 8.5505667
7.9829602 6.7173123 6.1769876 5.3668871 8.2446117 8.2798738 8.5334091
7.9307775 6.8110695 6.2400026 5.4151735 8.3388948 8.2178125 8.5563879
7.8556166 7.0123105 6.2636733 5.3511877 8.4080687 8.1670418 8.3842678
7.8211823 7.0497656 6.2838836 5.2769985 8.5112343 8.2194967 8.3215199
7.8956242 6.9159021 6.3700747 5.3219562 8.5178785 8.2856512 8.1911507
8.0151815 6.8632555 6.3782692 5.3415475 8.4348650 8.3806210 8.1454315
8.0934973 6.8319101 6.3897548 5.3553352 8.4254284 8.2872658 8.1062193
8.1437016 6.8086481 6.3332286 5.3231206 8.4120693 8.1654167 8.0094862
8.0983381 6.8088279 6.3997712 5.4095550 8.5019217 8.1720819 7.9601989
7.9281006 6.8120904 6.2944093 5.5833464 8.5231285 8.1205635 7.8610630
7.8213010 6.7207618 6.2789903 5.6460714 8.4976473 8.0426626 7.7519875
7.7094088 6.7017989 6.2720633 5.6170335 8.6120348 8.0300579 7.7053542
7.6533132 6.7184424 6.1963258 5.5923367 8.5608702 7.9573050 7.6333613
7.6614690 6.6778755 6.1559525 5.5540004 8.6066141 7.8885503 7.6493940
7.6534281 6.7475128 6.1339579 5.4591522 8.6442928 7.8872342 7.6533079
7.6567311 6.7393031 6.1644206 5.6050816 8.5522099 7.9347563 7.6676102
7.6432624 6.7558608 6.1424699 5.4862013 8.4060297 7.9844742 7.5473924
7.5704174 6.7959371 6.0097075 5.4354596 8.3473110 8.0062981 7.4137316
7.5598888 6.7909598 6.0115557 5.2568631 8.3368816 8.0242100 7.3292432
7.5099807 6.7861333 6.0569463 5.2139549 8.3225956 7.9804096 7.3547177
7.4850955 6.7442527 6.1276736 5.1372848 8.3441639 7.9203458 7.3948302
7.5945454 6.8304381 6.1858492 5.2795725 8.4323988 7.9219284 7.3358264
7.6030297 6.9702878 6.3418851 5.2685671 8.4493628 7.9722528 7.3204799
7.4911427 7.0516772 6.3370271 5.3149500 8.4158697 7.8888941 7.3924870
7.5245543 6.9599175 6.3189569 5.2626586 8.3712387 7.8286872 7.3028173
7.5427256 6.9762988 6.2717886 5.2249560 8.4024792 7.7518692 7.2754569
7.5578146 7.1777954 6.1988254 5.1044211 8.4624176 7.6962199 7.1827493
7.5098138 7.1776304 6.1666403 5.1670122 8.3559265 7.6735287 7.1688066
7.3795695 7.1833720 6.1328969 5.0958805 8.2207890 7.6323419 7.2418690
7.5158224 7.1703787 6.1318130 5.0617914 8.1533890 7.6407475 7.2528653
7.4452186 7.1927915 6.2601233 5.0204916 8.1307268 7.6781449 7.3518686
7.4325905 7.2122011 6.3716292 4.9896154 8.1997995 7.7173028 7.4304848
7.4734645 7.1633997 6.4906416 4.9749918 8.2112303 7.6703863 7.5461969
7.4350276 7.1422033 6.5274258 5.0425143 8.1335325 7.6659346 7.4887857
7.4388022 7.3075633 6.4890704 4.9342074 8.1857347 7.6705165 7.3830538
7.3940129 7.3198333 6.4449468 4.9956942 8.2252855 7.7147465 7.4259024
7.3755655 7.3991952 6.4629993 5.0160141 8.2297068 7.7360687 7.3730640
7.3362169 7.3487372 6.3957148 5.0021505 8.1674852 7.7153039 7.4853191
7.3190017 7.3009901 6.3490582 4.9982338 8.2184906 7.6856718 7.5053306
7.2081780 7.2866640 6.3647914 4.9526992 8.2878609 7.6131568 7.5324864
7.2124162 7.3176141 6.3838434 5.0236535 8.2988214 7.6053882 7.5576282
7.1593170 7.1976457 6.5422821 4.9250298 8.2874956 7.6009164 7.7241907
7.2569308 7.1879601 6.4842491 5.0052433 8.1481400 7.7269106 7.7825789
7.2329326 7.1914806 6.5506697 5.1518192 8.1248417 7.6914420 7.7894559
7.3055449 7.0602379 6.6595573 5.1606345 8.1151714 7.7365680 7.7992811
7.2839842 7.1192021 6.6713963 5.2332468 8.0250378 7.7496305 7.8087282
7.1606793 7.0196795 6.6938710 5.2995477 8.0209999 7.6737351 7.7759118
7.1347699 7.0512156 6.6677437 5.2049904 8.0537758 7.6089797 7.7880220
7.0406747 7.0768566 6.6348848 5.2616653 7.9849272 7.6538129 7.8452330
6.9754348 7.1326590 6.5121684 5.2170072 7.9654107 7.7479401 7.8907633
6.8458338 7.1267290 6.4099555 5.1935759 7.9687572 7.6959085 7.8485236
6.7570357 7.1723924 6.3351259 5.0909190 8.0357771 7.7071414 7.8036022
6.7607765 7.2183275 6.3433447 5.1355305 8.0958662 7.7466807 7.7163515
6.8546247 7.2237592 6.4410849 4.9975843 8.0600863 7.6985555 7.7049265
6.7836471 7.3065219 6.4294119 5.0610256 8.0254822 7.6924472 7.6998954
6.8043256 7.3027215 6.4702682 5.1124921 8.0537529 7.6749387 7.6132674
6.8443480 7.3130445 6.4812250 5.0777416 7.8970590 7.6983042 7.6095476
6.8906608 7.2642488 6.3169951 4.9783812 7.8719068 7.8310423 7.7129450
6.8283234 7.2543855 6.3477426 4.8908854 7.7922015 7.7184968 7.6767626
6.7838125 7.2334681 6.3812842 4.7722125 7.8515410 7.7411747 7.7151465
6.8534050 7.1500416 6.3599429 4.7554541 7.9195590 7.6910038 7.7443690
6.8926868 6.9633222 6.3994946 4.7856865 7.9890327 7.7523961 7.7615538
6.8282857 6.8456459 6.3857231 4.8079548 7.9557018 7.6343279 7.7639894
6.7870011 6.8688812 6.3772202 4.8235741 7.9867721 7.6625171 7.8150034
6.7196589 6.7933798 6.3929176 4.9585018 7.9696321 7.5826421 7.8000827
6.7125759 6.7359471 6.2579188 4.9897141 7.9971681 7.6668267 7.7648845
6.6592479 6.5936089 6.2287798 5.0213447 7.9377327 7.7957664 7.8312187
6.5984230 6.6033015 6.2613606 5.0827112 7.9021306 7.7785063 7.8933520
6.5626183 6.6495557 6.2031879 5.0695658 7.8994160 7.7706676 7.9367595
6.6393967 6.6607785 6.1343560 5.2300320 7.8260751 7.6552558 7.9704461
6.6738753 6.6205606 5.9762316 5.1421642 7.8531432 7.6219087 8.0702744
6.7386169 6.5475574 5.8766518 5.1308618 7.9462171 7.6152005 8.1065044
6.7476521 6.5923710 5.7476120 4.9994831 8.0014219 7.5494471 8.1510420
6.7413597 6.5842671 5.7001438 4.9691539 8.0413694 7.5682645 8.1417675
6.8218384 6.5611200 5.8051414 4.8335695 7.9860573 7.5143414 8.2205172
6.7939243 6.4809375 5.7488227 4.8722172 7.8824472 7.5795121 8.2705450
6.7491846 6.5403090 5.7763982 4.8092256 7.8318491 7.8191619 8.1436310
6.7843337 6.5833464 5.8685069 4.6991448 7.7363906 7.7019420 8.1273584
6.8150826 6.6096816 5.9519701 4.6287026 7.6994095 7.8452086 8.0414925
6.7759767 6.6857653 5.9294715 4.6215520 7.6359172 7.8658652 8.0213528
6.8402562 6.7756934 5.9212050 4.7210975 7.5965528 7.9234343 7.9654341
6.9469733 6.7277827 5.9348149 4.7198515 7.6550193 8.0284576 7.9891524
7.0192175 6.7591734 5.8680968 4.7825027 7.7938776 8.1696148 8.0167637
7.1920967 6.7858090 5.9096951 4.7714076 7.8371892 8.2804604 8.0094137
7.2567506 6.9033375 6.0356531 4.8333087 7.8131824 8.2897081 8.0270271
7.2099462 6.8850527 6.0207233 4.9121943 7.8076215 8.3451118 7.9592800
7.2353396 6.8363943 6.1247787 4.9313016 7.7606821 8.3024092 7.8763838
7.3209152 6.7618604 6.2880759 4.9934521 7.8127913 8.3653154 7.8925915
7.3096700 6.8240247 6.3346019 5.0179925 7.7738509 8.3785200 7.9160261
7.2936311 6.8845944 6.3606758 5.0017853 7.6774511 8.4311209 7.9188871
7.3350687 6.9810519 6.3986993 5.0350485 7.6426973 8.4280224 7.9929585
7.3036704 7.0010948 6.3775434 4.9193463 7.5945969 8.4564800 7.8850021
7.2662368 7.0498304 6.3526387 4.7664380 7.4827709 8.4256258 7.9742918
7.3078480 7.1476064 6.3450675 4.6697249 7.3425117 8.3893881 7.9698520
7.3442688 7.1021733 6.3484373 4.7120996 7.3233919 8.4625120 7.9714270
7.3752851 7.0311842 6.2378922 4.7555652 7.3139811 8.5148754 8.1025352
7.3466673 7.0325160 6.3056703 4.7230430 7.2306666 8.4698477 8.0869370
7.2719746 7.0393138 6.3714161 4.7304978 7.2170329 8.5404949 8.2003975
7.2349916 7.0740285 6.4642568 4.8155565 7.2259941 8.6341333 8.2873812
7.2439203 7.0093832 6.4182339 4.8636951 7.2392230 8.6992130 8.2347174
7.2744370 6.9026866 6.3743243 4.9361105 7.3672009 8.7560234 8.2362537
7.2148600 6.9334068 6.4372163 5.0771871 7.3294420 8.7597771 8.3358307
7.2205334 6.9446807 6.5265055 5.1373096 7.2981400 8.7539129 8.3802023
7.1696410 7.0219669 6.4196882 5.2404919 7.3065281 8.8048258 8.2835760
7.0903716 7.0714726 6.2605557 5.1496038 7.2603188 8.7991800 8.1929131
6.9489756 7.1304197 6.1812544 5.1303058 7.2292891 8.6936369 8.2338276
6.8241663 7.1707711 6.1927714 5.0400233 7.2698760 8.7095461 8.2445555
6.8782415 7.1325698 6.2130303 5.1036935 7.1698456 8.7821751 8.2225142
6.9627008 7.0249715 6.4275331 5.0921526 7.2107210 8.7869005 8.1135654
6.9898934 6.9413490 6.5176997 5.1069880 7.1925116 8.8254318 7.9851809
7.0216470 6.8525906 6.6050100 5.1432385 7.2616649 8.7784901 7.9010029
7.0467739 6.8060098 6.6654048 5.2354860 7.3059187 8.8252802 7.9658780
7.0861893 6.8332748 6.7810268 5.1401734 7.3806171 8.8323622 7.9664869
7.0942049 6.7074685 6.8048472 5.1815248 7.4945354 8.8031921 7.9773879
7.1714649 6.6504941 6.8362789 5.1395636 7.5608459 8.7056961 7.9545383
7.1947165 6.6674614 6.8002124 5.2077756 7.5659151 8.5633879 7.8340049
7.3392591 6.7655706 6.8399334 5.2286520 7.5524802 8.6101828 7.7762980
7.3347507 6.7372479 6.7630806 5.2155800 7.5788302 8.4647293 7.8092952
7.3197651 6.7632484 6.7251163 5.1813431 7.7470593 8.3640471 7.8526659
7.3770003 6.7316227 6.6981521 5.1775465 7.7559767 8.1842699 7.7762465
7.3810372 6.6936393 6.6912761 5.2280483 7.7368846 8.1996584 7.7506576
7.3659883 6.7988930 6.7435780 5.1824212 7.7077112 8.2479830 7.8612757
7.3434663 6.8534055 6.7124853 5.2576852 7.6844697 8.1380949 8.0041475
7.3674459 6.8412318 6.8260217 5.2117691 7.6271501 8.0504684 8.0481234
7.4046116 6.7689080 6.7765384 5.2780342 7.7579660 8.0763950 8.0768108
7.3624215 6.7662253 6.7538557 5.3722954 7.7969255 7.9468837 8.0213480
7.4015374 6.6802869 6.6777072 5.3614731 7.7618151 7.9086657 7.9771962
7.5090404 6.6621075 6.6197338 5.4292932 7.6761031 7.9760852 7.9279356
7.4951043 6.6466594 6.4854031 5.4624362 7.6370955 7.9952722 7.8709087
7.5152869 6.5998731 6.5789237 5.5440269 7.6886272 8.0587587 7.8564672
7.5343246 6.5599051 6.5692139 5.6250119 7.6998649 8.1984739 7.8696036
7.5715790 6.5448823 6.5310173 5.5959687 7.7615590 8.2484550 7.8160405
7.5731726 6.5754800 6.5347881 5.5843406 7.7475758 8.2026415 7.7223926
7.6805949 6.5454326 6.5585608 5.4901338 7.8221459 8.3723936 7.7422662
7.5392556 6.5008817 6.6222706 5.4888635 7.7991414 8.4589376 7.8167109
7.7356997 6.3895841 6.6383662 5.5670681 7.7153230 8.5773773 7.8330097
7.6772542 6.4515777 6.5900187 5.6140079 7.5986776 8.5846081 7.8532691
7.6839032 6.4024515 6.6390414 5.6206675 7.5594201 8.4842329 7.9188571
7.6644993 6.4344387 6.6428065 5.6203232 7.5796723 8.4257298 7.8619938
7.5527244 6.4014206 6.7233906 5.5330853 7.5829692 8.4294491 7.8147111
7.3478847 6.4679146 6.7376676 5.5970774 7.4965143 8.4182711 7.7720184
7.3397570 6.5263586 6.8491302 5.6579704 7.4148893 8.4140673 7.7645683
7.3884768 6.5776610 6.8720336 5.7462058 7.4025517 8.3997526 7.7100129
7.3779464 6.6989999 6.8633680 5.8569655 7.3981371 8.4151020 7.7437654
7.3283253 6.7220621 6.8091922 5.8816276 7.3849154 8.4670792 7.7303743
7.2300181 6.6535835 6.8581634 5.9550200 7.4291806 8.4992828 7.6085095
7.2157955 6.6936221 6.8548231 6.0204601 7.5983462 8.6198139 7.5839787
7.2256966 6.7090855 6.9792385 6.0750079 7.6468878 8.7262516 7.6556516
7.3085060 6.8699851 6.8901520 6.0060992 7.7040648 8.6705303 7.6512170
7.2208986 6.9098768 6.9533315 6.0713711 7.6365209 8.5627937 7.6074862
7.3493738 6.9440985 6.9641190 6.2002645 7.5157580 8.6881981 7.6398344
7.3021922 6.9765429 7.0229344 6.2079339 7.4646277 8.5991716 7.6190658
7.2307029 7.0600271 7.0836735 6.2086267 7.2946429 8.6176052 7.6353469
7.2958751 7.0761352 7.0715303 6.1165609 7.1645575 8.5142860 7.7599010
7.3716774 7.0180621 6.9303942 6.1370015 7.0573306 8.6375399 7.8380079
7.4529386 7.0288811 6.9384232 6.2001071 7.0999522 8.6466436 7.7987876
7.6055145 6.9975929 6.8746481 6.2385740 7.1697373 8.7174616 7.6322637
7.4826221 6.9812179 6.8915615 6.3132467 7.0883331 8.8084841 7.5715756
7.4926891 6.9526310 6.9195695 6.2993922 7.2030835 8.8441439 7.5193462
7.5925679 7.0223074 6.9186797 6.2571158 7.1626911 8.8849669 7.5150423
7.5785384 6.9575591 6.9272661 6.4031110 7.2499208 8.9059935 7.4971333
7.5574193 6.9274187 6.9353471 6.3483882 7.3181958 8.9413300 7.6277070
7.4547901 6.9109349 6.8668933 6.3692565 7.4196277 8.8974571 7.7035780
7.3914881 6.9114866 6.7550521 6.3536668 7.4741712 8.8016624 7.7953300
7.3196292 6.8794193 6.7571158 6.4025545 7.4375196 8.7120047 7.8255920
7.2935448 6.9114218 6.6770339 6.5571308 7.5025835 8.6724129 7.7249441
7.3077879 6.8724685 6.6722894 6.5386820 7.4735217 8.6472006 7.6200471
7.2815714 6.9187770 6.7075276 6.5294361 7.4084263 8.5623140 7.6578164
7.2237339 6.9899426 6.8095155 6.6261230 7.3064799 8.6038561 7.7033029
7.1811309 7.0167975 6.8593163 6.6311498 7.3024578 8.6250238 7.6725454
7.0454388 6.9040208 6.9988737 6.5863147 7.1901693 8.6342115 7.7492247
6.9928775 6.8567204 6.9688883 6.6102948 7.1445193 8.5648804 7.7391100
6.9750242 6.8826890 6.9560242 6.5174007 7.2048130 8.5932941 7.7162561
6.9053617 6.9581623 6.8642101 6.5108681 7.2913733 8.5459938 7.6980433
6.9668207 6.9527392 6.8346334 6.4156346 7.3722386 8.5849428 7.7118435
7.0087533 7.0556126 6.7811241 6.3600755 7.4194183 8.5723753 7.8230748
6.9307599 7.0147171 6.6992140 6.3337574 7.3090839 8.6311159 7.7531629
6.8925958 6.9507604 6.5702701 6.2807794 7.3273783 8.6116829 7.7315497
6.9555287 6.8464026 6.5254898 6.2218022 7.3755975 8.4372349 7.5579057
7.0255818 6.8092060 6.6078825 6.0950422 7.4371405 8.3058329 7.4682221
7.1054726 6.7637053 6.7232718 6.0670376 7.4724994 8.1725998 7.4389906
7.0588832 6.6952453 6.7120633 6.0856004 7.5554485 8.1217136 7.4928808
7.0724578 6.6429081 6.7159605 6.0660062 7.4746790 8.1292734 7.4659600
7.0096135 6.7594161 6.7006364 6.0188360 7.5448589 8.1535387 7.6216645
7.0852485 6.8033137 6.6983624 6.0383573 7.5345082 8.2156048 7.5789633
7.0539722 6.8038588 6.6715870 6.0547605 7.5434875 8.2296925 7.7313871
7.1057434 6.7934737 6.6110897 6.1107550 7.5494990 8.2091007 7.7996922
7.2715139 6.7310672 6.5814686 6.2302318 7.5616398 8.1613188 7.9427571
7.4707975 6.7432089 6.6607928 6.1955166 7.5145736 8.1771297 7.9486032
7.5888510 6.7629790 6.6884265 6.2268972 7.5618391 8.1758347 7.9415030
7.6631894 6.7499261 6.8075309 6.1143742 7.5243940 8.1144476 7.8782845
7.5512462 6.6854877 6.8261623 6.0915689 7.4863420 8.1387196 7.7519178
7.4594412 6.7952380 6.7808509 6.0372601 7.3484435 8.1916819 7.6147971
7.4473057 6.7749052 6.7307687 5.9872079 7.3458424 8.1889744 7.6398449
7.3987269 6.7645864 6.6610627 5.9847255 7.2734938 8.0894613 7.6950274
7.3377056 6.7213993 6.7255530 5.9606161 7.3476949 8.1571712 7.7330861
7.1915956 6.6879663 6.8039994 5.9739795 7.5002275 8.0509129 7.7322755
7.3230114 6.5928125 6.7897072 6.0025387 7.4773006 8.1048050 7.7354803
7.3384833 6.6151662 6.8624434 6.0625658 7.5084329 8.0698071 7.6437945
7.3722658 6.7562399 6.9051871 6.0076146 7.5316057 8.0730381 7.7240348
7.4199424 6.8229790 6.8821697 6.0419507 7.5651121 8.0127392 7.6626182
7.4022107 6.7091713 6.9070492 6.0070524 7.6824241 8.1070061 7.6937222
7.4584007 6.7769094 6.8939762 5.9738927 7.7350702 8.1511145 7.6788354
7.4081707 6.7135673 6.9938149 5.9859562 7.7765856 8.2232428 7.6862736
7.4169321 6.7644358 6.9679937 5.9967480 7.8101411 8.1946440 7.6580029
7.3623204 6.7809715 6.9666905 6.1366296 7.7804527 8.1341553 7.5511551
7.4352040 6.7750463 6.9371433 6.1265354 7.7382474 8.0256033 7.5506973
7.4473038 6.8024516 6.8445373 6.1555772 7.6886954 7.8868723 7.4524479
7.5132942 6.7684875 6.8624563 6.1460900 7.6339598 7.7733622 7.4732289
7.5190663 6.7481112 6.8417087 6.1952734 7.4744878 7.7338982 7.6333175
7.4518790 6.8271527 6.8788495 6.2533379 7.4770670 7.6801386 7.5754876
7.4381237 6.9186115 6.8557329 6.3182216 7.4278936 7.6730971 7.6133480
7.3855009 6.9759693 6.8184690 6.1827965 7.5549088 7.7348037 7.6700788
7.3935723 6.9087224 6.8789883 6.0502057 7.6097765 7.7379770 7.7033424
7.4534273 6.9624963 6.8673158 5.9893765 7.6435432 7.7717247 7.5997672
7.5391335 6.9989758 6.8729019 5.8876185 7.7278228 7.7913923 7.5978723
7.5362258 6.9960289 6.7903528 5.9563212 7.8027558 7.7648778 7.5786934
7.6457691 6.9425449 6.7376342 6.0040011 7.7994742 7.6422701 7.5413303
7.6774025 6.9220433 6.7492728 6.0233870 7.7093487 7.6700506 7.4299865
7.7417908 6.9270439 6.8403974 6.0062833 7.5980906 7.6376257 7.3354902
7.7456832 6.8553128 6.8480473 6.0164366 7.5079494 7.7647777 7.2524729
7.7601209 6.8057442 6.9539900 5.9910746 7.3066721 7.8506794 7.3059306
7.6910129 6.8336148 6.9264164 5.9728122 7.3290114 7.8497343 7.3935709
7.5848269 6.8120351 6.8789072 6.0574474 7.3920503 7.8961725 7.3208790
7.4719062 6.6751461 6.9066019 6.0423017 7.4873223 7.8805218 7.3220501
7.5025506 6.6701136 6.8944478 6.0238628 7.4128499 8.0538158 7.3254595
7.5300040 6.6730595 6.8962727 6.0409341 7.4410281 8.1520967 7.5021443
7.4916964 6.7062478 6.8609858 6.0055823 7.4295311 8.2259951 7.6420484
7.3922081 6.7256584 6.7463665 5.9614635 7.4206653 8.2614908 7.5292811
7.5335150 6.8534884 6.7373314 6.0150189 7.4323378 8.2460308 7.6032104
7.6139507 6.9658551 6.8112402 6.0189242 7.4121504 8.2979374 7.6565509
7.7894239 7.0446076 6.9137983 5.9357800 7.6841083 8.3086329 7.7045069
7.7726855 7.0467434 6.9192677 6.0059500 7.6140685 8.3225870 7.6193728
7.8460798 7.0004282 6.9408455 6.0416021 7.5451703 8.4053288 7.5186791
7.9686394 6.8874397 7.0155144 6.0899234 7.4838586 8.4767132 7.5768156
7.9554248 6.8107715 6.9686394 6.1047068 7.3852329 8.4449406 7.5910292
7.8292279 6.8510966 7.0287027 5.9262195 7.2996440 8.4224386 7.6424341
7.7753210 6.7735748 7.0238719 6.0051637 7.4459715 8.3404465 7.7571554
7.7435155 6.7762370 7.0452986 5.9064827 7.5235424 8.1652479 7.8915443
7.6717043 6.8078771 7.0035014 5.8867497 7.6208901 7.9461088 7.8649879
7.7051029 6.8245988 6.8781209 5.9123383 7.5914130 7.8902192 7.7997427
7.7244115 6.6635923 6.8981700 6.0905704 7.5514326 7.7584572 7.8347473
7.7689633 6.6088190 6.9006734 6.1302733 7.4738970 7.8641691 7.8747277
7.7982893 6.7070088 6.8693500 6.2630067 7.4298444 7.8900189 7.8271279
7.7417841 6.8315034 6.9966369 6.3170276 7.2760458 7.8404617 7.7592402
7.6998634 6.8332276 7.0510654 6.2743177 7.2206764 7.8161683 7.8406663
7.6993670 6.7732077 7.0767651 6.2901821 7.1983347 7.8425789 7.8478427
7.5609846 6.8409982 7.0183764 6.2000036 7.2234650 7.7996697 7.8390074
7.5070024 6.9433823 6.9550123 6.1671906 7.1841707 7.8060417 7.6752534
7.3740001 7.0071335 6.9696679 6.2379789 7.1863532 7.7471900 7.6658607
7.2893200 7.0577259 6.9114752 6.2790923 7.1041341 7.8104053 7.7346668
7.1547184 7.1111126 6.8932114 6.2712221 7.1267719 7.6334991 7.7557907
7.1881394 7.0714464 6.9153342 6.2965622 7.1286268 7.6614695 7.8947177
7.0825715 7.1634007 6.8810987 6.3245354 7.2699118 7.6228895 8.0116558
7.1005731 7.1225176 6.8734121 6.3053470 7.3291330 7.6351919 8.1412373
7.0649152 7.0487556 6.7997403 6.2252417 7.4387350 7.7217999 8.0631323
7.1274180 6.9796047 6.7650695 6.2302966 7.4652338 7.7294159 8.0670147
7.1922531 6.8785715 6.7748709 6.1581082 7.5170140 7.7274652 8.0211325
7.2736826 6.9350410 6.8742566 6.1942163 7.6815906 7.6361895 8.2115927
7.2691665 7.0460172 6.9127665 6.0127859 7.6616735 7.6183748 8.2994003
7.1729288 7.0926843 6.9135809 5.9788728 7.6894574 7.6305470 8.3887796
7.1735182 7.0587411 6.8346872 5.8339729 7.8015804 7.5767879 8.3250418
7.1510596 6.9473748 6.7843819 5.7924089 7.8879642 7.5416751 8.3216562
7.1313949 6.8818479 6.7493544 5.7517719 7.9634414 7.4988365 8.3845320
7.0973201 6.8460307 6.8001461 5.7394085 8.0721407 7.4065909 8.3996344
7.0186210 6.8699946 6.7510753 5.9140935 8.0179977 7.5028191 8.3084106
7.0528293 6.8557630 6.8108668 5.9808578 8.0733318 7.5952992 8.2930040
7.0434337 6.8249536 6.7635889 6.0096159 8.0375385 7.6443281 8.2411652
7.0797505 6.7613859 6.8719425 6.0899653 7.9066024 7.7553926 8.1601019
7.1340065 6.5925360 6.9543171 6.0584478 7.8405628 7.9437494 8.0473557
7.0415177 6.6886697 7.0051832 6.0335069 7.7887115 8.0302515 8.1388741
6.9672189 6.5654716 7.0671005 5.9926033 7.8037462 8.1545630 8.1745691
6.9453239 6.6081910 7.0242195 6.0317292 7.8057966 8.1739082 8.1749344
7.0237508 6.4950910 6.9922571 6.0296230 7.8043857 8.2596235 8.0890160
7.1954226 6.4897566 7.0160885 6.0586867 7.6484370 8.2329922 8.1055765
7.2343893 6.5584950 6.9448414 6.0606661 7.7035761 8.2722435 8.2041540
7.3009634 6.4536610 6.9354343 6.0129800 7.6118560 8.3390064 8.2007294
7.2833776 6.6381006 6.9460845 5.8605599 7.5987368 8.3418169 8.3008900
7.2944531 6.5179124 6.9928684 5.8158836 7.5967040 8.3386755 8.3020000
7.2363472 6.4567671 7.1084423 5.7881365 7.6569061 8.3389730 8.3765640
7.1647091 6.4528384 7.1536150 5.8111563 7.7207446 8.2058525 8.4173422
7.1319132 6.4598641 7.1195292 5.9497409 7.8048773 8.2044249 8.3690405
7.1391315 6.4217968 6.9985328 5.9175711 7.7667012 8.2684526 8.3990021
7.0195498 6.4038696 6.8759799 6.0752058 7.6495748 8.2947493 8.5021830
6.9720526 6.3872552 6.9369626 6.0999556 7.6623416 8.2644444 8.5467834
6.9805074 6.4385180 6.9845428 6.0568070 7.6648717 8.3166208 8.5200815
6.9749041 6.3569188 7.0347400 6.2224851 7.4415612 8.3774900 8.5200281
7.0402946 6.3470178 7.2067804 6.2557836 7.3760819 8.3965425 8.5721369
7.1107750 6.4753575 7.2311196 6.3316150 7.3599625 8.3275013 8.5357008
7.1228900 6.5886588 7.2092466 6.3785625 7.2488308 8.3519363 8.3984966
7.1498427 6.6819258 7.0423031 6.3332882 7.3903008 8.3247461 8.3992138
6.9882178 6.8586960 6.9540596 6.1790037 7.6176982 8.3155394 8.4299507
6.9417229 6.7971339 6.9144688 6.0157332 7.6852798 8.3102474 8.4722691
6.8944097 6.8202548 6.8250632 5.9666128 7.7328844 8.3570318 8.4269619
6.7421789 6.8157773 6.8224592 5.8574963 7.7361245 8.3759098 8.4386530
6.7511702 6.7405958 6.7929268 5.7938948 7.7223845 8.3377810 8.4541426
6.7235999 6.6317515 6.7833061 5.8052416 7.8675194 8.2551346 8.5380383
6.7184620 6.3809352 6.8268175 5.8515692 7.7303462 8.1816883 8.3739824
6.7501731 6.2555680 6.7924881 5.8406162 7.8458362 8.2081518 8.3111839
6.9011183 6.2533431 6.6446280 5.9769588 7.8155851 8.3149481 8.2517719
7.0195999 6.3394389 6.5386281 6.1083026 7.9547629 8.3859634 8.2199917
7.1245265 6.4814878 6.5302072 6.1281772 8.0196543 8.4157000 8.2313023
7.1711879 6.6522727 6.6056309 6.1002231 8.1370564 8.3965292 8.2039585
7.2443871 6.7475719 6.6569762 6.1353154 8.1723070 8.4024630 8.0710278
7.3168254 6.7497554 6.7410889 6.1965151 8.1082792 8.3949318 8.0013399
7.3598614 6.6709843 6.8255348 6.1929326 8.1492920 8.4029541 8.1272020
7.3622770 6.5424299 6.8260331 6.2782640 8.2125597 8.4352999 8.1353016
7.4368925 6.5352859 6.8411498 6.2307816 8.3595123 8.4474049 8.1781797
7.4187193 6.3848748 6.8537865 6.1926765 8.4035959 8.4658403 8.0628452
7.5408049 6.3630042 6.8648276 6.1944332 8.5222702 8.4221468 8.0636129
7.6500530 6.4254141 6.7378817 6.1778083 8.4612312 8.5144272 8.1492910
7.6776290 6.4197025 6.6383390 6.1246529 8.3368950 8.5337639 8.1792841
7.6654482 6.3542433 6.7008615 6.0471187 8.3062019 8.5939579 8.1843824
7.6652217 6.4368062 6.6063437 6.0982580 8.2935810 8.5940094 8.0882330
7.6861353 6.3341246 6.6094713 6.1373301 8.1584578 8.5651827 7.9700127
7.8800821 6.4325290 6.7630420 6.1997695 7.9565983 8.4985695 7.9188676
7.9001355 6.5845199 6.8105879 6.1811776 8.0149269 8.4189491 7.9126992
7.8231955 6.6998348 6.7702613 6.2116742 7.9829292 8.4105072 7.9979296
7.8960123 6.7331595 6.6682119 6.2926836 7.9610753 8.3225336 8.1763582
7.9470158 6.7832222 6.5525322 6.4261580 8.0629406 8.2010059 8.2861090
8.0267887 6.7368436 6.4303298 6.4493647 8.0859566 8.1782017 8.2577667
8.0249767 6.7998567 6.3352003 6.5815668 7.9632368 8.0316448 8.3168669
7.8779163 6.7504921 6.3749242 6.5328803 7.9313478 8.0334263 8.3512039
7.8752718 6.8001704 6.3988929 6.5918746 7.8931093 8.1245861 8.3684387
7.7994647 6.7977877 6.4423571 6.5323915 8.0671387 8.1897278 8.3071089
7.8515711 6.7253680 6.5966349 6.6074347 8.0973186 8.2450686 8.2976961
7.8508391 6.8257260 6.6506877 6.5139060 8.1319942 8.1779099 8.2733717
7.8455815 6.8492584 6.6422687 6.4441862 8.1039295 8.0694780 8.4010248
7.8275571 6.9083056 6.6843858 6.3352885 8.1548929 7.9900165 8.4257946
7.7791648 6.8690615 6.7322049 6.2608528 8.1253948 7.8958597 8.4986839
7.8221812 6.7791352 6.8656778 6.2166328 8.2203302 7.9036884 8.5442734
7.8236899 6.7556362 6.9156132 6.1831970 8.2516766 7.9677744 8.5695820
7.8274941 6.7014885 6.9771833 6.2144265 8.2707567 7.9875898 8.5112896
7.9163647 6.6484156 7.0556750 6.2369032 8.2273178 8.0694933 8.5609655
7.9905114 6.6511135 7.0595975 6.1425815 8.2554054 8.2738142 8.6062336
8.0842838 6.6668000 7.0652828 6.0832300 8.2107897 8.2773600 8.5670710
8.1902838 6.6226230 7.0480089 5.9339728 8.2317810 8.4504976 8.5303192
8.1757879 6.5204763 7.0967412 5.9942913 8.3449259 8.5178719 8.3996220
8.1816988 6.5022759 7.1114888 5.8996716 8.2923174 8.3613911 8.4242125
8.1500330 6.4046154 7.1301475 5.8509102 8.3364143 8.3455420 8.3312731
8.2376518 6.2906461 6.9782090 5.7424183 8.2114687 8.3350401 8.3814049
8.2990952 6.1934137 6.8967547 5.5977635 8.2913580 8.3336344 8.4666538
8.2085810 6.1127963 6.7935452 5.4377294 8.2596169 8.3203411 8.5171118
8.1654491 6.0237103 6.8157458 5.4339681 8.2783461 8.2516460 8.5774212
8.1334677 5.9739666 6.7897863 5.3283868 8.3314295 8.1145639 8.5285187
8.0127144 5.8670716 6.7264810 5.2516675 8.3126087 8.0763540 8.5743980
7.9460440 5.6824484 6.6438479 5.1877823 8.2772636 8.0215807 8.5608225
7.9627347 5.6718540 6.5883064 5.1162524 8.2775345 8.0448065 8.6569891
7.7970667 5.7096710 6.6625423 5.2311606 8.2825832 8.0906248 8.7053680
7.9046144 5.7091532 6.6398654 5.1824803 8.1457987 8.0517588 8.6686258
7.9501147 5.7171054 6.6300817 5.3520999 8.1996946 8.0823727 8.5088196
8.1042929 5.6129637 6.6466179 5.3752608 8.1410389 7.9863100 8.4297886
8.0571384 5.7579222 6.5586743 5.4138732 8.2051964 8.0890150 8.4900856
8.0776567 5.8371105 6.5880804 5.3598738 8.1818552 8.2056198 8.5254965
8.1297808 5.9969926 6.6780300 5.3891149 8.0778589 8.4004354 8.4899549
8.1229801 6.0530367 6.6706858 5.4578128 8.0326109 8.4224243 8.5804005
8.1131258 6.0136223 6.7017026 5.5089841 7.9356818 8.4418821 8.6065578
8.1195927 6.1218762 6.6148038 5.6005707 8.0063276 8.4529772 8.6691551
8.1235876 6.1609616 6.5693345 5.6144824 7.9167452 8.2290268 8.7614479
8.0061359 6.2458777 6.5678167 5.4807315 7.8791547 8.1325035 8.7282276
7.9328375 6.2391601 6.4899230 5.5595560 7.8895307 8.0726461 8.8088799
7.9513221 6.2911844 6.5638733 5.4336457 7.8741627 7.9022627 8.8182812
7.9489837 6.2528791 6.5335889 5.3238096 7.9725080 7.8558507 8.9081354
7.9082031 6.2337661 6.4838548 5.2555981 8.0191193 7.8103724 8.9547749
7.8022146 6.1835551 6.4804339 5.1892438 7.9855127 7.7055664 8.8735142
7.7935858 6.2183867 6.3830938 5.2048035 8.0658503 7.5434875 8.8569431
7.7672033 6.1925249 6.2772589 5.1611147 8.1252260 7.4017873 8.9364128
7.7653790 6.2994533 6.1363239 5.3065391 8.2268171 7.4276686 8.9589405
7.7647047 6.3953695 6.0222664 5.4699769 8.2817049 7.4837317 8.9337444
7.7233796 6.4955001 5.9180903 5.4782538 8.2874537 7.6003332 8.8880100
7.6852798 6.5124426 6.0139165 5.5287437 8.2724905 7.5182891 8.8842592
7.6323576 6.3648825 6.0822005 5.5923624 8.2080889 7.5564919 8.9674120
7.7029214 6.2951117 6.0099559 5.5135179 8.2001410 7.5352530 8.9250660
7.6058145 6.3182545 6.0475225 5.4384942 8.1319351 7.5402570 8.8626671
7.6424265 6.2000966 5.9978242 5.3454533 8.1194372 7.4020839 8.9130096
7.4847836 6.1645651 6.0277748 5.2040000 8.1768904 7.4221511 8.8341322
7.3935885 6.1172075 6.0043302 5.2179909 8.1706324 7.4567499 8.7496576
7.2980537 6.0825534 6.1250048 5.2421060 8.1311579 7.3630681 8.6316519
7.2279806 6.0026779 6.1143365 5.3100839 8.0809116 7.3041883 8.5874052
7.2146258 6.0138035 6.0834999 5.4510331 8.1372604 7.3197422 8.4676046
7.2295432 6.0097380 5.9503951 5.4497442 8.0856705 7.3062396 8.5061808
7.2181435 5.9668646 5.9122615 5.5346627 8.0946712 7.4507761 8.3698759
7.0975895 5.9315271 5.9247952 5.5251412 8.0999603 7.5022326 8.4111338
7.2030010 5.9026418 5.8985157 5.4963174 8.0956392 7.4259157 8.3103056
7.2756715 5.9223819 5.8325167 5.5025744 8.2192383 7.4025803 8.2259407
7.4316525 5.9941058 5.7803354 5.4817352 8.2904663 7.3366194 8.1847553
7.4598246 5.9501266 5.8956056 5.5469069 8.3944778 7.4050684 8.1333885
7.4737964 5.9303355 5.7743769 5.4901390 8.4444447 7.3904495 8.2013779
7.5943851 5.9804983 5.8110719 5.3832321 8.4481802 7.3218389 8.2794962
7.5422940 5.8538804 5.7115331 5.3226905 8.4116230 7.3330779 8.2627687
7.5750837 5.8803973 5.7067146 5.3300543 8.3752699 7.3076525 8.1152067
7.5614004 6.0542722 5.7281432 5.1223717 8.4308338 7.4733009 8.0213909
7.6507015 6.1569734 5.6951699 5.0637293 8.4976082 7.6565304 7.7843266
7.6679668 6.1726589 5.7546215 5.1601281 8.5626421 7.7062883 7.7207623
7.6553016 6.2613907 5.7693520 5.0629172 8.6224365 7.6402216 7.5896621
7.4958258 6.2638187 5.8349595 5.0694366 8.7474527 7.7512245 7.6919374
7.4566736 6.3709388 5.9736981 5.0867505 8.7126083 7.8421111 7.6630516
7.4627843 6.2949042 6.0730958 5.0768061 8.6653309 7.8599544 7.6611247
7.4557877 6.3661203 6.1801081 5.0165076 8.7225351 7.8505750 7.7482448
7.4473124 6.3831773 6.2290959 4.9893756 8.7628460 7.7229733 7.6762681
7.3574347 6.4189548 6.3126693 4.9275579 8.8551750 7.7334595 7.6236510
7.3479991 6.4539323 6.2778230 4.9176822 8.9039240 7.6513262 7.5657554
7.3883305 6.4747901 6.2184734 5.0044522 8.9753418 7.6603212 7.5804434
7.4677768 6.5612588 6.3056016 5.0743699 8.9953585 7.6217055 7.6621513
7.5465574 6.6155105 6.1855440 5.0821600 8.9440651 7.7503181 7.6457043
7.4973555 6.6840634 6.1296430 5.1849785 8.9977083 7.8656292 7.6827526
7.5199566 6.7208481 6.0811896 5.3061481 8.9931707 7.8208609 7.6635199
7.4779997 6.7403903 6.0273075 5.3814974 8.9362144 7.7680368 7.7012300
7.5166526 6.6303415 5.9431181 5.3666711 8.6846247 7.7903829 7.7436500
7.6878033 6.6542864 5.9315796 5.2514920 8.5233355 7.8374052 7.8219957
7.8440757 6.6055040 5.9407630 5.1649332 8.4527102 7.7671409 7.7043591
7.9343185 6.6326175 5.9948535 5.1329308 8.4054871 7.9686589 7.8121657
8.0076170 6.6561499 5.9956489 4.9642615 8.3391705 8.0480337 7.7198539
8.0301723 6.6646390 5.9926381 5.0457668 8.4239674 8.1205721 7.7066746
8.0485821 6.7098212 5.9394035 5.1210389 8.4668636 8.0861149 7.6687636
8.0413589 6.7860761 5.9117723 5.2155123 8.5958414 8.0288534 7.5494733
8.0847111 6.8331165 5.9012752 5.1771097 8.6724205 7.9595599 7.6667070
8.1868868 6.7292290 5.9443879 5.1469841 8.5997448 7.9711585 7.5857930
8.1285715 6.6643438 5.8866105 5.2380576 8.4860640 8.0235357 7.5452971
8.1749868 6.6552548 5.8990126 5.2329283 8.4513206 8.0993099 7.4501882
8.1697817 6.7317519 5.9361014 5.2959185 8.4419546 8.0670500 7.4121737
8.1665039 6.7105670 5.8671498 5.3285728 8.3990908 8.0414228 7.4781961
8.1882496 6.7509289 5.8188505 5.2859168 8.4136486 8.0971680 7.5450869
8.1950388 6.7272587 5.8049278 5.2007704 8.3960352 8.0755739 7.6503258
8.2310514 6.5968504 5.8198771 5.1536145 8.4326220 8.2744961 7.6818066
8.1663218 6.5114808 5.8652525 5.1326132 8.4697752 8.2800703 7.5991359
8.0866747 6.4686255 5.9511461 5.0207705 8.5597668 8.4411612 7.5996647
8.0746374 6.3629985 5.9918742 4.8582897 8.6077347 8.6259375 7.6196012
8.0875359 6.3103337 6.0806570 4.9199905 8.4872761 8.7131128 7.6539044
8.1314230 6.2836866 6.1320601 4.9568620 8.5449619 8.7342672 7.6722584
8.1742363 6.2516098 6.0904365 5.0759697 8.6315231 8.6510715 7.7088003
8.1836576 6.3014269 6.1498332 5.0501456 8.6208858 8.5903931 7.7437701
8.2308121 6.3473659 6.0455394 5.0882196 8.6586800 8.4630051 7.7793493
8.2206450 6.2131658 6.1121721 5.0784402 8.6438541 8.4662085 7.6556969
8.1629086 6.1365848 6.1701317 4.9855914 8.6008949 8.4980583 7.6780176
8.0226765 6.0805092 6.0235929 4.9246445 8.6590891 8.5373182 7.6216297
7.9714212 6.1523480 5.9955783 4.9785023 8.7322264 8.4793158 7.7153525
7.8703070 6.2247405 5.9851336 5.0254998 8.6911335 8.5129671 7.8032084
7.9617176 6.1683340 6.0512691 5.0975790 8.7786036 8.5104904 7.8872447
7.9958200 6.2148871 6.1257997 5.0598984 8.8511915 8.6445866 7.8465323
8.1133251 6.3149071 6.1146522 5.0139947 8.9398708 8.7297230 7.9252605
8.0612068 6.3577814 6.1428962 5.0480103 9.0046740 8.8373146 7.9663010
7.9844623 6.4532046 6.1673822 5.0024161 8.9360056 8.7081137 8.0429049
8.0072908 6.3983593 6.2277541 5.0283060 8.9302015 8.7372131 8.0265312
7.9831052 6.4619842 6.2690315 5.0476189 8.8275433 8.7857704 8.0353546
7.9887781 6.3690276 6.3371296 5.2273664 8.8524714 8.8919220 8.0819149
7.9763155 6.4985142 6.4278831 5.2400250 8.8424149 8.8321056 8.0422916
8.0940208 6.4421744 6.4221296 5.3523979 8.7006502 8.7505760 8.0605307
8.0587711 6.4714141 6.4916143 5.1629591 8.6313963 8.6927013 8.1375780
8.1334705 6.4923763 6.4766879 5.0306501 8.5988960 8.6603441 8.1871214
8.1475353 6.5003462 6.3557196 4.9157281 8.6505985 8.6795015 8.2203283
8.2276983 6.4160085 6.3530354 4.9778328 8.6430969 8.5685415 8.3377838
8.2754898 6.3045316 6.3234220 4.9646606 8.7242222 8.5848236 8.2754183
8.3398943 6.2395611 6.2386308 4.8501701 8.6977663 8.6116743 8.3117504
8.4019403 6.1218143 6.2488680 4.7218614 8.7531185 8.6552372 8.2219753
8.4583826 6.1648555 6.2869396 4.4655323 8.7038984 8.7973108 8.0874310
8.2796755 6.0472445 6.3419685 4.4854293 8.7027283 8.7393961 8.0868464
8.4003696 6.0632639 6.3620772 4.5395303 8.7069893 8.7308130 8.0702648
8.3898077 6.0887051 6.3145657 4.5305266 8.6372919 8.6554956 8.0063906
8.3719816 6.0583196 6.2686610 4.5151076 8.5992241 8.6816607 7.9544535
8.2391806 6.0481558 6.2890806 4.5596380 8.6361818 8.6846914 7.9025302
8.1348143 5.9334402 6.3197842 4.6717935 8.7215309 8.7332125 7.8459406
8.0806208 5.9231892 6.4056339 4.7527022 8.7083254 8.8238955 7.7518339
8.0817175 5.9399858 6.4933319 4.7305961 8.6559715 8.9129801 7.6979823
8.0270071 5.8759093 6.5601454 4.6979389 8.5185432 8.9521294 7.6971726
8.1509666 5.8843479 6.5689559 4.6486936 8.4957161 8.9096527 7.6234355
8.1168699 5.8070326 6.6217079 4.6841445 8.3983498 8.8894978 7.6691723
8.0351467 5.7867479 6.6429811 4.7149982 8.3470831 8.8832245 7.6100674
8.0760489 5.6862850 6.5679035 4.7443142 8.3810883 8.8015022 7.5337496
7.9584818 5.6327357 6.6065955 4.6126170 8.4255819 8.9244385 7.5458426
7.8321409 5.6391406 6.5727696 4.4071245 8.4668522 8.9573641 7.6494069
7.6964822 5.6880565 6.6923795 4.3695641 8.4871149 8.8408976 7.6444044
7.6216412 5.6278906 6.6660419 4.4346862 8.4996557 8.8076792 7.7917271
7.4867897 5.5653472 6.5825768 4.4751654 8.4348469 8.8633003 7.7797098
7.3932304 5.5142722 6.6970992 4.5827084 8.3679771 8.8173218 7.7419944
7.3487854 5.5140281 6.6760559 4.4597888 8.2789392 8.8170090 7.7725835
7.4167380 5.4310889 6.7009778 4.3966932 8.0620766 8.6217613 7.8043575
7.4170661 5.4325576 6.6238275 4.4604058 8.0997543 8.5684481 7.7115526
7.4981942 5.4528017 6.4501595 4.3892965 8.0341921 8.5541248 7.7474589
7.5373182 5.5169473 6.4294429 4.3725624 8.0070372 8.6438265 7.6722469
7.5369706 5.5665660 6.4250250 4.3186073 7.9823570 8.7225189 7.6157231
7.6639695 5.7078457 6.4719367 4.3215828 7.9155221 8.7630424 7.5363240
7.6380243 5.6805606 6.4156733 4.2963433 7.9986429 8.5584669 7.5252976
7.6748600 5.6273670 6.4674911 4.4321032 7.9997754 8.5780535 7.6074820
7.6103225 5.7084632 6.4009638 4.5265646 8.0166864 8.5289707 7.7289791
7.6474538 5.7033682 6.4354949 4.5005488 8.0356598 8.5046206 7.8675923
7.6049805 5.7183523 6.4159522 4.4571476 8.1052151 8.4118271 7.7312050
7.6437173 5.7558794 6.4304729 4.3868909 8.1894064 8.2494783 7.6526108
7.5802836 5.6427178 6.4684744 4.4649706 8.1933775 8.1775188 7.6177688
7.5455952 5.6407251 6.5343742 4.4200330 8.2166138 8.1002398 7.5733166
7.4642739 5.6030040 6.5928717 4.3424516 8.3164215 8.1091070 7.6051126
7.4789891 5.6073728 6.5677195 4.4447827 8.2997980 8.1244936 7.6482792
7.3969646 5.5784693 6.4348440 4.4907107 8.1705542 8.1837158 7.7990260
7.2668390 5.6304665 6.3357382 4.5150123 8.1435776 8.1827278 7.8646173
7.2818007 5.6235509 6.3301458 4.5067186 8.0664358 8.2767496 7.9500670
7.2683072 5.7688990 6.4008017 4.4401231 8.1159763 8.4302702 8.0295935
7.3904338 5.7750769 6.4506907 4.4680781 8.1507215 8.4871435 8.1539917
7.2871070 5.7914367 6.4661422 4.4546609 8.0742331 8.5030422 8.2207193
7.2059484 5.8071036 6.4238348 4.4932837 8.0597906 8.3218441 8.1783352
7.2120500 5.7785692 6.5090466 4.4604330 8.1513605 8.2916384 8.1872559
7.1277156 5.7247238 6.4626393 4.3608012 8.1155243 8.2644396 8.0649357
7.1145592 5.5380154 6.5105934 4.4240084 8.1456413 8.2859173 8.0377369
7.0061312 5.3903689 6.5249577 4.3473778 8.1533203 8.2315779 7.8818598
7.0030298 5.2212701 6.5018916 4.4014268 8.0833120 8.2559423 7.8764267
7.0142055 5.2269492 6.4138827 4.4281683 8.0194902 8.3068972 7.8956399
7.0302558 5.2200012 6.4317675 4.4971633 7.8751764 8.2371655 7.8500900
7.1390886 5.2335706 6.4399943 4.6778045 7.7827063 8.3279161 7.7324252
7.2025132 5.1390052 6.4063239 4.6635137 7.7034349 8.3818426 7.6118255
7.1495862 5.2293196 6.4347463 4.5891399 7.7440634 8.2752075 7.6422610
7.2726288 5.0816016 6.3855944 4.5563011 7.7816868 8.3253450 7.6594982
7.4167156 5.2281609 6.2774434 4.5834150 7.7499762 8.3344498 7.6165309
7.4281373 5.1765947 6.1751051 4.5236192 7.8626089 8.4488754 7.5161800
7.5358052 5.1792054 6.1804352 4.4972939 7.9566603 8.5393171 7.4503088
7.5803728 5.1845760 6.1668425 4.4556384 7.9617510 8.5203886 7.4648166
7.6591659 5.1629553 6.0652432 4.4775805 7.9908471 8.4849043 7.5446281
7.7207551 5.2251496 6.0479064 4.6030245 7.9964800 8.3782320 7.5833917
7.6088076 5.2799459 6.1337028 4.7146893 8.0383778 8.3304958 7.6654868
7.7021923 5.2306371 6.2490425 4.8154092 8.1652660 8.2326880 7.7587657
7.7163405 5.3153777 6.3609681 4.8615432 8.2470675 8.1510038 7.9466715
7.7579842 5.4301014 6.4352407 4.8374825 8.2952404 8.0456858 7.9819613
7.7990241 5.5511870 6.5161309 4.7878408 8.3076019 7.9751353 8.0838413
7.9374409 5.5824223 6.6133380 4.7879486 8.3149815 7.9798932 8.1501474
7.9294052 5.4633098 6.5507212 4.9189057 8.2186365 7.9811759 8.0841122
7.9068956 5.5215907 6.4731340 5.0137296 8.1777487 7.9920201 8.0130577
7.9565225 5.5601444 6.4518552 4.9831033 8.1506557 7.8699384 7.9927397
7.9211750 5.5548186 6.4431372 4.9002705 8.1307011 7.8284159 7.9413528
7.8866596 5.6208858 6.5437303 4.9453559 8.1005678 7.7889886 7.9326863
7.8623528 5.7638216 6.5730376 4.9566655 8.0700045 7.7225871 7.9378543
7.8632216 5.7999902 6.5161586 4.9278774 8.0488195 7.6042905 7.9994879
7.7995996 5.9035578 6.5063167 4.9292984 7.9827590 7.5962439 8.0148878
7.6820354 5.9271016 6.5173678 4.8634591 7.9499564 7.5559936 8.0044127
7.7268457 5.9552288 6.4882426 4.9472718 7.9360209 7.5970378 7.9727345
7.7173343 5.9980884 6.5991740 4.8779612 7.9566135 7.6006703 8.0084953
7.5833077 6.1172833 6.7814298 4.9379058 7.9249873 7.6748753 8.0551691
7.5163794 6.1029572 7.0417738 5.0259929 7.9771276 7.7027183 8.0927992
7.5032692 6.1824417 7.1759753 5.1314931 7.8532767 7.6845784 8.1200562
7.5730629 6.2181721 7.1981068 5.1990056 7.9077029 7.6630211 8.1836338
7.6804352 6.2672811 7.1940460 5.2229280 7.9338655 7.5078411 8.2572136
7.6448298 6.2749057 7.1853390 5.3034816 7.9256663 7.4926481 8.2181759
7.6375837 6.3415818 7.0963802 5.2602801 7.9591570 7.4530420 8.2933283
7.6368651 6.4163694 7.0650606 5.3422260 8.0419579 7.4842691 8.2314653
7.7228861 6.4444680 6.9841208 5.2215953 8.1135902 7.4236779 8.1957111
7.8162446 6.5556254 7.0236950 5.2816677 8.1279116 7.2954049 8.0969572
7.8703594 6.5574965 7.0186796 5.2065001 8.2453651 7.2043343 8.0087824
7.9472289 6.6208143 6.9259353 5.1768184 8.2130880 7.1545501 8.0696421
7.9965644 6.5515566 6.8887963 5.2223425 8.3050499 7.1441398 8.1407785
7.8412910 6.5221233 6.8044724 5.0767560 8.2251062 7.1082458 8.2013712
7.9814305 6.4901342 6.7229524 5.1547761 8.1110897 7.1060243 8.2206869
8.0109558 6.4954901 6.5727596 5.0877233 8.0969639 7.1919022 8.2667484
8.0085793 6.3919086 6.5379429 5.0920086 7.9956951 7.1791210 8.1061964
8.0229549 6.4234896 6.5219269 5.2012014 7.9588289 7.2964530 8.1596413
8.0061607 6.2343440 6.5513453 5.1809993 7.7775593 7.3063421 8.2476778
8.0031033 6.2439389 6.5815830 5.1470599 7.6991138 7.3564315 8.3583612
8.1494560 6.2955337 6.5391026 5.0795732 7.6796432 7.4051552 8.4422064
8.0651417 6.2419710 6.5383949 5.0384412 7.7814050 7.3774858 8.5979738
8.1419840 6.2508245 6.5041299 5.0430894 7.9048953 7.4966903 8.6367884
8.0576982 6.2997532 6.4650946 4.9850678 8.0783739 7.4260197 8.6371250
8.0912952 6.3828435 6.4595675 4.9672966 8.2185726 7.3594036 8.7121792
8.0775013 6.4747181 6.4889264 4.9075494 8.1726112 7.3457494 8.5966311
8.0902176 6.5748577 6.5672674 4.8345995 8.2578039 7.4889483 8.7170811
8.0981770 6.6585822 6.5250249 4.8061271 8.1993227 7.5343571 8.7050638
7.9307661 6.6735840 6.6228900 4.8935375 8.2294178 7.4385719 8.6496401
7.9244866 6.6026688 6.6233563 4.8133321 8.1959715 7.4806962 8.5156155
7.9342742 6.7138309 6.6840453 4.9876795 8.0995874 7.4021902 8.3704443
7.9596634 6.6198978 6.7479048 4.9481134 8.0038509 7.5770092 8.2065287
8.0697069 6.6400838 6.7939310 4.8673782 7.8074055 7.5325117 8.1694679
8.0159283 6.7267814 6.8288698 4.7949910 7.8207006 7.5604649 8.1617184
7.9333720 6.7701130 6.9490442 4.7388387 7.7163143 7.4715586 8.1726675
8.0795097 6.8604326 7.1393037 4.7514524 7.5765820 7.4787354 8.1364117
8.1495895 6.8940072 7.2085824 4.7795320 7.5865493 7.3460145 8.2233353
8.0814095 6.9426527 7.2339711 4.8409185 7.6246915 7.2997370 8.2185955
8.1073437 6.9125662 7.1564269 4.9191680 7.5849414 7.4244866 8.2075424
8.1556349 6.7814169 7.1846333 5.0071192 7.5974398 7.4200706 8.1524887
8.0570784 6.7930927 7.0724068 5.0327535 7.7402973 7.4727654 8.0859756
8.0081711 6.7701726 7.0294528 5.1320815 7.6786876 7.5439558 8.0220480
8.0075798 6.7630081 7.0113187 4.9980459 7.6104345 7.5586467 8.0031891
8.0805330 6.6414261 6.9133763 4.8860712 7.7326169 7.5291924 8.0184069
7.9677062 6.6723824 6.7635722 4.8180833 7.7176080 7.4927678 7.9646535
7.9515853 6.6132717 6.7884345 4.7319193 7.7759252 7.5314674 7.9423347
7.8024850 6.5018010 6.6813288 4.6285782 7.6815767 7.6155014 7.9445682
7.7470350 6.5245738 6.7063246 4.5994172 7.6897349 7.7128849 7.9012814
7.6383958 6.5672731 6.7205949 4.5023994 7.6688375 7.6795754 7.8212013
7.5745587 6.5048809 6.8021374 4.6318803 7.6773200 7.7653089 7.8997726
7.5818801 6.5032501 6.8132687 4.6835132 7.7921329 7.7674127 7.9572248
7.5898900 6.4470043 6.8134675 4.7486229 7.8167167 7.7603784 8.0523968
7.6043520 6.4660339 6.8717957 4.6158910 7.8356266 7.7308755 8.0258293
7.7049637 6.4290943 6.9306130 4.4979396 7.8079519 7.7203050 8.0861225
7.7077408 6.4418826 6.9617672 4.5211363 7.8813386 7.7642999 8.1769724
7.7512369 6.4365454 6.8244596 4.5837998 7.8309269 7.8427863 8.0862179
7.7595253 6.3438358 6.7153988 4.6278353 7.8854156 7.8251038 8.0075331
7.7332630 6.3928285 6.6664858 4.5796428 7.8276181 7.9724231 7.8581505
7.8450098 6.3427615 6.6062937 4.4469776 7.6955600 7.9872956 7.7431068
7.7851219 6.3835588 6.5584583 4.4244261 7.6629419 8.0471535 7.7354541
7.9043183 6.3540630 6.4433303 4.4108291 7.5905375 8.0658770 7.7955947
7.9020381 6.3401961 6.4554501 4.5651112 7.5700450 8.1563959 7.7085667
7.9693031 6.3553705 6.4943757 4.6105042 7.5685511 8.0976286 7.8058929
7.9132805 6.4084668 6.6366034 4.7654328 7.5399446 8.1696072 7.7811484
7.9209299 6.3807421 6.6639848 4.7762971 7.5450144 8.1920366 7.7322445
7.9144158 6.2524590 6.7499352 4.8141465 7.6720395 8.1880350 7.7373271
7.8541393 6.2859244 6.7604475 4.8664789 7.6550117 8.2775078 7.8152170
7.9675093 6.2855592 6.7969851 5.0058374 7.6676946 8.2971811 8.0036440
8.0066595 6.3114333 6.8012738 5.0925975 7.6225801 8.1307993 8.0685921
8.0954742 6.3274679 6.8305278 5.1649904 7.5645308 8.1459293 8.1814308
8.0682669 6.3786693 6.8238358 5.1846113 7.5863476 8.0839758 8.3250389
8.0872879 6.3955078 6.8518472 5.2528396 7.4538145 8.1672201 8.4110107
8.0982561 6.4906454 6.8814406 5.1674471 7.4311070 8.1660118 8.2859240
8.1301517 6.4576011 6.8771901 5.1705174 7.3743215 8.1173038 8.2029858
8.1215038 6.4392195 7.0186958 5.3417726 7.4016976 8.0240517 8.1709137
8.1176996 6.2756224 6.9544902 5.2399359 7.3081813 7.9076414 8.0577888
8.0074282 6.3378282 6.9633408 5.2494197 7.2358885 7.8357229 8.1159678
8.0026236 6.3185606 6.8176661 5.1478643 7.3268747 7.8273163 8.1243553
7.9824777 6.2643342 6.7906847 5.0251794 7.2293482 7.7628870 8.1395264
7.9493175 6.2124329 6.6750326 5.0753403 7.1930199 7.6597447 8.0734015
7.9304242 6.1987357 6.5594845 5.0563869 7.1612253 7.7036500 8.0471163
7.8440595 6.1925659 6.4051113 5.0830364 7.1243734 7.7569151 8.0513201
7.8543425 6.2286720 6.3769412 5.1500249 7.0855303 7.7754412 8.1100664
7.8639650 6.2756820 6.3346457 5.1596589 7.0755448 7.7187719 8.1859417
7.8543191 6.4701142 6.2140293 5.1234956 7.0572925 7.7549667 8.2049723
7.8231568 6.5530515 5.9932599 5.1332850 7.0269279 7.7379284 8.2042990
7.8738585 6.6706567 5.9571767 5.2199950 7.0045619 7.7123570 8.1532726
7.8268404 6.6659203 5.8469443 5.2571564 7.1128206 7.7630358 8.1854744
7.8608479 6.6616516 5.8098402 5.1293716 7.1262784 7.8134160 8.2215471
7.9664564 6.7280488 5.9129844 5.1259160 7.2587028 7.8294930 8.2946625
8.0008430 6.7962961 5.8619714 5.1108871 7.3101721 7.9546103 8.3380356
8.0657139 6.7455606 5.8178353 5.0775995 7.4057097 8.0324631 8.3534136
7.9901133 6.7030478 5.8285689 5.1190310 7.3511024 7.9679055 8.4107161
7.9388504 6.6523194 5.8046141 5.0246415 7.4885230 7.8156438 8.4944525
7.9565959 6.6124568 5.7652178 5.1481023 7.4159150 7.8429146 8.4810352
7.9882784 6.6122231 5.6416950 5.1758666 7.4849272 7.6797767 8.5469389
8.0134411 6.6701288 5.6126218 5.1648798 7.4638958 7.5571227 8.5738811
7.9644260 6.6317120 5.5601697 5.1238184 7.4105692 7.5885754 8.6115923
7.9672885 6.6469288 5.5192456 5.1797299 7.3724775 7.6261830 8.5877724
7.8343868 6.7222586 5.5499797 5.1854749 7.1505280 7.5380001 8.5041142
7.8469644 6.8257079 5.5553737 5.0716524 7.0627756 7.4133120 8.5231085
7.7840962 6.7811770 5.5575781 5.0439272 6.9223008 7.3334565 8.5376949
7.7703886 6.7720780 5.6572337 4.8968377 6.8883862 7.3571572 8.4110279
7.6405225 6.7065077 5.7986789 4.7064595 6.7944860 7.1978774 8.2777214
7.5413475 6.7247024 5.7128553 4.7079291 6.7090087 7.1866164 8.2948370
7.4550424 6.8172164 5.7330747 4.6357346 6.7765212 7.2194147 8.2319870
7.4653897 6.8793602 5.7671046 4.5407667 6.9391165 7.4000149 8.2755842
7.5693893 6.8898110 5.8526926 4.4085531 6.9426775 7.4023352 8.2609043
7.4656429 6.8531051 5.8757033 4.3371620 6.9081855 7.4873304 8.2669306
7.5046167 6.8882780 5.8499146 4.2610044 6.9287748 7.4626961 8.2572088
7.4337735 6.8310442 5.8304620 4.3120928 7.0488224 7.4371967 8.2042704
7.4334378 6.8987322 5.7870851 4.3261600 7.0547695 7.4034481 8.1162453
7.3857870 7.0083232 5.8034663 4.4499097 7.1012912 7.4595933 8.0104027
7.3949046 7.0896115 5.7523732 4.4700079 7.1499939 7.4797006 7.8823166
7.4183426 7.0189652 5.6609955 4.6815581 7.2328362 7.4775300 7.9189115
7.3820958 7.0009031 5.5469184 4.7956414 7.2184334 7.5404143 7.8039970
7.1930704 6.9665561 5.5405941 4.7757587 7.2489686 7.5804663 7.7481608
7.2676544 6.7944226 5.4881458 4.8475080 7.3562384 7.6213675 7.7069750
7.1841493 6.9176617 5.6493683 4.8262200 7.2810678 7.5930018 7.6124911
7.1716237 6.9449968 5.6139956 4.8092065 7.2394733 7.7217331 7.4747171
7.2813940 6.9274149 5.5032616 4.9281783 7.2849736 7.7900643 7.4207931
7.1771865 6.9804959 5.4036760 4.9441919 7.2346787 7.7526941 7.5067415
7.1899128 6.9999795 5.3239903 4.9494052 7.3167124 7.8255796 7.4627891
7.0994048 6.8935652 5.2173729 4.8687406 7.2854753 7.8784800 7.4770603
7.1327987 6.8195586 5.1396303 4.8605795 7.2985096 7.8513789 7.4796376
7.1419883 6.8430734 5.0237141 4.8543348 7.2211041 7.9230456 7.5162926
7.3030334 6.8830943 5.0506878 4.9734435 7.2295752 7.8641109 7.5643210
7.3797970 7.0087891 5.0247087 5.0134349 7.2689238 7.9285979 7.6303811
7.5419583 7.0471687 4.9920368 4.9530654 7.2556877 7.8847122 7.5939255
7.5919738 7.0145226 4.8799367 4.8950357 7.3086057 7.9841828 7.6552281
7.6918135 7.0276585 4.8276610 4.8557177 7.3180914 8.1391764 7.6181493
7.7118177 7.1490130 4.7433619 4.8337154 7.3085556 8.2739182 7.7303438
7.7176089 7.0816827 4.7537937 4.8202481 7.2244625 8.3011847 7.8922410
7.6148391 7.0683966 4.7171993 4.7944345 7.3271484 8.2642469 7.9218283
7.4669175 6.9189987 4.7832980 4.8382583 7.2731056 8.1658144 7.9488988
7.4806457 6.8879557 4.8102608 4.8725190 7.2421365 8.0908108 8.0414276
7.4150395 6.8225417 4.7811484 4.8860569 7.4277267 7.9852571 8.1550980
7.4543343 6.7207670 4.8297048 5.0177836 7.4667120 8.0839233 8.2601156
7.3168216 6.6802883 4.8522220 5.0152464 7.4984651 8.0295553 8.2102470
7.1440129 6.5966234 4.8029971 5.0415382 7.5410066 7.9946198 8.2052393
7.0471683 6.4878631 4.7986073 5.0789261 7.4880672 8.0147161 8.0940990
6.9386573 6.3463879 4.7493491 5.2245512 7.4469194 7.9876084 8.1100025
6.9152160 6.2170882 4.7888260 5.2790713 7.4836135 7.9666810 8.1812563
6.8992162 6.1168942 4.8271036 5.1944704 7.5665708 7.9435334 8.2357311
6.8310890 5.9766207 4.9176617 5.1477842 7.4519906 7.8834701 8.2847557
6.6523476 6.0011468 4.9291162 5.0954294 7.5224786 7.8995638 8.3528471
6.6407061 6.0252523 5.0213284 5.0934048 7.4871545 8.0309381 8.3584232
6.6194844 6.0781054 4.9973445 5.1478658 7.5558476 8.1716499 8.3911753
6.6083255 6.0429668 5.0059137 5.1750135 7.4429107 8.1689892 8.3543501
6.6294508 6.0794826 5.0278187 5.0928383 7.4446292 8.2655725 8.2980032
6.6805477 6.1049318 5.1083775 5.0820036 7.4371552 8.1540756 8.2645588
6.7311034 6.1930041 5.0626936 5.0385327 7.4870582 8.0789089 8.2326279
6.8157434 6.1462812 5.0410028 4.9655724 7.4691610 7.9824896 8.2399483
6.8909855 6.1842761 5.1735382 4.8784223 7.5055981 7.9542203 8.3807764
6.9725308 6.1201220 5.1878018 4.8067784 7.5360560 7.9055109 8.4410315
6.9851613 6.1849356 5.1770015 4.7451382 7.5539880 7.9821224 8.5623360
7.0218906 6.1619630 5.1102037 4.7442966 7.5266767 7.9288573 8.5178785
7.0458064 6.0568709 5.1438470 4.8203053 7.4485879 7.8453522 8.5022488
7.1310639 6.0251760 5.1594744 4.8917670 7.5029793 7.7992015 8.3488350
7.1506701 5.9960637 5.1195540 4.9495997 7.4708920 7.7488670 8.1428194
7.2729692 6.0416927 5.0796094 4.9781766 7.4897356 7.6666846 8.0916395
7.3720570 6.2784638 5.1743274 5.0124779 7.4258213 7.6453166 8.1997461
7.3375239 6.4622912 5.2393947 4.9846625 7.4803987 7.5578628 8.1892195
7.4076095 6.5330601 5.2416577 5.1385446 7.4994655 7.5221829 8.2380314
7.3816004 6.6114955 5.3356118 5.1727920 7.4632096 7.5155883 8.3122196
7.4914656 6.6797328 5.3483639 5.1831112 7.5030279 7.6701350 8.2764788
7.4418187 6.7216539 5.2146044 5.1629715 7.5875502 7.6797705 8.3731327
7.4741969 6.6731062 5.1909914 5.1279922 7.5926476 7.6872096 8.3968735
7.4257383 6.7234426 5.2323780 5.2147775 7.5069323 7.6889167 8.4285603
7.5260949 6.6382813 5.3803744 5.2058516 7.5403972 7.5963421 8.4230833
7.5270939 6.6759458 5.5198932 5.2088966 7.6113367 7.6406040 8.3961906
7.4785147 6.6656103 5.5590696 5.1676903 7.7051883 7.7123008 8.3592281
7.5412855 6.6637139 5.5799026 5.1474085 7.7387633 7.7063503 8.3810387
7.5720873 6.5742912 5.6412730 5.1622844 7.8277411 7.8770757 8.3492012
7.6367645 6.6100798 5.4587083 5.0920897 7.8245173 7.8300114 8.3270245
7.5634894 6.6520891 5.3865366 5.1092186 7.8253045 7.9275646 8.3363800
7.4804344 6.6909161 5.3552666 5.0973916 7.7520666 7.8515472 8.4065971
7.3672152 6.6861649 5.5047021 4.9848285 7.7801032 7.7833395 8.2562542
7.3530741 6.6100669 5.6417928 4.9174948 7.8899393 7.7363896 8.1216621
7.3986554 6.5672283 5.6635284 4.8951077 7.9671273 7.7603831 8.0769987
7.3143835 6.5422382 5.6431875 4.8742628 8.0326223 7.6464257 8.1403799
7.1081877 6.5216036 5.6455274 4.9687543 8.1741438 7.7007236 8.1454906
7.0202060 6.5591946 5.7341070 4.9891801 8.2237883 7.7571316 8.2561998
6.9404817 6.5492167 5.7048235 4.9813399 8.2268171 7.7825646 8.2842607
6.8973002 6.4824343 5.7699437 5.0284004 8.1998272 7.7851396 8.2840290
6.8964415 6.5044007 5.8197136 5.0086999 8.1756382 7.8299241 8.3436604
6.9945140 6.5392709 5.9274940 5.0354743 8.1548395 7.9022870 8.3676767
7.1477933 6.6004648 5.8189354 5.1980686 8.1643906 7.9985871 8.3142576
7.1286640 6.5637856 5.8967624 5.1189847 8.0525255 8.0882273 8.2665777
7.0921321 6.5861292 5.8462954 5.1254711 7.9401140 8.1892939 8.0919762
7.1303301 6.6628428 5.9395146 5.1925912 7.9815841 8.1838446 8.0248632
7.1218505 6.7983961 5.8723469 5.1996408 7.9778490 8.1907091 7.8266449
7.1525836 6.8603206 5.8657589 5.2253017 8.0316381 8.1699734 7.6315780
7.0375695 6.8126416 5.8242159 5.2428637 8.1164045 8.0577183 7.5504618
7.0566697 6.7830496 5.6402249 5.1548829 8.0398417 8.0726290 7.4998703
7.0241842 6.7301059 5.7825203 5.2077503 7.9950309 8.1037521 7.4909334
7.0883088 6.6184340 5.7697811 5.1118994 7.8530688 8.0818729 7.5510216
7.1237512 6.4867496 5.7783794 5.2445254 7.8296447 8.0987806 7.6527753
7.2439933 6.4336939 5.8494878 5.1747570 7.7781701 8.0676041 7.6711926
7.2938285 6.4608369 5.7095222 5.1329451 7.7425056 8.0724754 7.6069984
7.3498487 6.3765225 5.5837860 5.2125406 7.8180885 8.0755892 7.6128087
7.3855391 6.3141642 5.4590702 5.2940860 7.8369589 8.0760279 7.7715063
7.5555406 6.2324977 5.3263044 5.2971110 7.8679972 8.0667305 7.7585244
7.6871648 6.2404294 5.2842798 5.2305760 7.8961744 8.1195822 7.7756195
7.7620597 6.1615710 5.3525448 5.1694498 8.0025921 8.0693340 7.8018522
7.8398862 6.1534905 5.2761431 5.2384305 8.1215286 8.0406914 7.8507109
7.8393192 6.1426110 5.2578869 5.1773171 8.0508041 8.0886393 7.7375617
7.8014469 6.1836877 5.2432828 5.2241101 7.9882326 8.0272226 7.7330341
7.9131908 6.0804195 5.2398705 5.1636477 8.0525436 7.9943156 7.7585979
7.9257479 5.8906708 5.2952175 5.1602039 8.0101814 8.0821924 7.7410293
8.0927467 5.7207270 5.1303868 5.1670365 8.0123463 8.2243509 7.7872086
8.0827246 5.5847478 5.0841742 5.0680699 7.9440761 8.1614180 7.6944871
8.0915251 5.5572524 5.0283203 5.0056939 7.9820609 8.0316172 7.7016015
8.0125780 5.5404410 5.0504293 4.9947820 7.9714546 7.9087267 7.6499081
8.0524082 5.5237937 5.1200800 5.0545955 7.9046326 7.8387527 7.6584706
8.0541449 5.5149527 5.0700822 5.0256724 7.8988962 7.7563853 7.6631460
8.0441561 5.5598173 4.9971948 4.9595032 7.8767366 7.7484541 7.6414528
8.1194153 5.5880299 4.9986758 4.8232780 7.8598657 7.6984181 7.6352644
8.1128244 5.5992489 5.0279055 4.8008380 7.7417912 7.6546197 7.7791862
8.0966482 5.5453024 5.0401602 4.7092099 7.6531487 7.7034683 7.7977252
8.0681581 5.4917965 5.0590916 4.5879259 7.6154661 7.7557173 7.7110777
7.9511228 5.4998336 5.1693335 4.4498386 7.4984827 7.7774258 7.7384801
7.8725734 5.4992785 5.1731091 4.3984509 7.4072471 7.7963519 7.7260237
8.0175819 5.5051847 5.2010283 4.4228158 7.3856788 7.7870750 7.6369352
8.0958424 5.6008091 5.1640477 4.4030137 7.4736724 7.6690693 7.5477986
8.0157385 5.6844063 5.1387491 4.4281807 7.3727503 7.6995726 7.6359200
7.9388380 5.8120270 5.1391864 4.5529361 7.3489733 7.6621189 7.5684924
7.7965522 5.8022032 5.1847587 4.7477212 7.4166675 7.7080770 7.7208028
7.8429971 5.8567028 5.2924418 4.7685046 7.3768926 7.7726107 7.6279817
7.8857832 5.9225097 5.1638060 4.8585072 7.3139148 7.8074408 7.6694064
7.8720269 6.0401721 5.2048893 4.8706427 7.2362576 7.7603793 7.6864376
7.9473763 6.0638118 5.2188711 4.9487996 7.2606444 7.8625765 7.5874038
8.0374374 6.0910468 5.2434244 4.9819942 7.3066635 7.8062983 7.7273889
8.0805531 6.0716238 5.2774501 4.9657302 7.2760096 7.8658357 7.7075305
8.0233450 6.0163765 5.2618895 4.9826503 7.2964139 7.8444877 7.8387032
8.0024061 5.9990964 5.2489109 4.9998693 7.3409276 7.8604226 7.8615918
7.9430275 5.9650702 5.2817101 5.0512166 7.2895622 7.9198565 7.9802403
7.8765330 5.7122626 5.3629889 5.0751925 7.1950350 7.9487863 8.0756817
7.8840728 5.7783055 5.2819619 4.9831281 7.1407647 7.9123902 7.9578314
7.8011999 5.7104220 5.2820954 4.9826274 7.1104956 7.8951240 7.9176283
7.7282648 5.7322245 5.3236709 4.9836445 7.1910400 7.8561249 7.9469295
7.7311196 5.8513308 5.3564968 4.9249558 7.1791224 7.9518652 7.8858862
7.5988560 5.8934689 5.4321222 4.8744450 7.1347156 7.9688640 7.8176489
7.4983778 6.0309815 5.3705292 4.7596626 7.0987692 7.9442425 7.6980233
7.5561304 6.1985650 5.2749858 4.8760290 7.0167608 7.8699059 7.6001611
7.6366730 6.2185020 5.2563758 4.8031516 6.9774475 7.7701960 7.5317903
7.6804914 6.4642310 5.2756858 4.7991886 6.9588833 7.7378125 7.4784813
7.7563224 6.4391651 5.3226843 4.6939139 6.9269700 7.6251092 7.4716392
7.9235811 6.4586930 5.4212074 4.6482615 6.8628149 7.6093259 7.4992542
7.9602809 6.4469738 5.3944826 4.7145295 6.8305402 7.6781926 7.4400172
7.9436512 6.3931613 5.3977528 4.7872415 6.7171950 7.7005715 7.5421228
7.8923941 6.2852640 5.5095615 4.8288531 6.8098545 7.7647562 7.5096383
7.8321323 6.2300105 5.4744778 4.8769183 6.8125572 7.8735681 7.4183006
7.7824659 6.1944518 5.4769883 4.9280705 6.8087945 8.0267124 7.3416667
7.7832026 6.1677685 5.4968519 5.0076203 6.7821584 8.1762943 7.2195001
7.7580233 6.1924047 5.5446138 4.9892693 6.7257619 8.2388058 7.1695857
7.7844906 6.1782784 5.5363717 4.9598832 6.7143326 8.2533197 7.1837611
7.7471199 6.1051202 5.5049076 4.9522305 6.7023902 8.3483353 7.2156262
7.7768965 6.0408111 5.5284266 4.9506526 6.7490082 8.3437061 7.1743207
7.8272600 6.0408955 5.5081201 4.9196386 6.7905416 8.2994394 7.1408348
7.8010187 6.0680676 5.7284827 4.9158473 6.7823658 8.2827692 7.0299616
7.7979455 6.0487485 5.9425664 4.9427767 6.7358637 8.1827297 6.8485417
7.7500772 5.9648695 6.1109748 4.8745251 6.7178140 8.0395918 6.9823365
7.7982602 5.8884749 6.1437135 4.9521289 6.7134180 7.8971882 7.0287127
7.8958726 5.8759956 6.0844512 5.0399575 6.7793746 7.8812652 7.0652013
7.9411030 5.8136806 5.9610558 4.9266090 6.8059511 8.0269327 7.0962310
7.9551916 5.7942553 5.9245067 4.9028397 6.9558916 8.0120564 7.0825152
7.8461571 5.8176227 5.8057423 4.9479742 7.0638776 8.1541672 7.0837402
7.7089663 5.9194579 5.8081169 4.9183931 7.1126270 8.0176220 7.0718741
7.5700679 5.9620876 5.7640672 4.9072828 7.1337614 8.0706673 7.1052222
7.4308367 5.9807220 5.7730465 4.8603539 7.1299243 8.1123514 7.1744499
7.3730907 6.0115867 5.6460872 4.7235518 7.1361752 8.0495586 7.3844671
7.4105215 6.0530858 5.7173438 4.6896744 7.1553025 8.0521631 7.4999104
7.3632312 5.9603195 5.8001747 4.6248522 7.2350688 7.9823012 7.4913464
7.3217640 5.9291263 5.9132748 4.7255454 7.2484202 8.0401659 7.5459671
7.4327416 5.9017105 6.0115895 4.7983227 7.2129240 8.1027470 7.6764235
7.5039997 5.9405951 6.0912809 4.8709445 7.0884247 8.0783205 7.5917039
7.4860549 5.9695539 6.1940913 4.7900553 7.1076651 8.1217232 7.6706052
7.4973135 5.9570093 6.1546350 4.8156872 7.0808001 8.0999012 7.6373529
7.5052080 5.9827843 6.0611796 4.8451777 7.1429548 8.1105967 7.5766702
7.4516234 5.9435568 5.9949651 4.9108934 7.1966844 8.1044512 7.4867272
7.5405049 5.8920684 5.9997220 4.9365811 7.2871375 8.2046356 7.3620172
7.5787182 5.8569827 6.0681033 4.9498649 7.2796321 8.3043070 7.2838864
7.6056280 5.8554664 6.0018182 4.9076710 7.3310037 8.2282553 7.1681595
7.6263523 5.9677362 6.0110192 5.0232005 7.3122540 8.1094837 7.1646442
7.6125259 6.0371046 5.9012880 4.8935943 7.2993426 8.1392241 7.2160249
7.5416107 5.9724441 6.0377240 4.8887300 7.2099981 8.1542072 7.0784721
7.5002031 5.9976416 6.1795464 4.9806156 7.2694559 8.0473757 7.0391016
7.4898033 6.0147500 6.1767120 5.0263929 7.2780213 7.9040713 6.9335623
7.4715385 5.9996848 6.2251205 5.0571241 7.4407458 7.9076715 7.0298033
7.3831868 6.0987387 6.1759081 4.9827118 7.5276957 7.8413644 7.0298882
7.5686798 5.9746346 6.1189446 4.9569097 7.4972749 7.8039045 7.0862150
7.6028733 5.9524751 6.1905417 5.0231924 7.5558605 7.7669511 7.0512371
7.6650214 5.9418144 6.1974144 5.0897379 7.6442585 7.7905626 7.0118957
7.6364846 6.0632811 6.1803994 5.1502056 7.6806149 7.7562833 7.0271001
7.6228976 6.0566378 6.1429157 5.1568842 7.7010813 7.8088279 7.1559911
7.5349264 6.0770464 6.1809320 5.1345797 7.8042850 7.8572888 7.1765113
7.4762187 6.2289166 6.1952114 5.0762663 7.8312111 7.8860812 7.1325812
7.3795323 6.2998857 6.1985550 5.0223751 7.9566369 7.9032030 7.1983104
7.2409472 6.3740616 6.2268515 4.9679246 8.0521688 7.9988341 7.2007794
7.1107097 6.3157802 6.2050714 4.8810472 8.1481314 7.9652743 7.1085920
7.0787301 6.3124070 6.1584225 4.8331084 8.2230883 8.0714912 7.1021504
7.1364684 6.3347259 6.1918316 4.7379966 8.3145866 8.2127762 7.2041278
7.1017370 6.3571196 6.1991458 4.6367884 8.4427261 8.1563301 7.2853904
7.1398787 6.3565502 6.2644787 4.6361995 8.3203192 8.1355324 7.3214307
7.1736646 6.2495046 6.2408142 4.6256757 8.3484459 8.2420301 7.3680649
7.2427230 6.1988444 6.2094641 4.5773730 8.3149023 8.2916765 7.4360166
7.3765268 6.1776390 6.2232747 4.4308157 8.4139242 8.2826624 7.4805498
7.4087925 6.0963240 6.2589068 4.4411020 8.3518562 8.3099575 7.4070368
7.4728813 6.1199751 6.3484221 4.3406539 8.3359032 8.2776394 7.2591896
7.4511013 6.1006999 6.3320603 4.4346576 8.2872372 8.2973967 7.1339254
7.3287177 6.1260815 6.3074627 4.2919345 8.2022343 8.3367796 7.1826472
7.2464871 6.0516248 6.4008284 4.1870923 8.1261873 8.4157228 7.1879525
7.1442299 6.0135784 6.3335171 4.3035007 8.1756840 8.4415760 7.3232656
7.0178318 5.9817753 6.3581080 4.2442460 8.0269537 8.5378819 7.4551220
7.0077791 5.9441333 6.3806705 4.2134132 8.1098833 8.6044874 7.5433869
6.9584050 6.0017228 6.3950987 4.3065233 7.9593558 8.6074553 7.6425896
6.9268870 6.1478882 6.4986434 4.3352547 7.9001179 8.5409756 7.7999582
6.9920392 6.1805062 6.4398918 4.4363523 7.9718790 8.4852390 7.8097839
7.0599418 6.1422000 6.4422297 4.5081301 7.9978518 8.4799356 7.9476600
7.0875621 6.1592336 6.4581580 4.4649601 7.9964113 8.4804697 7.9018202
7.1077328 6.1925316 6.4271708 4.4327350 8.0337496 8.5554037 7.7118816
7.2422628 6.2765059 6.5146208 4.3058295 8.0925617 8.5119829 7.6098633
7.1643219 6.2514772 6.6201901 4.2483096 8.2150192 8.6537514 7.6026659
7.2167234 6.3041506 6.4473324 4.1227493 8.3020935 8.6871901 7.5743804
7.2315373 6.3312407 6.4006829 4.0989103 8.3799353 8.7874279 7.4453287
7.3531432 6.4473510 6.3387723 4.1274385 8.4533138 8.7097464 7.5367155
7.3948927 6.4702578 6.3800006 3.9966106 8.5376034 8.7271366 7.5865426
7.3559351 6.5190372 6.3070111 4.0987797 8.6024523 8.6900444 7.4517236
7.2992182 6.5946083 6.3603611 4.2571473 8.6401424 8.6134872 7.3834949
7.2857184 6.7542405 6.3436446 4.2510772 8.6033354 8.5844250 7.4619327
7.1812196 6.6249137 6.3353782 4.1677713 8.6292238 8.5689516 7.4514203
7.2073507 6.4955454 6.3983240 4.1550388 8.6502867 8.6252832 7.3708248
7.3212438 6.3459630 6.5374293 4.1363120 8.6250410 8.5998554 7.3604670
7.3608465 6.2521715 6.4805679 4.1900291 8.5780916 8.6479321 7.3946810
7.3722100 6.1509266 6.4751940 4.2370601 8.5736408 8.6271811 7.3611197
7.4273458 6.1732082 6.4499331 4.2960353 8.4764290 8.6003952 7.4104643
7.4632063 6.1893187 6.5106320 4.2680578 8.3877277 8.6210756 7.3840070
7.4072165 6.1309361 6.5242004 4.1525197 8.4153376 8.6951256 7.3965454
7.3066053 6.2013125 6.4869432 4.1063013 8.4132423 8.7259302 7.3378553
7.1806293 6.2668233 6.4595919 4.1286526 8.4227123 8.7533083 7.3953209
7.1515441 6.2851100 6.3547506 4.1388960 8.4008389 8.7766857 7.4732237
7.1007962 6.2319388 6.2796068 4.1653185 8.3422403 8.7693253 7.6609316
7.1485152 6.1855526 6.2287798 4.2516670 8.3760386 8.8776331 7.7151093
7.1131105 6.2123814 6.2228870 4.4250078 8.3019810 8.8616190 7.7948880
7.1052775 6.1385851 6.1690054 4.5524015 8.2795706 8.8257542 7.7219858
6.9946647 6.0368905 6.1634073 4.7556758 8.2871714 8.7220669 7.7445512
6.9846740 5.9609494 6.1269517 4.8554220 8.4039660 8.7602119 7.6547518
6.9074826 5.9049201 6.0782409 5.1050143 8.4074841 8.7770939 7.6869364
7.0070434 5.9251523 6.1053505 5.2942152 8.4349241 8.7812643 7.6588058
7.0688400 5.9269519 6.1320515 5.4792128 8.6236048 8.7292166 7.5754519
7.1444945 5.8448205 6.2324371 5.4271350 8.5713053 8.7358646 7.4862938
7.1879973 5.8219914 6.2714615 5.4378934 8.5239859 8.5852795 7.3442073
7.1415753 5.7766242 6.3282704 5.3771849 8.6160202 8.4626455 7.3583474
7.1861706 5.8715582 6.2435799 5.4038310 8.6001425 8.3249722 7.2503576
7.0687084 5.8289704 6.2330279 5.3151073 8.4729786 8.3928442 7.2119842
7.2488861 5.7251563 6.0733104 5.2667866 8.4682598 8.4309568 7.2972565
7.4531050 5.6414361 5.9711223 5.1357203 8.4359941 8.3245945 7.3031020
7.6012211 5.5090694 5.9786754 5.1300864 8.5258093 8.3894320 7.4523001
7.7146516 5.6260548 5.9142385 5.0739827 8.6276283 8.3652420 7.4710765
7.7544107 5.5679460 5.9122896 5.1137319 8.6064911 8.3265724 7.4954138
7.7706800 5.5466013 5.9829011 5.0929289 8.5687943 8.3876019 7.5462537
7.6644659 5.5255322 6.0320315 5.1193786 8.6314936 8.2976398 7.5151515
7.5459042 5.5399942 6.0816717 5.1010523 8.5821075 8.4017086 7.4977593
7.5031905 5.4764857 6.0635247 5.0586352 8.4861479 8.3531456 7.5360689
7.4936080 5.4883265 6.1043591 4.9417748 8.4305677 8.3076210 7.5510616
7.4721222 5.5357471 6.1719432 4.8924146 8.4443846 8.2536869 7.4588318
7.5918479 5.4338994 6.0726132 4.8925929 8.4437475 8.2735624 7.5324936
7.5061069 5.4277878 6.0044351 4.9309988 8.4217653 8.3086596 7.6563740
7.4971147 5.3469553 5.9160938 4.9133015 8.4065361 8.3574533 7.7417707
7.5245256 5.3317184 5.9528842 5.0650578 8.3636103 8.3872166 7.8220387
7.4259720 5.2430568 5.8910503 5.1372666 8.3815870 8.5918884 7.8011217
7.3151107 5.2443857 5.8998365 5.2492247 8.4476624 8.6536942 7.7886634
7.4309440 5.3098402 5.8622375 5.2868905 8.5174589 8.7383242 7.7293596
7.4464660 5.4148626 5.9353380 5.3792915 8.4700890 8.7241049 7.7318044
7.5024281 5.5562663 5.9527497 5.4949327 8.4963236 8.7122765 7.7280254
7.4773993 5.4742222 5.9231296 5.3995452 8.3678970 8.7829628 7.7238979
7.4199214 5.4356484 5.8025289 5.4285498 8.3154745 8.7689133 7.5525794
7.5177970 5.3260756 5.7474732 5.4281406 8.3129196 8.7262659 7.4856362
7.5721073 5.3399439 5.7724056 5.3913260 8.2078800 8.8176641 7.4102216
7.5413356 5.1720538 5.6572714 5.4275541 8.1498871 8.8413353 7.3595996
7.4686146 5.1845250 5.6003666 5.5158410 8.1072273 8.9381733 7.2785606
7.5209446 5.1594648 5.5279193 5.5021529 8.1073866 8.9697132 7.2423954
7.5298977 5.2708812 5.3715625 5.4238343 8.2305202 9.0867596 7.2975597
7.6754675 5.3374944 5.3884850 5.4073067 8.2801027 9.1739721 7.3854775
7.7101531 5.4027696 5.2931042 5.4147882 8.3787985 9.1538448 7.3390203
7.7945929 5.4592509 5.2683244 5.3254194 8.4088802 9.0526018 7.3097878
7.7485104 5.5000792 5.2852302 5.3328257 8.3361149 9.0376339 7.3776202
7.8642750 5.5395384 5.2536693 5.3634372 8.2436333 9.0031424 7.4001741
7.7734594 5.4844503 5.2283278 5.5235181 8.1771660 9.0347052 7.4148088
7.8117423 5.4475746 5.2529364 5.4819694 8.0234556 9.1263180 7.4146180
7.8023052 5.5604224 5.2737126 5.3960900 7.8391986 9.0489311 7.3339362
7.7164240 5.5229602 5.4264493 5.2502608 7.7483211 8.9746628 7.3783236
7.6673694 5.5200515 5.6053696 5.0657587 7.7111492 8.8826342 7.4388170
7.6059895 5.7046499 5.5905738 5.0270247 7.5667124 8.7943659 7.3139420
7.4858952 5.6232715 5.7358913 5.0035453 7.6460781 8.7728500 7.3063841
7.4066339 5.6296554 5.8032765 5.0318952 7.7020760 8.6365595 7.1795940
7.3854685 5.4649868 5.7962861 5.1589952 7.6723337 8.6961403 7.2346916
7.4052539 5.3900146 5.6886859 5.1600184 7.6613984 8.5193090 7.3130317
7.5018644 5.3077950 5.6928067 5.2155232 7.7436337 8.3731775 7.3331981
7.5811486 5.3116207 5.6884508 5.3013835 7.7471189 8.1712275 7.4526396
7.6769080 5.1802697 5.6069469 5.3894830 7.7871757 8.0963449 7.4346251
7.6209378 5.1922503 5.6303220 5.5031242 7.8733268 7.9315577 7.5378399
7.6601334 5.2748332 5.7122278 5.5710764 7.7751799 7.7970877 7.6406999
7.6430688 5.3306589 5.6937327 5.6747894 7.7269735 7.6806359 7.6019449
7.7330456 5.2726769 5.6574917 5.5994825 7.6069689 7.7680507 7.7554045
7.6799455 5.2990603 5.5835357 5.5678592 7.6915612 7.7404647 7.6611314
7.7056899 5.3776083 5.4541888 5.6106539 7.6620221 7.8256645 7.5863371
7.7033367 5.2759619 5.4949741 5.6438217 7.5863008 7.8995790 7.7064090
7.6240473 5.2888494 5.6045876 5.6357260 7.6033115 8.0310564 7.7763309
7.6424336 5.2721972 5.7182517 5.6855779 7.5918102 8.1820793 7.8250628
7.6034856 5.3045874 5.7844367 5.7410960 7.6671085 8.1936636 7.9583073
7.5890927 5.2322836 5.7203979 5.6822872 7.6766510 8.2227545 8.1051941
7.6142044 5.1627769 5.6929450 5.6934891 7.7437921 8.3206663 8.0895348
7.5667796 5.0782394 5.7276573 5.6808877 7.6878748 8.3714495 8.1833887
7.4166732 5.0980668 5.6498532 5.6816115 7.7742105 8.4959707 8.1630974
7.3516879 5.1304445 5.6569433 5.7353005 7.7814527 8.5801220 8.0426846
7.1608896 5.1035709 5.6820679 5.8306742 7.7791419 8.6444445 8.0993862
7.1041102 5.1865826 5.6145148 5.8315592 7.8449402 8.6305656 8.0810204
7.1190615 5.3257098 5.6444950 5.9237499 7.8594522 8.5373793 8.1570902
7.1677799 5.4050350 5.7318387 6.0383816 7.9975834 8.4507828 8.1311779
7.1801763 5.4456105 5.7102051 5.9516654 8.1284285 8.4543276 8.2397337
7.1320157 5.5004191 5.6251903 5.8377285 8.0956688 8.4562740 8.2940903
7.0950780 5.5288916 5.6117258 5.7097807 8.1937733 8.5278206 8.2692928
7.0625935 5.5775504 5.6371984 5.5222287 8.2626944 8.5888519 8.2524529
7.0873990 5.6291580 5.5471520 5.4040656 8.3224974 8.6097336 8.1779079
7.1258874 5.6079731 5.5669918 5.2972345 8.2375040 8.6609316 8.1489887
7.0381083 5.6327524 5.5860553 5.1805663 8.1427870 8.6020460 8.1515455
6.9787107 5.6489878 5.6543508 5.1758657 8.0814238 8.6288719 8.0610523
7.0023561 5.6969047 5.7358112 5.1229234 7.9932923 8.6077843 8.1352673
7.1229138 5.6349721 5.7787995 5.2405157 7.8945875 8.6438112 8.2088299
7.1055908 5.6855192 5.8009605 5.2161932 7.8136539 8.6489048 8.2308903
6.9728379 5.7647448 5.7113204 5.3248396 7.8446908 8.6585369 8.3778000
7.0004950 5.8025789 5.7202597 5.4138489 7.7552838 8.6496105 8.3236485
7.0671725 5.8304849 5.6703897 5.4267855 7.9136448 8.6043148 8.2830896
7.1810322 5.7348223 5.6803818 5.4246898 7.9494224 8.4500751 8.3138695
7.1531601 5.7242236 5.7145934 5.4516463 7.9730372 8.3568239 8.3504009
7.1630363 5.6047611 5.7788134 5.5322371 7.9345145 8.3771000 8.3451805
7.1252284 5.4833856 5.8302555 5.4596295 8.0080452 8.4096203 8.3126583
7.0966501 5.4756122 5.8535628 5.5647626 7.9737401 8.3625851 8.2473955
7.0916915 5.4872308 5.8658304 5.5563717 8.0563517 8.2324419 8.3107862
7.0551672 5.3714333 5.8937564 5.6721935 8.0924549 8.2385149 8.3662710
7.0138898 5.3747802 5.9208856 5.6913676 8.1946630 8.2263746 8.3165340
7.0590262 5.3974099 5.8895445 5.6755714 8.1839828 8.2262259 8.2538652
7.1050601 5.3627868 5.9293094 5.6479950 8.1864109 8.3075914 8.2938480
7.0958710 5.1835370 5.9667401 5.6343532 8.1743174 8.3742771 8.2660570
7.1127882 5.1990433 6.0668116 5.5718088 8.1234531 8.4435081 8.3254356
7.0970407 5.1402464 6.0539575 5.6862717 8.1321878 8.4950390 8.4027224
7.0862970 5.0630884 6.0754166 5.6806269 8.1687593 8.4479885 8.4720192
7.0615296 4.9581618 6.0544519 5.6351295 8.1885080 8.4708738 8.3961163
7.2161779 4.9024377 6.0504642 5.6979256 8.2745199 8.4096794 8.3529301
7.1453462 4.8123426 6.0457172 5.5521045 8.3332596 8.4175949 8.2266788
7.0471225 4.8510103 6.0539460 5.6001983 8.3649549 8.4457417 8.0781250
7.0718937 4.8561454 6.1212735 5.5645671 8.3803492 8.5001984 7.9757023
7.1690688 4.9943571 6.1472197 5.3363104 8.3658676 8.5176554 7.9200244
7.3059521 4.9843369 6.0758390 5.2212105 8.3091803 8.5748634 7.8402071
7.4563565 4.9264183 6.0370517 4.9835582 8.3808842 8.5708656 7.7351995
7.5820308 5.0420108 5.9908905 4.9027290 8.3071508 8.6419697 7.5846214
7.6445069 5.0416999 5.8988810 4.7407842 8.2364750 8.6872625 7.6177945
7.6707454 5.1505742 5.9731474 4.6753521 8.2627897 8.5952940 7.6225486
7.5792127 5.0838842 6.0153232 4.6580729 8.2320871 8.5878963 7.6832843
7.5498648 5.2305646 6.1055775 4.6597109 8.3505945 8.6207294 7.6487818
7.4706087 5.2862334 6.2294579 4.6315556 8.3858824 8.7089815 7.7595344
7.3535337 5.3520036 6.3362889 4.6896486 8.4907789 8.7051525 7.7664857
7.4285202 5.3324747 6.4458790 4.7248831 8.5466366 8.6541967 7.8488321
7.4464135 5.2495437 6.5549674 4.8232965 8.6256094 8.5634108 7.8487310
7.5217004 5.2508788 6.4628739 4.9370947 8.5639429 8.6405916 7.8134041
7.3812065 5.2973733 6.6814513 4.9898529 8.4966078 8.6928244 7.7266088
7.3847384 5.3937793 6.6987982 4.9591842 8.4161940 8.7078447 7.6522641
7.3782482 5.4645715 6.7347946 4.9649611 8.4297667 8.7760687 7.5410581
7.5901866 5.4274325 6.7622771 4.9674644 8.4026003 8.7731686 7.5099854
7.7016087 5.3632989 6.7482724 5.0466719 8.4859791 8.9233065 7.4114261
7.7724266 5.4656916 6.7450070 5.0781045 8.4660625 8.9820223 7.2840648
7.7773089 5.3691959 6.7431622 5.0832872 8.4664183 9.0537596 7.1645918
7.7123966 5.3237319 6.6256471 5.0366368 8.3605490 9.1082888 7.1200132
7.6294823 5.3751907 6.6683130 5.0176454 8.4104595 8.9939737 7.1561179
7.5766301 5.3886099 6.7140331 4.9944792 8.4866400 8.9637089 7.0811844
7.5386910 5.4004722 6.7876968 5.0133090 8.4352865 8.9905148 7.0193796
7.5877829 5.3911858 6.8356171 5.0858727 8.4977942 9.0358334 6.9904490
7.5611753 5.4147272 6.8355093 5.2093883 8.4891529 9.0291843 6.9183378
7.5988202 5.5029402 6.7590303 5.2899461 8.4283962 9.1216593 6.8879571
7.6775293 5.5879021 6.7115579 5.3735814 8.4584503 9.1957493 6.8608828
7.8466539 5.6077890 6.7584267 5.4786687 8.4990959 9.1397734 6.7796326
7.8874474 5.7185211 6.7104974 5.4949608 8.5721025 9.1532221 6.9178309
7.8522944 5.6051784 6.7152543 5.4777002 8.5045061 9.2534103 6.9353290
7.7494488 5.7423029 6.6047525 5.3359661 8.5761871 9.2595863 6.9799576
7.7276440 5.7450747 6.6022353 5.2817502 8.5438108 9.1947813 7.0358796
7.6121197 5.9230490 6.4420247 5.1678405 8.4857483 9.1631489 7.0002484
7.5627818 5.9348831 6.5156827 5.3284459 8.4569302 9.0126057 7.1230431
7.5512652 6.1418896 6.4605465 5.3916793 8.5295076 8.9463530 7.1137028
7.5747533 6.1710696 6.5287604 5.3270364 8.5010223 8.9472933 7.2651205
7.5751143 6.2422709 6.4571924 5.2879376 8.5058594 8.9776897 7.2912402
7.6677566 6.3197937 6.5296054 5.3727922 8.4802866 8.8996992 7.4043050
7.7153282 6.2935371 6.3951983 5.3354192 8.3753252 8.8279915 7.4865422
7.6732893 6.2978115 6.4488854 5.3114200 8.3141918 8.7092323 7.4653726
7.6238837 6.3540769 6.3735490 5.1043105 8.4348536 8.7043133 7.5352898
7.5971165 6.3185487 6.3680968 5.1051321 8.3113737 8.6018238 7.5519285
7.5331292 6.2749972 6.4819036 5.0942955 8.3736753 8.5473137 7.6409469
7.4101877 6.2280254 6.4898305 5.0872149 8.3400974 8.5010290 7.6134076
7.4345727 6.2575645 6.4979882 5.0030074 8.3005247 8.4714680 7.6600661
7.5817490 6.1681771 6.6217937 4.9510355 8.2839890 8.5106211 7.4916725
7.8102393 6.1445255 6.5817199 4.9898720 8.3708611 8.5585632 7.5485849
7.7768588 6.0765944 6.6224012 5.0136342 8.3381796 8.4539995 7.6394529
7.7129493 6.0469232 6.5830779 4.9106321 8.3290482 8.4853859 7.7667804
7.6881690 6.0005622 6.4982009 4.9475574 8.3311367 8.5610456 7.7724791
7.5995688 5.8776045 6.4675536 4.8659134 8.3538294 8.4996634 7.9537973
7.5076852 5.8581462 6.3880181 4.9041629 8.4235277 8.5757551 8.0073547
7.4391656 6.0427127 6.3258848 4.9000502 8.3898439 8.6002808 8.0609188
7.5259395 6.1701117 6.3848090 4.9392366 8.3274136 8.6685305 8.0981655
7.6119552 6.1741343 6.2474499 4.9724007 8.3543386 8.6995897 8.1881113
7.7552376 6.2808356 6.1792750 4.9227033 8.3774929 8.6928234 8.2888346
7.6750445 6.3662205 6.0953913 4.9647870 8.4360695 8.7737875 8.3081818
7.6328216 6.4581079 6.0764718 4.9075513 8.2566557 8.7387476 8.3481636
7.5447702 6.4996662 5.9922791 4.9088378 8.1177559 8.7670708 8.4579592
7.4664488 6.4277701 6.0699058 4.9593902 8.0199003 8.6039810 8.5467081
7.3788376 6.5023041 6.0453844 5.0879054 8.0534239 8.5581236 8.6183357
7.3012176 6.4145722 6.0730319 5.2248011 8.0598965 8.5577087 8.6023846
7.2019525 6.4222651 6.0588365 5.1153078 7.9811010 8.5774469 8.6454420
7.2865653 6.3563008 6.1513991 5.1353879 8.0099106 8.6641769 8.5412674
7.3593183 6.3380876 6.2193909 5.2102742 7.9275293 8.6798544 8.5412827
7.4333658 6.4220495 6.2763171 5.1567731 7.9334264 8.6688271 8.5995340
7.5241103 6.4150114 6.3052850 5.1121759 7.7935185 8.7755804 8.6310015
7.4204841 6.5753250 6.2793422 5.0587964 7.7123299 8.7928419 8.5043583
7.3749385 6.6725330 6.2072744 5.1252518 7.6944714 8.8161917 8.5468521
7.3470960 6.6849022 6.1491389 5.1420979 7.6635284 8.7576809 8.3586769
7.3332992 6.6818018 6.2385373 5.1412868 7.7144213 8.7149982 8.2949905
7.4110479 6.6284232 6.3634973 5.1629415 7.6222472 8.6805620 8.3903494
7.3948708 6.5868988 6.3556585 5.1166415 7.7211261 8.7151909 8.3360767
7.2956853 6.4691792 6.3306880 5.1074572 7.8820601 8.6320124 8.3190098
7.2674251 6.4509382 6.4155726 4.9556231 7.8622489 8.4354153 8.3234797
7.1920776 6.4556570 6.4186325 4.9636445 7.9780855 8.3616486 8.3237629
7.2120051 6.4855261 6.4466958 5.0540996 7.9967508 8.2432566 8.3154001
7.2259645 6.5390162 6.3437691 5.0650392 8.1003876 8.1654310 8.2949800
7.2783031 6.5602865 6.2232590 5.0305367 8.0943403 8.2255259 8.4080076
7.2390757 6.5257497 6.1609187 4.9762387 8.1098042 8.2108755 8.4039335
7.1669531 6.5366716 6.1865959 4.8527555 8.0192642 8.1825380 8.4050207
7.0928564 6.4735374 6.1916986 4.7801404 7.9400191 8.1533136 8.3617859
7.0039268 6.3342943 6.1963301 4.7536716 7.9889131 8.2079792 8.4115696
6.9086003 6.2761965 6.1505857 4.7944579 8.1294565 8.1644621 8.3929596
6.9320307 6.2534709 5.9851236 4.7725210 8.0412312 8.1499977 8.3009996
6.9853611 6.3253269 5.8943806 4.7953563 8.0674362 8.2178993 8.2159309
6.8823142 6.3840704 5.7800460 4.7186594 8.0879364 8.1733828 8.1752195
6.9227672 6.4169941 5.6832585 4.8019562 7.9012852 8.2181168 8.0700188
6.8907943 6.3983765 5.6778674 4.6965046 7.9372377 8.1558447 8.0765724
6.8883600 6.3955116 5.6464515 4.8095284 7.9793153 8.0859537 8.1277742
6.9067745 6.2139969 5.6663246 4.8997264 8.0818453 8.0496902 8.2081184
6.9142065 6.0910392 5.6550617 5.0311780 8.1516428 8.0942307 8.1698694
6.9212265 6.0511355 5.6387811 4.9725823 8.1720371 8.0106726 8.2342777
6.9358363 6.0118375 5.7425928 5.0670652 8.2628212 8.0827703 8.2589140
6.9002380 6.0885339 5.7416687 5.0309272 8.2435293 8.0709953 8.2838497
6.8783684 6.1714420 5.6427679 4.9876981 8.1500788 8.1092033 8.2259579
6.9666162 6.2379551 5.6711454 5.0889754 8.0959597 8.0934324 8.2289743
6.9134269 6.3540206 5.6761055 5.0772729 8.1816139 8.1037874 8.2042704
6.9917240 6.3689098 5.7983789 5.0259700 8.1187248 8.1037893 8.2037134
6.9963417 6.3652387 5.8893824 5.0406523 8.2115746 8.1383533 8.1767645
6.9431181 6.3569336 6.0279350 5.0509758 8.3093357 8.2620487 8.3084583
6.9430175 6.4004569 6.0864983 4.9685240 8.3535013 8.4126921 8.1326246
6.9042735 6.3982048 6.2431812 4.9159179 8.3559351 8.4529915 8.0274153
7.0974145 6.4726796 6.1859078 4.8788333 8.3268452 8.4431734 7.9440737
7.2270679 6.4841905 6.3073025 4.9141030 8.2803144 8.4974022 7.8528214
7.3822460 6.6052399 6.2267694 4.9640093 8.2746983 8.5780048 7.7912474
7.3650718 6.6267109 6.2003522 5.0015655 8.2921543 8.6184025 7.8308015
7.3550735 6.6456323 6.1974392 4.8872423 8.1038914 8.6213293 7.8810134
7.3412099 6.6772790 6.1744227 4.9160123 8.1364899 8.5524206 7.9841647
7.2615757 6.6063609 6.1099648 4.9240937 8.0461626 8.5468750 7.9841595
7.1851921 6.6808462 6.1252909 4.9575825 7.9610791 8.5668697 8.0117607
7.2581925 6.7468753 6.1077833 4.9502482 8.0464725 8.5200758 8.1281872
7.3184700 6.7927866 6.0403080 4.9316120 8.0339365 8.4934721 8.2406483
7.3471484 6.7642884 5.9947863 4.9545827 7.9503717 8.3518867 8.1291485
7.3573675 6.6400914 6.0887198 5.0143986 7.9898891 8.4169350 8.0160656
7.2910829 6.6069736 6.0701866 4.8833928 7.9566197 8.5143814 8.0468683
7.2676878 6.7466154 6.0858245 4.8564353 7.9692278 8.5395365 7.9814110
7.4521499 6.8196344 6.0496969 4.8897181 8.0742102 8.6195955 7.9883780
7.4991322 6.8641820 6.0450859 4.9606199 8.0788517 8.7377443 8.0639782
7.4909363 6.8521743 5.9905519 4.9065619 8.0707312 8.7193756 8.2149143
7.4153571 6.7049756 5.9260302 4.8607888 8.0616856 8.7110224 8.1878033
7.4518723 6.6750708 5.8590326 4.9007344 8.1478519 8.6420326 8.1916428
7.5227227 6.7255921 5.7956457 5.0006938 8.1305265 8.6629820 8.3131418
7.5049419 6.7156253 5.7917657 4.8893809 8.1934566 8.6567745 8.3024597
7.4439292 6.7154360 5.7811952 4.8806901 8.1846685 8.6411800 8.2068834
7.4832158 6.5927854 5.6531067 4.8628273 8.3569078 8.6513777 8.1913319
7.4635439 6.5303693 5.6379542 4.8887134 8.4262762 8.7629786 8.0856647
7.4970188 6.4207129 5.5776129 5.0117688 8.4241705 8.7889128 8.0203686
7.5398865 6.4135666 5.6920853 5.1450758 8.3584290 8.8352528 7.9895954
7.5003471 6.3963161 5.7667603 5.1275811 8.3893690 8.8922024 7.9559135
7.4909587 6.4258738 5.7966523 5.1414356 8.3493519 8.9106836 8.0504999
7.5578780 6.4924765 5.8411984 5.2100801 8.4751005 8.9080868 8.2084846
7.5524974 6.4456468 5.8749719 5.3124514 8.5436497 8.8963118 8.4794950
7.4929256 6.3341098 6.0217505 5.2109895 8.5922852 8.8054581 8.5562286
7.4832196 6.4032197 6.0989747 5.1573572 8.5805311 8.7891445 8.5226803
7.4873557 6.4329386 6.1450572 5.0536199 8.6042061 8.7514439 8.2064447
7.5310125 6.4885774 6.0631485 4.9995461 8.5061054 8.7680197 8.1484089
7.4444523 6.3884792 6.0931845 4.9486251 8.4540348 8.7671928 8.2229233
7.5122371 6.3557363 5.8856578 4.9741449 8.4517202 8.7302408 8.1667881
7.5039787 6.2747941 5.7994890 5.1149487 8.4504719 8.7488298 8.2453756
7.4246764 6.2528791 5.7713346 5.1928277 8.4029541 8.7940235 8.3311682
7.4453979 6.2639275 5.7867579 5.2088599 8.2348490 8.7449656 8.4284668
7.4630103 6.4499187 5.7743979 5.2058067 8.2423153 8.6860104 8.5016727
7.4590254 6.6143866 5.8792453 5.1639991 8.2450056 8.6759243 8.4149351
7.5315595 6.6883368 5.9461217 5.1099076 8.1959000 8.7402334 8.3874702
7.5551629 6.7706552 5.9973817 5.0394921 8.3724012 8.7863111 8.4404612
7.5559497 6.8308744 5.9521837 4.9506788 8.2899523 8.7885609 8.4911833
7.6894941 6.8035440 6.0566363 4.9976063 8.2306585 8.8118658 8.4684649
7.7147412 6.7807360 5.9906116 5.0652370 8.0283546 8.7692909 8.5182438
7.7511659 6.7177615 5.9534798 5.1918492 7.9386659 8.7068071 8.3449554
7.7131829 6.8341608 5.9751177 5.1700268 8.0546637 8.8784056 8.3953638
7.7222996 6.7818913 6.1091089 5.2687664 8.1845446 8.8036928 8.4263487
7.6947718 6.6533628 6.0749412 5.2153335 8.1095486 8.7028589 8.4630413
7.6355577 6.6605124 6.0319519 5.1819134 8.0731630 8.6797361 8.5553198
7.5785127 6.8100972 6.0177083 5.2298803 8.0395279 8.6765251 8.6479063
7.5822110 6.9130888 5.9559927 5.3109808 8.0785589 8.7380381 8.5563831
7.6690059 6.9198275 5.8625998 5.2766380 8.1087866 8.6967754 8.5514736
7.7235579 6.9144239 5.7871013 5.2708163 8.1468487 8.7898006 8.5910997
7.7097907 6.8559332 5.8501730 5.1668096 8.1003227 8.7360258 8.6012831
7.6584916 6.8406467 5.7795725 5.1739044 8.1219883 8.5989132 8.7252436
7.6818075 6.8467569 5.7271481 5.1330414 8.1574287 8.6186838 8.6419353
7.6667690 6.9539447 5.7288775 5.2823982 8.2390604 8.5845928 8.5585451
7.7070289 6.9652128 5.6983256 5.3104568 8.2905464 8.5308437 8.4141798
7.6654935 7.0130229 5.6581206 5.4155045 8.3367929 8.5029764 8.2624922
7.4977875 6.9938693 5.5454741 5.3190351 8.2684278 8.7081070 8.2753563
7.4074693 7.0581799 5.4387088 5.2374277 8.2223768 8.5908327 8.3178225
7.3239403 6.9761276 5.5156183 5.3076868 8.0602274 8.5480547 8.2602425
7.3827195 6.9703646 5.6375270 5.2225199 7.9624252 8.4146442 8.4032001
7.3964190 7.0340219 5.7373123 5.2120838 7.9549880 8.4039745 8.5210972
7.4406753 7.1153884 5.7632227 5.1845756 8.0374098 8.5093622 8.4519463
7.3622556 7.0880904 5.7037501 5.1096768 8.0704660 8.5739012 8.4079018
7.3418012 7.1981010 5.8981729 5.0640063 8.1967983 8.5220537 8.2970285
7.3464546 7.1065936 5.8815918 5.1635084 8.1172009 8.6402445 8.1924038
7.4513383 7.0441799 5.9357905 5.2071900 7.9951429 8.6105719 8.0567226
7.5240293 7.0339251 6.0493302 5.1453032 7.9874754 8.6039448 7.8464060
7.7165699 7.0259199 6.0586319 5.1397319 7.9262695 8.5116558 7.7483845
7.7811494 7.0305910 6.0942950 5.1617961 7.9313149 8.4688301 7.5868759
7.7992482 7.0269775 6.0068007 5.1630530 8.0414295 8.4352627 7.3893180
7.8547735 6.8365140 6.0347471 5.2357936 8.0487719 8.4141178 7.3439217
7.9130816 6.7882843 6.0438700 5.3255048 7.9961891 8.4110689 7.2341690
7.8192291 6.7170210 6.1030259 5.3345232 7.9938707 8.3283367 7.1774716
7.7781701 6.7285280 6.0309114 5.4883485 7.9151073 8.4386549 7.2130017
7.6035109 6.5486517 5.9651246 5.5496111 7.9412789 8.5055494 7.2092462
7.5567155 6.5254149 5.9495363 5.5248809 7.8431497 8.5098448 7.2066545
7.6372504 6.4366140 5.9511127 5.5496955 7.8498693 8.6280737 7.1986465
7.6384902 6.3988142 6.0939965 5.4727960 7.8718214 8.6855822 7.1511412
7.7515478 6.4005370 6.0758739 5.3884988 7.8577747 8.7636518 7.2188520
7.6716409 6.3706956 6.0838728 5.3015366 7.7976699 8.7480383 7.1985307
7.6852355 6.5010958 6.1175327 5.4002585 7.6777630 8.7392340 7.2391620
7.6785665 6.6025300 6.1297178 5.4192052 7.6046548 8.6657152 7.2363544
7.6225567 6.6887488 6.0921102 5.4589314 7.6135859 8.6267929 7.2558331
7.6578379 6.6746302 6.0214624 5.4056139 7.7516799 8.6431437 7.2872391
7.7329450 6.5457091 5.7625623 5.3697329 7.7886143 8.5832539 7.4320478
7.7063928 6.5182519 5.6801128 5.3440347 7.8297448 8.6632004 7.5250840
7.7244396 6.4824724 5.6447763 5.3189912 7.9283643 8.7250776 7.5538316
7.5069294 6.4546914 5.6208110 5.2166138 7.9574423 8.8853512 7.6435676
7.3513675 6.4030485 5.6553183 5.2061615 8.0332727 8.8563919 7.6062951
7.2398181 6.2841363 5.5877876 5.2353563 8.0264063 8.9459715 7.6659751
7.3012953 6.1879072 5.6082764 5.0724053 8.0458784 9.0207577 7.7792883
7.2078915 6.1672831 5.6489215 5.0373206 7.9863811 9.0168638 7.7434855
7.2846165 6.0420189 5.7195854 5.1226358 7.9657817 8.9632502 7.8174181
7.3050418 5.9575119 5.8024817 5.1001711 7.8156829 8.8553228 7.7984796
7.3080788 5.9291353 5.8638148 5.0905848 7.8660989 8.8278999 7.8750019
7.3110700 6.0524840 5.8711004 5.1084023 7.8953204 8.7155924 7.8695502
7.2359543 6.0955725 5.9931674 5.0414081 7.8582168 8.5735168 8.0261297
7.2070203 6.1910448 5.9944272 5.0036287 7.8514018 8.4999151 8.0914326
7.1684585 6.2276864 6.1513391 4.8945665 7.8409824 8.4917784 8.0820971
7.1062660 6.3692684 6.1844597 4.8636255 7.6912918 8.3300848 8.1220989
7.0262437 6.3649774 6.2855096 4.8890405 7.7065330 8.2435017 8.2069902
7.0763483 6.4205875 6.2318091 4.9856620 7.6253772 8.2183380 8.1892948
6.9472380 6.3511386 6.3123269 5.0097837 7.5949516 8.2262125 8.1302500
6.9640102 6.3846402 6.3059587 5.1333075 7.4188304 8.1263714 8.0792685
6.8641706 6.4524860 6.4008355 5.0380449 7.2989135 8.1181993 7.9244962
6.7766709 6.4317145 6.5454526 5.1020007 7.1482406 8.1912928 7.9055963
6.6384706 6.4788308 6.7157669 5.2176485 7.1335349 8.2537327 7.8583035
6.6282878 6.4584427 6.8121705 5.2694530 7.1732659 8.2634916 7.8301201
6.5269794 6.5116286 6.8154459 5.1793284 7.2130542 8.1566629 7.8597312
6.4691467 6.3945689 6.9223237 5.1958637 7.2740898 8.1604767 7.8877950
6.4074836 6.3408923 6.8374395 5.1389818 7.3960710 8.0496721 7.9686627
6.4048505 6.2955313 6.7458820 5.0159698 7.4820514 7.9845934 8.0028858
6.4914150 6.1793184 6.7451272 4.7857680 7.4505448 7.9862385 7.9444814
6.4688740 6.1880035 6.6250305 4.6313405 7.4938722 7.9214506 7.8927979
6.5362539 6.2042131 6.5392985 4.6744103 7.4493833 7.7888823 7.9167485
6.5073061 6.2394371 6.4091544 4.6086345 7.4579892 7.7319064 7.8330159
6.5155363 6.3291740 6.3918991 4.6531086 7.4365644 7.7807765 7.8370523
6.3771605 6.3497205 6.4185266 4.7277503 7.4596210 7.8578138 7.8743186
6.4599094 6.3453512 6.5048232 4.7875414 7.4501438 7.8845434 7.8403859
6.5137429 6.5434670 6.5177283 4.8225999 7.4590044 7.9528904 7.7619085
6.4681807 6.5578704 6.5059123 4.9668193 7.5580482 7.9751616 7.6308832
6.5429411 6.6497459 6.5503769 4.9645190 7.5855322 8.0469675 7.5181956
6.5876222 6.7817879 6.6095319 5.1652875 7.5263100 8.1265850 7.5101113
6.5411339 6.7218871 6.5315766 5.1474109 7.4934340 8.2768803 7.5333252
6.4228897 6.7818489 6.4415474 5.2583179 7.5840034 8.2335663 7.5022840
6.3068156 6.6507964 6.4375553 5.2239895 7.5249338 8.2033491 7.4709539
6.3084693 6.6912479 6.4087596 5.2508736 7.5444341 8.0941801 7.4537058
6.3687100 6.6206846 6.4722114 5.2939124 7.4495435 8.0750513 7.4036117
6.3654895 6.5340643 6.4816732 5.2420321 7.4569983 8.1391163 7.3556991
6.3574901 6.5801315 6.5904698 5.1944275 7.4100628 8.1137228 7.3493886
6.3479838 6.5242834 6.5697441 5.1901774 7.2886744 8.0571709 7.3522062
6.2152205 6.5837827 6.5956392 5.1464710 7.0165105 7.9765615 7.3314018
6.2494369 6.5843225 6.5857835 5.1863108 7.1223726 8.0349312 7.3819346
6.2327418 6.5767498 6.5112748 5.2616005 7.1038389 8.1199474 7.4258690
6.1310821 6.5166011 6.3261209 5.2509408 7.2196012 8.2474174 7.4042025
6.1662283 6.5416837 6.2207475 5.1625319 7.2685022 8.2980490 7.3570170
6.1312895 6.4392943 6.0747976 5.0320845 7.3761506 8.3527641 7.4188962
6.1989045 6.3685818 5.8922281 5.1043515 7.3961630 8.4651480 7.3875012
6.3202858 6.3161407 5.7762485 5.0064931 7.3088069 8.4262896 7.3576717
6.4084792 6.2006845 5.7508936 4.9308839 7.2818322 8.4040222 7.3034625
6.5566020 6.2926893 5.7153783 4.9308028 7.2667952 8.4532318 7.2474747
6.5455585 6.3402877 5.8417635 4.9880714 7.2647157 8.4442644 7.1463237
6.4787745 6.3930855 5.9511781 4.9313116 7.3154397 8.4662514 7.2385550
6.4405050 6.4660048 5.9708972 4.9167414 7.2792692 8.5060005 7.3017664
6.3951621 6.5506768 5.9781599 4.7473769 7.3045716 8.5384693 7.4006314
6.5334859 6.5967512 5.9993048 4.6374617 7.2983561 8.6400166 7.4568529
6.6313019 6.5723052 6.0003362 4.6065073 7.3915029 8.6384172 7.4739823
6.6763864 6.5164967 6.0159369 4.5930252 7.3569198 8.6363926 7.5484257
6.6614041 6.5285659 6.0785851 4.5404615 7.4400826 8.5525169 7.6103072
6.7523637 6.5676961 5.9794250 4.5367670 7.5710473 8.5446596 7.6677704
6.8153381 6.5239921 6.0183964 4.4332972 7.6948075 8.5776939 7.7642298
6.7966886 6.4456778 6.0126157 4.4394417 7.7329326 8.5720081 7.7280769
6.8568583 6.4972825 6.0649762 4.3571019 7.7611880 8.6288338 7.6981711
6.8530436 6.5371914 6.0478587 4.3229036 7.7356071 8.6469250 7.7128115
6.8717976 6.4829974 6.1555715 4.4127545 7.6838789 8.4971457 7.6844888
6.9748349 6.4083800 6.1147308 4.3882375 7.6352587 8.4135017 7.6629071
7.0302396 6.2653141 6.1921916 4.4421506 7.6367364 8.3951578 7.5840306
6.9981070 6.1253281 6.2229209 4.5438223 7.4853640 8.2971306 7.5511951
6.9539900 6.0948434 6.2632017 4.6418409 7.5506821 8.3061237 7.5766997
6.9718575 5.9604707 6.3167157 4.7250223 7.5288148 8.2985172 7.5132513
6.7845430 5.9678788 6.3297758 4.7012706 7.5580978 8.2337093 7.5517211
6.7322822 5.8991604 6.2548132 4.7702026 7.6779594 8.1000700 7.5436621
6.5856390 5.8584938 6.1745915 4.7640853 7.8445535 8.0755129 7.5611200
6.5437350 5.7835979 6.1453433 4.7765617 7.8967557 7.9548206 7.5190392
6.4919691 5.7050557 6.2063937 4.8067117 7.8922238 7.9736261 7.4581137
6.4754615 5.7468128 6.3324971 4.9078836 7.8849878 8.0023785 7.4869642
6.4904251 5.7664828 6.4653497 5.0725279 7.8301072 8.1479893 7.5389514
6.4373636 5.7728209 6.4435158 5.1043429 7.7697496 8.1148100 7.5573478
6.5208020 5.7021866 6.4944248 5.2175803 7.8480415 8.2177782 7.6430173
6.6209841 5.8174815 6.5381980 5.2813797 7.8414555 8.2104111 7.6535959
6.7679610 6.0374641 6.4836206 5.2658744 7.9325390 8.2511997 7.6451402
6.8059826 6.1016774 6.4282165 5.3066287 7.9275451 8.1799393 7.4992871
6.8811269 6.1209846 6.4051795 5.2877755 8.0122480 8.2243357 7.5207276
6.8135824 6.0871263 6.3227072 5.2738981 8.0441570 8.2268829 7.4666243
6.7007251 6.0168619 6.2732482 5.2713571 8.0236626 8.2027760 7.5894837
6.6280780 5.9895406 6.3011823 5.2233229 7.9448943 8.1722183 7.7564993
6.5508757 5.9501796 6.1058736 5.1470809 7.9657764 8.2082195 7.8119802
6.5135546 5.8237739 5.9969816 5.0416322 7.8324852 8.1123085 7.8821192
6.5211954 5.8313007 5.9414811 5.0568070 7.7843862 8.2185564 8.0064402
6.4471803 5.8111458 6.0369167 5.1389556 7.8074265 8.0966272 8.0586519
6.5502520 5.6506219 6.0845470 5.1370387 7.8317671 8.1191826 8.0117006
6.6464229 5.5585127 6.1694565 5.0184903 7.8444195 8.1680689 7.9639273
6.6717534 5.6136055 6.2382851 4.8723540 7.8268919 8.2024870 7.8928514
6.7499523 5.5961809 6.2709146 4.8868995 7.7792645 8.0383759 7.7907376
6.7282853 5.5081978 6.2685227 4.9304457 7.7269821 8.0946426 7.8186150
6.8102074 5.5464654 6.2419920 4.9311018 7.6143894 8.1483183 7.8348770
6.9519691 5.5593557 6.1728554 4.8622551 7.6644864 8.2566032 7.8664684
7.0619478 5.5292072 6.0963268 4.7899899 7.6525440 8.2867517 7.8547344
7.2144027 5.6398301 6.1118264 4.6889663 7.6553597 8.3668680 7.8771682
7.1385365 5.6602421 6.1203594 4.6955009 7.6798992 8.3034658 7.9171157
7.1398034 5.6314611 6.0756478 4.7467966 7.7541013 8.3231497 7.8870463
7.0040488 5.5790944 6.1643515 4.9100933 7.6703176 8.3672886 7.8338823
6.9456811 5.6610360 6.2537990 4.9238224 7.6002884 8.4723482 7.8047628
6.9932036 5.6179485 6.2649341 4.9292831 7.5417929 8.4474363 7.8150773
7.0031743 5.7088532 6.2565889 4.8795791 7.6781750 8.3525209 7.9073410
6.8975301 5.6613188 6.1852312 4.9076467 7.7326522 8.2772684 7.8758755
6.9288034 5.6510868 6.1209359 4.7633448 7.9038854 8.3149948 7.9717264
6.8750687 5.5734973 6.1093049 4.7670846 8.0433388 8.2915468 8.0991526
6.8615537 5.6497054 6.1783462 4.7697730 8.1521921 8.3916035 8.1743174
6.8987803 5.8126669 6.2490201 4.7634311 8.1903725 8.3570509 8.1329918
6.9213333 5.8680806 6.3989468 4.7424288 8.2907448 8.4081268 8.0316019
6.9189763 5.9202399 6.3103418 4.9266372 8.3587847 8.3050098 8.1940727
6.9213915 6.0089173 6.3080807 5.0842919 8.3498449 8.2281961 8.1974192
6.9931917 6.1600876 6.1965160 5.1799054 8.3022022 8.1685190 8.2765818
6.8858128 6.2318988 6.1161742 5.1976380 8.2911243 8.2484379 8.1568956
6.8377814 6.1694794 5.9869733 5.1338625 8.1750717 8.3466082 8.1775122
6.8257747 6.2326722 5.9909539 5.1485028 8.0526457 8.3656006 8.1039524
6.8679223 6.2572265 5.8499231 5.0856934 8.0524607 8.3452454 7.8820238
6.8532267 6.3978581 5.7373195 5.1250391 8.0775938 8.4327736 7.9051967
7.0068955 6.5012703 5.6672153 5.0535936 7.9960847 8.2919149 7.9627409
6.9777980 6.4843197 5.7428064 4.9932833 7.8200612 8.2451477 8.0363293
6.9640589 6.4707694 5.7211709 4.9249921 7.8158264 8.2191429 8.0784101
7.0225458 6.4538965 5.7407742 4.8270078 7.8600101 8.2398748 8.1799841
7.0069933 6.4166522 5.6911449 4.8911099 7.8542395 8.3545780 8.1476173
7.0105371 6.3570662 5.7028646 4.8258905 7.7799244 8.2886000 8.0418110
7.0464478 6.2738218 5.9002857 4.8216524 7.7883329 8.2909126 8.0612993
7.0618992 6.2211480 5.8637314 4.6504154 7.7736297 8.2460728 7.9646530
6.9704614 6.1589131 5.8180003 4.5183020 7.7563968 8.1578140 8.0340796
7.0206270 6.1125803 5.7304263 4.4443908 7.7947001 8.1369143 8.2075930
6.9320612 6.1532512 5.6948943 4.4831305 7.7505527 8.0734224 8.1830225
6.6725183 6.1407919 5.7868228 4.5367665 7.8785138 8.0163860 8.2022486
6.6569023 6.1969271 5.8179026 4.5101185 7.8558855 7.8873377 8.1707888
6.5590086 6.2104349 5.8525238 4.5772619 7.8851604 7.8166733 8.1462460
6.5887160 6.2377720 5.8626719 4.6985621 7.9409075 7.6823545 8.1760607
6.6292367 6.3749104 5.8348627 4.7271781 7.9536490 7.5651426 8.0895910
6.6089797 6.5870848 5.7868848 4.6906309 8.0093946 7.4902039 8.0594683
6.7284808 6.6925507 5.6570187 4.7167649 8.0025349 7.4705415 8.1204147
6.7639909 6.6779199 5.7341900 4.7208691 7.8539476 7.4525633 8.1488800
6.8140745 6.7398124 5.7336907 4.8536105 7.8561749 7.5448098 8.1812735
6.8645492 6.8470993 5.8668489 4.8826914 7.8618498 7.7369270 8.2406321
6.8366723 6.8623633 5.8942819 4.8513079 7.8914337 7.8018413 8.2116404
6.9463315 6.8844399 5.8801813 4.7788610 7.7799721 7.7785859 8.0810890
6.9671316 6.8623185 5.7811923 4.6749606 7.7293820 7.7754345 8.0750418
6.9307566 6.9301476 5.6963382 4.6665931 7.6873384 7.8456936 8.1079741
6.8816533 6.9652729 5.6314664 4.5901575 7.6425347 7.8836193 8.2208519
6.8611584 6.8886929 5.6905155 4.5347567 7.7305274 7.8548970 8.2342796
6.9200811 6.8568101 5.7406931 4.5027962 7.7944989 7.8376513 8.2972641
6.8813396 6.8036056 5.7275305 4.4584188 7.7526231 7.8438234 8.4305048
6.8620315 6.7736106 5.7857823 4.6012859 7.7006216 7.8178692 8.5208969
6.7487197 6.8014612 5.9039946 4.7197833 7.7270756 7.8376241 8.3882837
6.7862258 6.7493935 5.9584055 4.7635379 7.7772708 7.7557335 8.2918549
6.7905669 6.7836652 5.9571662 4.7836566 7.7056389 7.8564596 8.2414236
6.8719959 6.7221093 5.9915586 4.6171098 7.7807822 7.8383694 8.3075237
6.9989514 6.5847473 5.9778414 4.6584239 7.8124409 7.8788204 8.3605566
7.0284910 6.6603274 5.8818836 4.5739393 7.8926969 7.8263493 8.2895145
7.0465889 6.6968122 5.8929644 4.7205071 7.9181356 7.8721538 8.3031740
7.0408549 6.7330556 5.8853779 4.7683096 7.9100885 7.8456163 8.2969484
6.9455719 6.9071012 5.8861380 4.8042183 7.9138036 7.8693657 8.2657213
6.9330087 6.8766928 5.9058356 4.7527027 8.0017862 7.7956958 8.4079599
6.9393430 6.8203244 5.9885235 4.7064185 7.8984203 7.7265034 8.5138645
6.9257765 6.8339286 6.1615868 4.7294335 8.0140371 7.5149918 8.4838734
7.0360970 6.7815666 6.2335882 4.8300781 7.9085088 7.4548230 8.4792252
7.1183810 6.7438893 6.3245811 4.8199320 7.9028506 7.2451487 8.3957777
7.1671610 6.6559138 6.3716636 4.7908497 7.9513321 7.1079350 8.4270124
7.1488175 6.5252652 6.3301940 4.7375078 8.0615034 7.1089401 8.3973265
7.1048241 6.4985127 6.3857121 4.6581807 8.1719456 7.0681367 8.3580742
7.0802484 6.4541159 6.2803130 4.5527606 8.1492157 7.1159835 8.2352705
6.8979673 6.3342161 6.2190533 4.4880834 8.0527220 7.0065861 8.1594543
6.7392821 6.3283401 6.2019210 4.2063899 7.9374614 6.9978137 8.1865902
6.7105503 6.2568426 6.3321486 4.2194252 7.8166432 6.9030046 8.2611942
6.8239546 6.3298159 6.2980685 4.2121773 7.7255697 6.8000278 8.1120005
6.8165150 6.4603930 6.3098335 4.3248529 7.7598634 6.8649526 7.9699583
6.7387643 6.5386438 6.1606178 4.3710237 7.6695552 7.0206270 7.9572482
6.6510448 6.6387091 6.0792837 4.4961948 7.6460133 6.9581485 7.9153666
6.5921712 6.6582198 6.1014638 4.5413842 7.6334009 6.9358869 7.9070973
6.5752168 6.6319809 5.8860822 4.5686584 7.7170339 6.8893418 8.0035963
6.5799270 6.6384397 5.7752380 4.5634847 7.6953225 6.9049921 8.0700779
6.5772376 6.5872359 5.8441043 4.6169972 7.7525430 7.0160403 8.0902700
6.6372247 6.6586156 5.7773414 4.6340919 7.8033948 7.0762305 7.9853101
6.7258229 6.5699210 5.8597121 4.6408691 7.7653360 7.1137991 7.9993095
6.5874672 6.5986485 5.8723187 4.7516966 7.7886939 7.0827889 7.8912416
6.6482115 6.6583266 5.8066883 4.7397571 7.7204719 7.0804257 7.9094529
6.6318073 6.6500649 5.7270656 4.8188910 7.7396231 7.0261316 7.8507395
6.7869010 6.5742102 5.7791376 4.8534169 7.7633338 7.0575881 7.9183226
6.8393297 6.5480194 5.8202186 4.9533634 7.7804828 7.0782423 8.0279531
6.8805199 6.5402036 5.8685069 5.0770760 7.7553620 7.1554575 8.1253796
6.9287591 6.5708575 5.8574677 5.1407194 7.6649122 7.0766087 8.0949364
6.9326310 6.5877075 6.0363111 5.1557565 7.6775770 7.1337433 8.1656837
6.9105234 6.7553120 6.0039725 5.1593628 7.6611595 7.0166278 8.2624893
7.0208821 6.8088541 6.0798898 5.1026120 7.7219315 7.0830216 8.2189035
7.0877914 6.6682758 6.0655508 5.1591001 7.7562013 7.1937361 8.2110729
7.1162281 6.6296906 6.1820683 5.1082096 7.7883458 7.1782222 8.2825613
7.1121311 6.5163007 6.1847992 5.2607341 7.8848767 7.2161798 8.2428780
7.1590014 6.5993443 6.3592401 5.1812139 7.9946804 7.3248034 8.1807899
7.0577340 6.5689840 6.4374127 5.1900392 8.1451254 7.5389113 8.0326872
7.0133171 6.5964160 6.5215840 5.1804094 8.2710323 7.4718060 7.9645629
6.9935422 6.6400132 6.5451689 5.0806518 8.3082657 7.4232779 7.9126987
6.9583549 6.6406765 6.5602312 5.0283351 8.2365971 7.4313898 7.8755755
7.0119333 6.6774802 6.6762671 4.8350310 8.1631775 7.4283152 7.9595437
7.0647688 6.7406883 6.8135548 4.9139371 8.0706129 7.4706874 7.7816381
7.0672021 6.5429797 6.8187828 4.8320174 7.9438758 7.4092422 7.7363229
7.0543270 6.5099111 6.7765465 4.9147487 7.9785872 7.3604069 7.6806207
7.0520444 6.4368677 6.6079836 4.8353372 7.9353004 7.4794855 7.7075305
7.0751338 6.4100947 6.4337635 4.8466935 7.9307237 7.5336227 7.5467577
7.1892090 6.3882842 6.4116263 4.8104024 7.9396639 7.6495008 7.5731387
7.1101770 6.2206607 6.3509059 4.7484422 7.9775305 7.6250577 7.5931778
7.2431316 6.1733241 6.3703284 4.8977590 7.9028497 7.6149650 7.6004515
7.3381448 6.0883842 6.2082405 4.8689232 7.9766855 7.7128830 7.5477624
7.3002782 6.1527624 6.2436566 4.7733626 7.9538126 7.7423444 7.5803771
7.2599492 6.2835093 6.3770018 4.8096542 7.9113655 7.8131185 7.5174012
7.2174101 6.4176555 6.4650645 4.9061060 7.8943677 7.8666325 7.5411258
7.2739305 6.4479675 6.4729109 5.0033808 7.8919644 7.9077568 7.5978284
7.2627826 6.5512581 6.4097857 4.9442420 7.9175444 7.9593148 7.6120787
7.2103386 6.5809617 6.5645738 4.8845754 7.8785396 8.0825005 7.6361046
7.1626463 6.5324445 6.5039921 4.8658972 7.8254795 8.1790791 7.6669488
7.0810900 6.5789618 6.4721642 4.9423985 7.7643247 8.1139345 7.7422218
7.1563778 6.5863810 6.5164022 4.9534874 7.6904507 8.1240091 7.8318176
7.1626840 6.5018482 6.5501218 4.9259019 7.6864896 8.0444918 7.9019799
7.0356932 6.4628577 6.6001801 4.8046513 7.7141857 7.9989386 7.9084258
7.1105933 6.5145736 6.5928507 4.7739248 7.8151283 8.0591869 7.9514399
7.0353732 6.4796319 6.6070571 4.7843380 7.8468046 8.1471052 7.9812107
6.8633280 6.2870588 6.5759854 4.8002639 7.8825936 8.1238203 7.9756675
6.8635058 6.2130823 6.5388160 4.8287959 7.8458037 8.2703772 7.9891787
6.7941866 6.1816750 6.4775176 4.8155584 7.7930088 8.3413677 7.9301476
6.9172897 6.1522522 6.5843148 4.7012162 7.7288747 8.2201567 7.9523644
6.9311543 6.1066599 6.6780391 4.6917429 7.6149764 8.2454472 8.0674009
6.8559041 6.1720767 6.7237372 4.5881371 7.5294971 8.1873951 8.0602055
6.8055835 6.1498446 6.7662907 4.6976066 7.4685287 8.1501255 8.1136808
6.7417455 6.2015100 6.8971434 4.7757778 7.4289408 8.0506096 8.0762205
6.7445970 6.0341191 6.9429731 4.7447782 7.3483634 8.1568918 8.2155561
6.7820759 5.9145799 6.9857740 4.7979846 7.3602829 8.1943607 8.1454945
6.7923517 5.8189735 7.1138940 4.7290802 7.4448476 8.1123676 8.0533342
6.8012066 5.8483844 7.1084538 4.7579885 7.3510804 8.1202173 7.9934754
6.8182497 5.8376341 7.1840677 4.6249428 7.2942615 8.0304909 7.9863148
6.7856269 5.8723974 7.0981798 4.7111750 7.1533198 8.0778675 7.9505563
6.8209887 5.9729643 7.1013913 4.8393927 7.2050290 8.0991621 7.9927959
6.8022556 5.9656920 6.9946151 4.9999347 7.0982304 8.0845394 8.0756369
6.7960382 5.9929061 7.0255494 5.0543156 7.0273185 8.0806503 7.9937286
6.6986842 6.0361862 7.0114613 5.1151547 6.9811225 7.9944358 7.9354386
6.6551828 5.9943557 7.0351386 5.1006799 7.0148673 8.0210676 7.8752174
6.6687689 5.9373178 6.9768448 5.1823206 7.1123343 7.9587374 7.7578998
6.7567515 5.9700327 7.0333719 5.2273569 7.1878572 7.8347092 7.7273078
6.8166065 5.9335203 7.0320859 5.3079972 7.3260622 7.8225546 7.7518306
6.9011426 5.9743638 6.9331937 5.2490726 7.2223268 7.8749409 7.7634635
6.9396710 5.9258900 6.9992871 5.1485214 7.1471329 7.9150367 7.9162216
6.8475881 5.8590207 7.0420203 5.1086459 6.9908018 7.8963642 7.8946333
6.8208132 5.7904177 6.9982872 5.0802245 6.8728771 7.9532967 7.8899317
6.7877927 5.9121795 7.1267819 5.0721078 6.8866043 8.1078167 7.8454723
6.8177791 5.9384189 7.2208610 4.9401283 6.9564171 8.2186413 7.8137765
6.8353672 5.9991498 7.1827259 4.9359121 7.0530024 8.2831993 7.7938609
6.7858386 5.8690190 7.1535258 4.9067192 7.2112432 8.2731304 7.7763586
6.7940078 5.9159932 7.1997600 4.8423529 7.2959375 8.2681799 7.6255198
6.8140345 5.9720359 7.1771703 4.8469067 7.3392992 8.2991190 7.5718637
6.9406538 6.0852013 7.2742405 4.9823756 7.1933098 8.2249250 7.6071072
6.9459310 6.0461998 7.3104196 5.0419936 7.0490484 8.2167473 7.6331263
6.9517961 6.0300641 7.3587084 5.1389222 7.0237412 8.1954060 7.7123985
6.9380493 5.9716611 7.3454237 5.1376805 6.8408003 8.1042862 7.6868114
6.8125687 6.0032010 7.2787089 5.1120639 6.7312765 8.1227818 7.6726222
6.7421079 6.0102839 7.2098141 5.1369052 6.6801968 8.0920620 7.7649851
6.7070661 5.9371991 7.1605816 5.1449871 6.8680129 8.0639915 7.9536672
6.7048006 5.9000239 7.1125145 5.1582828 6.8574567 8.0847044 8.0504236
6.6009283 5.9494786 7.1477933 5.2298837 6.9059072 8.1272383 8.0250902
6.6594048 5.9251184 7.1875496 5.1638451 6.9687653 8.2769499 8.0301857
6.6481981 5.9467239 7.2650008 5.1375551 7.0003042 8.2253761 8.0698748
6.5640230 5.8220630 7.2409687 5.1100512 7.0585899 8.2998486 8.1730881
6.4520555 5.9349923 7.2512379 5.1431489 7.0812106 8.3629484 8.2415371
6.3708487 5.9412518 7.2158480 5.0848947 7.2442536 8.3535309 8.4164505
6.4129305 5.9652567 7.1493592 5.0341325 7.2405577 8.4036798 8.5086212
6.3163476 5.8693619 7.1444588 5.0027809 7.3197560 8.5258284 8.4655533
6.2669606 5.9181728 7.0607510 5.0420108 7.4052296 8.5115156 8.4682188
6.2885427 5.9071245 7.0205188 5.1006856 7.4896569 8.5471468 8.4456425
6.3125234 5.8993149 6.9622469 5.0778890 7.4553218 8.4975376 8.5088663
6.2723746 5.8263154 7.0500913 5.1000137 7.5101881 8.4703751 8.4146137
6.2767429 5.8777885 7.0662684 5.1254501 7.4839253 8.3913851 8.2927189
6.2319517 5.8209648 7.1092024 5.1529484 7.4612284 8.3282061 8.1419840
6.2346277 5.8903060 7.0347819 5.2443600 7.4034786 8.3316584 7.9641666
6.2596402 5.9015589 7.0428686 5.3415399 7.4290733 8.3432188 7.9475513
6.2988358 5.8870506 7.0537124 5.3294001 7.3256278 8.2749825 8.0698204
6.2760282 5.9499655 7.0384831 5.4064393 7.3091273 8.2971172 8.1689444
6.1835675 5.9118686 6.9078078 5.4367285 7.1956677 8.3240805 8.2487793
6.0659041 5.8460889 6.8626657 5.5213885 7.2283635 8.3361187 8.1140909
6.0996904 5.8014770 6.8283172 5.4582448 7.1353965 8.4356365 8.1137009
6.0055327 5.8472915 6.8807235 5.4379449 7.0206089 8.5075827 8.0469055
6.0323772 5.7375646 6.9585481 5.4572973 6.9634218 8.6927137 7.9758277
6.0531678 5.6519647 6.9459686 5.3921928 6.9224916 8.7021379 8.0436668
6.0185704 5.5071225 6.9356408 5.2809873 6.9309692 8.7760973 8.0885000
6.0736580 5.5363169 7.0005589 5.2308540 6.8972774 8.7313414 8.0153704
6.0849209 5.5460830 6.9520044 5.3227363 7.0850101 8.7576008 7.8879042
6.1393328 5.6496024 7.0169411 5.2969522 7.1108398 8.7883635 7.8479838
6.0631876 5.6564517 7.0694170 5.3076630 7.1339102 8.6961279 7.7073760
5.8158965 5.5905666 7.0978456 5.3052502 7.1657977 8.6324415 7.6606174
5.7082582 5.6251035 7.0236511 5.4122362 7.2626562 8.6188755 7.6446738
5.5907345 5.6964512 6.9503512 5.5053096 7.2621331 8.5535612 7.6790848
5.6256561 5.7655330 6.9129496 5.5280061 7.3916779 8.4242449 7.7891607
5.5793033 5.8219647 6.9539571 5.5440536 7.4215827 8.2811842 7.7924914
5.5950160 5.7634406 6.8696790 5.5377145 7.4432406 8.2826757 7.8210373
5.6423845 5.6734362 6.8563595 5.5316105 7.3704672 8.3396749 7.8510065
5.6215110 5.7083292 6.8984799 5.5405068 7.3584123 8.3468418 7.8959308
5.7094998 5.7346878 6.9303460 5.5061760 7.3241858 8.3441458 7.8922968
5.7498264 5.7707624 6.8949242 5.4819856 7.2986245 8.3786879 7.9413948
5.7885251 5.7414169 6.9226437 5.4661665 7.2481728 8.2806110 7.9386806
5.8568716 5.7421365 7.0096188 5.2747464 7.2573018 8.2445621 7.7437062
5.9328918 5.7083006 7.0368600 5.1993456 7.2254901 8.1362286 7.6794600
6.0232496 5.7824907 7.1117067 5.1838565 7.1939020 8.2069960 7.8207984
6.0707135 5.8451557 7.1861310 5.1327362 7.1978059 8.2573328 7.7868795
6.0135579 5.9067526 7.1340299 4.9634423 7.1118121 8.3764791 7.7206945
6.0581484 6.0299897 7.2142582 4.8509564 7.0948534 8.3983345 7.7858076
6.0993490 6.1802840 7.2318201 4.7576156 7.0310807 8.4031000 7.6218314
6.0681100 6.1422796 7.1488047 4.7275491 7.1740723 8.4146128 7.6474056
6.0304446 6.1164837 7.1095562 4.6787977 7.1252131 8.3045464 7.5552673
6.0645671 5.9192815 7.0294108 4.6612396 7.2090611 8.2567863 7.4840817
6.0540957 5.8557315 6.9291267 4.6328726 7.2692513 8.2816648 7.4064617
6.0490422 5.7624650 7.0023866 4.5799155 7.3277545 8.2540054 7.4415617
6.1122384 5.7195106 6.9517112 4.4734445 7.1905107 8.1475935 7.3883948
6.0436983 5.5501890 6.9503207 4.4221258 7.1465182 8.0976048 7.4550323
6.0360394 5.4660864 6.9870706 4.4279137 7.0348268 8.0634890 7.4792333
6.0045652 5.3438573 6.9715734 4.4507890 6.9581094 8.0587711 7.6011343
6.0381250 5.3828859 6.9135642 4.5999584 7.0536366 8.1867990 7.5871358
6.0872798 5.3492799 6.9386735 4.5806923 7.1466193 8.1605444 7.6587977
6.2703843 5.4031086 6.9496317 4.4871383 7.3588562 8.2816658 7.6634731
6.4308071 5.4350362 6.8870549 4.3598709 7.4255247 8.3147163 7.7601309
6.5457230 5.4256783 6.9237661 4.3085432 7.4576645 8.3637094 7.8546829
6.4780703 5.4189386 7.0682259 4.2665939 7.5292206 8.3122969 7.7796726
6.4147019 5.3622961 7.1121497 4.1468673 7.5326834 8.1946688 7.7022090
6.3424196 5.4370990 7.1560278 4.1823063 7.4761796 8.1321564 7.7335320
6.3670464 5.5509076 7.1492648 4.1446052 7.5543489 8.0522652 7.7472072
6.4197063 5.6470785 7.2107420 4.0908079 7.7176499 8.0066729 7.8436670
6.3567576 5.7771692 7.2263808 4.1704779 7.8477225 8.0111122 7.7704406
6.2543340 5.7645345 7.3116512 4.2468953 7.9746194 7.9532900 7.9302988
6.2005572 5.8124776 7.2791386 4.2895179 8.0090494 8.0007744 7.8234267
6.2074189 5.9207282 7.3463206 4.3926201 8.0149727 8.0301847 7.8007483
6.2507200 5.8662882 7.3509436 4.3632865 8.0676613 8.0159264 7.8654714
6.2559967 5.9929700 7.1549034 4.3473325 8.1689978 8.0487013 7.9288235
6.3044395 5.9508820 7.1110711 4.2383957 8.0937729 8.0772228 7.8377180
6.2720127 5.8688951 7.1036611 4.1085548 8.1351767 8.1284266 7.8995180
6.1767602 5.8924270 7.0659094 4.1195989 8.1404924 8.0903788 7.9909549
6.2364917 5.8793278 7.1056376 4.1447206 8.1230316 8.0443830 8.0180616
6.1904497 5.7839050 7.0695019 4.1305485 8.0732365 8.0674725 8.0238037
6.1568842 5.8601012 7.1199670 4.1268415 8.0453138 7.9621549 8.1328096
6.2417107 5.9041491 7.1612644 4.1051154 8.1292124 7.8695674 8.1890326
6.1842380 5.8910027 7.2373519 4.1613269 8.0746222 7.8350854 8.1903429
6.2714324 5.9832978 7.2370467 4.1130743 7.9596367 7.7443967 8.2466221
6.2931314 5.9642801 7.2717614 4.0998654 7.9388800 7.8292274 8.3391562
6.3121319 5.9376874 7.3326697 4.0614300 7.9981728 7.7547040 8.3639803
6.3513870 5.9621186 7.3402395 4.0216517 7.9629364 7.9458652 8.3445530
6.2933836 5.9797311 7.3849502 4.0911121 7.9280610 7.8670192 8.3365631
6.2624922 5.9520226 7.4345908 4.0471625 7.8091216 7.9809551 8.4011164
6.2882004 5.9565806 7.3245292 4.0430784 7.8473878 8.0550890 8.4115486
6.3114829 5.8758740 7.2873769 3.9450767 7.7379603 7.9754963 8.3596315
6.2424488 6.0110569 7.2790523 3.9664543 7.6414056 8.0439959 8.3165312
6.1209464 6.0304275 7.3744578 3.9847980 7.6496363 7.9301558 8.4591436
6.1161776 6.0791917 7.3302488 3.9412379 7.6154900 7.9415984 8.4293804
6.0782585 5.9905109 7.3566999 3.9822791 7.7066607 7.8938107 8.5543518
6.1087775 6.0077295 7.3984971 3.8764367 7.6410580 7.8090749 8.6010838
6.0370245 5.8821678 7.4045787 3.9475439 7.6467643 7.8967447 8.6062546
5.9179802 5.7161908 7.3564053 3.9248509 7.6271939 7.9911156 8.5433817
5.9341173 5.5792155 7.2331166 3.9184902 7.7419791 8.0821676 8.5681534
5.8903670 5.5837927 7.2216082 3.9250178 7.7320771 8.1452332 8.4785795
5.8917909 5.6764135 7.1184912 3.9785509 7.9309297 8.1842594 8.3936586
5.9769053 5.7602267 7.0162263 3.9857490 7.9605269 8.2662992 8.3783875
6.0241537 5.8603134 6.8995233 4.0742555 8.0058470 8.2494974 8.2414999
6.0486317 5.9361792 6.7677069 4.0103135 7.9574943 8.2014999 8.2492476
6.0982485 6.0336518 6.7430077 3.9853892 7.9037170 8.2311602 8.2525816
5.9484086 6.1011362 6.6861548 3.9688923 7.7634106 8.2313786 8.2631578
5.9172716 6.1986780 6.5863905 4.1383820 7.6864753 8.1815729 8.2831001
5.8820596 6.2434187 6.5399227 4.0864859 7.6496892 8.0759296 8.2142906
5.9017138 6.2263789 6.6402535 4.0184259 7.6381245 8.0496683 8.2574158
5.8812141 6.2903738 6.5701370 3.9355679 7.8189178 8.0265865 8.3159227
5.8983016 6.2221417 6.6554289 3.9233084 7.8649306 8.0955315 8.3369036
5.9431195 6.2322359 6.6569409 3.8041785 7.8372283 8.1539516 8.3085423
6.0152278 6.2052464 6.7250786 3.7722106 7.7352386 8.0983801 8.1930656
6.0041885 6.0947633 6.7124257 3.7165749 7.6657681 8.0651035 8.1375990
6.0459528 5.9868193 6.8095093 3.6946743 7.6938314 8.0090742 8.1023159
6.1417294 5.9152365 6.8722367 3.5838494 7.5338979 8.0621538 8.0612307
6.3445601 5.9531078 6.9381313 3.6194627 7.4574456 8.1419153 7.9996228
6.2396054 5.9516459 6.9501071 3.6311908 7.4860859 8.1330776 8.1378164
6.2509217 5.9653583 6.9835606 3.5964890 7.5507116 8.2026777 8.0500307
6.3702970 5.9681268 7.0820975 3.6227453 7.4616032 8.2473412 8.0406065
6.3869367 5.9123149 7.2634835 3.5949974 7.3846507 8.1795130 8.0994387
6.4392772 5.8910770 7.3738246 3.5625031 7.3253236 8.0270424 8.0420208
6.5298619 5.9106488 7.3799176 3.4804726 7.3375993 8.0705462 7.9289565
6.5326233 5.9869189 7.2527809 3.5343335 7.3126225 8.1088724 7.9667034
6.5305839 5.9992161 7.2788324 3.6037097 7.3541842 8.0472193 7.8913288
6.5178075 6.0311856 7.1992412 3.6586530 7.2623534 7.9565187 7.8988099
6.4446115 6.0870056 7.2444539 3.7007689 7.1834354 7.7609591 7.8692141
6.5422368 6.0081806 7.3231564 3.7044606 7.2582736 7.7118540 7.8822961
6.4342465 5.9151926 7.3422017 3.5469975 7.3402014 7.6700945 7.8682384
6.4548578 5.9526296 7.3778977 3.5281205 7.3517170 7.7026396 7.8205786
6.4279456 6.0429692 7.3322453 3.4585550 7.3209338 7.7836733 7.7300153
6.4968033 6.1074333 7.3353868 3.4566174 7.2948079 7.8177900 7.7555342
6.5533795 6.2114663 7.2880526 3.3369052 7.2932315 7.8857226 7.6958961
6.6185341 6.3114686 7.2061620 3.3448586 7.3677368 7.9471970 7.5692539
6.6849337 6.3496623 7.2821178 3.3116927 7.3862052 7.9066114 7.3693662
6.8131790 6.3353977 7.1349564 3.3137572 7.3960056 7.9161162 7.3509545
6.8387876 6.2165246 7.1125097 3.3729203 7.3885717 7.8951573 7.3219995
6.7012062 6.0343089 7.0043106 3.3657441 7.3963699 7.8431883 7.3037000
6.6928897 5.9199438 7.0567632 3.3949521 7.3311191 7.6904826 7.3853788
6.6813302 5.9221821 6.9965839 3.4172363 7.2882504 7.7221007 7.4637003
6.6159849 5.8573751 6.8717918 3.4582696 7.3806024 7.8088694 7.5083599
6.5306473 5.9123292 6.8716230 3.4771852 7.3028116 7.9041295 7.4866848
6.4842148 5.8181334 6.8551669 3.4547172 7.2822552 8.0385408 7.5617781
6.4529867 5.8592224 6.8801155 3.4748569 7.1209455 8.1280870 7.5312967
6.3944764 5.9581099 6.7858176 3.4580259 7.1330667 8.1365423 7.4699960
6.3109484 5.8852196 6.8102531 3.4026432 7.0630021 8.0564814 7.3114228
6.2895350 5.8663669 6.7267470 3.4113617 7.0385408 8.0493031 7.2515559
6.3083563 5.8019361 6.7412548 3.4713728 6.9860001 8.0920658 7.2131696
6.3471966 5.7766175 6.6695480 3.4669740 7.0168495 8.1936054 7.3038483
6.3156824 5.7401099 6.7499809 3.6694152 7.0020709 8.3403034 7.4058638
6.4478641 5.7675943 6.8028288 3.7351460 6.8641429 8.3759069 7.4437180
6.5281420 5.7846103 6.8038201 3.5569737 6.8489408 8.4713545 7.6081753
6.5334506 5.8971281 6.8343720 3.5756915 6.8317852 8.6109123 7.7211313
6.5315080 5.8298354 6.8508739 3.6309209 6.8246107 8.4824381 7.7827764
6.3997922 5.8686018 6.8857803 3.6401682 6.7833438 8.3743963 7.8122535
6.3492818 5.9088082 6.7962337 3.6632025 6.7246842 8.4109745 7.8333354
6.3056984 5.9695311 6.6740994 3.6428835 6.6750803 8.4197006 7.9212961
6.3727784 6.0142632 6.5815883 3.5881710 6.5685987 8.3800192 8.0511274
6.3116918 5.9758277 6.4659271 3.5320597 6.5918870 8.3095112 8.1443596
6.3435392 5.9362645 6.5259066 3.3884895 6.5577636 8.2818346 8.1896944
6.4227180 5.9357743 6.5155973 3.3373709 6.5893049 8.2958460 8.2217102
6.4117575 5.7343898 6.5594935 3.2077732 6.5604396 8.2931585 8.3038063
6.3900104 5.7305479 6.6310420 3.1234763 6.6178012 8.0965843 8.1874342
6.3160300 5.7258959 6.6653848 3.0601625 6.7062831 7.9413867 8.0788479
6.2857051 5.7387767 6.6735172 2.9937813 6.7666178 7.8908215 7.9261761
6.2492871 5.7680850 6.7580256 2.9749711 6.7686958 7.8660774 7.8609118
6.2414107 5.7495656 6.7291603 2.8828084 6.8372507 7.8645549 7.8284411
6.1871791 5.7259665 6.7135973 2.9173622 6.8638282 7.8570976 7.8731089
5.9926023 5.6822419 6.7123199 2.8787768 6.7983098 7.9917698 7.9070430
5.9116201 5.6601672 6.8412066 2.8950071 6.6993575 8.0046473 8.0016890
5.8697481 5.5231009 6.8530331 2.9411457 6.5450716 7.9967108 8.0713282
6.0405021 5.3993773 6.8174849 2.8313115 6.5654163 7.8836670 8.0661478
5.9749928 5.3210492 6.8195210 2.7443655 6.4887104 7.9699497 8.1228733
5.9929080 5.2207260 6.8414931 2.6455975 6.5275102 8.0283995 8.0521040
5.8416004 5.1749444 6.9139237 2.6904941 6.5201902 7.9802089 8.0864935
5.7867446 5.1498656 7.0165358 2.6907640 6.5820684 8.1167488 7.9777403
5.7316613 5.1937785 7.0413842 2.6478946 6.5426817 8.1429195 7.9914265
5.6336141 5.2517586 6.9902277 2.5966842 6.6183929 8.0644026 7.9536152
5.5694470 5.2533035 6.9355764 2.6044316 6.6370401 8.0792418 7.9646735
5.5219860 5.2562413 6.8313026 2.4623494 6.6797442 8.1023169 7.9962182
5.5737853 5.3251848 6.8212886 2.3548720 6.6034627 8.0847063 8.0399437
5.6034698 5.4112401 6.7961588 2.2474351 6.5655251 8.0522747 8.1585932
5.5651121 5.3616080 6.8787417 2.3159778 6.5433030 8.0277109 8.2134008
5.4408822 5.3163939 6.8819375 2.2406812 6.6760397 8.0481443 8.2231817
5.3867488 5.2210793 6.7821989 2.2681472 6.7045693 8.0430450 8.2201471
5.4185333 5.2393122 6.7390523 2.1694658 6.8126845 7.9768801 8.1445475
5.5237021 5.3334498 6.7810092 2.1397238 6.8571963 8.0439825 8.1621389
5.5243278 5.4035530 6.7461424 2.1297441 6.7760468 8.0099316 8.0799675
5.3971992 5.4589148 6.7241540 2.1507950 6.7820258 7.9639912 8.0671234
5.3734016 5.4443698 6.6568666 2.3339515 6.8444057 7.8479047 8.0725937
5.3345385 5.4887691 6.6197691 2.3080409 6.7811790 7.7478533 8.0695448
5.3511376 5.4812937 6.6397662 2.2417588 6.8029771 7.6789246 8.1128082
5.2839637 5.4610314 6.6424565 2.2560194 6.8579354 7.5522056 8.1083288
5.2894869 5.4482226 6.6825919 2.1500065 6.8512940 7.4975414 8.0845003
5.2839818 5.5114083 6.7224588 2.1077209 6.8748417 7.5817943 8.0447445
5.3530173 5.4656134 6.7381554 2.1080904 6.8813915 7.5907717 8.0987988
5.4555063 5.4346266 6.8395486 2.2190385 6.9011989 7.7095494 8.1397190
5.5004764 5.3456016 6.9739523 2.3203309 7.0399752 7.6736608 8.1215286
5.5734153 5.3122239 6.9594150 2.2621014 7.0169153 7.6461258 8.0709543
5.5781054 5.3393960 6.9647732 2.2593472 6.9836779 7.6575928 7.9876704
5.5634074 5.3008060 6.9367657 2.2890654 7.0621467 7.7777805 7.9670029
5.6040697 5.2119255 6.9711790 2.3772585 7.0885010 7.6628675 8.0238743
5.6547837 5.2203259 6.9515595 2.3842471 7.1076188 7.7588196 8.0969553
5.6253734 5.1984930 6.9974356 2.3996170 7.2236295 7.7405496 8.2526217
5.5717983 5.2511449 7.0826139 2.2873459 7.2012558 7.8761463 8.1187067
5.5417194 5.2852445 7.0407157 2.1988065 7.1933622 7.9551020 7.9522414
5.4302726 5.3094850 7.1470666 2.1710663 7.1014156 7.9875422 7.9341617
5.3640051 5.4330034 7.0986962 2.2816808 7.0996933 8.0121756 7.8811316
5.3303585 5.5860724 7.1530418 2.3252466 7.0546446 8.0630350 7.8842592
5.3223939 5.7363958 7.0366955 2.3196008 7.2254152 8.0657673 7.8360372
5.4010210 5.8799701 6.9079013 2.3585455 7.2363095 8.1801338 7.9481936
5.3673530 5.9143481 6.8867335 2.3384607 7.2393770 8.1537905 7.8881040
5.3707891 6.0391707 6.9223304 2.2119055 7.2665911 8.2508831 7.8831081
5.3883076 6.0610094 7.0658417 2.1670532 7.3776860 8.2140074 7.8342333
5.2853422 6.1212049 7.0290689 2.2968462 7.3102312 8.1033840 7.8615689
5.2738132 6.1978464 7.0353332 2.2798369 7.3512163 8.0656300 7.7558436
5.1987948 6.1144428 6.9888387 2.3290329 7.3555479 8.0769253 7.8604369
5.2884507 6.2444239 6.9670019 2.3430483 7.3960814 7.9423809 7.9063902
5.2041225 6.2810140 6.8488441 2.2686520 7.4917512 7.8868465 8.0098991
5.0817795 6.2208343 6.8750534 2.3034945 7.5839720 7.7774668 7.9783468
5.1007042 6.2265654 6.8385701 2.2328825 7.4899149 7.7156768 7.8633261
5.1200771 6.3113751 6.8224173 2.0962453 7.4041128 7.6220579 7.8543324
5.0934525 6.2607131 6.8111310 2.0934114 7.3087468 7.5637045 7.8548698
5.1348772 6.2362790 6.7831650 1.9209075 7.3350463 7.5813875 7.6827016
5.0646000 6.1853876 6.8723545 1.8839004 7.3495741 7.5621915 7.7136111
5.0058227 6.2195439 6.8716216 1.9203198 7.3025270 7.6011066 7.6830025
5.0241528 6.1485338 6.9876657 1.9720743 7.3070831 7.6154747 7.7580686
5.1174016 6.1539731 7.0383315 2.0194442 7.0774159 7.5916686 7.6488800
5.1678114 6.1164670 7.0818415 2.0059068 7.0282969 7.6260090 7.7409086
5.1561203 6.0958529 7.1180930 2.0836477 6.9558420 7.6625986 7.7172437
5.1747952 6.0741429 7.1132269 2.1275434 6.8162165 7.8110347 7.6744652
5.2151599 6.2094092 7.0279655 1.9824033 6.7772665 7.8830237 7.6536322
5.3555870 6.0799813 6.9787440 1.9417597 6.7656889 7.8824849 7.7186646
5.4419937 5.9606566 6.9683957 1.9415066 6.7730455 7.8454456 7.7987027
5.4614244 5.9260182 7.0522990 2.0845342 6.7729015 7.7653441 7.8454485
5.4429140 5.8596749 7.0524998 2.0386205 6.6994777 7.8588576 7.7998838
5.5574002 5.9089851 7.0283408 1.9921325 6.7721362 8.0304890 7.7303743
5.5528965 5.8591857 7.0033736 2.0047445 6.9168525 8.0693598 7.6632462
5.6335788 5.7646213 6.8997111 2.0774267 6.9481745 8.0964079 7.5942860
5.6609864 5.6686769 6.8871670 2.1681879 7.1389174 7.9461803 7.5306096
5.7311058 5.6317720 6.7492919 2.0885258 7.2105746 7.9140034 7.3441648
5.6019716 5.5999060 6.6288471 2.0494423 7.2430935 7.8311086 7.3681488
5.5108557 5.5471759 6.6034479 2.0321686 7.2950873 7.9932752 7.4635572
5.5318494 5.6594467 6.5580869 2.0798993 7.3337855 8.0112782 7.4986482
5.4599967 5.6960263 6.5047641 2.1283102 7.3331308 8.0602541 7.4832172
5.3737030 5.6292601 6.5000849 2.1489396 7.3800979 8.0356293 7.3932433
5.3401160 5.6097350 6.4764652 2.2787943 7.3502021 7.8839650 7.3847699
5.3266330 5.5769758 6.4432335 2.3051639 7.3540740 7.8896260 7.3126383
5.3999567 5.5010495 6.3916144 2.3606315 7.3749194 7.8989253 7.2751408
5.3067179 5.6284065 6.5435152 2.4396684 7.3413968 7.9200006 7.1078939
5.2612123 5.6358075 6.5880437 2.4662025 7.2984853 8.0174627 7.0675993
5.3050056 5.6935534 6.6899610 2.3992097 7.2958336 8.0431700 7.0276375
5.3318295 5.7636356 6.7893772 2.4869235 7.2454696 8.1724596 7.0893369
5.4168606 5.8162041 6.8513389 2.4208243 7.3085904 8.2579594 7.0922656
5.3232613 5.9081330 6.8251367 2.4826894 7.2630010 8.2473831 6.9946442
5.2473445 5.9575944 6.7789974 2.5325820 7.2411175 8.1839581 6.9803400
5.2690911 5.8662295 6.8095365 2.6878378 7.2545309 8.2165947 7.0249128
5.3698912 5.8258696 6.7855840 2.7080839 7.1896873 8.0788412 7.1146264
5.3503447 5.8309278 6.8377347 2.9251845 7.1036768 8.0250120 7.1547461
5.2351785 5.8632379 6.7518930 2.9412000 7.0612020 7.9300218 7.3327389
5.2474666 5.8805108 6.6991591 2.9293034 7.1041608 7.7572389 7.3737221
5.2563338 6.0509572 6.6728635 2.9848435 7.1083279 7.8134809 7.4039721
5.2750001 6.1051936 6.6457515 3.0080945 7.2200937 7.8137569 7.5123224
5.2428255 6.0875959 6.5042892 2.9585700 7.2210813 7.7824531 7.4212532
5.2155714 6.0222850 6.5661664 2.9226229 7.4220772 7.7255096 7.3930216
5.2540298 5.9330440 6.5588574 2.9386232 7.4493756 7.6751909 7.2919884
5.3529339 5.9136825 6.6159072 2.9388580 7.5104423 7.6508355 7.2164421
5.4416223 5.8944860 6.5180702 2.9923670 7.3798542 7.6788874 7.1735802
5.4912310 5.9644461 6.5195031 3.0440755 7.2597213 7.6375489 7.1769156
5.4069662 5.8983245 6.5215740 3.1262226 7.2533641 7.6245189 7.1606002
5.2695107 5.9075737 6.5101237 3.1141317 7.2198758 7.6008558 7.1841950
5.2414980 5.8134398 6.4898520 3.1673570 7.2883458 7.5972896 7.2487850
5.2893872 5.7385507 6.3873382 3.1391754 7.2436838 7.4983792 7.2146449
5.4993129 5.6759601 6.4032927 3.2131252 7.2649446 7.4312634 7.2392612
5.6730361 5.6270609 6.3553586 3.1177728 7.2585583 7.4051023 7.1863580
5.6898408 5.5856051 6.3546443 3.1461260 7.2916446 7.4602895 7.1288471
5.5804248 5.6592054 6.3153338 3.1992354 7.3074965 7.5486159 7.1979332
5.4843197 5.5681973 6.3019171 3.2249141 7.2814217 7.5811424 7.1842518
5.4039459 5.4821701 6.3513689 3.2122691 7.3179150 7.6658707 7.1625109
5.2750788 5.5778866 6.4661517 3.2030578 7.2612824 7.7944655 7.1414480
5.2142696 5.5527835 6.6205721 3.1275434 7.1573544 7.8748975 7.1940651
5.1042638 5.5572710 6.8258247 2.9911978 7.1008167 7.9850545 7.1386418
5.1970606 5.4835634 6.8935752 3.0050507 7.0031896 7.9891648 7.1127291
5.2150364 5.4697261 6.8622828 2.9470038 6.9572034 7.9241672 7.2552290
5.2040973 5.5109706 6.6887555 2.8577104 6.9895029 7.9274006 7.1669245
5.3137178 5.6215715 6.5790572 2.8158088 6.9695311 7.8325710 7.1855812
5.3650002 5.6016860 6.6070023 2.7872169 7.0032501 7.9139166 7.1507659
5.4658670 5.6971269 6.6783624 2.6943474 7.0613852 7.9828677 7.1374531
5.3406215 5.7009587 6.6997018 2.6988192 7.1107121 8.0964994 7.1400843
5.3554611 5.6651583 6.6613216 2.7937784 7.1253200 8.1366987 7.2700267
5.2962022 5.5665236 6.6008730 2.7749288 7.2284164 8.0714579 7.4188514
5.2674689 5.6443939 6.6001902 2.7803931 7.2671490 7.9543476 7.4244280
5.2116518 5.6715727 6.6727152 2.8552706 7.3836503 7.9784164 7.4659452
5.2087321 5.6853352 6.6683512 2.9538968 7.3558364 7.9960232 7.3249097
5.1212831 5.7835650 6.6468902 2.8549428 7.4065738 8.0542517 7.5023527
5.1853900 5.7496638 6.5060325 2.8400648 7.3498225 8.0691271 7.4335814
5.1727033 5.8644166 6.4818153 2.7227449 7.4695745 8.0634899 7.4550123
5.1895714 5.9639888 6.3838377 2.5992925 7.3891859 8.0998764 7.4836025
5.1964307 5.9295697 6.4194231 2.5824718 7.2353168 8.1119738 7.5036316
5.2670317 5.9409366 6.4030609 2.4798591 7.2156949 8.1048431 7.4939504
5.1824913 5.9452310 6.3963718 2.4334188 7.1179485 8.0629892 7.5787530
5.1440430 5.8919206 6.4565711 2.3175929 7.1155615 8.0523272 7.6581373
5.0337892 5.9280472 6.5241137 2.3596003 7.1253023 8.0688534 7.6705389
5.0536323 5.9592376 6.6078129 2.3151321 7.0617609 7.9705310 7.7763548
5.0846052 5.9765477 6.6476364 2.4277389 7.0505056 8.0165596 7.7379336
5.0821333 6.0085464 6.6449904 2.4820087 7.0047665 8.0328083 7.7206450
5.0450435 6.0230012 6.6840816 2.3500535 7.0038228 8.0023670 7.5905519
5.0050573 6.0752416 6.7820210 2.3470535 6.9631362 7.9969473 7.5041480
4.9842043 6.0741854 6.8016930 2.3211288 6.8843803 7.9768748 7.4592156
4.9560547 6.0868587 6.8903441 2.3552136 6.7970371 7.9106612 7.5510907
4.9793038 6.1213889 6.9324636 2.4528258 6.7982812 7.8982620 7.6140175
4.9839902 6.0887918 6.9894838 2.4485221 6.8266625 7.9234619 7.5719752
4.9863505 6.0075336 7.0378032 2.3444698 6.7873735 7.8876805 7.5500922
5.0514336 5.8848348 6.9743552 2.4540212 6.7795558 7.9435658 7.6321020
5.0843582 5.8077245 6.9594364 2.5383611 6.7245474 7.8802552 7.6632695
5.1453590 5.8333955 6.9390712 2.6203859 6.8615890 7.8719320 7.6970758
5.1901951 5.8159962 6.9381137 2.6127386 6.9526787 7.8147693 7.7650185
5.2239909 5.8503604 6.9607587 2.5690575 6.9809113 7.9416971 7.7451267
5.2066169 5.9062004 6.8450217 2.5568681 7.0577569 7.9234586 7.7489147
5.2685409 5.8715487 6.8465452 2.4490771 7.1171331 7.8846536 7.6919470
5.3226571 5.8271513 6.8102255 2.4164581 7.1421766 7.6609268 7.6661634
5.2650447 5.6486988 6.7713013 2.3115034 7.1703343 7.6253958 7.7570863
5.3010387 5.7174640 6.8077626 2.2569211 7.2482085 7.5495672 7.7717218
5.2308483 5.6869831 6.8170009 2.2534177 7.3121080 7.6369047 7.9547000
5.2827673 5.7605562 6.7594099 2.3475623 7.3010759 7.7745695 7.8179235
5.2665930 5.8427463 6.5804634 2.3249035 7.2075782 7.8935661 7.7625751
5.2436519 6.0257039 6.6097946 2.3748643 7.1385312 7.9373045 7.7106748
5.2689171 6.1111650 6.6650348 2.3566308 7.0975895 7.9248829 7.7775598
5.2324376 6.1154041 6.6667671 2.2542596 7.1310577 7.9409947 7.7907395
5.0503378 6.0808873 6.6368003 2.2965388 7.2072029 7.9682021 7.7663374
4.9627228 5.9908490 6.6202798 2.2991800 7.2533655 7.9678564 7.7848563
4.8857512 6.0446610 6.5649672 2.2740057 7.3031049 7.8644929 7.8521891
4.9839482 5.9171181 6.6760144 2.2617109 7.3162870 7.9530334 7.9179111
5.0268960 5.7442245 6.6444960 2.2978075 7.3153963 8.0411453 7.8799896
4.9899459 5.6650023 6.6058726 2.3036475 7.4516664 8.1044235 7.9944210
4.9118748 5.5303841 6.6378465 2.2175515 7.4594030 8.2096786 8.0818148
4.9058080 5.4410257 6.6608391 2.3390737 7.4852505 8.2629461 8.1317406
4.8090978 5.3580842 6.6522465 2.3458779 7.5362864 8.2406149 8.0429087
4.7702198 5.3906407 6.5862904 2.4558511 7.5219636 8.1953716 8.0220737
4.8171511 5.2709398 6.5156975 2.7273912 7.3957071 8.2827110 7.9726243
4.8032484 5.1747270 6.3582392 2.7451277 7.3413424 8.3908005 7.9524360
4.8237638 5.1827993 6.2484932 2.6449535 7.3222580 8.5397415 8.0889206
4.8067660 5.0781283 6.3402381 2.5495913 7.3579240 8.6121120 8.0419054
4.7934122 5.0372472 6.2118068 2.5074995 7.3502474 8.5924091 8.0791140
4.7711530 4.9262753 6.3401966 2.4053478 7.2782869 8.6391668 7.9356327
4.7485476 4.8722887 6.2149787 2.3905940 7.1941409 8.5655785 7.7992435
4.6835017 4.7874002 6.2550211 2.4607353 7.2227902 8.5018501 7.7864699
4.5975146 4.8126163 6.2707405 2.5239432 7.2082191 8.4361200 7.6277685
4.6410255 4.6906333 6.3078256 2.6046987 7.2730484 8.3985291 7.5306101
4.6227951 4.7114482 6.1785722 2.5917058 7.3069611 8.3006001 7.3500652
4.6896534 4.7507038 6.1605101 2.5715857 7.4613495 8.4075069 7.3766770
4.6535740 4.7621412 6.1607671 2.5748086 7.4471893 8.5024490 7.3246746
4.6513615 4.9075627 6.2779093 2.5606956 7.4310603 8.5099487 7.2790565
4.5405917 5.0028462 6.2645278 2.4139888 7.4730616 8.5127411 7.3468223
4.6036248 4.9603443 6.2426915 2.4686437 7.4119387 8.5538235 7.4089961
4.6034136 5.0038228 6.3338938 2.4687891 7.3666272 8.4929266 7.4259305
4.6089134 4.9388247 6.3627982 2.5040705 7.4630055 8.6221075 7.5108886
4.6953421 4.9825659 6.4757981 2.4608629 7.3932676 8.6791201 7.4092827
4.7081509 5.0455513 6.5949059 2.4936426 7.5279455 8.6937437 7.4000382
4.7447500 5.1012063 6.6460776 2.4435272 7.5901155 8.6194401 7.3124075
4.8666320 5.1065078 6.5977960 2.4266820 7.5389571 8.4450407 7.1366553
4.8944144 5.1063075 6.6738033 2.3990889 7.7310920 8.3671074 7.1130619
4.8777680 5.1966543 6.5897036 2.4609489 7.7191548 8.4186592 7.2185397
4.8431497 5.2742219 6.6273746 2.4005954 7.8068142 8.4560623 7.2924500
4.9052224 5.2882929 6.5418491 2.4123759 7.7646518 8.4154367 7.4004025
5.0765257 5.3322968 6.5192814 2.4811492 7.8052740 8.4459658 7.4688373
5.1709499 5.2519035 6.4747424 2.4294243 7.9285402 8.4691696 7.4727969
5.3215079 5.2269263 6.5075283 2.3683360 7.8841162 8.5743246 7.4654431
5.2765126 5.2536550 6.4545870 2.4029548 7.9317999 8.6728754 7.4862442
5.1896725 5.2662392 6.4517870 2.3486664 8.0211859 8.6620188 7.6947613
5.1223111 5.3093390 6.3819804 2.3464427 8.0403004 8.6839428 7.7233949
5.0574212 5.3721156 6.3500433 2.2878180 7.9515991 8.7282515 7.8310776
4.8969202 5.3588295 6.3729596 2.3286362 8.0017815 8.7119017 7.9131007
4.8860197 5.3590488 6.3500400 2.3389943 7.9275050 8.8714676 7.9655881
4.9254556 5.3761749 6.3378978 2.2311330 8.0085659 8.8433876 7.7844591
4.9688907 5.2436914 6.3882189 2.1993189 8.1239357 8.7707043 7.7849865
4.9648600 5.2026405 6.3774910 2.1439610 8.1807795 8.6879787 7.8610144
4.9411635 5.0515065 6.3886638 2.2074888 8.3542728 8.7699528 8.0337877
4.8678570 5.0292883 6.4579368 2.1190164 8.2594957 8.7929239 8.0894737
4.8473763 4.9629564 6.3679924 2.0244522 8.2705965 8.7559748 8.0737009
4.7955842 4.8143544 6.4440503 1.9475406 8.3145609 8.7628546 7.9202657
4.8460422 4.7577324 6.4855304 2.0511925 8.2843170 8.8121195 7.9094987
4.8673358 4.7968178 6.5083184 2.1148348 8.3028831 8.8431664 7.7470217
4.8070273 4.8449826 6.4269915 2.2614400 8.2826843 8.7974405 7.6235762
4.9431062 4.9038677 6.5711012 2.3097851 8.2064447 8.8281145 7.5424199
4.9866638 4.8623104 6.7063298 2.3854380 8.2313919 8.8494148 7.4768209
5.0131478 4.9828305 6.6655550 2.4466949 8.3290415 8.8690825 7.4049854
5.1373825 4.9721937 6.7457891 2.5080678 8.4835396 8.9646215 7.3047595
5.2804565 5.0771270 6.6736035 2.4751670 8.5363016 9.0555668 7.3108740
5.2646303 5.1368623 6.5714827 2.5507939 8.5718184 9.1486177 7.3500381
5.2622151 5.1975007 6.5141511 2.5684388 8.6329422 9.1453762 7.3370295
5.3324308 5.1358676 6.4722738 2.5923178 8.5948315 9.1443005 7.3284249
5.3883080 5.1448712 6.5741982 2.6490593 8.5149193 9.0301847 7.3811488
5.2804456 5.1785765 6.5869675 2.5011559 8.5948896 8.9201632 7.4147205
5.2001896 5.1989608 6.7039185 2.4979324 8.5612507 8.9003410 7.3839850
5.1780477 5.3041945 6.7564840 2.4061656 8.4325790 8.7909794 7.2927036
5.1966009 5.2236462 6.6740198 2.2744608 8.4207201 8.7837543 7.1814623
5.1387787 5.1744261 6.6433210 2.2066646 8.3743496 8.6810560 7.2188058
5.2518840 5.1677623 6.6645918 2.2238405 8.3679533 8.5536270 7.1883526
5.1988654 5.1097150 6.7066069 2.2302854 8.4025831 8.5289545 7.1525350
5.2330513 5.1899090 6.6722727 2.3326519 8.3918571 8.6273937 7.1983972
5.2168021 5.2651501 6.6450677 2.3579066 8.3675404 8.5466061 7.2697487
5.1934066 5.3384056 6.6172686 2.3791008 8.3807707 8.5899534 7.4218078
5.1837959 5.3737707 6.5988913 2.3628311 8.4911489 8.6075687 7.5830984
5.2532878 5.4589000 6.5831637 2.2659681 8.6051083 8.6289454 7.5728517
5.2815208 5.4697876 6.4920101 2.2885535 8.6348391 8.6313763 7.6049600
5.4130859 5.5020514 6.5993991 2.3489742 8.7513199 8.7079897 7.6052065
5.4698238 5.4839225 6.6524448 2.4083915 8.7269850 8.8402910 7.5385828
5.5380163 5.6568170 6.5487003 2.5062499 8.6798468 8.9549885 7.5149975
5.5580707 5.7063088 6.5867896 2.4550116 8.6530848 9.0000563 7.5550003
5.6571693 5.8666754 6.3867617 2.4045129 8.6690273 8.9825897 7.4911437
5.5798731 5.8264756 6.3963675 2.4086344 8.7901773 8.9504852 7.4443512
5.4625583 5.8473291 6.2791901 2.3509636 8.7337866 8.9619255 7.3480020
5.4263306 5.7958341 6.3181682 2.3381059 8.7511654 8.8163567 7.2868662
5.2524977 5.7699823 6.3765130 2.3743987 8.7137489 8.9343395 7.1698542
5.1235647 5.8063583 6.3519192 2.3856320 8.7703791 8.9464788 7.1168184
5.1460924 5.6016111 6.2695265 2.3917906 8.8816862 8.9244528 7.1305151
5.1944013 5.5901990 6.1437321 2.2633088 8.9533720 8.8677635 7.2388778
5.3205333 5.4930706 6.1635394 2.1968746 9.1109896 8.9139929 7.1769571
5.3584943 5.3713150 6.1381178 2.3952947 9.0242996 8.8711014 7.2041779
5.5118217 5.2730579 6.1501813 2.4411409 9.0070782 8.7994194 7.1481738
5.5340061 5.2582059 6.0625000 2.5373840 8.8695679 8.7094965 7.2506466
5.5738153 5.2644615 6.1116123 2.5494542 8.9243517 8.6590815 7.1310463
5.5161524 5.2814598 6.0702076 2.5275869 9.0415125 8.5897684 7.1424904
5.4799695 5.2778559 6.1039681 2.4589968 9.0052795 8.6498938 7.1758523
5.4135652 5.3248963 6.0705771 2.4068651 9.1267481 8.7381372 7.2519584
5.3285222 5.3197694 5.9666228 2.2801373 9.0857115 8.6418362 7.2330461
5.2748494 5.3342261 5.9262838 2.3617337 9.0516901 8.6398697 7.2340703
5.2355037 5.3211980 5.9344702 2.2759168 8.9945564 8.5701838 7.2361417
5.1063628 5.2853370 5.9228354 2.2286074 8.7572594 8.5802641 7.2078476
5.0615807 5.3113298 5.8453183 2.2801886 8.6723251 8.6190882 7.1044965
5.0518684 5.2984905 5.8836284 2.3726635 8.5512495 8.5832453 7.1639667
5.2025533 5.3851414 6.0303602 2.3012552 8.4152651 8.6180744 7.2116213
5.1689610 5.5021358 6.0449963 2.3845992 8.3165874 8.7561531 7.2223668
5.1932297 5.6235681 6.1334715 2.3920078 8.3306131 8.7791080 7.3401337
5.2084846 5.6830139 6.1735029 2.4252868 8.2427139 8.7851095 7.3190374
5.2281094 5.7572651 6.1897755 2.2900999 8.1190090 8.7364874 7.4461632
5.2148523 5.6797323 6.2139702 2.3294799 8.0785227 8.8503857 7.4563880
5.3401375 5.6521788 6.3476825 2.2405112 8.0529737 8.9050531 7.5527110
5.3893614 5.6427112 6.2771621 2.2033327 8.0313416 8.9690151 7.6235819
5.3714156 5.5013528 6.2537503 2.3308077 8.0179186 8.9611158 7.6569643
5.4006462 5.3665805 6.1506586 2.3039081 8.0550261 8.8580828 7.6185827
5.3752856 5.2718616 6.1652427 2.2985976 8.1215515 8.9364767 7.6238432
5.5000081 5.1313252 6.1485639 2.2816939 8.2802029 8.7982998 7.5014167
5.5778942 5.0569911 6.0963168 2.2464454 8.3238201 8.7112560 7.5576730
5.5383596 4.9835849 6.1410747 2.1892037 8.4558029 8.7199821 7.5937576
5.6765852 4.9488859 6.1430540 2.3029091 8.4237890 8.6591110 7.3295846
5.5968757 4.9518352 6.3573375 2.3114362 8.5988607 8.6193991 7.2714047
5.6154680 4.9591684 6.4758029 2.3017502 8.6324453 8.5025682 7.1065040
5.6222272 4.9561882 6.6559343 2.4195635 8.6141157 8.3910513 7.1032314
5.6409006 5.0481033 6.6352386 2.4592218 8.6837234 8.2930765 7.0681114
5.7396483 5.0697851 6.5509353 2.3243618 8.6164532 8.2815866 7.1183629
5.6148276 5.1245985 6.5073528 2.2396441 8.6076651 8.2419434 7.1178551
5.6739984 5.0279064 6.5474920 2.2726519 8.6409101 8.3245573 7.1031847
5.5418348 5.0152798 6.5362391 2.2016981 8.6799736 8.2245340 7.0973196
5.4758010 4.9539728 6.4296656 2.2204199 8.7417641 8.3116407 7.0024958
5.4984698 4.8665385 6.4228611 2.3441916 8.8338737 8.3729477 6.9301105
5.5777154 4.7342539 6.3792810 2.2309465 8.8648806 8.5363646 6.9611368
5.6494508 4.6117182 6.2912617 2.2539203 8.9045734 8.5948429 7.0295858
5.6055274 4.6671467 6.1451850 2.1668820 8.9175320 8.5298252 7.0864959
5.6506858 4.7566199 6.1212230 2.2895348 8.8954239 8.5203629 7.1636548
5.6853824 4.6752319 6.1512651 2.2216265 8.9128675 8.4855957 7.2230339
5.6946864 4.5754948 6.1937122 2.2199767 8.9034166 8.4820700 7.2464738
5.7416081 4.5844588 6.1649666 2.1527491 8.9403820 8.3401423 7.1777353
5.7446895 4.6332307 6.0583115 2.2429090 8.9602213 8.2602873 7.2006259
5.8376212 4.6795049 6.0291939 2.3695841 8.9199762 8.2727804 7.1458740
5.8047996 4.6387415 6.0367556 2.4122758 8.7930317 8.4309731 7.1404696
5.8491521 4.7153010 6.0874114 2.4523635 8.7978840 8.5241919 7.1428180
5.8010349 4.7496152 6.2010055 2.3012605 8.7837925 8.5890865 7.2752442
5.7149405 4.7904572 6.4093428 2.2102869 8.7955217 8.5019569 7.2628484
5.6523767 4.7273326 6.5253305 2.1704810 8.8876619 8.4006453 7.3541627
5.6933632 4.7756977 6.6508789 2.1777153 8.9859695 8.3005533 7.4652605
5.7190695 4.9231653 6.6850338 2.2135353 9.0675182 8.3523455 7.5695262
5.7267399 4.9010491 6.7157001 2.1615527 9.0036907 8.3953638 7.5613322
5.6983118 5.0571904 6.7552700 2.2553453 8.8015862 8.4377642 7.6083546
5.7627678 5.0142236 6.8470097 2.1850359 8.7300510 8.4815531 7.5447459
5.7043157 5.0034528 6.6480174 2.1346221 8.6635113 8.3907518 7.4537687
5.5788774 5.0084877 6.5218058 2.0500555 8.6972790 8.4103374 7.3734207
5.6972322 4.9796910 6.4128933 2.0993366 8.7403870 8.3956528 7.2971530
5.6999159 5.0631733 6.2830129 2.2412963 8.8147974 8.3543987 7.2480712
5.6945872 5.0115137 6.5365863 2.2613883 8.8408566 8.2953758 7.2673144
5.7629547 5.0102224 6.6006360 2.2372839 8.8219357 8.2710018 7.3009334
5.7282262 4.9667368 6.6733875 2.1618254 8.8105822 8.2161341 7.1428056
5.5588665 4.9105244 6.6397448 2.1451979 8.6606522 8.1246376 7.1947861
5.4612613 4.9402509 6.6547799 2.2464564 8.6219196 7.9889941 7.1486063
5.3626404 4.9320550 6.6608858 2.1698976 8.5627012 7.9516826 7.1710005
5.3825378 4.8901772 6.6996965 2.4389951 8.6213722 7.8728004 7.2317524
5.4368811 4.9621592 6.6741867 2.5500700 8.6007137 7.8788080 7.2780561
5.5622263 4.9737387 6.7263441 2.5648885 8.5751095 7.7482953 7.1906152
5.6612163 5.0545015 6.6557627 2.5410388 8.4783325 7.7209115 7.2135639
5.7681603 5.0954413 6.5887771 2.5450265 8.5270329 7.5173836 7.1385756
5.8204389 5.1416383 6.7635741 2.5172126 8.4406404 7.3720427 7.0852103
5.7418761 5.2019353 6.7290730 2.4883018 8.4400377 7.4686871 7.0313363
5.7814050 5.2107296 6.7913198 2.4673636 8.3211184 7.5190005 6.9352913
5.8248100 5.1946959 6.7402987 2.4375877 8.2878189 7.6433949 6.9182625
5.8090162 5.2491083 6.7309098 2.4733596 8.3328466 7.7909665 7.0016727
5.8053222 5.1553564 6.7421212 2.5373433 8.3200665 7.8818669 7.0148034
5.8624163 5.2474999 6.6629725 2.4532294 8.4010077 7.9457507 7.0904036
5.9485469 5.2731447 6.5775957 2.2864738 8.4332542 7.9477835 7.0617008
6.1775770 5.1921301 6.5663624 2.3289673 8.4734297 7.9710436 6.9932299
6.2582068 5.2690921 6.5865192 2.3243032 8.4797421 7.8605561 6.9074440
6.1448250 5.3311038 6.6023369 2.3530881 8.4987783 7.8247604 6.8969398
6.1163268 5.4329991 6.5768437 2.3468895 8.5010614 7.7565293 6.8054814
6.0057898 5.3787203 6.6326232 2.3676677 8.4916296 7.7956567 6.8833508
5.9454932 5.4192400 6.7723069 2.4277456 8.5536633 7.8131590 6.8850651
5.8482709 5.3886538 6.7953782 2.4964359 8.5326548 7.7668924 6.8739161
5.8007202 5.4114480 6.7929158 2.4604504 8.5698023 7.9936762 6.9436035
5.7915659 5.4685559 6.7528281 2.3777618 8.6035070 8.0800352 6.9855237
5.6131024 5.4169912 6.7558193 2.3201089 8.6484671 8.1836452 6.9753361
5.6495743 5.3612280 6.6113367 2.3823385 8.6261797 8.1661730 7.0378060
5.6378479 5.4587893 6.4773812 2.3555288 8.6891298 8.2397041 6.9456019
5.6269665 5.3560529 6.4572706 2.4234962 8.6496611 8.2911386 6.9804044
5.4326591 5.1266923 6.4621158 2.4257717 8.7429237 8.3495941 7.0771060
5.2529054 5.0343289 6.4464560 2.3265262 8.7909441 8.3167305 7.0367632
5.2057056 5.0524049 6.3316512 2.3908346 8.7876225 8.3136845 7.0847521
5.2185402 4.9936962 6.3246412 2.3443799 8.7975101 8.2700167 7.0972171
5.3137193 4.8078389 6.2108231 2.3275054 8.8233986 8.2524834 7.1546197
5.2901993 4.9342523 6.3443890 2.3087630 8.7942142 8.2575455 7.2346015
5.3514280 5.0091081 6.3120737 2.4040425 8.8266497 8.1382561 7.2583017
5.4718041 5.0012913 6.3179169 2.4791665 8.8617163 8.1596947 7.3754296
5.5215611 4.8148761 6.2653236 2.3652854 8.9713373 8.2088385 7.2293630
5.5340400 4.6929698 6.2851105 2.4101510 9.0108833 8.2149420 7.2334299
5.6169624 4.5983968 6.1866980 2.2957468 9.0372543 8.3596821 7.1703038
5.7378321 4.5536513 6.1521940 2.1821251 8.9956894 8.4925880 7.1795878
5.7209077 4.5255899 6.2047930 2.3031459 9.0127583 8.4635410 7.2300191
5.8240266 4.5181618 6.2022247 2.3311107 9.0083647 8.5541115 7.2798915
5.8374438 4.5748048 6.1515331 2.2938802 8.8353577 8.6636076 7.3737431
5.8398571 4.4203858 6.1831603 2.3955944 8.8733387 8.7557507 7.2365656
5.8403378 4.2996793 6.2412572 2.4078405 8.8656788 8.6286192 7.1359134
5.8535132 4.2819586 6.2758603 2.4825256 8.9014626 8.7756157 6.9826860
5.7386603 4.2252264 6.2505145 2.4339981 8.8754244 8.7057228 6.8077240
5.6057673 4.1935549 6.1170940 2.2985737 8.7914524 8.7056828 6.7842436
5.5524454 4.1694107 6.0769696 2.3519807 8.8448706 8.6677351 6.7268639
5.5420628 4.1564631 5.9241834 2.1885104 8.8152075 8.6422815 6.6871414
5.5665202 4.3042259 5.9069858 2.3150778 8.7939692 8.5360775 6.7045636
5.6009760 4.1239986 6.0667748 2.2617226 8.8245640 8.4174776 6.7076621
5.7431293 4.1261349 6.0312104 2.2730343 8.7673626 8.3707867 6.7045355
5.9092131 4.1556292 5.9452267 2.2300677 8.8090906 8.3485975 6.6312976
5.9343896 4.2492104 5.9441390 2.3059423 8.8015509 8.2834530 6.5866623
5.8737922 4.3330555 5.9785795 2.3474221 8.7749910 8.3129025 6.5871081
5.8349080 4.2917767 6.0289993 2.3050323 8.6821022 8.3097124 6.5589609
5.7517552 4.4264011 5.9962673 2.3946793 8.5804214 8.2239857 6.6648111
5.6513610 4.4528236 5.9824715 2.4251304 8.5658293 8.1703176 6.5404396
5.6065083 4.4223089 6.0346384 2.3310623 8.5396595 8.0103149 6.6017327
5.4534440 4.3471870 6.0764332 2.3472416 8.4065323 7.9220138 6.5372663
5.3509049 4.2876596 6.1321836 2.3626170 8.2362022 7.9289846 6.7315497
5.4914570 4.2104502 6.1657548 2.2044475 8.3239460 7.9612980 6.8201404
5.4657931 4.2339063 6.2378869 2.2978323 8.2507811 7.8864565 6.9088783
5.4948997 4.3574748 6.2820654 2.3786383 8.2687712 7.8668494 6.8920813
5.5045376 4.4407401 6.1961408 2.3650723 8.2261143 7.7984691 6.8723993
5.5355291 4.4404969 6.0892830 2.2882578 8.1034288 7.8452153 6.8789020
5.3956218 4.4268050 5.9513535 2.3232145 8.1339817 7.8574448 7.0358534
5.3332086 4.4709678 5.8808203 2.3163640 8.0966625 7.7940912 7.0916910
5.3386068 4.5083861 5.7515335 2.2449839 8.1483431 7.8030472 7.1245589
5.2984500 4.4164681 5.6856103 2.2555728 8.1585236 7.7236228 7.1432548
5.2616229 4.3965693 5.7251534 2.2969115 8.1105881 7.6839051 7.1763930
5.0889921 4.4695816 5.6901946 2.2571671 7.9379678 7.6121273 7.2712464
4.9463811 4.4238954 5.7143846 2.3837209 7.9801989 7.6558704 7.2092290
4.9683843 4.5070601 5.7611432 2.3972337 7.9262948 7.4669852 7.2056627
5.1022024 4.4820242 5.8062158 2.3749416 7.8884840 7.3469014 7.1648707
5.0492616 4.4801893 5.8791389 2.3885119 7.9707146 7.1295695 7.1393909
5.1192784 4.4419775 5.8651810 2.3582125 7.9689445 7.0570607 7.1031322
5.2697601 4.3181448 5.9150496 2.3084280 7.9547791 6.9993501 7.1183476
5.3081722 4.3299117 6.0243950 2.2233980 7.9184861 6.9797459 7.1393275
5.3000460 4.2059913 6.0829844 2.2696393 7.9119859 6.9577904 7.1099758
5.3893294 4.3303342 6.1676798 2.3798752 7.9514503 6.9462957 7.1262426
5.4472375 4.3671546 6.2090359 2.3314424 8.0001297 6.9330940 7.0970621
5.4938459 4.4461813 6.1477127 2.2159081 8.0117874 6.9890828 7.0465164
5.5401387 4.4187655 6.1258368 2.1856728 8.0747099 7.1191206 6.9476204
5.5668535 4.4960418 6.0406480 2.2189090 8.1175604 7.2997022 6.8599048
5.5561409 4.5853820 6.1028938 2.1701095 8.0919533 7.4294405 6.7617178
5.5275321 4.5954356 5.9998221 2.1804156 8.0921507 7.4681902 6.7479839
5.5941262 4.5466528 5.8762770 2.1472580 8.1228523 7.4623990 6.7286291
5.5598950 4.5407319 5.8063602 2.1065321 8.0216265 7.4300680 6.8065414
5.5585837 4.6745100 5.7221422 2.0802848 8.1240005 7.4389572 6.8965282
5.5405111 4.6944208 5.7563396 2.1437294 8.0740099 7.4647727 6.9386230
5.5380807 4.5475726 5.7367940 2.1971221 7.9891381 7.3892694 7.0419984
5.5541902 4.4361048 5.7270489 2.2037389 7.8821526 7.4268842 7.0828638
5.4968009 4.3939309 5.6721172 2.2701139 7.9147949 7.5306253 7.0505538
5.4318447 4.4450960 5.6643763 2.2317765 8.0072222 7.5975404 7.1443849
5.3981857 4.3486934 5.6825571 2.2337968 7.9630518 7.6336761 7.1940894
5.4396334 4.3819337 5.5894346 2.1970227 7.9802666 7.5998244 7.1346650
5.4774747 4.4146991 5.5868926 2.1239011 7.9244456 7.6460924 7.1093841
5.4669423 4.2570467 5.6072254 2.0642095 7.9915538 7.6519279 7.0823970
5.4392428 4.2364459 5.6297808 2.0438149 7.9724264 7.7389550 7.0677342
5.3978047 4.1709404 5.5826445 2.2734692 7.8630614 7.8189583 7.1047378
5.3654556 4.1691904 5.4948764 2.3354886 7.8219142 7.9304023 7.0489211
5.3209734 4.1760669 5.4909353 2.4149585 7.8722663 7.9589429 6.9887104
5.4156470 4.2715130 5.5208821 2.4090815 7.8493428 7.9985595 7.0199747
5.3705282 4.2430182 5.5093975 2.3111696 7.9257760 8.0098333 7.0757127
5.3363838 4.1849556 5.4238014 2.2047453 7.8837690 8.0679379 7.0753117
5.3633904 4.1600013 5.4046445 2.2054849 7.8367343 8.0660391 7.0908384
5.3183646 4.1013842 5.3777184 2.2458417 7.9123116 8.0386314 6.9681063
5.4018507 4.1776886 5.4679866 2.1943095 7.7923465 8.0243626 6.9517641
5.4906578 4.1755357 5.5321903 2.1327035 7.8274531 7.8630490 7.0688186
5.5478582 4.2846828 5.5771861 2.1883504 7.8516035 7.8051128 7.1068997
5.5384645 4.3199544 5.6189003 2.2181172 7.9140973 7.5396581 7.1179757
5.5136852 4.2386851 5.6361442 2.3826239 7.9013853 7.3618922 6.9971786
5.5623450 4.1561933 5.7374201 2.4393878 7.9131894 7.2309465 6.8574557
5.5409040 4.1818485 5.8690462 2.3738160 7.9525509 7.2522621 6.8020706
5.5548248 4.2660437 5.9121714 2.2301457 8.0571079 7.1704378 6.9015403
5.5020127 4.2773600 5.9260979 2.2545187 8.0428476 7.1663065 7.0316887
5.4573288 4.3113112 5.8698306 2.1420033 8.1156387 7.2555237 7.1382489
5.4380612 4.3262701 5.9037576 2.0153508 8.0122280 7.2923450 7.1892686
5.4294839 4.4606075 5.7870021 1.9946506 7.9169645 7.2693219 7.1178951
5.4868574 4.4852452 5.8707485 1.9615304 7.9156799 7.3135357 7.1950040
5.4971857 4.5102329 5.7271290 2.0549603 7.9108458 7.3988538 7.1382995
5.5257549 4.4265728 5.7492089 2.0161355 7.8540344 7.3709292 7.2765298
5.5825672 4.3777065 5.7913995 1.8957791 7.8231535 7.4170346 7.3034992
5.5315428 4.4392767 5.9601111 1.8246086 7.7174134 7.4565778 7.2832923
5.5118961 4.4661517 6.0134392 1.7518251 7.5316620 7.5632668 7.2440343
5.5133758 4.4567890 5.9680886 1.6933806 7.4868679 7.6015162 7.1200085
5.6792655 4.3101282 5.9940705 1.7556118 7.4194670 7.5708928 6.9585104
5.7033148 4.2584772 5.9897275 1.8279916 7.4086041 7.5032678 6.8949199
5.6578960 4.3510942 5.9229054 1.8168261 7.3920579 7.4503355 6.9134054
5.6408472 4.2874942 5.8918400 1.7226883 7.4172535 7.4487729 6.9953694
5.6556449 4.2813058 5.7709250 1.6961383 7.5614395 7.4682398 7.0762501
5.7586808 4.2917180 5.8121405 1.7090408 7.5209308 7.5193219 7.0457392
5.7820683 4.1629767 5.8289928 1.7778026 7.6092782 7.5200496 7.0099225
5.7528176 4.1462255 5.8277426 1.8667644 7.6439705 7.6437287 6.9609275
5.6821647 4.2143378 5.8028355 1.8030788 7.7016301 7.6714373 6.9922285
5.6662221 4.1769867 5.7867317 1.7732693 7.7091951 7.6676283 7.0588408
5.6737242 4.2529855 5.8041925 1.7934254 7.7681389 7.5671854 7.1844950
5.6215801 4.1807480 5.8912902 1.9512053 7.8855586 7.5427146 7.1520996
5.6439834 4.2257037 5.9090033 2.1319962 7.9264731 7.4804420 7.2139750
5.5140820 4.2088914 5.9299827 2.3038902 8.0670977 7.4462986 7.1871648
5.3699665 4.0944219 5.9101977 2.3934608 8.0093126 7.3757296 7.2740850
5.5394392 3.9148259 5.8674579 2.3682437 8.1688871 7.2786932 7.3473606
5.4402452 3.8648653 5.8599410 2.2821133 8.2696533 7.3832579 7.3809013
5.4139285 3.8708034 5.8654985 2.1998739 8.3599844 7.3825512 7.2607188
5.5043645 3.7768481 5.9461732 2.1247962 8.4354067 7.3636765 7.1244206
5.4849453 3.7945068 5.8704042 2.1518233 8.4741678 7.4231644 7.0363631
5.4362888 3.7980733 5.8999858 2.2628107 8.5271749 7.4630995 6.9106598
5.4859734 3.7700973 5.7999568 2.3193333 8.5306025 7.3017683 7.0408812
5.5694180 3.7533922 5.7204981 2.3455493 8.5225687 7.3185349 7.0257654
5.5292068 3.7899940 5.6492696 2.3348098 8.4901218 7.3274541 7.0816975
5.5687122 3.7108541 5.6275592 2.3139811 8.4403105 7.3899927 7.1296630
5.4924560 3.5638404 5.6219311 2.2869062 8.3863316 7.3958731 7.1120634
5.3938437 3.4478047 5.6778498 2.3575816 8.4060907 7.4452791 7.1263318
5.3704581 3.3575351 5.6660089 2.2947264 8.3881683 7.4001379 7.0588598
5.4539714 3.3777447 5.6636138 2.3313034 8.3474312 7.2935386 7.0330424
5.5213866 3.3797071 5.7011161 2.3618064 8.3643389 7.3365684 6.9970069
5.4595203 3.3894131 5.8049583 2.3197708 8.3901758 7.3052788 6.8440619
5.5503240 3.4278142 5.8856688 2.2233901 8.2486057 7.3135858 6.7743673
5.5268464 3.6401238 5.8839097 2.1523323 8.2361221 7.3109303 6.8145599
5.6110139 3.5783699 5.9142528 2.1756380 8.1239128 7.3595524 6.8311872
5.5362816 3.4874868 6.0213490 2.1976011 8.1862297 7.2628493 6.8848867
5.4832296 3.4177444 6.0093484 2.3963885 8.2663612 7.2415853 6.9609942
5.4421387 3.2320917 5.9895992 2.3246534 8.3019266 7.2263851 7.0880899
5.3801780 3.3545167 6.1495996 2.3201082 8.2633638 7.2316523 7.0752068
5.4391685 3.2871470 6.0467057 2.3260777 8.3516493 7.2557788 6.8991213
5.4894276 3.2615454 6.1166801 2.2027366 8.4327345 7.2113862 6.8714952
5.4353142 3.3298707 6.1543679 2.2059896 8.4635353 7.3116713 6.8549852
5.3842959 3.3896427 6.2751222 2.1418819 8.4706278 7.4880748 6.7252326
5.2456727 3.4177339 6.3724694 2.1724718 8.3751831 7.4880304 6.8271346
5.3349552 3.3432736 6.3857646 2.1040514 8.2997789 7.4960275 6.7966924
5.3847771 3.2418387 6.3061118 2.2105508 8.2700891 7.5348558 6.7585044
5.3891773 3.2869065 6.3614039 2.1547956 8.2274075 7.6268353 6.8005247
5.4709806 3.3204653 6.4494829 2.1885195 8.1901360 7.7788863 6.6752658
5.5124784 3.2845411 6.2989278 2.1863201 8.2491598 7.8423433 6.7383089
5.6139827 3.2858872 6.2018332 2.2031727 8.4175625 7.9756432 6.8401666
5.8493829 3.2705324 6.1199584 2.0958130 8.4158669 7.8692231 6.8948145
5.9625897 3.2602811 6.0701699 2.0078902 8.4648466 7.8696442 7.0078707
5.8799748 3.1955523 6.0509491 2.0459950 8.4446602 7.8591185 7.0267410
5.8568044 3.2320681 5.8962626 2.0977397 8.4574165 7.8865342 6.9851360
5.8439980 3.2258515 5.9069910 2.1892960 8.3563843 7.8792315 6.8985348
5.8189888 3.1918962 5.8739891 2.0508375 8.3107786 7.9303584 6.7717009
5.7568622 3.3192689 5.8791242 1.9985240 8.2573557 7.9952922 6.7442703
5.6232414 3.2613583 5.8768039 2.0938795 8.2166328 8.0852385 6.7562685
5.6905141 3.3001151 5.9686265 2.1367269 8.1351509 8.0729084 6.7523160
5.7234020 3.2778907 6.0189376 2.1901951 8.0872412 8.0784054 6.6984019
5.8191109 3.3287132 6.0839648 2.0582843 8.0298519 8.0890999 6.6387153
5.8833308 3.3091590 6.0633001 2.0546074 8.0163260 8.2476540 6.6850610
5.8215356 3.1520941 6.0665646 1.9951805 8.1057262 8.2400732 6.7335634
5.6061463 3.1819918 6.1109972 1.9301734 8.1211691 8.2574015 6.6091285
5.4917855 3.2337849 6.0835314 1.9250389 8.0508413 8.3188686 6.6856003
5.5115147 3.1628971 5.9284110 1.9732132 8.0255423 8.2513361 6.6498280
5.5288367 3.2328808 5.8915906 1.9866651 8.0695753 8.1938944 6.6949506
5.5975914 3.2459853 5.8536172 2.0139439 7.9945860 8.1206970 6.6663246
5.5845513 3.2347021 5.7603621 1.9067175 8.0107536 8.0806627 6.6874118
5.5253077 3.2251110 5.7286901 1.9138016 7.9646335 8.0279465 6.6886139
5.4474325 3.0677509 5.8076100 1.9244568 7.8832431 7.9424062 6.7200270
5.4236746 2.9955032 5.8466158 1.9601892 7.9185328 7.9040647 6.8344026
5.4908690 3.1453135 5.8344302 2.0243742 7.9344549 7.9259686 6.8511357
5.7160339 3.1132681 5.9384003 1.9779811 8.0035086 7.9718347 7.0181370
5.7122717 3.0038352 5.9642577 1.8824009 8.1070948 8.0045042 7.1130533
5.6431856 3.0135658 6.0350866 1.9592500 8.0669765 8.0265121 7.2487864
5.5576630 3.0873148 6.0698972 1.9208308 8.0793371 8.0829630 7.2934256
5.4586306 3.0462005 6.2351484 1.9813912 8.0041113 8.0672007 7.3224888
5.3252964 2.9587290 6.2884846 2.0730619 8.2002020 8.0590334 7.3597088
5.4003696 2.8742101 6.3824348 2.0739086 8.2947903 8.0890808 7.3125482
5.1726093 2.7948825 6.4402685 2.0013936 8.3780737 8.3237009 7.3926845
5.1840138 2.7596192 6.5108953 1.8103242 8.3659420 8.3552284 7.2106295
5.1546512 2.6505265 6.4211292 1.6586139 8.4726648 8.4395733 7.1811161
5.1535907 2.5860832 6.5193748 1.5442679 8.4435844 8.3268433 7.1063247
5.1576786 2.5799148 6.4236956 1.4282339 8.4983425 8.2257624 7.0799499
5.2201180 2.6456947 6.4090810 1.3527514 8.4516602 8.1357555 7.0979314
5.2988667 2.6703351 6.4820213 1.2341427 8.4266415 8.0627232 6.9005404
5.2835560 2.7401750 6.5108185 1.1686029 8.4538956 8.0339451 6.9053807
5.3498144 2.6175587 6.5596843 1.1334270 8.4454870 7.9782147 6.8629351
5.3270154 2.5623631 6.5895262 1.0190815 8.3769379 7.8904476 6.8504338
5.4380975 2.6101117 6.5526099 0.9866117 8.2846365 7.8793979 6.7615161
5.4462008 2.6453967 6.4796729 0.9471833 8.2840757 7.9797788 6.7646899
5.5382643 2.7324560 6.4506512 0.9948917 8.2774477 8.0581646 6.6627984
5.6282620 2.6726189 6.5081296 1.0112056 8.3915844 8.0808878 6.6678176
5.6163516 2.6525447 6.4335537 1.1064022 8.4435959 8.1136408 6.6419086
5.5541053 2.5861006 6.4623647 1.1889626 8.4001408 8.1423693 6.5972056
5.5642438 2.6285260 6.3810306 1.2151234 8.3080349 8.1450777 6.6066051
5.4717374 2.6505473 6.2282386 1.2639643 8.3052721 8.0784225 6.6599903
5.4029298 2.6158123 6.1664720 1.3384906 8.3199959 8.0540686 6.7037930
5.3576522 2.6016221 6.0034432 1.3034074 8.3434649 7.9762163 6.7601089
5.3020597 2.6726637 5.9753604 1.1413004 8.3878880 7.8929491 6.7303581
5.2899389 2.6996298 5.8962688 0.9751018 8.4183531 7.8880458 6.8800526
5.2540083 2.7722907 5.9857740 0.9981989 8.3807020 7.9600067 7.0243826
5.1160798 2.9079354 5.9985681 0.9972923 8.2963934 8.0687084 7.0786681
5.1122146 2.9475403 6.0877180 1.0793706 8.4205971 7.9417429 7.0848856
5.1757908 2.9570365 6.1677804 1.1078794 8.3197765 7.9602714 7.0301843
5.2542143 2.9770331 6.2122331 1.0385768 8.3967562 7.9899321 7.0932631
5.3804026 2.9190578 6.2508082 1.0440663 8.2607145 7.8170867 7.0305204
5.4091396 2.8310983 6.2311935 1.1115839 8.3554850 7.6956840 7.0512252
5.6296177 2.9368610 6.2152576 0.9785101 8.3235111 7.6817327 7.1647077
5.7148256 2.9893713 6.2190809 1.0627241 8.2164478 7.6251411 7.1406908
5.6836567 3.0848389 6.1872110 1.0374179 8.1650457 7.6522841 7.1431193
5.7516894 3.0159721 6.1248188 1.0303869 8.2104397 7.6815314 7.2138557
5.7668853 2.9643176 6.2222152 1.0801322 8.3050642 7.6764684 7.1861486
5.6765671 2.9791863 6.1892419 1.1250485 8.4131575 7.5836015 7.2552810
5.6829572 3.0286198 6.2242198 1.1986282 8.5339661 7.5757642 7.2497120
5.6145062 2.8687530 6.2381015 1.2377005 8.4941492 7.4871001 7.1132774
5.6385031 2.8589213 6.2493529 1.0949297 8.5037432 7.5210705 7.0196590
5.7121472 2.8682394 6.2864995 1.0209591 8.4064903 7.5567541 7.0799904
5.8044391 2.8739729 6.1437435 0.9604267 8.3251934 7.4904337 7.2197380
5.8588371 2.8381782 6.1856265 1.0174335 8.3612280 7.4547310 7.3431683
5.9638500 2.9198816 6.0902829 1.0477523 8.4178677 7.3536835 7.3452845
6.0279136 2.8742228 6.0963941 1.0802108 8.4721088 7.2904243 7.3480020
5.9740958 2.9310498 5.9929652 1.1431776 8.4899378 7.2012529 7.2889118
5.9991894 2.9163654 6.0019078 0.9994941 8.4858637 7.2533770 7.2429194
5.8738403 2.8752446 5.8603458 1.0686431 8.4680195 7.2757511 7.1939764
5.8446760 2.9559603 5.8759041 1.0453839 8.4549036 7.2451181 7.2037396
5.8005075 2.9884503 5.8689079 1.1272458 8.4184265 7.3462481 7.3197966
5.7787151 2.9649076 5.8786368 1.1081470 8.4916029 7.3181024 7.3705034
5.7788386 2.9895265 5.9510279 1.0992218 8.5275822 7.2239165 7.2368865
5.8082800 3.1312103 5.9218569 1.1379224 8.3722467 7.1878204 7.2012873
5.8013272 3.1978536 5.8421130 1.1712598 8.4307842 7.1532874 7.2228341
5.7888741 3.1314406 5.7616220 1.2088481 8.4122238 7.1168141 7.2012415
5.7561793 2.9236591 5.8641925 1.1972378 8.4700556 7.0996838 7.2265353
5.7402534 2.8942795 5.8778639 1.1827707 8.4459581 7.0963893 7.2582936
5.6225963 2.9408469 5.9097614 1.0634362 8.4186239 7.1851473 7.2477512
5.5625620 3.0076737 5.9071259 1.0390196 8.3689919 7.2884469 7.1052313
5.6306987 3.0019486 5.9055729 0.9833087 8.3193274 7.2489066 6.9910207
5.6681376 2.7824669 5.8244629 1.0115483 8.2507324 7.3177962 6.9370651
5.7063737 2.7889130 5.7315741 1.0327737 8.0847864 7.3941956 6.8769526
5.7323956 2.8518505 5.6812296 1.0382835 8.0159044 7.5065088 6.8867955
5.6900334 2.9178388 5.6277390 1.0870938 7.9424887 7.6523848 6.8887491
5.6607428 2.8595915 5.6049600 1.1790954 7.9414182 7.7095318 6.8202763
5.6167116 2.7164259 5.6307831 1.1445849 7.7958212 7.6976585 6.8653760
5.6367378 2.6940973 5.5827551 1.0093361 7.7536516 7.6539488 6.8744540
5.6606598 2.6866145 5.5693164 0.9626749 7.5765171 7.7848268 6.9045768
5.7181993 2.7501504 5.6031332 0.9009354 7.5676627 7.8566980 6.9414563
5.7690134 2.7503109 5.5599613 1.0417323 7.5153069 8.0148926 6.8859754
5.7112541 2.6960833 5.5708189 1.0062244 7.4657516 8.0396090 6.9086790
5.7570152 2.6468265 5.6187329 0.9960338 7.4378419 7.9991832 6.8655481
5.9443998 2.5794721 5.6003036 1.1483264 7.3385444 7.9614086 6.8972569
6.1109800 2.6308897 5.6019597 1.0703328 7.3879457 8.0222063 6.7861862
6.2951298 2.7031136 5.6147413 1.0606483 7.3981032 7.9791698 6.7883530
6.3297429 2.7884393 5.6122508 1.0490005 7.3661227 7.9484653 6.7397017
6.2208285 2.8192210 5.7111564 1.2021245 7.3414249 7.8986917 6.6669979
6.2031031 2.8514671 5.7554045 1.1131614 7.4315982 7.8906002 6.7547307
6.1760702 2.8378062 5.8570824 1.0519450 7.5033402 7.8473835 6.6973133
6.1688662 2.8049517 5.7784305 1.0825444 7.6166019 7.7335467 6.6616683
6.2041397 2.9625332 5.8150744 1.0588348 7.6684194 7.7481656 6.4982209
6.2323380 2.9924409 5.7980547 1.1317418 7.6610866 7.9013371 6.4795513
6.2236357 2.9994111 5.7667398 1.0980575 7.7030859 7.9374590 6.5192342
6.1290817 3.0536091 5.6450782 0.9500801 7.6902671 8.0103922 6.4257083
6.1036592 3.0509322 5.6395779 1.0074795 7.6992755 7.9545064 6.4145279
6.0463595 3.0917976 5.5311298 1.0570349 7.7123208 7.9245448 6.3925834
6.0503101 3.0146849 5.5242658 1.1621910 7.7433538 7.9392042 6.3284998
5.9977026 3.0437114 5.4705071 1.1509601 7.5684571 7.9859481 6.2373552
5.9866004 2.9319282 5.4574580 1.0582598 7.4670906 7.9561791 6.2822676
6.0639977 3.0058692 5.3225532 1.0644599 7.4997277 7.8527880 6.1871314
6.0172234 3.0345123 5.2485476 1.1286099 7.5402918 7.7821994 6.2309418
6.0624695 2.9452939 5.3312511 1.1253029 7.4562407 7.7008309 6.1986942
6.1494231 2.9814377 5.2888842 1.0084829 7.5556893 7.6487355 6.2210908
6.2979779 3.0400517 5.4810071 0.9335339 7.5221457 7.6053991 6.2902694
6.2738256 3.1316807 5.4914656 0.8694925 7.5768027 7.4771652 6.3467002
6.2166758 3.2460999 5.3710361 0.7672741 7.6358967 7.3915591 6.4006724
6.1398826 3.3384781 5.4352946 0.6647449 7.5938540 7.2686405 6.4272847
6.1622472 3.3789940 5.4630208 0.6675628 7.7092056 7.3667846 6.4181619
6.1769938 3.4194319 5.5441408 0.6723397 7.6759410 7.6326809 6.4499660
6.2609348 3.3393562 5.5418725 0.6808699 7.6055284 7.7416458 6.4862037
6.3568263 3.3375690 5.5727539 0.6638618 7.4455929 7.7846279 6.3988252
6.2835150 3.2950978 5.5915771 0.6663922 7.4411817 7.9346042 6.3488760
6.1354103 3.2624931 5.5195951 0.5747729 7.4162502 7.9388828 6.3296309
6.0205326 3.2461002 5.4862447 0.7039738 7.5542383 7.9804907 6.3393116
5.9657283 3.3506973 5.4117956 0.6810522 7.5881824 8.0220366 6.3846302
5.7428489 3.2741573 5.3161354 0.7227134 7.6864843 8.0302229 6.4165287
5.6927795 3.1129243 5.2793407 0.6511955 7.5858049 7.9562716 6.3897114
5.6120024 3.0486820 5.2471938 0.7114527 7.5827966 7.8322916 6.2933822
5.5186830 2.9430025 5.1244864 0.6450009 7.6251388 7.7605734 6.2761722
5.4654069 2.9667416 5.0691795 0.6807280 7.6689692 7.7232237 6.2001104
5.3882732 2.8685718 4.9831524 0.7167267 7.7113209 7.6757903 6.2945576
5.3004503 2.9045186 4.9505301 0.7061122 7.8195829 7.7344408 6.3436794
5.3460102 2.9339211 4.8691449 0.6928366 7.8113523 7.6547689 6.4081831
5.4349580 3.0352917 4.7220082 0.7150071 7.7788291 7.6684294 6.3259935
5.5079250 3.0714014 4.6744804 0.6782215 7.6932425 7.6947742 6.3207026
5.6081429 3.1394632 4.6314206 0.7255847 7.5899916 7.6057601 6.3298388
5.5885634 3.0702455 4.5771308 0.6960037 7.6532931 7.5183873 6.3765664
5.5989738 3.1639929 4.7307158 0.6600720 7.6379142 7.5637193 6.4258628
5.6597028 3.2256467 4.7427645 0.6843385 7.5974860 7.4836235 6.4573021
5.7145762 3.2003789 4.7781858 0.7211419 7.6809654 7.4382572 6.4654346
5.6933632 3.1358252 4.8792129 0.6856949 7.7046313 7.4630346 6.5584383
5.7295551 3.1625919 4.9660530 0.7099722 7.6706762 7.4349966 6.5232987
5.7121491 3.0734313 4.9796953 0.6318330 7.6070094 7.3852100 6.6120305
5.6382794 3.0206885 5.0335021 0.6809153 7.5739026 7.3596387 6.5414844
5.6151276 2.8666143 4.9961648 0.6753700 7.6039128 7.4137325 6.6077247
5.5605388 2.9316993 5.0744195 0.7369597 7.7640128 7.2847548 6.5441628
5.6259303 2.9372051 5.1896620 0.6675332 7.7600265 7.3867455 6.3887234
5.6548333 3.0666349 5.3090324 0.7424862 7.8505869 7.4389987 6.5364742
5.6224318 3.0866356 5.3790584 0.6776072 7.8973613 7.4151163 6.5828753
5.7115755 3.1066151 5.3790855 0.7087992 7.8618984 7.4061136 6.5962238
5.7694464 3.1774955 5.3960357 0.6722769 7.9319901 7.3488111 6.6031055
5.8302689 3.1380768 5.4123330 0.6807493 7.9751053 7.4972811 6.6782432
5.9207473 3.2265906 5.3148441 0.6869658 7.9206572 7.5593929 6.5485058
5.9124336 3.3474002 5.2233939 0.6732996 8.0004988 7.7266207 6.5461106
5.8954577 3.3433566 5.1895504 0.7456451 7.9806085 7.7243342 6.5223603
5.8955131 3.3072023 5.1915903 0.6999041 8.0980377 7.7435760 6.5544100
5.8610563 3.3115361 5.1681256 0.5891160 8.1207418 7.7322125 6.6714306
5.8431382 3.2509525 5.2179394 0.7204959 8.0658894 7.8177733 6.7721434
5.7853012 3.2477221 5.2157145 0.7306778 8.0951834 7.8641105 6.8321614
5.7248564 3.1983252 5.2857060 0.6996350 8.0028439 7.8103824 6.9014697
5.7532210 3.1932993 5.3019018 0.6853822 8.0072203 7.7336493 6.8963351
5.8144703 3.2361231 5.3478703 0.7015603 8.0585909 7.6355805 6.9324722
5.8733153 3.0824716 5.3559480 0.6591403 8.0678930 7.7173462 7.1076980
5.9450946 3.0117831 5.4890962 0.7082099 8.0075760 7.6935229 7.1700664
6.0257111 2.9891503 5.6143808 0.6477524 8.0505085 7.5477509 7.3481708
6.0110135 3.0101833 5.6802588 0.6949798 8.0842991 7.4524794 7.4310846
5.9495668 2.9199195 5.7204494 0.7026289 8.1497917 7.4120603 7.4466853
5.9139357 2.9629052 5.7682390 0.6974257 8.1859798 7.3371830 7.3189254
5.8837185 2.8708360 5.7443891 0.7019684 8.2279806 7.3435764 7.4256277
5.9751830 2.8363800 5.7062907 0.6860901 8.1175632 7.2780085 7.4471960
6.0429778 2.7465820 5.6550117 0.6678001 8.1079597 7.3095961 7.5030279
6.0079212 2.7869427 5.6138444 0.7482914 8.0839071 7.3087268 7.4909744
6.0411525 2.8670704 5.4939051 0.6917666 8.0378380 7.4290972 7.4735870
5.9715095 2.8197432 5.4060764 0.6827136 8.0002661 7.4812260 7.4907627
5.9912562 2.8722351 5.3135991 0.7019942 8.0789652 7.5138488 7.4879541
5.9112167 2.8828399 5.3105164 0.6539885 8.0091343 7.5590014 7.4535718
5.8553052 2.8594487 5.4612122 0.7006733 8.0567608 7.4869432 7.3266377
5.7546711 3.0671237 5.5554018 0.6196635 8.0182590 7.4811163 7.2401648
5.7538829 2.9635987 5.5847993 0.6978693 7.9625506 7.4258032 7.3565516
5.8105640 2.9194026 5.4888825 0.6852857 7.9676967 7.4086261 7.3611636
5.8556395 2.8193123 5.4815936 0.7049911 8.0923662 7.4471059 7.4641070
5.8337841 2.8852735 5.4066148 0.6958169 8.1925097 7.3997340 7.4029050
5.8146434 3.0316629 5.4479856 0.7666667 8.2345409 7.4223833 7.4445915
5.8565373 2.9207222 5.4231339 0.6800073 8.2533579 7.4566460 7.4513402
5.7155600 2.9073119 5.4636674 0.6586482 8.2300053 7.4816298 7.4955764
5.6533208 2.9674857 5.4526877 0.7084936 8.0905294 7.3502359 7.4993076
5.5429025 3.0127604 5.4547243 0.6868349 8.0565033 7.2867560 7.4346452
5.4760985 3.0085664 5.5168295 0.7435964 8.0419865 7.3533025 7.3990088
5.4236770 3.0546403 5.4375591 0.6572037 8.1128063 7.4149709 7.3142533
5.5534186 3.1316195 5.4575062 0.7469300 8.2267351 7.3330836 7.2947173
5.6457024 3.1055393 5.4519653 0.6892558 8.3062181 7.1904111 7.3818760
5.6647992 3.0326777 5.4276290 0.6320174 8.3394489 7.2323751 7.4338207
5.6191063 3.0412467 5.4931259 0.6851230 8.3725309 7.2920661 7.4856386
5.5116482 2.9622157 5.5528755 0.7342445 8.3759146 7.3339109 7.4122028
5.3977971 3.0063791 5.4057827 0.6255793 8.2130632 7.2826700 7.3931084
5.3647299 2.9133098 5.3681622 0.6678011 8.1560192 7.3054814 7.3003354
5.3696127 2.8401463 5.4699306 0.6893224 8.1707821 7.4107451 7.2272477
5.4263244 2.7233579 5.4039226 0.6684573 7.9823165 7.5802617 7.2284517
5.3709908 2.6520162 5.3465900 0.6886928 7.9105997 7.5672026 7.1512613
5.3197727 2.5491893 5.2784634 0.7012804 7.7654066 7.5732737 7.0269504
5.3857307 2.5147562 5.4237356 0.7257815 7.7538295 7.6370273 7.0384216
5.4296870 2.4827681 5.3954587 0.6344905 7.7584248 7.6361485 7.1101308
5.5318770 2.4475884 5.3608890 0.7087361 7.7161922 7.6753793 7.1320910
5.6170526 2.4413908 5.2834401 0.6333773 7.8527436 7.7111402 7.1316333
5.6314993 2.5313339 5.1761236 0.6889529 7.8089590 7.8062801 7.1388254
5.5495720 2.6046474 5.2148228 0.6355217 7.8355942 7.8876128 7.1524792
5.6431422 2.6859329 5.1951737 0.7032158 7.8459368 7.9231372 7.0745115
5.6327081 2.7049160 5.2005310 0.7400721 7.7852659 7.9944978 7.1529827
5.7300639 2.7060976 5.1068130 0.6289165 7.8067350 7.9477549 7.1180511
5.7915468 2.8103497 4.9169021 0.6829255 7.8813710 7.9911695 7.1268096
5.8201060 2.7635407 4.9173760 0.6693701 7.8525200 7.9648457 7.1260462
5.8348551 2.7763140 4.9828072 0.6747452 7.8323960 7.9884353 7.3332844
5.8747740 2.9271133 5.0643630 0.6746032 7.7800756 7.9078088 7.3786201
5.9535222 2.8974476 5.0092859 0.7132725 7.8860812 7.8793035 7.3911557
5.9908404 2.8466876 5.0200720 0.6929214 7.8054557 7.8221140 7.3183522
5.9648476 2.9249337 5.0967264 0.6441613 7.9693961 7.8212123 7.3474874
5.8128810 3.0375535 5.1042438 0.6772655 7.9893484 7.7196865 7.2593160
5.7885404 3.1948340 5.1559286 0.7279313 7.9223709 7.6330733 7.1626983
5.7155576 3.4004316 5.1274896 0.6972651 7.7851367 7.5994315 7.1200829
5.6250811 3.3723311 5.3046412 0.6806958 7.6259437 7.5067797 7.0023580
5.6530790 3.2943182 5.3636737 0.7059487 7.6492653 7.4669762 6.9618731
5.6484399 3.0947547 5.4622140 0.6797495 7.6405416 7.3857861 7.0094275
5.5630569 3.0063796 5.4618292 0.6588873 7.6326146 7.3436742 7.0256677
5.5475454 2.9221680 5.4333458 0.7137797 7.6667919 7.3673334 6.9915729
5.4801221 2.9899335 5.4756761 0.6056195 7.6249881 7.2856369 6.8737516
5.4184790 2.8343806 5.4553137 0.8039013 7.4304104 7.2358532 6.7461042
5.4221563 2.9173086 5.5033379 0.6455340 7.4759426 7.2410097 6.7558236
5.4551988 2.8591683 5.4437857 0.7028673 7.5789671 7.2810612 6.6571679
5.4787250 2.8921995 5.3458176 0.6868313 7.6072521 7.1852441 6.6354475
5.4381018 2.8002007 5.1970658 0.6843618 7.6957741 7.2523489 6.5943823
5.3806338 2.8418455 5.1036224 0.6234335 7.7786317 7.2295775 6.6647048
5.3927608 2.8540473 5.0978665 0.7364880 7.8259587 7.2308164 6.7887444
5.4176373 2.7150869 5.1154904 0.6833991 7.8397284 7.1611423 6.8515086
5.4838247 2.7124829 5.0733848 0.7216611 7.6573992 7.1441102 6.8739071
5.4490561 2.5884473 5.1385393 0.6777408 7.5906296 7.0249648 6.9673958
5.4141393 2.7004688 5.0475297 0.7034860 7.4534163 7.0744925 7.1125274
5.3533444 2.6869972 4.9565177 0.7470272 7.4511323 7.1383076 7.1855450
5.2413435 2.7175393 4.9586887 0.6347002 7.3879123 7.0702138 7.2014909
5.2713847 2.7721202 5.0635190 0.7458721 7.3491416 7.1324596 7.0491271
5.1860499 2.8373916 4.9985132 0.6778979 7.3965230 7.0298390 6.9502134
5.2550921 2.9126265 5.0008836 0.6541066 7.3495317 6.9602962 6.9587741
5.2279925 2.8959730 5.0472159 0.6617950 7.4572625 6.8419352 6.9831896
5.2215347 2.8821650 5.1027155 0.6728098 7.5102296 6.9236226 6.9221010
5.1825008 2.8284085 5.1326022 0.7172235 7.5761614 6.9572587 6.9058309
5.3450561 2.6659024 5.2438035 0.7152631 7.5542541 7.0238400 6.8025918
5.3889213 2.4895673 5.2388616 0.6473923 7.4908462 6.9673352 6.7275929
5.4388433 2.4967093 5.2619481 0.6752021 7.5582857 6.9927950 6.6950850
5.5914488 2.3988125 5.2872210 0.6745524 7.4759355 7.0248694 6.6597190
5.5946431 2.3281386 5.3299570 0.7214192 7.5214782 6.9556537 6.6684189
5.6107903 2.3064570 5.2776914 0.6729539 7.4510694 6.8876009 6.7663078
5.6866384 2.4053121 5.4026542 0.7197836 7.4333043 6.7267923 6.8083763
5.5484686 2.5765207 5.3563156 0.6600713 7.3925352 6.7721744 6.8593187
5.4780240 2.6129951 5.4144201 0.6915563 7.4056268 6.6644902 6.7948146
5.4226522 2.7516720 5.4468927 0.7212429 7.4704146 6.7673225 6.6893911
5.4389648 2.7625587 5.4827409 0.6610376 7.5009646 6.8050361 6.7165666
5.4135356 2.7480121 5.4584947 0.7218915 7.4575500 6.8403487 6.6812086
5.4356508 2.8102248 5.3498268 0.6502235 7.3925667 6.8233066 6.6923981
5.5153222 2.8107421 5.3361130 0.6875433 7.4094954 6.8169336 6.6066685
5.4803329 2.8505051 5.4268532 0.6797550 7.4817252 6.8090024 6.7935143
5.4275346 2.8148692 5.3283238 0.7459705 7.4851985 6.8314357 6.8392425
5.4729409 2.8718364 5.4397364 0.6612706 7.4171715 6.8343534 6.9111400
5.5037303 2.8750455 5.4404063 0.7205212 7.4885793 6.8185263 6.9759455
5.5497484 2.8808506 5.5507016 0.7226034 7.5696878 6.7947116 6.9997058
5.5667553 2.8911455 5.6786451 0.7266191 7.5599418 6.7639275 6.9437199
5.5412626 2.9144905 5.5715985 0.6563041 7.6318860 6.7820816 6.9312830
5.5480289 2.8843911 5.5844998 0.6885541 7.7025280 6.7420235 6.9444046
5.5067968 2.7964854 5.4757733 0.7222672 7.6319652 6.7364349 6.9525685
5.4312139 2.7426651 5.4141760 0.6521440 7.6001611 6.7240815 6.8809743
5.4281607 2.7748077 5.4095750 0.7424388 7.4995790 6.6723528 6.8648233
5.3402171 2.7299576 5.3524699 0.6698167 7.4639773 6.7470427 6.7989097
5.2936301 2.8074884 5.2760811 0.7329912 7.2789092 6.6883292 6.7284265
5.1415591 2.8866825 5.3637080 0.6815111 7.3030910 6.7256885 6.7898774
5.0429692 2.7602115 5.4293118 0.6791313 7.3493729 6.7208076 6.7800527
5.0695310 2.6232059 5.4686246 0.7031762 7.4253974 6.7293458 6.7775583
5.1157951 2.6678696 5.5700340 0.7215829 7.5077128 6.7451439 6.7752743
5.0321550 2.6359053 5.5985146 0.7223859 7.5732579 6.8433094 6.7612529
5.1080751 2.5667455 5.7379136 0.7151634 7.4914536 6.9022503 6.8380880
5.0546474 2.4430144 5.7717700 0.7187727 7.4538398 6.8663478 7.0570645
5.1037517 2.3846378 5.7122540 0.6229898 7.5035744 7.0800939 7.1495409
5.0812998 2.3819098 5.6942315 0.6957477 7.5686617 7.1968360 7.1150651
5.0661836 2.3035781 5.7742357 0.6923630 7.5192924 7.2572460 7.1235557
4.9925103 2.2851613 5.7550640 0.6910539 7.4783282 7.2466908 7.0281091
4.8666120 2.3123059 5.7934442 0.7079964 7.5141945 7.1916676 7.1468244
4.8746777 2.2653124 5.7288079 0.6434741 7.6189742 7.1347213 7.1713624
4.9444709 2.2792137 5.7346306 0.6668431 7.8167400 7.1265545 7.3030138
5.0306330 2.3530216 5.7560201 0.7267630 7.9257727 7.1087527 7.4086194
5.0427608 2.4270589 5.7987819 0.6978561 8.0257416 7.0973802 7.5594544
5.0539994 2.4202440 5.8148012 0.6692013 8.0577488 7.2118001 7.5460248
4.9225087 2.3152039 5.8918686 0.6630051 7.9626365 7.2393055 7.4334879
4.9459434 2.3029411 5.9311051 0.6753868 7.9727221 7.2561641 7.3761902
4.8722744 2.3749008 5.9565949 0.7114269 7.9465675 7.3075905 7.2868214
4.8507414 2.4006124 5.8752427 0.7198432 7.8353744 7.3289809 7.2583671
4.8731618 2.3779378 5.8847508 0.6342272 8.0007715 7.3459997 7.2303395
4.9669089 2.3199522 5.8195090 0.7489339 8.1855736 7.4181032 7.2627678
5.1590323 2.1487906 5.9135685 0.6770284 8.3042774 7.3330841 7.3404756
5.2041116 1.9331169 5.8301592 0.6691787 8.3628044 7.1646366 7.2462440
5.2315478 1.7991197 5.8720074 0.6599182 8.3829165 7.1262336 7.2524724
5.2755013 1.7771441 5.7685494 0.7296401 8.3692417 7.1207643 7.1458101
5.2939224 1.9061611 5.7446880 0.6959447 8.3994799 7.0872164 7.1256723
5.2016249 1.9669858 5.6524625 0.6481935 8.4370747 7.1282415 7.1288967
5.1769381 2.0096714 5.5009661 0.6704714 8.5216064 7.2091746 7.0435457
5.2353907 2.0333807 5.4042935 0.7062701 8.4800797 7.2758560 6.9142308
5.2251420 2.0787845 5.3766227 0.7229424 8.4821644 7.3493314 6.8518467
5.2201657 2.1509199 5.2577796 0.6558392 8.5031509 7.3939695 6.7806401
5.2380157 2.1931605 5.2533326 0.7171490 8.5654802 7.4061766 6.7347865
5.2368941 2.1207826 5.0322485 0.6849349 8.6332674 7.4645357 6.6482420
5.2581182 2.0281444 4.8912759 0.6262726 8.6053829 7.4314132 6.6666732
5.2559595 1.9710163 4.9167423 0.7847723 8.5382843 7.4109645 6.5860271
5.1913285 1.9832482 4.8281379 0.6262330 8.3631144 7.2527480 6.6766109
5.1341529 1.8867455 4.8874383 0.6489607 8.3206635 7.1841297 6.7560811
5.0118861 1.8305253 4.9763808 0.6525066 8.2487478 7.1706157 6.7922006
4.9349217 1.9255701 5.0332079 0.7050356 8.1350250 7.2642012 6.8268147
5.0755315 1.8865924 5.0898018 0.7189467 8.0011301 7.2624640 6.8535666
5.0581837 1.9522136 5.1547856 0.6586938 7.8618951 7.3499475 6.9682331
5.1303339 1.8731523 5.2388239 0.6920457 7.8745995 7.3104630 6.9521327
5.2363939 1.9351702 5.2560291 0.6988859 7.8046889 7.2359743 6.9775753
5.2794614 1.9925339 5.3028007 0.6601000 7.6541414 7.1187339 6.9762907
5.3057275 1.9848524 5.3382225 0.7289125 7.6477661 7.1239367 6.9978476
5.2610583 2.0184391 5.3284173 0.6397995 7.6374507 7.1169214 6.8249431
5.2474256 2.0452409 5.3591871 0.6825296 7.5971098 7.1671505 6.7959366
5.1860037 2.0193467 5.3096843 0.6348888 7.6679025 7.1647644 6.6995010
5.2261605 2.0647550 5.4176803 0.6999947 7.6605701 7.2441664 6.7704420
5.1693945 2.1447151 5.3258157 0.7676772 7.6242151 7.2465510 6.8238201
5.1758718 2.2430592 5.1837802 0.5964013 7.5863585 7.2226472 6.8170447
5.1732378 2.2971025 5.1353741 0.7253261 7.3721986 7.1713691 6.8902168
5.2815008 2.5078328 5.1103287 0.6898655 7.2417607 7.1194620 6.8325191
5.3260069 2.4868250 5.0407076 0.6501324 7.1587815 7.1071248 6.8701925
5.3498592 2.4813883 4.9366522 0.7008856 7.1668949 7.0516253 6.9075627
5.3969417 2.5344582 4.8733158 0.6816767 7.2325044 7.0178599 6.9501376
5.3953714 2.5293553 4.8085928 0.7119541 7.1863594 6.9537735 6.9338822
5.3806949 2.7022989 4.7287569 0.6744158 7.1741047 6.9283438 7.0255527
5.3611341 2.6989052 4.6398582 0.6805556 7.2261338 6.9451118 7.0845642
5.3358212 2.7076712 4.6480274 0.6966433 7.2749238 6.9163170 7.0584078
5.3677359 2.5927639 4.6642094 0.6872127 7.2757835 6.8554559 6.9653311
5.4048395 2.5646913 4.6477842 0.7252595 7.3238697 6.9366460 6.8361554
5.2188039 2.5523593 4.5719056 0.6966734 7.3094249 7.0499086 6.8504262
5.2015600 2.4581475 4.6476607 0.6809957 7.3073359 7.1074271 6.8459864
5.0432167 2.4502225 4.6919293 0.6797331 7.3041101 7.1623521 6.8119836
5.0448198 2.5418322 4.7410102 0.6260714 7.3086495 7.1362624 6.7684302
4.9315386 2.6126707 4.7171359 0.6528473 7.2795463 7.0482039 6.6288471
4.8678207 2.5981829 4.7750449 0.7302716 7.3440599 6.9839306 6.6620092
4.9007664 2.6575830 4.7841001 0.7019754 7.4336414 7.0026217 6.7426119
4.8063922 2.6604300 4.7456398 0.6718940 7.6618156 6.9831662 6.7423568
4.7770114 2.7821457 4.8286610 0.7111289 7.7316742 6.9252839 6.7511029
4.8035831 2.7347825 4.8755007 0.6641616 7.8307462 6.9780664 6.8412971
4.9359474 2.5690088 4.9713569 0.7216691 7.6650043 7.0293937 6.9520402
4.9783406 2.5335333 5.0407209 0.6800673 7.5162292 7.0353012 6.9496956
5.1858888 2.4476402 5.0898571 0.7316706 7.5004258 7.0800776 6.9265800
5.1774683 2.3387582 5.1308494 0.7126185 7.5329843 7.1446953 6.8685102
5.1633487 2.4135280 5.2142768 0.6841798 7.4953327 7.1700110 6.8653226
5.2116895 2.4779942 5.2991605 0.7166141 7.4808607 7.1259050 6.7245831
5.2057986 2.3957162 5.2892957 0.6863723 7.4441090 7.1632538 6.5640936
5.1926565 2.3746779 5.3546081 0.6788269 7.4161305 7.1125326 6.4192805
5.0629430 2.2814085 5.4390984 0.6872537 7.5274768 7.0669870 6.4075894
4.9370437 2.1919138 5.5533628 0.6155022 7.7260752 7.1357985 6.3624406
4.9546905 2.1242778 5.4754362 0.7057509 7.6810412 7.2857900 6.3563409
4.9358964 2.0512192 5.4681950 0.6374626 7.7890997 7.4148250 6.3605857
4.8996415 2.0301952 5.4944239 0.7311967 7.7843938 7.5604081 6.4196224
4.9105830 1.9331785 5.4793534 0.6851146 7.7716212 7.5814481 6.4937601
5.0216031 1.8952132 5.4612474 0.6885028 7.9013748 7.5841804 6.5965147
5.0492501 2.0089774 5.4062557 0.6973429 8.0699415 7.6568003 6.5801806
5.0775805 2.0905786 5.4482427 0.7273208 8.1339045 7.6510720 6.5300736
5.1234021 2.0410197 5.4412737 0.6780276 8.0512094 7.7302961 6.6136599
5.1129122 2.1874154 5.3956523 0.7042124 8.0769510 7.7767916 6.5553994
5.0718107 2.1965501 5.3762875 0.6662840 7.9843898 7.7843137 6.4163704
5.1325827 2.2124562 5.4101896 0.6915429 8.0269756 7.9001365 6.3972945
5.1391835 2.2602289 5.4674892 0.7216533 8.0967817 7.7893858 6.3604145
5.1778531 2.1769557 5.4478679 0.6628872 8.1649389 7.6679621 6.4513988
5.2288480 2.0766494 5.4323659 0.7042341 8.1017685 7.5600672 6.4456954
5.1881328 2.0501170 5.5101223 0.7226927 8.1302118 7.4162273 6.4755545
5.0906544 1.9694949 5.5243549 0.7526793 8.1058435 7.3453898 6.4796181
5.1697860 1.9079103 5.5347362 0.7360703 8.1272659 7.3622155 6.4303761
5.1616998 1.8982029 5.5353503 0.6752490 8.0405750 7.3576384 6.4343867
5.1174974 1.9709281 5.5013466 0.7459159 8.0328646 7.3797822 6.2316813
5.1326466 2.0047898 5.5903807 0.6271885 8.1000557 7.3598595 6.2146931
5.1304040 2.0330474 5.6354122 0.6895830 8.0191479 7.3242226 6.2381911
5.1385422 1.9475483 5.6121259 0.6861191 7.9299326 7.3831220 6.1795039
5.0677161 1.9564993 5.6698914 0.6813968 7.9019394 7.4649482 6.1890249
4.9902153 1.9224939 5.6318054 0.7117568 7.8100681 7.4749894 6.1114259
4.8822927 2.0528495 5.6600537 0.6796300 7.7739768 7.4454989 6.1032896
4.8399014 2.1052282 5.5603352 0.6455317 7.7193322 7.4881330 6.0277133
4.9025130 2.0525889 5.5999417 0.6563390 7.6646643 7.4983106 5.9110961
4.9613204 2.1751032 5.5825195 0.7020184 7.6767092 7.5324783 5.9410615
4.9862094 2.0330560 5.5587912 0.6809521 7.7275395 7.5404363 6.0742197
4.9052014 2.0756347 5.5358057 0.6778128 7.8254762 7.5609798 6.0288610
4.9020185 2.0869608 5.5069113 0.6758338 7.9019117 7.6173429 5.9538918
4.8118925 2.1160769 5.5800009 0.7575709 7.7862134 7.6229248 5.9795847
4.8328376 2.0258265 5.6856179 0.6549612 7.7769742 7.6280031 6.0558867
4.8030953 2.0341752 5.7711620 0.6982738 7.7847061 7.7115078 6.0631218
4.7716556 2.1707516 5.7369995 0.7245801 7.7100382 7.7235003 6.1733403
4.7972503 2.1665850 5.6509347 0.6730120 7.8142815 7.4940114 6.2785935
4.6745481 2.2047777 5.7006340 0.6674947 7.9189029 7.5175624 6.3844762
4.6949897 2.1968296 5.6309376 0.6895328 7.9110312 7.5352898 6.6225333
4.7051859 2.1493189 5.5258060 0.7356527 7.8462257 7.7336860 6.6983004
4.6913943 2.2041869 5.5151553 0.6686711 7.9192319 7.7695799 6.6654315
4.7031240 2.1850309 5.4409490 0.6287654 7.9063406 7.8187752 6.5768199
4.7622447 2.0810912 5.3803458 0.7413036 7.9059162 7.8420630 6.4720831
4.8424926 2.0383325 5.3399181 0.6856650 7.8818483 7.8496122 6.4754057
4.8128252 1.9917712 5.3163490 0.6999272 7.7550602 7.7622805 6.4479961
4.7347946 2.0193129 5.2867513 0.7397240 7.7934566 7.7102942 6.3614125
4.6564612 2.1182055 5.3164372 0.6863260 7.7096796 7.7284141 6.3523631
4.5674424 2.1545615 5.2213221 0.6440950 7.7225599 7.7043614 6.3822403
4.4746547 2.1318853 5.1990113 0.6911300 7.6710401 7.7519140 6.4640203
4.4103370 2.0743611 5.1452594 0.6426214 7.6185746 7.8783779 6.3312659
4.3608360 1.8876725 5.1627355 0.7155684 7.5117183 7.8326306 6.3367419
4.3241057 1.6797235 5.3069792 0.6759056 7.3960619 7.8410211 6.3632736
4.3438940 1.8180795 5.5011306 0.6747519 7.3015199 7.9258566 6.3295493
4.3219161 1.9133872 5.5841513 0.6851965 7.2591639 7.9693384 6.2812619
4.4995852 1.9028336 5.6215048 0.7040339 7.3005052 7.8789496 6.2946620
4.3648372 1.8453028 5.6986055 0.6459911 7.1185246 7.9100561 6.3085594
4.4179907 1.8128676 5.7272897 0.6862464 7.1802087 7.9133053 6.2444301
4.2567520 1.8288684 5.6274285 0.6982746 7.3342261 7.8817468 6.2888565
4.2775707 1.8114855 5.5500975 0.6619805 7.2635121 7.7800426 6.2832518
4.2924309 1.8532255 5.5065589 0.6957541 7.2909451 7.6293402 6.2387805
4.3194647 1.7563360 5.4226537 0.6712586 7.3480902 7.6230488 6.1708908
4.2608967 1.8567705 5.5764594 0.6757664 7.3518739 7.4565735 6.2762475
4.3605900 1.8689312 5.6147614 0.6673145 7.3925390 7.4327331 6.1988769
4.3455515 1.9632865 5.5946774 0.7031081 7.4496841 7.3552871 6.1486182
4.4166446 1.9107337 5.5148125 0.6708612 7.5539312 7.3732548 6.1600761
4.5229964 1.8562261 5.4167442 0.7242497 7.6573548 7.3873849 6.2259779
4.5530605 1.9181412 5.4554167 0.6975234 7.7513852 7.4876380 6.3332038
4.6498442 2.0132482 5.4348750 0.6459041 7.8436460 7.4810219 6.4106545
4.7751122 2.0366359 5.5489898 0.6758999 7.8416824 7.3504577 6.5319157
4.7105598 2.1185582 5.5898738 0.6816117 7.7561874 7.2136679 6.5679979
4.7666464 1.9874867 5.7006488 0.6303780 7.6940641 7.1475315 6.6530480
4.8066754 2.0176017 5.6815367 0.6919279 7.4892817 6.9700775 6.6459002
4.8238831 2.0769002 5.8248482 0.6969280 7.4083071 6.8445215 6.6745019
4.7824001 1.9591171 5.9128084 0.7300172 7.4947720 6.7862997 6.5877419
4.6790447 1.8150700 5.9111376 0.6508657 7.4086676 6.8022389 6.6448026
4.6326547 1.7025684 5.8703299 0.6781065 7.5351949 6.6745539 6.6324005
4.6057477 1.6605452 5.7635946 0.6298218 7.5633307 6.6135921 6.5926228
4.7185588 1.6370753 5.6857080 0.7812359 7.7394905 6.5486107 6.5992846
4.7245226 1.5450337 5.6961846 0.6842136 7.9003677 6.5858793 6.5671091
4.7353640 1.4823452 5.6329718 0.6878073 7.9161072 6.5888319 6.5625601
4.7704787 1.4947784 5.6475158 0.6871104 7.9685354 6.4128199 6.5797143
4.7559600 1.2665304 5.8090687 0.6686116 7.9015274 6.4272242 6.5755177
4.7379417 1.1408746 5.9283562 0.6834083 7.8660364 6.4207501 6.5733948
4.6260986 1.0681695 5.9584737 0.7102483 7.8165340 6.5135751 6.6236148
4.5942450 1.0720090 5.9475412 0.7120176 7.6913910 6.5701661 6.6406007
4.4979320 1.1623441 5.9810972 0.6633537 7.6447315 6.6361480 6.6541996
4.4920692 1.0016568 5.9680910 0.6984928 7.6164355 6.6421771 6.7110219
4.5053272 0.9541640 5.9966602 0.6046984 7.5616922 6.7282538 6.8545218
4.5225601 0.9597902 6.0758452 0.6424417 7.4122219 6.7890911 6.9002604
4.5697808 1.0141503 6.0831218 0.6490499 7.4203653 6.8024440 6.8205395
4.5513015 0.9207753 6.0288668 0.7328150 7.5059700 6.8912764 6.7559962
4.4853530 0.9206921 6.0297608 0.6590042 7.5984616 6.9542174 6.6820860
4.4825659 0.8858898 5.9186831 0.7375504 7.5886955 7.0344009 6.7100425
4.5110731 0.8309383 5.8233104 0.6873784 7.6115427 7.0448060 6.6392865
4.5540943 0.7989330 5.8544226 0.6818278 7.6229215 7.0366607 6.6212473
4.5357580 0.7983435 5.8882928 0.7135212 7.6811290 7.0118828 6.6704865
4.5361814 0.8472717 6.0162492 0.6259093 7.6466980 6.9217949 6.7137156
4.5520167 0.8192217 6.0584931 0.6889276 7.6505899 6.9026818 6.6230783
4.6052785 0.7398795 6.0568528 0.7148272 7.5977893 6.9099784 6.6208658
4.6799383 0.6762342 6.0320024 0.7315453 7.7151642 6.8707690 6.6526098
4.6587811 0.7402353 6.0308490 0.6669871 7.8186884 6.7616072 6.6465526
4.7352061 0.6496865 6.0747371 0.6980693 7.8264632 6.6866922 6.6013188
4.8922310 0.6742390 6.0619659 0.7004485 7.7284465 6.8296452 6.5355973
4.8601103 0.6907205 6.1504083 0.6661512 7.6304698 6.8418674 6.5618024
4.9426746 0.6717069 6.2034683 0.7178589 7.5977411 6.8133960 6.5479007
4.8661013 0.7402587 6.2855864 0.7132035 7.5540500 6.7748003 6.5458107
4.8618031 0.6534271 6.3562870 0.6576199 7.4520369 6.7719464 6.5217495
4.8383212 0.7218636 6.3725820 0.6924939 7.4289260 6.7677245 6.4707770
4.8983655 0.7249539 6.2909188 0.6730670 7.4669833 6.6528072 6.4260201
4.7978864 0.6694377 6.2899532 0.6824324 7.4345899 6.6747007 6.3697286
4.6998868 0.6862851 6.2833605 0.6962027 7.4580460 6.7857757 6.3116622
4.7008491 0.6402432 6.2710404 0.6980435 7.4567981 6.9023023 6.2564359
4.6987658 0.7634171 6.1912546 0.6897649 7.5050778 7.0267878 6.2347302
4.7544127 0.6663769 5.9910035 0.6548031 7.5860081 7.0778222 6.1769991
4.6312270 0.6702545 5.9865375 0.6545750 7.5706916 7.2237701 6.1333332
4.5927057 0.6846319 5.9855957 0.6959469 7.6154366 7.1649227 6.1341057
4.4622598 0.6932856 5.9878941 0.7554913 7.4966092 7.1479826 6.1573787
4.5037346 0.6979601 5.9325099 0.6878024 7.4695721 7.0317159 6.1944356
4.5772257 0.6406507 5.9788103 0.7445098 7.4332457 7.0249963 6.2325993
4.6920829 0.6655940 5.9709516 0.6683033 7.4071579 6.8696475 6.3189087
4.8045464 0.6681655 5.9981017 0.6558019 7.3817916 6.9139004 6.3543897
4.7936740 0.7287778 5.9834390 0.6491004 7.4124870 6.9506917 6.3982954
4.8601384 0.6971808 5.9758129 0.6875061 7.3220153 6.9990520 6.3412280
4.8913503 0.6316832 6.0176191 0.6910471 7.1992574 6.9878283 6.3196750
4.9448814 0.6094247 5.9723659 0.6739647 7.2022004 6.9528017 6.4710212
4.9855485 0.7062884 6.0351429 0.7435180 7.1263514 6.9452934 6.3674021
5.0220146 0.7082810 6.0025430 0.6342447 7.0695457 7.1053457 6.3281379
4.9831643 0.6921527 5.9440575 0.7036273 7.0371480 7.1756077 6.5084424
4.9518023 0.6628503 5.9558830 0.7031283 7.2059569 7.1762619 6.5353608
4.9525337 0.6892073 6.0214586 0.6729021 7.1092181 7.1696205 6.6244726
5.0608425 0.6539029 5.9871063 0.7099246 7.0665450 7.2220235 6.7064800
5.0515223 0.7281663 5.9904404 0.7017668 7.0372047 7.2181892 6.7562222
4.9847856 0.6778947 6.0181675 0.6924886 6.9869428 7.1789937 6.7337232
4.9871559 0.6627225 6.1725407 0.6875998 6.9807949 7.0909472 6.8104339
4.9153461 0.6871418 6.2564998 0.6680891 6.9748631 7.0726089 6.8075533
4.9554720 0.6346889 6.2549133 0.7034354 6.8828149 7.0272598 6.8634763
4.8858075 0.7340904 6.4046397 0.6497536 6.9416103 7.0498595 6.9656048
4.8743315 0.6818156 6.3248329 0.7139538 6.9130168 7.1141229 7.0020781
4.7176995 0.6493931 6.3435040 0.7128412 6.8484778 7.0708103 6.9469891
4.7726703 0.6921306 6.3735719 0.6709926 6.7816448 7.0467701 6.9442649
4.5854282 0.6813171 6.3906727 0.7019331 6.7769313 7.0832024 6.8191204
4.6834121 0.7065407 6.3818779 0.6952053 6.7993798 7.2061591 6.8393526
4.6205983 0.6887079 6.4243083 0.6753345 6.7826118 7.2711492 6.8672781
4.8044810 0.7285272 6.3553319 0.7037925 6.7746787 7.3048072 6.8788958
4.8019810 0.7116753 6.3056784 0.7287199 6.7817769 7.1081047 6.9469724
4.8695412 0.7091244 6.2318144 0.7140060 6.8133559 7.1332159 7.0318656
4.8812690 0.7127433 6.2175426 0.6932405 6.8569655 7.1185575 7.0377998
4.9104815 0.6966111 6.1345663 0.6559783 6.9378457 7.0915170 7.0254693
4.8536687 0.6671628 6.1309214 0.6428868 7.1013794 7.0022063 6.9327083
4.8053250 0.6653981 6.0187693 0.6778004 7.1791229 7.0193653 6.8447990
4.8621292 0.6864169 6.0102329 0.7324323 7.2715311 7.1365304 6.8024306
4.9075546 0.6830248 6.0078034 0.7128288 7.3116622 7.1062002 6.8655601
5.0141802 0.7020302 6.0308561 0.6826986 7.3230219 7.1427951 6.9331508
5.0695825 0.7129366 5.9266152 0.7224247 7.2898645 7.2051129 6.9330049
5.1741257 0.6655807 5.8857913 0.6701999 7.4300399 7.1985803 7.0724554
5.1801496 0.7366744 5.8454490 0.6818193 7.3846097 7.1893716 7.0127053
5.1624370 0.6858872 5.7251487 0.7104871 7.3337483 7.2742896 6.9633069
5.1246080 0.6855672 5.8217239 0.7023888 7.4105759 7.2647357 7.0094652
5.0488043 0.6981299 5.8371377 0.7171485 7.3486991 7.1888080 7.0600052
5.0415897 0.7163478 5.8479242 0.6944534 7.3728147 7.2246175 6.9910083
5.0823946 0.7115158 5.8190317 0.6953272 7.3354540 7.1883678 6.9791679
5.0399380 0.6905436 5.9197464 0.6564100 7.2342668 7.0953259 6.7888613
5.1836128 0.6903684 5.8422294 0.6840481 7.2168126 7.0887361 6.8089261
5.2136483 0.6784168 5.8514147 0.6810836 7.2284317 7.0473089 6.8140059
5.3665786 0.6852723 5.8307071 0.6669813 7.2620516 7.0344496 6.9284315
5.2735085 0.6855525 5.8801551 0.6892064 7.2805572 7.0730462 7.0081134
5.2949252 0.6791192 5.9154816 0.6697625 7.2403569 7.0534129 7.0381451
5.2144451 0.6555166 5.8732200 0.7164009 7.2902522 7.1456428 6.9453578
5.1885052 0.6692538 5.7667708 0.7401307 7.3780851 7.1226339 7.0035396
5.1605840 0.6526056 5.7253714 0.6684948 7.4183292 7.1158152 7.0207138
5.2168202 0.6574952 5.7255526 0.7253931 7.3145919 7.1419215 7.0471506
5.2744241 0.6769598 5.7807746 0.6906856 7.3596001 7.0000482 7.0074315
5.3189974 0.7008547 5.8291707 0.6832206 7.3496056 6.9676118 6.9615183
5.3481908 0.7101867 5.7991381 0.7289907 7.2578402 6.9754906 6.8943524
5.3929539 0.6773031 5.6885085 0.7470747 7.1690745 6.9718552 6.8121953
5.4484515 0.6927072 5.6897202 0.6364181 7.1392984 6.7891836 6.8790908
5.5251379 0.6949697 5.6655903 0.7109138 7.1853795 6.7417111 6.9933724
5.5345984 0.7312568 5.5671282 0.7353962 7.1572523 6.7622614 7.0368166
5.3773293 0.6752088 5.5534091 0.6736606 7.2937932 6.7417531 7.1177082
5.3162289 0.6777302 5.5948319 0.6865946 7.2640800 6.8411603 7.2083397
5.3627501 0.6755211 5.5466218 0.7493644 7.2850442 7.0061598 7.3083057
5.4392986 0.6918612 5.5070806 0.7402254 7.2491641 7.1842713 7.2305460
5.5110822 0.7105814 5.5816174 0.7096026 7.2880955 7.2110910 7.1653552
5.5120459 0.6814669 5.5633712 0.6656074 7.3179522 7.2577062 7.1056924
5.5821800 0.6709970 5.6103039 0.7431471 7.3580475 7.1654673 7.0608563
5.5759902 0.6918602 5.5356660 0.6487148 7.4320345 7.1254478 7.0852051
5.6161857 0.7298650 5.4814110 0.6994235 7.4201961 7.0590615 7.0296984
5.6026425 0.7208589 5.4527431 0.6514540 7.4766183 6.9410973 7.0810299
5.6290846 0.6337252 5.4442315 0.6939372 7.5923676 6.8372626 7.0923190
5.6626949 0.6782176 5.4261622 0.7328309 7.6262388 6.9366984 6.9736562
5.6939306 0.7428245 5.4262700 0.7055944 7.7085724 6.9123640 6.9488153
5.7084498 0.6491120 5.4246325 0.7142836 7.7304029 6.8990531 6.9170380
5.6537461 0.7042083 5.3450127 0.6301305 7.7563100 6.7812681 6.8542991
5.7020035 0.7102069 5.3261395 0.7052791 7.9641023 6.7692389 6.8031888
5.8087592 0.6503421 5.3803134 0.7068615 8.0379467 6.8103404 6.7356439
5.8560700 0.6853814 5.2864618 0.6394096 8.1210976 6.9548564 6.6777911
5.9266086 0.6901217 5.2001071 0.7174456 8.1718683 7.0049629 6.5872078
5.9775510 0.6589818 5.2759118 0.6152796 8.2271233 6.9489479 6.4929729
5.8650937 0.7575718 5.3682709 0.7134879 8.2141571 7.0696106 6.4969597
5.8108201 0.6515738 5.4976864 0.6669103 8.2621670 7.1887012 6.4841580
5.7139196 0.6989357 5.5129056 0.7002717 8.2599316 7.2589712 6.5575695
5.7943978 0.6487076 5.5047197 0.6857086 8.3004894 7.1954551 6.5777540
5.7323346 0.7339014 5.5445776 0.6937459 8.2203932 7.3229094 6.6356554
5.7271605 0.6893746 5.5951166 0.6993637 8.0722475 7.2389731 6.6849713
5.7737908 0.6320454 5.6581621 0.7053702 8.1147203 7.2183928 6.7222757
5.9133596 0.7122400 5.6071587 0.6851500 7.9942455 7.1654592 6.7021031
6.0122619 0.6864958 5.5825181 0.6528636 7.8947721 7.1352563 6.8199029
6.1352305 0.7051441 5.5454750 0.6560501 7.7666073 7.0849242 6.9341936
6.0809369 0.6281631 5.5115643 0.7074644 7.6885619 7.0373640 7.0026941
6.0545263 0.7243086 5.4730601 0.6303205 7.5050826 7.0451360 6.9401431
6.1169915 0.6490209 5.4860034 0.6947020 7.4070020 7.0598984 6.8570852
6.1570845 0.6909701 5.4746928 0.6857029 7.3715119 6.9896369 6.8101101
6.1926284 0.7013727 5.5401421 0.6636348 7.4720221 6.8623838 6.8150239
6.1121540 0.6935683 5.5069790 0.6952556 7.4652648 6.7662430 6.7557373
6.0871348 0.6600175 5.4803343 0.7189176 7.4374442 6.8536177 6.6861300
6.1240163 0.6706182 5.3847852 0.6793229 7.4805255 6.8283911 6.7781858
6.1862216 0.7293773 5.3224120 0.6780937 7.4829755 6.8192520 6.7497993
6.1439667 0.7132073 5.1986027 0.7162958 7.5299330 6.6720810 6.7895780
6.1641474 0.6803102 5.1727629 0.6700634 7.5778661 6.6690178 6.8724875
6.1374030 0.6825784 5.1098895 0.7164218 7.6735091 6.6227174 6.9583273
6.0608897 0.6486642 5.1673112 0.7066581 7.7421708 6.6268568 7.0026846
6.0704298 0.6952710 5.3239341 0.7066768 7.7449470 6.7128243 7.0548472
5.9950409 0.6962954 5.3743787 0.6920036 7.7635612 6.8020649 7.0614505
5.9509387 0.6834993 5.3283339 0.7076320 7.7325444 6.8397589 7.1193600
5.8506379 0.6728363 5.3636155 0.6869411 7.7006054 6.9556880 7.1736121
5.8101964 0.7222598 5.4619532 0.6634185 7.6949143 6.9240079 7.1720929
5.6970620 0.7009857 5.6032138 0.6810251 7.7505493 6.9914689 7.0446553
5.6902294 0.6972302 5.6386943 0.7223862 7.7248416 6.9247885 7.0746250
5.7013688 0.6788852 5.5916176 0.7248237 7.6850853 6.8704357 7.0875106
5.6498060 0.6670603 5.5717731 0.7013155 7.7512069 6.9423718 7.0760245
5.5121942 0.6516631 5.4759274 0.6321102 7.8374453 6.8984547 6.9783711
5.4719181 0.6379620 5.5119691 0.7772115 7.9412112 6.9697666 6.8969011
5.4911966 0.6590250 5.5076065 0.7383345 7.9252725 6.9797668 6.8853493
5.4491081 0.6842347 5.6267309 0.7119617 7.9367557 6.8718143 6.9762287
5.4370012 0.7139322 5.5405550 0.7095903 7.8873758 6.8056669 7.1304760
5.3711128 0.6700559 5.6181574 0.6155406 7.7428737 6.8004475 7.0179868
5.3783073 0.7312037 5.7122612 0.6636026 7.6561069 6.6736560 6.9776053
5.3880501 0.6267264 5.7868123 0.6803558 7.6722770 6.6894393 7.0515375
5.4214416 0.6869895 5.9205298 0.6297369 7.7472548 6.6712208 7.0079346
5.5556746 0.6874663 5.9345360 0.6876659 7.7836409 6.6593814 7.0401120
5.6107492 0.7058392 5.9359899 0.6794875 7.9666576 6.6541295 7.1582131
5.5039306 0.6534731 5.9457436 0.7226222 7.9641747 6.7755861 7.0984912
5.4482493 0.6509392 6.0361490 0.7147096 7.9877696 6.9464283 7.0224590
5.4894118 0.6993946 6.0736213 0.7374494 8.0221262 7.1252842 7.0803423
5.4986005 0.7253733 6.0197239 0.7193469 7.9919634 7.1806641 7.1592970
5.6219659 0.6697506 6.1361723 0.7079556 8.0033360 7.2340221 7.2464199
5.6975436 0.7505537 6.0425706 0.7200623 8.0407457 7.2699113 7.1710606
5.7313190 0.6094837 6.0262151 0.6443719 8.0119514 7.1337881 7.1061773
5.7044730 0.6931203 5.9610329 0.7315546 7.9466023 7.1465106 6.9813628
5.7896833 0.6274554 5.8952112 0.6884007 7.9340630 7.2868590 6.7926574
5.7035432 0.7176510 5.9449887 0.7048406 7.9092045 7.3643446 6.8343010
5.7633348 0.7194118 5.9688139 0.6423874 7.8600292 7.2525053 6.7806234
5.7231417 0.6967915 6.0070891 0.6633294 7.9030776 7.2202210 6.7272615
5.7331228 0.6627263 5.9460926 0.7254277 7.8514171 7.0480599 6.6827450
5.7408276 0.6863986 5.9881825 0.6478813 7.8569074 7.0984693 6.7156982
5.7792611 0.7194821 5.9409227 0.7006666 7.9676003 7.0553608 6.8647704
5.8363285 0.6627943 5.9285631 0.6588731 7.9891839 7.0486660 6.7734070
5.8816080 0.6810343 5.9618821 0.6504821 7.9829788 7.0400472 6.8206582
6.0041533 0.6871346 5.8972631 0.6237858 7.9882002 7.0820155 6.8397398
6.0149565 0.6548704 5.9039922 0.7370443 7.9628320 7.0728230 6.8081923
5.8484626 0.7052075 5.8765717 0.6929879 8.0186796 7.1355762 6.7715111
5.7869596 0.6781383 5.8406048 0.6929288 7.9528170 7.1938381 6.7461157
5.6535916 0.6852906 5.8167744 0.7288849 7.9236970 7.1445370 6.7450666
5.7270975 0.7453271 5.7122316 0.6693261 7.9437523 7.1548071 6.6917877
5.6040540 0.6631532 5.6236057 0.7195247 7.9979768 7.1565638 6.7084751
5.5553775 0.6655641 5.7048392 0.6451336 7.8822074 7.3017907 6.7334881
5.5493484 0.6825610 5.8105378 0.7221496 7.8804059 7.2747860 6.8126130
5.6000719 0.6777822 5.8539081 0.6901850 7.8457375 7.4065533 6.8017812
5.5839715 0.6744937 5.8089495 0.6855124 7.8853002 7.4026799 6.8365264
5.5281711 0.7016460 5.9045420 0.6986560 7.8751450 7.4829135 6.7525625
5.5274577 0.6987181 6.0984054 0.6607586 7.8065481 7.5227504 6.7291141
5.3819027 0.7054135 6.2186522 0.6831685 7.8698349 7.5020704 6.6336617
5.3473105 0.6695352 6.3399014 0.6770852 7.9292488 7.4850698 6.7398100
5.3330851 0.6975316 6.3298206 0.6759508 8.0416250 7.2653995 6.7438288
5.2290139 0.6861217 6.2846785 0.7243323 8.0223255 7.1733098 6.5828934
5.2288537 0.7422624 6.1835041 0.6925226 7.9365940 7.0919037 6.5434051
5.2161746 0.7298630 6.1137629 0.6497339 7.9773960 6.9907875 6.5475836
5.3232098 0.6735082 6.1269717 0.7437364 8.0375547 6.8283396 6.4484277
5.2501893 0.6948493 5.9488206 0.7303909 8.1129274 6.8187060 6.3307686
5.3167610 0.7208355 5.9168582 0.6996408 8.2234783 6.7539678 6.2890038
5.4056354 0.6981633 5.8597822 0.6480775 8.1878824 6.7954054 6.2791491
5.4417033 0.6856046 5.8365149 0.6221782 8.1015358 6.7230926 6.2088280
5.4378276 0.7095186 5.8465118 0.6819112 8.0604038 6.7707167 6.1350231
5.3518028 0.7392223 5.9964676 0.6911424 8.1909266 6.8754945 6.2168040
5.3674035 0.6674069 6.0184965 0.6642426 8.1777544 6.9935760 6.1217909
5.3333864 0.7063785 6.1584988 0.7077813 8.0681381 7.0476632 6.1026902
5.2361531 0.6880351 6.3302789 0.6672575 7.9744239 7.0724540 6.1358843
5.2091842 0.6728085 6.3325596 0.6941472 7.8062716 7.2268949 6.1328244
5.3512750 0.6483610 6.3383579 0.6857688 7.7947273 7.2612133 6.0922303
5.4956021 0.6767257 6.2862530 0.6896450 7.8091779 7.2521377 6.0208025
5.4931059 0.6696076 6.2900229 0.6782706 7.7850342 7.2064700 6.1106944
5.5847650 0.7136250 6.3188682 0.6959253 7.7908592 7.3258739 6.0803208
5.6888885 0.7194803 6.3407383 0.7386988 7.7932820 7.3996172 6.0861468
5.7652245 0.7021096 6.3376670 0.7106733 7.7613554 7.4452987 6.1183805
5.8353367 0.6970342 6.2963305 0.7176085 7.8821187 7.4522691 6.1861434
5.8791575 0.6788888 6.3211265 0.6882549 7.9354067 7.4931645 6.1605525
5.8258734 0.6577596 6.1996169 0.6929862 8.1130323 7.3447237 6.0903726
5.7804451 0.6731167 6.1575723 0.7138369 8.1506538 7.2531724 6.0101919
5.6163077 0.6937227 6.0873494 0.6860678 8.0614004 7.1476264 5.9556012
5.5878119 0.6837619 6.1724286 0.6697563 8.1006155 7.1186013 5.9468384
5.5571475 0.6571566 6.1185551 0.7086058 8.0759706 6.9700513 5.9864831
5.4744935 0.7196174 6.0266290 0.7215964 8.0732098 7.0647783 6.0235581
5.4448223 0.6696154 6.0875778 0.6862337 8.1528015 7.1441555 5.9254017
5.3938117 0.7520375 6.0919013 0.6404856 8.1764135 7.1482077 6.1035047
5.4027691 0.7007555 6.0694571 0.7226914 8.2117290 7.1740737 6.1814494
5.3762860 0.6899092 6.0993533 0.6479220 8.2383709 7.2787113 6.3528528
5.3718085 0.7145945 6.1842518 0.7043267 8.2520475 7.2690997 6.3520164
5.2834496 0.6729366 6.1862283 0.6791231 8.2008514 7.3058910 6.4616828
5.2097902 0.7059713 6.2844329 0.6821118 8.1208935 7.3747816 6.5132761
5.1726623 0.6670567 6.2921519 0.6827576 8.0539484 7.3694649 6.5135050
5.2142591 0.7296501 6.2446995 0.7050493 8.0579634 7.4650426 6.5295486
5.1015596 0.6783254 6.2097449 0.7252786 8.0341606 7.4148483 6.4546871
5.0698233 0.6904397 6.1040349 0.6708701 7.9606991 7.5321975 6.4666991
5.1267123 0.6795758 6.1638408 0.6844690 7.8273969 7.5938601 6.4184241
5.1305561 0.6363769 6.1615753 0.6895524 7.7686839 7.5788369 6.3113422
5.1236629 0.6651764 6.1848621 0.6378776 7.8890500 7.5822082 6.3741751
4.9260678 0.6948323 6.1721458 0.7466897 7.9529805 7.4843502 6.3483019
4.7883534 0.6879630 6.2077985 0.6580293 7.9291492 7.4154129 6.3428292
4.7092428 0.7183269 6.2647901 0.6671554 7.9907932 7.3827133 6.2866888
4.7803798 0.7203839 6.4178309 0.6962119 8.1489515 7.3884540 6.2970438
4.8929243 0.6776106 6.4753795 0.6969692 8.1846218 7.3968368 6.1589174
4.9052353 0.6897155 6.4592481 0.7108218 8.1897650 7.3860497 6.1578631
4.9174862 0.6605923 6.3950300 0.6991463 8.1885376 7.4463186 6.1525178
4.8287897 0.6640928 6.2599225 0.7008399 8.2087135 7.4098372 6.0835500
4.8544641 0.6360018 6.0649443 0.7135059 8.1452217 7.4141369 6.1548896
4.9095087 0.6729400 6.0148520 0.6564330 8.1299944 7.4164290 6.2325993
5.0208039 0.7057977 5.8927016 0.6565833 8.2361097 7.3518176 6.3336506
5.0638704 0.6545463 5.8054080 0.7142891 8.3061361 7.4163857 6.3457947
5.0701427 0.6645219 5.7235193 0.6997534 8.2951145 7.3670616 6.4557009
5.0486698 0.6761011 5.7509885 0.7014123 8.2351036 7.2995644 6.4283791
4.9992170 0.6692536 5.7937951 0.6488163 8.1633091 7.2658939 6.4367976
5.0280919 0.6330364 5.8407984 0.6906123 8.0454817 7.3431144 6.4810505
5.0049877 0.6840215 5.8376288 0.7401873 8.0734892 7.3114247 6.5669432
4.9927263 0.6602312 5.9810047 0.6251391 8.0164900 7.3765864 6.4993348
4.9490471 0.6479517 6.0790806 0.7118412 8.0283136 7.3078666 6.5565171
5.0254841 0.7181714 6.0990911 0.7785336 8.0936623 7.2337623 6.4992638
5.1567898 0.6444241 6.1910896 0.7221871 8.1193018 7.2115927 6.4487348
5.2059050 0.7027435 6.2075210 0.6531466 8.0762472 7.1469116 6.4443197
5.3067880 0.6864387 6.2808299 0.6166056 8.1078510 7.2412539 6.4530096
5.3762865 0.6948091 6.3073640 0.6798152 8.1050920 7.2777419 6.2959752
5.3294330 0.6562643 6.2897902 0.6723320 8.1734200 7.3856597 6.4227729
5.2724090 0.7032660 6.2831526 0.7230721 8.1346483 7.4826083 6.3614607
5.2655163 0.6827040 6.2616735 0.6858222 8.0676928 7.5811415 6.3877182
5.2528424 0.6104532 6.3382492 0.6868633 8.0064316 7.7244105 6.3937459
5.2580318 0.7071334 6.2417769 0.7574711 7.9992013 7.7825174 6.4882970
5.3025632 0.6832536 6.2332649 0.7179505 7.9982252 7.7723856 6.5823359
5.3043218 0.6620997 6.1624746 0.5944538 8.0780258 7.7050748 6.5725307
5.2301393 0.6745498 6.1702213 0.6817428 8.0807705 7.7564135 6.5890937
5.1993828 0.6886790 6.0622444 0.7232381 8.0508604 7.7758017 6.6073308
5.2075343 0.6808754 6.0576305 0.6770830 7.9430389 7.7220130 6.5167017
5.3425436 0.6436830 6.1194868 0.6314401 7.9220695 7.7549148 6.5660830
5.5829525 0.6906592 6.1625357 0.6574889 7.8302469 7.7161102 6.5184979
5.7642369 0.7306209 6.2692919 0.7016058 7.7829633 7.6995091 6.5801911
5.8247843 0.6601470 6.3306832 0.6630499 7.7568107 7.6448703 6.5131917
5.8979917 0.7334285 6.3534317 0.6848666 7.8439875 7.7076917 6.4256339
5.8787208 0.7088560 6.4092751 0.7169619 7.9314289 7.8105612 6.4749990
5.8152537 0.6671150 6.3014350 0.6516666 7.9998598 7.9007049 6.5341482
5.8595333 0.6618061 6.1872520 0.6829547 8.1825247 7.9046507 6.4626555
5.7968135 0.7595259 6.0853772 0.6733499 8.2625523 7.8087530 6.4686999
5.7351370 0.6397995 5.9027667 0.6830561 8.2357702 7.8107343 6.4218755
5.6399283 0.7404807 5.7545571 0.6640102 8.2303848 7.8283129 6.3573551
5.6151271 0.6672920 5.5677366 0.7033057 8.2236309 7.7338552 6.4279604
5.4942222 0.6465910 5.6528316 0.7085932 8.2307539 7.7670097 6.4086518
5.5626020 0.7029412 5.7726507 0.6734434 8.1536674 7.7110591 6.4311728
5.5739613 0.6698614 5.8184109 0.7125004 8.0950994 7.7238517 6.4719720
5.6195488 0.7202944 5.7540112 0.6827153 8.0541124 7.7300210 6.5463228
5.6281505 0.6703115 5.7873616 0.6557511 8.0289249 7.6870394 6.5100403
5.6329246 0.6514680 5.7986789 0.7060085 8.1404505 7.6631727 6.4651837
5.6339970 0.6867577 5.7430854 0.7643326 8.1119413 7.5862651 6.5418782
5.6688337 0.7059554 5.6765070 0.6299423 8.1110172 7.6297302 6.5888300
5.6388688 0.6662360 5.5310211 0.6482254 8.1002474 7.6103439 6.7086015
5.6162987 0.6923708 5.4829011 0.7119130 8.1535940 7.5801420 6.7465768
5.6087141 0.6897312 5.5857477 0.6616322 8.0850992 7.4741783 6.7321606
5.6827536 0.6743581 5.6380005 0.6781381 8.0746555 7.3355737 6.6615968
5.6959410 0.6496966 5.6757588 0.6939955 8.1659813 7.2439241 6.6460934
5.6899934 0.6903906 5.6769471 0.7176461 8.3301706 7.1369624 6.6978083
5.6148844 0.7216383 5.6660442 0.6550261 8.2345943 7.1572728 6.7011561
5.5440669 0.7164494 5.7021799 0.6918593 8.2626476 7.0713067 6.5995398
5.5151668 0.7044891 5.6800427 0.6210172 8.1762724 6.9846411 6.5482244
5.4381690 0.7223960 5.6763873 0.6925743 8.1403236 6.9775019 6.5704603
5.3751950 0.7042297 5.6680627 0.7049975 8.0845337 7.0231748 6.6132588
5.2912822 0.6495422 5.7177591 0.6625513 8.1554050 7.0278797 6.6551843
5.1099505 0.7157571 5.7309971 0.6878911 8.1239614 7.0737252 6.6340256
4.9160290 0.6376606 5.7708707 0.7155721 8.1128798 7.2212305 6.6695185
4.9088402 0.7282553 5.6584663 0.6684527 8.0962400 7.3524928 6.6304131
4.8528571 0.6991509 5.7200522 0.7064323 8.1890030 7.3932266 6.6588564
4.9018121 0.6776260 5.6172347 0.6727572 8.2843666 7.4567018 6.5473347
4.7526650 0.6610581 5.5708828 0.6724089 8.2607002 7.5872221 6.5072474
4.8040276 0.6950037 5.4347196 0.6621559 8.2261295 7.6595430 6.4401445
4.7749019 0.6619385 5.3788652 0.7008624 8.1390018 7.6979194 6.3900685
4.8664927 0.6932706 5.3397951 0.7144028 8.1629906 7.7034631 6.3760567
4.9351091 0.6768992 5.3279753 0.6488604 8.1506901 7.6697860 6.3758779
4.9569569 0.6683547 5.2842312 0.6724398 8.0356216 7.5765719 6.3195720
4.8565917 0.6762050 5.3570681 0.7332641 7.9433098 7.5486441 6.3021464
4.8538790 0.7244405 5.4145188 0.6860253 7.8813453 7.4117508 6.2996669
4.8324237 0.7044891 5.4527183 0.6636258 7.7682481 7.5085974 6.3465571
4.9089708 0.6440858 5.5741720 0.6990454 7.8408217 7.5417833 6.3670721
4.8595605 0.7377533 5.5903029 0.6643517 7.7193007 7.6079011 6.5582285
4.8790712 0.6412484 5.6571646 0.7238129 7.6856837 7.6146441 6.5714221
4.8966699 0.7039385 5.7782946 0.6689637 7.6228251 7.6039186 6.6258373
4.9665070 0.7001220 5.8690982 0.7419895 7.5908737 7.5793853 6.5361233
4.9362540 0.7123624 5.8934450 0.7066951 7.4790053 7.5554738 6.5359721
4.9553628 0.7157834 5.9091945 0.6928082 7.5422492 7.6527724 6.4823685
4.9988585 0.7020802 5.8639746 0.7438862 7.5437093 7.6063976 6.5245209
4.9162412 0.6628007 5.7471504 0.6763265 7.5951896 7.6365099 6.4100604
4.8986783 0.6698311 5.7393255 0.6431997 7.4237986 7.5381241 6.5505519
4.8085752 0.6570610 5.6589537 0.7360572 7.4161468 7.5156755 6.6958938
4.7688646 0.7545609 5.5224757 0.7410161 7.3360248 7.4550538 6.8577433
4.8566265 0.6585752 5.3864436 0.6788492 7.3765221 7.3511028 6.8313551
4.9552622 0.7112273 5.4129667 0.7230394 7.4077306 7.3916292 6.8431540
4.9204159 0.6703358 5.3957787 0.5951657 7.4396577 7.3973346 6.7241955
4.9626470 0.7348754 5.3503056 0.6652160 7.3858933 7.4607372 6.7508659
4.8412766 0.6694099 5.4066434 0.7140933 7.4640388 7.5496769 6.7331109
4.8679724 0.6376531 5.3118587 0.6765116 7.4325752 7.4489732 6.7154946
5.0052757 0.6849909 5.3785934 0.6879514 7.4571924 7.4115367 6.7289243
5.1069884 0.6873004 5.3773613 0.6928546 7.4084463 7.4331474 6.6544051
5.1034470 0.6984698 5.3325801 0.6701657 7.2513113 7.4459095 6.7234035
5.1997309 0.7164106 5.2886739 0.6767268 7.1946936 7.3438396 6.7150178
5.2182655 0.6239424 5.1992726 0.6598507 7.1375828 7.3296270 6.7446551
5.1486802 0.6628489 5.1943917 0.7251126 7.1706519 7.2021117 6.7042623
5.1121206 0.6950905 5.2500215 0.6771839 7.2730126 7.0954819 6.7720704
5.0599380 0.6873560 5.1692653 0.6853161 7.3738770 7.0770087 6.8466725
5.0631380 0.6488739 5.0375533 0.7154098 7.4825869 6.9857459 6.9342937
5.0137472 0.7272623 4.9186754 0.6951413 7.5278234 6.9936032 6.9965658
5.1049352 0.6602742 4.9182582 0.7160177 7.6243391 6.9293838 7.0692472
5.0803547 0.6416982 4.9321408 0.7097185 7.6033978 7.0008450 7.1292205
5.1714787 0.6943438 5.0080500 0.6468489 7.6873646 7.0095301 7.1656971
5.2038465 0.6662708 5.1108246 0.7067896 7.6669407 7.1025095 7.0705547
5.2349825 0.7244856 5.2119608 0.7186788 7.6068873 7.1807418 7.1161008
5.4307928 0.6652243 5.2112379 0.6529282 7.5535522 7.2116680 7.1076350
5.3952084 0.6813627 5.1808686 0.7302139 7.6862035 7.2326694 7.1935291
5.4105940 0.6660960 5.0234656 0.6537753 7.6558757 7.3193250 7.2820625
5.3917160 0.7061356 4.9998903 0.7089353 7.7439704 7.3674302 7.3568664
5.2829752 0.7124678 4.7659869 0.7188677 7.7761006 7.3327060 7.4521670
5.2401929 0.7135431 4.8584013 0.6336324 7.7544465 7.2794743 7.3462238
5.1666794 0.6392840 4.9322305 0.7525628 7.6804857 7.2928128 7.2181897
5.0844460 0.6947057 4.9739347 0.6690347 7.7116156 7.2891226 7.2483082
5.0502734 0.6221874 5.0527511 0.7185144 7.7317963 7.1853251 7.2025657
4.9554234 0.6866385 5.0948029 0.7264618 7.7945676 7.1277866 7.0785260
4.9547443 0.6977891 5.2431536 0.6821293 7.8551922 7.1778955 7.0540504
5.0237684 0.6739239 5.2954035 0.7011892 7.9120970 7.2200751 7.2509842
5.1338425 0.6792193 5.2190270 0.6598909 7.9455352 7.3427038 7.3644953
5.2343192 0.6932850 5.2661619 0.6530076 7.8115220 7.3761764 7.3647203
5.2809916 0.7220851 5.2807498 0.6829886 7.7179122 7.4514456 7.4652519
5.3248768 0.6267946 5.3319860 0.7177593 7.6222963 7.5246139 7.5238814
5.2458673 0.6847796 5.3515539 0.6559637 7.5487108 7.5236692 7.4671712
5.3017521 0.7078596 5.2968502 0.6835086 7.4669290 7.5521097 7.4965324
5.2660952 0.6480835 5.2397518 0.6400632 7.5332675 7.5833831 7.5617857
5.2091818 0.7422869 5.3718719 0.7284644 7.4929433 7.6112165 7.6357303
5.2582269 0.7029078 5.4977102 0.6642343 7.5829530 7.4650836 7.7297535
5.2309165 0.6891860 5.6314821 0.7158126 7.6274323 7.5539308 7.6858649
5.3033028 0.7123745 5.7546082 0.7066732 7.6516380 7.6058049 7.7125096
5.2532473 0.6916281 5.6731420 0.6860628 7.5317788 7.6586828 7.7133341
5.3716917 0.6639125 5.6787696 0.6963230 7.5613060 7.7926588 7.7295804
5.3285279 0.6509415 5.6459589 0.6304904 7.5223589 7.8677483 7.7262092
5.3794703 0.7138915 5.6451297 0.7464347 7.6444850 7.9584794 7.6646829
5.3454800 0.6866079 5.6767311 0.6903013 7.5568962 8.0964775 7.6741281
5.2592998 0.7443812 5.6657166 0.6182345 7.4543691 8.0234404 7.6100612
5.0159140 0.6452063 5.6462564 0.7157785 7.2536335 8.0211849 7.5369172
4.9994097 0.7036277 5.8156180 0.7387964 7.1997313 7.8474145 7.4814668
4.8852124 0.7224439 5.9102149 0.6775409 7.1392264 7.7961974 7.4242659
4.8378630 0.6312141 5.8902135 0.7162962 7.1782374 7.7787118 7.3523288
4.8816195 0.7092241 5.7536478 0.6244392 7.2121758 7.7851400 7.2880292
4.9212213 0.6483951 5.7259555 0.7505883 7.2091069 7.7715812 7.3111038
4.9655285 0.6850814 5.8058505 0.6721237 7.2129478 7.6868820 7.2832212
4.9944701 0.7183477 5.9045849 0.7086491 7.3216910 7.7054057 7.2400079
5.0430279 0.7101672 5.9382663 0.7001134 7.4044976 7.7463737 7.2622476
5.0337944 0.6569171 5.9722419 0.6703145 7.5214777 7.6625514 7.2274647
5.0893893 0.6700728 6.0214233 0.6657171 7.4442258 7.6085839 7.1838574
5.1863766 0.6986222 5.9534922 0.6904885 7.3283906 7.5032601 7.1960435
5.1254330 0.6838895 5.9174089 0.6999958 7.4104924 7.4257488 7.2285337
5.1217961 0.6222878 6.0161934 0.7014455 7.5049043 7.5298123 7.1769557
5.0983238 0.7171528 5.9949203 0.6972840 7.6112185 7.4516606 7.1076231
5.1234961 0.6625413 5.9231172 0.7267564 7.6579676 7.4710169 7.0481710
5.2378726 0.6459063 5.8210635 0.6703842 7.6165709 7.5665026 6.9014573
5.2510085 0.7417962 5.6469092 0.6969247 7.5830226 7.5795984 6.8149233
5.1443219 0.6245669 5.7881794 0.7135113 7.7882929 7.6093535 6.7683468
5.2206092 0.7026899 5.7637668 0.7574334 7.9635391 7.6410198 6.7054491
5.1651797 0.7074274 5.6728768 0.6476570 8.1521921 7.6063523 6.6745305
5.1396384 0.7060163 5.6647987 0.6812766 8.1887560 7.5213938 6.6155038
5.0478053 0.7155176 5.5890703 0.7555708 8.2566977 7.5222378 6.6501527
4.9186625 0.6682173 5.4140558 0.7898122 8.1037588 7.5334797 6.6385293
4.9722929 0.6848574 5.3831253 0.6929188 8.1602840 7.6275048 6.6489143
5.0467601 0.7376059 5.3415723 0.7119029 8.1094017 7.7239003 6.7299771
5.0493183 0.7058463 5.4240999 0.6298423 8.1731949 7.6667719 6.7848830
5.0242982 0.6621490 5.6279535 0.7246382 8.2973032 7.7105799 6.7877874
5.0596905 0.6862441 5.7461309 0.6853927 8.2674723 7.6190886 6.7812352
5.0995173 0.7198576 5.8532324 0.6971677 8.2450933 7.5228434 7.0132546
5.1700144 0.6901542 5.7023792 0.6681362 8.2351723 7.5516772 7.1381817
4.9948902 0.6903874 5.6287241 0.6607016 8.2088280 7.5561309 7.1754756
4.9559445 0.6851006 5.5436931 0.6608437 8.2630749 7.5546236 7.1330228
4.7501540 0.6828246 5.3425317 0.7200832 8.2065601 7.5270262 7.1755471
4.5833802 0.6867623 5.3177176 0.7426926 8.0897789 7.6004419 7.1667008
4.5312080 0.6671924 5.3615127 0.6473377 7.9808822 7.6773577 7.2157331
4.4910841 0.6800414 5.4403391 0.6824236 7.9314351 7.6130037 7.3552070
4.6361399 0.6567467 5.5305104 0.6883864 7.8910146 7.5453086 7.2807393
4.7296801 0.6834427 5.4429336 0.7020596 7.9566789 7.5964980 7.1639590
4.8298521 0.6699907 5.4435768 0.6985217 8.1227169 7.6215806 7.0596328
4.8901968 0.7115149 5.4397898 0.6454065 8.1728392 7.6854625 7.0781636
4.8987546 0.6896823 5.3731327 0.6832286 8.2161913 7.6176229 6.9922318
4.9403315 0.7631644 5.2933559 0.7671439 8.2780943 7.6011205 6.9724994
4.9768515 0.6998161 5.2711663 0.7104654 8.3017368 7.5235529 6.9890823
4.9868813 0.6294954 5.2036028 0.7266937 8.2477427 7.5132985 6.9737978
4.9879317 0.7171451 5.1437392 0.6726630 8.2221508 7.3368649 6.9214683
4.8778973 0.7240900 5.0496798 0.6939884 8.2774048 7.2332792 6.9936314
5.0139689 0.6872448 4.9833970 0.7186746 8.1380482 7.2367506 6.9412308
5.0073485 0.6814528 4.8870621 0.7064088 8.0815172 7.3705292 7.0827928
5.0162401 0.6926883 4.8665738 0.6710526 8.0933952 7.4622936 7.1310802
5.0500603 0.6949227 4.9524312 0.6297880 8.0728016 7.5079203 7.1487613
5.0324898 0.6905029 5.0564904 0.7215803 8.1141529 7.5490699 7.2390995
5.1845264 0.6542678 4.9744363 0.6750668 8.1154261 7.5020003 7.2749310
5.2898784 0.6852005 4.9104052 0.7479592 8.1370392 7.5641398 7.2260666
5.2530069 0.6524768 4.7189937 0.6695074 8.1811724 7.4756017 7.2833929
5.3286963 0.6944858 4.7509594 0.6563421 8.2412481 7.5205655 7.3107672
5.2683821 0.6137345 4.6711092 0.7086180 8.3234949 7.4115229 7.1941218
5.2520432 0.6512076 4.7181301 0.6536930 8.3821249 7.4383197 7.1643276
5.2146192 0.6942098 4.7379103 0.7301586 8.4184341 7.4406714 7.0094500
5.2432637 0.6913019 4.8324952 0.7296149 8.4177303 7.3927331 6.9006257
5.1103973 0.7047789 4.8461413 0.6691527 8.4405499 7.4217830 6.8367219
4.9833822 0.6590097 4.7406158 0.7101489 8.3706732 7.4450703 6.7488332
4.9128432 0.6964006 4.5883155 0.6965882 8.4014339 7.4705000 6.8373213
5.0116997 0.6410393 4.6337891 0.7355770 8.3076725 7.4149027 7.0245404
4.9595146 0.6599161 4.8148098 0.6621335 8.3566484 7.4939399 7.1135664
5.0330086 0.7253804 4.8850870 0.7091342 8.3109274 7.4956098 7.1914167
5.1207075 0.7024804 4.9625654 0.7153089 8.2719316 7.4001279 7.2445688
5.2086120 0.6820693 5.0040450 0.6371806 8.3291607 7.3982301 7.1680722
5.3624711 0.7027205 5.0466571 0.6760443 8.2862396 7.2406383 7.1749797
5.3327661 0.6733909 5.1076312 0.7318046 8.1748800 7.2293587 7.1895723
5.4072018 0.6371110 5.1040564 0.6655408 8.1652756 7.0832043 7.2073793
5.3003902 0.7289099 4.9109206 0.7071500 8.0801105 7.0057497 7.2144289
5.1444273 0.6981599 5.0201960 0.7147514 8.0663967 6.9414325 7.2817583
5.0388193 0.6764112 5.0417519 0.6567684 7.9127703 6.8916345 7.2820516
4.8240309 0.7260507 5.1251826 0.6849076 7.9215875 6.6969194 7.3078847
4.8155055 0.6281147 5.1851549 0.6705574 7.9670534 6.5944285 7.3376517
4.8873806 0.7041655 5.1945119 0.7427598 7.9797559 6.3979030 7.2668848
4.9566364 0.6935390 5.3615708 0.6885452 7.9618564 6.3696823 7.1929188
5.0282526 0.7161032 5.3356805 0.5970245 7.8432565 6.2895894 7.2622032
4.9854345 0.6940268 5.4116759 0.6956832 7.7735448 6.3024950 7.2071824
4.9573646 0.6958839 5.3977838 0.7018468 7.7933531 6.2103753 7.1996741
4.9330430 0.5968448 5.3866472 0.6856720 7.7478127 6.1955152 7.2354918
4.8107781 0.7480180 5.3762965 0.6732417 7.7893305 6.2787032 7.3489213
4.8270869 0.6872622 5.4326897 0.7309808 7.7730021 6.3217850 7.3727746
4.7081962 0.6497120 5.5621872 0.6467577 7.6954045 6.5069070 7.2338166
4.7139616 0.6558949 5.6955900 0.7187103 7.7132053 6.6702724 7.2064409
4.5536776 0.7117509 5.7856836 0.7026834 7.7777209 6.7399125 7.2149115
4.5355992 0.6559128 5.8759990 0.6541444 7.8141303 6.8869066 7.3531179
4.5379353 0.7125252 5.9155717 0.7250175 7.7779007 7.0502462 7.3108921
4.6603556 0.7353728 5.9485087 0.6940405 7.6606727 7.0251994 7.4127188
4.7987280 0.6869740 5.9562831 0.7069220 7.5930662 7.0431986 7.2790194
4.7320704 0.6901399 5.8887854 0.6606622 7.6019750 7.0440502 7.2029395
4.7095947 0.6403632 5.7664819 0.6831570 7.5856414 7.0943036 7.1155500
4.8060217 0.7036108 5.6845660 0.6658665 7.6089187 7.1048279 6.9300447
4.7977619 0.6674954 5.6126490 0.6928310 7.6584001 7.0489993 6.8384938
4.6385803 0.7338728 5.5477695 0.7238218 7.7432966 7.1176033 6.8790092
4.5637732 0.6372755 5.5393467 0.7066017 7.7860737 7.1293235 6.8564076
4.5901141 0.7251627 5.4960089 0.6803817 7.8753562 7.1711769 6.9317007
4.5562663 0.7113490 5.6139874 0.6859959 7.8285327 7.2540946 6.8464413
4.5054965 0.6439015 5.4858456 0.6416101 7.8380809 7.3433857 6.9088387
4.4889808 0.7508847 5.5181880 0.6916950 7.8946900 7.3352842 6.8974881
4.4241881 0.6965011 5.5874605 0.7060016 7.8795977 7.3617516 6.7992911
4.3677821 0.6814799 5.5911255 0.6779097 7.8816848 7.4118967 6.7637825
4.2932177 0.7163671 5.6934385 0.7414777 7.8359914 7.3423920 6.8051281
4.2450624 0.6944751 5.8007593 0.6611347 7.8196044 7.3094354 6.6371746
4.2286735 0.6905138 5.7590003 0.7206392 7.9605670 7.1461720 6.4941645
4.3240933 0.6089700 5.7993007 0.7182076 8.0796499 7.1507325 6.4847898
4.4069209 0.6892932 5.8835430 0.7079983 7.9702716 7.1239552 6.5762987
4.3978300 0.7474162 5.8743563 0.7100747 8.0483484 7.2189579 6.6492934
4.2767091 0.6577120 5.8692617 0.7055378 8.0562744 7.2866154 6.6050496
4.2955875 0.7413741 5.8387017 0.7394426 8.1609554 7.2508259 6.7509804
4.2699914 0.7053609 5.7739315 0.6910217 8.1476221 7.3281407 6.8513064
4.2531285 0.7015122 5.6795712 0.6673777 8.1191216 7.3241591 7.0336580
4.2150836 0.7624170 5.6170721 0.7001519 8.0129004 7.5475650 7.0928550
4.2510734 0.6137636 5.5635562 0.6751305 8.0024614 7.6173239 7.1137514
4.0551934 0.7169749 5.5231409 0.6999092 8.1029358 7.6711483 7.2199163
4.1078529 0.7258820 5.4769378 0.7202873 8.2043476 7.5914950 7.4058361
4.0984826 0.6701570 5.5603518 0.7098711 8.2477026 7.6172776 7.3585634
4.2107172 0.7018176 5.6454368 0.7187423 8.1521378 7.6234283 7.2291374
4.2282090 0.6972983 5.6238461 0.6704416 8.1780329 7.7000189 7.1258674
4.1601319 0.6388432 5.6272106 0.6779253 8.1767092 7.7036633 7.1489735
4.1969237 0.7322286 5.5566454 0.6992732 8.0843887 7.7454653 7.1418691
4.1460938 0.6589431 5.5350962 0.6923879 7.9973760 7.6994987 7.1651578
4.1193714 0.7608405 5.5530891 0.7093951 7.9628606 7.5664387 7.1990962
3.9889619 0.6820824 5.6106286 0.6932389 7.9203892 7.5311956 7.1289730
3.9663990 0.6777858 5.6622066 0.6767766 7.7617140 7.4131966 7.2001967
4.0005550 0.6649739 5.8043761 0.7062925 7.6205134 7.4225097 7.1716275
4.0882177 0.7247386 5.9489083 0.6891570 7.5378265 7.3004336 7.1532950
4.1838756 0.6711015 6.0244737 0.6756208 7.5143285 7.2626781 7.0852900
4.2318220 0.7248369 6.0211129 0.7738411 7.4758205 7.1645746 7.1411614
4.1716709 0.6982672 6.0185637 0.6685764 7.4501853 7.2314868 7.1306744
4.1882553 0.6596049 5.9704762 0.6817107 7.4875593 7.2113276 7.1072679
4.1405430 0.6679156 5.9392571 0.6686180 7.4667087 7.2272930 7.1066904
4.0563331 0.6857468 5.8719449 0.6687741 7.5894399 7.2166648 7.0602708
4.0628872 0.6458567 5.7968311 0.6861154 7.6092253 7.1725073 6.9779148
4.1397257 0.6367437 5.8034987 0.6491078 7.6037340 7.2037816 6.9758124
4.0492668 0.6758766 5.7982316 0.6669691 7.6500764 7.3015690 6.8816295
4.0697255 0.7458733 5.7510176 0.6764637 7.7261448 7.4220648 6.9838171
4.0515356 0.6791688 5.7913952 0.7079671 7.7168241 7.3788180 7.0681672
3.9918952 0.7386833 5.8314195 0.7084379 7.8898482 7.3388662 7.0827389
3.9522438 0.7389235 5.8361464 0.6602394 7.9931002 7.2949910 7.2162042
3.8843374 0.6513529 5.8353062 0.7068046 7.9748492 7.3587070 7.3706255
3.9354219 0.6918553 5.8532052 0.6987458 8.0791225 7.3104262 7.3634653
3.9648180 0.7061739 5.9661078 0.7282246 8.2322245 7.2289987 7.2599454
4.0570426 0.6828041 5.9391251 0.7028758 8.3026543 7.2471910 7.2394938
4.1172380 0.7033861 6.0055346 0.6799741 8.3561697 7.2186069 7.0929351
4.2445779 0.6451156 5.9307661 0.6814436 8.3885250 7.2485051 6.9903131
4.2465348 0.6849951 5.9093661 0.7028946 8.4174261 7.2184796 6.9598889
4.2335720 0.6631750 5.9051352 0.6767924 8.2454405 7.1926341 6.8857217
4.2358336 0.7078928 6.0393958 0.7390147 8.1153164 7.1598601 6.8734794
4.2238312 0.6785438 6.1182618 0.6428987 8.0253944 7.1008673 6.9037337
4.1696663 0.6667169 6.1611762 0.7326153 7.9295149 7.0912690 6.8783355
4.1011667 0.6877623 6.0930715 0.6277828 7.7237511 7.2138467 6.7843876
4.0759277 0.7201365 6.2481999 0.6334749 7.5795002 7.2680907 6.7930517
4.1526904 0.6916230 6.1414118 0.7010316 7.5001993 7.4610596 6.7481146
4.1331301 0.6704253 6.1354456 0.7201669 7.4444122 7.5160131 6.7347383
4.2250590 0.6999345 6.0480261 0.6735271 7.4422045 7.5111132 6.7991977
4.2424154 0.7148769 5.9135580 0.6830266 7.5021491 7.3980551 6.8936000
[truncated: 2,400,021 more chars]
