# Supplementary material for: Geometric alignment of aminoacyl-tRNA relative to catalytic centers of the ribosome underpins accurate mRNA decoding
Source: Nat Commun. 2023 Sep 11;14:5582. doi: 10.1038/s41467-023-40404-9 (PMC10495418; doi:10.1038/s41467-023-40404-9)
Supplement: Supplementary file 7 — Source Data [file 41467_2023_40404_MOESM7_ESM.zip › Girodat_Nat_Comm_data/Supplemental Fig 4/Cognate-Rcca-cca.dat]

9.4974442 9.4974442 9.4974442 9.4974442 9.4974442 9.4974442 9.4974442 9.4974442 9.4974442 9.4974442 9.4974442 9.4974442 9.4974442 9.4974442 9.4974442 9.4974442
9.5625343 9.5549469 9.6190805 9.6045103 9.5879154 9.5796108 9.5129538 9.5604906 9.5908403 9.4941216 9.5227041 9.5893278 9.5401878 9.5257072 9.5155239 9.5710249
9.3544817 9.3678484 9.3917141 9.4341736 9.4283056 9.5376139 9.4250565 9.3555222 9.4360113 9.2478285 9.3506098 9.4218702 9.4567146 9.3868351 9.3698997 9.3280716
9.3118286 9.3678303 9.2464819 9.3534031 9.2242613 9.3888159 9.5401382 9.2863569 9.4290495 9.2253952 9.3550711 9.3606300 9.4393120 9.4043989 9.3323030 9.1726332
9.3386736 9.3261604 9.2350178 9.3337307 9.1228209 9.3500032 9.5480013 9.1317244 9.3479786 9.2250500 9.2337875 9.2915335 9.2626772 9.3942204 9.2741909 9.0450535
9.3124533 9.3376322 9.2732782 9.2930775 9.0277414 9.4287624 9.5022211 9.1063833 9.2044430 9.1183577 9.2285633 9.3473845 9.2315359 9.2570324 9.3016672 8.9664040
9.2667971 9.2331152 9.2915106 9.1900902 9.0186100 9.4524956 9.4830885 9.0228357 9.1343498 9.0701094 9.1698074 9.2584839 9.1392269 9.1050472 9.1977663 8.9685020
9.4571676 9.2335014 9.3752279 9.0418835 8.9868050 9.4270363 9.3179989 8.9149075 9.1010675 8.9597673 9.1157484 9.3423071 9.0327168 9.0375834 9.2206869 9.0526857
9.4299545 9.1610603 9.3207703 9.0723782 9.0104513 9.4292927 9.2343245 8.8273039 9.0798578 8.8476973 9.0065966 9.2337303 9.0369453 8.9804707 9.2634954 9.0713043
9.4379091 9.1849346 9.3342419 8.9646330 8.9570589 9.3965569 9.1266203 8.7394457 9.0950432 8.8861933 9.0205898 9.2546597 8.9557600 9.0578375 9.2855215 9.0111818
9.4220371 9.0039959 9.4040241 8.8850431 9.0258923 9.3378582 9.0925293 8.5978022 9.1065149 8.8494825 8.9187183 9.2267962 9.0642176 8.9705677 9.3766079 9.0044069
9.3474741 9.0301571 9.2440071 8.9562302 8.9796209 9.3094921 9.0796928 8.7386913 9.0692940 8.8301878 8.9778996 9.2108793 9.1085472 8.9433556 9.4715252 9.0369806
9.3759909 8.8647385 9.1693811 8.9546671 8.8834848 9.3073444 8.9179592 8.9030218 9.0197668 8.7921047 8.8702354 9.2406702 9.1231089 8.9207802 9.4167118 9.0062790
9.3674307 8.7728939 9.1651831 8.8506584 8.8164177 9.2569580 8.8513603 8.8672504 8.9968901 8.8574648 8.8423300 9.1291590 9.2791100 8.9454947 9.5205650 8.8867779
9.3072081 8.8168850 9.0681534 8.8486681 8.7462091 9.2446871 8.8037720 8.7973156 9.0698614 8.9077492 8.8333616 9.0241299 9.2751999 8.8661423 9.4954185 8.9153204
9.2240286 8.8129177 9.0041780 8.8316698 8.6651049 9.2777977 8.7511673 8.7519646 9.1003809 9.0973024 8.7088175 8.9784384 9.2039299 8.8038588 9.5549498 8.7975006
9.0850506 8.8111629 9.0313091 8.7779131 8.6183558 9.1357584 8.8018341 8.6556587 9.1124115 9.1854134 8.7430286 8.9156733 9.1607285 8.8318453 9.4779968 8.8743172
8.9255438 8.9922743 9.0628872 8.7245903 8.5550032 9.1156073 8.8871374 8.4910278 9.0289001 9.2465725 8.6972809 8.8701448 9.1119366 8.8713627 9.4829826 8.9458008
8.8506393 9.0619249 8.9919157 8.6230717 8.4882555 9.1514359 9.0554218 8.3924904 8.9484596 9.1894846 8.7050619 8.8258476 9.0863829 8.8253355 9.4142590 8.9173117
8.8322535 9.0749464 9.1149769 8.5632467 8.4756279 9.0886755 9.2746458 8.2680016 9.0294075 9.1137781 8.7262735 8.8166571 9.0062771 8.8217936 9.3270502 8.9417439
8.8521786 9.0218935 9.0941086 8.5259142 8.4312077 9.1060219 9.3897076 8.1849003 9.1057453 9.0449715 8.8082676 8.8071203 8.9662895 8.8312206 9.2299757 8.9329500
8.8062181 8.9420986 9.1221561 8.4006023 8.4166527 9.1135092 9.4240379 8.1110096 8.9460011 9.0611563 8.8199377 8.7066469 8.8322544 8.8219185 9.1255016 8.8620205
8.6954908 8.9811735 8.9530144 8.3339014 8.3424292 9.0444698 9.3752384 8.2242918 8.9234171 9.1206570 8.7567244 8.7006159 8.8009386 8.8837938 9.0946417 8.9148197
8.6863441 9.0262117 8.8912811 8.3512058 8.3738823 9.1060867 9.4432058 8.2690821 8.8614836 9.0878468 8.6970167 8.6103659 8.7547569 8.9539585 9.0909977 8.8483276
8.6680593 9.0726614 8.9312181 8.5320415 8.4080706 9.1277361 9.4274063 8.3189135 8.7854538 9.1240463 8.6798077 8.6342802 8.6475954 8.9033060 9.1077566 8.8386183
8.6352930 9.1258278 8.9191875 8.5126982 8.4434214 9.1413774 9.4537630 8.4450741 8.7520170 9.1327219 8.7944241 8.6277676 8.5465050 8.8981724 8.9845238 8.7062988
8.6432886 9.0908623 8.8486795 8.6106892 8.5398769 9.0908871 9.4433279 8.4982529 8.6989040 8.9820232 8.8400850 8.6765947 8.5350351 8.9217014 8.8622217 8.7171822
8.5430717 9.0721750 8.8274488 8.6122885 8.6035795 9.0121117 9.4397001 8.5618801 8.7172184 8.9357233 8.6827145 8.5768290 8.4955864 9.0476131 8.6855621 8.6833868
8.5245085 8.9113417 8.6187897 8.5806789 8.5643015 8.9919519 9.3999891 8.6785860 8.5986452 8.9333849 8.6140518 8.5589590 8.4881887 8.7952662 8.5451899 8.7797127
8.4442043 8.8214865 8.5066185 8.6429796 8.5547819 9.0339851 9.3093719 8.7161789 8.6707087 8.9980564 8.5604477 8.5294380 8.3882828 8.7226667 8.5747604 8.7669382
8.2921944 8.7711658 8.3488417 8.6563892 8.4669647 8.9497700 9.2692003 8.8158445 8.7539406 9.0019016 8.5103025 8.5089502 8.3290071 8.7397470 8.7530899 8.7120562
8.2796049 8.6311646 8.2848845 8.6395540 8.4362049 8.8801861 9.0664492 8.8390675 8.6742277 8.9778299 8.4374914 8.4245539 8.3387508 8.6841841 8.8080225 8.5297241
8.3438072 8.5263128 8.2605782 8.5928478 8.3612242 8.9310694 9.0019140 8.8219719 8.6088200 8.9165363 8.4655104 8.3543682 8.4122782 8.7742968 8.8876638 8.4894209
8.2550936 8.4580326 8.2686768 8.5206938 8.4199038 8.9134560 8.9155178 8.7727289 8.4846973 8.9059734 8.5623322 8.2339506 8.4197721 8.6477270 8.8297997 8.5589828
8.3246670 8.3531313 8.2084017 8.4173346 8.4858570 8.8648033 8.8591194 8.7107391 8.4636974 8.8813486 8.7413893 8.1967115 8.4795017 8.5743732 8.7519989 8.5526075
8.1820955 8.3595400 8.2327423 8.2836037 8.6076031 8.8348694 8.8512926 8.6912928 8.4035320 8.7947502 8.7205200 8.1869183 8.4310617 8.7014227 8.6850319 8.5803289
8.1370964 8.3923836 8.3307819 8.2784853 8.6200056 8.8386574 8.8122845 8.6587572 8.2662182 8.7120152 8.7373943 8.2715940 8.5225296 8.7079182 8.6529589 8.5609779
8.1442137 8.2938929 8.4679661 8.1681061 8.4292727 8.7967443 8.8671227 8.5754042 8.1828060 8.6305199 8.6957216 8.4197845 8.5533876 8.7024021 8.6639013 8.5840626
8.1893358 8.3106403 8.4136629 8.1834984 8.3376455 8.7705965 8.8692560 8.7312365 8.1288939 8.6965427 8.7032661 8.5672512 8.6692972 8.7875586 8.7612324 8.5806351
8.1732340 8.3353195 8.4349670 8.0381784 8.2204351 8.6523991 8.8520842 8.6162415 8.1482553 8.7491446 8.6552267 8.7101641 8.6644678 8.8207016 8.6780663 8.5046377
8.1288958 8.3192530 8.4490643 7.8930864 8.2975788 8.5867605 8.9134474 8.6448689 8.1309280 8.7124557 8.5726795 8.6919422 8.5705271 8.8245125 8.7404242 8.4673405
7.9834175 8.3054438 8.3354130 7.9698291 8.3052053 8.6203327 8.8549471 8.6112652 8.0894194 8.6900988 8.5157681 8.7801876 8.4691458 8.7902365 8.6924906 8.4531174
7.8178415 8.3169432 8.2000914 7.8068385 8.2594585 8.5875082 8.9124823 8.6052561 7.9565916 8.6076393 8.4663382 8.6006804 8.2524805 8.7703962 8.6800499 8.5337152
7.7067051 8.3971062 8.0750513 7.8651457 8.2843437 8.5524530 8.8037024 8.4450140 7.9057202 8.5548630 8.3975620 8.5572004 8.1469193 8.6857023 8.5510254 8.5296535
7.6684160 8.3940086 7.9960055 7.8072162 8.1793222 8.5248518 8.8126202 8.4001722 7.8948560 8.5716085 8.5053883 8.5291462 8.0384741 8.5437269 8.4425831 8.5420551
7.5252295 8.5131979 7.9453411 7.8311682 8.0894318 8.5409260 8.8048363 8.4685507 7.9185076 8.6310406 8.4912043 8.4350166 7.9720402 8.4361553 8.5121479 8.5260773
7.6002221 8.5075006 8.0744963 7.7431250 8.0361652 8.6059742 8.8043070 8.4461784 7.8342977 8.5794086 8.5192719 8.4771338 7.9173598 8.3895931 8.4328156 8.4975901
7.4457755 8.3330050 8.1038084 7.7097788 7.9876661 8.6267204 8.7255106 8.3888140 7.8313293 8.6572409 8.6679525 8.5170393 7.8426571 8.2500229 8.5044060 8.5026979
7.4809856 8.2882833 8.1806698 7.5832491 7.9977369 8.6493702 8.6439953 8.3820429 7.8140149 8.7253351 8.6782770 8.4179516 7.7849932 8.2698669 8.4079561 8.4172859
7.4864349 8.2595921 8.3245964 7.4492726 7.9416766 8.6530085 8.6247883 8.3191366 7.8320031 8.7182093 8.7514830 8.4229355 7.7533774 8.3060408 8.3499355 8.3025017
7.5461464 8.2622871 8.2977028 7.3971171 7.8892374 8.5400238 8.4855108 8.2708826 7.7989774 8.7642412 8.7428913 8.3814716 7.6767950 8.4645691 8.4095592 8.2305212
7.6069598 8.3796692 8.2964230 7.3206263 7.9451842 8.5232134 8.4807816 8.2182350 7.8700795 8.7804928 8.6847801 8.4845953 7.5568490 8.5239277 8.3793640 8.2596798
7.6327214 8.4176035 8.3246746 7.3050051 7.9423351 8.5786047 8.4800301 8.2437077 7.9037080 8.8319120 8.6616764 8.4240446 7.7168560 8.4796219 8.3041210 8.3259649
7.6150017 8.5078478 8.3394089 7.3731222 7.9948950 8.5268288 8.4702902 8.2903328 7.9991255 8.8063707 8.5986032 8.4438620 7.8871589 8.5035162 8.2006721 8.3802614
7.5912361 8.5268974 8.3874283 7.3524523 7.9580059 8.4574890 8.4843159 8.3090124 7.9306512 8.8669853 8.5511723 8.3668776 7.9300890 8.4724102 8.2504969 8.3087349
7.6490188 8.5406590 8.4568710 7.3480010 7.9399729 8.6030617 8.3964548 8.3214064 7.8652554 8.8104362 8.3704329 8.3810444 7.8954420 8.5605812 8.1811647 8.2139225
7.6992292 8.5391912 8.5495987 7.4391294 7.9433198 8.7008829 8.3045092 8.2517586 7.8066525 8.7115259 8.3436375 8.2980843 7.9593153 8.5361900 8.1508846 8.1430979
7.7995272 8.4975204 8.5590887 7.4399452 8.0368395 8.8485689 8.3285666 8.2852612 7.6633415 8.8203602 8.2595453 8.2251434 7.9060917 8.5007925 8.1692791 8.1216125
7.7103996 8.5295019 8.6133642 7.5290971 8.0373478 8.8826361 8.3842392 8.3608131 7.6368785 9.0036545 8.2143517 8.2467527 7.8480563 8.4234886 8.0925894 8.1911240
7.7272024 8.5836735 8.6859484 7.5073733 7.9710960 8.8492527 8.3016262 8.3234758 7.7005582 9.0466413 8.2835722 8.1248693 7.8117142 8.3509474 8.2024679 8.3075943
7.7463078 8.6025162 8.7325935 7.6142044 7.9824934 8.8989649 8.4177446 8.4468508 7.7520866 9.0341930 8.2615757 8.1099548 7.8484826 8.1961517 8.2109222 8.3522120
7.7309155 8.6150074 8.8694181 7.6513419 8.0267305 8.8588972 8.4944487 8.5528507 7.7564282 9.1208439 8.2408085 8.1552696 7.8315969 8.1653967 8.1840191 8.4477377
7.7303858 8.7196522 8.9264879 7.7585282 8.1159000 8.8168564 8.5017595 8.5208950 7.7502236 9.2059650 8.2430611 8.1699991 7.8060927 8.1382074 8.3487549 8.4485226
7.6305027 8.5968380 8.9049368 7.7724094 8.0080767 8.8558540 8.6516914 8.4525862 7.7976990 9.1675453 8.1566820 8.2733803 7.7169461 8.1381865 8.2714968 8.5073299
7.6659904 8.4562845 8.9585733 7.7604299 8.0162659 8.8684292 8.7241507 8.3233271 7.8538151 9.0553932 8.1871586 8.3104191 7.6330972 8.1705217 8.1943531 8.5892572
7.4956694 8.3876381 8.9588203 7.7607956 8.0504007 8.8969297 8.5710955 8.2540894 7.8284636 9.0606108 8.0225096 8.2418060 7.6621966 7.9156470 8.1056852 8.6298304
7.5558267 8.3457851 8.9873409 7.8075480 8.1060791 8.8829136 8.5426693 8.1405401 7.7909594 8.9618349 8.0933247 8.3276367 7.6898255 7.8669405 8.1836910 8.5801210
7.5385213 8.3539019 8.9267378 7.7883253 8.2421360 8.9015446 8.5537796 8.1072130 7.7564840 8.9594193 8.0757151 8.3062210 7.8163576 7.8008418 8.2329950 8.4787521
7.6654615 8.3555326 8.9715834 7.8673158 8.2751293 8.8423376 8.6088390 8.0465946 7.7473898 8.9259729 8.1204033 8.2739019 7.9167404 7.8446465 8.2357521 8.4162674
7.7017789 8.4188709 9.0138597 7.9774704 8.2866144 8.8660011 8.6255922 8.1241808 7.7179751 8.9743233 8.1134624 8.1632595 7.9252748 7.9142528 8.1572437 8.3498268
7.7792444 8.4294338 9.0553122 8.0200262 8.3097925 8.8736610 8.7181787 8.1760025 7.7110229 9.0743189 8.1061859 8.0484800 7.9564981 8.0128641 8.1154194 8.2952213
7.7662129 8.5172129 9.0367374 8.0061235 8.4331045 8.8598385 8.7417765 8.1846514 7.6958289 9.0674534 8.1800451 8.1419649 7.9249163 8.1883326 8.1384602 8.3180046
7.7322440 8.5415754 9.0271950 8.1050177 8.5678406 8.8460617 8.6959229 8.1706295 7.6942463 9.0043526 8.1304073 8.1512880 7.9403992 8.2019310 8.1234894 8.2445574
7.7321906 8.5026331 9.0227365 8.1766520 8.5430422 8.6808538 8.6655903 8.2101126 7.7288709 8.9069490 8.1963968 8.0504723 7.7776313 8.2518415 8.1000738 8.1189365
7.7930388 8.5043583 9.0938702 8.1222944 8.6102009 8.6377630 8.7924490 8.2702284 7.6400371 8.9139080 8.1975727 7.9832058 7.7695603 8.2445984 8.1446552 8.1836462
7.7923713 8.5043478 9.0601730 8.0958624 8.5830727 8.6663294 8.8908043 8.3284349 7.5998201 8.8452854 8.1775074 8.0686464 7.6202545 8.1309233 8.2504635 8.2814951
7.7097893 8.4768658 9.0235529 8.1346178 8.6306839 8.5988054 8.9784956 8.3062229 7.5089974 8.8081827 8.1918011 8.0398445 7.6147256 8.1190701 8.1799803 8.3345671
7.7686853 8.4402132 9.0378590 8.1090345 8.7035189 8.6635246 8.9357824 8.2218571 7.5160336 8.8525457 8.2616806 8.1272020 7.6846013 8.1511765 8.2342987 8.3985720
7.8181009 8.5129166 8.8964520 8.0916491 8.6299410 8.6916761 8.9372187 8.1925945 7.4686275 8.8253241 8.1977987 8.1240721 7.8399501 8.0957994 8.2788734 8.5159502
7.9046483 8.5731611 8.8659048 8.0975256 8.5522337 8.6725702 9.0521202 8.3074608 7.4646459 8.6110115 8.1612701 8.1843719 7.9919739 8.0774698 8.3669367 8.5808678
7.9134312 8.5588045 8.8299284 8.1331253 8.4886999 8.7159643 9.0377178 8.2821732 7.3807869 8.4610510 8.1363602 8.1682634 8.0446234 8.0279322 8.3010540 8.6165380
7.9264402 8.5053082 8.6916504 8.0542135 8.3716078 8.8410740 9.0479927 8.3614092 7.4372101 8.3413382 8.0509491 8.1956987 8.1303253 7.9719634 8.3085785 8.6754398
7.9534726 8.5324097 8.4952621 8.0468254 8.3306417 8.7949209 8.9498138 8.4999771 7.4153209 8.4239826 8.0065231 8.2101707 8.1151123 7.9183736 8.2784090 8.5961456
8.0188789 8.4604139 8.4336500 8.0056038 8.2070065 8.7926283 8.9524689 8.4898891 7.4114923 8.4066391 7.9532537 8.1955080 8.1369963 7.9118118 8.2453661 8.5418758
8.1237020 8.4080029 8.4189835 8.0378904 8.2410812 8.8244629 8.8383770 8.3956289 7.4267974 8.4324007 8.0121775 8.2588167 8.1078167 7.8991222 8.3243237 8.4388046
8.1271133 8.3503399 8.4117661 7.9133463 8.1993780 8.8203287 8.7842617 8.4205685 7.4900308 8.2721415 7.9511991 8.3261318 8.1058521 7.9036751 8.3549318 8.4243946
8.1097460 8.2259121 8.4430447 7.9394569 8.1215658 8.7226334 8.7225170 8.5550213 7.4821997 8.2297716 7.9253864 8.2960911 8.1498909 7.8682661 8.3626785 8.4374008
8.0189838 8.1717167 8.4168921 7.9974957 8.1751356 8.8635893 8.5888405 8.3435030 7.4862628 8.1187906 7.9787884 8.4218569 8.2107906 7.8848534 8.2886419 8.5265579
8.0969963 8.2393131 8.3841848 7.9725337 8.2104969 8.8587160 8.6559982 8.4340439 7.4038682 8.2282362 8.0075331 8.4723015 8.3152332 7.9961214 8.2524576 8.5232821
8.0666504 8.3673048 8.2995596 7.8802276 8.1395912 8.8965673 8.6153097 8.3329802 7.2573590 8.2442341 7.9832788 8.6089821 8.2545223 8.0233574 8.2865276 8.5544558
8.1708784 8.3263149 8.1529217 7.8616657 8.1012859 8.8225975 8.5818014 8.4054842 7.2843542 8.3110714 8.0113211 8.6316042 8.1419239 8.1372232 8.1801386 8.5433617
8.1917820 8.3196821 8.0881062 7.8230610 8.1477575 8.8797350 8.6803379 8.4242229 7.3448911 8.2635012 8.0243731 8.6201811 8.2217207 8.1003857 8.3013515 8.5998716
8.2266293 8.4267569 8.0809011 7.9046335 8.0074215 8.8980169 8.7074146 8.4350643 7.3505564 8.3124886 8.0649481 8.5812283 8.2304401 7.9860559 8.3145685 8.6394958
8.2027149 8.4867382 8.0792742 7.9075799 8.0381413 8.7753506 8.8163996 8.3678465 7.3788071 8.2696972 8.0244789 8.6022282 8.3044662 8.0162134 8.3194876 8.6976404
8.2116041 8.5585232 8.0466909 8.0779762 8.1375198 8.7676096 8.8889618 8.3805685 7.4855900 8.2396164 8.0295162 8.4256172 8.3230190 7.9729447 8.1525707 8.7324915
8.1736717 8.5796747 8.0595245 8.1958961 8.1729269 8.7496872 9.0378561 8.2978058 7.4481730 8.2722826 7.8915849 8.4362249 8.2995062 8.0014429 8.0082512 8.6936750
8.2017517 8.6347322 7.9917660 8.2725878 8.1448517 8.6490650 9.0375748 8.2932854 7.5382857 8.3785191 7.7326159 8.4461880 8.2724895 8.0043879 7.9176140 8.7175093
8.2230778 8.6786652 7.9748240 8.2478724 8.1411152 8.7227926 9.0182676 8.2462091 7.6612029 8.2409687 7.5666356 8.4961929 8.1498222 8.1575928 7.9211087 8.6057081
8.3103933 8.7699003 8.0510015 8.3008785 8.0889139 8.7048845 9.0447102 8.2510242 7.6170368 8.3289642 7.5870738 8.5968876 8.1651011 8.1599140 7.9968395 8.4863567
8.3223429 8.8034801 7.9649096 8.2571611 8.0859442 8.7515631 9.1004457 8.2655363 7.4460473 8.3104496 7.5637655 8.5969820 8.0066929 8.1179638 7.9675131 8.4034586
8.3370438 8.7376804 8.0339203 8.2218466 8.2443104 8.8174047 9.2480335 8.2468262 7.4762321 8.3604240 7.5007491 8.6303587 8.0919867 8.0875340 7.8752160 8.3236284
8.4396439 8.6045847 8.1832581 8.1920500 8.2846928 8.7965164 9.1137638 8.1359434 7.4545326 8.2642431 7.4319777 8.5881300 8.1816006 8.0848122 7.8656759 8.2220173
8.5218992 8.6319275 8.1532249 8.1555834 8.2575235 8.8481178 9.1051159 8.1495552 7.4836388 8.2507305 7.3873482 8.5570097 8.1905298 8.0795012 7.8386383 8.2181358
8.6701374 8.5690298 8.2451210 8.1722050 8.2324648 8.8805981 9.2687807 8.1032362 7.4126906 8.2607441 7.4964986 8.5426521 8.1624413 8.0225630 7.8186727 8.3064432
8.7311802 8.4815178 8.3017673 8.2119360 8.2956238 8.9516764 9.1698408 8.2118015 7.4838719 8.4134798 7.5423479 8.4934340 8.2161055 7.9997950 7.7966003 8.3259659
8.8215694 8.3034706 8.3073282 8.2361383 8.4489326 9.0216160 9.0651207 8.2840080 7.4190850 8.4205160 7.6348424 8.4675388 8.3417339 7.9449148 7.7914548 8.3068848
8.7546988 8.2572851 8.4094353 8.1822357 8.5153236 9.1049013 8.8857813 8.2822046 7.3653679 8.4971027 7.6774588 8.4113913 8.3036537 8.0338984 7.7755785 8.2296610
8.8119764 8.2412653 8.3937263 8.1925240 8.4812546 9.0598164 8.8911619 8.3360500 7.4050522 8.4380150 7.6303825 8.3435678 8.3059797 7.9189754 7.8108125 8.1417761
8.8968105 8.1321325 8.4304504 8.1438036 8.5984335 9.1242323 8.7052212 8.4205790 7.2742748 8.4758568 7.6363811 8.3362045 8.2177095 7.9372420 7.8343077 8.1400251
8.9647141 8.0207062 8.4550524 8.0963469 8.7308874 9.0947008 8.6860895 8.4636831 7.3458619 8.5221148 7.5228515 8.3659935 8.1384039 7.7979212 7.7975316 8.1484194
8.8926935 8.0982332 8.4989471 7.9851456 8.8878374 9.0904598 8.5458326 8.3920221 7.2885041 8.4392853 7.5672536 8.2712736 8.0363302 7.8359995 7.9432297 8.2093315
8.9538965 8.1218834 8.6564102 7.8875980 8.9732094 8.9739389 8.5031214 8.4097586 7.2381721 8.3838015 7.5407419 8.2364540 8.0599575 7.8998151 8.0254107 8.1027870
8.9314108 8.1729536 8.6311769 7.7417026 8.9385996 8.9068375 8.4576902 8.5492849 7.1751227 8.3910904 7.5170007 8.1164551 8.0023651 7.9594588 8.0226431 8.0784483
8.8436947 8.3707285 8.6242752 7.7190261 8.8993473 8.9169827 8.4198227 8.7043180 7.1611409 8.2820892 7.4927740 8.0291605 8.0136337 7.8568273 8.1207561 8.0176353
8.7878752 8.3005896 8.6629009 7.8592782 8.8694315 8.7855158 8.4073219 8.8035707 7.1753087 8.3372450 7.5883746 8.0849552 7.8971634 7.7325945 8.0737247 8.0814142
8.6483126 8.4877329 8.6010227 7.9100246 8.7612658 8.7951317 8.3282089 8.7324142 7.3183475 8.2624140 7.5595956 7.9734178 7.8516803 7.6599016 8.0480375 8.1958618
8.4798908 8.5380287 8.4905825 8.1071434 8.8210611 8.6794510 8.2694454 8.7595911 7.3123345 8.4047060 7.5929074 8.0431452 7.8211193 7.6748071 8.0761261 8.1875935
8.4030266 8.5560169 8.4487162 8.1725626 8.7958746 8.6185703 8.3673773 8.7929077 7.3500733 8.4283962 7.5992384 8.1094799 7.9033923 7.5413113 8.1251612 8.2599163
8.3740034 8.5669050 8.4883251 8.2957821 8.8984470 8.5759859 8.5162306 8.7834473 7.4190488 8.4946508 7.5637431 8.1187153 7.9356465 7.4441519 8.0283995 8.3236351
8.3508492 8.4400358 8.6004162 8.3250570 8.8839788 8.4796095 8.5872622 8.7619810 7.5042644 8.6268463 7.5455437 8.0727043 8.0188484 7.5032535 7.8725815 8.4450550
8.3486681 8.4304075 8.6378689 8.4403400 8.8842678 8.3103428 8.6446753 8.7065353 7.4654374 8.6077375 7.4990430 8.0823536 7.9610739 7.5536108 7.8371439 8.3714914
8.4056110 8.3411827 8.6780500 8.3569679 8.8663673 8.1482430 8.6072235 8.6837606 7.4947233 8.7153158 7.5365872 8.0408335 7.8390827 7.6440735 7.6905651 8.3579788
8.5100565 8.3395948 8.6356688 8.3547840 8.8819046 8.0829048 8.5637856 8.5918674 7.5210299 8.7096148 7.7495236 8.0887051 7.8597975 7.7173929 7.6734576 8.4933443
8.5746174 8.4129343 8.6890192 8.2399836 8.8112278 8.1033669 8.6370764 8.5365944 7.5993724 8.7393312 7.7557273 8.1143818 7.8363357 7.6435218 7.6252480 8.4956512
8.6897326 8.4959011 8.6712017 8.2233915 8.8783236 8.0886307 8.7195749 8.4342375 7.6733303 8.7477226 7.7527733 8.1300745 7.8783937 7.5239596 7.6481414 8.5210590
8.6171455 8.5919085 8.7196703 8.1620073 8.9205332 8.1981239 8.7232695 8.4481621 7.6390114 8.8675213 7.7237287 8.1177874 8.0511360 7.3318396 7.5480494 8.4976826
8.6335878 8.6351223 8.7373095 8.0661240 8.8707237 8.0362959 8.7471313 8.4862051 7.6601758 8.7580137 7.6224942 8.2129498 8.0276299 7.2042637 7.6448832 8.6439171
8.4652958 8.6114454 8.6450758 8.0455952 8.8506842 7.9671822 8.6993904 8.5499926 7.6744652 8.5937405 7.7246847 8.3148909 8.0903454 7.1832762 7.5955610 8.7366199
8.6783285 8.5507641 8.5840330 8.0121956 8.7794800 7.8198776 8.5849428 8.7181873 7.5546780 8.5103397 7.6880774 8.2849894 8.1418772 7.2550864 7.7375875 8.7794905
8.8299894 8.4523830 8.5352373 7.8517175 8.6888008 7.8175669 8.5976810 8.6673231 7.5987101 8.4181194 7.6933031 8.3180542 8.0228415 7.1609035 7.6901927 8.8057823
8.9134665 8.4160585 8.5671530 7.8840752 8.5785980 7.8524361 8.5519247 8.7007504 7.4721036 8.3972292 7.7319908 8.3842793 8.0632544 7.1539607 7.7682099 8.7571573
8.8441877 8.3529148 8.5554237 8.0350342 8.5521097 7.9144425 8.5524807 8.7124023 7.5582881 8.2805195 7.7332392 8.4750710 8.0456839 7.1745028 7.8357859 8.7715330
8.8525753 8.2740145 8.4921455 8.2204132 8.5531883 8.0172596 8.6037846 8.6923256 7.5518203 8.2522640 7.7168951 8.5627470 8.0033798 7.1922240 7.8937936 8.7748690
8.8417988 8.3277063 8.5102339 8.3033533 8.5215578 7.9496284 8.5461512 8.6511784 7.6243153 8.2569304 7.7399979 8.5088301 8.0482950 7.1965356 7.9556718 8.8498831
8.8656578 8.3634415 8.5257912 8.1907511 8.5509100 7.9940081 8.5467463 8.6209450 7.6872954 8.3043308 7.9366250 8.5111246 7.9895754 7.1606593 7.9400454 8.8753004
8.7307673 8.3855505 8.4554777 8.0434475 8.6342430 7.9904752 8.6107941 8.6892862 7.6730342 8.2406244 7.9328723 8.4756126 8.0172167 7.0711489 7.8377533 8.7666235
8.7316303 8.3492308 8.3995266 8.1075935 8.4932079 8.0095510 8.6805916 8.6937342 7.6175284 8.2189741 7.9232488 8.4386177 7.9888201 7.1234083 7.7062149 8.6746683
8.6825933 8.2225256 8.2645493 8.1473942 8.4617224 8.0111017 8.7828255 8.7577972 7.4523387 8.2615128 7.9370160 8.4965277 8.0147524 7.1415358 7.5952225 8.6415491
8.7804604 8.2854214 8.2331161 8.2083902 8.3755732 8.0212860 8.8925543 8.7534285 7.3820977 8.2231388 7.8596325 8.5193624 8.2058897 7.0964651 7.5797315 8.6384535
8.7954121 8.1715717 8.2480726 8.3601189 8.3639202 8.0492144 8.9205837 8.6794538 7.4182134 8.2367954 7.8270431 8.5134840 8.2331829 7.1531606 7.5724196 8.6712856
8.8533440 8.2320290 8.2529879 8.4131556 8.1799202 8.0378752 8.8850327 8.7266006 7.3530564 8.1897449 7.8913059 8.4909496 8.3048258 7.2394094 7.5762315 8.7077799
8.8294458 8.1789217 8.1548471 8.4816666 8.0503092 8.0462046 8.9124212 8.7074499 7.4910717 8.0574713 7.7428980 8.3539553 8.3490238 7.2013798 7.5167637 8.7120638
8.8860521 8.1636181 8.1774302 8.5540781 8.0159960 8.0146427 8.9675741 8.7572813 7.5943074 7.9437885 7.6357503 8.2304173 8.3649092 7.1985536 7.5287080 8.6421986
8.7732239 8.1607342 8.2062359 8.6355715 7.9150705 7.9382739 8.9060802 8.8011608 7.6847234 7.9328990 7.6069627 8.0640039 8.4626951 7.2141237 7.5352445 8.5959301
8.7807617 8.1970282 8.3269796 8.6252890 7.8986955 7.9304209 8.8993235 8.7714596 7.7271643 7.8900394 7.6228962 8.0116024 8.4668684 7.2987027 7.4635100 8.5357590
8.7326479 8.1887226 8.3393431 8.7016878 7.6965675 7.7964673 8.8058214 8.7439165 7.7877655 7.7603178 7.5815196 7.9795337 8.3846626 7.3354826 7.5600982 8.4789791
8.6523762 8.1947060 8.4290104 8.7965889 7.6669207 7.7050605 8.7565088 8.7220984 7.8931484 7.7178087 7.5524154 8.0175638 8.3001652 7.2745023 7.5288348 8.3560801
8.6771746 8.2536783 8.3813839 8.7889738 7.7295341 7.5895796 8.6765242 8.6697874 7.8861942 7.5681767 7.5683889 7.9326401 8.2998333 7.3086076 7.4269176 8.2254009
8.7107258 8.2265072 8.4881372 8.8562431 7.8132367 7.5824203 8.7551918 8.5473118 7.9918933 7.5263991 7.5054364 7.8631024 8.2831545 7.2257080 7.3559265 8.1957006
8.8611879 8.2905540 8.4745474 8.9267864 7.8577671 7.5679722 8.7504578 8.5433483 7.9677930 7.5645561 7.4369526 7.8633866 8.3289013 7.2460423 7.4011202 8.2008276
8.9374151 8.4097357 8.4870281 8.9325895 7.8984213 7.5624218 8.7298832 8.5521564 7.9571981 7.6141434 7.5540266 7.8857083 8.3273659 7.3547106 7.4559793 8.2617569
9.0228691 8.5749817 8.5065575 8.8447828 7.9096928 7.5252743 8.7950411 8.5243187 7.8538837 7.6068363 7.6441488 7.9812312 8.3317232 7.3268256 7.4180903 8.2691431
9.0317698 8.6618319 8.4257545 8.8874140 7.9824991 7.4561453 8.7017145 8.4196672 7.8488402 7.3956227 7.7800374 7.9123454 8.3246708 7.3066878 7.3567328 8.3359280
9.0674219 8.7869129 8.4538565 8.8504648 7.9101076 7.5271444 8.6397820 8.3765478 7.8975291 7.3049917 7.8805523 8.0132113 8.3801775 7.1936440 7.4748826 8.4204226
8.9109869 8.7346296 8.4988117 8.8893442 7.8526111 7.5038948 8.6041203 8.3632088 7.8932295 7.1441984 7.9647031 7.9766102 8.3231583 7.1655855 7.4744682 8.4419699
8.8263111 8.8079557 8.4173460 8.9127197 7.7784300 7.6368608 8.6074495 8.3991890 7.9159384 7.0955009 8.0160208 8.0583105 8.2906694 7.1681128 7.5283151 8.4253435
8.7807531 8.6300707 8.4191122 8.7648888 7.7695889 7.5670328 8.6172428 8.3908319 7.8710041 7.0910091 7.9602227 8.0436754 8.2551823 7.1756110 7.4810114 8.5516081
8.8068743 8.6134930 8.2759142 8.7941790 7.8426447 7.5474572 8.5436544 8.5301666 7.9470177 7.1266170 7.9308529 8.0849171 8.2471752 7.2738380 7.4384022 8.5839128
8.7114162 8.6252003 8.2580376 8.7676840 7.9381285 7.6326914 8.4357738 8.6411362 8.0440454 7.1832852 8.0236969 8.1230469 8.2293358 7.2535133 7.4935246 8.4733505
8.8020115 8.5445843 8.3585224 8.6416750 8.0596304 7.7591825 8.3305550 8.6504126 7.9987831 7.1274452 8.0168285 8.2249804 8.3232393 7.2438574 7.4669561 8.5010128
8.8951368 8.5307436 8.3048639 8.5445881 8.1038227 7.7848277 8.2828064 8.7001352 8.0401487 7.1655235 7.9161997 8.2865629 8.4178181 7.3379755 7.4244537 8.4339323
8.9045134 8.5211716 8.3519268 8.4427109 8.2394714 7.7298899 8.0825729 8.8003311 7.9898963 7.1911860 7.8969908 8.1971054 8.4401207 7.1551080 7.4650989 8.4182968
8.8760290 8.4511862 8.1748562 8.4337034 8.1454258 7.6716990 7.9535346 8.8329124 8.1416769 7.2680326 7.8439722 8.4460468 8.4838533 7.0066204 7.4532838 8.3495598
8.9572821 8.3904753 8.1453161 8.4819946 8.0563488 7.6512866 7.9528565 8.6561670 8.2029314 7.2924948 7.9208670 8.4382315 8.5355806 7.1318717 7.4935455 8.1963129
9.0179586 8.2217531 8.1968756 8.5471058 8.1411028 7.7034683 7.8670607 8.6564178 8.2171497 7.3493671 7.9020648 8.5393839 8.6041489 7.1534405 7.5184770 8.2369766
9.0682096 8.1218987 8.2178297 8.5676870 8.2230196 7.8508854 7.8788929 8.5892067 8.1127586 7.4091473 7.8696604 8.4439363 8.7387562 7.3354239 7.5855465 8.1447620
8.9421911 7.9376493 8.3452406 8.4798479 8.2395096 7.8271284 7.8369594 8.6318359 8.1352062 7.3312936 7.7778745 8.3988609 8.8256893 7.3141737 7.7312288 8.1632318
8.8841419 7.8972054 8.4150953 8.4981737 8.2293692 7.8097501 7.8450360 8.6451750 8.0355091 7.2696471 7.6706100 8.3896475 8.8338032 7.4036679 7.8905926 8.1438446
8.8334818 7.8507690 8.3501081 8.4985037 8.2506351 7.7363968 7.7193079 8.6888123 8.0119286 7.2595801 7.6107354 8.3186331 8.8571949 7.4543028 7.8967810 8.0421515
8.7828684 7.8093209 8.3481922 8.4932632 8.2469444 7.7761211 7.7177410 8.6384430 7.9171066 7.2372990 7.4724526 8.2915239 8.8047771 7.5070510 7.8472738 8.0112505
8.6665564 7.8505888 8.3679466 8.4760008 8.2239809 7.8717599 7.6932421 8.5692930 7.8934550 7.2682929 7.5332437 8.2134256 8.7836313 7.5028934 7.7693291 7.8710542
8.6757221 7.8438549 8.4363232 8.3968954 8.1503267 7.9017253 7.7464118 8.5045052 7.8074865 7.2330403 7.4732928 8.1327715 8.7181892 7.5783978 7.7273331 7.8586903
8.6399994 7.9178901 8.4228764 8.3382645 8.2347212 7.9304924 7.7601047 8.4666443 7.7473631 7.1786537 7.5050368 8.0043640 8.7267256 7.6625109 7.7506385 7.8171387
8.5587015 7.9773479 8.2926636 8.1975613 8.1958666 8.0451298 7.7408690 8.4491930 7.7254076 7.3451004 7.5415130 7.9811850 8.7131262 7.7272220 7.8028412 7.8408947
8.7232285 7.9426937 8.2049456 8.1204805 8.1616516 8.0374498 7.8010149 8.4472523 7.7826467 7.5865993 7.4798203 7.9644327 8.7946157 7.7300611 7.7690325 7.7464161
8.7722836 7.8701644 8.2468739 8.1330910 8.0328541 8.1282578 7.8622212 8.4550457 7.8177795 7.6171269 7.4033937 8.0224066 8.8618975 7.7413063 7.7671237 7.8868113
8.7832966 7.7772713 8.2253771 8.1588135 8.0720139 8.1701813 7.8172984 8.5436497 7.7415123 7.6435118 7.4256463 8.0268688 8.8839388 7.7700219 7.8462620 7.7876248
8.7336674 7.7809782 8.1835222 8.3511267 8.1586008 8.2645884 7.7989054 8.5910521 7.6511636 7.6148400 7.4228034 8.0306988 8.8231516 7.7787061 7.9386659 7.8527193
8.8204679 7.7321024 8.1831360 8.2620668 8.1155977 8.2745857 7.8406820 8.6680813 7.6793256 7.6316705 7.3860273 8.1293049 8.8057880 7.7507095 7.9690742 7.7565708
8.6615334 7.6373243 8.1889839 8.2322960 8.1094055 8.3121014 7.9071717 8.7597923 7.7412162 7.5785346 7.4026985 8.1911030 8.8127604 7.8456960 7.9047976 7.8173537
8.6905565 7.5499344 8.2797861 8.1435471 7.9676666 8.3452139 7.8490858 8.7453671 7.8390412 7.6310191 7.3865685 8.3661337 8.7728386 7.7572799 7.9565558 7.7927318
8.6469650 7.5117111 8.4343348 8.0370083 7.9546309 8.1966124 7.8670239 8.7881060 7.8179946 7.6630235 7.6180768 8.5043678 8.7244081 7.6488819 7.8460383 7.6996737
8.6727371 7.4239073 8.4821711 7.9908676 7.9857602 8.3870268 7.8506751 8.7542305 7.7347121 7.6794019 7.6827350 8.4870663 8.8144035 7.6231389 7.8407159 7.7164111
8.6729155 7.5461640 8.5134220 7.9511323 7.8574023 8.4222364 7.8474870 8.6944561 7.8090558 7.7441754 7.5732036 8.5514565 8.9758406 7.5846691 7.9765439 7.5659199
8.6921787 7.5557017 8.5028992 8.0442762 7.7642498 8.4370327 7.8941054 8.6752663 7.7276559 7.8270950 7.5911951 8.5936260 8.9237070 7.5245018 7.9128456 7.5291939
8.6173239 7.5708628 8.5602598 7.9338965 7.7734132 8.3246431 7.9105716 8.6656303 7.5957203 7.6874681 7.6707182 8.6290159 9.0131750 7.5151911 7.9177661 7.4616375
8.6414528 7.6716304 8.4891615 7.8752661 7.7992001 8.4015694 7.8925648 8.5721836 7.5197721 7.7132583 7.6122603 8.6386843 9.0551510 7.4720325 7.8127337 7.3973169
8.6467180 7.7286196 8.4654226 7.8031816 7.8704419 8.3964796 7.8844523 8.4823389 7.5604658 7.7899852 7.5454612 8.6436911 9.1213732 7.4354939 7.5919180 7.3331900
8.6191568 7.7341852 8.4327354 7.7225332 7.9159875 8.4606743 7.9473391 8.6355715 7.4931998 7.8267908 7.5122213 8.6444902 9.1657934 7.3292294 7.5319386 7.2679458
8.6206141 7.7451887 8.3314695 7.7574515 8.1075058 8.4132442 8.0339584 8.5724125 7.4415960 7.7600026 7.5695786 8.5886869 9.0640402 7.4133415 7.5997400 7.2540326
8.6483231 7.8138056 8.3871899 7.7161851 8.2614088 8.4702587 8.0459671 8.5786982 7.5736394 7.8618526 7.5995731 8.4969339 9.0360031 7.4448252 7.5385184 7.2084947
8.6508684 7.6337166 8.3835497 7.7530875 8.2980356 8.4711924 8.0723066 8.5736341 7.7182117 7.9176240 7.6192002 8.3532486 9.0317087 7.5349355 7.6168485 7.1041389
8.7692471 7.5519886 8.2850571 7.9788542 8.2889700 8.6038122 8.1334486 8.5773125 7.7994456 7.8026681 7.5613995 8.2863359 9.0432177 7.6314988 7.5006461 7.0378404
8.8391180 7.5264025 8.2156096 8.0561981 8.3226242 8.5869122 8.0867767 8.5496292 7.8598680 7.7135835 7.5971947 8.1169767 8.9228163 7.6182303 7.5244002 7.1140566
8.8231974 7.5667558 8.1368685 8.1511745 8.3001289 8.5321121 8.2544432 8.3838873 8.0211620 7.5990825 7.6212821 8.0184793 8.8952713 7.5852594 7.6216502 7.1274109
8.8134260 7.6090851 8.0616045 8.1474247 8.3400526 8.5312901 8.2564592 8.2419825 8.0647383 7.6473570 7.4798832 7.9534044 8.7929897 7.5228834 7.6935015 7.1544881
8.7657261 7.6181211 8.0010395 8.1482697 8.3876076 8.5936661 8.3232136 8.1274605 7.9915438 7.6610055 7.3834662 7.9804311 8.8602858 7.5517764 7.7459927 7.0430856
8.7248631 7.6949644 8.0518131 8.0726566 8.3892164 8.6022587 8.3363209 8.0551472 7.9108624 7.6544728 7.3927312 7.9666662 8.8346672 7.4340897 7.7223778 6.9325132
8.7151070 7.6907573 7.9810228 7.9868507 8.4240770 8.6831760 8.3437872 8.1003923 7.9539037 7.5608177 7.4424057 7.9762225 8.9147415 7.4843965 7.8231454 6.8940334
8.7998619 7.8052783 7.9803338 7.9828911 8.4307766 8.7593718 8.3876848 8.1128082 8.0074558 7.5738807 7.5750060 7.9454017 9.1587372 7.4754844 7.7636518 6.9065704
8.8534641 7.8055034 8.0211954 8.0536747 8.5032034 8.7466192 8.3565359 8.0333662 7.8763132 7.4864588 7.6249509 7.9293885 9.2154627 7.4696879 7.7416492 6.9078026
8.9095802 7.8170757 8.0526991 8.1418943 8.4592638 8.6745939 8.2542381 8.2410412 7.8460779 7.4858584 7.6703606 8.0001802 9.2614393 7.5485501 7.8149934 6.9349980
8.9945030 7.6528358 7.8788581 8.1947374 8.3136063 8.6402140 8.1697283 8.3379116 7.9708195 7.6521039 7.6420708 7.9762058 9.2648468 7.4276876 7.7628942 7.0292048
9.0097618 7.6413751 7.8997560 8.2494183 8.2846918 8.6631298 8.2430620 8.3377991 7.9183207 7.6553397 7.6435661 7.9526443 9.3254776 7.4029603 7.7325482 6.9168725
8.9578733 7.5956063 7.9025784 8.2353439 8.1265593 8.6025734 8.2354650 8.3436346 7.8264527 7.7810044 7.5327163 8.0317974 9.3558664 7.3756561 7.7545485 6.7529707
9.0516071 7.6182432 7.7734599 8.2477732 8.0820570 8.5458536 8.2660141 8.4435339 7.7684751 7.7282395 7.5415115 7.8475232 9.4507360 7.4240761 7.7554212 6.5896707
9.1435890 7.6188684 7.7612820 8.2427073 7.9600105 8.5129356 8.1885118 8.4225855 7.7626953 7.7267160 7.5019708 7.7779679 9.3834019 7.3986678 7.7943072 6.5809102
9.2075710 7.6303396 7.8319035 8.2208157 7.8873925 8.6034975 8.2169046 8.4910078 7.7426372 7.8109651 7.4987693 7.6862259 9.2767677 7.4697394 7.7260895 6.6744590
9.2396193 7.4961863 7.8375378 8.1463547 7.8815455 8.6067591 8.1656160 8.4863062 7.6698198 7.9245706 7.5199533 7.6494160 9.2993994 7.4492235 7.7298779 6.7819114
9.2623997 7.3782325 7.9593024 8.1416998 7.9100084 8.4625616 8.1618671 8.5801315 7.7071490 8.0676155 7.5250926 7.6707568 9.4189482 7.4128022 7.7213292 6.8821473
9.2867842 7.3220963 7.9497705 8.1982203 7.7029552 8.3515625 8.3093147 8.5340586 7.7543211 8.0513592 7.4929047 7.7581172 9.4804401 7.3634191 7.7840147 6.9311185
9.1992435 7.3323040 8.0675631 8.2472439 7.5931315 8.2779942 8.3831663 8.5883121 7.8250360 8.0906029 7.5999455 7.7723789 9.5211163 7.3911400 7.8656778 6.9723363
9.0777044 7.4233375 8.0693645 8.3482256 7.6652517 8.2606783 8.3393869 8.5920687 7.7472024 7.9309726 7.5489450 7.8328419 9.4010410 7.4823837 7.9146223 6.9464469
8.8890514 7.4862480 8.2052212 8.2748184 7.6169257 8.2620163 8.2900925 8.5511341 7.5999150 7.9461694 7.5014353 7.7584167 9.3906136 7.4023728 7.8101211 6.9476743
8.7908983 7.6520500 8.2119799 8.3050871 7.6734209 8.2769403 8.2403364 8.5559978 7.6300516 8.0032482 7.3366599 7.7197919 9.2934237 7.3755550 7.7938094 6.9636335
8.6445036 7.8381848 8.3092184 8.3305550 7.6814733 8.2158527 8.3222313 8.6713915 7.6990314 7.9569502 7.3050280 7.6099401 9.2840061 7.3854818 7.7293892 6.9474945
8.5429544 7.9338732 8.3380651 8.3336401 7.6264734 8.0723753 8.2661142 8.7524853 7.6709433 7.8041201 7.3835177 7.6001239 9.2324419 7.3972635 7.7248082 7.0343151
8.4082747 7.9489083 8.4571686 8.3472586 7.6457629 8.0620337 8.3181868 8.6797724 7.6801214 7.7164226 7.3343668 7.6229429 9.2054338 7.4058156 7.6418233 6.9840360
8.5582991 7.8834009 8.4244890 8.3987999 7.6106772 8.0445395 8.1970167 8.7116423 7.7006330 7.7692318 7.4548478 7.5013328 9.2065954 7.3939872 7.5220094 6.9208603
8.5151558 7.8768864 8.4856234 8.4590807 7.5626569 7.8789787 8.1185894 8.7442331 7.5839581 7.8336892 7.4479604 7.4776602 9.2846994 7.4040561 7.5935216 6.8644118
8.5573053 7.9596543 8.4833288 8.4420700 7.6415157 7.8681502 8.1067257 8.6562214 7.5911260 7.8856020 7.5541263 7.5245008 9.3853941 7.4160428 7.5678153 6.8146143
8.4929695 7.9995518 8.4813414 8.4064913 7.6234207 7.8881369 8.0221939 8.6575785 7.6365933 7.8020620 7.5753245 7.5398993 9.2762899 7.4434619 7.5275760 6.9290423
8.5528212 8.0070724 8.4558592 8.4075623 7.5791721 7.9455123 8.0330544 8.5704031 7.6436343 7.7659569 7.7701068 7.4147811 9.2251120 7.4340863 7.6388450 6.9455075
8.5849562 7.9751949 8.4094896 8.4210100 7.5466108 7.8912072 8.0398598 8.5743971 7.5155091 7.7444611 7.8354897 7.3055744 9.1752977 7.4254537 7.5606928 6.9188938
8.5992508 8.0036497 8.3183613 8.4479780 7.5111904 7.9229589 8.1880016 8.5924969 7.5898342 7.7122326 7.8540583 7.3184633 9.0677662 7.4423275 7.5337849 6.7802472
8.5744371 7.8947015 8.2519274 8.3380938 7.4584832 7.9627919 8.2214088 8.5983372 7.7139544 7.6740189 7.8515201 7.3519325 9.0436172 7.5047569 7.5742803 6.6706705
8.4937191 7.9122715 8.1561480 8.3745117 7.4381623 7.9062433 8.2754240 8.5137148 7.7017527 7.7359624 7.7946877 7.4517436 8.9938192 7.5082960 7.5610766 6.5760822
8.5383749 7.8635769 7.9987493 8.4679070 7.5055332 7.8103585 8.3198709 8.5644770 7.7563848 7.6850891 7.8269939 7.6165462 8.9912472 7.5323391 7.5518379 6.5696020
8.4504232 7.7930179 7.9070301 8.5597515 7.5521240 7.8032260 8.1916332 8.6209183 7.7342148 7.7806168 7.7248731 7.6978817 8.9872541 7.4922481 7.4823980 6.4924412
8.4307537 7.8139791 7.7528100 8.6780405 7.5428333 7.6665483 8.1680861 8.7724361 7.7620869 7.7411323 7.7126141 7.7283053 8.9441147 7.5025373 7.5770049 6.5520978
8.4410458 7.8928418 7.7529368 8.7552967 7.5763688 7.5949974 8.1024160 8.8464584 7.7841015 7.7463965 7.5716205 7.8357668 9.0857697 7.4776578 7.5170593 6.5109162
8.5315361 7.8266735 7.6183267 8.8235750 7.4848990 7.6944804 8.0446634 8.8585205 7.7476044 7.7748475 7.4892268 8.0287571 9.1956282 7.5033083 7.5924811 6.4616141
8.6282196 7.8923697 7.4916072 8.8348856 7.6249361 7.7484303 8.0131865 8.8463602 7.7393503 7.8241081 7.4600773 8.0780821 9.1892376 7.4618540 7.5901923 6.5380774
8.6078320 7.9583349 7.4503331 8.9247408 7.6892753 7.8309426 8.0479298 8.9107370 7.7243094 7.8277664 7.5545931 8.0935173 9.3697386 7.3956051 7.6105556 6.5978861
8.6407986 8.0332155 7.3782964 8.9126301 7.8049684 7.8835359 8.0674105 8.8610239 7.6273079 7.8014340 7.5229173 8.1721458 9.3484764 7.2550611 7.6080956 6.6763892
8.5750237 8.0953856 7.4487085 8.7360401 7.6083698 7.9452066 8.1651182 8.8122511 7.5529523 7.8525577 7.5231633 8.0831852 9.3519897 7.1850562 7.6238985 6.8106508
8.3880339 8.1051025 7.5024328 8.5181084 7.6563268 7.8856597 8.2344275 8.8315840 7.4503055 7.8340201 7.5500998 8.0305157 9.2996492 7.0981016 7.7657123 6.8970084
8.2878160 8.0737658 7.4866452 8.5162659 7.5545330 7.9282441 8.1985359 8.7947435 7.4013119 7.8825378 7.6368661 7.9503236 9.2244434 6.9770422 7.7488542 6.9266334
8.1359425 7.9789662 7.4745488 8.4426556 7.4972696 7.9191270 8.0500860 8.7424307 7.3644810 7.8164639 7.7273388 7.7414765 9.2623930 6.9135547 7.8529406 7.0038023
8.0632668 7.8561478 7.4400258 8.4779320 7.4856844 7.8709269 7.9964700 8.7938204 7.2741699 7.7515221 7.6741958 7.8144159 9.3019304 7.0980601 7.8980560 7.0123343
7.9392490 7.7946668 7.6194873 8.5439968 7.5132942 7.9897075 7.9015670 8.7795897 7.2396226 7.7489481 7.6468177 7.9064403 9.3672447 7.0504909 7.8240018 7.1057706
7.9082541 7.7130089 7.7645063 8.5364294 7.6310720 7.9934931 8.0318670 8.8172722 7.2348495 7.8353677 7.7437592 8.0757256 9.4065685 7.1001172 7.8060751 7.0596294
7.7685080 7.7573137 7.9134121 8.5837812 7.7148795 8.1880398 7.9646058 8.8877716 7.2622600 7.8334594 7.7863674 8.1470795 9.3382053 7.0671201 7.8172412 7.1486011
7.7724166 7.7209053 7.9547811 8.7012234 7.7235966 8.1162205 8.0261507 8.9562950 7.2946830 7.8278852 7.7929325 8.1702595 9.2893639 7.1296988 7.8629346 7.2119956
7.8690090 7.7335672 8.0487556 8.7952003 7.6578283 8.0883827 8.0116024 9.0529823 7.2926106 7.7710624 7.7577062 8.1798763 9.2981796 7.2154737 7.7574401 7.1822925
7.9496408 7.8021283 8.0819139 8.8067894 7.6146388 7.9726653 8.0687943 8.9916801 7.3801131 7.7119889 7.6585479 8.1928205 9.2958860 7.2981806 7.8147664 7.1894665
8.0464573 7.8947020 8.2058296 8.9500036 7.5398936 7.9145293 8.1951818 9.0388155 7.2903590 7.6196437 7.6632137 8.2845001 9.1427422 7.3943396 7.7303104 7.3055987
8.1130228 8.0047827 8.2799444 8.9150543 7.4832358 7.9370360 8.1328478 9.1015863 7.2349200 7.6909575 7.6844859 8.3529024 9.2187405 7.4282131 7.8243814 7.3240366
8.3051596 8.1252317 8.2932243 8.9018793 7.5323396 8.0048256 8.1128464 9.0731316 7.2594447 7.6469769 7.7102957 8.3368282 9.1484652 7.5064402 7.8320885 7.3377810
8.3437042 8.1687727 8.3544197 8.8278093 7.4660196 8.1133986 8.0603933 9.0467501 7.3427091 7.7032318 7.7666802 8.2429895 9.1611185 7.5457978 7.8894515 7.4012856
8.3135786 8.2280407 8.3713636 8.8373127 7.4422441 8.1466742 8.0082560 9.0434055 7.3886943 7.7281513 7.8460546 8.2895489 8.9779434 7.5602679 7.9382081 7.4965482
8.3324585 8.2429752 8.2993174 9.0020552 7.3911023 8.2396698 7.9250813 9.0492926 7.4331989 7.7076335 7.8416305 8.2432022 8.9233780 7.5864916 7.9851189 7.5211606
8.3631220 8.2373915 8.3231783 9.1213207 7.5384016 8.3062353 8.0389929 9.0822124 7.4377217 7.7042027 7.7667036 8.2083063 8.8567743 7.5667329 7.9457769 7.5345702
8.2064686 8.2636929 8.2893982 9.1000967 7.3983474 8.2759371 7.9527555 9.0977011 7.4884038 7.7412658 7.6648517 8.0951157 8.8131123 7.5469155 7.9420919 7.6125255
8.1549139 8.4368114 8.3458300 9.1019402 7.3382993 8.2526236 8.0186014 9.0870962 7.4409337 7.8412929 7.6412110 8.0581779 8.7072840 7.5179310 7.7747602 7.6597657
8.1478872 8.5904303 8.3684444 9.1429815 7.4095759 8.1871367 8.1358471 8.9952269 7.4089131 7.8332100 7.6011930 8.0143661 8.6576757 7.5113502 7.7512345 7.7689047
8.0791054 8.5688238 8.3736057 9.1497965 7.4200764 8.1400366 8.1942053 8.8800211 7.4609885 7.9779720 7.5643764 8.0359507 8.5614414 7.3830175 7.7486272 7.9097300
8.1808424 8.4612207 8.3202991 9.2007036 7.4845233 8.1451054 8.2158880 8.8580427 7.5251708 8.0465498 7.5213480 7.9751105 8.4660540 7.3073606 7.7575197 7.8440065
8.2161846 8.3621349 8.1332674 9.1431484 7.5194941 8.3089504 8.2666893 8.7455263 7.6833024 8.0190229 7.4664426 7.9450707 8.3885403 7.2854571 7.7101345 7.8013678
8.3080940 8.2336912 8.0362482 9.0203934 7.6324220 8.3212566 8.3713884 8.7141066 7.7387609 7.9235067 7.4025788 7.8771110 8.5091963 7.1728387 7.7954326 7.7210665
8.3774719 8.1641397 7.8704791 8.8376970 7.6697574 8.2582989 8.3403263 8.5124378 7.7526298 7.9442415 7.3821759 7.8652601 8.5303392 7.2003751 7.7869544 7.6297216
8.4355850 8.2135420 7.8006549 8.7627668 7.7321301 8.0890808 8.1833649 8.3677254 7.6924658 7.9038348 7.5135007 7.9240236 8.5104837 7.2703066 7.7981958 7.5391688
8.5214005 8.0923481 7.7857285 8.6257915 7.8225660 8.1239805 7.9266853 8.3502302 7.7113156 7.8234696 7.5752702 7.9293642 8.4522638 7.3102136 7.8075285 7.5351157
8.5925980 8.1034641 7.6294584 8.7034569 7.8528261 8.2174101 7.8334174 8.3959045 7.7299252 7.7661300 7.5728245 7.9651728 8.3651562 7.3491516 7.7198796 7.5593038
8.6355305 8.0407705 7.6217713 8.6305475 7.9393611 8.2438507 7.8711948 8.4376631 7.7606106 7.6733398 7.5543828 7.9210081 8.4290333 7.2873220 7.6326776 7.5386477
8.6152496 7.9995465 7.4573994 8.6616020 7.8932095 8.2496328 7.8570986 8.5424013 7.7374043 7.6944814 7.5979323 7.8239880 8.4185371 7.2239585 7.5709701 7.5342045
8.7089329 8.0511875 7.3798652 8.6790733 7.9143109 8.2724743 7.9344931 8.5599775 7.9131055 7.6366606 7.5650053 7.8471580 8.5006351 7.2707033 7.5660267 7.3886914
8.7724590 8.1178141 7.2208271 8.7291794 8.1026554 8.2383547 7.8452435 8.6332884 7.9766335 7.6610270 7.6077652 7.7875099 8.5631037 7.3474975 7.6129265 7.3295116
8.7299938 8.1142559 7.1653996 8.6799374 8.2068281 8.2245150 7.8554211 8.5796137 7.9965611 7.6908832 7.7003903 7.8312554 8.7419786 7.3618212 7.6668205 7.2557535
8.8527622 8.1820650 7.1453304 8.6246624 8.2220001 8.1693945 7.8762927 8.6350632 8.0431347 7.6458898 7.8385754 7.8254709 8.7621241 7.4221845 7.7205191 7.2211900
8.9292555 8.2038383 7.1330519 8.5765095 8.2479029 8.1764755 7.8984733 8.6677284 8.0656424 7.7113700 7.9946117 7.7231245 8.7850904 7.3511410 7.7253904 7.2053819
8.9268427 8.1544380 7.1808796 8.5221004 8.1808729 8.1192884 7.8912411 8.6359310 8.0256691 7.7255831 8.0333052 7.7724352 8.8211613 7.2168918 7.7051182 7.1703801
8.9925423 8.2294359 7.3216758 8.5368567 8.1867218 8.0869188 7.7931070 8.5680695 7.9983664 7.7142177 8.1646976 7.7602906 8.8327579 7.1864963 7.6233168 7.0775690
8.9899158 8.2891417 7.3842144 8.5154324 8.2577534 8.0834198 7.7515392 8.4768715 7.9986906 7.7363739 8.1913576 7.7755132 8.8643866 7.1483669 7.6881437 7.2502851
8.9684134 8.4022951 7.5370264 8.5339088 8.3814774 8.1228123 7.6110268 8.3519773 7.9453716 7.7200637 8.0644293 7.6592412 8.8069172 7.0979028 7.7356305 7.2605128
8.9144154 8.4030304 7.4537816 8.5545912 8.3810921 8.1988029 7.6142893 8.3594360 7.8445730 7.6737103 7.9145160 7.5505495 8.8073874 7.1568108 7.7223592 7.3212314
8.8634958 8.4244852 7.5840611 8.6879120 8.3941011 8.2637587 7.6769400 8.3305044 7.8494945 7.7442818 7.8320527 7.4235120 8.7447786 7.1316967 7.7241616 7.3082852
8.9220028 8.4104261 7.5999751 8.7171307 8.2250071 8.3371878 7.8066978 8.2468510 7.7654982 7.7238264 7.8562841 7.3894715 8.6308975 7.1132956 7.7766662 7.2355952
8.9201813 8.4065247 7.6759839 8.6343222 8.1541281 8.2476778 7.7605605 8.2017956 7.7357254 7.7057338 7.9456315 7.4014316 8.6967869 7.1541996 7.7767816 7.1545138
8.8692722 8.4589682 7.7889132 8.5705013 8.1786718 8.1080036 7.8594055 8.1907043 7.7104340 7.6666965 8.0320187 7.4446344 8.6587372 7.2539706 7.7853642 7.1519232
8.8752804 8.4288931 7.6899290 8.4987898 8.1237659 8.0012751 7.8588195 8.1594458 7.6858802 7.5520487 8.0712404 7.6410875 8.6478186 7.3089447 7.7299786 7.1048241
8.9475355 8.3248014 7.8479934 8.5689802 8.0153570 7.8378177 7.9305329 8.1822739 7.5655789 7.5271969 8.0649405 7.7649827 8.6895237 7.3606720 7.7251520 7.1571379
8.9465637 8.2877274 7.8608971 8.6588240 7.9691310 7.8107800 7.9932404 8.2457466 7.5869770 7.5508008 7.9567056 7.9771142 8.6090527 7.5150757 7.7211905 7.1018982
8.9679651 8.2262621 7.8937221 8.5661869 7.9230700 7.8593316 8.0092125 8.2120895 7.5513315 7.5173521 8.0066185 8.0299549 8.5789137 7.6052251 7.8293939 7.0815330
8.8418007 8.0676126 7.9740934 8.5977697 8.0745287 7.9871545 7.9362741 8.1745100 7.6300969 7.6310730 7.9681911 7.9927969 8.6135530 7.6538057 7.9030609 7.0792294
8.8383350 8.0594015 8.0365248 8.7009850 8.1509752 8.1004496 7.8690562 8.2404728 7.6100965 7.6829147 7.9377198 7.8805852 8.5347815 7.5977693 7.9789100 7.0672822
8.8031063 7.9491568 7.9884701 8.8162937 8.1675797 8.1501637 7.8398905 8.2142324 7.5674696 7.6479292 7.9067688 7.8173728 8.5216722 7.5642662 8.0520315 7.0152235
8.7874622 7.9942346 8.0305805 8.8819475 8.1479950 8.1000967 7.7834892 8.1364965 7.6262465 7.5942006 7.8976984 7.7400088 8.5182524 7.5832667 7.9407415 6.9735990
8.7700386 7.8790922 8.0150442 8.8693361 8.1781139 8.1231937 7.7333264 8.1591644 7.6604080 7.5916867 7.8039160 7.7967186 8.4623814 7.5645323 8.1085672 6.8775725
8.7131510 7.8854213 7.8690434 8.7953653 8.1164036 8.0284710 7.5417128 8.1485786 7.5813599 7.6214523 7.7894702 7.6785145 8.5719967 7.5823355 8.1367588 7.0096102
8.5820723 7.9199643 7.9243951 8.8344488 7.9518366 7.9478021 7.5506124 8.2339458 7.5128756 7.6645827 7.7573009 7.6909428 8.5131741 7.6135297 8.2116613 6.9879851
8.5549593 7.7592192 7.9272542 8.8709822 8.0722618 7.9434185 7.6068487 8.2536516 7.4945765 7.6559405 7.8080592 7.6163244 8.5784988 7.5176592 8.1737375 7.0739651
8.5793285 7.7890573 7.9911728 8.7576351 7.9891195 8.0040026 7.4672713 8.3314514 7.4388652 7.5944729 7.9674072 7.6339812 8.7353096 7.3592601 8.2749701 7.0203886
8.5383959 7.7099886 8.0425692 8.6722097 7.9156098 8.0290260 7.3729486 8.3917513 7.4536414 7.5729570 8.0118227 7.5526419 8.8374929 7.3073320 8.2397928 7.0845566
8.5253887 7.7202773 7.9910026 8.6537838 7.9517913 8.0405760 7.3647585 8.4993362 7.5504012 7.5610471 8.0414963 7.5525184 8.9151764 7.2215981 8.2238407 7.2082276
8.4737148 7.8017573 7.7630744 8.6263056 7.9457130 7.9699030 7.2973490 8.4927540 7.6002893 7.6153622 7.9833002 7.5727782 8.7760344 7.2447152 8.1444931 7.2153506
8.4766321 7.8703952 7.7011189 8.7245550 7.9600868 7.8712597 7.2916374 8.5573931 7.6729035 7.6154146 7.9779630 7.6117291 8.9075603 7.2644415 8.2132540 7.2319722
8.4921865 7.8959785 7.6469331 8.8510685 7.9525781 7.8262572 7.2480421 8.6160183 7.6049833 7.7429090 8.0065174 7.5208440 8.8561182 7.3069530 8.1275396 7.1816392
8.4512787 7.9061460 7.6619506 9.0035658 8.0235739 7.7151575 7.2358871 8.5224714 7.6038980 7.8899250 8.0637627 7.5790234 8.8878498 7.3631549 8.2455969 7.2083054
8.3875437 7.9486771 7.7084274 9.0080862 8.0557327 7.6640816 7.1549435 8.4428473 7.4150195 7.9511147 8.0498390 7.5896502 8.8077250 7.2354264 8.1500311 7.1478095
8.3410692 7.9370003 7.6891127 8.9787693 7.9763370 7.5669141 7.1987901 8.3832388 7.3017349 8.0268250 8.0026655 7.5482101 8.8797216 7.1832938 8.0467644 7.1246567
8.2150049 7.7858844 7.7987390 8.8674412 8.0453663 7.5034752 7.2267962 8.3417053 7.2202539 8.0296440 8.0723667 7.6384716 8.8740425 7.1898112 8.0402775 7.0058455
8.2582941 7.7170439 7.7679844 8.8199272 8.0072613 7.4071002 7.1190572 8.3974552 7.1453052 7.9941473 8.1112385 7.7331562 8.8873463 7.2808447 8.1134987 6.9944267
8.2860241 7.6592364 7.8559346 8.8163023 7.8632388 7.2509723 7.1606426 8.2156544 7.0413909 7.9076085 8.1629219 7.7988925 8.8252172 7.3755279 8.0971432 7.0529647
8.1677485 7.6568127 7.7472353 8.6791897 7.8263392 7.2278008 7.0919037 8.2606077 7.0437536 7.8800759 8.1282978 7.9123554 8.8021307 7.3951297 8.2542419 7.1184645
8.1993551 7.6831594 7.6831274 8.6578093 7.8932142 7.3388653 6.9982471 8.2535448 7.0223389 7.8782492 7.9343200 7.9798913 8.7084866 7.4966359 8.3111830 7.1841235
8.1673861 7.6646352 7.6824303 8.4634895 7.8461251 7.3747058 7.0999379 8.2076454 7.0062294 7.8906174 7.8520064 8.0588160 8.6708126 7.5602522 8.1982155 7.3464227
8.1706944 7.7199783 7.6961141 8.3957024 7.8319812 7.3226976 7.0983734 8.2021952 6.9719605 7.8634739 7.7896466 8.0871658 8.7378063 7.5952973 8.3450336 7.4551511
8.2117500 7.7568231 7.6440539 8.3430767 7.8700566 7.2695761 7.1216717 8.2875547 7.0131350 7.9836321 7.8022799 8.2182646 8.7045469 7.6163740 8.3163271 7.5105138
8.3502102 7.8147373 7.6067963 8.1857958 7.8135428 7.1578922 7.1241674 8.3557816 7.1147766 8.0194263 7.7162681 8.2833357 8.7675877 7.5568438 8.3115444 7.3624907
8.4505692 7.8088660 7.5876818 8.1465006 7.7751966 7.0442395 7.0293317 8.2872305 7.2507086 8.0757694 7.7153420 8.1670790 8.8777618 7.5396557 8.3567829 7.2818770
8.3870516 7.8186522 7.5983028 8.1301270 7.9381876 6.8833528 6.9061179 8.2302103 7.1630793 7.9987745 7.8142290 8.2095242 8.7666750 7.3558011 8.3298349 7.2269664
8.4709892 7.7813549 7.5431376 8.1254358 7.8652148 6.7502785 6.9017777 8.1092577 7.0657291 7.9709868 7.8186693 8.1733999 8.6403008 7.2243810 8.2851334 7.3225908
8.4923801 7.7178159 7.5278525 8.1282063 7.9649143 6.5666318 6.9535589 8.1039610 7.0758600 7.8959627 7.8601041 8.0352230 8.6293287 7.1282439 8.2975826 7.4117374
8.5557871 7.5963941 7.5202308 8.2317848 7.9024878 6.5402842 7.0171008 8.1180353 7.1392784 7.9019465 7.9328017 8.1188307 8.7146425 7.1624370 8.3531208 7.3993716
8.6472740 7.5475059 7.5264854 8.2127247 7.9025683 6.4602566 7.0518851 8.1461143 7.2577896 7.7933102 7.9817915 8.0824041 8.7120953 7.2999396 8.3999290 7.4561787
8.5736256 7.5143752 7.5852499 8.2507725 7.8474760 6.5021272 7.1039705 8.1420040 7.2559814 7.7916765 7.8878932 8.0467587 8.9277630 7.2751575 8.3044195 7.4221148
8.5086174 7.5143318 7.6880198 8.1985331 7.7690215 6.4749789 7.1882992 8.1817541 7.1700392 7.6747699 7.7319651 7.8893051 9.0378122 7.3520889 8.1372252 7.3824549
8.4912958 7.4915709 7.8647947 8.1276484 7.7236261 6.6357522 7.1274757 8.2045221 7.1462994 7.7399120 7.7500229 7.8967195 9.1500340 7.4920511 7.9892430 7.3838601
8.4543104 7.4037390 7.9110885 8.0250702 7.7043614 6.6643448 7.0761480 8.2119713 7.1707525 7.7301917 7.6619444 7.9107366 9.2126932 7.5688643 7.8964362 7.4294057
8.4185390 7.4233599 8.0259485 7.9468536 7.7437563 6.7213788 7.0537286 8.1486673 7.1178284 7.6397052 7.7730250 7.7785897 9.2107325 7.5124092 7.8289795 7.4434896
8.4016447 7.4553609 7.9896317 7.8669882 7.8626900 6.8159533 7.0702639 8.2552366 7.1015372 7.6849079 7.8505001 7.7573709 9.1321344 7.6148844 7.9762783 7.5901642
8.3441477 7.4775195 8.0028563 7.8678885 7.9901080 6.9147854 7.0415983 8.2141600 6.9977341 7.6639214 7.8493319 7.7200537 9.0882931 7.5502248 8.0973673 7.5950842
8.2861166 7.5479031 7.9144592 7.8288388 7.9706202 6.9571066 6.9568253 8.2547073 6.9832373 7.6030130 7.8001227 7.7254620 8.9933681 7.5274081 8.0837307 7.5828986
8.3676825 7.5283437 7.8928218 7.8295741 8.0255156 7.0001001 6.9313598 8.2664433 7.0538244 7.4682531 7.8211942 7.8682218 9.0347195 7.5632796 8.0531549 7.5842667
8.3708611 7.4845243 7.8243470 7.8560619 8.0853863 7.0963488 6.9188714 8.3238773 7.0662456 7.5293150 7.6746378 7.8265429 9.0814543 7.5481777 8.0513048 7.5744638
8.4353638 7.5321140 7.8413196 7.9347692 8.1875582 6.9346142 6.8916907 8.4180164 7.0738058 7.5624752 7.7022500 7.9462266 9.1350479 7.6660638 8.0933905 7.6498637
8.4785995 7.6078162 7.8998499 8.0217886 8.2709312 6.9160938 6.8711777 8.5618286 7.1099176 7.6089239 7.6509175 8.0112486 9.1351032 7.7143412 8.1413059 7.7134924
8.5885811 7.6093774 7.8685503 8.1365852 8.1154442 6.9450879 6.9493256 8.6582193 7.1483641 7.7064419 7.7403855 8.0522938 9.1863747 7.7662458 8.0837097 7.8221397
8.6287518 7.6013126 8.0228643 8.1350756 8.0778656 7.0735812 6.8746767 8.6704655 7.1832891 7.7798991 7.6277118 7.9801698 9.0635109 7.8477263 8.0106373 7.9645667
8.5775948 7.5377173 8.0858841 7.9986668 8.0613832 7.2873831 7.0049415 8.6337156 7.2098503 7.9154806 7.6144819 7.9379773 9.0463543 7.8390198 8.0362682 7.9444294
8.5493317 7.5122013 8.1615934 8.0810223 8.1682310 7.4035354 6.9564471 8.5629015 7.3036866 7.9311328 7.5912781 7.8769588 9.0823231 7.7746387 7.9393969 8.0705385
8.5586348 7.4992795 8.2417431 8.2170715 8.2241507 7.4835443 7.0865211 8.4858675 7.4061356 7.8583574 7.5408235 7.8892713 9.1075716 7.7829094 7.9253898 8.0328007
8.5106487 7.5926304 8.2774591 8.2808113 8.1061144 7.4611945 7.1315737 8.4137306 7.4506712 7.7528062 7.4891648 7.8669386 9.2238007 7.7775455 7.9359784 7.9596143
8.4405928 7.5621119 8.3247452 8.2646523 7.9232368 7.3636231 7.1887360 8.3328505 7.4137244 7.7734146 7.3697600 7.8991385 9.2057829 7.7376041 8.0033560 8.0194035
8.3484449 7.4753213 8.2357235 8.2988577 7.8363614 7.3365827 7.0600123 8.2674799 7.4012194 7.6402521 7.3604560 7.8167834 9.2459879 7.7530494 7.9528728 8.0891533
8.2254839 7.4442434 8.1139479 8.1328316 7.6767592 7.3663125 6.9240065 8.2430983 7.5033269 7.5248795 7.4307933 7.8785686 9.2716513 7.7202301 7.8638024 8.1542778
8.1353579 7.3451252 8.0985241 8.2236834 7.6652746 7.4149776 6.8903642 8.2767496 7.5165548 7.4073129 7.5337977 7.8466144 9.2557268 7.6779032 7.8479810 8.2717094
8.0532112 7.3265185 8.1117773 8.2025118 7.7046976 7.4691339 6.7933903 8.2937441 7.4700217 7.2939134 7.6018043 7.8877649 9.2517214 7.7393723 7.9056807 8.2851229
7.9722047 7.3345170 8.1196671 8.2334356 7.7543254 7.5777555 6.8120484 8.2795916 7.5099335 7.1856318 7.5302410 7.8772173 9.1754436 7.8166604 7.8900733 8.3406677
7.8843145 7.4181476 8.0862494 8.3655672 7.7964873 7.5605583 6.7218385 8.3350525 7.5730848 7.1144104 7.5676341 7.7933636 9.0695496 7.8430405 7.9592357 8.2882185
7.9054203 7.5025067 8.0202942 8.2757683 7.7909050 7.6340804 6.6387405 8.4398680 7.5635452 7.0687432 7.5330930 7.7770610 8.9130058 7.8198256 7.8837214 8.1635914
7.9201727 7.5874090 7.9600415 8.2669086 7.7728634 7.6511674 6.6567760 8.4931536 7.6030602 7.0295868 7.5210309 7.7701864 8.8424749 7.8466616 7.8668070 8.0849133
8.0391817 7.6453776 7.8750744 8.2199116 7.6683512 7.6159730 6.7919645 8.4927416 7.6800199 7.0858579 7.4374375 7.6916037 8.7448235 7.7244658 7.8373666 8.1695299
8.1090717 7.7374024 7.8561621 8.2130442 7.6624007 7.6215358 6.9324107 8.3553486 7.6096759 7.1113563 7.4008451 7.7565084 8.6986399 7.6814299 7.6994276 8.2212715
8.1299391 7.8558469 7.8330150 8.3241653 7.6115322 7.6546779 7.0583563 8.2114344 7.7405572 7.0395007 7.2497835 7.8182158 8.7999735 7.6483583 7.5473228 8.2723427
8.1417856 7.8578219 7.8629370 8.4255991 7.5910673 7.7016869 7.1750922 8.1003408 7.7905354 7.0243316 7.2899389 7.7868471 8.7606897 7.6332579 7.5800166 8.2705650
8.0959816 7.8696709 7.8800859 8.5897675 7.6030979 7.6978402 7.2501965 8.1948366 7.8434434 6.9919896 7.2389331 7.8697357 8.7219725 7.6115928 7.5262446 8.2743902
8.0325527 7.8458471 7.7594543 8.6927395 7.6356344 7.7569685 7.2881746 8.2061462 7.9365859 6.9805675 7.2280636 7.9419022 8.6866837 7.6552505 7.4894276 8.3551140
8.0393829 7.8025594 7.7117963 8.7459621 7.6563692 7.8982496 7.3518443 8.2620697 8.0342464 6.9924698 7.2977285 7.9504948 8.5867567 7.6855493 7.5306067 8.4076786
7.9550266 7.7116184 7.6705952 8.8718596 7.7115283 7.8930035 7.2620173 8.3217497 8.0302954 6.9794784 7.2963567 7.9893222 8.5585756 7.8007340 7.6216993 8.3352709
7.9264941 7.7320318 7.7415171 8.9109592 7.6963654 7.9356070 7.2796116 8.3563519 8.1264877 6.9158621 7.2887921 7.9237738 8.5792513 7.6952705 7.6852417 8.3932753
7.9388685 7.5685463 7.6269269 9.0843992 7.6930151 8.0156870 7.2150249 8.3571138 8.2209959 6.8762341 7.2155619 7.8972774 8.7021351 7.7465940 7.7968631 8.3945570
8.0153246 7.4548583 7.5553632 9.1205206 7.6633039 8.0084753 7.2968192 8.3213577 8.2174301 6.8824973 7.2241216 7.8850021 8.7028227 7.6888423 7.8516359 8.3882494
8.0228109 7.4606452 7.5087194 9.2040024 7.5771565 7.9873853 7.2529511 8.1771574 8.2811146 6.8068490 7.2750711 7.8841047 8.5705338 7.7971487 7.7970748 8.3388948
8.0090284 7.4444690 7.5259380 9.1594353 7.5219183 8.1086321 7.3360763 8.0924196 8.2559719 6.8557553 7.3025007 8.0330448 8.4320765 7.8045382 7.7210097 8.2872734
7.9617701 7.4192085 7.5487022 9.0266132 7.4583139 8.1237335 7.3496656 8.0880051 8.2817364 6.9327488 7.2968297 8.1556807 8.4010143 7.7468963 7.7407713 8.2603455
7.9305973 7.4219928 7.6212564 8.8923130 7.4230003 8.0571384 7.3298035 8.0468607 8.3565702 7.0086646 7.3905573 8.2836113 8.4777489 7.7071528 7.7554178 8.1652384
8.0107851 7.4545841 7.7679048 8.8774614 7.3473763 7.9803486 7.4451671 8.1260614 8.5258646 7.0197763 7.4734440 8.3892183 8.5160971 7.6892986 7.7640171 8.3577471
8.0200071 7.5311580 7.7029099 8.7891369 7.3110476 7.8533688 7.4735293 8.1124630 8.5675249 7.1926842 7.4874463 8.3631573 8.5618420 7.4996009 7.7718840 8.4659433
8.0333843 7.5762134 7.7483711 8.8313074 7.2545867 7.8073378 7.5668392 8.1464481 8.6421118 7.1497664 7.4768696 8.3522730 8.6020126 7.4872966 7.7565699 8.6284447
7.9821243 7.6425920 7.8075886 8.8594780 7.1781278 7.7910347 7.5943503 8.1821852 8.7319489 7.1775241 7.3949456 8.3715096 8.7268429 7.5802317 7.7446465 8.7118568
8.0320892 7.6610489 7.7603040 8.7893372 7.1958232 7.7570848 7.5328646 8.1494598 8.8863125 7.1881447 7.4291654 8.3691788 8.8079987 7.7161002 7.7381163 8.7199850
7.9619851 7.6092582 7.7486053 8.6047220 7.2482057 7.6101489 7.5497937 8.2198467 8.9519911 7.2990460 7.3777790 8.5395508 8.8294544 7.6721048 7.7989488 8.6364031
7.9006991 7.7936959 7.6744046 8.4984808 7.1868558 7.6205616 7.5476322 8.2784519 8.9727564 7.2532482 7.3681855 8.6292391 8.8598509 7.7964978 7.8512821 8.5488567
7.8388405 7.8687134 7.5922751 8.4778843 7.1608567 7.6416836 7.5855112 8.3390884 9.0896063 7.3550777 7.4496551 8.7212992 8.7817316 7.6257768 7.8312631 8.5527563
7.7966065 7.9613705 7.7278829 8.4356089 7.1724591 7.5727353 7.4775124 8.3072948 9.1478357 7.4892564 7.5656738 8.7932882 8.7600107 7.6166282 7.9668660 8.5202818
7.7313809 8.0005360 7.7152634 8.4024754 7.2089257 7.3890624 7.4211969 8.4151468 9.0951061 7.5392566 7.6435919 8.7612705 8.9333410 7.6049070 7.9640665 8.4994202
7.7686996 8.0497494 7.8707871 8.3486586 7.3122406 7.4344482 7.3757610 8.4597931 9.1824188 7.5723825 7.6107588 8.6728277 8.9756594 7.6637783 8.0692196 8.4532623
7.7843771 7.9616332 8.0164709 8.3907318 7.3900356 7.4087915 7.4413643 8.3382578 9.1239662 7.5400090 7.6535292 8.6262655 8.9584732 7.7817235 8.0918446 8.4208584
7.7497368 7.8464513 8.0541296 8.3909388 7.5512052 7.3845096 7.4835901 8.1897469 9.0734978 7.5299230 7.6246247 8.5669870 8.9307013 7.8899465 8.0995207 8.3570194
7.8848643 7.7722635 8.0191107 8.4042778 7.6427555 7.3189540 7.6478686 8.0833168 9.0789204 7.5459881 7.7488875 8.5875540 8.8248997 7.8578620 8.1785860 8.2795124
8.0176678 7.8373685 8.1040773 8.3105421 7.5285559 7.2510300 7.7109208 8.1184454 9.0173769 7.5787492 7.7984252 8.5130558 8.7721243 7.8360882 8.2986374 8.1470957
8.0315514 7.8152938 8.0722437 8.2132063 7.5325322 7.1558933 7.8127923 8.1219969 9.0822105 7.5397520 7.7233582 8.5299006 8.8782997 7.7871771 8.3330297 8.1154518
8.0242453 7.7503171 8.0130320 8.2129488 7.6970172 7.1082354 7.8146863 8.0331850 9.1201410 7.5486889 7.7802744 8.5339413 8.8859673 7.6947622 8.3317270 8.0477638
8.0240383 7.7477236 7.9360108 8.2131920 7.5361075 7.1381617 7.8803835 7.9576516 9.1547995 7.5645685 7.8221111 8.3443823 8.8012772 7.6292009 8.3300867 7.8938751
8.1843090 7.7349706 7.9073329 8.2939081 7.5614800 7.2580528 7.8837371 7.9257126 9.0910187 7.7311535 7.8448033 8.2618856 8.8444080 7.5226545 8.1869802 7.8408394
8.1373234 7.8174591 7.8860650 8.2244711 7.4564247 7.2889071 7.8249631 7.9206333 8.9923210 7.7611241 7.7272601 8.2632999 9.0386248 7.4153061 8.0920086 7.8384190
8.1445017 7.8538733 7.8592582 8.2520685 7.4781194 7.3713751 7.6957688 7.8977485 9.0031710 7.6615920 7.5951695 8.3264017 9.1755009 7.3889599 8.0973845 7.7625089
8.0796852 7.7851710 7.8380766 8.2312374 7.5149698 7.4500513 7.6932302 7.8016715 8.9605284 7.6929631 7.5078936 8.3092098 9.2879114 7.4554129 8.0648298 7.7757587
8.1404095 7.8703241 7.7800074 8.1529598 7.6768451 7.5047560 7.6718650 7.7547641 8.9972696 7.7552323 7.4596691 8.2557926 9.2804565 7.4231539 8.1237087 7.7599440
8.2965517 7.9521132 7.8545384 8.0686407 7.6807070 7.5447030 7.6680598 7.6439095 8.9388466 7.7797418 7.4871640 8.1639633 9.2272921 7.3843555 8.1575575 7.7609653
8.3203344 7.9465160 8.0272779 7.9913325 7.7310209 7.5311475 7.7418432 7.6276636 8.9974403 7.6269217 7.3785524 8.1700439 9.1618824 7.3556023 8.2037754 7.8478532
8.5293436 7.9668846 8.0847073 7.9021387 7.8566437 7.5328941 7.7865720 7.5909824 9.0809584 7.6339545 7.3454127 8.2656631 9.1596203 7.3816133 8.1598139 7.8846159
8.6758137 7.8792181 8.1189251 7.8799443 7.9514165 7.4814014 7.7112207 7.7135115 8.9538794 7.5822682 7.3812866 8.3261786 9.0108175 7.4060717 8.1438074 7.9559150
8.6301775 7.8776073 8.1362810 7.8423977 7.9897323 7.4230771 7.6767855 7.8617105 8.8930368 7.5844202 7.4557557 8.3795156 8.9152641 7.4778166 8.2030220 8.0809603
8.6499748 7.8264537 7.9582076 7.8436289 8.0558195 7.3631759 7.7304964 7.8686366 8.9604740 7.5794501 7.4688673 8.1484461 8.8636198 7.4943933 8.2381401 8.0448112
8.6532364 7.8340111 7.9191484 7.9265289 8.0475588 7.4051924 7.7948647 7.8629074 8.9919415 7.7100401 7.5431042 8.0817575 8.6801138 7.5524139 8.2627745 8.1236639
8.6919413 7.8480167 7.8950191 7.9604869 8.0212431 7.4136701 7.8182006 7.8786473 9.0747118 7.6618710 7.5294127 8.0663309 8.7006264 7.5345078 8.3076725 8.2318401
8.6248493 7.9168110 7.9277134 7.9254603 7.9800558 7.5839972 7.8493528 7.9388337 8.9244986 7.6723189 7.4766974 7.9950418 8.6308174 7.6444931 8.3521223 8.1085920
8.5589285 8.0602283 7.9585977 7.8652177 7.8924565 7.7028522 7.7898192 7.9643817 9.0530062 7.6579299 7.5978608 7.9085383 8.5935278 7.7682500 8.3762217 8.1604757
8.5139532 8.0479240 7.9687324 7.7833529 7.7584124 7.8181877 7.7571549 7.8960643 9.1265993 7.6049409 7.6171031 7.8234272 8.6526260 7.8793511 8.3701143 8.1656790
8.4525003 8.0509892 7.9962015 7.7198157 7.7244644 7.8960061 7.6392312 7.9020810 9.0880604 7.5399389 7.6418166 7.7742810 8.5611372 7.7177329 8.3062248 8.1982756
8.3226480 7.9917665 8.1140680 7.6992569 7.7013321 7.9557958 7.4554605 7.8429403 8.9684172 7.4458637 7.6103268 7.7995973 8.5276670 7.5934534 8.3679371 8.3524284
8.2531366 7.9473500 8.0053568 7.6547546 7.6853323 8.0215120 7.4101672 7.8685374 8.7582035 7.3687043 7.7219729 7.7282867 8.5106497 7.4367681 8.4784231 8.4277430
8.2969675 7.9243979 7.9019456 7.6599307 7.7856889 8.0352602 7.3062739 7.9445348 8.6648636 7.4109316 7.7901568 7.6335635 8.5598650 7.2838106 8.4726982 8.3915129
8.3572531 7.9124212 7.8695035 7.6966667 7.7791967 7.9364142 7.1828566 7.9906583 8.6264486 7.3535638 7.8026681 7.6520343 8.4957037 7.2765942 8.3764582 8.4024286
8.3286257 7.8591909 7.8359356 7.7071924 7.8173337 7.7744718 7.2093997 8.0360813 8.4814434 7.2006035 7.7842894 7.5954838 8.5164595 7.2348442 8.3284340 8.3983326
8.3708248 7.7909594 7.8935599 7.7872491 7.7929587 7.7364020 7.1797218 8.0549307 8.4033041 7.1148543 7.7652378 7.6230283 8.5996304 7.2565331 8.3082304 8.4224463
8.4608688 7.7494907 7.9086385 7.9165606 7.8474717 7.7133226 7.2690535 8.1078424 8.3391275 7.0349679 7.6885633 7.6386690 8.6205502 7.2950530 8.2399797 8.3804579
8.4621811 7.6368513 7.8379865 7.9634938 7.9075441 7.7511311 7.2606754 8.1645651 8.3550425 7.0858378 7.5987921 7.8201509 8.8460474 7.2530999 8.2905359 8.3124027
8.5879850 7.7747817 7.8968129 7.9251227 8.0658436 7.6847410 7.2385411 8.2273865 8.3920574 7.1901932 7.5617180 7.9063702 8.8495083 7.2535462 8.2250996 8.2342749
8.5831699 7.8110762 7.9074116 7.8486290 8.0950613 7.5649958 7.1418791 8.2127857 8.4638195 7.2221270 7.5959740 8.0032768 8.8308773 7.2553248 8.3088150 8.2443514
8.6107016 7.8759232 7.8406620 7.7913003 8.0872498 7.5961838 7.1427908 8.1728611 8.5542469 7.3022513 7.4847569 8.1804123 8.9080553 7.3018346 8.3611536 8.2709494
8.5786066 7.8768201 7.8397570 7.7878079 8.0560646 7.5821748 7.2330298 8.1298275 8.5071383 7.3290648 7.2558479 8.1881580 8.8435650 7.2813582 8.4271545 8.3358908
8.6272936 7.8945913 7.8069577 7.7724342 8.0391703 7.6183786 7.1418610 8.2410393 8.5653257 7.3777785 7.2462168 8.0708761 8.9176970 7.3377080 8.3939304 8.3783922
8.5365591 7.8694501 7.6885653 7.7512569 7.9644275 7.7426562 7.1647739 8.3238420 8.5280972 7.6034188 7.1432352 7.9725766 8.8911781 7.3222666 8.4265680 8.3154802
8.4358206 7.8795109 7.6820488 7.6604404 7.9752088 7.8813391 7.2193909 8.2687368 8.6069345 7.6160116 7.1258888 7.9691367 8.9360514 7.3696690 8.4491501 8.2575827
8.3909550 7.8875861 7.6792121 7.7131042 8.0248270 8.0603123 7.2489882 8.3709803 8.6476030 7.6355424 7.1388688 7.9952741 8.9126005 7.3369431 8.4115534 8.1582823
8.3329105 7.8605242 7.7707434 7.8569942 8.1111898 8.1136866 7.1663637 8.4161348 8.6921082 7.6185169 7.0942216 7.9245276 8.8741941 7.3376594 8.4128237 8.1188717
8.1833601 7.8557358 7.6406283 7.9368014 8.1184072 8.0797501 7.1599560 8.5090170 8.8243113 7.5957952 7.0884352 7.9613094 8.9358139 7.3086081 8.3658533 8.0466337
8.0344858 7.8347692 7.6766200 8.0226679 8.1249924 8.0739202 7.0843339 8.3967371 8.7739773 7.5262399 7.1708822 8.0497618 8.9855909 7.2394543 8.3028965 8.1779795
8.0008249 7.7228270 7.5745206 8.1031904 8.0251122 8.1244669 7.1271219 8.2366362 8.6668844 7.5157795 7.1934524 8.0915012 8.9673176 7.1492181 8.1998606 8.2115736
7.8923092 7.7706470 7.5155249 8.1279812 7.9683075 8.0663490 7.0983882 8.0822878 8.6066856 7.5129719 7.2029619 8.0242300 8.9455500 7.1383653 8.1229353 8.3439493
7.8763247 7.6604433 7.5891819 8.0775452 7.9295378 8.1095066 7.2050457 7.8783169 8.4393177 7.5505743 7.2349238 8.0217905 8.9726334 7.0706434 8.2235718 8.3803291
7.8605103 7.5257192 7.4783134 8.1310492 7.9015131 8.1388865 7.2855392 7.7763762 8.3428841 7.5540290 7.3104019 8.0747099 8.9601851 7.0904593 8.1792507 8.2413988
7.8839755 7.4810724 7.4663339 8.1925488 7.8272109 8.3462000 7.2256365 7.8286214 8.3025980 7.5613284 7.3075705 8.1252241 9.0212021 7.0488353 8.0031023 8.1917324
8.0027046 7.4239974 7.4402738 8.2227564 7.8542480 8.3668499 7.2535520 7.8325930 8.3271027 7.6320972 7.3476453 8.1440783 8.9825706 7.0639563 7.9505649 8.2046013
8.0734158 7.3611350 7.4314761 8.2159920 7.7988944 8.3353519 7.3463535 7.9530640 8.2976246 7.6904726 7.3378162 8.2010078 8.9751482 7.0931764 7.9824963 8.0558815
8.1323481 7.5739870 7.4767957 8.1597214 7.7289667 8.4050207 7.3979917 7.8751287 8.2901163 7.7482657 7.4790015 8.2180986 8.8699055 7.2274437 8.1222725 8.0638332
8.1287804 7.6143885 7.5682988 8.1427965 7.6958132 8.4608955 7.3872051 7.9365406 8.2920914 7.7400966 7.5991964 8.2102127 8.9570541 7.3626609 8.1089258 8.0996418
8.1646338 7.6991634 7.6730261 8.0762024 7.7342649 8.5169907 7.4886961 8.0302048 8.3205147 7.7356277 7.7036033 8.1574278 8.9028740 7.4412379 8.2082634 8.0191641
8.1528854 7.7041202 7.7356911 8.0246220 7.7537003 8.4892817 7.3743167 8.0199337 8.3295059 7.6740160 7.8928213 8.1003876 8.9586411 7.6157660 8.1795101 7.9168210
8.2339449 7.7023606 7.6966634 7.9813790 7.8485885 8.5186052 7.2434430 7.9660864 8.3420248 7.6143851 7.9598660 8.0541420 8.8697748 7.5962405 8.2308283 7.9028277
8.2948399 7.7042251 7.7012911 7.8131447 7.7292404 8.4826927 7.2003174 7.9549685 8.3473520 7.5896769 7.9981332 7.9423151 8.8463173 7.5354090 8.1909275 7.9361539
8.3816032 7.7158608 7.6354403 7.8164477 7.5862184 8.5604277 7.2822113 8.0534611 8.2965508 7.5194879 8.0215807 7.9025288 8.7002935 7.3917761 8.1217890 7.9259377
8.3314657 7.7065682 7.5728259 7.8139472 7.4712648 8.6057835 7.3551269 7.8849325 8.2842989 7.5348277 8.0576477 7.7676435 8.6077080 7.4253988 8.0196877 8.0075016
8.3955307 7.7747273 7.6146765 7.8258920 7.5880022 8.5505228 7.3959131 7.9098873 8.3841820 7.6468453 8.0176764 7.7517018 8.4763403 7.3830004 7.8689127 8.0798817
8.4036312 7.9220562 7.6792903 7.8841615 7.5238810 8.4553871 7.4077229 7.7376513 8.3345470 7.7953272 7.9966683 7.7460165 8.4966497 7.3952889 7.8180985 8.1554623
8.5085278 7.9230385 7.7194157 8.0037289 7.3634124 8.4041862 7.4073496 7.7765775 8.4211311 7.9316134 7.9355464 7.6673913 8.6138182 7.3126268 7.8080959 8.2015705
8.5439100 7.8820491 7.8067279 8.1633224 7.2725539 8.3548193 7.4195218 7.7793045 8.3486319 8.0870619 7.8969727 7.7384381 8.6080818 7.4322567 7.8795004 8.1362991
8.5236778 7.8158908 7.8234558 8.2480154 7.3034372 8.4927816 7.2674441 7.8236208 8.3866100 8.1072521 7.7646332 7.7761378 8.6774206 7.4792452 7.8681488 8.0371761
8.6563311 7.9132819 7.9513612 8.2444439 7.3052716 8.5455904 7.3151145 7.8578420 8.4143705 8.1061535 7.6875677 7.8150930 8.8299160 7.5144873 7.8646660 7.9633937
8.6932688 7.8979540 8.0452566 8.2836256 7.0962563 8.7065926 7.4480753 7.8207631 8.4442701 8.0343771 7.5840182 7.8132868 8.9209375 7.6338253 7.7534518 8.0114202
8.7147417 7.8946524 8.0828304 8.1170826 7.0666523 8.7393112 7.4321032 7.8137660 8.4320183 7.8882732 7.5763454 7.9998374 9.0009089 7.8176479 7.8127308 7.8546495
8.6591215 7.7548280 8.1375608 8.0571737 6.8666310 8.6860914 7.4418454 7.8116570 8.4035435 7.8974886 7.5862617 8.0358419 8.9793425 7.9108095 7.8127184 7.8718672
8.7433891 7.4911146 8.1785269 8.0965338 6.9936891 8.5413427 7.3951321 7.8189158 8.4166250 7.8468857 7.5705161 8.1333876 8.9369774 7.9701977 7.8929129 7.8685722
8.8027201 7.4053369 8.1278391 8.0275068 7.1072845 8.3810558 7.3334894 7.9082708 8.2428875 7.7912531 7.6618004 8.1213284 8.8694000 7.9027581 7.9623222 7.8752437
8.9475765 7.2672529 8.1290474 8.0283976 7.0606389 8.2821426 7.4801216 7.9350629 8.1451521 7.7619958 7.6616154 8.1466627 8.8178587 7.9167452 7.9436908 7.9600272
8.7613411 7.3562274 8.2603407 8.0992451 7.0760303 8.1597443 7.4743557 7.9718418 8.0464334 7.8899336 7.5978947 8.1549015 8.6797438 7.9354992 7.8383102 7.9732428
8.7862587 7.3326993 8.3895960 8.0840874 6.9433551 8.2503519 7.4519887 8.0079298 8.0290804 7.9856849 7.5619993 8.3155155 8.7065516 7.8659668 7.7387390 8.0207872
8.6618710 7.3470402 8.3937807 8.0509796 6.8826704 8.2833977 7.4492617 8.0757751 7.9314599 8.0625086 7.4801912 8.2005548 8.7437506 7.7687268 7.6148324 7.9575915
8.5273619 7.3443451 8.4932098 8.0676651 6.8906169 8.2483473 7.4008875 8.0263538 7.8727002 8.0456438 7.3763347 8.1145916 8.7642908 7.6530333 7.5975332 8.0640841
8.5682659 7.2788644 8.3704433 7.9419212 6.7404141 8.1261845 7.3357010 8.0888567 7.8729105 8.1048098 7.4323316 7.9503069 8.8404732 7.6106915 7.7112160 7.9602556
8.6528330 7.2323303 8.3805590 7.9156113 6.7861571 8.0605860 7.3563404 8.1485949 7.8704362 7.9798889 7.5124822 7.8070450 8.8413000 7.6765041 7.7229238 7.9362893
8.7623997 7.1771803 8.4386692 7.9068918 6.7320857 8.0485373 7.2479300 8.0486460 7.8929167 7.9935541 7.5124688 7.7823701 8.8701649 7.5656686 7.7612066 7.8240471
8.8570871 7.2562609 8.4145393 7.8920994 6.7851996 8.0702581 7.3238397 8.0693245 7.9093776 7.9922652 7.5621505 7.7187657 8.8742990 7.4352350 7.7683549 7.7671428
8.7668457 7.2218981 8.3251467 7.8816619 6.8290677 7.9725256 7.3113799 8.0601149 8.0418224 7.9351315 7.6685095 7.6705384 8.7958183 7.3275056 7.9337025 7.6531210
8.7494802 7.2032962 8.3139381 7.9281888 6.9378362 7.7470846 7.2939582 8.2294836 8.0066271 7.9058094 7.8223143 7.6420255 8.7084942 7.2952399 7.9116955 7.5302916
8.6376886 7.2758079 8.4079685 7.8958178 7.0442963 7.6821890 7.3624558 8.1602917 8.0270643 8.0759687 7.8007379 7.6557980 8.6184645 7.3947902 7.8695803 7.6598816
8.5951796 7.1440997 8.3303919 7.9147515 7.0485458 7.6415925 7.3675485 8.2618465 8.0688343 7.9805655 7.7783408 7.4991145 8.5510712 7.4627094 7.8413057 7.6784639
8.5336637 7.0743818 8.3104315 7.9593911 7.0243759 7.5927081 7.3800921 8.3184261 8.0659065 7.9829187 7.7245398 7.4130697 8.4398041 7.5420280 7.8807178 7.6603904
8.4580250 7.1022310 8.3684931 8.0301027 6.9671516 7.5637369 7.3583179 8.3602591 8.1576281 7.8438249 7.8685980 7.4374909 8.3073177 7.6406798 7.8674555 7.6731434
8.4254656 7.1636353 8.4083376 7.9789252 6.9162736 7.4907260 7.2499480 8.3785200 8.1242361 7.7367601 7.8477421 7.6173444 8.1523628 7.7110372 7.8247170 7.6256909
8.4470387 7.0998712 8.3588810 7.9128881 7.0246172 7.4026036 7.2598639 8.3623009 8.2042122 7.6410236 7.7706757 7.6654687 8.2087536 7.6824932 7.8900757 7.6836677
8.5236082 7.1607208 8.3343363 7.8441525 7.1029868 7.4435296 7.2498789 8.2920218 8.2501640 7.7425346 7.8176122 7.8104177 8.3072157 7.6385632 7.7754102 7.7060566
8.5765219 7.2456284 8.3044319 7.8022552 7.0690203 7.3754125 7.2866755 8.2922668 8.3044043 7.7359729 7.7744484 7.7777505 8.3331003 7.5179529 7.7645888 7.7395501
8.5367928 7.4503574 8.3430653 7.8006077 7.0214562 7.3902721 7.2970200 8.2089176 8.3671780 7.6855006 7.6575294 7.8164124 8.4027195 7.6257358 7.8128605 7.7648449
8.4050608 7.5187812 8.3598700 7.8571110 7.2501340 7.3399000 7.2212791 8.0664215 8.5231123 7.7438855 7.6353097 7.7749290 8.2573576 7.6173692 7.6435432 7.8486214
8.2664022 7.7131944 8.2663164 7.9124398 7.1344919 7.3015580 7.1983857 7.9922514 8.4494314 7.8474727 7.6477585 7.8209858 8.3869896 7.6435533 7.7238197 8.0257034
8.1536961 7.8232722 8.1469040 8.0490294 7.2265024 7.3966722 7.1923580 7.9799433 8.4672194 7.6885767 7.7436190 7.8437433 8.2942905 7.7777009 7.6904874 8.0848904
8.1643038 7.7975483 8.1808157 8.1256189 7.2690287 7.2671142 7.0702295 7.8415694 8.5543880 7.7707911 7.6730909 7.8803439 8.3409586 7.7337523 7.6835728 8.0840139
8.1576071 7.7540488 8.1804190 8.1869812 7.2070465 7.2908559 7.0460229 7.7519898 8.6586685 7.6553817 7.6867433 7.9281759 8.3649673 7.8032718 7.6936569 8.0779791
8.2564850 7.7918115 8.2596226 8.1643295 7.1246352 7.3803568 7.0267344 7.6503057 8.7543812 7.6222768 7.7425737 7.9959512 8.3925419 7.7064905 7.7046900 8.1148605
8.3491764 7.9500561 8.3387709 8.1839838 7.0913720 7.3648081 7.1114664 7.6728554 8.7401314 7.5848274 7.7125463 7.9508390 8.4365921 7.6388164 7.7820883 8.2177629
8.3770800 7.9670835 8.2561502 8.1555500 6.9245996 7.3837481 7.1034331 7.5130625 8.8353548 7.6362858 7.6928439 8.0505018 8.5669050 7.7110181 7.7408342 8.2819786
8.3551960 8.0472937 8.1637650 8.2414246 6.9738894 7.4248557 7.1009951 7.5230761 8.8233290 7.7368908 7.6407294 8.0414228 8.5593758 7.6645641 7.7380247 8.2945509
8.3506269 8.0685787 8.1114969 8.3281717 7.0029011 7.4931808 7.0767412 7.4850092 8.8315372 7.8163567 7.6950293 7.9913039 8.5586166 7.7249913 7.6790056 8.1681366
8.4115152 7.9554749 8.0455370 8.4185448 7.0639167 7.4760790 7.0554590 7.6078582 8.9106150 7.8039432 7.6315875 7.9722462 8.6250887 7.8156300 7.7066226 8.2090626
8.6051769 7.9181347 7.9761591 8.4404764 7.0370560 7.4378772 7.0373712 7.6887932 8.9431963 7.6688809 7.5651469 7.9595675 8.5092411 7.8431182 7.6992736 8.2357121
8.6998959 8.0300589 7.9537277 8.4076347 7.0037599 7.5327411 7.1150951 7.8199825 8.9687023 7.6579990 7.5926318 8.0420752 8.4571857 7.7367382 7.7799211 8.3068657
8.6533289 8.0217886 7.9638734 8.3347054 7.0241146 7.5252905 7.1484070 7.8630333 8.8956604 7.5614057 7.5802155 7.9941449 8.3927622 7.6864185 7.8571820 8.3983507
8.6118383 8.0755196 7.9287105 8.1882763 7.0860457 7.4963450 7.0932779 7.8701577 8.8708935 7.4580045 7.5443974 7.9461880 8.4536257 7.6800156 7.9132304 8.4153557
8.5337543 8.0556822 7.9349098 8.1103525 7.1454811 7.3830919 7.0948319 7.8708968 8.8185434 7.4175858 7.6483722 7.9358296 8.4575157 7.6785207 7.9087925 8.3788271
8.3777037 7.9692879 7.9548078 8.0393391 7.1088805 7.3978534 7.2189569 7.9227939 8.7766562 7.2696023 7.7023973 7.9941411 8.4264870 7.6062274 7.9686561 8.3647280
8.3576088 7.9431920 8.0436296 8.0156975 7.0941014 7.4579997 7.2962966 7.8498549 8.7797241 7.2851934 7.6361594 7.9420033 8.2983017 7.5611773 7.9680600 8.3593130
8.3229914 7.9478574 8.0761070 8.0637560 7.1386738 7.4029965 7.2476621 7.8501143 8.6472950 7.2636852 7.5989442 7.9333062 8.3717365 7.5357790 7.8699441 8.2560272
8.2995634 7.9401546 8.1210718 8.0550995 7.0900025 7.4535818 7.2603021 8.0104828 8.6373911 7.3096480 7.6016788 7.8020806 8.3380556 7.4402642 7.7531352 8.1766939
8.2696877 7.8403234 8.0333281 8.0143967 7.0878191 7.6538439 7.2520814 8.0879869 8.5400400 7.2726460 7.6476727 7.7162027 8.3322649 7.3772554 7.8259006 8.1158619
8.2637815 7.9088645 8.1524849 7.9020424 7.1448874 7.6664395 7.3214545 8.1418095 8.5250330 7.2404528 7.6286550 7.9695230 8.3051500 7.3925967 7.7178702 7.9699469
8.1492529 7.9038501 8.3155346 7.8053861 7.2028737 7.7501864 7.2889175 8.1104240 8.4720907 7.1643901 7.5282021 7.9495969 8.2703180 7.3596287 7.7476063 7.7628031
8.1360788 7.8440628 8.3286877 7.7888188 7.1473503 7.7780609 7.3254142 8.1311083 8.4810200 7.2308345 7.5542264 8.0088081 8.1982126 7.3736582 7.6962867 7.7374477
8.0802422 7.8446631 8.2228708 7.8162274 7.2362518 7.9379330 7.2975702 8.1131821 8.4452076 7.3049235 7.5798817 8.1178665 8.1490374 7.5682678 7.8068080 7.7510753
8.1073542 7.8009820 8.1972380 7.7919455 7.2432761 7.9355159 7.3029346 8.1780243 8.3919668 7.3755836 7.5181417 7.9942718 8.0272808 7.6071329 7.7250323 7.8189983
8.0832186 7.7210398 8.0445290 7.8000889 7.2637177 7.9466600 7.2043900 8.1189384 8.3845282 7.4296651 7.5172601 7.9630270 7.9661312 7.7038593 7.8059430 7.8385715
7.9514289 7.6696925 8.0852938 7.7805009 7.1584373 8.0177736 7.1848202 8.1047077 8.2884436 7.6131043 7.5783663 7.8770556 7.9034619 7.6972365 7.7195687 7.7538605
7.9599299 7.5511317 8.0143986 7.7903781 7.2923856 8.0476847 7.1226158 8.1347580 8.2716513 7.6889033 7.6667175 7.8105278 7.9151654 7.7232423 7.6571484 7.8968124
7.9722657 7.6050158 8.0661659 7.9702835 7.2801409 8.0341024 7.0724249 8.1673927 8.2395115 7.6206403 7.7429729 7.6868868 7.9025106 7.7760496 7.5538201 7.9389057
8.0829315 7.6573753 8.1416864 8.0292215 7.3404989 7.9292445 7.0458436 8.2375593 8.1318960 7.4700942 7.7907071 7.6645355 7.9711680 7.9327903 7.4630938 7.9594994
8.1922359 7.6466417 8.1174479 8.0736656 7.3488975 7.8881750 7.1028366 8.3494196 8.2278051 7.4652514 7.8922086 7.7694392 8.0812359 8.0449772 7.3703732 8.0106354
8.1445780 7.5818534 8.1166086 8.0363331 7.3911929 7.8788872 7.0650144 8.4486437 8.3444738 7.3820786 7.9549265 7.7130451 8.1664104 8.1076756 7.2389045 8.1132355
8.1496563 7.5331674 7.9288378 8.0334864 7.5325317 7.8443651 6.9950490 8.5858231 8.3237076 7.4067497 7.8445716 7.6664963 8.1815901 8.1099558 7.2553988 8.0460119
8.2267284 7.4863782 7.7936316 7.9816861 7.6595283 7.7394223 6.9568248 8.6227427 8.2422037 7.3382912 7.8123851 7.7912865 8.2422132 8.0091982 7.2016215 7.9613233
8.2481241 7.4782996 7.6578112 7.9475350 7.7760692 7.7331486 7.0119739 8.5931253 8.2347116 7.1714449 7.8815536 7.8282118 8.2484550 8.1396170 7.1129980 7.9916101
8.2518568 7.4555750 7.6905079 8.0319510 7.6861010 7.6572089 7.1303716 8.5719318 8.2699633 7.0136571 7.8674397 7.9086571 8.2152796 8.1761608 7.2006822 7.9624944
8.2688055 7.5555582 7.7497883 8.1804342 7.6699257 7.5364256 7.1107378 8.4797564 8.4019175 6.9744115 7.9373388 7.9949694 8.1904078 8.1871853 7.2764454 7.9221916
8.2776003 7.4222031 7.7441206 8.1974945 7.6467099 7.5243764 7.1969366 8.3111830 8.4378681 7.0212402 7.8926558 8.0237007 8.1529179 8.1656857 7.2700682 7.8366280
8.2465820 7.4141469 7.7812123 8.3340769 7.6394930 7.3938327 7.1256928 8.2189245 8.4705172 7.0010757 7.7664962 8.0289869 8.1884813 8.1106224 7.2448859 7.8900623
8.3044319 7.4024491 7.7708049 8.3450289 7.5649743 7.4995575 7.0911946 8.1741886 8.5637255 6.9979744 7.8039284 8.0256920 8.1223660 8.1508865 7.1801825 7.8867316
8.3436642 7.4096880 7.7527561 8.2197752 7.4672918 7.5060863 7.1110563 8.1502848 8.5652514 6.9864912 7.9211159 7.8367224 8.1999130 8.0897408 7.1965508 7.8919525
8.2958984 7.4279957 7.7643270 8.1745615 7.3516197 7.5390544 7.0464702 8.1636591 8.6313543 7.0974917 7.9186559 7.8007727 8.1858835 8.0184946 7.3451152 7.8748145
8.3528490 7.5413117 7.7104511 8.1210012 7.3448725 7.5756121 7.0526972 8.1977015 8.5738525 7.2338519 7.9103374 7.7088823 8.1483011 8.0013819 7.4128141 7.7619681
8.3011293 7.6551847 7.6660662 8.1574240 7.2384868 7.6052556 6.9829698 8.2114468 8.5079889 7.3330708 7.9343691 7.6022773 8.1719007 7.9313388 7.4823375 7.7169032
8.3361444 7.6578879 7.6900306 8.0993538 7.2429495 7.6763177 6.9473596 8.1744623 8.5835228 7.3837485 7.8366895 7.6099558 8.2715826 7.9261336 7.6340709 7.7711773
8.3415403 7.7341037 7.7965126 8.1592150 7.2573195 7.7923026 6.7691827 8.1175928 8.6296406 7.3773685 7.8891892 7.5300179 8.3141279 7.8928523 7.6607208 7.7686176
8.4498873 7.6883097 7.8255734 8.1213160 7.2312675 7.9275866 6.6254101 8.1030550 8.6000624 7.4301982 7.8741822 7.4464149 8.4780912 7.8641534 7.8480577 7.8770614
8.3164034 7.6072116 7.8279800 8.1905928 7.0989661 7.9188113 6.5763111 8.0014362 8.5064192 7.3960400 8.0230370 7.3262649 8.5053577 7.7712550 7.8914881 7.8996773
8.3194876 7.4907746 7.8799324 8.1223116 7.0238881 8.0022888 6.4075489 7.9415431 8.4918461 7.3410554 8.1601391 7.1080561 8.5467567 7.7503505 7.9368839 7.9145579
8.2289753 7.5128617 7.8797045 8.0642071 7.0825696 8.1111031 6.4610109 7.9471850 8.3556213 7.3380194 8.1034746 7.0903544 8.4417229 7.7638912 7.7273192 7.9405618
8.1916456 7.5491142 7.7913527 8.0120821 7.1378837 8.1216574 6.5154705 7.9328566 8.2990103 7.3022451 8.0306273 7.1696224 8.3575563 7.8730493 7.6564908 7.8500347
8.0492249 7.6416354 7.7146392 7.9177914 7.1206999 8.2033501 6.6307788 7.9673662 8.1152687 7.2888384 8.0034781 7.2567091 8.3220215 7.8123822 7.5886002 7.8523021
8.1382685 7.6265159 7.5990219 7.9273648 7.1508408 8.1886806 6.7556968 7.9914198 8.0394440 7.1603322 7.9846096 7.1594539 8.3535366 7.6349192 7.3894920 7.7494063
8.1589766 7.6219335 7.5375900 7.8560901 7.1604605 8.1206121 6.9067187 7.9071112 8.0242357 7.1152191 8.0001307 7.1832123 8.3857393 7.6811304 7.3959322 7.7516356
8.2466421 7.6001401 7.3471203 7.7932963 7.2521272 8.1829815 6.9722514 7.8874397 7.9042811 7.1087685 7.9718661 7.1556563 8.3107443 7.7032428 7.3675699 7.7054973
8.2820740 7.6686769 7.3294654 7.8523164 7.2943144 8.1993685 7.0380931 7.8352475 7.8253889 7.1266155 8.0277033 7.2611957 8.2154284 7.7121162 7.4693303 7.7361174
8.2661438 7.6424003 7.3452725 7.8861227 7.3630509 8.2250528 7.0514569 7.7335796 7.8567777 7.1894336 7.9432912 7.3246841 8.0829210 7.7686496 7.5127726 7.6401410
8.3090448 7.5547781 7.5059843 7.9031820 7.2827368 8.1932631 7.0845590 7.7606039 7.8414311 7.2077374 7.8551073 7.5185280 7.9696755 7.8325524 7.6741967 7.6914754
8.4010334 7.4820700 7.5679579 7.9799271 7.2703776 8.2051802 7.1697960 7.7702870 7.9799972 7.1332521 7.7638755 7.6590214 7.8828011 7.7553782 7.6706395 7.6262770
8.3151522 7.4972200 7.7359352 7.8983121 7.2855520 8.1556301 7.0486875 7.8047748 8.0302305 7.0724483 7.7636666 7.8122592 7.8957171 7.7427230 7.7417536 7.6486807
8.2842388 7.4288068 7.8411074 7.9453053 7.2696681 8.0128479 7.0335531 7.7667680 8.1156454 7.0566363 7.8370614 7.8458362 7.8555202 7.7130413 7.8287668 7.7015390
8.2968216 7.5022793 7.8936658 7.9200735 7.2579546 7.9531269 7.0077462 7.8383875 8.2155371 7.1019168 7.9087877 7.9614196 7.9775577 7.8070340 7.9108624 7.6021399
8.1866837 7.3876534 7.9166346 7.8706794 7.1109447 7.9967971 6.9757047 7.7593255 8.2353115 7.1386995 7.9548073 8.0150862 7.9936342 7.7726912 7.9205389 7.5049510
8.0835266 7.3146596 7.9616613 7.7959485 7.1131034 7.9423032 7.0200224 7.7872214 8.2416134 7.1289797 7.9983048 7.9322119 7.9830418 7.6309896 7.9078450 7.5474391
7.9923334 7.2272315 7.9580083 7.7035241 7.1904135 7.9054399 7.0554175 7.8731236 8.3101807 7.1318378 8.1083202 7.9641552 8.1373825 7.5520225 7.8787775 7.4631944
7.9347930 7.1138496 7.9327135 7.6355596 7.1737485 7.8570704 7.1073189 7.9872375 8.3963261 7.2118087 8.1688480 7.8683424 8.1854572 7.5546794 7.8300128 7.5004930
7.9027810 7.0032716 7.9332633 7.6563401 7.1030335 7.8169041 7.0761333 7.9700222 8.4260931 7.3964462 8.1370258 7.8480678 8.1515541 7.5149775 7.7829924 7.4502215
7.8232279 7.0410533 7.9190807 7.6909952 6.9914150 7.7771702 7.0444493 8.0304670 8.3329716 7.5459714 8.2565136 7.9177647 8.1208248 7.5246129 7.7685580 7.4192080
7.6591086 6.9952569 7.9945035 7.6368980 7.0015125 7.7976794 7.0815544 7.9410071 8.2793064 7.6579843 8.3254461 7.8240356 8.1166801 7.6328979 7.7880464 7.4814262
7.5667157 7.1091471 7.9598212 7.6598697 6.9571300 7.7975984 7.0628004 7.9963174 8.2796288 7.6256828 8.4142704 7.7666068 8.2390471 7.7425184 7.8372207 7.5149751
7.5935450 7.0919948 8.0102844 7.6528640 6.8541889 8.0143814 7.0891519 8.0452919 8.3698492 7.6133623 8.4374208 7.7437620 8.2730732 7.8140569 8.0614824 7.5290918
7.6025791 7.2223458 7.9207282 7.6786661 6.7387190 7.9947557 7.1242924 8.0757570 8.2836142 7.6714487 8.5095177 7.5993295 8.3046503 7.8132176 8.0042124 7.4766898
7.5790558 7.3219576 7.9320741 7.7642527 6.7572341 8.0312996 7.1423326 8.0159855 8.2396536 7.7633500 8.5004044 7.4837446 8.3281164 7.8232789 8.0630035 7.4571638
7.6492276 7.2537131 7.9226193 7.8162880 6.8464861 7.9799981 7.1551375 8.0646830 8.1115789 7.7451887 8.4510727 7.4756494 8.2726259 7.7373838 8.1450243 7.4024582
7.6060143 7.1932287 7.7141414 7.7995772 7.0345521 7.8134913 7.0608349 8.1407032 8.0537233 7.6910610 8.3846521 7.3663344 8.2001677 7.6935449 8.2414551 7.5060434
7.5995703 6.9454165 7.7543373 7.7742271 6.9596925 7.8375359 7.0840707 8.0939741 8.0388508 7.6755729 8.4447060 7.3753786 8.1731215 7.5842710 8.3720932 7.5250316
7.5513229 6.8633890 7.6860590 7.8090143 6.8362141 7.8695912 7.0702677 7.9945583 7.9396887 7.6127100 8.3548317 7.3391171 8.1526279 7.5588231 8.4508247 7.4622645
7.5473337 6.7153416 7.7215509 7.9300370 6.8769860 7.8461361 6.9967656 7.9018636 7.8990321 7.6267395 8.3495245 7.2900825 8.1370220 7.4266076 8.4667540 7.5409956
7.6291728 6.8247328 7.6988397 8.1163969 6.9148932 7.8561387 7.1452794 7.9998369 7.8801689 7.6397800 8.3384047 7.2872720 8.1725645 7.5141482 8.3709564 7.5795131
7.6065140 6.8322678 7.7108612 8.1711750 6.9722991 7.8243318 7.1882496 7.9929991 7.8087320 7.6497035 8.3974705 7.3348737 8.0877523 7.4350939 8.3920698 7.4869189
7.6552448 6.8761687 7.7642865 8.1897764 7.0691361 8.0108805 7.1284881 8.0192413 7.7319551 7.6998453 8.2695742 7.3636103 7.9654860 7.4666853 8.4389057 7.5919051
7.6663980 6.8636727 7.7315164 8.1538506 7.0705090 8.1316738 7.1430283 8.0476713 7.6866913 7.7312193 8.3211279 7.3599696 7.8621106 7.4824667 8.4193678 7.5274248
7.6955800 6.8338652 7.7584281 8.1904659 7.0663929 8.1529036 7.1693678 8.1059818 7.6791410 7.7620955 8.3788328 7.4155340 7.8999901 7.3958058 8.4429359 7.4570103
7.6487927 6.8510303 7.7101569 8.1791468 7.1051507 8.1974592 7.2362227 8.1993723 7.6754470 7.7433581 8.4166307 7.3866739 7.9675236 7.4511976 8.5064993 7.4312592
7.6417880 6.8305306 7.5484996 8.1584568 7.1388731 8.1552620 7.2574320 8.2645388 7.7571759 7.6374707 8.5037174 7.3415480 8.1806164 7.4236035 8.6649981 7.4181271
7.6996999 6.7531338 7.3084984 8.1409349 7.0803189 8.3128462 7.3192935 8.3174400 7.8922420 7.5687723 8.4833975 7.3334055 8.2425175 7.3943248 8.7097664 7.4186606
7.8609376 6.8163414 7.2321758 8.0271664 7.1395059 8.3867044 7.1991944 8.2741661 7.9462905 7.5332160 8.4254646 7.3535428 8.2274580 7.4796576 8.8089714 7.5040722
7.9567528 6.8997893 7.2383237 7.9920363 7.2167926 8.5007401 7.2956758 8.2350311 8.0033150 7.5837841 8.3562365 7.3995771 8.2513418 7.6197200 8.9141054 7.5255938
7.9704466 6.8895082 7.1363916 7.9967933 7.2808247 8.5764799 7.2621975 8.2756500 8.1478672 7.5727072 8.2988825 7.4824972 8.2137060 7.6472139 8.8264570 7.5825458
7.9352741 6.9238143 7.2172675 7.9753985 7.2879996 8.7734976 7.2050514 8.2753801 8.1116657 7.6460013 8.2800608 7.4169922 8.1123886 7.6454563 8.8588285 7.6646767
7.9885917 6.9583826 7.2365046 8.0563002 7.3910670 8.7775278 7.1601553 8.3427954 8.0077581 7.6613646 8.2973328 7.4274893 8.0574770 7.5569725 8.6479712 7.7429004
8.0224590 7.0059767 7.1015525 8.1408739 7.3724766 8.8505993 7.1198549 8.2342472 7.9312329 7.8079281 8.2597275 7.3472824 8.0300732 7.5267811 8.6146269 7.7231889
8.0343390 7.1605706 7.0833802 8.2980070 7.3774319 8.7614641 6.9502125 8.1775351 7.8165455 7.8262601 8.3831110 7.4232025 7.9294095 7.5605650 8.6007023 7.8221273
7.9245110 7.1121278 7.0610867 8.2180929 7.4788656 8.6777372 6.8641462 8.0683250 7.6703634 7.8113260 8.3794422 7.5228124 7.9280787 7.7261448 8.6364918 7.8154216
7.7979774 7.1696529 6.9987254 8.1766119 7.5605178 8.6312046 6.8743486 8.0754442 7.7338357 7.7993040 8.3947916 7.5794644 7.9238358 7.7779622 8.6140804 7.8319845
7.6995111 7.2904406 7.0977497 8.0199757 7.5563965 8.7210979 6.8845510 8.0359192 7.7223105 7.8016911 8.3780079 7.7390962 8.0195341 7.6494389 8.7415972 7.7696433
7.7126913 7.2685795 7.1960998 8.1408377 7.5870447 8.7596493 6.8593011 8.0089579 7.6241384 7.7910194 8.3607922 7.8656688 7.9769530 7.5980458 8.7272148 7.7526908
7.5704098 7.2369385 7.2171488 7.9977512 7.6026087 8.9167213 6.9163055 8.0972176 7.7161622 7.8614554 8.3742981 7.9312320 8.0556154 7.6270933 8.6434517 7.7376037
7.5964332 7.2748404 7.1905160 7.9318256 7.6310930 8.8764362 6.8929410 8.1109266 7.7672496 7.9029059 8.4420214 7.9592047 7.9688644 7.6806464 8.7362156 7.7059059
7.7257924 7.4129238 7.2145653 7.9332695 7.6852446 8.8813210 6.9347467 8.1788731 7.7185965 7.8804483 8.4745340 7.9638586 7.8852549 7.7045765 8.6427622 7.5979424
7.7542796 7.4392657 7.1727800 7.9063120 7.7176080 8.8775759 6.8016057 8.2049885 7.8349791 7.8487263 8.4236641 7.9032683 7.8468146 7.7353797 8.5702143 7.6123834
7.8100767 7.4876637 7.1962199 7.9196725 7.6073370 8.7869053 6.7384634 8.2066774 7.8421926 7.8907146 8.2459412 7.8647904 7.9753776 7.8520193 8.6032591 7.4955850
7.8166285 7.4435353 7.1928663 7.9916258 7.4641747 8.7928209 6.6601443 8.1452942 7.8691468 7.8851728 8.1859112 7.8163671 7.9344273 7.8945913 8.7881002 7.4491348
7.6943378 7.3786941 7.1707025 7.8908720 7.3299785 8.7399054 6.6394567 8.0323734 7.8583808 7.7979813 8.0810184 7.8018484 7.7468758 8.0633230 8.7029734 7.4253907
7.7376008 7.4147444 7.2863479 7.7334461 7.2549496 8.8056974 6.6489110 7.8786616 7.7746840 7.7689505 7.8744893 7.7517548 7.8260832 8.0371399 8.7392626 7.4959950
7.6328344 7.4095845 7.1992531 7.6398001 7.1721020 8.8025522 6.6375375 7.8806925 7.7329087 7.8135762 7.8864198 7.6004028 7.7242866 7.9351773 8.6454077 7.6796260
7.6724868 7.5075746 7.3284059 7.5926228 7.0410190 8.7446394 6.6477923 7.8095360 7.7593722 7.8380508 7.8035316 7.5837073 7.6015272 7.8652802 8.5636282 7.7429910
7.6814380 7.5447922 7.2394447 7.4943395 6.9960289 8.7104292 6.6872745 7.7106996 7.8021088 7.9480453 7.7780242 7.6291022 7.4948473 7.7823234 8.3810711 7.8443832
7.5989814 7.6584563 7.2244086 7.4848533 6.9845996 8.7510643 6.7111788 7.8012218 7.8515844 7.8873119 7.7423439 7.5319576 7.4113359 7.7716980 8.4286203 7.8415871
7.6393600 7.6607265 7.2385936 7.4216118 6.9711041 8.7895880 6.7460442 7.7809811 7.8239384 7.8029599 7.6420012 7.6943974 7.5148396 7.7686067 8.2874603 7.8743811
7.6564283 7.7082987 7.3367496 7.4550419 7.1026378 8.8257933 6.8032451 7.9395924 7.9435444 7.7881556 7.6327949 7.6921368 7.5141358 7.8070064 8.3330727 7.7754140
7.6908660 7.7053089 7.3792315 7.4371033 7.1981287 8.7555332 6.9743285 7.9212747 8.0805578 7.7792501 7.7296486 7.7016726 7.6033573 7.9575253 8.3873692 7.7116079
7.8170848 7.7852516 7.3680668 7.4762220 7.3411460 8.7238379 7.0403829 7.9809098 8.1315937 7.8163981 7.8012123 7.6303411 7.6443691 7.9246430 8.3184967 7.7488146
7.6930356 7.6966033 7.3022847 7.4726071 7.3348994 8.6572857 7.0712748 8.0576735 8.0994406 7.8205166 7.7823915 7.4823251 7.7601490 7.9986534 8.3148184 7.8200836
7.7229786 7.6420126 7.3594794 7.4849653 7.3420362 8.5999784 7.1126895 7.9713044 7.9656682 7.7747769 7.7207208 7.4045873 7.7962499 7.9613285 8.3055220 7.9036236
7.5586343 7.5072117 7.3895755 7.5253716 7.3262582 8.4684362 7.1411209 7.8875108 7.8627324 7.8321743 7.7209544 7.4092927 7.8882480 8.0557737 8.1789064 8.0205221
7.4611845 7.5298328 7.3964849 7.5527577 7.2597218 8.3637981 7.2276978 7.9541802 7.7325659 7.7804594 7.6635690 7.4803510 7.8962479 8.1003847 8.0487080 8.0026884
7.4466710 7.5716996 7.4881487 7.5222087 7.2309961 8.3451481 7.2019057 7.9360857 7.7079973 7.7644296 7.6575079 7.5787106 7.8666782 8.1669922 7.9662528 8.0917215
7.3690538 7.6629567 7.4779692 7.7209611 7.2067351 8.2429867 7.3394847 7.9639854 7.6690922 7.8091216 7.6329398 7.6872754 7.7716393 8.3295946 7.7772999 8.1704826
7.4673429 7.7476320 7.4473033 7.7052608 7.2342324 8.1725349 7.2941337 7.9347186 7.4992313 7.7059770 7.6822791 7.7045383 7.7669907 8.3676815 7.6780238 8.0986242
7.6196542 7.7342224 7.4592886 7.7584910 7.2186098 8.1764183 7.3579903 7.9382038 7.4284458 7.6492529 7.8079553 7.6649685 7.7178731 8.3254118 7.6549911 8.2311831
7.6846232 7.6141810 7.4138689 7.7058182 7.1860466 8.2426653 7.4279122 7.8865533 7.4285803 7.5700250 7.8228498 7.6255326 7.6935740 8.3535013 7.5771942 8.1261044
7.8959961 7.6505947 7.4286242 7.8038564 7.0965266 8.3521709 7.4869318 7.9406090 7.4345303 7.5443969 7.8898478 7.7047915 7.6836996 8.3029890 7.5209980 8.2020130
7.9365678 7.5424161 7.3598828 7.7475700 7.1248398 8.3665915 7.5226641 7.9984136 7.4828181 7.6216254 7.9844074 7.8451214 7.7079620 8.4101524 7.4993143 8.3408279
7.9183707 7.4377141 7.2341275 7.8444657 7.0880928 8.3259182 7.4509130 7.9579654 7.4299636 7.5302896 7.8913927 7.8906631 7.7682438 8.4003239 7.4181366 8.3737421
7.9564600 7.4847670 7.2381926 7.8481250 7.1082864 8.3455925 7.4732080 8.0474100 7.3799276 7.4222960 7.7613492 7.8483882 7.6917095 8.5876179 7.4617014 8.4322615
8.0290384 7.5630674 7.1791525 7.8501091 7.1353073 8.3663549 7.5323319 8.0682373 7.4775620 7.4422917 7.7174950 7.7869821 7.6911273 8.7538891 7.5843840 8.4389153
7.9861789 7.6669402 7.1953635 7.9197903 7.0942168 8.4401016 7.4333076 8.0836611 7.4244809 7.4858761 7.5876365 7.8228774 7.7530179 8.7523813 7.5944891 8.3305683
7.8646803 7.7244854 7.2765841 7.9190989 7.0155621 8.5111666 7.3744860 8.1897354 7.3237610 7.4732022 7.5159698 7.7778535 7.8218436 8.6911640 7.5915918 8.3173504
7.8710809 7.7426476 7.1744618 7.9462461 7.1545391 8.5081310 7.3602810 8.3206482 7.3841457 7.3106618 7.3336334 7.7106404 7.8959684 8.6272821 7.5935512 8.2561407
7.7903848 7.6891127 7.1145153 7.8095851 7.2104378 8.4635305 7.4052019 8.3921633 7.4671211 7.2229314 7.0810370 7.6604924 7.9913530 8.4847374 7.6074152 8.2766228
7.8541541 7.7146239 7.0818787 7.6627755 7.2830501 8.3960848 7.3711052 8.5070744 7.5529380 7.1641245 7.0915618 7.6314650 8.0219030 8.4502439 7.6907840 8.1450033
7.8689599 7.7045431 7.0316153 7.6513495 7.3237157 8.3072891 7.4180660 8.5632372 7.4784584 7.1436238 7.0788660 7.6313162 8.1046038 8.4140139 7.7387443 8.1449823
8.0030746 7.7101860 6.9939976 7.5758467 7.4101200 8.2935572 7.5674820 8.4792824 7.5198498 7.1514745 7.1156521 7.5796008 8.2556019 8.4779186 7.7325125 8.0698032
8.0623169 7.6852179 6.8473134 7.5166864 7.3766875 8.3212776 7.6048746 8.5254383 7.5637016 7.1666131 7.1400895 7.5159478 8.2777910 8.5043592 7.8212008 8.0668344
8.0182009 7.6826735 6.8904357 7.5557275 7.2925982 8.3122129 7.6307664 8.4764614 7.5500917 7.2637463 7.2471805 7.5348721 8.3561811 8.5666504 7.8930354 8.1631889
8.0929813 7.5489063 6.9116783 7.6058674 7.3530064 8.3523331 7.6612897 8.4475784 7.6062136 7.2132101 7.2469740 7.5571041 8.3647900 8.5365896 7.8792963 8.1627121
8.0878782 7.4542861 6.8985467 7.5150814 7.4087324 8.2513418 7.5811720 8.3990402 7.4351559 7.2674298 7.2917733 7.5042028 8.3565693 8.5215607 7.8508921 8.1471987
8.1015329 7.3419671 6.8475208 7.5438747 7.3675246 8.1996689 7.5909581 8.3277912 7.4777393 7.2703781 7.3283896 7.4609914 8.3679867 8.4105301 7.8547864 8.1174326
8.0724373 7.3389025 6.8858509 7.4499822 7.4942179 8.2317324 7.5296016 8.3705654 7.5422001 7.3679614 7.3444028 7.3556180 8.4689178 8.4990044 7.9233975 8.1857347
8.1494913 7.4184356 6.9082565 7.5143929 7.4935441 8.1512594 7.4611006 8.3184214 7.4305358 7.4350872 7.4342146 7.3985400 8.3577290 8.5055780 7.9011698 8.1184874
8.0599928 7.4394608 6.9336414 7.6353121 7.5433278 8.1462507 7.4907537 8.3037014 7.4791608 7.6020970 7.5063810 7.3380775 8.2644949 8.5444555 7.8390832 8.1633511
8.0769110 7.5115104 6.8972211 7.5833211 7.5180340 8.1255989 7.5868349 8.2159081 7.4772544 7.7203641 7.5738125 7.4124722 8.1845226 8.6220722 7.9412789 8.0784883
8.0746002 7.6022625 6.9378567 7.5532193 7.5099382 7.9877048 7.5975728 8.1820517 7.5059080 7.7464404 7.6024714 7.4532604 8.1171751 8.7157583 7.8045154 8.1177502
8.1234407 7.5615482 6.9356813 7.5505471 7.4996681 8.0016766 7.5624442 8.1853704 7.5145135 7.7906270 7.6703577 7.5126557 8.1013823 8.7481346 7.7049961 8.1428480
8.0198202 7.4882770 6.9956999 7.4535494 7.5602775 7.9074016 7.5168848 8.2135677 7.5189052 7.8339009 7.6648154 7.5372877 8.0003662 8.7855091 7.5281768 8.1259995
8.0194502 7.4537191 6.9565120 7.3124204 7.6208506 7.8619676 7.4991026 8.2692585 7.5900736 8.0322590 7.6522412 7.5102749 7.7753830 8.8988295 7.4942498 8.0970516
8.0053368 7.4126205 6.9071765 7.2064128 7.6661935 7.8308425 7.4561443 8.3208818 7.7120185 8.0758867 7.7210469 7.5041237 7.6332469 8.8835735 7.3952117 8.0725164
7.9980612 7.3119011 6.8667383 7.1429515 7.7034154 7.9370384 7.4339380 8.3185034 7.6147947 8.1521301 7.9033651 7.5470829 7.6311889 8.9140778 7.4614120 8.0835896
7.9336905 7.3627348 6.9868479 7.2137494 7.8637323 7.9940348 7.5459461 8.3404436 7.6864266 8.3361444 8.0042906 7.4295373 7.6025176 8.8491621 7.5995545 8.0619850
7.9319940 7.3811541 6.8682847 7.1870575 7.8733993 7.9719257 7.4823012 8.2913103 7.6192732 8.3822622 8.1069546 7.4613123 7.4526501 8.8741846 7.6038389 8.1231508
7.9356813 7.3041716 6.9671164 7.2644677 7.8913875 7.9930916 7.4485903 8.2911491 7.5937619 8.3215446 8.1147223 7.2203441 7.4123878 8.8092651 7.5886645 8.1386395
7.8568010 7.4278245 6.9286799 7.0803180 7.9405465 8.0937023 7.4495187 8.3141565 7.6217942 8.3019953 8.1311321 7.0887227 7.3824229 8.8163366 7.5458865 8.0627480
7.9000316 7.3528814 6.9207668 7.0722899 7.9989600 8.2440453 7.4551401 8.2391548 7.7251310 8.3653116 8.1186848 6.9786119 7.2793121 8.7497358 7.4643455 8.0662594
7.8634739 7.2220864 6.9023018 7.0766191 7.9724803 8.2003708 7.4887209 8.0509710 7.8332562 8.4582958 8.2093830 6.9801106 7.2609596 8.7715387 7.3489866 7.9900584
7.8664751 7.1951580 7.0109482 6.9873571 7.8613605 8.1739788 7.5418215 8.0888472 7.7578402 8.3799219 8.2309170 7.0248637 7.2375011 8.6516657 7.2590518 7.9856529
7.8622761 7.2257023 7.0242801 6.9185605 7.8158622 8.1302557 7.5295181 8.0955143 7.9397950 8.4109993 8.2950191 7.0752454 7.1479869 8.5844936 7.2651491 8.0525894
7.8856597 7.2266245 7.0314140 6.9213634 7.8609090 7.9738860 7.6039085 8.1846275 7.9168110 8.3774147 8.2768364 6.8923373 7.2335205 8.5705280 7.2248855 8.1386404
7.7904034 7.2119741 7.0510364 6.8507652 7.8725133 7.9523740 7.6387362 8.2016392 8.0017271 8.3739948 8.2644129 6.9238763 7.1533351 8.4872589 7.1621494 8.1916800
7.7733374 7.1730461 7.1482296 6.8681507 7.7855277 7.8303657 7.7464776 8.2109051 8.0756674 8.3431082 8.2540140 6.9784107 7.1864033 8.4645720 7.0806398 8.0481195
7.7812552 7.2955527 7.1537242 6.9832449 7.8289962 7.8006678 7.8799314 8.1919870 8.2032614 8.3097601 8.2370005 7.0841622 7.2120543 8.4549084 7.0514960 7.9934311
7.7548862 7.2119017 7.0817204 7.0005903 7.6894894 7.7665648 7.9523177 8.2107267 8.3078012 8.2647743 8.2116051 7.2931948 7.2478466 8.3878555 6.9786339 7.7857461
7.7802377 7.2008629 7.1510658 7.0331430 7.6326861 7.7704415 8.1994619 8.1700001 8.1843405 8.3697844 8.2033348 7.2413516 7.2298431 8.3860064 7.0251422 7.7341943
7.6637597 7.1714482 7.2406754 7.0895600 7.5920272 7.8007736 8.3009653 8.1506653 8.0193882 8.4459915 8.1387091 7.2921286 7.2750702 8.4718876 6.9023533 7.6356244
7.6413736 7.0881715 7.3870711 7.0338516 7.4330163 7.8428922 8.2585545 8.1744852 7.9462585 8.5774832 8.0556469 7.3585563 7.3926682 8.6397438 6.9733248 7.5576377
7.6425319 7.0913920 7.4653535 7.1265945 7.5301929 7.8709784 8.2057695 8.1744404 7.8371019 8.6738443 8.0367060 7.5623360 7.2948623 8.7291899 6.8598289 7.3983245
7.5846000 7.1091256 7.4915838 7.1848712 7.5785031 7.8768840 8.3180552 8.2232018 7.8684354 8.6298494 7.9351158 7.5049405 7.3604732 8.5862398 6.7898340 7.3934774
7.5204701 7.1051450 7.5926085 7.2199197 7.8381882 7.8561511 8.2177458 8.2474136 7.8452659 8.5621271 7.9598532 7.4891920 7.4262571 8.4878645 6.8516550 7.4670434
7.5590734 7.1503477 7.7186556 7.1369452 7.8712540 7.8275123 8.2243080 8.1948128 7.8254323 8.5253096 7.8833127 7.3789783 7.4650769 8.4339590 7.0390034 7.4373989
7.6743455 7.1994572 7.7024827 7.1384854 7.7761579 7.8525858 8.1863689 8.0947313 7.8221955 8.5535192 7.8151479 7.2493601 7.5887032 8.4075565 7.1993694 7.4403520
7.7074552 7.2358575 7.7092276 7.1531863 7.7467012 7.9248691 8.1689386 8.0286703 7.8308830 8.4617748 7.9302068 7.2523575 7.5771046 8.4355145 7.2338328 7.4229198
7.7617240 7.3357635 7.7846637 7.0956855 7.7513895 7.9576540 8.1068478 8.0307770 7.9864087 8.4150362 7.9458671 7.2199054 7.6390281 8.5212612 7.3081641 7.4430280
7.7638426 7.3039832 7.6907043 7.2215748 7.7959151 7.9259243 8.1225529 8.1137495 8.1068687 8.3974705 7.9234171 7.2497973 7.7142873 8.6274414 7.3156829 7.5189400
7.7964492 7.2955461 7.6119056 7.2479105 7.9388208 7.7906513 8.1182098 8.1846333 8.1274958 8.3921413 7.9201932 7.2116938 7.7877021 8.6086788 7.3196526 7.5484018
7.8045292 7.3006730 7.4528236 7.2861357 7.9723358 7.8287406 8.1929073 8.2295122 8.0181141 8.3880224 7.9816837 7.1427064 7.7619696 8.6384039 7.2261043 7.6454611
7.7745342 7.3492193 7.4213452 7.3255687 8.1622953 7.8823156 8.2523680 8.2264395 8.0554104 8.3229456 8.0155926 7.1594720 7.7246032 8.5061951 7.1972671 7.6272783
7.7439466 7.3320222 7.4152884 7.4427094 8.1746254 7.8691812 8.2065210 8.1277380 8.1127901 8.3885059 8.0887518 7.1506181 7.7658353 8.4613676 7.1104350 7.6710086
7.8917270 7.2807598 7.2143211 7.4153337 8.1892405 7.7594795 8.1040001 8.1231880 8.0275841 8.3466759 8.2094526 7.0258193 7.8991456 8.3785524 7.0715127 7.7951841
7.9392052 7.1513424 7.1842942 7.5133076 8.1633196 7.6421447 8.0771914 8.0540028 8.1469555 8.3027716 8.2639236 7.2049742 7.8599615 8.3773794 7.0734210 7.9500580
7.8932672 7.2034883 7.2219410 7.4315925 8.1856289 7.6358876 8.0004883 7.9960570 8.0772648 8.3241434 8.2127333 7.2762527 7.7221680 8.3458519 7.0181208 7.9326353
7.9303584 7.1826344 7.2642889 7.3340073 8.1693296 7.5908399 8.0153818 7.9468746 8.1175156 8.2082481 8.0560589 7.3830128 7.7553320 8.3417339 7.0043378 7.9138680
8.0025139 7.2148380 7.3837600 7.4419208 8.2221241 7.5318069 8.0287647 8.0298977 7.9953604 8.2296610 8.0374079 7.4179292 7.8524680 8.4404449 6.9610820 7.8813252
8.0292997 7.0664454 7.4060712 7.4810033 8.2367659 7.5373816 8.0813341 7.9340243 8.0382299 8.1349773 8.0001364 7.3810186 7.9095516 8.5563412 7.0002928 7.9183369
8.0953865 7.0124488 7.4275999 7.5305810 8.3571520 7.5496478 7.9790154 7.8584638 7.9058175 8.1069746 7.9687862 7.2765551 7.8574529 8.5038385 7.0958934 7.9288759
8.1396036 6.9875054 7.3653693 7.5224590 8.4303341 7.5806279 7.9552460 7.7817459 7.8212738 7.9157071 7.9126816 7.4416442 7.7686281 8.4805031 7.1137519 7.8676639
8.1485662 6.9076447 7.4429798 7.4148531 8.4741106 7.4695697 7.8791442 7.7313571 7.7257147 7.8404288 7.9615350 7.4931474 7.7794256 8.4790754 7.2257414 7.8961334
8.1503086 6.9311109 7.3687367 7.3705306 8.4167805 7.4505658 7.7774496 7.5733185 7.7083526 7.7668114 7.9242840 7.5098748 7.6770630 8.3561983 7.0688677 7.9232278
8.1292458 7.0216575 7.3629842 7.3024864 8.4750290 7.4697242 7.6690264 7.6344986 7.6714454 7.7809196 7.8907933 7.5542665 7.8093133 8.2583532 7.0079312 8.0070429
8.2755880 7.1102285 7.3438678 7.4076400 8.5593014 7.5290742 7.6409254 7.6584535 7.5748200 7.8797402 7.8358741 7.5354662 7.8073516 8.3286381 6.9529195 8.0596600
8.3114948 7.1954269 7.3499069 7.2353425 8.6582994 7.6130314 7.6941104 7.6946316 7.5334868 7.9634857 7.9714417 7.4957252 7.8131714 8.4014387 6.9692693 8.0352373
8.2343445 7.2072692 7.3610663 7.0539608 8.6464205 7.5807028 7.8106890 7.7415972 7.5639648 8.0838470 7.9070430 7.3978109 7.8170433 8.4073601 7.0569506 7.9943967
7.9877996 7.2517004 7.3218417 6.9197383 8.6775436 7.5333467 7.8215227 7.6950445 7.6233568 8.1532326 7.9238105 7.2223701 7.7692552 8.3449030 7.2109728 8.0284834
7.8698435 7.3214450 7.2620087 6.7572479 8.5959616 7.4477053 7.7421169 7.6262674 7.6335750 8.1833220 7.8717327 7.2009821 7.6470580 8.4202833 7.2915092 7.9957614
7.9057932 7.3573351 7.3176637 6.7305121 8.6619406 7.4087195 7.9110332 7.5697994 7.5666480 8.1364546 7.8786731 7.1733055 7.7031775 8.4680738 7.4285202 7.9496164
7.9639921 7.5014763 7.3553805 6.7597642 8.6513414 7.2909389 8.0113125 7.6051531 7.6177702 8.2132597 7.9244227 7.2234263 7.6712413 8.6531277 7.4643216 7.9254632
7.9984078 7.4632139 7.3616648 6.8685994 8.6407013 7.2129412 8.0173683 7.5207705 7.5881133 8.2336836 7.9551458 7.1989207 7.7372928 8.7385950 7.5834885 7.9360399
7.9722733 7.4413872 7.2788925 6.9162078 8.6327353 7.2041368 7.9284940 7.5295472 7.6768041 8.2198982 7.9121704 7.2625904 7.6696334 8.8122988 7.7479963 7.9937067
8.0238647 7.3184257 7.2164645 6.8778424 8.6914177 7.3100986 8.1385298 7.5247126 7.7392912 8.1075182 7.9765310 7.2634139 7.6642103 8.9119978 7.8538456 7.9716277
8.1196537 7.2286677 7.1597571 6.8625441 8.6418457 7.2778578 8.1737576 7.5650806 7.6861572 7.9825139 7.9754672 7.2127247 7.7733593 8.8508635 7.9002433 8.0179043
8.3197756 7.3189139 7.1196856 6.8990264 8.7237053 7.1947708 8.1862192 7.5408201 7.7382417 7.9291291 7.9060326 7.1560717 7.7317348 8.7154913 8.0122929 8.0798769
8.3741493 7.4898767 7.1340575 6.9058433 8.7152157 7.1574116 8.0306129 7.5470753 7.6978984 7.8194041 7.8291392 7.0457559 7.8021655 8.6882763 8.0217581 8.0926886
8.3351440 7.3632255 7.1105833 6.9030457 8.8197422 7.1198907 8.0357790 7.6313705 7.8039017 7.8012209 7.9027390 7.0613804 7.7480507 8.5706968 8.0021257 8.1091452
8.2564888 7.3325801 7.2340674 6.9772639 8.7822723 7.1348834 8.0738726 7.7261500 7.7762623 7.7382574 7.8833613 7.0666094 7.8113308 8.6413803 7.9926195 8.1537094
8.1430416 7.3039112 7.2850113 7.0287619 8.7871180 7.2278895 8.1592913 7.8451242 7.8182120 7.6952429 7.8651452 7.0876493 7.7760363 8.6038113 7.9695544 8.1126328
8.0898008 7.3659759 7.1446123 7.0005531 8.7024031 7.2951798 8.1888037 7.9844060 7.7230434 7.5829234 7.9097838 7.1007247 7.6686587 8.5776987 7.9076710 8.1945581
8.0051203 7.4894872 7.0199466 7.0239797 8.6326208 7.3923616 8.1507015 8.0491781 7.7582769 7.5114017 7.9892449 7.1624446 7.6465969 8.6976566 7.9223719 8.1598129
8.0683413 7.6054530 6.8873777 7.1692953 8.4773264 7.4591799 8.1183729 8.1284685 7.7177634 7.5342493 8.0201082 7.2861862 7.6956558 8.7166910 7.8179727 8.1402426
8.1467381 7.5881715 6.9250078 7.2620173 8.3943768 7.3723044 8.0061874 8.1874046 7.7463288 7.4737692 7.9733624 7.3823133 7.7692394 8.6514626 7.7425880 8.0854368
8.1850443 7.5516362 7.0016127 7.4453683 8.3089066 7.4295039 7.9421811 8.2571745 7.6501465 7.4689465 8.0601349 7.5497770 7.7756062 8.5690327 7.6723442 8.0864620
8.3049831 7.4408379 7.0347114 7.4236093 8.2273436 7.4551864 7.9420047 8.2516270 7.6538739 7.4948254 8.1979256 7.7109404 7.7429972 8.5934668 7.5692492 8.1302681
8.3730764 7.3931541 7.1292396 7.5464926 8.4228067 7.5097957 7.9816809 8.2333803 7.5881076 7.4068360 8.0877533 7.7762995 7.7257423 8.6188297 7.5181823 8.2557344
8.3213387 7.2766881 7.1233430 7.5379996 8.4405203 7.5390191 8.0342836 8.1950912 7.6054773 7.4968271 8.0702658 7.6558285 7.7255225 8.5521259 7.5536299 8.1726198
8.3346996 7.2320566 7.0632377 7.6026359 8.5841007 7.5229964 8.0583630 8.1214991 7.5698943 7.5431299 8.0982141 7.5325756 7.6241879 8.4618244 7.5806451 8.1822262
8.3275471 7.2204971 6.8632402 7.7010398 8.5407438 7.5971408 7.9500675 8.1285028 7.4729624 7.4879203 7.9965882 7.4679093 7.5886521 8.3682308 7.6432939 8.2641668
8.3024778 7.2921634 6.7990847 7.7780433 8.5852118 7.6073265 7.8452916 8.0447588 7.4520879 7.5540924 7.9499173 7.4395900 7.5568533 8.3619518 7.7595525 8.1901875
8.2830801 7.2810907 6.7220550 7.8075204 8.5930834 7.5767217 7.8044357 8.0617504 7.5077786 7.5977392 7.9485364 7.3169389 7.5319266 8.2746992 7.8004704 8.1132860
8.3505602 7.1446528 6.7386041 7.7906876 8.5649271 7.6055856 7.8728728 7.9818997 7.5180798 7.5187058 7.9726295 7.3014045 7.4478168 8.3660116 7.9396939 8.0247240
8.3694925 7.1817412 6.6955423 7.7649040 8.4813128 7.5999284 7.9051452 7.9361086 7.5836554 7.5205426 7.9995046 7.2522345 7.3561573 8.3528299 8.0356636 8.0113859
8.2647867 7.2253842 6.6365929 7.7629824 8.4361696 7.7290154 7.8864927 7.9122777 7.5709395 7.4836721 7.9849772 7.1532950 7.2883463 8.3036041 8.0102568 8.0681515
8.2363825 7.2291980 6.6550364 7.7154384 8.4599323 7.8092227 7.8359861 7.9509320 7.4775667 7.5570989 8.0871506 7.2006769 7.3736935 8.2733440 8.1061058 8.1297617
8.1557388 7.2530761 6.5357623 7.6485205 8.5349817 7.8327436 7.8674645 8.0438166 7.4363070 7.4382534 8.0656481 7.2006989 7.4199128 8.2231846 8.0999241 8.2120104
8.1188412 7.2284927 6.5224566 7.7205825 8.6463013 7.8561473 7.9955707 8.0091934 7.4214082 7.2936320 7.9917331 7.2570405 7.4614954 8.2887220 8.2543793 8.2330503
8.1083031 7.4037023 6.5218401 7.7256565 8.6447001 7.8090992 8.0566597 7.9279270 7.4682703 7.3114080 7.8726945 7.2592940 7.5757375 8.1779547 8.3283014 8.2505856
8.0042191 7.4703202 6.5978761 7.5825000 8.5425930 7.8957806 8.0462551 7.9306970 7.5422688 7.3313966 7.6510139 7.2266793 7.6592846 8.2123375 8.4326248 8.2485113
8.0030069 7.5859489 6.6662717 7.6052308 8.4493027 7.9903307 8.0127430 7.9597974 7.5144005 7.3670907 7.5346370 7.2831297 7.5697827 8.1960411 8.5489035 8.2058353
8.0163383 7.6659889 6.7435827 7.6068296 8.3671503 8.0917206 8.0435162 8.0215683 7.6035824 7.3267570 7.4434819 7.3022246 7.6668282 8.2015400 8.6021671 8.2108583
8.0278902 7.6804109 6.7517428 7.5853848 8.3189650 8.1869907 7.9877777 7.9904718 7.5799389 7.2782154 7.4206553 7.1732521 7.6133466 8.0178385 8.5068874 8.2269506
7.9203215 7.7415199 6.7542677 7.6440582 8.4994097 8.2398529 7.9059420 8.0355263 7.5146346 7.2648187 7.3254781 7.2566667 7.6368675 7.8707662 8.4164515 8.2509451
7.9451280 7.5921354 6.7442722 7.6846161 8.4158792 8.1870794 8.0805979 8.1114044 7.3727040 7.2605572 7.3491945 7.2345986 7.5935531 7.8974309 8.3094206 8.2127914
8.0044785 7.5832839 6.7598958 7.6328759 8.4079857 8.2098637 8.1092005 8.0933695 7.4160814 7.2942791 7.5392609 7.2099247 7.6156888 8.0927896 8.2185736 8.1339502
7.9354410 7.5197835 6.7411408 7.5338326 8.3442707 8.2635241 8.1365843 8.1099081 7.4123807 7.3792086 7.5061426 7.2137284 7.5815229 8.2841158 8.0871820 8.0626059
7.9876609 7.5062156 6.7881646 7.5547676 8.3309669 8.2587376 8.1293917 8.0607853 7.4199510 7.4400249 7.5979128 7.2805543 7.6911230 8.3153934 8.0340605 7.9570398
7.9901352 7.3863521 6.8220520 7.6225858 8.3739452 8.2763805 8.1027765 8.0819530 7.4128437 7.5260186 7.5815611 7.3124785 7.7601290 8.3722916 7.8471656 7.9962902
7.9738264 7.3366332 6.8571625 7.5555215 8.4386053 8.3671904 8.0936937 8.0378666 7.4695506 7.5190368 7.5863285 7.3968782 7.6832891 8.2942629 7.8754158 7.9509568
7.9515085 7.1805387 6.8310680 7.5705957 8.5113630 8.4390688 8.1520023 8.0152578 7.5436721 7.5985465 7.6476192 7.3436952 7.6407347 8.2413387 7.7276697 7.9718127
7.9306488 7.0409665 6.7883849 7.4476752 8.4734793 8.5003700 8.2117977 8.0335732 7.4366617 7.6385164 7.4907804 7.4135995 7.6400228 8.1229696 7.7826362 7.9043260
7.8999629 6.9971948 6.8041177 7.5206456 8.4281683 8.4732218 8.2289572 8.0064745 7.4194965 7.8169394 7.4313049 7.3330994 7.6394072 7.9453444 7.9036198 7.8487487
7.8803134 6.9467535 6.7643919 7.6263289 8.3552799 8.3733768 8.2856026 8.0607042 7.3189759 7.8040276 7.3328476 7.3318624 7.5785747 7.8140192 7.8325152 7.9221973
7.8698306 7.0092354 6.6721029 7.7009687 8.2714329 8.3559456 8.3026018 8.1352129 7.2441220 7.9242516 7.3110418 7.5005808 7.5777268 7.7738137 7.9034476 7.9168258
7.9227567 7.0192041 6.6409259 7.7427669 8.2437801 8.3790331 8.1745911 8.2039766 7.2521973 7.9181004 7.3426185 7.5159302 7.6993184 7.7002168 7.9497852 8.0224600
8.0219784 7.0403590 6.7947564 7.7965546 8.2105112 8.3602238 8.1662140 8.1556520 7.1971574 7.9361215 7.4664526 7.4740438 7.8652120 7.5986695 7.9104142 7.9156923
8.1190615 7.2092319 6.7676640 7.7797289 8.1107693 8.4720745 8.0993071 8.1129770 7.2136297 7.9399629 7.4210038 7.4422417 7.8460774 7.4639130 7.9617329 7.8497157
8.2115631 7.2548523 6.7774491 7.9011941 8.0651703 8.4846964 8.0198965 8.0900450 7.2660251 7.9218111 7.4864898 7.4640975 7.7855086 7.4133878 8.0103874 7.8573766
8.3428421 7.3115506 6.7291799 7.8271217 8.0732431 8.5662289 8.1288471 7.9866886 7.3947563 7.9468522 7.4829578 7.3921480 7.7542076 7.3863621 8.0714931 7.8059058
8.4597721 7.3726282 6.6732550 7.9001117 8.0803728 8.4818029 8.1666689 8.1102114 7.4093308 7.8216696 7.4581094 7.2707601 7.7357283 7.4664264 8.2307329 7.8993292
8.5386477 7.3049722 6.5751934 7.8295202 8.1446009 8.6254044 8.0087976 8.0999756 7.5712910 7.8333774 7.4217849 7.3088775 7.6789818 7.4775720 8.3411655 7.8563666
8.4461813 7.2918000 6.5453486 7.8219600 8.0285101 8.7914057 8.0473337 8.0897713 7.8230524 7.8163176 7.3871675 7.2548485 7.7648387 7.4839635 8.2627230 7.9049225
8.5498190 7.3040180 6.4541235 7.8413043 8.0363722 8.7884531 8.0179691 8.2020168 7.9968033 7.8292332 7.4494667 7.2029624 7.8677354 7.4611597 8.2590933 7.9479189
8.4196386 7.3525605 6.2839532 7.9265995 8.1367455 8.7898102 8.1245718 8.3003178 8.0303202 7.8245139 7.5856762 7.0746655 8.0371065 7.4233065 8.2769032 7.8275056
8.3702106 7.5433536 6.2448821 7.9815450 8.0728512 8.7394772 8.1028690 8.2972813 8.0976305 7.6644678 7.7762961 7.0894084 8.0845680 7.4302001 8.2993479 7.8288507
8.3265009 7.5983577 6.2856770 7.9672794 8.1789579 8.6839180 8.1607542 8.3691149 8.1871958 7.6665096 7.9028468 6.9929385 8.1589966 7.4991479 8.2907572 7.8713832
8.3103514 7.6166391 6.3782501 8.0472183 8.2371607 8.7197027 8.1028166 8.3901081 8.1865129 7.6007905 7.9894347 7.0232778 8.1559439 7.4611144 8.1933556 7.8124127
8.2583141 7.6874108 6.4652505 8.0740776 8.3353424 8.8229189 8.0634375 8.4215946 8.2210836 7.5192862 7.9616184 6.9389939 8.2307034 7.4096565 8.1403151 7.8621087
8.2125998 7.7040343 6.3128371 7.9904714 8.4026880 8.8028774 7.9808183 8.4156609 7.9644356 7.5579114 7.9071445 6.9524741 8.1044512 7.3210402 8.0919762 7.8491917
8.2315121 7.6527238 6.2819586 7.9411731 8.4982710 8.7583923 7.8275981 8.3446789 7.8714304 7.5689769 7.7769570 6.8928270 8.1163082 7.3480005 7.9623442 7.9054313
8.2395525 7.5429325 6.1232700 7.8339443 8.3273525 8.8685884 7.6736221 8.1998377 7.7916780 7.5128460 7.5858955 6.8277569 8.1222572 7.4357533 7.9638920 7.9591660
8.2696619 7.4856091 6.0732746 7.7866426 8.1397505 8.9576912 7.6788778 8.0276861 7.7435474 7.4866476 7.4364686 6.8302712 7.9886293 7.4041386 8.0104704 7.8182411
8.2876520 7.5859599 6.1345901 7.7350063 7.9950504 8.9231176 7.8509998 8.0157566 7.6480927 7.4355993 7.3472691 6.9412193 7.8308702 7.4106569 7.8898458 7.8049998
8.3149529 7.6446891 6.1363373 7.7052722 8.0060749 8.9317684 7.7656388 8.1141443 7.6541066 7.3389654 7.2838197 6.9177585 7.7294917 7.3204489 7.9353008 7.7374997
8.3109121 7.5981960 6.2311687 7.6067786 7.8803992 9.0987368 7.7923880 8.1399193 7.7090483 7.4401574 7.3760748 6.9743867 7.6450787 7.3726797 8.0238504 7.6688957
8.2503109 7.5878382 6.2237067 7.5906448 7.8206716 9.1319132 7.6842222 8.0023422 7.6814713 7.3964849 7.3336625 7.0630412 7.5555668 7.4873962 8.0147753 7.6034298
8.2024097 7.5969086 6.2620378 7.4990788 7.7896419 9.0383377 7.8163996 7.9486489 7.6285558 7.3694067 7.3712897 7.2037711 7.5846472 7.4929028 7.9835224 7.5918293
8.2703428 7.5173321 6.2365761 7.5093493 7.7183981 9.0426855 7.7519751 7.8341351 7.5936041 7.2656283 7.2956781 7.3432932 7.6941242 7.4602156 7.9486651 7.5759153
8.2388954 7.6210251 6.3705459 7.6060967 7.8348184 9.0643330 7.7789602 7.7411394 7.5961156 7.2672558 7.4234920 7.3613324 7.6700425 7.3686595 7.9569912 7.4734507
8.2217464 7.6156240 6.5009766 7.6334853 7.9037018 9.1474771 7.8397751 7.7508755 7.6112013 7.2907104 7.5153480 7.4387741 7.7213316 7.4717197 7.9662113 7.4549890
8.1477404 7.8134069 6.4638486 7.5852284 7.8961282 9.1919670 7.9001389 7.8306012 7.6845322 7.2902293 7.4214196 7.3143311 7.7106814 7.5460887 7.9802036 7.3300796
8.1502485 7.8498769 6.3885908 7.4381161 7.9332824 9.2215147 7.8767242 7.7501163 7.8143620 7.3942480 7.4941730 7.2727890 7.6690412 7.5783768 7.9327216 7.1324263
8.1269150 7.7319155 6.3349977 7.4657850 7.9182768 9.3456917 7.9904013 7.7352629 7.8484492 7.3551807 7.5114322 7.1588798 7.5953312 7.5202012 7.8926034 7.1788616
8.0753765 7.6836457 6.3843174 7.4238276 7.8650432 9.2208385 7.9490838 7.7151198 7.8056111 7.4991837 7.5170403 7.2363086 7.5472841 7.5887022 7.9202485 7.1640062
8.1435041 7.7335682 6.5011415 7.5807700 7.9191523 9.2363329 8.0205746 7.8527889 7.9289250 7.4626975 7.4233389 7.2477465 7.4961195 7.5945172 7.8302560 7.0655680
8.0955639 7.7997379 6.6299491 7.7009702 7.9529982 9.2522469 8.0471401 7.8793983 7.9529786 7.3916326 7.2959328 7.1959996 7.6279941 7.5797849 7.7851777 7.1182613
8.1336737 7.8721132 6.9183064 7.6777558 7.9745412 9.2500820 8.1409473 7.9741349 8.0314503 7.3612213 7.3044577 7.2640924 7.6354313 7.4737926 7.7179093 7.1615324
7.9387479 7.8965330 7.1156955 7.6849141 8.0472765 9.2177076 8.1695900 7.9684796 7.9613733 7.3640738 7.3749661 7.3397989 7.5710883 7.4177933 7.6024551 7.1627297
7.9260187 7.8534050 7.1911612 7.6001444 8.0383453 9.1216478 8.1624069 7.9973936 8.0713072 7.3022742 7.2939620 7.2977562 7.4442258 7.3306327 7.4766679 7.1236825
7.8464766 7.8166051 7.2115264 7.7059255 7.9954467 9.1023245 8.1322069 8.0174637 7.9933481 7.2245221 7.4441853 7.3402681 7.2556210 7.3119640 7.4258990 7.2232614
7.8913493 7.8794966 7.2241564 7.7257285 7.9084291 8.9391546 8.0893641 8.0943985 8.0539904 7.2099085 7.4487491 7.2971768 7.2274084 7.2865248 7.3487077 7.2168484
7.9830141 7.7822857 7.1736078 7.8152928 7.8161960 8.7946081 8.0698156 8.0413046 8.1622810 7.2104707 7.4368563 7.3621154 7.1457195 7.3626418 7.3580403 7.0614800
8.0849400 7.6953712 7.1359334 7.7913709 7.8398385 8.7434349 8.0897894 7.9860110 8.1843395 7.2141037 7.5190935 7.2809076 7.1502347 7.3300147 7.5662351 7.0144677
8.1423454 7.7326179 6.9809999 7.8318057 7.7884741 8.7953415 8.1607609 7.9685020 8.2228489 7.1637344 7.4714236 7.4627514 7.2238579 7.3577113 7.6222429 7.0077934
8.1299601 7.6507087 6.8760257 7.7906513 7.7743149 8.7144594 8.1464109 7.8789968 8.2761364 7.1631269 7.5392661 7.6949039 7.1500254 7.3158708 7.6819820 7.0756273
8.0408411 7.6222324 6.8843884 7.7348514 7.7584662 8.7340965 8.1002331 8.0111322 8.3143749 7.2090530 7.5036216 7.9093723 7.1468973 7.3725843 7.8729382 7.2173600
7.9587898 7.5479560 7.0106707 7.6569428 7.6998281 8.7228680 8.2357616 7.8567023 8.3859558 7.2986274 7.4618607 7.9931822 7.2237492 7.2439551 7.8954005 7.3013558
8.0064640 7.5176497 7.0104871 7.7829676 7.6659546 8.6625872 8.3934202 7.7782035 8.4188423 7.4277864 7.4936728 8.0606403 7.2584963 7.2372880 7.9297881 7.4405503
7.9787951 7.5473914 7.1567841 7.8527479 7.4847898 8.5614967 8.5023642 7.7268867 8.4851532 7.5082326 7.5179811 8.1475029 7.1878395 7.2011724 7.8705459 7.3690310
7.9049401 7.5763412 7.2425585 7.9601059 7.4913645 8.5960560 8.6000137 7.8091183 8.4878511 7.4354854 7.4932022 8.1145344 7.2065458 7.1842275 7.8503361 7.3623281
7.9653106 7.5121427 7.2870593 7.9551983 7.5724974 8.6409502 8.6040907 7.7229376 8.5855560 7.5641093 7.5612893 8.0238886 7.1109314 7.1498418 7.8431950 7.4861116
8.0407476 7.3865342 7.3685489 7.9763694 7.6545968 8.8329983 8.4902506 7.7437906 8.4755983 7.7108917 7.7241707 7.9166055 7.0569663 7.2269168 7.7965164 7.4876618
7.9452186 7.3556681 7.4307604 7.9162483 7.6232862 8.9671459 8.3977757 7.7907739 8.5628920 7.7251949 7.8395562 8.0610943 6.8581944 7.1774564 7.8189025 7.6278934
7.9202828 7.2977571 7.4629917 7.9320955 7.6703863 8.9188461 8.4183121 7.8316665 8.5498657 7.7405376 7.8683696 8.0363722 6.8705034 7.2036710 7.8624682 7.5974193
7.8353162 7.3019958 7.5746417 7.8805394 7.5758090 8.8951550 8.3757553 7.7818489 8.4977198 7.8720479 7.8315396 7.9448752 6.9357266 7.2521558 7.9913263 7.5815187
7.7195735 7.3091841 7.5404263 7.9133930 7.5877481 8.8223696 8.3822880 7.6711416 8.4579420 7.8373637 7.7767048 7.8325744 6.8313870 7.2742944 8.1265841 7.5544238
7.7592964 7.2707024 7.4094977 7.8322215 7.5304971 8.7437325 8.3968697 7.5866098 8.4979162 7.7790461 7.6832027 7.7417393 6.8072839 7.3005004 8.1456137 7.5385628
7.8446321 7.3098173 7.3903174 7.6533008 7.5744972 8.5362740 8.4896584 7.5389776 8.5876360 7.7567630 7.6865764 7.7389054 6.9158492 7.2414374 8.1655750 7.5380163
7.8199940 7.2336869 7.3882651 7.4793963 7.7544479 8.5745497 8.4541016 7.4668336 8.7081480 7.8066597 7.7448177 7.7173710 6.9929786 7.2713966 8.2721081 7.5199494
7.8466773 7.2875195 7.3896675 7.4099388 7.8287377 8.4477091 8.4458218 7.5350399 8.7735014 7.8616228 7.7454472 7.6310716 6.9840069 7.2969127 8.4346638 7.6215749
7.7909184 7.3249259 7.3845649 7.4091067 7.7486925 8.3626890 8.3862667 7.6153975 8.8446808 7.8785872 7.7655792 7.5646768 7.1363821 7.2394276 8.5253239 7.5946059
7.7430644 7.2979655 7.4394975 7.3795414 7.7290974 8.3715296 8.4232111 7.6788206 8.9012156 7.9969234 7.7768221 7.4770718 7.2342362 7.2628984 8.5228748 7.6835885
7.7959003 7.1398869 7.3432665 7.4214129 7.7722731 8.2874231 8.4848490 7.6913767 8.9463348 8.1280365 7.9169631 7.5189795 7.3308110 7.2976465 8.5001030 7.6894975
7.7624302 7.1416383 7.3010364 7.4129047 7.7611170 8.1704197 8.5102882 7.6551881 8.8113346 8.0852032 7.9755640 7.4205761 7.4821405 7.3423905 8.4668789 7.7304864
7.8243275 7.0810018 7.2326479 7.3681765 7.7145653 8.1524782 8.4815216 7.5579605 8.7671852 8.1334934 7.9617929 7.4418440 7.5810332 7.2997017 8.4997139 7.7190962
7.8104243 7.1948771 7.2980418 7.4667006 7.7582164 8.2314310 8.4440861 7.5451198 8.7657290 8.0547199 7.9852242 7.3148112 7.5605659 7.3758149 8.5709906 7.7282362
8.0097923 7.1779265 7.3635011 7.4239693 7.7588453 8.3501205 8.5337658 7.5334811 8.6784687 8.0961847 7.9432149 7.4128590 7.6327801 7.3475876 8.5657463 7.5057683
8.0565290 7.1777487 7.3539839 7.3763452 7.7302241 8.5299234 8.4470949 7.4716053 8.7051697 8.0228920 7.9119687 7.5015621 7.6806316 7.3429565 8.5647020 7.4318233
8.1814203 7.1996689 7.4811206 7.3765616 7.6840405 8.5125732 8.4157782 7.5477848 8.7688789 8.0682497 8.0364132 7.5499463 7.8335557 7.3465657 8.5327616 7.3749094
8.2135258 7.1828165 7.3998575 7.3825340 7.5749221 8.3804865 8.3592424 7.5618896 8.7137232 8.0193539 7.9469900 7.5527434 7.7373099 7.3931856 8.5238380 7.4484515
8.2284689 7.1484184 7.4333701 7.3919568 7.4976068 8.3053293 8.3764830 7.5751438 8.6759081 8.2703333 7.9491148 7.5511436 7.7326589 7.4827795 8.4739685 7.5096784
8.1898069 7.1242161 7.3431363 7.4340510 7.5161171 8.2981853 8.3696909 7.5676169 8.6596642 8.3122835 8.0866594 7.5912910 7.8290281 7.4113197 8.5129061 7.4204540
8.2815495 7.0849133 7.2823553 7.5051222 7.5662327 8.2933445 8.4167385 7.6288905 8.7850103 8.3720722 8.1684628 7.5491261 7.8304930 7.4232287 8.5412445 7.4432898
8.1653137 7.0617795 7.1843643 7.5633597 7.7042422 8.3013506 8.5210247 7.6414919 8.6243210 8.4042044 8.3767633 7.6419883 7.8095274 7.3887196 8.5330801 7.4003148
8.0392246 7.0084248 7.1108184 7.4555883 7.7767901 8.2282734 8.5956545 7.7124233 8.6275177 8.5222721 8.4086018 7.7020779 7.8603134 7.4585590 8.5089111 7.3586812
8.0598755 6.9804602 7.1196828 7.3950367 7.7481499 8.1886883 8.5772238 7.7513380 8.8369503 8.5782509 8.3141022 7.7602210 7.9223323 7.5065193 8.3747711 7.3577814
8.0719070 7.0832992 7.1968036 7.3180423 7.7244930 8.2192163 8.6269712 7.8355541 8.7459784 8.6487045 8.3524427 7.7455845 7.9696560 7.5425534 8.3580017 7.3597255
8.2353792 7.1754670 7.1594200 7.2221651 7.7261658 8.2155943 8.5892277 7.7449007 8.6696463 8.7194815 8.2421608 7.8258181 7.8537822 7.4521027 8.4557590 7.3189511
8.2532139 7.3352661 7.1731119 7.1798520 7.7517061 8.1241341 8.6700335 7.7253985 8.6697063 8.5866356 8.2093706 7.7830710 7.8697505 7.4866385 8.4736128 7.2607064
8.3288383 7.4942155 7.2670527 7.2506900 7.7176399 8.0909901 8.6558094 7.6244197 8.7108488 8.6417656 8.2582808 7.7094212 7.8028550 7.5167522 8.4703741 7.1455975
8.2559080 7.5587478 7.2271442 7.2531896 7.6456151 8.1008444 8.6930704 7.6339173 8.6612110 8.6921539 8.1859779 7.5520668 7.8060098 7.5800190 8.3672009 7.1469817
8.2612047 7.6363149 7.1620197 7.2541957 7.6756206 8.1631222 8.6363983 7.6873918 8.6722031 8.6450462 8.1793804 7.5654230 7.6105652 7.6248374 8.3713026 7.1605902
8.2483854 7.7090259 7.2281752 7.2850695 7.7195692 8.1645794 8.6453190 7.6942253 8.7308159 8.6704559 8.1898890 7.5691638 7.5279069 7.6034374 8.4288206 7.3082361
8.3910160 7.6532578 7.2526660 7.3001943 7.7907109 8.1908016 8.6217594 7.8488092 8.6876993 8.6930494 8.1867199 7.5835433 7.4752440 7.6483541 8.3688402 7.2609611
8.4240093 7.5244308 7.2139239 7.2644691 7.8275471 8.1757679 8.4786739 8.0147247 8.6851988 8.6619835 8.0220766 7.6556301 7.4630342 7.7929344 8.4053516 7.2947683
8.4793901 7.5748224 7.1868834 7.2546320 7.8630338 8.1109314 8.4298677 8.0647888 8.7514524 8.6309404 7.9336095 7.6937284 7.4695339 7.6811757 8.3906469 7.3700333
8.4273405 7.5698767 7.1193337 7.3045354 7.9244795 8.0173588 8.2542982 7.9196630 8.8162136 8.6546230 7.8555098 7.6827111 7.4718776 7.7070265 8.4714823 7.4267321
8.4217920 7.6303663 7.0949578 7.2359390 7.8820286 8.0357952 8.1094799 7.9802117 8.8323994 8.4554758 7.8363566 7.7177272 7.4306726 7.6575356 8.5347023 7.5007343
8.5191965 7.5577092 7.1475520 7.1834049 7.9148269 8.0209875 8.1721907 8.1552944 8.8472567 8.5110016 7.8110590 7.6629438 7.4412370 7.6017761 8.7569313 7.5175676
8.5298986 7.6215677 7.1988792 7.1618562 7.9654498 7.9804802 8.1831608 8.2052069 8.8063507 8.4679146 7.6585088 7.6004057 7.3525138 7.7178721 8.9321451 7.5967274
8.5238380 7.6118212 7.3878007 7.1066861 7.8729200 7.9392648 8.2425270 8.2289858 8.8119164 8.5611191 7.7258482 7.5420933 7.4183621 7.7033529 8.9520226 7.6665058
8.5357742 7.5320210 7.4542842 7.1483235 7.8477244 7.8700628 8.2492466 8.2659283 8.6679869 8.4882679 7.7150116 7.5717158 7.4696612 7.6375566 8.8416395 7.7144346
8.5010509 7.4741206 7.5481877 7.1643834 7.8907118 7.7456236 8.2250853 8.1963539 8.6990290 8.4962749 7.6145282 7.5574355 7.5451264 7.5795159 8.8678246 7.8352494
8.4571705 7.4261417 7.6018729 7.2364383 7.9222345 7.5932279 8.2754478 8.2530594 8.6791058 8.4238138 7.5568099 7.5511489 7.4955788 7.5273395 8.9251480 7.8574657
8.4750938 7.3391609 7.7637753 7.1681042 7.9136429 7.5276017 8.3755875 8.2440939 8.7001047 8.3963184 7.4629188 7.5527005 7.3235383 7.4911470 8.8043547 7.8416362
8.4747047 7.2902799 7.8152781 7.0850277 8.0442095 7.4775925 8.2648411 8.2844038 8.5219660 8.3526115 7.5195818 7.6359606 7.2245283 7.4414220 8.7829237 7.8119936
8.3446541 7.3008699 7.7375431 7.0853004 8.1134863 7.3599448 8.2114840 8.2147369 8.5266113 8.2810163 7.5355783 7.6035585 7.2836580 7.4011106 8.7200737 7.7339301
8.3820791 7.2388415 7.5810499 7.0960283 8.1746435 7.4195423 8.0507097 8.3362436 8.4118738 8.3213720 7.6306829 7.6975031 7.2782588 7.4207168 8.6923275 7.7501903
8.4070406 7.0947123 7.4916263 7.1201234 8.1787872 7.3767977 8.0360136 8.3203239 8.4325771 8.3662586 7.5057521 7.6423650 7.3425231 7.5328040 8.7149668 7.7262611
8.5299969 7.0442996 7.5476165 7.0318885 8.1679173 7.3726139 7.8870316 8.3604450 8.4045334 8.4889994 7.5128951 7.6456976 7.3895512 7.6056590 8.5930653 7.6057787
8.6205940 6.9186492 7.6354127 6.9604650 8.0565071 7.4446259 7.8920231 8.3628778 8.4488764 8.5560064 7.6797562 7.4946880 7.3159947 7.5924273 8.6335583 7.5700588
8.6710815 6.8292823 7.6318374 6.9297919 8.0261850 7.3777122 7.7347484 8.3800793 8.6489229 8.5819979 7.6367826 7.4841027 7.4712467 7.5972204 8.6605520 7.6220889
8.7022038 6.7440486 7.6552424 7.0662608 8.0231924 7.2352462 7.7741938 8.2249575 8.7496262 8.7272291 7.5706782 7.4808860 7.5238676 7.7322946 8.7046623 7.6104250
8.6502085 6.6957235 7.5311255 6.9847260 7.9646726 7.2103586 7.6727962 8.3992949 8.7312899 8.7766838 7.6347694 7.4202399 7.5331860 7.8187017 8.6953201 7.6168189
8.6905375 6.7766972 7.6023822 6.9792652 7.9281516 7.2296062 7.7145462 8.3956394 8.6009998 8.7610998 7.5304117 7.4918714 7.4070301 7.8848553 8.6783285 7.6402416
8.7015953 6.7041035 7.6263757 6.8868041 8.0234985 7.2530799 7.5579519 8.4508190 8.6240778 8.7405386 7.4780459 7.5654788 7.4620576 8.0706587 8.6371593 7.6687751
8.6531906 6.7572641 7.6294737 6.9389358 8.0377340 7.3368692 7.4386783 8.4102459 8.4958858 8.6944618 7.4193072 7.5585666 7.5358138 8.0549984 8.5717487 7.6254249
8.6584949 6.8823156 7.5719833 6.9257827 8.0833282 7.3466897 7.3386335 8.4122829 8.3746262 8.6483116 7.4817781 7.5481758 7.6315856 8.0384731 8.5405083 7.5880809
8.6899271 7.0060229 7.5844193 6.9884505 8.0740738 7.3135457 7.3193269 8.3131580 8.3691559 8.6618958 7.4957643 7.5753784 7.5996842 8.0444298 8.4156122 7.5320897
8.6237955 7.1184831 7.6049104 6.9583883 8.1379347 7.2356038 7.3805876 8.2992592 8.2653046 8.7320099 7.5711074 7.5747256 7.5939927 8.0868626 8.3777800 7.5184789
8.6827021 7.1546445 7.7018099 7.0834436 8.2287350 7.1940303 7.3851609 8.2797861 8.2722206 8.6688242 7.6096611 7.4840899 7.5217319 8.0417023 8.4368324 7.6000676
8.6538858 7.0415134 7.7711339 7.1487608 8.1708803 7.2756929 7.4475012 8.2914181 8.3193464 8.6088686 7.5613565 7.5548253 7.6441746 8.0943804 8.3773642 7.5894389
8.6706963 6.9698014 7.6738291 7.1449704 8.1198168 7.3311744 7.5407820 8.2873392 8.4148407 8.6151876 7.4905605 7.5065794 7.6423650 8.0712299 8.4158745 7.5976667
8.5414600 6.9907479 7.5582781 7.2648034 8.1905394 7.3556333 7.5415635 8.2622318 8.4265079 8.6622705 7.5169549 7.4821663 7.7887459 8.0870409 8.3847599 7.6446700
8.5763597 7.0167170 7.6427031 7.2379713 8.1474104 7.3260064 7.5785851 8.2347326 8.4333210 8.5898771 7.5322800 7.4569783 7.8407869 8.1872282 8.4886742 7.6848960
8.6310682 7.0078750 7.6373167 7.2127962 8.2457771 7.3999190 7.5837674 8.2217283 8.4710989 8.5023489 7.4641285 7.3762808 7.8699288 8.0819645 8.5344162 7.6959448
8.6653986 7.0198274 7.6686630 7.1707215 8.1523561 7.5290790 7.6582022 8.2912245 8.3921976 8.5668545 7.5257177 7.3887310 7.7806654 8.0920639 8.6010571 7.7104177
8.6035862 6.9964561 7.5233688 7.0826950 8.1455917 7.5232997 7.8349500 8.3264570 8.3371124 8.6468945 7.6087117 7.4501362 7.7928953 8.0120897 8.5205507 7.6233830
8.5592766 6.9727950 7.4987478 7.2004051 8.1893835 7.5425119 8.1187792 8.3046618 8.3148994 8.7138433 7.6369534 7.3898239 7.8060656 7.9833512 8.4733515 7.6379457
8.5113745 6.9602714 7.4467301 7.2446165 8.2185259 7.5737009 8.2658186 8.2710991 8.3871136 8.7353344 7.6872172 7.3393197 7.8109713 7.9271150 8.3984032 7.7794895
8.5850496 6.9437289 7.3132620 7.1922498 8.1378832 7.6146550 8.3590040 8.1980762 8.4127197 8.7930288 7.5783668 7.2342267 7.9919090 7.8836393 8.3731432 7.6675544
8.5651503 6.8824224 7.2574844 7.2549486 8.0678482 7.6230702 8.3879681 8.1860819 8.4287291 8.7967701 7.6566648 7.1361957 8.0324459 7.8940911 8.4165573 7.5901647
8.5717487 6.8875012 7.1708798 7.3509712 8.1556082 7.4732661 8.4543648 8.2300730 8.3468771 8.7824211 7.6638861 7.0171561 8.0765533 7.8323545 8.3911123 7.6146955
8.5507584 6.8611889 6.9981136 7.3608460 8.1262903 7.4159913 8.5145340 8.2039680 8.2952156 8.7278175 7.7228394 6.9341645 8.0793171 7.7773108 8.2858801 7.5697503
8.5710373 6.8615775 6.9619985 7.4354424 8.1573181 7.3840146 8.5663795 8.1905613 8.3361292 8.6471243 7.6915317 6.9121614 8.1446218 7.6378446 8.2624426 7.6955643
8.5337429 6.8643641 6.9451132 7.4986005 8.1065874 7.3750954 8.5946426 8.1530161 8.3656473 8.5983791 7.7715735 6.8580933 8.2321959 7.5997434 8.1788082 7.7573147
8.4581823 6.8622007 6.9805760 7.5988569 8.0906353 7.4616213 8.6543760 8.1519928 8.5112286 8.4401455 7.7666316 6.9172087 8.3819475 7.5477076 8.1335468 7.7604227
8.3974047 6.8033829 6.8739643 7.7230096 8.0256834 7.3339238 8.7091055 8.1471577 8.5151100 8.4285278 7.7213197 6.8403020 8.3189344 7.5976539 8.0670519 7.7288971
8.4695625 6.8477182 6.7538109 7.7151875 8.0077629 7.3906913 8.7271557 8.2756186 8.6175308 8.3943005 7.7039056 6.8097138 8.3666439 7.5734153 8.0291615 7.6411438
8.4706964 6.7271914 6.7480407 7.6558881 8.0760002 7.3965535 8.7222500 8.3112812 8.6697206 8.4683990 7.7203550 6.7210150 8.3256836 7.7212553 8.0991068 7.5731616
8.5391474 6.7005749 6.5367489 7.7407722 7.9990149 7.3795309 8.8194475 8.3755550 8.7391005 8.5242376 7.8225622 6.7887816 8.2628469 7.7443881 8.0705185 7.6207781
8.5609026 6.7363863 6.6341157 7.8118701 8.0161152 7.3519959 8.8632317 8.3288088 8.7654686 8.6372061 7.7924247 6.8932195 8.3240175 7.8447981 8.1231489 7.6936789
8.5414982 6.6899285 6.7134261 7.6606107 8.0240202 7.2632880 8.9597025 8.3970308 8.6035490 8.7734270 7.7009091 6.9054179 8.3635664 7.8380628 7.9744797 7.7290835
8.6590948 6.5697508 6.7004223 7.6632094 8.0676508 7.2028532 8.9615641 8.2081337 8.6340504 8.8635798 7.4661646 7.0221539 8.3634796 7.9891815 8.0521650 7.7240429
8.6334629 6.5400195 6.6793981 7.6380591 8.0474539 7.2413111 8.9740934 8.2323685 8.6042862 9.0088367 7.2676277 7.0864730 8.3807278 7.9690042 8.0333090 7.6503572
8.5939531 6.5261455 6.8122616 7.6622992 8.1426697 7.2199035 8.9733458 8.0796471 8.5456133 9.0058088 7.1267562 6.9961290 8.3519468 7.8775330 8.0814285 7.7018886
8.5709438 6.5376515 6.7867026 7.6627479 8.1027031 7.2702160 8.9943352 7.9530859 8.5091410 8.9262800 7.0193224 6.8687043 8.3799887 7.9176049 8.2195234 7.7511649
8.5365181 6.5853367 6.7819118 7.7169652 8.0661154 7.1931248 9.0184784 7.8693471 8.5656958 8.9919825 7.0231242 6.8113880 8.3686361 7.9742084 8.3031063 7.8013234
8.4163370 6.6763396 6.7135630 7.7689762 8.0428476 7.1289816 9.0457706 7.8355918 8.5572014 8.8918180 7.0293455 6.8897076 8.3019400 7.9959288 8.4326496 7.7036133
8.5048208 6.6837678 6.7625279 7.7534814 8.0759850 7.1132436 9.0561209 7.6730642 8.5516262 8.8924608 7.1036420 6.8522272 8.4756651 8.0861511 8.4432392 7.6030159
8.4070406 6.6216521 6.6940775 7.8259921 8.1149797 7.0949774 9.0103302 7.7049451 8.4757776 8.8643608 7.1897960 6.7270260 8.4521122 8.1532383 8.4653883 7.5106792
8.4372368 6.7055616 6.6114340 7.7561936 8.1263084 7.0239258 9.0699835 7.6835775 8.4102364 8.8487158 7.1956186 6.8312221 8.4365177 8.1130705 8.4657097 7.4534082
8.3905334 6.6962752 6.6407781 7.7732983 8.2212000 7.0927062 8.9809799 7.7325835 8.3872242 8.6773634 7.2637615 6.9176493 8.4064398 8.1743422 8.4517441 7.3732247
8.4135799 6.6394596 6.5919738 7.8183346 8.1387978 7.1757998 9.0106325 7.7157769 8.3392954 8.5386696 7.2781205 6.9109712 8.4140673 8.1989012 8.4503031 7.4061351
8.4403191 6.6223679 6.5580168 7.8935108 7.9928699 7.2185078 9.0390720 7.7035255 8.3129292 8.5687094 7.3429480 6.8499274 8.4931917 8.1389942 8.4629078 7.3516526
8.5252876 6.5605831 6.4494896 7.8663578 8.0494709 7.1301403 9.0742617 7.7107701 8.3144093 8.6202059 7.4407949 6.7783298 8.5580559 8.1591501 8.4073811 7.4251380
8.5298662 6.5130730 6.5240526 7.7630906 8.0628214 7.1228695 9.0802660 7.8634248 8.4476204 8.6616850 7.4042377 6.8049331 8.6425190 8.1332579 8.4935045 7.4084148
8.5508070 6.5163593 6.5740056 7.7460341 8.0949116 7.1045818 9.0482416 7.9257302 8.4690151 8.6928167 7.3553214 6.8355856 8.6578455 8.1311197 8.3661556 7.4090271
8.4906549 6.4571900 6.5270028 7.6592536 8.1062889 7.1899605 9.0597916 7.9950376 8.5167999 8.7412863 7.2596889 6.8519773 8.7413549 8.0321522 8.3707228 7.2324090
8.3592300 6.4471927 6.5698218 7.6102729 8.0893955 7.3013844 9.0060873 8.0601959 8.4814339 8.7395010 7.2212253 6.8522372 8.7008600 7.9787655 8.2311907 7.4118853
8.2894354 6.4050846 6.6592517 7.6343293 8.1256285 7.3811703 8.9220352 8.0740271 8.5104733 8.7371206 7.1238184 6.7180123 8.5723667 8.0397692 8.1754990 7.3691769
8.2615948 6.4706416 6.6891489 7.5962791 8.1858530 7.4281669 8.9505625 8.1092854 8.4994078 8.7153883 7.0166044 6.6784105 8.6408987 8.0706892 8.1073360 7.3732524
8.3416586 6.3825097 6.7047515 7.6298537 8.3111172 7.5091596 8.9785414 8.0059052 8.5908813 8.7228403 6.9809527 6.7312655 8.6988945 8.0221310 8.1378136 7.4007807
8.3287191 6.4405785 6.7835531 7.6132879 8.4901028 7.4671221 8.8848333 8.0216379 8.7310009 8.5598707 6.9251041 6.7331014 8.5924664 8.1152534 8.1638880 7.4537754
8.2535944 6.5718827 6.8236928 7.6246119 8.5345860 7.5097098 8.9308338 7.8762574 8.7641602 8.3367224 7.0179892 6.7864594 8.5114546 8.2329159 8.2003136 7.4050837
8.1706505 6.6623240 6.7862630 7.5620508 8.6259508 7.5600038 8.8186684 7.9147453 8.6304464 8.2863331 7.0769520 6.8955555 8.4405413 8.2795362 8.2125149 7.3329945
8.1652260 6.5895047 6.8339081 7.5551143 8.6979742 7.5012169 8.8024406 7.9299459 8.6887102 8.1878481 7.1122875 7.0064673 8.4329147 8.2038193 8.2148485 7.3481030
8.1253166 6.4932837 6.8912673 7.5657945 8.7071600 7.4737806 8.6624861 7.9563069 8.5855141 8.1294441 7.2104559 6.9328618 8.4080772 8.0818558 8.1204844 7.2994099
8.1448565 6.5773182 6.9010043 7.5969405 8.7496395 7.4189048 8.5737152 7.8484025 8.5610886 8.0599270 7.2524977 6.9392619 8.4749613 8.0028229 8.0300055 7.4580250
8.2277603 6.6381831 6.9194393 7.7043629 8.5705748 7.4195452 8.4327145 7.8493729 8.4665985 8.0390244 7.1273322 7.0824018 8.4775686 8.0395508 7.9478536 7.5035892
8.1661739 6.6887174 6.8640614 7.6831145 8.6011505 7.4422188 8.3813562 7.7837014 8.3680515 7.9985175 7.0347652 7.2368197 8.3188820 7.9869828 7.7524047 7.4789696
8.2673502 6.6757693 6.7668381 7.7300916 8.5156765 7.4199104 8.3526678 7.7566447 8.3306742 8.1038694 7.0978489 7.2388220 8.2791853 7.9237461 7.8268652 7.4452434
8.1962090 6.7070103 6.7004724 7.7847004 8.5565033 7.3572569 8.4188528 7.7136240 8.2096891 8.2028332 7.1232715 7.2441640 8.1038990 7.8223147 7.8324976 7.4942665
8.2183180 6.6324167 6.8121953 7.7920799 8.5481682 7.3509707 8.4170599 7.7065024 8.0723963 8.1352768 7.1290021 7.2016072 8.1453009 7.8689742 7.9523139 7.5002365
8.1341524 6.5384755 6.8930740 7.7694702 8.6206017 7.2576256 8.4697495 7.6585193 7.9520688 8.1700840 7.1144881 7.1527181 8.1019077 7.9020767 7.9552646 7.5915737
8.2164688 6.4357991 7.1133208 7.8082275 8.6354065 7.1580977 8.4248161 7.5888157 7.9209476 8.0745106 7.1382937 7.1026645 8.1682405 7.9837523 7.9484940 7.6382928
8.3337040 6.3998303 7.1236186 7.7830553 8.4402676 7.0780721 8.4086504 7.4193764 7.8504539 8.0449047 7.2010522 7.0698786 8.1826563 8.0478134 7.8514509 7.8103299
8.3360338 6.3084378 7.2060075 7.7355061 8.2888498 7.0383534 8.3847122 7.4173489 7.7266841 7.8430128 7.2417617 7.2318702 8.1498251 8.1306553 7.7823944 7.8454947
8.3001585 6.3124318 7.1287093 7.7145748 8.1876383 7.0432649 8.3406172 7.4006391 7.6402287 7.7854185 7.2261157 7.2118115 8.1386633 8.2447796 7.7153316 7.7926893
8.2383471 6.2321291 7.1105700 7.6741381 8.1420031 7.0955744 8.3320150 7.5380130 7.6067810 7.8548036 7.1453624 7.0281491 7.9718952 8.3231068 7.6138992 7.7932920
8.2016659 6.2286029 7.2479587 7.6305227 7.9858270 7.0209222 8.3158598 7.6633663 7.6480985 7.8426409 7.0053201 6.8157310 8.1034222 8.3127165 7.5979395 7.7439995
8.2626696 6.1734986 7.3055682 7.6136932 7.9377794 7.0122313 8.3574133 7.6291471 7.6194143 7.7701979 7.0255170 6.7782044 8.1955166 8.3485336 7.5196753 7.6466074
8.2632904 6.2258506 7.3421655 7.6253195 7.8096104 6.9084554 8.3247004 7.7397609 7.5483322 7.7904105 6.9277115 6.7457566 8.2575188 8.4018564 7.4951420 7.6450915
8.4490576 6.2520876 7.3845458 7.6146202 7.8469949 7.0178361 8.2559643 7.7271647 7.5364680 7.7524886 6.8554568 6.7513156 8.3618546 8.4276247 7.4065871 7.7169981
8.4602633 6.2428808 7.4887347 7.4493899 7.7762861 6.9378195 8.2834759 7.7473178 7.5554061 7.7289209 6.7952399 6.8849525 8.4122925 8.5188208 7.4235468 7.6844501
8.3253098 6.2815704 7.6224146 7.4964809 7.8402200 6.9718313 8.2523317 7.7617383 7.7119265 7.7353210 6.7718401 6.9613080 8.4317446 8.5020981 7.3616109 7.6827593
8.3154593 6.3550138 7.5907483 7.4465313 7.8343625 6.9585066 8.2077131 7.8352709 7.7024608 7.7904983 6.7523580 7.0725346 8.2982092 8.3410740 7.3250484 7.6345530
8.2327347 6.5292768 7.5623617 7.4059238 7.8025227 6.9657736 8.0959625 7.6675625 7.7863545 7.6355062 6.8878918 7.0174108 8.2816610 8.2036047 7.3116717 7.6302872
8.1252069 6.6488972 7.5856166 7.4588251 7.8566866 6.9401364 8.0583115 7.6067867 7.8156581 7.6263099 6.8781362 7.0090427 8.2498617 8.0976257 7.2902737 7.6188469
8.1190424 6.5915489 7.5505753 7.4103789 7.8420210 6.9176750 7.9911304 7.5354872 7.7391434 7.6522665 6.8634562 7.0397539 8.1640434 7.9953208 7.2775888 7.5777397
8.0623894 6.5518746 7.4938507 7.4498563 7.7904220 6.9916501 7.8916821 7.4996729 7.6581898 7.6411366 6.9502831 7.1074772 8.0015965 8.0131941 7.1668639 7.4620752
8.1057968 6.5628171 7.4687901 7.3919711 7.7745266 7.0114632 7.8597565 7.4727702 7.7226648 7.6478877 6.8750648 7.0133300 7.9442158 8.0545073 7.1970797 7.4494390
8.2611523 6.4569569 7.3928223 7.4657855 7.7122216 7.1034350 7.8865237 7.5121441 7.7335439 7.6563969 6.8724318 6.9072175 7.9083748 7.9402156 7.1070323 7.3939190
8.3285494 6.4225092 7.3455877 7.5769763 7.6573601 7.1018100 7.8810778 7.4931831 7.7007160 7.6471100 6.9643383 6.7550726 7.9269466 7.8080273 7.2019596 7.3780112
8.4006872 6.3635149 7.3791137 7.5873523 7.6403809 7.1276293 7.8608723 7.5077624 7.5749736 7.6178274 7.1516886 6.7348881 7.9521046 7.7159839 7.1750383 7.4838257
8.3834877 6.4056358 7.3266606 7.6431866 7.7091246 7.1131382 7.8326750 7.6535487 7.5798335 7.4829435 7.2321424 6.6583023 8.0114460 7.5665326 7.2494216 7.5280261
8.3991308 6.3904252 7.3478746 7.5824842 7.8778825 7.2434587 7.8573523 7.5395565 7.6520972 7.5456371 7.3050098 6.7289109 8.1789770 7.6526690 7.0688934 7.5428047
8.5799656 6.3951344 7.3050060 7.5593123 8.0524960 7.2635612 7.8860145 7.5359492 7.7528973 7.6206098 7.3140545 6.8828788 8.2557201 7.7473345 6.9930143 7.5375476
8.4979095 6.3185210 7.3204203 7.5626302 8.1971903 7.1125526 7.8816700 7.5762515 7.8335800 7.6148000 7.1848903 6.9646654 8.0988150 7.7949462 7.0116577 7.5117927
8.4154396 6.3221221 7.4116368 7.4863062 8.1575527 7.1059532 7.8546729 7.4853578 7.8668075 7.6745977 7.1804104 7.0407691 8.1913910 7.8156595 6.9622965 7.5080905
8.3210936 6.3988023 7.5389037 7.4648676 8.2765799 7.1754041 7.8861365 7.3562469 7.8936172 7.6675067 7.1975780 7.0562458 8.1475058 7.8620939 6.8781948 7.5192499
8.3173771 6.4080138 7.5753503 7.3975010 8.2698126 7.3023577 7.8368220 7.4472041 7.8568449 7.7902784 7.1608973 7.1224937 8.2742491 7.8040261 6.6688523 7.5325227
8.2770710 6.4168410 7.5553317 7.2388988 8.3475246 7.3311882 7.8611512 7.4558587 7.8024740 7.7687325 7.1421776 7.1830826 8.2482758 7.7722592 6.6986227 7.5346842
8.2623692 6.3831053 7.4737945 7.1615520 8.2743807 7.3584433 7.7750483 7.5307779 7.6513548 7.7044125 7.1410308 7.1972852 8.1103535 7.6469364 6.7433743 7.4874797
8.2892733 6.3978219 7.4098177 7.2864375 8.3340702 7.4308839 7.8094230 7.5259733 7.7184377 7.5673218 7.1596594 7.0502181 8.0754595 7.6313276 6.7512999 7.4444504
8.3609324 6.4349647 7.4029264 7.2370691 8.2526350 7.3950047 7.8176274 7.6197166 7.5809593 7.6016517 7.2409315 6.9421067 7.9403200 7.6113596 6.7662253 7.4294109
8.3514729 6.5401592 7.3486414 7.3014855 8.2513218 7.3715138 7.8642836 7.5412188 7.5379066 7.5922709 7.3484263 6.8719654 7.8627682 7.5844994 6.8172593 7.4868731
8.2760792 6.6032615 7.4252491 7.5292630 8.2135906 7.3625970 7.8358846 7.4857225 7.5312638 7.5619874 7.4567261 6.9615936 7.7846894 7.6423912 6.7784309 7.5807095
8.3415632 6.6712275 7.5366788 7.5861187 8.1101570 7.2752542 7.9202890 7.4047589 7.5512824 7.5031633 7.5500584 6.9268408 7.7190495 7.5688939 6.7201896 7.6608853
8.2403259 6.7418652 7.5117464 7.5380116 8.0769186 7.3627377 7.9480863 7.2767901 7.4999204 7.4619904 7.6206236 6.8339076 7.5043764 7.6256194 6.8440633 7.6775799
8.2020674 6.7856832 7.4878469 7.5336952 8.0095081 7.2565942 7.9871511 7.3608184 7.5004573 7.4607825 7.5839381 6.8726435 7.4302573 7.6284471 6.8051939 7.8311472
8.2359858 6.9156194 7.4949350 7.4013581 8.0258360 7.2803731 8.0515289 7.3521643 7.4280386 7.4341326 7.7808433 6.8323193 7.3411570 7.5792799 6.8078494 7.9175930
8.2300177 6.8813457 7.5205302 7.2146893 8.0609999 7.3406224 8.0928164 7.3545985 7.3845081 7.4297776 7.8655229 6.8619890 7.4555063 7.6089482 6.8004994 8.0113268
8.1660156 6.8446827 7.5943875 7.1463141 8.2157593 7.4411869 8.1243496 7.4217868 7.4078512 7.4149089 7.9450374 6.8365655 7.5213151 7.7095833 6.7291775 8.0472507
8.1543226 6.8668847 7.5759907 7.0610375 8.2340651 7.4676170 8.0328064 7.4938974 7.4209065 7.3198566 8.0015812 6.7978082 7.5399055 7.7870655 6.7809415 7.9912777
8.2745571 6.9234858 7.5799961 7.1161847 8.3191185 7.5529871 8.0448980 7.6490135 7.3413000 7.2984548 8.0870028 6.8307471 7.5689964 7.6835198 6.8056731 8.0473289
8.2689466 7.0667777 7.6068292 7.1875792 8.3842211 7.6545606 7.9979482 7.6495047 7.3897576 7.3422933 8.1384039 7.0235014 7.5320520 7.7359037 6.8430686 7.9935727
8.3794069 7.0378408 7.5990386 7.2138543 8.3869562 7.4668136 7.9944816 7.6416101 7.4140911 7.4547544 8.1600027 7.1248093 7.5160713 7.8415480 6.9608464 7.9103637
8.3680649 7.0968547 7.5755854 7.2050638 8.3005228 7.4849277 7.9873114 7.6137815 7.4631286 7.4462357 8.1209393 7.2100873 7.4687176 7.7953830 7.0182362 7.8683743
8.3742161 6.9994612 7.3786836 7.1651421 8.1306601 7.5512648 7.9744830 7.5733414 7.4443388 7.4820437 8.0715723 7.2094851 7.4298611 7.7984805 7.0633459 7.7596836
8.3341303 6.9028502 7.4421535 7.1826677 8.1898956 7.5188718 8.0527210 7.6457934 7.4931259 7.5182304 8.1057310 7.2674623 7.4743805 7.7362146 7.0089302 7.6925969
8.3578444 6.9463334 7.4695005 7.1305885 8.1497021 7.5353012 8.2490072 7.5999312 7.5816808 7.6350532 8.1483717 7.2351270 7.5300984 7.6494837 7.0913706 7.8053055
8.3873682 6.9417567 7.5020585 7.0965524 8.2420921 7.6810446 8.2998800 7.6140332 7.6871843 7.6359348 8.1586637 7.2243204 7.5794277 7.5436096 7.2194266 7.7483482
8.2389250 6.9628811 7.5104437 7.0977950 8.2248564 7.6058011 8.3747253 7.5679450 7.6705551 7.6241021 8.2432041 7.2425089 7.4971156 7.5088115 7.2224269 7.7750335
8.1609373 7.0781097 7.5310483 7.0187874 8.2282600 7.4322500 8.4900503 7.5460191 7.7185168 7.7049761 8.3257370 7.2923326 7.4956899 7.5368905 7.2039819 7.7805767
8.0564117 7.0101967 7.4174376 6.9649196 8.1641331 7.2680440 8.6214905 7.6247692 7.7375436 7.6922927 8.3145409 7.2983222 7.5414028 7.4912634 7.2720828 7.8497276
8.0230513 6.9491401 7.3618274 6.9232607 8.1104679 7.2751832 8.6819763 7.5668831 7.8178029 7.6489563 8.2176876 7.2534046 7.6512618 7.4583163 7.1650105 7.7636480
8.0136251 6.8721857 7.3965011 6.8723664 8.0081291 7.2587199 8.7206554 7.5969739 7.8236470 7.5933409 8.1555405 7.3154492 7.7476373 7.4392071 7.2011199 7.7010288
7.9667892 6.8026857 7.3752270 6.7571268 7.9619951 7.4137383 8.7059488 7.5970454 7.7971730 7.5636592 8.0538883 7.2951269 7.7201910 7.2906680 7.1521378 7.6756086
7.9111733 6.7620912 7.3843451 6.8265367 7.9980149 7.3904476 8.7278023 7.5359273 7.7985415 7.5328393 7.9924707 7.2905836 7.7455916 7.2371850 7.2454648 7.6216011
7.7679181 6.8275313 7.4881129 6.7724147 7.9260559 7.4269738 8.7890587 7.5777974 7.8012042 7.5067306 7.8833823 7.2956834 7.8820190 7.2088308 7.2723117 7.5483122
7.6473284 6.7013845 7.5917616 6.7457676 7.9863658 7.4590564 8.7986317 7.5571032 7.7066059 7.5601144 7.7204614 7.3245759 7.8287702 7.1937456 7.3052945 7.6053743
7.6584044 6.7425675 7.4851446 6.6303911 8.1052246 7.4349356 8.8021364 7.5143137 7.7246327 7.6163864 7.8616147 7.3906050 7.9492207 7.1633382 7.2663689 7.6498203
7.6231418 6.7152538 7.4457188 6.7380986 8.1485786 7.3245959 8.6851578 7.4878850 7.6168423 7.7811103 7.9165983 7.4595752 7.8781352 7.1225715 7.2702813 7.5977454
7.6076870 6.6306348 7.3239770 6.7639790 8.1951647 7.4080248 8.5572987 7.5081406 7.6708522 7.8226628 7.9682970 7.4305978 7.7597280 7.0722027 7.3649802 7.4999623
7.7395415 6.6199493 7.1618009 6.8099556 8.1693029 7.4409528 8.4539623 7.4362283 7.6381907 7.7818184 7.9391804 7.3803310 7.6745701 7.1011696 7.3205743 7.5697427
7.8064580 6.6150026 7.2101903 6.8660874 8.0756969 7.4571843 8.3754234 7.4087219 7.5094743 7.8822913 7.9927855 7.2427464 7.6595678 7.1835642 7.3277917 7.5430923
7.9396229 6.5490766 7.2997379 6.8468695 8.0044031 7.4498405 8.2945089 7.4472895 7.5817585 7.8575697 7.9881582 7.1809158 7.7107549 7.2950096 7.2965097 7.5460711
7.9831119 6.5526848 7.3170438 6.8880167 7.9745431 7.5487881 8.2369852 7.6164050 7.4791565 7.8439736 7.9641690 7.0719714 7.8593221 7.3816576 7.3068600 7.5664520
7.8414621 6.5581074 7.3273268 7.0286717 7.9139075 7.4005952 8.3008852 7.7051749 7.4711189 7.8592095 7.8794956 7.1157589 7.7897377 7.3802466 7.2923951 7.5298705
7.8095727 6.6615138 7.3354640 7.0171413 7.8824277 7.4613199 8.2236519 7.7738905 7.4764032 7.9330068 7.8950591 6.9546561 7.8177862 7.3425937 7.3367419 7.5969315
7.7558088 6.6315742 7.3125210 7.0312328 7.8422318 7.5141158 8.1858263 7.7123356 7.4529757 8.0655527 7.8712001 7.0075040 7.6297307 7.2712502 7.4359403 7.5328174
7.6493931 6.5648046 7.2959704 7.0661969 7.8245735 7.5348721 8.2284546 7.7192020 7.4088521 8.1537991 7.7597733 6.9142714 7.5144820 7.2504845 7.4522195 7.5323882
7.4806910 6.6019959 7.1886106 6.9895015 7.7791195 7.4922705 8.2484598 7.6496377 7.4848704 8.1570482 7.8174825 7.0954356 7.5074825 7.2818375 7.2623272 7.4679890
7.3938799 6.7193155 7.1513572 6.9837089 7.6895623 7.5473065 8.3291416 7.6451201 7.5312815 8.2316952 7.8877325 7.1285233 7.4600778 7.1536932 7.2049184 7.4842215
7.3899951 6.8080931 7.1583686 7.0074892 7.5797110 7.5340772 8.2318859 7.5463777 7.4971490 8.3401775 7.9924216 7.2693238 7.4977527 7.0994759 7.3795261 7.4595170
7.4699001 6.7145710 7.1559772 7.0018797 7.5670199 7.5170369 8.2008657 7.4908161 7.4586687 8.4428587 8.0508394 7.3314147 7.4251533 7.0482693 7.2804141 7.5366349
7.3467140 6.6501236 7.3104906 6.8907838 7.6539340 7.3779097 8.2309732 7.4705806 7.4854522 8.5023804 8.0501032 7.3988285 7.3990684 7.0381246 7.2233825 7.3798327
7.3510480 6.6356807 7.4016027 6.7801704 7.7352319 7.2791715 8.1821585 7.3533344 7.4475265 8.5331755 8.0374374 7.3498592 7.4586577 6.9355726 7.1504960 7.2451334
7.3702374 6.6443915 7.4007101 6.7600918 7.7784548 7.1339540 8.2495422 7.3079853 7.4294515 8.4325657 7.9216814 7.2919278 7.4610434 6.8680911 7.1496572 7.1842752
7.3610272 6.6465144 7.4024463 6.7780967 7.6503849 7.0698419 8.2366323 7.3148489 7.3437495 8.4164028 7.9501748 7.2357559 7.4443030 6.9310083 7.2208381 7.1753588
7.2407150 6.6781645 7.3848534 6.7393303 7.6769242 7.0791206 8.1980953 7.3303776 7.2962995 8.3614826 8.0344982 7.1806207 7.4859734 6.9973259 7.2605848 7.2744761
7.1767907 6.7512369 7.3356972 6.7538061 7.6632242 7.0586500 8.3087845 7.3402877 7.2794266 8.3344526 8.0453186 6.9605780 7.3882952 7.0841446 7.1729255 7.3407054
7.2094383 6.8718228 7.3696775 6.7728658 7.6349788 7.0805097 8.3941879 7.3667684 7.2995896 8.3468227 8.1031713 6.9490542 7.2943292 7.2103829 7.0491161 7.5021462
7.1522102 6.9202976 7.3298359 6.7829990 7.6082301 6.9685311 8.4578991 7.3778582 7.2658572 8.3663921 8.0606403 6.9440188 7.1862082 7.2319136 7.1629386 7.5951490
7.1649380 6.9181905 7.2557015 6.6927471 7.5700231 6.9739470 8.4263945 7.4578056 7.1408143 8.2918549 7.9933534 7.0062795 7.1571031 7.3005619 7.1887350 7.6268697
7.1191607 6.9951525 7.1999764 6.7356920 7.5705013 6.8727589 8.5001392 7.4479542 7.1068969 8.2966785 7.9230981 7.0388002 7.1742315 7.3662562 7.2515750 7.6194267
7.0299525 7.0628138 7.0823774 6.6914001 7.4784861 6.7349982 8.3570871 7.4707322 6.9650898 8.2985964 7.7889585 7.0474076 7.2353153 7.4182615 7.2588925 7.6017179
6.9509172 7.0266314 7.0140395 6.7142982 7.4224453 6.7062435 8.3862810 7.4724040 6.8561964 8.4931192 7.6415992 7.1723633 7.2458053 7.4846096 7.3128982 7.5452895
6.8729382 7.0485182 7.0615973 6.7740402 7.4254055 6.7056184 8.4752340 7.6042175 6.8161635 8.5037203 7.6328678 7.2586384 7.3016500 7.5308909 7.2336822 7.5137653
6.8002014 7.0681186 7.1838741 6.8244581 7.4346466 6.7321229 8.5047140 7.5008292 6.7817035 8.6177931 7.5371909 7.3683691 7.2847595 7.5145555 7.2395477 7.6079340
6.7941809 7.0256205 7.1278248 6.8322420 7.4757533 6.6607494 8.3598900 7.4435687 6.6123276 8.6036835 7.5064225 7.4599128 7.3446469 7.5627770 7.1761284 7.6880522
6.7894597 7.0266204 7.1416531 6.9320183 7.5409594 6.5508466 8.4294872 7.3055372 6.6282096 8.5639086 7.4212222 7.5018668 7.4327550 7.5458598 7.1357899 7.5379605
6.8091207 6.9896579 7.0177755 7.0728674 7.5581522 6.7072754 8.3261442 7.1932774 6.7170491 8.4484386 7.4191780 7.4128633 7.4135695 7.5854511 7.0570359 7.5422802
6.8948965 7.0135031 7.0157151 7.1180887 7.6485047 6.7277412 8.3020544 7.0789275 6.7923646 8.4794455 7.2741470 7.5214791 7.4687438 7.6222644 7.0510721 7.4415436
6.9208665 7.1076899 6.9444575 7.2210946 7.6405001 6.7245145 8.3984594 7.1391025 6.8558841 8.4706497 7.3727779 7.5405369 7.4395199 7.7487612 7.2520876 7.4260678
6.8918009 7.1353850 7.0181894 7.1572986 7.6474175 6.7079101 8.4347649 7.0044045 7.0682549 8.4992170 7.4699221 7.4810271 7.3597956 7.7012949 7.3100729 7.4384379
6.9163241 7.0657654 6.8752232 7.3403802 7.7365227 6.7685094 8.4817619 6.9123659 7.2298284 8.3685598 7.5291305 7.3155985 7.2576041 7.5576215 7.4414511 7.5442743
7.0205035 7.0025902 6.8782969 7.3202758 7.7300806 6.7943711 8.4611359 6.8620567 7.3314595 8.3216276 7.4731402 7.2794223 7.1771655 7.5212665 7.6283522 7.5436373
7.2174854 7.0960641 6.8272080 7.3223901 7.7419076 6.7748995 8.4027061 6.9410529 7.3851089 8.1663465 7.5288448 7.2957320 7.0776706 7.4555345 7.7334547 7.4999537
7.2877879 6.9875078 6.6593204 7.2283130 7.6723995 6.8243718 8.3642902 7.0708914 7.5153160 8.1485634 7.6531901 7.3626847 7.0625496 7.3427329 7.8616619 7.5764470
7.2678108 7.0544944 6.7377729 7.1362066 7.6134424 6.7376614 8.3431358 7.1182718 7.5720835 8.1637516 7.6712551 7.4872656 7.0185337 7.3405252 7.8488426 7.4595428
7.4018011 7.0214839 6.7967105 7.0995798 7.6491065 6.6249990 8.2918530 7.2547951 7.3980174 8.0906191 7.7688851 7.6452007 7.0231309 7.3032494 7.8271813 7.3916278
7.4046979 6.9986310 6.8037677 7.1142592 7.5440044 6.6566763 8.2150860 7.3382411 7.3756709 8.1018353 7.8860083 7.6152964 6.9722247 7.3483205 7.7708917 7.3581829
7.4060960 6.8715582 6.8130999 7.1605930 7.5834522 6.6333451 8.2127819 7.5090222 7.3656402 7.9357605 7.9109726 7.5347948 7.0917854 7.2097025 7.7903686 7.3747377
7.4061809 6.8347049 6.7688379 7.1332550 7.5933871 6.6828284 8.1342678 7.5644035 7.3748436 8.0230446 7.8670545 7.4768963 7.1553607 7.3496175 7.8454237 7.3619022
7.4360385 6.8114924 6.7195477 7.1848040 7.4957166 6.6781073 8.1227121 7.6145368 7.4053507 7.9779568 7.8203268 7.3682489 7.2225156 7.3396573 7.7480822 7.2614622
7.5059495 6.8040266 6.6757092 7.3152900 7.5299821 6.6722832 8.0157461 7.5432749 7.4544034 7.9361343 7.7443166 7.2220836 7.1213384 7.3485732 7.9149127 7.2642398
7.5856533 6.7975349 6.5587192 7.4264412 7.5782194 6.6089840 8.1106472 7.5867710 7.6274486 7.9446974 7.7333913 7.2292519 7.0989532 7.2343092 8.0026588 7.2796502
7.6430635 6.9125676 6.5834756 7.4101100 7.5986819 6.6090865 8.0082722 7.5508809 7.6512346 7.8769617 7.7029223 7.2013826 7.1213655 7.2224126 7.9594264 7.3287048
7.8049278 6.9308391 6.6724977 7.3955030 7.4704370 6.6893435 7.8382010 7.6161318 7.7261252 7.7092910 7.6329346 7.1915135 7.1834950 7.1710520 8.0298996 7.2796526
7.6967216 6.9028010 6.6723471 7.4088659 7.3257265 6.7477827 7.8348031 7.6678419 7.7071614 7.7983165 7.5885301 7.2101564 7.2727799 7.2883372 8.0920210 7.2807770
7.6280375 6.7388949 6.8631997 7.3587422 7.1911559 6.8296051 7.9438205 7.6733627 7.7129860 7.8754869 7.5734692 7.1476774 7.3003516 7.2881718 8.2389927 7.3654838
7.4603786 6.8043242 6.8881726 7.3882985 7.2729974 6.7808342 8.0468054 7.6390276 7.7448950 7.8918509 7.5941091 7.0973144 7.4554796 7.2616949 8.3112278 7.4187794
7.4226527 6.7415223 6.9042821 7.3915854 7.2616944 6.8858585 8.1815548 7.6349292 7.8205805 7.8225689 7.5669241 7.0946422 7.4979925 7.2124724 8.2857342 7.4457555
7.3192816 6.7215333 6.7988524 7.4079065 7.3454809 6.8451095 8.1344728 7.6869283 7.8276968 7.6686339 7.4933038 7.0449018 7.4217062 7.3545523 8.3421803 7.4332194
7.2407713 6.7942114 6.8764305 7.3036494 7.4135718 6.9365354 8.1314459 7.6732688 7.8414326 7.6522436 7.5001688 6.9915223 7.4270687 7.4085040 8.3408117 7.4316664
7.2097888 6.9342895 6.8337355 7.3953443 7.6152196 6.9029617 8.1957541 7.6465626 7.8917480 7.5221024 7.5925879 6.9575462 7.5275135 7.4909616 8.2920370 7.3917999
7.2632108 6.9782476 6.8648639 7.3055954 7.7291613 6.9021754 8.2404156 7.6607699 7.8725462 7.3533049 7.4777789 6.8753233 7.5689311 7.5302520 8.3155251 7.4227934
7.3005533 6.9023204 6.9387698 7.2418675 7.9137993 6.8236060 8.2067032 7.6647234 7.8852844 7.3282104 7.4092760 6.8610711 7.5231690 7.4975243 8.2303762 7.4980779
7.2190123 6.8832169 6.8837276 7.1060910 7.9334373 6.7813568 8.1493206 7.7497692 7.8671756 7.3677640 7.3525553 6.8688865 7.4234595 7.5897794 8.2353640 7.3897657
7.2194109 6.8831964 6.8405910 7.0726209 7.9720778 6.8121967 8.1650667 7.9253488 7.7478533 7.2538180 7.4497347 6.9010582 7.3166804 7.7248621 8.1932497 7.3671970
7.1998072 6.7079420 6.7185926 7.0095782 7.8779235 6.9382463 8.0984201 7.9263253 7.7642379 7.1815453 7.3209600 6.9935174 7.0884142 7.5983505 8.2043753 7.3750191
7.2230206 6.6108446 6.5914278 7.0019832 7.8492093 6.9871836 8.0111170 7.8702374 7.8151822 7.2046618 7.2460098 6.9968510 7.0714011 7.5324459 8.2245855 7.2961116
7.1898031 6.5526190 6.5479136 6.9541922 7.8960891 7.0318437 7.8895717 7.8960347 7.8752527 7.2029996 7.1939621 7.0027113 7.0279603 7.4292727 8.0192585 7.3316431
7.2434249 6.5329428 6.5829253 7.0573006 7.9110937 7.0798144 7.9025011 7.9014649 7.8497510 7.1479659 7.1740484 6.9729247 7.0935712 7.2718277 7.9292498 7.1366558
7.3505783 6.4874077 6.4802761 6.9817905 7.8839021 7.2912779 7.8569288 7.8882504 7.8891826 7.2323365 7.2090378 6.9963951 7.1018534 7.2502637 7.9215102 7.0661922
7.4188499 6.5706520 6.4377470 6.9362817 7.8980365 7.2450566 7.8186679 7.8728099 7.8760438 7.2155666 7.2439356 7.0734625 7.1838050 7.2685490 7.8909273 7.0623569
7.5215168 6.6813288 6.3546643 6.9350715 7.8933444 7.2890244 7.9203677 7.8682013 7.8291698 7.2438784 7.3971028 7.1639705 7.2153969 7.2461829 7.9163537 7.1931949
7.4867506 6.6236382 6.3395076 6.8566451 7.7863250 7.3902044 7.9321318 7.8023782 7.7823682 7.2602844 7.4367099 7.2349930 7.3524356 7.3475304 7.8840652 7.2566552
7.4709110 6.6098499 6.3874927 6.8740568 7.6295695 7.3447056 7.9598646 7.8608913 7.6587529 7.2176027 7.4635253 7.2730050 7.4296894 7.3571935 7.7987528 7.2523527
7.4498191 6.5583448 6.3790088 6.8515387 7.5002651 7.3253274 7.9426827 7.8476696 7.6621413 7.3925505 7.4847960 7.3971939 7.6054163 7.3779550 7.7669005 7.2481050
7.4202833 6.5263348 6.4314241 6.9397736 7.4347453 7.3005013 7.9076252 7.8282013 7.6483393 7.4961629 7.5058093 7.4617915 7.6407557 7.3814569 7.7197561 7.2060661
7.3046184 6.4687791 6.4817076 6.9640594 7.5346360 7.5404162 7.7948098 7.8259387 7.6607838 7.5500293 7.4972520 7.4963198 7.6493411 7.4023108 7.6930370 7.2043018
7.2586164 6.4181528 6.3354874 6.9011474 7.6608434 7.4287386 7.7301950 7.7924294 7.6566319 7.6031356 7.4033208 7.5459862 7.6525736 7.4216433 7.6691236 7.2637153
7.2355108 6.4199963 6.2458110 6.8851070 7.7296104 7.2842360 7.6698298 7.7625561 7.6678085 7.7395349 7.3224187 7.4858222 7.6474695 7.5647974 7.6132751 7.2517509
7.2239518 6.4128942 6.1696658 6.9767466 7.6979451 7.1836176 7.7379355 7.7707505 7.6794348 7.8003983 7.3651180 7.2862830 7.6625972 7.7061768 7.5213261 7.1546621
7.3942499 6.4241939 6.1506462 6.9581337 7.5989013 7.0618620 7.6717248 7.8317966 7.5986996 7.8636646 7.2716689 7.2618465 7.7128072 7.6728029 7.4648023 7.0487761
7.5111890 6.4999042 6.1688313 6.9427471 7.6547966 7.0765858 7.5891738 7.8947849 7.6952610 7.9227576 7.2240081 7.2944417 7.6567426 7.6954694 7.4635983 7.0070777
7.5738225 6.5820937 6.1725950 6.9241095 7.5970902 7.1202865 7.5287371 7.9043236 7.7282877 7.9409599 7.1874590 7.3184657 7.7435122 7.6585679 7.5561080 6.9431205
7.6250739 6.5741420 6.2176814 6.9758162 7.4934688 7.1752186 7.5356588 7.9839535 7.7740703 7.9229045 7.1415796 7.3441267 7.6953855 7.5933146 7.5931964 6.9731631
7.7329559 6.6285882 6.3240814 6.8927546 7.4429626 7.2175407 7.5785565 8.0833378 7.8514533 7.8956795 7.1035833 7.3463087 7.6359153 7.4520116 7.5977044 7.1907992
7.7882667 6.5361257 6.3696923 6.9004211 7.4155803 7.3151498 7.6318092 8.0174599 7.9074907 7.8681169 7.1680322 7.3194299 7.6351376 7.4838381 7.6450863 7.2162318
7.7694945 6.6596556 6.3796463 6.8076282 7.5111156 7.3772202 7.6581593 8.0147247 7.9200344 7.8582129 7.1673646 7.2288332 7.5295377 7.4720268 7.6281891 7.3037138
7.8285160 6.6081047 6.4663377 6.7761860 7.5343690 7.3639879 7.6239314 7.9313388 7.8554606 7.7113547 7.1905179 7.1658874 7.4507728 7.5013571 7.6860299 7.3523312
7.6656060 6.5928316 6.5152225 6.7720942 7.5697331 7.4379597 7.6564531 7.9384761 7.8425050 7.6952405 7.2133431 7.1259971 7.3397980 7.4332757 7.7242441 7.4230623
7.7520375 6.5405197 6.5529575 6.7806892 7.7410979 7.3630767 7.7343669 7.9522305 7.9078975 7.7320137 7.3294687 7.2832403 7.2983365 7.3164568 7.7561851 7.2878580
7.8974195 6.4942346 6.6115432 6.8691158 7.7477951 7.3275938 7.6826735 7.8826780 7.9427805 7.8567443 7.3819828 7.2336850 7.3403578 7.1924481 7.7341905 7.2578826
8.0501041 6.5078578 6.5919018 6.9229302 7.7232628 7.2582426 7.6942725 7.9297705 7.9607272 7.8857598 7.3803554 7.2534690 7.3260670 7.1294279 7.7951727 7.2103229
8.1999102 6.5110650 6.6785522 6.8866405 7.6670218 7.2989025 7.6770101 7.8270488 8.0117607 7.8542142 7.4366703 7.2818532 7.2760811 7.1703110 7.7978029 7.1014113
8.1826401 6.5571575 6.6962328 6.8446980 7.5553865 7.2951579 7.5991311 7.7492423 8.0811605 7.7837653 7.5771379 7.3329043 7.2550006 7.1197925 7.6441445 7.1286645
8.1143160 6.6114721 6.7980475 6.8848190 7.5110230 7.4893527 7.6413689 7.7489424 8.1241970 7.7212982 7.7804441 7.4195786 7.2265286 7.0145173 7.5904503 7.1302786
8.0637360 6.6668463 6.7776456 6.7924109 7.5766830 7.5216904 7.6667347 7.6805677 8.1208897 7.8232961 7.8418951 7.4840417 7.3758702 6.9376798 7.5966449 7.0623894
8.1032019 6.6640162 6.8145504 6.7948642 7.5687137 7.6052723 7.6440225 7.7451243 8.0436316 7.7979732 7.9277225 7.5052090 7.3193641 6.9261017 7.5676060 7.0303602
7.9998741 6.6898685 6.7234483 6.7891297 7.7593908 7.5332599 7.5878096 7.7111654 8.0910635 7.7368374 7.9038696 7.4423466 7.2137280 6.8880286 7.6248231 7.0842662
7.8912849 6.6478429 6.8367662 6.7776833 7.7011714 7.4469442 7.3853874 7.7012587 8.1207132 7.7034373 7.8379202 7.4005318 7.0993915 6.8733120 7.5733490 7.0624876
7.8657546 6.7208786 6.8172307 6.7334018 7.6557603 7.3924985 7.2894235 7.6830802 8.0016289 7.7578154 7.8404484 7.4319496 6.9627719 6.9305615 7.4399285 7.1249042
7.8921208 6.6786971 6.8820534 6.6942000 7.7064452 7.4732733 7.3009248 7.5722117 7.9261022 7.8115296 7.7954216 7.4111300 6.9105077 6.8189864 7.3037639 7.1415939
7.9363012 6.5920238 6.8787403 6.6336622 7.7691460 7.4992142 7.2728128 7.5143209 8.0116348 7.7530265 7.7618303 7.4185991 6.8999176 6.8724585 7.2596216 7.2338200
7.9434590 6.4795899 6.9326615 6.5834775 7.7553391 7.5057974 7.2311254 7.5043011 7.9650931 7.6683865 7.6962180 7.4528995 6.8205991 6.9169455 7.2885752 7.3020711
7.8622217 6.4536963 6.9993901 6.5685773 7.7285490 7.4281464 7.2218127 7.4307146 8.0010748 7.6041737 7.6567879 7.4661059 6.7606421 6.9354563 7.2908430 7.2304668
7.8053308 6.4880962 6.8908515 6.6329360 7.7183127 7.2096686 7.2972970 7.4752584 7.9271979 7.6867876 7.5971899 7.3856945 6.7946544 6.8911691 7.3548999 7.2134242
7.7445464 6.4382553 7.0137930 6.5764060 7.8371224 7.1456304 7.2896571 7.6446896 7.9567442 7.6783400 7.5017099 7.2979841 6.8575358 6.7817326 7.3049383 7.2151608
7.7984462 6.3424335 7.0634937 6.5612221 7.8648806 7.1357231 7.3301620 7.6569996 7.9211130 7.6272607 7.4835491 7.3951454 6.9079146 6.7475462 7.3470464 7.2164254
7.9241652 6.2622218 7.1073508 6.5294294 7.9653287 7.0635676 7.3920202 7.7318506 8.0171404 7.5354152 7.5237594 7.3913012 6.9133458 6.7213273 7.3043756 7.3509893
7.9272122 6.1410270 7.1948633 6.5379767 7.9841309 7.1070156 7.4593120 7.6936488 8.0079231 7.3782988 7.4406867 7.2996364 6.9917908 6.7239799 7.2704439 7.3575273
7.8865905 6.1405172 7.1873312 6.4830098 8.0475826 7.1281476 7.5487661 7.6886668 7.9131107 7.1847548 7.4899020 7.2806678 7.0539036 6.6846247 7.2704382 7.3158436
7.8750963 6.1035643 7.1795311 6.6558175 8.0694284 7.2374883 7.5049472 7.7114420 7.8031502 7.2143402 7.4254308 7.3154521 7.1643209 6.7514729 7.2350621 7.2703991
7.7382030 6.1625609 7.2977643 6.5704679 8.1389246 7.3308773 7.3574157 7.6575747 7.6743641 7.2412362 7.4428921 7.3540335 7.1678195 6.7114081 7.3479791 7.2568583
7.6179237 6.0986042 7.3810368 6.5583930 8.1494579 7.2968516 7.3245115 7.6727290 7.5029931 7.1362267 7.4503875 7.2839751 7.1515279 6.7582393 7.4404559 7.2510953
7.5610862 6.0603752 7.4466963 6.4941006 8.1569052 7.3457928 7.2958317 7.7658281 7.3870974 7.2255116 7.4746890 7.2702436 7.0896497 6.7236624 7.4549856 7.1880627
7.4516673 5.9725685 7.3428636 6.4250741 8.1462250 7.2902184 7.1937985 7.8557611 7.3670177 7.2865033 7.5051107 7.2288489 6.9740696 6.7438512 7.4582849 7.2035279
7.4440703 5.9605503 7.2518802 6.4276061 8.0553026 7.3496504 7.1643944 8.0187902 7.4248738 7.3003292 7.5432982 7.1716542 6.9378462 6.7340312 7.4328961 7.3267999
7.4605656 5.9414716 7.2049499 6.3488750 7.9824128 7.2759743 7.1640029 7.9456496 7.5094280 7.3443213 7.3988938 7.1924467 6.9635983 6.7639036 7.3132043 7.2757082
7.3505526 5.9307160 7.1795840 6.3559551 8.0000906 7.2519789 7.1036706 8.0241661 7.5592694 7.3489566 7.3925138 7.1766062 6.8929749 6.7972050 7.2947254 7.3438988
7.2286415 6.0753236 7.0149808 6.2726107 7.9304309 7.1650777 7.1257725 8.0281916 7.5495677 7.2801952 7.3488951 7.1768479 6.8277936 6.7739596 7.2406373 7.3265138
7.2469783 6.1469603 6.9729948 6.2490497 8.0103970 7.2457833 7.2061749 8.1191635 7.5831680 7.3150597 7.4626303 7.2193522 6.8906279 6.8347573 7.1082439 7.4227834
7.1626816 6.2089477 6.9092703 6.3685808 8.0656548 7.3283849 7.1960831 8.0792885 7.5292764 7.2368612 7.4103160 7.1773491 6.8447123 6.9222808 7.1404705 7.4315796
7.2060122 6.1635218 6.9071360 6.3651953 8.0464897 7.4263458 7.2611842 7.8919053 7.4742074 7.2792020 7.4053607 7.1257763 6.8722177 6.9259157 7.2202806 7.3726945
7.2660117 6.0748019 6.8811350 6.4116058 8.1293707 7.4416895 7.2044797 7.8383594 7.4750547 7.3306575 7.3738723 7.1715989 6.9871883 6.9601498 7.3308792 7.3395553
7.3441691 6.0641541 6.8876715 6.5824475 8.1459379 7.4527850 7.1923914 7.9526258 7.4741001 7.3570209 7.4352422 7.0486488 7.0928669 6.9107909 7.3868699 7.2252879
7.4266706 6.0328002 6.9558053 6.6879950 8.1359577 7.5783677 7.2542930 7.8777022 7.4899821 7.3631482 7.5635619 6.9782043 7.2080765 6.8168979 7.3186054 7.2575731
7.3731346 6.0374284 6.9831028 6.6355052 8.1048107 7.5555634 7.1727300 7.6552100 7.5695004 7.2879090 7.6073742 6.9071851 7.3199320 6.7511058 7.3234439 7.2001090
7.2852411 6.1084423 7.1196966 6.5839396 8.0796080 7.5855041 7.2286682 7.6100116 7.5030079 7.3473954 7.6682830 6.8215685 7.3026319 6.8372898 7.2226830 7.2075887
7.2108164 6.1652064 7.2331581 6.6067872 8.0161800 7.6206446 7.1896572 7.5727415 7.4507003 7.3471494 7.6200752 6.9046707 7.1948204 6.9203944 7.1473136 7.3156977
7.2230945 6.1926236 7.2181420 6.5608311 7.9936609 7.5405235 7.2088599 7.4813590 7.5135942 7.3455424 7.5449691 7.0421438 7.1398253 7.0481029 7.1148000 7.5354323
7.2088637 6.2491736 7.1880937 6.6098418 7.9827461 7.4289880 7.2625098 7.4238262 7.5586181 7.4103847 7.3918037 6.9988718 7.1639986 7.1970758 7.0803523 7.6355515
7.1956582 6.2030215 7.1472096 6.5302753 7.8976979 7.4032049 7.3401804 7.3876982 7.6516032 7.3756633 7.4181466 6.9383974 7.1324043 7.2187629 7.1524434 7.7267613
7.1169262 6.2668872 7.1265521 6.4724040 7.9187641 7.3960857 7.4038258 7.2992420 7.6287227 7.2889380 7.4387159 7.1182837 7.0471764 7.3001676 7.1151986 7.6418543
7.1613822 6.1786265 7.1292877 6.5145712 7.8829789 7.4793015 7.4680581 7.2968535 7.6686907 7.2978587 7.5265598 7.1813154 7.0446596 7.3886256 7.1019168 7.6489058
7.1283998 6.2442875 7.0130582 6.5505786 7.8964329 7.3934588 7.5287871 7.3051329 7.8344655 7.2703938 7.6139922 7.2787185 7.0598865 7.3720045 7.1334267 7.5996351
7.1788592 6.2202287 6.9568448 6.6063728 7.8115849 7.3415842 7.5357380 7.3774352 7.8135400 7.2498536 7.7740464 7.3237123 7.0549865 7.4742556 7.0743461 7.5299878
7.1284618 6.1864123 6.8441906 6.4869747 7.9300070 7.3761191 7.5736861 7.4303355 7.6841793 7.2334075 7.7803068 7.3122993 7.0785446 7.3916755 7.1144700 7.5954218
7.2215157 6.1180186 6.8569169 6.4591112 7.8719988 7.4181976 7.6285558 7.4970531 7.7169347 7.2518096 7.7698712 7.3592882 7.0956712 7.3003011 7.2147870 7.7141638
7.1338525 6.1762972 6.9272037 6.4244885 7.8080292 7.3736491 7.7448144 7.5642834 7.7103744 7.3509846 7.8217340 7.4009972 7.0878530 7.2761312 7.1907210 7.7807655
7.0677280 6.1513066 6.9326539 6.3973303 7.8018584 7.4494805 7.6912479 7.6298423 7.7542934 7.4816451 7.8099689 7.3370399 7.1001143 7.3456068 7.1625476 7.8125825
7.0901556 6.2176528 6.8729753 6.4127936 7.8628969 7.5197606 7.8109217 7.7060213 7.7567797 7.4512320 7.8969479 7.3464794 7.1455746 7.3585644 7.1725283 7.8465714
7.0861073 6.1518493 6.8486037 6.3978982 7.8321104 7.5913639 7.7424645 7.7718306 7.8238635 7.5042868 7.8753285 7.3392377 7.0658259 7.3490691 7.2174950 7.9247212
7.0898185 6.1040692 6.8914804 6.4888992 7.6782932 7.6333418 7.7505140 7.8294907 7.8385386 7.4180093 7.8517570 7.3906884 7.0342369 7.4380002 7.1939402 7.9559574
7.0048571 6.1075630 6.8406892 6.4937119 7.7015753 7.4713864 7.7790256 7.9891901 7.9874701 7.2326913 7.9191294 7.2609944 7.0865932 7.4604068 7.2593622 7.9881730
7.0584617 6.1294832 6.7344894 6.5720325 7.5896726 7.5167551 7.8068752 7.9308643 8.0560894 7.1592655 7.8727102 7.1666651 7.0524015 7.6039948 7.1900778 7.9880943
7.0811219 6.1977406 6.7155366 6.5162406 7.5221262 7.5430288 7.8984051 7.8646545 8.0670500 7.1519279 7.7108183 7.1655145 7.2035422 7.5680742 7.1331720 7.9394875
7.1114154 6.2131133 6.7302213 6.5219054 7.5163326 7.5773325 7.9479170 7.6966672 8.0645437 7.1875992 7.8350954 6.9646058 7.2137032 7.4937730 7.1717477 7.8896546
7.0599728 6.2292466 6.6962452 6.5555878 7.4709325 7.6930590 7.9789829 7.5856791 8.0794001 7.2440691 7.8283868 6.8945775 7.3594236 7.5233903 7.0529160 7.7150364
6.9473739 6.2455754 6.8159246 6.5199647 7.3847136 7.6205521 7.8599739 7.5778365 8.0946779 7.2000628 7.9395337 6.8681707 7.4371161 7.4709477 7.0567584 7.5299044
6.8464761 6.1996579 6.9185300 6.4455032 7.4625673 7.6569662 7.8828135 7.5316844 7.9460807 7.0377374 7.9529366 6.9946656 7.3496928 7.3883586 7.0622573 7.4747849
6.8527002 6.2766461 6.9131823 6.4671884 7.5065360 7.7760015 7.8429499 7.5506845 7.8324947 6.9804349 7.8299003 6.9062715 7.3059497 7.2835388 7.1535416 7.3620524
6.8478379 6.3516312 6.8657675 6.4393263 7.5705552 7.7816710 7.8030386 7.6545839 7.6031542 6.9737139 7.9088144 7.1408176 7.2151031 7.2502227 7.2741413 7.3939800
6.7596946 6.4690928 6.8207760 6.4627113 7.5472941 7.8714814 7.7318463 7.6656203 7.4489346 6.9134750 7.8749070 7.0996609 7.2009811 7.2774577 7.3335128 7.4516010
6.7212067 6.4746819 6.8270087 6.6238790 7.4951353 7.8505330 7.6461434 7.7218437 7.4504471 6.9549232 7.8872900 7.1341391 7.1459270 7.3493423 7.2531853 7.4185991
6.7661996 6.5364280 6.8599300 6.7507391 7.4772778 7.7592969 7.5943313 7.7911615 7.5583487 6.8812642 7.8320851 7.2124071 7.2537775 7.4478498 7.2157636 7.4533901
6.8949175 6.6148787 6.8553863 6.9369731 7.4548631 7.5926766 7.4485316 7.9063001 7.6024079 6.9174199 7.6939745 7.3017764 7.2576466 7.3930421 7.2172532 7.5640817
6.9790559 6.7720628 6.8837409 6.9842491 7.4200158 7.4508352 7.2840023 7.8888726 7.6541972 6.9552808 7.5678921 7.2710018 7.2612281 7.5070243 7.1910872 7.6101513
7.0219512 6.7752881 6.8179951 6.9126148 7.3692741 7.4887419 7.2144752 7.7595177 7.7097545 6.9468899 7.5072827 7.2851434 7.2856646 7.5122533 7.0614500 7.6432219
7.0860262 6.7290559 6.8283720 6.8428273 7.3593178 7.3337536 7.1940212 7.8028660 7.6188211 6.9842329 7.4257045 7.1478996 7.3771334 7.4200253 7.0475779 7.5737238
7.0840168 6.7642975 6.8767514 6.8000379 7.4175992 7.3810248 7.1512551 7.9335370 7.7286978 6.9587955 7.3548126 7.1155915 7.3547616 7.4419069 6.9948759 7.5601931
7.1091223 6.8156295 6.9129672 6.7960935 7.4691725 7.4321861 7.1606183 7.9172759 7.7816734 6.9318571 7.3699713 7.0543180 7.4409618 7.4808078 6.8795719 7.5645609
7.1068554 6.7247767 6.9890618 6.7883639 7.5033360 7.3295755 7.2218242 7.9102688 7.7607374 6.8575387 7.1630797 7.1467147 7.5387197 7.3712993 6.9703221 7.5977845
7.1318283 6.6572409 7.0161643 6.8468084 7.5139332 7.3398404 7.2199612 7.9309406 7.6033363 6.7424359 7.0953503 7.1967678 7.5071340 7.2920289 7.0345192 7.6698151
7.1695795 6.6103673 7.0410638 6.9256697 7.5549669 7.3358779 7.2647619 7.8527126 7.6742892 6.7262363 7.1405058 7.3046064 7.5096674 7.3732643 7.1609654 7.6942091
7.2567463 6.6454449 7.1069217 6.9531798 7.5212975 7.4544425 7.1986237 7.9055634 7.7792201 6.6748385 7.2198992 7.3280120 7.4939084 7.4404550 7.2074041 7.8084798
7.3833413 6.5682406 7.0062094 7.0479574 7.4591985 7.5136414 7.2687545 7.8775458 7.8592944 6.6318121 7.1051579 7.3450389 7.4920411 7.5410357 7.2534566 7.7881627
7.4066653 6.5392232 7.0052137 6.9975076 7.4434562 7.5724216 7.2894282 7.8662968 7.8223991 6.6727195 7.1057649 7.4492321 7.4070754 7.5874486 7.2069831 7.8190279
7.4761457 6.4328246 7.0103841 7.0820589 7.4879732 7.5945401 7.2536397 7.7847853 7.7255363 6.7066746 7.1358824 7.4639134 7.5062270 7.6365514 7.1634068 7.8223076
7.4363379 6.4576440 7.1199937 7.1159177 7.3688855 7.4581265 7.3185568 7.8644938 7.6572104 6.7647896 7.1324887 7.4756608 7.4779058 7.6078839 7.1183577 7.8021188
7.4527984 6.5300326 6.9928384 7.1153550 7.3194900 7.2814178 7.3690629 7.8470092 7.6308117 6.7755213 7.1506486 7.3157048 7.3455229 7.6010237 7.1036406 7.7870884
7.5268512 6.5133104 7.0272794 7.1836610 7.2682824 7.2244725 7.5007997 7.7637587 7.5909386 6.8506498 7.1029992 7.2744493 7.2128005 7.4917960 7.1545458 7.8031831
7.4713273 6.4968286 7.0151811 7.2262263 7.3520579 7.1525602 7.5700564 7.7453971 7.5688400 6.9968352 7.1130719 7.2389965 7.1826425 7.5013366 7.2077947 7.7776108
7.4618797 6.5183134 6.9587669 7.2355795 7.2270365 7.0832338 7.6797481 7.7267594 7.5358467 7.0251517 7.0692372 7.2217803 7.1153703 7.4922791 7.1569619 7.8035140
7.3559346 6.5352902 6.7885480 7.2124290 7.1723208 7.1219535 7.7746325 7.5762753 7.5305037 6.9930854 7.0317826 7.1355424 7.0266843 7.6886854 7.0415492 7.8702068
7.2577634 6.6575036 6.7017574 7.3155546 7.2018132 7.0995803 7.8280997 7.5181046 7.5225573 7.0554051 7.0166502 7.1560187 6.9454975 7.7576199 7.0282745 7.9311771
7.2734170 6.7039795 6.6086588 7.2899604 7.1394491 7.2901812 7.8839073 7.5085020 7.5201278 7.0526781 6.9760094 7.1320510 6.9128175 7.7355409 7.0853248 7.9203377
7.2678037 6.7930956 6.4432912 7.1819711 7.2156878 7.3635340 8.0018148 7.4884114 7.5753818 7.0673327 7.0693989 6.9732389 6.8771505 7.6843567 7.0735340 7.9378314
7.2472348 6.9355221 6.4057984 7.1449723 7.2577081 7.4626303 8.0398169 7.5583506 7.6081538 7.1262813 7.0675502 7.0549574 6.9421248 7.6455784 6.9937234 7.8558354
7.1104016 6.9461966 6.4196053 7.1283951 7.3348985 7.5930457 8.2705669 7.6453900 7.5773759 7.1700535 7.0356760 6.9337006 7.0006423 7.5817914 7.0760632 7.7952647
7.2406101 7.0010638 6.6117001 7.1527848 7.4041142 7.6445589 8.3727970 7.7131801 7.5428162 7.2395258 7.1656022 6.9441910 7.0953755 7.6329932 7.1758122 7.6744218
7.1346002 7.0737095 6.6905546 7.0934434 7.3222795 7.7498226 8.3782167 7.6269832 7.5379133 7.3456669 7.2062860 6.9808288 7.1948023 7.6270494 7.2798281 7.6034846
7.1769156 7.0619531 6.6403351 7.0143943 7.4467320 7.7828326 8.3442698 7.5978155 7.7313809 7.3216910 7.2110801 6.9416361 7.2877002 7.6220465 7.2866459 7.6419163
7.2005162 6.9907780 6.5689259 6.9731679 7.4157338 7.7345266 8.4184532 7.4834127 7.7832270 7.4259968 7.1269951 6.9966493 7.4181581 7.6521249 7.2040234 7.6817918
7.2916298 6.9675384 6.6084146 6.8726134 7.5590887 7.7559280 8.4785891 7.3903356 7.8769116 7.3985596 7.0710735 6.9541154 7.5022154 7.6512761 7.2254124 7.8403516
7.4503870 6.9329257 6.5795527 6.8282919 7.6212926 7.6123834 8.5662804 7.4589520 8.0683088 7.4479957 7.0412097 7.1274977 7.4525337 7.5282207 7.3066897 7.9072790
7.4095812 7.0030050 6.6484251 6.8552909 7.7385798 7.5102959 8.4462748 7.3178620 8.0388651 7.4045548 7.0087805 7.1744914 7.5107307 7.4756260 7.2683272 7.9225516
7.3923736 7.1219625 6.5683279 6.7785902 7.7872858 7.5536852 8.3403797 7.4240069 8.0445499 7.4481626 7.1647091 7.1747913 7.3583093 7.4089131 7.1320734 7.8901887
7.3720336 7.1250839 6.6512070 6.7941918 7.8380265 7.4763699 8.3018789 7.3130207 7.9692631 7.3748074 7.0843964 7.2334776 7.3506722 7.3078933 7.0809011 7.9733677
7.4240813 7.0580473 6.7019811 6.8309650 7.8573413 7.5025358 8.3477497 7.3119831 7.9064608 7.5084529 7.0876117 7.3581853 7.4312377 7.3139257 6.9807863 7.8654838
7.4851480 6.9838142 6.8782978 6.8413119 7.9838071 7.4481325 8.3954077 7.3707047 7.8755383 7.6467652 7.0313830 7.4542670 7.3593626 7.2086434 7.0068636 7.8272796
7.4932828 6.8008056 7.0406046 6.8220525 8.1094389 7.4360418 8.3670454 7.4570503 7.8155141 7.6507816 6.9919348 7.5459032 7.3883486 7.1576376 7.0240273 7.7948842
7.4989200 6.6940026 7.0900421 6.8602734 8.1799059 7.4232750 8.3695040 7.5040832 7.9045548 7.6976480 7.1319823 7.5630107 7.4503274 7.1639123 6.9930482 7.7966170
7.3532882 6.6073618 7.0772090 6.7703576 8.2543859 7.5479407 8.3205147 7.4915161 7.8729196 7.7470231 7.1397672 7.5304861 7.4856396 7.1565452 6.8201466 7.8534255
7.3334384 6.6629348 7.1176705 6.8276811 8.2634230 7.5658464 8.3965931 7.4387469 7.8043289 7.8145857 7.1763272 7.6165705 7.4200654 7.1385055 6.8098998 7.8725271
7.3344431 6.6118312 7.0950775 6.8280649 8.1761065 7.6357851 8.4823742 7.4220352 7.6984973 7.7704358 7.2428980 7.6859612 7.4361596 7.2272544 6.7792754 7.7896633
7.4537697 6.5551987 7.2399745 6.8162794 8.1075993 7.6995039 8.6367865 7.3477788 7.6918674 7.7770400 7.2643194 7.5973988 7.4395370 7.1648369 6.7993021 7.9079490
7.5180206 6.4723878 7.2208862 6.8162889 8.1833286 7.5468955 8.7070274 7.3879285 7.7640052 7.9224463 7.3318124 7.6144090 7.4869833 7.1390247 6.8193321 7.8876057
7.6877170 6.4913836 7.1860476 6.8022285 8.1038990 7.5673919 8.7616282 7.3997769 7.6908894 7.8979158 7.2400947 7.6047859 7.5169234 7.1403694 6.8348851 7.9011102
7.7088175 6.4832935 7.2044454 6.8576074 8.1163712 7.5207167 8.6119041 7.3830361 7.6628213 7.9015074 7.2838569 7.6198344 7.4524708 7.1137218 6.9358377 7.9314990
7.7734447 6.5502148 7.2796588 6.9869862 7.9237404 7.5300031 8.6269979 7.3699956 7.5641770 7.9107962 7.3426819 7.6929245 7.4379220 7.0817776 6.9757733 7.9110122
7.8089180 6.4739561 7.2483721 6.9273467 7.7456722 7.5756192 8.5953083 7.3813868 7.6236353 7.8798332 7.3501859 7.7046328 7.4182954 7.0993886 6.9595280 7.7993307
7.9028778 6.4602137 7.2867923 6.8753810 7.6730790 7.6992192 8.5379152 7.3759027 7.6330848 7.8395195 7.5059118 7.6890244 7.4892578 7.1346531 6.9508967 7.6325326
7.9530396 6.4670444 7.2792897 6.9087200 7.6478643 7.7359533 8.5475025 7.3562655 7.7544875 7.6647143 7.4558539 7.7677078 7.4473104 7.1992569 6.9339600 7.5560331
7.8876977 6.6313434 7.2433448 6.9462333 7.5690408 7.8214526 8.5291853 7.3469529 7.8457294 7.6169600 7.3741236 7.7523084 7.4642200 7.2981153 6.9144955 7.4814663
7.9573045 6.6744642 7.1754646 6.9046793 7.4692912 7.8485107 8.4075718 7.4246817 7.8647408 7.5941887 7.4037228 7.7569213 7.4671788 7.4846458 6.8409824 7.5577497
7.8588710 6.7429509 7.1399570 6.8275933 7.4538531 7.9308558 8.3202133 7.5638604 7.9085212 7.5882115 7.2893085 7.8048458 7.5408554 7.6430225 6.8720722 7.6483331
7.8362226 6.7757802 7.1270213 6.8327112 7.4817309 7.8155017 8.3172474 7.5384855 7.8491836 7.4950471 7.2101026 7.7334805 7.5430489 7.7037320 6.7712078 7.7204981
7.8223324 6.7906594 6.9795456 6.7914357 7.3070922 7.8360004 8.3332634 7.4464941 7.8202434 7.4529343 7.3141069 7.8171186 7.4739995 7.6506953 6.8509731 7.6706395
7.8616610 6.6716104 6.9596629 6.7353821 7.2118998 7.9046259 8.3692493 7.3346214 7.8010564 7.3485389 7.2739568 7.7508345 7.5803795 7.6928983 6.9146647 7.5690250
7.8455729 6.6415920 6.9290352 6.7907877 7.1993756 7.9948497 8.3214455 7.2030230 7.7403712 7.2213206 7.3491087 7.6697960 7.6016951 7.7135897 6.7838454 7.4549642
7.8222075 6.5358691 7.0165038 6.9455309 7.1542459 7.9070177 8.2140226 7.1839938 7.7205043 7.1543164 7.4641714 7.6481090 7.6722908 7.8036599 6.8244443 7.4008207
7.7271223 6.7151709 7.0029173 7.0793948 7.2007346 7.8702636 8.1001692 7.1632519 7.7991662 7.1801591 7.4822769 7.5716429 7.6450186 7.7471910 6.7300506 7.3817821
7.7721062 6.6908937 6.9256744 7.1369524 7.2952528 7.8241501 8.0491590 7.2260504 7.8848968 7.1435919 7.5707064 7.5877900 7.6319699 7.6173835 6.8069615 7.4334874
7.6650896 6.8235154 6.8512373 7.1981878 7.3859410 7.9157577 7.9093752 7.1765532 7.9754891 7.1424909 7.6957159 7.6953740 7.4939251 7.5934625 6.8301444 7.4419036
7.6360850 6.7831850 6.7634196 7.2579045 7.3773866 8.0880585 7.9200869 7.3082094 8.0623560 7.1221271 7.6321607 7.5979381 7.5247340 7.5290327 6.8850904 7.4307332
7.6330538 6.9511023 6.6940236 7.2771120 7.3449016 8.1538496 7.9315796 7.3744278 8.0303373 7.0845733 7.4211798 7.5537682 7.4790568 7.5725675 6.8080430 7.3975987
7.5909691 7.0256295 6.5789170 7.1976533 7.3420243 8.1803484 7.9235229 7.4124250 8.0993795 7.0964170 7.2255001 7.6409049 7.3989043 7.5918646 6.7688460 7.4909468
7.6077514 7.0365157 6.4283786 7.0865064 7.3365669 8.1603317 7.9661746 7.4544387 7.9836564 7.1152987 7.1785240 7.6263890 7.3005829 7.6771326 6.7576456 7.5970750
7.5961142 7.1033854 6.4056621 6.9735923 7.3833656 8.1347084 8.0109587 7.5445814 7.9345083 7.0935907 7.1973209 7.7219014 7.2807217 7.6452546 6.6599846 7.6317134
7.6551490 7.1591067 6.3907084 6.9591579 7.4108362 8.0326328 7.9447403 7.5528474 7.9532237 7.1595650 7.2081518 7.7763805 7.2111359 7.6063485 6.6292329 7.7084184
7.7115631 7.0951056 6.3867679 7.0463805 7.5458431 8.0242348 7.8649845 7.6258292 8.0462942 7.2117419 7.1689754 7.7231231 7.1210070 7.5647573 6.5869656 7.8126249
7.8292131 7.0320139 6.4085836 7.1035318 7.6168256 7.9577274 7.8667641 7.6908374 8.0855703 7.1812997 7.1792641 7.6600885 7.1151595 7.6023540 6.5459843 7.8409777
7.8457136 6.8445759 6.4488678 7.0909791 7.6987848 7.8643394 7.8210306 7.6950955 8.1340942 7.2464733 7.2574744 7.6706686 7.1344728 7.5515308 6.5596352 7.8858771
7.9673176 6.8044429 6.3648429 7.0706563 7.6126609 7.8064170 7.7707233 7.7906408 8.1723804 7.2285624 7.3195252 7.6873145 7.1929898 7.5622311 6.6348825 8.0028296
8.0256300 6.8442059 6.3481221 6.9901471 7.5659561 7.7327185 7.7397470 7.8524337 8.1741400 7.2221551 7.4349647 7.5567374 7.1701202 7.4997783 6.6437516 8.1068344
8.0726023 6.7539392 6.3194346 6.9289875 7.6339302 7.6546721 7.8139563 7.8507199 8.1375475 7.3414092 7.4271884 7.6176233 7.2323470 7.5091143 6.6248302 8.1234751
8.0751791 6.7759356 6.1762385 6.8810768 7.6379433 7.7354145 7.7609181 7.7661018 8.1671219 7.2300053 7.4606185 7.7034745 7.3103523 7.3558378 6.5996881 8.0009050
8.0671873 6.7846866 6.0722871 6.9261279 7.7668118 7.7585187 7.7902117 7.6969843 8.2736759 7.2116299 7.4718075 7.7190208 7.4994121 7.3113265 6.5821199 8.0198040
8.1482887 6.8371282 6.0099950 7.0323191 7.7472634 7.8912883 7.7162809 7.6641140 8.3691444 7.2719388 7.5216551 7.6899943 7.5639682 7.2078671 6.6094909 8.0330477
8.1088362 6.6786342 6.1306043 7.0440540 7.9874911 7.8981109 7.7363133 7.6120615 8.4453545 7.3595881 7.4591932 7.7577529 7.6400514 7.1879930 6.6473494 7.9635639
8.1607409 6.6194363 6.1934457 6.9334960 7.9384499 7.9574885 7.8474860 7.6895423 8.5201759 7.3386450 7.5114522 7.8813953 7.6674490 7.1719942 6.6230607 8.0055037
8.1907120 6.5677209 6.2351170 6.7984471 8.1036797 7.9893999 7.9259944 7.7367363 8.5631800 7.3764133 7.5984745 7.8704791 7.5288510 6.9237175 6.6195445 7.8794351
8.0504732 6.6540580 6.3145232 6.8721542 8.1064739 7.9232111 7.8656955 7.7713056 8.5702581 7.3739252 7.5066452 7.8759737 7.5457001 6.9345818 6.5633173 7.8786793
7.9326825 6.6843739 6.3372703 6.9299917 8.2234297 8.0308123 7.9338508 7.7738304 8.6093855 7.3258939 7.4885015 7.8446102 7.5335245 7.0042214 6.6275210 7.8367639
7.8769436 6.6708808 6.3146710 7.0015707 8.1513653 7.9397235 7.8595920 7.7992225 8.6324501 7.2785387 7.3678765 7.8500943 7.4887524 7.0892873 6.7100978 7.8672948
7.9606919 6.5914516 6.3025165 7.0616288 8.0297728 8.0167990 7.7753396 7.7413559 8.6859608 7.3302398 7.2450795 7.9121594 7.4761963 7.1214395 6.7318892 7.7492614
7.9985123 6.6712141 6.2383966 7.1044846 7.8528214 8.0998240 7.6631322 7.7364058 8.5999203 7.3510938 7.3680615 7.8070021 7.4867992 7.1646042 6.7251201 7.7419338
7.9208407 6.6604257 6.1848083 7.0660925 7.8431540 7.9893169 7.6925406 7.7289395 8.5600882 7.3844547 7.4673800 7.7993560 7.4791980 7.1870017 6.6117840 7.7909513
7.8217373 6.6570864 6.2925358 7.2012305 7.8623519 7.9633040 7.5308075 7.7897325 8.6087236 7.4498076 7.4648843 7.6931958 7.5234609 7.1831231 6.5959153 7.6849456
7.7419648 6.7498631 6.4250298 7.1473284 7.8837271 7.9478488 7.3816786 7.8449883 8.7146225 7.4869404 7.4239125 7.6611762 7.6902323 7.2809825 6.5251675 7.7191620
7.5964093 6.9071751 6.5159163 7.0308857 7.8627534 7.9177637 7.3720622 7.9380112 8.7080154 7.4946804 7.4046283 7.6337409 7.6936331 7.3257880 6.5378327 7.7261300
7.4858675 7.0409927 6.5605626 6.9293022 7.8489451 7.8518739 7.3229203 7.8703198 8.8096542 7.4733357 7.4270582 7.6877809 7.5656304 7.3021498 6.6118388 7.7522550
7.4548039 7.0439706 6.4555125 6.7924681 7.9650788 7.8358765 7.4173112 7.8834324 8.7481146 7.5418301 7.5063663 7.7373724 7.5059724 7.2484694 6.6249857 7.7633352
7.4948816 7.1550536 6.4338245 6.7367411 7.9238319 7.7661414 7.4714584 7.9586420 8.6567430 7.6375685 7.7171674 7.6370072 7.4372449 7.2713866 6.6521392 7.6968675
7.4591603 7.1467314 6.4975953 6.7586083 7.9780035 7.8403811 7.6197824 7.9729309 8.8174524 7.6165338 7.7197456 7.5152349 7.4880462 7.2429237 6.6136575 7.8043160
7.4164901 7.0393662 6.4391522 6.8665857 7.8694510 7.8777714 7.5703135 7.9899569 8.9091120 7.5635018 7.6723847 7.5271587 7.4787912 7.2062650 6.5094490 7.8134055
7.4308743 7.0612183 6.3606205 6.8117299 7.8909078 7.8614116 7.5674167 7.9724584 8.8702021 7.5535369 7.7015705 7.5453258 7.4669857 7.1540947 6.4198623 7.8344388
7.4569554 7.0606928 6.2272420 6.8402133 7.8495016 7.9652648 7.6718330 7.8337932 8.6550531 7.4990997 7.6600852 7.4540253 7.3468356 7.1538129 6.4086871 7.8354616
7.4716954 7.0711813 6.2053494 6.7334108 7.8173833 8.0340462 7.5858469 7.7375898 8.5328722 7.3692627 7.6651611 7.3108258 7.3746405 7.1081138 6.4361939 7.8522296
7.4908743 7.0732255 5.9862905 6.7042747 7.6578484 8.0655966 7.6708384 7.7295394 8.5298510 7.4894814 7.5756855 7.1417685 7.4486852 7.1651068 6.4714389 7.9201121
7.6221957 6.9357052 5.8561420 6.6628728 7.5341821 7.9895210 7.7030745 7.7221332 8.4151344 7.5906558 7.5479560 7.0929174 7.4447737 7.0687284 6.4671860 7.8147454
7.6725602 6.8030353 5.7868109 6.7450089 7.5025840 8.0116348 7.8378558 7.7286038 8.4522095 7.5334153 7.5936346 7.0590916 7.4148989 7.1006212 6.5849051 7.8088026
7.8468499 6.7940478 5.8926692 6.6371684 7.5571413 8.0811300 7.9703374 7.7991014 8.5190134 7.5723009 7.5259752 7.2686925 7.2329607 7.1321959 6.6917782 7.7683158
7.7445264 6.8008895 5.8601475 6.6464915 7.5414443 7.9876633 8.1579638 7.8336191 8.4783030 7.6216469 7.6422920 7.3897228 7.2401114 7.0921831 6.7902026 7.7951922
7.8031926 6.9060001 5.8424654 6.6368709 7.4902401 8.0311279 8.1790171 7.7692385 8.4725056 7.6256361 7.6053524 7.4354520 7.2411542 7.0782251 6.9297819 7.7580833
7.8767719 6.8895483 5.7900968 6.6547031 7.3368611 8.0579815 8.1340742 7.7676291 8.3778839 7.6458545 7.6516633 7.4327826 7.3047433 6.9462042 7.0874896 7.7772880
7.8931823 6.9769611 5.8923035 6.7343936 7.3055687 8.0253630 8.1249647 7.6993990 8.3344975 7.7210159 7.7538042 7.4939337 7.3263769 6.8731089 7.1145163 7.6898918
7.8696160 6.8950419 5.9196057 6.7841873 7.3380899 8.0438004 8.1192760 7.7529111 8.4786901 7.6272058 7.7377543 7.5922074 7.3189692 6.8675213 7.0543361 7.7719231
7.8801255 6.7713776 5.9506531 6.7809768 7.4394288 7.9231739 8.2466726 7.7113886 8.5755348 7.7196336 7.6399236 7.7035151 7.3331127 6.8849378 7.1195989 7.7336082
7.9570351 6.6921458 6.0189061 6.8461123 7.3965507 7.8779864 8.2404318 7.7438254 8.5639725 7.7617340 7.6112576 7.8072681 7.3820925 6.7941613 7.1114693 7.7288346
7.8688016 6.5331378 6.1055641 6.8670516 7.3496952 7.7130985 8.3327141 7.8764915 8.6970148 7.7981887 7.5790267 7.9987068 7.2732430 6.8354526 7.1204510 7.7743921
7.8601322 6.4489617 6.0620608 6.9291453 7.3273945 7.7295732 8.4396124 7.8729196 8.8275719 7.8388257 7.6000347 7.9329829 7.2530751 6.6989503 7.1628456 7.8041086
7.8994851 6.5106010 6.0138850 7.0577083 7.4085269 7.8037767 8.3515606 7.6809864 8.7624359 7.8921399 7.6014895 7.9910688 7.2020049 6.6628914 7.2149754 7.9323139
7.8877816 6.5753775 6.0576739 7.0816288 7.4549832 7.7733550 8.3478842 7.7154737 8.6215019 7.8315978 7.7932987 7.9719405 7.2054062 6.5809045 7.2729955 7.8818302
7.9487596 6.6767898 5.9223599 7.0261331 7.4910965 7.8049016 8.3045855 7.8530612 8.5955906 7.7637000 7.9188766 8.0118742 7.1655960 6.6385379 7.2681398 7.9508767
7.9451561 6.7678094 5.8627758 7.0919662 7.5387063 7.7937098 8.2521858 7.8719759 8.5604677 7.6523967 7.9288359 7.9951825 7.1087084 6.5409961 7.2964396 7.8964114
7.9452801 6.7474928 5.8340478 7.0080118 7.4922881 7.7764649 8.1278496 8.0339651 8.5213432 7.6268239 7.8949094 7.8299575 7.1101227 6.4588675 7.2863202 7.7546487
7.9979534 6.7994671 5.7701731 7.1046090 7.6230087 7.6826010 8.0227404 8.2303276 8.5037346 7.5087380 7.7371879 7.7552757 7.1329670 6.4310112 7.2513442 7.6462975
8.0126753 6.8917727 5.7901149 7.1395774 7.5509429 7.5958157 7.9149761 8.3543444 8.4066353 7.4588933 7.6969600 7.6620064 7.0758190 6.5125484 7.2210350 7.6105886
7.9917498 6.8644514 5.6836662 7.0673890 7.6197014 7.4587960 7.8862686 8.4791517 8.3338804 7.5260277 7.6779976 7.4491420 7.0484180 6.4872417 7.2113047 7.7306061
7.9861259 6.8620033 5.7014656 7.0108786 7.6032701 7.4099522 7.7385578 8.4148617 8.4262486 7.5853462 7.6618404 7.4097462 7.0377045 6.5498447 7.2631145 7.5342393
7.9354491 6.8101063 5.7576456 6.9832997 7.5053544 7.3149033 7.7071023 8.3274870 8.4388885 7.5508318 7.7130179 7.5104251 7.0224638 6.6247993 7.1290169 7.4857836
7.9981537 6.7260036 5.8708525 6.9641857 7.4880695 7.2325649 7.7560439 8.2420588 8.3197117 7.5145459 7.7267118 7.6963620 7.1619215 6.5695543 7.1547217 7.5247164
7.9583163 6.7456493 5.9563971 6.8376684 7.3999195 7.2756395 7.6771569 8.0746622 8.2473564 7.5123115 7.7512650 7.8163443 7.1214824 6.5142307 7.0836439 7.6274414
8.0565348 6.7492523 6.0962987 6.8713160 7.4526725 7.3704648 7.7291245 8.0693264 8.1141224 7.4718637 7.7677584 7.8120918 7.1850228 6.5069656 6.9487171 7.6997180
8.1132479 6.7993579 6.1625381 6.8331728 7.5928478 7.4302096 7.6851792 8.0476475 8.0744171 7.3759198 7.7471776 7.8322206 7.1743274 6.4831543 6.9943333 7.7218680
8.2287874 6.7020421 6.1908555 6.9176970 7.5479150 7.4807873 7.6466746 7.9894004 8.0082712 7.3827338 7.7247524 7.6995029 7.1432118 6.3804083 6.9464025 7.5767660
8.3008003 6.6096835 6.1725998 7.0108771 7.6804943 7.5001512 7.6015015 8.0265102 7.9743037 7.4162493 7.6244345 7.6662025 7.0954614 6.3789048 6.9913201 7.5728102
8.3799810 6.4765158 6.1609821 6.9385881 7.7295060 7.4781594 7.5151310 8.0276508 7.9540672 7.4492817 7.4954176 7.5851865 7.0642996 6.3958144 7.0346084 7.5238028
8.4530048 6.4585185 6.2706985 6.9431133 7.7154455 7.5804214 7.5071363 7.9802208 7.8797817 7.3347659 7.4494896 7.6073236 7.1115990 6.4314613 7.1469488 7.5985703
8.4587307 6.4273429 6.2466459 6.8598514 7.6978426 7.6093745 7.4992080 8.0488720 7.8806982 7.4292336 7.3662910 7.6318278 7.0999751 6.4305906 7.2845411 7.6322751
8.3928566 6.5022936 6.2643380 6.8947315 7.7863398 7.6054544 7.4800067 7.9920197 7.8532534 7.3887315 7.4541779 7.7007165 7.0186257 6.4805336 7.3818498 7.5000958
8.4405060 6.3516126 6.2984724 6.9424376 7.7477231 7.5545201 7.5256495 7.9789152 7.9045382 7.3889565 7.3374405 7.6830530 7.0092492 6.4707346 7.3850684 7.4355516
8.4403133 6.3338556 6.2069068 6.9699297 7.8161464 7.7210188 7.5197277 7.9125519 8.0100203 7.3271337 7.3892546 7.7452278 7.0616779 6.4952993 7.3504515 7.5221982
8.5035381 6.4100947 6.2043285 6.9802208 7.6957664 7.8524122 7.5532751 7.9420080 8.1369534 7.3285003 7.4846129 7.7300596 7.1368833 6.6753802 7.1771054 7.4572458
8.5661678 6.5045838 6.0865211 6.9289460 7.7143192 7.8577662 7.6360583 7.7621670 8.2677450 7.2378225 7.5887303 7.6314287 7.1724620 6.6819735 7.0995622 7.4583659
8.5859623 6.5103588 6.0876489 6.8397617 7.6822257 7.8857517 7.6739125 7.7737436 8.2326641 7.2508407 7.6998959 7.6474700 7.1868877 6.7267723 6.9991183 7.5605407
8.5312643 6.5711961 5.9766130 6.9070807 7.6541085 7.9531932 7.7649431 7.8105693 8.0939293 7.2043853 7.5485764 7.6314845 7.0577135 6.5699053 6.9781923 7.4869251
8.4705086 6.5466557 5.9104824 6.9483681 7.5536127 7.9591951 7.9217815 7.8370619 8.0214605 7.2432628 7.5379915 7.5396690 6.9938250 6.5871162 6.9287839 7.4353752
8.5026407 6.5245233 5.8687267 7.0171680 7.4639444 7.9442210 7.9051619 7.7625108 8.0007286 7.1806116 7.4043636 7.4294410 6.9748306 6.7084813 6.8720779 7.5237751
8.5211296 6.4851151 5.8259230 7.0786386 7.3629880 8.0915422 7.8388538 7.7788882 8.0870419 7.2509561 7.4054918 7.3707342 6.9629860 6.8100348 6.9089770 7.5070243
8.4693775 6.4402390 5.8690839 7.1032472 7.2846570 8.0927858 7.7441525 7.6430631 8.1970234 7.2259250 7.5269799 7.3537483 6.7761436 6.8029375 6.7947879 7.5336185
8.4271097 6.4923372 5.9167299 7.0203657 7.2694454 8.2614765 7.6328959 7.6182480 8.2632589 7.2527151 7.5218210 7.3386884 6.8214235 6.8404546 6.7564197 7.5497022
8.3010578 6.4925752 6.0013494 6.9216795 7.2524900 8.1683769 7.5172930 7.5433960 8.2014399 7.0813594 7.4457068 7.1787472 6.7769141 6.9329839 6.8145881 7.6219234
8.2620020 6.5451565 6.0513783 6.9581752 7.2902889 8.2737370 7.6021323 7.5312676 8.1543055 7.1030011 7.4161701 7.0759740 6.8463607 7.1327782 6.8509192 7.6628351
8.2292957 6.5815668 6.1519136 6.8828950 7.3539176 8.2497711 7.5680404 7.3991747 8.0820026 7.0109148 7.3990135 7.0911551 6.7892880 7.1870570 6.9818611 7.6763511
8.1896553 6.7597179 6.2172461 6.8986607 7.3747625 8.3228035 7.6070480 7.3850255 8.0780172 6.8537278 7.2827392 6.9492717 6.7591834 7.2260680 7.0512581 7.6786199
8.0757313 6.9271402 6.2239051 6.9896674 7.5436053 8.3092165 7.4770665 7.2584291 8.0203772 6.8044448 7.1712055 6.8121681 6.7213283 7.1909332 7.1466961 7.6021647
8.1050386 6.9569740 6.1858959 6.9400101 7.6803861 8.3412027 7.4041257 7.2100778 7.9666514 6.7664304 7.2304358 6.8039932 6.6314592 7.1640201 7.1939316 7.7757401
8.2438440 6.9550223 6.2828941 6.9556837 7.8575621 8.3449850 7.4094653 7.1770926 7.9612131 6.8642569 7.2789392 6.7660332 6.5889697 7.1942730 7.2281404 7.8278632
8.2786942 7.0004587 6.3630724 7.0557213 7.9944992 8.4250917 7.2456727 7.2207236 8.0636139 6.9287839 7.2049766 6.8093610 6.6188278 7.0662642 7.1999316 7.8427653
8.2749281 6.9959426 6.3864417 7.0019808 7.9725547 8.4606237 7.2429399 7.2827897 8.0087290 6.9348369 7.1392794 6.9211550 6.6558828 6.9883060 7.1785250 7.7090206
8.3595390 6.9635587 6.4249439 6.9674268 7.9214983 8.4395876 7.1918879 7.2554264 7.9407668 7.0137382 7.1753674 6.9780316 6.6717944 7.0092387 7.1122999 7.8340979
8.3446808 6.9616289 6.3823018 6.9710851 8.0094833 8.3897247 7.2633100 7.2415648 8.0119867 7.1127334 7.1510077 7.1076627 6.7701602 7.0547371 7.1206565 7.8124871
8.4791479 6.9178028 6.3940377 6.9636364 8.0647402 8.3654995 7.1967139 7.3000555 7.9877987 7.1950846 7.2124405 7.2005353 6.8539977 7.1134872 7.1358161 7.8324423
8.4425755 6.8766227 6.4651504 6.9481034 8.1504030 8.3581314 7.1940207 7.3061337 7.9037752 7.1095982 7.1401711 7.2181921 6.8645058 7.1667671 7.1529846 7.7226129
8.3757210 6.8619885 6.4482307 6.9975324 8.2421951 8.3507080 7.2247062 7.1823053 7.8529353 7.0433459 7.1475053 7.2807746 6.8242364 7.1245685 7.1886458 7.6790299
8.4309139 6.7831292 6.4282556 6.9045134 8.2584229 8.3194656 7.0657482 7.0978990 7.8522964 6.9922099 7.1125751 7.2522840 6.9420304 7.2140818 7.1651330 7.6105013
8.4914370 6.6806626 6.5505986 6.9254937 8.2873459 8.3132849 7.1199298 6.9379601 7.8467932 6.9743023 7.1254082 7.3587894 7.0225577 7.1069922 7.1646800 7.5910926
8.6211891 6.6342249 6.5692992 6.9712934 8.1614332 8.2868471 7.1667581 6.9412699 7.7542462 6.9526520 7.0801802 7.3072391 7.0737753 7.1014271 7.1043057 7.5331488
8.6060905 6.7187047 6.5840750 7.0048361 8.0788279 8.2726507 7.2030454 6.9244719 7.7150126 7.0243611 7.1356001 7.2949724 7.1312623 7.1685190 7.1197100 7.4802060
8.5509834 6.8591890 6.5947247 7.0173717 8.0479364 8.3530130 7.3655767 6.9925032 7.6471405 7.0803390 7.2152691 7.2110696 7.1984615 7.2050505 7.1484270 7.4259567
8.4713821 6.8922410 6.5361476 6.8704386 7.9745421 8.4552565 7.4316225 7.1045332 7.5704885 7.1838336 7.2171912 7.1968489 7.1766510 7.2547984 7.0789657 7.4440923
8.4127750 7.0276766 6.3963480 6.9112182 7.9569559 8.4920206 7.2659101 7.2495332 7.5978894 7.0930471 7.1437373 7.1534309 7.1660500 7.2288151 7.1873393 7.4034128
8.2513971 7.0483193 6.3293891 6.9301944 7.9512191 8.4444704 7.3074651 7.3662038 7.6026559 7.0617523 7.2376451 7.0479178 7.1248808 7.2383060 7.2291336 7.5347924
8.2920074 7.0145798 6.2692652 6.9813118 7.9619541 8.5672092 7.3089619 7.4453998 7.5953770 7.1156135 7.1855779 6.9448085 6.9888968 7.3010221 7.2416863 7.5147300
8.2813311 6.9569306 6.2925553 6.9395962 7.8466330 8.6362686 7.2042260 7.5158610 7.5548368 7.0040503 7.2414312 6.9458065 7.0058455 7.2767220 7.1540518 7.5687075
8.3064604 6.9049196 6.2077284 6.8715739 7.8291688 8.6484203 7.0898128 7.6013746 7.6047916 7.0799661 7.1826367 6.9974728 6.8904338 7.3117361 7.2427425 7.4878211
8.2768793 6.8933759 6.2513070 6.8216572 7.8443146 8.6003199 7.0053091 7.6193628 7.6216259 7.1551795 7.2595797 7.0162849 6.8039789 7.3591561 7.1424484 7.4701109
8.2978182 6.9263353 6.2614975 6.7996802 7.8701148 8.5969467 7.0301394 7.6238418 7.5827341 7.2212400 7.2492828 7.0151067 6.7217431 7.3839431 7.1646738 7.4328332
8.2056656 6.9531975 6.2383394 6.7811804 7.9472127 8.5308466 7.0704060 7.5233865 7.5638332 7.1447673 7.2325573 7.1117077 6.6854615 7.3889074 7.0520744 7.5637832
8.2091084 6.8743987 6.2362819 6.8674741 8.0898542 8.5151119 6.9715085 7.5228105 7.5676556 7.2505226 7.2734694 7.0298567 6.6818571 7.5080810 7.0526600 7.5679436
8.1038866 6.9458971 6.2090912 6.9525151 8.1108017 8.5295391 6.9119959 7.6053715 7.6278176 7.2935290 7.0456786 6.8826070 6.6812944 7.4246588 6.9529967 7.6083431
8.1215715 7.0525298 6.1379299 6.9606981 8.1016188 8.5335741 6.8440709 7.6254954 7.6028752 7.3845530 6.9239016 6.7905383 6.8053203 7.4555721 6.9152360 7.6517372
8.2571659 7.0431776 6.1013436 7.0075336 8.0583134 8.5357370 6.7836823 7.6243186 7.6324840 7.2310700 6.8236403 6.7616696 6.9838772 7.3781953 6.8508739 7.7030816
8.2839785 6.9645267 6.0139446 7.0797200 7.9665337 8.5492687 6.7725954 7.5087342 7.6072311 7.1590304 6.8629298 6.8140597 7.2152686 7.3521762 6.8843718 7.7789993
8.3292150 6.8960261 5.9469223 7.0559106 7.8164506 8.5393257 6.8774924 7.4708309 7.5980415 7.1139975 6.9680943 6.7977219 7.3535886 7.4560456 6.8301454 7.8374858
8.3478155 6.7682662 6.0958281 7.0066280 7.7254157 8.4863510 6.9006042 7.3654737 7.5028048 7.0938182 6.9912128 6.7805548 7.4829998 7.4054499 6.8560214 7.9574080
8.3395557 6.5812688 6.2089977 6.8381004 7.7603536 8.6232700 6.8688736 7.4451599 7.6075764 7.0480828 6.9024591 6.8086720 7.3606958 7.3162122 6.9000416 8.0168343
8.2635984 6.5680761 6.0761070 6.8277345 7.8313422 8.5890093 6.8817925 7.3659267 7.6719289 7.0121255 7.0013876 6.8157654 7.3589935 7.2933216 6.8917136 8.0800352
8.2220678 6.6036186 6.1767721 6.6539478 7.7759576 8.6750746 6.8893371 7.3497038 7.7908416 6.9618487 6.9704723 6.7479076 7.2841930 7.1920271 6.9292498 7.9456458
8.2367392 6.5994616 6.2923908 6.6486001 7.7723045 8.6338539 7.0404906 7.2982321 7.7700834 6.9903378 7.0981188 6.8045926 7.2972784 7.0951376 6.8780265 7.9005895
8.2374992 6.6324143 6.3724966 6.6422849 7.7771993 8.5575752 7.0616121 7.4600983 7.9095402 7.0298381 7.1613288 6.7945013 7.2518106 7.0959377 6.9068427 7.7428994
8.2862568 6.5136514 6.5261579 6.6852698 7.7513876 8.5325050 7.0685096 7.4698777 8.0994883 7.0805902 7.2767720 6.8246698 7.3090744 7.1553450 6.7252445 7.7317166
8.3685665 6.5512176 6.5467510 6.6450667 7.7813940 8.4797907 7.1305513 7.4449964 8.1480665 7.2048326 7.2208200 6.9058623 7.4882264 7.2021885 6.6372848 7.6564784
8.4401245 6.5015788 6.4843507 6.6802201 7.6712060 8.4528980 7.1351943 7.4126892 8.1847858 7.3348598 7.3491220 6.8299122 7.5241780 7.3546214 6.6516299 7.6773744
8.5330000 6.4266624 6.3751335 6.6244173 7.6680889 8.4220133 7.0958166 7.5571265 8.2486982 7.3756547 7.3275075 6.8608603 7.5089598 7.4427161 6.5145612 7.5877399
8.5105896 6.4814701 6.2717113 6.5969877 7.6185589 8.5443459 7.0753493 7.6304936 8.2567692 7.3678193 7.2595654 6.7822242 7.3745236 7.5763192 6.4893966 7.6077242
8.5190639 6.5284562 6.1686625 6.6800232 7.5476785 8.6161079 7.2195401 7.6785975 8.2377672 7.3492231 7.2809324 6.7064333 7.3179860 7.5401173 6.3678222 7.4700103
8.4659681 6.4726033 6.0778265 6.7250738 7.4765830 8.6332903 7.2776875 7.7013669 8.1732426 7.3575401 7.3888822 6.4990435 7.3361893 7.4365435 6.4332933 7.4159999
8.4039421 6.2954335 5.8881269 6.7965775 7.5007381 8.6000099 7.2504826 7.7067184 8.1841745 7.3880601 7.3776231 6.3767462 7.1858764 7.4346104 6.4633479 7.4707994
8.4376335 6.2197862 5.8730993 6.7871304 7.4782600 8.5675850 7.1976075 7.6127262 8.2622929 7.3145814 7.3103905 6.3510032 7.1614914 7.4516506 6.3739409 7.4513493
8.3473272 6.1336875 5.8736615 6.8863063 7.4409070 8.4337339 7.2611556 7.6350889 8.2265968 7.3326650 7.3668828 6.4190130 7.0774260 7.3784628 6.1949968 7.4435368
8.3736782 6.2267556 5.8858504 6.9041586 7.5164523 8.2680521 7.2484908 7.7198019 8.2373409 7.3247519 7.4489946 6.3007731 6.9914060 7.3806353 6.2032409 7.3693743
8.4402418 6.2228251 5.9115152 6.8970437 7.4645824 8.2177677 7.2685094 7.8680530 8.4326763 7.3173480 7.4260345 6.3582559 6.9088941 7.3000250 6.2093778 7.3826909
8.4720306 6.2484884 5.9962449 6.8592935 7.5198140 8.0901108 7.3102746 7.8434291 8.4910774 7.2258482 7.4838014 6.2419853 6.6929545 7.3157830 6.2465372 7.4676628
8.4519024 6.3286672 6.0527053 6.8624086 7.5233507 8.1655970 7.2686582 7.7680578 8.4523764 7.3032370 7.4827051 6.0779924 6.6570530 7.3385544 6.1861587 7.4675856
8.4239025 6.2272010 5.9976463 6.8738809 7.5822983 8.1114893 7.3215933 7.6435943 8.3687220 7.2118421 7.6571007 6.0020561 6.5326262 7.3398442 6.2763615 7.3962817
8.4221497 6.1736135 6.0748363 6.8442159 7.5946865 7.9948912 7.2362938 7.6421309 8.3321247 7.2576528 7.7333426 5.9485526 6.6119018 7.3315144 6.2844977 7.4734783
8.3846436 5.9576044 6.0016828 6.8606606 7.5766783 7.9320159 7.2607465 7.7234769 8.2053204 7.1735921 7.7809248 5.9733095 6.6462274 7.2226424 6.3858848 7.3714390
8.2901011 5.9199190 6.0701351 6.9886599 7.5637026 7.8539071 7.2118554 7.7035632 8.2378063 7.1120234 7.8080692 6.0706730 6.6574349 7.2971864 6.4144254 7.5535383
8.3722296 5.9284186 6.1299438 6.8982997 7.5573974 7.8063040 7.2435064 7.6189852 8.3004885 7.2394934 7.7909436 6.1997375 6.7641158 7.3216004 6.2754498 7.4056015
8.4632225 5.9782982 6.1940856 6.9652343 7.5926871 7.7919707 7.2035856 7.5841360 8.2372093 7.2844634 7.8369842 6.2733254 6.7898846 7.2841249 6.1805191 7.4102130
8.5180616 5.8739095 6.2508464 6.9029455 7.5394244 7.6977954 7.1983719 7.6512127 8.1746817 7.2144656 7.8363433 6.3040185 6.8427467 7.2942610 6.1081362 7.4256592
8.4594564 5.7764149 6.3033352 6.7812800 7.5293279 7.7308030 7.1753197 7.6402283 8.1259012 7.2285028 7.7870741 6.3291779 6.8424559 7.2818537 6.1515970 7.5378556
8.4401636 5.6451335 6.4100704 6.7659645 7.4125943 7.7331901 7.0897088 7.5665479 8.0182829 7.2945685 7.7179313 6.3633156 6.7120924 7.4373684 6.2129984 7.5605335
8.4757023 5.5803065 6.4804931 6.7674150 7.3549399 7.7721357 7.0624814 7.6424274 7.9962530 7.2438245 7.6738234 6.4216256 6.7721648 7.5002384 6.1715221 7.6267571
8.3782301 5.5555687 6.6023393 6.6848979 7.2796659 7.8553543 7.1186213 7.6266365 8.0096140 7.3928423 7.6470590 6.3257728 6.7477889 7.6195054 6.2463522 7.5725532
8.3492565 5.6643119 6.6120524 6.5871220 7.2368321 7.9464264 7.0737123 7.4468694 8.1058226 7.4024277 7.6460891 6.2307487 6.7909670 7.7151628 6.2505054 7.5815248
8.3654556 5.8365564 6.6792536 6.5170903 7.2146955 7.9491439 7.0296106 7.3475842 8.1086321 7.3983183 7.6382504 6.1381240 6.8345771 7.8027172 6.1813331 7.6247535
8.4145012 5.9963474 6.6391430 6.5890117 7.1621504 7.9350252 6.9167085 7.3677578 8.1586647 7.4111547 7.4969358 6.0508518 6.8540306 7.7867055 6.1011434 7.6160383
8.4088268 6.0635266 6.6807995 6.6547999 7.0447793 7.9000926 6.9863400 7.4359164 8.1174793 7.4450369 7.5341392 6.0691433 6.8448892 7.8341246 6.0145717 7.7320480
8.3672323 6.1703396 6.6404977 6.6486030 6.9618235 7.9081588 6.9310451 7.4575086 8.1448259 7.4486189 7.5113640 5.9895635 6.8103223 7.8607554 6.0083723 7.6669297
8.3021717 6.2060933 6.6115880 6.7258792 6.9881301 7.9128494 6.8824110 7.4872308 8.1130457 7.5023069 7.5087686 6.0262337 6.7309499 7.8808789 6.1642933 7.5532746
8.2495728 6.4086323 6.5226159 6.6309614 6.9774404 7.8932323 6.8511095 7.4718246 8.1564999 7.3505855 7.5910897 6.1646199 6.6074862 7.9998236 6.2839155 7.5391159
8.1710110 6.4407158 6.4335151 6.5820603 7.0485125 7.8581214 6.8488154 7.4670792 8.1141863 7.3177991 7.6301045 6.1904306 6.7623658 8.1139917 6.2596560 7.4834547
8.1447077 6.4249744 6.4764552 6.4942417 7.0717463 7.7973480 6.9457316 7.3391242 8.0798607 7.3905253 7.6635561 6.2912006 6.6948247 8.1273041 6.2811971 7.4489198
8.2277899 6.4339886 6.4175510 6.4966841 7.1501102 7.8018565 6.9719524 7.4617462 8.1419859 7.3208494 7.6665082 6.2801709 6.7987056 8.0590658 6.1881318 7.4974518
8.3399324 6.3920660 6.3567343 6.4146528 7.2349701 7.7077742 6.8975887 7.4908051 8.0546761 7.3673973 7.6125627 6.3200474 6.7867560 8.1614609 6.2439494 7.5601072
8.3462076 6.3599768 6.2927036 6.5369902 7.2880125 7.6703010 6.9053988 7.5261183 7.8844876 7.4068036 7.5786738 6.3672366 6.7167811 8.2303257 6.2828984 7.6993685
8.2404041 6.2446570 6.3037243 6.5703673 7.3668499 7.4712272 6.8833599 7.5938807 7.8133950 7.4171200 7.5474844 6.4445744 6.5525680 8.3103743 6.3671684 7.7482162
8.3011560 6.1993251 6.2054362 6.4773693 7.5026798 7.4653668 6.8022766 7.7124429 7.7903523 7.5135951 7.5056634 6.5170784 6.4512057 8.3240223 6.4209867 7.6663713
8.2458315 6.2004642 6.2807765 6.4964333 7.6572385 7.4014964 6.8325748 7.8317828 7.8542490 7.4351006 7.5364594 6.6062031 6.5251198 8.1550646 6.4349012 7.6805654
8.1692972 6.1237559 6.3279624 6.5208116 7.7118187 7.4386082 6.9119120 7.7590361 7.8220434 7.3592143 7.4914198 6.6985207 6.5325460 7.9707432 6.5600448 7.7754889
8.1994171 6.1929216 6.3903847 6.4857974 7.6797400 7.3710527 7.1147094 7.5918784 7.8608623 7.3396773 7.4996052 6.7464905 6.6309600 7.8573804 6.4397774 7.6665425
8.1087971 6.3137274 6.3893299 6.4856205 7.7077460 7.2805357 7.1038356 7.6143804 7.9024401 7.3238897 7.4511704 6.8218374 6.7402024 7.6640892 6.3414893 7.6304622
8.1789827 6.4559460 6.3153667 6.4061718 7.7766013 7.1306086 7.2074790 7.6245012 7.9662318 7.3100247 7.4500322 6.7265778 6.7422509 7.6870251 6.4202800 7.7286081
8.1843605 6.5380979 6.3307238 6.4027395 7.7755542 7.0549226 7.1657500 7.5734830 7.9695263 7.3415484 7.4609709 6.7737474 6.7615943 7.6603985 6.4198236 7.6710539
8.2254763 6.5347648 6.3477545 6.3734264 7.6439695 7.0188918 7.2445879 7.6049113 7.9545755 7.3704338 7.3686819 6.7483830 6.7156105 7.7048693 6.4390693 7.5729222
8.1395130 6.7058601 6.2076330 6.3094144 7.6604180 6.9989843 7.2938290 7.5587029 7.9735022 7.3928833 7.3122816 6.8507776 6.6473627 7.7350030 6.4413619 7.5217571
8.0655756 6.6643357 6.1173401 6.2273912 7.7290702 7.0493364 7.2554922 7.6045408 7.9647474 7.4380474 7.3434167 6.8841200 6.5814219 7.7086754 6.4424009 7.5283284
8.0278397 6.6920285 6.1378236 6.2543187 7.8997078 7.1844177 7.3353596 7.4999700 7.8779993 7.4201803 7.4940572 6.9453683 6.5978580 7.7722616 6.4935179 7.5220399
7.9155202 6.7046981 6.1297445 6.2265353 7.9845753 7.3235378 7.3939786 7.4334278 7.7660823 7.4804931 7.5166116 6.9162593 6.5745645 7.6931663 6.7715411 7.4582334
7.9382992 6.6501513 6.1959915 6.3256154 8.0521507 7.3166976 7.2450819 7.3717117 7.7867250 7.3923292 7.5521474 6.9434662 6.6528668 7.7133212 6.7673535 7.4744344
7.7994933 6.7659063 6.1903319 6.3727088 8.0386734 7.2787843 7.2995725 7.3548198 7.8599944 7.3451495 7.4985676 6.8619576 6.7741756 7.6187491 6.8360443 7.4906301
7.6618981 6.7083349 6.1951914 6.4105539 8.1537571 7.2423072 7.3560829 7.3420324 7.9022875 7.3765273 7.6701155 6.7491703 6.9175725 7.4638953 6.8743339 7.5038800
7.5793982 6.7398419 6.2478843 6.4645038 8.0957193 7.1486197 7.4548764 7.3710690 7.9858809 7.2628298 7.7734618 6.7402387 7.0092363 7.2869911 6.8161612 7.5785303
7.4159412 6.8109756 6.2207775 6.3869982 8.0413380 7.1485419 7.5312243 7.3407063 7.8584428 7.1807795 7.8517790 6.6907535 7.0901284 7.1927223 6.8413763 7.6173382
7.2831144 6.8854012 6.3215890 6.3896818 8.0807533 7.2678194 7.5245118 7.2939672 7.8780537 7.1878872 7.8921943 6.5840726 7.0493131 7.1396785 6.8287163 7.6759667
7.3311868 6.9127364 6.3171778 6.5134826 8.1835775 7.1536236 7.5635815 7.3188033 7.7642589 7.1829448 7.7879519 6.5221071 7.0068817 7.0423560 6.9118876 7.7700219
7.4119205 6.9811110 6.2204719 6.5252776 8.2847919 7.0520859 7.4967303 7.3746395 7.6935358 7.1510229 7.7372108 6.3910985 6.8621564 7.0069060 6.9599719 8.0106564
7.5174775 6.9628801 6.2140388 6.4796953 8.3078604 7.1762590 7.5363426 7.4546146 7.6529636 7.0556564 7.6156650 6.3469334 6.8327641 7.0106320 7.0056167 8.0392494
7.6030545 6.7798276 6.2524505 6.4891138 8.2957039 7.1424212 7.5556660 7.4907651 7.6636162 6.9733915 7.6180115 6.3689160 6.6238260 7.0646191 7.0099568 8.1073685
7.6975532 6.7246504 6.2626996 6.5080767 8.3133554 7.1509199 7.6737881 7.4015760 7.7163339 7.0200605 7.6011424 6.4140968 6.5392466 7.0952802 6.9995623 8.1730423
7.7744732 6.7251139 6.2873869 6.3816128 8.3127356 7.1631508 7.7971578 7.3912110 7.7996759 6.9835515 7.5844207 6.4987082 6.5583367 7.0322609 6.9940109 8.2173052
7.8024383 6.6634068 6.2079830 6.4115996 8.2271357 7.2260838 7.9279881 7.2261171 7.7599225 6.9557385 7.5855722 6.5753946 6.5925765 6.9821973 6.9625912 8.0774155
7.8108892 6.6566548 6.0795274 6.4532065 8.3834467 7.1249757 7.9351835 7.1916437 7.6758075 6.8282304 7.4850631 6.5310917 6.6689477 7.0302725 6.9463582 8.0139790
7.8335938 6.7487335 5.9943743 6.3988180 8.4258976 7.1844063 7.8810000 7.0704036 7.5927329 6.7509041 7.3913436 6.6118183 6.6710587 7.2077236 6.9153352 7.9540415
7.8320923 6.7393813 6.0222125 6.3664837 8.4246149 7.1400204 7.7720127 7.0422134 7.5103540 6.6436539 7.2843971 6.6592479 6.7485318 7.1996832 6.8959069 8.0021496
7.7521100 6.6902204 6.1051788 6.3775802 8.4126768 7.1762171 7.7107291 7.0719852 7.5692720 6.6294889 7.1241188 6.6572137 6.6394982 7.2694349 7.0287209 7.9648547
7.6925774 6.6612091 6.1431623 6.3402820 8.4222546 7.1118913 7.6045470 7.1619649 7.6168709 6.6969185 7.0097775 6.5505500 6.5911803 7.3505020 7.0006795 7.9846950
7.6554875 6.7336440 6.2668777 6.3796449 8.3752890 7.0536819 7.5576091 7.1835232 7.7406063 6.6513176 7.0607491 6.4792881 6.5792971 7.3416877 6.9170041 8.0000095
7.6046863 6.7919436 6.3184433 6.4921994 8.5037203 7.1123986 7.5168715 7.3274274 7.8120422 6.7346559 7.0810857 6.4744186 6.5959940 7.4278336 6.9036789 8.0628624
7.6979032 6.8848276 6.3531303 6.5485134 8.4668331 7.0867071 7.4797578 7.3598852 7.8656869 6.8389535 7.1731682 6.3626709 6.5417767 7.3694758 6.8234987 8.1074648
7.6950293 6.7900991 6.4505277 6.6199126 8.4933977 7.0606766 7.5253177 7.4132171 7.8592014 6.8512564 7.1811223 6.3771772 6.4896789 7.2874150 6.7285299 8.0734873
7.7330847 6.7382650 6.4552503 6.6997957 8.4804611 7.0848455 7.5248313 7.4714646 7.8749781 6.9387240 7.2170944 6.3553767 6.5004487 7.2685742 6.7201748 8.0401382
7.6765819 6.6536131 6.2355866 6.8065910 8.4839582 7.1069779 7.5214815 7.5091300 7.8144031 6.9566908 7.3175297 6.3666348 6.4659176 7.2966566 6.7365851 7.9415154
7.9046049 6.5674968 6.2533741 6.8264604 8.5572491 7.1901846 7.5466790 7.5192990 7.8694377 7.0466232 7.3066888 6.3971643 6.5716448 7.3555355 6.8306775 7.9170275
8.0715609 6.5601978 6.2450790 6.7962251 8.4956350 7.1904521 7.5399337 7.5698242 7.8267188 7.0368791 7.2181749 6.4136744 6.7741971 7.4944925 6.8508701 7.7462192
8.1756697 6.5711007 6.2202954 6.6877651 8.4426384 7.2455506 7.5025101 7.5482984 7.8257294 7.1358857 7.2814693 6.4216232 6.7903891 7.6058273 7.0501924 7.5714850
8.2160387 6.5282640 6.2212515 6.6941023 8.5501394 7.2811189 7.5199814 7.7139230 7.9206958 7.2806635 7.3380675 6.4004068 6.8985209 7.6970472 7.0865417 7.4740663
8.2454071 6.4424548 6.1620698 6.6940932 8.4433174 7.3252573 7.4483714 7.7509737 8.0143461 7.4346356 7.2725940 6.4555883 6.9118304 7.8282170 7.0794387 7.4585800
8.2341042 6.4385700 6.1611319 6.7504163 8.4516029 7.3047819 7.4516973 7.7085562 8.0879364 7.3981800 7.2826033 6.4514070 6.9245710 7.9480166 7.0254197 7.4350367
8.2482157 6.4162941 6.1444173 6.7650123 8.3834944 7.2914753 7.5234203 7.7189555 8.0935822 7.4038072 7.2215023 6.5622568 6.8757405 7.9866505 7.0467978 7.4647565
8.2256260 6.4168205 6.1775527 6.7147231 8.3160143 7.4306884 7.6032715 7.7555919 8.0155354 7.2663636 7.2647905 6.5570102 6.8096037 8.0679512 7.0991421 7.4512887
8.2825871 6.3766403 6.2548079 6.6734204 8.3465710 7.3957605 7.6284833 7.8268194 8.0099583 7.2152948 7.3649254 6.4062686 6.7818065 8.1137419 7.0701261 7.4485745
8.1846943 6.4719758 6.4704590 6.6077032 8.2821407 7.4274974 7.8333702 7.7434564 7.9605584 7.3547950 7.3868642 6.3691869 6.8004675 8.1723604 7.0782995 7.4813962
8.2226524 6.3465228 6.5047660 6.6326971 8.2589855 7.5654888 7.9190435 7.6237798 7.8505497 7.3591423 7.4937997 6.4177151 6.7314830 8.0856562 7.0298171 7.4108458
8.1595612 6.3478851 6.5755134 6.6115828 8.2310820 7.6023984 8.0159149 7.4526458 7.7845168 7.4378109 7.4601111 6.6118894 6.6902618 7.9890804 7.0413160 7.3214207
8.0922918 6.3116970 6.7291760 6.5374212 8.1669874 7.5612960 8.0392427 7.4200063 7.8302751 7.4859018 7.3710260 6.6719232 6.5956955 7.9832506 7.0388012 7.2323689
8.0327616 6.1927490 6.7808318 6.4953833 8.1477232 7.5452805 8.0579634 7.3856773 7.8577480 7.5214543 7.4103837 6.6163459 6.5789895 8.0230513 7.1724091 7.1378570
7.8396187 6.0439854 6.8063869 6.6051269 8.1231613 7.4705458 8.0414724 7.4403872 7.7963061 7.4891334 7.4919448 6.6470280 6.5690970 8.1464844 7.2304964 7.1892076
7.6709456 6.0167365 6.8699584 6.6465616 8.2728386 7.3954420 8.2217741 7.4154015 7.7954855 7.4458189 7.5802517 6.6338906 6.6217856 8.0871553 7.3524241 7.1997766
7.5710263 6.0036521 6.8413506 6.6058097 8.2258015 7.2519217 8.2859802 7.4163370 7.8277717 7.4870515 7.6977963 6.4493446 6.5832577 8.0135508 7.2774186 7.2578621
7.5258045 5.9465528 6.8075628 6.6068048 8.2034512 7.1753607 8.3128347 7.5850663 7.8705068 7.4919829 7.7202010 6.2335248 6.5939112 8.0079222 7.3996973 7.2702856
7.5371885 5.8891830 6.8387671 6.5510530 8.1406260 7.1642842 8.3930740 7.5268703 7.8254118 7.5156775 7.6789312 6.1400547 6.6212015 7.9032974 7.5083075 7.2273426
7.5914726 5.8656402 6.7871742 6.5674286 8.1012402 7.1424007 8.3395739 7.5159574 7.7300420 7.4712610 7.6709366 6.2025776 6.6244001 7.8125887 7.4401460 7.2106166
7.5546794 5.7674623 6.8588438 6.5876660 7.9719396 7.1635399 8.3828650 7.4867511 7.6661801 7.3898821 7.5832934 6.1748214 6.5099001 7.7445974 7.4247661 7.0817428
7.6320019 5.7246895 6.8895688 6.5256467 7.9769034 7.1867642 8.4122524 7.5297647 7.5829906 7.3703308 7.5991917 6.1399298 6.4099360 7.6948552 7.2952647 7.1276979
7.7161832 5.7004967 6.9157810 6.5125847 7.8784356 7.0886178 8.4621010 7.5776191 7.5329971 7.4671683 7.5060482 6.1292753 6.3041592 7.6983094 7.1562767 7.0700884
7.7923088 5.6035681 6.9744148 6.4837508 7.8168817 7.1474833 8.5652571 7.4190311 7.6560416 7.5266004 7.5473337 6.2225647 6.2722058 7.6830306 7.0502901 7.0104203
7.8666697 5.6432004 6.9903412 6.4163465 7.7267995 7.1827674 8.5643406 7.3300390 7.8690972 7.6132345 7.4128265 6.2198300 6.2970839 7.7989655 7.0557308 7.0435143
7.9159198 5.6260223 6.9677773 6.4245281 7.7583404 7.2466197 8.5705595 7.3360648 7.8903589 7.6346521 7.5083461 6.2881794 6.3307219 7.6705122 7.1271620 7.0010195
7.9034176 5.5893717 6.8513894 6.4819965 7.7616944 7.2908058 8.3698130 7.4869847 7.9414058 7.6756129 7.5879493 6.2133784 6.5423784 7.6144772 7.1605120 6.9539304
8.0028925 5.5764909 6.7721486 6.4952378 7.7964516 7.3204408 8.4538126 7.5531311 7.9542980 7.7657728 7.6945767 6.0872808 6.6420932 7.5792980 7.0594821 6.9230332
7.8328609 5.5699911 6.6732383 6.4385180 7.9439650 7.4004264 8.4110079 7.5415549 7.9584060 7.7414923 7.7027888 6.2001429 6.6662030 7.4836216 7.0883927 6.9377222
7.8184338 5.5514312 6.5561843 6.4537783 7.9780641 7.3015399 8.5689745 7.5246906 7.9507723 7.7833586 7.6851864 6.1695032 6.7765565 7.5052438 7.0034328 6.9116387
7.7368455 5.6511364 6.4870338 6.4168606 7.9672937 7.3503070 8.6811800 7.3863974 7.9251437 7.8058028 7.6490574 6.2236166 6.8245687 7.5039277 6.9646893 6.8910313
7.7150536 5.5899301 6.5325723 6.3666725 8.0578880 7.3623328 8.6816816 7.3271999 7.8582215 7.7341623 7.5337424 6.2577977 6.7147269 7.4934340 6.9093308 7.0218391
7.6462336 5.7266593 6.4496961 6.3130288 8.0717344 7.5018840 8.6469259 7.1764507 7.8655205 7.6937847 7.6887736 6.3110256 6.5525231 7.5268135 6.9643064 6.9041309
7.4859447 5.7504325 6.4172454 6.1913681 8.0623102 7.5396571 8.5873718 7.0344386 7.8505483 7.6899114 7.6781349 6.3326874 6.5124402 7.4921293 6.9184122 6.9102192
7.4653816 5.5988669 6.3882608 6.1948161 8.0105505 7.5407467 8.6041727 6.9417610 7.7917142 7.6641016 7.7802200 6.2976851 6.5331268 7.5365963 6.8640709 6.9034619
7.4083734 5.5803986 6.2010636 6.2149043 7.9157763 7.5122280 8.6490240 6.9709797 7.7678671 7.7520094 7.8344727 6.3359504 6.5391750 7.4447312 6.8695273 7.0025754
7.3615069 5.6137795 6.2425604 6.2673721 7.8248096 7.6573744 8.5875225 6.8792968 7.7346311 7.8153367 7.9391322 6.3861804 6.4582577 7.5053096 7.0288639 6.9698906
7.3306947 5.6867733 6.2005849 6.3744693 7.8035989 7.7454700 8.5348072 6.8436747 7.6763916 7.7504601 7.8597980 6.4228706 6.4579434 7.4402871 7.0609875 7.0496407
7.1934710 5.6948128 6.2066178 6.4394073 7.7762003 7.9488082 8.5105476 6.8079872 7.7564545 7.7610540 7.9170523 6.3029542 6.3681769 7.3539600 7.1155415 7.1087852
7.1267576 5.7020488 6.2736568 6.5875773 7.6390457 8.0320435 8.6042280 6.8331623 7.8890820 7.7832575 8.0798893 6.2625465 6.4568043 7.3511586 7.0904531 7.1162944
7.2049241 5.7038002 6.3240032 6.5825005 7.6444020 8.1380510 8.5172634 6.7795992 7.9150915 7.8464990 8.1201830 6.3260417 6.5132685 7.3826890 7.1257563 7.2803059
7.3383093 5.8874426 6.3425808 6.6700888 7.6140494 8.1663818 8.3643494 6.9287333 8.0077524 7.8813243 8.2000189 6.2450900 6.5214605 7.4373331 7.0881257 7.4694228
7.4430795 5.9222074 6.4031439 6.6707888 7.5855832 8.1758699 8.1459017 7.0218582 7.9856191 7.8642182 8.3236885 6.2174039 6.5127115 7.5839810 7.1882515 7.5156960
7.4967747 6.0130515 6.3734713 6.6262040 7.5743985 8.1117573 8.0598831 7.0621591 7.8726540 7.8290424 8.3566055 6.1902966 6.4891973 7.4172301 7.2548704 7.6502609
7.6057115 5.9174399 6.5021005 6.5780988 7.6863527 8.0808487 7.9794712 7.0912189 7.9075174 7.8637524 8.3449564 6.1529460 6.4336987 7.5466461 7.2882843 7.5536652
7.6460242 6.0462594 6.6091604 6.4260478 7.5826344 8.0325489 7.8437948 7.1040931 7.8090587 7.8551307 8.3077736 6.0742192 6.4024110 7.5633483 7.2404575 7.5504513
7.7189054 6.0313764 6.6184893 6.3965940 7.5389128 8.0158033 7.7904735 7.1455579 7.8282633 7.7976198 8.2907543 5.9824934 6.3677959 7.7098866 7.0801163 7.5294771
7.6398382 5.9185987 6.6818018 6.4475055 7.4179125 7.9419770 7.7751713 7.2557998 7.7672758 7.8377042 8.2231112 5.9199934 6.4467907 7.7831249 7.0716548 7.4709811
7.7527857 5.9587922 6.7553811 6.4318228 7.3611302 7.9332271 7.8653107 7.2371149 7.8233619 7.7993512 8.1797476 5.9326863 6.3551826 7.7987270 6.9733601 7.2796669
7.7655869 5.9437876 6.7587724 6.4545345 7.4247432 7.9959826 7.9786630 7.2680202 7.7808170 7.7870531 8.1849747 5.9280138 6.5156016 7.8182797 6.8049350 7.1405282
7.9089642 5.9564443 6.8014960 6.4776602 7.3530951 7.9926162 7.9176931 7.3075857 7.7294712 7.7840486 8.2137194 5.9751396 6.5554323 7.7703757 6.7987523 7.1127186
7.8107805 5.8736444 6.8391199 6.4987001 7.4072046 8.0075617 7.9620857 7.3106136 7.7224989 7.8868651 8.2223940 6.0342660 6.6208282 7.6533513 6.7848668 7.0542769
7.6563463 5.8554549 6.7938919 6.6837773 7.5106130 7.8922462 7.9929519 7.3152342 7.7804184 7.9789166 8.0710831 5.9935355 6.6269064 7.5912738 6.7575660 7.0653434
7.5864930 5.7641764 6.7293000 6.6037998 7.5693402 7.8040943 7.9197350 7.4504428 7.7465210 8.0768566 7.8586102 5.9690299 6.6281877 7.4992628 6.8028321 7.0520539
7.5349708 5.8254604 6.6768622 6.6711402 7.5953207 7.6116462 8.0024481 7.5126877 7.7121596 8.1813049 7.8415546 5.9885068 6.7156515 7.4557805 6.8877091 7.0081105
7.4986587 5.8662081 6.6427464 6.7608624 7.5888095 7.5630145 7.9775229 7.4744840 7.7625279 8.2274885 7.7546935 5.9275255 6.7052202 7.5339212 6.9250879 7.0074520
7.4605026 5.9730253 6.5497422 6.7714248 7.5159092 7.5648065 7.7829237 7.6022329 7.6446500 8.2053003 7.6465626 5.8014126 6.7064610 7.5225663 7.0257721 7.1182137
7.3922973 5.9938426 6.6112232 6.7337079 7.5058689 7.4684467 7.7720776 7.6522322 7.6403527 8.1915941 7.5485601 5.6390357 6.5943995 7.6173015 6.9265447 7.2098980
7.5348706 6.0059209 6.6500030 6.7051711 7.4907966 7.4822073 7.8695784 7.7493000 7.6444335 8.1546116 7.5407934 5.6067100 6.4783492 7.5927968 6.7255445 7.2918940
7.6896954 5.9782443 6.6987462 6.7320557 7.4316187 7.5203466 7.8282614 7.7964492 7.6331224 8.2160110 7.3956475 5.6404200 6.5158057 7.6464124 6.7173295 7.3871951
7.7257557 6.0324745 6.6963911 6.6566620 7.3750963 7.5504169 7.8115635 7.9490886 7.6747351 8.3088427 7.4127989 5.6030993 6.7111955 7.5803180 6.6412878 7.4114742
7.7451444 5.9521470 6.8365116 6.6230831 7.2876348 7.5496106 7.8249359 8.0004845 7.5840874 8.2409992 7.3338962 5.6806836 6.9665327 7.7315731 6.5764132 7.4343500
7.7253513 6.0287275 6.8466978 6.6559768 7.2797070 7.5089087 7.7816491 8.1077299 7.4840956 8.2954693 7.3538556 5.6532760 7.0151210 7.8773112 6.4799972 7.4392991
7.6646175 5.9740052 6.8786979 6.6043673 7.3681784 7.5345192 7.8255639 8.1750612 7.4500966 8.2976732 7.4642062 5.4833350 7.0184464 7.8364701 6.5142703 7.4779944
7.5254455 5.9088922 6.7776828 6.5310111 7.4946361 7.6262178 7.8626671 8.3289986 7.5446329 8.3445463 7.7728100 5.4203763 6.9358006 7.8831840 6.4484816 7.5110002
7.5781684 5.9395366 6.8462644 6.4882646 7.5880561 7.5870328 7.9085941 8.2170210 7.6147890 8.3127480 7.9293003 5.3759103 6.9848371 7.7060361 6.4237003 7.5330172
7.7771726 6.0456820 6.7405066 6.4866037 7.6204691 7.6621170 7.9648843 8.2058516 7.7117081 8.2591410 8.0691748 5.3215752 6.7994051 7.6884542 6.4920964 7.6721411
7.9075904 6.0344954 6.8006887 6.5500655 7.6166654 7.6274414 7.9905419 8.2506876 7.8431640 8.1469307 7.9233241 5.4641776 6.7603116 7.7565207 6.5336676 7.6988564
8.0272226 6.1918569 6.7693110 6.6903195 7.5484924 7.6426859 7.9352341 8.2793236 7.8704734 8.0555496 7.8791108 5.5650010 6.7172132 7.8014188 6.6300182 7.5888424
8.1699533 6.1988487 6.7145543 6.6516285 7.4527683 7.6308393 7.8752823 8.2266226 7.8665004 8.0684376 7.7878146 5.5500598 6.7963881 7.9134912 6.6788335 7.7192912
8.1365232 6.2553568 6.7626109 6.6847715 7.3898435 7.5147285 7.9952345 8.1359835 7.9192276 8.0167274 7.7772193 5.5503526 6.8363419 7.8827376 6.7524695 7.6033926
8.0772905 6.3088765 6.8442602 6.6219201 7.3847466 7.4861345 8.0751047 8.0295029 7.9500341 7.8844628 7.8959427 5.6285930 6.7574415 7.8888946 6.8966308 7.6085348
8.0279427 6.3285770 6.8609877 6.7022772 7.3815336 7.4816918 8.0518198 8.0857954 7.9162564 7.9161911 7.9948630 5.6825123 6.8139181 7.7414160 6.9240327 7.5638328
7.9795156 6.4255276 6.8657837 6.8026047 7.3428807 7.5669317 8.0585613 7.9750700 7.8487415 7.8490915 8.1243048 5.7150679 6.9055433 7.6859632 6.9265337 7.5358834
7.8467665 6.4790144 6.8616538 6.8264394 7.2698936 7.5696201 8.0545559 7.9890718 7.7330151 7.8857460 8.1197472 5.7663407 7.0021706 7.7548742 6.9449162 7.5506010
7.7781682 6.4706903 6.8622003 6.8398342 7.2568531 7.4246969 8.0828457 7.9296675 7.7157578 7.8643374 8.1294146 5.7969856 7.0139627 7.8401937 6.9892845 7.3673344
7.6987863 6.3926110 6.8518944 6.8400450 7.2198148 7.5012622 8.1652355 7.9750204 7.5917163 7.8019414 8.1325350 5.7724743 7.0157223 8.0211115 6.9465704 7.2372556
7.7835875 6.4248104 6.6939077 6.7798958 7.1888504 7.5311337 8.1622906 7.8359880 7.5002456 7.8068104 8.0425043 5.6980619 6.9320827 8.0715971 6.9512134 7.1157136
7.7993717 6.4530210 6.6258440 6.7590132 7.0943074 7.4694123 8.1904631 7.8671756 7.3700233 7.7249899 7.9708695 5.5574203 7.0365949 8.1190290 7.0431724 6.9779015
7.8437963 6.5007515 6.5404882 6.7075896 7.1150594 7.5136232 8.1047277 7.7864823 7.2843952 7.6269288 7.9627557 5.4554586 7.0730052 8.0812740 7.0198164 6.9372115
7.8355355 6.5419765 6.5754175 6.6140542 7.0228610 7.5347614 8.1366510 7.8369308 7.2355714 7.6196480 7.8612013 5.4330301 7.0938892 8.0671759 6.8359857 6.9937720
7.8245654 6.5915551 6.6477184 6.5812521 7.0311823 7.6130419 8.0303659 7.8415718 7.2101345 7.6018825 7.8860207 5.4376798 7.0667286 8.0429554 6.8106070 6.9824562
7.8362846 6.4947195 6.6807914 6.4799681 7.0613885 7.5158024 7.9186258 7.8613777 7.2496352 7.5940084 7.8434725 5.4844170 7.1618752 8.0766315 6.7582316 7.0524287
7.7394605 6.5847449 6.6817894 6.4802070 7.1161976 7.4047928 7.8590717 8.0118113 7.3746119 7.4102740 7.8145280 5.6029081 7.1669960 8.1023073 6.6801467 7.1974878
7.7253423 6.5906205 6.7699647 6.3957353 7.2163920 7.5421576 7.8385706 7.9342613 7.4733801 7.4340072 7.8335886 5.5471435 7.0514445 8.1225824 6.6766109 7.3232718
7.6195569 6.7764115 6.7277546 6.4961247 7.2873154 7.6197414 7.8062992 8.0259075 7.5006113 7.4224143 7.7410088 5.6679316 7.0980897 8.0095882 6.6485891 7.3326354
7.6024122 6.7658319 6.6905298 6.5119267 7.2138934 7.5945153 7.7307997 8.0143843 7.7459841 7.3496337 7.5925260 5.6236444 7.2413936 7.8987088 6.6902437 7.2509537
7.6980171 6.6431112 6.6559367 6.4379277 7.1794982 7.5818543 7.7111330 8.0712204 7.8010626 7.3077216 7.6268368 5.6256762 7.3441186 7.6587720 6.7386241 7.1440206
7.7108965 6.6017556 6.8591485 6.3447185 7.2032294 7.6222577 7.6709437 8.0773754 7.8408203 7.2761793 7.5961490 5.6426477 7.2819462 7.5936232 6.6623950 7.1681819
7.7665572 6.4986033 6.8724637 6.2570581 7.3056560 7.6814661 7.5212150 8.0391979 7.8528018 7.2128959 7.5494623 5.6027207 7.1875558 7.5673189 6.7558899 7.3354597
7.7500577 6.6271029 6.8436728 6.2387938 7.3375692 7.7483554 7.4735031 8.1183863 7.7930713 7.3053017 7.5786867 5.6432824 7.1553731 7.5647984 6.7505503 7.3645935
7.6528120 6.6792026 6.7346997 6.2165089 7.3763571 7.7743483 7.3520956 8.1960220 7.8476148 7.3602715 7.5193324 5.6560979 7.0522842 7.6915841 6.7012162 7.4261055
7.5846772 6.7353287 6.7694316 6.1539502 7.4037700 7.8930011 7.3935709 8.2573633 7.8213882 7.3690414 7.3841653 5.7350826 6.9500904 7.7944875 6.6953940 7.4697595
7.5455265 6.5952449 6.6588993 6.2060256 7.4383159 7.9273143 7.3056049 8.1939840 7.6693745 7.3525019 7.4398117 5.8188777 6.9458070 7.7664657 6.8001213 7.3709044
7.4487243 6.6002841 6.6094894 6.1588173 7.4281559 7.8818283 7.2477078 8.1481123 7.5557771 7.2616906 7.3552160 5.9275670 6.8956285 7.8532805 6.8998666 7.3768024
7.4264083 6.4802260 6.5343018 6.2907023 7.3899531 7.8225698 7.2278547 8.2279634 7.4783735 7.1858158 7.3311729 6.0348954 6.8291254 7.9520559 6.9012413 7.3802924
7.4606714 6.3677211 6.5692883 6.4019403 7.4650211 7.8783851 7.2726536 8.2388668 7.4107499 7.2063088 7.3149114 6.0363326 6.7762680 7.9333620 6.9440360 7.3184624
7.4306321 6.4241939 6.5771484 6.3893089 7.4888926 7.8576503 7.3313465 8.3441076 7.2421150 7.2031684 7.3807998 6.0217152 6.7312312 7.8889985 6.9879956 7.3138003
7.3160124 6.4797349 6.5963435 6.4869471 7.6284461 7.9467745 7.3662372 8.3062744 7.2838836 7.1582360 7.4872737 5.9917750 6.7021937 8.0249100 6.9723663 7.3011589
7.2663536 6.5543189 6.6189904 6.4611530 7.7137785 7.9757481 7.3368049 8.3415604 7.1504498 7.0647840 7.5205698 6.1023579 6.6060710 7.9996748 6.9615865 7.3695388
7.1650825 6.5084009 6.5827017 6.3477368 7.7027335 7.9970865 7.3511615 8.2413912 7.0573950 6.9088640 7.5370789 6.1970253 6.5408316 8.0612593 6.9981508 7.3788943
7.1368499 6.5104179 6.5976267 6.3093319 7.6159668 7.9940262 7.4008412 8.1571932 6.9610772 6.8328099 7.6003685 6.1722093 6.5925798 8.1302080 7.0477009 7.3332686
7.1855783 6.4335394 6.6225185 6.2436261 7.4754519 7.9798498 7.3492231 8.1845999 6.9246712 6.8240995 7.6455817 6.1699820 6.6500831 8.1598234 6.9438028 7.3828435
7.2932949 6.4129910 6.5069208 6.2644510 7.4875345 7.9929523 7.3407822 8.1476841 6.8858585 6.8206773 7.6579247 6.1151910 6.6438880 8.2458429 6.8960290 7.3049517
7.3276095 6.4577665 6.3997936 6.3941603 7.5352702 7.8792028 7.2768526 8.1666136 6.8302078 6.8029475 7.6472859 6.0078158 6.6124988 8.3134365 6.9484186 7.2390995
7.2414155 6.4889407 6.4075751 6.4286375 7.4599681 7.9626398 7.1891909 8.1110926 6.8272228 6.7669187 7.6782508 5.9975047 6.6480207 8.3281851 7.0553846 7.1935773
7.2404346 6.4675918 6.3756418 6.4832940 7.4871168 8.0575037 7.1920886 8.0713549 6.9670172 6.7336154 7.6830325 6.0659175 6.6233244 8.2902613 7.0949607 7.3089533
7.1969380 6.5215068 6.4744000 6.4045172 7.5742383 8.1711750 7.1722417 8.1510944 7.1736403 6.7020621 7.5863481 6.1338115 6.7076740 8.2115555 7.1323700 7.1711493
7.2337408 6.4773984 6.5840340 6.3875346 7.6409931 8.2550259 7.0510268 8.1995993 7.2410250 6.6685181 7.4769073 6.1440353 6.7497988 8.3511572 7.0751333 7.2292843
7.2491136 6.3585944 6.6717167 6.2449961 7.6390400 8.3084240 7.0707436 8.1483860 7.3399291 6.5128927 7.3787837 6.0873222 6.7238550 8.4144611 7.0357194 7.1414499
7.3497572 6.3247943 6.6966562 6.1917548 7.7603011 8.3722916 7.1437168 8.0576878 7.3510175 6.5162373 7.3356738 6.0569305 6.7339082 8.5073614 6.9040732 7.1665730
7.3014421 6.2403140 6.7305503 6.2292805 7.7918735 8.3152285 7.1920953 8.1027117 7.3757515 6.6023555 7.3115239 6.0782642 6.7663784 8.4429693 6.7558899 7.0893192
7.3039641 6.0559754 6.7893314 6.2449522 7.6957264 8.4678755 7.2356482 8.0680571 7.3738308 6.6406231 7.4405384 6.0684233 6.7441778 8.4465475 6.6095524 7.0720301
7.2493539 5.9490600 6.8831205 6.3692784 7.6763730 8.3523827 7.2019081 8.0293837 7.3462820 6.7361588 7.4509950 6.1548409 6.5593810 8.4872971 6.5739956 7.0400200
7.3668065 5.9919820 6.8478060 6.3720288 7.7076225 8.3361025 7.1826277 7.9212933 7.2826266 6.7973552 7.5067415 6.2053199 6.4369969 8.4763861 6.4925971 6.9814873
7.4398942 6.0000677 6.8001943 6.3530936 7.7372818 8.3414249 7.2784386 7.9444051 7.1273961 6.9481950 7.5633221 6.2281361 6.4441814 8.5333786 6.5533085 7.0641742
7.5174370 6.1053648 6.7244968 6.4519806 7.7450681 8.3330488 7.3227296 7.9105597 7.2344251 7.0718322 7.5955372 6.1028228 6.4488883 8.4793158 6.6456790 7.0549245
7.5745125 6.1654210 6.7602496 6.5191531 7.7720909 8.2970982 7.4193177 7.8809175 7.3353653 7.1220217 7.5306773 6.0570598 6.3721991 8.5622759 6.6891022 7.0624361
7.6581845 5.9836087 6.6497040 6.5366106 7.8575048 8.2707233 7.3880730 8.0013285 7.3982606 7.1502495 7.5108004 6.0455556 6.4177079 8.5323429 6.6840219 7.1424332
7.7205958 5.8689961 6.6109562 6.5591741 7.7379584 8.3168983 7.5002608 8.0062571 7.2641282 7.1192241 7.5676560 5.9912868 6.4488788 8.5127583 6.6001968 7.1185069
7.7386785 5.8448663 6.4877009 6.6363597 7.7104993 8.3052540 7.5711069 7.9079347 7.2378721 7.0518112 7.6421995 5.9976339 6.3986244 8.3474016 6.6839571 7.0999093
7.8493156 6.0130196 6.4759078 6.6215219 7.6928301 8.2307777 7.4895358 7.8825250 7.2596111 6.9100661 7.6172400 5.9185901 6.3817692 8.2974529 6.6459546 7.0152078
7.8699574 6.0501986 6.5757389 6.7239280 7.6815786 8.1017275 7.4231524 7.9451232 7.3378310 6.8228951 7.7090735 5.9179764 6.4519825 8.3720789 6.7373405 7.0050492
7.9972887 6.2380338 6.6789460 6.7480206 7.6693854 8.0780172 7.4677086 7.9305267 7.4909492 6.8122807 7.6087947 5.9456024 6.5191541 8.2950668 6.7241287 7.0631423
8.0339413 6.2983384 6.6634884 6.7899656 7.7263713 8.0491467 7.3578677 7.8401594 7.3338819 6.9406819 7.5638928 6.0460134 6.6605139 8.2173405 6.6813374 7.1327753
8.1039057 6.3146486 6.6057954 6.7944427 7.7064743 8.0375814 7.2283654 7.8621526 7.2697291 6.9768414 7.5357060 6.0959082 6.7816858 8.2452097 6.6327958 7.2745252
8.0199480 6.4061456 6.5409961 6.8428974 7.6362867 7.9649897 7.2808566 7.9167595 7.2633653 6.8872190 7.5194259 6.1025310 6.8208294 8.1943264 6.6091657 7.4035597
7.9453759 6.3874984 6.5376482 6.7623320 7.6801238 7.9566073 7.3298526 7.9832926 7.2383347 6.9461436 7.5386105 6.1868229 6.8570518 8.2369223 6.6500859 7.3667321
8.0154352 6.3618345 6.4381742 6.7298794 7.7436523 8.0379038 7.4380279 7.9116149 7.2489877 7.0417881 7.6124525 6.1291442 6.9316072 8.1785822 6.7596765 7.4706397
8.0134277 6.4079328 6.4015594 6.8006082 7.7666597 8.1600952 7.5838475 7.9486995 7.1630898 7.0598207 7.6467967 6.1838450 6.9689817 8.0650225 6.8672514 7.5469418
7.8856740 6.3198519 6.2836494 6.8535557 7.7732224 8.2488012 7.5425944 7.9347839 7.1399736 7.0619044 7.5723987 6.2797251 7.0382266 7.9186177 7.0119829 7.7271476
7.7649918 6.4414706 6.0599904 6.7793074 7.7839007 8.2769184 7.5537329 7.8634686 7.2168636 7.0480518 7.5727859 6.3962731 7.0714426 7.8141956 7.0218148 7.8002839
7.7371602 6.5200949 5.9778519 6.7819662 7.7927079 8.2513552 7.5614219 7.7248063 7.1277122 7.1783857 7.4312234 6.3499627 7.0774956 7.7225289 7.0589871 7.7248058
7.7089667 6.5315042 6.0091248 6.5881166 7.7720819 8.3796225 7.6456871 7.6388245 7.1419430 7.0592752 7.4119658 6.2890873 7.0430136 7.7048345 6.9835124 7.7308774
7.6383400 6.6371207 5.9198146 6.5384588 7.8613796 8.4160843 7.6227140 7.5322828 7.1472225 7.1355629 7.4348168 6.2869763 6.9310136 7.7393627 7.0208631 7.7403860
7.6375947 6.7133536 5.8327060 6.4778256 7.9362841 8.4825783 7.5851665 7.4937844 7.2072072 7.1550107 7.4654384 6.2421947 6.8787446 7.7754936 7.0282807 7.7013726
7.6093645 6.7100115 5.8883724 6.5813475 7.9917984 8.4501257 7.6847725 7.4539466 7.3434367 7.1770277 7.4594278 6.2388439 6.8891439 7.6162391 6.9242725 7.6989670
7.7124748 6.7596345 5.9082775 6.4888062 7.9252620 8.3819876 7.7264166 7.4602265 7.3456068 7.1405678 7.4819827 6.3201752 6.8301191 7.5419741 6.8756118 7.6082482
7.7865958 6.8600497 5.8572578 6.5471845 7.9567218 8.2679911 7.7042532 7.6204543 7.3275728 7.1899762 7.4315901 6.4115648 6.6675830 7.4759598 6.8477616 7.5406184
7.7966342 6.9466043 5.7272344 6.4717445 8.0159130 8.1986656 7.7473102 7.6453919 7.2006793 7.2082152 7.3441486 6.4432168 6.6840792 7.4972405 6.8050146 7.5154920
7.8000975 6.8665323 5.7327819 6.5176306 7.9612207 8.2406044 7.8339491 7.6294122 7.0881257 7.1788144 7.2858601 6.5362582 6.8064599 7.6166825 6.9737186 7.4685583
7.7810435 6.9089928 5.7432256 6.4919100 7.9874620 8.2469521 7.8330655 7.6238112 7.1323600 7.2340746 7.2175078 6.5592771 6.7989717 7.6639652 7.0245781 7.3944960
7.7628984 6.7997293 5.7350073 6.6131840 7.9691558 8.2406168 7.8607640 7.5652361 7.0749111 7.2638426 7.1867337 6.6398592 7.0281386 7.6711059 7.0470829 7.4810791
7.7898364 6.8521204 5.7488437 6.5768538 8.0549154 8.1879110 7.9351621 7.6374578 6.9345679 7.2800837 7.2321439 6.5067258 7.0918970 7.7089295 7.1227932 7.4895639
7.8771901 6.8386612 5.7573538 6.5991006 7.9848390 8.1349869 7.8391294 7.6980338 6.9413562 7.3105845 7.1203327 6.5155544 7.0564713 7.8000503 7.1587148 7.4444470
7.9915438 6.8584967 5.7990437 6.5838313 7.9293671 7.9928284 7.7410803 7.8197050 6.8639402 7.1825528 7.0504284 6.5811272 7.1499863 7.8857698 7.1405168 7.4112649
7.8073602 6.8651791 5.8654962 6.5796323 7.9886255 7.9195280 7.6691675 7.7609591 6.9759297 7.0452862 6.9504676 6.6580510 7.0858326 7.9059372 7.1432767 7.2975602
7.7216725 6.9004054 5.8145895 6.4924312 7.9947777 7.8546419 7.6420989 7.7322268 7.0262537 6.9486585 6.8696656 6.7002063 7.1173344 7.8242798 7.2102118 7.1897902
7.7017498 6.8314281 5.8844028 6.3875451 8.0255852 7.7365537 7.5324321 7.7073212 7.0187564 6.8301125 6.8964052 6.6423745 7.0724764 7.7116251 7.2595019 7.0553088
7.6282201 6.8461242 6.0083723 6.3592014 8.1450748 7.5797110 7.5588179 7.6825233 7.2104158 6.8690982 7.0591769 6.6749706 7.0054212 7.6515255 7.1456923 7.0315442
7.5823488 6.9242945 6.0697188 6.3479509 8.2962141 7.5880837 7.6552043 7.4954071 7.2429972 6.8970451 7.0621691 6.6591449 7.0394263 7.5695853 7.1122074 7.2117605
7.4217181 6.8988657 6.0155549 6.2568679 8.3225470 7.6676598 7.6902890 7.5542798 7.3241434 6.9068656 7.0773711 6.4851470 6.9483089 7.6525154 7.0904465 7.3113689
7.2711029 6.8684535 6.1359468 6.2503157 8.2662497 7.6453295 7.7420368 7.5345588 7.4188461 6.8867331 7.0572095 6.4047852 6.9856701 7.7193274 7.1259646 7.4489064
7.3389297 6.9571161 6.3107829 6.2132931 8.2569284 7.5952897 7.7698426 7.5078826 7.4307413 6.8109145 7.0043035 6.3988547 6.9374332 7.7080898 7.2555752 7.3858838
7.1485925 6.8975520 6.2979555 6.1269588 8.2920971 7.6751499 7.7782540 7.5800748 7.5432839 6.8360076 7.0462265 6.5523319 7.0856595 7.6661792 7.2836394 7.3935757
7.0547414 6.9887910 6.3954253 5.9336848 8.2687635 7.5011902 7.6938744 7.5508695 7.6450496 6.9644465 7.1538734 6.5191283 7.1682224 7.5595217 7.2157531 7.2939563
7.0731754 7.0413394 6.5051928 5.9826765 8.2558002 7.5716748 7.8938026 7.5628462 7.7024455 7.1240592 7.1474724 6.4649658 7.1858110 7.5501099 7.0574079 7.1067529
7.0374994 7.0873604 6.4738564 6.0816498 8.2705593 7.5951390 7.9178119 7.6292624 7.7686901 7.1631651 7.1586294 6.5184031 7.1697097 7.5143962 6.9584627 7.0031815
6.9088569 7.1206260 6.3479133 6.0756946 8.3139782 7.5127816 7.8242621 7.5514698 7.9285226 7.1784658 7.0889378 6.5198460 7.2797589 7.5926256 6.8319755 6.9348536
6.8723750 7.0197897 6.5564876 6.0359859 8.2806215 7.5480404 7.8006725 7.5371861 7.8457708 7.1173744 7.0982776 6.4645734 7.2530637 7.6832047 6.7087679 6.8977427
6.8581839 7.0678558 6.4596858 5.9713044 8.2140350 7.5051174 7.7904329 7.5014472 7.8480439 7.1200995 7.1615090 6.4569020 7.1724272 7.6391125 6.6115732 6.9196482
6.8567090 7.1185327 6.6341500 5.9940438 8.1206150 7.6194324 7.7715182 7.5107517 7.7650800 7.1143165 7.1687918 6.6110101 7.0461574 7.6542182 6.4857354 6.9022388
6.9469409 7.0984135 6.6893182 5.9652667 8.0826674 7.7497211 7.8586946 7.4946885 7.6092606 7.0049238 7.2387629 6.7492075 7.0267391 7.6346684 6.5577803 7.0155120
7.0579863 7.0831890 6.6651559 6.0649643 8.0222445 7.7300024 7.9214163 7.3559842 7.4511795 7.0048833 7.2283983 6.8433747 7.1046810 7.6146502 6.5838008 7.0410976
7.0828905 7.1299663 6.7652917 6.2215667 7.9733787 7.6955585 7.9114232 7.1708784 7.3220844 7.0762286 7.2531943 7.0377574 7.0181174 7.5873442 6.6728940 7.0565162
7.0960646 7.1016002 6.7980585 6.3594060 8.0170593 7.7159848 7.8700638 7.1249046 7.1597638 7.1199059 7.1279392 7.0291576 6.9157715 7.5698619 6.7039480 6.9960165
7.1981778 7.0601296 6.7851057 6.4532361 8.0823565 7.7595148 7.7526112 7.1768417 7.1545577 7.1644702 7.2759681 7.0624719 6.8656888 7.5182691 6.7207360 7.0082707
7.2296219 6.9886842 6.7167735 6.4867496 8.0236835 7.7303734 7.6831422 7.2388816 7.0543575 7.1440821 7.3624368 7.0869131 6.9111528 7.4423442 6.7389150 7.0270023
7.2293644 6.9384832 6.6613655 6.4673300 8.0150051 7.7074122 7.6210408 7.3636661 7.0934114 7.1746879 7.4518189 7.0649800 6.9422798 7.3743949 6.8365154 7.1492653
7.2770777 6.8645535 6.7317023 6.6202536 7.8732963 7.6117911 7.6868191 7.3161416 7.2185163 7.1080990 7.4440055 7.1201782 6.9840980 7.3531551 7.0399175 7.1948905
7.3499990 6.9435620 6.6743827 6.5724716 7.8242464 7.5548015 7.7539864 7.2701983 7.2389016 7.1767550 7.4486675 7.1169457 7.1823301 7.3484836 7.0928988 7.2868791
7.3773737 7.1051679 6.7853827 6.6170344 7.9215031 7.5785780 7.7926984 7.3300529 7.3143959 7.1564970 7.4661078 7.0437059 7.2587910 7.3938909 7.0340910 7.2447309
7.3467689 7.1017356 6.7248268 6.6124296 7.9965529 7.6720428 7.7592168 7.3264370 7.3258209 7.1206298 7.3919868 6.9706802 7.1659532 7.3122516 7.0350356 7.2471013
7.3407059 7.0199018 6.6761866 6.6616387 8.0605745 7.6393852 7.6845622 7.3023000 7.3792691 7.1538725 7.4786506 6.8961172 7.1042948 7.2659092 6.9755373 7.2047830
7.3184438 7.0156121 6.5798669 6.7223630 8.0548820 7.7044368 7.7002363 7.1941452 7.4498687 7.0935740 7.5918288 6.8817358 6.9593887 7.1249051 6.8996243 7.3280487
7.1871257 7.0124917 6.5823336 6.7206073 8.1608677 7.8534741 7.6006155 7.0957127 7.5065923 6.9438419 7.7552171 6.9637504 6.8710570 7.1533437 6.9069924 7.3974771
7.1985478 6.9367762 6.5649214 6.8449817 8.1153603 7.8442559 7.7493424 6.9979348 7.5368719 6.9861598 7.7738409 6.9266276 6.9313607 7.1797447 6.9358683 7.4961767
7.2552404 6.9448981 6.6494856 6.8070664 8.1660385 7.7607179 7.7895474 7.0147090 7.5550351 7.0436039 7.8107042 7.0215654 6.8999405 7.1905818 6.9376302 7.5712352
7.4057570 6.8363156 6.6218925 6.7303691 8.1007710 7.6952581 7.9244590 7.1354132 7.5664840 7.0403948 7.6907606 7.1094942 6.8624701 7.1999445 6.9156346 7.6281910
7.5172238 6.8056302 6.6230760 6.6968150 8.1543274 7.6772447 7.9574523 7.1110716 7.6594410 7.0792422 7.6500449 7.0462518 6.9196477 7.1998787 6.9060431 7.6367350
7.5183196 6.7556744 6.5521789 6.5905309 8.1507225 7.6861377 8.0199900 7.1390429 7.5934129 7.1526031 7.6420627 6.9422879 6.9935684 7.2753024 6.9255672 7.6184630
7.5311594 6.8117971 6.5928044 6.6207871 8.0842524 7.7511683 7.8625546 7.1254816 7.6723375 7.1163692 7.6194839 6.8002400 7.2454948 7.2793140 6.9263930 7.5865850
7.6487675 6.8184276 6.6342793 6.6463094 8.1932354 7.8581176 7.7877693 7.1930599 7.8131423 7.0593724 7.5859542 6.7291942 7.3348184 7.2555494 7.0712309 7.5481834
7.6349463 6.6805630 6.6252646 6.6623397 8.2513866 7.8560357 7.6314154 7.3164110 7.9015322 6.9246998 7.6154017 6.6298642 7.3999205 7.1444702 7.1066270 7.6408396
7.6618357 6.7142773 6.7823515 6.6254206 8.4381838 7.7514648 7.6075296 7.2861042 7.8729544 6.8906770 7.6441569 6.6137295 7.3576260 7.1678295 7.0974727 7.7413068
7.5429235 6.7514133 6.8815966 6.6946864 8.4719601 7.6941638 7.5938630 7.2272892 7.8567061 6.8943934 7.6843390 6.5859294 7.3172994 7.2177944 7.0010576 7.8169942
7.4541063 6.8539886 6.9613900 6.6441779 8.4301100 7.6967716 7.5994978 7.2052841 7.8312349 6.8362789 7.6733346 6.6541448 7.1246152 7.3807149 7.0978842 7.7895570
7.3632574 6.8437662 6.8643737 6.6247034 8.4025755 7.6562676 7.6715183 7.2598162 7.9286737 6.8097925 7.6532984 6.6408653 7.1514754 7.4787631 7.0559163 7.7495003
7.3315654 6.8846893 6.7183700 6.6629896 8.3353949 7.5921273 7.6897779 7.3635798 7.9073877 6.7971244 7.7500482 6.6270151 7.1612444 7.5402913 7.0261998 7.6878881
7.3407187 6.9243178 6.6297450 6.6796980 8.2227736 7.4863014 7.7353802 7.3614335 7.9721317 6.7694950 7.6724677 6.7510619 7.2051244 7.7293897 6.9539080 7.7477617
7.2271338 6.8717189 6.6563115 6.7714448 8.0927687 7.4021530 7.7637119 7.3645577 7.9251156 6.7461681 7.6875672 6.8981991 7.2128987 7.7297382 6.8618054 7.6842608
7.3300037 6.8046055 6.5967975 6.7880726 7.9143882 7.4749675 7.9223995 7.3958511 7.8674960 6.8206291 7.5916014 6.9391122 7.2896628 7.8239913 6.8893752 7.5925565
7.2424550 6.7538438 6.4976778 6.8516684 7.8429136 7.4827623 7.9192586 7.3594069 7.8361740 6.7554855 7.5418520 6.9519501 7.4521976 7.6708622 6.8444476 7.4127698
7.2792039 6.7583098 6.4141879 6.9186726 7.8889856 7.5508871 8.0394154 7.4592586 7.8093719 6.7335911 7.5277133 7.0222378 7.5386353 7.6797633 6.9142914 7.4413157
7.2978764 6.7786512 6.4246445 6.9086790 7.8495994 7.5481968 8.0694475 7.5228019 7.6786203 6.7648444 7.4278731 7.0481253 7.6663761 7.5299845 6.9636354 7.4019423
7.4058590 6.8745065 6.3527269 6.8567348 7.8914099 7.4814715 8.0403414 7.6655102 7.6691966 6.7554035 7.3222184 7.0268917 7.6323586 7.5405736 6.9798007 7.4017048
7.4106231 6.8832951 6.3582940 6.8264461 7.8536816 7.3771281 8.0699110 7.6871786 7.5721750 6.7609863 7.2470832 6.9842591 7.4274974 7.5807228 6.9919238 7.2428331
7.5141068 6.8038468 6.3286114 6.7902708 7.9163809 7.3053155 8.0521145 7.6837940 7.5244136 6.6631913 7.0903549 6.9058862 7.2763410 7.5994420 7.0003347 7.3118091
7.4973874 6.8256526 6.2104573 6.7531629 7.9460196 7.2675586 8.0843639 7.7974625 7.4656396 6.6195474 7.1041384 6.8887963 7.1803298 7.6828356 7.0112109 7.2922735
7.4772892 6.7239528 6.1274576 6.6359963 7.9829164 7.2072921 8.0081310 7.8535004 7.4084024 6.6235657 7.0691509 6.8375621 7.1345830 7.7689400 6.9483018 7.3838315
7.3946528 6.8323131 6.1510310 6.5779619 8.0180302 7.1501365 8.0415039 7.8289213 7.4863977 6.7080212 7.1558518 6.9129257 7.1685562 7.8420110 6.9409614 7.2955184
7.2726402 6.8589411 6.1025863 6.5232882 8.0632830 7.0305295 7.8836055 7.8824048 7.5276299 6.6483798 7.1979165 6.9308815 7.1592364 7.8249383 7.0785146 7.3080044
7.2172809 6.9526873 6.1787448 6.3919373 7.9860153 6.9494452 7.9129515 7.8523278 7.3935466 6.5420351 7.2357922 6.8808560 7.1507010 7.7549372 7.0636973 7.2180901
7.1976671 6.8570771 6.1523609 6.3218660 8.0089083 6.9716020 7.9068179 7.7716560 7.4397035 6.4749255 7.2526798 6.8369961 7.1904430 7.7596855 7.0573940 7.2466803
7.2268329 6.8670216 6.2432551 6.4080791 8.0351334 6.9599571 7.9088097 7.7609620 7.4633045 6.5274138 7.1492882 6.7948585 7.1921906 7.7869549 6.9265404 7.2137594
7.3214831 6.7766871 6.3740892 6.6027164 7.9904046 6.9891768 7.8658581 7.6065245 7.4738455 6.4769177 7.2990279 6.7463841 7.1808195 7.9498959 6.9321909 7.2577553
7.2870545 6.8792024 6.4547777 6.5887237 7.9148965 7.0083699 7.8697386 7.5892220 7.3588758 6.5008478 7.3882875 6.7838621 7.2275214 7.9909229 6.8611507 7.1702151
7.3984776 6.8716812 6.4735012 6.6257167 7.7927442 7.0935326 7.9065285 7.6107965 7.3957629 6.5742178 7.4671435 6.7680221 7.3157306 8.0412979 6.8422117 7.3083143
7.4081149 6.8764100 6.5598722 6.5946918 7.6015086 7.0851436 7.9638095 7.7257638 7.4070077 6.4834237 7.5267396 6.6402693 7.3235488 8.0374393 6.9638176 7.3371520
7.4438415 6.8027344 6.6637163 6.6706357 7.5691857 7.1948934 8.1054449 7.7292304 7.3784990 6.5408411 7.6040063 6.5910425 7.3917346 7.9347901 7.0317187 7.3972998
7.4169946 6.8183632 6.6788335 6.6069942 7.5651207 7.3196530 8.2723894 7.6837044 7.3901262 6.5263300 7.5476122 6.6327972 7.4294891 7.8118229 7.0728979 7.3715620
7.4883981 6.7679315 6.6391530 6.5597076 7.5951257 7.5739222 8.4086838 7.5651526 7.3817062 6.5400090 7.5314751 6.6689425 7.4133716 7.7078934 6.9453573 7.3438187
7.4351835 6.8282285 6.6618247 6.3903818 7.6272316 7.5623021 8.4268179 7.6318698 7.2633500 6.5190787 7.4674368 6.7602339 7.4448099 7.6885896 6.9261460 7.4486799
7.3770576 6.8446026 6.6927443 6.3581057 7.5947676 7.6184998 8.4161844 7.6322403 7.3366261 6.6090379 7.4104381 6.8276081 7.5367961 7.6395264 6.9131474 7.6007366
7.3063765 6.8704162 6.7501822 6.2677135 7.6266627 7.6279554 8.3648462 7.6617851 7.3689041 6.5831084 7.4112496 6.9316449 7.7058496 7.6149511 6.9036283 7.5844564
7.2773910 6.9194574 6.7036171 6.3717866 7.5673914 7.5843716 8.3566971 7.5870695 7.3987803 6.5687289 7.4409342 6.9932823 7.6119175 7.6661825 6.9665356 7.6356773
7.2421012 6.7365570 6.6286373 6.3228016 7.5810590 7.6075158 8.4040251 7.6077356 7.3802981 6.6929502 7.3882294 7.0102024 7.5463052 7.7728920 6.9189854 7.5818019
7.2451048 6.7087321 6.6693721 6.2699432 7.6494732 7.6541381 8.4088173 7.4502788 7.3665891 6.7129693 7.3764477 7.0290704 7.4924750 7.8581614 6.8348866 7.6650624
7.2830796 6.7283673 6.7898021 6.1061821 7.6623721 7.7337604 8.4052181 7.5059552 7.4151373 6.8879347 7.3323188 7.0799470 7.4395666 7.9034328 6.8266873 7.7613344
7.2197948 6.7517509 6.7982445 5.9690733 7.6889057 7.7916803 8.4501696 7.5531240 7.4787083 6.9917283 7.3449450 7.1488461 7.3272815 7.8359175 6.7832189 7.7803321
7.0964537 6.8078504 6.8930912 5.9996853 7.7511187 7.7684727 8.5049181 7.6938887 7.5492296 7.0094547 7.3200631 7.2197943 7.1944838 7.8982806 6.8292198 7.8741670
7.0501456 7.0253186 6.7971363 6.0731974 7.7799854 7.7616448 8.5201817 7.8134022 7.6791921 7.0804892 7.3935566 7.1289549 7.2002888 7.9807758 6.8333864 7.8493452
6.9260998 7.0973945 6.8103633 6.0914311 7.7858467 7.7181973 8.6337185 7.8428760 7.6227298 7.1050105 7.4561901 7.1349564 7.2090673 7.9491653 6.7970233 7.8430147
6.9583106 7.1635690 6.8525772 6.1165242 7.7355475 7.6698313 8.5082083 7.7758031 7.6339822 7.0662050 7.5296574 7.0872831 7.2765689 7.9745526 6.6796513 7.8221240
6.9812703 7.1637573 6.8491473 5.9822865 7.7942581 7.6183844 8.4417048 7.7302980 7.5287971 7.0468078 7.6221056 7.0527549 7.2278104 7.8894944 6.5701475 7.7836590
7.0179906 7.0911283 6.9369502 5.9326673 7.8024573 7.4266667 8.4005527 7.7279997 7.5773911 7.0481820 7.6415739 6.9562306 7.2554073 7.9846492 6.4918356 7.7526670
7.1222548 7.1508484 7.0008435 5.8978252 7.8224030 7.3585691 8.3575354 7.5853982 7.5369196 6.9097533 7.6616459 6.9218793 7.1927838 8.0216188 6.4623666 7.6793332
7.1068316 7.2550974 7.0535412 5.8955321 7.8897505 7.3448920 8.3239737 7.4988136 7.4918327 6.8560734 7.7920017 6.8599191 7.2205172 8.0448875 6.5447860 7.7916980
7.2066627 7.2680035 7.0468316 5.8385658 7.9953017 7.2534966 8.3006001 7.3709183 7.4144754 6.7924562 7.6086087 6.8773212 7.1557555 7.9526100 6.5756969 7.8408799
7.3169827 7.2656045 6.9681611 5.7720995 7.9929600 7.1843104 8.3867493 7.4284134 7.5616250 6.7848802 7.7093201 6.8574862 7.0607386 7.9594135 6.5511789 7.9579182
7.3858342 7.2345953 6.9605350 5.7973862 7.8702106 7.2068624 8.4273949 7.3456106 7.6034174 6.7982640 7.7474656 6.9399991 7.1120219 7.8659692 6.4474969 7.8893819
7.2766623 7.2685442 6.8184171 5.6934705 7.8201299 7.1651239 8.5538397 7.3194752 7.6855655 6.7768173 7.8854465 6.9354410 7.1782875 7.8011532 6.3715734 7.9481320
7.2342749 7.2679057 6.6905212 5.6679707 7.8470554 7.0805922 8.5409613 7.1458726 7.7391472 6.7593479 7.8074265 7.0540900 7.2382722 7.7212100 6.3022509 7.9390979
7.1436548 7.1540694 6.6307087 5.6361980 7.8414803 7.0552168 8.5124512 7.1867323 7.8102312 6.9079370 7.7069087 6.9973035 7.2018399 7.7643275 6.2241049 8.0353193
6.9790759 7.0614653 6.5648041 5.7532687 7.7747025 6.9904733 8.5118732 7.1718340 7.8070269 6.8706503 7.5498619 7.1611075 7.2791734 7.7224479 6.0983424 7.9007215
6.9488173 6.9509544 6.4587893 5.8908839 7.7494349 6.8554788 8.6141510 7.2879043 7.8172231 6.8083715 7.4515095 7.2041593 7.2352014 7.7777047 6.2115564 7.9078350
6.8474050 6.9112082 6.5176034 6.0210776 7.7751632 6.9000239 8.6243954 7.2488356 7.8392582 6.7869406 7.4815397 7.1574192 7.2525082 7.7765412 6.3183961 7.8441443
6.8118792 6.8693466 6.5908909 6.2396464 7.7580929 6.9556575 8.7157154 7.2506876 7.8179355 6.8562779 7.4902234 7.1893091 7.1303144 7.8063159 6.4058456 7.8576965
6.7468672 6.7124114 6.6422167 6.2834301 7.8342247 6.9979539 8.7323046 7.2897210 7.9025249 6.8843780 7.4691339 7.2087336 7.0142274 7.8910947 6.3602524 7.6935964
6.6774907 6.6330018 6.7875829 6.1852541 7.7726226 7.0613513 8.7064838 7.3745255 7.8916245 6.8117042 7.5378189 7.1115193 6.8708401 7.8236127 6.3336544 7.7110190
6.6331735 6.5704350 6.8307691 6.2109804 7.8972001 7.1737432 8.7171888 7.5137777 7.8650718 6.8533869 7.4308119 7.0256486 6.8179860 7.7340302 6.4045577 7.7109799
6.6327038 6.4895325 6.6820197 6.1664824 7.9180632 7.2090220 8.7727032 7.6607261 7.8053775 6.7535081 7.4063811 6.9692984 6.8855128 7.6935291 6.5611029 7.6786323
6.6990199 6.5246601 6.6714048 6.1636343 7.9305019 7.3472495 8.7831297 7.7608371 7.8603792 6.6955447 7.3785820 6.9006987 6.9534178 7.6775713 6.5562406 7.7068467
6.8143988 6.4629455 6.5726290 6.1895628 7.9534822 7.3355913 8.8167677 7.7252665 7.7627034 6.6931543 7.4549079 6.8145251 6.9502935 7.6087103 6.6456041 7.7120647
6.7849054 6.3116837 6.4727530 6.2798171 7.9578652 7.4024663 8.9261131 7.7249966 7.7784371 6.6024885 7.4582663 6.8018837 6.9681883 7.5876789 6.6868024 7.8207717
6.8076363 6.2475882 6.3972955 6.3107977 8.0112257 7.4359317 8.9619274 7.7756085 7.6559763 6.6012216 7.4434838 6.7626290 7.0136189 7.5968962 6.7004271 7.7928743
6.8475385 6.2331271 6.4762845 6.2872248 8.1270409 7.4515767 9.0067215 7.7657456 7.6404810 6.5425344 7.3823047 6.8549061 7.0751204 7.5813317 6.6480274 7.7430921
6.8652887 6.2918253 6.5745993 6.3438864 8.1760368 7.4552188 8.7683353 7.6772156 7.7008157 6.6075859 7.3165359 6.7267284 7.0957880 7.4899850 6.7035923 7.8233614
6.9556470 6.3709869 6.5354633 6.2205033 8.1580601 7.4304962 8.5764904 7.5092497 7.7896171 6.6975260 7.2400651 6.6457443 6.9755931 7.4079475 6.7753296 7.9312792
6.9130692 6.4422016 6.5138836 6.2153082 8.0778179 7.4135437 8.5279226 7.4967847 7.9029217 6.7747684 7.1259975 6.6461744 6.8978620 7.2662654 6.7958827 8.0032034
6.8498659 6.3717055 6.4549680 6.1612697 8.1462440 7.5406032 8.5415668 7.5986099 7.9494271 6.9303570 7.0251532 6.6135044 6.8701000 7.2560253 6.7734895 8.0670710
6.7795415 6.2411256 6.5275102 6.2568107 8.1864786 7.5862360 8.4950724 7.5571909 7.9579697 6.9986138 6.8480482 6.5852084 6.9078965 7.3142843 6.8113227 8.1721792
6.6898131 6.1839018 6.5547423 6.1527443 8.0824699 7.5841694 8.5762377 7.5187054 7.9246917 6.9701052 6.9020500 6.5288267 6.9011397 7.3810906 6.8314323 8.2607260
6.5980000 6.1411777 6.7135673 6.0591259 7.9898391 7.6551456 8.6578169 7.5200243 7.9735398 7.0592952 7.0127792 6.6322980 6.8158469 7.5198693 6.8091602 8.2707157
6.7288613 6.1966095 6.7602916 5.9830484 7.8708358 7.6892886 8.7476654 7.5469093 7.9817505 7.0410013 7.0931473 6.6279387 6.8287530 7.7564926 6.7701988 8.3319521
6.7044711 6.3237205 6.8788824 5.9756026 7.7896156 7.8040285 8.7078781 7.4434762 7.9403052 7.0426006 7.2116017 6.6585369 6.7470589 7.8227496 6.7697201 8.4185200
6.6994376 6.4712167 6.8313274 5.9902968 7.6922045 7.8034215 8.5981331 7.2994676 7.9583344 7.0359683 7.2650828 6.6067176 6.7890086 7.9191213 6.8347454 8.4054565
6.6316662 6.4398422 6.8142343 6.0680389 7.5438371 7.9268279 8.5419216 7.2412004 7.9058552 6.9078984 7.3495545 6.5266337 6.8837461 8.0405111 6.7813506 8.4163265
6.5130968 6.5410476 6.8849506 6.0933824 7.5175104 7.8605037 8.5565786 7.2534337 7.8085270 6.8294759 7.4764209 6.4388475 6.8908596 8.0114937 6.7881370 8.3847876
6.6000376 6.5286279 6.8946290 6.1135139 7.5384903 7.8521690 8.5100765 7.3008175 7.6252832 6.7814317 7.6114712 6.4266911 6.8630009 7.9482708 6.9159036 8.2446299
6.5165229 6.6332517 6.8520546 6.0971503 7.4668198 7.9892721 8.5523090 7.3197870 7.6031208 6.8199191 7.7351494 6.5691323 6.8863802 7.9141750 6.9815354 8.0627203
6.5392771 6.6701579 6.8878374 6.0353837 7.3225484 8.0776443 8.5995760 7.2971897 7.6616931 6.8046002 7.5986614 6.4972882 6.9669838 7.8961120 7.0443339 7.9356637
6.5795360 6.7275834 6.8706431 6.1384721 7.3829317 7.9847336 8.7154465 7.4259362 7.7857499 6.8409462 7.5350051 6.5007305 7.0993438 7.8124495 6.9619317 7.8930764
6.6353197 6.6287727 6.7884483 6.2226396 7.2200141 7.9850202 8.8042860 7.4255657 7.7335896 6.6204019 7.4692283 6.4281874 7.0678706 7.6479235 6.9355955 7.9443393
6.5979280 6.7047739 6.7758422 6.2497158 7.1593480 7.8426600 8.7993059 7.4487152 7.6693325 6.6077485 7.4232869 6.4781137 7.0662293 7.5008459 6.9111757 8.0252285
6.6612391 6.6601524 6.7749290 6.3055201 7.0219011 7.8668504 8.8684187 7.4717064 7.7081103 6.5914049 7.3417139 6.5054493 7.0025334 7.4583135 6.8346081 7.9499788
6.6664433 6.7516680 6.7137752 6.3938904 6.9085197 7.9228115 8.8696079 7.4095569 7.6760073 6.5106888 7.3469419 6.5060911 6.8881440 7.4565172 6.7417846 7.9655871
6.6394119 6.7591310 6.7011013 6.3453560 6.8382111 7.8445592 8.8717232 7.4365702 7.5892520 6.4077067 7.3870001 6.5885053 6.7902131 7.4593978 6.6597176 8.0378246
6.6927609 6.7445574 6.6891370 6.3585191 6.7475710 7.9243517 8.8532314 7.5890112 7.5725398 6.3102465 7.3218555 6.5601635 6.8288832 7.5146394 6.5142670 8.1795874
6.7450027 6.7431679 6.5498652 6.2471738 6.8521957 7.9208217 8.7287331 7.5796294 7.5360684 6.3154225 7.2303195 6.5399022 6.8566866 7.5138302 6.5132518 8.3111467
6.7021637 6.7248855 6.4977374 6.2456594 6.8546715 8.0155497 8.6373892 7.4532061 7.6032419 6.2822833 7.1114917 6.5214243 6.8991656 7.5065289 6.4660225 8.3689976
6.7120252 6.8249054 6.4671493 6.2109251 6.8625646 7.9832978 8.5077419 7.4644208 7.5332847 6.3400726 7.0921850 6.5906630 6.8582850 7.5725479 6.4681005 8.3934145
6.6689525 6.9567728 6.4488254 6.1513171 6.8628397 7.9896698 8.3613729 7.5997143 7.6031446 6.3566875 7.1794205 6.5359340 6.7750630 7.4843836 6.3890562 8.3468189
6.7341843 7.0256662 6.3868837 6.0360470 6.8614206 8.0114412 8.2428493 7.6326427 7.6214476 6.4325991 7.2005172 6.5579119 6.7770877 7.4085565 6.2442441 8.2819605
6.7675714 6.9905720 6.4016857 6.0121021 6.9282808 8.0782022 8.1671391 7.6321564 7.6709399 6.3506231 7.2242889 6.4749880 6.8044300 7.3824000 6.2196097 8.1400280
6.8091378 6.9111962 6.2953463 5.9328957 6.9148736 8.0557365 8.0824242 7.5418487 7.5807853 6.2736878 7.2314100 6.4502087 6.8752031 7.3767495 6.1562991 8.1785965
6.7953196 6.8882098 6.2041788 5.9076877 6.9630518 8.1041584 8.0219507 7.5856481 7.5442462 6.2824502 7.1994138 6.4865971 6.7945595 7.4793091 6.2678604 8.1950130
6.8722014 6.8554406 6.2748799 5.8903766 6.9141788 8.1678028 8.0334959 7.6156387 7.6005740 6.3860645 7.3060317 6.5966306 6.8269110 7.4931154 6.1526399 8.2620640
6.9331436 6.7159481 6.1992254 5.8854461 6.8518023 8.2366266 7.8858032 7.5750179 7.6946778 6.3858857 7.3298507 6.6129961 6.7705450 7.5103006 6.1842694 8.2068672
6.9395666 6.7476635 6.1965194 5.8384905 6.8532667 8.3357983 7.9733715 7.5401568 7.7698884 6.4638863 7.3064904 6.5758033 6.7435031 7.4482007 6.2872868 8.3346043
6.9158716 6.8391790 6.1495652 5.9185777 6.9275007 8.3909788 7.9963946 7.5705495 7.8070021 6.5633235 7.2340002 6.5061574 6.7960949 7.5381136 6.3840284 8.2666454
6.8081989 6.9904795 6.2062478 5.8223758 6.9414134 8.3145819 8.0397730 7.5509396 7.8736696 6.5950980 7.1396837 6.4244862 6.9359479 7.5418630 6.4178896 8.2497635
6.8674021 7.0771546 6.1820874 5.8837194 6.8212771 8.3339481 8.0233622 7.5912843 7.9180636 6.5033693 7.1284952 6.4200130 7.0899911 7.5673866 6.5023775 8.1577749
6.8334918 7.0319142 6.1020365 5.7299533 6.8281097 8.2494669 7.9945264 7.5364556 7.9015284 6.5036592 7.1393209 6.4088755 7.2532487 7.5746150 6.5189285 8.0313559
6.9315677 6.9233303 6.0377069 5.7528496 6.9041839 8.2072964 8.0129614 7.5275044 7.8707719 6.6097374 7.0502057 6.4410214 7.2842922 7.5725980 6.5091319 8.0331745
6.9874496 6.9364882 6.0458155 5.6752896 6.8998117 8.1869125 8.0528860 7.5783305 7.7165146 6.6040301 7.0434546 6.4668884 7.3835883 7.5495610 6.4841280 8.0742579
6.8887444 6.8449054 5.9023705 5.6102943 6.8875494 8.1847506 8.0172215 7.5842571 7.5935793 6.7112012 6.9793949 6.4947219 7.4416556 7.5057235 6.5053539 8.0849981
6.9419131 6.8130965 5.8926449 5.5125465 6.8553658 8.0667992 7.9889112 7.5710006 7.6415319 6.7182465 6.9120841 6.5210323 7.5131087 7.5591798 6.5103235 8.1820049
6.9550676 6.8049698 5.8987975 5.4580755 6.8113570 8.1247110 7.9669266 7.5645270 7.4961033 6.8380222 6.9357734 6.6456037 7.5066624 7.6555085 6.5218363 8.2173462
6.9615479 6.8317795 5.9209113 5.4235520 6.7806172 8.1071014 7.9342098 7.5738754 7.4885616 6.9469681 6.9445553 6.6862168 7.4979115 7.8016605 6.5848055 8.1524725
6.9726415 6.8220344 5.9210110 5.3789086 6.6831913 8.1244907 7.9323096 7.4971857 7.4169455 6.8958068 6.8296547 6.6559715 7.5592709 7.8013139 6.6682568 8.1855278
7.1189995 6.7386866 5.8875113 5.3773193 6.7347713 8.0373344 7.8654661 7.4545884 7.2800131 6.8145185 6.8537750 6.6548452 7.5344653 7.7339482 6.8121848 8.1557779
7.0987248 6.7295132 5.9269152 5.5699892 6.6687374 7.9564734 7.9501057 7.4521918 7.2509894 6.7365313 6.8953652 6.5604358 7.5587196 7.7380691 6.7607379 8.0786991
7.1318989 6.6878452 5.7910047 5.4990993 6.6717834 7.8668284 7.8270159 7.5512848 7.2335424 6.7577620 6.9501352 6.5171390 7.6922965 7.8381653 6.7661309 8.1013622
7.0642366 6.6834135 5.7658296 5.5932779 6.7134447 7.9034286 7.8708158 7.5760298 7.3011036 6.7114811 6.9999738 6.6192236 7.6571875 7.9496889 6.8459110 8.1747770
7.1554956 6.7014866 5.7880664 5.6257792 6.6812453 7.7924452 7.8197589 7.6625619 7.3893585 6.6799335 6.9563961 6.5853848 7.6209803 7.9646211 6.8429008 8.2340889
7.0985451 6.6993546 5.8115811 5.7319698 6.6978245 7.7564187 7.8347874 7.7518864 7.3623991 6.6941442 6.9931951 6.6755238 7.5010900 7.8833842 6.8632922 8.1627941
6.9999323 6.7708774 5.8310251 5.7569299 6.8602977 7.8263531 7.7998405 7.7480245 7.4679141 6.6099873 7.0302491 6.5545006 7.4271698 7.8351898 6.8316154 8.1878548
6.9741974 6.6410127 5.8598104 5.7306418 6.8774109 7.7806916 7.7879519 7.8916521 7.4643464 6.5858049 6.9974093 6.5097151 7.4362226 7.9784918 6.9193206 8.1928253
6.9693756 6.5426464 5.8734217 5.6682701 6.9291706 7.7245235 7.7342253 7.8293548 7.4665241 6.4601932 6.8912249 6.5280209 7.4311352 8.0642118 6.9707856 8.2788363
6.9890866 6.4053173 5.8947463 5.7975230 6.9852247 7.6623993 7.7348208 7.7983842 7.4046860 6.4020162 6.6959419 6.5574188 7.4376221 8.1144848 6.9352865 8.3310642
6.9755144 6.4113212 5.8075099 5.8082294 7.0683937 7.6311951 7.6822405 7.7318439 7.4616833 6.3404846 6.6314650 6.5013185 7.4009547 8.0519371 6.9715128 8.3487654
6.9281726 6.4855566 5.7854471 5.6602941 7.2006660 7.5716386 7.6746984 7.6424232 7.4630094 6.3455071 6.5390406 6.4810090 7.3463297 7.9746861 6.9336209 8.3936682
6.8600063 6.4855037 5.6939793 5.7157364 7.3199511 7.5803652 7.5731068 7.5235872 7.4514394 6.3861060 6.5766425 6.3819275 7.4163451 7.8386884 7.0137749 8.3956795
6.8401961 6.3699546 5.7113485 5.6829076 7.4281578 7.6614118 7.6009593 7.4594293 7.3834376 6.3685083 6.5202522 6.3442464 7.5169659 7.7471299 6.9863048 8.3337469
6.7752571 6.3996749 5.6951346 5.7081509 7.5592108 7.7551007 7.5359430 7.4680538 7.3900390 6.4483132 6.4586754 6.4502835 7.5071893 7.7413630 6.9333019 8.3184004
6.7871213 6.5157332 5.4893208 5.7919817 7.5820298 7.7474351 7.5226722 7.3983760 7.3356433 6.4128900 6.3514128 6.3814530 7.5196738 7.6170912 6.8971109 8.3134861
6.8061690 6.4850926 5.4065623 5.9553280 7.7148609 7.7407050 7.5242996 7.4006295 7.2520509 6.4718852 6.3968883 6.3998489 7.4876719 7.5907936 6.7640319 8.2371607
6.7190185 6.4540653 5.2905307 5.9743924 7.8688846 7.6873870 7.5865941 7.4932675 7.2587557 6.4621730 6.4455462 6.4045081 7.4766765 7.5930958 6.8197231 8.2246227
6.6770873 6.4371152 5.2783937 6.0030322 7.9325390 7.6116099 7.5730190 7.4373074 7.2798853 6.3200383 6.5649467 6.4191070 7.4866681 7.6351032 6.7576728 8.1950207
6.7394047 6.4384465 5.2963529 6.0706124 7.8830051 7.5152087 7.5551691 7.4605618 7.2452698 6.2306733 6.5673895 6.2933826 7.4362121 7.7013130 6.7073560 8.1227255
6.7294803 6.4265299 5.3165207 6.2030973 7.8663464 7.4833965 7.5238175 7.5271850 7.1551414 6.2718854 6.6080251 6.3810229 7.3431058 7.6340704 6.6569915 8.0473356
6.7680693 6.5222526 5.2140260 6.0714040 7.8343487 7.4404416 7.4122019 7.5732284 7.1183329 6.3664947 6.6545367 6.3465981 7.2354903 7.6101804 6.6452212 8.0409231
6.7197986 6.5099020 5.0841279 5.9980245 7.7719688 7.4364748 7.4488559 7.5632873 7.0249448 6.3070874 6.7243676 6.3445611 7.1610951 7.6493902 6.5550680 8.0264826
6.7211590 6.6889663 5.0582676 5.9370623 7.7078371 7.4802222 7.2924166 7.7169127 7.1415462 6.2822585 6.6675901 6.3586011 7.1505957 7.5844588 6.5077338 8.0023003
6.6091690 6.7217679 4.8524704 5.9714122 7.6709127 7.3783154 7.3934522 7.8073692 7.1932187 6.3062782 6.8037400 6.2798257 7.2782879 7.5730639 6.5487509 8.0937414
6.5327916 6.6334047 4.8123145 5.9466743 7.5103364 7.5066471 7.2601614 7.7622404 7.1351666 6.3038654 6.8675585 6.2578220 7.3782306 7.4521484 6.5953708 8.1341085
6.5946569 6.5104089 4.7055926 5.9709897 7.4289160 7.7016072 7.3240929 7.7535224 7.1052594 6.4138708 6.8715820 6.3010235 7.3370943 7.3532348 6.4546123 8.0728064
6.5775709 6.5293980 4.8009157 5.8900595 7.2620926 7.7509842 7.3972826 7.8374319 7.0985985 6.4532051 6.9510636 6.3581705 7.3941631 7.3514638 6.3147097 8.1148968
6.6276164 6.6100230 4.7795720 5.9253101 7.4016271 7.6754103 7.4939837 7.8654423 7.1983390 6.4754267 6.9589934 6.3490882 7.2642217 7.2861633 6.2850142 8.1388988
6.7386751 6.6286941 4.7903810 5.8940110 7.3579731 7.6591272 7.5942988 7.8899908 7.2984972 6.4450088 7.1057425 6.4220452 7.3793564 7.2298265 6.2219601 8.1885662
6.7611837 6.5559993 4.7650108 5.8403330 7.3148208 7.7627096 7.6975508 7.8823490 7.3180027 6.5323052 7.1139383 6.4249654 7.3329120 7.1399703 6.2283559 8.1355572
6.8043199 6.5653062 4.7376056 5.8107042 7.2753477 7.7542338 7.9642868 7.7596335 7.5294623 6.5732574 7.2183681 6.5066519 7.3280544 7.1390457 6.2291560 8.1425056
6.7305927 6.6952691 4.7795219 5.8814178 7.2818117 7.7611642 8.0747013 7.6882796 7.5343647 6.5906820 7.3505535 6.4720898 7.2770648 7.1415329 6.2722402 8.0460711
6.6711392 6.6891484 4.7372184 5.8855600 7.2980952 7.7884769 8.0800276 7.7407541 7.6435995 6.5060372 7.4081287 6.4421916 7.2785773 7.0662522 6.3648763 7.9375439
6.6600370 6.8550930 4.7735906 5.8122811 7.3230162 7.6623826 8.2029743 7.8616161 7.7424474 6.4020915 7.3554058 6.4651256 7.2620435 6.9750285 6.3670478 7.8613706
6.7347302 6.9229641 4.7414088 5.9394474 7.2555380 7.6860485 8.1797094 7.8999524 7.7707977 6.3294392 7.2777452 6.4730363 7.3155398 7.0576692 6.4463882 7.7401457
6.7724824 7.0570903 4.8153243 5.9172015 7.2695618 7.7194157 8.1442900 7.8848391 7.8686886 6.2495341 7.2148075 6.5197134 7.3093739 7.2844381 6.4706688 7.6703091
6.7944198 7.0991912 4.8636723 5.9248543 7.3587627 7.5869937 8.0352011 7.7401853 7.9158049 6.0634823 7.1623092 6.4835358 7.3086166 7.3567519 6.4131546 7.7099748
6.6577234 7.1306930 4.9960723 5.8594098 7.4510627 7.4921570 7.9797177 7.7328959 7.9430947 6.0330372 7.0559044 6.4995165 7.2746272 7.3957562 6.4256678 7.9116368
6.6544824 7.1935282 5.0418081 5.7861633 7.4609709 7.5038657 7.9225960 7.6626978 7.9563770 5.9741917 6.9140391 6.4980001 7.3203788 7.5172873 6.4238420 8.0602293
6.6624751 7.1549411 5.1503463 5.7879357 7.5223794 7.5684218 7.9997749 7.6463408 7.9370031 5.9615130 6.8155479 6.6626506 7.3813577 7.4897814 6.3686275 7.9807210
6.6492338 7.1463814 5.2777791 5.7624235 7.5097566 7.6616688 8.0467024 7.5744624 7.8595247 5.8647156 6.7979975 6.6025596 7.3639555 7.4853835 6.3380332 7.9256430
6.7265038 7.1568432 5.3746228 5.7328992 7.5809407 7.7191448 8.1254730 7.4115176 7.8280344 5.8789535 6.7294440 6.6761866 7.3164692 7.4346976 6.3023591 8.0425177
6.7344055 7.0262332 5.4977059 5.6127214 7.6486139 7.6904502 8.0239725 7.4552817 7.8546023 6.0039802 6.8090663 6.6160645 7.2390022 7.3916898 6.3126802 8.0954876
6.7602391 6.8755651 5.6271172 5.5323167 7.6612687 7.6687741 8.0689478 7.4328995 7.8153186 6.0614276 6.7683468 6.6948051 7.1952596 7.2948704 6.2568569 7.9898443
6.8435001 6.8332152 5.6580834 5.3316541 7.6903658 7.6143351 8.1333647 7.5176287 7.8703504 6.0853939 6.7344556 6.6272187 7.2160215 7.2505145 6.3290014 7.9362717
6.9315701 6.8047767 5.7129960 5.2908869 7.6918511 7.6435113 8.1241550 7.5313153 7.9477358 6.1536479 6.7562084 6.5897212 7.3570695 7.1818275 6.3135185 7.8746037
7.0568757 6.7623749 5.7881618 5.2395415 7.6966395 7.7425480 8.0389442 7.6031380 8.0126133 6.0612226 6.7605495 6.5323720 7.4586139 7.2697301 6.3565121 7.8221388
7.0980330 6.6639075 5.8371878 5.2905045 7.7275052 7.9140506 8.0437336 7.7617826 8.0857601 6.0827971 6.7519827 6.4342914 7.5303783 7.3189034 6.3088865 7.7953658
7.1831169 6.6226382 5.8603435 5.3409157 7.7266412 7.8885760 8.0915642 7.9138184 8.0760956 6.1343403 6.7725978 6.3216319 7.5844498 7.2458901 6.4120111 7.7212663
7.2200947 6.4698024 5.8478427 5.3017244 7.8047400 7.8610163 8.0981216 7.9048238 8.2420969 6.1079707 6.7231979 6.2967529 7.6336484 7.3352618 6.3705163 7.7133503
7.3113451 6.4732604 5.7879963 5.3398781 7.8989859 7.8899674 8.0896139 7.9048924 8.1521883 6.0646853 6.7285357 6.2081919 7.6561289 7.3027787 6.3999710 7.6757388
7.3745403 6.5126381 5.7958488 5.3222919 7.8569989 7.8005037 8.0734262 7.7073760 8.1324444 6.1450939 6.7492528 6.3325210 7.6233640 7.2403173 6.4295230 7.5876069
7.4500804 6.6340885 5.7083950 5.3478990 7.9414110 7.8031230 8.0486622 7.8003926 8.1126356 6.1857052 6.6836410 6.3596368 7.6998034 7.2902956 6.4624891 7.5328417
7.4283948 6.6610694 5.7222471 5.4253578 7.9728374 7.7854819 8.1327066 7.7596822 8.1461906 6.3255429 6.6739950 6.3653049 7.6991949 7.3047481 6.5100660 7.4766035
7.3622046 6.6492276 5.7359157 5.5203671 8.0148554 7.6737967 8.1063595 7.8731775 8.0966492 6.3772612 6.6691599 6.3267183 7.6263132 7.2344704 6.5093064 7.5886040
7.3519530 6.5377426 5.7922311 5.5469217 7.9669356 7.6640568 8.1471281 7.9335475 8.1614523 6.4317861 6.6628385 6.2108598 7.5604100 7.2175846 6.4660373 7.6375279
7.2168627 6.6461816 5.7190552 5.5873470 8.0478172 7.6394458 8.1665277 7.8360720 8.1179047 6.6708841 6.6533537 6.1103806 7.3940816 7.1756368 6.3883848 7.7322059
7.1987467 6.5918050 5.6960793 5.6802301 8.0707598 7.5726562 8.2266855 7.8688922 8.0929718 6.7519345 6.6904721 6.0939336 7.4042435 7.1333261 6.3393879 7.7711029
7.1754894 6.6607356 5.7634416 5.7045341 8.0759487 7.4761629 8.2917032 7.8850260 8.1518545 6.7746468 6.6729612 6.0818529 7.3092833 7.1572738 6.3384504 7.7844129
7.1326780 6.5757670 5.6542282 5.8165665 8.1151295 7.4977250 8.2194653 8.0398569 8.2501907 6.7977147 6.6844239 6.1329079 7.3381858 7.1912465 6.3284125 7.8303308
7.0234108 6.5353351 5.7041121 5.9288521 8.0663309 7.4768162 8.2671175 8.1058998 8.4083395 6.6861730 6.7064290 6.2390032 7.2112880 7.3221946 6.3860135 7.9018826
7.0024128 6.6326880 5.6582026 6.0520377 8.0116882 7.4265375 8.2254906 8.1888094 8.4061060 6.6135273 6.7511349 6.4550962 7.1926489 7.5450044 6.5255203 7.9330206
6.9510403 6.6143632 5.7351661 6.1830702 7.9034486 7.4070630 8.1855249 8.2803802 8.5208988 6.6533651 6.7832336 6.5100441 7.1970587 7.6230674 6.6076384 8.0235434
6.9838052 6.5566826 5.6603923 6.1500573 7.9741278 7.4075685 8.1902905 8.4049501 8.6300735 6.6799002 6.7983661 6.5573626 7.1151347 7.7784939 6.6110730 8.0322638
6.9990096 6.6204772 5.5074434 6.1654224 8.0052862 7.4069614 8.2855854 8.4699640 8.6937752 6.6138968 6.8634629 6.4993200 7.0709600 7.9971447 6.5329251 8.0208244
7.0552135 6.6977887 5.4469156 6.2673197 8.0814028 7.3798852 8.2881031 8.4407034 8.5956106 6.5298238 6.7017746 6.5398259 7.0752034 8.0706539 6.4462371 8.0798178
7.1231780 6.7802258 5.4037156 6.2078004 8.1292000 7.3783741 8.3442736 8.4777308 8.5238371 6.3137574 6.6891265 6.4867439 7.0942492 8.1230116 6.4102569 8.0819263
7.1090007 6.7374520 5.2686734 6.1240616 8.2206163 7.3607936 8.4253273 8.5063076 8.4923563 6.2224679 6.6994348 6.5249653 7.1520715 8.2048626 6.2954483 8.1227150
7.1052690 6.7290230 5.1617856 6.1212020 8.1929798 7.3396130 8.2946081 8.5008049 8.5495300 6.2583475 6.7207317 6.5613689 7.2412968 8.0948334 6.3748589 8.1450968
7.3424740 6.8458576 5.1047363 6.1843381 8.2019358 7.3417768 8.2927055 8.5165024 8.4714355 6.3636847 6.7686858 6.6191273 7.3299494 8.1110859 6.3506603 8.2324114
7.4078355 6.7949176 5.1708350 6.2290516 8.1206036 7.3342118 8.2456789 8.4300680 8.4573507 6.4675961 6.8183398 6.6910467 7.3386884 8.1535215 6.3035803 8.3024006
7.4118171 6.7560077 5.2785192 6.3325286 8.0751677 7.3895745 8.2436571 8.4517756 8.3651924 6.4888325 6.8631406 6.7407060 7.4013500 8.2065001 6.3511190 8.3413649
7.4290094 6.7786279 5.2991605 6.4049468 8.0400801 7.4936237 8.1585360 8.4226046 8.4193125 6.4629254 6.8579893 6.7645073 7.4808626 8.1857910 6.2942414 8.4032927
7.3567977 6.7945580 5.3193588 6.4944754 7.9955864 7.5699334 8.0677032 8.4164028 8.3354378 6.5171642 6.8795519 6.7092566 7.3772659 8.1701670 6.2637100 8.4548235
7.2595506 6.7973766 5.2162495 6.4511437 8.0107183 7.5282602 7.9255433 8.4947805 8.4108391 6.4592910 6.8601551 6.7947168 7.4162555 8.1993322 6.3179560 8.4622469
7.2459779 6.7691717 5.1803360 6.3167129 7.9224977 7.5623713 7.7817631 8.5113220 8.2640276 6.4670296 6.8737526 6.8436894 7.2455244 8.1830511 6.3953376 8.3809462
7.1885409 6.7813163 5.2119279 6.1802268 7.9430432 7.4384236 7.7108431 8.6152124 8.2248049 6.3583088 6.9028754 6.8482032 7.2917275 8.2410469 6.4022684 8.3732414
7.1345654 6.9060969 5.1475739 6.0577011 8.0040236 7.5218134 7.6647062 8.7301550 8.0268602 6.3228784 6.9970365 6.7928500 7.3404078 8.2921000 6.4281721 8.3190908
7.0749888 6.9587984 5.1645427 5.9061007 8.0610313 7.5290833 7.6532574 8.6420717 7.8693972 6.3513994 6.9420762 6.7380385 7.2945361 8.3596849 6.4796438 8.3066788
7.0057893 7.0601721 5.2139864 5.8292441 8.1476250 7.5940137 7.7713485 8.6603918 7.8144822 6.3575988 7.0232081 6.6790299 7.2969723 8.4120054 6.5179377 8.2805996
7.0079513 6.9794188 5.3007932 5.8032932 8.0834332 7.7429361 7.7983284 8.6017971 7.7813425 6.2733173 6.8050251 6.5327387 7.2458315 8.3580761 6.4309864 8.2282686
7.1217413 6.9867277 5.2993412 5.9056182 8.0071602 7.8604522 7.7552600 8.5225210 7.7889609 6.2151089 6.8737407 6.6135612 7.2483859 8.1931629 6.3309808 8.1787415
7.1654620 7.1562309 5.3899589 5.8294358 7.8152781 7.7982106 7.6586270 8.5246162 7.6819797 6.2110043 6.9062066 6.6860299 7.2447953 8.1284275 6.3001580 8.0601788
7.0962491 7.0587659 5.5707641 5.8011570 7.8274121 7.8208008 7.5583100 8.5437689 7.6011486 6.2251387 6.9100938 6.6880937 7.1788039 8.1786919 6.2212911 7.9703555
7.0685382 7.0939298 5.5972247 5.7158566 7.8590312 7.9135170 7.5305333 8.5514774 7.5288472 6.3286004 6.8375778 6.5583463 7.0702505 8.0676651 6.2928286 7.9149690
7.1229091 7.0213604 5.5107460 5.6263633 8.0241661 7.7851911 7.4646773 8.5490303 7.5379457 6.4339738 6.6599822 6.5222268 7.0524731 7.9928613 6.3321724 7.9641185
7.1508584 6.8800421 5.5726662 5.4836144 8.1225338 7.8286424 7.4974484 8.4764471 7.5894032 6.3523927 6.6661782 6.4805737 6.8949084 7.9234982 6.3361878 7.8992748
7.2650361 6.9567146 5.5255795 5.3228812 8.1503229 7.7387443 7.4344759 8.5140991 7.5278468 6.3857851 6.6892705 6.4855261 6.8279262 7.9411950 6.4038148 7.9689436
7.3013535 6.9849868 5.4744987 5.2377028 8.1260395 7.6427484 7.3709350 8.4475489 7.4178467 6.4421511 6.7487855 6.4460239 6.8310924 7.8862104 6.4159718 7.9448934
7.2972136 6.9359593 5.6127996 5.1245060 8.0990171 7.5834990 7.1640854 8.3383932 7.3366604 6.4576244 6.6685009 6.3689570 6.8757844 7.8718266 6.3911991 7.8600287
7.2938375 7.0150437 5.6362886 5.0646181 8.1902790 7.4745402 7.0572524 8.3580971 7.2396936 6.4020410 6.6844988 6.2945266 6.7962580 7.9221730 6.3013611 7.8848281
7.1808043 7.0297027 5.5809169 5.0771704 8.2493715 7.3688960 7.1324778 8.4494247 7.1990471 6.4050665 6.6857572 6.3407879 6.7540631 7.9123101 6.2298932 7.9395108
7.2695446 7.1063848 5.4871297 5.0754328 8.2195072 7.3969903 7.1707797 8.4400511 7.2151065 6.2790995 6.7584553 6.3761897 6.7127008 7.7920151 6.3606172 7.9369330
7.3354306 7.0856128 5.4713078 5.1795282 8.1337748 7.4931259 7.1450915 8.4279976 7.2668638 6.2936301 6.7887015 6.4125619 6.7103519 7.6702809 6.4912624 7.9668360
7.2546525 7.1365881 5.4192243 5.1616783 8.1448832 7.4681916 7.1054287 8.4414272 7.2351122 6.2589698 6.9417486 6.4840832 6.6327453 7.6296635 6.6209230 7.9009681
7.2893691 7.1080203 5.3527002 5.3246522 8.1874542 7.4340887 6.9998860 8.4046040 7.1183023 6.2391405 7.0654502 6.5948305 6.5930071 7.7235146 6.5521250 7.8493190
7.3620958 7.0981431 5.3636847 5.4411020 8.1238108 7.4965963 6.9255543 8.4596930 6.9409299 6.3665867 7.0707679 6.4981933 6.7276440 7.8412199 6.5615959 7.8580861
7.3330302 7.1689267 5.2969294 5.5582509 7.9377527 7.6452241 6.7685657 8.5245657 6.7989306 6.4465251 7.1853762 6.4545722 6.7113786 7.8246179 6.6296587 7.7372980
7.2437530 7.0259852 5.3224344 5.6393352 7.8692970 7.7766213 6.7712216 8.4911509 6.7992997 6.4346318 7.3077393 6.4191766 6.7301359 7.7062578 6.5824909 7.5731339
7.3672686 6.9363055 5.3216639 5.7067556 7.7365332 7.9082403 6.8380175 8.5654840 6.7633014 6.3863039 7.3399115 6.4464440 6.8021111 7.4745345 6.5236230 7.5210118
7.4423862 6.8063707 5.2471828 5.7018676 7.6535711 7.9972544 6.8901567 8.4688234 6.8289227 6.2840195 7.1697941 6.5115027 6.7440085 7.3042345 6.5139451 7.6083765
7.4989676 6.7786059 5.2396846 5.5801091 7.5781126 8.0941944 6.9287000 8.4741411 6.9786444 6.2753010 7.2098737 6.5150528 6.6588922 7.2434888 6.6273355 7.6303110
7.4626789 6.8625507 5.2566056 5.5498066 7.5844278 8.0882368 6.9414339 8.3686380 7.0722451 6.1737909 7.1064277 6.4905834 6.5764475 7.3577094 6.7444830 7.5991926
7.4957328 6.8441844 5.2913804 5.5993962 7.5331345 8.1316080 7.0065665 8.4077463 7.2100906 6.1188402 7.1590800 6.5798073 6.6145921 7.4222469 6.7017236 7.5890231
7.4603086 6.8643308 5.3077636 5.6327600 7.5394344 8.1593704 6.9984713 8.3419151 7.3399339 6.0233192 7.1613636 6.6402702 6.6292577 7.4824972 6.6951480 7.5948758
7.5039515 6.8659472 5.2899032 5.6352162 7.5346923 8.1684313 7.0442095 8.3447504 7.3163452 6.1288576 7.2016025 6.6895227 6.6604671 7.4698081 6.6209931 7.5779800
7.5160880 6.8141141 5.2890239 5.6374431 7.5160317 8.0895042 7.0848255 8.2701731 7.3476005 6.0727992 7.2211642 6.7365637 6.7040157 7.4930100 6.6658211 7.5168796
7.4563422 6.7197728 5.2835975 5.5314293 7.6584406 8.1784973 7.0807390 8.2234163 7.4673600 6.1793089 7.1992531 6.6140895 6.7776198 7.5573030 6.6640601 7.4520750
7.3530102 6.6834302 5.2229533 5.4669633 7.7339253 8.1965914 7.0778818 8.2041721 7.5716367 6.1709056 7.1987023 6.4262838 6.8496380 7.5443764 6.6378927 7.3617706
7.4028506 6.7256427 5.1640825 5.4279060 7.9172482 8.2071848 6.9925275 8.0276680 7.6769161 6.2648716 7.2384453 6.5111437 6.9276414 7.5649562 6.5430202 7.3929563
7.4742689 6.7067699 5.0950441 5.5501962 8.1662226 8.3376236 7.0081835 8.0887880 7.7953014 6.2345324 7.2661586 6.5591769 6.9757385 7.5616808 6.5539031 7.4915590
7.4825416 6.6230907 5.0534353 5.5635033 8.1787300 8.3007984 6.9612579 8.0949478 7.9926152 6.2962441 7.3983274 6.5948744 6.9027772 7.4627991 6.4212580 7.5308466
7.5449553 6.6196089 5.0630808 5.5243368 8.0584316 8.3155012 7.0529943 8.1429472 8.0570793 6.3025403 7.3931265 6.5571923 6.8982458 7.4858723 6.4939904 7.5650783
7.6142268 6.7324591 5.0493474 5.5945873 8.0665293 8.3280125 7.0311012 8.1989021 8.1383677 6.3813009 7.3467054 6.6418052 6.9268594 7.5120497 6.5394120 7.6443930
7.5671573 6.7936330 5.0412636 5.6089373 8.1102524 8.4497013 7.0855923 8.1980429 8.0313988 6.3399439 7.2690649 6.6349773 6.9408631 7.4989438 6.5702429 7.6328158
7.5474515 6.8671932 5.0178967 5.6128497 8.0043306 8.3789558 7.0332437 8.1757488 7.9806924 6.2936287 7.2641454 6.7300072 6.9424968 7.4141555 6.6688504 7.5744114
7.4604683 6.9857383 4.9441862 5.6927967 7.9555902 8.2947235 7.0439715 8.1933737 7.9371700 6.3055615 7.2048349 6.7266788 6.9723811 7.4233627 6.7843728 7.6927104
7.4853954 7.0147586 4.9956102 5.6432209 7.9491439 8.3067961 6.9385066 8.1783543 8.0081444 6.2331848 7.2100911 6.8267021 7.0188704 7.4129009 6.8006315 7.6550903
7.5627007 7.0027699 4.9650745 5.5300617 8.0207720 8.2274961 6.9201455 8.1367788 7.9488873 6.2383814 7.3284192 6.7195668 7.0033345 7.2864490 6.6737127 7.6504688
7.5200820 6.9871683 4.9431944 5.4093494 8.0704823 8.1915302 7.0495553 8.0322132 7.9167690 6.2508211 7.3522539 6.7254844 7.0507679 7.2469077 6.6252165 7.6563559
7.4862337 7.0390534 5.0872879 5.4221263 8.1364517 8.1271925 7.0567880 7.9989271 7.8981767 6.1982560 7.3311758 6.7669783 6.9815731 7.2066355 6.4874110 7.5834403
7.4938040 6.9840322 5.2147961 5.5300403 8.1267872 8.1047583 7.0205150 8.0476618 7.8434205 6.2031422 7.3589921 6.7932467 7.0547962 7.1731157 6.5372186 7.5375571
7.4022675 7.0729208 5.2344437 5.5461297 8.1773100 8.1040030 6.9916158 8.0830727 7.8239899 6.3246818 7.4446049 6.7957411 7.0864410 7.1714334 6.5288920 7.5072646
7.4540982 7.1325259 5.2243176 5.5203705 8.2523117 8.1548767 7.0592618 8.1397982 7.7720375 6.2379832 7.4513412 6.7928858 7.0515079 7.2155986 6.5485082 7.4522362
7.3977962 7.1956558 5.1343303 5.5016918 8.2097340 8.0742273 7.2040563 8.1586351 7.7917724 6.3635554 7.5288563 6.7599277 7.0654984 7.2758222 6.5435939 7.4977388
7.4428067 7.1412902 5.1380038 5.4831910 8.2398167 8.1039362 7.1705155 8.1463432 7.8403563 6.3561583 7.5649152 6.7541990 6.8705335 7.2898502 6.3823676 7.4159498
7.5044799 7.0031724 5.1203008 5.4198408 8.2860088 8.1003561 7.2052798 8.1310921 8.0064087 6.4072986 7.6118917 6.7888722 6.8554292 7.3591743 6.3007026 7.3989816
7.5368323 7.0201592 5.1039801 5.3816681 8.2843199 8.0501709 7.3294020 8.1700039 8.0640879 6.3662448 7.7209916 6.7762527 6.7695770 7.3174119 6.2535129 7.4517508
7.4708891 7.0579619 4.9723501 5.3723555 8.3173971 8.1193628 7.4074435 8.2142649 8.0881433 6.2216520 7.7682362 6.8496571 6.6844740 7.1895704 6.1825018 7.5472012
7.4300079 7.0821114 5.0193763 5.3307853 8.3716450 8.1570311 7.4522004 8.2268457 8.0091553 6.1752677 7.7244296 6.9653201 6.5916348 7.1021976 6.1972871 7.6924281
7.4530087 7.0497518 5.0157485 5.4282694 8.2787161 8.2127495 7.5458975 8.2468204 8.0733128 6.1893864 7.7828326 6.9856048 6.4248791 7.0060539 6.1364594 7.8055491
7.3624697 7.0672331 4.9678512 5.4147124 8.0984554 8.1962576 7.6197076 8.2445879 8.1703291 6.2167854 7.7110820 7.0102024 6.2823157 6.8878117 6.0975056 7.8525867
7.3961797 6.9494843 5.0614467 5.5540357 7.9994268 8.3080120 7.6095319 8.1269617 8.2721424 6.3571625 7.7568235 6.9954219 6.1097188 6.9574356 6.2564516 7.7795691
7.3890791 6.9712868 5.0307360 5.6314955 8.0606670 8.3323269 7.5367403 8.1242933 8.2450209 6.4434328 7.6928997 7.0573697 6.0015507 6.9361010 6.2108865 7.6763649
7.4075537 6.9977946 5.1024384 5.6670003 8.0448189 8.3340836 7.5644088 7.9921241 8.1918879 6.5532899 7.8431849 7.0047908 5.9883375 6.9032640 6.3098092 7.5567312
7.4691906 6.9250627 5.1175108 5.7261109 8.0507784 8.3927546 7.6413584 7.8951340 8.1782417 6.4718366 7.8160062 6.9486480 6.0361052 6.8916950 6.4163780 7.4933896
7.5764971 7.0820656 5.0532846 5.7132888 7.9627714 8.4042253 7.7057672 7.8166881 8.2614555 6.6210318 7.8453026 6.9469643 5.9206133 7.0160484 6.4522872 7.5672169
7.4693193 7.0994205 5.1067762 5.6926270 7.9517703 8.4732370 7.7968326 7.7284608 8.2992563 6.6270556 7.8021374 6.9466000 5.8138390 6.9715490 6.3973899 7.6329689
7.3843021 7.3174791 5.0858278 5.7844772 7.9005914 8.6179075 7.8237228 7.6615944 8.3894138 6.6642647 7.7760973 6.9123383 5.8540859 7.0224996 6.2874308 7.6347818
7.3117785 7.2638469 5.0819745 5.7397900 7.7481794 8.6547527 7.8737717 7.6029129 8.3395739 6.7234578 7.6769609 6.9628134 5.9108615 7.1604776 6.3110485 7.6400828
7.2633634 7.2307339 5.0600338 5.7311625 7.8021588 8.6616316 7.8613896 7.5553823 8.3365574 6.6817498 7.6018615 7.0364976 5.9894357 7.2997403 6.3427958 7.7467766
7.1312685 7.2198253 5.0890837 5.6631870 7.7514687 8.7016602 7.8052597 7.6153030 8.3186817 6.5681763 7.6181669 6.9735079 5.9323721 7.2804008 6.3646016 7.6978426
7.1200476 7.1157141 5.1304598 5.6503491 7.7901292 8.6583824 7.8013539 7.6357126 8.2980013 6.6031957 7.5868092 6.8540368 5.9057131 7.3620090 6.3768845 7.6611772
7.2061143 7.0780625 5.0927610 5.6873441 7.6753526 8.6519337 7.8479137 7.6631002 8.1822329 6.6658478 7.6587515 6.8476162 5.9690232 7.4555559 6.5285859 7.6339841
7.2357969 7.1488290 5.2312059 5.7522559 7.6864209 8.5945892 7.8486381 7.7162714 8.1924095 6.6887975 7.6155777 6.8575444 6.0004716 7.5059586 6.5473356 7.6125307
7.1902695 7.1304822 5.2928772 5.7390871 7.5026793 8.5882902 7.9167919 7.8098960 8.0710487 6.7103400 7.5587015 6.9224510 6.0294828 7.5875292 6.5999818 7.5988135
7.1456485 7.2272491 5.3701820 5.8228650 7.4262218 8.5671339 7.9234910 7.9012513 8.1478128 6.6781421 7.4755692 6.9197631 6.0485454 7.6371417 6.6490526 7.5347023
7.1042600 7.2387905 5.3760648 5.8334551 7.2867298 8.5619106 8.0006952 7.9849758 8.0944118 6.5794244 7.4286561 6.9517689 6.1224613 7.6233554 6.6734133 7.6496201
7.1395912 7.3241525 5.5586162 5.8154669 7.2533188 8.5924063 8.0076952 8.0581198 8.1573858 6.5144634 7.5110488 6.9542274 6.0767870 7.5588202 6.6707144 7.6502151
7.2973862 7.3145380 5.6650701 5.7716799 7.2342606 8.6935959 7.9420342 8.0565119 8.0444498 6.4348102 7.6079040 6.8725233 6.0451612 7.5234184 6.6461167 7.7094660
7.3042746 7.3959351 5.7319655 5.7872605 7.1566582 8.7121620 7.9054389 8.1631813 8.1228914 6.4288478 7.6159964 6.8140287 5.8868604 7.4468918 6.6942301 7.6193032
7.2234206 7.3974338 5.7828293 5.7977085 7.1306095 8.7742147 7.8904810 8.1131258 8.1445980 6.4837017 7.6362514 6.8452206 5.7896619 7.3950596 6.8123341 7.6684642
7.0911212 7.3504114 5.8196721 5.7989097 7.0813723 8.7493258 7.9102249 8.0389090 8.1611290 6.4767408 7.6597109 6.7640462 5.8628020 7.4818339 6.8053575 7.6377788
7.1199455 7.2942896 5.8020554 5.7685499 7.0807457 8.7557077 7.8759785 7.9814844 8.1166077 6.4666424 7.5760837 6.6936049 6.0349731 7.4554310 6.7376885 7.6745176
7.0376430 7.2423830 5.8582973 5.6869593 7.1804519 8.7427540 7.8348260 7.9483242 8.0376034 6.5336900 7.5332017 6.6898355 6.0835381 7.4815359 6.6810184 7.6391115
7.0998373 7.2646332 5.8387165 5.7059107 7.2557464 8.6837025 7.8778300 7.8296437 7.9942799 6.5316119 7.5014997 6.7316718 6.3459353 7.3730507 6.7279282 7.6669984
7.1449165 7.3649707 5.8620238 5.6634688 7.3804998 8.5759945 7.9432869 7.8513083 7.9978890 6.7238808 7.3370109 6.7401500 6.4125509 7.2797847 6.7379742 7.6533442
7.3449068 7.4877372 5.8494277 5.5940971 7.3526554 8.4523888 8.0683212 7.7817087 8.0671721 6.7680492 7.3153138 6.6861644 6.4966145 7.1480851 6.7476873 7.7105951
7.2557631 7.5264020 5.9060783 5.5800552 7.4218106 8.4410534 8.0948677 7.7063537 8.1796322 6.7964048 7.2689486 6.7486229 6.4792104 7.2453465 6.7124019 7.6243997
7.2376842 7.6092701 5.9552474 5.5949211 7.4309349 8.3455105 8.1212797 7.6771803 8.1652346 6.8842502 7.2489324 6.7270689 6.4698896 7.2190251 6.5995779 7.5944104
7.1812997 7.6649241 5.8609982 5.5858054 7.4072447 8.2702408 8.0876522 7.6086831 8.2602425 6.7646513 7.2912936 6.8399997 6.3843894 7.2477384 6.6402397 7.6094389
7.3524904 7.6439033 5.8846326 5.5265527 7.4266243 8.1069679 8.0250101 7.6724529 8.3162241 6.8429575 7.3454766 6.8394098 6.3694234 7.2632656 6.6246467 7.5890861
7.2534456 7.4809370 5.8981419 5.5069733 7.4148102 8.1411428 7.8260946 7.6459446 8.4244213 6.8995161 7.3880749 6.8210850 6.2882519 7.3286281 6.5946298 7.6213779
7.1467218 7.3781610 5.8947563 5.5998006 7.4644055 8.0105772 7.7881036 7.6723199 8.4017467 6.8514137 7.3886337 6.8376479 6.2651286 7.3272905 6.5449963 7.6552167
7.0665879 7.2599406 5.8368468 5.5913062 7.5456758 8.0849648 7.7885032 7.5668826 8.4060202 6.8745046 7.4709558 6.6972146 6.2571783 7.3639302 6.5066671 7.8582163
7.1179147 7.3063025 5.7442966 5.5235620 7.4211044 8.0461674 7.8321419 7.5737109 8.3478785 6.9175735 7.6312475 6.6830745 6.3264074 7.3294096 6.5368586 7.8677268
7.2299657 7.4510789 5.9129634 5.4478531 7.5018940 8.0775375 7.8453913 7.5568137 8.2005882 7.0741706 7.6696305 6.7145181 6.3525887 7.3150949 6.6216092 7.8652916
7.1584644 7.3957310 5.9028554 5.4795804 7.5361166 8.0737886 7.8110805 7.6666598 8.1445036 6.9461274 7.8215418 6.6136603 6.3219461 7.2158589 6.7512255 7.8903289
7.1672549 7.4364672 5.8546352 5.5702429 7.6104207 8.0542898 7.7793150 7.6483774 8.1054916 7.0021892 7.8458743 6.5599003 6.3017707 7.2960062 6.8066010 7.9017019
7.0954676 7.5072861 5.8333158 5.5903759 7.6661496 8.1313372 7.7744703 7.6550283 7.8906155 6.9450150 7.8741188 6.5276914 6.2783542 7.2571735 6.7941151 8.0599489
7.0872350 7.5963478 5.9706368 5.5793805 7.5691357 8.1439171 7.7374153 7.5880809 7.7319207 6.8987947 7.9229608 6.5040655 6.3033891 7.2333241 6.6314158 8.1035328
6.9828758 7.5595384 6.1089182 5.4589405 7.5198402 8.1445541 7.7380300 7.6421976 7.6909566 6.8514132 7.9826083 6.3900251 6.3396316 7.3176966 6.5848718 8.0843639
7.0028043 7.5182796 6.2198119 5.4474554 7.4959188 8.1598654 7.7592177 7.6627278 7.7526178 6.9272575 8.0200825 6.3550973 6.3374066 7.3209682 6.4763112 8.0274715
6.9569244 7.5305862 6.2549500 5.4898143 7.5496845 8.1700191 7.6368895 7.6111560 7.6648517 6.8623319 7.9633279 6.2691092 6.2140403 7.3484445 6.4016590 7.9430285
6.9981847 7.5812058 6.3433976 5.6401958 7.6144524 8.1275845 7.5507603 7.5777211 7.5126891 6.9013882 8.0106983 6.2294693 6.1480484 7.3096466 6.4387960 7.8522048
7.0156159 7.6908212 6.2315226 5.6816969 7.5638008 8.1242418 7.5931754 7.5892110 7.3619862 6.8732128 7.9626794 6.1662450 6.0934396 7.3216076 6.4717793 7.7470703
7.1390104 7.5816336 6.1846733 5.6396623 7.5448456 8.1569605 7.6022158 7.6059194 7.2767420 6.8361859 7.9745007 6.1365356 6.1548433 7.2832870 6.5253077 7.6892157
7.1512656 7.6447911 6.0039721 5.6667767 7.4429226 8.2181110 7.5304737 7.6108141 7.3424158 6.7351370 8.0406256 6.1257601 6.1669803 7.3486390 6.5242662 7.6120644
7.1425753 7.5964789 6.0136395 5.6955261 7.4024830 8.3863335 7.5092211 7.6384206 7.2713900 6.7656951 8.1702328 6.0284882 6.1498356 7.3759170 6.6217570 7.5898089
7.1116786 7.5739193 5.9854374 5.6005530 7.3804169 8.3459730 7.6068392 7.5369406 7.2264290 6.8320284 8.2341423 5.9547806 6.0952902 7.4903522 6.6983838 7.5173154
7.1215549 7.4964480 6.1132565 5.5659771 7.3931880 8.4189987 7.6787434 7.5967655 7.2967405 6.8339748 8.1977100 5.8441219 6.1478419 7.4370232 6.8032398 7.5412602
7.0910306 7.4715333 6.0807858 5.7377367 7.4310865 8.4218235 7.6774178 7.5976162 7.3386893 6.7977586 8.1136570 5.9485583 6.1582766 7.3871212 6.8932920 7.4297848
7.2350039 7.3735332 6.0993347 5.8474164 7.4524126 8.4425297 7.7435007 7.4940190 7.3182664 6.7636385 8.0829687 5.9806614 6.1876597 7.3082461 6.9017768 7.4195447
7.3842077 7.3479509 6.0832906 5.9574323 7.3323474 8.4162025 7.8658242 7.4733572 7.2784729 6.7924137 8.0322046 6.0558033 6.2144437 7.3518529 6.8170681 7.4213076
7.3643060 7.1441245 6.0913467 5.8652992 7.3125777 8.3036852 7.8733282 7.4222169 7.3848505 6.8093691 8.0015049 6.0443892 6.1646419 7.4154577 6.8639936 7.4722524
7.3592691 7.0138540 5.9517088 5.8865933 7.3979621 8.2428055 7.8833265 7.4237146 7.3391347 6.8047452 7.9597263 6.0476704 6.2223630 7.3627820 6.8102121 7.5495381
7.2866459 6.9808936 5.9412031 5.7760119 7.4221025 8.1851845 7.7636900 7.4309793 7.2741194 6.8030162 7.9392180 6.1142035 6.1095252 7.4163222 6.8943701 7.5650969
7.2105045 7.1013088 5.9743752 5.8255382 7.4227576 8.2637863 7.7758570 7.4920745 7.2709990 6.7131777 7.9625654 6.1430211 6.0762625 7.4402366 6.8541842 7.6950145
7.2143965 7.0538630 5.9812117 5.8594532 7.4789081 8.2722664 7.7006927 7.5916371 7.1996522 6.7401605 7.9322910 6.1925621 6.0324931 7.4548864 6.8234377 7.7008758
7.2897348 7.1932406 5.9357619 5.8659286 7.4229984 8.3732185 7.6039014 7.6412234 7.1952443 6.7246881 7.9954410 6.1379533 5.9656577 7.4096441 6.8406825 7.7643313
7.3212886 7.2374969 5.7534337 5.9022341 7.4518132 8.4065971 7.5793734 7.6344614 7.1698699 6.7239680 7.9703560 6.1960697 5.9198956 7.5012631 6.7908440 7.8240099
7.3179646 7.3198371 5.7041745 5.9553986 7.5792432 8.3825407 7.6031857 7.5670433 7.1542072 6.7962976 8.0390453 6.1552920 5.9605131 7.5651202 6.7680836 7.8513050
7.3083272 7.3390822 5.6669927 5.9770851 7.6006331 8.3056040 7.6062756 7.5176396 7.1391521 6.8785019 8.0707750 6.2156544 5.9171047 7.5310845 6.6638675 7.8553243
7.4027352 7.2806768 5.6347394 6.0401936 7.6955209 8.2431126 7.5150442 7.3647676 7.1794004 6.9229279 8.0776587 6.2008247 5.9175487 7.4372377 6.6093903 7.7635932
7.4561648 7.1518064 5.6528368 6.0243716 7.6837130 8.2196369 7.5791607 7.2449813 7.2174935 6.9639430 7.9382906 6.1057615 6.0218949 7.3667097 6.5635595 7.6668906
7.4501109 7.0108380 5.6423202 5.9464273 7.7773333 8.2075138 7.5952373 7.1499271 7.2565737 7.0120497 7.8868837 6.0063968 5.9268064 7.2630649 6.5286741 7.7169538
7.5222034 6.9100347 5.6118560 5.9496984 7.7597399 8.1575356 7.5901856 7.1813617 7.3383565 6.9715533 7.8912754 5.9934764 6.0107880 7.2928157 6.5628853 7.5717707
7.4222860 6.7221475 5.5755286 5.8916941 7.7573290 8.1624784 7.5906324 7.2370520 7.3064694 7.0417814 7.8169971 5.9059463 6.0179114 7.3334436 6.7307296 7.5534091
7.5567946 6.6803894 5.5641899 5.7960992 7.6748714 8.1413813 7.7393408 7.3996654 7.2599802 6.8869691 7.7929139 5.8820553 5.9927721 7.3875771 6.7764196 7.6077514
7.5027900 6.7694030 5.5655560 5.8744888 7.6649261 8.1434231 7.5978951 7.4839606 7.2455974 6.7378678 7.6824684 5.8340187 5.9042253 7.4038415 6.8574657 7.6414690
7.5195184 6.7175894 5.5427847 5.9451509 7.5906024 8.1884928 7.6849184 7.5663948 7.3569808 6.5611343 7.6715484 5.7773089 5.9204288 7.2869372 6.8202195 7.7031398
7.4486752 6.8346391 5.5080948 6.0932794 7.5462871 8.1791916 7.6617832 7.5079069 7.3670325 6.4920197 7.5738540 5.6948767 5.9275746 7.2500029 6.9266639 7.6430578
7.4748149 6.9092221 5.5544124 6.1611109 7.5257411 8.0386086 7.6101470 7.5320811 7.3927231 6.3847141 7.4598207 5.7063584 5.9120636 7.1252584 6.9382982 7.7816000
7.4659481 7.1008458 5.7137938 6.0829248 7.4960690 7.9838872 7.5572000 7.4910331 7.3735805 6.4606385 7.4480219 5.7387519 5.8973689 7.1017008 6.9046984 7.6699519
7.4504752 7.0202980 5.7843819 6.0016584 7.4706450 7.8542857 7.4328947 7.4224501 7.4078393 6.4919872 7.2915387 5.9699712 5.9283843 7.0315399 6.8678689 7.5438323
7.4937515 7.0587797 5.7178268 5.9221611 7.4877071 7.8796611 7.4316058 7.4069366 7.4038081 6.6797447 7.3980613 6.0684204 5.9466834 7.0281553 6.8601456 7.3985815
7.4728832 7.1186094 5.8027773 5.9794021 7.5897360 7.9112601 7.2916512 7.4094014 7.4266520 6.7373176 7.4863501 6.0792408 5.8445415 7.0806270 6.9017830 7.2158947
7.4550724 7.0956092 5.9556432 5.9774890 7.6486096 8.0289831 7.2683716 7.4127908 7.4403462 6.6787276 7.5289183 6.0716372 5.8950043 7.1619277 6.9982862 7.1917844
7.5858283 7.1475234 6.0482450 5.9551039 7.8021760 8.1079807 7.2498922 7.4239159 7.3777900 6.8318100 7.4145851 6.0465941 5.7940383 7.1988010 7.0923896 7.1933622
7.5377922 7.0263209 6.0703678 5.9110618 7.8431311 8.1329279 7.3098731 7.4824286 7.4444909 6.7945685 7.4085245 6.0595722 5.8604579 7.1860228 7.1370664 7.2514429
7.3988996 7.1016173 6.0761304 5.8584218 8.0511274 8.1335068 7.4791989 7.5126987 7.4383535 6.8488970 7.3818421 6.0966554 5.8233814 7.3121619 7.1907620 7.2155724
7.3770432 7.0340033 5.9712696 5.8161979 8.1477985 8.0699253 7.5226359 7.5118327 7.3473368 6.9017549 7.4140978 5.9636045 5.8291717 7.3728223 7.2942362 7.2721105
7.3292365 7.0904546 5.9942265 5.7376390 8.0997458 7.9829988 7.6505666 7.5389528 7.3546238 6.8624692 7.4741759 5.9812841 5.8481956 7.4235888 7.3444052 7.3635936
7.2894602 7.1368718 5.9575162 5.7001128 8.0893421 7.9360523 7.7745528 7.5383568 7.2833171 6.9196982 7.4869194 5.9653811 5.7997446 7.5268259 7.3473167 7.3166723
7.3036823 7.1893172 5.9031734 5.6984806 8.1352091 7.9391108 7.8485503 7.6654844 7.3225646 6.9856448 7.5874348 5.9005370 5.8220978 7.6469064 7.3057599 7.2462778
7.1618414 7.1792550 5.9010859 5.7459359 8.2035007 7.9415264 7.9418664 7.8811045 7.4130435 7.0336037 7.5342240 5.9232779 5.8195052 7.6535897 7.3485208 7.3703156
7.0373540 7.2495766 5.9061146 5.8627138 8.1846352 8.0172396 7.9551382 7.9542146 7.4383936 6.9691277 7.4745083 5.8874764 5.8941741 7.5420151 7.2652702 7.3062296
6.9866395 7.3264174 5.7740383 5.7399092 8.1922388 7.9829402 8.0094347 7.9464321 7.4857035 6.9694848 7.3529634 5.8868380 5.8269262 7.4870887 7.2542095 7.3415666
6.9379869 7.3798046 5.7285252 5.6151547 8.1921911 7.9695644 7.9372373 7.9821362 7.4441137 7.0254321 7.2222314 5.8669848 5.7839561 7.6336169 7.1155467 7.4153948
6.7950258 7.5124493 5.6328063 5.5172248 8.1458912 7.9799299 7.9483681 7.8709278 7.5017962 7.0821843 7.1294885 5.7443433 5.8464403 7.7877250 7.1425128 7.3444209
6.7789216 7.5417290 5.4999275 5.3625636 8.1469908 8.0305996 8.0052195 7.7524476 7.4064922 7.0636702 7.0486078 5.7352872 5.8580337 7.9652433 7.2119718 7.2321081
6.6909399 7.7351274 5.4371920 5.2898564 8.0745316 8.0812216 7.9951835 7.7979102 7.3840723 7.0357919 6.8832717 5.6892681 5.8387189 8.0229330 7.2626314 7.2462015
6.7475228 7.7941127 5.3435845 5.1522322 8.1321802 8.0788288 8.0098467 7.6798987 7.4529047 6.9730234 6.7654352 5.7859182 5.7695413 8.0533371 7.3949556 7.1898098
6.6786494 7.8761826 5.2845349 5.1108031 8.1440945 8.0640535 8.0226908 7.7511940 7.4878917 6.8618331 6.8082900 5.8052626 5.7696538 8.0748062 7.2875733 7.0126357
6.7424808 7.8221326 5.2744894 5.0623035 8.2065811 8.1173372 8.0671816 7.8666263 7.4886646 6.6558590 6.8502245 5.9175053 5.7856932 7.9576092 7.3854246 7.0483379
6.7589855 7.6870737 5.1682248 5.0379114 8.2285194 8.0595932 8.0534382 7.7916102 7.4763904 6.6849866 6.8251467 5.8390837 5.7320395 7.8295560 7.2940598 7.0613012
6.7923584 7.6285925 5.0549636 4.9638004 8.1878033 8.1212168 8.1343203 7.7111363 7.4994678 6.5853219 6.7331629 5.8025331 5.8177810 7.7179165 7.1994014 7.0917377
6.7593818 7.6094484 4.9532623 4.9283495 8.1406746 8.1290789 8.1775560 7.7980499 7.5438228 6.6696434 6.6952028 5.8697090 5.7648158 7.6559734 7.1309667 7.0212617
6.7692370 7.6210051 4.9279137 4.8339648 8.0688419 8.1529551 8.2136917 7.8676901 7.5624332 6.6634207 6.7435966 5.8147173 5.7704039 7.6776123 7.0183873 7.0621533
6.8732176 7.5076323 5.0347266 4.8544855 8.0801325 8.2239571 8.3209419 7.7266088 7.5940480 6.5988421 6.8561988 5.7975163 5.6439905 7.6597095 7.0336680 6.9745393
6.9379463 7.3345113 5.1052237 4.8500500 8.0730362 8.3834648 8.2748013 7.6670961 7.5486073 6.6005011 6.8778858 5.7413330 5.5502419 7.7639341 6.9162951 7.0862656
7.0082879 7.2397337 5.1000562 4.8994884 8.2265377 8.4437189 8.2754173 7.6903710 7.5411363 6.6325889 6.8792830 5.8134723 5.4648933 7.7319522 6.8405509 7.1377282
7.0653429 7.2490072 5.1688385 4.9094362 8.3441782 8.4564524 8.1331244 7.7422514 7.5911889 6.5890212 6.8812947 5.7639360 5.4054766 7.7767353 6.8151894 7.2147298
7.0443692 7.3727570 5.1745081 4.9855313 8.4178801 8.5477285 8.0767117 7.6792312 7.6738358 6.6055932 6.8343763 5.7653913 5.3309999 7.8453031 6.8996191 7.2344208
7.1123705 7.4282665 5.2068915 4.9659481 8.4229336 8.5043516 7.9676838 7.7747321 7.6134067 6.7221665 6.9142971 5.7020154 5.3162050 7.8082395 6.8863430 7.2352314
7.1082797 7.3835006 5.2468100 5.0193391 8.3891163 8.4244146 7.8310061 7.7339563 7.6975341 6.7535648 6.9217830 5.7649407 5.4084897 7.7922029 6.9882178 7.2424273
7.1349258 7.4564505 5.3082914 5.0311284 8.4665737 8.3312798 7.6996036 7.6940002 7.6478910 6.5067749 7.0543571 5.6893673 5.3868413 7.8116045 7.0219140 7.2127357
7.1828041 7.3791590 5.2233047 5.0300498 8.4586821 8.2134933 7.6412311 7.6700044 7.6720338 6.5308251 6.9655099 5.5782762 5.4495430 7.7965455 7.0486984 7.4101219
7.2748718 7.4713855 5.3748274 5.0506711 8.3851748 8.1553326 7.5873232 7.6138682 7.6631060 6.5954809 7.0381007 5.4821138 5.4543285 7.8015137 7.0928025 7.4482751
7.1477714 7.4709187 5.4095592 5.0293264 8.2792225 8.2066088 7.5031104 7.6263452 7.6249356 6.6190763 7.0199394 5.4947300 5.4177713 7.9354568 7.0678549 7.3967824
7.0504646 7.5202842 5.4348240 5.0377855 8.2057467 8.2614737 7.4094739 7.6622624 7.6209574 6.5832891 7.0553894 5.5004902 5.4140596 7.9576955 6.9815078 7.2832193
7.0388665 7.5434461 5.4019036 5.1285300 8.1644773 8.2753468 7.3293648 7.6847243 7.5815263 6.6388311 7.1496153 5.3512311 5.4760795 7.9626751 6.8122745 7.2823291
7.0268245 7.4991922 5.4365616 5.2175217 8.2854490 8.2841311 7.2960520 7.6252904 7.5035243 6.7256842 7.2078795 5.3488588 5.5172076 7.9486232 6.7808719 7.2454014
7.0843949 7.5532146 5.3921337 5.2846494 8.4155321 8.3383760 7.3720989 7.6620116 7.5082927 6.6608372 7.2230124 5.2880831 5.5148778 7.9502625 6.7179737 7.1845851
7.1135931 7.5909381 5.3981218 5.2353339 8.4032717 8.3176498 7.2943249 7.6860819 7.6130648 6.6692667 7.2550917 5.2668195 5.6175404 7.9610820 6.8160191 7.0534248
7.1006222 7.6190314 5.3435235 5.2916155 8.5128117 8.3370275 7.2306499 7.6758804 7.6781487 6.7119184 7.3003855 5.2095370 5.5923767 7.8690147 6.8180370 7.0407567
7.1189060 7.6861858 5.3942118 5.1342754 8.4407539 8.4334774 7.1851707 7.8092847 7.6181035 6.7685065 7.4075861 5.2710619 5.6396108 7.7611747 6.8534350 7.0165830
7.0726199 7.6289310 5.3814816 5.0959258 8.4412355 8.4678125 7.1737494 7.8628025 7.5888071 6.8196926 7.3598433 5.4692154 5.6102176 7.6497688 6.7551255 6.9896564
7.1953936 7.6690888 5.5191755 4.9996357 8.4772301 8.5344114 7.2117448 7.8954229 7.6689763 6.8145967 7.3020411 5.6450753 5.6255674 7.6344843 6.8174686 7.0500207
7.1300755 7.5206556 5.4616671 5.0450625 8.4662066 8.4622803 7.3103809 7.8713684 7.5830212 6.8866992 7.2338018 5.7116833 5.6736112 7.6458411 6.7679377 7.0003257
7.1661463 7.3208547 5.3855276 5.0476136 8.4282627 8.3471756 7.3325458 7.8407502 7.5183406 6.8514276 7.2850509 5.9183245 5.6787186 7.6628618 6.7212110 7.0760469
7.1128988 7.1462727 5.1891489 5.0332918 8.2633944 8.3024464 7.2826548 7.8225574 7.5081158 6.7638211 7.3215995 6.0442114 5.6927786 7.7216406 6.6954751 7.1650000
7.1218181 7.1667995 5.1455369 4.9326544 8.2687731 8.2304096 7.3117628 7.8461027 7.5243106 6.6259198 7.1832933 5.9884005 5.7247119 7.8015285 6.6142554 7.2375784
7.0200005 7.2744012 5.0592790 4.7988172 8.1549520 8.1818495 7.2688079 7.9457541 7.4758821 6.5657997 7.0835361 5.9318604 5.7111087 7.8846421 6.4683571 7.3430891
7.0747447 7.3320818 5.1223454 4.7601924 8.1913347 8.0297699 7.3306680 8.0564394 7.3928671 6.5332570 7.0391216 5.9238973 5.5713153 7.9153638 6.2756681 7.5077624
7.1102080 7.4268909 5.0611920 4.6553297 8.1448526 8.0074520 7.3649211 8.0787563 7.4915628 6.6117549 6.9342799 6.0026469 5.3888569 7.7966156 6.3556232 7.5916324
7.1203470 7.4972944 5.0660825 4.6727500 8.0083189 7.9519649 7.3955960 8.1059828 7.4571805 6.7042589 6.8963451 5.9693065 5.1764421 7.6042418 6.2531114 7.5478530
6.9938502 7.5609527 5.0611877 4.6815023 8.0838795 7.9660482 7.3908029 8.1693316 7.3699884 6.7359443 6.9037795 5.9676533 5.2426033 7.5040340 6.2666483 7.3927670
6.8667760 7.5560331 5.0496125 4.6796908 8.1058111 8.0619326 7.3285689 8.1664295 7.3439546 6.7497449 6.9348140 6.1459789 5.2351089 7.4578400 6.2487402 7.3651299
6.8718414 7.5874982 5.1047435 4.7049379 8.1943531 8.1871319 7.3421502 8.1565742 7.4208999 6.7854991 6.8463583 6.1463118 5.2440896 7.4352331 6.3133063 7.3829832
6.7229142 7.6596007 5.1140614 4.7631774 8.1231527 8.1682348 7.3273802 8.1316147 7.3862476 6.6808691 6.8878427 6.2056980 5.2333565 7.4637752 6.4263306 7.4650860
6.6697307 7.5451994 5.1057296 4.8568540 7.9819002 8.1411161 7.3335328 8.1606121 7.3537436 6.6232886 6.8507938 6.2403774 5.2833800 7.4024353 6.5898237 7.5864792
6.6448841 7.4077787 5.1368704 4.8491521 7.7347484 8.0902205 7.4088626 8.1609297 7.3869419 6.6956749 6.8791332 6.1933069 5.2090359 7.3699293 6.6497412 7.6138978
6.7335415 7.4363503 5.1068854 4.8984852 7.5204911 8.1037025 7.4323111 8.1824951 7.3722901 6.6854196 6.8507333 6.0247655 5.3007565 7.4255867 6.4838018 7.7086596
6.6505766 7.5202250 5.0383391 4.9618177 7.3070750 8.1087656 7.5544271 8.2786970 7.3385487 6.5798960 6.8112359 6.0364013 5.3975177 7.4684815 6.4082594 7.6692581
6.6655965 7.5461602 4.8439012 4.9384165 7.2506166 8.1824932 7.5026793 8.2839251 7.2766423 6.5665240 6.8016348 6.0994902 5.4857450 7.5826712 6.2752619 7.4700451
6.5697317 7.5697045 4.8313160 4.8657331 7.3066826 8.1871347 7.4815264 8.2969627 7.2962241 6.4372959 6.8441224 6.0443764 5.4970508 7.8039198 6.1872005 7.4261284
6.4814458 7.5664577 4.8419619 4.7094512 7.3236437 8.1443529 7.5156021 8.3358889 7.2072687 6.3267617 6.9082198 6.0571117 5.5313516 7.9256997 6.1234784 7.3911538
6.3727670 7.5483451 4.8697658 4.5380602 7.3592038 8.0735836 7.6355925 8.3668690 7.2250957 6.2595773 6.9030538 6.1500611 5.4698825 7.8697691 6.0926633 7.3668718
6.2666521 7.6356816 4.9061270 4.4606013 7.3622012 8.0393543 7.6313934 8.3387127 7.1620102 6.2003813 6.9709964 6.2319274 5.4271641 7.7518415 5.9922194 7.3009791
6.2258854 7.5904593 4.9201531 4.4794493 7.3683271 8.1277447 7.6653008 8.2905817 7.1845713 6.1822243 6.8449492 6.2647009 5.4274206 7.6499958 5.8611484 7.3255877
6.1338553 7.5493193 4.9183445 4.3970494 7.3444757 8.0316496 7.7201486 8.3039618 7.0950460 6.1976719 6.8587642 6.2652907 5.4436984 7.5156932 5.7562933 7.3769174
6.2023678 7.5675740 4.9188275 4.4694228 7.3032498 8.0131836 7.7640557 8.2489042 7.0433307 6.2647305 6.9423065 6.2716517 5.3985324 7.5301003 5.8679876 7.5306382
6.1792784 7.4938712 4.8057113 4.5253167 7.2208138 7.9456749 7.7981219 8.1930103 6.9602656 6.1870594 7.0514469 6.3714943 5.3765559 7.4515500 5.9441724 7.6176944
6.2665920 7.3157930 4.7154231 4.5722132 7.1207137 8.1341743 7.7781820 8.1113529 6.9672632 6.2532101 7.1510296 6.3616805 5.2237558 7.5434713 5.9216952 7.5773177
6.2074027 7.2417383 4.8131528 4.7324133 7.2151074 8.1316853 7.7281017 8.1742830 7.0363679 6.2652054 7.2829418 6.4184217 5.2416730 7.6194282 5.9242158 7.5860734
6.2006431 7.1623435 4.7694130 4.7798085 7.2801228 8.1135750 7.6960301 8.2304640 7.1737003 6.3237619 7.3425159 6.4462471 5.3055177 7.5262046 5.9307752 7.5614414
6.2105689 7.2503519 4.7490044 4.8188591 7.2999058 8.0787086 7.5313020 8.2783709 7.1902843 6.3509150 7.4752855 6.5956492 5.3283215 7.5082865 6.0086913 7.6128311
6.2827454 7.4063163 4.8479013 4.8395104 7.3430910 8.0443230 7.5567331 8.2827282 7.1057467 6.3683677 7.5762582 6.5515079 5.4187231 7.5497508 6.0785046 7.4464254
6.3548107 7.4633741 4.9425411 4.8428955 7.3956175 7.9318504 7.6293731 8.3048944 7.1995487 6.5722370 7.6042485 6.4523392 5.4533219 7.5489898 6.0165234 7.4967494
6.3460197 7.4558167 4.8438110 5.0308828 7.4267697 8.0030088 7.6200004 8.4000998 7.2755413 6.7454605 7.5579619 6.3439398 5.4476132 7.5968595 6.0509915 7.6157274
6.2489791 7.3948917 4.9601650 4.9891496 7.6152558 8.0636415 7.6172853 8.5379343 7.1961122 6.8369713 7.5184574 6.2186961 5.5138073 7.5321641 6.1237020 7.5928011
6.1913567 7.3368597 4.9375267 5.0447283 7.8260083 8.1758804 7.5930543 8.5090523 7.2061944 6.8530941 7.5752130 6.0648203 5.4735250 7.4102006 6.0314674 7.5147638
6.1697502 7.2901001 4.9287853 4.9713430 7.8105121 8.0219555 7.6240988 8.3743763 7.1240878 6.8344684 7.7119250 5.9308562 5.4654937 7.3574238 6.0264549 7.5831203
6.2599096 7.0946574 4.8942108 5.0763788 7.8705277 8.0515432 7.6715727 8.4474945 7.0807118 6.9065223 7.5731511 5.9237056 5.4132400 7.2277799 6.0517402 7.5928626
6.3267336 7.1463642 4.9487801 5.0061927 7.9313169 7.9914203 7.6475153 8.5002670 6.9177809 6.7937756 7.5760508 6.0148225 5.4365535 7.1461506 6.1521850 7.5453801
6.4148946 7.2776465 5.0134735 5.0279069 7.8296323 7.9919758 7.6229296 8.5608263 6.9245310 6.6499896 7.6281500 6.0765710 5.4049139 6.9897027 6.2474399 7.4573998
6.4006839 7.0840564 5.0293708 5.0869517 7.8051643 7.9820166 7.7287688 8.4936981 6.8721952 6.4763675 7.6509252 6.1830692 5.4238248 6.9752665 6.2351794 7.3616343
6.3963971 7.0982304 5.0518222 5.1708245 7.7900453 7.8918390 7.6179004 8.4352102 6.9351048 6.3905458 7.7081232 6.2236195 5.3722205 6.9830203 6.3954868 7.2442737
6.3763628 7.0288424 5.0848875 5.1156864 7.8303261 7.9338512 7.5733809 8.4986696 6.9687228 6.3967738 7.8614101 6.0989666 5.4595337 7.0212111 6.3387280 7.2291665
6.4599862 7.0863733 5.0838766 5.1336303 7.8439622 8.0492153 7.6160402 8.5703363 6.9351563 6.4072661 7.8871222 6.1750221 5.4425893 7.0666580 6.3863668 7.2514467
6.5020542 7.1295261 5.0304222 5.1209970 7.8279047 8.0620861 7.6037073 8.6924925 6.9610519 6.5189767 7.7741623 6.2346897 5.4942031 7.1596866 6.3690228 7.2045407
6.6598372 7.2029533 4.8911729 4.9883285 7.9442897 7.9963422 7.5366573 8.6782274 7.0500021 6.5723429 7.7193098 6.2032614 5.5184817 7.1566567 6.4597464 7.2944832
6.6879640 7.3052549 4.9086213 4.9539509 8.0097284 8.0247097 7.5393953 8.7078409 7.0583916 6.6397586 7.8166003 6.2185912 5.5746326 7.1593227 6.3880920 7.3234773
6.7140942 7.3296657 4.9703469 4.9785147 8.1889744 8.0349312 7.5737877 8.6847858 7.1310043 6.6080632 7.8885598 6.2568550 5.5549235 7.1413760 6.3134341 7.4036527
6.6681380 7.3544655 4.8651309 4.8600626 8.1661825 8.0397635 7.5807076 8.5193377 7.1580410 6.5667806 7.9336739 6.2345061 5.5402551 7.1368165 6.2222610 7.4052000
6.6903582 7.3485475 4.7660174 4.8801060 8.1996193 8.0534134 7.5444894 8.5032721 7.1276016 6.6065354 8.0649090 6.1019263 5.5638900 7.2049861 6.2486415 7.3178172
6.6439795 7.3228669 4.6867304 4.9389758 8.3069906 8.0647106 7.5488071 8.4529839 7.0638819 6.5846224 8.1406860 6.0273728 5.6223745 7.2807407 6.3308473 7.2920690
6.7188172 7.3085265 4.6788068 4.8853536 8.4186954 8.0633278 7.6291990 8.3373671 7.1089821 6.5378489 8.1678295 5.9802499 5.6948285 7.2493334 6.4223676 7.2786398
6.6997871 7.2745047 4.7132931 4.7411613 8.4392271 8.0204334 7.5569973 8.3226881 7.0239725 6.5425334 8.0899210 5.8441381 5.7054596 7.2586012 6.4900370 7.2955737
6.7087102 7.3017664 4.7604189 4.5092282 8.4028807 7.8438625 7.5905685 8.3826599 7.0351048 6.5432420 8.0761185 5.7075491 5.7341084 7.3695350 6.3797259 7.3424907
6.7230868 7.2471290 4.8202095 4.5935025 8.4963932 7.7064161 7.5507560 8.3145323 7.0558662 6.4459805 8.0247049 5.6691899 5.7141747 7.3478780 6.3499970 7.2905145
6.7919297 7.2084332 4.9073658 4.6432161 8.5118275 7.6302009 7.5538015 8.2724962 7.1519184 6.5980763 8.1122570 5.6558638 5.7725916 7.2674541 6.3741245 7.3087454
6.8457155 7.2122879 4.9189587 4.6642647 8.5289736 7.5437021 7.4379911 8.2569542 7.1674933 6.5558004 8.2867718 5.6695557 5.8064952 7.1872025 6.3083429 7.3685560
6.8812027 7.2761197 4.9596553 4.5812254 8.5622911 7.3311567 7.4666753 8.1623240 7.1054859 6.5549636 8.3160715 5.7133093 5.7677817 6.9631963 6.3732219 7.2987857
6.9016595 7.1813550 5.0520267 4.5461860 8.5352974 7.3747473 7.2201533 8.1838551 7.1918159 6.5463610 8.4042206 5.7736869 5.9936423 6.9595981 6.4249058 7.4323044
6.9606504 6.9694448 4.9017754 4.6194792 8.5169392 7.4341989 7.1223364 8.1127748 7.0434070 6.5856209 8.4111929 5.7937126 6.0264115 7.0154200 6.4469066 7.5826254
6.8258042 7.0846901 4.8773828 4.6139355 8.5584383 7.4367328 7.1783900 8.0996695 6.9669509 6.4493208 8.4648676 5.8757133 6.0557079 7.1509638 6.3759184 7.5836353
6.6620145 7.0895710 4.8796654 4.6434073 8.5589523 7.4064484 7.1377988 8.2044468 6.9437480 6.5595131 8.4874506 5.9043217 5.9625015 7.2531962 6.2949424 7.6070709
6.7069454 7.0348196 4.9826097 4.5481615 8.6488352 7.3935323 7.2435517 8.3042488 6.9558563 6.6372361 8.4950962 5.9390397 5.8358288 7.2562928 6.2523742 7.5712519
6.6865153 7.0365009 5.0121989 4.5544825 8.6149731 7.3018789 7.3084950 8.4244308 7.0279965 6.6383410 8.4306297 5.9907131 5.8706231 7.3119683 6.2625251 7.5907130
6.7353601 6.9771371 4.9602365 4.5397592 8.5804577 7.2395005 7.2301669 8.5152626 7.1410489 6.7027521 8.5022182 6.0221553 5.9159713 7.2661104 6.1103778 7.6286755
6.6957359 6.8858738 5.0087161 4.5038524 8.5245695 7.1893344 7.3387313 8.7014894 7.1347828 6.6381822 8.5430737 5.8581481 5.9470015 7.2666922 6.1062279 7.6615043
6.7718811 6.7133822 5.0757976 4.4229927 8.4326525 7.3006835 7.3231735 8.8688793 7.1265168 6.6317744 8.5442715 5.8413930 5.9856267 7.3305755 6.0187578 7.6657186
6.7392411 6.5835800 5.0690289 4.3323488 8.4567165 7.2736645 7.2975793 8.9040108 7.1140614 6.6359239 8.5694971 5.7412891 5.8900304 7.4398518 6.0538230 7.7221184
6.7181292 6.5661454 5.0613041 4.3009396 8.5724754 7.4646745 7.3692155 8.9724560 7.0683784 6.6751280 8.6705923 5.7011213 6.0005841 7.5288506 6.0641432 7.6914454
6.8003612 6.6426158 5.0685472 4.2890816 8.4988003 7.4852076 7.4047894 8.9031239 7.0853968 6.7838421 8.5877066 5.6449986 5.9382381 7.6709671 6.0427656 7.6611485
6.9253197 6.7288618 5.0786743 4.4161692 8.4123344 7.6009526 7.5359221 8.8289490 7.0921068 6.8513021 8.7356997 5.5325594 6.0331888 7.6990309 5.9629440 7.7169967
6.9909496 6.7815299 5.0044994 4.4495602 8.4650002 7.6506829 7.6809649 8.7731142 7.1437688 6.8279734 8.6809578 5.4563413 5.9717650 7.7491755 6.0551686 7.7870321
6.9743447 6.7463183 4.9270954 4.4053187 8.2731142 7.7562361 7.7666879 8.7543592 7.0125551 6.8734188 8.6771288 5.4459252 5.9802823 7.7152905 6.1174951 7.9434686
6.9311256 6.7142897 5.0064178 4.4395723 8.2191219 7.8764296 7.7645583 8.8153009 6.9459553 6.8488169 8.6092682 5.5313392 6.0120602 7.6978917 6.0389419 8.0165319
6.8695278 6.7288465 4.9822617 4.4623199 8.2206202 7.9476199 7.6817145 8.9347944 6.9364080 6.8398647 8.6478605 5.6573939 5.9311252 7.7520418 6.0500846 8.0585985
6.8299146 6.7172871 5.0162325 4.4377165 8.2445068 8.0578833 7.6799254 8.9293051 7.0137720 6.8334794 8.6287622 5.8331251 5.9336710 7.8496623 6.1117911 8.0282698
6.7000647 6.7838407 5.0079541 4.5450692 8.2031775 7.9921126 7.6881905 8.8841438 7.0319581 6.9309959 8.6772633 5.9453611 6.0087123 7.8373160 6.0453773 8.1287861
6.6962523 6.7435803 5.0656118 4.5609612 8.1263008 8.1275902 7.6895995 8.9481049 7.0793738 6.8291531 8.7258492 6.1954303 6.0731711 7.7756004 6.0401211 8.1934843
6.6312323 6.7864079 5.1528320 4.6010809 8.1313353 8.0935297 7.6956725 8.9898891 7.0155382 6.8410215 8.8327093 6.3088937 6.1849651 7.7553926 5.9767656 8.3638277
6.5441599 6.8154211 5.1027083 4.5805807 8.1504879 8.1015663 7.7414484 9.0482092 6.9718437 6.7720075 8.7423096 6.3643608 6.3206067 7.7062936 5.9070644 8.4059601
6.5334339 6.8978653 5.0231276 4.6384082 8.2413435 8.1643162 7.6796350 9.1062870 7.0198822 6.6852422 8.7498541 6.3303437 6.3935151 7.6158419 5.9372811 8.3617191
6.6392727 6.8853412 4.9509277 4.5808992 8.2830315 8.2588034 7.7485938 9.0259686 7.0047412 6.6472268 8.8205976 6.2691636 6.3857865 7.5176144 5.9968634 8.3915625
6.7306061 6.9544544 4.9600101 4.5185270 8.2229977 8.2798424 7.6904244 8.8845425 6.9717355 6.7245183 8.8254328 6.2935872 6.3423991 7.4226737 5.9310594 8.3491745
6.8377848 6.9413681 5.0577517 4.4467335 8.2040882 8.2316294 7.7625623 8.8429270 6.9290619 6.7028241 8.8106241 6.2240634 6.2333660 7.3556509 5.8846426 8.3692284
6.8370304 6.9297905 5.0370040 4.3484025 8.1718683 8.1671648 7.8091402 8.7391291 6.8999057 6.6795101 8.7539196 6.2578197 6.2238026 7.1663160 5.9025197 8.2704592
6.7531786 6.9073205 5.0021501 4.3181939 8.1043777 8.0342255 7.7659535 8.6607113 6.8967419 6.6563420 8.6776619 6.2138147 6.3024139 7.0986528 5.8700061 8.2708902
6.7119360 7.0821614 5.0377741 4.3954687 8.2076988 8.0354481 7.7111926 8.6467047 6.8869720 6.6398659 8.6677065 6.2254677 6.3343067 7.0500674 5.9063435 8.1192217
6.6970072 7.0461254 5.0287714 4.4289317 8.2389765 7.9829745 7.7164760 8.6069365 6.8573971 6.5716009 8.6142187 6.2041802 6.2673898 7.0833001 5.9445930 8.0107985
6.6835036 7.0503430 4.9122534 4.4132900 8.2767239 7.9727697 7.7838316 8.6720114 6.7739277 6.5786366 8.5465508 6.1798410 6.2710800 7.1367593 6.0167079 8.0424662
6.7269974 6.9561048 4.9558430 4.5364232 8.2360268 7.8369899 7.6672602 8.7921267 6.6577473 6.5047688 8.4363098 6.1302876 6.2473593 7.2581367 6.0516996 8.1205149
6.5853691 6.8806124 5.0106258 4.5411386 8.1514940 7.9149098 7.6625471 8.7374878 6.6903095 6.5663538 8.4305344 6.0498500 6.3451891 7.3151145 6.1002684 8.2753935
6.5318947 6.7524958 4.9837160 4.6725326 8.0800457 7.9294310 7.6019878 8.6766825 6.7087564 6.4764018 8.6066084 5.9902663 6.2714605 7.4134307 6.2252188 8.4712467
6.4945712 6.7921214 4.9051070 4.6040888 8.1025515 7.8158927 7.6273046 8.7548542 6.6841116 6.5632410 8.5138311 5.8768806 6.2892900 7.4525623 6.3037353 8.6464634
6.4928622 6.8369603 4.9169579 4.5875840 7.9757671 7.6835361 7.5887918 8.7835732 6.6825709 6.5831771 8.3642921 5.8318071 6.3680649 7.4498515 6.2130480 8.6178675
6.5476933 6.8798795 4.9933352 4.5772672 7.9622378 7.6927743 7.6346951 8.8048573 6.6945300 6.5073466 8.3936310 5.8521800 6.4361968 7.3630900 6.2193918 8.6070433
6.6299858 6.8597302 5.0210252 4.6696072 8.2054224 7.8601637 7.4039912 8.8402491 6.6514273 6.4514542 8.4451399 5.8401265 6.4403405 7.2845726 6.1577649 8.5522003
6.6122098 6.9025640 5.0521159 4.6404543 8.1077852 7.9096727 7.2505851 8.7726879 6.6112971 6.4554205 8.5232067 5.8325877 6.4886746 7.1427493 6.1241536 8.5302353
6.5954800 6.8166213 5.0923033 4.6949773 8.0385914 7.8879261 7.1334004 8.7387419 6.6547842 6.4483848 8.6196947 5.6826220 6.4757924 7.0147715 6.0617075 8.5921764
6.6011992 6.6718435 5.0565066 4.6126986 7.9183402 7.7710142 7.0207448 8.7102022 6.6902218 6.3986406 8.5751944 5.6264362 6.4384203 6.9345899 6.1280661 8.5025463
6.6047392 6.4880943 5.0938816 4.5854311 7.9243751 7.6993546 7.1388507 8.6041861 6.7232428 6.3786998 8.5486870 5.5202608 6.4179792 6.7838769 6.1729665 8.5562992
6.5812793 6.4582357 5.1057296 4.5008445 7.8816638 7.6205902 7.3263860 8.5333443 6.7192140 6.3385258 8.4884062 5.4171433 6.3376803 6.7063627 6.1983371 8.5004883
6.5249019 6.3542800 5.1231937 4.4327674 7.8743825 7.4609189 7.4503980 8.4791746 6.7121263 6.3597336 8.5564337 5.3240786 6.2334857 6.7015839 6.2278242 8.4509459
6.6026044 6.2495699 5.1495328 4.3654041 7.8984642 7.5274415 7.5069885 8.5357332 6.6571665 6.2901874 8.5720711 5.3122435 6.1375742 6.6269541 6.2417126 8.4495897
6.5420766 6.3000154 5.1774063 4.2651424 7.8535466 7.5948844 7.4940143 8.5290661 6.5730319 6.2307806 8.5803423 5.2610283 6.0734673 6.5837994 6.1749878 8.3732710
6.5437980 6.3235765 5.1546249 4.2959018 7.8648887 7.4536796 7.5113769 8.4814157 6.5881000 6.1609936 8.6518202 5.1805930 6.0369091 6.6774044 6.0542421 8.3026409
6.4370904 6.3892884 5.1407313 4.1107435 7.7342925 7.4266052 7.4173670 8.3956509 6.6106572 6.1391358 8.6363745 5.2434807 6.0566521 6.7674470 5.9805555 8.3240185
6.4602900 6.4061260 5.1468725 4.2081227 7.8567877 7.3358626 7.5115981 8.4118710 6.5809560 6.0550222 8.5565233 5.2804770 6.1434736 6.9555697 6.0683293 8.4096079
6.5028992 6.4109669 4.9715548 4.2486897 7.8611584 7.3195519 7.4540234 8.3610430 6.6169839 5.9645534 8.4594412 5.2034502 6.2980394 7.0393209 6.0766625 8.5037003
6.4563470 6.4696555 4.9807959 4.1061525 8.1064901 7.2163577 7.4903975 8.3085890 6.6783442 5.8769684 8.5540590 5.2576523 6.2660460 7.1156998 6.1015911 8.4210873
6.4261069 6.4754949 4.8949718 4.1927519 8.0982599 7.2383580 7.3876123 8.2158613 6.6262035 5.7608042 8.5341663 5.3277259 6.3496099 7.1448865 6.1298184 8.3966942
6.5008068 6.4272866 5.0267644 4.1211133 8.1466904 7.2097778 7.4525828 8.2319727 6.5847464 5.7262702 8.6442299 5.2092476 6.4575510 7.1335249 6.0676746 8.3944635
6.4371657 6.3724775 5.0181684 4.1006670 8.0425596 7.1644287 7.3382311 8.2927265 6.5330276 5.6757183 8.6173954 5.1906791 6.5590382 7.0316358 6.0591741 8.4467764
6.3861132 6.3077350 5.0345392 4.2400846 7.9701443 7.1923571 7.3783002 8.2538977 6.4780908 5.6719623 8.6839142 5.0643253 6.5383911 7.0188708 6.0011301 8.4589968
6.2212796 6.2801495 5.0626760 4.1112118 8.0092812 7.1912704 7.4737678 8.2566423 6.6074224 5.7092505 8.6431236 5.0373268 6.5338368 7.1054435 5.9210720 8.4814644
6.1554284 6.2760820 5.1133866 4.0196409 7.9703021 7.1524963 7.5933080 8.1714325 6.6173949 5.7275271 8.6666594 5.0260634 6.4373503 7.1540098 5.9027419 8.6756907
6.0470152 6.2629509 5.1172404 4.0146289 7.8674326 7.1316452 7.5397649 8.1598291 6.6626706 5.7669568 8.6341934 4.9277039 6.4103560 7.1320024 5.9392099 8.6015158
6.0947232 6.3318648 5.1118646 3.9756765 7.8680878 7.1355767 7.5404878 8.2179289 6.7211576 5.6695743 8.5903444 4.8941507 6.4934664 7.1237793 5.9495068 8.6967325
6.1473122 6.4103732 5.0641875 3.9734442 7.8396735 7.2047224 7.6191001 8.2626495 6.7467670 5.7245436 8.6387968 4.9458075 6.5356221 7.1260390 5.9969516 8.6502581
6.0619822 6.4994402 5.1417408 3.9686146 7.8417063 7.3258018 7.8592119 8.2753592 6.6744094 5.7768044 8.6086702 4.8869767 6.6054692 7.1282377 6.0976815 8.6427822
6.0048232 6.5218968 5.1078396 3.8453691 7.7799139 7.4189301 8.0134640 8.2932062 6.7719002 5.8346257 8.5907793 5.0743084 6.6167426 6.9929152 6.1236143 8.7166615
6.0040512 6.4439163 5.1543193 3.7934430 7.7412314 7.5062003 8.1558266 8.2458000 6.6505570 5.9296722 8.5570326 5.2654614 6.6085072 7.1117973 6.0863676 8.7893705
6.1235690 6.5209885 5.2089543 3.7424936 7.7237024 7.5405626 8.1657820 8.3551693 6.6337881 6.0288610 8.5731478 5.3782926 6.6336684 7.0194001 6.0283375 8.8727980
6.2034597 6.5475869 5.0871749 3.6824455 7.6477051 7.5829716 8.1553879 8.3745260 6.6417427 6.0537462 8.4970236 5.3501883 6.5119729 7.0377426 6.1368175 8.7668562
6.1817570 6.5838671 5.0789719 3.7654893 7.6661420 7.7001500 8.1339207 8.4203005 6.7772574 6.0837660 8.5049038 5.3441310 6.4625192 6.9217820 6.1406231 8.6830959
6.1530943 6.4876423 5.0572715 3.7490876 7.7867398 7.5508776 8.0581150 8.4139681 6.7709985 6.0964036 8.4405499 5.3791027 6.3424325 6.7644854 6.2486429 8.5864477
6.2049856 6.4378386 5.0660048 3.7002215 7.8525729 7.5785484 7.9803348 8.3334284 6.7921886 6.0700717 8.4515276 5.3019271 6.4496393 6.7018728 6.2246475 8.5050383
6.1803589 6.5474548 5.1007371 3.7287519 7.9207983 7.6281986 7.9946399 8.3642120 6.7887120 6.0639553 8.4162674 5.2574334 6.3226209 6.6696482 6.3210001 8.3964605
6.1288166 6.5618830 5.1701531 3.8399186 7.8415103 7.6086307 8.0751333 8.2962933 6.8291698 6.1204004 8.4968548 5.2567635 6.3492446 6.7540712 6.2816834 8.3157587
6.2150655 6.7405643 5.2421079 3.8801839 7.8574758 7.6286054 8.0679712 8.2978086 6.7636638 6.0758748 8.5195236 5.2075567 6.3838034 6.8498588 6.3787751 8.2240038
6.3137856 6.8919640 5.2801332 3.9034820 7.8460932 7.5153999 8.1878252 8.3746977 6.7002468 6.0016680 8.4919529 5.1416793 6.4049225 6.8360457 6.3281035 8.1651258
6.2641282 7.0040498 5.2983289 3.7638538 7.9305010 7.3677669 8.1139412 8.5223999 6.7159643 5.9321880 8.5314798 5.1357660 6.3727202 6.8326383 6.4473166 8.2217255
6.2583270 7.0241079 5.2165036 3.7210608 7.9538460 7.3617249 8.1569614 8.6309175 6.6480842 5.8831224 8.5188856 5.1646295 6.4834671 6.7361078 6.3948274 8.2874346
6.3336740 6.9366217 5.2661405 3.8006399 7.9176164 7.2727828 8.1454248 8.6927042 6.7330809 5.8995247 8.5608540 5.3399911 6.5793190 6.8335676 6.4082117 8.2650394
6.2867913 7.0317373 5.3165140 3.9050875 7.9236565 7.2411580 8.0755606 8.8265562 6.7722416 5.9032545 8.5189266 5.3282619 6.5257316 6.9833460 6.3725972 8.3017015
6.2957816 7.0115647 5.2295671 3.8809845 7.9975185 7.2435775 8.0763340 8.8769932 6.7844610 6.0009294 8.4137497 5.4062352 6.4940829 6.9989882 6.4181342 8.3317986
6.3906255 7.0891113 5.2369533 3.8597755 8.0287075 7.1995220 7.9245019 8.8844786 6.8263893 5.9506950 8.3585939 5.4378147 6.5907364 6.9475193 6.4179206 8.3509560
6.4123120 7.0741329 5.2108293 3.7614930 8.1343775 7.1270628 7.9089408 8.9013939 6.8845000 6.0564656 8.2345400 5.5076737 6.5586877 7.0120821 6.4790154 8.3141212
6.4146452 7.0590119 5.3096991 3.7393515 8.2321424 7.1272192 7.8958879 8.8356819 6.8431821 6.1551986 8.3065367 5.5898747 6.5532436 6.8913164 6.4953060 8.2063427
6.4070182 7.0142503 5.3348374 3.6376839 8.2639875 7.1115141 7.9621964 8.7373629 6.8069668 6.1338511 8.1913414 5.5744848 6.3866820 6.9860563 6.4400330 8.0599451
6.4305882 6.8911891 5.3716388 3.6017919 8.2330780 7.1613541 7.9656343 8.7554255 6.7329946 6.1514869 8.3229265 5.5138607 6.3172841 6.9033184 6.4640546 8.0074282
6.4652176 6.9796686 5.5775886 3.5279851 8.3287296 7.2781529 8.0884657 8.7310085 6.7072930 6.1195011 8.3620529 5.3955531 6.3902307 6.9020886 6.4193735 8.0294228
6.4890223 6.9363976 5.7138348 3.4717386 8.1900444 7.3777952 8.2028227 8.7185059 6.6647048 6.0227299 8.2266874 5.3872795 6.4513264 6.7825561 6.3984003 8.0210838
6.6015806 6.7767000 5.8045483 3.5089025 8.1460590 7.4416738 8.2636642 8.7556705 6.7068782 6.0690517 8.2754555 5.3979936 6.5031447 6.8529348 6.3249197 8.0735607
6.5258183 6.7403350 5.8154325 3.6120932 8.0644007 7.4691195 8.1208982 8.7886066 6.7619166 6.1876040 8.3586922 5.4439402 6.5670376 6.9356570 6.2955041 8.0648117
6.5188837 6.7393379 5.7659006 3.5954223 8.0612478 7.5373273 7.9938755 8.7739048 6.6633029 6.2075071 8.4036341 5.3592753 6.5899944 7.0117126 6.3711281 8.1553478
6.5411344 6.8780055 5.7009687 3.4873440 8.0630713 7.6022615 7.9098358 8.8263788 6.6142755 6.2576370 8.4656477 5.3957911 6.5839653 6.9825993 6.4801145 8.2058048
6.3997245 6.8534145 5.6085901 3.5107865 7.9682379 7.5665836 7.8094821 8.8343754 6.7153268 6.2993727 8.4492874 5.4698086 6.5951910 7.0038295 6.5701728 8.1240587
6.3879166 6.8741441 5.4908299 3.4495924 7.9638100 7.6005855 7.7358661 8.8208160 6.7632461 6.3059950 8.5856781 5.4358959 6.5497541 7.0131884 6.5794501 8.1681604
6.4227180 6.8659835 5.5338821 3.4121940 7.9831715 7.5879922 7.6879897 8.7765865 6.7238088 6.3860459 8.6762152 5.3192258 6.4324903 7.1623721 6.6654210 8.2040291
6.4274454 6.8442249 5.6104822 3.3792303 8.0502834 7.5941715 7.5439205 8.8020115 6.7720265 6.2788754 8.6600990 5.3466086 6.3299589 7.1619945 6.5271168 8.2745066
6.3977942 6.7787490 5.6100998 3.3459783 8.0833044 7.5396185 7.6652107 8.8743792 6.6743107 6.2208657 8.6093216 5.4168916 6.2849088 7.1133881 6.4403062 8.2341843
6.4040623 6.7934914 5.6036267 3.2664135 8.1359921 7.7051730 7.5346160 8.7912683 6.6415591 6.3132334 8.5469971 5.4399796 6.3530016 7.1476212 6.4026046 8.2059774
6.5241613 6.8115387 5.4638810 3.3904116 8.1576176 7.8174825 7.3809953 8.7634449 6.6604614 6.2844439 8.4145317 5.5862088 6.3291731 7.1303596 6.3905091 8.1021376
6.4806108 6.8256536 5.5759263 3.4775801 8.1670103 7.8553634 7.3050928 8.6940975 6.6410928 6.2867517 8.4329176 5.7064528 6.2416544 7.1283803 6.3670173 8.0180473
6.4722400 6.8193507 5.5623174 3.6613464 8.2443247 7.8337622 7.3814220 8.6120548 6.6255069 6.3037596 8.3884077 5.8013811 6.0965371 7.1597481 6.2691174 7.9975014
6.4094577 6.8337836 5.6298609 3.6598735 8.2307940 7.8129816 7.4673638 8.6736813 6.7235622 6.2884078 8.2897615 5.7980585 6.0275469 7.1434479 6.3388443 7.9114799
6.2897868 6.7923465 5.6079378 3.6977170 8.1789827 7.8861890 7.4968615 8.5710649 6.7472024 6.2015667 8.1503916 5.8651223 5.9676113 7.0466771 6.3925619 7.8802953
6.3207846 6.8018322 5.5896826 3.7711763 8.2587576 7.9022355 7.5226245 8.6784477 6.8594174 6.1626382 8.1180420 5.8671079 5.8642921 7.0718470 6.4116879 7.8305492
6.3091946 6.8685079 5.5203199 3.7773268 8.1989059 8.0390825 7.5328121 8.7983351 6.9370537 6.1880383 8.0916233 5.7765412 5.9455423 7.0456376 6.3998580 7.8488503
6.2924309 6.9003453 5.5529361 3.7702963 8.1494064 8.0029573 7.5005088 8.9643822 6.8537021 6.3030233 8.1168032 5.8019104 5.9723411 7.0091801 6.4590487 7.8190775
6.4266067 6.9240084 5.5282578 3.7562780 8.1817837 8.0922165 7.5325646 9.0349751 6.8518553 6.3913088 7.9688425 5.8284006 6.0655060 7.0133429 6.6038418 7.6813726
6.4205456 6.9864330 5.5311818 3.7844400 8.2510233 8.0028572 7.4191017 9.0354004 6.7996540 6.4311757 7.9539647 5.7959538 6.1128950 7.0935373 6.6142859 7.6667929
6.4200139 6.9454956 5.3017297 3.8041077 8.3261032 7.9741907 7.3437319 9.0106115 6.8253860 6.4400649 7.8805041 5.7996988 6.2012548 7.0630288 6.5957661 7.5288053
6.4284596 7.1252756 5.3677359 3.9259145 8.2183609 7.9288139 7.2766194 9.0123796 6.7515569 6.4476113 7.8310266 5.7803478 6.1864567 7.1615634 6.6055708 7.4234033
6.5166616 7.0308056 5.1902676 3.9410264 8.1758585 8.0365496 7.1396432 9.0771160 6.6731129 6.4887400 7.8282013 5.7931004 6.2268968 7.1436338 6.5699387 7.4274683
6.5676594 7.0994148 5.2631898 3.8221414 7.9908075 8.0133867 7.0926166 9.1319199 6.6291804 6.3575850 7.7939229 5.7943912 6.2247391 7.1104136 6.6382456 7.2296920
6.6005559 7.0477648 5.2919817 3.8417041 7.9458246 8.0418339 6.8376460 9.1937799 6.6061926 6.3157015 7.7590060 5.9524789 6.1892452 7.1114435 6.6956930 7.3765473
6.5619626 7.0917649 5.2618294 3.8742442 7.8120627 7.9812808 6.8866854 9.1449785 6.7366624 6.1906629 7.6934395 5.9950299 6.1517663 7.2045846 6.6077957 7.2925906
6.5877213 7.1114492 5.1965361 3.9636774 7.7775354 7.8607249 6.8499174 9.1091099 6.7719879 6.2145262 7.6133065 6.0905085 6.1029119 7.2168784 6.5263543 7.2136703
6.5737095 7.0957141 5.1298084 3.9371202 7.7715402 7.7327032 6.8625503 9.0488482 6.8861446 6.2458720 7.6548228 6.0973859 6.0904694 7.3390632 6.5030198 7.2926435
6.6025310 7.1222744 4.9654350 3.8825080 7.7591233 7.7774487 6.8115010 9.0475798 6.9249301 6.2665372 7.7279558 6.1762371 6.2210941 7.3403907 6.7097483 7.2059994
6.6104102 7.1378045 4.8861217 3.7315543 7.7716188 7.7762394 6.8275142 8.9223356 6.9823437 6.2985711 7.6197863 6.2847528 6.2468052 7.2790866 6.7918663 7.2394977
6.7384524 7.0483723 4.8882236 3.6683297 7.6352806 7.7959104 6.8447275 8.9365883 7.0314121 6.3399968 7.7137046 6.2455029 6.3223128 7.2723637 6.8705568 7.3617401
6.6990938 6.9774246 5.0473614 3.7275043 7.6291022 7.8365359 6.8767819 8.9653845 7.0902667 6.4259596 7.5999322 6.2682343 6.3658056 7.1322236 6.8935409 7.3183084
6.6097436 7.1556354 5.0096569 3.7796071 7.4670448 7.9868093 6.8938179 9.0077143 7.0937195 6.4186878 7.7426672 6.2163687 6.3712454 7.0595040 6.8577313 7.3343358
6.6136875 7.1649418 5.0511756 3.8831897 7.4230237 7.9569845 6.9692464 9.0180855 7.0681915 6.5720444 7.7495799 6.2591052 6.3412676 7.1163468 6.7289252 7.3291345
6.6519904 7.2236118 4.9785652 3.8648529 7.4153590 8.0025520 6.9425712 9.1960764 7.0653820 6.6901598 7.6207237 6.2867785 6.3348985 7.2251911 6.7584920 7.2483578
6.6225061 7.2684755 4.9344401 3.9758112 7.4624162 7.9586296 6.8873277 9.1932631 6.9439802 6.7090650 7.5512576 6.3842573 6.3276887 7.1543651 6.7633853 7.1660233
6.5831704 7.2829666 4.8145432 4.0307274 7.4908686 8.0030708 7.0108705 9.2668905 6.8928962 6.7105951 7.4663339 6.5746379 6.4052520 7.0588427 6.7332802 7.2440038
6.6061854 7.2719316 4.7003260 3.9689419 7.4522247 8.0404577 7.1363015 9.2928877 6.9541597 6.6691351 7.3990803 6.5867667 6.5429511 7.0741973 6.7170663 7.1727595
6.5678582 7.2231879 4.6609292 4.0890665 7.4561267 7.9766746 7.2862029 9.2899647 6.7518883 6.6743441 7.5353346 6.7213664 6.5769267 7.0189199 6.6894016 7.1289873
6.5902429 7.2097440 4.7044282 4.0720487 7.3899713 7.9078665 7.3063006 9.2829914 6.7971148 6.6505809 7.5749335 6.7772341 6.4727154 6.9821534 6.5416069 7.1386862
6.5994496 7.1961708 4.6595287 4.0232162 7.4299178 7.9195204 7.3869038 9.2250776 6.7823520 6.6613703 7.4518952 6.8301516 6.3276873 6.9487314 6.4940686 7.2915874
6.5720220 7.1332293 4.7599607 3.9152272 7.4705439 7.9146056 7.2924395 9.2708445 6.6454582 6.7377744 7.4074421 6.8555641 6.3254142 7.0334978 6.3519473 7.3185744
6.4936357 7.1707907 4.8721380 3.9128466 7.4126453 7.8290157 7.3971901 9.2874336 6.5077090 6.9083629 7.3736482 6.7708378 6.3399339 7.0720553 6.3410716 7.3592567
6.3641591 7.1799116 4.9613919 3.8901975 7.4585929 7.9097929 7.4062476 9.2173271 6.4480572 6.8721328 7.3185821 6.8829651 6.3813705 7.0647807 6.3823476 7.4684582
6.3029447 7.1754889 5.0360994 3.9503334 7.4907317 7.8306785 7.4513578 9.2675085 6.4284692 6.7477121 7.4047017 7.0443554 6.3150616 7.1222167 6.3339911 7.5238738
6.2199197 7.1834908 5.0887232 3.8835518 7.5766258 7.7125411 7.4563074 9.2565002 6.4307995 6.8146472 7.5172138 7.0794601 6.2949257 7.0812745 6.3340487 7.5264850
6.0813746 7.3323517 5.2473040 3.6936133 7.5951862 7.5907369 7.3377123 9.2655506 6.4053802 6.8408952 7.6033325 7.1182542 6.2911234 7.1271420 6.3627248 7.6112323
5.9988928 7.2550468 5.3221231 3.5845819 7.6656380 7.5849319 7.2989917 9.2936287 6.3830910 6.7808957 7.5581231 7.1135082 6.2488041 7.1568661 6.3816609 7.7074509
6.0559487 7.2700977 5.3380456 3.5749474 7.5853744 7.6324492 7.3714099 9.3076859 6.2821722 6.7658625 7.5164957 7.1184974 6.2049294 7.1105409 6.4911752 7.8344612
6.0966625 7.1515646 5.2399144 3.6023467 7.6508079 7.7383466 7.2981076 9.3314037 6.3571157 6.6165829 7.3602939 7.0340366 6.1816812 7.0569048 6.6354842 7.8329177
6.0663629 7.2347059 5.2648826 3.4745729 7.6437492 7.8014326 7.1678786 9.3988905 6.3650761 6.5369325 7.2612391 7.0127821 6.0469356 7.0615005 6.7632432 7.9620175
6.1474543 7.3060117 5.2862301 3.4450300 7.7081757 7.6861258 7.1180234 9.3469849 6.3605504 6.4623294 7.1580715 7.0177407 5.9214582 7.0442061 6.6916432 8.1535435
6.2273593 7.2942009 5.2951579 3.5105236 7.7495832 7.6691790 7.0780826 9.3194370 6.4062314 6.3571138 7.1902313 6.9013844 5.9699898 7.1058831 6.7361178 8.1097107
6.3324323 7.1351056 5.2379355 3.5751076 7.6341429 7.6209612 7.0610218 9.3430309 6.3404989 6.2495604 7.1207809 6.9106774 6.0861769 7.1890831 6.7056746 8.2474623
6.2388048 7.1308384 5.1944618 3.5831387 7.6535077 7.5645862 7.0173664 9.3391867 6.2972012 6.1613622 6.9963303 6.8919029 6.1523724 7.1648531 6.7859359 8.3891191
6.2392883 7.1681013 5.0687099 3.5908732 7.5341220 7.7250338 7.0105352 9.2283754 6.3796439 6.1358905 7.0337052 6.8769970 6.1609488 7.1447730 6.6836491 8.3346901
6.1650128 7.1106691 5.2259684 3.4472902 7.4165182 7.6520405 7.0640774 9.2139854 6.3749528 6.0290275 7.0485077 6.8565888 6.1505880 7.1984634 6.6650290 8.4303961
6.3348513 7.1657238 5.3151336 3.4545882 7.2668438 7.5887051 7.0814700 9.2057686 6.5010028 5.9657850 6.8910785 6.8418984 6.1462388 7.3466053 6.6447005 8.4667311
6.3658485 7.1394262 5.3229375 3.4348333 7.2888813 7.5590663 7.0812197 9.2163982 6.5987501 6.0100684 6.8115616 6.7483373 6.1320910 7.4247713 6.6152391 8.4744930
6.2840815 6.9633455 5.2692933 3.5030751 7.3739448 7.6063414 7.0865774 9.1997614 6.5319042 6.0744996 6.8227105 6.7614326 6.0517621 7.4990683 6.5726795 8.3126783
6.2900677 6.8590255 5.1879654 3.5404572 7.3781929 7.6195178 7.1934047 9.1854048 6.4626622 6.2833991 6.8178101 6.6799612 6.0577860 7.5161881 6.4404430 8.1507196
6.2614965 6.6479163 5.2638144 3.5779645 7.3627987 7.5219202 7.2485332 9.1838779 6.4535236 6.4872088 6.9282331 6.6033344 6.0030236 7.5887809 6.3800573 8.0787029
6.3048358 6.6695423 5.2544279 3.6196382 7.3943563 7.5426941 7.2945313 9.1256208 6.4089375 6.5853558 6.9373369 6.5754037 6.0495472 7.6014853 6.3021860 7.9359965
6.3188944 6.5929022 5.2652826 3.6270452 7.4355555 7.5092716 7.1580338 9.0819435 6.4314909 6.7546577 6.7764397 6.6742935 6.0205050 7.4995508 6.2456679 8.0515976
6.3010230 6.4965777 5.3173919 3.4747739 7.5312018 7.5159178 7.1380477 8.9840126 6.5331492 6.6873107 6.8575468 6.6937609 6.0575180 7.4986157 6.2001238 8.1668034
6.2963066 6.2938957 5.2477679 3.4755461 7.4805455 7.5709662 7.1772661 8.9251642 6.5664463 6.7056060 6.8584900 6.7581129 5.9982915 7.4427676 6.1542311 8.1765175
6.2819757 6.3767767 5.2214584 3.4404261 7.2525702 7.5466638 7.2579775 8.8965797 6.6588149 6.7093344 6.8844972 6.7401690 5.8605447 7.4996080 6.1730852 8.1962070
6.2648616 6.3949928 5.1815796 3.5205538 7.2584867 7.5215840 7.2502556 8.8529367 6.6300507 6.6232028 7.0001149 6.8008032 5.7755694 7.5707722 5.9879966 8.1936531
6.2935138 6.4350204 5.2823086 3.4051428 7.3478456 7.5573454 7.2101555 8.9200020 6.6596456 6.4732513 7.0102611 6.8660321 5.8115406 7.5856142 5.8370228 8.2078323
6.1793036 6.5127168 5.4130645 3.3881874 7.2688103 7.6264377 7.1600413 8.8774557 6.7149615 6.3154416 6.9969583 6.9271641 5.8546457 7.6160803 5.6891532 8.2732372
6.3038731 6.5567999 5.4726453 3.3017180 7.2300262 7.6387563 7.1602178 8.8944492 6.8388109 6.3807340 7.0018296 6.9273825 5.9363952 7.5656161 5.6190071 8.2106524
6.2671199 6.5848165 5.4284353 3.3389306 7.0902624 7.6499519 7.0832105 8.8531342 6.8573761 6.3810287 6.8785305 6.8067298 5.8740368 7.6225290 5.6523786 8.2781439
6.2242990 6.7720709 5.4928637 3.3706627 7.1521292 7.5827689 7.0833025 8.7803116 6.9113665 6.5344205 6.8769126 6.6306577 5.8753653 7.5938945 5.6050797 8.3230476
6.1743178 6.8719063 5.5755758 3.3564451 7.0666766 7.6059699 7.0643940 8.8062639 6.9307795 6.5917153 6.8739505 6.5712171 5.9254432 7.4813061 5.6222858 8.3710184
6.1870418 6.9079776 5.6279516 3.4144061 7.0605092 7.6483669 7.1175413 8.7804298 7.0230036 6.6788554 6.8397851 6.5951037 5.9437695 7.3507710 5.5322137 8.4546795
6.1395221 6.9434166 5.5580130 3.4070022 7.0633545 7.6736188 7.1622138 8.7284040 7.0218573 6.7917433 6.9260535 6.5384350 5.8845758 7.3996234 5.4296341 8.5156736
6.1690154 6.9188786 5.4998088 3.4435613 7.0211196 7.6778021 7.1896148 8.7076483 7.0105848 6.7946930 6.8606143 6.5736279 5.7250037 7.4778991 5.4856887 8.4711437
6.2441225 7.0424457 5.4706964 3.3934286 6.9877162 7.7880564 7.1696219 8.6177845 6.9214950 6.8121738 6.8713117 6.6019340 5.7274098 7.5446429 5.5583596 8.3835602
6.2523522 6.9400330 5.4856181 3.3641024 7.1131063 7.8269773 7.2252483 8.5960846 6.8938413 6.7476916 6.8567376 6.5699530 5.8449330 7.5282760 5.6034012 8.4079342
6.2395287 7.0536156 5.3859372 3.4104402 7.0838032 7.7844367 7.2007313 8.6158361 6.9108253 6.7889352 6.9636106 6.4033318 5.9701018 7.5838113 5.5992141 8.3783426
6.1610265 6.9721918 5.3292499 3.4970241 7.1168370 7.8501725 7.2673106 8.6666508 6.8915277 6.8334484 7.0001311 6.3070130 5.9585328 7.5765600 5.5668259 8.4695787
6.1140876 6.9575372 5.2604046 3.5217369 7.1567965 7.9213777 7.2315965 8.5897360 6.8437085 7.0197368 7.0720448 6.2065167 5.9711428 7.5439668 5.5215683 8.4746666
6.1188936 6.9707637 5.2991862 3.6160378 7.2513947 8.0249281 7.2615595 8.5578308 6.8406043 7.0001135 7.1484699 6.1741085 5.9996691 7.5789571 5.4741244 8.5590649
6.2166057 6.9379683 5.2685227 3.6256292 7.2455006 7.9063153 7.2020030 8.5938272 6.9144902 7.0456362 7.2173643 6.1209688 5.9902582 7.6063128 5.4732685 8.5824966
6.3004222 6.9818292 5.3840938 3.6626379 7.2090755 7.9426937 7.1729255 8.5677729 6.8319907 6.9754591 7.2000070 5.9905810 6.0207987 7.5447192 5.5104461 8.5480652
6.3655171 6.8074989 5.4335313 3.7124434 7.2673402 7.9609213 7.3000946 8.5088234 6.7110243 6.9402409 7.2949710 5.9234872 6.0938377 7.5540018 5.5933428 8.5189781
6.2951903 6.7590356 5.3819542 3.7108157 7.3521228 7.8669686 7.3588710 8.6102676 6.6141305 6.9952688 7.2861872 5.9910216 6.2413893 7.5697570 5.5897670 8.5603333
6.2092009 6.7288871 5.3991771 3.6053536 7.3121691 7.8973761 7.4191251 8.6172218 6.5642724 6.9603333 7.3305545 6.0213566 6.2933817 7.5647049 5.6402540 8.4796963
6.1872215 6.8108525 5.3666077 3.5261030 7.3034406 7.8375826 7.4769907 8.6485615 6.5162325 6.9382567 7.3007016 6.0112505 6.3364029 7.5357523 5.6869469 8.3624239
6.0857368 6.7309875 5.4326687 3.4198291 7.3426285 7.7771182 7.5440726 8.7353840 6.4284062 6.9928098 7.3223162 6.0795593 6.2684674 7.4989643 5.6906781 8.1644087
6.0881319 6.6877637 5.5156608 3.3608439 7.3781028 7.6328468 7.6296086 8.7531929 6.4443712 7.1078014 7.3846712 6.2336879 6.2581296 7.5737529 5.7881427 8.0781050
6.0669227 6.7564816 5.5256824 3.3054585 7.5118518 7.6317987 7.6638288 8.7428303 6.4495344 7.0682330 7.3640871 6.3869653 6.1019344 7.5529780 5.8596845 8.0269651
6.0032773 6.7750397 5.4855800 3.3033211 7.5865049 7.6305370 7.7542272 8.7534790 6.4908810 6.9939871 7.3404064 6.5448332 6.1358881 7.5194626 5.9589863 7.9900498
5.9472132 6.8010559 5.3842087 3.3835351 7.5483761 7.6175966 7.8170438 8.7494555 6.4977665 6.9339895 7.3729262 6.6878314 6.0631948 7.4141088 6.0794315 8.0568562
5.8963280 6.7195864 5.4152541 3.3065686 7.5005918 7.6560159 7.9801345 8.7102451 6.5935230 6.7953954 7.3289270 6.7427301 6.0007157 7.3464046 6.0986862 8.1483135
5.9646101 6.7401748 5.2955122 3.1848028 7.5454206 7.7118397 7.9278026 8.6879253 6.7848744 6.9180164 7.3840346 6.9295154 5.9362493 7.4446702 6.0677347 8.1654186
5.9978909 6.7117848 5.2114816 3.0473788 7.4671941 7.5259094 7.9849806 8.6418705 6.8739400 6.9691153 7.3791757 6.9741921 6.0182185 7.4515419 6.0292630 8.1671686
6.0297136 6.8282228 5.1415138 2.9508722 7.4636869 7.3704624 7.9230628 8.6751947 6.9661689 6.9174695 7.3741159 7.1035185 6.1335182 7.5107017 5.9382377 8.1444292
6.0110188 6.8549552 5.1580606 2.9651978 7.5208149 7.2671814 7.8450227 8.6950407 7.0538878 6.9548106 7.3868737 7.0623088 6.1827841 7.4420409 5.8865113 8.0788231
6.0238819 6.9432135 5.1545815 2.9760325 7.5472326 7.2363892 7.7555838 8.7452574 7.1247993 7.0307264 7.3866763 7.0234065 6.1469302 7.4081411 5.7587476 8.2089777
6.0099969 6.9524374 5.0586686 3.0495567 7.5069690 7.2443666 7.7134304 8.7488441 7.1123443 6.9685268 7.3778706 7.0652657 6.2170730 7.3361106 5.6752963 8.2191401
5.9810839 6.7850924 5.0325780 3.1612868 7.5473876 7.1226306 7.5867739 8.7597399 7.0687127 6.8995852 7.4567022 7.0974183 6.2817688 7.3563733 5.5465937 8.2448206
6.1061916 6.7502298 4.9641399 3.1912220 7.5078287 7.0783200 7.5125194 8.8419666 7.0890746 6.9223328 7.5275064 7.0426888 6.3157835 7.3257742 5.4602380 8.1480827
5.9919553 6.7285976 4.7996764 3.1510937 7.4956484 7.0618005 7.4598856 8.7959309 7.0112834 6.8960986 7.5767064 7.0081205 6.2760539 7.3348541 5.3981514 8.1932707
5.9820504 6.6256466 4.8299747 3.1264560 7.4478459 7.1837320 7.3067632 8.7868500 6.9535036 6.8723378 7.6977119 7.0196843 6.2495937 7.4519248 5.2408791 8.1848898
5.8716063 6.6005549 4.8698158 3.1586220 7.3811169 7.2393088 7.2576828 8.7867947 6.8813105 6.8997273 7.6804461 7.0061545 6.1669660 7.4846668 5.2939034 8.1569395
5.7834601 6.5613770 4.9099054 3.0958593 7.3323073 7.2473545 7.2714114 8.7278461 6.8533430 6.8925166 7.5914888 6.9647088 6.1907172 7.3850451 5.2855115 8.0005035
5.7722077 6.4497900 4.8296752 2.9613137 7.2594995 7.1796527 7.3742385 8.6243849 6.8228979 6.8150849 7.5876040 6.9955859 6.1827030 7.3009224 5.3954382 7.9475679
5.9321418 6.3988433 4.8264894 2.9833846 7.2466087 7.2195635 7.5340700 8.5547819 6.7383089 6.8513308 7.5397673 7.0569305 6.0944591 7.0843158 5.3808994 7.8275518
5.8688965 6.4707913 4.7462139 2.8480284 7.3292131 7.1846142 7.6272335 8.6543694 6.7770410 6.8432822 7.5513840 7.1487350 6.1693845 6.9429488 5.4446592 7.7561994
5.9573126 6.4468904 4.6669760 2.8498793 7.2550750 7.3077002 7.6363249 8.6742029 6.7531805 6.9306316 7.5735207 7.1302443 6.2055569 6.8259902 5.4504595 7.7008915
6.0357924 6.3869028 4.7136006 2.9466255 7.2178297 7.3121881 7.7462430 8.4992666 6.8879328 7.0009513 7.4969635 7.0644259 6.2082491 6.6784797 5.3068628 7.6712518
5.9754801 6.4087334 4.7185783 2.9695604 7.1324096 7.3331013 7.5831785 8.3433332 6.8858604 7.2394233 7.4118199 7.0205770 6.2260084 6.7422261 5.4478760 7.7324314
5.9709387 6.4469891 4.5975895 2.9985499 7.0797262 7.2707348 7.5411515 8.3355322 7.0283713 7.2114158 7.3313131 7.0585837 6.2778349 6.7088294 5.4631200 7.7298446
6.0565400 6.4605441 4.7173228 2.9563687 6.9674420 7.2042708 7.5191255 8.2859716 7.1759014 7.3098860 7.2429743 7.1136050 6.2115140 6.6757317 5.6143861 7.6845207
6.0599513 6.6347036 4.6741891 2.9154315 7.0715289 7.0682740 7.5362711 8.3344097 7.1640792 7.1355362 7.1458688 7.1577058 6.1876702 6.8219461 5.6050973 7.5577316
6.0656590 6.7138510 4.6477280 2.9166780 7.0902710 6.9621816 7.5822468 8.3830013 7.0672512 7.0339112 7.0131273 7.0600824 6.1254511 6.9237270 5.6636734 7.6141157
6.0887132 6.7113733 4.6080527 2.9218619 7.2279091 6.8681345 7.6053233 8.3898706 7.0331888 6.9314957 6.8855472 7.0266209 6.0358210 7.0378942 5.6812997 7.7167029
6.1965752 6.7336583 4.6967602 2.9126918 7.2348537 6.9587278 7.6683521 8.3532038 6.9420986 6.9543285 6.8547678 7.0201645 6.0750179 7.1408877 5.7012219 7.6941237
6.1974015 6.6569338 4.7040601 2.9007504 7.2761321 7.0837297 7.6222682 8.2970829 6.9635887 7.0030169 6.8458438 6.9852810 6.0306325 7.1372509 5.7765446 7.7503047
6.1748815 6.6555057 4.7956104 2.9449191 7.2406735 7.0191569 7.7035952 8.3777580 6.8765068 7.0870576 6.8350229 6.9565210 6.0570679 7.1938448 5.8920898 7.7107444
6.2717013 6.6868186 4.8576865 2.8555386 7.3154898 7.0098586 7.7779927 8.4106741 6.9389510 6.9755626 6.8480563 6.8910966 5.9884005 7.1279168 5.9326324 7.8692513
6.2479873 6.6285410 5.0355172 2.7511232 7.3027802 7.1097932 7.8333712 8.3777981 6.9069071 6.9946694 6.9136758 6.8665829 5.9165339 7.1458778 6.0735159 7.8819547
6.2116404 6.5759015 5.0837398 2.6925461 7.2961941 7.2779684 7.8589702 8.4821243 6.8273239 6.9814339 6.9446249 6.8288980 5.7691417 7.0748191 6.1788425 7.9542923
6.1399570 6.5813432 5.1987448 2.8003323 7.2152386 7.2769122 7.7949061 8.5323639 6.6866055 6.9875383 7.0187783 6.8486638 5.7285800 7.0452127 6.2463837 8.0542202
6.0272961 6.5851140 5.1259356 2.7219403 7.1569061 7.2014885 7.8438797 8.6868629 6.6749582 6.8876314 7.0892529 6.6939349 5.7735577 7.0819945 6.1916389 8.0686226
6.0614972 6.6231194 5.1497779 2.6590753 7.2470083 7.1391363 7.7835526 8.6917210 6.7604251 6.7827229 7.1064696 6.6643748 5.7325549 7.0546498 6.1646729 8.1521511
6.0851421 6.7228899 5.1716952 2.6086605 7.2320976 7.2408047 7.7900252 8.7072725 6.8211770 6.8152399 7.1711550 6.7901850 5.7852402 7.0618649 6.0877776 8.1696539
6.0538859 6.6627440 5.0183649 2.6403782 7.1534657 7.2037239 7.8971996 8.6606808 6.9650383 6.7261996 7.1959147 6.8403902 5.7795215 7.0902224 6.1271315 8.2059364
6.0431643 6.6437793 5.0029860 2.7034304 7.1167068 7.1434622 7.8824539 8.8404036 6.9888458 6.6504474 7.3146119 6.9716110 5.8570805 7.0432825 6.0484796 8.3272495
6.0704136 6.6353140 5.0502219 2.7401352 7.1279302 7.0610719 7.8878069 8.8269587 6.9750724 6.7800078 7.3655596 6.8995695 5.8514462 6.9176946 5.9563613 8.3375654
6.0448403 6.5493555 5.2163291 2.7290759 7.2115560 7.1909547 7.8183722 8.8992033 6.9976201 6.8279529 7.4456749 6.8215771 5.8090382 6.8609018 5.9629583 8.2928238
6.0625582 6.5278969 5.2986455 2.7281492 7.1962090 7.1946197 7.7973380 8.9941225 6.9729233 7.0269070 7.5159855 6.6920772 5.9546924 6.8797970 5.9462023 8.2158670
6.1096821 6.4445086 5.3111916 2.7065394 7.2508941 7.2821069 7.8521104 8.9999809 6.9722352 7.0504408 7.4687862 6.5187678 6.0166521 6.8291612 5.8751917 8.2167940
6.1733451 6.2930646 5.2343259 2.6879656 7.3327675 7.3055949 7.8076010 8.9519434 6.9842720 7.1154203 7.5044012 6.3735948 5.9671011 6.7867775 5.9063435 8.1690178
6.2155991 6.1568556 5.2382932 2.6640980 7.3359070 7.2373095 7.8595543 8.9654922 6.9208293 7.0966263 7.5094714 6.3264503 5.9265027 6.8254814 5.8640380 8.1026678
6.1520090 6.2228060 5.1195016 2.6477752 7.3479671 7.3820596 7.9957843 9.0067310 6.9256644 7.1157155 7.5456114 6.4118147 5.8512974 6.7700777 5.9953351 8.0587177
6.1811504 6.2696209 4.9704828 2.6737065 7.2035208 7.4627447 8.0132370 9.0481930 6.9385223 7.1367345 7.4465480 6.3404722 5.9635572 6.8660612 6.0592976 8.1187649
6.1733427 6.2016907 4.8717775 2.7294984 7.1819444 7.5021510 8.2357674 9.0575199 6.8448019 7.0152049 7.4544744 6.4078565 5.9577031 6.8585143 6.0992584 8.0618114
6.1881032 6.2736502 4.8929596 2.7826576 7.1209388 7.5103436 8.2891293 8.9364195 6.8198190 6.9175339 7.4618535 6.5329051 6.1321769 6.7947230 6.1158452 8.0687046
6.1512222 6.2982941 4.9430346 2.8261964 7.0921073 7.4271860 8.4327745 8.9480457 6.8001876 6.8036709 7.4834905 6.5129504 6.2186947 6.8390412 6.0190902 8.0034428
6.1106963 6.3754125 4.8715196 2.8353968 7.0834870 7.3252010 8.3987694 9.0390911 6.8400450 6.7342510 7.3904743 6.4738402 6.2277150 6.8707318 5.9787893 8.0256186
6.1597219 6.4942732 5.0234179 2.8430445 7.1716995 7.2769370 8.4099474 9.0508690 6.9943008 6.8035617 7.5028868 6.5797367 6.2716675 6.8591380 5.9795547 7.9761682
6.1567931 6.4861102 5.0175524 2.8201249 7.1662235 7.2940469 8.3148260 8.9764099 7.1562881 6.8771768 7.6084476 6.5645242 6.4468317 6.9353514 6.0291014 7.9010382
6.1888523 6.5451860 4.9667068 2.8124871 7.2151165 7.1729422 8.3815098 8.8914976 7.1972718 6.8013487 7.6468792 6.6433001 6.5516376 6.8219552 6.0270495 7.9300585
6.2954650 6.6865158 4.9278164 2.7667928 7.2527242 7.1094666 8.3810120 8.7710752 7.3743114 6.7827663 7.5835218 6.7080779 6.5693660 6.8667769 6.1057405 7.9879417
6.3081188 6.8127160 4.8737383 2.6746078 7.2361341 7.1597643 8.3316631 8.7440243 7.3432512 6.7578974 7.6220322 6.6904931 6.6077776 6.7347097 6.0441704 8.0639210
6.3613291 6.8841596 4.8547254 2.7426631 7.3279467 7.0388474 8.3796253 8.7904844 7.2957697 6.6627102 7.7072759 6.6469035 6.5569868 6.6533933 6.0834718 8.1240616
6.4556866 6.9778228 4.9386225 2.9142656 7.5054865 7.0408363 8.3014469 8.8043175 7.1724262 6.6113462 7.8168864 6.5194068 6.6353645 6.6621532 6.0714555 8.1459618
6.5449381 6.9717317 4.9152904 3.0318429 7.5633564 7.0101371 8.3410635 8.7558975 7.1020341 6.4627562 7.9305744 6.3213420 6.6089692 6.6484103 6.0407805 8.1072454
6.4448800 7.0536218 4.9000254 3.0665898 7.5545855 6.9135962 8.2898264 8.6956186 6.9690776 6.4605408 7.9828496 6.3133359 6.7430630 6.6808171 5.9398985 8.1850300
6.2892814 7.0082445 4.8702612 3.0376520 7.6551213 7.0400925 8.2597923 8.6969843 6.9557247 6.4541855 8.0905247 6.1495690 6.7102065 6.6510196 5.8564606 8.3535624
6.2222061 7.0309572 4.9452791 2.9604578 7.5154228 7.1870217 8.1922255 8.6591482 6.8965368 6.4173155 8.0945415 6.0314131 6.7059970 6.7351222 5.8809190 8.5396900
6.3359852 6.9861107 5.0006905 3.0722039 7.4939532 7.3027334 8.1501503 8.7507610 7.0050678 6.4615021 8.1258802 6.0087008 6.6275635 6.8713074 5.7568169 8.6610785
6.3149414 6.9651604 5.0247436 3.0611618 7.4623642 7.4208074 8.0421467 8.7054930 7.0873775 6.4481316 8.0775175 6.0867844 6.5397253 7.0003781 5.6576142 8.7194624
6.2775650 7.0140996 4.8697248 2.9788179 7.4530816 7.4250560 7.8438001 8.6782722 7.2240000 6.3550959 8.0651512 6.3340526 6.4947701 6.9870648 5.5928659 8.7147846
6.2305522 7.0135150 4.7865014 2.9860580 7.4626756 7.3222642 7.8892202 8.6882648 7.2534318 6.2814155 8.0157928 6.3796906 6.5110998 6.9677253 5.6459618 8.6970634
6.0923333 7.0864687 4.7209797 3.0219009 7.3016210 7.2274919 8.0542402 8.6636715 7.3475261 6.2430234 7.9144597 6.4120803 6.3333740 6.8584309 5.7549529 8.6458540
5.9443283 7.1076369 4.7966456 2.9530029 7.2429256 7.1990933 7.9618092 8.5799026 7.3475122 6.2472506 7.8588657 6.4370985 6.3465595 6.8532844 5.7717819 8.5389595
5.8308434 6.9923682 4.8212767 2.9068856 7.2735720 7.1871920 7.8951831 8.4994440 7.2676506 6.3844571 7.7909741 6.4296670 6.4085283 6.8880186 5.7668514 8.3861341
5.8655777 6.9210835 4.8342028 2.8429255 7.3795395 7.0374131 7.8652439 8.3739758 7.0791688 6.4092898 7.6902614 6.4056940 6.5628347 6.8704972 5.7455215 8.2262325
5.8056779 6.8889828 4.8449011 2.8797703 7.3750262 6.9932084 7.7927198 8.3769789 7.1761637 6.3646116 7.8337379 6.4602661 6.4346323 6.9514146 5.7466154 8.2471094
5.8053341 6.9606185 4.8730798 2.8659828 7.2844939 6.8674002 7.6274719 8.3513975 7.1768522 6.3831887 7.8160410 6.4780049 6.4581270 6.9482784 5.6996670 8.1547060
5.7619052 7.0146909 4.9158545 2.8738933 7.2966042 6.8698783 7.5216851 8.3423452 7.2056384 6.1867132 7.8531551 6.3910851 6.3668633 7.0101967 5.7317381 8.0323076
5.6670694 6.9599748 4.9804864 2.7524471 7.3825574 6.8953080 7.4618073 8.3905897 7.1780162 6.1148720 7.7847919 6.4319224 6.3949785 7.0533967 5.7554917 8.0890474
5.6002641 6.9807734 4.9618559 2.8528721 7.3988972 6.9083591 7.4254079 8.5565310 7.2402611 6.0953493 7.7212849 6.3630495 6.3227067 6.9856610 5.8436275 8.0558376
5.5737600 6.9322538 4.9461999 2.8959618 7.4862466 6.8837590 7.4981894 8.6621037 7.1274261 6.1115942 7.6509247 6.3458991 6.2159643 7.0050983 5.9826288 8.1553259
5.5747113 6.9455886 5.0869079 2.9239006 7.5877061 6.7075105 7.5156121 8.6282682 7.1626863 6.1227760 7.6035633 6.3012891 6.2049923 7.0746198 6.0638928 8.1285753
5.5243735 6.8724599 5.1171117 2.8504112 7.6231995 6.8197007 7.5157967 8.7776241 7.0809073 6.2343025 7.6431394 6.3465753 6.3183370 7.1605706 6.0319724 8.1207733
5.3790331 6.8422809 5.3868060 2.9104187 7.6819572 6.8607602 7.5521097 8.7688217 7.0763931 6.3020835 7.6521916 6.3988719 6.3682489 7.1592474 5.9726372 8.1941900
5.4394417 6.8308730 5.3942184 2.8649521 7.7865438 6.8871460 7.4988208 8.7806845 7.1092706 6.3740149 7.6591153 6.4104099 6.3807435 7.1109796 5.8317757 8.1205692
5.5191450 6.8383603 5.3847995 2.8107195 7.6946921 7.0158529 7.6085258 8.6023912 7.2445135 6.3299427 7.6758804 6.4402680 6.3853641 7.1201186 5.8221755 8.0703373
5.6699500 6.8742199 5.3382635 2.7322292 7.8387623 7.0507503 7.5398989 8.6279440 7.2350273 6.2753429 7.6394668 6.6094151 6.4520307 7.0750346 5.8429112 7.9517746
5.7342877 6.9299335 5.3130240 2.5649126 7.7272573 7.0289602 7.5026865 8.6252050 7.3183112 6.3364701 7.6334486 6.6498003 6.5777230 7.0823669 5.7669020 7.9253020
5.8584337 6.8804502 5.2610273 2.5657682 7.7510557 7.0202203 7.3826098 8.6493950 7.4137235 6.4034657 7.6330719 6.7783737 6.6797738 7.0225563 5.8107944 7.9102883
5.8660774 6.7196951 5.3633804 2.5521107 7.6584845 6.9455752 7.3608017 8.6210470 7.3910365 6.4961987 7.6516304 6.8567305 6.7312555 6.9698563 5.8639574 7.9205165
5.8158355 6.5315156 5.4257941 2.6101956 7.5370121 7.0270696 7.3897719 8.6246853 7.3796492 6.4031830 7.6303377 6.8287015 6.6467609 6.9414101 5.8201065 7.8751268
5.8231692 6.5009093 5.3544006 2.6822512 7.6017928 6.9491482 7.4383864 8.5913200 7.2712960 6.3266420 7.5955095 6.8364062 6.6140933 7.0145106 5.8739247 7.8693089
5.7240658 6.4490051 5.2797074 2.7194147 7.6364851 7.0213504 7.4766488 8.5527105 7.2883472 6.3210144 7.6060481 6.7746568 6.5356617 7.0731163 5.9259143 7.8559704
5.7266107 6.4864712 5.3203740 2.7816808 7.7278218 7.0225782 7.5590219 8.5053244 7.2232022 6.2384691 7.6479740 6.7711902 6.5076151 7.1134720 5.8882766 7.9324613
5.7219248 6.5161452 5.3785505 2.7057214 7.6979003 6.9088335 7.6575150 8.3110876 7.2922082 6.1742120 7.6513014 6.6818280 6.5057244 7.2330623 5.7918777 7.9794459
5.7387948 6.5489960 5.3583741 2.7019823 7.7936964 6.9578791 7.5971222 8.1137295 7.2343211 6.2239227 7.5615869 6.6945848 6.5802460 7.2243099 5.7111106 7.9939928
5.7116804 6.5386243 5.3441572 2.7790179 7.7551451 6.9418912 7.6160541 8.0030813 7.2607069 6.1617723 7.6865644 6.7243724 6.5846224 7.1778011 5.5836635 7.9900713
5.9098921 6.5207963 5.2772498 2.6602612 7.6835041 6.9598107 7.6226072 8.0231419 7.1606121 6.1527929 7.6362081 6.6130629 6.5231934 7.2826653 5.6772189 7.9743867
6.0634980 6.3965459 5.2269797 2.6312699 7.7171545 7.0038424 7.6436625 7.9132299 7.2251782 6.1471953 7.6123075 6.5306730 6.6079626 7.3725796 5.6364608 7.9939885
6.2885528 6.4708557 5.2550502 2.6913774 7.7243376 6.9901929 7.5301876 7.7618046 7.2304754 6.1952868 7.5897107 6.5554695 6.5764213 7.4075189 5.6571231 8.0532608
6.3413734 6.4406104 5.4423513 2.6962492 7.5956640 7.0176239 7.4767857 7.7247663 7.1912713 6.2460074 7.6188517 6.5307002 6.5656552 7.5404191 5.5356083 8.0345821
6.4322228 6.4166279 5.5360680 2.8137202 7.5591822 6.9722843 7.3866553 7.7959971 7.0506921 6.2041888 7.5737104 6.5974717 6.5880575 7.4925227 5.5993767 8.0001507
6.4345641 6.4037766 5.6517186 2.7290304 7.4464021 6.9321489 7.4215751 7.9335985 6.8949475 6.3086367 7.6340547 6.7180657 6.5575933 7.5202956 5.7149439 7.8859777
6.4982977 6.3926105 5.6134396 2.6494863 7.4333987 7.0423503 7.4176016 8.1659355 6.9196458 6.3019700 7.5730152 6.7356391 6.6708212 7.5892420 5.8714800 7.9405518
6.5070386 6.3313088 5.5392222 2.5807943 7.4081125 7.0585189 7.4861622 8.2203484 6.9208188 6.4236751 7.5949464 6.7342291 6.6154742 7.7015948 6.0482054 7.9006634
6.5895195 6.3844738 5.5887775 2.7004642 7.3727307 7.0281496 7.5822864 8.1438522 6.8304543 6.4845023 7.5727973 6.7347665 6.5709672 7.7095885 6.0855446 7.9876566
6.5850840 6.3874593 5.6011920 2.8811281 7.3692145 7.1054006 7.5256181 8.0770969 6.8573713 6.4796915 7.5572753 6.7522297 6.6011243 7.7450962 6.1457710 7.9294882
6.5601358 6.4247203 5.5917034 2.8657436 7.2619247 7.2399640 7.4464459 8.1944170 6.7610998 6.5500846 7.5807323 6.7583213 6.5480027 7.6313424 6.1444669 8.0476294
6.5340028 6.5190134 5.4649091 2.8987906 7.3130288 7.1286492 7.2863507 8.1619749 6.6234341 6.6483507 7.6177263 6.7484379 6.5954781 7.6498804 6.2038360 8.2149525
6.5578933 6.5372257 5.3983135 2.7689333 7.2575874 6.9720068 7.2022934 8.2072630 6.6619582 6.5789723 7.7395525 6.6821203 6.7418418 7.6631594 6.1496367 8.1970282
6.4930902 6.6425343 5.3980823 2.8080056 7.1922846 6.8735723 7.1082554 8.2056103 6.6459384 6.4829335 7.7082815 6.5828953 6.6819315 7.6516671 6.0992889 8.2061529
6.4094234 6.5579038 5.3906660 2.7112629 7.1585970 6.9168224 7.2102604 8.2739077 6.7527661 6.4063239 7.7088180 6.5439463 6.7451477 7.5529795 6.1348653 8.2525940
6.2919974 6.5853972 5.4452648 2.6900320 7.0932832 6.9846139 7.1910291 8.2606573 6.8205585 6.3663082 7.7466254 6.5787659 6.8200798 7.4680848 6.1027675 8.2501869
6.2734089 6.5489998 5.3846846 2.6315625 7.0146556 7.1034513 7.1895151 8.1784935 6.7546291 6.2716436 7.9058175 6.7419791 6.8940597 7.3596196 6.1094861 8.3063831
6.2652202 6.6522894 5.3843055 2.7429173 7.0277996 7.1847949 7.1585479 8.2261314 6.8236914 6.2808499 7.9691162 6.7130976 6.9284286 7.3051338 6.0272684 8.2335310
6.2368922 6.7940793 5.4463210 2.6982288 7.0477128 7.2422347 7.0189037 8.2780685 6.7416463 6.2147684 8.0884914 6.8288484 6.9634771 7.2990422 6.0060520 8.2942524
6.2724543 6.8475418 5.5720677 2.7168818 7.0917916 7.3360696 7.1123271 8.2984657 6.8390846 6.2548265 8.1781807 6.8832936 6.9145794 7.3206472 5.9575391 8.2627306
6.2238379 6.8819103 5.5092392 2.6235580 7.0074124 7.2136993 7.1819963 8.4167175 6.9038067 6.0895610 8.2423859 6.9120893 6.9511995 7.3187294 5.9140630 8.2309656
6.1617250 6.9558458 5.4213457 2.6287885 7.0787301 7.0082979 7.1869583 8.4932585 6.9448509 6.0430799 8.2032423 6.8820634 7.1171026 7.2794642 5.7517338 8.0329056
6.0768929 7.1205802 5.2614045 2.7085066 7.0323272 6.9693823 7.3698511 8.5880461 6.9533076 6.0989947 8.1081285 6.8564949 7.1057262 7.2892995 5.7987962 7.9572740
5.9316373 7.1013684 5.2662196 2.7486932 6.9784918 6.9405432 7.3793907 8.6851234 6.9779463 6.1364045 8.0308790 6.8349185 7.0935111 7.3620000 5.8968086 7.8961325
5.9345636 7.1087961 5.2856708 2.7597952 7.0043874 6.9562593 7.3791504 8.6746588 6.9442067 6.2527156 7.8928409 6.9420195 7.0221462 7.2673140 5.8782406 7.8686390
5.8920851 7.1651216 5.3598213 2.8884640 7.0536666 6.9729829 7.3962684 8.5588484 6.9668012 6.1200523 7.7305655 6.9586539 6.7768416 7.1053314 5.7661796 7.9131789
5.8792853 7.1328812 5.3207469 2.8013544 7.0468926 6.9431634 7.3980427 8.4813490 6.9466815 6.1059480 7.8354650 6.9399543 6.7197514 6.9702921 5.7718296 7.8557863
5.8480902 7.2059383 5.3484573 2.8166215 6.9745770 6.7861414 7.5116901 8.4010029 6.8535771 6.0302100 7.8330827 6.8819976 6.7697287 6.9471970 5.8832273 7.8653798
5.8566685 7.0995293 5.3766842 2.6995099 6.9862676 6.9077258 7.4607430 8.3615322 6.7314272 5.9576631 7.8065228 6.9701352 6.8082747 6.9331088 5.9607530 7.8182983
5.9583101 6.9828954 5.4135699 2.6890993 7.0888543 6.9188213 7.3754239 8.3595133 6.6130738 5.8846107 7.7821565 6.9634476 6.9359117 6.8977356 5.9007463 7.8100672
5.9319806 6.9681125 5.4190335 2.6384268 7.0380168 6.9725947 7.3668113 8.1997557 6.4758234 5.8422914 7.8230267 6.9778018 6.9594002 6.9428945 5.9347916 7.8220692
5.9540176 6.8823814 5.3243113 2.7185292 7.0746484 7.1079764 7.3643084 8.1882105 6.4572973 5.8849750 7.8154340 6.8438172 6.9561048 7.0889902 6.0095210 7.8971663
6.0644636 6.8881412 5.2077880 2.5619588 6.9761567 7.1460972 7.2748122 8.1921825 6.5040574 5.9272213 7.7749176 6.9172034 6.8423324 7.2141285 6.1330614 7.9056640
6.1447105 6.7814107 5.0969419 2.5985031 6.9256759 7.1380320 7.3792653 8.0562363 6.5816975 6.0620270 7.7441802 6.9140496 6.8147678 7.1666741 6.2341132 7.8927789
6.1535664 6.7208347 5.0276175 2.4649444 6.9351516 7.0205097 7.4863591 7.9561253 6.6405754 6.1234732 7.7667499 6.8786545 6.6316786 7.2030015 6.2244010 7.8904533
6.2338085 6.6403689 5.0155034 2.3678498 6.9813519 7.1148953 7.5561604 7.8625574 6.6965380 6.0910039 7.7017112 6.7845230 6.4778557 7.1018567 6.1805654 7.8587108
6.2476988 6.6131220 5.0279069 2.3425364 7.0901709 6.9937472 7.6294441 7.7491736 6.6957006 6.1513538 7.7131414 6.9256549 6.4710722 7.0327058 6.0748997 7.7692771
6.2043085 6.6011381 5.0333123 2.2916825 7.0421133 7.1673446 7.5912194 7.6616416 6.6914535 6.1638832 7.7237692 6.9768095 6.4690900 7.0495634 6.0037632 7.7866855
6.2570887 6.5631633 5.1061025 2.4322085 7.0119586 7.1269970 7.5167732 7.5991936 6.6987667 6.2159514 7.7952604 7.0662732 6.5062637 7.0319624 5.9271393 7.7099018
6.3247409 6.6000667 5.1769543 2.4151540 7.1621017 7.1120400 7.4941449 7.5791330 6.6739125 6.1579409 7.7728014 7.0741210 6.6120720 7.1684194 5.9059215 7.7257533
6.3198538 6.5964055 5.1713247 2.3905489 7.2157521 7.2793803 7.4127803 7.5593729 6.6855683 6.1714344 7.8348393 7.0032606 6.6082153 7.1547718 5.8717761 7.7062531
6.3321390 6.7358899 5.3389668 2.1981943 7.2848492 7.3483524 7.3871498 7.6338472 6.7786884 6.2030663 7.7953749 6.9311109 6.7483096 7.1809745 5.8452477 7.6414542
6.4069457 6.8234887 5.3599634 2.2655342 7.1216588 7.3143511 7.4180570 7.6562600 6.7726102 6.1459303 7.6775179 6.9091964 6.7903337 7.3371325 5.8596253 7.6034985
6.4656653 6.9612923 5.3228488 2.1364763 7.1219287 7.3829236 7.5641766 7.7276063 6.6967583 6.0691528 7.6049743 6.9616942 6.7224565 7.3569717 5.8155026 7.5761533
6.3704095 7.0285730 5.3669844 2.1159418 7.0872722 7.4775023 7.6282425 7.7606659 6.6927757 5.9117785 7.4446101 6.9270587 6.6854081 7.3451648 5.7991886 7.6003637
6.4595566 7.0384002 5.3862944 2.1104939 7.1304398 7.5013452 7.6825662 7.8463454 6.6689000 5.8517694 7.3893862 6.9906154 6.7903857 7.4242373 5.7810836 7.5485134
6.5532293 6.9048843 5.4150820 2.0750821 7.1262527 7.5453024 7.7071438 7.8967628 6.8261971 5.7538400 7.3733726 7.0233955 6.8337069 7.5806079 5.8662744 7.4808183
6.6189299 6.7879248 5.4038029 1.9842141 7.1738720 7.6408687 7.6920447 8.0188637 6.7881517 5.7490964 7.3873167 7.0288544 6.8687243 7.7182827 5.7514577 7.5216827
6.6414733 6.7448153 5.4076467 1.9040291 7.2354617 7.6699381 7.6163721 8.0978765 6.7560463 5.5887508 7.3511958 7.1146970 6.8729000 7.7620444 5.7828836 7.5157857
6.6935182 6.7198787 5.5228391 1.9480516 7.2168937 7.6623225 7.6504650 8.2045612 6.8306494 5.6908317 7.4251580 7.0494008 6.8350911 7.7497473 5.7668252 7.4839234
6.6651454 6.6971350 5.4544706 1.9411818 7.2921057 7.6168380 7.6814632 8.1760111 7.0030360 5.7062497 7.3902378 7.1038885 6.7696671 7.7790947 5.6971345 7.4087038
6.7480397 6.5728807 5.5313778 1.9491204 7.3237185 7.5853071 7.7499356 8.2156029 6.9314833 5.7916417 7.3343720 6.9975715 6.7509089 7.8013887 5.7216024 7.4706302
6.6751928 6.6614103 5.5379925 1.9586047 7.3558578 7.5737338 7.7414346 8.1264114 7.0038280 5.7826438 7.3621321 6.9158216 6.7651572 7.7488956 5.6982479 7.4967394
6.6267457 6.6084051 5.3792181 2.0902112 7.4178295 7.6299438 7.8172660 8.1399746 6.9319181 5.8731403 7.3415089 6.9655504 6.7082853 7.7925873 5.7974234 7.4766550
6.6018524 6.6497545 5.3383961 2.0126331 7.3692689 7.6926007 7.8767824 8.0878029 7.0458131 5.9049459 7.2465992 6.8435664 6.6493878 7.7734609 5.8517156 7.3331566
6.6062851 6.7037225 5.3106151 2.0191519 7.5128632 7.5921741 7.9184561 8.0183945 6.9542208 5.9287891 7.2409348 6.8857327 6.6908979 7.7620463 5.7159133 7.2330451
6.6780939 6.5710177 5.2431397 1.9899379 7.5367489 7.5901494 8.0455866 7.9216585 6.9297991 6.0044427 7.2343936 6.9884691 6.5665245 7.7384009 5.7652464 7.4002318
6.7000294 6.6126242 5.1611886 2.0619721 7.5274544 7.6058922 8.0537462 7.9762387 7.0052218 6.0286007 7.2095046 7.0530190 6.5675731 7.7745972 5.8711686 7.4448843
6.6494637 6.5955815 4.9919472 1.9304004 7.4647455 7.6464982 7.9879241 8.0517883 6.9746966 6.0260067 7.0854402 7.0069156 6.4997673 7.7168941 5.8724751 7.3897409
6.6490674 6.6266446 4.9416990 1.8828524 7.4570470 7.6740122 8.0016994 8.0558901 7.0840964 6.0123672 7.2069721 6.9413514 6.4203243 7.6512690 5.9573116 7.3410711
6.6688542 6.5881305 4.8631296 1.7730153 7.4696493 7.6249056 8.1772604 8.0307150 7.1364551 5.9604740 7.3462467 6.7645121 6.4551711 7.6660795 5.9664736 7.4209909
6.7187138 6.5935826 4.7365570 1.7770361 7.5806761 7.6764946 8.2598305 8.1226149 7.1761270 6.1219540 7.3829255 6.6613908 6.4041715 7.7013073 5.9696555 7.4693761
6.8062539 6.6227083 4.6115522 1.8244205 7.6087008 7.5611038 8.2708225 8.1793327 7.1583781 6.0771294 7.3931675 6.4943819 6.5537529 7.7232609 5.9443054 7.4506006
6.8261981 6.6899772 4.7372699 1.8189141 7.6060591 7.4905648 8.1522160 8.1001244 7.1554112 6.0048761 7.4356399 6.3543968 6.5913520 7.6916361 5.8742952 7.4268813
6.8140292 6.6802478 4.7583599 1.7858908 7.4802732 7.4554863 8.1127472 8.1253986 7.2255797 6.0388136 7.6292577 6.3248668 6.6000104 7.7425213 5.8454185 7.4106083
6.8329248 6.7007747 4.8310499 1.6593261 7.5017600 7.3725200 8.1309891 8.1048708 7.2373991 6.1011763 7.6095943 6.3111310 6.6359963 7.7291598 5.8586435 7.4556537
6.7398186 6.7494497 4.7079992 1.6292319 7.4755745 7.4547825 8.2083082 8.0468807 7.4042974 6.2321100 7.6933761 6.3840456 6.6015058 7.7348957 5.8366652 7.4807401
6.7644496 6.8430281 4.6850872 1.6392351 7.4547524 7.5237989 8.1569643 8.0070438 7.3509512 6.2862353 7.6487532 6.3115883 6.5535126 7.6797867 5.8801203 7.5506716
6.7153964 6.8909202 4.6920433 1.7543482 7.3973947 7.5068722 8.0596523 7.9365191 7.2616382 6.3021235 7.6137567 6.2250104 6.4910688 7.5488997 5.8506503 7.6356502
6.6942711 6.7774096 4.7273188 1.7366577 7.2556033 7.5702238 8.0188112 7.9381318 7.2153864 6.2565389 7.5534654 6.2182169 6.5974374 7.4793158 5.6903167 7.6323843
6.7209191 6.6050487 4.7894139 1.6878029 7.3590317 7.4816947 7.9166789 7.9348660 7.2002501 6.2809587 7.5879278 6.2005916 6.6254697 7.3445392 5.6396194 7.5433121
6.7583866 6.6116672 4.8798404 1.7121005 7.3690944 7.4383121 7.7795014 7.9708405 7.2705741 6.2643943 7.5790935 6.2282100 6.5776854 7.2659588 5.5779347 7.5619836
6.7354131 6.6014256 4.9297771 1.6952822 7.2741890 7.3384948 7.6768069 7.9089227 7.2658310 6.3930593 7.5586047 6.2468004 6.4461927 7.3977542 5.6474257 7.4175038
6.7936010 6.5798635 4.9814234 1.7766967 7.2801414 7.1409893 7.6287999 7.8403945 7.1925635 6.3764319 7.6060047 6.3244853 6.4122410 7.4563127 5.5857940 7.4751754
6.7505627 6.5264874 4.8818574 1.8529869 7.2845378 7.1215720 7.6596980 8.0212555 7.1180935 6.2727094 7.6119533 6.3117423 6.3884683 7.5239172 5.6101465 7.5027452
6.6694217 6.5466366 5.0655684 1.7371184 7.2066894 7.0501256 7.6086602 8.0886040 7.0897026 6.2883062 7.6100616 6.3211341 6.3085532 7.4716988 5.7125292 7.5737748
6.7422714 6.5929589 5.1278658 1.6049527 7.2103744 7.0289245 7.6032653 8.2710161 7.1533279 6.1283951 7.6172414 6.2670107 6.1660600 7.3348999 5.7147188 7.5410099
6.8119392 6.6906977 5.2673216 1.5565593 7.1600413 7.1171660 7.6148643 8.2689838 7.2365365 6.1439090 7.5258179 6.3065815 6.1006641 7.2091208 5.6720705 7.5617132
6.8077426 6.7367020 5.1440554 1.5792053 7.1447845 7.1916428 7.6568832 8.2730064 7.2008767 6.1742067 7.5123415 6.4234967 5.9589243 7.1815839 5.5032430 7.6165433
6.8267932 6.7941136 5.1339488 1.7421881 7.0019956 7.1719527 7.6842260 8.2528200 7.1376815 6.2567320 7.4942389 6.4060154 6.0041318 7.2554440 5.4385052 7.5716872
6.8436685 6.8737121 5.1159916 1.7323054 6.8801665 7.2833924 7.8639417 8.1973982 6.9599886 6.1895022 7.5295286 6.3744044 5.9375405 7.2062578 5.4231319 7.5325913
6.8213878 6.8400340 5.1400638 1.6644373 6.8731971 7.4128237 7.9060221 8.1344404 6.9238291 6.2239580 7.5665016 6.4923072 5.9947762 7.2184625 5.4403429 7.6662002
6.9433222 6.8595634 5.1530528 1.4749929 6.8302293 7.3925958 7.9002676 8.1193686 6.9604440 6.1745420 7.5278049 6.3830400 6.1251335 7.1532354 5.3586707 7.7269306
7.0398579 6.8349805 5.1383829 1.4611282 6.8711958 7.3912244 7.8347192 8.1374874 7.0194435 6.1361880 7.6184459 6.4215946 6.0662117 7.1512218 5.3279777 7.9308228
7.0266552 6.7628455 5.0446291 1.4083705 6.9526734 7.1806378 7.7952371 8.1259832 7.0630484 6.1883035 7.6025267 6.4199891 6.0918007 7.1777329 5.2757668 7.9651518
7.0793242 6.6819224 4.8932753 1.4522117 7.0954576 7.1091352 7.8755317 8.0447779 7.1143112 6.4119077 7.7425094 6.3914790 6.1569943 7.2096748 5.2726035 8.0722609
7.1049004 6.6964469 4.7306371 1.4855057 7.1162400 7.0271826 7.8081923 8.0004778 7.0397067 6.5731096 7.7156105 6.5030432 6.2244616 7.2719049 5.3047242 8.0443020
6.9773088 6.7591009 4.6734228 1.5529729 7.2132993 6.9885926 7.8876858 7.9919972 6.9808211 6.6289196 7.7265930 6.5163865 6.1901007 7.2066269 5.3113017 8.1461449
6.9106688 6.7187672 4.7202663 1.5207587 7.2419429 6.9445753 7.9679284 8.1914692 6.9187531 6.5957990 7.7787914 6.5754104 6.2188478 7.1543427 5.3433499 8.2895679
6.7581973 6.6487622 4.6016688 1.5689173 7.2798643 7.0497108 7.9612951 8.1086855 6.9354916 6.6570687 7.8109536 6.5659685 6.1532769 7.2315269 5.4446154 8.3245697
6.6690211 6.4750433 4.5447173 1.6308578 7.2728019 7.0951610 7.8826094 8.1727962 6.9298496 6.6540112 7.8125520 6.5778370 6.2293277 7.2510524 5.4627032 8.2962036
6.6737370 6.5337195 4.5660372 1.6166041 7.2952046 7.2824612 7.8435402 8.2541914 6.9441218 6.5815425 7.8072124 6.4744077 6.2442923 7.2563753 5.4190407 8.3071222
6.6385336 6.6161895 4.5207458 1.7436399 7.3208508 7.3764534 7.8278532 8.2367201 7.0338068 6.5337658 7.7983418 6.4859791 6.3306398 7.3488259 5.3616533 8.2779264
6.5899930 6.7030554 4.6135120 1.6269380 7.3720841 7.4027672 7.8830285 8.1754379 7.0688953 6.3884006 7.8159924 6.5269532 6.2627473 7.3593488 5.2709656 8.1779165
6.5737176 6.7702975 4.6062264 1.5438740 7.4207458 7.4125061 7.9589748 8.0830498 7.0884871 6.2475824 7.8766427 6.4882364 6.4047852 7.4799867 5.1479201 8.1915464
6.7637396 6.8136449 4.7036901 1.5019060 7.2705503 7.4558749 7.9733925 8.1615105 7.0483890 6.1735077 7.9564872 6.4835806 6.5191040 7.4329820 5.0934777 8.1866236
6.7792273 6.8274207 4.6818357 1.3604940 7.1824026 7.4551849 8.0875463 8.1965256 6.9995160 6.0320377 7.9131637 6.4168472 6.6191168 7.3832126 5.1727743 8.1033812
6.8385773 6.7367663 4.5557342 1.2154291 7.2008872 7.4989738 8.1074514 8.1189384 6.9939995 5.9760404 7.7701097 6.3191099 6.7035375 7.3848286 5.2887387 8.0105238
6.8203635 6.7920089 4.4642544 1.2522141 7.2127972 7.5653682 8.1843863 8.1442757 6.9777422 5.9973035 7.7372465 6.3125663 6.7519016 7.3818421 5.3524966 7.9601202
6.8726158 6.7346683 4.3065591 1.3068179 7.1482387 7.6490111 8.1493807 8.1102390 6.9161201 6.0542493 7.6409588 6.3096433 6.7261128 7.4436436 5.3855534 7.9181004
6.9006729 6.6765676 4.0955086 1.2054747 7.2054353 7.7213430 8.1312170 8.1120186 7.0635605 6.0880427 7.5532446 6.2720413 6.7651181 7.4141889 5.4344578 7.7827888
7.0877266 6.6594825 3.9457622 1.1209102 7.2724695 7.7085328 8.1624842 8.1738815 7.1998153 6.2158546 7.5333886 6.2782354 6.7449956 7.3968978 5.3715720 7.6566558
7.1366019 6.5626841 3.8615634 1.0037231 7.2919087 7.7702708 8.0600710 8.0490665 7.2886271 6.2223177 7.4265380 6.3004022 6.7070999 7.3011575 5.3791184 7.5640903
7.1697397 6.5973954 3.8391058 1.0513868 7.3237453 7.8784504 8.0899181 8.0694790 7.2588563 6.2558236 7.3177009 6.3547831 6.6900058 7.2868571 5.3438296 7.4951801
7.2130313 6.4607921 3.8371468 1.0320485 7.3826704 7.9558969 8.0042248 8.0179558 7.2478280 6.2142167 7.2658377 6.4432073 6.7298961 7.2997994 5.4033079 7.5395970
7.1054578 6.4372191 3.8763976 0.9231359 7.3839374 8.0053387 7.9382572 7.8575702 7.2190075 6.1812472 7.2543750 6.5782928 6.6834588 7.4280210 5.3237720 7.5352015
7.0181866 6.4742513 3.8789220 0.9314148 7.4490762 7.8626857 7.9716191 7.8021488 7.2207303 6.1082935 7.2930532 6.6833448 6.6821871 7.3509817 5.2913685 7.5603914
6.9815173 6.5009003 4.0142355 1.0617044 7.3334370 7.8383541 7.9275103 7.7688823 7.1607523 6.1250777 7.3564649 6.7746081 6.7036462 7.4389386 5.2920518 7.5390854
6.9765925 6.5330510 3.9516528 1.0026174 7.1956916 7.7549567 7.9304266 7.8984504 7.1262121 6.1076655 7.2978859 6.6489816 6.7011199 7.4446445 5.2193298 7.5612082
6.9819531 6.4575081 3.9260576 0.8936135 7.0863943 7.7861052 7.8158064 7.9195395 7.0498486 6.0721383 7.2716265 6.5390158 6.6876588 7.5637779 5.2271376 7.5690398
6.7676048 6.4060774 3.8823237 0.8893519 7.0693159 7.7541151 7.8499842 7.9995675 7.1054082 6.0326586 7.1323948 6.6240063 6.7132320 7.5994110 5.1700163 7.6613975
6.6550379 6.3392148 3.9028754 0.8350645 7.0194879 7.5501380 7.8187203 8.1352921 7.0404248 6.0749540 7.1949048 6.6006799 6.7401567 7.6861477 5.0984735 7.6133604
6.6162329 6.2761760 3.9555089 0.8390560 6.8579082 7.5285182 7.7960434 7.9972739 6.9322386 5.9975176 7.1501908 6.6055117 6.6924891 7.6821475 5.0838423 7.5595055
6.5378389 6.4018145 3.9863198 0.8208153 6.8011045 7.6083226 7.8376193 7.9415073 6.8980365 5.9655285 7.1140809 6.5650373 6.6034169 7.7097979 4.9668713 7.5739784
6.4679041 6.3583412 3.9992924 0.8398780 6.8605289 7.5437388 7.9512749 7.9639235 6.8477435 6.0306544 7.1350899 6.5491877 6.5321589 7.6266279 4.9240689 7.5562367
6.4753141 6.3880887 3.9201162 0.8343259 6.7324290 7.4802089 8.0460739 7.8856664 6.8241024 5.9791465 7.1634092 6.5656152 6.4807572 7.5999269 4.8271065 7.5905271
6.5389628 6.3949695 3.8699498 0.8963860 6.8368444 7.5313663 8.1554356 7.9046884 6.8284431 6.0065408 7.1321454 6.5495453 6.4511552 7.4993629 4.7943387 7.5932178
6.5831714 6.3388081 3.9351695 0.9320734 6.8262382 7.5239115 8.1081324 7.9863071 6.8981500 6.0093980 7.0957589 6.6763897 6.5099845 7.4628816 4.6714973 7.6040077
6.6505895 6.3559346 3.9271677 0.8611054 6.8186941 7.5444312 8.0298100 8.1309137 6.9359260 6.1312485 7.1599846 6.6766615 6.5752492 7.3519297 4.6339898 7.6475949
6.6381707 6.3483539 3.9664321 0.8253700 6.9414840 7.6434102 8.1121073 8.1779060 6.8201890 6.1268082 7.2852964 6.6002464 6.4206753 7.2698059 4.7961407 7.6958489
6.6449080 6.2681680 3.9069271 0.7364044 6.9386964 7.7453747 8.1028385 8.2063513 6.9327192 6.1063595 7.4052315 6.5911150 6.4735532 7.2661109 4.8971334 7.7276330
6.6248097 6.2117667 3.9412866 0.8295829 7.0354710 7.8580003 8.1342735 8.1447630 7.0045419 6.1683817 7.6026473 6.6795597 6.3805032 7.2458677 4.8890939 7.8218021
6.6204982 6.2102218 3.8022444 0.8893433 7.0310359 7.8418350 8.1668806 8.1099615 7.0920181 6.1643362 7.7245440 6.6833587 6.3298812 7.3752322 4.9189191 7.9070234
6.7078438 6.1011548 3.8873732 0.8301226 7.1919656 7.8543663 8.1297054 7.9496474 7.1966600 6.2642612 7.8150072 6.5602856 6.4143486 7.5294437 4.8241539 7.8483524
6.6386862 6.1377330 3.8274536 0.8090394 7.1117516 8.0432539 8.1884241 7.9363275 7.2852588 6.3391047 7.9360595 6.4543753 6.4348197 7.6048875 4.7676563 7.8029160
6.6852078 6.1692381 3.8393736 0.8413585 7.0092058 8.0642834 8.2209625 7.8573365 7.3005834 6.4564252 7.9605947 6.3826170 6.5559144 7.5999503 4.7685542 7.7800937
6.7579646 6.2927513 3.8403492 0.7412025 6.9587994 8.0608664 8.1290779 7.9407630 7.3119721 6.6626549 7.9367032 6.4307671 6.6386499 7.7008986 4.7552409 7.7880330
6.7691503 6.3026509 3.8359010 0.8009265 6.9944119 8.1091671 8.0882339 7.8421841 7.2523155 6.6029701 7.8865094 6.3975720 6.5890946 7.8181767 4.7108860 7.8026519
6.7321658 6.3665047 3.7763510 0.9058911 6.9607549 8.1153755 8.0604115 7.9078465 7.2788782 6.4593639 7.9211164 6.4328208 6.6092553 7.8039074 4.6443453 7.8678036
6.6393819 6.5564847 3.8813367 0.9087493 6.9085183 8.1398907 8.0270329 7.9298325 7.3325238 6.3385558 7.9081054 6.4890738 6.5931215 7.8432398 4.6618729 7.8606687
6.5422912 6.6902103 3.9396427 0.8104720 6.8997307 8.0744066 8.0388870 8.0229902 7.3196092 6.2670012 7.8564920 6.6038961 6.5927176 7.8025651 4.6789970 7.8100920
6.5904603 6.7172709 4.0150213 0.7834823 6.8733387 8.0433178 7.9834623 8.1048584 7.3371749 6.2643795 7.7661037 6.6085572 6.6192083 7.7614489 4.6778836 7.8784728
6.6391244 6.7961640 3.9719729 0.7801129 6.8566403 8.0006847 8.0818520 8.2117863 7.4132895 6.3215213 7.6935520 6.7660289 6.5851355 7.6743579 4.6765680 7.8636885
6.7217307 6.9260335 3.9511271 0.7559789 6.8709188 7.9732118 8.1077385 8.3051310 7.4178171 6.3548956 7.7439141 6.8232412 6.5595183 7.5622129 4.7059717 7.7863708
6.7264814 6.9953923 4.0806575 0.7480859 6.9008756 7.8416910 8.1585884 8.4307966 7.4438372 6.4564152 7.7493029 6.8353662 6.4300275 7.5206828 4.7493262 7.7976074
6.5566378 7.1203680 4.0357294 0.8050901 6.8414054 7.8526931 8.1553364 8.3801813 7.3768234 6.4859619 7.8605919 6.8319387 6.3871121 7.5254154 4.7230849 7.7523775
6.4569554 7.1293097 4.1699371 0.8087842 6.8577094 7.8310919 8.1677399 8.3122921 7.3069258 6.3578153 7.9206667 6.7250991 6.3080688 7.5875874 4.7986932 7.6902351
6.3204899 7.0584841 3.9953744 0.7655905 6.8483458 7.8505869 8.2111616 8.3022957 7.3397012 6.3512053 7.9997611 6.6470385 6.1379275 7.5687127 4.7644706 7.5977540
6.3191895 6.9630084 3.9988785 0.8601973 6.9645305 7.8676667 8.1853905 8.1588869 7.3184714 6.3042979 7.9021087 6.6238999 6.2061505 7.5578160 4.7416267 7.6581254
6.3474226 6.8930635 4.0004025 0.8368393 6.9427485 7.8891964 8.1792622 8.1739531 7.3432460 6.2836056 7.8759704 6.6938624 6.2403855 7.6421852 4.7978826 7.5836630
6.3540597 6.8797069 4.1405034 0.9559232 6.9408646 7.8836536 8.0713701 8.2161226 7.3318882 6.2820997 7.8500576 6.6534953 6.2896237 7.5813022 4.8847127 7.6048589
6.3238878 6.9152145 4.1029830 0.8350368 6.9518337 7.9602990 8.0102520 8.2594566 7.3098335 6.2615800 7.8437991 6.5514727 6.2666407 7.5272889 5.1125889 7.5763650
6.4100084 6.8809366 3.9850929 0.8448583 7.0081344 7.8641105 7.8204103 8.4431067 7.2579618 6.3162923 7.8843861 6.4953494 6.2686305 7.5174465 5.3011961 7.5877070
6.4338503 6.8266206 3.9669273 0.9167149 6.9353433 7.8152308 7.7162929 8.4721928 7.2946510 6.2658315 8.0884914 6.5123138 6.2689204 7.5654602 5.4010754 7.5294056
6.4740238 6.8660455 3.9827380 0.8951575 6.8446469 7.7925267 7.6098900 8.5255680 7.2834935 6.1723018 8.0430737 6.5893617 6.3501754 7.4041333 5.4430671 7.5146532
6.6269765 6.9121399 3.9935338 0.8827565 6.8234949 7.8396831 7.5946259 8.5459547 7.3515544 6.2461791 8.0628996 6.7082524 6.3814635 7.2574224 5.5573730 7.5202746
6.6164894 6.9267488 3.8824017 1.0559471 6.8590808 7.8168926 7.5406351 8.6270609 7.2910080 6.2786164 8.1499367 6.6943808 6.3210287 7.1873832 5.5994658 7.5228782
6.6604800 6.9233642 3.8999615 1.1548678 6.9674091 7.6858945 7.5713525 8.6316395 7.3070898 6.3133078 8.1810179 6.8224735 6.3131504 7.0930767 5.6239715 7.5206656
6.5829062 6.9990768 3.8979692 1.0677024 7.0284343 7.6262980 7.5394273 8.6605768 7.2531590 6.3453355 8.1721859 6.8318033 6.3348436 7.0889759 5.6061573 7.4779468
6.5409040 7.0257478 3.8459973 1.0666658 7.0179863 7.6277370 7.5946870 8.6061230 7.3241711 6.5250692 8.1874018 6.8359337 6.3407083 7.1197186 5.4911551 7.4700055
6.5409060 7.1025996 3.8649814 1.0654085 7.0697637 7.5438404 7.6079206 8.5472679 7.3614292 6.5379252 8.2907467 6.8776298 6.4335833 7.2562547 5.2852230 7.4497924
6.4640479 7.0823183 3.8485155 1.0567435 7.0627117 7.6532669 7.6770148 8.4754963 7.3495164 6.5318799 8.2295256 6.8180456 6.5398812 7.1743150 5.2831669 7.5749264
6.5589714 7.0236926 3.8110361 1.0662187 6.9957380 7.5863237 7.5296345 8.3091068 7.3977704 6.5893707 8.2352400 6.8014150 6.7262726 7.2001781 5.1278625 7.5755186
6.5612750 6.9240427 3.8006389 1.0264345 7.0949955 7.5212774 7.6002383 8.2057209 7.3932323 6.6443868 8.2310905 6.7391133 6.8676333 7.1909852 4.9883132 7.6177382
6.7411470 7.0015349 3.8460331 1.0128955 6.9650459 7.5351939 7.5878239 8.1414661 7.3198643 6.7566657 8.1740389 6.8710570 6.9530263 7.1956320 4.9660854 7.7075229
6.6779022 6.9489803 3.9255049 0.9853812 7.0444584 7.5873036 7.5766978 8.0562067 7.1885920 6.9893475 8.2369661 6.8272910 6.9611893 7.1581688 5.0057154 7.7542963
6.7529759 6.7805614 4.0691419 1.1401480 7.1098523 7.5018053 7.5273657 8.0961819 7.1569333 6.9933858 8.1603060 6.8737140 6.8385820 7.1352735 4.9901519 7.9160409
6.8252239 6.6016397 4.0845828 1.2430245 7.1364446 7.4768558 7.5559535 7.9682088 7.0998487 7.0155087 8.1368790 6.8982186 6.7668018 7.2185469 5.0226874 7.8407001
6.8236847 6.4763103 4.0513620 1.1590092 7.2051778 7.5088515 7.5252719 7.8930488 7.0633664 6.8846073 8.1195831 6.9095635 6.7140150 7.4267631 5.0837336 7.8948689
6.7815671 6.4304686 4.0275345 1.0785043 7.3087673 7.5521584 7.5006781 7.8901753 6.9939051 6.8748989 8.1390724 6.9125743 6.7559381 7.5665460 5.0826569 7.7971134
6.6889110 6.4632392 4.0351839 1.0711277 7.3408456 7.5885081 7.4541798 7.9714293 6.9125323 6.8882060 8.1194401 6.9582558 6.8088827 7.6661992 5.1457996 7.8406501
6.5863028 6.3462238 4.0389500 1.0182750 7.2312207 7.5275998 7.6535177 7.9336429 6.9988289 6.8754277 8.0895519 6.9697165 6.7948232 7.6283960 5.1702623 7.7511258
6.5948992 6.2673893 4.0369034 1.1483927 7.1248441 7.6274619 7.6844435 7.9866562 6.8978066 6.8499088 8.1505775 6.9930325 6.7805357 7.5726504 5.3225088 7.6629767
6.6299949 6.3269176 4.0071979 1.1034930 7.1401081 7.7305365 7.6354270 7.9011903 6.7139559 6.8445864 8.1157465 6.9063272 6.7823172 7.5115085 5.3580408 7.5482121
6.5669818 6.3534441 4.1040912 1.1395618 7.2766509 7.8075395 7.6010461 8.0710573 6.7328954 6.8927994 8.0728512 6.9846616 6.7646046 7.6153846 5.3434911 7.5381961
6.5474796 6.4367809 4.1597819 0.9666258 7.3899584 7.7993083 7.6546149 8.0671778 6.7342510 6.9909930 7.9967771 7.0222216 6.6162863 7.6761837 5.3536816 7.4040513
6.5344262 6.4746413 4.1839452 0.9981752 7.3200240 7.7600651 7.6152935 8.0960255 6.7840919 6.9919648 8.0008888 6.9832683 6.4949822 7.6360855 5.3265843 7.2179937
6.6231561 6.3780899 4.2344995 1.1022072 7.3097358 7.7777581 7.5827312 8.1070404 6.6550283 7.0629792 8.0566559 6.9988613 6.5414920 7.6307130 5.3144407 7.2485986
6.5896873 6.5072808 4.1814890 1.2532251 7.4330435 7.7846231 7.4787202 8.1287642 6.7114024 7.0696516 8.0912457 7.0634742 6.5084705 7.5167866 5.3024750 7.3261828
6.5670381 6.5380292 4.1286697 1.2849437 7.4786339 7.7317095 7.4385161 8.0328264 6.6134081 7.1619139 8.1737518 6.9766331 6.4989948 7.4757094 5.2589760 7.2577748
6.5193534 6.5565100 4.1543484 1.2400624 7.5256100 7.6167130 7.5255361 8.0466433 6.4732885 7.1295872 8.2189503 6.9803047 6.4927583 7.4082241 5.2300496 7.2192621
6.4122915 6.5637631 4.0728369 1.3489273 7.5305581 7.6274867 7.5977802 8.0151291 6.5496745 7.1609483 8.2284813 7.0093241 6.5410595 7.4491167 5.2298050 7.2802138
6.4168320 6.6322646 4.0378551 1.3077801 7.3583393 7.7324700 7.6124744 8.0108223 6.5410361 7.1366739 8.3179960 6.9975209 6.5246983 7.3708401 5.3171706 7.3264256
6.4746685 6.6774282 3.9420938 1.3700017 7.3433900 7.7671728 7.5589995 8.1553488 6.5005817 7.1731162 8.3437738 7.0447049 6.5231905 7.3811874 5.3398857 7.3793259
6.5074329 6.7359104 4.0274777 1.3290399 7.2996678 7.7714925 7.5567217 8.2879524 6.5408678 7.2473288 8.4161701 6.9675407 6.6366076 7.3634725 5.3814130 7.4949222
6.5884514 6.6409864 4.0020161 1.2640303 7.3508682 7.8241997 7.4853005 8.3911457 6.5094857 7.2581301 8.4620867 7.0232649 6.5776858 7.4109530 5.3791766 7.4602981
6.5524278 6.5855460 3.8608432 1.0759352 7.2641306 7.7110415 7.5794392 8.2932320 6.5150256 7.3236060 8.3645544 6.9148774 6.6596913 7.4932375 5.2953358 7.4879379
6.5478401 6.6769314 3.7075899 1.0405875 7.2751479 7.6464643 7.4588904 8.3373013 6.4874043 7.3348494 8.2185745 6.9155502 6.5588655 7.6263385 5.3057613 7.4859595
6.4401937 6.7289662 3.6544013 0.9532782 7.3351178 7.6473184 7.4335690 8.4124660 6.4523664 7.3509493 8.1586084 6.8684306 6.4467268 7.6304841 5.2395597 7.5599070
6.4680810 6.7925715 3.5433264 0.9778474 7.4356308 7.6759996 7.2903118 8.5050631 6.5078959 7.3479090 8.1162176 6.8755417 6.4992800 7.6506276 5.1909208 7.6027451
6.3495517 6.8025179 3.5737395 0.9881079 7.6017489 7.7063265 7.2442541 8.4596205 6.4551601 7.2318077 8.1691036 6.7835059 6.5133953 7.5650983 5.0111618 7.6325073
6.4042745 6.8544068 3.6199338 0.9444955 7.6312337 7.9103608 7.2432256 8.4415560 6.3995500 7.2778764 8.1316662 6.6286316 6.4838562 7.5475168 5.0805635 7.6405034
6.4454675 6.7777967 3.6293144 0.8374376 7.5281906 7.9776826 7.2416658 8.5394325 6.3520145 7.1677952 8.0679111 6.5474844 6.4454603 7.3540950 5.1112366 7.6123056
6.5243030 6.8145461 3.5547109 0.8293676 7.4902139 8.0476236 7.1776867 8.5916433 6.4112883 7.1336393 8.0474911 6.5778599 6.5552316 7.3005118 5.0997534 7.7837720
6.5260339 6.8665781 3.4834917 0.8542835 7.3565617 7.9647651 7.1836076 8.5890512 6.4666333 6.9631433 8.1781225 6.5661664 6.5231872 7.2709465 5.1846366 7.8257070
6.5207162 7.0618610 3.4623151 0.8545331 7.2552509 8.0316849 7.0702577 8.6294804 6.5313210 6.8546910 8.1742201 6.6277370 6.5175090 7.2477384 5.1922803 7.8318872
6.4404621 7.0508060 3.4724932 0.7884840 7.0644259 8.0801163 7.1057467 8.6872110 6.5736456 6.7111564 8.1546984 6.6073132 6.5163884 7.1283326 5.1177940 7.7649007
6.4950557 7.0164847 3.3924868 0.8335816 7.0824590 8.0211649 7.0201869 8.7948513 6.5737381 6.6789470 8.2450495 6.6355982 6.4621716 6.9916878 5.1252422 7.8430567
6.5479903 6.8424745 3.3497155 0.7965983 7.0938878 8.0006266 6.9472933 8.7928114 6.6306725 6.7301769 8.2312450 6.6640935 6.4803214 7.0001287 5.1894798 7.7920833
6.5182738 6.8097262 3.2747355 0.7944057 7.0820017 8.0629158 7.0129466 8.7369061 6.6994419 6.7825246 8.3074265 6.7325511 6.4661779 6.9177065 5.1781373 7.7137899
6.4354768 6.7216167 3.2402704 0.8655145 7.0899930 8.0016613 6.8667922 8.7880630 6.6908660 6.7869344 8.3342619 6.6844516 6.4663849 6.8687706 5.1798263 7.6253667
6.4250851 6.7054739 3.3611057 0.9155028 7.1453104 7.8748755 6.8430686 8.8314810 6.6317382 6.8090906 8.3860731 6.6020818 6.4481463 6.9029951 5.2062984 7.5940199
6.4402919 6.7235827 3.4537585 0.8515500 7.0399866 7.7642684 6.8923182 8.8247271 6.6475043 6.9449496 8.6170349 6.6550493 6.4490089 6.8871479 5.1417098 7.6102037
6.3744302 6.6204987 3.4984233 0.8134923 6.9041171 7.8537555 6.9209962 8.7444420 6.6591234 6.9897079 8.5927153 6.6498070 6.4024997 6.8177085 5.0597758 7.7234340
6.3962412 6.6087604 3.5239875 0.7630399 6.8481436 7.6304111 6.9611568 8.7595825 6.6802115 7.0112972 8.5861139 6.7166533 6.2540774 6.7554297 5.1773825 7.7993879
6.4682426 6.5296617 3.4936447 0.7566345 6.7523422 7.6568422 7.0053391 8.8396397 6.6980424 7.0102267 8.5622807 6.6885619 6.1128421 6.7537832 5.2258353 7.7243214
6.4535975 6.6205621 3.4724820 0.7322119 6.7950134 7.6687484 7.0955815 8.8508272 6.7224212 6.9354668 8.5115070 6.6606088 6.1578722 6.7741942 5.1985798 7.7183771
6.4334240 6.7292318 3.3816578 0.6504472 6.8667469 7.6956778 7.2528276 8.9808941 6.6788516 6.9791551 8.4510345 6.6626792 6.1211300 6.8429122 5.0743022 7.8374143
6.3105712 6.7847481 3.3087218 0.7628678 7.0090218 7.5616879 7.2584972 8.9224482 6.7738910 6.9275432 8.4656677 6.8024931 6.1566086 6.9272494 5.0731349 7.7710352
6.2057323 6.8051419 3.2805650 0.8537124 7.0400572 7.5387931 7.3200016 8.9147348 6.7749615 6.8770351 8.5102739 6.7588882 6.2425299 6.9477253 5.1589293 7.9491305
6.1483893 6.8704915 3.2604847 0.8138279 7.0216832 7.5690475 7.4690614 8.9707708 6.8099489 6.8623767 8.4619493 6.7541995 6.2661161 6.9009051 5.1811247 7.9447050
6.0912089 6.9414930 3.1898015 0.7717186 7.0181127 7.7039165 7.4924207 9.0367041 6.7687707 6.8978167 8.5237646 6.7522063 6.2558999 6.9441381 5.1587086 8.1022062
6.0202503 6.8317266 3.1922662 0.8000121 7.0356121 7.7533965 7.4533496 9.0286665 6.7331228 7.0074630 8.5513926 6.8036504 6.3088312 6.9940648 5.1313853 8.0404053
5.8644032 6.8215141 3.1526694 0.8230579 7.0189381 7.8523564 7.4702630 8.9822216 6.6472940 7.0555334 8.7302647 6.7817307 6.2578187 6.9992843 5.1467838 7.9838586
5.8886399 6.8006787 3.2088735 0.8019233 7.0101228 7.7981477 7.5789542 9.0821600 6.7873487 7.1614642 8.7358007 6.7942710 6.2591858 7.0452709 5.1171970 8.0196733
5.8695846 6.8220167 3.2040110 0.8587749 7.0396976 7.7525930 7.5655665 9.1808681 6.8111572 7.1768541 8.6967125 6.9593439 6.1850872 7.1350918 5.1537795 8.0738087
5.8965659 6.7884264 3.1342082 0.8714883 7.0643005 7.5491996 7.4529114 9.2625027 6.8625522 7.1892128 8.6599360 7.0171432 6.1948552 7.2192030 5.1722445 8.1170368
5.9990573 6.6574798 3.2747579 0.7920207 7.0043821 7.5921726 7.3780560 9.2880821 6.8574996 7.2339253 8.5089169 7.1095300 6.2620759 7.1598759 5.1830544 8.0636177
6.0604715 6.5526085 3.2648208 0.7205572 7.0207086 7.5713129 7.3765969 9.3333445 6.9231067 7.1474981 8.4101849 7.1224661 6.3073463 7.1689143 5.0764575 8.0264959
6.0788484 6.4530740 3.2902477 0.7972086 6.9140878 7.6378760 7.4110093 9.3711700 6.9410520 7.1028347 8.3671427 7.1730433 6.4008145 7.2755895 4.9500494 7.9325323
6.0991769 6.4872551 3.3336048 0.7032729 6.7990766 7.5538774 7.4630251 9.3800440 7.0757728 7.0392170 8.3178654 7.2070570 6.3552260 7.2389774 4.9052696 7.8792796
6.2095504 6.4522414 3.3618023 0.8350328 6.7820463 7.5524559 7.5663552 9.2990446 7.1682849 7.0582495 8.3259497 7.3164287 6.2917995 7.2372556 4.8509703 7.8518429
6.2582259 6.5221367 3.3047757 0.9795473 6.8467307 7.5856018 7.7080679 9.2918682 7.0211082 7.0783706 8.3636417 7.3299923 6.3006153 7.2632723 4.7369738 7.8497081
6.3086281 6.5005255 3.3158288 1.0284414 6.9571810 7.6294022 7.7695794 9.1705179 6.9668512 7.0578184 8.3829613 7.4155040 6.2450213 7.2770538 4.6962471 7.7849145
6.3307958 6.4568815 3.2943356 0.9634275 7.0992517 7.6410375 7.8069224 9.0465288 7.0190768 7.0081477 8.5263948 7.4032464 6.1865044 7.4123144 4.6653209 7.7800317
6.3718414 6.5556970 3.3284824 0.9720944 7.1148672 7.6662521 7.8005528 9.0693073 7.0999937 7.0908670 8.5676546 7.3543620 6.1646419 7.4374623 4.5866728 7.7153044
6.3875518 6.4750128 3.2796183 0.9197990 7.1499724 7.4977226 7.8174262 9.0192804 7.0484114 7.0382333 8.5045843 7.1844687 6.2297311 7.4990330 4.5413318 7.6799965
6.4171748 6.5118670 3.1400561 0.9724125 7.1476684 7.4064593 7.8197088 8.9403067 7.0661826 7.1102958 8.5164938 7.1404471 6.1548815 7.4906850 4.5535121 7.6061015
6.3771648 6.5285382 3.0385673 0.9963403 7.1572394 7.3603287 7.9106588 8.9855413 7.0210962 6.9886460 8.5939398 7.0921884 6.2399111 7.4852362 4.5689836 7.5109515
6.3657966 6.5382853 2.9276078 0.9033845 7.0711837 7.2859907 8.0804949 8.9485235 7.0970292 7.0625200 8.6649113 7.1182804 6.1753087 7.4191103 4.5621047 7.4990416
6.3386059 6.6240907 2.8629754 0.8533527 7.0323329 7.2262697 8.0969973 8.9867086 7.0512390 7.0181351 8.6560316 7.0873299 6.2906141 7.3608489 4.4971728 7.5207500
6.2778649 6.6794949 2.7020037 0.8799075 6.9947176 7.2405381 8.1827469 9.0181103 7.1405802 7.0567236 8.6761189 7.1256876 6.2666950 7.3475924 4.4592357 7.4642267
6.2391062 6.7015452 2.7071919 0.9932643 7.0050607 7.3817077 8.0535660 9.0305061 7.1234393 7.0032244 8.7541237 7.1082854 6.2132087 7.3065372 4.3816276 7.5234323
6.2792149 6.6909986 2.6892004 1.0622647 6.8889394 7.4622779 8.0897875 8.9770031 7.1574745 6.9149175 8.7265711 7.1462617 6.1085758 7.3377399 4.4797039 7.4538002
6.2940116 6.6488767 2.7078061 0.8990672 6.8760390 7.4837551 8.1761303 8.9628372 7.0909996 6.9137335 8.6024199 7.0539026 6.1113744 7.3249903 4.5122328 7.4762840
6.3263807 6.5710478 2.5974369 0.9653808 7.0656662 7.6106749 8.2553492 8.9175072 7.1196427 6.9813123 8.5866127 7.0233860 6.1645670 7.2979221 4.5883546 7.3578348
6.4226193 6.5758033 2.5296345 0.9245742 7.3310943 7.6225796 8.2503729 8.9074974 6.9067874 7.0558348 8.6757393 7.0100756 6.2003436 7.2585273 4.6159368 7.2820749
6.4322367 6.5681009 2.5790675 1.0356436 7.3909688 7.6185374 8.1363420 8.8051004 6.7392225 6.9757805 8.5930481 6.7784390 6.3271642 7.2826982 4.6069760 7.3363938
6.3945642 6.6218114 2.4347353 0.9521801 7.3672533 7.6928706 8.0482225 8.7969828 6.6412654 6.9484015 8.5949802 6.6560369 6.4802065 7.2050271 4.4569721 7.3130178
6.3249555 6.6491251 2.3909655 0.9547233 7.3763285 7.7100797 7.9955382 8.6815004 6.5908909 6.9392304 8.5259457 6.5975614 6.4272780 7.1375880 4.4288430 7.3212218
6.3433256 6.7218056 2.3727453 0.9492394 7.3863020 7.6190586 7.9356737 8.7367144 6.6842175 6.9523077 8.5285072 6.6470852 6.3917203 7.1228290 4.5970206 7.1854172
6.2416606 6.8159757 2.3750429 0.8833844 7.4393110 7.6299081 7.8209157 8.7844934 6.7513537 7.0046020 8.5795059 6.5725484 6.5311923 7.1050930 4.6732817 7.1527433
6.2254467 6.9096704 2.2842643 0.7736763 7.5585561 7.5301437 7.7839904 8.7821531 6.7095098 7.0270133 8.7388077 6.6088266 6.6378040 7.0318294 4.8443594 7.1809301
6.2180171 7.0116615 2.2718217 0.7905639 7.5602641 7.5505676 7.7057877 8.8450365 6.6618891 6.9533811 8.7795277 6.7028623 6.5858059 7.0748820 4.9547038 7.1143255
6.1405673 6.9250350 2.3884327 0.7710130 7.5230489 7.4179826 7.6133885 8.8639116 6.6814861 6.8863578 8.7083912 6.6779251 6.5964427 7.0917063 5.0496998 7.1005015
6.1593399 6.9874973 2.2820902 0.7866255 7.4943161 7.4607244 7.5606251 8.8810177 6.7384548 6.9265156 8.6053286 6.6480975 6.5033002 7.1696887 5.1417356 7.1996541
6.0443673 6.9593945 2.2283111 0.8728372 7.4537940 7.5241218 7.5256596 8.9929523 6.8895173 6.9999967 8.5052423 6.6009088 6.4577088 7.1669655 5.1901464 7.1045880
6.1448021 6.6586080 2.3036180 0.7661634 7.5211682 7.6001859 7.6131830 9.0312700 6.9948144 7.0475235 8.5308867 6.5971484 6.4848137 7.1512237 5.2240047 7.1174936
6.1777830 6.4925017 2.2657743 0.7190542 7.4331770 7.6649961 7.5579224 8.9657516 6.7925577 6.9350629 8.4851007 6.4721866 6.4683213 7.0797968 5.2838597 7.0919938
6.1187863 6.4915948 2.3078241 0.8036584 7.3303475 7.6571717 7.5870624 8.8900728 6.6648469 6.8811159 8.5907907 6.4371362 6.5202723 7.0584188 5.2858586 7.1435428
6.1785064 6.3623400 2.2381713 0.9400215 7.3685527 7.5732574 7.5986600 8.8907757 6.6635494 6.9005914 8.7167530 6.4468598 6.4007874 7.0906463 5.3659945 7.2372694
6.1794319 6.3423066 2.1505384 0.8346982 7.4259915 7.4987488 7.6162286 8.8581982 6.6954055 6.9655671 8.7197990 6.4641833 6.3782282 7.0060997 5.3911986 7.3193622
6.1530123 6.3458562 2.1350548 0.8686742 7.4445438 7.6013331 7.5149851 8.9658041 6.6313901 6.9404640 8.6127062 6.4962306 6.3037696 6.9993796 5.3445940 7.2983618
6.2346692 6.3968635 2.1681311 0.9361349 7.4835563 7.4764309 7.4381604 9.0149231 6.6228366 7.0297422 8.5599918 6.5989795 6.3205237 6.9828801 5.4785008 7.2004018
6.2772322 6.4261889 2.2251172 0.9205446 7.3850622 7.5380511 7.3951430 8.9179020 6.6267309 6.9686961 8.6042709 6.6424465 6.2910643 6.9309754 5.4213552 7.2034831
6.1818323 6.4895668 2.2976024 0.8578195 7.3073092 7.4662609 7.3302398 8.9742985 6.7455726 6.9333448 8.5983639 6.6043396 6.3029470 6.8722668 5.3852372 7.2385278
6.2966170 6.4782047 2.1875093 0.8842429 7.3791342 7.5619831 7.1875749 8.9693756 6.8083277 6.9821339 8.7712831 6.5304523 6.2267985 6.8354745 5.3103409 7.2094154
6.3845029 6.4748602 2.1768618 0.9885339 7.3560653 7.5687780 7.2536039 9.0525312 6.7751889 7.1040330 8.7864761 6.6390452 6.1520853 6.8437762 5.2277250 7.1452188
6.3977985 6.3922567 2.2671466 0.9369804 7.2730346 7.7417531 7.2923956 8.9816828 6.7485271 7.0594630 8.6469555 6.6513758 6.1079392 6.8701677 5.1959295 7.0342402
6.3165464 6.4147773 2.3280087 0.9164956 7.2413430 7.7934375 7.2435269 8.9211388 6.7770805 6.9896421 8.7423983 6.8315787 6.1946301 6.8197246 5.1806583 7.0542583
6.2235799 6.4382544 2.3227823 0.8985965 7.1865697 7.8601007 7.2057552 8.9371166 6.8638954 6.9390974 8.7946415 6.8764853 6.0739040 6.7151790 5.1600323 7.2052641
6.2762046 6.2800889 2.2640622 0.9455576 7.3100576 7.8693533 7.1382279 9.0107622 6.9665661 7.0380030 8.7821436 6.8432183 5.8866191 6.6435499 5.2999964 7.2897024
6.2525821 6.3506541 2.4627478 0.9264905 7.2806649 7.7676506 7.1338291 9.0967674 6.9512320 7.1854529 8.6761713 6.8588138 5.8880095 6.7037487 5.3250709 7.3783007
6.2785416 6.2717013 2.3980048 0.9171575 7.2876959 7.6448579 7.1673126 8.9737616 6.9735451 7.2583218 8.5590353 6.8951426 5.9064188 6.7207575 5.4737787 7.3583913
6.1898041 6.2466908 2.4330187 0.8626899 7.2917061 7.5666251 7.0950236 8.9491644 6.9462352 7.2859259 8.4884176 6.9254889 5.8498573 6.7172523 5.6209540 7.3178506
6.2249894 6.1431127 2.2945311 0.9257954 7.2382121 7.5679822 7.1670117 9.0186796 6.9239259 7.2464147 8.4285612 6.8429394 5.8241191 6.7640085 5.6481934 7.2297769
6.2146091 6.1927152 2.2801430 0.8442695 7.1974087 7.4862828 7.1871405 8.9940891 6.9575529 7.2247882 8.4105301 6.8535995 5.9257698 6.7589912 5.6577802 7.1444964
6.3166957 6.1277599 2.2111061 0.8812411 7.1103911 7.4661922 7.2383723 8.9982195 6.9412923 7.2140880 8.2970171 6.8736672 5.9433680 6.7202988 5.6240292 7.0854568
6.3357973 6.1598954 2.2736366 0.9962164 6.9333892 7.3255043 7.1874633 8.9738693 6.9915333 7.1469765 8.3663282 6.8882198 5.9064660 6.7319422 5.5352926 7.1359992
6.2895894 6.2775145 2.1897352 1.0356375 6.9445729 7.2094011 7.1914062 8.9989614 6.9599967 7.1222034 8.2527523 6.9074378 5.9533443 6.8668909 5.5381999 7.2971797
6.3164682 6.2830868 2.1383016 1.0455199 6.9114347 7.2139668 7.0951061 9.0158663 6.9672952 7.0815516 8.0909853 6.9449434 6.0165405 6.8636942 5.4727864 7.3347478
6.3607054 6.3345389 2.2302511 0.9769810 6.8452277 7.2058454 7.0569572 9.0540257 6.8654470 6.9314742 7.9899120 6.9814596 6.0265722 6.7952013 5.3762484 7.3830676
6.2436500 6.2615929 2.2720580 0.9114953 6.7037005 7.2728858 7.0437078 9.1110811 6.6258011 6.8677468 7.8748994 7.0500069 6.0598717 6.8301353 5.2627845 7.5001321
6.2139163 6.3706937 2.3028200 0.7791733 6.6458669 7.2087145 7.1151314 9.1230421 6.4566097 6.8870635 7.7406368 7.1423054 6.1738238 6.8686604 5.3299737 7.3396263
6.1828036 6.3848686 2.2587070 0.9041464 6.6698370 7.3104753 7.1311603 9.1786747 6.3860908 6.7696123 7.6509023 7.1608458 6.2286606 6.8909640 5.2914338 7.3799663
6.0638051 6.5281601 2.0822940 0.8762170 6.6691532 7.3732376 7.1905003 9.1143141 6.3300004 6.8117485 7.6786027 7.2734303 6.1948910 7.0460434 5.2821145 7.2463551
6.0584402 6.5578113 2.1492496 0.8810135 6.7207336 7.4284878 7.1122599 9.0860672 6.3221378 6.8193488 7.6591144 7.2504520 6.1859121 7.1089420 5.1671586 7.3072100
6.0247283 6.5552378 2.1310499 0.8906869 6.7476745 7.3580818 7.0160809 9.1482410 6.2580037 6.9529243 7.7556524 7.2603474 6.1673236 7.1587958 5.1258655 7.3826714
6.1109381 6.5581279 2.2119396 0.8717555 6.8091865 7.3760195 6.9564404 9.2587967 6.1551676 7.0230894 7.7385664 7.1740165 6.0862131 7.1477475 4.9983559 7.3638821
6.0325756 6.6206708 2.1867433 0.9078907 6.8122296 7.3917408 7.0052271 9.4005432 6.1483545 6.9106445 7.7208867 7.2022138 6.0912466 7.0729618 5.0230169 7.3129821
5.8782601 6.5744414 2.2677927 0.8967240 6.7684598 7.3389473 7.0936718 9.4318428 6.1291304 6.9162402 7.7621174 7.3102460 6.2075658 7.2480445 5.0521469 7.2872734
5.7900839 6.5046530 2.2857854 0.9763158 6.7748070 7.2913690 7.0927196 9.4668732 6.1075435 6.9364400 7.8424115 7.3713112 6.2473083 7.4022551 5.1873174 7.2212105
5.6766157 6.4391203 2.2663558 0.9561744 6.8666782 7.3866467 7.0927477 9.6156645 6.1223474 6.9373102 7.9788513 7.4922900 6.2421145 7.4058032 5.1941948 7.1578436
5.4803095 6.3623400 2.3681591 0.9523578 7.0313025 7.4675117 7.1275916 9.6523209 6.1019864 6.8653736 8.1853800 7.4885426 6.2237902 7.4265933 5.0505986 7.1742373
5.5086250 6.1703062 2.4695106 0.9886120 7.1177297 7.5797167 7.1586342 9.6029177 6.1467891 6.8901582 8.3438110 7.6348710 6.2034945 7.3774123 5.0494900 7.0935903
5.5306211 6.0996218 2.4774702 0.9412293 7.1697874 7.5878000 7.2961521 9.6402273 6.2043281 6.9378543 8.2694225 7.5873966 6.1828971 7.3765678 5.0442991 7.1378756
5.6788015 5.9898009 2.5543039 0.9920077 7.3274260 7.5979829 7.2884359 9.5633392 6.1459260 6.8902955 8.3953619 7.5245600 6.0542183 7.3097248 5.0111513 7.2539864
5.7065506 5.8746471 2.6890788 0.9953743 7.5356393 7.6218877 7.4353428 9.5816345 6.1552577 6.8988843 8.4009476 7.4522572 6.0756059 7.3422990 4.8892598 7.2385907
5.7417750 5.7136240 2.6543064 0.8868718 7.5765233 7.6965737 7.5094361 9.4576693 6.1013660 6.9773970 8.3705072 7.4748292 6.1179075 7.3696451 4.9071302 7.2171726
5.7641168 5.5823660 2.5338211 0.9578516 7.6882920 7.7160077 7.4830637 9.4248257 6.1058974 7.1210194 8.4399233 7.4381981 6.1595440 7.4625793 5.0439796 7.2414441
5.6836510 5.4507809 2.4197028 1.0363921 7.6807780 7.7323055 7.4476662 9.3240881 6.0983224 7.1214995 8.2712631 7.3928351 6.1472712 7.4023371 5.0328913 7.2951021
5.6841931 5.3748126 2.4297788 0.9615384 7.7375264 7.7457027 7.5092850 9.2723322 6.1732163 6.9653797 8.2742348 7.3262734 6.1049924 7.4728036 4.9852595 7.2833014
5.6577573 5.3530550 2.4221196 1.0493163 7.7492208 7.6591911 7.5417023 9.1622686 6.2638402 7.0087423 8.3162231 7.2717323 5.9629631 7.4282894 4.9553747 7.2880130
5.5809355 5.3313160 2.4713697 1.1205447 7.7751865 7.7841759 7.5843959 9.0694628 6.3596892 7.0305209 8.3840895 7.1737328 5.8912463 7.4528489 5.0443187 7.3917570
5.6649179 5.3348694 2.5463917 1.0200727 7.8141594 7.7786555 7.5515652 9.0144234 6.3429823 7.0709796 8.4031658 7.1170511 5.9264855 7.5277333 5.1640172 7.2661405
5.7242336 5.2710114 2.4950225 0.9080633 7.8197446 7.8095589 7.4968486 8.9258280 6.3504410 6.9534554 8.5163240 7.0707026 5.9157305 7.4555941 5.1950107 7.2614408
5.8211827 5.3425760 2.5105181 0.8825492 7.8735714 7.8071699 7.3395967 8.8476229 6.3280840 6.9116807 8.5178375 7.0261970 5.8602066 7.4849467 5.1986551 7.2718539
5.8332024 5.3115835 2.4422626 0.9367648 7.9118128 7.8151145 7.3358626 8.6968708 6.1993980 6.8049326 8.5951471 7.0007677 5.8710356 7.4892278 5.0844088 7.2748089
5.8377395 5.2833333 2.5293772 0.7968016 7.8694715 7.7332029 7.2591457 8.5714073 6.1755629 6.8102207 8.5105915 7.0372090 5.7961431 7.4932323 5.0404210 7.3437061
5.8374386 5.2036529 2.5142770 0.9036468 7.7670097 7.6113410 7.2714758 8.5380611 6.1648984 6.8361044 8.4955215 6.9560266 5.7031083 7.5908704 5.0067563 7.3687792
5.8859415 5.2365770 2.4424157 0.9214196 7.6867647 7.5210996 7.2834649 8.5910845 6.1228256 6.8680744 8.3645315 7.0209694 5.6235428 7.5549989 4.9800344 7.3686628
5.9568172 5.2300568 2.4121690 0.8334498 7.7061296 7.4669371 7.2917757 8.5831814 6.1483645 6.9070477 8.4410114 6.9803696 5.6889610 7.6211753 4.9269557 7.4607363
5.9870257 5.1330543 2.3536711 0.8746445 7.7654953 7.3838553 7.2264175 8.5604897 6.1788888 6.9923449 8.4663916 7.0114398 5.6735401 7.6420708 4.7711687 7.4995542
6.0077968 5.1885948 2.2709696 0.7985747 7.8494587 7.3666039 7.1901116 8.6518917 6.2596030 6.9785948 8.4201059 7.1082950 5.5843415 7.7815018 4.7356005 7.5048809
6.0623741 5.1667380 2.3515575 0.8321078 7.7922587 7.3986411 7.2098355 8.6788721 6.2065120 6.9611158 8.3336048 7.0720344 5.5206757 7.8015881 4.5625300 7.5816565
6.0114155 5.2684226 2.2417588 0.8218905 7.8426938 7.4535642 7.2463255 8.7006254 6.1282587 6.9702392 8.3461847 7.0844889 5.4221430 7.7204061 4.6292849 7.6105161
6.1267529 5.3169069 2.3064382 0.9272672 7.9071403 7.3556733 7.2233014 8.7133226 6.0813880 7.0188169 8.3599072 7.1728106 5.3111997 7.6827335 4.6759701 7.6022773
6.1163712 5.3659887 2.2700248 0.8992628 7.9562840 7.2940140 7.1918797 8.7278900 6.1534252 7.0842862 8.3411865 7.0904436 5.2330236 7.6889286 4.6619844 7.6180201
6.1718349 5.3926930 2.2025440 0.9349160 8.0786619 7.3703456 7.0543661 8.7224979 6.1779361 7.0945129 8.3631563 7.0211582 5.1721301 7.6522546 4.6259279 7.7343040
6.2456074 5.6214581 2.2886350 0.9168018 8.0237007 7.4052625 7.0751572 8.6204863 6.2348733 7.0919933 8.4111691 6.9303493 5.2282543 7.5238676 4.4257107 7.8045492
6.4092269 5.6744986 2.3019366 0.8833956 8.0325365 7.4718318 7.1319275 8.6045752 6.3431716 7.0472541 8.4515209 6.8188634 5.2133427 7.5066895 4.3456998 7.8314681
6.4976320 5.6798773 2.2861562 0.8609902 8.0207138 7.5509901 7.1709523 8.6612158 6.4420714 6.9420571 8.3666773 6.8551412 5.3099833 7.5621099 4.2087893 7.7421465
6.5122428 5.6673307 2.3646760 0.9172258 8.0597277 7.5962920 7.1384354 8.6656532 6.3679895 6.9555168 8.3061152 6.9020662 5.4114141 7.6025171 4.2006698 7.7720904
6.5986147 5.7088389 2.4664593 0.8938404 8.0448866 7.5969868 7.1546822 8.6992350 6.3424001 6.8683066 8.2286406 6.9576039 5.5167570 7.5598903 4.1948404 7.6341672
6.6670752 5.6836243 2.5052986 0.9803411 7.9995337 7.6613064 7.1672559 8.6922979 6.2341704 6.7019544 8.2268248 6.9221516 5.5975156 7.5679827 4.2253342 7.7160163
6.7135735 5.6861815 2.4383669 0.9130444 7.9851809 7.7407627 7.2501101 8.6199465 6.1723604 6.6300869 8.2242031 6.8722987 5.7148743 7.5336914 4.2865281 7.8146195
6.6159849 5.7842441 2.4744401 0.9692950 7.9002409 7.6860037 7.2709699 8.5460291 6.0688920 6.5420270 8.1578789 6.8743868 5.6089759 7.5450306 4.2835288 7.8679328
6.5872602 5.8439412 2.4627619 0.9641367 7.8451228 7.6142974 7.3767629 8.4517660 6.0627985 6.5507460 8.1369667 6.8184996 5.7140064 7.4636016 4.3202929 7.8885894
6.4999270 5.9003582 2.4086497 0.9341830 7.8734269 7.5184035 7.4519491 8.4761057 6.1238685 6.5579104 8.0287619 6.7708201 5.6515059 7.4713078 4.3411508 7.8511572
6.6361775 5.9354391 2.2582486 0.8616627 8.0804281 7.5579305 7.5061388 8.3521395 6.2198348 6.6834455 8.0230780 6.6780052 5.6104908 7.3602786 4.2160606 7.8955345
6.6301074 5.9912267 2.3957686 0.7923047 8.1151686 7.6283822 7.5346346 8.3020124 6.1251626 6.7091355 8.0351477 6.7173848 5.5769744 7.3008175 4.0371008 7.8555698
6.7264099 6.0164766 2.4756684 0.7084870 8.0816736 7.7144575 7.6415625 8.2914476 6.1421824 6.6213155 8.2028809 6.6777730 5.5275283 7.2636342 4.0251069 8.0078363
6.8854909 6.0775433 2.4033484 0.7320650 7.9982133 7.5719762 7.6280770 8.3229389 6.1110306 6.7349381 8.2989416 6.6057525 5.6215315 7.2409787 4.0541177 7.9168973
6.8128867 6.0836596 2.3014708 0.7343183 8.0272350 7.5514436 7.6511407 8.2663794 6.2068539 6.7695475 8.3624582 6.5520029 5.5332355 7.1872530 3.9982519 7.9647770
6.9063277 5.9708638 2.2858620 0.8140630 7.9315147 7.5205722 7.7418203 8.3632202 6.1997480 6.7807751 8.3698902 6.5995693 5.4767566 7.1349573 3.9948747 8.0223389
6.8292384 6.0352345 2.2661769 0.8057778 7.8597169 7.5052915 7.8215189 8.3146410 6.1019473 6.8260684 8.4581089 6.6362653 5.3584304 7.1901693 3.9202831 7.9650178
6.8468213 6.0708723 2.3417053 0.8691370 7.8318229 7.5204401 7.7688375 8.2740660 6.0811357 6.8940382 8.3723078 6.5180821 5.3414941 7.0955606 3.8705342 7.9420509
6.8171058 5.9629726 2.2818832 0.9648106 7.8874688 7.5764999 7.7975459 8.3121271 5.9317694 7.0564075 8.1854811 6.4653726 5.2915721 7.1437750 3.9460981 7.8728538
7.0270996 6.0217724 2.3178437 0.9757183 7.8482304 7.5581064 7.7960815 8.4375696 5.8318000 7.1119490 7.9748712 6.4522300 5.2963605 7.0926175 4.0942769 7.9251833
[truncated: 6,000,078 more chars]
