# Supplementary material for: Geometric alignment of aminoacyl-tRNA relative to catalytic centers of the ribosome underpins accurate mRNA decoding
Source: Nat Commun. 2023 Sep 11;14:5582. doi: 10.1038/s41467-023-40404-9 (PMC10495418; doi:10.1038/s41467-023-40404-9)
Supplement: Supplementary file 7 — Source Data [file 41467_2023_40404_MOESM7_ESM.zip › Girodat_Nat_Comm_data/Supplemental Fig 4/Cognate-NEO-Rcca-cca.dat]

9.4974451 9.4974451 9.4974451 9.4974451 9.4974451 9.4974451 9.4974451 9.4974451 9.4974451 9.4974451 9.4974451 9.4974451 9.4974451 9.4974451 9.4974451 9.4974451 9.4974451 9.4974451 9.4974451
9.5697746 9.6029158 9.6248875 9.5825653 9.5730457 9.5652628 9.5691557 9.5886221 9.5769119 9.5079489 9.4961452 9.5586243 9.5900002 9.5044689 9.5764093 9.5596685 9.5422087 9.5456839 9.5977497
9.4228182 9.5025301 9.4702749 9.3677702 9.4368000 9.3313313 9.3171787 9.4587107 9.4139433 9.3118000 9.2727089 9.3104515 9.4100237 9.3062658 9.4576426 9.4836130 9.3934088 9.3480663 9.3969374
9.4878559 9.4813089 9.3350773 9.3199453 9.3894358 9.4471674 9.2498045 9.4178610 9.3993692 9.3133545 9.2061682 9.1023998 9.3470201 9.2164068 9.4144058 9.4956942 9.4090319 9.3458662 9.3720608
9.5150976 9.3336945 9.3841524 9.3522539 9.3637972 9.5227365 9.1274862 9.3547211 9.3844957 9.2275200 9.2084036 9.1015892 9.2777319 9.2799006 9.4069042 9.4589319 9.4107590 9.1868677 9.3113174
9.5329399 9.4075499 9.2715130 9.3092871 9.2585630 9.6012440 9.1196499 9.4028978 9.2977858 9.2257318 9.2783709 8.9934177 9.2794733 9.3443604 9.3751936 9.3009520 9.4850922 9.1497879 9.1447630
9.5264664 9.2912865 9.1334009 9.2464294 9.2967377 9.6123400 9.1737356 9.5103550 9.3152933 9.0735683 9.3803043 8.9622030 9.1975918 9.3377533 9.4115572 9.1958990 9.3652782 9.1738625 9.0768366
9.5668945 9.1521044 8.9848642 9.1486177 9.1616497 9.6001987 9.1606979 9.4749374 9.2994413 9.2136173 9.2702627 8.9548311 9.2666845 9.3632336 9.3117123 9.2080231 9.3403902 9.2163153 9.1236181
9.4311485 9.0442228 8.9338446 8.9629660 9.1404934 9.5274620 9.1359825 9.4461670 9.1627464 9.1779861 9.2073574 8.9107132 9.2135706 9.3278961 9.1218958 9.1200056 9.3228598 9.2946272 9.1135950
9.4426327 9.0262165 8.9992352 8.8683453 8.9837589 9.4084015 9.2119179 9.5018930 9.1150246 9.1362934 9.2261906 8.8539991 9.2540426 9.2499428 8.9683847 9.0456839 9.2251406 9.3699913 9.1105394
9.3439837 8.8301773 8.9543314 8.8004780 9.0278769 9.3717861 9.2635021 9.5087252 9.0903139 9.2166080 9.1229038 8.8716803 9.2946739 9.1024952 8.8646231 9.0932035 9.1709766 9.3019085 9.1179829
9.1882753 8.7708616 8.8853683 8.8272219 8.9033451 9.2629042 9.2843199 9.5272846 8.9466953 9.1120234 9.1272106 8.8514662 9.1795311 9.1217718 8.8245058 9.2381153 9.0826178 9.2940569 9.0955868
9.0579195 8.6502638 8.9404068 8.7505074 8.8248186 9.3349400 9.3401175 9.4558764 8.7581091 9.0329609 9.0238504 8.8596859 9.0981836 9.1455212 8.8257303 9.1983833 9.1860104 9.3480253 9.0385809
8.9427309 8.6450701 9.0144119 8.7140074 8.8273211 9.1717386 9.3430490 9.3586102 8.6277332 9.0996542 8.9593639 8.9893017 9.0005074 9.1805925 8.8174896 8.9715824 9.2272844 9.2931309 9.0171728
8.7344809 8.6258345 8.9376583 8.7343187 8.9342289 9.1542139 9.1941557 9.3520927 8.6484470 9.0559092 8.9823647 8.9706345 8.9936228 9.0926991 8.9375610 8.8655996 9.2571764 9.3857031 9.0349550
8.7376862 8.5812349 9.0402403 8.8739910 8.9658146 9.2774277 9.0966454 9.3690729 8.7715502 9.0942621 8.9480848 8.9002790 8.9675579 9.0767689 8.9081535 8.7590752 9.2769928 9.3256454 8.9116688
8.6612310 8.5082884 8.9574518 8.8819866 8.9424686 9.2908220 9.0271416 9.3837118 8.8482590 9.1635723 8.9485054 8.6388340 8.9916420 9.0654049 8.8011837 8.6466436 9.2698746 9.3770905 8.8573704
8.5971127 8.4324083 8.9218636 8.8818312 9.0172653 9.2680597 9.0682878 9.4720602 8.9854727 9.1436977 9.0656605 8.6495972 8.9468327 9.1350365 8.7385807 8.7209635 9.2157030 9.2925253 8.7911854
8.6023102 8.2421169 8.8543205 8.8322334 9.1068106 9.2946157 9.1683302 9.3657274 8.9527264 9.1506443 9.1722040 8.6295462 8.9691229 9.1428556 8.7222042 8.6289978 9.2563047 9.3502808 8.8453817
8.4593344 8.0832548 8.9760084 8.8798113 9.0840788 9.2404985 9.1545105 9.3228455 8.9695272 9.0915079 9.1130495 8.6441822 8.9969673 8.9690838 8.6687317 8.6937361 9.3287611 9.3297415 8.8179941
8.4307404 8.0616503 9.1312675 8.8851986 9.0471754 9.1489801 9.0408602 9.4564495 9.0339584 9.0457525 9.0231829 8.6633739 9.0638285 8.8289547 8.7108984 8.7477980 9.2530785 9.3341951 8.8966789
8.4890709 7.9834342 9.1852636 8.9170609 8.9446869 9.0288286 8.9447594 9.4628525 9.0874472 8.9871483 8.9927683 8.7365770 9.1338491 8.9216843 8.6446667 8.8140574 9.3539610 9.2570906 8.8626471
8.6222534 8.0467854 9.2451591 8.9524603 8.9399042 9.1025133 8.9825029 9.4835148 9.0837317 8.9445391 8.9885645 8.7659836 9.0903397 8.9012012 8.5576973 8.7021322 9.3173265 9.3706360 8.8141842
8.6388378 8.0927429 9.1152725 8.8516541 9.0071411 8.9842548 9.0498867 9.3963118 9.1035824 9.0086288 9.0438585 8.7233906 9.0903864 8.9681511 8.4826317 8.7436695 9.3234348 9.3946600 8.7937193
8.6389694 8.1070509 9.1553240 8.8266010 8.9471550 8.9175463 9.1100645 9.3226280 9.1751413 8.9100103 8.9701471 8.5306702 9.0391665 8.9681206 8.3188114 8.7042551 9.3478622 9.3862476 8.6860046
8.6572170 8.0266829 9.1031551 8.7668858 8.9405279 8.9179001 9.1007204 9.0963593 9.1566849 8.9041300 9.0213261 8.4807930 8.9118252 8.9177437 8.2952843 8.6534920 9.2926798 9.3911448 8.6299915
8.6430454 7.9854383 9.0116005 8.8158827 8.9405231 9.0093346 8.9476423 8.8102236 9.0128002 8.9177608 8.9959555 8.5131845 8.8534794 8.9461536 8.2825518 8.7179508 9.2294502 9.3095808 8.6328611
8.6435232 7.9785376 8.8434315 8.7914495 8.8991470 8.9852886 8.8071756 8.6560917 8.9826670 8.9469595 9.0021887 8.5539608 8.8602457 8.9661989 8.2827539 8.6288271 9.1223841 9.3753147 8.6324663
8.5433216 7.9766636 8.7156172 8.7581320 8.8831663 8.9477320 8.7990084 8.6484261 8.9150181 8.9692554 9.0386591 8.5029030 8.7785225 8.9751511 8.2614985 8.5740032 8.9471779 9.3281879 8.6125240
8.4599123 7.9674754 8.5291061 8.6913452 8.8676739 8.9502506 8.7676001 8.5938921 8.8846493 8.9815254 9.0935192 8.4558058 8.7507429 8.9246273 8.1584482 8.4358358 8.8686914 9.1441650 8.5798922
8.3998604 7.9062719 8.3426170 8.7648163 8.8542004 9.0168848 8.7909565 8.5320520 8.7666445 9.0386419 9.2019644 8.3995695 8.7724695 8.8918066 8.0518808 8.4280491 8.7986660 9.1916132 8.6031084
8.2376595 7.8486686 8.2469378 8.7180777 8.8618975 9.0999308 8.8810034 8.6022177 8.6291132 9.0484438 9.2663860 8.3889952 8.7275867 8.9698772 7.9911647 8.5404768 8.6272383 9.0759993 8.6445818
8.1522350 7.7739105 8.2059984 8.6242180 8.7622814 9.1019478 8.7895403 8.7639627 8.4291821 9.0045662 9.3057384 8.3576899 8.7236176 8.8754425 7.9751348 8.5042734 8.4242363 9.1856976 8.5397978
8.1540194 7.6765633 8.0894384 8.6218777 8.6137829 9.0739737 8.7393913 8.8843107 8.4044628 8.9993553 9.3340998 8.2972355 8.7219324 8.9059477 7.8934727 8.6319857 8.4689589 9.1390667 8.5842552
8.1168108 7.6804438 7.9488015 8.5800600 8.5617847 9.0662241 8.6623573 8.9461994 8.3672628 8.9574184 9.2456179 8.3690376 8.6410818 8.9512491 7.8066344 8.6804895 8.5002594 9.0888796 8.4990091
8.0772390 7.7867818 7.9274387 8.6004362 8.5807800 9.0106535 8.6386919 8.8967733 8.3168945 8.9547243 9.2419844 8.3505774 8.5935574 8.8626642 7.8384738 8.9114866 8.4995089 9.0720606 8.5167360
8.0785246 7.8735271 7.8914399 8.5297461 8.6210938 8.9333019 8.6207342 8.8408737 8.0642433 8.9332552 9.1831532 8.4417877 8.6567516 8.7956467 7.8564048 8.8953056 8.5003548 9.0325050 8.5270472
8.0566053 7.9547987 7.9507380 8.5821056 8.5774260 8.7512445 8.6822748 8.7529497 8.0350504 8.8985519 9.1634521 8.5025263 8.7903109 8.7492008 7.8771219 8.9399462 8.5966187 8.9834719 8.4116564
7.9761977 8.0058727 8.0045719 8.5664787 8.4770832 8.6501780 8.6988697 8.7887669 7.9969296 8.8718348 9.1697321 8.4906816 8.8981876 8.6244392 8.0694475 8.9484739 8.7296982 8.9166002 8.2769585
7.8595748 8.0788412 7.8848763 8.6501369 8.3349648 8.4883718 8.7720737 8.8630161 7.9114265 8.9694204 9.0881834 8.3813791 8.9049244 8.6340294 8.0829744 8.8789759 8.7301817 8.7931080 8.1495419
7.8549352 8.0553007 7.9935637 8.6636143 8.2889185 8.5830393 8.7745476 8.9725113 7.9281774 8.9158630 9.0205927 8.4488554 8.9815044 8.5106363 8.1231413 8.8217802 8.6952505 8.8256922 8.0766745
7.8750215 8.0869226 8.0462942 8.6545973 8.3027048 8.5496197 8.7852106 8.8620014 8.0078173 8.9563742 9.0298777 8.4609556 8.9967918 8.5998545 8.0870018 8.8686247 8.6656675 8.8551350 8.0177231
7.8431549 8.0724754 8.0775614 8.4659128 8.2923536 8.5868654 8.7680244 8.6895275 8.0402470 8.8593445 9.0176868 8.4659395 8.9862461 8.6615467 8.0253372 8.8745327 8.5759220 8.9199905 8.0264893
8.0094070 8.0078878 7.9692850 8.3166056 8.2141314 8.6706705 8.6498194 8.6031494 8.1063957 8.8152809 9.1458139 8.5145245 9.0436077 8.8442831 8.0369673 8.8907547 8.4719524 8.9639177 8.0724077
7.9652495 8.0617046 7.9831119 8.1603708 8.1215448 8.6934986 8.6194019 8.6380844 7.9602194 8.7430763 9.0623207 8.4822588 8.9813480 9.0078306 8.1050806 8.9049044 8.3190174 9.0313578 8.0445356
8.0105095 7.9612970 7.9368105 8.0504789 8.1282539 8.6427555 8.6333790 8.6497974 7.9371991 8.7837839 9.1215219 8.4842052 8.9244127 9.0507755 8.1560383 8.8327160 8.2608900 8.9986773 8.0358009
8.0341721 8.0229988 7.8768520 8.0748348 8.2339191 8.6111689 8.5912066 8.6182880 7.9553056 8.8262701 9.1485119 8.4382830 9.0025892 9.0190086 8.1256962 8.7257395 8.2413759 9.0457125 7.9907756
8.0277309 7.9907966 7.7398324 8.0027962 8.1958513 8.6126051 8.5753069 8.6458435 7.8983583 8.8657274 9.1278543 8.3922777 8.8831043 9.0065565 8.0385618 8.5715570 8.2620707 9.0305233 8.1168327
8.0180855 8.1134758 7.7046852 7.9255381 8.2449961 8.6966009 8.5736189 8.5846281 7.9408913 8.8884249 9.1370525 8.4440250 8.8885708 8.8731251 7.9896493 8.4443178 8.2820377 8.9902058 8.1117163
8.0237579 8.1257086 7.6164703 7.8398309 8.3183022 8.6515312 8.5739632 8.6977911 7.9822645 8.8094826 9.0849543 8.3673115 8.9805794 8.8904676 7.9622073 8.4818048 8.4405155 8.8680906 8.1236057
8.0048542 8.1580782 7.5877247 7.7805829 8.2386646 8.6168127 8.6745872 8.6166687 7.9899859 8.8099976 8.9868727 8.3514395 9.0256805 8.7677174 7.9634047 8.4210377 8.5117655 8.9091702 8.1104279
7.9909577 8.2004137 7.6157274 7.8214135 8.3355341 8.7201376 8.5615339 8.5593805 8.0532961 8.8110199 8.8745308 8.2495232 9.0501986 8.6975021 7.9750710 8.5090408 8.4317951 8.9806108 8.0861330
8.0223818 8.2428045 7.7770524 7.8459496 8.3164349 8.7514572 8.6302795 8.5423088 8.1001215 8.7959585 8.8435469 8.2276525 8.9690113 8.6475563 8.0048981 8.4253864 8.4230680 8.9035835 8.2263327
7.9781651 8.4309731 7.7984014 7.8881135 8.2712603 8.7601938 8.6690092 8.5842905 8.2694101 8.7665653 8.9575844 8.0785103 8.9559984 8.6001787 8.0942039 8.4825048 8.4089355 8.9007797 8.2431202
8.0710220 8.4677067 7.8171606 7.9149938 8.2738171 8.6980686 8.6461077 8.5595522 8.2920017 8.6646137 8.9549065 8.1077356 9.0561447 8.5170259 8.1626921 8.4169512 8.3418226 8.9077091 8.2849169
8.0440865 8.4156933 7.7716870 7.9147906 8.2778521 8.5103645 8.6287689 8.5695581 8.4283800 8.7730789 9.1449232 8.0846233 8.9519958 8.4574614 8.1769743 8.5066481 8.3536310 9.0340748 8.3286371
8.0487700 8.4616680 7.8654017 7.8821321 8.2394791 8.4169397 8.6594677 8.5560427 8.5636969 8.8155947 9.0260954 8.0121870 8.7626410 8.5559874 8.2053251 8.5856562 8.2913628 9.0182495 8.3632660
8.1226768 8.5474367 7.8288851 7.8867569 8.2354727 8.4417419 8.5780830 8.6439457 8.5857849 8.8058739 9.0651703 8.0694981 8.7095175 8.5385437 8.2865610 8.6751137 8.3662262 8.9701958 8.3734789
8.1387215 8.6350288 7.8009739 7.7117710 8.2389612 8.4690018 8.6679878 8.6153450 8.7013702 8.7299948 9.0522776 8.1766109 8.6936283 8.6266766 8.2541351 8.6857796 8.3735733 8.9513216 8.3255100
8.1352262 8.5794897 7.9195428 7.5535989 8.1737881 8.5554895 8.6945496 8.5646658 8.7402334 8.6366386 9.0994749 8.2787552 8.7081671 8.5850859 8.3962002 8.7698727 8.4481869 8.9893456 8.4204397
8.1023540 8.5838699 8.0368509 7.5161505 8.1320648 8.5587463 8.7147369 8.5038776 8.6165705 8.6305504 9.0050364 8.2296314 8.8335791 8.5146322 8.4024525 8.8112364 8.4391565 8.9003716 8.3558645
8.1470613 8.5443840 8.1671877 7.4714632 8.0464172 8.5772829 8.5477142 8.4884672 8.7085190 8.5307646 8.9132948 8.2271852 8.8272972 8.6054678 8.3383894 8.8662920 8.3853750 8.8054094 8.3698139
8.1140718 8.5506639 8.3947105 7.5639248 7.9893098 8.6049538 8.4895220 8.5995235 8.7111444 8.4894962 8.8139734 8.0527735 8.8943262 8.5429382 8.3195095 8.9306221 8.3227997 8.6725636 8.1971664
8.1690083 8.5072937 8.4093771 7.4414105 7.8634014 8.6558914 8.4016418 8.6832705 8.7081413 8.5001707 8.8979588 8.0620613 8.7303009 8.6254997 8.1890182 8.9249191 8.3498392 8.6897659 8.1934290
8.2805700 8.4909172 8.5088263 7.3749843 7.8871756 8.6670198 8.3213291 8.6550970 8.7122049 8.3960886 8.8286152 8.0590019 8.6276045 8.6115637 8.1115570 8.9444666 8.3118467 8.6328735 8.1850882
8.3368568 8.5081539 8.4154873 7.3386698 7.9210076 8.6053171 8.3604965 8.5794277 8.6806955 8.3755026 8.9088221 8.0826559 8.5645170 8.6617479 8.0437384 8.9693584 8.0821848 8.7411232 8.1784105
8.2767706 8.4410820 8.5447016 7.3281174 7.9380369 8.5055161 8.4140282 8.6811857 8.6543331 8.3688927 8.8215256 8.1707506 8.5421429 8.5969400 7.9625311 8.9399586 7.9649110 8.8974886 8.2327805
8.2929525 8.3532581 8.5294924 7.3683319 7.9397993 8.3396530 8.3969507 8.7072744 8.6932106 8.2653027 8.7685480 8.0705795 8.6145906 8.5639019 7.9556417 8.8227568 8.0735855 8.9947834 8.2749710
8.3238010 8.2178249 8.6248579 7.4055877 8.0150623 8.2924442 8.3636932 8.6801529 8.6534948 8.3082561 8.7957869 7.9481587 8.6255445 8.4379587 7.8049097 8.7896109 7.9661551 8.9706640 8.3277159
8.3443556 8.2256289 8.5548525 7.5257611 8.0437994 8.1715336 8.3190985 8.5027895 8.6358337 8.3139734 8.6987810 7.8814054 8.6125755 8.2889414 7.7764730 8.7423887 7.9226961 8.9265327 8.2838736
8.3228188 8.2572346 8.6284342 7.5386753 8.0565424 8.0990906 8.5335884 8.5528069 8.6434374 8.2437029 8.7839184 7.8513236 8.6232691 8.2774858 7.6505046 8.8254719 7.9332733 8.8416843 8.2700472
8.3865252 8.3099146 8.5895319 7.4966331 7.9508305 8.2308159 8.7038012 8.7063837 8.5805664 8.1602411 8.9562569 7.8569889 8.6508398 8.2347956 7.6201744 8.8450069 7.9717736 8.8135042 8.3668842
8.3662167 8.3470516 8.5133867 7.4884448 7.8828449 8.3172083 8.8025169 8.7038555 8.5853586 8.0913944 8.9956570 7.8091931 8.5530367 8.2180843 7.5909595 8.8218651 8.0951786 8.7134495 8.4274788
8.3456650 8.4269648 8.4579906 7.5777779 7.8062167 8.3071594 8.7823572 8.7914009 8.6704674 8.0149002 9.0693865 7.7300792 8.5691051 8.1770020 7.4999676 8.8282061 8.1522636 8.6764774 8.2442055
8.4136276 8.4302635 8.4671268 7.5855021 7.8447661 8.4087191 8.7170582 8.7719603 8.6338129 7.9210095 9.0489702 7.7028193 8.4147396 8.2456360 7.4644876 8.6812553 8.2392893 8.7796640 8.2625618
8.4037371 8.4617720 8.3643799 7.6763191 7.8059411 8.4341326 8.6670151 8.8339348 8.6533442 7.8386540 8.9584484 7.8078513 8.3448610 8.3157234 7.4280119 8.5523148 8.2789660 8.7578888 8.1393747
8.3635101 8.4815369 8.3195066 7.6396666 7.9272246 8.5226173 8.5787401 8.8034000 8.6152983 7.7807803 8.9665718 7.7317915 8.2785864 8.2150326 7.4536114 8.6491642 8.2713509 8.7396822 8.2325144
8.4281797 8.4623919 8.3172684 7.6548891 7.9238086 8.6314068 8.6026716 8.7510815 8.5838280 7.7557273 8.9988747 7.7870836 8.2814636 8.2547932 7.4238820 8.6837740 8.2590408 8.8250818 8.2601681
8.4178963 8.4577188 8.2011585 7.6538672 7.9592071 8.7367649 8.5348043 8.7559776 8.5599909 7.6270523 8.8943157 7.8169460 8.3198748 8.2594948 7.4882374 8.6567278 8.4321718 8.9494314 8.2244749
8.3366795 8.4404945 8.1034555 7.8064480 7.9594078 8.5790548 8.5207891 8.9136209 8.5996466 7.6152329 8.9441814 7.7658172 8.3299570 8.2715654 7.5335279 8.6559477 8.5528555 9.0702801 8.1490536
8.1935349 8.3761454 8.0554314 7.7733173 7.8217535 8.5896120 8.4388494 8.9987040 8.4746952 7.6066103 9.0402861 7.8815560 8.3176184 8.2388649 7.5515990 8.7352152 8.6793737 9.0822754 8.0364885
8.0491457 8.3564157 7.9727650 7.8266006 7.7285900 8.5201044 8.3878050 8.8592443 8.4385834 7.4877734 8.9898691 7.8421664 8.3699942 8.2334614 7.5119996 8.6539936 8.7541866 9.0649433 8.0564661
8.0309868 8.2648144 7.9053988 7.8736687 7.6400442 8.4561777 8.3787537 8.8336878 8.3687906 7.4224715 9.0642757 7.8474336 8.3318310 8.1754341 7.4656997 8.5493698 8.5906982 8.9947414 8.0143251
8.0886755 8.3402061 7.7805138 7.8268332 7.6871190 8.3947086 8.3679876 9.0305281 8.3992653 7.3154840 8.9333315 7.8572845 8.2355833 8.1988144 7.4538536 8.4215393 8.5314417 8.9368801 7.8934288
8.0601397 8.3422947 7.7327390 7.8090568 7.5450945 8.4266825 8.4978781 8.9779730 8.3355722 7.4577537 8.9242716 7.7348371 8.1310406 8.3290701 7.4484701 8.3962088 8.5409279 8.9347572 7.9370646
8.1503582 8.2823057 7.7457023 7.7413669 7.4139886 8.3703089 8.6333303 8.9352522 8.3440027 7.4877038 8.8560362 7.6609564 8.0391350 8.4204712 7.4182816 8.3510914 8.5080032 8.9249392 7.8194075
8.0755072 8.2540369 7.8043013 7.6858072 7.4125028 8.2795095 8.5964165 9.0041647 8.3470020 7.6224751 8.8194332 7.7425227 7.9575047 8.5005360 7.4230523 8.2218161 8.5081091 8.8291502 7.8203244
8.0290508 8.1893253 7.8103595 7.7015886 7.4051642 8.1575537 8.5443583 9.0875206 8.2465630 7.5976868 8.7781563 7.8116941 7.8682032 8.5384884 7.6067209 8.1956921 8.4988813 8.8243418 7.8827429
8.0036154 8.1734562 7.8821230 7.7413092 7.3917189 8.0610151 8.4745750 9.0547876 8.0478010 7.5366435 8.6827936 7.7977324 7.9221492 8.6051445 7.6350532 8.2028370 8.4106798 8.7557907 7.9317503
8.1480541 8.2019672 7.9014034 7.7353039 7.4186239 8.0269117 8.3824406 8.9238510 8.0989418 7.4490762 8.6378059 7.8445044 7.9215713 8.5494699 7.6948872 8.3038788 8.3102884 8.8331442 7.8921366
8.1502218 8.2513647 7.8681154 7.7882695 7.2961841 8.0904894 8.2862387 8.8221455 8.0289745 7.4085288 8.6332636 7.8642592 7.8930984 8.5012932 7.7397218 8.3289204 8.2922859 8.8212156 7.7962928
8.2871437 8.2073011 7.8908772 7.7480512 7.1839900 8.0983362 8.2167358 8.8472986 8.0631533 7.3846025 8.5598717 7.8394389 7.9359674 8.4305162 7.7210298 8.4298372 8.1612396 8.7286043 7.8695402
8.2666407 8.2965298 8.0122757 7.6694641 7.1038470 8.2599573 8.1941137 8.8094091 8.1628551 7.2819948 8.5327568 7.8497090 8.0380993 8.4160194 7.5837808 8.3162813 8.1451931 8.7472563 7.8493695
8.3512335 8.2785234 7.9740081 7.5871725 7.0693164 8.2814894 8.2455435 8.7832165 8.2914839 7.2747841 8.7100706 7.8024988 8.1764727 8.4609537 7.6025395 8.2897844 8.1298361 8.6809368 7.8679533
8.3878012 8.2059526 7.9592800 7.5559826 7.0630288 8.4010878 8.2824459 8.6420851 8.2005491 7.2463651 8.8244362 7.7115445 8.0939722 8.5320501 7.6089697 8.1868629 8.1483955 8.5921059 7.8029056
8.4463711 8.1600828 7.9268680 7.6150751 6.9879570 8.4481354 8.3995981 8.5413370 8.3285828 7.2304740 9.0038185 7.6153841 8.0376196 8.6754484 7.5573602 8.1538887 8.1313057 8.6117439 7.8235726
8.4970655 8.0124493 7.8758974 7.6384997 6.9918299 8.6034241 8.4163542 8.3473158 8.3789940 7.2261181 9.0580997 7.4621439 8.0501013 8.6456394 7.5550742 8.1606731 8.0894241 8.3823671 7.9261460
8.3648195 7.9288864 7.7761459 7.7304873 7.0040112 8.7174807 8.3519449 8.3387871 8.4062281 7.3455682 9.0158739 7.2460051 8.0709696 8.5672388 7.6341333 8.2232828 8.1974411 8.2939425 7.9782891
8.3818665 7.8834248 7.8478341 7.7591333 7.0484314 8.8752880 8.3511858 8.3460817 8.4420910 7.3126669 9.0083141 7.1434832 8.1328125 8.6085749 7.6620793 8.2084389 8.1035929 8.3007069 7.9898725
8.4344168 7.9535241 7.8722396 7.8028684 7.1148176 8.9433737 8.3551712 8.3910265 8.3515997 7.3167620 8.9861546 7.0701389 8.1953726 8.6518173 7.7497110 8.1188660 8.1412668 8.1769581 8.0469570
8.6006594 7.7950602 7.8179393 7.8239498 7.1581678 8.8020077 8.3050966 8.3119411 8.4071531 7.4688578 8.9352598 7.1024551 8.3388367 8.7140656 7.7469525 8.1363754 8.2299414 8.1617546 8.0056782
8.6711006 7.8198323 7.8364687 7.8134508 7.2037873 8.6409283 8.1644363 8.2712193 8.4429703 7.5736470 8.9491100 7.1258583 8.3704348 8.6132278 7.8046036 8.0414429 8.3397226 8.1754313 8.0366297
8.7165871 7.8762054 7.9177279 7.8241048 7.1926866 8.6422338 8.1520491 8.1571751 8.5836706 7.6723795 8.7747974 7.1733198 8.4670324 8.7258158 7.7312140 7.9095783 8.3426933 8.2398205 7.9135542
8.7947330 7.8373380 7.8884687 7.8593793 7.0447850 8.5979300 8.1626272 8.1550770 8.5775452 7.8113379 8.6807947 7.2046027 8.5544205 8.7355757 7.6523085 7.8998113 8.3557911 8.3135529 7.9591732
8.8326740 7.8064046 7.9069304 7.9392509 7.1072040 8.6040792 8.1441307 8.0736914 8.6092186 7.7958307 8.5970688 7.3117852 8.4446926 8.7252626 7.6188860 7.8624949 8.3921099 8.3878641 8.0622425
8.8151083 7.7684808 7.9563818 7.9119725 6.9933352 8.5793161 8.1776228 7.9901485 8.5464325 7.7369485 8.5999289 7.4067626 8.3898125 8.5722837 7.5466113 7.7864685 8.4516029 8.4521675 8.1004114
8.6149693 7.7961102 7.8598089 7.8958955 7.0689402 8.6747770 8.2184048 8.0365400 8.5573406 7.7346740 8.5874996 7.5208812 8.5031414 8.4314690 7.5974078 7.6403375 8.4974174 8.3384409 8.1122684
8.6210794 7.6996493 7.8261704 7.8846192 7.0502005 8.7160549 8.3410368 8.0034351 8.7004728 7.6852360 8.4888849 7.5791039 8.4519777 8.4056158 7.5919094 7.5669227 8.4897842 8.2696981 8.1746416
8.5285826 7.5853930 7.8396354 7.8790078 7.1143398 8.8404360 8.2541313 7.9346523 8.8087587 7.6972227 8.5527792 7.6911650 8.4245787 8.4378328 7.6032734 7.4577599 8.4957361 8.3412075 8.2723675
8.5557384 7.5684624 7.8214474 7.8341026 7.1798415 8.7665529 8.3152866 7.8788438 8.8965511 7.6666241 8.5441256 7.8368917 8.2673559 8.4507914 7.5087047 7.4825096 8.4584475 8.4023180 8.1480665
8.4534721 7.6084328 7.7815776 7.8410001 7.2606812 8.7888546 8.3848047 7.7964139 8.8628540 7.6947103 8.5306978 7.8641233 8.1320686 8.3242912 7.3908763 7.5342116 8.3018990 8.2952127 8.0768394
8.4079189 7.5819898 7.7286987 7.9471574 7.3072162 8.7897644 8.4388418 7.9195461 8.8723755 7.7334542 8.5089073 7.8675399 8.1486359 8.3725395 7.2909369 7.5155802 8.3640432 8.3567410 7.9471226
8.5249233 7.5951910 7.7155972 7.9624496 7.2818193 8.5702610 8.4511528 7.7874947 8.8849449 7.7882338 8.5261583 7.7474999 8.1293316 8.4488869 7.2332129 7.5107207 8.3611517 8.4394217 7.9909687
8.4823599 7.5250630 7.7073426 7.8043351 7.2304831 8.5702114 8.5100174 7.7994266 8.8342896 7.7692723 8.4950323 7.7685575 8.1493578 8.5327959 7.2508135 7.4807782 8.3161955 8.4432812 8.0247936
8.4536867 7.5558577 7.6379771 7.7618032 7.3392649 8.5434875 8.5072842 7.8732381 8.7473040 7.8265066 8.5584764 7.6688523 8.2238226 8.5866375 7.2418747 7.5116696 8.2363529 8.4978962 8.0386248
8.3797255 7.5340495 7.5347896 7.6466980 7.4231081 8.4587212 8.5366697 7.7853189 8.7572899 7.7142496 8.5484390 7.7641578 8.3076086 8.5588884 7.2992134 7.5302124 8.2353220 8.4729729 8.1336880
8.3974924 7.5463409 7.6330500 7.5524139 7.4186282 8.3843536 8.5969048 7.7029486 8.8464403 7.6913080 8.5849991 7.8238578 8.3069677 8.5202551 7.3558679 7.5584741 8.2386723 8.3778439 8.1200886
8.3581934 7.6078029 7.8344469 7.5398097 7.4934068 8.3144541 8.5976305 7.6870527 8.8679523 7.6405754 8.4059725 7.8957248 8.3749952 8.5329924 7.4229178 7.4974537 8.2340059 8.4525223 8.0207052
8.4353027 7.5303631 7.9201083 7.5753398 7.6187634 8.3477211 8.7352676 7.6670227 8.9868288 7.6151009 8.3662510 7.9289207 8.2990732 8.5379038 7.4796610 7.4617648 8.2198009 8.3782187 8.1463737
8.7052221 7.6154537 8.0475330 7.5940332 7.7084150 8.3010082 8.7774324 7.5881710 9.0188761 7.5149965 8.3361883 7.9774408 8.2311935 8.5250330 7.6008935 7.3503671 8.1586905 8.3851080 8.0888672
8.6822729 7.3987813 8.1275530 7.6767731 7.7154860 8.3947048 8.8493376 7.4810405 9.0987959 7.5429306 8.4386997 8.0603333 8.3575392 8.5200729 7.6326995 7.2649722 8.2758093 8.3387661 8.0051041
8.6004572 7.3305359 8.2541189 7.7756271 7.6414824 8.4045706 8.7664995 7.3741345 9.0296612 7.4723268 8.5417023 8.1463060 8.3259001 8.4508410 7.7807221 7.2896414 8.1915321 8.2906284 7.8668623
8.5537605 7.4648399 8.4077406 7.8642497 7.7010040 8.3644476 8.7923384 7.2606564 8.9830894 7.5441761 8.5563040 8.1762934 8.2763243 8.4849730 7.7596664 7.3059740 8.1804085 8.2596283 7.7605968
8.5097036 7.5135441 8.4823341 7.7884202 7.7396445 8.3664999 8.8648748 7.1557584 8.9051266 7.5274720 8.6750298 8.1486197 8.2045441 8.4786463 7.6906323 7.3688240 8.1138592 8.2424593 7.7037005
8.5389881 7.6314492 8.5860548 7.8238492 7.7463021 8.3193941 8.7298393 7.0620332 8.7217426 7.4760365 8.6416273 8.0590115 8.2383194 8.3885717 7.6241231 7.3498788 8.1029024 8.2744780 7.7546134
8.4923449 7.6324148 8.7456694 7.8473611 7.6981649 8.2073812 8.6338844 7.0605040 8.6304979 7.4049158 8.6580667 7.9911699 8.2314339 8.4470501 7.6047783 7.3601441 8.0522051 8.2642708 7.6684890
8.4956083 7.6631336 8.7763100 7.7926111 7.7196875 8.2936850 8.5159941 7.0133834 8.5444422 7.3741288 8.6950703 8.0131369 8.2095976 8.4858780 7.5086708 7.3834348 8.0529947 8.2325945 7.6226139
8.4679966 7.6792183 8.6601744 7.7376146 7.7213416 8.3896856 8.3802462 7.0927739 8.4609680 7.3296876 8.7263775 7.9458780 8.2307463 8.5410042 7.5479779 7.2748671 8.1439838 8.2423792 7.6170774
8.4342003 7.6793714 8.6042576 7.7677126 7.8617916 8.3655005 8.4189339 7.0052524 8.4149914 7.4125838 8.7283716 7.9039278 8.2568169 8.5867653 7.5667143 7.2094932 8.1757326 8.2440739 7.6678681
8.4882345 7.5866470 8.5594940 7.7424593 7.8003139 8.4566269 8.3938808 6.9656730 8.4186211 7.3604970 8.6704121 7.7733488 8.3099422 8.6756611 7.5836067 7.1499381 8.0504694 8.2887897 7.7193732
8.4660645 7.6358371 8.5299387 7.8155208 7.6975632 8.4258537 8.3540249 6.7776818 8.3957424 7.4321160 8.7259302 7.6659975 8.2916260 8.6093035 7.5105400 7.1817088 8.0011511 8.3179951 7.6782985
8.4511127 7.6014061 8.6601419 7.8478050 7.5767779 8.4260273 8.1893072 6.8249459 8.3626795 7.5045528 8.6054697 7.5747061 8.3127346 8.4130869 7.4332595 7.0785103 7.9817162 8.3863449 7.5061383
8.3943586 7.5538173 8.6451702 7.8724380 7.5655532 8.3084822 8.2568874 6.8334832 8.3657217 7.4120984 8.5910969 7.5214911 8.2751513 8.3219633 7.4834633 7.0221429 8.0756435 8.3801746 7.4232383
8.3475838 7.5007854 8.7207909 7.9122081 7.5811844 8.3220472 8.2752066 7.0410123 8.4400949 7.4379320 8.5487890 7.5599561 8.2605600 8.4055576 7.4765420 6.9529419 7.9046435 8.3359346 7.4206781
8.1669884 7.4417505 8.6518021 7.8393583 7.6182637 8.2196169 8.2221661 7.1160355 8.5809431 7.3583035 8.5265942 7.5468898 8.3153057 8.4015388 7.4686756 7.1194010 7.7804451 8.2136812 7.4336452
8.2035990 7.4656181 8.7620258 7.8128009 7.7225151 8.2957582 8.2873163 7.2002878 8.6027021 7.4206829 8.5294018 7.5335040 8.2565079 8.3909702 7.4941506 7.1721454 7.7062402 8.1383324 7.3092370
8.2202559 7.4601531 8.7079468 7.7816768 7.6464262 8.2619572 8.3071804 7.1864533 8.5916662 7.4108500 8.5895634 7.4808249 8.2200565 8.2550135 7.5251007 7.2137604 7.7972383 8.0876732 7.3943572
8.2817011 7.4015322 8.7257452 7.8537583 7.5112505 8.4239292 8.2634039 7.1798120 8.5454683 7.4318705 8.6142015 7.4895091 8.1327019 8.2104578 7.5885515 7.2794852 7.8262820 8.0942688 7.4392061
8.3746567 7.4058146 8.8305492 7.8220329 7.3850412 8.3970861 8.3294477 7.1150570 8.5645857 7.2632146 8.5872545 7.4193821 8.0562344 8.2964773 7.5456247 7.3029742 7.7235093 8.0546951 7.5215859
8.3975115 7.5668845 8.7739801 7.7086635 7.4382849 8.3197203 8.3572922 7.1607571 8.5018177 7.1696362 8.6426287 7.4454861 7.9989710 8.4598637 7.4763508 7.2334676 7.6075749 8.0477982 7.5720959
8.4240646 7.6135759 8.7930679 7.6414084 7.6248226 8.3389664 8.5065699 7.2254224 8.3859968 7.1323338 8.5447130 7.3918223 7.9801359 8.5280695 7.4949913 7.2233639 7.5959444 7.9918633 7.5116987
8.4168205 7.7150607 8.8146114 7.6992750 7.6430845 8.2913055 8.3949575 7.2365637 8.3537979 7.1551571 8.4998493 7.4131985 7.8906441 8.6789579 7.5552664 7.2356372 7.5269985 8.0255251 7.4686503
8.4463396 7.7274952 8.7514143 7.6550822 7.7028975 8.3929892 8.3527718 7.3404880 8.4074125 7.1091022 8.5379086 7.4211769 7.8292232 8.5660877 7.6296530 7.1168408 7.2828822 8.1423893 7.4880819
8.4383202 7.7338490 8.6928368 7.6853037 7.7015443 8.5374804 8.2900124 7.3496766 8.4526424 7.1925578 8.5849638 7.4153652 7.7969022 8.4658422 7.6051574 6.9806747 7.2677927 8.2791481 7.5626535
8.4856691 7.7966256 8.7662821 7.7948813 7.6543202 8.5484076 8.1923323 7.2821465 8.5500345 7.3190913 8.7285728 7.4400735 7.7057538 8.4796047 7.6821766 7.0071816 7.3575783 8.3400068 7.5307403
8.5420370 7.8843012 8.6714830 7.9139252 7.6580362 8.5228825 8.1377058 7.3411064 8.6261110 7.2649703 8.7918863 7.5437274 7.5890827 8.5112572 7.7863255 7.0793581 7.3218274 8.4185038 7.5796466
8.5323210 7.9074035 8.6844063 7.9367013 7.5856175 8.4936304 8.2188520 7.3160672 8.6191835 7.2472644 8.8072948 7.5461121 7.5931163 8.5294743 7.7453971 7.1374044 7.4505935 8.4896441 7.5506988
8.6490746 7.9126229 8.6636143 7.9869289 7.6177082 8.3841791 8.1886072 7.2410293 8.6372080 7.3603153 8.8332958 7.6108065 7.6301293 8.5370779 7.7596817 7.1978149 7.5103812 8.3777552 7.6050234
8.5658894 7.9877515 8.6758595 8.0309324 7.6753535 8.4239578 8.1700029 7.1687870 8.6561756 7.3151784 8.8298368 7.6443090 7.6945024 8.4834366 7.6027613 7.2111559 7.5545745 8.3249979 7.4658041
8.5120010 7.9605470 8.6689272 8.1572771 7.6028814 8.4230242 8.2187519 7.2019739 8.6061296 7.2828150 8.9259148 7.6854906 7.7366982 8.3812208 7.5958390 7.2830472 7.6928611 8.1832209 7.4636531
8.4862537 7.8883271 8.6015511 8.1331692 7.6585093 8.3708982 8.2392435 7.3403735 8.6696262 7.2703886 8.9170790 7.6088786 7.6640949 8.3964510 7.6297250 7.2640805 7.6946454 8.2465897 7.5243149
8.4069834 7.9221568 8.5378408 8.0484047 7.6333656 8.3756657 8.3895826 7.2490950 8.6813364 7.2245245 8.9968596 7.5879698 7.6776471 8.4295807 7.5914302 7.3975949 7.6867590 8.1569214 7.5575976
8.4365311 7.9646387 8.5967226 8.0388184 7.6478653 8.3097830 8.4067755 7.1919456 8.7183228 7.1983800 9.0108662 7.6666951 7.5990992 8.4798346 7.6092706 7.5637078 7.7679591 8.1694984 7.5609574
8.4309597 7.9251986 8.5933809 8.0367966 7.5991220 8.2879639 8.5255747 7.1570811 8.8085089 7.0826201 8.9781590 7.7124176 7.6450233 8.4688883 7.5762186 7.6458721 7.7195158 8.1097631 7.4907241
8.4407549 7.9598446 8.4999208 8.0727072 7.6745291 8.2950315 8.5527458 7.1453056 8.8155365 7.0600581 9.0767937 7.8289418 7.6804938 8.3435259 7.6228743 7.6360989 7.6597939 8.1381521 7.4345894
8.4211264 7.9316516 8.4619350 7.9150004 7.6339769 8.3800154 8.5302267 7.1368318 8.7829504 7.0416913 9.0725927 7.8730345 7.7692089 8.3075066 7.6763282 7.5172515 7.6975627 8.0571871 7.3581715
8.3454447 7.9063821 8.2953691 7.8707728 7.5336704 8.2444792 8.4106560 7.1191459 8.7587900 6.9729185 9.1676168 8.0279608 7.7923541 8.1784039 7.5364008 7.2930622 7.6774216 8.0564566 7.4305463
8.3078470 8.0133600 8.2548571 7.7923627 7.5329857 8.1757498 8.4268618 7.1513262 8.7004957 6.9340296 9.1187572 8.0406456 7.7792659 8.1354475 7.4479094 7.4242606 7.7261295 7.9443655 7.4857979
8.3023281 7.9192777 8.2673283 7.8432803 7.5094719 8.1550550 8.4363832 7.0747938 8.7529678 6.9783740 9.1099577 8.0362720 7.9230337 8.1875143 7.4196582 7.4055800 7.6637907 7.9563341 7.4522233
8.2944708 7.9379492 8.2293110 7.6240020 7.3797526 8.0788393 8.5029936 7.0739355 8.8942194 7.0509567 9.2194519 8.0271759 8.0558748 8.2248039 7.4260445 7.3912468 7.6511774 7.9474258 7.3847594
8.2733116 7.9577889 8.2522020 7.4766388 7.2957349 8.0076342 8.5038233 7.1615620 8.8602190 7.0011196 9.2655926 7.9828768 8.1229649 8.2006788 7.3831148 7.3305116 7.5858641 7.9743557 7.3990479
8.2699070 7.8063617 8.2331829 7.4236746 7.3074203 7.9685874 8.4630890 7.2461791 8.8357325 7.0599427 9.2430210 7.9777904 8.2528458 8.1154108 7.4106827 7.3515158 7.5617833 8.0846539 7.3953023
8.2714682 7.7745590 8.2493277 7.4553866 7.3178210 7.9818611 8.4318342 7.2515035 8.7762299 7.0936937 9.0806799 7.8686552 8.3392534 8.0983171 7.4212394 7.4059234 7.5650368 8.0661573 7.3823690
8.1946564 7.8512182 8.1372490 7.3500481 7.3372869 7.8929720 8.4196606 7.3107533 8.6561279 7.1187100 9.1304989 7.7893682 8.3284397 8.0283728 7.4135785 7.2987933 7.5912328 8.1547947 7.3436728
8.1498013 7.9065819 8.0543222 7.5149822 7.4561071 7.8622341 8.3377380 7.2579117 8.6395111 7.2443748 9.0177574 7.8573198 8.3668861 8.1234398 7.5006557 7.3148260 7.6292334 8.1634798 7.3671141
8.1231422 7.8609242 8.0422907 7.6570816 7.4748230 7.9346442 8.3380089 7.3924484 8.6872683 7.3339772 8.9755621 7.7766027 8.3995829 8.1852293 7.6350732 7.3467741 7.6171002 8.1191883 7.3391829
8.1638803 7.8202467 8.0359116 7.6237950 7.4917750 8.0164576 8.3658400 7.3087091 8.6568108 7.2677746 8.9264536 7.6477246 8.2786989 8.2011003 7.8233700 7.4178238 7.6365304 8.1470919 7.2932162
8.2400007 7.7540216 7.8973165 7.6995511 7.4470639 8.0476999 8.4242735 7.3647466 8.6448565 7.2854657 8.8886566 7.6636844 8.2369776 8.1430368 7.9396477 7.3896322 7.5707569 8.0829487 7.2782826
8.3215761 7.8319998 7.7963281 7.7547264 7.5865779 8.0207462 8.4311390 7.4041543 8.7617035 7.2989416 8.7686357 7.5599790 8.2377748 8.3041334 7.9127584 7.3514009 7.6207333 7.9949579 7.2733693
8.4077969 7.9175057 7.8145652 7.7975554 7.5848112 8.0465908 8.3385315 7.4946351 8.8127108 7.3515291 8.7490749 7.5185099 8.2179184 8.5611849 7.8785009 7.3844819 7.6761508 7.9016938 7.2771101
8.4028969 7.9034257 7.8236747 7.9007158 7.5401649 8.0807590 8.3086462 7.5601149 8.8516388 7.2968373 8.5613871 7.4417095 8.1506090 8.6112881 7.7902403 7.5297790 7.8247180 7.7556901 7.1424694
8.3934011 7.8844543 7.9123321 7.8123512 7.5152974 8.0702410 8.3318987 7.6169162 8.6979599 7.3372889 8.4127607 7.4105954 8.1100836 8.6245184 7.6079049 7.6312060 7.9788451 7.7175055 7.2594242
8.4082193 7.9705477 7.8965859 7.7789273 7.4521923 8.0863371 8.3021479 7.5606155 8.7521143 7.2446351 8.3806772 7.4455914 8.1305542 8.6504984 7.5576172 7.6879544 7.9560938 7.6908793 7.3823242
8.4894476 7.8424239 7.8869405 7.8226175 7.4204669 8.0118761 8.2713022 7.5811729 8.5986128 7.1099916 8.4021339 7.4871931 8.1476994 8.6472378 7.5689178 7.7760391 7.9182458 7.7641687 7.4538951
8.4554653 7.8282642 7.8729491 7.7652159 7.3508325 8.0164280 8.3072968 7.6334171 8.5923758 6.9309435 8.3497028 7.5351114 8.0101767 8.6194201 7.5893488 7.7925539 7.8323703 7.6627679 7.4865832
8.3722801 7.8325825 7.8160930 7.7448325 7.3327985 8.1380711 8.3846464 7.7225184 8.5494452 6.9949532 8.3561268 7.5186982 7.9923630 8.6605406 7.6304574 7.7851434 7.8598089 7.6800189 7.5249624
8.3113441 7.8541398 7.8809600 7.7095141 7.3481917 8.1972046 8.4028912 7.6971006 8.7061796 6.9991169 8.3640280 7.4938169 7.9399743 8.7307768 7.7371278 7.8125467 7.9060140 7.7506809 7.6049752
8.2071819 7.8894453 7.8148637 7.7687535 7.3497610 8.1568165 8.3575001 7.6120801 8.7092457 7.0711694 8.3250055 7.6059151 7.8250842 8.8509340 7.7805257 7.8235855 8.1077642 7.7528920 7.6841531
8.1449413 7.9020162 7.8305850 7.8127656 7.2940950 8.1685505 8.3097916 7.5230885 8.6573133 7.2764487 8.2768297 7.5136938 7.7221818 8.7715445 7.7909722 7.8952718 8.1755657 7.6931658 7.7035093
8.1541967 7.8740382 7.8968549 7.9043407 7.3021107 8.1860056 8.1640100 7.4243145 8.7083807 7.3785686 8.2586155 7.4094143 7.6980510 8.8166323 7.6852446 7.9244061 8.1733875 7.6286821 7.7051125
8.0412273 7.8464150 8.0473680 7.9491682 7.2456093 8.1076622 8.0125322 7.5250163 8.6109705 7.4504442 8.2611170 7.3221593 7.7182298 8.7483282 7.6655006 7.9442401 8.1335888 7.6076183 7.7298694
7.9508390 7.7323370 8.0702333 7.9972534 7.2717109 8.0280085 7.8819251 7.6723070 8.6950274 7.5084591 8.1861191 7.2721615 7.7440758 8.7504854 7.5141039 7.9407892 8.1453905 7.5448141 7.7449512
7.9774604 7.6796722 8.1007433 8.0510826 7.2839327 7.8923931 7.7910476 7.6850929 8.7837591 7.5608101 8.2067261 7.1632404 7.6829042 8.7354174 7.4832439 7.8767724 8.3035021 7.4670305 7.7757673
7.9921875 7.6592488 8.0481110 8.0849342 7.2653985 7.8427467 7.6187410 7.7296653 8.8548374 7.5898175 8.1819563 7.1676545 7.7359929 8.8221111 7.4116087 7.8797951 8.3085775 7.4915442 7.7008343
8.0077457 7.6550884 8.0102148 8.1068401 7.2836819 7.9321675 7.6241083 7.8344102 8.8040485 7.7592359 8.2869854 7.2628417 7.8064265 8.7342587 7.5091228 7.8742676 8.4091892 7.5186434 7.7330985
8.0363894 7.7139263 7.9572120 8.2305746 7.3915381 7.8702598 7.5690894 7.8713851 8.7452621 7.7558951 8.1691990 7.3533664 7.8489165 8.7379560 7.5646234 8.0350094 8.3985586 7.4544711 7.6992755
8.0961924 7.7030182 7.8061695 8.3652239 7.5197182 7.7433867 7.6344895 7.8432708 8.6415796 7.7611651 8.1526670 7.4148364 7.8907428 8.8116417 7.5473590 7.9516940 8.4496365 7.5425205 7.5937324
8.1051006 7.7298617 7.6976280 8.3840942 7.5197334 7.6714883 7.6683869 7.7581158 8.5009594 7.7070193 8.1340780 7.4632001 8.0087013 8.8865156 7.6336908 7.9407191 8.4677315 7.5802708 7.5982819
8.1033697 7.7083383 7.6568751 8.3484087 7.4726424 7.6424022 7.7295828 7.6978407 8.5321980 7.6947784 8.0913239 7.5446763 8.0839367 8.8073616 7.6172881 7.9212685 8.3783331 7.6211128 7.7020197
8.1681995 7.6564283 7.6301584 8.3294744 7.5282593 7.5765657 7.7732124 7.5758796 8.3919077 7.5842414 8.0619459 7.6492147 8.2078533 8.6994457 7.4819474 7.9166660 8.5131254 7.7123647 7.7467098
8.1104736 7.5788045 7.5691276 8.2976179 7.5942364 7.4828801 7.8238950 7.6018715 8.3125124 7.4391909 8.0470200 7.6184139 8.2515488 8.7259464 7.5344844 7.9547129 8.6008959 7.7117186 7.7614856
8.1890278 7.5158544 7.6124625 8.2620182 7.6365809 7.5302229 7.8164940 7.6368008 8.3628426 7.3312321 7.8863368 7.6033459 8.2690430 8.7392597 7.4653525 8.0344687 8.7123842 7.7001557 7.7964444
8.1260223 7.3906822 7.6031342 8.2854786 7.7054534 7.5017014 7.8739882 7.6670160 8.4802065 7.2512670 7.8119555 7.6392412 8.3085728 8.7169323 7.4900632 8.0352364 8.6557150 7.7226343 7.8226261
8.1066189 7.3029623 7.5298743 8.4045620 7.5761943 7.4442296 7.8029871 7.5535913 8.4738216 7.1420350 7.8083320 7.6497979 8.3692617 8.7202692 7.5318203 8.1434259 8.7167397 7.8123455 7.8442893
8.1811209 7.3747115 7.4552374 8.4433985 7.6153545 7.4499536 7.8688345 7.5353098 8.5674496 7.2042146 7.7814336 7.4565849 8.3349419 8.6900930 7.6968451 8.1659594 8.7333393 7.8074570 7.8959394
8.1091833 7.3860245 7.2783437 8.3414526 7.7577786 7.4012322 7.9087152 7.6002011 8.5894060 7.3039436 7.8035922 7.5466003 8.2795448 8.7867832 7.7435875 8.2348461 8.6565895 7.7327180 7.6834660
8.1547661 7.4765177 7.1926870 8.2678585 7.8204422 7.4227209 7.9522996 7.6014547 8.6023645 7.4018741 7.7173910 7.5216036 8.1622028 8.6850710 7.7794566 8.3124542 8.5861549 7.8528500 7.4934731
8.2102089 7.5133243 7.2242746 8.2620163 7.8519120 7.4204769 8.0034819 7.5709987 8.5913181 7.4672003 7.5523558 7.4590931 8.1045513 8.7057562 7.7839994 8.4739704 8.5303946 7.8308587 7.3771238
8.1841192 7.5972576 7.2771230 8.3320827 7.8901653 7.5366073 7.9143801 7.6055226 8.5997267 7.6417470 7.4767323 7.4184909 7.9990630 8.7179728 7.8243527 8.6195679 8.5383444 7.9037232 7.4421325
8.2170486 7.5742230 7.3003387 8.3733788 7.9338565 7.5041580 7.8555264 7.6968966 8.6416512 7.7342510 7.5961890 7.4021869 7.9956670 8.7072458 7.9521875 8.7640209 8.6605892 8.0183487 7.3936553
8.1438770 7.4940286 7.2943630 8.4002895 7.9554806 7.4867988 7.6883049 7.6546898 8.6732111 7.9313507 7.7161345 7.4251862 7.8714314 8.6195383 8.0442390 8.7553205 8.7271481 7.9620676 7.1841302
8.2038364 7.5962629 7.3719244 8.3542233 7.9739876 7.6156793 7.6208358 7.6581764 8.7980480 7.9972615 7.7279015 7.4051452 7.9490614 8.5551205 8.1852570 8.9524527 8.7305546 7.9667954 7.2031527
8.1787577 7.5260243 7.4733977 8.3360233 8.0061197 7.6770444 7.7010779 7.6029267 8.6838179 8.1605606 7.7468815 7.5002432 7.8353848 8.4963055 8.3231421 8.8046236 8.5230455 7.9670186 7.1506238
8.1902103 7.5478883 7.4513502 8.3602419 8.0785875 7.7118301 7.6557713 7.5800347 8.6005592 8.2195129 7.7702847 7.5369506 7.7880125 8.5931025 8.3515282 8.7971039 8.4874964 7.9098535 7.2871008
8.1908836 7.5089664 7.3501520 8.3881474 8.1193247 7.7352271 7.7520928 7.6687174 8.5306749 8.2344570 7.7446442 7.5853190 7.8289909 8.5841665 8.4423885 8.8219032 8.5682774 7.9291463 7.3448858
8.0730305 7.5659261 7.3504515 8.3845997 8.1121168 7.6750655 7.7983909 7.6358337 8.4359207 8.2193632 7.9313116 7.6264997 7.8661251 8.5905952 8.3455868 8.7334509 8.7087278 7.9231963 7.3895922
8.1757717 7.5189333 7.3123364 8.3687286 8.0974321 7.6494632 7.8596029 7.6841927 8.4347038 8.1573715 7.9742284 7.6515656 7.9201684 8.4048662 8.3348999 8.7514544 8.6488085 7.9570732 7.4113722
8.2135124 7.5477014 7.4455109 8.3605165 8.0436478 7.5313888 7.9658465 7.6817641 8.4061394 8.1212378 8.0251179 7.6529951 7.8686147 8.2805719 8.2797470 8.6945276 8.5939751 8.0205412 7.3572812
8.2130938 7.5417924 7.3760266 8.4615459 8.0302353 7.5645514 8.1701021 7.7346358 8.3428822 8.1229582 7.9908586 7.7228465 7.8868027 8.2315311 8.3416843 8.6816139 8.5031128 8.0753851 7.3748341
8.2381821 7.5165114 7.3696499 8.4613476 8.0891352 7.5269699 8.1739883 7.7036195 8.3536472 8.1404848 8.1305122 7.7338285 7.9001946 8.2250347 8.2272158 8.6278601 8.4382820 8.0397377 7.3811045
8.2151756 7.5481486 7.4309449 8.4183645 8.0532570 7.6213942 8.2640419 7.7704139 8.3071423 8.0405321 8.0454969 7.8797226 7.8640471 8.2866068 8.2011127 8.6118107 8.3929691 8.1356821 7.3417625
8.2446995 7.4093928 7.4289408 8.2390156 8.1191683 7.6487799 8.3525820 7.7924929 8.1897755 7.9680247 8.0872755 7.8005209 7.9313684 8.2943554 8.1121540 8.5027666 8.3155613 8.1427307 7.3119631
8.2477722 7.3500571 7.3263998 8.1415329 8.0106335 7.5649118 8.2897615 7.7535019 8.1105604 7.8665533 8.1154804 7.9328456 7.9380760 8.2305040 8.0755091 8.5771189 8.3063402 8.0689411 7.2704186
8.4384756 7.2565837 7.2810659 8.1016598 8.0432339 7.6771212 8.2699356 7.8077965 8.0241079 7.7498918 7.9536476 7.9164529 7.7732134 8.1970539 8.1568727 8.5858746 8.2602301 8.0206938 7.1409039
8.2627077 7.2852077 7.3548379 7.9611692 7.9514170 7.7339258 8.1174889 7.7841139 7.9597602 7.7277265 7.8683858 7.8465018 7.6534114 8.2221746 8.2484198 8.5117750 8.2313681 7.9776282 7.0758672
8.0605717 7.3189464 7.4795361 8.0097952 7.8765678 7.8849354 8.0389156 7.8309050 8.0174370 7.5882154 7.8238111 7.8595772 7.5818963 8.2543764 8.1864071 8.4713287 8.1769171 8.0078487 7.0341167
8.0666199 7.3833990 7.4398861 8.0740690 7.8953514 7.9045935 8.0619917 7.8799372 8.0134153 7.6152291 7.9662495 7.9054494 7.6062932 8.3939514 8.2267160 8.3147335 8.1405220 8.0289631 7.0203218
8.0810413 7.3851266 7.4668965 8.0952473 7.8594103 7.9581823 8.1045542 7.9166560 7.7756362 7.4492464 7.9014001 8.0174103 7.6215601 8.4478731 8.2944603 8.1266193 8.0401735 8.0522194 6.9929900
8.1422215 7.3513598 7.4219618 8.1116381 7.8694978 8.0213213 8.1332493 7.9728203 7.8048029 7.3422627 8.0472612 8.0080366 7.6967416 8.4542723 8.3940325 8.0036697 8.0434256 8.1189585 6.9639015
8.1478720 7.4941807 7.3208141 8.0871639 7.9265504 8.1676149 8.1268911 8.0048447 7.8566408 7.3078113 8.0341768 8.0658140 7.6803570 8.2967682 8.4095421 7.9247222 8.0447445 8.2016716 6.9843779
8.1371555 7.5018225 7.3222685 8.1564379 7.9470363 8.0527029 8.2452116 8.0853300 7.8122463 7.2454472 8.1096745 7.9338474 7.6702018 8.2821417 8.3447752 7.9685345 7.9860835 8.2860336 7.1206908
8.0992117 7.4775991 7.4185891 8.1376982 7.9498515 8.0533562 8.3348770 8.0854826 7.8081326 7.2369308 7.9961057 7.9279485 7.6802921 8.1808147 8.2019777 7.8477488 8.0527773 8.2746668 7.1065235
7.9680810 7.5264783 7.3843684 8.2148485 7.9515314 8.0102358 8.3039961 8.0520248 7.7028241 7.2670708 8.1310425 7.9881039 7.5723600 8.3702049 7.9702020 7.7844715 8.1626015 8.3015318 7.2015285
7.9402771 7.5224485 7.4379539 8.1851254 7.9050307 8.1037951 8.3905401 8.0044661 7.6310377 7.2646008 8.0510445 8.0334091 7.5426078 8.4244938 7.7508798 7.7524824 8.1831522 8.3118973 7.3008981
7.8292079 7.5184536 7.4248471 8.2930899 7.8755035 8.0613747 8.3621445 7.9538574 7.6252580 7.2963696 8.1348867 8.0928593 7.5709162 8.4385624 7.7251167 7.7006278 8.0703087 8.2754040 7.4351530
7.6165657 7.5084114 7.4743166 8.3434954 7.7693148 8.0869055 8.3803911 7.9684672 7.5311117 7.2183371 8.2168236 8.0430355 7.7239842 8.3972883 7.7264767 7.7278857 8.0066090 8.2181473 7.4911237
7.4577045 7.4924421 7.4803681 8.2897100 7.6249132 8.0760822 8.3741751 8.0218840 7.5102711 7.2309933 8.3138819 8.1085405 7.7937632 8.4569855 7.7513480 7.6897569 7.9379373 8.1433401 7.5610385
7.4259295 7.4056168 7.5831532 8.2828255 7.7806478 8.0586433 8.3508005 8.1055679 7.5278592 7.3305769 8.2941914 8.0471621 7.7880807 8.4639616 7.7554154 7.7437282 7.7807612 8.1047363 7.7141423
7.4152193 7.4259610 7.7573371 8.2431955 7.8561039 8.0711422 8.4137220 8.0559177 7.5375791 7.3435507 8.2742510 7.9896898 7.7022295 8.3502474 7.7219343 7.7872462 7.6458058 8.2286282 7.7710824
7.5326123 7.4000258 7.8002658 8.1969652 7.9273591 8.1112137 8.3984127 7.9092045 7.5904298 7.4836779 8.3420658 7.9712195 7.5749493 8.2954082 7.6678166 7.7823362 7.6849546 8.2919779 7.7901249
7.6600981 7.4174204 7.8712487 8.2431154 7.9574280 8.1367426 8.2092457 7.8443742 7.5706282 7.5011930 8.3006325 7.9500947 7.5751395 8.1954155 7.6845274 7.7365527 7.8563385 8.3710785 7.8474851
7.6917839 7.3848829 7.7913599 8.3158169 8.0758619 8.2153902 8.0497417 7.7809010 7.6196103 7.4461322 8.0780764 7.8407321 7.6643553 8.1160288 7.7514644 7.8563919 7.9154768 8.3474979 7.7563252
7.7051001 7.5056272 7.7488842 8.3388948 8.1985254 8.1527786 8.0076237 7.7621689 7.5816278 7.5687623 8.1902466 7.8355727 7.7340879 8.2099218 7.6527352 7.7409167 7.9650354 8.3912783 7.7070022
7.7452898 7.5783696 7.8088155 8.3897839 8.3017550 8.0831871 7.8913851 7.8274498 7.5927229 7.5675583 8.0017014 7.8760486 7.7661548 8.3023882 7.5779319 7.8809824 7.9579978 8.3639889 7.6205964
7.7497969 7.6674948 7.8877115 8.3322334 8.2381382 8.0252342 7.8525214 7.7645240 7.5920086 7.6909175 7.8753533 7.8557715 7.8542166 8.2567911 7.5567145 7.9016533 7.9294806 8.2642651 7.6516528
7.6905260 7.6226168 7.8361363 8.2557974 8.1341381 7.9261103 7.8361850 7.7689514 7.6285334 7.8018966 7.8244500 7.7555962 8.0401726 8.0386515 7.4975748 7.8979235 8.0460558 8.2634821 7.6269140
7.7253947 7.6597104 7.8778253 8.3546991 8.0590639 7.8958917 7.8885660 7.7643600 7.5465064 7.8498545 7.8371739 7.7251859 8.1507750 7.8658438 7.5232954 7.9163952 8.0292244 8.1859159 7.4993172
7.7601571 7.6790342 7.8717008 8.3493338 8.0471716 7.9781394 7.7680669 7.7033362 7.5551753 7.9067335 7.8374243 7.7003589 8.2444468 7.8039336 7.6436725 7.8021011 8.0423946 8.1589460 7.4880733
7.7963543 7.7549477 7.8172669 8.3720102 8.0696640 7.9562826 7.7063341 7.6846232 7.4396310 7.9928255 7.8384171 7.7630339 8.2091188 7.7268791 7.4969172 7.8508482 8.0617256 8.0480986 7.5390940
7.7807598 7.6506438 7.8886738 8.3074350 8.0663624 8.0259514 7.6404033 7.6310868 7.3732662 7.8854661 7.8635483 7.7999539 8.2798576 7.7238579 7.4381547 7.8501148 8.0028019 8.1286640 7.5330405
7.8118601 7.7072225 7.9324694 8.2389650 8.0791788 8.0160122 7.6237411 7.5712900 7.3797674 7.8193250 7.8333917 7.8822618 8.2082958 7.6647568 7.4327679 7.8718305 7.9438148 8.1394053 7.4901404
7.8316684 7.6433678 7.9567237 8.2417898 8.0194502 8.0556297 7.6108007 7.6043673 7.3094597 7.8042397 7.8300452 7.9143996 8.2116823 7.7711492 7.5695353 7.8233709 7.9171443 7.9953990 7.5350699
7.8789349 7.8000770 7.8819480 8.1567240 8.0164404 7.9697013 7.6176486 7.4827104 7.3551130 7.7403593 7.8096995 7.7579222 8.2484236 7.9377770 7.5623407 7.7620149 7.9462976 8.0200672 7.5261469
7.8245139 7.8816600 7.8875003 8.1279020 7.9926100 7.8308973 7.6699615 7.3229942 7.2859249 7.7123504 7.8045158 7.6845117 8.2162018 7.9929461 7.5771694 7.7232785 7.9110789 7.9135532 7.7334256
7.7383041 7.9581375 7.9581490 8.2634192 8.0595827 7.7205601 7.6954336 7.1772356 7.3949633 7.6697822 7.7249327 7.6750255 8.3035765 8.0848465 7.4906416 7.8041739 7.8864012 7.8641109 7.6973939
7.7474551 8.0032463 7.9113350 8.3825521 8.0430536 7.7175741 7.7805018 7.0868530 7.4472938 7.6737595 7.6491833 7.7401896 8.4601269 7.9980550 7.6047764 7.7665634 7.9103332 7.8168387 7.8267784
7.7974682 8.0108080 8.0480042 8.5168438 8.1095514 7.8626194 7.6654305 6.9097157 7.5691061 7.5389800 7.6830406 7.7425365 8.3606997 7.9285102 7.6479168 7.7490654 7.9577632 7.9267888 7.7481794
7.7393541 7.9377203 8.0963326 8.5395012 8.1389179 7.9070034 7.6172109 6.7732239 7.6812539 7.4652319 7.6090279 7.6509943 8.4087391 7.8485255 7.6174345 7.7104993 8.0716486 7.8930788 7.8037558
7.6384568 7.7583466 8.0341291 8.4696608 8.2015543 7.8628964 7.5856490 6.7982783 7.6426783 7.3730197 7.5803246 7.6981440 8.4403915 7.8343992 7.5759597 7.6279788 8.1196709 7.9170532 7.8487091
7.7114992 7.7091990 8.0746851 8.3915462 8.1694746 7.8756566 7.5496697 6.8002810 7.6005445 7.2886033 7.5900145 7.7225966 8.4356251 7.8246880 7.5384617 7.5791550 8.0972624 7.8804798 7.7692447
7.5742941 7.7579889 7.9741840 8.4198132 8.0316772 7.8980684 7.4938765 6.8928213 7.5999498 7.4035563 7.5408831 7.8152442 8.3245192 7.6868773 7.5495653 7.5342059 8.0827312 7.9158759 7.8804574
7.5082173 7.7054539 7.8864017 8.5697145 8.0564041 7.8995261 7.5219045 6.9477048 7.6205611 7.4873962 7.4635501 7.8601151 8.2173386 7.5688634 7.5371456 7.5703769 8.0983391 7.8863420 7.8796840
7.4003949 7.5503063 7.8622141 8.6597195 8.0420704 7.8651304 7.6196556 6.9495010 7.7292724 7.6513391 7.4024611 7.7732258 8.1415615 7.4957223 7.5345597 7.5046134 8.1456051 7.8548837 7.9959712
7.4210086 7.5272179 7.7249303 8.7799549 8.0897503 7.9133768 7.7482429 7.0014606 7.7175951 7.7236767 7.4557500 7.7226195 8.1095209 7.4490561 7.4763727 7.3705759 8.0755167 7.8853621 8.0588779
7.2429571 7.4464650 7.5772042 8.7590055 8.1708288 7.9079480 7.8618922 7.1748095 7.6819558 7.7361236 7.3742657 7.7142615 8.1321230 7.2839603 7.4242735 7.3468466 8.0254202 7.8686695 7.9985180
7.1424456 7.5709176 7.3924232 8.6928997 8.2430229 7.9329405 7.8371572 7.4896145 7.6283751 7.6266632 7.4321623 7.6217880 8.0775242 7.3598571 7.5027375 7.3307810 8.1048803 7.9485688 8.0507746
7.0811014 7.4685464 7.3497396 8.5922079 8.2051916 7.9685850 7.8232851 7.6157718 7.4476495 7.6496730 7.3687444 7.5188694 8.0260134 7.3383794 7.5828404 7.3923326 8.1505327 8.0388784 8.0676117
7.0083156 7.4121375 7.4572802 8.5712671 8.1407127 7.8930511 7.7681746 7.7547626 7.3947420 7.6039929 7.4242773 7.4594059 7.9729028 7.3542910 7.5651326 7.4565902 8.2659712 8.0644732 8.0059309
7.0941868 7.3402576 7.4260921 8.5560951 8.1976452 7.8791790 7.8299222 7.6745110 7.3860903 7.6392651 7.5296583 7.4928770 7.8877158 7.2970037 7.5301237 7.4823756 8.3941936 8.0866842 8.0402346
7.1194901 7.3372116 7.4514012 8.4858532 8.0025311 7.9093723 7.7697482 7.7164831 7.3564076 7.4866691 7.5704875 7.5479622 7.8087497 7.3010516 7.6301465 7.4428077 8.4026604 8.0537243 8.0156708
7.1631598 7.3632874 7.4201803 8.5351572 7.9749980 7.9047532 7.7085152 7.7427182 7.3441110 7.4144816 7.5660815 7.5391817 7.8055973 7.3857665 7.7125354 7.3501220 8.3493071 7.8977108 8.0445461
7.2315269 7.4358068 7.4005694 8.6342421 7.9876971 8.0806742 7.7068820 7.7248459 7.3330436 7.5614944 7.5510154 7.5372481 7.8600860 7.3900414 7.7669005 7.3897223 8.2744999 7.7948461 7.9990745
7.3037453 7.4071479 7.4064593 8.7388659 8.0076962 8.0254393 7.6046414 7.5740066 7.4092202 7.6112971 7.5660310 7.5671825 7.7466068 7.3606043 7.7600689 7.4166603 8.2442598 7.7837191 7.8956251
7.3005304 7.3888550 7.4461775 8.7322254 7.9984312 7.9577055 7.4723444 7.6884694 7.5397444 7.6995497 7.5672140 7.5424256 7.7439137 7.4310627 7.5660944 7.5012279 8.1230068 7.6983738 7.9570422
7.3660784 7.3860469 7.4427400 8.9045658 8.0914707 7.6604590 7.4458132 7.6108785 7.5941625 7.7040052 7.5084586 7.6004133 7.6370316 7.3232470 7.4928455 7.5032630 8.2937269 7.6530476 7.9433575
7.5049162 7.5209765 7.5609083 8.9102030 8.0432415 7.5934687 7.3361459 7.6934958 7.8464413 7.7700839 7.5474410 7.5721159 7.4599986 7.2105861 7.4016910 7.4994502 8.3447161 7.5121937 8.0485926
7.5914364 7.6201668 7.5963264 8.9386368 7.9845347 7.6019511 7.3249750 7.5360823 7.9236116 7.9012122 7.5841942 7.5650673 7.4364138 7.2870207 7.3777580 7.5826116 8.4197092 7.3997288 7.9490991
7.5970430 7.7513275 7.6417599 9.0056829 7.9126101 7.6030455 7.3649173 7.5126219 7.8790865 7.9769316 7.5864882 7.5376883 7.4574509 7.2874422 7.4417124 7.7216692 8.4895220 7.2876935 7.8816843
7.6410608 7.7414861 7.7031045 8.9243135 7.7880173 7.5103931 7.3795843 7.5243745 7.9611187 8.1166172 7.5499463 7.5611496 7.5391321 7.2553053 7.5240088 7.7807417 8.4523201 7.3846374 7.8448005
7.5090528 7.8475509 7.9085917 8.9265776 7.7900405 7.4830542 7.3035021 7.4508319 7.9574318 8.1160288 7.4323101 7.5627136 7.4879513 7.2918215 7.5870161 7.7666454 8.5182381 7.4853282 7.8597951
7.3492990 7.8273211 7.9826188 9.0101805 7.6444068 7.5050449 7.2753553 7.3639112 7.8604693 8.1246376 7.4468541 7.5044770 7.3587699 7.2505450 7.5953913 7.8482113 8.5074663 7.5167356 7.7599826
7.3764486 7.6811290 7.9716926 8.9529715 7.6552353 7.5784316 7.3315873 7.4551573 7.7850266 7.9791889 7.5539937 7.4062529 7.2207775 7.1947308 7.6337209 7.6554265 8.2883883 7.4912424 7.8694372
7.2251658 7.6838379 7.9738522 8.9788446 7.6724181 7.5666227 7.2117376 7.5350695 7.7690754 7.8321714 7.6410460 7.4064841 7.2484689 7.1651130 7.6360636 7.7262735 8.2142992 7.4594369 7.9054551
7.3106813 7.6759772 8.0151110 9.0469427 7.7945676 7.5345101 7.1309857 7.5212793 7.6967707 7.7510390 7.8247099 7.4649315 7.2488828 7.2586784 7.6142807 7.6875129 8.1310434 7.4138966 7.9300728
7.3350410 7.6769552 8.0272942 9.0367537 7.8940845 7.6386232 7.1279817 7.4674706 7.7367592 7.7485657 7.8027644 7.4400630 7.2265234 7.2587919 7.5512609 7.6881676 8.0484095 7.6043863 8.0594549
7.4281769 7.7978454 8.0074062 8.9788332 7.9060235 7.6020517 7.2336464 7.6143970 7.8469963 7.7909431 7.7918553 7.3362532 7.2349224 7.3056102 7.5288587 7.8176198 7.9957576 7.5780106 8.1380510
7.4017215 7.8132567 8.0597963 8.9314976 7.8939266 7.6364212 7.2950525 7.7704258 7.7539158 7.8749208 7.6792498 7.3894410 7.0583410 7.3537421 7.5322275 7.8039165 8.0072021 7.5849085 8.1023273
7.3962312 7.8055143 8.1468773 8.9145041 7.9286613 7.7655182 7.4032302 7.8358846 7.7002754 7.9769034 7.6904025 7.4327750 7.0502577 7.3778191 7.4898715 7.8144150 7.9553976 7.6229701 8.0174932
7.3260946 7.7460136 8.2039146 8.8651934 7.9266710 7.9116530 7.3746471 7.7374673 7.6659594 8.0568914 7.6346588 7.4935012 7.0462575 7.3777728 7.5720143 7.8600578 7.9556937 7.7565784 7.8978610
7.3193860 7.7735901 8.2691708 8.7687578 7.8585629 7.9035010 7.3933401 7.5383773 7.6526456 8.0236664 7.5741673 7.4730234 7.0196877 7.4093752 7.5890017 7.8444614 7.9167571 7.8682518 7.8706894
7.5480714 7.6998777 8.1577406 8.5949068 7.8200860 7.9058075 7.4345517 7.3362412 7.6363125 7.9880438 7.4990339 7.3316965 7.0901389 7.3717933 7.7134037 7.9846864 7.9218259 7.8429775 7.8630791
7.6369290 7.6684446 8.0186129 8.5982428 7.8992419 7.9304695 7.5827274 7.2859364 7.6388111 7.9071259 7.4253097 7.3217726 7.2171845 7.2604156 7.8173089 7.9637656 7.8494983 7.8618221 7.7522826
7.6684294 7.7030907 7.9601650 8.6594791 7.9318695 7.8747282 7.6398597 7.1518970 7.6316657 7.8725939 7.5017738 7.3715439 7.1411185 7.3471451 7.9203629 7.8479805 7.8699455 7.8428535 7.7767892
7.7069492 7.6724505 7.8976402 8.5624256 7.9916167 7.9072261 7.5464830 7.2197547 7.6958060 7.8072062 7.5619245 7.3768921 7.1249881 7.3699675 7.9523430 7.9420404 7.8505316 7.9607358 7.8062530
7.6920276 7.6963463 7.9259019 8.5705872 8.1717997 7.8849473 7.4747853 7.1980772 7.8122621 7.8084469 7.6498189 7.1915212 7.1951404 7.4032063 7.9183931 7.8157935 7.8350616 8.0517178 7.7866530
7.7044821 7.6986661 7.8835049 8.6396294 8.3296185 7.8922882 7.5199718 7.2715697 7.8674502 7.8359361 7.6163549 7.1021128 7.3002615 7.4389629 7.9197412 7.8568516 7.8155193 8.0502872 7.8292952
7.5917344 7.7310543 7.8530903 8.6062250 8.3984919 8.0745726 7.5969095 7.2621102 7.8052807 7.8071527 7.6264286 7.0077882 7.4125056 7.4893599 7.8963723 7.8287148 7.9509044 8.0064907 7.7653422
7.5123224 7.6517520 7.8183718 8.5597553 8.4590778 8.1349440 7.6731234 7.1950626 7.8332152 7.7815757 7.6700659 6.9734273 7.4944062 7.4513721 7.9410629 7.8397851 8.0428677 8.0670614 7.6841249
7.4837255 7.6798983 7.8348284 8.5728378 8.6189194 8.1629190 7.7109380 7.1730189 7.9145446 7.7865272 7.7763276 6.8906779 7.6256480 7.3431449 8.0180454 7.8517523 8.0946198 8.0264778 7.5697618
7.3258767 7.6862378 7.8640208 8.4525948 8.7933998 8.0742178 7.6921000 7.1850729 7.9202676 7.9422412 7.8506269 7.0281100 7.5406976 7.3681130 7.9993668 7.8274121 8.1992645 8.1099434 7.5052052
7.3080349 7.6937513 7.8734074 8.5098886 8.9006195 8.0009232 7.6895404 7.2093272 7.9454679 8.0869560 7.8677912 7.1581182 7.4473996 7.4007115 8.0535717 7.8431726 8.3397141 8.0696735 7.4407248
7.2844057 7.7349348 7.8106127 8.5113134 8.9536982 7.8532367 7.8787742 7.2999845 7.9845653 8.1283340 7.8965621 7.0974498 7.4137821 7.4985232 8.1638613 7.9591722 8.4998608 7.9934988 7.3409300
7.3337774 7.8233271 7.8822594 8.4721928 9.0089979 7.9142041 7.8991957 7.3419609 7.9865780 8.0313101 7.8782649 7.1455255 7.2931828 7.4790564 8.1667719 8.0137939 8.3889294 7.9838104 7.3351097
7.1892629 7.9604197 7.9259977 8.4844675 9.1074095 7.8178406 7.9897289 7.3014426 8.0049515 7.9065313 7.8533759 7.0962753 7.2337432 7.4783936 8.2795162 7.8103518 8.4244328 8.0567932 7.2762766
7.2928939 8.0946226 8.0277166 8.4806461 9.0634146 7.7391562 7.9715605 7.3290524 8.0243721 7.7316308 7.7809887 7.1655207 7.2134085 7.5044136 8.2341146 7.7956600 8.4608021 8.0962543 7.2668071
7.2279711 8.1039104 8.1036501 8.4674082 9.0358772 7.8125544 8.0334206 7.4886742 8.1383781 7.5869293 7.8277187 7.1679621 7.2207112 7.5191994 8.1546431 7.5969377 8.4483242 8.0829391 7.3277345
7.2490377 8.1746836 8.1572466 8.4509649 9.0261850 7.6693554 8.1098089 7.6828766 8.2995138 7.3706083 8.0139284 7.2541013 7.3050346 7.6745543 8.1409101 7.4950323 8.3844090 8.0418739 7.2930436
7.2832851 8.2657890 8.2120323 8.4022722 9.0130367 7.8227701 8.0694618 7.6163130 8.4131737 7.3207526 8.0518866 7.1755490 7.2632027 7.6639466 8.1765785 7.4950814 8.4510880 7.9723477 7.4026713
7.3657479 8.2678118 8.1036911 8.4049788 9.0625820 7.8689656 7.9285903 7.5705051 8.4189663 7.4544077 8.0321274 7.3223948 7.2213020 7.7479367 8.0967703 7.4861407 8.4417315 7.7889128 7.4427528
7.4201126 8.2577324 8.0290642 8.2893734 9.1714201 7.9368014 8.0012197 7.5483704 8.5369921 7.5013213 7.9895673 7.2914104 7.0794225 7.7685628 8.0772085 7.5637255 8.4562874 7.5513330 7.5300303
7.3545113 8.1473570 7.9341903 8.1212521 9.1271372 7.9208817 7.9707885 7.5998421 8.4976273 7.5474010 7.9666524 7.3514652 7.1300583 7.7819781 8.0072279 7.5957274 8.4091415 7.5120301 7.6034431
7.2749896 8.0498962 7.8439989 8.0270081 9.2351704 7.8702979 7.9849534 7.4969001 8.4063635 7.6226254 8.0593529 7.2761903 7.0159779 7.8750105 8.0718164 7.6524963 8.5058737 7.5393796 7.7633209
7.1769018 8.0161629 7.7718959 7.9558792 9.1644917 7.9443655 8.0308304 7.6559305 8.2742929 7.6659946 8.0732946 7.1973906 7.0568404 7.8307056 8.1222849 7.6364799 8.4714375 7.5208988 7.9679084
7.1292758 8.0716352 7.6640291 7.8265557 9.1692514 7.9706545 7.9360595 7.7280445 8.3181629 7.6800008 7.9728889 7.1994319 7.0505590 7.9125161 8.0320444 7.6984439 8.5222378 7.5056810 7.9908147
7.1210942 8.1824741 7.6954989 7.7675676 9.1643085 7.8871956 7.9122105 7.8267717 8.3602962 7.6514201 7.8070598 7.1817298 7.0053039 7.9409328 7.8950200 7.7677174 8.5726767 7.6710181 8.1120691
7.1689882 8.1565676 7.6619396 7.7331209 9.1443539 7.8978028 8.0393085 7.9464436 8.2366180 7.6402159 7.7555923 7.1413698 7.0394244 8.0941458 7.7502542 7.8206768 8.5142641 7.7252111 8.0015287
7.1253643 8.0196037 7.5028858 7.7508397 9.2035885 7.7597318 8.0703564 7.9960923 8.2457466 7.6478853 7.5350108 7.1903353 7.0400944 8.1442585 7.6932020 7.8820114 8.5008936 7.8033509 8.0115767
7.1327052 7.9073391 7.4335647 7.7954278 9.0148411 7.5021706 8.1421576 8.0955391 8.1736479 7.5673656 7.5762348 7.1687593 7.0269341 8.1581297 7.5905108 7.8851027 8.4755621 7.9583387 7.9513464
7.1413870 7.8147669 7.4328027 7.7994890 8.8567247 7.4817357 8.0844717 8.0558214 8.3265839 7.6168976 7.6302986 7.1988044 6.9129744 8.1920357 7.5466738 7.8701625 8.4753542 7.9640989 7.8963385
7.1547742 7.6834869 7.3314366 7.8412566 8.7676048 7.4375544 8.0238781 8.1950979 8.5060186 7.5921950 7.7226696 7.1214557 6.9249268 8.0664358 7.5344315 7.9277663 8.3818808 7.9350300 7.9111423
7.2629271 7.6383586 7.2249913 7.7997475 8.6733456 7.5096231 7.9615231 8.2539501 8.6628780 7.6212721 7.7618098 7.1702762 7.0521011 8.1684160 7.5749993 7.9475851 8.3723764 7.9354939 7.9310813
7.2983189 7.6057057 7.2178898 7.8560386 8.6138401 7.5306592 7.9062319 8.3060503 8.6210051 7.7675753 7.7277875 7.0485139 7.1284671 8.2225733 7.5799036 7.8669076 8.2747869 7.9404492 7.7767782
7.4286938 7.6089249 7.1944013 7.8677607 8.6209469 7.5729356 8.0345306 8.3914843 8.6704617 7.7889090 7.9190989 6.9941597 7.0762362 8.3385782 7.5821548 7.7300000 8.3140898 7.9040112 7.7728596
7.5488458 7.4457989 7.1197004 7.9745674 8.7223139 7.5845113 8.1904879 8.3807898 8.6528502 7.6678848 7.9947910 6.8709135 7.2045727 8.3023672 7.5788093 7.6722059 8.2529659 7.9094090 7.8000398
7.5909505 7.3521500 7.0459642 8.0252686 8.7576036 7.6759992 8.2942095 8.4513912 8.6779041 7.7147684 8.1433773 6.8770342 7.2325125 8.2019405 7.5948043 7.7520866 8.2957735 7.9413991 7.9334698
7.6945662 7.3505640 6.9012976 8.0988731 8.7907591 7.6626821 8.2891741 8.5771894 8.7227859 7.6891837 8.1186619 6.8456483 7.3621635 8.1900101 7.6582484 7.8741679 8.2856331 7.9836993 7.9551501
7.7502251 7.4565258 6.7839646 8.0808496 8.7946701 7.6025448 8.2406826 8.5994892 8.7602634 7.6696277 8.1955748 6.9070964 7.4311252 8.2827530 7.6160326 7.9391880 8.1393843 7.9869418 8.0881414
7.8371539 7.5933576 6.8205819 8.1266212 8.7089357 7.5440574 8.2059879 8.5648794 8.7589865 7.5658545 8.2397394 6.8394723 7.3153243 8.3615160 7.6285257 8.0944490 8.1029634 7.8856778 8.0655556
7.8229885 7.7221465 6.7928371 8.2593880 8.8745747 7.5773540 8.1901884 8.5723143 8.6947584 7.5119019 8.3016605 6.7570901 7.3434548 8.3889275 7.5719600 8.0673113 8.0976315 7.8931341 8.0788345
7.7851624 7.7370005 6.8081107 8.2720032 8.9244184 7.6222081 8.2828999 8.7102623 8.7082396 7.5123172 8.3221369 6.7048707 7.2702322 8.2577133 7.5470219 8.0298958 8.0556374 7.8252912 7.9573398
7.8663640 7.7716260 6.8373060 8.2372131 9.0108776 7.7109227 8.3235970 8.6721106 8.6701584 7.4990335 8.3626404 6.5287552 7.2609401 8.1593533 7.6045427 8.0715008 7.9995213 7.9515643 7.9017577
7.7728276 7.7235885 6.8281803 8.2935295 9.0187140 7.8031416 8.4523525 8.7229023 8.6302414 7.4893584 8.2351971 6.6843734 7.1557183 8.1284409 7.6847782 8.1401587 8.0205860 7.9507222 7.8435168
7.7917128 7.6022868 6.6733670 8.3466206 8.9395132 7.7901106 8.4746275 8.6484613 8.6382408 7.5073700 8.2850618 6.6946383 7.0209970 8.1660748 7.5986280 8.1395035 7.9144287 7.9591846 7.8689933
7.6804109 7.5013475 6.7667608 8.2637663 8.8725967 7.7573786 8.5314255 8.6835918 8.7367077 7.5336919 8.2746735 6.7424116 7.0005846 8.2315226 7.6143031 8.1980181 7.9631257 7.9511027 8.0196199
7.7550282 7.3977165 6.9134932 8.2843246 8.8183012 7.7623339 8.4567947 8.5919924 8.6245289 7.4950380 8.2063560 6.6662240 6.9970369 8.2609615 7.5816016 8.1579323 8.0252171 8.0300283 8.1114244
7.7411394 7.4542608 6.8724842 8.2025280 8.6679707 7.7500725 8.5593672 8.3751726 8.5852623 7.5432315 8.2234974 6.6563292 6.8568201 8.3032122 7.7601194 8.0989752 8.0320473 7.8932943 8.1997986
7.7257667 7.5803404 6.9093256 8.0808144 8.7350597 7.7703915 8.6235600 8.3105145 8.5389881 7.6988592 8.2761793 6.7218046 6.7992673 8.2922449 7.7599673 8.0328674 7.9291463 7.9341116 8.1431932
7.5463419 7.6351552 6.9413261 8.1595783 8.7697697 7.8133388 8.6289320 8.2289619 8.4836826 7.8287797 8.2292738 6.7807951 6.8153443 8.3135233 7.8242841 7.9341912 7.9526463 7.9912381 8.0411434
7.4823260 7.7581544 6.9527249 8.2744293 8.7803268 7.8542161 8.7339039 8.3742962 8.4392071 7.8398471 8.3530054 6.8479300 6.9263878 8.2228374 7.8432403 7.8582897 7.9815335 8.0641890 8.0059633
7.6394587 7.6908956 6.8948927 8.2440958 8.7140121 7.8450394 8.6674728 8.4152861 8.3023348 7.8613553 8.5167351 6.8073053 7.0503883 8.1113920 7.8285656 7.7888446 7.9500780 8.1956091 8.0454121
7.7127609 7.6890125 6.9348855 8.2320328 8.6466818 7.8461895 8.5974712 8.3992596 8.2693529 7.9175615 8.5424109 6.8611565 7.0621290 8.0913906 7.7597280 7.7193818 8.0728559 8.1388912 8.0506325
7.6661234 7.5820718 6.9525280 8.1739340 8.5379553 7.6866364 8.4119101 8.3529634 8.2890139 7.8905487 8.6159964 6.8230834 7.0938687 8.0283642 7.6900730 7.7790108 8.0728006 8.2021809 8.2280741
7.6439176 7.5744500 6.9540634 8.1868181 8.5085068 7.6853180 8.3864117 8.4646902 8.2097588 7.9625239 8.5337191 6.8174634 7.0112810 7.9082756 7.7037234 7.8285270 8.1096888 8.2008505 8.1727295
7.5989847 7.4713149 7.0112066 8.2345972 8.6900244 7.5846243 8.3355694 8.4407988 8.2343760 7.9570894 8.5455208 6.7327466 7.0573854 7.9034071 7.5611515 7.8568311 8.1433163 8.2013979 8.1923866
7.6121583 7.4949560 7.0880756 8.2363033 8.7622309 7.5388479 8.2869005 8.4620924 8.3018208 8.0747156 8.4879313 6.7523870 7.0889039 7.8373098 7.5629168 7.9793768 8.1859932 8.2540731 8.1858711
7.5637851 7.4976015 7.1472592 8.1829605 8.8728094 7.4922652 8.1662149 8.4330864 8.3791418 8.1506147 8.5501060 6.8228984 6.9858999 7.7495737 7.6428223 8.0368652 8.2026978 8.2189980 8.1588583
7.4911027 7.4658284 7.1438746 8.1215734 8.9384851 7.4412398 8.1492472 8.4849148 8.4530973 8.0875244 8.5934305 6.8534837 6.9370408 7.6837630 7.7899528 8.1995878 8.1954660 8.3108740 8.1972961
7.3599100 7.4336591 7.0736451 8.0072088 9.0465202 7.3478208 8.2189436 8.5366049 8.4672241 8.1384830 8.4836216 6.9973621 6.9847422 7.5864344 7.7847271 8.2820501 8.2129307 8.4400024 8.1778889
7.2245688 7.4201555 6.9764519 7.8042731 9.0742035 7.1545191 8.1637621 8.5938854 8.4207830 8.3327618 8.5541344 7.0029006 6.9625535 7.5771866 7.7714825 8.2707195 8.1795311 8.5068388 8.1524334
7.1800771 7.4914355 6.9198132 7.9045892 9.0264225 7.0061717 8.1531677 8.6139631 8.3779793 8.2963762 8.5275459 7.1390219 7.0962963 7.5769095 7.7259040 8.1908484 8.2148085 8.5617533 8.1384163
7.2245665 7.5942240 6.9484172 7.9585576 8.9940300 6.9564133 8.2135363 8.6030350 8.3418770 8.2577477 8.5432110 7.2729139 7.1602440 7.6207280 7.7786269 8.1666937 8.2150059 8.6254749 8.2361279
7.3247728 7.6272273 6.8759470 7.9019127 8.9922323 6.9726028 8.2693968 8.5905104 8.3851185 8.3095922 8.4235535 7.3741288 7.2032304 7.6700964 7.9053283 8.0795069 8.2764883 8.6091394 8.2184086
7.3568802 7.7113228 6.8049822 7.9912877 9.0803490 6.9444456 8.1533194 8.5333662 8.3579292 8.3231621 8.3177671 7.3823099 7.2703176 7.6274996 8.0165701 8.0530186 8.2640810 8.6365929 8.2688665
7.4382801 7.7878132 6.8696947 8.0408564 9.0514565 6.9562669 8.0068893 8.4635000 8.3709555 8.2500973 8.2213383 7.4256744 7.2942767 7.5988622 8.0762863 8.1311445 8.3602829 8.6504049 8.2750664
7.5070510 7.7741022 6.9543839 8.1106176 9.0057583 6.8929887 8.1319609 8.4361000 8.4176579 8.2484188 8.1525288 7.4625106 7.2501025 7.6447010 8.0793791 8.0224314 8.4284525 8.5750971 8.1484318
7.3820448 7.6570621 7.0080686 8.1495256 9.0296335 6.8278565 8.1111784 8.4442377 8.3313503 8.2591352 8.0224524 7.4283772 7.2188902 7.7696295 8.0413237 8.0763474 8.5500383 8.4569035 8.1303625
7.3031673 7.6649485 7.0732145 8.1114950 8.9999037 6.7908211 8.0766811 8.2865391 8.3063087 8.2091398 7.9913030 7.3136921 7.2582121 7.8850565 7.9209738 8.0958033 8.3516874 8.5474195 8.1125317
7.2635775 7.6873131 7.0826449 8.0462198 8.9760637 6.8162713 8.0911798 8.1608772 8.1394835 8.1445379 7.9994078 7.3331623 7.3036304 7.9128733 7.8410211 8.0894461 8.4447632 8.5664444 8.0237007
7.2077703 7.5826802 7.1198325 8.0403500 9.0066614 6.8194709 8.1307392 8.1411343 8.0869637 8.0563469 8.0383921 7.3332896 7.3575878 7.8744564 7.7120833 8.1745968 8.3236408 8.6248627 7.8862014
7.3444943 7.5454135 7.1692853 7.9404445 8.9556541 6.8829017 8.1853180 8.1730251 8.0703926 8.1428356 8.0234470 7.4634790 7.2315159 7.8065944 7.5097017 8.2107458 8.1786528 8.6392117 7.8124948
7.3362575 7.4232607 7.1624913 7.9007730 8.8942947 6.9168859 8.3537664 8.3984528 8.0585575 8.1631269 8.1087847 7.6073098 7.2430458 7.7732482 7.3856826 8.1676350 8.1216164 8.5277786 7.6648788
7.2406359 7.3731451 7.1364398 7.8965516 8.8107424 6.9013247 8.3439207 8.5274382 7.9574790 8.2609873 8.0488501 7.6432476 7.3177800 7.7326427 7.3075643 8.1582079 7.9616971 8.4812918 7.7541814
7.1982441 7.4264469 7.0733085 7.8652749 8.7252312 6.8699384 8.2877541 8.4701614 7.8772020 8.3186455 8.0252552 7.6802545 7.3532429 7.7279940 7.4445181 8.1614294 7.8948836 8.3876848 7.6841326
7.0841169 7.4596534 6.9958801 7.8906775 8.6919889 6.8499517 8.2207146 8.4446611 7.9023337 8.3023939 7.9666739 7.8431253 7.3392253 7.7293777 7.4648876 8.2084112 7.9136043 8.5191097 7.6364098
7.0790281 7.4232101 6.9898639 7.9066768 8.8177080 6.7059894 8.1827679 8.4334440 7.8293715 8.4643822 8.0650053 7.9185205 7.2877979 7.7333026 7.4959903 8.2493715 7.8427405 8.4799061 7.6107373
7.0257239 7.5080056 7.0458031 8.0765657 8.8777618 6.6930785 8.1504622 8.4374046 7.7228065 8.3988638 8.0673876 8.0769043 7.3379745 7.7018571 7.5681505 8.1595631 7.8961787 8.3942995 7.6691442
7.1246176 7.5578508 7.0912728 8.1172390 9.0426693 6.8390255 8.2018948 8.4913044 7.5615149 8.3627138 8.0868645 8.0804882 7.2572923 7.6434398 7.5547566 8.0639858 7.9421077 8.4031992 7.6353092
7.2120953 7.6708450 7.1518416 8.1733952 9.0895844 6.9730644 8.2358017 8.5167332 7.5539546 8.4095116 8.0391092 8.1063480 7.2710032 7.6030650 7.6726460 8.0137749 8.0448961 8.4649324 7.6935277
7.1068287 7.7373729 7.1161089 8.2223101 9.1037254 7.1147571 8.3345079 8.5620108 7.4534397 8.4642143 8.0291824 8.0003138 7.2398682 7.6192746 7.5826654 7.9246745 8.0123310 8.4819117 7.8561401
7.0883813 7.8337264 7.0546069 8.1966467 9.0715084 7.2497625 8.2675552 8.6455345 7.3796458 8.5429993 7.9667640 7.8954420 7.2546225 7.4648218 7.6265969 7.9065571 8.1165705 8.4982576 7.9903703
7.0609150 7.8992419 6.9971466 8.3596497 9.0479498 7.3526158 8.2893257 8.6682415 7.2546768 8.3647757 7.9315867 7.8170614 7.2191854 7.4171462 7.7349215 7.9283061 8.0819988 8.5364904 8.0932570
7.0606179 7.9059029 7.1251926 8.3637562 9.0734396 7.4946604 8.2840700 8.6737709 7.2137179 8.4243622 8.0125942 7.7262692 7.3508472 7.4444079 7.7698483 7.9122930 8.0533857 8.5349493 8.1771946
7.0466533 7.8339028 7.1652975 8.3884172 9.1631126 7.5082598 8.3248405 8.6289911 7.1571522 8.4033623 8.0304518 7.6628280 7.4772615 7.4894814 7.7001543 7.8250585 8.1412373 8.6168833 8.2362041
7.0761299 7.8060613 7.2249045 8.4751520 9.2315369 7.5516901 8.1952801 8.6675425 7.0175071 8.3950243 8.1414471 7.5376825 7.4546432 7.5366259 7.6398234 7.7992444 8.2149410 8.6070728 8.1672363
7.0860071 7.7788153 7.4013100 8.4390688 9.2941484 7.6186686 8.2375431 8.7651091 7.0053105 8.4458094 8.1207170 7.4476261 7.5483212 7.4750032 7.5537624 7.8448076 8.1943483 8.5916395 8.0229969
7.0848579 7.6587820 7.4421186 8.4133511 9.3255129 7.5872006 8.2337408 8.6797972 7.0712924 8.4785166 8.0841799 7.5042353 7.5653610 7.5352640 7.5231810 7.9410505 8.1717606 8.6253414 7.8842211
7.2734885 7.6787844 7.4358516 8.4025497 9.2821741 7.6075139 8.3235235 8.6558733 7.2090635 8.5722857 8.0559263 7.5873389 7.6385899 7.4920044 7.5576663 7.8968048 8.1609173 8.6145582 7.6655750
7.2855926 7.7072883 7.3143058 8.3802938 9.2632360 7.6002698 8.4264059 8.5725803 7.2646847 8.6176043 8.0508919 7.7254105 7.7304745 7.4615178 7.4787188 7.9587326 8.1887798 8.5889463 7.5206199
7.2421956 7.6938586 7.3109169 8.3662157 9.2536774 7.6631389 8.5657597 8.5983610 7.3650908 8.5537653 8.0230093 7.8391623 7.8093162 7.4771924 7.3612914 8.0822401 8.2098961 8.5359678 7.4404993
7.2172060 7.7189965 7.3442292 8.3217888 9.1943979 7.5935869 8.4283485 8.6142778 7.2564082 8.3919706 7.9513035 7.8760991 7.7265267 7.5494952 7.3676620 8.0746241 8.0930557 8.4846401 7.5070171
7.2693467 7.6623454 7.4442477 8.2252178 9.0388355 7.6223893 8.3925247 8.6302624 7.2547874 8.5273085 7.8998594 7.9147120 7.7110329 7.6970463 7.2759728 7.9653010 8.2282295 8.4359636 7.4180140
7.3693514 7.7610888 7.3843389 8.2285280 8.8571482 7.5225239 8.3373117 8.6856260 7.1223207 8.5372267 7.9367476 7.8503742 7.6248279 7.7852893 7.3575597 7.9911003 8.1975946 8.3835115 7.3742013
7.4797359 7.7784057 7.4273744 8.2228832 8.7354631 7.4651723 8.1882505 8.7737455 7.0522299 8.5112076 7.8395729 7.7680888 7.6033468 7.7328300 7.2588220 7.9657388 8.2761736 8.4595537 7.3642769
7.5228586 7.8564739 7.5046716 8.2498856 8.7066956 7.4998083 8.1546335 8.7133522 7.0754695 8.4674501 7.7998824 7.7469096 7.6263666 7.6634431 7.2262850 8.0590487 8.2203274 8.3556080 7.3695803
7.6252623 7.9346910 7.4530478 8.2322311 8.7208662 7.5182004 8.1313028 8.6552181 7.0494800 8.4638939 7.7004604 7.5970955 7.6975503 7.7300105 7.2882724 8.0609856 8.2117586 8.3888826 7.4107218
7.6130061 8.0539188 7.4471951 8.2249374 8.5964670 7.4943414 8.0904722 8.6091270 7.1021705 8.4308462 7.5558295 7.5253973 7.7845197 7.6778908 7.1979241 8.1492805 8.1095438 8.5041466 7.3603926
7.6759367 7.9403367 7.4604487 8.2333279 8.6089020 7.4940124 8.0083208 8.5656815 7.2152710 8.4177876 7.3831329 7.3729258 7.7931981 7.6276913 7.1299930 8.2351685 8.0591936 8.6574993 7.4585657
7.8023558 7.9732695 7.3762827 8.1226339 8.7107077 7.4631495 8.0179672 8.4823856 7.2586012 8.3670673 7.3548412 7.2271380 7.7828431 7.5524378 7.0967216 8.2706614 7.9794383 8.6714706 7.4751711
7.8867736 7.9162788 7.2027125 8.2031851 8.6883574 7.4656935 7.9924374 8.4012299 7.2873931 8.2974186 7.3297062 7.2123489 7.8467860 7.4306989 7.0703301 8.2768784 7.9191914 8.6716347 7.5006776
7.8595915 7.7680006 7.1960859 8.1250839 8.6771660 7.4934449 8.0897207 8.3666878 7.2655106 8.2892284 7.2316027 7.2399449 7.8550115 7.3165255 7.0441604 8.3314419 7.8663468 8.6490841 7.5544066
7.8720531 7.7572494 7.0898495 8.0686893 8.7054739 7.6342773 8.0487309 8.4517813 7.2496033 8.4459801 7.1680956 7.2417850 7.8290286 7.2528849 7.0409656 8.3661442 7.8161001 8.6351328 7.6563416
7.8785262 7.7628174 7.1194925 8.0336018 8.7996302 7.7879038 7.9556260 8.5303621 7.2569885 8.4802160 7.2460876 7.2856841 7.7809739 7.1944675 6.9956684 8.2503738 7.6840072 8.4667559 7.8356185
7.8853512 7.7975779 7.1969500 7.9912033 8.7992773 7.9490232 7.9620504 8.5236330 7.1763620 8.5288363 7.2423124 7.2264562 7.7832589 7.1897669 6.8933368 8.2056742 7.6057510 8.4493866 7.9409790
7.9237542 7.8410406 7.1721225 7.8659339 8.8926105 8.0120268 7.9164081 8.5300446 7.2081738 8.5408144 7.2975326 7.3327937 7.7979236 7.3042603 6.9188738 8.1898861 7.5279241 8.4556217 8.0403814
7.9883351 7.8585286 7.2395334 7.7745190 8.8965731 8.1314268 7.9435782 8.4194555 7.1787629 8.5512590 7.3805771 7.3351612 7.7631226 7.4163375 6.9064765 8.2010880 7.4525423 8.4480753 8.0726023
8.0083332 7.8325191 7.2369771 7.7447934 8.7975254 8.1915903 7.9311495 8.2341700 7.2726960 8.5075436 7.5086250 7.3794818 7.8037395 7.5037603 6.9068480 8.1758146 7.4902892 8.4466848 8.1457300
8.0496912 7.7236185 7.1406994 7.7030139 8.7587385 8.2793179 7.9156108 8.2606621 7.3366737 8.4647942 7.4338417 7.4266820 7.8372121 7.5047288 6.9340625 8.1381502 7.5155039 8.3796549 8.1035042
8.1405640 7.8147612 7.0723114 7.5983858 8.7889910 8.3273668 7.9176259 8.3689356 7.3839698 8.3665609 7.5556602 7.3242798 7.6970143 7.4560690 6.8294148 8.2151756 7.5675282 8.2822485 8.2156382
7.9535141 7.8828921 7.0320892 7.6036291 8.8242502 8.3740654 7.9295945 8.4767952 7.3710184 8.2104645 7.7043180 7.2696009 7.5819120 7.5185852 6.8251848 8.2603760 7.5923915 8.2431345 8.2294207
8.0548048 7.8920670 6.9937267 7.5615582 8.9046736 8.2990170 7.9801326 8.5097790 7.3209424 8.0813818 7.7014422 7.2235322 7.5021815 7.4877052 6.7317114 8.2777719 7.6434374 8.2895794 8.2749939
8.1599894 7.8327866 6.9947791 7.5001616 8.8718014 8.3126745 7.9836783 8.4457922 7.3072257 8.0298147 7.6522994 7.3475876 7.5203185 7.6420126 6.6128345 8.2728128 7.6331491 8.2899103 8.4575291
8.2108803 7.7212348 6.9989781 7.4713855 8.9298067 8.3676653 7.9739246 8.3991804 7.3943954 8.0474682 7.7609706 7.3927069 7.4692712 7.6490088 6.5900331 8.2637987 7.6981096 8.3171663 8.4900398
8.2514696 7.7855449 6.8854270 7.4331889 8.9009066 8.4135046 7.9808707 8.4055891 7.3607407 8.1415892 7.8383937 7.4272680 7.4046865 7.6664853 6.4460979 8.3832703 7.8551698 8.2944069 8.4613619
8.3088303 7.7829337 6.8333130 7.3536410 8.9468708 8.4825306 7.9767070 8.4625549 7.2487659 8.1975298 7.7951446 7.4210253 7.4290681 7.6746354 6.4023995 8.3434858 7.7908659 8.0778599 8.3532648
8.2677383 7.7139163 6.7647343 7.2533813 8.8975906 8.5891066 7.9375362 8.4777203 7.2418013 8.1475525 7.8775978 7.3514953 7.3421454 7.6644931 6.5139046 8.3108187 7.7859230 8.0700703 8.2425900
8.2590361 7.7126698 6.8796983 7.2788954 8.8158970 8.5415316 8.0358019 8.5141973 7.2826724 8.0997295 7.7189422 7.2818737 7.3636475 7.7132392 6.5810490 8.3055954 7.7636685 8.1389151 8.2769260
8.3423948 7.6897540 6.7816215 7.2892828 8.8016653 8.6325169 8.0817022 8.6084299 7.3735876 8.1054688 7.7515855 7.1452241 7.2935753 7.8162885 6.7482910 8.1864910 7.7765651 8.0164499 8.1647472
8.4236383 7.7204423 6.7940440 7.4024224 8.7365007 8.6126776 8.0691786 8.6587591 7.3830047 8.1440010 7.8236189 7.1433401 7.2542243 7.8845773 6.8002915 8.2173834 7.7712302 8.1366806 8.0768471
8.4813395 7.6934733 6.8354664 7.3857117 8.7277479 8.5338049 8.0848389 8.6713543 7.4520464 8.1459084 7.8623309 7.0001988 7.2378621 7.9169111 6.9331813 8.1200848 7.7591248 8.1224384 8.0697412
8.4605837 7.7132759 6.9510202 7.4132180 8.8115721 8.4903259 8.0562973 8.7650976 7.4648576 8.2090273 7.9943719 6.9031911 7.1251101 8.0203447 6.9595027 8.2054749 7.7777519 8.0744390 7.8145885
8.4849520 7.7365723 7.0431952 7.3438072 8.8614044 8.4456806 8.0221968 8.7060871 7.3729868 8.1851091 8.0208473 6.9040508 7.1698337 8.0518589 6.9911146 8.2144814 7.9207277 8.1161642 7.8417349
8.4299078 7.7045217 7.1089878 7.4150133 8.8658419 8.5506191 8.1310349 8.6318121 7.4985328 8.1412897 7.9025044 6.9082785 7.1121712 8.0481453 7.0845013 8.2287378 7.9522471 8.0863180 7.7241936
8.4568319 7.7649550 7.1390800 7.4574757 8.7666597 8.5253077 8.2787037 8.6734476 7.6228719 8.0697155 7.8215151 6.9754500 6.9829059 8.0684242 7.1564541 8.2291269 7.9370899 8.2030239 7.7632117
8.4429026 7.7038641 7.2170429 7.3290677 8.8541546 8.5216866 8.3753815 8.5587149 7.6938682 8.0194302 7.7064762 7.0190048 7.0260415 7.9549227 7.1882510 8.2117233 7.8829317 8.1735735 7.7560320
8.4906511 7.7786884 7.2630219 7.3350129 8.8771152 8.4632263 8.3601303 8.4380512 7.8815556 8.0074501 7.5154099 7.0139127 6.9374552 7.9551749 7.1719642 8.1647930 7.8637104 8.1871815 7.8311124
8.5390415 7.6942158 7.3340263 7.3195219 8.8099174 8.4847841 8.3822765 8.3656406 7.9924130 7.9333897 7.4151683 6.9573522 6.9841099 7.8822174 7.1784391 8.0819340 7.8458714 8.1494541 7.8752370
8.5888596 7.6859565 7.4941115 7.3042932 8.6758318 8.3504686 8.3634567 8.4615116 8.0528049 7.8707228 7.2380280 7.0103111 6.9585972 8.0318050 7.2363868 7.9465966 7.8152189 8.1729689 7.8484793
8.6049995 7.6741004 7.5272851 7.2208700 8.6219320 8.4265003 8.3211927 8.4183426 8.1758041 7.7754531 7.1895537 7.1669378 7.0247288 8.0843658 7.2590508 7.9120655 7.8299608 8.1898861 7.6503582
8.5352135 7.6565895 7.6150060 7.2644124 8.6656179 8.4347525 8.3550119 8.3518238 8.2239647 7.7351727 7.1996245 7.2266765 7.0310354 8.1075211 7.2472863 7.7593699 7.7608538 8.2394791 7.5148449
8.5802965 7.5910015 7.6373801 7.3071532 8.5905733 8.5372925 8.3464241 8.3399277 8.2093496 7.7382050 7.2544456 7.2994428 7.0133390 8.1012554 7.1712952 7.7220054 7.7464457 8.1425686 7.4490561
8.5064430 7.6340384 7.6987185 7.2050815 8.5478230 8.5124540 8.2927036 8.3832045 8.3113585 7.7458177 7.2540569 7.2328954 7.0865350 7.9931073 7.1410055 7.7001653 7.7943401 8.1448402 7.4264803
8.3793707 7.6831346 7.7203398 7.2199264 8.5418177 8.6157284 8.1526403 8.3580799 8.2929420 7.7667775 7.2421241 7.3023262 7.2153635 8.0160961 7.1423039 7.6771693 7.8292274 7.9945025 7.4774566
8.3835249 7.6540704 7.7453761 7.1989727 8.4134293 8.4913607 8.0681133 8.4231615 8.3765144 7.7661810 7.2534552 7.3341012 7.2050829 8.0479488 6.9866562 7.4759316 7.8356762 7.9079318 7.4939179
8.3616047 7.7371154 7.5368280 7.1693096 8.3508711 8.4423475 8.1406994 8.5582867 8.2264309 7.7159224 7.1840382 7.2297173 7.2597885 8.0238132 6.9504895 7.4828911 8.0037861 7.8963833 7.5032048
8.4586210 7.7229424 7.5061784 7.1503286 8.2782154 8.3812447 8.0759058 8.6321707 8.2214518 7.7085853 7.3228250 7.1310558 7.2972612 8.1417503 6.9664760 7.5873485 8.0686636 7.9750533 7.5354815
8.4531927 7.8322353 7.4970417 7.1363859 8.1933050 8.3413925 8.0744343 8.7210302 8.1767912 7.6310863 7.3224940 7.1561518 7.3314996 8.2112684 6.9913802 7.6560287 8.1329079 8.0622177 7.5772486
8.5238714 7.8713803 7.4195876 7.0528588 8.2048426 8.2419891 8.0870752 8.6758833 8.2111406 7.6733422 7.2727251 7.1334534 7.3474512 8.3892183 6.9764204 7.5960231 7.9981990 8.0619793 7.5723543
8.4857492 7.9001498 7.3692350 6.9943085 8.1527395 8.1869030 8.0996666 8.6649227 8.1889029 7.6682611 7.3445282 7.2037292 7.3518763 8.5598335 7.1240954 7.6943855 7.9870248 8.0477247 7.4857202
8.4931841 7.9006157 7.3367562 6.9561095 8.1371889 8.1934290 7.9821997 8.6638479 8.1251926 7.5913777 7.2990098 7.3159156 7.3779926 8.6309643 7.1796150 7.6845193 7.9513483 8.0372343 7.4243650
8.5452948 7.8612347 7.3880205 6.9557290 8.1195374 8.1667175 7.9683166 8.5524473 8.1523390 7.5624719 7.2738433 7.3795757 7.3571687 8.7073050 7.2567968 7.6935163 7.9638810 8.0156450 7.4636431
8.6644993 7.7025757 7.3148298 6.9455357 8.1195698 8.2333927 8.0567474 8.5567436 8.1471519 7.5624728 7.2989168 7.4154549 7.2796273 8.5764399 7.1753340 7.7531495 7.9190531 7.9886160 7.5447769
8.6415415 7.6404901 7.3268294 6.9321728 8.1527758 8.2892818 8.1392202 8.4759827 8.1780872 7.5686359 7.2663407 7.4242096 7.3772478 8.5271845 7.2043424 7.8312979 7.9402323 7.9417272 7.5353503
8.5934610 7.6566105 7.4412270 6.9601574 8.1972771 8.3236103 8.2047348 8.4996414 8.1570787 7.5927892 7.3422699 7.3679752 7.4370041 8.4843683 7.2828393 7.7574186 7.8520217 7.9909077 7.4628401
8.6151943 7.6490617 7.5069818 7.0029049 8.3125019 8.3310957 8.3765354 8.4199343 8.0885000 7.7351270 7.4403338 7.3149285 7.4457502 8.4038544 7.2861919 7.7193913 7.7609973 7.8395658 7.4960036
8.5727072 7.7006879 7.5676365 6.9520073 8.3788767 8.4107389 8.3743200 8.4587975 8.1365519 7.7655659 7.4154506 7.2391839 7.4592266 8.2315512 7.2212586 7.9060540 7.6817193 7.8827581 7.5891638
8.5314417 7.7515712 7.5867620 7.0008860 8.2130871 8.3128080 8.3081846 8.4445639 8.0561686 7.8203735 7.3131056 7.1604867 7.4023199 8.1554918 7.2229114 7.9908533 7.6119385 7.8921504 7.4948058
8.4584684 7.7783594 7.6093197 6.9500418 8.3115244 8.2616987 8.3436241 8.5838318 8.1896133 7.8723621 7.1490254 7.1450257 7.4275665 8.0324888 7.1836629 8.0112734 7.4561849 7.8574996 7.4279804
8.3871431 7.7976885 7.6281118 6.9453487 8.3369493 8.2286272 8.2449865 8.5884438 8.3410091 7.8568521 7.1923780 7.1711631 7.4262667 7.9081740 7.2328324 7.9814692 7.4427767 7.8572788 7.3724723
8.2973061 7.7540359 7.6864386 6.8781500 8.2854748 8.3307209 8.4128151 8.6050549 8.4937572 7.8710709 7.2947879 7.2706709 7.2520494 7.9177842 7.2977014 8.0438185 7.4483047 7.8327265 7.4547501
8.3577814 7.6614223 7.7794232 7.0032911 8.1800346 8.4073629 8.4909687 8.6467152 8.5758467 7.7614202 7.3130460 7.2142458 7.2690496 7.8672218 7.3350987 8.1463251 7.5869346 7.7898302 7.4025369
8.3165340 7.5913801 7.8000073 7.1246290 8.1561203 8.3897657 8.5632029 8.5963602 8.6217852 7.8079948 7.2936249 7.2734132 7.2791009 7.8953505 7.3168783 8.1850157 7.5863380 7.7206597 7.3937583
8.2561178 7.4609098 7.8335056 7.1269913 8.0774460 8.2695179 8.5824862 8.6023064 8.5637512 7.7979884 7.2877631 7.2058587 7.3046336 7.8614893 7.3763332 8.2309170 7.5034904 7.6575055 7.2415466
8.2360477 7.2775092 7.8584414 7.0811682 8.0027943 8.2514544 8.6394863 8.5069571 8.5630255 7.8403654 7.2591853 7.1931291 7.2517948 7.8588300 7.2531509 8.1923409 7.4332700 7.6608047 7.2869391
8.1552811 7.1453891 7.8391075 7.0690408 8.0283632 8.1573906 8.6570683 8.4545288 8.7688074 7.8157687 7.1606908 7.2182126 7.2220955 7.7704620 7.1942039 8.2401876 7.2928591 7.5483580 7.3833303
8.1088619 7.0560889 7.8694983 7.0063157 7.9619308 8.1507559 8.6191378 8.4668579 8.9883881 7.8073292 7.1682024 7.2105236 7.2597718 7.6676393 7.1614466 8.2469530 7.1639967 7.5733004 7.5381069
8.0436163 6.9604678 7.9740047 7.0307188 8.0658846 8.1100378 8.6836405 8.4180346 9.0231876 7.7163277 7.0109406 7.1695032 7.2378268 7.7141495 7.2453251 8.2209225 7.1028118 7.5509810 7.6379170
7.9753175 6.9110355 7.9698296 7.1412997 8.1094160 7.9020658 8.8107882 8.3495579 9.1592684 7.6938944 7.0253897 7.0620542 7.2312517 7.8016000 7.1583881 8.2975512 6.9853845 7.4061108 7.7374091
7.9009795 6.8680153 7.9837413 7.2564206 8.0089083 7.8538418 8.8739901 8.3016415 9.1697044 7.7501645 7.0729389 7.0666928 7.2153068 7.7513399 7.1223192 8.3096209 7.0613804 7.3485847 7.7973046
8.0189495 6.9495645 8.0096674 7.2096295 8.1627178 7.8536339 8.9144840 8.3873453 9.1204863 7.7897959 7.2786474 7.0528607 7.2648144 7.8345280 6.9931388 8.3004789 7.0986576 7.4326367 7.8068299
7.9021626 6.8344092 8.0757561 7.2292995 8.1999245 7.8637004 8.9377365 8.3501844 9.0300999 7.6342511 7.2436543 7.0525279 7.2338057 7.9090214 6.9888511 8.2165127 7.1811309 7.5735002 7.8044209
7.9008999 6.8409419 8.1041727 7.2181320 8.2044306 7.9976754 8.9322662 8.3935461 8.8478222 7.5435252 7.4113359 7.1197233 7.2123303 7.8874350 7.0002599 8.1910372 7.3029666 7.6168342 7.7802067
7.8288889 6.8172674 8.0636120 7.1423941 8.3622131 7.9828677 8.9251423 8.3471155 8.7733021 7.6175966 7.4823856 7.0990648 7.2666531 7.8537264 7.1198835 8.1091042 7.4090829 7.7118764 7.7867408
7.8444519 6.9247017 8.1135654 7.0390415 8.3978453 7.9404225 8.9263506 8.3390455 8.6757746 7.6264372 7.5479403 7.2504516 7.2828345 7.9051061 7.1562471 8.1264000 7.4248152 7.7171521 7.8288660
7.8246727 6.9505229 8.2602625 6.9496503 8.4102163 7.8715854 8.9637499 8.4027777 8.5789366 7.6445737 7.4852443 7.2760863 7.2954397 7.8966479 7.2303038 8.2483482 7.3469882 7.6636648 7.9147315
7.6925297 6.8632517 8.2812157 6.9379644 8.4611387 7.8566899 8.9302216 8.5320902 8.5430155 7.5709500 7.4367447 7.3095241 7.2317371 7.9894962 7.1359253 8.3155050 7.2998929 7.6974592 7.9125295
7.5855861 6.6912808 8.3314867 6.9658952 8.3600101 7.7841001 9.0326052 8.5359840 8.4537535 7.6268220 7.4074469 7.2656751 7.1465621 7.9715114 7.1366038 8.3922491 7.3619423 7.6096191 7.8984475
7.5856848 6.6378660 8.2653017 6.9717979 8.3422184 7.7473226 8.9292097 8.5096731 8.4230404 7.5346451 7.4928331 7.2109900 7.2397537 7.9011922 7.0902886 8.4601059 7.3057203 7.6039338 7.9044805
7.5481391 6.6558089 8.2597189 7.0097995 8.3212824 7.7081695 8.9246826 8.4164820 8.4101286 7.6722794 7.4726419 7.1314182 7.1411262 7.8360715 6.9872270 8.5068083 7.3420410 7.5804920 7.9301724
7.5161104 6.6861134 8.2770233 7.1347642 8.3676672 7.7651477 8.8936605 8.4185486 8.4397326 7.7804518 7.5012074 7.1587481 7.0975413 7.8296065 6.9798746 8.5654535 7.3541551 7.3719816 8.0474663
7.5821085 6.7369127 8.2759113 7.0984402 8.2529573 7.8036799 8.9243259 8.4302063 8.4125271 7.7305989 7.4407024 7.1002736 7.1386623 7.8971906 6.9708414 8.5974360 7.2270489 7.3868322 8.0062933
7.5905929 6.6205311 8.2916899 7.1358857 8.2472343 7.8505979 8.9736824 8.4480505 8.4729366 7.8539910 7.5371594 7.1326761 7.1629987 7.8546596 6.9732203 8.6165752 7.2996368 7.3416777 8.0780087
7.6687832 6.5204916 8.2541113 7.1852188 8.1284847 7.9912119 8.8756418 8.4071083 8.4942331 7.9508982 7.5099921 7.1844854 7.3080931 7.9094963 6.9828281 8.6558571 7.2834144 7.4396186 8.0595274
7.7483859 6.4765320 8.3500471 7.2343254 8.1721497 7.9110227 8.8648062 8.4993296 8.4216461 8.0773563 7.5468087 7.1257248 7.3237057 7.9534621 7.0134969 8.8171930 7.2626472 7.4671612 8.1116095
7.8319488 6.5655804 8.2857790 7.2119875 8.1839972 7.9481492 8.9267740 8.3408375 8.4035950 8.0594912 7.5207767 6.9284334 7.4276371 7.9564819 7.0755992 8.8370419 7.2458463 7.5683775 8.1233740
7.8611302 6.5721831 8.3324594 7.2480464 8.1794653 7.9322629 8.9895525 8.3487425 8.4563484 8.0602150 7.4877787 6.8407645 7.3985991 7.9466810 7.1256580 8.9437361 7.1464200 7.6299953 8.0535183
7.7598267 6.5779805 8.2434835 7.3131752 8.2289419 7.8539753 9.0013838 8.2865934 8.4176235 8.1133289 7.3526597 6.7552567 7.4370809 8.0020237 7.0874519 8.9724712 7.1965680 7.6478887 8.0002842
7.6558437 6.5705676 8.3017483 7.1879282 8.2504082 7.9212790 8.9317465 8.2495470 8.4413109 8.1592970 7.2734914 6.8362279 7.4492030 8.0489416 7.0112677 8.8693075 7.2564640 7.7523346 8.0118580
7.5832667 6.4862952 8.2047071 7.2586040 8.2092972 8.0526590 8.8101902 8.1350718 8.4255342 8.1596136 7.3132696 6.8718910 7.4285412 8.1119957 6.9212184 8.7452393 7.3080688 7.7900519 8.0378036
7.5952444 6.3360319 8.1720419 7.3284655 8.2028151 8.1474972 8.7870684 8.1288519 8.2957420 8.1959066 7.3243060 6.8148837 7.4564528 8.2131243 6.8156476 8.7214489 7.3673077 7.8283191 8.1618147
7.7430239 6.2454996 8.1343498 7.1872873 8.2738523 8.1592760 8.8658409 8.0015430 8.2396955 8.1822052 7.2648964 6.8530374 7.3672137 8.2916718 6.8870430 8.6614208 7.3498807 7.8262177 8.0900249
7.7489824 6.2316403 8.0923586 7.1926031 8.3215437 8.1165028 9.0287695 7.9245706 8.2633505 8.2187777 7.2255220 6.7791290 7.4643078 8.2785435 6.8997579 8.5875835 7.3982034 7.8583093 8.2035007
7.8371449 6.2158713 7.8920622 7.1738229 8.3575935 8.0335560 9.0713577 7.8825908 8.2673874 8.2333231 7.2093301 6.7067890 7.4764013 8.2638435 6.8748975 8.5483599 7.3870487 7.9490118 8.2108955
7.8176770 6.2994127 7.9215026 7.3072395 8.2890053 7.9427862 9.0418310 7.7923613 8.3111916 8.3066196 7.3252048 6.7813730 7.4534173 8.2808580 6.9266229 8.5234194 7.3623438 7.9562154 8.3188477
7.8615117 6.2990651 7.8262386 7.3221822 8.4476147 7.7555447 8.8516912 7.8126578 8.2380953 8.3431749 7.2797332 6.7665811 7.4570398 8.3729763 6.9482303 8.4364853 7.3258033 7.9689956 8.3960094
7.9099021 6.4506898 7.8111353 7.4840732 8.5225410 7.6165090 8.7555914 7.8411055 8.2168045 8.3315020 7.2440953 6.7794962 7.5729542 8.3350916 6.9509096 8.4229708 7.3884511 8.0337019 8.4451332
7.7815542 6.4546170 7.7461567 7.4812584 8.5611029 7.5550170 8.6926641 7.8937502 8.1315508 8.3757915 7.2001224 6.7674766 7.7028913 8.3154345 6.9992733 8.3309259 7.3481731 7.9540505 8.4960070
7.7904582 6.5094275 7.8116326 7.5506678 8.5234585 7.6032305 8.7696104 8.1250668 8.0194092 8.3362246 7.2347393 6.8385816 7.7357635 8.3991985 7.0203643 8.1781101 7.2490330 7.8339028 8.5094242
7.7085624 6.4149079 7.8998327 7.6242843 8.5680513 7.6546001 8.7587643 8.1518745 7.9715767 8.2960501 7.2522993 6.9090281 7.7607265 8.3702526 7.2112870 8.1438713 7.1685553 7.7917089 8.5730000
7.8145170 6.4194469 7.9403749 7.7016110 8.6192484 7.6693711 8.7180834 8.2296867 8.0810566 8.3436003 7.3090787 6.9590235 7.6313457 8.3126268 7.2568207 8.1675882 7.1613483 7.7465196 8.5698376
7.8840685 6.3899965 7.8261108 7.8289151 8.6270237 7.6964788 8.7407503 8.2794886 8.0898943 8.2782602 7.3980722 6.9709210 7.5594826 8.3512297 7.2743807 8.2210369 7.1027350 7.6957493 8.5208941
7.8719954 6.4158201 7.8820047 7.8207045 8.5138969 7.7063270 8.7112808 8.3563499 8.0798216 8.2402344 7.3984160 6.9962068 7.6895385 8.3192005 7.2857480 8.3343716 7.1950755 7.7216749 8.4424505
7.9864721 6.4539118 7.8386979 7.7927275 8.4967899 7.7546539 8.6357384 8.3756771 8.1851578 8.2924232 7.3291974 6.8501678 7.6353860 8.4484692 7.2550898 8.3388891 7.2498593 7.8298993 8.3841305
7.9299030 6.3431301 7.8408136 7.7725148 8.5637264 7.7483845 8.4108438 8.3963547 8.2437515 8.2792912 7.3603363 6.7833877 7.5751266 8.3322220 7.2591829 8.4679470 7.2316823 7.8143291 8.3717585
8.0495939 6.3151054 7.9542875 7.7791305 8.5565529 7.9245443 8.3949785 8.3708096 8.2255487 8.3725653 7.3910017 6.7740479 7.5567551 8.2794495 7.1912222 8.3050566 7.1894989 7.7976513 8.3289070
8.0700235 6.4356141 7.9355774 7.9030375 8.5796404 8.0147705 8.3272114 8.3884249 8.2485094 8.2816467 7.4158616 6.8173676 7.5198445 8.1646309 7.1866918 8.2001791 7.1357002 7.8616977 8.2380848
8.1787033 6.5341272 7.9840417 7.9826064 8.5173855 8.1833715 8.3177471 8.3511152 8.1346960 8.1713591 7.5030479 6.7628689 7.5105805 8.1585217 7.1183295 8.2804661 7.0603938 7.8223872 8.2248516
8.1340990 6.6293349 7.8376780 8.1586351 8.4502678 8.2855253 8.2540417 8.3947477 8.1359863 8.1696806 7.5145454 6.8373137 7.5731235 8.1164513 6.9650173 8.2513113 6.9915276 7.8312168 8.0911837
8.0056448 6.5687704 7.8263135 8.2301426 8.3775692 8.2404442 8.2415457 8.3908186 8.1398134 8.1202860 7.6530213 6.7828932 7.5796123 7.9970059 6.8622742 8.2690306 6.9752650 7.9007764 8.0728378
8.1039057 6.6049800 7.7794728 8.2061548 8.3887234 8.2548342 8.3258486 8.3615751 8.1627798 8.1423674 7.6866846 6.7741323 7.5628514 8.0247250 6.7955713 8.2432604 7.0570736 7.8368297 7.8466244
8.1268330 6.7572546 7.8267031 8.2127905 8.4851656 8.2573776 8.2197447 8.3229313 8.1263695 8.1071978 7.7798872 6.7225156 7.5933623 8.1426373 6.8739643 8.2121820 7.0507922 7.7268205 7.9661536
8.1816311 6.7658658 7.8888359 8.3383160 8.4521542 8.2868433 8.1505289 8.4249802 8.0535545 8.0351944 7.7071586 6.8115115 7.5659084 8.2818441 6.8251128 8.2903414 7.1068888 7.6790586 7.8188901
8.1060123 6.7505565 7.8747659 8.3582029 8.4214115 8.3172750 8.1896677 8.4066324 7.9660439 8.0895538 7.6981378 6.8393025 7.5786266 8.3322668 6.8380475 8.3045750 7.1430206 7.6858091 7.7590795
8.0656376 6.8728542 7.8526468 8.2859173 8.3905916 8.3398542 8.2422962 8.3786993 7.9293056 8.0650845 7.6971188 6.8444080 7.5126939 8.2541914 6.8909926 8.2532673 7.1664610 7.6588159 7.7778764
8.0172348 6.9273334 7.9501414 8.2691841 8.4128389 8.3329058 8.2278214 8.3718491 7.9826593 8.1420574 7.7147398 6.9092479 7.6388850 8.1587000 6.8965359 8.1759520 7.0924368 7.6138000 7.8364930
8.0511618 7.0775948 7.9424186 8.2526207 8.3764305 8.3362360 8.1931915 8.4225836 7.9932785 8.2427788 7.7844987 6.8524156 7.5180163 8.1664248 6.8454142 8.1068077 7.0560827 7.6423607 7.9669142
7.9262080 7.2100544 7.9991965 8.1082287 8.4073563 8.2999926 8.2554388 8.4840784 8.0168247 8.3124399 7.8316431 6.7492123 7.3564959 8.0665865 6.8328271 8.1435404 7.1102667 7.8139658 8.0108213
7.9691310 7.2369585 8.1266041 8.0983152 8.4811640 8.1810818 8.2767086 8.5249338 8.0542889 8.3237724 7.7493992 6.7492299 7.3715529 8.0762444 6.8372993 8.1776752 7.1860094 7.8996353 8.0542231
8.0290985 7.2290998 8.1344509 7.9853678 8.4146338 8.1622992 8.2660389 8.4892292 8.0378256 8.4365845 7.7770624 6.8117199 7.2897415 8.0463934 6.9083962 8.1597033 7.1561852 8.0490494 8.1602049
7.9164362 7.3204231 8.1113091 8.0284624 8.3524570 8.1222868 8.2252665 8.4270229 8.0679817 8.4296141 7.6505604 6.8268209 7.3325577 8.0909204 6.9735031 8.2879734 7.0252213 8.2701597 8.1517735
7.9276490 7.4579706 8.0635099 8.0039492 8.3451309 8.0489273 8.1407614 8.4387665 8.1432390 8.4645109 7.7106519 6.7756901 7.2574906 8.0829239 6.8611484 8.2313843 6.9505796 8.3046913 8.1058207
7.8679390 7.5653038 7.9904242 7.8599277 8.3528433 7.9708667 8.1763468 8.5416937 8.1892967 8.3768768 7.5907841 6.7284002 7.2007341 8.0594082 6.8258929 8.1737347 6.9971232 8.2843161 8.0769930
7.8440804 7.6293249 7.9285936 7.9002304 8.4095469 7.9408298 8.1516371 8.4930782 8.1631184 8.2277784 7.5207567 6.7511535 7.0843225 8.0212822 6.7963047 8.1972723 7.0565701 8.3914118 8.0167856
7.8686275 7.5909519 7.9531202 7.9157276 8.3673763 7.9081931 8.2181282 8.4969845 8.0534954 8.2412815 7.3927364 6.7912860 7.0426693 7.9954805 6.7412481 8.2557163 7.0302815 8.3842993 7.8540759
7.8340130 7.5645013 7.9020810 8.0330992 8.3439150 7.9819651 8.2800217 8.3941851 7.9528432 8.2550869 7.3105917 6.8022699 6.8641791 7.9354568 6.7777171 8.3435030 7.0951123 8.4768248 7.8081517
7.8812160 7.4660430 7.8607488 8.0174408 8.2848501 7.9905024 8.3594322 8.4255600 7.8544664 8.2595634 7.2734265 6.8510523 6.8365498 7.9168820 6.8618689 8.2945108 7.1982660 8.5889521 7.7212200
7.8728547 7.3943086 7.8501930 8.0800343 8.1780672 8.0519619 8.2677631 8.3958902 7.8432512 8.1672907 7.2048459 6.9835515 6.7884912 7.8437462 6.9336233 8.4378052 7.1481829 8.6957197 7.7762175
7.9214563 7.4184337 8.0608778 8.1377382 8.2324657 7.9753852 8.1902351 8.4607325 7.7563162 8.0861483 7.1831303 6.8630481 6.9333067 7.7731318 6.9358830 8.5625849 7.1366229 8.7892542 7.8907361
8.0417604 7.4037890 8.0677557 8.0226822 8.1237850 8.0110569 8.0801506 8.4438581 7.6222072 8.0449867 7.0660601 6.7502260 6.9106169 7.7507458 6.9255772 8.5488558 7.1169257 8.7556076 7.9723086
8.0948238 7.3326836 8.1777105 7.9784293 8.1597757 8.0571594 8.1097822 8.3952827 7.5539584 8.0408745 6.9797802 6.7844915 6.8934526 7.8134713 7.0005651 8.4930010 7.0788426 8.7368231 7.9935541
8.0597219 7.3444033 8.3322496 8.0116072 8.1716394 8.0683460 8.1001205 8.4116516 7.5507498 7.9570889 6.9469881 6.8292303 6.8965321 7.7783256 7.0279589 8.4818220 6.9312811 8.7783270 8.0375051
7.8493385 7.4514136 8.2769804 8.0492334 8.2090178 8.0203791 7.9547300 8.4247055 7.4868431 7.8737669 6.8415627 6.7944326 6.8786421 7.9046102 7.0440021 8.5303078 6.9321055 8.8200426 8.0287447
7.7783880 7.5229702 8.3718719 8.0200176 8.3029919 8.0127640 7.7824430 8.4793205 7.3409510 7.7521915 6.7521262 6.8019867 6.9264565 7.8010750 7.1889758 8.6463804 6.8208294 8.9083014 7.9952707
7.7331519 7.5956903 8.3000965 8.1070547 8.3208199 8.1301517 7.6927667 8.5935688 7.3699541 7.6302872 6.6614447 6.7909064 6.9958315 7.9358249 7.2971730 8.6313620 6.7571597 8.8173304 8.0750732
7.7269492 7.5291686 8.3290434 8.1691475 8.3856354 8.0801039 7.6541033 8.6113462 7.2935643 7.5212846 6.7332530 6.8170075 7.1671081 7.7586875 7.4256492 8.7531881 6.6981921 8.7633047 8.0811911
7.6805301 7.5804520 8.4448328 8.2278051 8.4436836 8.0319719 7.5289965 8.5797329 7.3510704 7.4891415 6.7445502 6.7995830 7.0718951 7.8031812 7.4808455 8.8413877 6.5565844 8.6465015 8.0822983
7.5741830 7.7343011 8.4555759 8.3282042 8.4422865 8.0336752 7.5772619 8.5451498 7.3399453 7.4956088 6.7109637 6.9379659 7.0696959 7.7665811 7.4795656 8.8605204 6.4212561 8.6181192 7.9048266
7.5577369 7.8946619 8.4470501 8.3516684 8.6526842 8.0382462 7.5244775 8.5602674 7.3938527 7.4214549 6.6663618 7.0020075 7.0829382 7.6065226 7.4185867 8.9453669 6.3006473 8.6115217 7.7189593
7.5171733 7.8413539 8.4980927 8.3304739 8.8329239 8.0007181 7.5678811 8.7113485 7.4646564 7.4909310 6.6261997 7.0970197 7.0971785 7.5621967 7.4287519 9.1447315 6.2178717 8.5993519 7.7392321
7.6656432 7.9270182 8.4873619 8.2189770 8.8912220 8.0735064 7.5880976 8.7791090 7.3558264 7.3639321 6.6368442 7.1440811 7.1315789 7.5479517 7.5136957 9.2640505 6.1836019 8.5239401 7.7423801
7.6399274 7.7686901 8.4653997 8.0941792 8.9507036 8.0960445 7.5720615 8.8248053 7.2793288 7.4439306 6.7137108 6.9398937 7.1897855 7.4767361 7.5747647 9.1922188 6.2294865 8.5763140 7.7677197
7.6641974 7.7107034 8.4275017 7.9666266 8.9885073 8.0236969 7.6270471 8.8191586 7.2229590 7.5461206 6.7317896 6.8326411 7.2021842 7.3403378 7.5676985 9.2333040 6.2813725 8.6138639 7.6960430
7.6166162 7.6577115 8.4416122 7.9823437 8.8730745 8.1466179 7.6171741 8.7005939 7.1481409 7.5541697 6.6437454 6.7839375 7.1604805 7.3272529 7.6327853 9.1764088 6.2969871 8.6247654 7.6980481
7.5682883 7.6540475 8.4554625 7.8277731 8.7972994 8.0901852 7.4924068 8.5645609 7.0938487 7.6594615 6.6678853 6.8302484 7.0631156 7.3675547 7.7140956 9.0580206 6.2476254 8.5384378 7.6633329
7.4388814 7.6509023 8.6117783 7.7664390 8.8011847 8.0615740 7.5149703 8.5633554 7.1300693 7.6603312 6.7721186 6.9756103 7.0030675 7.4080787 7.7308369 9.0380182 6.1376786 8.5069094 7.6902194
7.4188561 7.5411577 8.7393293 7.7900157 8.8351231 8.0324364 7.4880843 8.4977684 7.1178117 7.6368113 6.9320693 7.0110984 6.8538165 7.4048152 7.7673059 9.1063814 6.1803336 8.4327641 7.7288489
7.3922439 7.5732355 8.7828865 7.8382125 8.7801228 7.9121017 7.3742232 8.3938313 7.0335450 7.6107373 6.9338202 7.0227575 6.7567434 7.5789165 7.8784952 8.9426765 6.1991353 8.3595018 7.7228131
7.3582425 7.5494995 8.7613640 7.8278432 8.6586723 7.9408288 7.3904705 8.2028189 6.9672174 7.6711946 7.0049949 6.9897122 6.8210626 7.5582452 7.8628497 8.8569241 6.1882024 8.2572317 7.6887708
7.2750268 7.7119899 8.8151217 7.8565292 8.6139174 8.0362263 7.4488053 8.2204056 6.9264040 7.6547070 7.0147519 6.9913130 6.7588530 7.6163425 7.7955890 8.9265480 6.1810446 8.1244326 7.6676741
7.2810202 7.7113085 8.7725725 7.9568071 8.6717081 7.9425664 7.4700222 8.2825708 6.8656273 7.7051830 6.9615188 7.0425906 6.6559424 7.7139225 7.6391678 8.8667326 6.2372422 8.1069183 7.4972539
7.2737269 7.6252747 8.6508541 7.9949117 8.6828861 7.8724732 7.6000056 8.3141718 6.7510004 7.6779695 7.0324006 7.1440396 6.5656967 7.6728330 7.6408734 8.8110933 6.2312775 8.2093487 7.4301100
7.2397704 7.5868273 8.6091433 7.9090009 8.6352549 7.7389579 7.7147484 8.2140627 6.5603023 7.7252712 7.0620651 7.2543569 6.5240707 7.7828240 7.5371575 8.9321547 6.3410358 8.2902584 7.3733006
7.2408929 7.4320631 8.4979239 7.8346734 8.5673323 7.8025460 7.7797084 8.2254343 6.6335721 7.7666502 6.9464188 7.2049069 6.5339656 7.8142128 7.6099238 8.8321943 6.4361339 8.2506676 7.2908053
7.3104239 7.2867579 8.5212593 7.7040744 8.5964880 7.7304082 7.8025970 8.1093493 6.6440468 7.7783785 6.9076390 7.2288399 6.4474382 7.8080182 7.5956674 8.8671246 6.6308155 8.3536320 7.1842594
7.4205346 7.2502909 8.4155474 7.7273045 8.5123711 7.7363629 7.7624526 8.0456448 6.6301231 7.6908140 6.9676981 7.2161994 6.4436541 7.8111982 7.5498023 8.8408175 6.5797448 8.3535547 7.1436996
7.4509335 7.1021600 8.3952761 7.7749982 8.5453091 7.7362251 7.9339228 8.1032820 6.6555948 7.7429047 6.9605646 7.2656050 6.5393801 7.7631626 7.5745673 8.8071957 6.5925837 8.4589014 7.1875052
7.5085311 7.1617923 8.4308214 7.7448354 8.5641384 7.7095799 8.0944519 8.0519199 6.8618345 7.8309093 6.9128184 7.2097564 6.6054163 7.7297325 7.6129375 8.8401003 6.5847111 8.5945826 7.1962066
7.6639419 7.2073922 8.4470968 7.6727476 8.5914583 7.7431073 8.0792761 7.9953237 7.0513110 7.8564439 6.9776187 7.2974200 6.6662307 7.7462716 7.6173458 8.8572588 6.6441126 8.5692234 7.2659044
7.9133654 7.1590352 8.5228786 7.5390277 8.5746469 7.7752538 8.1679125 8.0670147 7.0711842 8.0031462 6.9884424 7.3003139 6.6884756 7.7599883 7.6353884 8.8897696 6.6804867 8.6442127 7.2871208
7.9836760 7.1013260 8.4103870 7.6086545 8.5669050 7.7137966 8.2827044 7.9793682 7.0857086 7.9962707 7.1451540 7.3429165 6.6670346 7.7834477 7.5588446 8.8892965 6.7178516 8.6062469 7.2886620
8.0293665 6.9297371 8.2601271 7.6431651 8.5133467 7.6723962 8.4004936 8.1174202 6.9888835 8.2038202 7.1308494 7.3549752 6.6918721 7.8370748 7.5845218 8.9284544 6.7675209 8.6727295 7.2794247
8.0833597 6.8355536 8.1095409 7.6883898 8.5113487 7.7652831 8.3429384 8.1920319 6.8857059 8.1731443 7.1443138 7.3036528 6.6850820 7.7173748 7.6607184 9.0180054 6.7538786 8.8164406 7.3509607
8.1123190 6.8468776 7.8245492 7.5870967 8.4847193 7.8947120 8.2584352 8.1903028 6.9889212 8.2703915 7.0233269 7.3491879 6.6630545 7.6080189 7.7147799 8.8626509 6.7863727 8.8092813 7.3346829
8.1758194 6.7742286 7.8282304 7.6025333 8.5468798 7.9623418 8.0597057 8.3319387 6.9525886 8.2906141 6.9777374 7.3683791 6.7443910 7.5151081 7.7892432 8.6905441 6.8547888 8.9018049 7.4589071
8.2121401 6.7884221 7.7715449 7.6001253 8.6391888 7.8850818 7.9512596 8.3359957 6.9133224 8.2456484 6.9017286 7.3273778 6.7634320 7.4258962 7.9327612 8.7088232 6.7505498 8.9144049 7.4189801
8.1949387 6.7864575 7.8445239 7.6762190 8.7117577 7.8486676 7.9372563 8.3752022 6.9378757 8.2782497 6.9407096 7.3275580 6.6630926 7.3494225 7.9583130 8.8284101 6.7973084 8.9790134 7.6549892
8.0675287 6.9012980 7.7863479 7.6596880 8.7151747 7.8825898 7.9593487 8.3966694 6.9842229 8.2454739 6.9296837 7.3872099 6.7710938 7.4136024 8.0254278 8.8484726 6.6874909 9.0428734 7.7532368
7.9757218 6.9155440 7.7345963 7.5860453 8.6850672 7.8630924 8.0418549 8.3742418 6.9404240 8.1740484 6.9393044 7.3584533 6.9066787 7.3983049 8.0115948 8.7977686 6.6582508 8.9299631 7.8974657
7.8655400 6.9400501 7.8196921 7.5399890 8.7349548 7.7856708 8.1861200 8.4165430 6.9525762 8.1188908 6.9405270 7.4273901 7.1195598 7.4921050 8.0288668 8.7206774 6.7313862 8.9686527 7.8720465
7.8357015 6.9943185 7.8529630 7.4718633 8.7886705 7.7966022 8.2660999 8.4752922 6.9630094 8.0233965 6.9832501 7.5227160 7.1846218 7.5375056 8.0412855 8.5705833 6.7715964 8.9267235 7.8761301
7.7505350 6.9422979 7.8417516 7.4031091 8.7095261 7.9837875 8.2265291 8.4449081 6.8751884 8.0619888 7.0257130 7.5552282 7.2063112 7.5198565 8.0738621 8.5332327 6.8506250 8.9503956 7.8510604
7.6700773 6.9283442 7.8623023 7.3727903 8.6077480 7.9831338 8.1123848 8.4577303 6.9331341 8.0447254 7.0901327 7.6139474 7.2435484 7.5583611 8.0801172 8.4964094 6.8261499 8.8383389 7.9377766
7.5682826 6.9217668 7.8875175 7.3417606 8.5363417 8.0973721 8.0850143 8.4339333 6.8923473 7.9617476 7.1211805 7.5764174 7.2610154 7.5323224 8.0244360 8.5077162 6.7376046 8.7757587 7.9454980
7.4397674 6.9216242 7.9072876 7.4167209 8.5194063 8.0766115 8.1089373 8.5000553 6.8450789 7.9687533 6.9327674 7.5511532 7.2404070 7.4492226 7.9764457 8.5373278 6.7679291 8.8647089 8.0050106
7.5262194 7.0852103 7.9754310 7.3861322 8.5389919 8.0318375 8.0453081 8.4502859 6.9584403 8.0174942 6.9147916 7.4886227 7.2509980 7.2608080 8.0075464 8.4866571 6.7135196 8.7909098 7.8701601
7.5597897 7.2195945 8.0219173 7.3911262 8.4872093 8.0082788 7.9207287 8.4141989 7.0526714 7.9791389 6.9517179 7.4106793 7.3594699 7.2530022 8.0327501 8.5441399 6.5862875 8.7787361 7.8734417
7.5540547 7.2072949 8.1208782 7.3291030 8.4371643 7.8592501 7.9373417 8.2252789 7.1657252 8.0461082 6.9254713 7.3769197 7.4877281 7.2682743 7.9511771 8.5939398 6.5761805 8.7692699 7.8469839
7.6034083 7.1901259 8.1397314 7.4228148 8.3188314 7.7880225 7.8899803 8.2628078 7.2834282 8.2722425 6.9332352 7.2714128 7.5619602 7.2949319 7.9337482 8.6431208 6.4661260 8.6768312 7.8820152
7.4967399 7.1817074 8.1346388 7.5253778 8.2666779 7.8387113 7.9172606 8.2988596 7.2815027 8.3368149 6.9465084 7.3032198 7.6579256 7.2175384 8.0081606 8.5955372 6.6220946 8.7246542 7.9298353
7.5391521 7.0955920 8.0552444 7.6406784 8.2818604 7.8360715 8.0090885 8.1713619 7.2621818 8.3721590 6.9995165 7.4243660 7.6579809 7.0498214 7.9378614 8.5134430 6.6604657 8.6753349 7.9407396
7.5626025 7.0749512 8.0814543 7.7769341 8.2539835 7.7669668 8.1077833 8.2332468 7.2348180 8.3939295 7.0661988 7.4162784 7.6414013 7.0452762 7.8439460 8.4715557 6.7399931 8.5588140 7.9019575
7.5956602 7.0960646 8.0665388 7.9496469 8.2117682 7.7207236 8.1199093 8.1891451 7.2025805 8.3877068 7.1581206 7.3936567 7.5419822 7.0097518 7.6861124 8.4598770 6.9291086 8.6404705 7.9536796
7.5083232 7.1648698 8.0188103 7.9465203 8.2513161 7.6803389 8.2527266 8.1557150 7.0887947 8.3187265 6.9879160 7.2768707 7.4810143 7.0077496 7.5748253 8.4019175 6.9395866 8.5713186 8.0404406
7.4482045 7.0616107 8.0036306 8.0552368 8.3371468 7.6418810 8.3446312 8.2273378 7.0603733 8.2921133 6.9721427 7.3510442 7.5283275 6.9542499 7.4781394 8.3915024 6.9841208 8.5810194 8.0624723
7.3711629 7.0991411 7.9495397 8.1077547 8.2802258 7.6373796 8.3342772 8.3150139 7.0516405 8.2197866 6.9117780 7.3538508 7.5898046 7.1114144 7.3408480 8.4338760 6.8013287 8.7059727 8.0733061
7.3278584 7.0790734 7.8691635 8.2145729 8.3586054 7.7013540 8.3812447 8.3299723 7.0715437 8.1902590 6.9753380 7.3843741 7.7029939 7.1935019 7.2777514 8.4293900 6.8925810 8.6234818 8.0033407
7.2706027 7.0644078 7.8968711 8.2416792 8.3894882 7.7817883 8.3789501 8.3653660 7.1478519 8.1136398 6.9735417 7.3748159 7.6440744 7.2087235 7.2151818 8.4740725 6.8854632 8.7021646 7.9711614
7.3385901 7.0946741 7.9541659 8.3182583 8.4015789 7.8579750 8.3260231 8.3309727 7.2363415 8.0059099 7.0716028 7.3391876 7.5991492 7.2729907 7.1227856 8.5272703 6.8362851 8.6911182 7.9775758
7.2660851 7.0422468 8.0598459 8.3539581 8.3677902 7.9284134 8.3499250 8.4240808 7.3324780 7.9991360 7.1757836 7.3501773 7.5310240 7.3558536 6.9915748 8.4541998 6.8976917 8.6166754 8.0494804
7.2924719 6.9429789 7.9723711 8.3480854 8.3100348 7.9531512 8.4492569 8.4464054 7.4489632 7.9835348 7.2664857 7.4105916 7.4583554 7.3056884 7.0086017 8.4970608 6.8441529 8.5696507 8.0569429
7.3537683 7.0009537 7.9718051 8.2542057 8.3326883 7.9775271 8.4752846 8.5668888 7.5070567 8.0295477 7.2448058 7.4256291 7.3572750 7.3988094 7.0444179 8.4620123 6.8224978 8.4822140 8.1296024
7.4867082 7.0150700 7.7420492 8.1813707 8.3916903 8.0614376 8.4807739 8.5778618 7.6103945 7.8507199 7.2962308 7.3072581 7.3427587 7.3743777 7.1648088 8.3355789 6.8823214 8.4235601 8.1058178
7.5241952 7.0224338 7.6004734 8.1259069 8.5156555 8.0551491 8.2780972 8.5311298 7.6656241 7.8925138 7.3252921 7.3016214 7.3352180 7.3693690 7.1374321 8.3232841 6.8274798 8.3007402 8.0670948
7.5056534 6.9966240 7.5570617 8.0447779 8.5047445 7.9481921 8.2208014 8.4765768 7.7075052 7.7974682 7.2260780 7.2475152 7.2980566 7.3555908 7.1176991 8.2584600 6.8759222 8.3937283 8.0735102
7.4959469 7.0829163 7.5721369 8.0151730 8.5081701 7.9921761 8.2156324 8.4619789 7.6381507 7.7166238 7.2527733 7.1703115 7.3388047 7.5260344 7.1339774 8.3435135 6.8929024 8.4068356 8.1334391
7.4262428 6.9989581 7.6366615 7.9924512 8.5224953 8.0255527 8.2971172 8.4805450 7.6282091 7.6951318 7.1927524 7.1707964 7.3058538 7.5884438 7.1105528 8.2419643 6.9465799 8.4185944 8.1816044
7.3604412 6.9337659 7.6661315 8.0963955 8.4724703 8.1775970 8.2079735 8.4676056 7.5429049 7.6984539 7.1756182 7.2011285 7.3737316 7.6153498 7.0718603 8.2964983 6.9197912 8.3403807 8.0863247
7.3769751 6.8395128 7.7232976 8.1313877 8.3538971 8.1849413 8.1957436 8.4995365 7.4572392 7.7997532 7.1445913 7.2812119 7.3402495 7.5664201 7.1131635 8.3991652 6.9340882 8.2653790 8.0134506
7.2758093 6.7239690 7.7230153 8.1736727 8.3488007 8.2618542 8.2479753 8.5772963 7.4641261 7.7108045 7.2345777 7.3271108 7.3561959 7.5138674 7.0374994 8.4274492 7.1311116 8.3137331 8.1060410
7.2426686 6.7056441 7.7408214 8.1523142 8.3278227 8.1348228 8.1947641 8.6510201 7.3378987 7.6012883 7.2933378 7.2950845 7.3742065 7.4714904 6.9882345 8.4341011 7.2979755 8.3138227 8.1245108
7.2238975 6.8351259 7.8089614 8.0905628 8.3114424 8.0163078 8.2038918 8.7132702 7.3314047 7.4148140 7.2841911 7.2044110 7.3704433 7.3254700 6.8573556 8.4403257 7.3438454 8.4284687 8.1196909
7.2633061 6.8741555 7.8182039 7.9955807 8.2129364 7.9786649 8.1604233 8.7202578 7.2945514 7.4234123 7.4713707 7.0918789 7.4021287 7.3463144 6.7884178 8.4596310 7.4502602 8.4556389 8.0679178
7.2905788 6.8790855 7.8530931 7.9658189 8.2309809 7.8579507 8.1813793 8.6720619 7.1508002 7.3097291 7.4894185 7.0764718 7.3952384 7.2399244 6.8681412 8.4538212 7.4261651 8.4007759 8.0844612
7.2720714 6.8107867 7.8694553 8.0023117 8.1822586 7.7599134 8.2108192 8.7232733 7.1308756 7.3175983 7.5238562 7.0343060 7.3619752 7.1281972 6.9020653 8.5552425 7.4172168 8.3650169 8.0384474
7.3254404 6.8165774 7.9173684 8.0277605 8.1745720 7.5198979 8.2845755 8.7312517 7.0951891 7.3456459 7.4335814 7.2026525 7.2465453 7.2931428 6.7526202 8.7489843 7.3894143 8.3172131 8.0168428
7.4026837 6.7184691 7.8939872 7.9900374 8.1801891 7.3520913 8.2675848 8.6654072 6.9964747 7.1914682 7.3521132 7.1286578 7.1974359 7.3074155 6.7530532 8.8112831 7.4056640 8.3550062 8.0210161
7.4158201 6.8728051 7.8149557 7.8838663 8.2491541 7.2313251 8.2371960 8.6592140 7.0629530 7.1534705 7.3843966 7.1462774 7.0427461 7.3916111 6.8610907 8.8584557 7.4298358 8.3293152 8.0000563
7.5028739 6.9739981 7.6344037 7.8185606 8.2481661 7.1324987 8.3275375 8.5164900 7.0501370 7.0246654 7.4385939 7.1529207 6.9575291 7.4772434 6.9968886 8.9122438 7.4068437 8.3602076 7.9385257
7.5499792 6.8859949 7.6215277 7.7154021 8.3526573 7.0923233 8.3020830 8.4914217 7.1263046 7.0509906 7.5421734 7.1793256 6.8844671 7.4706259 6.9891987 8.8513355 7.3353677 8.3383999 7.9186993
7.4515810 6.8192449 7.6500196 7.5971055 8.3465967 7.1812811 8.2891541 8.5753832 7.0194545 7.0500770 7.6556997 7.2958918 6.7487173 7.4734278 6.9747000 8.7786465 7.3054829 8.3028889 7.9085197
7.5096521 6.7185378 7.7953725 7.5034790 8.3523693 7.1077323 8.2528296 8.5756540 7.0302014 6.9934750 7.8295875 7.4033523 6.6918311 7.5217190 7.0374990 8.7237949 7.2433691 8.2090473 7.9257789
7.4297166 6.7028403 7.7278657 7.4299607 8.2994795 7.1996579 8.3480778 8.5692072 7.1277852 7.0765953 7.8190827 7.3638606 6.6114006 7.5462365 7.1197004 8.7041178 7.1116109 8.1667633 7.9858537
7.4500217 6.5788255 7.7930984 7.3123670 8.3256845 7.0994244 8.3789482 8.5483789 7.1084332 7.1971059 7.6432204 7.4250073 6.5461254 7.5327902 7.1550784 8.5939093 7.1407995 7.9779973 7.9449553
7.5016766 6.6021652 7.9178505 7.2794557 8.3367643 7.1507554 8.3103380 8.4823399 7.1243320 7.2349796 7.6393495 7.3841476 6.5110302 7.5119438 7.2078195 8.5998287 7.1936913 7.9900408 7.7710023
7.5309482 6.5526171 8.0456848 7.2593117 8.4114017 7.1362119 8.2745190 8.3694429 7.1543870 7.2391376 7.6031079 7.4812121 6.3871183 7.4348745 7.1769071 8.5276318 7.0681825 8.0049553 7.6595316
7.4865990 6.5369115 8.0698013 7.2349377 8.4915304 7.2051487 8.2542725 8.3802824 7.2239676 7.2667232 7.5263052 7.4637532 6.3787894 7.4130554 7.1963902 8.4640980 7.0451031 7.9516420 7.6346254
7.5491729 6.4108257 8.1142282 7.2177205 8.5625772 7.1467400 8.2569284 8.2337427 7.1738448 7.2355094 7.4789848 7.5432787 6.3267488 7.4066944 7.1252465 8.3044806 7.2096853 7.8684711 7.5714116
7.5595989 6.3418756 8.0055208 7.2839336 8.5775423 7.1143913 8.2803793 8.1943588 7.1751060 7.3176751 7.4051557 7.6067204 6.3247271 7.3035955 7.1162901 8.2201395 7.2944365 7.9023781 7.5749512
7.5012321 6.3612900 7.9418035 7.3341832 8.5891790 7.1573968 8.3758602 8.0788250 7.1768956 7.3042045 7.4889255 7.4797602 6.3844767 7.2937250 7.1491337 8.1501579 7.3660378 7.9580741 7.5340953
7.4491901 6.4757791 7.9601827 7.3602190 8.6474829 7.2883277 8.4351349 7.9482198 7.2890105 7.3242369 7.4841576 7.4571929 6.4897456 7.3061810 7.3748274 7.9982352 7.3383512 7.9757843 7.5843782
7.2531705 6.5840168 7.8925138 7.4286723 8.6791267 7.3221226 8.4475489 7.9137640 7.3495808 7.2713647 7.5032134 7.4065156 6.5990181 7.3207159 7.5623407 7.9325447 7.3437929 7.9347382 7.5108099
7.2827444 6.6189151 7.7705235 7.4662976 8.6057959 7.3331838 8.4607792 7.8483562 7.2895818 7.3469229 7.4843068 7.3547626 6.6257634 7.3707438 7.5585198 7.9301147 7.3917284 7.9218001 7.5537872
7.3408394 6.6065927 7.7066784 7.4689083 8.6250353 7.3976631 8.4674425 7.8080339 7.0876222 7.3989978 7.5606985 7.3395114 6.4707241 7.3451338 7.5202532 7.9152665 7.5080872 7.8943348 7.6083870
7.3162732 6.5551267 7.7427368 7.5794549 8.6986322 7.5169210 8.5420694 7.7314315 7.1024280 7.3144102 7.6229792 7.2953792 6.5924764 7.3794336 7.4978700 7.9127936 7.5581660 7.9195042 7.6430674
7.4216886 6.5997643 7.7079282 7.5918813 8.7186680 7.5440450 8.6114740 7.6639581 7.2056923 7.2155056 7.6580267 7.2189140 6.6912651 7.4382992 7.5072622 8.0088749 7.5854206 8.0007524 7.6633191
7.2695203 6.5173168 7.5735393 7.5622911 8.7570372 7.5817590 8.5948515 7.6705627 7.1661644 7.1131859 7.7346730 7.1892347 6.7250214 7.3715177 7.4397998 8.0339985 7.5787315 8.0782537 7.6801791
7.2230420 6.4421654 7.5330124 7.6605678 8.7958193 7.5706730 8.6207161 7.6288204 7.1167507 7.0731311 7.6485782 7.0787282 6.7668347 7.4602518 7.3802094 8.2133894 7.3881063 8.0384235 7.4406037
7.1735692 6.4197006 7.4708147 7.7631736 8.7062750 7.6228061 8.5488691 7.6282983 7.0078955 7.2304621 7.5970411 7.2330723 6.7802258 7.4504433 7.4201412 8.3549366 7.2391419 8.0988960 7.4645314
7.0973306 6.4894509 7.4686513 7.8280039 8.6219435 7.6340685 8.5227938 7.6845570 7.1538744 7.3662734 7.4288430 7.1604204 6.7365360 7.4544649 7.5137181 8.4925165 7.1366191 8.1890736 7.4633193
7.0654025 6.4784136 7.4165769 7.7723594 8.6621933 7.6999145 8.4685850 7.6111512 7.2431226 7.5134773 7.4275398 7.1124578 6.7256122 7.3704705 7.4998345 8.5658360 7.0444918 8.0879354 7.4249344
7.1286306 6.5241303 7.3616586 7.8935103 8.6253653 7.6847615 8.3348131 7.5337329 7.2931156 7.5292253 7.4024839 7.1313891 6.7928424 7.2652464 7.6389904 8.6370516 7.0710478 8.2081270 7.2971787
7.2089295 6.4772558 7.3485394 7.8513908 8.7915907 7.7173176 8.3653221 7.5005808 7.2998638 7.6452184 7.3644767 7.1137233 6.7913671 7.2486029 7.5404935 8.6095247 7.0930004 8.2287226 7.2606254
7.2582254 6.4391713 7.4610648 7.8867030 8.8269978 7.7877512 8.3362846 7.4150090 7.3034706 7.7332468 7.3844843 7.1157765 6.8986840 7.0886431 7.4884148 8.6139145 7.1347432 8.2508793 7.2249608
7.3338795 6.5343900 7.4874177 7.8955374 8.9333267 7.7750859 8.3671818 7.4485569 7.2524700 7.8610435 7.2696400 7.0127573 6.8738880 7.0480652 7.4095697 8.5554142 7.1411328 8.2353039 7.3187151
7.3335395 6.5493426 7.6218386 7.9426908 8.9652014 7.7250094 8.3592453 7.5675650 7.3217425 7.7608919 7.0966754 6.9045081 6.8660064 7.1002383 7.3352365 8.4548750 7.2469287 8.2551136 7.3668323
7.5163841 6.6449766 7.5891023 7.9565811 9.0126534 7.6875267 8.3401470 7.5432158 7.2029562 7.6177835 6.8606730 6.7758579 6.9031792 7.1374583 7.2020864 8.3979568 7.4374022 8.3942318 7.3320451
7.6049142 6.6347408 7.6371102 7.9269753 9.0376949 7.6710429 8.3882933 7.5583720 7.2090049 7.4719872 6.7929611 6.7272296 6.9573684 7.1872764 7.1801553 8.3942337 7.5137887 8.2404327 7.2857165
7.6028347 6.7615209 7.7717314 8.0128679 9.0704632 7.5787044 8.4327221 7.5968409 7.2435699 7.5011530 6.7308645 6.6788044 6.9868236 7.3261504 7.2324977 8.4001961 7.5284176 8.3460436 7.2369547
7.6828938 6.8533649 7.7979159 8.0703192 9.1002035 7.6069970 8.4783525 7.7482228 7.4039078 7.4976411 6.7511263 6.6064973 7.0391726 7.4899588 7.2551913 8.2706289 7.4421411 8.3980818 7.0277939
7.5576005 6.8825984 7.9288106 8.0181351 9.0406818 7.5907269 8.3797007 7.7712493 7.3372464 7.5134745 6.9507556 6.6396003 7.0165973 7.5809107 7.2083263 8.1806459 7.5275650 8.3471870 6.9204335
7.5803609 6.8197622 7.9122262 7.9063163 8.9769812 7.6374006 8.3990021 7.6947360 7.2506061 7.5019011 7.0150023 6.6745367 7.0926270 7.6611185 7.0691566 8.2293825 7.4386463 8.3635349 6.8244615
7.6245441 6.7746058 7.8529091 7.8935728 8.9272461 7.6963868 8.4539165 7.7831655 7.2645884 7.5607133 7.0560136 6.6341009 7.0160956 7.6966324 6.9497824 8.2057657 7.3865333 8.3406563 6.9147644
7.6611156 6.6577191 7.8029499 7.8421731 8.9579363 7.6808248 8.5594072 7.7780600 7.2973037 7.6093426 7.0240521 6.6969147 7.0813551 7.6541562 6.8841019 8.1820688 7.3637242 8.3030148 6.9471421
7.6167440 6.6096473 7.7877207 7.8557525 8.8987398 7.7426496 8.5517445 7.9048004 7.2965970 7.6131129 6.9729719 6.8192554 6.9775629 7.6922102 6.8980680 8.1773100 7.2412758 8.3920565 7.0277352
7.5443263 6.6498642 7.7278304 7.8610559 8.9097395 7.7737231 8.7245932 8.0484972 7.2812071 7.5414929 7.0005183 7.0572658 6.9902329 7.6951165 6.9457912 8.1139421 7.3167453 8.4209061 7.0851045
7.4501872 6.6174731 7.7344661 7.8659058 8.9296217 7.8024497 8.7754068 8.2061014 7.2901540 7.5187478 7.0751519 7.1695714 7.1095815 7.7083569 7.0618358 8.0417099 7.3173065 8.4227629 7.1636801
7.4153790 6.6248446 7.9054885 7.7600551 8.8764696 7.8122606 8.7077684 8.2869844 7.3531351 7.5543771 7.0343370 7.4066796 7.2485743 7.6292000 7.1013155 8.0265961 7.2484436 8.3644800 7.1933260
7.4325933 6.7248139 7.9137182 7.6794925 8.8976192 7.7705531 8.6727009 8.3315105 7.3990068 7.5621924 7.0555358 7.5590272 7.3321228 7.6309714 7.0446453 7.9274578 7.3729978 8.4451065 7.1115155
7.4827237 6.7483835 7.8907957 7.7197108 8.9949789 7.7970886 8.6922522 8.4218025 7.4050779 7.4549093 6.9073853 7.6654029 7.3502889 7.6039400 6.9601746 7.8579245 7.2681012 8.4764290 7.1536303
7.3358903 6.7250066 7.8239579 7.7668724 9.0348129 7.7821159 8.6337166 8.4646273 7.4439230 7.5124483 6.8642488 7.6795840 7.3479834 7.5333934 6.8696256 7.7247906 7.2388783 8.4981318 7.2520471
7.4425244 6.7694740 7.7151837 7.9716549 9.1472683 7.7653103 8.6065273 8.4051237 7.4596143 7.6104422 6.8878427 7.6880331 7.2788692 7.4345336 6.9187574 7.6661277 7.2612748 8.3620796 7.2060137
7.4993844 6.8951817 7.6844392 8.0495768 9.2003574 7.7530642 8.5297661 8.3105898 7.4809198 7.6769791 7.0108609 7.7474122 7.1922450 7.5013509 6.9582415 7.5784330 7.2592964 8.3913212 7.1939354
7.5193300 6.9046135 7.5793371 8.1049480 9.2051878 7.7002249 8.6107330 8.2346230 7.4310021 7.6404700 7.0251431 7.6710982 7.1797895 7.5476751 7.0256224 7.6000328 7.2794466 8.3781033 7.1194062
7.5354142 6.8868198 7.4542670 8.0979433 9.1422491 7.5012755 8.6757812 8.1900558 7.4981728 7.6991034 7.0660706 7.6241531 7.2582011 7.4869490 7.0893154 7.5559378 7.2932401 8.3278341 7.0023036
7.6054683 6.8589134 7.2525802 8.1913910 9.0404854 7.4166422 8.5316410 8.2205067 7.4416628 7.8026457 7.1208568 7.7065263 7.1937003 7.4682016 7.1008458 7.5912104 7.2597642 8.3534327 7.0659161
7.7315526 6.9004159 7.1199646 8.0506725 8.9329634 7.3112769 8.4313326 8.2768412 7.4149117 7.8198614 7.1569967 7.6598983 7.1893940 7.3483973 7.2031536 7.5385914 7.2230201 8.4502268 7.0967460
7.7138457 6.9667010 7.1239758 8.0922155 8.9195671 7.2311172 8.3754807 8.3226357 7.4747858 7.8851409 7.1545906 7.4875116 7.1141791 7.3645597 7.2229753 7.6794615 7.3269238 8.3727751 7.1427646
7.6735754 6.9864292 7.1714945 7.9719281 8.8873205 7.1009808 8.3047657 8.4108019 7.3732986 7.8688326 7.0288305 7.2626042 7.0490503 7.3593040 7.1949077 7.6405807 7.2481475 8.2780151 7.2793822
7.6230230 6.9707527 7.2757540 7.9112244 8.8105574 7.0293694 8.4020443 8.3691511 7.1777415 7.8590302 7.0727677 7.1974158 6.9813437 7.5084643 7.3166800 7.6866937 7.2171812 8.3198624 7.3732362
7.5244865 6.9536400 7.2602820 7.9013591 8.7313843 7.1005692 8.5288715 8.3417692 7.1312714 7.8463540 7.0690169 7.1625266 7.0190558 7.6011157 7.2639647 7.7120166 7.1927981 8.3270950 7.4328251
7.6600780 6.9716978 7.3522558 7.8682446 8.6942415 7.1700392 8.6275473 8.2930431 7.1640534 7.7040024 7.0935259 7.1700397 6.9591360 7.6013570 7.2706203 7.8150787 7.2036519 8.4756699 7.5402603
7.6104708 7.1453905 7.4099984 8.0021763 8.7327633 7.2142024 8.8042345 8.2819319 7.2007937 7.6442218 6.9936295 7.1706524 6.9313340 7.5582061 7.2068262 7.9191527 7.2708125 8.4227448 7.4584179
7.5915375 7.2041278 7.4041409 8.0387993 8.7454748 7.3061218 8.8708220 8.3685226 7.2564039 7.6066818 7.0071831 7.1759629 7.0413170 7.3806295 7.1948509 7.9282632 7.2375960 8.5017195 7.5192103
7.5599904 7.2343206 7.4227676 8.1603289 8.7011366 7.4581423 8.7967567 8.3787184 7.4427152 7.5222793 7.0857668 7.2928786 7.1113005 7.2574396 7.0411744 8.0759706 7.2285209 8.5487461 7.3996539
7.5125036 7.0853496 7.4273243 8.0944490 8.7240696 7.4909673 8.6924372 8.3404980 7.3150172 7.4061255 7.2479024 7.3818197 7.2881408 7.1864452 6.9746370 8.1237783 7.2820230 8.5864248 7.2663970
7.6229692 7.1676488 7.4433265 8.1335878 8.6862230 7.5665584 8.5658493 8.3096333 7.2758656 7.3899536 7.2321930 7.4278650 7.4271135 7.0643444 7.0168047 8.1140919 7.1696215 8.5415697 7.3106284
7.5777221 7.0052996 7.4658413 8.1755943 8.7139883 7.5784655 8.5645494 8.1585140 7.1543865 7.4134226 7.2653570 7.4515672 7.5257740 7.0786619 7.0157585 8.0961161 7.1331024 8.4995308 7.4383273
7.5719128 7.0084944 7.4487796 8.2557907 8.6997967 7.6579022 8.6130581 8.1979008 7.1813345 7.4557686 7.2218308 7.3584528 7.5911632 7.1484184 7.1511712 8.1461535 7.1403270 8.6593933 7.4963884
7.5615845 6.9404545 7.4829745 8.1131144 8.6505642 7.6798019 8.6476669 8.1993580 7.1745887 7.4410543 7.2532539 7.2995076 7.6095810 7.0389643 7.1156273 8.0584965 7.1583180 8.7337627 7.5097861
7.5170269 6.9079809 7.4709806 8.0674200 8.5967312 7.7287765 8.6685829 8.2941952 7.1653700 7.3892379 7.2836995 7.2276521 7.5365644 7.0579987 7.1392484 8.1040010 7.2964716 8.8883743 7.4066639
7.5026374 6.7581129 7.4782681 7.9895411 8.5724907 7.6515851 8.7493248 8.2909479 7.1322021 7.3643956 7.1494980 7.1750970 7.5497293 7.0549102 7.1219378 8.0709391 7.3073850 8.7930803 7.2950716
7.4031010 6.7062616 7.5356846 7.8259454 8.5430641 7.6439228 8.7116728 8.2713375 7.1746535 7.4112048 7.2085471 7.2058120 7.6164389 6.9942474 7.1554995 8.0127087 7.4271636 8.7461891 7.2286963
7.3661790 6.7151456 7.5054598 7.7799788 8.5616856 7.6139793 8.6558428 8.2437820 7.2515535 7.6420250 7.2171860 7.2782955 7.6465340 6.9493513 7.0572052 8.0276785 7.3832493 8.5809221 7.0833964
7.4008403 6.8301816 7.5132675 7.7814174 8.4654989 7.7311215 8.5564899 8.1553411 7.2256584 7.7171836 7.2279172 7.3995681 7.6257429 6.9104705 6.9519353 8.0514917 7.3233938 8.4841843 7.0494471
7.5185685 6.9702420 7.4564810 7.7614398 8.3056192 7.5515866 8.4969988 8.2580347 7.2385855 7.6899757 7.1629710 7.4903216 7.6932058 6.9051328 6.9478731 8.0428915 7.3910589 8.4894066 7.1846447
7.4176607 7.1039777 7.6171422 7.8436408 8.2451191 7.5302429 8.6165514 8.3075504 7.2317004 7.7250996 7.1440883 7.4831958 7.7033086 6.9693222 6.9128251 8.0216322 7.4055567 8.6167355 7.1272101
7.4317374 7.0249982 7.5981045 7.7660494 8.3290787 7.4696455 8.6718750 8.3136034 7.2375941 7.7213302 7.1098824 7.3029118 7.5952430 7.0634127 7.0557804 8.0402784 7.4228082 8.5990238 7.1030259
7.4718843 7.0043616 7.6549430 7.7099657 8.3700171 7.4214849 8.6175947 8.2697477 7.1323357 7.8499031 7.1596947 7.2049170 7.4802251 7.1048508 7.1122789 8.1251831 7.4211245 8.5832481 7.0605602
7.5535607 7.0456882 7.5471849 7.6367860 8.3752594 7.4023089 8.6126499 8.2610149 7.0355000 7.8616986 7.2888541 7.1963100 7.3914719 7.2101321 7.1506648 8.2392635 7.4454236 8.5544014 7.0169373
7.6282353 7.1566496 7.6306949 7.6425934 8.3161650 7.3366261 8.6800766 8.2056284 6.9056597 7.8646488 7.2599092 7.0758491 7.1548376 7.2752051 7.1961360 8.3011255 7.4177737 8.5352907 7.1833854
7.5376530 7.2560139 7.6145630 7.5317664 8.3316793 7.3486195 8.6265469 8.1956024 6.8788290 7.7656770 7.2060175 6.9943547 7.1191568 7.2363787 7.3623986 8.1682415 7.4286728 8.3258772 7.2106752
7.5320859 7.4195967 7.7213235 7.6157236 8.3147564 7.3552008 8.6180248 8.1533031 7.1049533 7.8502412 7.2423401 6.8830614 6.9440646 7.3607798 7.3829970 8.2408562 7.4272909 8.3355618 7.3800168
7.3341522 7.4841266 7.7191424 7.5835114 8.3988562 7.3892002 8.5287838 8.2043171 7.1412320 7.6973767 7.2728004 6.9294834 6.7882442 7.3885207 7.4036388 8.3750334 7.5327177 8.3509817 7.4400916
7.2542682 7.4000058 7.7307925 7.5892873 8.4717913 7.4907899 8.5206709 8.2520180 7.1847944 7.6921930 7.2240210 6.9439650 6.6084561 7.4153991 7.5324121 8.3626986 7.4998016 8.3543272 7.5101066
7.3320408 7.5440769 7.7080884 7.4598479 8.4349728 7.5888047 8.3602190 8.2115812 7.2439103 7.7020769 7.1083889 6.9926429 6.4856510 7.5497022 7.6238565 8.3999891 7.5488577 8.3480768 7.5297785
7.3747673 7.5129580 7.4928532 7.4264379 8.3664312 7.6338401 8.2109928 8.1429148 7.3244109 7.7913370 7.1980920 6.9782600 6.4975991 7.5601492 7.7055926 8.4605427 7.4996085 8.2376928 7.5787930
7.4576721 7.5064378 7.2978058 7.3700948 8.2265491 7.6678061 8.2234468 8.1738186 7.3942862 7.8434253 7.2566371 7.0261941 6.3443451 7.5876784 7.8160057 8.4073687 7.4546895 8.3199778 7.3996792
7.5551772 7.4385033 7.2597446 7.3859119 8.0711813 7.7466817 8.0076418 8.1441088 7.5262060 7.7631907 7.2743382 7.1019125 6.2713203 7.5917859 7.9136596 8.5073891 7.4681854 8.2997761 7.3343086
7.6490436 7.5670733 7.3292723 7.4143634 7.9391818 7.8385963 7.9536452 8.1761312 7.6138282 7.6857452 7.3143187 7.1093912 6.2766609 7.6040978 7.9359999 8.5571899 7.4308763 8.2338610 7.3028865
7.8025436 7.5230713 7.3232532 7.4210229 7.9108510 7.8325653 7.9537425 8.2789106 7.6693177 7.7783861 7.3858514 7.0432868 6.2790880 7.6636062 8.0247641 8.6236076 7.3831539 8.2106218 7.2438469
7.9289732 7.3802438 7.2314973 7.3473969 7.8304019 7.8886690 7.8053446 8.3339796 7.5879264 7.7868438 7.3138556 6.9188313 6.1951747 7.5487933 8.0736370 8.6270714 7.3808112 8.1939707 7.1693640
7.9672995 7.3739920 7.2683015 7.2208047 7.8619990 7.8802228 7.6914978 8.4537554 7.6348314 7.7706914 7.2830186 6.9088864 6.1915245 7.5308037 7.9497199 8.6644306 7.4104381 8.2127447 7.1835308
7.9393392 7.3609467 7.3136063 7.0949216 7.8593435 7.8286562 7.5948477 8.6225529 7.6755252 7.7974281 7.3022070 7.0438786 6.1292195 7.3843036 7.8623157 8.6207323 7.4864149 8.2839193 7.0471964
8.0840797 7.5078468 7.2935848 6.9130397 8.0286770 7.8957095 7.6237435 8.6895771 7.8641748 7.8492017 7.3403969 6.9847708 6.1482840 7.3236294 7.9188914 8.6233892 7.4755955 8.2419939 7.0511985
8.1549788 7.6390004 7.3558006 6.9432478 8.0842972 7.9350519 7.6092982 8.5848408 8.0773525 7.8787136 7.4141045 6.9495497 6.1692324 7.2788382 7.9658198 8.7009773 7.5511723 8.2479143 6.9879427
8.0982294 7.5791240 7.3169441 7.0346260 8.0108814 8.0158253 7.6914463 8.5073366 8.0497627 7.8462009 7.5025697 7.0437021 6.3065763 7.2177873 7.8412266 8.6805620 7.6356082 8.0699587 7.0320544
8.1133823 7.4857330 7.3250151 6.9921746 7.8927836 8.0074606 7.7096362 8.4824476 8.0188122 7.7861671 7.6516309 7.1281400 6.3461061 7.3059354 7.9322381 8.7749052 7.5981131 7.9768081 7.0121846
8.2084274 7.4464874 7.3823204 7.0377917 7.8510156 7.9239464 7.6250825 8.5497217 7.9370480 7.6853180 7.6095433 7.1667161 6.5041857 7.3857875 8.0264549 8.7160358 7.6152172 7.8992467 6.9301043
8.2660494 7.5197864 7.4610333 7.0367408 7.8572388 8.0505037 7.6153483 8.4801655 7.9748816 7.6465435 7.5844641 7.3312435 6.5371242 7.5065594 8.1838264 8.6609783 7.5441046 8.0627222 6.9714375
8.2861137 7.4880161 7.5007129 7.0798850 7.7825089 8.1250162 7.4839807 8.5068808 8.0020208 7.6115522 7.5894270 7.4213634 6.5512910 7.4752755 8.2280436 8.5564575 7.5405941 8.0943365 6.9446678
8.2583103 7.4564209 7.5067530 7.1291075 7.8204579 8.0687084 7.4547606 8.4639578 8.1229925 7.7796578 7.4541807 7.5115519 6.6041665 7.4478498 8.1588287 8.6397610 7.5675197 8.1312132 6.9890838
8.1908302 7.4128098 7.5250692 7.1201334 7.7867608 8.0674429 7.4700575 8.3223639 8.1724119 7.8757396 7.3107195 7.5810666 6.6395307 7.3752704 8.0421572 8.7126455 7.5699077 8.2003641 6.9550157
8.0517569 7.4247437 7.5222011 7.2114496 7.9268222 7.8678679 7.4842343 8.2397051 8.1324167 8.0354576 7.1810899 7.5892563 6.6741939 7.2448711 7.8611016 8.8834476 7.5501461 8.2196722 6.9361281
7.9998522 7.4770865 7.4921651 7.2254333 8.0223341 7.7674046 7.5326104 8.2873411 8.1264429 8.0235634 7.0517073 7.5099020 6.6595635 7.3000488 7.7849131 9.0742502 7.5116897 8.1695986 6.9185224
8.0151539 7.4468703 7.5760937 7.2828484 8.0608082 7.7614827 7.5439720 8.2947817 8.0854998 8.0707941 6.8804259 7.5250392 6.7341528 7.2330594 7.7895823 9.0895252 7.5548482 8.1237955 6.9054251
8.0677967 7.4027457 7.4543753 7.2885942 8.0261431 7.6564231 7.6357450 8.3861723 8.0219822 8.0499086 6.9378037 7.4914927 6.8105798 7.2435737 7.8662524 9.0257587 7.5936942 8.1571722 6.9386401
8.0860796 7.4545188 7.4194999 7.2680135 8.1097507 7.7284560 7.6552577 8.4559231 7.9874816 8.0920420 7.0125127 7.4872847 6.7642779 7.2908983 7.9528489 8.9143829 7.5524697 8.1946249 6.9463062
8.1091442 7.4073353 7.4584441 7.2753835 8.2544689 7.6315498 7.6603646 8.4402580 7.8254147 8.0284491 7.0409722 7.5565734 6.7950039 7.3788619 8.0501099 8.8303099 7.5836349 8.2538872 6.8735003
8.0583057 7.4206023 7.4755816 7.2693682 8.2238255 7.6943979 7.6132827 8.3863792 7.8144732 7.9349422 6.9598045 7.5625515 6.8749599 7.3966737 8.0455284 8.8410130 7.5893083 8.2270212 6.8465981
8.0230026 7.4185677 7.6132412 7.3185148 8.2147646 7.8357592 7.6310778 8.4662838 7.7814722 7.9250069 6.8511381 7.5609756 6.9867291 7.3046894 8.0874958 8.7857351 7.5008101 8.2765379 6.8179550
7.8661599 7.4281855 7.6013045 7.2676945 8.2475491 7.9560304 7.6477356 8.5105906 7.7136765 7.9970522 6.7607746 7.4305425 6.8986640 7.2875733 8.1058588 8.8597040 7.5999146 8.4175310 6.7409806
7.7828746 7.4314160 7.6015453 7.3132472 8.1796694 8.0321407 7.6627216 8.4626064 7.7532506 8.0046339 6.7478971 7.3894382 6.7451806 7.4455719 8.0895205 8.9413557 7.6123786 8.4930391 6.6893983
7.8734841 7.5590162 7.6543546 7.4292493 8.0597029 8.0982437 7.6880732 8.4492254 7.6928325 8.0220938 6.7097788 7.2025576 6.7866907 7.6014247 8.0031548 9.0574179 7.5450525 8.4679127 6.7705274
7.8848629 7.5237551 7.7281051 7.4463372 8.0806837 8.0284538 7.7188058 8.2382717 7.8352475 7.9142933 6.6326022 7.1483264 6.7797852 7.7101297 8.0320978 9.1185951 7.6174927 8.4702139 6.7570138
7.8265095 7.5655794 7.7208233 7.4236741 7.9497547 8.0267668 7.6723657 8.1442842 7.9551187 7.9715185 6.6132240 7.0982075 6.8421435 7.7659235 8.0199938 9.1593723 7.7827888 8.5310535 6.8643703
7.8335128 7.6166759 7.7047157 7.4646525 7.9862952 7.9435253 7.7006440 8.0198193 7.9458361 8.0783396 6.7430801 7.0660667 6.9236083 7.8353143 7.9234471 9.1554317 7.8114309 8.6433363 7.0800734
7.7683430 7.6632257 7.7292528 7.4232869 8.0395889 7.8823256 7.8040619 7.8916950 8.0280981 8.1157541 6.7734184 6.9585161 6.9771185 7.9039831 7.9759917 9.1806364 7.7913733 8.4931164 7.1256394
7.8336024 7.7145867 7.6755867 7.3021979 8.2203131 7.7917433 7.9078865 7.8065162 8.0348883 8.1419687 6.8242507 6.9224968 6.9517617 7.7439384 8.0942707 9.3002014 7.7940850 8.5691051 7.1228747
7.8443923 7.7304001 7.6562052 7.2508588 8.3269320 7.7652841 8.1358652 7.8230462 8.0560150 8.0283422 6.8423138 6.9183536 6.9348726 7.5238376 8.1094046 9.3095760 7.7149115 8.7724257 7.0448723
7.9004951 7.7625299 7.7416501 7.1837959 8.4358492 7.7581887 8.2007780 7.7393203 8.0522175 8.0273714 6.7984290 6.9158850 7.0012760 7.4061084 8.1902628 9.1876230 7.6805720 8.7290268 7.0888615
7.9152093 7.7815824 7.8831706 7.2422290 8.4243317 7.6309114 8.2479372 7.6131744 7.9995642 8.0152531 6.7374191 6.9711008 7.0357919 7.2477355 8.1244612 9.1129704 7.6859789 8.7448797 7.1496787
7.8507257 7.7339544 7.9300528 7.3162899 8.5502758 7.6449208 8.2566309 7.6992121 8.0080929 8.0757895 6.8221235 6.9956369 7.1327600 7.2687893 8.1411057 9.0734482 7.5616984 8.8119774 7.1061783
7.8365622 7.8202128 7.9271221 7.4084072 8.6697178 7.5840173 8.3065453 7.7455268 7.9745235 8.1779537 6.9321513 6.9986787 7.1961808 7.3098078 8.1283216 8.9830542 7.6514406 8.7113991 7.1530342
7.9795642 7.9588699 7.9291501 7.3176508 8.5593824 7.5391750 8.1658602 7.8321738 8.0118103 8.1194515 6.9156570 6.9334621 7.1936412 7.2918129 8.0994987 9.0219898 7.7477555 8.6486902 7.1267524
8.0733070 8.1015530 7.9002028 7.3808794 8.4808064 7.5592608 8.2413368 7.6939287 7.9652872 8.2213154 6.9863019 7.0028868 7.1699066 7.1761451 8.1021423 8.8199234 7.7929864 8.5863953 7.1062522
8.1832228 8.1894836 7.9625359 7.2841792 8.5338125 7.5461936 8.2834978 7.6729517 7.9635496 8.1321411 6.8731408 7.0688343 7.2292032 7.1005669 8.2478495 8.7734747 7.9222326 8.4659901 7.0673637
8.3220024 8.2626629 7.9665594 7.3374143 8.4761877 7.5983219 8.2247705 7.7512174 8.0918493 8.0631361 6.8625269 7.0650334 7.2678614 7.1249852 8.1586685 8.7311354 7.9065628 8.4371300 7.1214619
8.4740362 8.3139410 8.0856676 7.3567138 8.4766788 7.6391711 8.1918421 7.7891321 8.1123171 8.0398674 6.8286304 7.1151290 7.3868484 7.1068692 8.1984138 8.5775442 7.8668923 8.5364809 7.0086360
8.5141382 8.3004885 8.2029047 7.4016976 8.5018568 7.6556416 8.2072725 7.8186598 8.2023811 8.0228882 6.7238693 7.1122293 7.3006930 7.1809921 8.2520056 8.5636034 7.8619585 8.5629272 6.8421006
8.5659676 8.3186932 8.2752733 7.3258104 8.3934774 7.5795798 8.2520771 7.8186970 8.2676659 8.0609169 6.8012772 7.1311345 7.2357392 7.1333504 8.1196375 8.3366737 7.7355604 8.4853992 6.8089652
8.5886593 8.2835112 8.3326111 7.3157792 8.4053059 7.5380182 8.3133898 7.7575760 8.2424898 8.0502310 6.8401809 7.0344596 7.1678033 7.1158738 8.0526648 8.1966257 7.6842952 8.5799313 6.8798289
8.5440502 8.1914539 8.2974043 7.2669101 8.3826237 7.4842806 8.3814383 7.6912265 8.3582144 8.0668421 6.7879300 7.1689477 7.2150664 7.1313515 8.0375681 7.9996004 7.5725608 8.5024338 6.9244905
8.4506454 8.1090927 8.1700869 7.1947470 8.3548822 7.5540805 8.4108829 7.7224741 8.4294786 7.9854608 6.8049293 7.2660370 7.2007794 7.0003114 8.0721922 7.9358430 7.4511704 8.4391861 6.9617586
8.2888813 8.0851536 8.2253742 7.1592951 8.4525185 7.5363598 8.5220623 7.6615081 8.4738798 8.0333557 6.7894583 7.3238664 7.2131104 6.9910574 8.0301332 7.9594073 7.4032631 8.5028362 7.0073137
8.2870007 8.1902046 8.2915726 7.0926957 8.5683317 7.5534363 8.4611301 7.6177454 8.4013510 8.0452023 6.8024001 7.3318243 7.2591248 6.9513130 8.0549374 7.9998379 7.4343419 8.3846321 7.0937557
8.2303619 8.2657480 8.3410797 7.1566811 8.6083813 7.6133261 8.5436859 7.6438928 8.3424520 7.9899306 6.7339821 7.2517176 7.2925878 6.9808741 8.0323133 8.0267239 7.4364095 8.3591633 7.0835299
8.1911640 8.3105812 8.4132290 7.2233653 8.7257395 7.6794381 8.4050894 7.7978282 8.1301088 7.8766789 6.7462974 7.1614466 7.4186730 6.8806133 8.1284809 8.1615400 7.5139556 8.3504333 7.0524683
8.1334734 8.2645607 8.4431267 7.2636151 8.7622347 7.6924706 8.2929230 7.6926880 7.9801688 7.8321390 6.8470688 7.2157340 7.4741936 6.8998818 8.1832743 8.2735529 7.5302458 8.3429470 7.2049046
8.0445375 8.1815472 8.4078341 7.3111992 8.8724127 7.7057862 8.2332907 7.7285810 7.8271656 7.8012938 6.8921008 7.2916694 7.4815049 6.7851491 8.1982956 8.2508888 7.6198282 8.4271212 7.2659616
7.9111366 8.2663221 8.3311510 7.3050041 8.8301344 7.7407899 8.2227612 7.6647286 7.8471599 7.9368572 6.9266992 7.3376803 7.5008073 6.9487290 8.3040819 8.2375050 7.6952229 8.3816051 7.3251147
7.9564400 8.0422678 8.2527370 7.2991443 8.7930765 7.7711883 8.1439228 7.7162700 7.9206634 7.9277611 6.9766254 7.3949957 7.4507155 6.9309072 8.2878218 8.1222038 7.5764837 8.4172354 7.3778977
8.1261978 8.0099163 8.1173410 7.2662473 8.7156248 7.8816276 8.1387835 7.8103495 8.0377865 7.9739652 6.8889785 7.3994355 7.4507504 7.1263742 8.4312277 8.0403700 7.4856052 8.4054060 7.4619737
8.1827574 8.0595999 8.0657110 7.2734990 8.8117323 7.8836660 7.9897752 7.8681593 8.0734615 8.0271206 6.8046479 7.3639374 7.2905617 7.1167431 8.3841934 8.1084290 7.4880147 8.4371538 7.4968963
8.1489410 8.0747814 7.9763832 7.3307662 8.7224512 7.8866553 7.9398003 8.0168943 8.1585093 7.9192953 6.8350601 7.2741709 7.2974682 7.1927800 8.4449186 8.1403561 7.5637946 8.3542938 7.6043200
8.0566940 8.0024633 7.9857140 7.3225050 8.8342981 7.7860179 7.8245091 8.0822306 8.1236448 7.8141108 6.8740721 7.1146941 7.2762432 7.2898855 8.3872328 8.2109604 7.4993734 8.3646126 7.7547359
7.9437051 7.9003973 8.0133162 7.3103170 8.8454466 7.6701841 7.7812142 8.1766310 8.0828495 7.8768024 6.9227052 7.0845675 7.2795281 7.3138337 8.3835630 8.1672773 7.3981805 8.2514420 7.7660508
7.9795785 7.8415275 7.9431696 7.4568758 8.8537006 7.5614300 7.6379070 8.1873646 8.0628805 7.8397112 6.9317732 7.1820917 7.3083167 7.3359756 8.4253159 8.1666899 7.2907844 8.2230701 7.8984556
7.9679217 7.8623953 7.9372082 7.3574467 8.8951216 7.5026107 7.6103835 8.2839346 8.0054483 7.9232526 6.9944191 7.2764502 7.1363449 7.2808833 8.3025503 8.1235447 7.2805843 8.2649355 7.9678988
8.0513315 7.9779215 7.9129019 7.3286548 8.9326038 7.4288669 7.6592960 8.2359447 7.9921422 7.9095068 6.9114037 7.2787509 7.0478377 7.2862277 8.2760067 8.0797768 7.2043128 8.2398167 8.0143404
8.0810833 8.0036173 7.9675946 7.3636904 8.8711348 7.4039650 7.6151505 8.2227039 8.1025047 7.9354630 6.8764749 7.2230763 7.0170803 7.2971606 8.3015442 7.9784775 7.0008779 8.2584915 7.9354463
8.2451439 7.9507527 7.9193101 7.2647104 8.8240738 7.4924383 7.7414923 8.2054434 8.1616945 7.9413519 6.8868155 7.1160049 6.9599047 7.3825254 8.2882996 7.9959946 6.9310617 8.2652311 8.0408649
8.2355661 7.9101186 8.0005026 7.2002020 8.9488630 7.5408978 7.6341596 8.2127829 8.1061192 7.9105682 6.8435807 7.1015611 7.0281191 7.4265699 8.2954683 7.9479165 6.7741714 8.3882999 8.0371523
8.3400679 7.8813367 7.9967432 7.1494265 8.9662809 7.6464515 7.7005682 8.2277699 8.0625744 7.9545178 6.7672138 7.0176687 7.0563822 7.4778171 8.2673197 7.9872441 6.7783175 8.3774910 7.9955344
8.3261423 7.8994217 8.0712681 7.2584143 8.9744549 7.6000943 7.6299195 8.2239990 8.0215969 7.9691534 6.7952070 7.0406904 7.0914183 7.5557976 8.3033085 7.9585090 6.8156385 8.4080000 7.9390125
8.3160877 7.9172487 8.0834866 7.2363915 9.0385427 7.6479158 7.7505121 8.1205454 8.0206480 7.9408798 6.8980899 7.1471047 7.2106338 7.6361585 8.2261906 8.0061798 6.8420949 8.3975124 7.8443513
8.2499456 7.7967496 8.0805864 7.3558359 9.0271235 7.5552468 7.8527737 8.1736031 7.8084097 7.8621025 7.0478063 7.1075158 7.1908460 7.7836494 8.2163048 8.0138283 6.9003277 8.2939091 7.7563977
8.1134682 7.8285694 8.0708075 7.4307532 9.0383139 7.4949737 7.8431630 8.1778316 7.7840128 7.8280892 7.1264915 7.1618600 7.2414956 7.8521976 8.3077784 8.0127716 6.8581953 8.1481571 7.7454162
8.0364180 7.7989454 8.0079012 7.4731760 8.9685707 7.4528928 7.8206463 8.1227255 7.8753767 7.8409863 7.0770407 7.2776995 7.3683696 7.9075384 8.3320875 8.0338726 6.8370385 8.0061922 7.6803393
8.1009502 7.8533740 8.0356350 7.5631647 8.9185696 7.4531236 7.7696490 8.0396891 7.9034343 7.8908939 7.1468000 7.3675008 7.3715005 7.8533692 8.3344097 7.9911633 6.7144456 7.8410344 7.7303605
8.1715593 7.8677282 7.9287143 7.5998716 8.8832417 7.4233661 7.7645168 8.1406355 7.8732262 7.9391518 7.1588812 7.4282508 7.4567370 7.9394622 8.2132435 8.0148287 6.7120495 7.6766820 7.8509641
8.1878023 7.8586602 8.0321245 7.5959182 8.8288898 7.4948516 7.8011007 8.1111002 7.8008451 7.7777939 7.2251921 7.4363399 7.4270072 7.9088449 8.1482515 8.0705967 6.6268535 7.6779017 7.8117747
8.2890091 7.8047171 8.1134844 7.5955558 8.8736019 7.4264030 7.8083668 8.1074181 7.8276548 7.8031368 7.1703544 7.5037723 7.3832126 8.0299091 8.0081644 8.1526814 6.6641517 7.6077337 7.7719297
8.1815252 7.7575979 8.2392368 7.5802703 8.8506365 7.3898239 7.7395606 8.0257454 7.8546429 7.8110204 7.1495461 7.5798607 7.3326349 8.0889931 7.8300629 8.1221876 6.6867433 7.3752222 7.7603607
8.1280594 7.5759077 8.2019711 7.5075555 9.1088991 7.5919628 7.7963748 7.9783463 7.8982568 7.7430682 7.0939822 7.6324329 7.2242804 8.1185436 7.7805152 8.1704960 6.6544790 7.1504073 7.7791972
8.0703592 7.5547442 8.2050600 7.5257072 9.2653246 7.6600966 7.6928525 7.7836494 7.9335561 7.7857943 7.1326666 7.5019164 7.1055098 8.0654020 7.7532783 8.2315569 6.5457072 6.9849563 7.8166223
7.9856710 7.5454159 8.2348251 7.4125700 9.3418798 7.5940332 7.7330127 7.6533251 7.9415002 7.7170243 7.1092172 7.5228062 7.0843959 7.9457545 7.7442174 8.2069063 6.6146088 6.9446211 7.8500376
7.9892111 7.4494948 8.2779493 7.4410348 9.5043306 7.5914354 7.7339602 7.4776797 8.0245943 7.5795441 7.0553670 7.4076962 7.0680766 7.9283309 7.7319193 8.3385324 6.6652069 6.8714681 7.8700900
8.0251656 7.3491883 8.2420664 7.4620190 9.4944124 7.6156592 7.7926202 7.3830423 8.0292692 7.7045836 7.0521173 7.4153457 7.0415373 7.9192057 7.6992636 8.4622364 6.7908678 7.0015612 7.9470525
7.9996266 7.2684259 8.2518272 7.5876188 9.3968229 7.6755271 7.7905374 7.4073992 8.1095152 7.6852393 6.9312997 7.3191829 6.9708543 7.9814620 7.7521234 8.6093435 6.8357430 7.1386504 8.0567064
8.0207520 7.4089913 8.1936378 7.7398901 9.2760935 7.6863089 7.8754578 7.3553805 8.1745443 7.7938647 6.8444018 7.3485518 6.8469000 8.0129356 7.7812314 8.5785856 6.8921442 7.2246327 8.0727873
8.0143633 7.3685536 8.1203604 7.7563453 9.2026806 7.6644559 8.0435438 7.2747517 8.1570816 7.8179274 6.8598204 7.4147224 6.8402162 7.9793253 7.9057450 8.4996395 6.8323312 7.3778143 8.0974083
7.9366822 7.4614196 7.9637122 7.7084422 9.0995321 7.6268635 8.0930529 7.0719585 8.0582190 7.8765478 6.8137522 7.4842391 6.8521686 7.9841099 8.0286665 8.4424725 6.7918606 7.4330602 8.0504007
7.9386640 7.5124898 7.8757310 7.7138171 8.9695292 7.6602364 8.1762180 7.0640850 7.9980826 7.9150367 6.8382235 7.4590421 6.8192892 7.8799095 8.0881910 8.4342012 6.8163652 7.4919429 7.9893641
7.9887967 7.5864511 7.8907475 7.6827936 9.0179720 7.7135229 8.2431650 7.1146774 7.9271593 7.9234495 6.9221110 7.4350357 6.6368299 7.9575610 8.1231995 8.3263302 6.7759323 7.5355363 8.0179062
8.0227270 7.6664319 7.9429417 7.5887356 8.8888159 7.7280087 8.1320601 7.0510249 8.0370407 7.8954263 6.8762016 7.3854194 6.5766783 7.9358377 8.2165890 8.3328543 6.7742147 7.6890426 7.9350262
8.0375156 7.6648808 7.9459810 7.5520492 8.8813734 7.7533946 8.1104288 7.0537505 8.0567713 7.8887534 6.7889986 7.3483167 6.6199017 7.8322043 8.2377901 8.2240705 6.6124043 7.7530360 7.8732705
8.0136766 7.5953794 8.0399542 7.4790869 8.9144745 7.7878633 8.0223942 7.0554123 8.0179482 7.9217582 6.7607622 7.3925791 6.6773453 7.7319226 8.2346754 8.2265291 6.5807638 7.7999945 7.9161668
8.0357437 7.6069636 8.0767345 7.4060454 8.9134111 7.7923160 8.0206003 7.0552664 7.8919272 7.8972759 6.8005786 7.3714252 6.6518164 7.7636099 8.2477884 8.0855789 6.5744176 7.8168287 8.0130434
8.0697727 7.4991460 8.1583538 7.4024639 8.8241739 7.9743381 8.0594664 6.9519291 7.7465472 7.9823332 6.9096074 7.4747200 6.5669050 7.6886787 8.2733288 7.9852958 6.5955567 7.8479762 8.1004515
8.0925808 7.5040894 8.2065020 7.3561583 8.8202124 8.1299458 7.9356370 7.0021648 7.7333322 8.0201883 6.7677321 7.5381918 6.6393442 7.6578746 8.1983976 7.7780609 6.7309589 7.7227206 8.1210337
8.1405287 7.3961220 8.1925802 7.2758107 8.8627663 8.1724749 7.9070058 7.0041080 7.7401929 8.0824671 6.8798671 7.5253191 6.6221242 7.6431570 8.1821709 7.7803283 6.8118672 7.7805681 8.0900726
8.0932522 7.4919291 8.1910076 7.2545142 8.8210840 8.0563154 7.8403635 7.1173763 7.6865964 8.1510601 6.8363438 7.6137195 6.4429054 7.5180302 8.1537676 7.7698030 6.8528376 7.7853494 8.1316080
8.0418720 7.4408073 8.1566811 7.3167601 8.7936220 8.1242847 7.8159308 7.1584086 7.6133027 8.2413101 6.8901067 7.5656295 6.4175186 7.5022678 8.2038250 7.7433710 6.9216843 7.8170538 8.0281076
8.0243130 7.4048624 8.0680332 7.2765493 8.7672958 8.2867022 7.6903615 7.2626896 7.6279545 8.2083311 6.9049568 7.5016356 6.4786253 7.5398922 8.0749130 7.6440287 6.9177599 7.9582939 8.0336590
8.0499449 7.3643794 8.0866308 7.1516180 8.8678522 8.3311186 7.6472521 7.3784657 7.6864996 8.1363955 6.8935895 7.4614382 6.4877868 7.5357170 8.0676174 7.6208124 6.9172149 8.0958834 7.9269290
7.9738226 7.2061629 8.0558596 7.0993791 8.8923807 8.3946276 7.4347520 7.5284462 7.6904221 8.2040930 6.9561524 7.5042171 6.5085735 7.5947499 7.9672270 7.5163236 6.8461518 8.1512432 7.8656821
7.9886260 6.9557872 8.0290537 7.1481185 9.0107126 8.2394466 7.5363679 7.5520320 7.7704325 8.0948248 6.9793248 7.5214863 6.5337615 7.6627998 7.9840012 7.4279213 6.9179311 8.1429453 7.8535929
7.9278655 6.9268589 8.1337433 7.0400462 8.9704962 8.1532822 7.5585570 7.4769721 7.7135682 7.9997931 7.0114269 7.4676661 6.6243711 7.6321621 8.0228462 7.4086590 6.9263492 7.9880576 7.9169674
7.8329978 6.9439096 8.2243443 7.0388055 9.0173101 8.1643524 7.5860586 7.4576969 7.7702003 7.9518518 7.0031028 7.3652244 6.7869577 7.6773639 7.9528985 7.3207259 6.8732486 8.0611486 7.8772392
7.7315779 6.9287939 8.2986021 7.0477853 8.8291721 8.1301489 7.6602273 7.4123435 7.7940292 7.9509559 6.9824367 7.2881789 6.7918572 7.7707820 7.8724127 7.2912164 6.8086638 8.0465078 7.9293470
7.5933013 6.8596325 8.2896872 7.2344513 8.8633156 8.1296587 7.6443486 7.3951545 7.9318953 8.0346565 6.9034109 7.2129588 6.8359241 7.5934720 7.6260719 7.1671548 6.7137656 8.1246948 7.7748995
7.4406824 6.8651190 8.2476187 7.1852632 8.7611694 8.0793705 7.7277770 7.3415914 8.0201368 8.0767584 6.8028712 7.0923557 6.8778958 7.5004535 7.6276116 7.2142258 6.7120237 8.2181644 7.8094459
7.5179944 6.6717582 8.1978445 7.2631249 8.7986774 7.9433050 7.7103090 7.2406507 8.0626993 8.0784483 6.7477813 7.0715747 6.9928741 7.4105811 7.5769453 7.1820693 6.7379327 8.1092978 7.7477317
7.5453973 6.6036544 8.2153168 7.3433108 8.6679592 7.9330873 7.7225432 7.1688433 8.0992661 8.0654888 6.8064113 7.1222148 7.0096960 7.4392447 7.5722413 7.0185056 6.7338500 8.0617218 7.8347144
7.6302576 6.6422887 8.0767193 7.2598624 8.6664486 7.7856245 7.8618789 7.1940207 8.0595798 7.9494653 6.7646046 7.1687126 7.0676661 7.4344540 7.6711149 7.0544143 6.7998714 7.9566627 7.8181343
7.4939790 6.7642474 8.0317469 7.2025113 8.5876398 7.7277236 7.8801126 7.1806231 8.1180267 8.0196733 6.8133445 7.2165079 7.0602050 7.4370360 7.7237535 6.8685794 6.9140029 8.0277367 7.7514529
7.3837337 6.7517977 7.8653040 7.2827234 8.5693207 7.6611834 7.9760537 7.2138433 7.9801412 8.1957912 6.8933372 7.2299986 7.0850792 7.4713244 7.7644615 6.8671956 6.8351617 7.9520364 7.6605368
7.4019637 6.8120232 7.7515941 7.2017488 8.6005211 7.6677294 7.9703112 7.2529120 7.9645848 8.2779293 6.8336334 7.1516724 7.0189757 7.4873633 7.8530488 6.8661671 6.8425851 7.9167991 7.6422300
7.4453511 6.8465557 7.7602315 7.1892757 8.5570259 7.5688901 8.0320339 7.1761451 7.9761801 8.3553610 6.6931686 7.1683836 7.0508137 7.4653492 7.9201550 6.9250460 6.8161254 7.9569721 7.6427855
7.4510732 6.6974220 7.6583471 7.1369767 8.4781866 7.6057849 8.0575743 7.1818938 8.0003653 8.4261103 6.4891047 7.1920013 7.0747662 7.4259257 8.0033302 6.9951134 6.9537816 7.9328451 7.6169262
7.4789958 6.6825218 7.6564445 7.2006311 8.5740290 7.5995851 8.0221806 7.2506533 7.9660974 8.4311504 6.4628196 7.2125163 7.0476041 7.4392986 8.0716162 6.9195876 6.9883337 8.1469870 7.6888704
7.5214996 6.6702800 7.7340670 7.3129888 8.6206636 7.5189366 8.0330505 7.2116456 7.9668832 8.3851089 6.4097614 7.2443004 7.1177487 7.4110298 8.0871830 6.9657478 6.9427066 8.1432686 7.6958070
7.5330877 6.5457778 7.7507463 7.3843613 8.6799250 7.6294127 8.0322428 7.3059020 7.9127455 8.2782888 6.4564624 7.2194190 7.1677837 7.3391562 8.1463919 6.9168444 6.9618359 8.2061701 7.7567096
7.4845476 6.5249720 7.8310008 7.5706515 8.6282673 7.7391934 8.1030245 7.1774316 7.9077401 8.2690401 6.7337170 7.1199565 7.2469630 7.1708236 8.1873856 7.0174704 6.9736605 8.2142200 7.7623234
7.4392557 6.5767260 7.9228220 7.6668534 8.6050425 7.9398918 8.2669315 7.1602144 7.7643576 8.1610126 6.7501812 7.0679770 7.2633591 7.1246333 8.1922379 7.2143664 7.0520363 8.1584253 7.8313074
7.5146303 6.5250692 7.9341764 7.7121129 8.5965347 7.9944000 8.3318605 7.1462407 7.6849265 8.0843687 6.8514524 7.1667972 7.2264967 7.1640162 8.1321220 7.4605174 7.0282583 8.1130543 8.0307751
7.4730744 6.5441976 7.9117165 7.7644653 8.6803265 7.9857035 8.4064121 7.2510853 7.6888876 8.0191860 6.9219079 7.2606091 7.1363645 7.1595893 8.1682692 7.5476332 6.8750095 8.1562338 8.0817595
7.4538841 6.5563817 8.1125717 7.6942215 8.7306528 8.0589466 8.4547300 7.4581618 7.7612114 8.0119724 6.9767466 7.3567386 7.0862164 7.0449243 8.0388660 7.5667138 6.7595248 8.2357140 8.0667725
7.5386772 6.5350671 8.2146597 7.5450315 8.7940731 8.1770105 8.5840406 7.4288487 7.7256327 7.9971609 6.9900174 7.3169637 7.0520658 6.8995285 7.9714842 7.6653280 6.8490739 8.2624216 8.1130867
7.6395493 6.5475688 8.3618660 7.4172544 8.8033104 8.3084555 8.6805029 7.3530250 7.6027555 8.0442438 6.8569994 7.3603292 7.0426126 6.8159714 8.0104837 7.7310963 6.7029748 8.3253803 8.1133041
7.5994143 6.5089984 8.4785023 7.3849154 8.8299913 8.3230410 8.7148533 7.3473120 7.3958912 8.0121183 6.7169042 7.4805508 7.0369606 6.9053454 8.1125603 7.7360468 6.6744299 8.2661572 8.0877399
7.7350817 6.4641676 8.5194426 7.4080925 8.8035822 8.2858753 8.7054234 7.3919048 7.3695021 8.0495672 6.7450714 7.5344396 6.9469490 6.8806324 7.9821491 7.7042575 6.6871676 8.4186211 8.1788988
7.5601654 6.5447569 8.5739069 7.4296017 8.7483044 8.3061399 8.7005091 7.4540071 7.3444052 8.0456629 6.7095084 7.5458245 6.8680587 6.9135466 7.8625355 7.7176852 6.7234726 8.3577642 8.2343626
7.4327421 6.6041069 8.6073618 7.5907907 8.6989727 8.2770729 8.6083746 7.4692106 7.3348899 8.1478367 6.6975904 7.5694704 6.8888011 6.8951759 7.8005934 7.7704196 6.6951671 8.2769632 8.2075338
7.3475590 6.6223564 8.5544586 7.7338018 8.7040663 8.1890459 8.5738106 7.3866339 7.4097881 8.2398005 6.6041517 7.5488520 6.8081846 6.9955397 7.7812176 7.8462157 6.6443005 8.1579456 8.1502819
7.3415346 6.5478520 8.5109024 7.7656026 8.6529999 8.0622931 8.5156288 7.3945761 7.4608164 8.3119040 6.5270672 7.5981197 6.9159737 7.0322442 7.7752604 7.8439841 6.5900674 8.1774397 8.1916008
7.2824163 6.5093894 8.5554304 7.8007159 8.7378435 8.0945644 8.5174665 7.3160791 7.3399730 8.1767807 6.4727492 7.5847764 6.9777575 7.1940703 7.9181600 7.7090478 6.7609015 8.0918217 8.2150364
7.1489973 6.4572954 8.4703722 7.8524904 8.7190695 8.0282040 8.4685621 7.1865249 7.3179431 8.1133642 6.4420881 7.6103358 6.9748073 7.3031034 7.9546056 7.7331457 6.6895185 8.2083111 8.1233330
7.0968776 6.4481435 8.3424549 7.7883949 8.7239189 8.0662441 8.3634501 7.2046294 7.2110620 7.9676456 6.5670085 7.5915279 6.9913378 7.3949513 8.0365906 7.8069048 6.6358838 8.2314539 8.1774435
7.0803866 6.4672604 8.3842230 7.7900467 8.7236586 8.1353474 8.4616623 7.1255040 7.2369962 7.8816137 6.6742377 7.6202006 7.0477567 7.4431577 8.1018276 7.8455849 6.6855388 8.2582502 8.1599770
7.1043997 6.5408025 8.3146725 7.7465286 8.6630487 8.2390528 8.4855928 7.0397844 7.3013811 7.7971854 6.8481274 7.7334046 6.9532952 7.4315276 8.1286163 7.8804131 6.6105952 8.1157551 8.0140753
7.1905327 6.5348716 8.2602119 7.8249707 8.6751337 8.2583494 8.5253458 7.0299301 7.3116226 7.8113708 6.9280515 7.7496128 6.9983282 7.4262118 8.1445322 8.0351562 6.7487597 7.9069791 8.0544071
7.2823544 6.5447063 8.1257725 7.7271256 8.7291918 8.1443501 8.5578623 7.0632992 7.3606839 7.7752776 6.9093394 7.7791977 7.0193253 7.4471598 8.2060528 8.1460180 6.7403002 7.8149958 7.9895658
7.5018368 6.6305556 8.1170111 7.7371287 8.6779070 8.1180954 8.6847010 6.9819884 7.3410134 7.7728291 6.9009175 7.7649021 7.0557852 7.4775844 8.2584114 8.1737671 6.7158909 7.7118111 7.9379845
7.4711137 6.6406503 7.9169517 7.6845722 8.7331400 8.0552387 8.6998615 7.0252266 7.3873315 7.7582526 6.9069753 7.6800647 7.0731945 7.5729089 8.2998304 8.2006130 6.7607641 7.7955322 7.8396144
7.3491921 6.6331983 7.9204917 7.7600899 8.7064486 8.0585270 8.6357231 7.1189098 7.4673333 7.7149873 6.9025793 7.6462297 7.0754280 7.6623855 8.1447859 8.2440643 6.8082013 7.8198814 7.8055630
7.2209349 6.7253041 7.8007212 7.7561660 8.7752066 8.0051126 8.6038389 7.3244667 7.6289430 7.6674137 6.9581957 7.4811716 7.0719075 7.7054396 8.1423168 8.3105412 6.8056421 7.9229841 7.7835150
7.3117275 6.7589808 7.8031278 7.7749577 8.9322653 8.0370312 8.5007353 7.3756227 7.6648679 7.6627560 6.9414124 7.3718529 7.0764270 7.6983237 8.1091595 8.1618052 6.8443065 7.9467840 7.8312292
7.3109412 6.7109699 7.6729102 7.6582808 8.9300175 8.0265207 8.5158358 7.3472171 7.8267322 7.6859908 7.1229649 7.2689776 7.0670209 7.5641341 8.1607075 8.1496010 6.7270875 7.8847089 7.7407227
7.3270769 6.6813474 7.6498299 7.6647553 8.8582506 8.0484276 8.5088110 7.4595675 7.8175540 7.8739886 7.0725837 7.2256856 6.9585271 7.4760036 8.0892859 8.1315718 6.7950659 7.7771044 7.7549715
7.3394308 6.7143149 7.6784439 7.7214022 8.9437485 7.9973125 8.3732338 7.4741874 7.8859816 7.8445411 6.9730639 7.1485167 6.8665228 7.4040160 8.1144505 8.1052322 6.8543415 7.6941466 7.7489390
7.1553092 6.7961001 7.6392007 7.8234673 9.0019026 7.7889571 8.3029537 7.4412718 7.9696980 7.9537635 6.8352966 7.0421205 6.7906280 7.3993683 8.0000048 7.9230232 6.8790536 7.7405806 7.8378415
7.1312737 6.8761020 7.8005209 7.8542447 9.0199242 7.8557920 8.2026052 7.3858976 7.9518209 7.8739018 6.7946329 7.0042706 6.6618552 7.3448129 7.9015751 7.8436942 6.8638730 7.8232131 7.9406567
7.0852461 7.0177522 7.7619090 7.8677931 9.0753813 7.9193330 8.1452770 7.3983698 7.9470310 7.8623233 6.8177018 7.0142751 6.6547055 7.2390242 7.9376240 7.8920465 6.9129758 7.8927164 7.8947644
6.9817948 6.9710050 7.7724657 7.9859457 9.1790886 7.9447966 8.0677185 7.3939576 7.9027367 7.7872252 6.9391737 7.0849891 6.6819820 7.1180196 7.9606686 7.9113188 6.9821553 8.0310631 7.8929815
6.8849473 7.0422878 7.8447762 7.9349608 9.1174383 7.8680916 7.9375062 7.3471131 7.7861271 7.7667165 6.9859838 7.1132560 6.7309217 6.9806938 7.9299822 7.7108150 7.0048246 7.9412193 7.7671409
6.7915416 7.0522542 8.0231066 7.8747411 9.1393089 7.8790526 7.7623119 7.4762030 7.7379599 7.7373166 6.9927340 7.2763138 6.6913295 6.9665241 7.8885899 7.7128472 6.9876060 7.8320670 7.7084570
6.6468520 7.0474181 8.0319681 7.8920207 9.1663589 7.8355188 7.6840529 7.5732770 7.7181234 7.8065481 7.0762496 7.2724423 6.6633635 6.9444952 7.8990669 7.7700377 6.9826813 7.7174020 7.7202735
6.5969114 7.0096750 8.1111431 7.9129319 9.1587667 7.7538304 7.5295510 7.7617741 7.8441534 7.8049269 7.0744596 7.3468332 6.7394729 7.0363011 8.0375805 7.8150105 6.9388051 7.6742210 7.7650838
6.6124840 7.0543442 8.0524111 7.9554672 9.1237898 7.7266183 7.4159460 7.8922563 7.8641605 7.7399693 7.0510759 7.3002791 6.8301420 7.0491304 8.0706739 7.9273367 7.0547051 7.7844124 7.7766061
6.6410036 7.0321474 7.8375235 8.0209913 9.1450081 7.6624112 7.4245448 8.0230913 7.9868240 7.8642678 7.0333695 7.3415580 6.8481565 7.0844798 8.0668964 7.8893876 7.0484614 7.8094807 7.7646680
6.5896025 6.9698801 7.7498226 8.0670071 9.0619421 7.6964989 7.4576879 8.0432167 8.1177301 7.9325562 7.0672183 7.3178353 6.8042574 7.1776004 7.9738178 7.8915114 7.1018658 7.8125868 7.8031569
6.5975113 7.0054955 7.6370611 8.0906553 8.9727240 7.7491546 7.4056349 8.0156088 8.2028427 7.8759103 7.1265683 7.3701577 6.6843758 7.1541872 7.9088993 7.8796215 7.1740675 7.7696505 7.8028331
6.6117172 7.0312967 7.7715535 8.0652447 8.9112387 7.7634883 7.4818616 8.0243731 8.2951422 7.8119750 7.1228933 7.2968011 6.6114445 7.1153560 7.8254933 7.8649893 7.1554122 7.7254653 7.7193398
6.7082167 7.0430994 7.8615837 8.0202904 8.8491802 7.7259922 7.4345489 7.9152145 8.3826990 7.8160162 7.0955677 7.2568402 6.6321344 7.1286411 7.7542253 7.8950167 7.1500611 7.7079163 7.6526227
6.8002019 6.9970169 7.9323874 8.1148605 8.8557682 7.7213945 7.5061312 7.9972091 8.4033403 7.8191862 7.1213551 7.2280049 6.5737586 7.0699406 7.7067518 7.8968287 7.1340680 7.6951408 7.5845962
6.9822054 6.9717102 7.9113064 8.1227903 8.7992687 7.7937150 7.5619707 7.9768925 8.5034494 7.7387195 7.1435595 7.1641803 6.7602601 7.0270166 7.6963305 7.8581786 7.1394062 7.7100945 7.6024485
6.9953456 6.8232026 7.9817920 8.0489531 8.8605957 7.7604585 7.6610079 8.0226402 8.4816656 7.7227855 7.1497202 7.1982994 6.7157574 7.0771461 7.6993136 7.8597665 7.2069259 7.7737346 7.6270661
6.9556956 6.8435397 7.9159346 8.0698299 9.0061016 7.7383986 7.6700387 8.0212383 8.4918051 7.7132988 7.1951814 7.1422038 6.7551122 7.1752758 7.5990982 7.9274559 7.2119813 7.6979046 7.6078062
7.0158672 6.8969889 7.9040637 7.9894438 9.0499983 7.7516527 7.7315974 8.0641003 8.5073662 7.6998315 7.1186013 7.1340160 6.8160853 7.2294884 7.5677657 7.8743291 7.2893691 7.7663007 7.6737909
7.0694928 6.9839635 8.0000181 8.0424566 9.1356993 7.8050642 7.6132555 8.0207520 8.4700155 7.5002303 7.2159786 7.1438794 6.7817435 7.2943616 7.5225077 7.9485803 7.1640005 7.7670574 7.5374775
7.0964828 7.0185595 8.2326975 7.9341712 9.0615158 7.8831115 7.6897855 7.9950085 8.4050798 7.3961921 7.2381139 7.2085171 6.8902669 7.3543248 7.5773997 8.0457945 7.2866497 7.8135104 7.4826360
7.1113873 6.9721570 8.3580694 7.9436011 8.9830055 7.8502693 7.5523748 7.8852773 8.2632017 7.2890520 7.3098326 7.2713704 6.9615531 7.4032264 7.5935154 8.1015806 7.2649479 7.9699216 7.5726390
7.1786065 6.9904799 8.4759893 8.0821362 8.8987751 7.8640347 7.6273985 8.0383968 8.1844664 7.1515708 7.2428722 7.3254333 6.9262819 7.3245120 7.5811372 8.1968069 7.2651997 8.0004263 7.5783339
7.1182609 6.9844651 8.4832001 8.0464592 8.8779097 7.8971229 7.7193604 8.0287628 8.1347189 7.0568466 7.2626424 7.4163156 7.0567479 7.3701844 7.6113248 8.1817770 7.2079811 8.0381155 7.6179080
6.9542694 7.0197430 8.4602842 8.0513763 8.9318161 7.8873358 7.7442093 7.9935493 8.1120901 7.0656748 7.1577444 7.4578876 7.0922246 7.4385328 7.5884032 8.1515932 7.3301363 8.0180902 7.7298617
6.9004493 7.1147404 8.5516138 8.1165981 8.9913492 7.9121237 7.7725210 7.9955516 8.0891018 6.9503298 7.0668216 7.4846396 7.1733260 7.4220481 7.5580850 8.1938677 7.3972564 7.9611650 7.6955919
6.8585134 7.1725340 8.6645317 8.2177534 9.0411186 7.8761411 7.8131614 8.0291567 8.0286226 7.0118666 7.0435491 7.4832740 7.2525930 7.4520459 7.4481969 8.1648293 7.4979572 7.9266839 7.6671467
6.8321643 7.2982874 8.7046366 8.1077156 9.0539637 7.9949002 7.9179273 7.9812207 8.0415649 7.0495558 7.0680008 7.4992456 7.3341484 7.3888679 7.6323419 8.1206932 7.4913325 7.9541984 7.7233677
6.8705196 7.1926022 8.8320751 7.9967470 8.9639969 8.0337811 7.8883438 8.0650568 8.0561323 7.1009235 7.2011366 7.5420218 7.3985829 7.4290285 7.7419801 8.0089741 7.5581732 8.0241938 7.7544885
6.7999668 7.4087715 8.8508005 7.9341364 9.0399265 8.1480331 7.9343424 8.0182858 8.1024494 7.1501799 7.3059630 7.4191604 7.4551935 7.4483924 7.8436861 7.9746456 7.6835966 8.0720835 7.7466383
6.7325964 7.4537830 8.8988905 7.8257208 8.9640970 8.0241718 8.0121927 8.0866385 8.0707769 7.2397575 7.4347820 7.3746819 7.5543618 7.4981709 7.7541323 7.8976765 7.7344413 8.0891075 7.7766752
6.6238012 7.4964156 8.9557486 7.5951686 8.9761839 8.0081034 8.0414352 8.1240606 8.1969690 7.2011876 7.4082227 7.4654875 7.5181937 7.5540628 7.8047605 7.9099154 7.6853204 8.0643044 7.6704431
6.6968699 7.6412034 8.9799795 7.5542526 8.9455738 8.0499907 8.1105757 8.0944586 8.1754322 7.1770926 7.4113994 7.4648995 7.5244274 7.5369301 7.8809295 7.9224086 7.6845655 8.0876865 7.6454329
6.7131953 7.7073879 9.0020046 7.4812198 8.9170704 8.1272173 8.2078581 8.1047516 8.2389545 7.1686053 7.3140783 7.4392967 7.5403118 7.6315012 7.9530926 7.8698349 7.7471118 8.0131254 7.6953998
6.7464709 7.6935806 9.0511923 7.3539815 8.9271364 8.1506567 8.1921463 8.1073208 8.3291149 7.1284127 7.1736135 7.3866038 7.5447307 7.6945391 8.0565662 7.9503746 7.7197580 8.0588207 7.6316600
6.7406163 7.7392650 9.1039906 7.2139058 8.9105330 8.0984268 8.2575760 8.1603842 8.3324709 7.1437793 7.0542183 7.4218240 7.5358229 7.6841602 8.0533257 7.9738269 7.7384658 8.1369314 7.6484990
6.7991481 7.8022175 9.0456934 7.1083722 8.8440170 8.1048822 8.1789646 8.1272211 8.4482384 7.0937810 7.0211496 7.5549254 7.3796201 7.8701591 8.0565300 8.0358181 7.7122412 8.1157417 7.6228733
6.9116597 7.7721233 9.0135784 7.1760540 8.9172497 8.1202288 8.2795696 8.2304630 8.4219542 7.1458201 7.0765305 7.5055475 7.3601155 7.8971925 7.9582391 8.2156744 7.6540642 8.1108656 7.7404685
6.7364011 7.6381249 8.9534760 7.2562509 8.9073315 8.1364660 8.3311224 8.2102823 8.2971191 7.1287036 7.1735525 7.4724774 7.4863982 7.9163795 7.8302317 8.2247095 7.6944890 8.1891308 7.7368774
6.7899628 7.5958300 8.8771448 7.2026253 8.9793692 8.0862055 8.3800373 8.2318125 8.1499014 7.2397704 7.1729383 7.3704801 7.4773583 7.8154716 7.6315475 8.3056087 7.6591172 8.2898645 7.7047715
6.7608790 7.5818086 8.8597069 7.2820439 8.9760122 8.1124763 8.3745880 8.2001524 8.1958618 7.2810440 7.1271429 7.3406806 7.6388612 7.8845901 7.6488380 8.3897619 7.7111812 8.3321676 7.6725411
6.8081408 7.5478287 8.8211336 7.1837444 9.0327053 7.9491711 8.4435081 8.1614866 8.1784306 7.2490835 7.1425161 7.3690100 7.7303300 7.7178717 7.7221198 8.4310522 7.6185112 8.4603615 7.5010734
6.8387713 7.6422291 8.6701183 7.2427001 9.1550598 7.8352365 8.4832249 8.1083622 8.1308088 7.1890683 7.0359249 7.3244147 7.6908574 7.7646942 7.6901226 8.4804926 7.5614285 8.4598274 7.4155283
6.9190707 7.5316257 8.5903282 7.3174300 9.2858248 7.8132358 8.4318027 8.1321173 8.0036087 7.2341952 7.0253873 7.3241601 7.6320715 7.7643127 7.7370830 8.5720167 7.4587078 8.4784031 7.3481479
6.8688149 7.4855328 8.4405966 7.4071717 9.3157043 7.7098398 8.4142618 8.1808405 8.0761881 7.1484280 6.9499726 7.3220367 7.5017171 7.8042302 7.6858387 8.6010523 7.3855858 8.6140909 7.3674502
6.8677759 7.4740105 8.3471270 7.4757075 9.3273354 7.6012859 8.4597378 8.1154528 8.0669975 7.1453786 6.9438415 7.3744073 7.3726768 7.7430706 7.7383103 8.5545931 7.2713695 8.5451422 7.3674355
6.8414307 7.4494104 8.3919420 7.4407640 9.2181139 7.5695667 8.4921503 8.0806789 8.0244102 7.1790142 6.9581752 7.2750297 7.2484531 7.7008462 7.7642155 8.4861345 7.1624722 8.4479771 7.2893305
6.7047343 7.4447594 8.3541136 7.3675933 9.0271759 7.4808493 8.6296911 8.0231762 8.1169434 7.0970802 6.9253435 7.3098860 7.1583695 7.6048188 7.8314514 8.4291315 7.1200500 8.4766722 7.3341289
6.6493278 7.4263725 8.4193544 7.3611407 8.9369240 7.4370470 8.7224646 8.0454445 8.0963850 7.0311737 6.8682680 7.3529553 7.1212745 7.5028763 7.8647342 8.3653746 7.1492705 8.3460035 7.3238220
6.5386863 7.3350816 8.4880733 7.3747525 8.8575172 7.3338723 8.6715860 7.9323354 8.0952883 7.0137968 6.9548740 7.2121782 7.1335888 7.4816704 7.7825727 8.3148050 7.2092428 8.2973423 7.3583064
6.4904437 7.2373228 8.7066555 7.3592730 8.8616076 7.2778368 8.6487017 7.9259381 8.2195272 7.1004682 6.9590373 7.2815084 7.0589099 7.4604974 7.7526636 8.3530245 7.0711646 8.1888790 7.3139725
6.4722786 7.2183061 8.7455912 7.4260826 8.8175392 7.3236928 8.7133198 8.0171099 8.1960039 7.0305328 6.8744717 7.3078284 6.9676428 7.4025245 7.7269759 8.3171358 7.0820746 8.3788176 7.2952375
6.5118575 7.1842213 8.8140154 7.4778967 8.8979464 7.2975903 8.7917290 8.1224060 8.1955862 7.0213790 6.9103479 7.2206912 6.9175825 7.4447436 7.7721834 8.3480701 7.0387902 8.3337107 7.2703886
6.4999475 7.2876506 9.0180712 7.4696403 8.7958651 7.1997838 8.9237785 8.1187935 8.0799026 7.0543804 7.0319414 7.1604214 6.9152813 7.4557829 7.8127904 8.2611933 7.1384420 8.3712435 7.2768102
6.4342351 7.3084049 9.0148268 7.5379481 8.6644611 7.1878095 8.9372911 8.1421709 8.0492983 7.0135827 7.0268841 7.1446061 6.9019108 7.4826288 7.7557850 8.2883759 7.2049174 8.3041592 7.1828403
6.4891834 7.3670168 9.0319433 7.5647449 8.6446352 7.1169400 9.0169954 8.2025766 8.0245886 7.0765929 7.0336485 7.2309618 7.0207686 7.6280656 7.8144174 8.4252968 7.2084236 8.3569746 7.1315122
6.5492072 7.5295610 9.0058155 7.5217657 8.6255560 7.0848737 9.1202669 8.3222971 8.0277157 7.1778703 6.9500751 7.3479705 7.0465174 7.6657829 7.7409058 8.6457491 7.2082462 8.3180885 7.1212840
6.5091624 7.6025672 8.9298687 7.5702276 8.6008749 7.0448165 9.0533161 8.2815332 8.0157909 7.1706214 6.8749156 7.3867846 7.0498490 7.7020521 7.8337221 8.8066072 7.2221794 8.3135223 7.1136074
6.6050262 7.5347362 8.9510288 7.5911417 8.6041126 7.0260730 8.9866667 8.0307713 8.0615616 7.1641383 6.7486567 7.3813829 6.9331965 7.7305002 7.8724842 8.8116589 7.3112216 8.3773823 7.1041899
6.6585579 7.6286211 8.9019527 7.6164346 8.6130695 7.0865111 8.9001036 7.7844076 7.8796124 7.1125860 6.6655045 7.3955832 6.9155984 7.8911567 7.9407806 8.7393723 7.3544631 8.2808762 7.1747594
6.7552977 7.5662842 8.9005365 7.6767797 8.5731745 7.1346059 8.7498550 7.7704206 7.8259578 7.1143494 6.6366940 7.4964285 6.8732510 7.8836441 7.9310813 8.7245855 7.3370576 8.4885645 7.1848226
6.6760616 7.4738336 8.7672729 7.6830554 8.6147861 7.2108946 8.6716022 7.5860271 7.8085961 7.0861192 6.5462809 7.5723214 6.8201141 7.7950988 7.9319448 8.6979036 7.3337445 8.5154448 7.1711450
6.7899370 7.5798616 8.7732706 7.7087369 8.8164644 7.1850576 8.7298994 7.6061864 7.9478402 7.0983133 6.5274029 7.5842104 6.8344383 7.8399959 7.9937320 8.6497593 7.2393270 8.6177378 7.3129077
6.8627129 7.5375361 8.6678715 7.6603851 8.8727827 7.2514067 8.6554499 7.5976725 7.9221959 7.0913420 6.4428854 7.7434816 6.8196001 7.7088647 7.9953613 8.5916901 7.2689910 8.6478491 7.1824961
6.9865212 7.5968862 8.6863966 7.6996469 8.9219570 7.2507915 8.7234907 7.7224417 8.0165272 7.0871515 6.3815632 7.8508062 6.8060336 7.5764470 8.0825405 8.4816446 7.1158218 8.6043930 7.2177658
6.9715233 7.5043941 8.5071344 7.7278595 8.8739967 7.2857819 8.7384443 7.8920364 8.0094423 7.2067676 6.4313335 7.8240576 6.7647734 7.5105491 8.1603956 8.3300877 7.0305653 8.5432281 7.1710405
6.9770942 7.5303655 8.4100180 7.7641010 8.9092617 7.3391495 8.6676321 7.9596128 8.0118027 7.1810365 6.4571671 7.7383094 6.7376661 7.5433908 8.3132219 8.2975569 6.9272585 8.5278711 7.0781965
7.0436025 7.6860681 8.3386965 7.6707611 8.7962713 7.3914323 8.6900291 8.0694389 8.0796909 7.1892090 6.5811086 7.7212729 6.8239045 7.5072641 8.4119625 8.2701912 6.9562163 8.4322834 7.1902237
6.9204879 7.6600533 8.3294878 7.6804175 8.7859678 7.3842864 8.7309494 7.9954400 8.0917187 7.2981396 6.7158961 7.7652135 6.9114723 7.4935598 8.5328922 8.1806679 6.9291677 8.4130936 7.1079416
6.8553081 7.7485890 8.2706385 7.7295671 8.8143091 7.3692079 8.6947899 8.0864630 8.0273342 7.3177013 6.8053498 7.6650677 7.0120463 7.4467297 8.4775648 8.0974607 6.8667274 8.3719463 7.0672932
6.9230952 7.7879548 8.2489491 7.7057042 8.8030720 7.4316425 8.7137022 8.1687508 7.9283423 7.3438787 6.7887716 7.6700540 7.0613093 7.3844571 8.5552731 8.1413107 6.7674756 8.4432039 7.0361266
7.1059561 7.8257880 8.2601156 7.7334323 8.8588419 7.5416422 8.5869684 8.1560869 7.9065304 7.3242054 6.8357120 7.5534968 6.9793553 7.3593879 8.5907459 8.2553816 6.7317247 8.4646311 7.0506883
7.1521673 7.7887111 8.2926426 7.7732868 8.9722672 7.5242743 8.6710863 8.0139112 7.8318987 7.2592101 6.8026409 7.5326996 7.0677767 7.3809710 8.6128359 8.2906437 6.7737103 8.3579798 7.1779032
7.3286209 7.7907557 8.2905598 7.7816515 9.0721645 7.4573946 8.6415272 8.0258484 7.7272367 7.1883469 6.7880149 7.4264030 7.1183004 7.3469863 8.6027832 8.3453388 6.8181043 8.3655596 7.1646690
7.3459554 7.9330897 8.2891550 7.7063017 9.1574812 7.5060058 8.5399942 7.9845691 7.6944871 7.2806711 6.8448257 7.4296627 7.0872169 7.4647021 8.5709105 8.3805332 6.9091187 8.4649029 7.1115627
7.3237500 7.9892364 8.2868881 7.5775323 9.0887108 7.5308881 8.6147833 7.9126005 7.6862965 7.1488709 6.8868909 7.4049788 7.2174945 7.4709864 8.6031475 8.3364201 6.9699111 8.5296431 7.0473528
7.2424970 8.0789995 8.2075062 7.5263715 9.0470753 7.5144529 8.5972910 7.7560153 7.7556129 6.9823098 6.8405733 7.3670616 7.2779016 7.4543524 8.6680479 8.2803478 7.0242658 8.4092951 6.9165907
7.2377248 8.2064724 8.1817560 7.4755516 8.9549837 7.5490980 8.6347618 7.5005779 7.8767886 7.0023994 6.7109532 7.4222713 7.3985238 7.4953942 8.5440216 8.2394104 7.1110716 8.3987474 6.9197197
7.2036910 8.1881256 8.2198830 7.5174685 8.9229317 7.6377726 8.4920654 7.4351940 7.9304490 7.1035438 6.6440549 7.2561679 7.5039625 7.4439416 8.5743694 8.1044006 7.1359997 8.4180431 6.8760605
7.1755600 8.1642723 8.2225542 7.4292374 8.9042168 7.6643858 8.5720854 7.3914266 7.9602714 7.2368054 6.6141672 7.2613697 7.6275558 7.5009880 8.6608267 7.9950013 7.1290412 8.4124393 7.0539651
7.1197357 8.1853571 8.2280560 7.3949075 8.7381124 7.6850634 8.6244278 7.2983098 7.8777361 7.2282896 6.6387415 7.2253304 7.7162447 7.6169357 8.6426325 7.9044585 7.0736322 8.5207281 7.1433187
7.0966535 8.0006886 8.2188978 7.3580518 8.6779680 7.8143125 8.6599016 7.3042512 7.7568331 7.2162113 6.7190008 7.2225952 7.7002010 7.6567230 8.5907240 7.8111243 6.9770031 8.5108690 7.1956053
7.0278196 7.9348650 8.1913404 7.3971758 8.7738361 7.8184948 8.5962381 7.2853518 7.8441157 7.2690253 6.6393023 7.2178626 7.7297821 7.7427039 8.5639811 7.8670397 6.9606524 8.4710665 7.1338940
7.1732554 7.9348621 8.2596169 7.3763599 8.7948475 7.9357586 8.5604362 7.4169855 7.9433241 7.3792620 6.4908051 7.1952763 7.7754188 7.8323741 8.5328789 7.9661040 6.9320621 8.5253820 7.0780973
7.2178555 7.9669776 8.2749062 7.4249597 8.8538704 7.9912057 8.4473610 7.3489170 7.9879026 7.4847541 6.4250207 7.2425690 7.8742094 7.8585062 8.6049585 8.0445280 6.9685998 8.5671940 7.1801434
7.2611909 7.9903746 8.2106543 7.3880682 8.8895321 8.0861464 8.2390366 7.4109988 8.0024881 7.5725975 6.3928843 7.3214641 7.8177814 7.8210669 8.7294350 8.0010061 7.0602031 8.5792074 7.2494240
7.2091551 7.9517555 8.2169199 7.3649716 8.9157686 8.1493340 8.2695923 7.4281316 8.0625792 7.5644760 6.3557696 7.2958155 7.7349038 7.9179382 8.9331074 7.9947562 7.1669369 8.4899883 7.3229122
7.2642403 7.9875097 8.1807489 7.4025798 8.9315758 8.2218523 8.1779890 7.5637851 8.0548363 7.5283685 6.2826304 7.2698097 7.6659265 7.8360825 9.0659962 8.1009645 7.1276293 8.2922144 7.3470960
7.2488384 7.9235992 8.2118454 7.4239593 8.9145021 8.1195498 8.2147102 7.5737467 7.9889150 7.5878930 6.2733808 7.1789351 7.5970578 7.8702126 9.2273178 8.1452837 7.1933274 8.2420168 7.2762365
7.3003225 8.0012131 8.2423592 7.5162063 8.9563437 7.9812279 8.1957970 7.5140166 7.9248509 7.6548681 6.3612232 7.2031407 7.5113120 7.8387818 9.2232790 8.2093544 7.1731253 8.1741886 7.2381072
7.3072400 7.9701257 8.3773232 7.6395764 9.0144186 7.9567084 8.2555170 7.5451784 7.9265642 7.6346040 6.3946676 7.0731602 7.4938354 7.9696040 9.2575150 8.1391764 7.1181231 8.0991459 7.1920886
7.3207579 8.0033827 8.4407434 7.7080784 9.0695801 7.7525244 8.4450865 7.5867772 7.7175560 7.5144000 6.4024115 7.0002165 7.5640869 8.0540428 9.3081713 8.2304821 7.0167480 8.1517601 7.1710935
7.2211742 8.0110846 8.5332689 7.6363959 9.1882896 7.6348715 8.4174614 7.6158738 7.7175975 7.3957925 6.3901091 6.9486656 7.6149192 8.1244535 9.2052660 8.2999544 7.0694132 8.1438541 7.0997038
7.0740752 7.9376822 8.5154419 7.6464314 9.1065054 7.5647535 8.3732386 7.5922117 7.6436567 7.3720865 6.5621786 6.8406515 7.7000089 8.0169849 9.1859550 8.3137350 7.0758481 8.0018091 7.1679745
7.1163616 7.9038887 8.5207796 7.5635805 9.1618233 7.6343455 8.3019581 7.5649376 7.5505824 7.2409487 6.6471286 6.8741307 7.7459950 7.9207516 9.1972418 8.3012171 7.0013957 7.9707341 7.2705126
7.0590487 7.8889132 8.5149727 7.4977350 9.1293993 7.6893654 8.1692667 7.4808478 7.5545006 7.1214762 6.7020364 7.0336709 7.6999507 7.7236924 9.1065264 8.3511639 6.9704151 8.0144911 7.3393602
7.1065998 7.8418179 8.5269632 7.4889536 9.1079178 7.6073689 8.1223402 7.4058704 7.6339812 7.0011573 6.8885837 7.0954494 7.6811614 7.6020164 9.0804615 8.3659611 6.9486284 8.0877800 7.3669739
7.1631799 7.8236666 8.4147024 7.5192289 9.1742554 7.4601417 8.0336208 7.3469810 7.5874300 6.9322701 6.9175110 6.9734516 7.6956892 7.5931892 9.0457325 8.2083206 6.9064827 8.0918474 7.3251419
7.1201162 7.8378038 8.2130308 7.5460491 9.2667379 7.3480387 8.1066742 7.3436165 7.6682048 6.8662419 7.0048647 6.9680700 7.6942105 7.5825691 8.9454260 8.1841202 6.9677196 8.2290897 7.2633862
7.0683970 7.8369532 8.1097555 7.5160275 9.3033695 7.3327808 8.0305719 7.4956598 7.7167053 6.8608370 7.0183611 7.0688033 7.6699438 7.5407748 8.8073406 8.2258186 6.9570460 8.2890320 7.3622065
7.0633698 7.9234548 8.0004807 7.5615659 9.3500900 7.2688498 8.0998030 7.4510288 7.7065725 6.8578405 7.0548735 6.9914083 7.6472979 7.6243320 8.7548494 8.2272186 6.8534994 8.3364725 7.3572493
7.0763016 7.9009542 7.8817253 7.6573167 9.3192177 7.2866669 8.1252842 7.5636420 7.5601082 6.8336964 7.0149846 7.0336385 7.6199713 7.6320801 8.7246437 8.3146582 6.8354540 8.2919436 7.2473474
7.0581226 7.9110074 7.9311547 7.7523923 9.0650349 7.2420545 8.0812283 7.6452594 7.5295587 6.8000636 6.9731865 7.0094495 7.6073165 7.6320210 8.6193810 8.3093834 6.8023725 8.2462873 7.1785579
7.1184669 7.8433251 7.9061680 7.7240210 8.9580851 7.1753659 8.0603676 7.8065038 7.5423331 6.8139300 6.9669876 7.0692282 7.6861701 7.5693145 8.5475445 8.3479500 6.8600259 8.1902351 7.2024093
7.0734611 7.7298288 7.8196898 7.7232614 8.9125051 7.0771480 8.1048803 7.8538346 7.6359172 6.8038144 6.8983350 7.1815300 7.7431297 7.5665922 8.5218801 8.3969860 6.7910748 8.1766405 7.0892715
7.1095920 7.6142201 7.7452021 7.6919761 8.9214392 7.0039210 7.9616928 7.8549500 7.7111855 6.8537707 6.8732052 7.1525917 7.7128253 7.5712118 8.4792614 8.4513712 6.7569246 8.1668472 7.0417876
7.1559839 7.5661163 7.7331419 7.7256718 8.9317827 7.0223780 8.0296984 7.8127418 7.6615691 6.9473529 6.7921972 7.1349974 7.7359138 7.5258751 8.5123386 8.4263306 6.6504216 8.1011581 7.0834398
7.2675862 7.4566631 7.7424264 7.7701254 8.9105597 7.0565763 8.0871563 7.8578458 7.7321768 7.0402188 6.6390772 7.1671486 7.8229275 7.4658756 8.5552588 8.5184965 6.6286635 8.1714029 7.1636596
7.3599324 7.3989701 7.7895169 7.7813988 8.9571209 7.0884418 8.0843773 7.9096346 7.7900295 7.1436090 6.7167230 7.1980305 7.9043283 7.5222125 8.5230227 8.4533920 6.6586742 8.1750679 7.2203979
7.3113480 7.3534732 7.6625485 7.8032045 8.8648396 7.1039767 8.0056429 7.9621348 7.7899942 7.2551155 6.8493037 7.1563139 7.9393659 7.5976439 8.4295750 8.4575081 6.5937085 8.2492332 7.3014755
7.2598686 7.4606967 7.4983177 7.8958621 8.9365110 7.1226559 7.9637790 8.0217752 7.7842474 7.2945905 7.0392332 7.3545446 8.1155405 7.5777979 8.3890162 8.4000378 6.4124279 8.3556519 7.2510557
7.1862230 7.4692316 7.3799248 7.9339118 8.8926916 7.2103186 8.0068369 8.0478659 7.8758163 7.2322350 7.1200957 7.2908764 8.2489042 7.5799022 8.3472071 8.3916931 6.4447589 8.4220009 7.2718120
7.1803732 7.5068326 7.2133989 7.8962255 8.8842287 7.2656736 8.0511227 7.9988508 7.9009957 7.2521687 7.1742258 7.2674394 8.2067442 7.6792316 8.4143572 8.4561625 6.4655981 8.4662170 7.3174567
7.1425509 7.4750943 7.3119354 7.8483925 8.9220924 7.3207278 8.0455542 7.9345632 8.0337591 7.2509093 7.1585965 7.3507156 8.2233839 7.6238079 8.4062576 8.5874500 6.4151111 8.6553679 7.3671231
7.1367779 7.6486068 7.3317137 7.8206725 8.8832273 7.3587961 8.0232449 7.8895998 8.1111193 7.1485295 7.0524578 7.3006406 8.1697779 7.5472379 8.3754358 8.6233406 6.4653807 8.6591320 7.2919116
7.0080080 7.7610250 7.3577895 7.7475071 8.7959652 7.5162945 7.9391050 7.8561463 8.0991182 7.1239157 6.9802728 7.2963533 8.1245022 7.5081153 8.3348494 8.7218943 6.4880462 8.6765013 7.1514764
7.0365572 7.7317247 7.2637458 7.6732979 8.8238602 7.5790591 7.8512883 7.7725029 8.1511765 7.1022501 6.9478607 7.2542830 8.1312160 7.5592084 8.2531109 8.5905275 6.5000839 8.5912924 7.1460595
7.0763569 7.7426581 7.2576084 7.6134105 8.8315811 7.6360507 7.9330325 7.7698979 8.2648344 7.1249342 6.9740891 7.1348166 8.2151384 7.5158186 8.2547140 8.6888800 6.5759687 8.5882034 7.1088352
7.0292253 7.7556038 7.2705464 7.5019059 8.9267836 7.5981455 7.8872080 7.7709155 8.2180109 7.0425868 7.0014720 7.1503038 8.1424379 7.4218941 8.2755089 8.6430426 6.6978903 8.5765705 7.1319489
7.0111923 7.7748575 7.2854691 7.4720573 8.9228373 7.6702237 8.0104332 7.7936311 8.1478958 7.0781775 6.9255776 7.1673903 8.0819998 7.4090734 8.1528492 8.6321793 6.7189589 8.6107855 7.3182244
6.9719090 7.7394776 7.2452664 7.4037118 8.8875494 7.6287785 7.9598989 7.8558636 8.0486279 7.0357299 6.8850217 7.0605073 8.0376606 7.4496813 8.2544231 8.6900749 6.8533759 8.6027527 7.3392282
7.0260792 7.7577715 7.3384881 7.4397812 8.9792032 7.5812211 7.9237089 7.8763852 7.9509678 7.0723138 6.9042716 7.2078772 8.0987988 7.4944167 8.3254738 8.7478971 6.8975129 8.6090488 7.2847137
7.1312971 7.7249751 7.4419537 7.3014379 9.0580626 7.6359906 7.9290156 7.8810759 7.8725648 7.1178389 6.9508243 7.1961441 8.0134182 7.6384468 8.2102432 8.7271605 6.9308629 8.5454254 7.1993146
7.2674365 7.7382913 7.4545479 7.2933078 9.0378542 7.5900173 7.8781638 7.9562902 7.8376813 7.0919366 6.9568119 7.2303538 7.9993687 7.7484121 8.2724428 8.7263966 7.0593805 8.4582567 7.2498426
7.2561660 7.6411538 7.4012570 7.3277450 8.8521881 7.4806876 7.8342228 8.1037664 7.9373260 7.0845714 6.8737082 7.1985326 7.9970760 7.7700224 8.1493893 8.7336407 7.0281358 8.4140549 7.2491732
7.2335443 7.6396279 7.4896984 7.2423782 8.7945681 7.6200953 7.6863360 8.2670631 7.9773588 7.1509628 6.8659582 7.2340817 8.1131554 7.7630529 8.0679607 8.7199745 7.1471682 8.3521461 7.1917205
7.2090826 7.6267657 7.5355597 7.2252321 8.8243341 7.5923290 7.7709818 8.1609840 7.9507880 7.2005701 6.7901311 7.3343458 8.0259857 7.6439786 8.1330385 8.7729750 7.0777993 8.4157181 7.1887975
7.2677975 7.5975189 7.6346536 7.2914762 8.7970810 7.5892410 7.7355628 8.2335281 7.8920670 7.2840314 6.7320714 7.4129896 8.1252518 7.5720968 8.0605145 8.7475758 7.0458674 8.2667885 7.1517472
7.2080255 7.6018634 7.6690025 7.3389511 8.7292747 7.6043224 7.6645460 8.1933403 7.7957654 7.2528291 6.7405224 7.3914838 8.0516434 7.7601347 8.0793190 8.8320723 6.9779067 8.2858686 7.1711850
7.2305298 7.7103863 7.6255846 7.3789606 8.6989422 7.6090884 7.6235137 8.2476110 7.7609625 7.1802988 6.7447715 7.3914227 8.2633762 7.8947372 8.1072845 8.7929440 7.0391407 8.2243986 7.1414461
7.1411390 7.7937093 7.6414280 7.5438423 8.5800543 7.6169796 7.6236115 8.1258173 7.7910714 7.2062383 6.7083530 7.3287845 8.2680387 8.1191607 8.1658163 8.6158085 7.0386267 8.0844002 7.2184811
6.9659977 7.8749580 7.5806437 7.5843234 8.5663738 7.6443105 7.5927496 8.1096268 7.7170291 7.1140566 6.6557045 7.2228298 8.2558737 8.2127819 8.2874088 8.6264296 7.0185685 8.0123625 7.3160806
6.9821000 7.9739208 7.6320567 7.5683317 8.5013618 7.5939417 7.6340942 8.1861048 7.7299042 7.1870933 6.6418700 7.2566190 8.2160311 8.3227186 8.2156258 8.4901333 6.9580193 7.8625889 7.3609047
7.0004663 8.0339746 7.6854568 7.4575911 8.4846430 7.4939241 7.6562152 8.2364035 7.6682320 7.1923475 6.5938497 7.3180017 8.2752838 8.2816677 8.2073154 8.4967041 6.9859600 7.8486781 7.3489490
7.0187893 8.0949593 7.6842799 7.3638587 8.4812670 7.4519558 7.7061048 8.2543917 7.8058763 7.2004547 6.6823812 7.3424163 8.1909828 8.1222353 8.2979460 8.3120337 6.9962215 7.8541431 7.3218026
7.0378366 8.0374908 7.6380224 7.4820771 8.5796041 7.4345570 7.6365314 8.3118095 7.8065944 7.2523484 6.6812043 7.2789288 8.1930656 8.0062504 8.2863045 8.4305582 6.8970852 7.8374467 7.4224443
6.8681498 8.0528650 7.8226323 7.5803194 8.4033051 7.4114532 7.6318884 8.2749214 7.8006940 7.1558733 6.6870866 7.2709403 8.1681595 7.9582958 8.3071766 8.4799690 6.8507218 7.8610435 7.5419703
6.8248143 8.0549994 7.8774209 7.7151966 8.2714987 7.3564677 7.6241326 8.3093271 7.8417778 7.1034694 6.6614833 7.2577143 8.1880541 7.9258986 8.2455921 8.3783474 6.9004173 7.7739730 7.5187368
6.7931252 8.0533543 7.8633633 7.7307825 8.1304293 7.3540797 7.6597528 8.2721195 7.8224354 7.0877333 6.7007117 7.2408190 8.2003613 7.7953920 8.3223448 8.3680773 6.8076553 7.8172221 7.5216112
6.8098640 7.9848919 7.9142809 7.6897922 8.0026264 7.4299693 7.7317939 8.0783443 7.8197303 7.0775247 6.7396269 7.2066689 8.2818127 7.7109118 8.3201532 8.3137016 6.6978555 7.9056635 7.4377284
6.8475184 8.0747709 7.9256353 7.7696452 7.8359556 7.4553356 7.6850023 7.9903336 7.8262758 7.0460639 6.7848396 7.2876272 8.2515497 7.6114306 8.3615112 8.3018398 6.6034870 7.9905028 7.5312428
6.9780598 8.2134781 7.8326597 7.7255020 7.7020602 7.5209961 7.7528563 8.0469294 7.7655520 7.0511518 6.8388109 7.4676585 8.2337799 7.6936870 8.4936895 8.3343973 6.5982790 8.0631113 7.5327373
6.9814091 8.2692184 7.8009548 7.8130913 7.7275333 7.5564251 7.7510924 8.0137739 7.6296124 7.1585073 6.7520161 7.5211067 8.3133945 7.6537385 8.6523371 8.2970457 6.6136041 8.1745996 7.5889239
7.0125194 8.3057480 7.7390566 7.7864466 7.7323313 7.5160885 7.7861366 8.0641785 7.6996541 7.0142541 6.7021689 7.6314812 8.1759319 7.6664238 8.6671352 8.1734486 6.6470776 8.1181240 7.6055570
6.9337630 8.2539024 7.6683378 7.8314862 7.8904762 7.5471830 7.6683950 8.0180779 7.6630344 6.9807796 6.6811309 7.7370386 8.1148119 7.6443949 8.6106434 8.0937319 6.6006398 8.0259047 7.4990377
6.8920732 8.2871857 7.5864363 7.6964774 7.8864121 7.5530343 7.5763631 7.9232111 7.6669097 7.0021377 6.5553398 7.7761712 8.0050049 7.5586724 8.6536245 8.0798368 6.5741005 8.0665627 7.5037751
6.8983722 8.3310213 7.6429682 7.6880279 7.9443722 7.6036501 7.4264517 7.8778982 7.7390890 6.9392323 6.5984068 7.8504400 8.0314741 7.3984070 8.6305943 8.0370874 6.6346054 8.0923939 7.5461807
6.9420185 8.3464804 7.6255064 7.5892401 7.9948716 7.7473941 7.4113264 7.7350640 7.8194404 6.9950895 6.6089234 7.8364248 8.0548754 7.2553024 8.5787277 8.1138334 6.6654458 7.9825978 7.6315413
7.0169897 8.2271194 7.5927205 7.4971910 8.0499802 7.7707548 7.4324813 7.7491107 7.7968330 6.9941540 6.6565657 7.7703166 8.1282368 7.2539005 8.5006828 8.1222715 6.6698999 7.9395590 7.6196880
6.9800277 8.0619354 7.4921961 7.5928078 8.0891724 7.9213400 7.3823009 7.7582788 7.8271322 6.9728975 6.5721474 7.7139101 8.1543694 7.2758808 8.4980202 8.2095261 6.8027315 7.8968706 7.6005435
6.9428616 8.0830956 7.5428104 7.5356359 8.1091852 7.9412689 7.4585915 7.7338605 7.8520470 6.9876666 6.5780349 7.7635827 8.1782780 7.3519731 8.3936253 8.2242174 6.7347059 7.8875737 7.5472698
6.8462863 8.0778990 7.6594629 7.7451372 8.1068878 7.9772053 7.4087644 7.7995524 7.9464293 6.9991102 6.4980311 7.9202609 8.1291094 7.4615016 8.3665600 8.1643381 6.6439242 7.7564950 7.4966674
6.8685460 8.0006351 7.6724992 7.8522630 8.0825214 7.8971605 7.3356824 7.8308287 8.0494623 7.0350471 6.5034513 7.9529738 8.1269312 7.6017828 8.3067474 8.0834904 6.6653628 7.6881213 7.4234743
6.8536744 7.9246397 7.8434238 7.9086699 8.1232347 8.0013790 7.3062239 7.8450050 8.1392994 7.0269442 6.5106306 8.0039473 8.1408281 7.6354384 8.3592968 8.1173935 6.7157216 7.8846245 7.2838054
6.9501543 7.9593945 7.7851105 7.8569474 7.9771934 7.8555007 7.3487210 7.8276091 8.1587162 6.8841991 6.5321450 8.0179892 8.1491499 7.6184797 8.3167791 8.2665758 6.7581172 8.0355625 7.1124225
6.9731660 7.8689656 7.7490587 7.7765136 7.9779487 7.7247992 7.3901157 7.8280592 8.1680756 6.7616820 6.6216316 8.0635281 8.1415167 7.6357393 8.2080460 8.3140278 6.7501760 8.2255068 6.9873042
6.9771280 7.9016328 7.7247171 7.7704496 7.8205190 7.7411327 7.4051638 7.8986411 8.2043486 6.7832384 6.5832167 7.9999399 8.1163330 7.6985264 8.1968575 8.3721189 6.7924709 8.2892962 6.9600053
6.9352980 7.9078321 7.7091589 7.8268399 7.6993151 7.6880083 7.3524423 7.9029975 8.1971512 6.9155550 6.6609483 7.8537846 8.1520185 7.7405705 8.1677504 8.4324217 6.9478869 8.3271065 6.8399296
6.8991222 7.9455500 7.6710176 7.7887278 7.6676898 7.7477956 7.3358884 7.9788551 8.2254696 6.9687653 6.6726832 7.8169332 8.1320677 7.8189154 8.2057886 8.4821014 6.9070210 8.4136848 6.8559060
6.8256559 7.9898772 7.5867848 7.7331195 7.7268729 7.7517085 7.3178272 7.9115753 8.1907711 6.8994131 6.6564560 7.9239726 8.2080908 7.8813782 8.1797972 8.5035324 6.8982353 8.5234795 6.8273873
6.8364382 7.9559770 7.6282363 7.6261935 7.6058950 7.6317229 7.2776294 7.9710922 8.2320414 7.0002217 6.6651716 7.9398208 8.2043295 7.9348555 8.2039661 8.5935163 6.9082503 8.4843445 6.9140530
6.9265938 8.0273638 7.7152071 7.6199412 7.5622745 7.5818944 7.2894835 7.9939208 8.2745409 7.0201068 6.6630187 7.9501576 8.2279902 7.8174782 8.2579451 8.6352892 6.7758465 8.3880138 6.8350410
6.9739799 8.1251526 7.6830201 7.5038285 7.5607009 7.5551958 7.2531462 8.0099573 8.4151287 7.0056524 6.6217203 8.0123014 8.1724415 7.7981586 8.3089342 8.5565252 6.6496611 8.4333563 6.6215549
6.9648337 8.1408358 7.8128181 7.4897375 7.5656972 7.6045361 7.1846876 8.0754881 8.4275017 6.9613109 6.6499391 7.9530172 8.2168303 7.6452122 8.3602962 8.5038128 6.5663686 8.4884443 6.7218494
7.0612121 8.0717506 7.8399467 7.5853524 7.6598978 7.5192246 7.1093040 8.0555334 8.4633598 6.9824224 6.8259993 7.9091887 8.1728363 7.5930018 8.4171200 8.4016628 6.5045576 8.4906664 6.7519283
7.0672259 8.0659485 7.8795481 7.6244278 7.7211266 7.4422727 7.2371345 8.0760021 8.5701427 6.9389329 6.8419447 7.8286929 8.1272316 7.5445714 8.5164824 8.4814310 6.5642333 8.5704679 6.7885323
7.0617428 8.0869656 7.9002161 7.5439215 7.8441052 7.4593916 7.2701702 8.0896587 8.6118984 6.8891058 6.9615078 7.7643123 7.9374404 7.4942431 8.5604582 8.4595737 6.5331869 8.6908493 6.9005504
6.9940882 8.0805044 7.8803163 7.4720702 7.9813561 7.4913511 7.4068236 8.1292276 8.4588375 6.8716393 6.9974699 7.6478324 8.0443735 7.5020428 8.5179205 8.5316286 6.6027422 8.6582508 6.9401069
6.9773698 7.9994044 7.9758005 7.5377946 7.9390097 7.4414186 7.5495400 8.0825348 8.4661913 6.9181232 6.9645276 7.5706162 7.9757018 7.3182316 8.3896713 8.5417728 6.5992241 8.4950371 7.0785966
7.0130267 7.9041634 8.0149670 7.6135750 7.9397979 7.5568919 7.6832995 8.1043081 8.3892412 6.9546490 6.9556689 7.5671563 7.9682565 7.1791043 8.2171230 8.4216251 6.7563152 8.6162300 7.1167488
7.0538940 7.9063187 8.0968790 7.7346230 7.9117498 7.5272698 7.6411095 8.1540632 8.5412092 7.0941730 6.8489428 7.6512437 7.9179635 7.1226153 8.0431108 8.3620853 6.7403927 8.5582685 7.1652637
7.1516986 7.8868837 8.1114254 7.8288350 7.8273826 7.5074582 7.5466681 8.2597475 8.5091343 7.0312638 6.8775373 7.5817213 7.8521137 7.1103415 8.0382948 8.2723475 6.6629844 8.5564976 7.1529527
7.2668314 7.8120503 8.0087099 7.8851700 7.7242646 7.4660335 7.5697336 8.3055334 8.4529314 6.9922800 6.9204135 7.6802816 7.8230543 7.0556407 8.1354446 8.1806850 6.6142454 8.4885044 7.1563125
7.1452594 7.7542305 7.9931583 7.8331776 7.7667265 7.5171776 7.5702276 8.2341099 8.4553080 7.0075569 7.0120473 7.7390385 7.8032708 7.2411027 8.2583246 8.0987682 6.5973616 8.4172382 7.1078792
7.0435224 7.7517304 7.8849573 7.8178029 7.7662902 7.4709072 7.6117783 8.2082357 8.3356237 7.0692825 7.0793257 7.7485819 7.8069024 7.3011885 8.2902479 8.1627159 6.5053449 8.3377075 7.0410447
6.9150705 7.7839422 7.7571192 7.8008428 7.6952252 7.3913083 7.5635242 8.1632099 8.4302359 7.1866908 7.1364036 7.7523584 7.9407191 7.4111781 8.2511501 8.1396046 6.6204834 8.1928043 7.0931563
6.9069638 7.7478113 7.6890941 7.8178158 7.6826639 7.5102067 7.6887994 8.2389212 8.4937639 7.4302540 7.1868587 7.6830187 7.9432697 7.3860817 8.2113724 8.0843277 6.5740991 8.1411266 7.1183090
6.8106723 7.7175407 7.6887579 7.8336358 7.6058421 7.5713358 7.7541471 8.2916508 8.4598408 7.4371910 7.1206203 7.6368656 7.9590821 7.4848237 8.1980715 8.0523376 6.4872165 8.0707941 7.2148495
6.7375784 7.6813474 7.6772079 7.9694104 7.4329209 7.5930266 7.8412309 8.3271418 8.4017878 7.6165967 7.1084890 7.6133704 8.0507145 7.3982687 8.1090174 8.0055838 6.4530072 7.9792967 7.3351917
6.7330408 7.7182207 7.7420044 8.1167507 7.4209061 7.5496621 7.9762120 8.3396683 8.3806887 7.6191096 7.0543513 7.6447191 8.0929394 7.4304032 8.1445971 7.9221091 6.4158659 7.9128065 7.3102112
6.7015491 7.7429590 7.7804308 8.3080807 7.4453788 7.6219230 8.0228910 8.2754383 8.3609009 7.6188860 7.0705419 7.6101122 8.1945925 7.3248506 8.1549263 7.8757820 6.3178835 7.7830830 7.2779217
6.7721763 7.7059550 7.7824736 8.3936176 7.2854252 7.6097808 7.9919572 8.2600498 8.3631020 7.7074151 7.0046210 7.5984931 8.1883030 7.2793856 8.0940113 7.6917057 6.1933603 7.7756977 7.1608300
6.6724920 7.6527901 7.6559978 8.3004646 7.2995200 7.6603756 8.0733662 8.2245455 8.3141031 7.7140093 6.9268146 7.5499930 8.2810926 7.3071933 8.0851908 7.7622824 6.2152758 7.7025685 7.0549326
6.6697292 7.4711556 7.6789742 8.3310270 7.4554796 7.6609416 8.1539211 8.2197170 8.3432722 7.6960788 7.0251107 7.4187150 8.1500835 7.2228642 8.0973196 7.7926989 6.1124592 7.6278982 6.9647632
6.7355809 7.4421363 7.6500506 8.4004803 7.4925108 7.6262422 8.2531214 8.2066078 8.3345852 7.6725736 7.1020241 7.4895020 8.1650200 7.2173657 8.0827312 7.8925033 6.1870389 7.5629253 6.9607105
6.7105155 7.4202018 7.5370812 8.3463097 7.5819750 7.5250759 8.2467308 8.1994190 8.4168062 7.5715098 7.2338886 7.5324430 8.0997305 7.1938233 8.1201162 7.9426041 6.2086973 7.5337238 6.9755688
6.7985625 7.4898167 7.6136193 8.3049955 7.5994263 7.3878150 8.1964693 8.1904316 8.3613787 7.5506701 7.3446221 7.6024480 7.9822245 7.2811356 8.0899105 7.8571000 6.1430702 7.5582356 7.0876679
6.8386273 7.4594078 7.5801711 8.3676367 7.5679669 7.3058767 8.1859388 8.2200594 8.4331675 7.5456038 7.3175621 7.4953823 7.8248768 7.4676743 8.1077051 7.7917290 5.9977527 7.5218205 7.0829196
6.7973366 7.5183840 7.5788188 8.4494839 7.4571600 7.3088551 8.1579313 8.2750702 8.3245630 7.5085292 7.3926897 7.3533449 7.7446408 7.5215464 8.1309118 7.6951499 5.9737906 7.5591736 7.0768685
6.8203197 7.5956106 7.5383949 8.4368639 7.4154682 7.4133368 8.1747160 8.3358355 8.3103933 7.5860500 7.3954859 7.3443298 7.6740146 7.5089655 8.2014008 7.6160707 6.0434556 7.4628882 6.9079642
6.8244491 7.6531858 7.5983410 8.3150406 7.4642496 7.5374069 8.2944794 8.2989626 8.2294264 7.5708423 7.4370008 7.3488088 7.6110516 7.5845823 8.4155550 7.4762630 6.0468788 7.2779374 6.7807994
6.8699059 7.7732320 7.6479187 8.1253691 7.5168056 7.6392422 8.3164968 8.2937822 8.1551523 7.6045666 7.3211384 7.3374443 7.4695196 7.6137671 8.4135227 7.4044337 6.0238614 7.3022404 6.6811295
6.9107995 7.8452034 7.6877179 7.9664888 7.5078855 7.7022099 8.2481041 8.2387533 8.2875614 7.5651994 7.3450933 7.3617544 7.3847961 7.6371956 8.5013809 7.3888555 5.9221978 7.3281379 6.7343864
6.9443259 8.1374388 7.8021536 7.8026781 7.5740395 7.7569680 8.1668425 8.3746185 8.1109724 7.6074047 7.3906212 7.3300118 7.4214373 7.7946472 8.4387779 7.4094200 5.9068699 7.3073668 6.5942259
7.0026302 8.2709923 7.7892056 7.7148752 7.6055765 7.7755113 8.1718349 8.4006443 8.1000900 7.6097846 7.2748809 7.4098635 7.4141331 7.7047987 8.4325781 7.3965783 5.9325185 7.3893547 6.5685973
6.9544053 8.3057289 7.7494678 7.5851359 7.6949239 7.7484365 8.1325941 8.4506674 8.0086040 7.5093060 7.2238226 7.4445887 7.3174343 7.7325158 8.3971949 7.2519412 5.9326892 7.3101473 6.5843811
6.9976978 8.2464619 7.9028645 7.5844278 7.9455571 7.6566200 8.1703844 8.4251461 7.9047842 7.3789115 7.2058754 7.4448028 7.2636571 7.7086954 8.2910843 7.3073306 5.9456639 7.3687921 6.4852581
7.1167073 8.3054485 7.9775925 7.6707630 8.1074524 7.5182676 8.0888700 8.4347181 7.9537497 7.1788087 7.2213573 7.4579444 7.3290973 7.7295527 8.2468052 7.4171648 5.9777522 7.3476553 6.5532546
6.9860373 8.3165054 7.9907031 7.6200070 8.2175779 7.3964677 8.0373335 8.4282970 8.0996952 7.1766639 7.2504258 7.5048523 7.2664962 7.8037291 8.2766418 7.4428196 6.0633721 7.2911649 6.5954351
7.0492058 8.3824825 7.9574442 7.5104361 8.2158928 7.4472737 7.9801230 8.4048071 8.1329956 7.1951880 7.1524396 7.4945331 7.2454982 7.7861466 8.3068819 7.4708066 6.1373839 7.3196745 6.6246877
6.9904108 8.4368753 8.0104170 7.5817266 8.1997681 7.4021692 7.9787803 8.4641066 8.2449112 7.1410432 7.0966997 7.4709840 7.2987680 7.7159586 8.2171297 7.5298600 6.3251677 7.3181939 6.6097875
6.9495869 8.5734272 7.9625773 7.6179938 8.0472965 7.5337353 7.9087453 8.4190035 8.1872892 7.2156148 7.1332245 7.3564320 7.3890800 7.7109189 8.3233690 7.6105547 6.4316263 7.3589287 6.7101192
6.9315500 8.6938744 7.9869204 7.6564131 8.0137529 7.4128923 7.9440393 8.4029236 8.0791368 7.1963768 7.1074533 7.4306598 7.4115024 7.6096497 8.3351059 7.7452111 6.4756994 7.2382264 6.8271618
6.9218287 8.6191168 8.0375624 7.5582809 7.9762545 7.4185276 7.8827815 8.3825226 8.1434059 7.3244162 7.1402850 7.3030806 7.3789511 7.6677518 8.3384151 7.7643557 6.5290880 7.2478862 6.9209404
7.0147929 8.6277952 8.0559816 7.4901686 8.1295519 7.3123174 7.9530516 8.3371029 8.1849613 7.2605238 7.0499725 7.3366480 7.4889679 7.6723828 8.2946129 7.8740783 6.5242419 7.2554579 7.0703020
7.0141683 8.5169306 8.0609589 7.5574422 8.1734629 7.4274025 8.0625601 8.4667149 8.1301336 7.1588216 7.0128822 7.3489666 7.6066785 7.6743641 8.2207460 7.7869835 6.4839268 7.3177953 7.1523676
7.1556644 8.4252853 8.1913033 7.6582379 8.1234579 7.3268747 8.0342569 8.3624649 8.0063429 7.1173916 7.1230888 7.4625549 7.5062175 7.7314911 8.2585716 7.7810273 6.4214964 7.3281870 7.1342688
7.2478871 8.4310694 8.0781450 7.8317232 8.0738516 7.4256101 7.9958086 8.3410721 7.8831844 7.0583630 7.0858803 7.3848481 7.3790169 7.6671071 8.3034620 7.8533897 6.3606424 7.3641863 7.1511626
7.3501205 8.3540134 8.0790777 7.9915891 7.9581866 7.3700047 7.9036880 8.3395987 7.9056845 6.9954863 6.9351392 7.3747573 7.2546244 7.7439547 8.2234287 7.8777313 6.4618268 7.4231005 7.1895561
7.4682035 8.3052502 7.9369593 7.9723439 7.9844065 7.4546256 7.8432860 8.3420362 7.9425001 6.8789654 6.9058232 7.3706851 7.1890717 7.6971941 8.0811996 7.9512472 6.3998871 7.3254910 7.1677461
7.4872060 8.3195553 7.8257303 7.9583530 7.9747305 7.4522319 7.7616172 8.3420525 8.0504932 6.7262139 6.8214417 7.3873672 7.1835537 7.6081324 8.0586042 7.9077034 6.3761044 7.2501073 7.1610274
7.5286322 8.2925911 7.6487713 7.9182472 7.9663272 7.4639516 7.6909676 8.3213406 8.0548067 6.4838672 6.7824373 7.3910646 7.1379056 7.6809602 8.0302620 7.9543128 6.3869929 7.1264367 7.0898023
7.4824567 8.2821512 7.6288509 8.0669174 7.8866096 7.4200053 7.6705575 8.3735075 8.0399113 6.4590974 6.7890821 7.3942451 7.0916405 7.6605010 8.0215263 7.9024720 6.4248543 7.0517797 7.0015459
7.3214192 8.2900486 7.4776812 8.1555223 7.9251285 7.4400296 7.5536351 8.3779926 7.9310236 6.4868283 6.6496224 7.4028420 6.9274712 7.5891962 8.0928450 7.9293909 6.4715753 6.9254518 6.9000902
7.3116064 8.3190985 7.5290837 8.2212334 7.9245701 7.4737315 7.5228839 8.3640757 7.8750920 6.5724325 6.6328216 7.4487729 6.9751058 7.5856085 8.0574865 8.0198164 6.5558758 6.9707546 6.8549914
7.3989148 8.3376427 7.4372778 8.2753172 7.9825172 7.4959321 7.6320438 8.3619871 7.8753104 6.5413628 6.6933899 7.3839431 7.0099554 7.5472240 8.0105925 8.1546402 6.5363717 6.9845476 6.7564425
7.4063210 8.2224617 7.4024849 8.3742037 8.0904465 7.4908891 7.6740065 8.3502512 7.8641686 6.6583886 6.7395625 7.4037151 6.9887881 7.5084620 7.9844885 8.2730904 6.6094527 6.9579988 6.7188101
7.3792090 8.1386652 7.4745784 8.3752813 8.0936098 7.4826984 7.6454182 8.3838177 7.8468046 6.7688785 6.7831454 7.1813631 6.9733987 7.5776992 7.9444637 8.2901144 6.6395535 7.0265765 6.7839789
7.3886247 8.1223736 7.3945293 8.3293142 8.1537962 7.4945784 7.6066031 8.5214119 7.8266416 6.8603525 6.8798962 7.1197009 6.9376507 7.5878973 7.9254541 8.3919621 6.5896707 7.0196991 6.8774405
7.2903872 8.1915722 7.4020343 8.3599472 8.1435127 7.4923091 7.5336947 8.5724173 7.7838917 6.9532080 6.9478321 7.1860728 6.9461145 7.5762501 7.9530993 8.4224749 6.6636992 7.0566854 6.9794302
7.2740369 8.0818062 7.3346567 8.3536539 8.1260529 7.6870441 7.5931396 8.5799084 7.6070786 7.0123315 7.1623654 7.2316136 6.8661838 7.6011906 7.9139490 8.5016727 6.6172481 6.9868078 7.0462117
7.2315588 8.0522985 7.3640990 8.3980474 8.0288153 7.8072066 7.5935931 8.6111145 7.5933828 6.9534826 7.2042475 7.2191286 6.9280057 7.6278486 7.9611731 8.4713907 6.5516791 7.0209651 6.8858852
7.2204409 8.1221514 7.2993960 8.3755035 8.0236101 7.7433972 7.5622616 8.4986944 7.6060414 7.0311828 7.2383223 7.2690597 7.0088015 7.7682815 7.9693666 8.3978662 6.5776129 6.9499025 6.9495993
7.2312961 8.1514521 7.2382646 8.4560919 8.1761980 7.8075719 7.5677409 8.4068794 7.7722349 7.1454558 7.2749491 7.3233380 6.9882607 7.7779493 7.9717593 8.4057512 6.7282109 7.0418701 6.8978729
7.3014340 8.1959772 7.1424994 8.5184870 8.1380672 7.7119865 7.5393758 8.2789946 7.6334696 7.2985907 7.3866010 7.3670816 7.0227466 7.8299990 8.0560427 8.5271778 6.7776690 7.0405998 7.0609374
7.3177738 8.2024288 7.1177320 8.5619793 8.1125078 7.5971889 7.6043906 8.3390512 7.5462961 7.2968755 7.4236054 7.4109068 6.9889975 7.9913902 8.0468159 8.4355850 6.8305283 7.0985355 7.1660900
7.4048762 8.2679777 7.1065321 8.5674410 7.9959669 7.5168290 7.4890504 8.3301754 7.5162287 7.3626523 7.3747258 7.4033694 6.9826832 7.9512992 7.8503695 8.3567038 6.8796849 7.2101994 7.1676035
7.4772758 8.3851566 7.1469049 8.5124102 7.8870568 7.5029764 7.3992295 8.3017015 7.4274054 7.2578597 7.3113313 7.3462873 7.0385499 7.9075608 7.8199444 8.2739916 7.0273309 7.2133565 7.1868591
7.5903234 8.4169607 7.2903748 8.4884377 7.7802377 7.5580220 7.4817047 8.1438694 7.4541087 7.1745048 7.3588099 7.3246608 7.0249224 7.7843409 7.8534617 8.1927013 6.9489970 7.0927982 7.0726876
7.5506964 8.3937235 7.4218149 8.5324240 7.7345376 7.5923219 7.5852251 8.2314730 7.4525299 7.0876365 7.3386126 7.3510146 7.0630794 7.7727227 7.8212228 8.2845020 6.9665427 7.0441527 7.0888805
7.4673429 8.2938681 7.4941854 8.6372223 7.7272019 7.6625533 7.6648722 8.1732922 7.4276257 7.1812310 7.4545293 7.3501582 6.9028735 7.7445259 7.8003988 8.2996063 7.0242310 6.9764175 7.1335120
7.5001216 8.3065710 7.4984894 8.5216255 7.5944133 7.6676998 7.6919599 8.2075653 7.4777913 7.2116842 7.4851055 7.4152508 6.7386703 7.7418456 7.6893411 8.3602915 6.9786048 7.0646505 7.2034602
7.5125756 8.2384300 7.5076718 8.5055351 7.5186563 7.7275844 7.6746430 8.1784611 7.5181227 7.0981030 7.4700360 7.4217086 6.6902165 7.7165170 7.7219973 8.4345150 6.8618431 7.0780163 7.1646132
7.5888748 8.1405773 7.4641409 8.6942682 7.4667749 7.6765952 7.6675482 8.2760477 7.5308399 6.9818077 7.3686690 7.4539909 6.5882926 7.6540685 7.6684384 8.3762331 6.6984100 7.0581489 7.2183371
7.4804859 8.1878777 7.4058781 8.7034206 7.4480639 7.7316327 7.6275868 8.2961302 7.6068802 6.9459639 7.4079733 7.5263867 6.7478232 7.5678854 7.5950651 8.2568254 6.5868087 7.0084081 7.1711168
7.5391421 8.1101799 7.3147383 8.8379841 7.4414082 7.7838678 7.5771084 8.3690166 7.7393017 6.9062371 7.3230619 7.5553007 6.7164750 7.6128116 7.5480852 8.2704306 6.4999719 6.9587741 7.1195898
7.6311283 8.0901804 7.3625755 8.9026089 7.4910536 7.7166500 7.5521011 8.4422359 7.6686215 6.8641300 7.2301121 7.6386142 6.7139893 7.6348414 7.4177442 8.2599268 6.4921641 6.9111590 7.0584831
7.6510649 8.0495625 7.2787132 8.8639936 7.6103692 7.6690626 7.5605917 8.5676126 7.7128320 6.8079181 7.1486440 7.6589265 6.8139658 7.6492028 7.3067374 8.2384720 6.5840154 7.0065432 7.0585265
7.6480131 8.0012293 7.2992721 8.9221907 7.6297355 7.6438184 7.6794953 8.5841789 7.7777648 6.7947941 7.0825067 7.6415787 6.8132815 7.6265006 7.2817764 8.3553038 6.5945921 7.0074267 6.9503236
7.6328139 7.9726825 7.3941355 8.8374319 7.6945710 7.7165718 7.7783856 8.6398888 7.9227133 6.8456531 6.9746852 7.6791220 6.7217450 7.6073761 7.2647300 8.4099169 6.7046371 6.8395367 7.0665832
7.6678853 7.9369025 7.4500852 8.9136820 7.8297505 7.7132020 7.8054814 8.6032467 8.0125990 6.9809680 6.8643661 7.8042607 6.6478758 7.7043357 7.3268037 8.4734983 6.6648269 6.8570423 7.0734744
7.6231651 7.8518543 7.4613881 8.9024696 7.9449210 7.6198344 7.8340068 8.5790081 7.9856195 6.9971266 6.8375974 7.8281503 6.6006989 7.6798267 7.3051891 8.3557549 6.7670345 6.8482571 7.0860515
7.6494980 7.8535061 7.3443093 8.8213367 7.9362731 7.5212455 7.8081226 8.5230875 7.8743777 6.9462600 6.6482825 7.8352485 6.5073380 7.6474624 7.3315206 8.3150406 6.8339710 6.8355718 7.1539927
7.6700535 7.8363271 7.3528829 8.7899332 7.9739299 7.3931565 7.8237109 8.5086308 7.7343168 6.9801631 6.7259250 7.8808608 6.4527473 7.6409140 7.2874889 8.2981186 6.7855215 6.7976718 7.0196161
7.6072173 7.7786050 7.3177800 8.6609983 8.0448723 7.4326916 7.7508364 8.5121584 7.5676565 6.9164491 6.6641412 8.0088644 6.4311752 7.5460181 7.3127708 8.2710171 7.0191107 6.8710566 7.0529971
7.6891446 7.6475849 7.2537870 8.5651340 7.9497523 7.4524360 7.9374113 8.5616016 7.5360880 6.9518833 6.7079015 7.9484262 6.3991752 7.4863977 7.3638563 8.2051640 7.0645032 6.9196334 6.9466610
7.5683346 7.7460842 7.1585288 8.5815210 7.9573212 7.5352292 7.8982329 8.6026506 7.5525241 6.9759021 6.8174400 7.9368477 6.3326559 7.6123981 7.5659919 8.0890141 7.1612353 7.0198631 6.9276428
7.6008077 7.8036137 7.1517262 8.6028147 7.8663125 7.5401726 8.0030327 8.6202383 7.5746288 7.0103559 6.9807796 7.8592181 6.2883029 7.6896205 7.5694594 7.9768434 7.3036571 7.0640478 6.9845357
7.4768987 7.9405437 7.1226044 8.5951576 7.8754768 7.4925332 7.9684582 8.6016293 7.5217199 6.9515014 7.0068398 7.8231907 6.3312039 7.7706661 7.4387398 7.9294524 7.3254480 7.2000093 6.9838605
7.4633360 7.9591718 7.1619496 8.6260262 7.7586441 7.5120125 7.9994006 8.5088215 7.5312915 6.8397436 7.0966635 7.8339925 6.2923694 7.7662501 7.3246069 7.9919086 7.3268957 7.2224193 7.1269822
7.4233899 7.9712491 7.1361694 8.6028414 7.7548671 7.5377264 8.0675163 8.4002218 7.5229568 6.7226419 7.0706539 7.8712678 6.4418588 7.6946311 7.2830448 8.0302916 7.3809471 7.3173614 7.3030605
7.3666921 8.0555716 7.1979270 8.5009594 7.7568998 7.5392108 8.0840149 8.4700737 7.4938569 6.6885476 7.0723567 7.8555775 6.3266487 7.6324115 7.0686212 8.0389023 7.3393540 7.3696814 7.2975245
7.4357114 8.0782814 7.1052141 8.5884523 7.6993475 7.5592318 8.1229630 8.3453999 7.5469103 6.6629276 7.0982237 7.8732605 6.2509766 7.5239310 7.0118990 8.0757341 7.4917760 7.3544230 7.3201323
7.5127606 8.2097654 7.2623153 8.6047573 7.6069717 7.5134597 7.9720831 8.3583574 7.5663905 6.6212964 7.1289067 7.7341657 6.3564219 7.3222032 7.0945606 8.0114727 7.3815784 7.3078332 7.1628537
7.6491137 8.2127209 7.2767601 8.6037064 7.5341635 7.3732529 8.0416527 8.2953110 7.5301943 6.5568109 7.1909685 7.7041836 6.3732710 7.2449670 7.0980654 8.1221266 7.3319707 7.3634734 7.2764125
7.7245889 8.2244701 7.1872845 8.5660181 7.5052595 7.2952619 7.9241409 8.1584930 7.5215502 6.4573007 7.1627235 7.6356807 6.4455833 7.2465625 6.9918857 8.0523338 7.3688045 7.4420528 7.3611779
7.9370689 8.1746550 7.1692066 8.5375147 7.5475802 7.2768235 7.9654479 8.0566702 7.5355978 6.3229041 7.2205749 7.6642857 6.4647007 7.3072281 6.9711642 8.1251955 7.3579550 7.5035238 7.3638563
7.9172335 8.1241045 7.1335793 8.5193701 7.5166340 7.2266927 7.9432530 8.0395126 7.4708500 6.2289119 7.2853861 7.4478855 6.4630728 7.1500158 6.9630990 8.1218596 7.4059029 7.5564485 7.3567443
7.8892994 8.0942726 7.1742454 8.5289202 7.4961739 7.2003040 7.8799162 8.0006437 7.4203925 6.2538743 7.2753186 7.4720197 6.5154252 7.0006962 6.9694767 8.0520811 7.5318971 7.5764236 7.3709869
7.7912207 8.0976782 7.2301354 8.6498537 7.4423132 7.1562400 7.7870402 8.0343199 7.4607673 6.2035351 7.2145801 7.5394983 6.5310712 6.9740710 6.9916005 8.0354528 7.6039515 7.6788077 7.3460312
7.8155618 8.0463667 7.3126793 8.5225830 7.5192409 7.2001204 7.7923055 8.0484314 7.4856582 6.0749283 7.2639332 7.6256289 6.3879161 7.0067954 6.9722123 7.9755015 7.5760627 7.6923833 7.4380169
7.9068909 8.0246868 7.2943344 8.4474955 7.6199608 7.1032882 7.7003088 8.0153885 7.5285249 6.0954380 7.2620082 7.7980771 6.3227754 6.9763165 6.9461584 8.0669432 7.4893689 7.7161021 7.4391670
7.8905396 7.9694653 7.2163839 8.4920244 7.7027631 7.2091498 7.6657677 8.0198135 7.5171480 6.1783981 7.2377138 7.7772503 6.3598371 7.1195884 6.9602723 8.1344395 7.4757490 7.7363796 7.5529256
7.7744746 7.9950356 7.2492914 8.4746008 7.6911931 7.1412897 7.7711911 7.9268208 7.5331850 6.1435442 7.2404928 7.8033233 6.4167557 7.2271752 6.8894453 8.2260284 7.3565354 7.6812325 7.4340363
7.7750826 8.0024567 7.2816114 8.3296270 7.7172632 7.1594315 7.7666073 7.9432669 7.4624228 6.1146908 7.3009572 7.8382974 6.4284048 7.3100610 6.7782326 8.2308578 7.2396212 7.7529068 7.4820747
7.7288513 8.1165094 7.1857657 8.3370552 7.6424456 7.0832562 7.8963761 7.9788036 7.2273178 6.0664501 7.2358623 7.8795800 6.5381665 7.3599710 6.7613096 8.2919922 7.1863704 7.9181952 7.4226656
7.7908111 8.1574392 7.0995235 8.4413290 7.5375862 7.0750895 7.9071846 8.0490608 7.1176906 5.9964900 7.2870078 7.9360099 6.5630665 7.4002800 6.7663751 8.2184877 7.0899606 8.0449362 7.4560833
7.7889442 8.0634413 7.1378913 8.4084940 7.4889169 7.1122470 7.9479980 8.0323086 7.1423473 6.0651326 7.3536606 7.9514499 6.5689178 7.3986163 6.8411145 8.2327404 7.0475917 8.0666494 7.3961968
7.8719182 8.0958738 7.2359452 8.4073915 7.5925765 7.2177305 8.0192823 7.9326377 7.0392413 6.1813674 7.4194331 7.9824033 6.5619798 7.4094405 6.8449969 8.2211924 7.0759959 8.0938282 7.3800921
7.7941217 8.1432247 7.2376342 8.3959951 7.7688236 7.2548742 7.9298496 7.9290905 6.9204249 6.2150455 7.3609743 8.0507908 6.6125793 7.4245396 6.9401526 8.3343058 7.1038332 8.1317625 7.3258939
7.7930574 8.1901999 7.3276415 8.2763834 7.8275571 7.1949339 7.9718227 7.9167562 7.0404034 6.3391681 7.4620385 8.0416727 6.5423436 7.4984860 6.9015722 8.3920193 7.1339068 8.1515989 7.2137208
7.7529511 8.1913052 7.3225408 8.2378426 7.9439254 7.1803827 7.9079804 7.8354030 7.0880671 6.4826751 7.2996583 7.9926939 6.5052366 7.6197910 6.8811417 8.4647827 7.1411681 8.0863829 7.2501040
7.7808099 8.1830578 7.3037467 8.1819887 8.0354853 7.2095928 7.8913746 7.8830690 7.1650448 6.5800567 7.3432984 7.9139862 6.4825592 7.8710279 6.8739457 8.5825644 7.0666671 7.9523706 7.1840510
7.7248673 8.1031256 7.3358788 8.0715370 8.1439981 7.2483115 7.9739838 7.9234524 7.1834998 6.6969209 7.2662430 7.8654013 6.6047082 7.9818525 6.9712543 8.6653719 7.0857215 8.0185118 7.1885161
7.8445787 8.0992632 7.3154855 8.1025171 8.1709499 7.3227081 8.0262489 8.0520639 7.1108227 6.8046293 7.1205387 7.8312531 6.6420679 8.0052452 6.9901690 8.7540045 7.0540190 8.0344896 6.9992251
7.8313437 7.9836550 7.3139930 7.9769464 8.2066116 7.3536935 8.1334591 8.0756006 7.0587463 6.7764950 7.0940242 7.9465952 6.7487240 8.0501966 7.0796890 8.6437788 7.1567745 7.9923086 6.9753356
7.8496923 7.9817901 7.3216505 7.9230819 8.2334471 7.3879371 8.0978794 8.0952826 7.0538368 6.7787728 7.0109739 8.0021658 6.8669114 8.2279654 7.2294650 8.6765995 7.0716672 7.8862805 7.0786977
8.0142546 8.1071959 7.3589802 7.9451694 8.2868071 7.2713614 8.1410713 8.2195139 7.1553950 6.7157521 7.1560721 8.0560293 6.9437203 8.2592344 7.3656120 8.6113844 7.0487351 7.7677956 7.0958881
7.9363852 8.1380606 7.3772006 7.8628058 8.2175655 7.2035985 8.1014347 8.0984640 7.1491289 6.7847486 7.1216984 8.0529613 6.9764452 8.3036385 7.3659744 8.5752077 6.9979582 7.6581440 7.1606898
7.9687304 8.1777773 7.4478846 7.7938056 8.1099930 7.1396360 8.0647135 8.0720758 7.1429043 6.8008270 7.2373066 7.9486103 6.9755144 8.3918753 7.4156909 8.4674015 7.0735312 7.7036228 7.2361622
7.9615598 8.2841606 7.5368195 7.7013593 7.9964480 7.1888704 7.9472942 8.0256443 7.2395210 6.8687510 7.1064124 7.8996482 6.9735785 8.4799061 7.5059791 8.5319958 6.9590449 7.7605257 7.2454410
7.8451495 8.3446007 7.4667249 7.6391807 8.1574802 7.1915874 7.9674640 8.1101656 7.3028340 6.8879538 7.0456653 7.9044371 6.9937730 8.5211401 7.5009708 8.4762297 6.9536510 7.7230120 7.3051901
7.8463321 8.3910027 7.3578873 7.6098413 8.1111441 7.1799369 7.8763700 8.1309080 7.2474852 6.8844137 6.9272790 7.8613701 6.9651799 8.5954847 7.4134007 8.5618668 6.9970436 7.7323194 7.3273559
7.9155545 8.3367310 7.3667192 7.6607771 8.0404997 7.1024661 7.8035293 8.2009373 7.2946410 6.9743152 6.7856035 7.7400680 6.9524336 8.6125803 7.3727431 8.4777222 7.0783048 7.6865997 7.4011073
7.9322052 8.3189592 7.4243908 7.8793240 8.0416288 7.1436467 7.7528677 8.2286015 7.2250657 7.0749445 6.7682862 7.5392051 6.9052610 8.5825768 7.2819858 8.4648705 7.2033792 7.6484461 7.4988155
7.9578266 8.2138605 7.4684711 8.0579624 8.0717020 7.1910529 7.7015071 8.2475233 7.2496824 6.9992824 6.8258333 7.4733377 6.9470758 8.6368151 7.2883439 8.4505558 7.2038741 7.5991869 7.6348610
7.9106846 8.1247807 7.3864379 8.0531206 7.9611750 7.2120128 7.7693367 8.4582186 7.1904426 6.9257960 6.9582133 7.4417138 6.9506912 8.5503979 7.3604937 8.3639145 7.1925077 7.5574646 7.5467544
7.8777895 8.2010393 7.4147363 7.9629579 7.8691683 7.2636256 7.6520648 8.4000444 7.3414273 6.8279505 7.0688038 7.5002933 7.0276227 8.6031504 7.3025131 8.3774061 7.2664008 7.3860455 7.4860897
7.7827177 8.2364511 7.5627751 7.9211650 7.8734865 7.3616705 7.5408063 8.4400635 7.4530606 6.7396884 7.0971780 7.4916863 7.1321101 8.4918375 7.2838087 8.3075047 7.3453007 7.3452735 7.3333039
7.7473593 8.3166761 7.6478243 7.8794775 7.8715310 7.4378691 7.4006367 8.4684458 7.5470557 6.6536031 7.1184120 7.6561842 7.2678237 8.4301043 7.1970844 8.2511406 7.3092837 7.2739401 7.2900500
7.6916671 8.3708477 7.7762790 7.9185390 7.7281442 7.6413069 7.3025942 8.4376631 7.5036407 6.5293961 7.2845120 7.7492127 7.3534727 8.3305292 7.2111378 8.3652706 7.3116798 7.2603607 7.3216257
7.6631517 8.3467379 7.7870359 8.0564499 7.6854329 7.6472569 7.2733054 8.4112682 7.5006185 6.4292173 7.3138571 7.9120688 7.3393593 8.3067293 7.2133951 8.2783146 7.2788157 7.2139931 7.3801951
7.5773053 8.4145832 7.8487215 8.0707893 7.6994925 7.6534719 7.3486876 8.3812943 7.4369578 6.3525043 7.4473743 7.9807138 7.4156981 8.3796072 7.2572303 8.2150021 7.3703728 7.1889296 7.4316211
7.4996934 8.4747477 7.9172120 8.0487213 7.6497440 7.5155644 7.3156829 8.3484440 7.3605180 6.4179773 7.5132399 7.8536940 7.4553375 8.3467789 7.3598413 8.2191010 7.4878149 7.1638856 7.4596062
7.3480487 8.5577736 7.8421268 7.9839697 7.6853724 7.4606071 7.3598995 8.2500257 7.2763920 6.3490763 7.4001908 7.7762327 7.5559993 8.3358536 7.4051070 8.1181326 7.6271000 7.2081704 7.5517139
7.2780232 8.6205235 7.8766332 7.9816523 7.6278825 7.4638391 7.3794689 8.2158651 7.2565975 6.3870611 7.3767667 7.8598738 7.4972663 8.2807312 7.4553866 8.1157236 7.6766219 7.2327442 7.4886575
7.2171049 8.5705328 7.8439445 7.9437504 7.5728760 7.4104466 7.3131003 8.2070169 7.1792951 6.4360352 7.3364887 7.7698197 7.5880079 8.3111868 7.5309105 8.0421801 7.6429353 7.2809563 7.4663353
7.2328200 8.5690708 7.9015932 7.9488025 7.4885697 7.4034443 7.2377458 8.1518736 7.2106037 6.5039644 7.2080817 7.7281914 7.6911016 8.3096409 7.6075797 8.2003698 7.7403383 7.1782088 7.4378877
7.3051405 8.6630507 7.9030867 8.1458006 7.4493427 7.3426166 7.2124362 8.0158224 7.1768737 6.5296373 7.0774221 7.6930218 7.7119641 8.2254267 7.6727910 8.2953138 7.6379209 7.2307644 7.4922075
7.2772222 8.6528759 7.8024139 8.1867332 7.5510244 7.3640990 7.1647024 7.9803834 7.1176925 6.5715694 7.0216217 7.6970282 7.6850171 8.1359539 7.6583319 8.2438383 7.6673150 7.1948390 7.5146823
7.3477402 8.6640234 7.6293669 8.2566071 7.8072386 7.4155436 6.9985671 7.8188310 7.0293126 6.6792884 7.0368433 7.7567611 7.7126327 8.2169256 7.7491488 8.1961460 7.7487259 7.1846848 7.5375857
7.3596144 8.7325830 7.5619459 8.2411070 7.8776197 7.3670239 7.0046945 7.6662049 6.8298821 6.6670775 7.0102353 7.7963810 7.7867107 8.2251015 7.8650098 8.0888309 7.8185196 7.2216840 7.6545191
7.3650923 8.7290993 7.5245919 8.1661921 7.9383650 7.1831331 7.0752463 7.5283785 6.7535906 6.5572701 6.9983287 7.7395420 7.9294052 8.3480129 7.8467541 7.9972577 7.7216578 7.2625360 7.7182212
7.4957199 8.7796326 7.5591326 8.0176439 7.9343538 7.0496922 7.2187138 7.4561644 6.7908411 6.5330324 7.0155296 7.8112106 8.0265532 8.2382059 7.8735070 8.0455694 7.6937356 7.3159618 7.7829237
7.5771179 8.8626661 7.6323342 7.8265834 7.8925734 6.9676728 7.2900038 7.4146018 6.9357505 6.6294193 7.0964155 7.7576900 8.0885754 8.1132574 7.8143244 7.9807863 7.7704401 7.3743415 7.6567602
7.6444941 8.8932228 7.6401305 7.7855768 7.9643483 6.8899617 7.3176184 7.4989395 6.9427066 6.8115077 7.1903701 7.8027005 8.2233849 7.9657831 7.8448558 7.8760548 7.7466016 7.3326640 7.5913897
7.6177855 8.8882141 7.6606994 7.7471714 8.0707331 6.8230929 7.3590574 7.5237732 6.9095249 6.9757271 7.1441078 7.7999249 8.1256227 7.9447031 7.8048873 7.8726606 7.7362204 7.4737105 7.6027927
7.5599828 8.7773361 7.5422840 7.6301293 8.1145363 6.8417916 7.3627462 7.5551972 6.9200492 6.9841304 7.2141342 7.7591271 8.0512161 7.8888760 7.7159791 7.8545671 7.7180281 7.5603371 7.5223927
7.5638976 8.7583437 7.4609880 7.4935417 8.0868368 6.9271498 7.2720151 7.6490707 6.9580688 6.9778438 7.2046804 7.7115273 8.0077400 7.9302711 7.6831498 7.8788104 7.7871952 7.5934014 7.4200993
7.6743908 8.6331053 7.4429483 7.5318155 8.0628214 6.9703560 7.2896352 7.6867952 6.9496264 6.9048672 7.2994781 7.7643156 7.9784617 7.8546462 7.5898728 7.9228368 7.8779464 7.6217556 7.2921953
7.6882596 8.6108236 7.5209379 7.5633993 8.1685333 7.0579991 7.2784829 7.6361341 6.9622607 6.7233977 7.2881274 7.6799068 8.0022764 7.7768502 7.7032056 7.9929671 7.9326954 7.6452475 7.1961274
7.7109423 8.5476933 7.4844613 7.6292176 8.1112547 7.0511518 7.2689795 7.5951014 7.0628753 6.6414623 7.2882757 7.6906667 7.9885979 7.5160809 7.7807055 8.0561543 7.8702893 7.6708488 7.1457744
7.8215303 8.6378365 7.4459310 7.5650992 8.0811596 7.1584001 7.1948977 7.4407930 7.1175227 6.6162853 7.1762896 7.7069206 7.9700313 7.4916677 7.8608046 7.9721823 7.8186235 7.7489138 7.1724653
7.8836465 8.6061668 7.4877062 7.5803852 8.1004009 7.1392717 7.0089431 7.5050426 7.0572886 6.6564465 7.1146350 7.7557259 7.8809123 7.4526324 7.9139915 7.9500484 7.8145475 7.9105358 7.0934901
7.8648219 8.5135374 7.5028248 7.5543489 8.0582809 7.1895704 6.8957939 7.5174470 7.0097699 6.6731334 7.0400987 7.6764674 7.7876034 7.3819036 7.9797454 7.8013139 7.7969027 7.9665523 7.0425258
7.8040485 8.5763531 7.4861045 7.6672440 7.9790249 7.1012383 6.8040261 7.5140271 7.0306430 6.7088990 7.0877771 7.5605221 7.7341027 7.3286753 8.0437212 7.7881408 7.7742162 7.9719925 7.1349397
7.6377873 8.6348963 7.4583330 7.7072630 8.1029501 7.0746603 6.8670788 7.4441915 6.9607544 6.7554588 7.0120497 7.6490679 7.7726817 7.4346247 8.0859327 7.6638045 7.7766790 8.0106792 7.2999020
7.5569358 8.6385660 7.5321183 7.7727714 8.1403694 7.0983872 6.9585767 7.3625970 6.8355541 6.7046742 6.9870539 7.4594731 7.8571982 7.5654511 8.1318197 7.7970009 7.7668791 8.0570269 7.2247405
7.3742781 8.6386709 7.5784726 7.8075261 8.1735802 7.1108713 7.0039973 7.3240967 6.8400865 6.5867047 6.9865050 7.4136744 7.7699323 7.7054214 8.3307619 7.8491559 7.7532077 7.9897742 7.2287450
7.3647156 8.5782309 7.5586205 7.6894274 8.1155424 7.1642694 7.1127768 7.3176160 6.9844642 6.5102272 7.0284233 7.2506237 7.7374125 7.8228402 8.3558960 7.8104692 7.7915592 7.9841180 7.1355491
7.4438982 8.5381603 7.5355849 7.7102809 8.1155415 7.1466618 7.1641898 7.3073521 7.0389056 6.5401745 7.1424532 7.1861172 7.7301369 7.8882055 8.3339634 7.7883263 7.7756033 7.8473768 7.2601442
7.5696673 8.4397898 7.5302720 7.6134233 8.1886988 7.0427799 7.1766291 7.3635464 6.8986011 6.4932857 7.1821952 7.1008191 7.7475753 7.8149037 8.2446165 7.7820897 7.7828641 7.8264036 7.2119312
7.5517135 8.4308367 7.4452648 7.7783055 8.2029743 7.0428448 7.1643171 7.3364582 6.8925176 6.5778170 7.1821599 7.0476947 7.8051348 7.8363895 8.0808678 7.8565068 7.9250073 7.8488927 7.2440190
7.4782691 8.4628916 7.4360614 7.6665897 8.2466516 7.1412086 7.0874538 7.3266549 6.9329486 6.5816612 7.2912850 6.9409895 7.7599425 7.9603329 8.0327740 7.9053655 7.8630033 7.9590654 7.2425671
7.5386519 8.3674297 7.3990746 7.6571856 8.1378813 7.0364275 7.0835590 7.3298607 7.0614829 6.5229115 7.3016443 6.8431954 7.7298779 7.9605236 8.0018835 7.8594866 7.9433193 7.9942102 7.2498155
7.6366630 8.3294916 7.3341546 7.6046572 8.0729637 7.1273623 7.1640472 7.5613356 7.0887508 6.6640334 7.3225665 6.9065752 7.6812811 8.0973806 7.9907098 7.9218230 8.0383024 7.9398532 7.2478104
7.6175132 8.3403540 7.2580919 7.6089802 8.1739168 7.1289854 7.2012138 7.6178989 7.2069492 6.6564264 7.2507458 6.7933908 7.6939030 8.0890493 7.9765229 7.9403338 8.0152569 7.7771673 7.2569871
7.7066603 8.2401676 7.2783542 7.5161514 8.1835394 7.0284224 7.0985928 7.8066468 7.2448535 6.7926722 7.2381225 6.7812743 7.7161427 8.0777655 7.9878540 7.9273520 8.0331306 7.8473544 7.2766719
7.6697125 8.3057480 7.2301369 7.5364852 8.1521416 6.9325790 7.1456084 7.9067283 7.3022780 6.8470826 7.0834289 6.7884488 7.7763495 7.9745722 8.0362453 7.8659754 8.0438986 7.8443556 7.2435565
7.5120525 8.2576523 7.2342424 7.4600048 8.0803490 6.8990116 7.0664854 8.0159492 7.2486696 6.9374518 7.0269718 6.8854609 7.7344742 8.0603590 8.0915403 7.7948918 8.0104179 7.8120241 7.2876468
7.5008516 8.2835798 7.1931682 7.2552671 8.1338205 7.1187167 7.0393949 7.9579029 7.2964835 6.9754372 7.0318618 6.8786855 7.7952728 7.9564371 8.1096830 7.7431388 8.0298767 7.7822118 7.1246104
7.4943633 8.3601141 7.2780886 7.2099800 8.1841354 7.2341685 7.0311942 7.9686356 7.2382698 6.8850565 6.9869184 6.8069143 7.7929945 8.0418072 8.2001696 7.7501798 8.1084967 7.7753129 7.1714759
7.4108815 8.3586407 7.3639565 7.1691756 8.2036448 7.3013096 6.9712043 8.0799780 7.1487465 6.8641453 6.9214106 6.8565712 7.7927165 7.9634700 8.2012587 7.7972450 8.0222998 7.7734385 7.0758586
7.5001855 8.3552475 7.5292177 7.2243848 8.3112602 7.2722898 7.1247382 8.1393290 7.2715082 6.7874179 6.8667307 6.9401627 7.8258572 7.8850632 8.1544514 7.6890311 7.8953476 7.8189197 7.1714811
7.4885850 8.4461794 7.5502558 7.1899347 8.4416876 7.3600321 7.1796446 8.0794945 7.1254807 6.7899590 6.7743888 6.8848023 7.7129006 7.7860665 8.1893482 7.6757488 7.7744660 7.8568139 7.2278538
7.3430829 8.3152409 7.4785905 7.0011559 8.2889509 7.3487220 7.2166638 8.1065254 7.0525675 6.7446613 6.7792835 6.8628678 7.7119694 7.6823897 8.2361813 7.6286454 7.8047976 7.8693457 7.2891665
7.2950497 8.2886848 7.3610549 7.0767193 8.2840586 7.4076996 7.2117472 8.1745253 6.9787908 6.8472157 6.7086263 6.8442860 7.6900592 7.6829386 8.4124794 7.5681248 7.8990045 7.8551984 7.3670106
7.3768625 8.2692499 7.3278661 6.9990134 8.3203278 7.4310942 7.1530204 8.1919994 6.9954414 6.7990279 6.7514300 6.9700050 7.6780105 7.5978951 8.4194756 7.4902883 8.0361776 7.7232857 7.3373027
7.3772902 8.2117081 7.3874245 7.1097760 8.4253387 7.4551134 7.1963449 8.2744627 7.0259929 6.7234311 6.6810060 7.0785246 7.8193898 7.6992154 8.4177084 7.5330343 8.0780668 7.7750669 7.2866254
7.3525047 7.9485273 7.3184805 7.0562963 8.3924875 7.2865787 7.1994634 8.3619385 7.0439048 6.6297498 6.7185302 7.0582790 7.7233772 7.7011304 8.3834686 7.6689100 8.0543861 7.8161993 7.2478695
7.4805541 7.8735771 7.3998780 7.1662583 8.3381577 7.2178507 7.2024994 8.4909515 7.1825948 6.6051283 6.6969795 6.9663472 7.7067494 7.7355814 8.3981075 7.6406422 8.1387243 7.8762484 7.1540117
7.4559393 7.8884215 7.4095006 7.1900101 8.3450289 7.1880703 7.2212338 8.4625244 7.1771679 6.5170641 6.6721334 6.9892011 7.7350235 7.7459083 8.4581118 7.6904016 8.1531239 7.9103189 7.1104236
7.4476333 7.9044194 7.4892516 7.1040621 8.2559576 7.1078205 7.3732939 8.4204473 7.0764284 6.5675488 6.6569576 6.9698381 7.8205256 7.7132621 8.3252487 7.7603421 8.0892687 7.9258823 7.0931997
7.2883449 7.9090552 7.5155950 7.1495552 8.1999664 7.0814638 7.5988884 8.1913748 7.0974183 6.5646892 6.7726717 6.9398246 7.8588181 7.6610699 8.3897972 7.7722077 8.1295767 7.9548469 7.0890617
7.2675495 8.0254059 7.4272218 7.1786375 8.2170248 7.0896645 7.6498280 8.0380268 7.1620183 6.5428424 6.9270973 6.9498067 7.8779240 7.5594845 8.3755960 7.7672315 8.1461802 7.9977102 7.0395956
7.2375941 8.2105169 7.4167924 7.3545203 8.0552340 7.0143552 7.6904845 7.9794736 7.2608762 6.5503073 6.9750381 6.8984098 7.9309034 7.3747897 8.3678217 7.6450124 8.1400709 7.8692060 6.9313803
7.2837110 8.3732309 7.3687696 7.3522415 8.0189447 7.0517840 7.7323847 7.9063339 7.2845092 6.5934563 7.0070648 6.9299750 7.9803610 7.3109465 8.4200830 7.4832559 8.2129440 7.8147559 6.9572177
7.2822967 8.4186220 7.4162912 7.3722610 7.9647150 6.9664049 7.7697229 7.7484021 7.2946157 6.6426005 7.0463872 6.9111958 7.8799858 7.3415556 8.4191780 7.3760405 8.2952785 7.8950548 6.9996080
7.3513269 8.3631783 7.4855518 7.4877510 7.9347019 6.9463830 7.6402845 7.4934726 7.1905599 6.6249914 6.9742498 7.0380292 7.8401828 7.4323764 8.3415003 7.2416368 8.4286232 7.9033947 7.0621123
7.2789884 8.3255844 7.6090426 7.5422125 8.0461531 6.9290929 7.4673815 7.5369620 7.2099628 6.6641088 7.0337882 7.1110268 7.8206773 7.4876809 8.2698374 7.2064528 8.4990587 7.9002676 7.1244478
7.2875500 8.3175898 7.5430808 7.6692390 8.0991974 6.8433537 7.3511090 7.4463534 7.3559136 6.6548223 6.9922824 7.1033034 7.7089496 7.4632511 8.1904354 7.1915565 8.4359322 7.9192085 7.1173491
7.2880297 8.3045197 7.5392423 7.7149620 8.1476240 6.8178158 7.1840768 7.5055480 7.2694416 6.6392307 6.9863048 7.2195506 7.7064586 7.4803824 8.1847410 7.2968798 8.4354877 7.9521437 7.0513639
7.1684184 8.4336786 7.5433526 7.7509065 8.1287174 6.8485136 7.0851855 7.6423469 7.2391505 6.6464806 6.8960228 7.2662582 7.7074704 7.4901571 8.1289062 7.3111687 8.3833113 8.0540514 7.0266280
7.1157231 8.4698858 7.5289660 7.6720548 8.1206532 6.9175110 6.9943247 7.5110812 7.2948875 6.7806606 6.8379259 7.3490338 7.7418122 7.4634528 8.0826225 7.3895488 8.3870745 8.0054216 6.9134974
7.0131636 8.4219522 7.5021324 7.7732592 8.1118307 6.8606029 7.0114746 7.4946756 7.1260123 6.8226528 6.9421420 7.4300838 7.8256040 7.4804091 8.2374725 7.3727899 8.4289770 7.8871446 6.8875122
7.0659370 8.5704403 7.3896990 7.8203926 7.9168768 6.9450388 7.0862174 7.4767098 7.1182199 6.8782940 7.0326071 7.3617759 7.8832355 7.5246086 8.2671766 7.4122882 8.3904705 7.8749461 6.8107400
7.0331373 8.5919447 7.3970675 7.8799076 7.8450451 6.8919287 7.1917825 7.5200462 7.1091366 6.9121137 7.1174307 7.3656912 7.9927969 7.6198568 8.4300442 7.3292856 8.3192711 7.7951784 6.7650123
7.1065364 8.7038078 7.3598166 7.8892236 7.8269219 6.8649426 7.2418747 7.6516800 7.1279168 6.9138246 7.0156484 7.2821217 8.0195532 7.5405369 8.5798082 7.3931031 8.3218279 7.8507314 6.7253089
7.2153306 8.6902838 7.4072347 7.9226322 7.7084126 6.8680301 7.3651052 7.6420431 7.2533202 6.9285631 6.9793835 7.2999983 8.2207603 7.6011877 8.5815678 7.4416075 8.2616749 7.8717809 6.8306112
7.3702064 8.7248926 7.5024834 7.9053841 7.7867804 6.8799882 7.3093715 7.6069069 7.2513204 6.8507466 6.9635201 7.4165139 8.0944052 7.6950550 8.5290279 7.5652847 8.3993111 7.8946185 6.9232793
7.3567200 8.7063723 7.6287961 7.9959059 7.8797669 6.9771452 7.2605467 7.5480447 7.2115512 6.8403897 6.9431038 7.2219443 8.1180582 7.8357120 8.5854950 7.5585709 8.4058580 7.8347530 7.0423155
7.4255404 8.6868830 7.6363955 8.0592651 7.8192511 7.0002098 7.2802253 7.5197058 7.2355676 6.8343072 6.7875838 7.0335712 8.1868591 7.8579116 8.5119925 7.5929012 8.4727230 7.6853662 7.1055408
7.4955492 8.6314631 7.6010022 8.1412334 7.7752266 7.0894704 7.4355745 7.5329680 7.2709365 6.8504128 6.8430438 6.9168410 8.0888939 7.9329929 8.4713926 7.5802627 8.5699558 7.6459308 7.0648584
7.5891294 8.5991659 7.6436715 8.1578178 7.7794976 7.0566654 7.4685845 7.5186982 7.2106218 6.9120307 6.8738050 6.8275890 8.0776987 7.9939184 8.5121536 7.6890273 8.7198763 7.6056528 7.0592227
7.4588232 8.5678997 7.5601220 8.2542009 7.9064336 7.0641632 7.5717244 7.5257530 7.2318897 6.8848629 6.8508015 6.7740283 8.0821247 7.9981875 8.5144167 7.6518340 8.7694616 7.5959048 7.0481668
7.3661556 8.5561275 7.5924640 8.2494650 7.9819422 7.1063342 7.6205788 7.5797224 7.2536178 6.9740186 6.7903929 6.8257914 8.0179462 8.0325708 8.5338554 7.6904221 8.8535624 7.5046883 7.0021696
7.2439799 8.5587568 7.4438071 8.3551493 7.9622641 6.9993711 7.6725659 7.7395229 7.2625232 6.9628148 6.7968946 6.9022431 8.0495625 8.0233192 8.4909039 7.6976089 8.7857485 7.6274662 7.1352696
7.2876129 8.4758272 7.3919215 8.3815594 7.9263806 6.9539151 7.6957407 7.8282533 7.2609935 6.9503779 6.8697963 6.9671869 8.0652037 7.9437194 8.4096594 7.5656042 8.8094788 7.5678430 7.2006755
7.1632309 8.3503933 7.2993979 8.3717499 7.8417411 6.9808416 7.7529960 7.8537769 7.2358599 7.0003920 6.8358908 7.0303741 7.9654951 7.9525933 8.3730679 7.6028156 8.7837067 7.6140609 7.2436500
7.1224875 8.2288618 7.2895174 8.3105621 7.7659950 6.9469333 7.7318015 7.9693160 7.1582398 7.1523242 6.7872968 7.0232859 8.0245743 7.8221221 8.3425045 7.5875192 8.6999636 7.6036510 7.2935939
7.1314378 8.1326227 7.3254890 8.2442150 7.7753339 6.9839449 7.7658715 8.1541786 7.1041532 7.2744889 6.8303823 7.1561899 8.0036869 7.7258086 8.3324413 7.5953417 8.6176014 7.6219096 7.3259344
7.1830201 8.0162907 7.3327360 8.2693996 7.9673591 6.9173727 7.8057442 8.1326780 7.1376853 7.2247305 6.7275615 7.0424404 7.9752359 7.7771602 8.3031826 7.6047788 8.6249743 7.6286616 7.3140593
7.2112231 8.0072184 7.3010435 8.2155914 8.0893202 6.8870044 7.8394179 8.1272907 7.0564008 7.1737447 6.7655234 7.0483999 7.8619523 7.6881475 8.1537857 7.6776252 8.5095568 7.6488523 7.3289165
7.2223558 8.0398140 7.2663732 8.3182192 8.1194372 6.9224849 7.8218455 8.1084366 7.1286712 7.1809850 6.7722759 7.0911593 7.8059936 7.7674370 8.1914978 7.7789130 8.4677572 7.4864349 7.2586827
7.2690129 8.0586004 7.3146362 8.3157501 8.1063519 6.8589673 7.8320718 8.0961180 7.1668677 6.9968638 6.6472216 7.2696953 7.8131909 7.7603788 8.1024466 7.8381705 8.4339647 7.4091754 7.2929258
7.1804323 8.0129471 7.3824453 8.2543716 8.1320276 6.9497581 7.8456483 8.0044565 7.1986766 7.0211592 6.5604591 7.2273908 7.8924561 7.7228026 8.0532227 7.8405666 8.3303270 7.3830910 7.2234612
7.1271725 8.0830297 7.3938336 8.2341709 8.1729212 6.7782969 7.9160838 7.9210534 7.1966424 6.9853830 6.6034565 7.2678967 7.9451370 7.7800746 7.9470992 7.8677206 8.2545433 7.3715754 7.1309495
7.0955544 8.0504780 7.4314013 8.2959089 8.2113562 6.8034000 7.8496518 7.7311454 7.0860581 6.9788785 6.6369882 7.2547722 8.1486950 7.8266931 7.9553204 7.9772472 8.2338753 7.3182759 7.1486812
7.0229154 8.1623125 7.5234151 8.4349279 8.3165684 6.8733959 7.8705382 7.6026154 7.2018652 6.9682198 6.7464733 7.3189073 8.2677956 7.8276677 7.9864178 7.9206939 8.1681490 7.3330822 7.1388884
7.0333028 8.0730705 7.6050529 8.4536695 8.2265720 6.9028888 7.8327456 7.4473219 7.3103933 6.9712367 6.8547478 7.2895904 8.3487101 7.8803558 8.0566807 7.8697448 8.2111197 7.3424940 7.1991196
7.0483713 8.0137339 7.6413302 8.4902344 8.1504002 6.9072757 7.8150434 7.4021235 7.4180369 6.8715978 6.8560891 7.1263452 8.3846540 7.7911224 8.1237459 7.8486924 8.1922131 7.3551154 7.2654800
7.0806284 7.8756495 7.5967779 8.5066833 8.1792326 6.9141355 7.8229809 7.4245629 7.4784694 6.7786498 6.8698101 7.0904078 8.3134384 7.8256893 8.0722351 7.8201814 8.2479105 7.3947682 7.4306064
7.1590791 7.8202147 7.5346942 8.4327259 8.1104059 6.9558973 7.8335576 7.4899969 7.4915671 6.8656054 6.8328295 7.0522890 8.3669691 7.7934680 8.0698166 7.8344054 8.2883224 7.2236094 7.4909549
7.3008890 7.7870374 7.5329280 8.3018627 8.0821419 6.9958062 7.8412724 7.4812312 7.4873939 6.9224081 6.8084731 6.9691081 8.4389009 7.7258673 8.0347967 7.8407288 8.3765812 7.2084489 7.5333223
7.2774286 7.7263584 7.4532857 8.3477564 8.1008501 7.0725136 7.8555784 7.5002151 7.5075941 6.8997583 6.7173815 6.9920421 8.3881350 7.9102392 7.9504938 7.9028039 8.3728771 7.2206907 7.5356889
7.2638154 7.6414461 7.4269118 8.3844862 8.0444098 7.1583533 7.8220434 7.4270711 7.4377708 6.8041453 6.7630105 7.0404844 8.3055410 7.9306750 7.9773545 7.7426820 8.4015532 7.1483874 7.3509474
7.2148089 7.6191216 7.3789234 8.3945932 8.0625610 7.2434926 7.8742423 7.4912038 7.4575424 6.7946982 6.7222524 7.0010433 8.2345190 7.8556314 7.9139762 7.7164941 8.3704481 7.0351930 7.2957306
7.0739703 7.6222463 7.3357463 8.3081360 8.0688887 7.2276649 7.8615165 7.6325054 7.3031921 6.7399335 6.6021113 6.9557862 8.2230520 7.8737173 7.9524531 7.6720572 8.4055262 7.0517864 7.2143526
7.0893803 7.5926538 7.2626834 8.2590618 8.1517820 7.3540745 7.8067131 7.5953946 7.2449579 6.7409501 6.5045009 6.8896666 8.2722816 7.8633528 7.9617858 7.6008267 8.5026236 7.0264158 7.2834840
7.1187372 7.6275806 7.0954380 8.1335487 8.1384926 7.3495955 7.7926202 7.5985131 7.1961794 6.7324376 6.5594201 6.7319355 8.3192511 7.9670019 8.0233669 7.5813694 8.4744606 7.1119671 7.2742486
7.2996264 7.5925169 7.1247382 8.0908794 8.1024637 7.3148084 7.7749639 7.5686078 7.2159142 6.6726699 6.5655880 6.8229451 8.3317642 7.9910626 8.0501223 7.5522008 8.5089083 7.2532234 7.3797984
7.2726884 7.4207659 7.1686482 8.0720644 8.2030210 7.3148632 7.7756829 7.5112681 7.1561627 6.6751127 6.5732841 6.7627091 8.3728018 8.0614080 8.1355600 7.4476624 8.4711199 7.2028246 7.4577990
7.3073645 7.3562160 7.1792555 8.1084986 8.1571598 7.2051849 7.6848612 7.5461607 7.0998259 6.7107043 6.6367741 6.7123427 8.3293610 8.0747843 8.1085968 7.4369259 8.3946924 7.1461678 7.5767303
7.2986178 7.3479891 7.1787310 8.1789503 8.0875959 7.1840005 7.6266980 7.6026635 7.0438042 6.8747563 6.7365780 6.6701388 8.2502775 8.0211678 8.1577778 7.4270325 8.2704878 7.1805291 7.5346947
7.2998343 7.2869525 7.1480026 8.3384657 8.1056108 7.0961957 7.5786743 7.6088567 6.9762411 6.9477801 6.7440863 6.6731744 8.2506075 7.9983864 8.3269491 7.3525028 8.1903400 7.2006750 7.4157915
7.2964864 7.1643329 7.1704578 8.2972383 8.1530552 7.1257515 7.5318384 7.6605411 6.8988423 7.0186071 6.6897454 6.6017976 8.3051128 7.9943690 8.3002672 7.2205205 8.2311983 7.1260943 7.3353372
7.2381806 7.2541323 7.2720819 8.3063688 8.0494118 7.0141392 7.3672633 7.6808467 6.9003010 7.0156264 6.7251377 6.5338988 8.2777834 7.9222946 8.3730459 7.2601452 8.0812016 7.2127280 7.3736577
7.2898493 7.1646552 7.4070549 8.3493528 8.0011549 7.0421209 7.3311572 7.6863513 6.8825049 6.9545283 6.7244406 6.5043778 8.2454796 7.9430156 8.4058466 7.2711830 8.0634136 7.2581840 7.3373303
7.1935711 7.1851034 7.5939393 8.4266806 7.8577633 7.2225294 7.4630585 7.7694116 6.9462404 7.0456505 6.6544676 6.4047790 8.2403927 7.8901978 8.2126112 7.2910304 7.9455848 7.1375022 7.2983627
7.2909093 7.1599813 7.7569060 8.3974800 7.7167559 7.1923928 7.4825168 7.8298211 6.8637228 6.9894719 6.6159968 6.4652634 8.1930513 7.8411288 8.1258202 7.4758849 8.0838385 7.1176791 7.3959417
7.3071260 7.1318440 7.8665843 8.3694448 7.6556292 7.2006721 7.6972699 7.9279714 6.8718596 6.9834480 6.5546994 6.4860744 8.1736689 7.7467608 8.0473471 7.6306047 7.9399047 7.1342540 7.3642836
7.3621345 7.0720267 7.9060984 8.3305836 7.5238509 7.2767553 7.6179676 7.9464130 6.8930044 6.9114966 6.3434796 6.4876151 8.2060738 7.6585860 7.9993119 7.7924671 7.9524622 7.2618823 7.4281473
7.3286943 7.0180926 7.7263236 8.2476273 7.4935384 7.3382974 7.7339325 7.9928846 6.8203697 6.8845849 6.2773590 6.4587564 8.1500378 7.6850548 7.8183632 7.8819103 7.9080210 7.3422251 7.4789872
7.3682275 6.9478188 7.6781092 8.2750301 7.4544630 7.1902432 7.7654152 8.0639858 6.7572069 6.7847614 6.2100372 6.4020824 8.0558739 7.6229396 7.6608806 7.9552984 7.9347711 7.3794975 7.4409442
7.3197031 6.8973651 7.7293315 8.2255201 7.4586334 7.2433567 7.8777437 8.0112400 6.7670069 6.7679935 6.0952940 6.5303693 7.9945946 7.7304091 7.6145391 8.0117216 7.9252439 7.2590442 7.3305473
7.1182466 6.7891879 7.8275814 8.2533903 7.4945288 7.2151747 7.8921251 7.9895697 6.8810291 6.6208138 6.0249267 6.6025577 8.0710516 7.6897650 7.5938210 7.9774857 7.9395871 7.2386322 7.2251229
7.0174489 6.7953186 7.8524294 8.2734766 7.4007812 7.3491321 7.8929782 8.0101204 6.8206592 6.4917092 6.0338922 6.7329698 8.1350718 7.7636766 7.5921235 8.0960760 7.9209838 7.2431417 7.1630125
7.0911231 6.8280096 7.7687421 8.1450205 7.3942327 7.3598266 7.8918414 7.9928885 6.7663684 6.4263601 6.0641861 6.8386550 8.0709171 7.6661339 7.5705085 8.1569242 8.0281096 7.2216821 7.1372972
7.2007241 6.9527450 7.8306961 8.1139097 7.2741103 7.3156190 7.7786574 8.0111008 6.8635206 6.4565897 6.0547009 6.8234782 8.0119781 7.6853061 7.6551123 8.1736469 8.1209469 7.1385469 7.1134281
7.3211770 6.8620038 7.8372817 8.1098566 7.3127189 7.3047924 7.7415185 7.9882746 6.8457866 6.3382168 5.9447956 6.7313895 8.1140852 7.7788019 7.6663270 8.1145296 8.1093102 7.0800557 7.0844784
7.3598638 6.8393626 7.9231544 8.1414518 7.4289961 7.2851305 7.7462931 7.9894905 6.9027376 6.2861471 5.9127488 6.5826993 8.0600548 7.8247118 7.8225842 7.9062862 8.0019350 6.9563465 6.9883199
7.2270203 6.8428030 8.0758686 8.1046591 7.5600486 7.2664351 7.7391529 8.0271530 6.9564643 6.2272696 5.9624166 6.5840831 8.0494175 7.8004088 7.7644873 7.8298607 7.9146967 6.9046545 6.9694386
7.1915269 6.8370233 8.1253662 8.1451406 7.6563311 7.3362250 7.7000766 8.0730019 6.9395537 6.1066580 5.9770813 6.6124854 7.9342709 7.8491497 7.8276205 7.6484504 7.9413395 6.8860555 6.9597096
7.0620885 6.9724035 8.2491159 8.1792927 7.7138219 7.3229418 7.6556706 8.1624537 6.9948430 6.1757293 6.1473513 6.6378970 7.8868823 7.7722731 7.8637233 7.6103096 7.8155198 6.9237528 6.9014120
6.9570236 6.9495420 8.4137955 8.2484026 7.7506580 7.3279109 7.6817808 8.2150049 6.9091935 6.1980577 6.3303628 6.6267195 7.7929058 7.6363897 7.8728919 7.6125860 7.7347708 6.9849739 7.0144777
6.9478340 6.9639416 8.4275646 8.2504606 7.8373566 7.4184437 7.6655116 8.2630367 7.1593738 6.2241249 6.4083261 6.6889315 7.7661581 7.5920334 7.8090320 7.6524310 7.6986642 6.9340391 7.0579906
6.9125710 6.9428077 8.3547688 8.2865705 7.8923998 7.4462609 7.6568012 8.3489943 7.0441189 6.2185636 6.3390422 6.7077651 7.6207457 7.5129762 7.7732329 7.8411503 7.7946854 6.8644342 7.1247206
7.0167747 6.8617492 8.3096180 8.4356976 7.9497495 7.4971986 7.6338863 8.3070593 7.0947003 6.2288904 6.4271283 6.7757835 7.6658626 7.4733777 7.8520732 7.9644680 7.7383246 6.9449625 7.2897692
7.0786233 6.7164884 8.2712107 8.5382605 7.9343457 7.5234027 7.5575953 8.3347120 7.1712046 6.1960926 6.4970217 6.6466851 7.7273593 7.4174461 7.8738151 7.8822346 7.7811737 6.8619409 7.2571092
7.0997200 6.5786881 8.1356583 8.4450846 7.7869406 7.5367556 7.5601883 8.4193449 7.2275662 6.3451362 6.5974894 6.5243163 7.8264103 7.3425088 7.9912477 7.9096923 7.7600369 6.8443413 7.2827239
7.0906544 6.4944239 8.1775875 8.5230932 7.8086243 7.5439072 7.6376138 8.5915165 7.2604733 6.2765403 6.5585985 6.5960479 7.7772589 7.2988796 7.9770184 7.8559403 7.7371073 6.6622787 7.2045088
7.0844474 6.4900041 8.1178112 8.5004311 7.7392197 7.6641107 7.7123981 8.6956167 7.2607203 6.2396388 6.6835012 6.5253978 7.8602238 7.3110180 7.9939547 7.8760562 7.7369957 6.6403670 7.1378956
7.0508060 6.3879390 8.0945940 8.4806223 7.7605090 7.5517926 7.7240443 8.7095003 7.1886106 6.2129464 6.7865396 6.4501605 7.8168950 7.1704478 7.9275050 7.9342842 7.8041906 6.7021189 7.3024354
6.9410467 6.3549194 8.1545086 8.5447388 7.8933043 7.5296464 7.8127809 8.7720108 7.1745200 6.3055453 6.8381686 6.4200373 7.9180546 7.1710057 7.8078842 8.1008463 7.8112469 6.6704254 7.2526569
6.9137955 6.3743644 8.1542645 8.5615273 7.8963051 7.4856853 7.8363805 8.8582973 7.2477632 6.4837856 6.8365464 6.4474263 7.8900118 7.0482192 7.8082986 8.0770855 7.8195319 6.7402878 7.2931628
6.9532080 6.4953671 8.0938644 8.5506020 8.0764675 7.4848838 7.8918147 8.7546597 7.2186155 6.4492545 6.8186874 6.4670949 8.0604105 7.0185857 7.7055016 8.0366774 7.8988304 6.7033930 7.3089581
6.9222155 6.5208249 8.1202068 8.4788036 8.1960173 7.3247619 7.8198037 8.7399693 7.2561288 6.4534473 6.7229977 6.4591608 7.9693990 6.9708371 7.7817154 8.1012487 8.0127954 6.6934743 7.3615355
6.8803458 6.7349267 8.1206989 8.4959593 8.3898163 7.3982658 7.8110819 8.6171923 7.2486534 6.4826484 6.7098160 6.4337554 7.9353647 7.0238500 7.7441463 8.1389666 8.0523205 6.7641845 7.2412195
6.9143319 6.6974158 8.0961704 8.5989933 8.4403219 7.3924322 7.8045998 8.6580715 7.3130012 6.5302806 6.7776165 6.3750629 7.8672843 7.0878916 7.7872386 8.0965023 8.1756496 6.7619910 7.0977983
6.9338088 6.7622814 8.0604935 8.7419519 8.4839706 7.4903688 7.8205671 8.6416769 7.2082477 6.4116144 6.9469261 6.3249745 7.8848858 7.2899609 7.6832781 8.0371876 8.1784086 6.7955327 6.9134579
6.9829025 6.7339396 7.9782853 8.8379221 8.5950956 7.4120107 7.6544905 8.6692266 7.1740017 6.3690352 7.0646114 6.3094735 7.8751440 7.4485312 7.6406574 7.8500204 8.3048334 6.9211926 6.9827805
7.0120730 6.7549958 7.9572992 8.9253597 8.5737925 7.4921174 7.6610618 8.6444006 7.2292700 6.2911758 7.1282926 6.3240943 7.9081492 7.5506940 7.6009111 7.7256484 8.4515085 6.9538283 7.0359831
6.9250183 6.8046217 7.8979688 8.9264145 8.6088667 7.4386582 7.5818272 8.6332960 7.2402253 6.2240419 7.0954752 6.3840828 7.8971796 7.5997443 7.5402436 7.6257062 8.5393028 6.9241204 7.0855870
7.0134773 6.8357077 7.8225088 8.8040457 8.5972862 7.4700999 7.5972309 8.5070791 7.2505913 6.1949611 7.0191951 6.3400435 7.7776852 7.6035519 7.5101881 7.4578142 8.4530020 6.9325738 7.0886369
7.1044879 6.8655820 7.9058456 8.8455582 8.5854607 7.4195480 7.6441712 8.5664101 7.3020983 6.2792339 6.9584703 6.4178419 7.8297725 7.5664787 7.4791760 7.3611493 8.3371801 6.8842812 7.1158967
7.2015233 6.8826642 7.9398451 8.8074913 8.6002464 7.4385638 7.6823378 8.4695568 7.2792716 6.1944022 6.8740072 6.3944964 7.8130393 7.6102605 7.3313417 7.4102426 8.2903385 6.8468065 7.0733280
7.1552844 7.0382466 7.9685001 8.8199329 8.7534876 7.3159952 7.5113697 8.4811802 7.4320264 6.2522621 6.9073286 6.5053663 7.7340989 7.7232451 7.2073665 7.3716516 8.3665352 6.7998161 7.1312737
7.1115732 7.1333647 7.8984981 8.8717222 8.7692204 7.2852511 7.3580356 8.3994389 7.4819050 6.3202081 6.8229084 6.5726252 7.6448541 7.6508274 7.1221876 7.2657785 8.2994719 6.7005630 7.1908836
7.1277676 7.1070733 7.8242574 8.9251108 8.8086338 7.3445725 7.1963177 8.4466410 7.5121121 6.3157306 6.7416787 6.6936383 7.6290302 7.6258597 7.2118959 7.2742848 8.1913328 6.5950465 7.1903458
7.1259460 7.1037083 7.7001324 8.8731356 8.8866043 7.3456049 7.1868834 8.5639677 7.6178713 6.2998896 6.6830568 6.7787318 7.6171970 7.6139827 7.3251896 7.2961006 8.2361650 6.6026969 7.1733685
7.2124710 7.1168399 7.7141972 8.8695440 9.0751753 7.3238459 7.2190056 8.6470747 7.6037531 6.2250919 6.6416044 6.7663832 7.6010208 7.5674200 7.4292893 7.2290468 8.3171787 6.7516818 7.1212091
7.1811161 7.2367058 7.6343212 8.9041262 9.1071138 7.2833133 7.1383314 8.6987219 7.6856484 6.2466655 6.4700556 6.8672161 7.7409511 7.4569416 7.5910974 7.3007607 8.4169455 6.7696447 7.1992774
7.2741199 7.2435575 7.5034690 8.9450827 9.1553736 7.3682489 7.2000990 8.7060118 7.7443614 6.3063612 6.4699478 6.8973794 7.8007565 7.3218541 7.6861696 7.3400469 8.4152021 6.8162103 7.2796688
7.4177327 7.2110796 7.4017334 8.8620205 8.9700899 7.4651008 7.1732745 8.7545996 7.7429652 6.3533740 6.3665571 6.8686562 7.9788594 7.3335752 7.6896386 7.3520622 8.4769306 6.9223728 7.4099774
7.6034236 7.1140466 7.3187962 8.8230791 8.9193087 7.5456972 7.2051759 8.6418428 7.7757020 6.3255558 6.2657518 6.8747005 7.9498491 7.2700505 7.6482444 7.2977428 8.3366566 6.9615650 7.5680723
7.7370176 7.0622621 7.3797398 8.8695869 8.8266239 7.6520576 7.2486019 8.6297483 7.7961235 6.3085065 6.2119594 6.9805570 8.0552073 7.3452320 7.6705265 7.2775459 8.3569059 6.8493748 7.4094710
7.8048229 6.9892654 7.3525801 8.8146782 8.9017038 7.6544766 7.3623343 8.5351772 7.8869510 6.3866000 6.1767063 7.0662971 8.1487293 7.2309198 7.6822734 7.2815704 8.2935343 6.7610230 7.3974266
7.7604952 6.9416075 7.3578253 8.7204676 8.8667078 7.6103606 7.4860668 8.4496546 7.9108267 6.3935261 6.1898389 7.0222549 8.1822405 7.2501507 7.5607615 7.2385311 8.1779861 6.7584968 7.2224441
7.6124887 6.9602065 7.4460411 8.7146358 8.7773991 7.5937982 7.6468868 8.3953018 7.8723369 6.4783096 6.3105173 7.0183134 8.2630835 7.2707124 7.4634523 7.1685500 8.1065989 6.9032850 7.2549829
7.5779777 7.0269074 7.4050279 8.7365189 8.7488756 7.5533986 7.6044688 8.3241062 7.7744718 6.4907064 6.2560172 7.1554065 8.2529087 7.4181347 7.3719077 7.1807122 8.1356525 6.9482217 7.3115621
7.5678368 6.9983683 7.3479767 8.8906727 8.8437109 7.5047417 7.6596088 8.3251581 7.7323480 6.4648309 6.2834792 7.2748909 8.4133186 7.5018454 7.2193046 7.1885262 8.0649128 7.1038079 7.3252177
7.5648704 7.0860286 7.4264174 8.9255095 8.9253225 7.5325871 7.6387196 8.4680862 7.7305946 6.5090947 6.3500223 7.1788177 8.3447638 7.5464439 7.1940565 7.1103134 8.1501884 7.2299829 7.4278154
7.5755873 7.1105833 7.4118819 9.0187216 9.0847864 7.6902461 7.7419682 8.4706736 7.6461411 6.3119316 6.4743972 7.1420026 8.3189354 7.6070223 7.1389647 6.9849019 8.1505451 7.3837018 7.3736043
7.4147062 7.0801663 7.4364347 9.0278244 9.1788731 7.8011174 7.8491187 8.4571571 7.7983704 6.2999730 6.6817713 7.0785255 8.3205261 7.7371516 7.0630355 6.9594584 8.1510344 7.4875078 7.4263692
7.3821363 7.0733685 7.4153647 9.0339861 9.1309299 7.7583413 7.9154644 8.4501381 7.8475943 6.1709647 6.6768889 7.0995288 8.4772587 7.8468919 7.1629534 6.9934592 8.0377636 7.6481633 7.3631444
7.2693815 7.2628932 7.4169297 8.9104147 9.0965948 7.7911301 8.0382929 8.4329300 7.9067307 6.1329522 6.7642431 7.0649433 8.4678583 7.8037710 7.2550364 7.0159397 8.0498371 7.6214919 7.3172846
7.2798014 7.2531695 7.4550328 8.8048296 9.0141954 7.7983670 8.0108013 8.3910208 7.9163351 6.1044374 6.8135309 6.9504509 8.3784008 7.8416967 7.2006655 7.0420942 8.0161047 7.5907803 7.2242794
7.1886535 7.2613463 7.3561978 8.5628967 9.0197029 7.7489734 7.9958267 8.3254566 7.9284568 5.9994025 6.8440619 6.9780030 8.2773724 7.9234757 7.2066784 7.1304259 7.9982553 7.5079737 7.1195698
7.1249218 7.2351313 7.4424338 8.6049786 9.0211878 7.6326528 7.8502779 8.3137941 8.0153704 6.0224142 6.8510799 6.9616489 8.2843962 7.9256873 7.0971556 7.1775079 7.8869710 7.4888582 6.9655313
7.1774783 7.2165112 7.5559769 8.5061197 8.9400291 7.6223459 7.8510947 8.1917772 8.1184072 5.8714204 6.9576235 7.0152440 8.1624317 7.8181372 7.1288347 7.2397361 7.8851910 7.5496402 6.8369493
7.2268605 7.3496661 7.5987134 8.3822308 8.8043957 7.6854706 7.7459908 8.0355682 7.9354939 5.8315682 6.9349022 6.9463224 8.1205845 7.8142414 7.0576792 7.2823896 7.8728213 7.5614901 6.8007832
7.4915671 7.4728427 7.7087708 8.3891487 8.8457289 7.6204576 7.7469535 7.8528309 7.8344231 5.7395906 6.9093227 6.9834595 8.0220327 7.8450851 7.0216851 7.3250713 7.8853040 7.5620561 6.7150631
7.5805864 7.5145402 7.8500295 8.3558168 8.8513117 7.6141253 7.6869736 7.7631345 7.9486842 5.6617360 6.8025961 6.9841266 8.0946875 7.9394608 7.0847678 7.3533239 7.8187585 7.7337141 6.6692433
7.7766042 7.4522634 7.7695379 8.4437962 8.9206371 7.6606379 7.7112856 7.8215938 7.8539495 5.5460606 6.7515240 6.9608116 8.0891218 7.9086542 7.0766659 7.5080905 7.8361182 7.8434281 6.7821388
7.8577900 7.4460597 7.6806860 8.4230490 8.9303055 7.7126708 7.6284947 7.8687572 7.8552594 5.5648155 6.7278414 6.8198237 8.1686707 7.9752240 7.1194539 7.5538135 7.8635817 7.8450913 6.7849870
7.9455490 7.4405484 7.6480384 8.5153399 9.0257092 7.6828866 7.6560535 7.9363961 7.8885717 5.5043092 6.7705293 6.7053704 8.2821074 8.0643349 7.1915574 7.5637517 7.9012818 8.0108356 6.8703709
7.9370818 7.4522071 7.6791735 8.4386415 9.0033741 7.7688155 7.4673090 7.9441600 7.8877459 5.5843945 6.7952538 6.7534747 8.3316660 8.1170950 7.2771416 7.5974298 7.9848104 8.1025820 6.9738650
7.8888798 7.4548769 7.7072320 8.3382845 9.0789204 7.7341537 7.4148974 7.8794904 7.8389201 5.7036247 6.7968664 6.8310962 8.3460951 8.1584635 7.4214315 7.6165519 7.9847903 8.0239382 7.0036120
8.0276155 7.5996900 7.8087664 8.3269491 9.0368414 7.6676469 7.4719915 7.8772440 7.9135871 5.7492170 6.7654948 6.9720211 8.4326324 8.2134237 7.4981685 7.5738969 8.0401115 7.9407153 6.9704518
8.0809040 7.5285726 7.6400499 8.2963390 9.0412197 7.7005568 7.3476319 7.8596087 7.8228502 5.7374864 6.8264890 6.9858551 8.4987354 8.3255625 7.5489278 7.5458055 7.9902291 7.9602180 6.9621282
8.1164131 7.4734492 7.6642370 8.2625599 9.0459852 7.6613159 7.1787634 7.8910055 7.8014102 5.7676768 6.8496537 6.9066548 8.4513092 8.3172503 7.6437421 7.5358076 7.8780055 7.9927816 7.0026622
8.1093903 7.4773698 7.7912769 8.1561356 8.9746227 7.6282382 7.1251922 7.9654183 7.8324647 5.7229137 6.9557304 6.9370708 8.4828291 8.2848377 7.6702304 7.5033669 7.9057207 7.9438124 6.9715114
8.0584040 7.4790339 7.7481604 8.1525707 8.9843121 7.6914454 7.0278230 8.0720339 7.8793387 5.6938586 7.0019522 6.9175067 8.4379625 8.1064062 7.7408838 7.4892783 7.9281564 7.9563971 6.9943862
8.0552464 7.4551177 7.7589579 8.1200047 8.8794613 7.8171935 7.0761623 8.2180233 7.8858051 5.6359057 6.9317732 6.8258238 8.4662523 8.0323048 7.8561106 7.5411549 7.8669596 7.8778815 7.0110059
8.1436806 7.4097643 7.6464758 8.1641121 8.8711510 7.8325167 7.1260896 8.3362513 7.9384780 5.6136975 6.9203267 6.8149490 8.4411459 8.0384684 7.8754711 7.5981364 7.7984729 7.9568019 7.0101285
7.9191408 7.1774163 7.6322193 8.1738701 8.8265715 7.8519497 7.0986319 8.3518181 7.9798636 5.5132332 6.9227881 6.7684441 8.2734985 7.8873072 7.8631306 7.6744528 7.7464323 8.0618906 6.9482989
7.8627009 7.0637698 7.5764880 8.1990490 8.7700243 7.8114862 7.1195054 8.3186159 7.9268928 5.5599566 6.8879361 6.8956027 8.2333126 7.8341141 7.8646684 7.7649817 7.6884847 8.1399994 6.9468284
7.6800098 7.0328670 7.4121389 8.0693521 8.7314215 7.8444290 6.9923744 8.1987810 8.0271120 5.6105042 6.9475942 6.9094324 8.1757259 7.7707205 7.8412218 7.8744478 7.6854882 7.9991994 7.0578351
7.6006560 7.0431552 7.4248238 8.0624828 8.6084709 7.7859111 6.9415312 8.2449551 8.0100918 5.5511627 7.0064721 6.9319220 8.1701231 7.7055240 7.9595547 7.9055953 7.6156621 7.8087401 7.0220075
7.4748449 7.0973992 7.4562583 7.9473839 8.4400291 7.7303114 7.0269961 8.2012615 8.0773249 5.5343118 7.0008478 7.0716124 8.1471949 7.6359529 8.0604858 8.0324478 7.6818452 7.6280317 7.0948968
7.5559063 7.0494595 7.4755054 7.9508467 8.3859053 7.7111392 7.1629987 8.1979513 7.9395738 5.6080546 7.0946274 7.1794157 8.1739283 7.6873202 8.0815859 8.1755896 7.5867600 7.5932131 7.0878191
7.5402384 7.0342312 7.5049386 7.9453301 8.3200216 7.6744380 7.2806697 8.1982985 7.8161325 5.7164960 7.1157646 7.1258564 8.2195625 7.6430311 8.1197968 8.3069382 7.4519601 7.6103139 7.1474829
7.4879251 7.0353637 7.4920907 7.9056139 8.2316561 7.5437765 7.3246212 8.1700077 7.6892700 5.8379440 7.2130847 7.2216077 8.2384434 7.5970922 8.0995960 8.3428249 7.4542637 7.5816884 7.2410221
7.4929938 7.2057219 7.3738599 7.9577971 8.2825451 7.6217041 7.4904571 8.2274055 7.7277522 5.8214035 7.2291675 7.1876726 8.1782112 7.6079140 7.9922180 8.3182592 7.3742180 7.4779344 7.2416501
7.4880404 7.1415162 7.4694672 7.9083104 8.2388105 7.5960593 7.5180097 8.3012428 7.6378331 5.7703686 7.1323175 7.0400801 8.0712843 7.6495314 8.0395870 8.2860432 7.3692575 7.4159870 7.1242766
7.4560328 7.1457324 7.5245357 7.9461632 8.3049946 7.4597683 7.3628702 8.2654381 7.6075325 5.7637358 7.1008620 7.0730915 8.1083355 7.6127610 8.0277948 8.1580744 7.1278901 7.5094700 7.1322284
7.3958197 7.2087636 7.6235285 7.8779545 8.2923174 7.4505005 7.2379036 8.3817635 7.5349474 5.8213530 7.0929260 7.0787525 8.1021881 7.6647663 8.1128502 8.1720076 7.0345964 7.5606775 7.0866508
7.3591118 7.3552327 7.6085982 7.7685833 8.3664274 7.4900975 7.2953553 8.4009590 7.4940438 5.8234410 7.0038462 7.0765738 8.1402330 7.8529906 7.9977751 8.1576767 6.9850245 7.6606770 7.1592708
7.3965130 7.3460197 7.6875272 7.9439974 8.3600378 7.4545574 7.3675284 8.5326176 7.4757314 5.8383627 6.8943934 7.0005951 8.1266870 7.8750911 8.0698261 8.2018423 6.9383316 7.7405801 7.0568352
7.3305531 7.4296451 7.6367254 7.9309654 8.3585310 7.5869298 7.4877644 8.5028477 7.3344140 5.9481068 6.9239187 7.0823627 8.2419691 7.8302026 8.0873766 8.2377634 6.8820128 7.8155560 7.1062503
7.3622789 7.4170246 7.5222688 7.9681077 8.3626184 7.6846485 7.5558887 8.5438995 7.3736258 6.0603356 6.7536302 7.1226830 8.2609119 7.8776731 8.0840998 8.0697784 6.9182343 7.7993121 7.0977926
7.3248210 7.3639398 7.4545069 7.9114561 8.4408569 7.7195425 7.6348906 8.5039663 7.2580104 6.1594186 6.7316775 7.1282992 8.2700853 7.8421721 8.0379925 8.1635561 7.0243058 7.7225165 7.1664848
7.2197084 7.4003630 7.4222369 7.9115601 8.5544453 7.6339993 7.6053448 8.4907589 7.3437014 6.3181930 6.7080836 7.1982670 8.2933455 7.7714534 8.0660772 8.0887461 7.1118846 7.7415724 7.1779165
7.3163552 7.5376487 7.4817328 7.8465657 8.5589781 7.6515975 7.6180425 8.4826689 7.3588815 6.3974438 6.8176551 7.1741319 8.4075890 7.7961679 8.1700277 8.0439920 7.1032372 7.6742964 7.1035266
7.2631025 7.5507421 7.5543575 7.8532610 8.3899889 7.6276536 7.6403623 8.4825830 7.4400325 6.3639960 6.7848215 7.2791028 8.5212135 7.8139653 8.1248627 7.8898458 7.0662193 7.6822395 7.1179795
7.3462329 7.5316882 7.5574250 7.8403192 8.2622890 7.6775327 7.6394219 8.4713602 7.4745655 6.3666897 6.7203383 7.2758412 8.4197664 8.0581570 8.0994806 7.8187947 7.0975170 7.6923785 7.0904799
7.2959566 7.5538588 7.5467343 7.8388715 8.2058649 7.5730853 7.5618663 8.4378414 7.5749536 6.3542657 6.6503921 7.3464007 8.4295158 8.1022797 8.0513220 7.7592177 7.0586591 7.7259598 7.0540452
7.3180084 7.5356431 7.4726257 7.7353621 8.1579704 7.6270442 7.4499664 8.4037476 7.5447273 6.2936268 6.6609759 7.3328681 8.3792877 8.1429815 7.9733019 7.5907378 6.9399781 7.6298156 6.8866673
7.3488083 7.4985666 7.3975148 7.7726979 8.1184902 7.6189518 7.4163876 8.5248623 7.5913610 6.3349252 6.5666251 7.2394495 8.3958960 8.1379232 7.9381723 7.5295582 6.9384146 7.5684934 6.9828310
7.4408679 7.4583306 7.4295397 7.8259587 8.0579777 7.7794108 7.3459902 8.4540396 7.5359964 6.3844004 6.5213614 7.2391944 8.4965754 8.2161512 7.9068537 7.5762124 7.0032310 7.4223070 6.9160280
7.5054784 7.3160276 7.5033312 7.8254480 8.0954638 7.6920667 7.2902417 8.4411983 7.5120482 6.4151678 6.5529690 7.1985250 8.5579424 8.1095781 7.8594308 7.5906000 7.0124135 7.3942766 7.0451884
7.5392494 7.2720628 7.4292965 7.8316736 8.1682425 7.7042480 7.3606110 8.2281609 7.5452662 6.3358998 6.4780841 7.2032099 8.5366268 8.1276169 7.8956857 7.6534214 6.9688420 7.4475560 7.0673947
7.5745392 7.2198009 7.3762345 7.7890639 8.2600451 7.7973189 7.4414716 8.1711540 7.6061201 6.4840426 6.5374494 7.3003983 8.5341129 8.1790705 7.8979464 7.7344594 6.9548931 7.4341741 7.0528750
7.6411104 7.1792541 7.3996334 7.7963715 8.2692375 7.8776312 7.4195094 8.0798883 7.6683359 6.5586929 6.5150418 7.2318988 8.6250734 8.1428089 7.9252005 7.6966200 6.9692593 7.5214834 7.0582881
7.6830368 7.1541572 7.3065009 7.7926173 8.2205334 7.9992132 7.5047369 8.2457027 7.6914029 6.5501323 6.5936899 7.2542977 8.6510296 8.1139832 7.8665538 7.7231855 7.0039954 7.5250454 7.1495824
7.5819058 7.1122251 7.3809223 7.7848930 8.2825098 7.9725814 7.4858670 8.3335476 7.8057513 6.4548383 6.5748191 7.1384530 8.7018614 8.1714773 7.9236307 7.7387352 6.9677296 7.5681171 7.0886998
7.5925789 7.0888638 7.4026833 7.8006935 8.3014603 7.9817057 7.5353470 8.4160347 7.9085298 6.3914533 6.6187057 7.1963973 8.6764040 8.2684822 7.9112253 7.8255367 6.8812008 7.5789332 7.0460877
7.6652336 7.1342244 7.3656869 7.9732499 8.2325392 7.9445643 7.4937172 8.3091822 7.8960671 6.2387333 6.7248549 7.1754704 8.7618713 8.4033260 8.0412807 7.6965456 6.9755015 7.6761222 7.1456656
7.7115231 7.1856551 7.4379597 8.0228834 8.1698446 7.7806520 7.5480061 8.2310553 7.8709407 6.0655990 6.6731596 7.1531205 8.8564835 8.3750668 8.0706768 7.6977878 6.9860039 7.7163787 7.2037325
7.7369890 7.1086550 7.4066739 8.0527287 8.2848034 7.5912490 7.5222573 8.0932121 7.7641501 5.9151292 6.7082319 7.2311349 8.8824186 8.4711275 7.9740620 7.6509085 7.0096736 7.7661514 7.2800875
7.6673250 7.3024158 7.3673310 8.0307684 8.3345709 7.4644351 7.4595923 7.9959240 7.7368045 5.8831596 6.7403851 7.3531580 8.8272171 8.5151978 8.0140038 7.6920586 6.9250274 7.7941389 7.2962666
7.6848607 7.3700042 7.3463483 8.0029755 8.3073492 7.3662138 7.4183564 7.9562774 7.6784916 5.8549781 6.8028874 7.4296789 8.6541357 8.4885616 7.8985882 7.7229142 6.8988032 7.7780290 7.2481542
7.6884489 7.4603410 7.2587233 7.9282222 8.3069239 7.3565192 7.2933493 8.0243893 7.6921520 5.9462771 6.8320155 7.5122719 8.5412865 8.2771740 7.8584447 7.7445664 6.9099140 7.8414044 7.2993984
7.7017078 7.2678313 7.2215476 7.9257073 8.3041191 7.2691588 7.0957923 7.9177203 7.6613870 6.0311670 6.8528018 7.5686960 8.3821306 8.3353071 7.9072342 7.7684646 6.8867149 7.8997045 7.3434906
7.7066226 7.1568685 7.1525764 7.8931694 8.3095312 7.2907143 6.9078112 7.8378148 7.6031890 6.0021815 6.8932009 7.5704160 8.4039898 8.2861300 7.9824004 7.6800241 6.8671460 7.9004602 7.2587090
7.8393955 7.1851707 6.9232669 7.9230895 8.3951349 7.2363315 6.8333554 7.8388968 7.4918904 6.0543399 6.7742534 7.4952035 8.4070511 8.2795963 7.9989882 7.8744078 6.8047118 7.9050474 7.2137742
7.8993311 7.1675177 7.0037298 7.8484554 8.4327106 7.3990378 6.8118291 7.9725490 7.4767213 6.1074662 6.7621956 7.6006622 8.4594374 8.1486034 8.0517912 7.8976440 6.7611632 7.9110532 7.3135304
7.8576078 7.1476665 6.9814763 7.8735733 8.3209534 7.4513154 6.8082695 7.9572678 7.4361372 6.1230493 6.7338800 7.6802826 8.5117035 8.1307268 8.0195398 8.0553093 6.7423873 7.8065166 7.2834883
7.8833404 7.2296152 7.0574903 7.7646046 8.2360296 7.4676690 6.9892044 8.1246252 7.4076624 6.2246852 6.7606435 7.6532435 8.4652348 8.0267153 8.0809946 7.9948854 6.6317091 7.7442894 7.3339224
7.8739896 7.1567574 7.1605444 7.9069467 8.2387133 7.5238204 7.0594015 8.1287365 7.2777157 6.2004418 6.8681841 7.6870542 8.3420887 8.0483637 8.1204777 7.9939532 6.5357914 7.5169621 7.3202996
7.8085551 7.2196336 7.3056011 7.7540765 8.1235704 7.5240645 7.1178031 8.0408115 7.1915569 6.2013345 6.8564758 7.6626072 8.2987413 8.0521545 8.0722857 7.8872867 6.5136390 7.4805536 7.2779307
7.8419008 7.1719608 7.3597875 7.8376317 8.0898085 7.5899315 7.0605540 7.9705672 7.1565790 6.2267714 6.8048944 7.6584344 8.3105879 8.0349665 8.1024265 7.7876348 6.3997502 7.5454597 7.2652416
7.8583975 7.1432571 7.4196310 7.8791475 8.0136976 7.7026482 7.1240144 8.0203724 7.0896778 6.3030815 6.7615814 7.6271667 8.2498579 8.1006613 8.0622110 7.7001939 6.4177871 7.4254003 7.2933669
7.9060478 7.1587253 7.4304318 7.9703064 8.0972042 7.6542873 7.1186037 8.0456877 7.2259922 6.4244809 6.7074718 7.6779990 8.3631010 8.1605825 8.0578947 7.6584673 6.3244901 7.4457145 7.3480105
7.8385978 7.1463294 7.4595017 8.1378860 8.1657629 7.5699110 7.0851116 7.9971232 7.3170705 6.3990512 6.6687217 7.5892363 8.3791628 8.1641417 7.9992228 7.6730514 6.1928039 7.5166793 7.3555865
7.7557197 7.2531972 7.5970659 8.1101913 8.3115358 7.4574966 6.9777966 8.0300074 7.3674431 6.5561032 6.7494454 7.5818186 8.4321604 8.1912727 7.9743605 7.6720591 6.1592312 7.5752592 7.2874165
7.8029785 7.2606673 7.5757995 8.1197252 8.3835068 7.4044285 6.8960586 7.8611507 7.3555827 6.5534987 6.7992306 7.6411076 8.3293991 8.2267971 7.9823260 7.6721573 6.1552296 7.5725222 7.1780114
7.7707424 7.3868709 7.5395956 8.1288509 8.4533606 7.3467932 6.8976851 8.0052423 7.3674870 6.4578972 6.9018497 7.5208130 8.3665581 8.1756954 7.9377522 7.7219930 5.9800329 7.7191787 7.1680207
7.7912655 7.4135242 7.6043615 8.1870775 8.5064659 7.3029046 7.0222073 7.8741179 7.4122972 6.4358168 6.8952379 7.4311585 8.4640636 8.2195492 7.9845686 7.8250294 5.9719224 7.7083006 7.1384840
7.7973599 7.4771786 7.6930456 8.2885923 8.4596853 7.3389831 6.9821262 7.8889470 7.3752022 6.3820720 6.9345570 7.4797459 8.4714203 8.2098503 8.0214443 7.8196173 5.9650354 7.7279301 7.0186043
7.7305198 7.5116243 7.6897807 8.3683825 8.5409231 7.3831306 6.9999170 7.8580713 7.3603721 6.3546600 6.8823543 7.4951668 8.4555426 8.1151991 8.0595274 7.8609004 6.0521727 7.7349148 6.9320703
7.7149706 7.5514283 7.8237510 8.3397121 8.5442982 7.4515443 6.9958615 7.8894916 7.3587852 6.2296658 6.8026505 7.4490323 8.5823927 7.9917936 8.0039854 7.7489758 6.0226626 7.8127818 6.9852943
7.6878119 7.5320649 7.7643027 8.3869686 8.4909735 7.4487524 7.0087156 7.9211297 7.2522993 6.1737876 6.6854138 7.4222517 8.5364151 7.9572830 8.0682707 7.7725224 6.0864439 7.8560677 7.0585485
7.6853437 7.5319848 7.7749252 8.4427595 8.5786467 7.3440676 7.0284581 7.9295917 7.1689920 6.1758008 6.8141422 7.4947567 8.5363646 7.9519200 7.9541883 7.7209592 6.0082531 7.7400470 7.1029878
7.7045140 7.3877878 7.8083992 8.5482197 8.5334024 7.3708129 7.0896120 7.8733487 7.0880299 6.0393515 6.7521276 7.5584731 8.5286312 7.8536563 7.8986082 7.7684546 5.9856529 7.6776948 7.1168404
7.6687689 7.2931976 7.7389064 8.5084105 8.5928974 7.3201075 7.1107421 7.8342481 7.0764470 5.9024544 6.9348545 7.5684361 8.4613705 7.7866673 7.8069692 7.7699418 5.9336767 7.7006412 7.1898947
7.6232319 7.1864653 7.6798949 8.4906769 8.6240864 7.3635302 7.0748506 7.7616029 7.1607432 5.9073238 7.0449166 7.5634203 8.4628315 7.7701597 7.8675251 7.8118024 5.9470091 7.6985321 7.2428989
7.7034621 7.1594796 7.6955066 8.4804859 8.6196241 7.3873153 7.0980930 7.8135834 7.1690812 5.8701072 6.9522080 7.5593257 8.3854275 7.7074494 7.8432174 7.9163556 6.0206590 7.6862969 7.2664208
7.8915677 7.1544933 7.6840601 8.3434734 8.5998173 7.3997397 7.1398911 7.9005575 7.1824069 5.9178286 7.0409093 7.6143250 8.3349075 7.7010598 7.9600883 7.9873381 6.0545163 7.6419864 7.3846807
8.0124044 7.1310468 7.6479139 8.2300758 8.5149040 7.3091497 7.2472124 8.0221901 7.1943898 6.0088444 7.0104957 7.5788660 8.3161173 7.8267708 8.0819368 8.0214834 6.0227408 7.5586252 7.3075285
8.0525351 7.1167588 7.7393627 8.1752815 8.3772917 7.2374992 7.3511324 8.0301542 7.2691960 5.9778595 6.9050918 7.4933476 8.3158131 7.9831181 8.1389284 7.9541240 6.0398688 7.3978443 7.3284984
8.0602064 7.0719137 7.7530289 8.1025219 8.2559347 7.1756668 7.4680071 8.0425406 7.3282461 6.0607023 6.8496752 7.3927040 8.3491201 8.1096563 8.0792274 7.8913050 6.1046190 7.2209883 7.3275466
7.9737520 7.0987091 7.8222618 8.0339365 8.2631598 7.2019606 7.4378839 7.9908853 7.3574252 6.1094227 6.7517838 7.3183165 8.2991152 8.1714334 8.0111847 7.9473982 6.1562953 7.1565762 7.4099970
7.9567595 7.1334410 7.8012433 7.9842281 8.3472738 7.2545638 7.5083828 7.9089689 7.3624082 6.1601396 6.6292877 7.2991037 8.1807384 8.1780024 7.8409758 7.9833188 6.2167835 7.2881689 7.3791690
7.8586307 7.1829619 7.8407874 7.9885445 8.3778276 7.1956306 7.4234853 7.9346647 7.3410940 6.2269492 6.5306726 7.2658024 8.2536888 8.0940294 7.7930551 8.0220528 6.1786571 7.2649908 7.2825556
7.8892641 7.1877184 7.8944635 7.8286533 8.5323763 7.2054768 7.4048963 7.8035226 7.3520775 6.2312183 6.5763149 7.3140178 8.3106318 8.0913572 7.7142940 8.0748653 6.1972122 7.2730756 7.2911725
7.8568196 7.2128043 7.9299040 7.7853351 8.4757090 7.1765542 7.3898292 7.7808890 7.2423029 6.2314587 6.4902334 7.2951508 8.2552843 7.9933305 7.7108827 8.0841007 6.1893468 7.0726352 7.2143879
7.8459978 7.2623057 7.8878193 7.8143759 8.4813929 7.1445465 7.3861160 7.7463598 7.3202929 6.1039429 6.5306988 7.2525697 8.2666216 7.9942541 7.7859640 8.1128454 6.0967755 7.0630879 7.2129111
7.9300694 7.2846379 7.9091907 7.7787318 8.3912840 7.1335201 7.3236260 7.7254949 7.1949515 6.0337853 6.5601273 7.2738853 8.3278551 8.0518742 7.7094440 8.0775032 6.1622157 7.0249281 7.1693835
7.8894377 7.2910933 7.8823795 7.8618422 8.2564392 7.1570158 7.3681865 7.7853770 7.2065659 6.0051332 6.6245251 7.3527484 8.3955688 8.0204220 7.7865386 8.0657139 6.1980119 6.9906945 7.1156278
7.9309196 7.3058276 7.8321247 8.0129948 8.0958204 7.0976000 7.4443665 7.8486261 7.2481632 5.9356432 6.5772872 7.2473311 8.4229498 7.9415612 7.8114963 7.9456716 6.1314344 7.0906138 7.1897616
7.8658290 7.3337035 7.8197255 7.8956389 8.1590357 7.2050166 7.5481696 7.8405991 7.4038124 5.8931699 6.4553795 7.1452723 8.3882313 8.0549965 7.8576827 7.9831123 6.0806537 7.1945043 7.2103729
7.9346800 7.2377505 7.8677311 7.8664899 8.2138681 7.2619615 7.6166577 7.9061418 7.4864430 5.7477040 6.3506236 7.1538363 8.3580666 7.8860431 7.8114281 7.9745336 6.0396719 7.2542043 7.1625614
7.9390121 7.2866049 7.9228983 7.8440475 8.2983789 7.1664734 7.6166897 8.0154781 7.6367416 5.6679420 6.4448829 7.0989881 8.2244835 7.9230928 7.7819080 7.9775357 6.0087357 7.1705952 7.2402892
7.8712802 7.2024894 7.9063320 7.9165235 8.2787981 7.1738811 7.7532768 8.0579147 7.7893462 5.5718355 6.2973981 7.1071987 8.0996084 7.8635564 7.8642612 8.0125885 5.8771672 7.1527781 7.1938663
7.7538791 7.1942377 7.9303942 7.9689698 8.2338657 7.1863179 7.7921977 8.0798683 7.8863444 5.4893036 6.3123717 7.0321026 8.0037508 7.9192491 7.9706726 7.9513021 5.7370229 7.0996237 7.0326695
7.7862725 7.3242350 7.9547520 7.9481082 8.1262054 7.2614698 7.7776766 8.0637054 7.8457341 5.3773308 6.3730345 7.0107393 8.0281067 8.1166191 8.0431738 7.9486361 5.7649794 7.1122651 7.0060244
7.8368402 7.4364185 7.9611850 7.9935927 7.9950900 7.3055730 7.7715831 8.0445690 7.7551003 5.4482145 6.4251251 7.0426269 8.0422602 8.1121149 8.1148634 7.9631262 5.7694387 7.1347661 6.9210777
7.7844386 7.3042936 8.0081673 8.0037842 7.9643879 7.2547545 7.6519675 7.9015632 7.7247019 5.6900759 6.4930639 7.0943565 8.1027241 8.1011143 8.2251291 7.9859591 5.8713450 7.1699877 6.8795238
7.6069784 7.2687182 8.0019951 8.0736618 7.9323001 7.3032718 7.5459113 7.8463249 7.6845293 5.6992717 6.4499416 7.0263557 8.0561962 8.0885506 8.2324514 7.9433298 5.6311769 7.2206287 6.8564129
7.6042900 7.2597251 7.9342084 8.1083031 8.1174097 7.2032247 7.3872528 7.7259727 7.5541749 5.7337070 6.4029546 6.9480023 8.1287689 8.1167164 8.2346315 7.8212461 5.6543040 7.2753191 6.7744184
7.5567508 7.3924332 7.8916693 8.1313801 8.1094360 7.1342621 7.3133817 7.7048192 7.6580949 5.8277068 6.4534626 6.9147453 8.1606951 8.1872416 8.3327265 7.7989311 5.6006036 7.2061920 6.7488184
7.6272826 7.4855480 7.8437438 8.0965366 8.0825129 7.1368351 7.3542671 7.6367979 7.7037573 5.7977705 6.4584231 6.9393687 8.1935720 8.1822958 8.2511158 7.6950970 5.6486206 7.1618180 6.7601399
7.7057018 7.4333153 7.9412832 8.1464872 8.0580902 7.1256561 7.2267833 7.5486956 7.7204881 5.7550144 6.3680754 6.9933920 8.1776791 8.1847763 8.2371960 7.6189723 5.6033068 7.0667601 6.8449988
7.6630383 7.4409409 7.9777870 8.2058716 8.0367384 7.1875954 7.2295804 7.4396486 7.8071332 5.7282786 6.4576468 7.0717888 8.1180391 8.1944742 8.2430811 7.4933352 5.5534096 7.0779371 6.8325663
7.5862703 7.5103016 8.0762930 8.1333256 8.0141335 7.2544966 7.3026795 7.5617757 7.9652901 5.7072234 6.4868107 7.1569977 8.1115770 8.1458340 8.2756462 7.5380983 5.6111221 7.1528091 6.8886261
7.5232472 7.3641682 8.2343483 8.1436396 7.9566870 7.2942123 7.3853092 7.6161027 7.9278274 5.6743908 6.3611827 7.2286549 8.1774406 8.0865288 8.3554564 7.5212717 5.6262870 7.2713895 6.9899960
7.6126142 7.2260518 8.2044325 8.1708155 7.9056282 7.2383194 7.5005269 7.6472354 7.9507933 5.7221055 6.3393879 7.2927790 8.1665821 8.1140060 8.3149195 7.5287552 5.6759648 7.3519816 7.0808921
7.4974413 7.3005681 8.2890816 8.1962929 7.9407024 7.2879763 7.4990873 7.7392120 7.8650441 5.7897301 6.2726851 7.3575187 8.1727238 8.1255083 8.3887062 7.5428176 5.6630125 7.4496679 7.0751796
7.5286822 7.3546882 8.3789654 8.2490425 7.8475432 7.2794509 7.4492979 7.7524042 7.8064051 5.9279218 6.2114673 7.3868003 8.0712547 8.0839548 8.2539196 7.5780458 5.6550641 7.5313048 7.1190739
7.5230427 7.2778130 8.3518057 8.3552332 7.9519744 7.2777171 7.4063411 7.9207859 7.6836987 6.0251431 6.1832018 7.4630742 7.9955873 8.1427488 8.4412155 7.5593486 5.6767454 7.5458708 7.0467353
7.4693756 7.2984695 8.4158335 8.3648462 7.8901372 7.2565961 7.3712778 7.9602532 7.5570598 6.0357108 6.1686368 7.5266113 7.9903951 8.1181107 8.5014200 7.5523753 5.6804042 7.5529313 6.9888487
7.3678737 7.2394018 8.3674202 8.3056049 7.8165450 7.2843122 7.2906909 7.9141741 7.4574342 6.0921593 6.1604719 7.6642795 7.8313603 8.0289583 8.4896402 7.5610366 5.6887078 7.4721708 6.9171638
7.3941445 7.3235226 8.2657909 8.1289978 7.7712569 7.2566128 7.2289653 7.8622656 7.4892859 5.9798479 6.1360531 7.7448311 7.7959447 8.0016012 8.3815451 7.5677481 5.6642866 7.5066671 6.7618628
7.2785373 7.3486862 8.3789015 7.9119191 7.9382367 7.2744765 7.2782884 7.8844938 7.4923415 5.8820276 6.1811657 7.7488289 7.8276558 7.8877630 8.2702131 7.6292100 5.6981826 7.5073657 6.8223081
7.3396235 7.4187956 8.3928604 7.8535876 7.8590617 7.2278681 7.1948433 7.9370928 7.4657044 5.8332539 6.2532663 7.7083063 7.8791285 7.8398080 8.1473560 7.6737003 5.7074018 7.5194612 6.7534566
7.4930449 7.4669929 8.3522053 7.8334999 7.9005485 7.3033304 7.2064691 8.0950994 7.3951354 5.7936592 6.1797657 7.6978283 7.9525690 7.6959066 8.1337004 7.7154384 5.7381053 7.5333076 6.8937411
7.6260424 7.5078101 8.4770947 7.9387608 7.9309397 7.4117160 7.0544825 8.1560335 7.4302058 5.8760209 6.1915307 7.6560593 7.9332366 7.6511583 8.2242489 7.6899815 5.7414489 7.5484409 6.9803128
7.5702257 7.5933986 8.3633022 7.9399266 7.9653683 7.4667230 7.0235386 8.1405849 7.5336094 6.0092692 6.1433902 7.5571976 7.8904095 7.5951271 8.1888113 7.5910139 5.7683873 7.4983149 7.1744184
7.5112090 7.5216970 8.3594027 7.9907417 7.9493299 7.4626384 6.9839501 8.1381178 7.6022606 6.0566783 6.1253581 7.4945369 7.9731617 7.5619941 8.1439075 7.5399022 5.5973539 7.4750590 7.2095957
7.4373531 7.5098963 8.4318094 7.9089966 7.8777742 7.4855943 7.0452027 8.0609322 7.7119112 6.1727133 6.1779346 7.5086031 8.0230637 7.6114392 8.2099895 7.5078835 5.6441870 7.4682045 7.1837378
7.4390235 7.5902181 8.3656521 7.8561959 7.8549404 7.3230796 7.1294160 8.1142855 7.7688942 6.1165395 6.1781678 7.4868183 8.0245943 7.7130890 8.1577520 7.4573407 5.5528255 7.5261631 7.2463017
7.4245143 7.6343541 8.2310963 7.7765169 7.8598318 7.2981043 7.1480966 8.0171108 7.8145351 6.1476617 6.0651741 7.5386362 8.0450554 7.7185731 8.1587591 7.4834595 5.5552440 7.5285845 7.2739158
7.4337358 7.5346842 8.1213779 7.7454958 7.9348593 7.3086228 7.0159278 7.9486370 7.8745346 6.0704789 6.0354166 7.4926291 8.0037451 7.6224246 8.1907969 7.6243305 5.6562500 7.4813485 7.3219452
7.5325122 7.5190678 8.0214195 7.6734996 8.0875444 7.2106900 6.9839277 7.8430886 7.8641515 5.9805164 5.9314122 7.4108753 8.0141478 7.5954242 8.0787249 7.6563845 5.7861505 7.4840817 7.2446194
7.6067362 7.5344954 7.9499173 7.5217652 8.1129723 7.1958404 6.9328747 7.7680230 7.7845969 5.9923429 5.9604087 7.3835320 7.9707880 7.5829568 8.1069698 7.7242045 5.7616668 7.4032435 7.1261878
7.6286888 7.5433855 8.0263004 7.5212874 8.1937370 7.2298031 6.9554625 7.6269784 7.7435598 5.8840265 5.7285371 7.4190617 7.9932432 7.5446754 7.9641547 7.8688169 5.7259908 7.5335617 7.0344009
7.5673718 7.6664996 8.0514212 7.5081611 8.2710714 7.1290607 6.9650865 7.6620927 7.6165719 5.7663274 5.6733446 7.5154090 8.1613255 7.4240870 7.9277010 7.9508686 5.6921811 7.5375090 6.8524742
7.5835428 7.6244011 8.1809959 7.5676641 8.3029642 7.0743699 6.8956208 7.5136299 7.7129884 5.6100297 5.5516243 7.4892597 8.1010399 7.3479652 7.7989373 7.9338999 5.7619915 7.5559978 6.7248540
7.4851522 7.5940561 8.2299728 7.5460825 8.2377453 7.1131625 6.9172864 7.4119883 7.6072345 5.5722499 5.4963312 7.4516039 8.0353241 7.1141696 7.7697520 7.9949183 5.7880039 7.4793291 6.6754026
7.3045964 7.6063871 8.2878094 7.5399594 8.1897259 7.1425452 6.8486347 7.2433596 7.5242643 5.5220213 5.5015736 7.5064049 7.9958024 6.9997926 7.6629095 7.9948955 5.8168540 7.4949121 6.6609178
7.3235435 7.6756239 8.2823400 7.6026344 8.1136360 7.2383432 6.8761358 7.2879229 7.5940857 5.4867716 5.4732914 7.4943523 8.0305796 6.7871208 7.5562892 8.0089731 5.8402071 7.5949821 6.6672306
7.3027697 7.6300716 8.2640600 7.6111360 8.0467386 7.2491894 6.7551732 7.2780099 7.5304132 5.4595413 5.4390707 7.5026841 8.0781107 6.8494968 7.5727139 8.0693016 5.9842448 7.6970081 6.7320752
7.2833819 7.5331550 8.3105192 7.5602121 8.1129227 7.2573590 6.7015262 7.2185669 7.4909763 5.4134974 5.5923996 7.5691576 8.0043411 6.8925104 7.5452456 8.0957851 6.0830493 7.7163320 6.7175231
7.2577367 7.5686331 8.4131956 7.6207991 8.1396999 7.4142847 6.6564202 7.1799150 7.3880658 5.4672184 5.6726236 7.6113672 7.9812799 6.9711003 7.4736099 8.1725559 6.2056012 7.6609817 6.7325811
7.2109828 7.6298308 8.4426594 7.7583008 8.1049109 7.4754858 6.6429811 7.1989145 7.3909674 5.5148125 5.6027746 7.5285239 8.1353626 7.1516209 7.3976955 8.1469135 6.1803708 7.6535740 6.7058949
7.2920599 7.5797610 8.4805880 7.8334155 8.0462198 7.5194421 6.7297010 7.2863188 7.3600450 5.6438999 5.6624236 7.2027798 8.2080431 7.2541761 7.3968244 8.1029959 6.2350984 7.7651334 6.7233634
7.3811569 7.6474810 8.3956089 7.9414353 8.1093063 7.4926372 6.6712341 7.4559569 7.3271794 5.7064190 5.7823553 7.1066093 8.2495594 7.2756310 7.3973541 8.1026201 6.2554817 7.7044587 6.6955471
7.4246612 7.7275958 8.3589258 8.0238962 7.9930353 7.5551543 6.6616678 7.5401049 7.2858453 5.6673913 5.9265862 7.0152612 8.2641764 7.1927104 7.5942321 7.9879584 6.3673368 7.6069098 6.6746979
7.5065002 7.9223413 8.3720236 7.9795756 7.9691591 7.5165501 6.7036242 7.6112194 7.2580647 5.5897031 6.0421453 6.8939409 8.3141985 7.2118764 7.6071796 7.9725537 6.4713650 7.5857964 6.6438627
7.5221143 7.9289527 8.3220358 7.9847364 7.9546466 7.4591899 6.6343412 7.6343665 7.1721482 5.5512776 6.1565776 7.0581779 8.2644854 7.2113886 7.5732141 7.9466949 6.5473022 7.5698705 6.6034083
7.5907569 7.9934187 8.2880592 7.9385762 7.9687824 7.5882759 6.6931043 7.5863585 7.2023664 5.5757737 6.1502333 7.1301694 8.2138271 7.3461761 7.5854597 7.9545760 6.5717130 7.5664411 6.6478238
7.5806427 7.8930111 8.2902365 8.0188780 8.1143522 7.6901379 6.6387281 7.3914900 7.2384748 5.6081972 6.0977230 7.2685413 8.0734625 7.4627419 7.5098352 8.0878038 6.4918060 7.6016645 6.7229853
7.5980968 7.9177823 8.2834396 8.1075926 8.2189579 7.7321844 6.6652274 7.3468728 7.3277063 5.4420199 6.1625624 7.3575034 7.9398947 7.6230011 7.4493070 8.1100836 6.4676781 7.5743637 6.6868930
7.4733329 7.9984746 8.2603340 8.1835546 8.2130070 7.7448282 6.7618389 7.3134327 7.3459010 5.5745516 6.2832212 7.4100666 7.9091711 7.6525865 7.4258986 8.2022438 6.4460201 7.5636787 6.8053904
7.4020400 7.9077740 8.1652641 8.1434393 8.1921139 7.7310452 6.9155855 7.4351645 7.4147096 5.5308919 6.4230118 7.3441067 7.8657346 7.4820094 7.3238139 8.2989149 6.3503709 7.6196322 7.0473413
7.1880827 7.7784681 8.0929308 8.1088619 8.2067242 7.6837549 6.9491687 7.4918990 7.4357753 5.4164772 6.4008627 7.2892275 7.9125357 7.4288006 7.2432575 8.2792778 6.3366909 7.5754671 7.1270895
7.0849519 7.7345648 8.0234947 7.9583359 8.2137537 7.6173491 7.0574260 7.5621676 7.3616552 5.4198689 6.5066938 7.2711220 7.9933052 7.3831387 7.2975187 8.2264433 6.3040786 7.5419288 7.1481118
7.1516223 7.5829501 7.8597794 7.8854947 8.2418880 7.6948795 7.1091189 7.5593185 7.3816838 5.4722319 6.6029563 7.3771682 8.0441484 7.4311757 7.3206334 8.2136745 6.2468138 7.5602279 7.1304407
7.1101274 7.6855216 7.8490734 7.9709940 8.2758179 7.6554089 7.1196737 7.6306663 7.5257211 5.5514517 6.5316157 7.4801579 8.1157999 7.3953533 7.2885194 8.2469311 6.2009721 7.5186114 7.2330275
7.1368928 7.6439867 7.8858428 7.9835978 8.3044376 7.5404248 7.0252328 7.6546979 7.5107999 5.5677137 6.5228467 7.5203910 8.1834602 7.3454075 7.4038677 8.2691288 6.2400184 7.4062452 7.2383780
7.1869440 7.6085334 7.8722301 8.0147867 8.2346992 7.5467672 7.0003309 7.6689782 7.6188016 5.5821586 6.4346280 7.6190925 8.1386089 7.4433537 7.4827809 8.3637285 6.2600055 7.5131950 7.1344519
7.1424775 7.5128040 7.8681622 8.0021019 8.2082472 7.6130610 6.9609900 7.6100869 7.5069661 5.6695790 6.4497690 7.7418838 8.0706358 7.4581399 7.5067821 8.5511446 6.2102504 7.5604463 6.9832954
7.1664009 7.5488009 7.8065767 7.9674273 8.2641973 7.6757016 7.0003839 7.6094494 7.6090531 5.6990552 6.4927893 7.6348615 8.0552902 7.4864483 7.5299025 8.4859476 6.2182698 7.5085459 6.8676310
7.1341124 7.5432839 7.7338858 7.9664993 8.1739492 7.6830444 6.9613552 7.6446872 7.6361222 5.6248655 6.5349002 7.6549139 8.0393867 7.4790654 7.4569812 8.5481157 6.2886648 7.5051069 6.8135037
7.1561246 7.5350661 7.6956167 8.0436316 8.1182108 7.6961875 6.8931980 7.6514459 7.6676655 5.5279660 6.4752240 7.6204314 8.0023737 7.6098108 7.3718939 8.5550709 6.3388600 7.6012511 6.8768406
7.2593427 7.4966602 7.6749926 8.0876036 8.0010157 7.6649032 6.7927589 7.5872884 7.5954981 5.5327930 6.4410558 7.6053452 7.9798536 7.5975795 7.3627315 8.5391207 6.3915939 7.6510167 6.8350410
7.3980651 7.6118445 7.6654663 8.1700802 7.8300076 7.7998776 6.8753295 7.5740209 7.6136885 5.5032148 6.4263759 7.7022877 7.9631724 7.6829667 7.3859043 8.4288645 6.4213557 7.7288141 6.8216176
7.4846773 7.5996184 7.5491872 8.2624321 7.8647065 7.8087311 6.9148669 7.4883881 7.5866237 5.5156126 6.4524765 7.6734290 7.9038682 7.7278981 7.4164138 8.3569908 6.5106463 7.7347932 6.8735867
7.5703688 7.5609493 7.5021930 8.3447580 7.7209702 7.8313127 7.0241480 7.5718393 7.6143546 5.5264859 6.4116464 7.6127715 7.7875557 7.7713027 7.4136372 8.4466152 6.6225157 7.7225718 6.8892918
7.6999326 7.4553213 7.3559761 8.4732466 7.7120895 7.8726120 7.0638700 7.6691976 7.6435118 5.4869723 6.2480106 7.4800014 7.8248229 7.7558832 7.4094296 8.4948692 6.5317845 7.7110119 6.9114838
7.7569771 7.3968482 7.2349205 8.5691776 7.5891700 7.8350859 7.0251222 7.6626139 7.5346909 5.4650698 6.1074758 7.5509439 7.8993793 7.8726277 7.3625259 8.5084286 6.5518475 7.8117738 6.8670955
7.7788153 7.3320651 7.1119022 8.5854855 7.4669790 7.8387308 7.1231766 7.6855555 7.5426826 5.4657917 6.0215387 7.5130301 7.8593745 7.8946209 7.4270320 8.5449610 6.5999951 7.8401146 6.8770614
7.8046527 7.3701792 7.0937877 8.5119944 7.4097733 7.8332195 7.0786076 7.7409554 7.6657834 5.5167675 6.0304565 7.4406095 8.0348244 8.0427923 7.5298238 8.4780931 6.6649141 8.0187550 6.8932376
7.8702416 7.5580950 7.0914268 8.5107641 7.3985167 7.7681341 7.1079087 7.6996365 7.6998043 5.4508219 5.9852223 7.4083300 8.1455002 8.2040482 7.5083647 8.4830627 6.6224055 8.1329479 6.9271107
7.8429937 7.6142731 7.1454568 8.5179729 7.3415785 7.7927260 7.0684552 7.7263498 7.7827673 5.4158149 5.9902449 7.4160852 8.1274958 8.1501484 7.5564551 8.4212961 6.5179338 8.2452898 6.9313440
7.8219843 7.6837111 7.1095200 8.5912666 7.4175763 7.6558475 7.0757451 7.6584253 7.7514863 5.3983345 6.1287289 7.3546915 8.1542864 8.1515102 7.6390009 8.3845968 6.5369053 8.2003365 6.9115715
7.7955236 7.8184271 7.0578055 8.6546030 7.3828230 7.6713796 7.0091085 7.5234699 7.7398505 5.4753189 6.1631317 7.3644323 8.1365032 8.1319504 7.6087217 8.3408003 6.5908656 8.3168497 6.9196577
7.7903471 7.7929101 7.1110539 8.5990601 7.4401159 7.5996671 6.9433618 7.6273866 7.8110023 5.4945731 6.1801720 7.4006906 8.0535192 8.1466265 7.6793017 8.2852659 6.7035799 8.0219021 6.7952285
7.8283048 7.7515554 7.1130481 8.7026768 7.5150399 7.5586901 6.9255843 7.6569295 7.9390593 5.5704269 6.2050414 7.4737725 8.0615273 8.0487633 7.6760011 8.1344128 6.6719241 7.9652967 6.7293820
7.7716413 7.6449590 7.1703253 8.7708578 7.6350985 7.4528708 6.9763341 7.6973400 8.0154171 5.6161928 6.1904068 7.4814672 8.0029297 8.0663767 7.6816735 7.9989500 6.6268377 7.9199152 6.7339935
7.7859845 7.5613480 6.9898043 8.7461452 7.6264853 7.5290504 7.0564032 7.4438839 8.0796013 5.8007660 6.2296739 7.4647498 8.0068655 8.0103388 7.6162186 8.0063496 6.4971662 7.9005857 6.6569395
7.8313241 7.3905354 7.0616732 8.7911386 7.7802005 7.5014491 6.9030576 7.4953690 8.0616493 5.9313922 6.2444692 7.4097009 8.0157480 7.9979830 7.5300527 8.0127916 6.4801331 7.8665791 6.6239533
7.8149881 7.4054670 7.0431414 8.9190702 7.7991896 7.5535512 6.9438663 7.3914509 8.0414925 6.0612884 6.2571640 7.3579278 7.9276147 7.8738866 7.6724877 8.0911522 6.4626465 7.9194193 6.4524350
7.7836361 7.4684291 7.0910950 8.7976398 7.7543736 7.6033921 6.9628701 7.2564149 8.0182009 6.1224680 6.2234263 7.4089131 7.8473229 7.8072815 7.7589908 8.0439634 6.2624846 8.0015736 6.4473925
7.7766671 7.5539436 6.9535761 8.8576012 7.8966346 7.6907396 7.0963302 7.2290378 7.9282026 6.1268539 6.1295619 7.5321913 7.7424350 7.8264570 7.7309260 7.9917793 6.2390513 8.0521669 6.3532810
7.8184600 7.5314140 7.0618482 8.7647457 7.9867187 7.6177492 7.2005444 7.1229801 7.9169917 6.2886620 6.1618886 7.7589474 7.6674089 7.8958063 7.8193312 7.9355431 6.3190112 8.0351763 6.3071928
7.8862815 7.4651299 7.1900911 8.7088375 7.9871426 7.7469521 7.2337246 6.9981675 7.8696933 6.3580594 6.2198930 7.7961354 7.5556979 7.9537544 7.6926765 7.9312987 6.3393817 8.0718098 6.2596331
7.9199214 7.4457169 7.3039484 8.7047815 7.9965262 7.7885985 7.2483525 6.7891302 7.7607422 6.3673210 6.2691154 7.7729912 7.5587177 8.0760880 7.6243963 7.9675746 6.4156790 8.0598612 6.2167697
7.9672565 7.5324402 7.2278585 8.6357307 7.8921199 8.0102472 7.1041098 6.8091502 7.7329164 6.4761057 6.3485117 7.7603636 7.6128683 8.0993147 7.7271862 8.0508032 6.5359540 8.1545601 6.2090354
8.0202160 7.4412827 7.1680250 8.6625080 7.7714219 7.9553418 7.1364188 6.8846860 7.7578549 6.4815321 6.3323517 7.6568022 7.6947284 8.1213722 7.6628532 8.0215960 6.6626048 8.2270212 6.2652097
8.0507917 7.5943274 7.1031895 8.7558403 7.8438940 7.9376097 7.2423840 6.8335800 7.7594247 6.5652676 6.3516660 7.5363007 7.6491423 8.1707869 7.7090039 8.0080309 6.7619705 8.1729145 6.3715000
7.9919758 7.6399770 7.1241612 8.8304386 7.8975639 7.7783494 7.1349978 6.8648791 7.8555937 6.5839310 6.2675576 7.5193105 7.6520143 8.1218443 7.6769042 7.9676843 6.7483678 8.0666237 6.3352218
7.9430470 7.6123414 7.0956106 8.8328705 7.8730559 7.8226604 7.0235658 6.7839093 7.8699894 6.6354666 6.3652081 7.4914780 7.7246141 8.1247616 7.7668715 7.8720093 6.6590762 7.9596643 6.3429470
7.9297309 7.7598300 7.0175333 8.8151579 7.8511648 7.7362432 7.1036701 6.7767797 8.0265923 6.5648408 6.3932657 7.5457950 7.7508922 8.0834503 7.8933072 7.8535190 6.5248389 7.8830762 6.3674488
7.9235773 7.8155813 7.0677404 8.7166767 7.8796439 7.6312561 7.0389457 6.7175813 8.1194773 6.4836226 6.3972712 7.5341926 7.7269197 8.0938082 7.8650622 7.8817296 6.4269295 7.9694271 6.4915500
7.8984075 7.8520570 7.1035786 8.6453981 7.8042369 7.6617374 7.0120687 6.7999330 8.0828695 6.3459520 6.3876238 7.5188332 7.8272185 7.9808803 7.8513775 7.8792100 6.4083056 7.9551296 6.6189842
7.9750357 7.7670527 7.3193374 8.5646925 7.7476892 7.7040935 6.9476438 6.9168487 8.0540304 6.2923760 6.3987627 7.5401883 7.8533626 7.9397235 7.8212066 7.9158974 6.4721775 7.8907433 6.5768871
8.1279039 7.7684684 7.3018904 8.4952316 7.6728926 7.6257653 6.9199200 6.9807711 8.0058279 6.2686014 6.3093534 7.5344648 8.0125847 7.9603090 7.6463070 7.9173818 6.5158625 7.9943929 6.6566324
8.2338753 7.7511554 7.3143883 8.4793530 7.6124935 7.5471244 6.8842382 7.0293555 8.0196829 6.2955441 6.2587996 7.5803494 7.9921756 8.0935535 7.4807591 7.9350576 6.5701032 8.0500965 6.6136022
8.2893925 7.7494931 7.4875302 8.4743328 7.6293879 7.5105591 6.9110689 6.9379287 8.0385275 6.2885365 6.2553282 7.6015944 8.0099096 8.0971413 7.4251046 7.9969540 6.7393990 8.1104164 6.6349459
8.3483906 7.6993036 7.4600530 8.3568182 7.5969310 7.5209179 6.8764315 7.0124607 7.9101210 6.1809382 6.2857852 7.7615957 7.9712124 8.0926495 7.4967732 8.0004225 6.8296309 8.2218113 6.6686482
8.5504560 7.7634521 7.4749160 8.1765881 7.3928189 7.5744424 6.8895478 7.0864062 7.7003303 6.1284275 6.3161073 7.8032680 8.0809898 7.9769077 7.5762706 7.9107218 6.8643527 8.2526255 6.8607593
8.5542498 7.6710367 7.5050397 8.1892290 7.4188781 7.4862952 6.8937883 7.0860066 7.6509018 6.1917620 6.3594122 7.8154550 8.0135908 7.8763371 7.7362442 7.9159336 6.8466477 8.2391863 7.0310941
8.5175638 7.7218308 7.6475930 8.0914669 7.3712845 7.4713745 6.8292923 7.1628957 7.5568633 6.2980957 6.4183483 7.7745457 7.9126883 7.6731167 7.8196111 7.9078450 6.8071580 8.2088747 7.0821815
8.3756304 7.7347412 7.6747880 8.0526609 7.4364548 7.4669895 6.8565664 7.1066575 7.5169516 6.3303585 6.2931318 7.7646241 7.7343450 7.5517702 7.8079500 7.8393178 6.8093615 8.1761150 7.2820740
8.2789488 7.7676311 7.7693710 8.1565208 7.3462715 7.5873623 6.8804069 7.1739364 7.5922675 6.3724627 6.2313328 7.6394072 7.6956911 7.4864974 7.7565432 7.9685764 6.7634845 8.1485577 7.2416515
8.0756636 7.7013974 7.7620211 8.3048458 7.4022431 7.6248665 6.8449039 7.1773944 7.6528625 6.4486947 6.1766896 7.5966344 7.5369811 7.4066644 7.7610650 7.9512172 6.7258797 8.0841160 7.3579397
7.9679451 7.6907854 7.8066354 8.3388186 7.3691678 7.6655569 6.8953438 7.0968795 7.7007895 6.5786395 6.2645040 7.5168886 7.4946570 7.3408041 7.7345810 7.9246778 6.6710877 8.0575857 7.4216828
7.8480959 7.6498590 7.7633977 8.4028835 7.4651532 7.6120729 6.9577732 7.1960163 7.6801810 6.5664787 6.3363166 7.4877939 7.3765583 7.3746877 7.6485643 7.9962001 6.6014600 8.0539026 7.4666982
7.8690143 7.6859345 7.8193026 8.4028301 7.4964085 7.5450182 6.9965353 7.3301497 7.6308808 6.5301681 6.3002391 7.4863706 7.3773355 7.3161278 7.4979806 8.0449991 6.5251884 8.1012583 7.4979544
7.7883639 7.7014222 7.7345676 8.3871660 7.5071158 7.5630951 7.0297914 7.4156580 7.5914574 6.5690346 6.1488881 7.4794726 7.4041772 7.2781434 7.4985609 7.8929663 6.4470649 8.1135616 7.5110812
7.8028908 7.7419810 7.8082452 8.3009844 7.6331229 7.5469508 7.0682535 7.4286275 7.5702538 6.6519790 6.0502877 7.5886717 7.5160303 7.2190518 7.5520811 7.8057656 6.3705420 8.1078968 7.4566550
7.8161826 7.7208490 7.8566823 8.3312235 7.6313009 7.5485797 7.1059685 7.4614015 7.5452747 6.8001227 5.9714937 7.5876784 7.6334682 7.2038574 7.6781402 7.8693414 6.4780087 8.0732117 7.4169416
7.9198499 7.8743711 7.9286094 8.3237734 7.7789245 7.4279695 7.1668634 7.4261928 7.3971834 6.8269205 5.9433422 7.5501461 7.7969694 7.0987120 7.7613807 7.8287659 6.5097342 8.0660467 7.4061699
7.8087769 7.8869495 7.9321165 8.2404175 7.8376961 7.4237442 7.0578341 7.3982291 7.3354759 6.7625527 5.9280543 7.4357815 7.8526978 6.9266386 7.9554348 7.8067136 6.4913235 7.9077559 7.4936681
7.7327743 7.8521333 7.9905081 8.1322184 7.9140582 7.3568687 7.1660719 7.4457664 7.2485528 6.7003212 5.9690142 7.3969884 7.7917261 6.8806605 7.9349356 7.8658500 6.5185204 7.7863770 7.5307693
7.5529680 7.8442812 8.0400782 8.0655193 7.9782329 7.2546654 7.1132345 7.3939557 7.2683954 6.8067880 6.0564981 7.5192809 7.7609773 6.9457173 8.0068703 7.8709388 6.3903165 7.8610740 7.4507661
7.4435244 7.8179746 8.1232748 8.0197334 8.0977306 7.3638849 7.2339029 7.3246374 7.2239609 6.7719393 6.0712461 7.6227517 7.8174767 7.0193505 8.0896015 7.8681831 6.2558169 7.9762778 7.2418590
7.4626365 7.8419600 8.1054277 7.9448500 8.0882111 7.3694892 7.2408004 7.3290095 7.2471199 6.8097234 6.0293989 7.6600461 7.8838062 6.9902239 8.0800953 7.9818759 6.2922401 8.0071545 7.0911841
7.4352922 7.8141208 8.1259136 7.8460426 8.0322418 7.3686085 7.2441721 7.2956257 7.2989416 6.8513932 5.9940195 7.5857449 7.8549886 7.0233316 8.0546904 8.0013332 6.3075356 8.0883942 6.9525671
7.4750228 8.0117912 8.1469336 7.8838353 7.9301252 7.3711247 7.2842345 7.2111373 7.2903914 6.8154321 6.0177069 7.6361046 7.8323617 7.0576191 7.9944868 7.9694839 6.2605247 8.0164843 6.8626213
7.3874884 8.0819082 8.1530657 7.9018235 7.9199443 7.3817577 7.3514605 7.2982349 7.2899046 6.7220845 6.0621052 7.7149892 7.6967053 7.1277156 7.9161992 7.9208355 6.2349873 8.1468210 6.8458128
7.3896236 8.1973820 8.1640272 7.9431214 8.0087938 7.4183888 7.4094853 7.1672468 7.2762513 6.6511831 6.2060490 7.7939448 7.6381140 7.1880817 7.8476806 8.0128918 6.2079611 8.1155148 6.8480415
7.4259753 8.0948906 8.2660551 7.9450598 8.0797005 7.4047189 7.4277716 7.0388422 7.3532362 6.6885061 6.2504663 7.7594085 7.5762138 7.2443466 7.6986961 8.1223621 6.1630669 8.0969124 6.8673382
7.5642667 8.1411505 8.2981100 7.8611073 8.1849432 7.4312024 7.3475885 7.0385413 7.3445053 6.6454916 6.0493145 7.7203202 7.4907737 7.2766452 7.7101393 8.2311296 6.2032323 8.1380224 6.8176093
7.5969205 8.1232615 8.3158226 7.8595805 8.2872562 7.4314733 7.2928925 7.0263124 7.2475739 6.7200623 6.0928454 7.7040653 7.4452515 7.3878312 7.7077479 8.2030373 6.2026629 8.2061300 6.9302359
7.6250439 8.1611195 8.3081665 7.8386564 8.4532127 7.4372711 7.3045068 7.0834436 7.1937928 6.6782389 6.0250134 7.6888838 7.5038419 7.3693171 7.7683659 8.0992460 6.2286444 8.1623917 6.9630456
7.5027461 8.1945086 8.4081097 7.8295140 8.4332581 7.4773479 7.3259211 7.2085481 7.2921791 6.6201115 6.0655198 7.6046438 7.4281020 7.3780408 7.8371992 8.0613651 6.3448186 8.2256374 6.9971781
7.4465194 8.2714691 8.3444252 7.8415103 8.4253740 7.4552755 7.3753610 7.3109097 7.2999530 6.4527268 5.9738369 7.5624657 7.5215144 7.3519940 7.9231753 8.0617514 6.3703690 8.3350477 6.9428234
7.3738689 8.2805557 8.3930483 7.8708630 8.3946562 7.4876947 7.4790392 7.3954082 7.3772092 6.3211350 6.0768151 7.5335245 7.5779462 7.3871589 7.9232960 8.0479565 6.3677907 8.3350306 6.8936095
7.3305340 8.1610670 8.4465427 7.8043141 8.5149288 7.5679426 7.4644318 7.3958430 7.4594679 6.1460762 6.1100760 7.4061580 7.6099286 7.3219714 7.9186096 8.0835934 6.3490405 8.3039560 6.8335471
7.2405477 7.9921293 8.5100861 7.7549400 8.6999960 7.6528921 7.5645790 7.5244746 7.4809184 5.9451966 6.1308808 7.4537306 7.5674114 7.3264771 8.0317965 8.1303482 6.2969441 8.3275242 6.6934700
7.2199559 7.8721085 8.5964518 7.7308540 8.8378611 7.7346854 7.6210465 7.5749288 7.4654050 5.9696298 5.9879928 7.4038286 7.5963383 7.3078237 8.0155277 8.1697273 6.2825332 8.3560114 6.6851835
7.2911143 7.8222747 8.4132462 7.6668959 8.8637991 7.9082432 7.5495143 7.5313625 7.4357028 5.9078407 5.9438300 7.4465451 7.5826602 7.2671685 8.0404339 8.2152309 6.2326889 8.3973427 6.7113156
7.1520228 7.9180260 8.3651657 7.7672234 8.8821974 8.0404997 7.5645809 7.4726534 7.4864039 5.7713342 5.8684134 7.4130044 7.5964770 7.2897053 7.9962497 8.2143602 6.2393441 8.3249388 6.7238793
7.0826616 7.8809996 8.2526398 7.7960849 8.9294252 8.1478157 7.4770222 7.3907981 7.4003358 5.7923388 5.7298369 7.4316568 7.5599623 7.3599329 8.0182838 8.2188263 6.1753583 8.3454704 6.8282723
7.0060349 7.9270544 8.1304312 7.8533463 8.9749222 8.1718807 7.5359368 7.3618250 7.2622542 5.7515488 5.5803928 7.4351354 7.5631986 7.3815207 7.8321953 8.1813278 6.2385874 8.2209558 6.9201236
6.8988419 7.9665499 8.0481300 7.9422674 8.9576025 8.2221737 7.6635823 7.3254833 7.3467383 5.6466646 5.6051469 7.3454194 7.5781827 7.4310765 7.7236848 8.1535826 6.2429037 8.1641512 6.9988251
6.9203086 8.1244011 7.9739060 7.9630566 8.9110479 8.1344337 7.8060966 7.3118796 7.3179832 5.6922598 5.6240363 7.4808078 7.6688504 7.4220819 7.7684293 8.1694832 6.2187409 8.1043892 7.0295959
7.0862718 8.1364727 8.0436039 7.8922009 8.9761572 8.0859623 8.0812349 7.3461266 7.4413152 5.6739712 5.6110168 7.4445662 7.8600698 7.3972354 7.7677450 8.1386032 6.2401514 8.2343912 7.0958548
7.1484385 8.1102953 8.0614004 7.8116722 8.9394655 8.0448837 8.0256138 7.3520203 7.5075297 5.6223502 5.6511116 7.3899679 7.8996143 7.4145164 7.8404336 8.0336027 6.3311548 8.3151426 7.2392178
7.0676322 7.9608383 8.0613718 7.7975922 8.9155798 8.0702963 8.0405464 7.4172773 7.6047797 5.6001158 5.7743087 7.4821863 7.9102941 7.4825773 7.7449565 8.0072050 6.3634987 8.4313583 7.1394510
6.9923830 7.8483987 8.1416464 7.7769766 8.8456059 8.0538321 7.9404073 7.3249955 7.4505558 5.6225152 5.8104558 7.5202069 7.9525633 7.5633020 7.6820669 7.9219794 6.3378129 8.3705835 6.9618306
6.8348260 7.7453890 8.0699692 7.7948027 8.8336515 8.1217794 7.8152208 7.3006644 7.3609104 5.7032351 5.7769980 7.6451859 7.8609581 7.5724740 7.7306824 7.8696146 6.3807459 8.2978716 6.9805651
6.8487434 7.7746086 7.9103103 7.8361082 8.8384867 8.0931463 7.7532415 7.2923121 7.3663168 5.5725975 5.8259530 7.7782216 7.9424324 7.6106830 7.7696581 7.7027378 6.4395528 8.1690655 6.9855642
6.7930770 7.7238135 7.8722625 7.8321862 8.8561039 8.1795015 7.6750097 7.2361979 7.3208828 5.4362893 5.8733044 7.7589593 7.9085069 7.5881290 7.7892632 7.6365757 6.5448914 8.1090641 7.1258564
6.8771873 7.6766796 7.8573008 7.8606987 8.8890142 8.0470209 7.7715578 7.2214484 7.3344989 5.3901215 5.9189262 7.7746115 7.9664288 7.5793858 7.8225913 7.7342610 6.5802641 8.0825481 7.0666943
6.8920979 7.6426940 7.9181094 7.8798871 8.8569384 8.0333099 7.8096299 7.2611928 7.4184031 5.3715162 5.9773378 7.6906748 7.9359655 7.6565623 7.7264605 7.8628144 6.6124997 7.9892263 7.1297994
7.0239949 7.6129999 7.8075142 7.8832974 8.8655891 8.0081673 7.8594918 7.2380066 7.4678349 5.3478975 5.9128466 7.7220936 7.9846597 7.5716844 7.6136775 7.9756470 6.6808138 7.9883552 7.0738859
7.1040592 7.5948610 7.6668987 7.9649682 8.8377247 7.8740387 7.8103237 7.2427988 7.4584241 5.4014354 5.9182162 7.6161947 7.9471703 7.5355973 7.6015992 7.8922668 6.7092395 8.1088257 7.0399547
7.1846828 7.4268603 7.5344100 8.0978003 8.8164721 7.7836156 7.7472434 7.2164450 7.3951163 5.4052038 5.9903793 7.5324054 7.9999137 7.5587854 7.6993694 7.9338202 6.8365536 8.0402460 6.9383178
7.1689954 7.4084959 7.4735456 8.1076908 8.7749081 7.6845193 7.6599288 7.1853943 7.2715487 5.5344415 5.8755841 7.5746279 7.9155192 7.5732436 7.7333760 7.9220800 6.8919015 8.0917263 6.9382372
7.0765386 7.4188309 7.4455624 8.1322250 8.8481855 7.5698714 7.6217742 7.1887674 7.2906961 5.5626183 5.9192019 7.5596585 7.9267211 7.6037617 7.7341361 7.8964362 7.0016427 8.0377550 6.9027438
7.1235313 7.2900810 7.3883591 8.1544008 8.8001995 7.5042896 7.5808687 7.2630129 7.4124808 5.5821218 5.8564067 7.5802493 7.9181008 7.6944642 7.6825962 7.7688594 7.0336146 7.9536047 6.9760008
7.1134868 7.2190671 7.2863450 8.2845192 8.7489471 7.3670564 7.4989810 7.3456774 7.3791471 5.6173086 5.9367514 7.4709592 7.8844543 7.7549791 7.6152124 7.8996949 6.9575286 7.8899899 6.9494562
7.0059862 7.1565437 7.3310552 8.2901983 8.6780357 7.2823052 7.5248761 7.3406091 7.3586192 5.5886536 5.9525981 7.4776993 7.7591896 7.7585421 7.5084705 7.8801603 6.9361677 7.8181405 6.9574437
6.9719834 7.0411153 7.2529244 8.2838020 8.5625820 7.2931595 7.4960103 7.2305541 7.4196692 5.4793606 5.9514537 7.3695698 7.6903811 7.6783381 7.4942212 7.8541441 6.9708967 7.7637672 6.9812627
6.9735575 7.0136328 7.2620268 8.3044996 8.5631752 7.3647647 7.5217400 7.2935891 7.3599582 5.6548510 5.9916449 7.4874859 7.7932510 7.6330376 7.4813561 7.7854962 7.1177263 7.7851071 7.0513086
6.9037604 7.1553321 7.1957431 8.3709660 8.6287470 7.3500037 7.4320588 7.3800635 7.3399482 5.6883349 5.9761653 7.5443721 7.7605357 7.6513257 7.4264331 7.8165913 7.3675237 7.6960115 7.1407127
6.9481549 7.1681690 7.1257658 8.3985882 8.7880516 7.3641286 7.4771900 7.3930631 7.4050608 5.8284893 5.9225521 7.5638900 7.7981839 7.6314611 7.3648615 7.7313757 7.5479002 7.6321926 7.1900301
6.9108343 7.2467451 7.0777473 8.3307419 8.8790579 7.2925391 7.4341178 7.3606033 7.4162974 5.8421574 5.8259706 7.5956736 7.8100166 7.6141777 7.2448788 7.8460679 7.5535855 7.6442189 7.1612058
6.8815632 7.3094745 7.0144920 8.2858648 9.0005484 7.2506604 7.3993120 7.3663464 7.4932737 5.8925695 5.8101902 7.5717883 7.7580099 7.6161480 7.2265959 7.7403421 7.4578290 7.6822839 7.1984596
6.8607926 7.3590212 7.0709553 8.3586378 8.9688139 7.2605085 7.2653875 7.4064417 7.5724812 5.9502730 5.7361345 7.5762920 7.7323537 7.6274152 7.2104878 7.6914353 7.5014582 7.7983656 7.1057348
6.8521910 7.3311377 7.0241055 8.3791885 9.0115690 7.2893391 7.2917304 7.4534693 7.5803833 5.8930879 5.6649899 7.5245156 7.8046274 7.7377825 7.2069907 7.7347431 7.5993505 7.9027371 7.0533786
6.7958827 7.3995795 7.0571408 8.4300241 9.0869026 7.3217378 7.3547959 7.5350728 7.6211834 5.8955131 5.5676432 7.3905973 7.8369846 7.8777905 7.2216625 7.8108578 7.6477790 7.8823471 6.9894776
6.8156219 7.3458610 7.1753192 8.4234180 9.2317553 7.3127909 7.3740597 7.4718394 7.4646521 5.8173380 5.4635959 7.2863688 7.9601598 7.8875694 7.1753068 7.8922143 7.5687647 7.8561568 6.9699407
6.8467317 7.2605443 7.2373223 8.4625015 9.2206297 7.2884307 7.3961220 7.4877872 7.3384666 5.8486853 5.4117436 7.2889719 7.9843884 8.0319433 7.2918124 7.8665586 7.4976592 7.8212347 6.9624677
6.9237275 7.2170014 7.3441930 8.5251055 9.3323278 7.2841425 7.4401808 7.6336699 7.3730993 5.8307509 5.4191475 7.3733158 7.9254341 8.0211849 7.2734437 7.8653126 7.3585210 7.7505684 7.0144773
7.0002675 7.2510896 7.3932199 8.6462812 9.3183575 7.2153430 7.3365569 7.7543888 7.2990241 5.7931790 5.5383649 7.5299516 7.8841243 8.0494471 7.2429795 7.8097038 7.2813797 7.8039923 7.1374388
7.0578661 7.4604130 7.3634024 8.6727400 9.3544807 7.2618780 7.2828956 7.7453766 7.2298613 5.8227329 5.4999442 7.6218257 7.9019675 7.9840398 7.1883345 7.6801987 7.3495579 7.7360525 7.1584992
7.0745206 7.5244136 7.2882938 8.7370901 9.2675838 7.2882237 7.2555318 7.7618794 7.2262340 5.8501482 5.4591384 7.6444478 7.8544326 7.9148068 7.1243324 7.7324276 7.4597492 7.7090459 7.1219058
7.1184988 7.5449810 7.2174850 8.9031153 9.2962618 7.3582640 7.3434129 7.8408279 7.2917657 5.9262166 5.5514250 7.6206636 7.9392281 7.8821135 7.1859798 7.6852798 7.5285411 7.8083386 7.0825214
7.1819181 7.5402036 7.1317534 8.8747149 9.2427282 7.4717965 7.3385119 7.9022474 7.4214935 6.0121737 5.5187454 7.6297669 7.9354906 7.7711291 7.2294021 7.5452733 7.5610576 7.7120147 7.0405216
7.1950083 7.6881943 7.0517869 8.9888563 9.2864952 7.4335485 7.4656091 7.8417993 7.5340099 6.0756450 5.6093478 7.7289262 7.9961648 7.6540365 7.1477399 7.5801821 7.5823598 7.7435961 7.0521913
7.0737114 7.6137443 6.9559283 9.0335760 9.2998686 7.4218354 7.5667548 7.7628331 7.6161814 6.1186533 5.5461078 7.7036300 8.1750374 7.5977488 7.1331372 7.5097427 7.5810957 7.6332293 7.0523715
6.9828835 7.6101594 7.1082034 9.1005325 9.2701883 7.3877983 7.4856949 7.5707488 7.6608148 5.9852386 5.5786748 7.6715856 8.1683674 7.4950294 7.1564465 7.4202280 7.6936264 7.6050940 7.0248742
7.0277348 7.5928001 7.1217804 9.1420250 9.3045979 7.4243979 7.4009619 7.6986890 7.6817698 6.0209737 5.5831332 7.5837531 8.2651129 7.5323501 7.1427164 7.2767363 7.7351089 7.6349392 6.9839544
6.9916191 7.5057926 7.1066427 9.1227732 9.2293568 7.4150190 7.4007640 7.7488375 7.7121792 6.1345606 5.6129642 7.4465537 8.3203793 7.4524684 7.0928669 7.1479874 7.8504481 7.5933599 7.0881238
7.0010757 7.5348248 7.1298456 9.1694584 9.2233105 7.3978739 7.3090968 7.8411679 7.6947665 6.1098685 5.6583095 7.3084993 8.3658628 7.4018955 7.0969181 7.0901289 7.7624245 7.6696367 6.9607682
6.8843789 7.5373306 7.0670261 9.0716286 9.1981277 7.4687028 7.2096095 7.8568907 7.7348299 6.1994114 5.5483532 7.2639713 8.3840370 7.5007429 7.1127152 7.1180735 7.7140360 7.6513562 6.8602219
6.9104552 7.5250340 7.1079469 9.0025320 9.2929840 7.5044746 7.2150855 7.9337249 7.7924809 6.2497559 5.4885044 7.1481438 8.4175787 7.5434437 7.0522428 7.1371818 7.6046367 7.5940509 6.7037210
6.8501215 7.5305176 7.0222249 9.0500631 9.3036594 7.4334774 7.3887992 7.9421620 7.6561818 6.2883925 5.5995750 7.0326557 8.3064165 7.4886932 6.9129376 7.1321054 7.6386518 7.6406460 6.6713905
7.0628972 7.5459280 7.0507140 9.1217222 9.2573748 7.4805450 7.4762187 7.8135333 7.7203407 6.3227248 5.6577802 7.0423293 8.1792936 7.4601259 6.7832289 7.1370931 7.5405540 7.5969954 6.7381430
7.1552896 7.6210747 6.9907813 9.1351862 9.2896662 7.4657907 7.4482074 7.6772099 7.7361507 6.2455616 5.7316356 7.1242785 8.1724911 7.4695349 6.7709861 7.1927524 7.4457369 7.7179761 6.7374139
7.1436410 7.5518699 7.0066314 9.0616112 9.2106028 7.5234380 7.4814262 7.6026020 7.7962360 6.2330604 5.7681632 7.1912260 8.2149506 7.5909395 6.8353696 7.2021208 7.3184462 7.8274369 6.8822069
7.1319556 7.5286531 7.0620337 9.0655718 9.3190413 7.5388408 7.4873085 7.5564489 7.8054109 6.2937169 5.7430673 7.2213068 8.3523674 7.7671533 6.8209929 7.1394639 7.2659087 7.7688627 6.9306998
7.2189484 7.4876399 7.0200577 9.1411514 9.2777910 7.6110220 7.5654936 7.4661927 7.8186264 6.1976399 5.8330474 7.2428188 8.4829454 7.8503871 6.9586205 6.9746432 7.2031975 7.8588390 7.0341091
7.2361403 7.5091186 6.9546704 9.1537285 9.5029440 7.7036700 7.3666835 7.5245934 7.7438354 6.1831913 5.7286530 7.2564664 8.3795824 7.9262190 6.9326401 6.8920684 7.1374822 7.8068314 6.9938745
7.2532158 7.5660920 7.0025196 9.2102795 9.6346874 7.6947556 7.3327503 7.5601158 7.7116647 6.1315031 5.6296105 7.2605128 8.3598719 7.8587933 6.9896736 6.9377670 7.0822082 7.7717066 6.9983778
7.2246919 7.5595217 6.9821000 9.2159081 9.7469130 7.6925092 7.1633248 7.4910583 7.6754231 6.1140480 5.5507021 7.2961235 8.3248615 7.8787737 7.0025706 6.9671483 7.1367602 7.7498350 7.0895343
7.1594567 7.6813006 6.9791541 9.2006836 9.8038673 7.6866784 7.0847821 7.5809469 7.6530323 6.1775856 5.5888867 7.3676925 8.3338680 7.9460359 7.0950537 6.9984307 7.1390786 7.7634492 7.1180258
7.2244983 7.7950635 6.9912872 9.1426802 9.8141556 7.7882557 7.0144453 7.6123838 7.6136799 6.2038736 5.6819882 7.2903395 8.3789778 8.0576200 7.1976948 7.0798764 7.2483902 7.5472326 7.1105137
7.2455564 7.7678018 7.0107412 9.1642551 9.6759529 7.7882318 6.9921346 7.5044341 7.6156182 6.1027222 5.7046413 7.3066096 8.3081112 7.9473834 7.2576752 7.1671929 7.2722287 7.4560828 7.0279880
7.1801209 7.7356791 6.9305906 8.9285212 9.6476135 7.8904099 6.9285064 7.4889913 7.5540366 6.0645332 5.7146168 7.2086473 8.2497034 7.8706732 7.2294197 7.1781945 7.3352628 7.3719091 7.0282769
7.1646323 7.8771963 6.9714270 8.7969828 9.6542158 7.9172978 6.9025950 7.3818426 7.6328092 6.0250502 5.7014112 7.3049741 8.2979012 7.8079300 7.2218966 7.1199355 7.4146209 7.3153477 6.9937115
7.1127176 7.7580242 6.9190941 8.7164574 9.6903143 8.1029739 6.7170181 7.2491927 7.6385970 6.0106215 5.6482310 7.3902397 8.2979012 7.7956667 7.2447848 7.0581203 7.4164047 7.3021598 6.8774109
7.1683111 7.7938852 6.8209548 8.6015062 9.7630367 8.1996584 6.7114439 7.2554760 7.5922384 5.9446177 5.6711273 7.4348874 8.2490549 7.7325988 7.2523370 7.1078744 7.3693542 7.2892408 6.8234506
7.2235646 7.9306612 6.7362118 8.4722481 9.8313427 8.2359734 6.6987658 7.2346535 7.5169868 5.9355001 5.6757865 7.3469968 8.2255669 7.7141356 7.2257462 7.0058947 7.4253349 7.3540440 6.8417892
7.2462134 8.0231152 6.7608032 8.6032639 9.7737417 8.3081388 6.7070189 7.3169556 7.4213457 5.8163629 5.7056031 7.2437844 8.3069496 7.7467027 7.2891917 7.0085449 7.4497151 7.4294181 6.8770146
7.2570109 8.0675631 6.7639251 8.6084042 9.5456610 8.3425970 6.6939449 7.3772192 7.4609208 5.8810763 5.7713928 7.1312351 8.2884798 7.7244568 7.2844672 6.9915862 7.4480181 7.4587750 6.9166913
7.2847247 8.0164671 6.9524007 8.6706629 9.4257498 8.3741436 6.7371783 7.4706268 7.4332485 5.9688950 5.8731751 7.0144234 8.3369761 7.7217140 7.3913827 7.0220494 7.4441032 7.4637179 6.9246807
7.2871957 7.7814884 7.0398355 8.7678461 9.4412365 8.4357090 6.8015175 7.5067210 7.4507055 5.8674965 5.8770232 6.9606099 8.3065252 7.7768874 7.4312878 7.0447035 7.3594174 7.3449478 6.9619908
7.3333688 7.8617249 7.0978680 8.8205261 9.3897476 8.4907084 6.7939229 7.4832954 7.5007029 5.8623796 5.7928967 6.9614968 8.3570070 7.7822165 7.2388682 6.9702740 7.4758735 7.3932509 6.9423566
7.4348798 7.9628611 7.0171609 8.8136396 9.2877893 8.4886904 6.7948718 7.5199828 7.5411520 5.9379010 5.7203999 7.0789266 8.3277254 7.8136578 7.1675825 6.9236031 7.4666662 7.3983097 6.9814610
7.4774265 7.9121184 7.0766864 8.7890835 9.2613487 8.5889482 6.7227888 7.4793277 7.6058569 5.8339233 5.6223531 7.0194564 8.2691107 7.7083354 7.1117835 6.7503419 7.5841155 7.4473286 6.9671621
7.5024700 7.7751498 7.0874572 8.8281994 9.1785851 8.6728382 6.7111573 7.4536037 7.6149020 5.8479500 5.4775219 6.9114699 8.1514626 7.6133156 7.0140352 6.6848874 7.6090398 7.6375189 6.9971628
7.6441245 7.7505755 7.1149774 8.7941608 9.0609465 8.7346592 6.8045878 7.4791622 7.6838489 5.9656839 5.4430194 6.8174362 8.1544447 7.6419015 7.0642295 6.6562443 7.7322865 7.7440338 6.9743543
7.6798997 7.7007537 7.1139426 8.7820635 8.9239292 8.8387241 6.7973623 7.4469314 7.6467938 5.9659567 5.3592930 6.7144356 8.2892313 7.6246591 7.0426784 6.7360382 7.8047686 7.7614202 6.9211302
7.6531100 7.6303916 7.1387196 8.7030792 8.8997736 9.0028439 6.7415872 7.4328489 7.5749564 6.0498080 5.3853807 6.6359386 8.3163929 7.6907940 7.0521111 6.7624297 7.8462172 7.6643963 6.8954368
7.7018380 7.5594435 7.0628510 8.6375475 8.9518938 9.1982307 6.7904034 7.3665676 7.6000657 6.0699592 5.3945570 6.6064467 8.3529072 7.6972623 7.0556068 6.8091779 7.9711008 7.6164994 6.8279181
7.6226406 7.5586662 7.2387953 8.7057610 8.9395733 9.2223034 6.7909694 7.3272691 7.6145835 6.0253649 5.2640710 6.6101456 8.3355045 7.8716326 7.1063466 6.7869768 8.0602016 7.4083762 6.7519436
7.6331029 7.5232258 7.1025281 8.5727062 8.8368893 9.2769985 6.7399926 7.3131948 7.5787530 6.1403036 5.2089810 6.6689172 8.3902340 7.8500099 7.1038651 6.7840190 7.9953337 7.4656038 6.7214742
7.6545854 7.6004829 7.0753994 8.5509729 8.8649235 9.2360544 6.8469267 7.3399048 7.5898042 6.2731323 5.1140318 6.6576734 8.2768049 7.9018345 7.1600294 6.8421373 8.0101538 7.4198418 6.6510944
7.6782527 7.5651202 6.9966707 8.5897713 8.9593878 9.1447020 6.7836461 7.4426956 7.5843606 6.3318229 5.0995464 6.5492034 8.1994629 7.8603106 7.1636620 6.8594589 7.9417930 7.3193088 6.6011524
7.6948714 7.6531653 7.0176778 8.5652466 9.0937557 9.0486507 6.7598066 7.4705749 7.5097361 6.3306947 5.1686029 6.4964290 8.2181864 7.8453255 7.1307244 6.9686346 7.9146070 7.4267139 6.5863023
7.7117558 7.6046143 6.9377618 8.6737289 9.1780558 8.9874229 6.8312306 7.5701213 7.4438109 6.4136119 5.1669879 6.4101200 8.2374525 7.6528592 7.3190203 6.9476695 7.8777256 7.3145661 6.4779692
7.6547785 7.6256452 6.9520898 8.6034489 9.1979065 8.9492435 6.8872643 7.5929227 7.4038410 6.3567276 5.1879969 6.4548702 8.2959013 7.6826081 7.2334576 7.0454888 7.7988920 7.3238001 6.5253510
7.6265278 7.4655948 6.8845596 8.6517315 9.2757416 8.9015913 6.8980603 7.6714911 7.3645549 6.2161002 5.1788063 6.4624805 8.3275404 7.6729555 7.3050175 7.1381431 7.6835017 7.3602529 6.6743045
7.6823068 7.5496736 6.9571095 8.5229559 9.2507029 8.8312263 6.9909306 7.5818801 7.1785297 6.0989299 5.1069484 6.4699192 8.4332829 7.6423597 7.3272777 7.2475014 7.7345495 7.3812852 6.7027822
7.7246480 7.6825414 6.9796038 8.3897219 9.3597670 8.8969135 6.9820185 7.4351749 7.1099205 6.0123057 5.0094066 6.5620208 8.7305784 7.5749369 7.3531013 7.2022915 7.9321294 7.3221421 6.7483878
7.6867237 7.7984090 6.9919429 8.3020849 9.4242744 8.8938217 6.8745046 7.3967714 7.0904741 6.0263696 4.9410696 6.6582751 8.7248106 7.5469990 7.2902236 7.1156082 7.9924088 7.3043313 6.7755580
7.5757236 7.8971477 7.0139713 8.0710039 9.4562616 8.9124756 6.9064317 7.1477528 7.0318770 6.0127182 4.9231548 6.6883879 8.7526445 7.5518956 7.2489967 7.1624203 8.0019979 7.2682996 6.7615776
7.5627861 7.9405031 7.0565372 8.0619345 9.4563742 8.9463339 6.9230342 7.1058011 7.0272088 5.9840693 4.9565339 6.6597452 8.7580872 7.5693097 7.2468438 7.1881337 7.9571195 7.2105417 6.8857851
7.5315857 7.9085693 7.0234632 8.0703182 9.3928642 9.0191727 6.9738150 7.0312767 7.1017594 5.9946370 4.9839301 6.7091446 8.5932522 7.6034904 7.2039723 7.3601189 7.9880848 7.1610579 6.9601102
7.5085030 7.8464932 7.0469117 8.1342535 9.3842936 9.0426502 7.0928364 7.0087404 7.1591740 5.9718695 5.1114349 6.6316571 8.7079325 7.7021837 7.1401753 7.5420194 7.9079018 7.1800990 6.9668846
7.4837756 7.8045774 7.0991530 8.1218901 9.3169708 9.1530752 7.0890932 6.9585152 7.1711783 5.9589458 5.0961351 6.6782618 8.6843128 7.6913991 7.1088190 7.5064459 7.8538375 7.2666650 6.9100647
7.3742294 7.5851064 7.1977549 8.1259155 9.4841661 9.1146421 7.2075820 6.9644341 7.1318908 5.8758941 5.1291752 6.7462969 8.7186804 7.7530112 7.2316079 7.4663668 7.7961006 7.2707448 6.9647250
7.3272204 7.5779724 7.1795006 8.1269989 9.3766022 8.9908209 7.1447258 6.9459472 7.0321045 5.9476066 5.1889830 6.9145021 8.7105942 7.7343588 7.4299927 7.4528852 7.8401618 7.1391411 6.9415259
7.2302313 7.3751326 7.0796437 8.2138758 9.3524504 8.8901834 7.0584035 6.9277768 7.0500069 5.9094276 5.3219705 6.9955812 8.6778212 7.7559619 7.5340710 7.4347491 7.8508878 7.1070466 6.8867493
7.0997796 7.2439733 7.1305504 8.2067947 9.2957335 8.7163506 7.1637988 6.9699731 7.1942763 5.9060531 5.4303312 7.1279631 8.7057848 7.7359576 7.7278395 7.3998289 7.8399897 7.1057301 6.8628035
7.0040221 7.1941209 7.1565609 8.2642965 9.3052483 8.6182652 7.2319393 7.0602875 7.2945938 5.8698449 5.5768123 7.1298175 8.7691422 7.7838230 7.7759838 7.4246917 7.9634066 7.0818639 6.8125782
7.0782652 7.1483979 7.2935257 8.2815790 9.2667494 8.4945717 7.2771168 7.0881219 7.3738394 5.9136200 5.6325850 7.2015843 8.8147097 7.7802715 7.8233366 7.5267000 8.0924034 7.1210718 6.7354560
7.1058064 7.0657010 7.2338853 8.3050566 9.3369989 8.3742695 7.4050846 7.0883303 7.3990111 5.9644046 5.6817908 7.2882686 8.9374638 7.7737532 7.8571491 7.5529141 7.9621935 7.1602278 6.8698816
7.2623019 7.1160622 7.3848100 8.2387333 9.3510466 8.3142509 7.4394283 7.0836649 7.4648685 5.9950995 5.6953840 7.2903552 8.9620743 7.8459363 7.9258323 7.5852313 8.0371590 7.2104230 6.8623490
7.2446218 7.1509595 7.3743982 8.3593588 9.4195156 8.1692581 7.4662147 7.0091009 7.4583082 5.9125662 5.7621708 7.2369595 9.0683527 7.8544002 7.8999085 7.5111866 8.0559568 7.2755165 6.9100008
7.3178663 7.1769876 7.3081102 8.4800110 9.5073185 8.1735926 7.4524994 7.0268974 7.3718691 5.9361248 5.7543926 7.0339298 8.9941864 7.7481427 7.9944911 7.4937572 8.1718588 7.4462819 6.9616303
7.3722963 7.3388810 7.3672037 8.5081396 9.6057844 8.2557564 7.5146241 6.9744487 7.4163647 6.0166607 5.7211714 6.8567181 8.9151373 7.7504139 7.8817420 7.5581827 8.0271797 7.5119352 7.0013909
7.3781929 7.3857331 7.3441391 8.5513210 9.5649500 8.4432611 7.4681668 6.9606504 7.4414668 6.1422682 5.7709398 6.7293696 8.9831533 7.7704005 7.8552542 7.7408271 8.0111170 7.4316125 6.9805346
7.4449272 7.3324432 7.3128352 8.5870266 9.5148830 8.5870428 7.4875493 7.0219607 7.4913964 6.2986860 5.7945528 6.5395980 8.9536953 7.6819792 7.7475934 7.8057384 7.9016871 7.4759994 7.0027781
7.3995824 7.2539487 7.1579533 8.7209425 9.4909573 8.6607952 7.5413332 6.9981184 7.6037121 6.3234468 5.8191600 6.4895306 8.9083357 7.6294503 7.7230239 7.9540768 7.9771094 7.4050407 6.9978728
7.2954760 7.2028852 7.1240702 8.7201653 9.4566412 8.6772976 7.5006671 7.1089139 7.6379275 6.3446131 5.8107433 6.4434285 8.8253727 7.6361933 7.7597432 7.9671454 7.9999018 7.4235487 7.0411258
7.2154937 7.0497408 7.1386485 8.7292643 9.4721737 8.6359291 7.4508677 7.1709394 7.6044321 6.3149085 5.7708354 6.4186392 8.9421091 7.5059767 7.7193847 7.9410305 8.0500984 7.4131589 7.1187310
7.2487788 6.9961481 7.1364956 8.8658934 9.5589218 8.6452274 7.3946419 7.1013598 7.6884923 6.3253241 5.7500396 6.4034214 8.8353491 7.5642457 7.6273994 7.9673357 7.9870009 7.3815536 7.0369396
7.3254571 6.9076114 7.2072039 8.8802395 9.6187744 8.5612154 7.4244261 7.0733728 7.7468123 6.2539496 5.7395873 6.3645759 8.7852879 7.5955834 7.5031824 7.9863462 7.9678493 7.2174315 7.0673070
7.4311786 6.9940615 7.2940168 8.9197512 9.6007195 8.4579668 7.4489732 7.0226879 7.7170997 6.1952376 5.6975880 6.5117793 8.7695465 7.6207213 7.3128510 7.9157734 7.8535471 7.1281295 7.1632104
7.4329324 7.0892429 7.3355193 8.8186560 9.5931950 8.4052153 7.5593290 7.0748749 7.7750955 6.2054858 5.6914597 6.6003213 8.8665524 7.5993552 7.2225494 7.8203778 7.7821550 6.9399657 7.0989609
7.4968562 7.0278406 7.4269099 8.7816448 9.5763569 8.3510952 7.6650987 7.1834893 7.8205457 6.2032061 5.6439281 6.6563773 8.8708477 7.5936136 7.3689060 7.7057309 7.6831717 6.8834147 7.2712598
7.4584260 6.9626479 7.5166788 8.6526365 9.5469732 8.4104557 7.5566711 7.0921803 7.7176514 6.2870502 5.7687283 6.7339010 8.8565264 7.5416837 7.4931321 7.6971192 7.6703987 6.8688021 7.3096662
7.3768716 6.9435806 7.5771599 8.6525135 9.5320530 8.5044556 7.6388903 7.0996299 7.8418622 6.2838879 5.8867874 6.8072519 8.7746391 7.5181613 7.4418736 7.7033777 7.6288791 6.8645949 7.4063039
7.3853068 6.8749738 7.7022843 8.5232010 9.4474125 8.5570278 7.5461764 7.0682373 7.8503757 6.3691592 5.9391432 6.8219075 8.9143152 7.4624496 7.3782740 7.6489940 7.6376138 6.9541578 7.4309292
7.4565620 6.8995094 7.7082357 8.4263811 9.4651127 8.6148863 7.4922976 6.9578280 7.8642397 6.3269868 6.1023798 6.8320789 8.8711481 7.4528680 7.2893114 7.5979590 7.6217089 6.9508581 7.3274488
7.3510013 6.9234252 7.7271767 8.4413671 9.4570637 8.6888523 7.5072861 6.9251580 7.7712812 6.3308773 6.1221938 6.7390833 8.9271135 7.5173516 7.3299394 7.6447368 7.6029515 6.9769268 7.2590981
7.3419127 6.8884077 7.8407660 8.5045805 9.3842983 8.7709208 7.6871943 6.8789749 7.7449369 6.3463063 6.1420727 6.7944670 8.9851866 7.5742612 7.2236371 7.7163420 7.6665111 6.9895897 7.2545447
7.2271857 6.9293618 7.9173737 8.5085249 9.3553419 8.8102236 7.8133640 6.8581524 7.7148409 6.3048568 6.1282668 6.7444873 9.0314846 7.6139536 7.3062806 7.6205435 7.5738029 6.8425708 7.2543654
7.1975608 6.8494773 7.9689689 8.5533638 9.4001760 8.8000317 7.9139533 6.9332147 7.6476212 6.2496681 6.2504592 6.7464037 8.9962015 7.5446630 7.3338737 7.6982379 7.6022887 6.8142958 7.3894577
7.1736979 6.7801418 7.9492264 8.4923944 9.4314051 8.6973696 8.0549002 7.1073031 7.6197658 6.3598557 6.2254696 6.7893867 8.8820639 7.4991059 7.4311943 7.7765141 7.5549388 6.8427587 7.3877788
7.1806178 6.7835484 7.9783106 8.4470453 9.4918375 8.6844997 8.0816536 7.1586041 7.5854411 6.3338180 6.1908908 6.8076692 8.8565340 7.4466090 7.4706764 7.6147532 7.5179667 6.9414935 7.4967489
7.1622248 6.9040322 7.9877586 8.3887224 9.6136732 8.6342115 8.0666456 7.1473718 7.7219267 6.3975620 6.2014842 6.8414402 8.8101234 7.3213229 7.4480200 7.5771742 7.4981775 6.9389133 7.4770565
7.2243180 7.0132728 7.9760213 8.3434839 9.5006285 8.6035433 7.9778605 7.2047911 7.7811852 6.3019361 6.1888571 6.8162317 8.7925301 7.3576603 7.4058094 7.5731106 7.3850756 7.0920849 7.4976888
7.3109326 7.0655560 7.8581252 8.3168459 9.4380045 8.6088161 7.9555860 7.2856469 7.7100911 6.3763175 6.1839356 6.8833137 8.7403727 7.3022156 7.3278685 7.6625462 7.4308372 7.1432929 7.5035839
7.2410698 7.0440450 7.8010063 8.2850838 9.4118814 8.6501236 7.8502107 7.3189564 7.7154007 6.4177508 6.2764177 6.9499331 8.7075577 7.3216305 7.2487836 7.7069387 7.2714725 7.2241135 7.4081016
7.2812524 6.9196978 7.6510119 8.2390985 9.3319197 8.5334930 7.7537570 7.4365678 7.6695971 6.5177245 6.2257056 7.0550275 8.6782827 7.2058496 7.2836337 7.6247745 7.1773558 7.2363343 7.3658466
7.2852812 6.9252567 7.6028271 8.1000137 9.2059879 8.5789862 7.8020320 7.4769583 7.6333652 6.6350927 6.2225313 7.1249051 8.4814320 7.2670026 7.2992759 7.6460590 7.0927029 7.3138652 7.4860048
7.1761875 7.0110178 7.5851784 8.0866070 9.1723003 8.4318819 7.9408116 7.4534302 7.7981944 6.6747670 6.3093376 7.2330942 8.3336668 7.3836727 7.4231281 7.6681185 7.1600447 7.2880187 7.4673529
7.1072669 7.1574893 7.4161210 8.0773439 9.2276611 8.3563652 8.0114470 7.4977131 7.8821759 6.6923485 6.2830782 7.1865287 8.1436529 7.2998142 7.4460363 7.6496038 7.2548876 7.2703977 7.5042458
7.1019607 7.2754664 7.3604574 8.3615179 9.1191006 8.2352629 8.1622581 7.5418773 7.9244881 6.7952142 6.2459245 7.2041636 8.1005039 7.2729440 7.5540280 7.5576973 7.2546992 7.3697147 7.4952879
7.0880427 7.3889017 7.3389153 8.5491638 9.0917921 8.2912884 8.2020988 7.4820700 7.9270496 6.8505368 6.2717342 7.2566328 8.0773754 7.3003130 7.5064430 7.4925008 7.4267673 7.4188695 7.4752665
7.1170783 7.4499168 7.2397637 8.6291866 9.0339622 8.3771191 8.3334074 7.4462996 7.7814097 6.8336720 6.1987958 7.2558842 8.1140509 7.2241864 7.4546466 7.4633088 7.3634210 7.3244767 7.4719186
7.1373811 7.4011979 7.1035280 8.7431488 9.0370960 8.3584280 8.3245993 7.4481812 7.5998802 6.7296848 6.2615476 7.1203833 8.2857265 7.1781278 7.4389281 7.4027543 7.4300318 7.2236471 7.4335270
7.1919460 7.5252452 7.0694423 8.7575283 9.0667925 8.4100256 8.2498646 7.4653082 7.5924869 6.5034552 6.1596088 6.9753194 8.2468939 7.2093506 7.4387689 7.4193168 7.4915557 7.1002979 7.4226241
7.3026934 7.5403557 7.0640302 8.7988968 8.9968367 8.4150181 8.2496147 7.4251580 7.3432093 6.3215013 6.1015205 6.8475995 8.2503557 7.2157059 7.3759360 7.4960437 7.4298720 7.0877571 7.5544991
7.2988324 7.5980940 7.0143824 8.7583103 8.9575424 8.4210224 8.1607189 7.4164805 7.3451228 6.2378554 5.9550667 6.7528939 8.3051243 7.1891174 7.4085746 7.3976011 7.3882561 7.1480179 7.6433949
7.1958098 7.5922956 7.1488514 8.8672819 8.9499369 8.4329348 8.0851612 7.4520283 7.2759323 6.2184963 6.0588422 6.6558862 8.3459406 7.2243056 7.3773298 7.2755046 7.3396645 7.2502885 7.5126128
7.2158709 7.5591936 7.2812939 9.0070362 8.8939695 8.2804785 7.9230089 7.4618869 7.3408051 6.3000317 6.0960622 6.6745844 8.4672508 7.2105346 7.4744573 7.2059956 7.3661532 7.2479281 7.3837047
7.1748900 7.5246110 7.4960012 9.0832825 8.8615723 8.2203207 7.9619660 7.5473328 7.3979406 6.3568931 6.0297008 6.6449327 8.4354553 7.2149081 7.4650393 7.2484384 7.3006916 7.3603072 7.3097434
7.0635338 7.4937954 7.4903331 8.9980841 8.7828922 8.1565971 7.8674865 7.6927948 7.3335567 6.3444967 5.9337759 6.6798644 8.4272661 7.2694016 7.5138693 7.3077469 7.2460718 7.3992486 7.2626038
7.0652261 7.5862284 7.3457913 8.9324055 8.7855186 8.2062197 8.0136309 7.7601914 7.1499224 6.2812448 5.8668933 6.6293669 8.3974161 7.2802172 7.5621767 7.3535113 7.1124525 7.3984580 7.2500329
7.0479636 7.6121893 7.2304206 8.9611187 8.7614460 8.1542625 7.9318042 7.8268342 7.0652404 6.2729216 5.8964033 6.6323810 8.4460363 7.2096438 7.5832729 7.3309121 7.1021328 7.3216367 7.1200795
7.0053091 7.6180334 6.9926219 8.7834921 8.8025961 8.2819729 8.0366707 7.8587542 7.0278511 6.3636637 5.8737283 6.6475487 8.2776375 7.3256874 7.5650291 7.2513967 6.9870815 7.3046155 7.0876346
6.9675360 7.5675702 6.8969903 8.6204443 8.8350830 8.2008829 7.9900541 7.9790807 7.0536170 6.3250904 5.8937907 6.6809254 8.4163218 7.3991685 7.5312219 7.3181763 6.8904176 7.1933322 7.0688171
7.0138969 7.5307460 6.9843941 8.4973888 8.8423786 8.1387329 7.9595280 7.9247298 7.1000347 6.3059573 5.9020567 6.7242322 8.4094801 7.3799505 7.4822202 7.2460666 6.8731980 7.2111540 7.0683012
7.0791922 7.5447483 7.0010643 8.4394693 8.9127426 8.1521482 7.9166064 7.9494619 7.1663661 6.3201175 5.9583511 6.7707062 8.4409637 7.2909579 7.4657164 7.1880980 6.8501382 7.2052293 7.0795989
7.1486578 7.5269380 7.0346122 8.4381342 8.8369637 8.2245445 8.0122776 7.9037170 7.1546745 6.2308960 5.9605908 6.8462696 8.5232077 7.2980075 7.4291911 7.1673946 6.8660684 7.1973538 7.1953778
7.0645976 7.6106086 7.0933428 8.4378014 8.7909584 8.1982698 8.0316172 7.8087916 7.2062998 6.2000422 6.0457587 6.9229660 8.4428988 7.2982731 7.3696771 7.1092968 6.9611855 7.2136269 7.2219644
7.1680017 7.6219521 7.3497267 8.5187817 8.8026009 8.2055006 8.0608892 7.8510995 7.1266694 6.1399231 5.9267521 6.9151459 8.4734211 7.3626108 7.4025269 7.1275420 6.9268851 7.2572107 7.1853275
7.2172613 7.5629077 7.3449349 8.6128979 8.7570658 8.1387835 8.1423330 7.8238306 7.0212483 6.0907812 5.8502564 6.9345417 8.3602610 7.5119581 7.4578004 7.0530853 6.9653134 7.2587204 7.2130280
7.3057904 7.6483202 7.2757525 8.5744629 8.8305569 8.0839119 8.1901827 7.6814389 7.0074596 6.0293140 5.7924538 7.0125394 8.2643509 7.5434980 7.6192551 7.0701513 6.9652429 7.3136315 7.1876550
7.3150268 7.6273956 7.3909607 8.4425974 8.9679346 8.1316071 8.3280563 7.6349416 6.9534202 5.9505081 5.7615585 7.0435219 8.2045908 7.5783782 7.7421637 7.0942750 7.1138391 7.3711700 7.2213254
7.2846618 7.6769381 7.4870272 8.5426331 9.0817547 8.0597267 8.3131618 7.6687975 7.0401654 5.8826470 5.7678742 7.0175691 8.0645809 7.6775403 7.8093023 7.0821433 7.1690521 7.4433813 7.1783137
7.2939816 7.5884242 7.6202059 8.6274214 9.0846682 8.0018883 8.2758112 7.6377616 7.0438905 5.9202628 5.8674951 7.0104275 8.0785456 7.6776805 7.8380113 7.0476665 7.3244967 7.5325751 7.1072922
7.2015762 7.5687160 7.7720680 8.6268930 9.0996675 7.8954515 8.2936163 7.5360694 7.2099628 5.8700809 5.7976432 6.9931421 8.1914635 7.6810646 7.8486252 7.1450348 7.4231057 7.6419206 7.0805001
7.0906520 7.5883889 7.8219218 8.6435585 9.1313925 7.7079449 8.2348051 7.6085382 7.2481732 5.9653645 5.8651772 6.9568586 8.2650366 7.6620331 7.6960292 7.1753540 7.4682007 7.5836401 7.0403523
7.0937543 7.5482798 7.7579875 8.6630335 9.1397324 7.5740504 8.2825413 7.6975656 7.2252827 5.9780192 5.9741325 7.0570326 8.4321146 7.6523342 7.6595140 7.2820973 7.5782256 7.7419081 7.0876393
7.0503149 7.5550752 7.6148801 8.7453442 9.2402182 7.5565715 8.2948666 7.7966266 7.3347373 6.0328398 5.9794621 7.0155387 8.5165434 7.6042504 7.6869903 7.2828116 7.5093718 7.7239642 7.1069131
6.9947782 7.5377955 7.6042204 8.7618618 9.3191643 7.5481896 8.3864574 7.8961263 7.1275549 6.0743699 6.1233931 7.0266008 8.5453062 7.5069509 7.7672157 7.3282909 7.3466282 7.6011324 7.0858765
7.0191298 7.6398387 7.5970106 8.8004284 9.4150810 7.6252704 8.4451437 7.8933859 7.0817652 5.9867158 6.1981673 7.0442638 8.5852575 7.6061411 7.8171701 7.3631883 7.1472945 7.6202478 7.0112314
7.0332007 7.6608543 7.5339923 8.7111521 9.4654064 7.5560961 8.5713263 7.8258700 7.0132470 6.0092473 6.2941418 7.0898538 8.5015955 7.7539215 7.7668958 7.3994331 7.0114293 7.4764671 6.9782548
7.1184015 7.6076269 7.4837527 8.6829052 9.5201111 7.6891618 8.6104841 7.8099275 6.9983144 6.0486860 6.3092299 7.2510529 8.4553719 7.9025936 7.7502646 7.2255015 6.7532358 7.4900432 6.8458695
7.1509538 7.6005340 7.5720625 8.6573000 9.5655384 7.5108805 8.6611910 7.6892834 6.9988756 6.0502834 6.3619080 7.3080740 8.4180584 8.0645828 7.7489672 7.1198111 6.6240578 7.4381976 6.9322371
7.2114530 7.3667235 7.5025501 8.7431326 9.4889526 7.5181637 8.5389547 7.6752028 6.9182472 6.0735846 6.3813477 7.2639308 8.4159288 8.1263723 7.9255052 7.0089531 6.5608459 7.3794341 7.1327410
7.2493334 7.2785487 7.5289397 8.8092070 9.5257759 7.5984778 8.5375462 7.7930784 6.8730817 5.9522033 6.3584018 7.2710075 8.5140886 8.1412296 8.0046949 7.1225905 6.7438569 7.3324723 7.2660141
7.3547673 7.2046809 7.3756995 8.8180895 9.5782938 7.5762196 8.3926620 7.8601861 6.9463844 5.9307704 6.3049312 7.2804351 8.5461941 8.2294340 8.1781816 7.1215634 6.7915745 7.3232183 7.3604126
7.5056424 7.1225915 7.3279567 8.7093687 9.6353188 7.7231388 8.3724804 7.8420959 7.0303769 5.8682647 6.1105170 7.3248367 8.6410513 8.1711159 8.1821985 7.2313290 6.8538923 7.4082828 7.3915210
7.5057421 7.0576138 7.2904468 8.7701015 9.7415628 7.7434177 8.4168224 7.9400706 7.0318460 5.8639216 6.1117535 7.3330536 8.6769543 8.0783033 8.2133369 7.3374767 6.8768983 7.4292011 7.4097543
7.5338726 7.0398898 7.3129396 8.9128265 9.7856369 7.8679700 8.4663630 7.9207435 6.8694911 5.8502321 6.1568332 7.2196569 8.6914463 8.1036882 8.0766754 7.2903724 6.8563209 7.4083352 7.3660059
7.6673784 6.8895502 7.3682971 8.8954086 9.7647285 7.9312587 8.4800148 7.9121370 6.9170127 5.9413710 6.2067614 7.1050673 8.5759029 8.0221071 8.0492840 7.2068424 6.8779140 7.3295898 7.3399057
7.6704178 6.9100714 7.3357425 8.8867159 9.7090178 7.8992310 8.4168825 7.7819319 6.9411116 5.8824401 6.1434088 7.0974030 8.6236658 7.9930634 8.0473719 7.3083000 6.8924556 7.2415853 7.3801394
7.7084422 6.8884125 7.4339166 8.9272604 9.5273895 7.8017678 8.4032230 7.6867023 7.0622816 5.7228804 6.1236386 7.1473727 8.4976816 8.2181950 7.9722824 7.2525101 6.8272767 7.2280402 7.2474680
7.6070590 7.0168576 7.4423470 8.8936710 9.4383783 7.6695428 8.3180494 7.7301197 7.1367016 5.7503681 6.1639042 7.0925918 8.4822989 8.0908756 7.9985332 7.2881689 6.8049879 7.1916151 7.1797094
7.5270495 7.0447841 7.6047506 8.8401155 9.4202862 7.7225165 8.1666403 7.7561579 7.0611467 5.7904987 6.3208017 7.1229200 8.3857355 8.0032520 7.9398875 7.3066916 6.7877126 7.1273165 7.0839639
7.4373374 7.1633387 7.5645709 8.8782320 9.3720446 7.8381720 8.0055771 7.9733820 7.1887870 5.7798858 6.4626684 7.1198769 8.2966919 7.8380818 7.9851298 7.3882055 6.7184339 7.1244717 7.0543251
7.4176974 7.2418637 7.5591602 8.7714529 9.3826408 7.9352078 7.9094181 8.1499300 7.2078204 5.6913586 6.5335507 7.0847058 8.2617798 7.8892641 7.8895783 7.2226768 6.7558885 7.1914501 6.9315572
7.3000965 7.2741995 7.6626210 8.7605133 9.3149185 8.0840311 7.9071069 8.2765827 7.3117714 5.6413741 6.6568031 7.0521259 8.2801390 7.7379899 7.8564277 7.2418008 6.6933804 7.2188268 6.8159571
7.2244430 7.3270392 7.5788684 8.8088150 9.2550249 8.1510725 7.9153156 8.2756968 7.4517832 5.6487622 6.6403003 7.0768228 8.3261805 7.7483087 7.8263597 7.4381814 6.7292485 7.2168012 6.7291965
7.2685418 7.4267797 7.4874854 8.9148788 9.2881947 8.1899815 7.9005542 8.2199135 7.5684376 5.5792508 6.6398602 7.1153812 8.3646154 7.6150470 7.7135177 7.4566932 6.8250270 7.1720071 6.6972175
7.2857285 7.5280037 7.3980560 8.9253769 9.4115896 8.1628494 7.8248219 8.2391443 7.6081729 5.5622520 6.6945987 7.1902342 8.3660555 7.6425161 7.7350588 7.5470066 6.9137092 7.2989602 6.5517311
7.3514953 7.6110005 7.4191928 8.9380875 9.4559021 8.1108084 7.8671532 8.2238350 7.6804194 5.6282005 6.6553521 7.1477361 8.3466377 7.5761032 7.7396722 7.6087637 6.9020462 7.2870488 6.5979390
7.3535123 7.6185632 7.4589715 8.8496523 9.5267467 8.0992479 7.7031288 8.2295609 7.7306957 5.6596227 6.6561213 7.1394739 8.2265482 7.5511851 7.8426094 7.5751929 6.9705687 7.3641438 6.5173326
7.4032469 7.5340419 7.3173714 8.8285780 9.5108252 7.9909010 7.6273885 8.1554422 7.7611976 5.5424767 6.6567664 7.1228027 8.1500416 7.4192553 7.8878331 7.5987210 7.0491195 7.2726393 6.4944358
7.4771390 7.4631448 7.2438693 8.7982397 9.6071987 8.0706491 7.5363193 8.0715714 7.7569976 5.5967641 6.7565560 7.0804000 8.1285839 7.4081249 7.8905964 7.4364882 7.1511898 7.4110513 6.4555182
7.4101667 7.5844707 7.1926622 8.7363396 9.6273746 8.0443964 7.3387628 7.9748387 7.8011694 5.5054240 6.7161951 7.1025987 7.9660335 7.3633699 7.8843141 7.3977313 7.1465263 7.4604301 6.2791953
7.2831564 7.5947580 7.1872883 8.7231951 9.7602291 8.1314030 7.5118470 7.9882488 7.8147845 5.4561291 6.7551169 7.0544853 7.9796314 7.3036256 7.7915487 7.4541039 7.1160612 7.5282907 6.2700839
7.1328220 7.6623254 7.2349868 8.7010221 9.6858788 8.1197119 7.5159931 7.9507818 7.8361726 5.4410176 6.6906409 7.0935659 8.0359154 7.2844043 7.7552600 7.4847717 7.1501365 7.6665225 6.3433900
7.0896912 7.7879267 7.2280564 8.6645460 9.6700230 8.1988525 7.5618720 8.0365114 7.8726873 5.4733129 6.7415543 7.0422559 8.0463905 7.2157311 7.6943974 7.5617166 7.1552668 7.6417375 6.4439278
7.0677299 7.9055090 7.2745466 8.5036135 9.6230459 8.1891890 7.7047353 8.1069441 7.8489847 5.5034909 6.8455343 6.9159236 8.1026487 7.2028608 7.6887579 7.6419711 7.1258488 7.6796403 6.4073682
7.0973778 7.9411979 7.2772574 8.4371204 9.5767994 8.0824928 7.8454604 8.2418699 7.7940536 5.4788227 6.6664925 6.8377228 8.1063480 7.1657877 7.5916638 7.4899278 7.1693964 7.6305475 6.4387283
7.2077875 7.9530458 7.2409062 8.3395596 9.6278963 8.0423927 7.9739389 8.4331884 7.7192297 5.4802299 6.7230387 6.8692255 8.0862188 7.2823014 7.4750252 7.5663872 7.0575585 7.6468778 6.4165230
7.2558675 7.9866633 7.2954440 8.3439493 9.6467113 7.9901719 8.0851669 8.3615456 7.7249999 5.4526563 6.6860466 6.8246732 8.2003088 7.3528829 7.4284444 7.5004196 6.9990597 7.7729940 6.4106355
7.3668518 7.9249969 7.2732339 8.2356052 9.5758038 8.0803709 7.9639406 8.3973866 7.6441770 5.4335856 6.6387901 6.9462323 8.3607569 7.3801761 7.4027219 7.5912538 7.0588508 7.7284956 6.4485807
7.4158540 7.8816857 7.2321110 8.1190081 9.5838156 8.2075052 7.8517709 8.2089577 7.6040654 5.4971113 6.6948657 7.0968981 8.4528608 7.3913493 7.3904800 7.5991359 7.1271234 7.7395988 6.5760288
7.5391002 7.7906055 7.2823048 8.0323601 9.5420713 8.1524668 7.8754721 8.1856565 7.6517963 5.5419831 6.7399788 7.1439815 8.6248283 7.3248672 7.4744763 7.7411528 7.1222749 7.6512828 6.5500932
7.5451093 7.7180343 7.2880378 7.9158516 9.5692043 8.0125275 7.8915110 8.1420231 7.6183910 5.4848366 6.6907573 7.2913947 8.5844898 7.2722454 7.5308204 7.8016591 7.0450664 7.6628494 6.6119184
7.5460343 7.6500154 7.3397346 7.8615365 9.5361872 7.8872938 7.8505263 8.1232080 7.5448732 5.4614782 6.6808033 7.3171668 8.6092482 7.3274250 7.6003904 7.8336501 7.1060591 7.6574864 6.6346545
7.5397096 7.6044135 7.3041906 7.9021368 9.4243832 7.8986955 7.9934897 8.1631222 7.4548860 5.5500584 6.5979886 7.2526846 8.6818285 7.3311672 7.6704793 7.9261737 7.0691414 7.7079520 6.7222538
7.5702286 7.4794245 7.3053322 7.9122920 9.3531513 7.8083382 8.0936642 8.0830002 7.3250542 5.5305805 6.6195951 7.2147460 8.8757944 7.4703512 7.7295604 7.9076080 7.1637244 7.7703152 6.7119198
7.4321918 7.4172850 7.3442569 7.8868899 9.3110113 7.8214936 8.0875778 7.9108262 7.1843138 5.5494475 6.5329227 7.1691914 8.8558826 7.5921907 7.8810883 7.9953880 7.2956758 7.8208847 6.7250438
7.4644656 7.3886504 7.2934542 7.8587337 9.2478342 7.8551764 8.2141123 7.9323187 7.0292082 5.5001574 6.5655041 7.0961452 8.8965359 7.6329966 7.8739362 8.0494022 7.3245583 7.7121458 6.6761789
7.4227610 7.4525905 7.2470555 7.8213038 9.1980057 7.9687028 8.1074514 7.9926853 6.9101067 5.5423408 6.6001682 7.0176969 8.9338856 7.6632814 7.9252324 8.0382004 7.3566995 7.7228842 6.7775164
7.3768959 7.4538927 7.3630795 7.6666360 9.1562738 7.9296746 8.0647249 8.0193453 6.9652061 5.6466303 6.6272120 6.9713998 9.0089207 7.7278800 7.9585261 8.0314178 7.3831754 7.6496782 6.7388911
7.3537574 7.4375839 7.5002694 7.5501237 9.0903759 7.9238973 8.0169449 7.9714003 7.0734286 5.8041601 6.6464934 7.0551705 9.0107155 7.7434340 7.9222798 7.9812922 7.3447428 7.6189919 6.8314052
7.3370790 7.4535050 7.4345922 7.4400387 9.0473728 8.0527515 8.0814228 8.0395660 7.1007566 5.8791904 6.6326485 7.0393057 8.9090796 7.7259312 7.9846716 8.0512810 7.2871480 7.5667796 7.0276785
7.3287859 7.4005208 7.4721298 7.3710327 9.0119829 8.1020508 8.1459141 8.0620823 7.1423030 5.8226418 6.6540442 6.9878631 8.8940639 7.7741032 8.0178852 7.9988508 7.1963091 7.5823264 7.1020684
7.3932161 7.4613862 7.5674539 7.4952683 8.9941788 8.1072702 8.2591963 8.0892801 7.0592418 5.8365431 6.5542822 7.0227003 8.8762913 7.6315680 8.1191626 8.0789433 7.0687213 7.6361332 7.0129442
7.3807340 7.3961725 7.5675344 7.6639028 8.8918533 8.0981388 8.2945089 8.1296053 7.0290189 5.8930573 6.5793171 7.1255560 8.8306150 7.5746889 7.9789567 8.1275187 6.9417815 7.5489154 7.0206308
7.4390054 7.3926792 7.5603123 7.7414155 8.7348642 8.1110067 8.2435923 8.0611286 6.9652719 5.8232360 6.6205249 7.0954041 8.6556406 7.4352317 7.8392177 8.1509933 6.9370790 7.4431243 7.0488009
7.4476337 7.3439379 7.6420393 7.6885815 8.6787796 8.1316061 8.2546434 8.0047092 6.8488274 5.8530793 6.6354508 7.0990281 8.6663294 7.3384514 7.8721519 8.2268267 6.8179197 7.4246225 7.1601911
7.3991904 7.3645864 7.6455617 7.7686324 8.6644764 8.1553040 8.2290688 7.9423070 6.8245697 5.8609657 6.7682619 7.0289202 8.6440229 7.3455992 7.8296685 8.2694263 6.8332338 7.4518266 7.2121410
7.3763084 7.3206067 7.6750174 7.7372108 8.6323318 8.2110462 8.2032843 8.0626593 6.8666620 5.8170686 6.8122058 7.0536041 8.7221022 7.1809011 7.8492498 8.4780750 6.7822571 7.3223066 7.2857552
7.3517017 7.2965264 7.7029672 7.6895013 8.6932850 8.3582621 8.1319304 8.0583553 6.8924294 5.8593736 6.8120661 6.9946165 8.7445726 7.0304365 7.7996087 8.5561733 6.7803774 7.3167548 7.2540002
7.2565417 7.3628383 7.6584578 7.5131307 8.6247654 8.4260960 8.1494560 7.9829068 6.8798995 5.9442129 6.9088702 6.8944144 8.7845736 6.9267302 7.7085042 8.5798950 6.8566742 7.3724380 7.2750311
7.2411337 7.4505582 7.6873083 7.4541302 8.5159817 8.5282164 8.1058826 7.9492555 7.0016484 6.0197091 6.9096518 6.9129691 8.8311787 6.9801073 7.7567725 8.5968008 6.9414878 7.3977251 7.1858935
7.1942730 7.5631170 7.7283006 7.3800263 8.3677998 8.4321413 8.1129827 7.9706240 7.0559363 6.1289339 6.8886714 6.9157944 8.7971306 7.0320225 7.7553525 8.6582642 6.9707642 7.5399919 7.1819172
7.0709777 7.6879668 7.8295622 7.5187354 8.3929205 8.3253918 8.1174212 7.8955278 7.0165758 6.1273789 6.8873825 6.7805266 8.7972298 7.0052853 7.7252941 8.6944780 6.9072604 7.6844497 7.3028526
7.0558715 7.6240249 7.9667253 7.6082106 8.4429064 8.2603254 8.1834364 7.8704691 6.9483666 6.1415820 6.8450627 6.6907115 8.8410826 6.9600372 7.7770181 8.5503902 6.9480028 7.6644883 7.3324575
7.0435920 7.5005751 7.9297376 7.6418920 8.3974161 8.2942696 8.2427282 7.7330704 6.9855180 6.0209026 6.8504705 6.6717973 8.7975569 6.9294815 7.8219714 8.7010117 6.9083233 7.5589323 7.3137984
7.1335340 7.4516802 8.0407734 7.7879395 8.5495005 8.2742052 8.2208710 7.6042008 6.9569798 6.0224133 6.8593559 6.6865439 8.9015112 6.9613776 7.7307658 8.6289120 6.8997183 7.6474752 7.3076229
7.1272788 7.5826092 8.0503922 7.9038348 8.5989828 8.2872953 8.2395496 7.5813270 7.1721210 6.0299873 6.7943850 6.7876749 8.8924112 7.0046024 7.6731000 8.5632763 6.8559594 7.6253471 7.2667847
7.2634473 7.5871067 8.1647768 7.9940596 8.8661966 8.3750286 8.1438713 7.5927396 7.2422547 6.1670575 6.7200103 6.8936486 8.8048725 7.1232619 7.7312179 8.6233006 6.8904762 7.5762224 7.3346968
7.2650852 7.5362496 8.1676044 8.0677967 9.0752659 8.3375740 8.2251616 7.5741200 7.3356981 6.2363811 6.6292176 6.8545980 8.7006512 7.2401381 7.4896231 8.6133509 6.8793306 7.4227462 7.3293133
7.3135042 7.4717197 8.2865601 8.0222569 9.1480246 8.3091717 8.2428570 7.5747876 7.3890729 6.3556523 6.5666833 6.9286623 8.6454802 7.2811060 7.2934370 8.5154705 6.8718162 7.3989644 7.3084507
7.4000235 7.4686956 8.2679129 8.1027746 9.2607384 8.2349443 8.1172733 7.4864411 7.3397956 6.4190459 6.5978379 6.8773227 8.7183008 7.2523289 7.2673287 8.3996372 6.7347107 7.4106083 7.2383747
7.4345598 7.4984255 8.2135038 8.1840630 9.3046236 8.2462778 8.1279392 7.6571274 7.3889728 6.4635439 6.6662526 6.8020668 8.7138824 7.2208214 7.3673434 8.3325529 6.7115068 7.5673938 7.1965919
7.4751043 7.5659118 8.1739798 8.1020975 9.2462482 8.1279392 8.1727839 7.7077641 7.5322294 6.5376053 6.7405500 6.7096195 8.7972116 7.2188115 7.4605808 8.3976955 6.7072396 7.5726666 7.2401686
7.5403085 7.4845080 8.0178194 8.0497456 9.2259579 8.1504660 8.2229357 7.6835213 7.3974137 6.5202894 6.7126384 6.6852198 8.7154856 7.3421135 7.4455462 8.3888235 6.8078308 7.5153584 7.1254950
7.6329575 7.4035130 7.8738313 7.9623523 9.1672869 8.0276012 8.2821569 7.6672630 7.3345032 6.4992571 6.6436958 6.6123891 8.6702414 7.3938708 7.5304070 8.3675871 6.8066292 7.5368104 6.9236116
7.6729350 7.3328252 7.7110462 7.9000850 9.2015486 8.0017328 8.2683105 7.6306076 7.2354541 6.4608746 6.6546688 6.5387330 8.6467085 7.3873420 7.6068459 8.4105949 6.8878469 7.6865396 6.8899050
7.6894751 7.2679319 7.6809478 7.8029289 9.2632093 7.8962984 8.1918392 7.7189140 7.2674298 6.3641748 6.5685902 6.4569240 8.6510267 7.5417843 7.5810657 8.3578587 6.9728169 7.7363501 7.0868030
7.6116829 7.1659584 7.5822830 7.8019204 9.2757864 7.8753219 8.1750650 7.5932617 7.1671071 6.3571191 6.5265017 6.5049729 8.6469469 7.5195842 7.5494938 8.3986845 6.9086123 7.7387743 7.1804729
7.7026439 7.1722994 7.4785018 7.6677375 9.3564119 7.8019772 8.2370138 7.5788579 7.1273899 6.3507881 6.5265737 6.5129366 8.6995955 7.4898200 7.5611720 8.3660736 6.9138908 7.6708398 7.2921090
7.7762923 7.0749025 7.6716838 7.5895519 9.3284044 7.6846309 8.1829462 7.6396108 7.1096210 6.2205291 6.4373779 6.5982399 8.6329985 7.6204491 7.6948652 8.4636917 6.7723150 7.6184969 7.2716336
7.7294593 7.1051874 7.6363325 7.4863148 9.4573030 7.7529783 8.2448082 7.7447281 7.1013083 6.2925959 6.4241323 6.5702052 8.7202749 7.6340361 7.7923455 8.4539700 6.8170424 7.5424438 7.3377047
7.7800536 7.1692224 7.7180448 7.3965735 9.4828243 7.7976866 8.1749115 7.7937427 7.1372070 6.3158665 6.4072647 6.6659250 8.8015766 7.5412998 7.7604547 8.3925505 6.8666892 7.5095143 7.4274187
7.7591243 7.1313930 7.7040801 7.3755355 9.4418135 7.7710085 8.1579494 7.7449894 7.3469205 6.3296003 6.3436155 6.7947826 8.7312737 7.4613237 7.6634393 8.4537811 6.8823247 7.3237467 7.4861131
7.7446671 7.1635613 7.6897206 7.4257665 9.4249830 7.7770452 8.1082630 7.6622653 7.4996634 6.3461699 6.2152309 6.8516130 8.7197113 7.4397283 7.6416984 8.5038948 6.9253006 7.3046513 7.5486445
7.6209483 7.2615695 7.6062608 7.5107732 9.4585657 7.7839112 8.0944004 7.7767391 7.5509319 6.3997312 6.0330691 6.8967786 8.6862173 7.4203720 7.7126040 8.5060892 6.8563371 7.2480664 7.3653712
7.5601630 7.3014627 7.6032104 7.6620646 9.3281221 7.7398658 8.2000475 7.8890762 7.4549751 6.3993435 6.0932164 6.9203796 8.7022390 7.4608054 7.8586960 8.4866066 6.8752294 7.3313770 7.2098012
7.5209436 7.5315671 7.6649613 7.6164827 9.2550135 7.6006737 8.2872581 7.8168149 7.3683419 6.4708748 6.0590615 6.9874735 8.7276106 7.5424991 7.9106202 8.4430323 6.9958000 7.3732381 7.1401405
7.4656439 7.5084438 7.6627350 7.7113204 9.2377710 7.6872206 8.2969208 7.7483292 7.2233534 6.4231811 6.1105089 7.1036940 8.8748245 7.7333188 8.0237255 8.3541918 7.0147858 7.4601460 7.0866451
7.5223174 7.6086464 7.7214890 7.8680902 9.3036833 7.8578663 8.3770046 7.5790262 7.1499386 6.5395246 6.0920973 7.1433859 8.8659582 7.7550344 8.0939932 8.4395180 6.9845371 7.5046983 6.9361358
7.4654489 7.6076536 7.7678590 8.0156832 9.2678661 7.9198060 8.2881021 7.4553866 7.1652498 6.5601292 6.0951171 7.1520476 8.7934551 7.8904147 8.0329800 8.3032036 7.0299649 7.4272370 6.7665138
7.5309329 7.6228976 7.7312617 8.0482569 9.1453476 7.8842664 8.2954941 7.4682989 7.1191826 6.5802369 6.0512662 7.1427431 8.7507582 7.9072337 7.8998137 8.2887020 6.9464445 7.2923450 6.7861371
7.4338179 7.6891880 7.8029261 8.0188971 9.1407518 7.8870158 8.1696196 7.5647168 7.2091537 6.4637423 5.9998002 7.0577312 8.7470541 7.8726501 7.8124743 8.2374706 7.0113525 7.2408490 6.7336817
7.3719769 7.7222428 7.9125381 8.0355139 9.1620026 7.8259711 8.2400894 7.6077042 7.2619839 6.5209975 6.0220766 7.0593996 8.7256422 7.9250083 7.7668762 8.2123623 7.0396700 7.2748232 6.7147794
7.4043584 7.6278272 7.9335499 8.0310593 9.0265026 7.9313145 8.2632370 7.7365990 7.3125048 6.4708509 6.0898662 7.0144663 8.7487125 8.0095100 7.7358065 8.1580906 7.1172462 7.1922870 6.8105173
7.4353542 7.6426353 7.8368912 7.9776282 8.8393936 7.9350433 8.3226337 7.8519373 7.3113036 6.4239931 5.9990897 7.0735412 8.7727690 7.9238882 7.8071728 7.9782419 7.2758403 7.2121949 6.8517842
7.4191456 7.6578751 7.7846026 7.9044857 8.9268761 8.0193014 8.3284693 7.8944659 7.3320823 6.2329955 5.9569077 7.2114787 8.7808561 8.1923170 7.8526421 7.9500942 7.3681064 7.1462569 6.8796692
7.4053526 7.5099425 7.7214189 7.7790093 8.8300343 8.1086140 8.2867012 7.9911208 7.4379792 6.2232070 5.9981923 7.3412910 8.6914349 8.3611746 7.8682370 8.0503426 7.3577619 7.1682267 6.8235321
7.3886437 7.4769568 7.6207209 7.7726417 8.7213440 8.1801357 8.1936436 8.0247021 7.5067158 6.1558266 5.9767222 7.3483896 8.6711178 8.5632496 7.8177404 8.1960764 7.3491092 7.1161051 6.8678999
7.4035716 7.3117371 7.6287889 7.6797171 8.6260376 8.1461153 8.1255722 7.9525576 7.5657578 6.0441895 6.1577907 7.3505001 8.7897739 8.7123365 7.8505745 8.1392622 7.3654947 7.0888338 6.8812342
7.3856997 7.2690411 7.5630422 7.6988926 8.5114136 8.0647488 8.0238562 7.9713945 7.6506014 6.0681210 6.1692419 7.3562455 8.8374834 8.8761845 7.8374877 8.0868855 7.2264233 6.9869461 6.8915339
7.4575024 7.3145156 7.5714035 7.7298279 8.4068441 8.0395622 7.9875107 7.8843632 7.7076173 6.0768824 6.1935062 7.2563868 8.8546476 8.9795351 7.7784615 7.9898567 7.2234759 6.9580083 6.7319832
7.3613110 7.3979487 7.5730224 7.7006445 8.3929863 7.8562679 8.0771055 7.8591304 7.7804790 6.0972056 6.1582494 7.1639109 8.9620152 8.9158115 7.8554072 7.9786758 7.1996312 6.8943830 6.6212311
7.4548182 7.4234586 7.5288997 7.6848807 8.3993683 7.7185564 8.1181231 7.7435479 7.8542519 6.1151748 6.1223555 6.9857178 8.8664274 8.8917828 7.7957692 8.0683022 7.2631402 6.8495531 6.5193815
7.5754724 7.4365096 7.5138316 7.5713677 8.4002476 7.6119514 8.2199812 7.7059283 7.9168615 6.1576033 6.0919924 6.9290447 8.8042498 8.8627872 7.7259603 8.0976095 7.3399363 6.9227891 6.4553037
7.6798148 7.4187398 7.5642056 7.6570244 8.4160919 7.5781593 8.2815914 7.6611567 7.7934380 6.2026486 6.0216017 6.8394308 8.7807665 8.7087421 7.7116289 8.0669203 7.2564263 6.9082122 6.4455128
7.6819134 7.5337005 7.6097860 7.5877290 8.4976444 7.5129209 8.1989031 7.8347268 7.6923847 6.2401762 5.9906783 6.7477765 8.6523790 8.5417347 7.7128286 8.0001135 7.2656550 6.9005566 6.4838762
7.7544508 7.6622944 7.5770216 7.6051555 8.5026073 7.4180837 8.1915684 7.7893333 7.5353756 6.2897129 6.0433130 6.8195486 8.6280518 8.5123920 7.6074157 8.0936699 7.2493362 6.9815888 6.4877877
7.8384256 7.7644272 7.6526337 7.5964856 8.5096331 7.3370714 8.2353649 7.8002281 7.5457916 6.2882180 6.0981603 6.8571444 8.5578814 8.5021191 7.5311379 8.0802765 7.2639933 6.9037080 6.4927278
7.8630443 7.8040457 7.5901604 7.6618681 8.4761009 7.4147491 8.2501450 7.9480853 7.4746609 6.2208247 6.0947514 6.9490962 8.5417881 8.4749584 7.5546408 8.1286373 7.2243652 6.8983064 6.5630589
7.9723673 7.8843236 7.5868421 7.6735282 8.4367485 7.4336405 8.3107958 7.8981166 7.4161458 6.1504135 6.1064258 7.1428862 8.4903421 8.4158630 7.4854088 8.0917835 7.2723637 6.9341183 6.6593685
7.9708042 7.9270535 7.5720816 7.7928686 8.4590054 7.3892455 8.4221764 7.8391800 7.4780397 6.0370250 6.1360750 7.1942787 8.5672340 8.3836775 7.4299498 8.0432949 7.3431897 6.8980980 6.7742600
7.8530569 7.8283820 7.6190681 7.8650551 8.4431925 7.4087267 8.3225584 7.7719560 7.5309820 5.9508901 6.0982304 7.2509050 8.5581102 8.4158306 7.4186931 8.0769415 7.3550858 6.8884163 6.7916870
7.8015728 7.7657886 7.6231413 7.9369335 8.4224262 7.4068222 8.3823700 7.6971645 7.5416908 5.9287753 6.0938411 7.2879753 8.4586191 8.3641386 7.3728256 8.0461941 7.2580490 6.8190336 6.7998505
7.7590866 7.8099904 7.7082553 7.8887682 8.4259605 7.3243103 8.4361076 7.5729175 7.4538918 5.8120532 6.1684303 7.2394810 8.4339018 8.3745642 7.4733191 8.1027422 7.2401800 6.9325604 6.9168849
7.7348328 7.7302012 7.7007546 7.8953018 8.5025387 7.2496433 8.4484043 7.4961395 7.4436374 5.7106233 6.1229153 7.1353989 8.4250727 8.3684025 7.3957653 8.1310167 7.2347708 7.0060158 7.0031724
7.7377086 7.7680178 7.6716003 7.9859085 8.5909214 7.2007504 8.4283266 7.4676747 7.3954253 5.7186031 6.1851449 7.0330191 8.4222116 8.2878141 7.3505521 8.2240381 7.1782389 7.0191851 7.0766897
7.6905942 7.7547202 7.5988822 7.9900765 8.5839958 7.2730446 8.4396915 7.5165749 7.3451114 5.7802529 6.2905960 7.0749083 8.4871340 8.4103928 7.3427892 8.3401031 7.1549516 7.1543889 7.1732669
7.6859546 7.6702757 7.5761547 7.9466381 8.6179018 7.2699556 8.5145216 7.6266303 7.2314596 5.7242947 6.2825928 7.0552130 8.5431042 8.4778748 7.2934375 8.3623333 7.0599146 7.1806145 7.1496511
7.6110878 7.6560125 7.5838552 7.9405408 8.6735487 7.2983322 8.4744015 7.5983381 7.3096938 5.6791811 6.2123189 6.9436746 8.4881477 8.4390059 7.2525616 8.3570967 7.2312555 7.2592745 7.1867218
7.6561751 7.5411639 7.4978075 7.9897323 8.7635717 7.2107553 8.4270639 7.5856228 7.2373595 5.6576319 6.2366014 6.9775462 8.4890890 8.4776392 7.4406414 8.4218960 7.2784381 7.2755232 7.1868873
7.7112036 7.5288291 7.4315181 8.0902557 8.7820454 7.1964998 8.3290367 7.6589689 7.1523199 5.5863223 6.2452855 7.0560012 8.5308762 8.6137342 7.4992514 8.5288305 7.1836867 7.2962952 7.1962810
7.7792373 7.4349480 7.5156136 7.9298940 8.8156633 7.1930227 8.3362694 7.6059585 7.1060376 5.6112108 6.2733483 7.0489874 8.5690880 8.7586107 7.5758729 8.5826826 7.0396814 7.4242530 7.1478276
7.7219687 7.3623037 7.5287676 7.8982720 8.9158993 7.1748314 8.2900724 7.6589985 7.2363009 5.6876397 6.2889347 6.9507885 8.6390190 8.9596806 7.4649429 8.5151663 6.9826722 7.4922624 7.2122073
7.8008471 7.2034216 7.6362643 7.7690897 8.9100761 7.1156392 8.3121252 7.5652590 7.4507604 5.7547703 6.3774967 7.0145221 8.6451130 9.0646391 7.4075656 8.5411320 7.0280943 7.5140829 7.1608620
7.7665143 7.2607679 7.6628008 7.7883301 9.0689821 6.9962254 8.1791945 7.6296911 7.5388646 5.8253617 6.4244537 7.2032800 8.6013384 8.9870062 7.3350224 8.6433830 6.9782357 7.6393714 7.1438122
7.7055526 7.2410536 7.6586285 7.8448954 8.9656830 6.9728308 8.2533722 7.6447773 7.5488815 5.8070645 6.4714522 7.3127971 8.6150246 8.9500799 7.3548317 8.7275629 6.8904071 7.5964799 7.1846962
7.5787568 7.1413841 7.6394615 7.7420473 8.9115677 6.8907804 8.2459164 7.6007128 7.6492934 5.8573174 6.4008846 7.3662720 8.6122799 8.9196692 7.3461618 8.9158859 7.0441604 7.5787573 7.3099999
7.5012808 7.1404781 7.6011415 7.6985784 8.9312725 6.9267659 8.2062588 7.4917355 7.5147977 5.9267650 6.3444419 7.3105969 8.6883926 8.8883295 7.3854938 8.9732113 7.1252646 7.6844683 7.3504739
7.3993649 7.1689520 7.6179185 7.6631246 8.8836145 7.0718651 8.2690725 7.4746041 7.5292821 5.9179544 6.2686939 7.3267369 8.6571140 8.9390631 7.3789721 8.9710474 7.2751541 7.7341647 7.3493609
7.3883643 7.1877842 7.6719842 7.6875339 8.7461720 7.0464826 8.2545929 7.4329224 7.6179500 5.8677316 6.1268883 7.3273454 8.6791992 8.9058495 7.3905382 8.9527540 7.3762851 7.8651018 7.2420659
7.3725958 7.0925708 7.5289044 7.7364483 8.7306490 7.0522804 8.1778631 7.4554405 7.7422309 5.8629236 6.2080808 7.3285809 8.6717119 8.8558388 7.2660336 8.9766312 7.3964691 7.8786030 7.2286940
7.4229379 7.0426841 7.5438595 7.7823153 8.7855511 7.1398482 8.0807371 7.5922451 7.7488217 6.0124283 6.2991929 7.3044024 8.6343298 8.8532314 7.1799769 8.8349819 7.4106646 7.8762598 7.0711751
7.4308925 7.1065693 7.3938065 7.8985491 8.8951139 7.3374767 7.9417171 7.5447254 7.7817340 6.2156649 6.2320600 7.3942509 8.7235374 8.7642374 7.1061878 8.7601748 7.3852410 7.8332529 7.0214090
7.3651061 7.1346273 7.3969274 7.9151373 8.9298487 7.2813959 7.8106999 7.5973291 7.8832030 6.2235284 6.1712041 7.4259725 8.6830187 8.6214256 7.1421585 8.6203775 7.3495402 7.8141670 7.0609317
7.3415031 7.2166872 7.4486709 7.9438424 8.8611193 7.3850527 7.7394266 7.5787778 7.9848857 6.3335695 6.1367540 7.3423209 8.6229277 8.6796970 7.0609860 8.6266031 7.4267130 7.8426471 7.0465317
7.3310061 7.2428031 7.4070272 7.8778267 8.7626381 7.3831520 7.7258368 7.5463085 8.0605440 6.3618774 5.9531136 7.2929749 8.4402199 8.4980631 7.0193214 8.5792494 7.4838963 7.8357768 7.0057149
7.3099928 7.3926086 7.3482857 7.9573822 8.7979040 7.3949594 7.7182341 7.6189351 7.9854503 6.4646106 5.9226832 7.2450995 8.3185253 8.4500065 7.1152897 8.4480543 7.5641932 7.8068705 6.9899960
7.2818279 7.2684965 7.2522955 7.8909779 8.7774448 7.4002204 7.5946989 7.7289906 7.9627709 6.3895407 5.9695187 7.1964293 8.3361616 8.4184151 7.1539779 8.2599907 7.5373368 7.7100101 6.9702053
7.3058681 7.1882472 7.1572118 7.8593860 8.7167015 7.4396544 7.5402899 7.7434325 7.9266357 6.3675475 5.9395981 7.1740761 8.4484005 8.4113464 7.1753097 8.1749878 7.5112214 7.7220564 6.8784976
7.2964468 7.2797685 7.1598458 7.9303274 8.6737089 7.5023503 7.5680537 7.7975330 7.8067398 6.2892728 6.0780687 7.1825252 8.3997469 8.4392319 7.1468678 8.2177687 7.5409293 7.7648239 6.9385910
7.1363311 7.2129068 7.0861444 7.8442645 8.6294527 7.4836116 7.5600467 7.8573112 7.7162342 6.3259230 6.0585685 7.1695685 8.4491253 8.5193052 7.1453643 8.3348999 7.6429930 7.6793108 6.7811341
7.0209703 7.2608190 7.0974646 7.8257327 8.6957350 7.5899949 7.6553864 7.8392005 7.7977934 6.3796916 6.0946136 7.1903834 8.4138317 8.5688095 7.2968140 8.3645229 7.5875354 7.6130533 6.8526249
6.9620786 7.1698050 7.0731621 7.7166691 8.6557617 7.6566677 7.6204624 7.8559198 7.7708902 6.2683244 6.0419374 7.1578164 8.4224606 8.5744991 7.2849545 8.2851229 7.5453267 7.6511354 6.7669835
7.0237279 7.2758875 7.1398096 7.7712636 8.7347641 7.7125392 7.5701380 7.7853732 7.6404595 6.2712345 6.0103135 7.1038074 8.4455814 8.6122456 7.3167157 8.3085041 7.5368938 7.6803517 6.8602185
7.0146699 7.2762198 7.1954141 7.6966619 8.8127127 7.7107172 7.5975657 7.8076363 7.5870509 6.2971163 5.9612813 7.0650411 8.5921307 8.6086121 7.2987394 8.3255711 7.4181747 7.6514878 6.9005647
7.0091405 7.2926841 7.3499780 7.5078750 8.7907009 7.6051631 7.6714311 7.9081545 7.5068970 6.2412648 5.9188700 6.9978085 8.6702652 8.6246948 7.2513962 8.4004440 7.4238834 7.6008782 7.0625215
7.0222864 7.2262344 7.4295225 7.5865760 8.7970552 7.4908452 7.7601891 7.9788084 7.4896631 6.2114244 5.9797225 6.8611116 8.7010612 8.6263447 7.0893602 8.5262079 7.4614606 7.6016316 7.1530638
7.1349473 7.2388210 7.3740778 7.6920009 8.7605686 7.3966756 7.7944999 8.0350742 7.5094900 6.1345253 6.0055962 6.6616707 8.6861267 8.5374012 7.0714717 8.6745996 7.5284753 7.5553336 7.2656627
7.1715913 7.2724953 7.3983364 7.7032847 8.6935282 7.3986764 7.8689165 8.1708603 7.5478702 6.0715165 6.0529199 6.5217113 8.6427536 8.4313183 7.0678229 8.7477131 7.4134603 7.5439115 7.2638907
7.2036057 7.3358102 7.4070020 7.7644444 8.6780682 7.3953061 7.9111080 8.1108027 7.5672364 6.0193000 6.1111164 6.5395536 8.7005434 8.2827263 7.1373925 8.7740374 7.3868313 7.4712133 7.2913771
7.1491113 7.3009229 7.3304758 7.7900195 8.7069407 7.3280525 7.9530149 8.0175591 7.5584188 5.8934884 6.1202831 6.5157681 8.5907497 8.1950703 7.0575957 8.8289518 7.4219346 7.3778167 7.3847113
7.0063396 7.3701758 7.2229071 7.7147627 8.7295084 7.2900052 8.0633545 7.9152088 7.6678205 5.8290310 6.0788612 6.5654106 8.4248772 8.1141787 7.0755367 8.8733969 7.4784503 7.3153315 7.3766828
6.9607134 7.2994628 7.2583036 7.6026931 8.7244854 7.2391667 8.1153679 7.8555241 7.6626482 5.7627368 5.9801388 6.5046039 8.4637375 8.0723267 7.0038214 8.8391066 7.5221353 7.2094994 7.3173199
6.8751631 7.4132400 7.2243028 7.5482860 8.8082829 7.1622391 8.0757713 7.8704147 7.6198368 5.6538062 5.8106894 6.5285158 8.5251455 7.9986777 6.9684019 8.7829523 7.4949927 7.2396178 7.3461776
6.7904286 7.4965525 7.2062659 7.5795784 8.7360315 7.0861840 8.0845051 7.8382730 7.6132050 5.5829387 5.8118911 6.5028963 8.4693031 8.0319986 6.9944463 8.6641626 7.4509840 7.1025300 7.2940087
6.6979775 7.4405704 7.1504455 7.6827416 8.8365297 7.0005116 7.9570789 7.7603745 7.6160111 5.5153332 5.7923765 6.5015926 8.4886951 8.1207991 7.1918082 8.6879749 7.3994265 7.1673222 7.1351776
6.6939449 7.4008193 7.1323767 7.7772408 8.9518509 7.0151844 7.9529524 7.7528796 7.4894710 5.3417664 5.8222780 6.4642324 8.4741020 8.1457634 7.2277989 8.6557817 7.2858653 7.2470822 7.0435967
6.7139244 7.3605566 7.2046323 7.9347825 9.1432180 7.0091705 7.9330378 7.7200680 7.4206781 5.2089014 5.7509570 6.3439069 8.4637241 8.1277857 7.2888360 8.6663742 7.1853218 7.1980062 6.9597454
6.7411671 7.3126874 7.2357917 7.9448504 9.1540909 6.9619131 7.9677582 7.7171311 7.3478770 5.2502842 5.7129173 6.3566585 8.5039291 8.0726776 7.3206778 8.6731853 7.0173144 7.1126890 6.8109641
6.7745719 7.2988939 7.3363304 8.0247231 9.0883808 6.9210248 7.8953667 7.6492939 7.2863131 5.2027612 5.7233109 6.3423615 8.5151215 8.0058012 7.3009892 8.6428356 6.9742994 7.0819340 6.7137280
6.8122034 7.2610455 7.3979111 7.9888673 9.0860062 7.0297356 7.8689041 7.6159320 7.3419008 5.1555281 5.7454205 6.4014325 8.4984388 7.9617143 7.3425517 8.6542931 6.9583426 7.0960402 6.6495624
6.8388500 7.2102265 7.3050675 8.0496531 8.9467583 7.0265417 7.7889714 7.6694560 7.5092425 5.2021160 5.8853436 6.5253181 8.5784197 7.9003177 7.3419299 8.6277618 6.9142652 7.1407909 6.6603765
6.8546681 7.1818070 7.1725831 8.1651716 8.8348989 7.1843963 7.8847270 7.7776508 7.5897026 5.1943102 5.8317575 6.5810103 8.5150509 7.7888522 7.2630725 8.6920977 6.9405036 7.2412152 6.6057024
6.7800841 7.0990105 7.2608318 8.1524601 8.7233305 7.1493039 7.8822045 7.7770514 7.7036543 5.2722144 5.7780023 6.6021795 8.5113621 7.8071599 7.1861062 8.7579603 6.8665013 7.3063054 6.7170873
6.7163014 7.0859275 7.3429861 8.1260967 8.6321697 7.2938428 7.8649549 7.8296695 7.7298622 5.2218480 5.8050117 6.5778575 8.4625120 7.7705655 7.2626739 8.7101011 6.7670670 7.2389221 6.8166509
6.7219877 7.0855594 7.3278346 8.0667477 8.5894651 7.3754816 7.8750939 7.9167857 7.8575883 5.1322975 5.7504711 6.5774627 8.4659052 7.7280293 7.2908478 8.6614275 6.6560936 7.2262030 6.8000269
6.8454680 7.1315775 7.3142648 7.9743447 8.4896603 7.5326638 7.8246918 7.8762975 7.7723374 5.0928006 5.6524501 6.5227861 8.4789295 7.7190843 7.3396249 8.6034765 6.5260720 7.2197428 6.7033801
6.9060273 7.1469307 7.4599452 7.9143319 8.4843073 7.7302551 7.8062887 7.8896818 7.6862612 5.1298475 5.6976981 6.5831366 8.4085474 7.6192303 7.3749676 8.6268768 6.5477705 7.3168378 6.6352963
6.9799461 7.2286654 7.3794651 7.7966676 8.5271521 7.6738987 7.8788910 7.9696980 7.6289768 5.1270852 5.8219399 6.6676726 8.4669790 7.5595551 7.3791022 8.6405354 6.5496531 7.4515114 6.4827127
7.1441603 7.2526751 7.3038960 7.8681273 8.5089397 7.6923404 7.9110384 7.9943652 7.4890070 5.0746708 5.8566036 6.7366147 8.3953428 7.5669527 7.3107409 8.5507565 6.5966878 7.5549026 6.3920979
7.2339487 7.3415298 7.2864523 7.8959136 8.5463753 7.8481550 7.9198451 7.9840484 7.3838372 5.0114627 5.8410673 6.7063818 8.4315748 7.5360303 7.2260160 8.5510206 6.5687852 7.4921436 6.4543543
7.2863946 7.3672299 7.2760134 7.9332995 8.4770803 8.0252113 7.9477324 8.0380039 7.3258233 5.0449138 5.7721486 6.6431336 8.3427477 7.4143739 7.2910309 8.4709520 6.4346552 7.6118789 6.4209776
7.3835273 7.4755945 7.2065182 7.9739842 8.5249004 8.0542984 8.0175552 8.1798649 7.3158474 5.1466546 5.7945538 6.7131453 8.2727480 7.2830911 7.3548450 8.4289961 6.5509043 7.5786738 6.4867411
7.3130159 7.5017943 7.2972107 7.9242582 8.6238346 8.0659409 8.1495266 8.2633963 7.3136201 5.1160645 5.8012428 6.7757921 8.2929420 7.2387929 7.5062642 8.4431267 6.5519028 7.5434251 6.4726567
7.4480901 7.4529448 7.3488197 7.8856654 8.6697378 8.0905762 8.1250000 8.3072710 7.2362504 5.0578351 5.8042812 6.7985911 8.4017267 7.0201993 7.5046287 8.5354385 6.6631064 7.5144515 6.5101194
7.3725276 7.4717755 7.3972769 7.7971282 8.6376638 8.1262980 8.1391697 8.3997784 7.1373281 5.1912365 5.7465715 6.7586784 8.3059740 6.9131856 7.5110126 8.5588655 6.6724858 7.4647727 6.5311279
7.3578544 7.5888796 7.2489676 7.8161941 8.6006413 8.0845938 8.2247353 8.4508753 7.1545334 5.2198615 5.8606577 6.7628555 8.2243605 6.7953668 7.4860291 8.6888008 6.7786813 7.4404063 6.5663896
7.3487554 7.5729165 7.2997894 7.7899694 8.5897112 8.0293760 8.1920576 8.3527002 7.1833634 5.2483711 5.9023724 6.8552651 8.2759323 6.7336831 7.4974446 8.7129164 6.8342047 7.4109325 6.6636691
7.3173013 7.7141380 7.3262348 7.8882952 8.5254354 7.9446387 8.3034420 8.2919607 7.1881890 5.2712202 5.8045702 6.8880520 8.3840857 6.6375661 7.4378328 8.6913595 6.8319917 7.3403530 6.6534224
7.3721576 7.7918792 7.4094920 7.8966579 8.5275354 7.9029765 8.2430391 8.2552919 7.1266398 5.2240252 5.7323565 6.8576202 8.4218140 6.6786342 7.4734521 8.6367931 6.8913598 7.2386074 6.7978888
7.4702210 7.6743345 7.4332461 7.8974009 8.5562887 7.8853073 8.1712265 8.0523310 7.0902705 5.2221742 5.7186556 6.8393497 8.3722754 6.7357693 7.4628811 8.5701046 6.8599072 7.3374238 6.8502522
7.4511333 7.7068195 7.4091635 8.0203581 8.5016956 7.8803196 8.1735506 8.0319586 6.9572263 5.2177200 5.6714010 6.8828077 8.4426146 6.8377776 7.4211159 8.3765745 6.8992887 7.5026798 6.8475947
7.3819718 7.7036481 7.2882113 8.0998116 8.4712219 7.8066001 8.1322451 8.0609455 6.9911780 5.2626066 5.6769676 6.9930820 8.3104420 6.9477353 7.3736963 8.4145308 6.9035993 7.5731883 6.8584123
7.2896733 7.5871167 7.3718019 8.0931759 8.5214272 7.8971486 8.1351576 8.0094929 7.1301279 5.2494240 5.6695385 7.1485610 8.4299984 6.9821439 7.3833637 8.5202560 6.9040127 7.5055604 6.8577037
7.1631088 7.6063786 7.3362398 8.1500187 8.6487789 7.9561105 8.1082973 7.9072938 7.1261435 5.3151193 5.6611447 7.2902904 8.4015493 7.0027251 7.2722645 8.5148516 6.8786798 7.4409547 6.8262625
7.0857964 7.5978060 7.3451920 8.2591801 8.7607307 8.0249004 8.2076702 7.8504806 7.1033525 5.3010211 5.6877093 7.3876166 8.3534412 6.8947210 7.1840758 8.4607420 6.9295797 7.3644352 6.7967076
7.0566573 7.6205826 7.2479062 8.2679443 8.8236952 8.0149918 8.2582521 7.8316946 7.1112075 5.3036165 5.6695485 7.4435005 8.3215723 6.8303728 7.1537313 8.3739109 6.9386954 7.4212637 6.6947136
7.2328396 7.6384254 7.2126203 8.2767544 8.8105288 7.9939370 8.3366671 7.7380085 7.2210708 5.3427620 5.6057849 7.4441895 8.2476406 6.8430500 7.2162976 8.3486509 6.9679136 7.4961953 6.6669488
7.2859387 7.6616440 7.1182919 8.2773695 8.8208323 7.9106331 8.4069767 7.7319818 7.2084889 5.3188791 5.5558434 7.4074521 8.2425556 6.8784094 7.2722359 8.3226261 6.9926052 7.5346947 6.6496902
7.2866206 7.6008759 7.1348028 8.2085657 8.6781006 8.0003281 8.3549681 7.7382383 7.1569252 5.2759728 5.6939754 7.3695374 8.1719151 6.8884554 7.1926475 8.2326899 6.9826102 7.5405526 6.6618738
7.2975659 7.6119037 7.2717528 8.1940660 8.6462135 7.8873854 8.3670216 7.7264934 7.1577477 5.2712135 5.7029524 7.4289942 8.1127806 6.9336996 7.0894899 8.2530470 6.8759351 7.5731120 6.7691121
7.3263888 7.5935016 7.2460361 8.1021957 8.5091009 7.7911258 8.3489561 7.7431607 7.2005939 5.2393651 5.7506180 7.3817706 8.1098099 7.0424891 7.0215411 8.2682705 6.8826818 7.6125464 6.8448758
7.3594565 7.6406121 7.3031616 8.1076899 8.4854774 7.6966286 8.3283062 7.7901831 7.1607261 5.1902661 5.8166432 7.3939753 8.0327978 7.1402197 6.9239569 8.1607800 6.9406848 7.6822395 6.8718781
7.4528975 7.6086607 7.2303014 8.1008654 8.4616690 7.6841555 8.2861261 7.8218198 7.1157537 5.2076330 5.9290314 7.3949652 7.9806352 7.1683879 6.8533821 8.1079540 6.9420271 7.8044844 6.9174323
7.5554295 7.6186819 7.1591582 8.2190514 8.4623337 7.7320848 8.3674011 7.8779087 7.1893244 5.2823267 5.9980583 7.4112382 8.0321836 7.2234807 6.7791147 8.1919861 6.8638959 7.7412777 6.9856234
7.4958944 7.6401949 7.2717195 8.0846100 8.3961926 7.7917938 8.3001890 7.7743797 7.1504683 5.3662415 6.0365033 7.3929057 8.1618481 7.3639889 6.6941314 8.2285004 6.8241377 7.8857813 7.0431728
7.5067501 7.6270356 7.2275019 8.0860195 8.4180412 7.7773552 8.1313019 7.7109270 7.0170922 5.4050045 6.1519895 7.3797646 8.2264051 7.4049277 6.6997437 8.3048811 6.7162838 7.7620926 7.0289435
7.5141664 7.7142067 7.2391138 8.1683769 8.4387569 7.8049717 7.9799166 7.7250857 6.9981861 5.3182507 6.0961924 7.3076520 8.3236408 7.4750819 6.7139454 8.4242792 6.7412963 7.7796893 7.1802950
7.4680758 7.7721910 7.1427913 8.2288876 8.5107241 7.7409248 7.9640117 7.6500793 6.9697795 5.2824812 6.1425962 7.2377415 8.4544573 7.4315147 6.6627817 8.4184437 6.6240978 7.7744780 7.2595091
7.5285320 7.7724743 7.0743284 8.2265444 8.4654675 7.6386709 7.8447771 7.6986074 7.0909472 5.3113928 6.0953465 7.1925268 8.4860191 7.4878726 6.7154121 8.3291922 6.6827717 7.7295923 7.1426649
7.5007010 7.7799711 6.9601240 8.2111025 8.4601831 7.6266503 7.8487883 7.6335640 7.0896149 5.3096604 6.1673927 7.1361241 8.4985809 7.3094115 6.6425118 8.1398058 6.7336893 7.6495872 7.0275483
7.5143781 7.8352323 6.9164410 8.1687860 8.4066315 7.5429740 7.7961774 7.6072388 7.1095858 5.3831391 6.2377634 7.1511598 8.4748907 7.3124266 6.6526208 8.0526228 6.8402672 7.6626225 6.8960805
7.4661446 7.9053559 6.8297591 8.1372299 8.3397913 7.4955649 7.7060618 7.6556420 7.0829535 5.4492846 6.3003178 7.1165199 8.5074644 7.4069018 6.6850410 8.1360750 6.9204426 7.6593771 6.8754091
7.5719256 7.9968839 6.8928075 8.0406027 8.3139124 7.4725108 7.5922732 7.7879963 6.9916859 5.5968189 6.1420588 7.1403627 8.5046625 7.4556093 6.6304731 8.1307526 7.0004439 7.5182304 6.9852910
7.5677042 8.0227308 7.0630383 7.9972601 8.3309011 7.4409466 7.6866641 7.8492975 7.0332394 5.7772870 6.0866003 7.2358117 8.4537582 7.4014935 6.6656418 8.2327147 7.0940390 7.5487599 6.9598670
7.6017118 7.9929261 7.1002088 7.9098339 8.3835592 7.4855037 7.6681256 7.9765000 7.0678344 5.7445469 6.0994477 7.3104215 8.5460224 7.3349156 6.6957083 8.3910694 7.1795959 7.5100384 6.9894857
7.6074719 7.8650060 7.1416469 7.7851019 8.4454145 7.4083333 7.6436214 8.0081282 7.1067643 5.8789506 6.0988765 7.3751225 8.5088215 7.3337326 6.6553192 8.4513874 7.2408462 7.4529710 6.9863915
7.5515933 7.8618503 7.1614842 7.7157021 8.5060186 7.3215995 7.6799984 8.0660801 7.1543078 5.8185959 6.0115094 7.3671436 8.5179672 7.2397594 6.7485127 8.5282145 7.2397366 7.4535999 7.0403042
7.3846693 7.8359127 7.2898898 7.7230959 8.4314117 7.2103181 7.6895437 8.1973257 7.1058702 5.8006535 5.8890324 7.3601513 8.4444847 7.2564740 6.7624235 8.5568075 7.3153625 7.4496307 7.1124501
7.3166041 7.8210187 7.3779655 7.6947384 8.4135237 7.2015505 7.4705424 8.2087946 7.1033244 5.8093281 5.9399619 7.3933501 8.3658552 7.1784182 6.8098168 8.5858850 7.2454605 7.4438205 7.2707133
7.2986536 7.9907236 7.4629731 7.8398757 8.3196497 7.1531262 7.4112930 8.1893225 7.1436038 5.7818661 6.0252185 7.3472009 8.3003550 7.2857323 6.8425670 8.6135635 7.2424326 7.4585366 7.1161427
7.2919440 7.9681549 7.4846549 7.8494534 8.3482304 7.1425519 7.3352728 8.1852121 7.1716294 5.7170372 6.0983849 7.2727990 8.2511425 7.4145441 6.9064426 8.6230516 7.2461934 7.4423037 7.1518745
7.3465490 8.0681610 7.6154084 7.7641215 8.3072262 7.0940986 7.3413262 8.1292219 7.1447740 5.6865292 6.0400367 7.1279798 8.2784681 7.4190588 6.8657994 8.6604385 7.1933789 7.4818377 7.1582265
7.4233932 8.0375776 7.6658587 7.7135768 8.3116627 7.1099501 7.3341260 8.1255827 7.1436696 5.6692300 6.1693950 7.0798421 8.3637676 7.3406262 6.9490285 8.6586390 7.1462584 7.4918475 7.1106730
7.5431175 7.9985337 7.6709890 7.8080778 8.3657579 7.0886140 7.2908025 8.1201172 7.0497589 5.7090149 6.1991911 6.9785872 8.3029976 7.1520734 6.9943347 8.6379814 7.0802345 7.4445662 7.2622137
7.5578375 7.9624100 7.7791662 7.7444296 8.2973242 7.0960078 7.3291140 8.0854883 7.0729251 5.6835027 6.2288299 6.9718270 8.3169174 7.0804114 7.0534406 8.6259317 6.9044681 7.4112153 7.2219372
7.6431489 8.0263376 7.7292032 7.7792921 8.3460617 7.0446138 7.3843584 8.0793409 7.0151730 5.6433401 6.1167860 6.8540869 8.2408085 7.0490303 7.1090884 8.6437140 6.9058909 7.4348021 7.1614547
7.5698204 8.0585394 7.6457667 7.8198223 8.3631725 7.1181259 7.3296728 8.1020126 7.1133041 5.7126832 6.1173921 6.8339300 8.1250048 7.0623317 7.1865315 8.6765976 6.8950686 7.5388069 7.1528502
7.6958933 8.0549927 7.6708622 7.9152527 8.2627172 7.2060418 7.3319120 8.0966177 7.0212440 5.7321353 5.9393268 6.8677082 8.1112795 7.0990105 7.1822252 8.7263556 6.9115934 7.5016837 7.1392026
7.7722740 8.0060205 7.6330228 7.9757872 8.3427458 7.1853766 7.2819810 8.0955582 7.0877070 5.6700125 5.9628692 6.8871632 8.0074368 7.0370688 7.1954799 8.9019814 6.9122171 7.5417008 7.0653400
7.7727585 7.9840627 7.6449609 8.1713848 8.2481375 7.1534367 7.3991861 8.1475954 7.1284866 5.6670680 5.8796802 6.8731685 8.0342216 7.0179567 7.2862415 9.0061646 7.0322537 7.4652619 7.0658050
7.8653269 7.9322562 7.5730348 8.2472315 8.2785082 7.2920094 7.3993998 8.1748600 7.1673450 5.6694155 5.9636092 6.8079786 8.0496645 7.0737920 7.3050361 9.1045818 7.1379862 7.4500976 7.0369430
7.9146948 7.9631052 7.5879431 8.2415466 8.3602552 7.4864058 7.3822846 8.1421118 6.9620752 5.6697898 5.9966826 6.6096611 8.0244074 7.0174880 7.2301164 8.9626236 7.3526363 7.5420413 7.0202618
7.9429312 7.9491210 7.5844474 8.1931229 8.4810839 7.5051026 7.3197331 8.1703959 6.8806920 5.5836735 6.0721960 6.4841328 8.0411825 7.0842209 7.0878491 8.9518757 7.4300761 7.6839952 6.9602294
8.0291739 7.9628596 7.6267815 8.2228279 8.5015030 7.5681643 7.3669438 8.1241264 6.8755150 5.7009201 6.0783863 6.4512515 7.9989028 7.0640492 7.0920095 9.0309467 7.4312520 7.7081771 7.0304451
8.0965748 8.0062208 7.6499081 8.2229376 8.5851927 7.5876904 7.4367518 8.1071520 6.8538313 5.6092978 6.0263600 6.3871045 8.0068665 6.9937019 7.0944052 9.1026087 7.4003887 7.6510777 6.9156532
8.1076555 8.0653286 7.7337408 8.2208710 8.6321850 7.4759521 7.5168071 8.0964813 6.9455419 5.5628419 6.0438018 6.4211884 7.8986673 6.9177399 7.1769257 9.0838127 7.2140603 7.6609039 6.9058552
8.0343380 8.1719303 7.7971883 8.0808554 8.6324291 7.5074430 7.5250874 7.9960322 6.9299216 5.5194492 6.1449385 6.4141340 7.8668556 6.8694315 7.1880870 9.1248569 7.2369943 7.6956968 6.8885140
8.1087580 8.2193346 7.7292886 8.0160751 8.4392834 7.5237975 7.4725227 7.9498458 6.8620400 5.4893670 6.3783379 6.4609976 7.7565513 6.9810572 7.2279506 9.0678711 7.1920238 7.7968478 6.8375077
8.1884823 8.1762047 7.7442160 7.9281025 8.5114698 7.5137014 7.4338489 7.8590207 6.9030461 5.4327693 6.4365997 6.5426421 7.6065054 6.9958000 7.2003551 8.9939346 7.1584163 7.8257260 6.9539552
8.1477652 8.1598415 7.7495279 7.9122591 8.4462538 7.4741373 7.5410581 7.8365173 6.8470759 5.3568935 6.4854708 6.5552793 7.5763216 7.0222588 7.1233897 9.0287352 7.2022486 7.9000993 7.0390687
8.0345516 8.0501137 7.6212668 7.7553854 8.4682055 7.5269914 7.7514458 7.8023262 6.9205742 5.3621325 6.4727468 6.5346341 7.6444016 7.1731853 7.1103210 8.8541031 7.2039900 7.7811065 7.0635314
8.0130434 7.9856377 7.6416535 7.6551671 8.4683428 7.5300374 7.8760614 7.7861428 6.8805151 5.3083310 6.3976235 6.4998097 7.6256876 7.2760210 7.1377630 8.8656902 7.0636048 7.7835126 7.0430861
7.8923512 7.9358048 7.5445719 7.7432361 8.3739223 7.5549798 8.0578308 7.7685065 6.8216891 5.3465195 6.2867937 6.4657354 7.5502057 7.2713346 7.0652080 8.8527164 6.9995222 7.7208900 7.0153184
7.8101335 7.8515158 7.4588356 7.7208242 8.3507843 7.4865203 8.1295805 7.7590957 6.7046661 5.3974857 6.2647152 6.4641275 7.5027480 7.2798071 6.9658751 8.9585295 7.1454024 7.6719236 6.9174504
7.8689485 7.9056458 7.3310466 7.9146686 8.2977123 7.3380308 8.1128902 7.7617159 6.7112164 5.3530807 6.1154261 6.4859581 7.4614248 7.2901559 6.8301787 8.9504595 7.2103200 7.6209373 6.7261229
7.7841454 7.9971600 7.3102379 7.9228668 8.3613234 7.1696982 8.0327835 7.8547845 6.7070174 5.4431934 6.0060649 6.5445185 7.5414186 7.3348761 6.6840577 9.0297709 7.3045578 7.5289793 6.6713004
7.9721146 8.0696154 7.2981215 7.9389048 8.4666119 7.1437564 7.9237008 7.9376030 6.8081737 5.4483943 6.0429034 6.6198931 7.4868994 7.5374956 6.5675077 9.0551577 7.3039880 7.4904175 6.6509695
8.1355257 8.1035595 7.2192254 7.8919458 8.4845419 7.2311864 7.8253403 7.8720675 6.8170710 5.3798347 6.0193481 6.7387137 7.4962893 7.5189104 6.4678545 9.0702305 7.3465500 7.6864042 6.6394892
8.2073679 8.0101585 7.2801695 7.8807921 8.5429220 7.3692846 7.7442994 7.8718863 6.8549004 5.3920884 5.9809680 6.7952552 7.6413617 7.5629263 6.4300914 9.0777025 7.3259592 7.7128930 6.6583967
8.0648394 7.9477444 7.1604009 7.9333754 8.5383177 7.4365306 7.6596966 7.8675532 6.8757229 5.3747082 6.0619140 6.7099614 7.6620965 7.6677814 6.3279352 9.0370140 7.3336110 7.8079762 6.6223812
8.0432224 7.8922167 7.1204033 7.9489298 8.5941725 7.5190620 7.6936488 7.9477391 6.8077726 5.3214216 6.1963663 6.6687179 7.7054777 7.6979856 6.3969865 9.0406914 7.4146514 7.8558517 6.6495361
7.9763279 8.0263367 7.1089201 7.8784261 8.6224556 7.5169601 7.7657437 7.9360442 6.8798227 5.1728845 6.2023916 6.7387795 7.7679005 7.5660777 6.4598989 9.1525145 7.4342909 7.8651195 6.6022601
7.9324698 8.1164036 7.1408076 7.8612399 8.4763489 7.4001946 7.8322930 7.9340143 6.8282924 5.0866003 6.2490387 6.7852178 7.9221468 7.5766444 6.4948840 9.1634045 7.4950600 7.8838720 6.6818671
8.0200768 8.1218576 7.0195107 7.8250732 8.4552641 7.3292394 7.9075475 7.8381634 6.8269210 4.9038954 6.2519016 6.7923775 7.9736190 7.5951552 6.5327401 9.1329813 7.5906549 7.8190169 6.6726255
7.9549146 8.1460991 7.0966463 7.7002726 8.4378309 7.3009591 7.8984847 7.8594394 6.7616735 4.8245668 6.3382640 6.8545284 8.0843458 7.6501675 6.6594324 9.3180904 7.5270872 7.7455788 6.7540107
8.0010118 8.0599623 7.1152487 7.5949268 8.4498549 7.3917775 8.0074968 7.8299584 6.8385544 4.9594541 6.2736554 6.9528456 7.9756875 7.7716527 6.6641507 9.4088726 7.5174632 7.6611385 6.7896633
7.9457064 8.0998306 7.1329145 7.5415964 8.3932209 7.5454426 7.9772615 7.8520703 6.9214201 4.8875175 6.1912413 6.9171858 7.9772940 7.7648225 6.6335330 9.4031639 7.5506558 7.7271657 6.7544870
7.9276929 8.1166143 7.1197023 7.5771413 8.3615685 7.6396580 7.9601617 7.7588577 6.8360748 4.9702082 6.2426224 6.9030972 7.8986135 7.8329158 6.5876122 9.3184652 7.4710436 7.7508502 6.7711530
7.9005170 7.9266911 7.0972924 7.5553107 8.4263353 7.7451377 8.0570345 7.7584982 6.8262486 5.0543666 6.1354628 7.0304770 7.9622078 7.8128963 6.6535344 9.4014397 7.4123816 7.7406220 6.7100315
7.9201121 7.8661551 7.2185879 7.5695224 8.3776531 7.7630677 8.1910343 7.7551656 6.7712307 4.9859715 6.1246505 7.0843849 7.9720678 7.7400303 6.7567596 9.3857889 7.2716279 7.7501488 6.7431836
7.9323997 7.8104720 7.2464871 7.5628128 8.2329626 7.8786883 8.3788204 7.8224730 6.8607159 5.0211349 5.9395266 7.0936480 7.8490257 7.7620106 6.8178568 9.3300076 7.3345628 7.7042251 6.6065750
7.8548326 7.8152180 7.1766415 7.6453867 8.2729521 7.8974776 8.4276571 7.8179331 6.8158727 4.9287066 5.8873277 7.0045571 7.8111758 7.7909184 6.7886629 9.3788328 7.3731012 7.6498456 6.5616055
7.8706923 7.8428745 7.1239762 7.6727896 8.3269138 7.8591156 8.4707556 7.9514790 6.7991629 4.9834909 5.7146354 7.0536208 7.7313600 7.8866286 6.7742286 9.3492508 7.3837667 7.4812593 6.6030803
7.8801761 7.8019671 7.1635680 7.6976848 8.3465919 7.7962942 8.4454823 7.9835854 6.7315817 4.8954897 5.7862029 7.0125628 7.8269596 7.8443084 6.6341877 9.2998695 7.3346081 7.4434485 6.8589816
7.9321980 7.8849964 7.2177553 7.6170640 8.3727446 7.6907139 8.5212097 7.9923110 6.6671085 4.9775820 5.8870792 7.0556841 7.9637322 7.7441044 6.4551969 9.0547562 7.3651609 7.4958487 7.0256734
7.7754726 7.8108892 7.2494802 7.5970173 8.3374033 7.7609034 8.5956430 8.0645103 6.6906958 4.9069877 6.0031939 6.9916205 7.9829903 7.7834444 6.4331064 9.0631638 7.2108731 7.4668708 7.1953030
7.7641020 7.8221431 7.3243413 7.5399871 8.2721939 7.6585679 8.6032763 8.0671663 6.5795312 4.9588475 6.2637763 6.9603481 8.0036974 7.7259536 6.3626585 8.9894657 7.2100859 7.6645417 7.3545098
7.7008791 7.9002175 7.3094611 7.5923467 8.1887197 7.6331825 8.6284208 8.1126461 6.5490799 4.8829007 6.1843085 6.9636478 7.9946189 7.7801232 6.3062968 9.0452394 7.2647753 7.8038568 7.3600960
7.6308894 7.9099159 7.3688235 7.5645418 8.1485138 7.5745754 8.6573524 8.2728443 6.5665650 4.8368874 6.0655332 6.9651651 8.0400820 7.8457003 6.2809114 9.1085711 7.2620249 7.8342052 7.3835359
7.5372877 8.0105600 7.3839855 7.6651263 8.1767626 7.6567264 8.6854401 8.2879333 6.6181755 4.8710027 6.1558595 6.9129710 8.1211977 7.9008679 6.2140865 9.1577568 7.1777425 7.8914042 7.1690741
7.4436741 8.0873032 7.2540951 7.6487231 8.3126612 7.6196475 8.6118460 8.2922754 6.5754695 4.7540536 5.9329519 6.9572258 8.1668997 7.9403682 6.1987033 9.1690845 7.0850916 7.8948808 7.1169538
7.4057794 8.1270657 7.1080451 7.6451902 8.2787952 7.6917915 8.5779457 8.3119040 6.6400213 4.8247418 5.9407258 6.7386894 8.0956917 7.9326296 6.1855736 9.1400146 6.9918642 7.8584118 6.9430938
7.3807096 8.1108322 7.0994196 7.7216091 8.3266249 7.7956238 8.3541889 8.3320322 6.6543837 4.8175154 6.0212989 6.7104635 8.1295156 7.7496161 6.1590095 9.2662230 7.1052322 7.7741232 6.8379993
7.4376597 8.1415977 7.1489677 7.6917701 8.3606749 7.9374595 8.1535301 8.2749557 6.7263360 4.7871113 5.9979596 6.7285104 8.0996990 7.5680375 6.2294827 9.2914066 7.0982628 7.7813578 6.7997031
7.4255042 8.0142879 7.1954980 7.5535131 8.4216099 8.0449648 7.9375248 8.3311377 6.7838120 4.7222133 6.0000234 6.8385077 8.2280149 7.4666576 6.2199616 9.3316011 6.9905353 7.6385818 6.7790990
7.4118023 7.9076238 7.2730818 7.5548968 8.4270248 7.9891539 7.7665133 8.3648262 6.8702860 4.8060565 5.8594718 6.9119301 8.1372614 7.5139222 6.4052896 9.2077579 7.0128288 7.5871291 6.8170867
7.4252892 7.9626040 7.4332981 7.5459719 8.4724636 7.9008946 7.7522631 8.2986307 6.9868455 4.7170539 5.8669591 6.9922919 8.1445589 7.6054144 6.3654461 9.1122694 6.9045568 7.5499234 6.7891417
7.4586682 7.9139881 7.5109034 7.5154967 8.4272346 7.8542833 7.7245579 8.2681198 7.0459723 4.7155838 5.8870716 6.9639883 8.0127192 7.5270658 6.5009899 9.0071669 6.8065066 7.4752307 6.7584386
7.4500427 7.8296404 7.6239624 7.3941445 8.4144478 7.9250045 7.6101933 8.1914692 6.9638128 4.6664982 5.9256191 6.9405427 7.9962730 7.5993438 6.4485769 8.8494129 6.6018972 7.4619393 6.7349129
7.4278216 7.8624063 7.6021862 7.4297585 8.4135923 7.9732366 7.5320468 8.2494574 7.0151463 4.6550760 5.9843826 6.9299331 7.9823341 7.5820575 6.5466003 8.8883514 6.4500809 7.3747859 6.7145810
7.4553776 7.7583518 7.4993777 7.5161953 8.4536562 7.9784641 7.7391906 8.2150536 6.9546008 4.6179295 5.7873111 6.8242240 7.9174705 7.5869551 6.6474814 8.9332619 6.4026418 7.2714887 6.6302905
7.5706983 7.8117204 7.5293489 7.6016765 8.3917170 8.0977526 7.8556886 8.1084614 6.8842068 4.5854940 5.5833726 6.7571993 7.9366045 7.6226940 6.6562300 8.7527800 6.4453325 7.2748847 6.6258698
7.6043878 7.7881656 7.4398451 7.6327248 8.3749943 8.0211391 7.8747678 8.0774670 6.8846450 4.6266971 5.4987531 6.7536378 8.0259218 7.7108865 6.7655759 8.7436237 6.4772544 7.4208121 6.5564761
7.5589476 7.7272801 7.3854890 7.8155470 8.3595114 8.0014515 7.9839416 7.9547343 7.0288310 4.5482016 5.4084415 6.6227274 7.9467344 7.8765111 6.8246298 8.6991997 6.4510355 7.6518869 6.5242891
7.5657167 7.7651463 7.3424211 7.9108839 8.4403543 8.0028706 8.0574493 7.7765350 7.0909891 4.5563807 5.3487535 6.5420232 7.9560404 7.9429164 6.9056010 8.6276798 6.5057030 7.7030153 6.4928465
7.5371962 7.7647495 7.4082642 7.9059973 8.4480906 8.0755110 8.1678743 7.5759578 7.0943365 4.5706811 5.2946825 6.5235662 8.0252047 7.9977388 6.8801708 8.6719608 6.5779057 7.8179893 6.4743032
7.5312624 7.8553033 7.5832133 8.0004940 8.4677038 8.2178974 8.3219233 7.5805864 7.1134953 4.6034226 5.2764745 6.5181913 8.0934210 8.0674000 6.9158850 8.7407141 6.6348529 7.7942777 6.5160341
7.5710735 7.8240275 7.6678143 7.9877524 8.6123543 8.2318125 8.3804531 7.5037189 6.9608831 4.6018357 5.3001528 6.5120296 8.1220627 8.0833559 6.8979435 8.7935362 6.7793970 7.8427815 6.5710592
7.5483994 7.9656057 7.6636052 7.9187050 8.5808868 8.0795584 8.5551939 7.5333138 6.8854947 4.7357078 5.3448095 6.4663801 8.3290367 8.0002022 6.9017224 8.7163153 6.8145452 7.9068332 6.5508142
7.4564652 7.8636346 7.6955562 7.9257350 8.6020126 7.9499788 8.5541372 7.4003100 6.7459302 4.7564740 5.4069414 6.3938951 8.3920174 7.9688954 6.8865395 8.6495428 6.9567046 7.8591642 6.5428882
7.4780378 7.7598290 7.7895513 7.9386902 8.5890255 7.9166732 8.5428553 7.2940335 6.6958332 4.8010445 5.3721089 6.4618912 8.2394438 8.0273380 6.8612237 8.6358089 7.0454917 7.9176164 6.5588655
7.4094214 7.7975478 7.5949817 7.9091020 8.5592737 7.9374461 8.5424728 7.2917814 6.6309886 4.7800102 5.2469869 6.3979855 8.3547964 8.0156784 6.8234015 8.6691713 7.0046868 7.8303251 6.5838561
7.2336473 7.8288894 7.6289144 7.9580417 8.6164427 7.8654809 8.5099697 7.3071814 6.6489282 4.8057065 5.1837821 6.3159137 8.3600740 8.0784130 6.8715205 8.7434273 7.1544557 7.8122535 6.6068139
7.2169342 7.8325682 7.5870519 7.9884133 8.6073904 7.7919683 8.4974251 7.4695492 6.7140446 4.8351011 5.1600757 6.3052888 8.5025539 8.1416597 6.9512839 8.8221092 7.1312246 7.7286372 6.6842308
7.1429725 7.7684817 7.5362635 8.0094652 8.6049891 7.6934175 8.5503321 7.4867282 6.7563620 4.9073186 5.0911627 6.4033127 8.3920870 8.2309551 6.8959594 8.8299971 7.1986508 7.7040019 6.8352695
7.0655837 7.6978426 7.5754223 7.9822278 8.5694475 7.6753359 8.6527081 7.5506563 6.7356710 5.0050330 5.0664768 6.4828424 8.4595051 8.2942429 6.8128314 8.8982439 7.1416602 7.6131239 6.8952851
6.9812784 7.6236410 7.5678167 7.9502807 8.4709501 7.6466103 8.7231464 7.5153899 6.6350865 5.0476880 5.0579362 6.5612311 8.3902626 8.3232250 6.7541618 8.9540215 7.0709763 7.5425906 7.0107093
6.9637518 7.6153116 7.3656936 7.9407635 8.4859734 7.6882520 8.7323160 7.5492773 6.5994835 4.9816289 5.0626273 6.5213385 8.2603712 8.2629156 6.7332320 9.0393848 6.9911962 7.4745436 7.0013514
7.0634418 7.5280499 7.2161999 7.9231768 8.4174099 7.7057304 8.8130465 7.5812125 6.5950694 4.9809384 5.0915875 6.4377389 8.1720667 8.2116051 6.6875076 9.1165590 6.9243369 7.4868064 6.9435530
7.1236696 7.4140472 7.1398296 7.9532819 8.4789677 7.7265544 8.7302561 7.6890879 6.5400672 4.9417243 5.0695782 6.4220028 7.9194007 8.0979424 6.6917796 9.1867590 6.9303322 7.4212666 6.8684745
7.0830226 7.3515921 7.1658993 7.9380512 8.5293379 7.7992644 8.6706400 7.6805573 6.4274721 5.0729976 5.1155329 6.4024625 7.7665057 8.1355648 6.7051864 9.1804399 6.9853034 7.4434304 6.9736733
7.0575318 7.3216143 7.1525788 7.8896818 8.5355692 7.6756878 8.6684866 7.6576762 6.4612875 5.0338621 5.2483668 6.4514065 7.6783977 8.0197763 6.7184124 9.2427797 6.9411378 7.5094113 6.9098930
7.0419974 7.2637849 7.0768499 7.7707758 8.4850082 7.6813211 8.6723881 7.6894116 6.4298544 5.1836567 5.2101998 6.4947548 7.7621279 8.0252647 6.7560053 9.1409054 6.8738885 7.5960040 6.9417782
7.0358300 7.3042660 7.0460386 7.5994353 8.5064869 7.7152724 8.6283474 7.7423635 6.4409089 5.2400174 5.1863308 6.3261366 7.7328329 7.9414806 6.6627545 9.1796970 6.8376484 7.5724721 6.8934870
7.1001158 7.4982281 6.9354300 7.4775057 8.4031715 7.7615104 8.6658592 7.8240385 6.4287643 5.1896162 5.0660534 6.2887378 7.6786094 8.0475264 6.6466975 9.2358847 6.8205972 7.5707765 6.7446804
7.1871753 7.5365396 6.7527289 7.4687920 8.3661175 7.7977023 8.6086836 7.7146311 6.5170460 5.1778364 5.0078087 6.2216520 7.6688967 8.0956602 6.6352558 9.2991514 6.8579493 7.6496191 6.7410169
7.1657996 7.4582438 6.7852306 7.4144454 8.2856750 7.7814541 8.6156673 7.7450457 6.5513558 5.1259379 4.9444447 6.2672286 7.7411351 8.0547667 6.6427374 9.3081512 6.9264779 7.6495867 6.6772633
7.1401691 7.5246539 6.7109351 7.4036350 8.1549606 7.7599778 8.6752281 7.6808047 6.6527538 5.1300983 4.9956646 6.1485057 7.7003989 7.9419818 6.7072468 9.2394743 6.9732885 7.7165775 6.5827942
7.2757154 7.5078773 6.7371969 7.3602195 8.0523443 7.6399674 8.6748028 7.6614704 6.6977072 5.1592336 5.0084414 6.1174674 7.6653614 7.8587770 6.7263803 9.4037495 7.0246439 7.7487454 6.5746412
7.3156905 7.4772167 6.6752362 7.4270391 8.0103769 7.7123203 8.7156954 7.5850964 6.6836786 5.0471158 5.0053234 6.1081076 7.5411921 7.8551869 6.6331496 9.4022846 6.9433317 7.6529784 6.4835010
7.4381061 7.3753705 6.5719652 7.4476361 8.0383644 7.7431302 8.7555046 7.6406631 6.6767797 5.0257349 4.9732013 6.2370028 7.5280437 7.7143760 6.6834173 9.3557243 6.9460506 7.6225691 6.3663750
7.4605446 7.3430276 6.5102835 7.4476376 8.0577307 7.7008996 8.8014126 7.5313897 6.6574588 4.9779844 4.9860153 6.2897763 7.5525374 7.6379151 6.6609783 9.3809023 6.9638066 7.5508342 6.3008165
7.4766841 7.3387456 6.6154323 7.5127702 8.0633564 7.6020470 8.8483858 7.4940820 6.5987520 5.0298848 4.9315176 6.3340373 7.5109406 7.5854206 6.7261300 9.2459116 7.0941210 7.5736737 6.3051000
7.4872699 7.2375965 6.7111483 7.5108228 8.0780249 7.5221004 8.8083782 7.5728588 6.5608869 4.9205360 4.8634815 6.3085761 7.5546727 7.5693755 6.7711034 9.1584682 7.0123029 7.7018671 6.2811718
7.5321183 7.0996728 6.7452116 7.4193816 8.1702948 7.5116496 8.7036676 7.5238872 6.5957747 4.9592648 4.9289098 6.2357764 7.5778255 7.6049480 6.7204113 9.0218382 7.0035105 7.7174716 6.3133945
7.5308619 6.8894334 6.7939906 7.2583046 8.1432953 7.4868894 8.7935410 7.5193081 6.5541964 4.9654856 4.9202118 6.1498914 7.6097856 7.5314126 6.7551742 9.0007782 6.9185538 7.7666907 6.3355575
7.6426477 6.8833132 6.7698073 7.2207561 8.1326008 7.4993734 8.7638035 7.5206947 6.5609512 4.9299626 4.8717175 6.1644921 7.6858392 7.4911346 6.6750088 8.9794264 6.8497801 7.7927356 6.3926668
7.5908160 6.9847946 6.7725554 7.3239527 8.1781731 7.5841146 8.6998940 7.5728579 6.4610009 4.9066381 4.8141394 6.0665712 7.7018600 7.4374690 6.6761580 9.0206070 6.7394037 7.7846637 6.3384032
7.5136123 6.9561367 6.7252822 7.3984327 8.1494226 7.5090427 8.4971905 7.6463394 6.5213547 4.9929552 4.8705506 5.9100947 7.7282119 7.4848695 6.7558255 9.0445528 6.6949306 7.7628345 6.3802366
7.3540878 6.9737024 6.6690874 7.4818568 8.0524988 7.5931430 8.4028454 7.6795764 6.5097880 4.9627428 4.8424010 5.8538752 7.7125549 7.3873491 6.7416668 8.9780378 6.5314999 7.7701945 6.3176332
7.3598747 6.9014940 6.6678810 7.6246743 8.0871239 7.5781865 8.3138218 7.6827974 6.5629401 5.1266770 4.8296914 5.8172102 7.7220683 7.3826985 6.7447305 8.9548540 6.5267391 7.7610297 6.3145056
7.4903955 6.7999806 6.6934037 7.7260075 8.1595097 7.6756935 8.1859894 7.5901995 6.4936318 5.2010994 4.7301698 5.7649298 7.6500978 7.2344704 6.6998296 8.9391260 6.5341573 7.6892223 6.2899375
7.4947834 6.7379308 6.6483536 7.6247630 8.0993090 7.5923152 8.1409264 7.6035109 6.5958667 5.3152366 4.7309051 5.7354245 7.6096864 7.2667975 6.6160488 8.8911419 6.6266160 7.8236322 6.2965860
7.4968090 6.8150463 6.6166625 7.5539489 8.0647411 7.5492587 8.1793928 7.7469683 6.5803785 5.3895211 4.8116746 5.7319293 7.6389346 7.2922125 6.6368051 8.8910732 6.6252999 7.8083630 6.3044786
7.3838882 6.7016129 6.7250051 7.5140662 8.1090584 7.5320988 8.1564531 7.8086867 6.6700797 5.5072923 4.8113317 5.7570310 7.6567655 7.3459477 6.7927113 8.8999929 6.6979170 7.9305429 6.3717833
7.4441400 6.8286719 6.8953233 7.6473765 8.1035099 7.4197989 8.2355890 7.8119564 6.6878338 5.5889859 4.9349995 5.5917335 7.7274303 7.5290294 6.7615705 8.9807205 6.7076368 7.9949985 6.3725338
7.3695536 6.7778616 6.9434257 7.6021810 8.0025959 7.3647323 8.3042297 7.8210564 6.7389150 5.6219959 5.0205488 5.5419202 7.7713380 7.5988655 6.7104344 9.0032015 6.7436280 7.9670572 6.3623505
7.2443171 6.7916112 6.8889313 7.5445738 7.8865213 7.2214284 8.4251032 7.8394308 6.7285237 5.5813766 5.1161418 5.4530072 7.8382940 7.5568647 6.6220889 9.0660219 6.9282713 8.0533619 6.3977985
7.2349825 6.7123847 6.8675995 7.4784451 7.8220320 7.0874705 8.5071173 7.8615098 6.6719055 5.4428144 5.1054440 5.4782290 7.8691611 7.7021484 6.5147462 9.1219072 6.9950147 8.1217213 6.4483485
7.2542067 6.6500878 6.9347110 7.5296850 7.9512682 7.0394607 8.5768080 7.8490062 6.5673628 5.3905001 5.1556015 5.4798784 7.8124633 7.6973672 6.4711356 9.1247644 7.1511750 8.1595516 6.4758034
7.3190188 6.6929059 7.0274348 7.6309710 7.8461304 7.0441360 8.6135092 7.8880444 6.6057515 5.4370203 5.1277928 5.4507298 7.8291311 7.6134357 6.5440865 9.2311954 7.1566730 8.0761585 6.5089965
7.2475524 6.7388496 7.0228367 7.6996927 7.9577379 7.0076432 8.7457609 7.8437896 6.4214091 5.3905354 5.2584219 5.4236455 7.8015594 7.6046448 6.5415092 9.3820295 7.1035023 8.0168400 6.4813862
7.3107452 6.7106495 7.0580258 7.7065492 8.0440044 7.0048327 8.8043423 7.7234855 6.3010902 5.4379053 5.2544303 5.3073268 7.9572926 7.5374184 6.5993505 9.3652782 7.1232162 7.9222960 6.4371543
7.3647051 6.7094512 7.0925293 7.8637891 8.2550936 7.0671358 8.8134594 7.7742968 6.0893292 5.5027380 5.3336511 5.2918668 7.8537245 7.5253530 6.7342272 9.4715948 7.1270585 7.7914262 6.4370213
7.3264031 6.7916613 7.0730648 7.8520322 8.3090448 6.9871855 8.6777010 7.7540889 6.0094738 5.5050855 5.2661662 5.3184829 7.9595275 7.5009065 6.8061705 9.4321108 7.0579357 7.8087010 6.4548063
7.2946420 6.7300043 6.9951277 7.7951279 8.3365345 6.9389796 8.6656857 7.7879052 6.0802584 5.3856387 5.2925158 5.2656708 7.8851275 7.5977054 6.8694677 9.2986898 6.9444866 7.9379272 6.4941516
7.3591385 6.6675096 6.9008532 7.7664065 8.3595572 6.8346400 8.5718336 7.6255541 6.0816159 5.3618240 5.3223767 5.3483520 7.8956141 7.6547132 6.8760509 9.2174330 6.9441295 7.9853067 6.5152378
7.3809905 6.6264224 6.7396321 7.6773787 8.3796873 6.8393764 8.5119486 7.4912453 6.0309939 5.3374839 5.3698716 5.2481399 7.8536963 7.7549281 6.8585386 9.1416330 6.9052143 7.9623656 6.4915004
7.4202547 6.6317854 6.6812396 7.5472989 8.4366627 6.8436017 8.4442463 7.4267993 6.0057726 5.3462586 5.3029156 5.4068007 7.8245144 7.8177986 6.9104400 9.1305904 6.7801304 7.9045458 6.5324073
7.5251813 6.6444616 6.6962042 7.4420328 8.4276466 6.8165560 8.3811159 7.3442407 6.0114188 5.3687401 5.2763371 5.5484109 7.9982886 7.8408294 6.9842086 9.0553522 6.7502165 7.8565669 6.5554380
7.5564432 6.7205248 6.6273670 7.3610792 8.3920851 6.7836761 8.2384024 7.2928777 6.0554976 5.4625125 5.1248837 5.5729504 7.9715443 7.7564740 7.0669904 8.9494057 6.7717190 7.7653108 6.5609460
7.5113225 6.6127305 6.5968843 7.3874879 8.2971859 6.6745481 8.0828981 7.2032313 6.2646651 5.6102514 5.2372108 5.6172171 7.9341249 7.7545547 6.9187002 8.8207750 6.5993648 7.8034077 6.5170155
7.4397521 6.6840281 6.5170736 7.4148974 8.2192898 6.6718216 8.0618677 7.1738524 6.3294706 5.5610166 5.3232279 5.7331810 8.0378628 7.7090807 6.8393364 8.8826962 6.7437129 7.7644849 6.5384951
7.4908090 6.6815681 6.4623098 7.5218840 8.1454525 6.6212807 8.0378017 7.1382031 6.3755264 5.5664506 5.4523163 5.8532777 8.0727596 7.6931276 6.6871533 9.0970259 6.7207775 7.8671665 6.6535735
7.5681624 6.7565379 6.4542527 7.5564423 7.9933262 6.6733546 7.9953909 7.1543002 6.3799109 5.5594044 5.6254892 5.9217348 7.9868822 7.6921110 6.6556840 9.2376060 6.7721500 7.8893571 6.6322217
7.4502745 6.6962461 6.3577552 7.4555964 8.0703669 6.8210688 7.9479156 7.1686525 6.3123350 5.6121616 5.5673175 6.0601573 8.0006390 7.6301246 6.6679869 9.2957802 6.7244210 7.9204588 6.6649141
7.4048362 6.8399777 6.3699327 7.3620229 8.0000257 6.9574122 7.8371716 7.2403126 6.2822642 5.6979065 5.5867772 6.0843096 7.9921489 7.6175294 6.7992334 9.3356876 6.7108245 7.9163084 6.6943431
7.3176694 6.9824948 6.4014101 7.3833694 7.9630184 6.9415312 7.8668756 7.2155147 6.3166876 5.7099781 5.6348658 6.0344105 7.9184899 7.5485053 6.8752179 9.3013706 6.6952848 8.0479870 6.6506190
7.2598710 6.9539843 6.4942017 7.3641167 7.9549246 6.9247704 7.8283443 7.2601457 6.3977184 5.6959620 5.6283355 6.1405668 7.8335686 7.4536638 6.9098873 9.3021994 6.7704806 8.0373983 6.6042633
7.2724872 7.0345907 6.4716206 7.2346735 7.9960837 6.8501077 7.9618382 7.2506533 6.4707770 5.8451881 5.6139779 6.3391681 7.8507824 7.3788986 6.9814172 9.4190292 6.7879267 8.0472555 6.6063128
7.3518286 7.0429320 6.4628453 7.1991024 7.9526534 6.7834716 7.9061704 7.2452898 6.4802752 5.8870802 5.7120357 6.3221145 7.7931252 7.3653817 6.7524467 9.4570227 6.9283891 8.1014900 6.7846222
7.3612747 6.9400473 6.5166478 7.2434840 7.9853711 6.7778673 7.9794369 7.2412853 6.5291066 5.9437900 5.7836785 6.2092938 7.8204513 7.3669720 6.8035159 9.3919935 7.0902705 8.0958529 6.8894310
7.3127809 7.0412898 6.4475255 7.2380767 7.9160533 6.7886539 7.9581766 7.2867541 6.4266191 6.0010614 5.8373013 6.2681513 7.7374930 7.3617220 6.7468748 9.3721323 7.2668400 8.1266479 6.8993716
7.2400374 7.0274692 6.6186514 7.1726341 7.8838596 6.7703009 7.9767547 7.2936101 6.4463453 6.0842605 5.8965883 6.2545700 7.7943072 7.4175615 6.6627898 9.3996944 7.2615037 8.1180773 6.9690547
7.1434541 7.2583337 6.5706692 7.1345048 7.8698378 6.8204732 8.0747776 7.2393875 6.4291110 6.0833573 5.9523816 6.3431454 7.7725420 7.2568369 6.5708303 9.3187056 7.3297997 8.0893183 7.0620875
7.0731940 7.4204211 6.5581489 7.1834455 7.7790008 6.8605185 8.1398191 7.2536259 6.4246035 6.0402870 6.0236721 6.3770533 7.7934675 7.2803793 6.4413729 9.2530518 7.4253740 8.0874004 7.0902114
6.9574747 7.5527163 6.5901823 7.2515144 7.8130412 6.8499718 8.2458849 7.3007836 6.4225950 6.0243444 6.0311866 6.6538210 7.6769805 7.2598829 6.3825831 9.2162571 7.5540714 8.0986605 7.1726880
6.9453449 7.6780405 6.5869370 7.3141928 7.7684360 6.8980489 8.3761272 7.3674188 6.4771104 5.9497948 6.1925640 6.6826868 7.5397105 7.1254025 6.3916974 9.2559652 7.6031532 7.9940882 7.1032300
7.0913200 7.6376190 6.6235991 7.3877387 7.7625775 6.9291210 8.4430256 7.5215712 6.5829482 5.9375467 6.2580600 6.7600293 7.5312700 7.1600580 6.3864703 9.1992235 7.6318936 7.9844575 7.0534487
7.0969248 7.7485003 6.5828819 7.3810110 7.8716803 6.8997235 8.4407787 7.5057225 6.4794369 6.0048718 6.2392616 6.7534814 7.5420437 7.1489787 6.3295703 9.1805267 7.5934577 7.9013028 6.9003119
7.1413779 7.7538400 6.5304422 7.4776368 7.8505006 6.8373647 8.4411345 7.5536385 6.3890581 6.0494876 6.1798258 6.7362452 7.5540714 7.2348242 6.2749057 9.2025785 7.6490297 7.8610015 6.8836122
7.1819873 7.7260613 6.5043430 7.6442976 7.8911371 6.9358277 8.3110199 7.4997873 6.3348908 6.1644306 6.2276211 6.6811247 7.7013927 7.3683138 6.2693372 9.1803274 7.6152635 7.7521672 6.7760134
7.1678381 7.7967501 6.4719162 7.6631432 7.9100327 6.8844342 8.2184496 7.6484389 6.2114205 6.2042522 6.1956501 6.6450753 7.7193441 7.3810911 6.1717544 9.1795378 7.5307155 7.6759391 6.7857323
7.2424927 7.8256860 6.5322247 7.7647767 8.0478706 6.9998426 8.1608286 7.6899133 6.3328147 6.1414428 6.0098772 6.5780449 7.7033153 7.4162922 6.0402474 9.0392141 7.4338689 7.6266961 6.8278298
7.2055202 7.8218746 6.4573092 7.8319535 8.1467228 7.1207638 8.1282110 7.6694212 6.3886905 6.1458282 5.8914680 6.5316849 7.7228541 7.5241218 5.8869905 9.1136751 7.3616023 7.6760063 6.8097401
7.2091513 7.7838864 6.4295540 7.9308238 8.1354685 7.0645947 8.0947561 7.6804190 6.5270152 6.0684800 5.7863774 6.5383897 7.6833553 7.6226282 5.8497343 9.1127234 7.3326631 7.7632871 6.8098421
7.1505909 7.8584118 6.4058156 7.9313936 8.1950989 7.1484170 8.0725565 7.6787386 6.4907231 5.9933629 5.7669640 6.4352503 7.7693548 7.6602192 5.8687882 9.1452589 7.2981992 7.6929679 6.7296834
7.0611448 7.8370428 6.3122849 7.9605627 8.2164803 7.1750708 8.0367489 7.6943011 6.5029373 5.9554515 5.7375693 6.4424963 7.8719110 7.6610265 5.9526343 9.1520872 7.3004837 7.7467813 6.6326079
6.9145150 7.7019715 6.2882509 7.9356856 8.2680683 7.0920510 7.9764767 7.7716422 6.5586605 5.9265022 5.6928463 6.2736430 7.8281641 7.5631156 6.1036396 9.1516943 7.3317442 7.6579328 6.6386333
6.8019619 7.5832958 6.2674332 7.9554973 8.2755527 6.8959503 7.9395418 7.8851719 6.5556297 5.9204755 5.7744102 6.1688604 7.6900029 7.5120716 5.9843717 9.1451578 7.4445143 7.6757846 6.6091652
6.7565141 7.6339979 6.3075299 8.0835400 8.2888927 6.8133464 7.9839296 7.9151573 6.6036234 5.9367857 5.7355738 6.1646695 7.6799464 7.4450560 5.9910197 9.1530352 7.4888353 7.6078362 6.6327267
6.7964363 7.5292735 6.3144002 7.9293122 8.3886013 6.8514104 8.0147486 7.8341155 6.6134152 5.9522524 5.7074070 6.1477475 7.7007780 7.4761047 5.9502535 9.0368900 7.5430574 7.4503493 6.6582141
6.8289986 7.5057535 6.3140454 8.0393505 8.4612274 6.8663788 8.0640182 7.7872572 6.5987568 6.0164056 5.6050010 6.2252107 7.7334538 7.4992700 5.9397693 8.8399248 7.5257149 7.3352032 6.7164626
6.9077010 7.6290746 6.3177757 8.0073290 8.5080109 6.9585824 7.9962139 7.7924790 6.6295099 5.9451070 5.6447740 6.3181095 7.8707366 7.5738945 5.9480643 8.6628733 7.4623909 7.3012176 6.8257518
6.8765936 7.6713777 6.3534307 7.9623852 8.4157047 6.9232607 8.0302572 7.7681437 6.6039410 5.9518018 5.6585793 6.4465771 8.0250282 7.5533853 6.0193257 8.7004099 7.4583049 7.3880105 6.7602143
6.8544574 7.6540360 6.4296088 7.9144201 8.4464550 6.9707623 8.0263376 7.7360520 6.5842223 5.8228183 5.5945635 6.4653263 8.1581535 7.4664445 6.0915833 8.6220970 7.3799663 7.4649611 6.7243862
6.7800622 7.6603694 6.5103998 7.8794703 8.4002619 6.9402413 8.0395117 7.6251163 6.7470531 5.7464051 5.4906168 6.4875512 8.2639589 7.3926063 6.0216265 8.6815844 7.2130399 7.5226469 6.7191496
6.7752843 7.5945330 6.5136395 7.8593159 8.3828125 6.9378247 8.0798912 7.5144882 6.7476597 5.5642500 5.5442591 6.5102534 8.2634993 7.3455100 5.9399118 8.6921816 7.1781669 7.4307313 6.6634932
6.8411937 7.6719432 6.4644680 7.8860559 8.4257135 6.9690299 8.1706238 7.5821738 6.8066030 5.4917645 5.5221438 6.5189867 8.3118391 7.4709868 5.9002376 8.6170492 7.0571008 7.4298644 6.6165619
6.9584241 7.7489562 6.4009051 7.8087573 8.3908663 6.9976654 8.2639246 7.5290699 6.8076854 5.3541198 5.5859323 6.6116834 8.3763332 7.5576587 5.8340840 8.5778017 7.0840836 7.3445764 6.5554390
6.9367762 7.8810744 6.5498257 7.8350272 8.4630833 7.0996127 8.2152815 7.5101581 6.8239789 5.4110389 5.5446992 6.6114092 8.4971228 7.6298056 5.7774711 8.4524021 7.1105890 7.3555508 6.5121450
6.7859573 7.9103003 6.5624251 7.7902870 8.5956993 7.1446481 8.1811876 7.4734621 6.6698928 5.4084630 5.5081654 6.6145635 8.5844927 7.6355715 5.9234233 8.5103254 7.1736517 7.2843432 6.5199041
6.7094474 7.9696198 6.6127696 7.6848006 8.5874577 7.1478887 8.1354685 7.4567351 6.5871997 5.4902387 5.5230045 6.5400472 8.5475569 7.7637887 5.9209762 8.5100603 7.2191930 7.1726398 6.4908843
6.7844334 8.0531673 6.7116981 7.7321963 8.6593838 7.1366396 8.1445580 7.3791661 6.6928959 5.5280390 5.5010562 6.4917250 8.5137310 7.7847047 6.0135975 8.6360760 7.2387285 7.1631255 6.4762101
6.7916594 8.0717077 6.7662230 7.6951656 8.6329346 7.1629462 8.1405401 7.3109808 6.6915426 5.5078144 5.4963932 6.3550515 8.4591627 7.8992929 6.2000456 8.6349869 7.2492423 7.2388639 6.4795651
6.8544745 8.0731230 6.7769995 7.6470051 8.6582441 7.1393652 8.0636311 7.2535977 6.7263746 5.5659146 5.4499760 6.4795675 8.4440737 7.8332157 6.2708144 8.6391430 7.1895475 7.2240987 6.4770927
6.8719983 8.0773726 6.6983719 7.6551900 8.6635399 7.1490555 8.1604156 7.2966623 6.7716484 5.4811196 5.3672414 6.6347446 8.3266220 7.8635011 6.2577691 8.5803041 7.2310591 7.3471303 6.4702969
6.9055762 8.1012516 6.6547565 7.6317449 8.5621567 7.2907920 8.1131573 7.4326868 6.8463573 5.4259295 5.3699274 6.6009111 8.3323088 7.7930875 6.2290335 8.5475578 7.3135209 7.4859166 6.6129808
6.9229946 8.0570679 6.5611100 7.7794204 8.5373716 7.3714919 8.0843134 7.7504377 6.9391384 5.3726788 5.3868470 6.6212840 8.2398834 7.8004513 6.1070838 8.4876556 7.3776746 7.5058985 6.6166105
6.8933783 8.0295820 6.6484313 7.8959527 8.7200871 7.4720659 8.0682230 7.8758578 7.0385404 5.4585872 5.4298501 6.6359797 8.2526770 7.7651324 6.0134220 8.4675598 7.2391796 7.4774737 6.6732149
6.8344021 8.0836258 6.6500764 7.9095912 8.6082277 7.4834146 7.9261870 8.0831747 7.1197991 5.4483500 5.4753275 6.7866073 8.3198376 7.7083659 6.0481367 8.3017054 7.1761274 7.4487462 6.7228427
6.8109016 8.0910826 6.7233839 7.9384446 8.5131083 7.4765377 7.8644757 8.1251249 7.1893463 5.5943732 5.4761233 6.8877048 8.2350197 7.6359277 6.1158977 8.3535395 7.1465454 7.5114932 6.7775187
6.7797627 7.9852166 6.7539315 7.9179873 8.5188751 7.4922466 7.6935415 8.1292343 7.2746482 5.5926323 5.5117788 6.9462147 8.1876993 7.5714025 6.1512413 8.3312378 7.2267685 7.4953408 6.8454995
6.7615147 7.9517651 6.8465624 7.8541994 8.4296303 7.3646483 7.6795173 8.2240419 7.2802205 5.4933610 5.6095128 7.0070462 7.9660892 7.5229611 6.2462864 8.2879333 7.1873550 7.4958444 6.7019067
6.8723688 7.9023018 6.9421916 7.8028727 8.3479652 7.3206787 7.6240153 8.2249002 7.2757263 5.4684587 5.6275644 7.0460601 7.8433595 7.5187812 6.4540110 8.3599768 7.1894832 7.5417237 6.7764735
6.8810277 7.8437877 6.9588418 7.8635130 8.2100496 7.3265214 7.6706905 8.2681322 7.2563772 5.3652463 5.6120324 7.0602198 7.7385979 7.4702082 6.6238723 8.4020786 7.3417821 7.4845638 6.7590156
6.8851252 7.7809772 7.0586109 7.9257030 8.1647787 7.3429708 7.6023846 8.1274338 7.2652836 5.4762325 5.6732540 7.0110393 7.7676487 7.4677749 6.6333046 8.4979811 7.2813487 7.4931641 6.6355762
6.9392672 7.7134795 7.1389298 8.0676079 8.1470594 7.2596116 7.6119237 8.0454168 7.0713177 5.4088306 5.6879702 6.9694200 7.8828177 7.4114723 6.5982594 8.5339136 7.2673092 7.4921346 6.6509600
6.9449401 7.6496935 7.1628776 8.0855932 7.9935017 7.3096728 7.6244960 7.9227085 7.0078058 5.3498387 5.7463994 6.9119806 7.8006659 7.4659777 6.5832715 8.4283228 7.2022152 7.4824829 6.7765102
6.8926306 7.5369978 7.1139789 8.0898895 8.0181093 7.4032302 7.6300631 7.8692169 6.9232535 5.3423915 5.7596359 6.8081021 7.7948632 7.5909214 6.5320516 8.4195604 7.1591296 7.5134687 6.8178544
6.9928927 7.5960593 7.1356444 8.0846014 8.1368084 7.3840694 7.7418752 7.8305860 6.7702298 5.3819022 5.9037385 6.7671924 7.6545172 7.5796938 6.4818883 8.4478617 7.1804376 7.4730659 6.8815808
7.0073919 7.6118813 7.0742989 8.0121088 8.1929560 7.4151602 7.8390732 7.7879910 6.6092691 5.3522019 6.0126996 6.7934895 7.5919018 7.6672597 6.4905949 8.3591566 7.1726651 7.4093542 7.0197983
7.0919824 7.6428838 7.1063538 7.9962277 8.2390690 7.4222836 7.9359469 7.7131848 6.5890899 5.3342957 5.9875007 6.8114343 7.5416312 7.6810374 6.5736952 8.4097443 7.2529674 7.3200450 7.0682459
7.1353383 7.6610322 7.0996585 7.9900336 8.1476746 7.3993802 7.9991555 7.6895604 6.5567822 5.2627692 5.8918962 6.8960414 7.5258055 7.6810656 6.6059399 8.3716879 7.3611979 7.2318206 7.0880499
7.2072377 7.6619930 7.1166639 7.7756147 8.1274157 7.4274025 7.9954591 7.5828586 6.5109215 5.1492348 5.9424772 6.8842859 7.4389806 7.8290386 6.6115131 8.2985020 7.4313216 7.1811566 7.0915279
7.1840186 7.6701469 7.0728025 7.8161488 8.1708355 7.4099870 7.9769411 7.6070585 6.6447506 5.1007495 5.8416018 6.8098297 7.3329544 7.8646441 6.6422639 8.1508007 7.5706058 7.0874920 7.2259426
7.0720835 7.6841826 6.9880037 7.7903752 8.1844158 7.2650485 7.9409800 7.5769587 6.6732616 5.0353479 5.8547893 6.7109261 7.3139920 7.8711658 6.4764481 8.1284542 7.6390905 6.9977517 7.1500220
6.9358644 7.7674851 6.9989142 7.7941008 8.2139120 7.2777820 7.8128796 7.5552025 6.7997079 4.9276085 5.8052373 6.7006969 7.2764845 7.8925872 6.5626678 8.0741348 7.7016978 6.9142423 7.0812340
7.0576043 7.8083396 7.0225463 7.7509379 8.2982311 7.2176232 7.8387380 7.4866943 6.8793173 4.9223328 5.7178531 6.6357203 7.2555852 7.8526173 6.3846855 8.0450716 7.7743783 6.8695350 7.0360637
7.0400209 7.8591070 7.0946331 7.6549163 8.2750902 7.1108642 7.7653780 7.3876305 7.0113997 4.9542284 5.6744642 6.6569257 7.2748475 7.8340578 6.3782086 7.9710689 7.7799258 6.7951050 6.9072118
6.9948077 7.9814525 7.1996570 7.7160974 8.2182312 7.1390400 7.7139931 7.3597398 7.0934043 5.0761957 5.6530766 6.6960006 7.2584410 7.8088570 6.1961732 7.9792356 7.9004107 6.8342409 6.9501309
6.9576230 7.9376755 7.1458917 7.5972600 8.1543150 7.0551219 7.8310905 7.4320002 7.1125793 5.1280627 5.7102361 6.6410232 7.3330760 7.7358851 6.2107606 7.8714948 7.9624972 6.7176046 7.0415521
7.1106081 8.0002861 7.0919042 7.4531097 8.1705656 7.1338310 7.8574405 7.4856257 7.1347985 5.1335549 5.7451143 6.6085353 7.3942647 7.7251611 6.2637796 7.8547769 7.9027653 6.6185136 7.2059364
7.1293097 7.9950118 7.0414667 7.4200983 8.1651154 7.1293020 7.8489676 7.5343008 7.0902877 5.2535295 5.6928477 6.5728192 7.4733696 7.7133503 6.2031174 7.8274364 7.9369140 6.6308026 7.2596006
7.1236010 7.9144402 7.0517960 7.3425164 8.2022076 7.2340016 7.8678222 7.5215049 7.1080966 5.3587456 5.7203779 6.5125718 7.5017610 7.7810192 6.2181401 7.7965899 7.9005394 6.6584897 7.2853365
7.1549807 8.0363531 6.9133053 7.2197094 8.1912289 7.3052645 7.8929300 7.5167189 7.1353173 5.3726645 5.7731519 6.4449368 7.5262499 7.8227100 6.2092605 7.7472677 7.9328880 6.6654377 7.3222542
7.1705709 7.9908948 6.8991613 7.1440525 8.2377577 7.3155065 7.7338376 7.4274712 7.1748857 5.3695364 5.7422185 6.4197731 7.6174378 7.8696861 6.1408834 7.9050455 7.8550267 6.6802745 7.1722274
7.2346554 7.9033623 6.9152164 7.1216712 8.2749224 7.3680491 7.7358818 7.4333425 7.1374564 5.5365052 5.7219357 6.3595300 7.6799240 7.8005733 6.1674833 8.0487814 7.9452600 6.6508698 7.1760492
7.1124463 7.7854404 7.0245891 7.0401497 8.3501873 7.3944674 7.7155333 7.3917289 7.1234336 5.5604596 5.7600923 6.3095684 7.6917353 7.8239336 6.1472740 8.0241938 7.8066611 6.6966004 7.1541901
7.0881104 7.8245335 7.0927191 7.0267410 8.3087740 7.4198871 7.6737123 7.3326430 7.1327567 5.5480285 5.7064571 6.3231587 7.8193946 7.9079843 6.0505781 8.0903320 7.8092155 6.6112590 7.1088452
7.0044756 7.8056636 7.2128873 7.1131330 8.3128529 7.4599819 7.6823130 7.1830111 7.0803480 5.6293092 5.7220421 6.3579473 7.8940587 7.9130244 5.9325805 8.1342068 7.6871986 6.5748353 7.0753493
6.9431310 7.6940832 7.2413135 7.1268148 8.3612356 7.4916205 7.6557522 7.0972838 7.1236157 5.6293364 5.7553606 6.3534174 7.8970518 7.9625692 5.8688493 8.1898775 7.7498550 6.5190349 7.0069695
6.8219018 7.6619287 7.2346077 7.1725254 8.4278946 7.4512248 7.7609158 6.9326162 7.1363902 5.6435523 5.6785340 6.3490396 7.8387504 8.0648088 5.9035912 8.2064924 7.7658787 6.4349771 7.0580077
6.8430176 7.7242780 7.2715845 7.1636415 8.4133854 7.4240522 7.8287778 6.7708340 7.0662417 5.5181894 5.6399765 6.3980260 7.7516026 7.9934726 5.9018979 8.1839895 7.7608228 6.3696094 7.0409951
6.7031507 7.7278099 7.1867642 7.3670774 8.4102621 7.4467831 8.0166845 6.6319175 7.1516075 5.5255818 5.6570764 6.4109912 7.5676804 7.9783058 6.0285707 8.3035097 7.7392812 6.3966851 7.1363931
6.6802163 7.6681714 7.1109962 7.5184016 8.4490280 7.3895955 8.0282059 6.5534325 7.0804896 5.5824628 5.5634465 6.3930497 7.5651388 8.0523224 6.0053577 8.2553577 7.7240677 6.3998609 7.2457833
6.6908092 7.6904788 7.0028338 7.6477842 8.5781622 7.4570374 8.0708160 6.5155668 7.0513053 5.7049747 5.5475721 6.4185867 7.5800042 8.0546398 5.9168606 8.2993593 7.7661176 6.4558072 7.2605944
6.7270408 7.5830393 7.0153856 7.6591244 8.6332407 7.5106430 8.1798363 6.6121969 7.1414104 5.6585765 5.5755367 6.4247899 7.4908857 7.9298601 5.7789736 8.2927713 7.7301888 6.5179348 7.1356850
6.9862628 7.5811138 7.1405549 7.6630201 8.6837950 7.4838505 8.2250481 6.6013885 7.1081152 5.6616373 5.6754704 6.2273774 7.5210152 7.8622842 5.8060627 8.1911669 7.8057642 6.5960712 7.1907396
7.0395050 7.6633272 7.0815253 7.6839671 8.6477814 7.3960729 8.1950979 6.7198830 7.0937748 5.6668653 5.6828713 6.2484870 7.5276432 7.8379989 5.9156356 8.1733131 7.7340946 6.6166830 7.1381497
7.0934896 7.6936073 7.1588364 7.6949153 8.7314596 7.4660521 8.0523081 6.8184266 7.1000152 5.6375842 5.5976849 6.3620081 7.6413646 7.8073950 5.9627514 8.2064819 7.6410632 6.6910825 7.1559319
7.0084405 7.6121383 7.2381458 7.6556964 8.8298597 7.5069990 8.1808052 6.8117495 7.1045876 5.7299132 5.7182550 6.3995228 7.7195559 7.7052221 5.8892279 8.2216597 7.6500368 6.6936188 7.0470529
6.9635992 7.5822978 7.2888007 7.6290059 8.8662901 7.5268831 8.1314516 6.7293553 7.1815720 5.8210282 5.7037330 6.3784885 7.7823658 7.7010808 5.8385324 8.2242785 7.5291924 6.5601974 7.0995970
6.8031483 7.4887371 7.2288880 7.5756402 8.9733086 7.4452467 8.0842943 6.7467084 7.0997868 5.8043747 5.6615744 6.3015852 7.8305869 7.6367917 5.9040260 8.2632332 7.4095502 6.4775510 7.0596142
6.7241020 7.3904819 7.2718654 7.4755354 8.9903469 7.4009137 8.1158714 6.7162075 7.0737810 5.9075522 5.6825614 6.2899065 7.9116049 7.7015619 5.9597750 8.2193289 7.3281856 6.5575600 7.0533667
6.7152777 7.5097184 7.2706647 7.4962907 8.9702530 7.4230404 8.1489201 6.8001375 7.0088701 5.8912091 5.6459079 6.2867084 7.8331318 7.5689621 6.1024928 8.1895132 7.2675734 6.5988111 7.1052284
6.7498584 7.5463567 7.3134880 7.5669107 9.0496445 7.5309062 8.2326126 6.9589739 6.9510489 5.8478179 5.6784930 6.2758846 7.8145876 7.4360514 6.0486779 8.2648039 7.3378205 6.7747402 7.1206570
6.7226791 7.6345119 7.4254212 7.6741934 8.9849834 7.5845542 8.1808243 7.0336928 6.8714061 5.8542438 5.6436114 6.2624106 7.7496157 7.2431126 6.0972872 8.1844234 7.3276010 6.7204189 7.0589867
6.7065620 7.6271458 7.5940948 7.7283902 9.0609798 7.5337825 8.1312876 7.2103329 6.9340363 5.8717890 5.6395378 6.2765632 7.5906229 7.2342820 6.0864534 8.1302328 7.4184384 6.7666192 6.9419026
6.6810904 7.7244296 7.6635594 7.7017899 9.0788212 7.5207224 8.1132412 7.3102946 6.9643860 5.9165945 5.6963654 6.3472381 7.6109028 7.1202440 6.1212983 8.0853157 7.4295406 6.8974786 6.9505301
6.8185463 7.7550077 7.6205034 7.7350621 8.9625359 7.5422430 8.0288000 7.2915978 6.9825430 5.9248753 5.6491389 6.3636818 7.6750517 7.0347023 6.0529103 8.0607414 7.3338666 6.9583535 7.0879583
6.8129954 7.8439255 7.6274333 7.6935124 8.8771963 7.6157351 7.9042611 7.2284436 6.8825502 5.9974957 5.6411676 6.3861175 7.7446208 7.0281186 5.9977522 7.9943008 7.2359958 6.8778067 7.2202215
6.9204798 7.9338655 7.5647712 7.6284866 8.8500423 7.6474423 7.8538136 7.2115812 6.9217334 5.9251943 5.5812902 6.3238029 7.7120967 7.1371398 5.9808960 7.9637022 7.1273875 6.8611107 7.3566289
6.8585672 8.0825939 7.5593195 7.6075144 8.9165220 7.7231832 7.8369479 7.1552048 6.9875922 5.9983473 5.6103420 6.3854032 7.7191949 7.3702703 6.0204921 7.9253693 7.0111017 6.9462671 7.3547001
6.8674636 8.1807070 7.6206017 7.6769333 8.8585920 7.6899676 7.7757978 7.0086288 6.9839597 5.9425569 5.6470938 6.2799454 7.6520715 7.3543501 6.1299305 7.9744654 7.0066133 7.0575681 7.2537613
6.8520160 8.2124319 7.6612134 7.6501932 8.8628702 7.7591920 7.8372378 6.9993410 6.8921080 5.8743329 5.6376343 6.4599962 7.6202145 7.3740120 6.1910896 7.9473290 6.9095607 7.0571012 7.2248912
6.9460196 8.3069143 7.6203613 7.7514362 8.8395996 7.7542934 7.8619351 7.0402336 6.8948894 5.8652062 5.5935850 6.4942822 7.5880356 7.3832054 6.1687546 7.8597736 6.9380541 7.0195241 7.1313853
7.0885820 8.2844372 7.4829769 7.7414527 8.7829771 7.7818704 7.7428145 7.0246658 6.9443059 5.8797178 5.6709313 6.5899882 7.4308252 7.3449626 6.2528882 7.9118872 7.0069561 6.9675221 7.1763043
7.0837922 8.2722387 7.4604931 7.6526365 8.7677021 7.6037421 7.7542410 7.0674624 6.9004784 5.7017050 5.6702065 6.6121817 7.4064083 7.4995308 6.2820301 7.8234291 7.0084743 6.9995923 7.0952468
7.1204486 8.3755112 7.3451953 7.5229964 8.7552605 7.6120024 7.7544055 7.0690370 6.8797646 5.7432060 5.7142425 6.6344261 7.2909031 7.6464653 6.2604370 7.8541484 6.9199982 6.9496355 7.1377439
7.0737953 8.3149080 7.3801765 7.5760570 8.6651449 7.6504936 7.6480818 7.1064687 6.8350873 5.7873592 5.6881151 6.5404134 7.1941814 7.7177401 6.1705012 7.8859720 7.0011554 6.9386034 7.2077279
6.9495978 8.2494068 7.2774067 7.7192078 8.7320900 7.6988416 7.6098027 7.1485000 6.7412906 5.7832036 5.6555882 6.5767422 7.0804005 7.7729549 6.1826591 7.9959970 7.0087214 7.0196638 7.1974511
6.9083738 8.2445841 7.2350140 7.7140985 8.7392263 7.7534046 7.6224208 7.2665339 6.7845817 5.7365994 5.5259271 6.5091405 6.9513016 7.7645941 6.1794977 8.0526390 7.0749402 7.1245885 7.1126318
6.7629023 8.2395945 7.3404927 7.7620893 8.6277971 7.8269315 7.6625609 7.2552123 6.8317447 5.7928281 5.5001211 6.6323156 6.9293890 7.6961694 6.1889820 8.1022968 7.1561093 7.1519160 7.1935711
6.7490435 8.2004890 7.4070845 7.8231206 8.5888805 7.7221403 7.7510242 7.3208647 7.0162272 5.8276215 5.5730782 6.5766587 6.7783008 7.7243371 6.3515668 8.0684271 7.2823987 7.1960444 7.2158027
6.7467456 8.1696186 7.5489330 7.8295808 8.4913349 7.6441293 7.9426384 7.3913236 7.0790873 5.7882333 5.5496349 6.7244773 6.8062577 7.8234105 6.3336267 8.0342083 7.3730960 7.2135749 7.2248092
6.7895427 8.0488377 7.6952143 7.9076495 8.4282656 7.4055724 7.9623613 7.2741466 7.2978907 5.7491045 5.5305781 6.7112646 6.8711004 7.8911357 6.4965572 7.9759655 7.3317018 7.2983422 7.2162309
6.8775549 8.0329094 7.8345337 7.9593072 8.3162575 7.3252373 7.9428411 7.2613144 7.3780403 5.7754798 5.4751863 6.6910205 6.8940911 7.9503374 6.6170530 8.0531855 7.3421898 7.3415761 7.2399216
6.9997411 8.0420313 7.8119602 8.0559969 8.2929802 7.3043737 7.9088311 7.3154726 7.4315591 5.7228680 5.4485826 6.5530171 6.9629979 8.0731468 6.6859102 8.0305824 7.3608623 7.1785698 7.2176943
7.0916562 8.0647316 7.7150755 8.0523262 8.2163839 7.2508225 7.7889371 7.2728291 7.2942367 5.7222514 5.3377419 6.5455527 7.0213809 8.1325264 6.7397928 7.9821281 7.2232685 7.2234225 7.2570605
7.2539949 8.1438379 7.5815024 8.1174755 8.3559265 7.2013154 7.7903118 7.2479668 7.3277807 5.7051425 5.3049660 6.5237527 7.1102481 8.2521677 6.8356104 7.9771314 7.1535044 7.1656899 7.2133670
7.2633057 8.0990791 7.4323716 8.1533518 8.3437195 7.1607671 7.8345923 7.2528019 7.3073039 5.6387377 5.2803931 6.4902492 7.3178887 8.2145586 6.8440452 7.9014740 7.0011468 7.2618852 7.1624279
7.2533674 8.2354679 7.2833753 8.1068563 8.4112902 7.1893878 7.8050056 7.3205633 7.2442942 5.6129098 5.1238718 6.5267873 7.4214606 8.2094574 6.8795333 7.8417482 6.9427700 7.2435384 7.0205450
7.2002831 8.1894188 7.2450190 7.9871712 8.4459391 7.1586714 7.7841249 7.3124781 7.1305118 5.5712061 4.9870448 6.5507183 7.4317083 8.1296711 6.8856683 7.7733479 6.9202518 7.2390547 7.0287929
7.1875429 8.2451410 7.2122812 7.7439408 8.3784370 7.2525468 7.7058148 7.3008366 7.1227422 5.5277576 4.9422083 6.5184813 7.4053798 8.0380545 6.8496723 7.8007774 6.8384829 7.2938762 6.9872460
7.1972723 8.3710461 7.1722727 7.5421815 8.3113728 7.3088136 7.8099694 7.2536983 6.9851036 5.5276618 4.8686252 6.5134068 7.4153700 8.0257244 6.8653979 7.7917924 6.8488059 7.1282077 6.8880219
7.1160722 8.3745413 7.1214743 7.4355931 8.2689571 7.1914167 7.8315058 7.2462497 6.8667989 5.4880376 4.7483153 6.4726558 7.4930692 7.9687114 6.8227863 7.7827258 6.8489251 7.2377219 6.9402947
7.1995873 8.3138275 7.1754589 7.3869171 8.1922712 7.2488599 7.9339700 7.1683335 6.8496351 5.6274700 4.7226739 6.4749589 7.5915513 8.0385389 6.7431693 7.7076201 7.0557466 7.2349386 6.8889537
7.1489563 8.3159237 7.3671103 7.3455915 8.1690407 7.2272577 7.9468088 7.2128530 6.8207049 5.7916150 4.7253408 6.4184465 7.4816437 8.0066748 6.7024574 7.6646042 7.1547685 7.2436295 7.0508652
7.1790652 8.2810040 7.5577912 7.2734513 8.1573715 7.3070216 7.8561969 7.1739769 6.8221979 5.8319807 4.7579522 6.4267325 7.3215346 7.9923434 6.6450758 7.5947080 7.2422376 7.1682053 7.0515757
7.2290363 8.3540936 7.7604885 7.3203740 8.0559006 7.3153620 7.8064532 7.0653338 6.8627300 5.9382162 4.7047062 6.4065123 7.3301449 7.9657526 6.5797043 7.6565666 7.2732582 7.0776792 6.9565220
7.1880593 8.3114958 7.9180574 7.2682791 8.0459852 7.2015672 7.8807836 7.0313873 6.8094287 6.0429749 4.7407999 6.3632584 7.3849716 7.9720130 6.5896144 7.6620984 7.1721282 7.0125995 6.8984375
7.3426080 8.3299074 8.0616713 7.2672925 7.9419837 7.0641623 7.8495636 7.1716385 6.8646727 6.1141486 4.8196964 6.3907456 7.3159485 8.1036940 6.5110393 7.6550012 7.2615390 7.0537076 6.7212048
[truncated: 7,200,078 more chars]
