# Supplementary material for: Geometric alignment of aminoacyl-tRNA relative to catalytic centers of the ribosome underpins accurate mRNA decoding
Source: Nat Commun. 2023 Sep 11;14:5582. doi: 10.1038/s41467-023-40404-9 (PMC10495418; doi:10.1038/s41467-023-40404-9)
Supplement: Supplementary file 7 — Source Data [file 41467_2023_40404_MOESM7_ESM.zip › Girodat_Nat_Comm_data/Supplemental Fig 4/Cognate-GEN-Rcca-cca.dat]

9.4974346 9.4974346 9.4974346 9.4974346 9.4974346 9.4974346 9.4974346 9.4974346 9.4974346
9.5543537 9.5444288 9.6384268 9.5373774 9.5777760 9.5706081 9.5260077 9.5854244 9.6594210
9.3524237 9.3319674 9.5105972 9.4263182 9.4639902 9.4080029 9.3953276 9.4036694 9.5541143
9.3287630 9.3770170 9.6150379 9.3590527 9.3186760 9.2631235 9.4027691 9.3817883 9.5898266
9.3537769 9.3593607 9.5823479 9.3652020 9.2388020 9.2904596 9.4360580 9.2888832 9.5005131
9.2926188 9.3388786 9.3989334 9.4804668 9.1816969 9.1627359 9.4804697 9.2506809 9.4531126
9.3553772 9.3400841 9.3247681 9.4314709 9.0733213 9.1244307 9.5462914 9.3193121 9.3779945
9.4460278 9.2360744 9.2047205 9.3136396 9.0233479 9.0638962 9.5007744 9.2089930 9.3386459
9.5403891 9.1841183 9.2048264 9.1934719 9.0415487 8.9330473 9.4150677 9.1114397 9.2857103
9.5139580 9.1525440 9.1451378 9.3097687 9.1668100 8.9001837 9.3516865 9.0579967 9.1072655
9.4392071 9.1085815 9.0988417 9.2622395 9.0758972 8.8563910 9.3312035 8.9755306 9.1100206
9.4380732 9.1597691 8.9882841 9.2521782 9.0497932 8.8190022 9.3082905 8.7774353 9.0464268
9.3351068 9.2113466 8.9910603 9.1773014 9.0802917 8.7672882 9.2996445 8.7342548 8.9132719
9.2828178 9.1565666 8.9321051 9.2577658 9.0767670 8.6656780 9.2584381 8.7425785 8.8903179
9.2778368 9.1282444 8.8393698 9.4489603 9.0769386 8.5438776 9.2535973 8.7000799 8.7977991
9.2038813 8.9555788 8.8455095 9.4500456 9.2204361 8.4131174 9.3786383 8.6831303 8.8369951
9.1886778 8.8806524 8.8458338 9.4137344 9.3134975 8.4344778 9.4470711 8.7388649 8.8808928
9.2233114 8.8438940 8.8469515 9.4320030 9.2331114 8.3234053 9.5341749 8.5802298 8.8919754
9.1225185 8.8066101 8.9624367 9.5161543 9.1221819 8.2834654 9.5475121 8.5345430 9.0885258
8.8641214 8.6739607 9.0333109 9.3987694 9.0974112 8.2517891 9.4456606 8.6069870 9.1354179
8.8914557 8.6713562 9.0140476 9.2373791 9.1377935 8.2179050 9.4989185 8.5956736 9.0758305
8.7796154 8.5598316 8.9553881 9.2052383 9.1605940 8.1916018 9.3408051 8.6132383 9.0374718
8.7839241 8.5590954 8.7637043 9.2287645 9.1159601 8.1640854 9.3888893 8.6076164 9.0603971
8.6249533 8.6207981 8.7274170 9.1730137 9.0908527 8.2172966 9.3488417 8.6562500 8.9909821
8.5330629 8.6468086 8.5865097 9.1326418 9.1089334 8.1765413 9.1843100 8.6770096 8.9086819
8.4652338 8.7080774 8.5376101 9.1096153 9.0413971 8.2456245 9.0744162 8.7663727 8.8199768
8.4713469 8.7305050 8.5317755 9.0181379 8.9421511 8.2136297 9.0207653 8.8001299 8.7466393
8.4390888 8.6431866 8.4262609 9.0663481 9.0633545 8.2043200 9.0348911 8.8086157 8.7677860
8.4459019 8.6215115 8.3475227 8.9935913 9.1723089 8.2922029 9.0266705 8.7511587 8.7819910
8.4806519 8.5920649 8.3638096 9.0513592 9.1940107 8.2941675 9.0845690 8.6165895 8.7035351
8.5361910 8.4893179 8.3301201 9.0018682 9.2001610 8.1721458 8.9729900 8.5915041 8.6532974
8.6212587 8.4552984 8.2676897 8.9506531 9.1329737 8.1611605 8.8989096 8.6258554 8.6137133
8.7646780 8.4057350 8.2127819 8.8083525 9.1278496 8.0652122 8.8214531 8.6479683 8.6954756
8.8108940 8.4460087 8.0115681 8.7416182 9.1118078 8.1344032 8.7670040 8.6489239 8.7191200
8.7792597 8.3367472 7.7366014 8.6196184 8.9785328 8.1089773 8.6576729 8.5695934 8.7176762
8.7876940 8.3019190 7.6554298 8.4467831 8.8306208 8.0629520 8.4858160 8.5943089 8.7637548
8.7816849 8.1899052 7.7752671 8.3609552 8.8174200 8.1611347 8.3783522 8.7036963 8.9024792
8.7533770 8.2305317 7.8161473 8.2634344 8.9071598 8.1191568 8.4048061 8.8395844 8.9411182
8.6075411 8.1468010 7.9232845 8.3761225 9.0429211 8.1446285 8.2256737 8.7857857 8.8957329
8.5978060 8.0090208 8.0230894 8.2727737 9.1382360 8.0286999 8.0745869 8.8251772 8.8527603
8.6279631 7.9488215 8.0993261 8.2154942 9.2088842 7.9667883 7.9821367 8.7096806 8.8231335
8.6327991 7.8353386 8.1339388 8.1963110 9.1568661 7.8338723 7.9580975 8.7681847 8.7451859
8.6397295 7.8416018 8.1328554 8.1498528 9.0915213 7.7615376 7.9633036 8.7918186 8.8714256
8.6243362 7.7011685 8.1554022 8.0846863 9.0638094 7.5872273 7.9522548 8.7078037 8.8820257
8.5284147 7.6492691 8.2544718 7.9815969 9.0608110 7.5944505 7.9434738 8.7771387 8.8210278
8.4468718 7.6662116 8.2492056 8.0315123 8.9655533 7.7083535 8.0280209 8.7854786 8.8709707
8.5361300 7.6893773 8.2328148 8.0032415 8.9469280 7.5395961 8.0276318 8.7889414 8.9413376
8.5143576 7.7222924 8.2249718 8.1312971 8.9587145 7.5401549 7.9872546 8.8134384 8.9477520
8.5221977 7.8625040 8.3610754 8.2042646 8.9556780 7.5353169 7.9865723 8.8819799 8.9645777
8.4043827 7.9429965 8.3512421 8.1777668 8.8028984 7.6309686 8.0242329 9.0340137 8.9009867
8.3945894 8.1104193 8.4401112 8.0905237 8.7766533 7.7267013 8.0377560 9.1606035 8.9376421
8.3414354 8.1406431 8.3653679 7.9169946 8.7072573 7.7639494 7.9738250 9.0595121 9.0461731
8.3567352 8.1598539 8.3791866 7.9065804 8.6664534 7.6931958 7.9478011 9.0684471 9.0837374
8.3697033 8.1306486 8.3020115 7.7898293 8.5512962 7.7159357 7.8805227 9.1001196 9.0736856
8.3719988 8.1982203 8.3921623 7.8013039 8.5626450 7.8184557 7.9529543 9.1398659 9.0148211
8.3961945 8.1887169 8.3137913 7.7804155 8.5722427 7.9005971 7.9382257 9.1745272 8.9840002
8.4465647 8.2253876 8.2515249 7.7064500 8.6528702 7.9112601 8.0044756 9.1944351 8.9164677
8.4470701 8.3208418 8.2677526 7.6936984 8.6721210 7.8999205 7.9660435 9.0812016 8.8279333
8.5447397 8.3283863 8.2039881 7.6475835 8.6287680 7.8446331 7.9889431 9.1085529 8.8068981
8.6583624 8.4362001 8.1242800 7.5820050 8.5026817 7.8185182 7.9078116 9.2337513 8.8959188
8.8117800 8.3888092 8.1314049 7.6070981 8.5329752 7.6573734 7.7637191 9.1468515 8.9243631
8.7328253 8.3790026 7.9631886 7.6625018 8.3672705 7.6842942 7.7710843 9.0897846 8.9907923
8.6182747 8.4345303 7.7575107 7.8134418 8.4576073 7.6343465 7.7205834 9.1105156 8.9810638
8.6097136 8.5262499 7.7418022 7.8393779 8.4654446 7.7637854 7.8036618 9.1604986 9.0501919
8.6614380 8.6008596 7.7552123 7.8498659 8.5321856 7.7060633 7.8474407 9.1215143 8.9773273
8.7315273 8.7099733 7.7647862 7.9002633 8.5651560 7.7176318 7.8489733 9.0954533 8.8191557
8.6848240 8.6796427 7.7907763 7.8249011 8.7120953 7.7899528 7.7194586 8.9579573 8.6098881
8.7087469 8.6668425 7.9255490 7.8746653 8.6242838 7.8141818 7.7208381 8.8278923 8.4944057
8.7165184 8.6227617 7.9618955 7.8255582 8.6529169 7.8154960 7.7158127 8.9144211 8.3857203
8.7690945 8.6333923 8.0138311 7.6348095 8.7184181 7.8776569 7.7146568 8.8800917 8.3492002
8.7972298 8.5975437 7.9671874 7.7343655 8.8142033 7.9019847 7.8149567 9.0201874 8.3246002
8.8541822 8.5383997 7.9523950 7.6587982 8.7927952 7.8655205 7.7955661 9.0741949 8.1809692
8.9438972 8.5070477 7.8909059 7.6652999 8.8755989 7.9314070 7.8494983 9.0752678 8.1571264
8.8823967 8.4622068 7.9265418 7.7018576 8.8690863 7.9230242 7.7846379 9.0002680 8.0139151
8.8952579 8.4334793 7.9660606 7.6966043 8.8222990 7.9580588 7.6882372 8.8369026 7.9173403
8.8257027 8.4339085 7.9540434 7.6995716 8.8932476 7.8680820 7.6892591 8.7404041 7.8183537
8.9528685 8.3868771 8.0475874 7.7554402 8.9543924 7.8496881 7.7868791 8.6894445 7.7647376
8.9032078 8.3551083 8.1114693 7.6647992 8.9424410 7.8178148 7.8677988 8.6944551 7.6936760
8.8398390 8.3912802 7.9991970 7.6869807 8.8610725 7.7368231 7.9464879 8.6965017 7.7957201
8.8242025 8.5115385 7.9996333 7.7153735 8.8287411 7.6309652 7.8541918 8.7109537 7.7555637
8.8180494 8.5738287 7.8967271 7.6975775 8.8820810 7.6740332 7.8248668 8.7194643 7.8236203
8.7592325 8.5497303 7.9591441 7.7594266 8.8356218 7.6689353 7.7351904 8.7389984 7.8787727
8.7053995 8.4981823 7.9295650 7.7722745 8.7188540 7.6478043 7.8363671 8.6919928 7.9013677
8.6447954 8.3682461 8.0722179 7.8032956 8.5978985 7.6220284 7.7775321 8.8408775 7.9601989
8.5929022 8.4022789 8.0646629 7.6698194 8.4682741 7.6495490 7.7884202 8.6882238 8.1353283
8.5097857 8.2590742 8.0391550 7.7364826 8.4806366 7.5340271 7.7880740 8.7347755 8.1911602
8.5882158 8.1522503 8.0482311 7.8423333 8.5144062 7.5913081 7.8223734 8.7037449 8.3622732
8.5882149 8.1486540 7.8850226 7.8593531 8.4915533 7.6357050 7.8203206 8.6648035 8.3801908
8.7454290 7.9863420 7.8086281 7.7716613 8.4576168 7.6567950 7.8019710 8.6777229 8.5459042
8.7079020 7.8342667 7.8046989 7.7285628 8.4681644 7.6195679 7.7598176 8.6276484 8.6164856
8.7339296 7.6789842 7.7459884 7.6907496 8.4752684 7.5366392 7.7884750 8.6307516 8.6833096
8.6373024 7.5797186 7.7434521 7.5231347 8.5558529 7.5685377 7.7257075 8.6982012 8.7619839
8.6465788 7.5747833 7.7503481 7.4639759 8.4321337 7.6630263 7.8019223 8.5832853 8.8557758
8.5659533 7.5347347 7.7161913 7.4662890 8.4112768 7.8078365 7.7840090 8.4831190 8.7236090
8.4958296 7.5773525 7.6964612 7.4536304 8.3447027 7.8970256 8.0011721 8.3975954 8.7115746
8.4279518 7.6722608 7.7349510 7.4674139 8.3967266 7.9864321 7.9958968 8.3836355 8.6767511
8.3693676 7.7688141 7.8262963 7.5059280 8.2483063 7.9927230 8.0867367 8.2446613 8.6668072
8.2429266 7.8235936 7.9223490 7.5508099 8.2753363 8.0883894 8.0699034 8.3702993 8.6870365
8.1428795 7.9464979 7.8258691 7.6606297 8.2377586 8.1487646 7.9806004 8.4391136 8.7073545
7.9666934 7.9033566 7.8764567 7.7135696 8.3026161 8.0755749 7.8870597 8.5835218 8.7456932
7.8619370 7.9948134 7.8234477 7.7697048 8.2161722 8.0608377 7.7865453 8.5843506 8.7889948
7.8111253 7.9943728 7.7801709 7.7268701 8.3163233 8.0508013 7.7629738 8.6377954 8.8398209
7.7349896 8.0109024 7.7512960 7.7240829 8.4388304 8.1218348 7.7301126 8.6776323 8.9597893
7.7080522 8.1382113 7.7126961 7.7186952 8.4784241 8.0430250 7.6544905 8.7437363 8.9731722
7.8120995 8.0710917 7.8671408 7.6632571 8.4810352 8.1329365 7.5943055 8.7724686 8.9617271
7.7973657 8.1441545 8.0082016 7.5996342 8.5142078 8.2139082 7.6562757 8.8325996 8.8859968
7.8116889 8.2199974 8.1875191 7.5222912 8.5371122 8.0769730 7.6417084 8.8568525 8.8233681
7.8251615 8.2131882 8.1768389 7.5962138 8.6030779 8.0729065 7.6852775 8.8745718 8.7878599
7.7475200 8.2581882 8.4136209 7.6535540 8.6271362 8.0185833 7.6932397 8.7344475 8.7639103
7.7706938 8.3611765 8.5146437 7.6643901 8.6753397 7.9367552 7.6694350 8.6798220 8.7054863
7.8203669 8.3516760 8.5591269 7.6708283 8.6809111 7.8309665 7.7509532 8.5689888 8.6732416
7.8007836 8.4120169 8.5423079 7.8354354 8.6376295 7.7515063 7.8647618 8.5845490 8.6480751
7.8499823 8.5056400 8.3977747 7.8580813 8.7038593 7.8147850 7.8673115 8.5901575 8.6288509
7.9224100 8.4604931 8.2906857 7.8501091 8.5497274 7.8044448 7.8647337 8.6421843 8.6867065
8.0100737 8.5853300 8.2483902 7.9122524 8.5964165 7.9350977 7.7442169 8.6193209 8.7856922
8.0873299 8.5069399 8.1676607 7.9875712 8.5801735 7.8482261 7.7777777 8.5707846 8.7981758
8.1481915 8.5529423 8.2326975 8.0394316 8.5761423 7.7396259 7.6980743 8.4927292 8.8451729
8.2617130 8.4707146 8.0921059 8.1498518 8.4953899 7.5879364 7.6714034 8.4386034 8.8001566
8.2697620 8.4533319 8.1526775 8.1024265 8.4449053 7.6068454 7.6430602 8.4199200 8.8290091
8.2256012 8.3997087 8.1105833 8.0359182 8.4984531 7.7372131 7.6267176 8.3599415 8.9587278
8.2881985 8.3660574 7.9744282 7.9193511 8.5895987 7.6043000 7.6056013 8.2814617 9.0034733
8.2716646 8.3301811 7.7801824 7.7547121 8.7149305 7.5807996 7.6590981 8.2213373 8.9646559
8.3152714 8.2645826 7.7874284 7.7542210 8.7172337 7.5377588 7.7004542 8.2757006 8.8957472
8.2900438 8.2049141 7.8079014 7.7050786 8.7261477 7.5444512 7.7044196 8.2879839 8.9869528
8.1812677 8.0803442 7.8078198 7.6258368 8.7547541 7.3745766 7.7082467 8.3531179 8.9977179
8.1535902 7.9878440 7.8562593 7.6159258 8.8912525 7.3337970 7.7462273 8.3879318 8.9901772
8.2714872 8.0007944 7.8951635 7.6758552 8.8469772 7.3191433 7.8975530 8.3833818 8.9346619
8.2971725 7.8488398 7.8925209 7.6913147 8.7421904 7.4443622 8.0420065 8.3262873 8.9123936
8.3790417 7.7805996 7.9608674 7.8009028 8.6995697 7.4539461 7.9730330 8.2676077 8.9446888
8.2967415 7.6887212 8.0604124 7.6797776 8.7337570 7.3807969 7.9062147 8.3392630 8.9642458
8.2308321 7.6792068 8.0609541 7.6313210 8.7825747 7.3447547 7.9513125 8.2208214 8.9403849
8.2423162 7.7261372 8.1151638 7.5429120 8.8502932 7.3276105 8.0458221 8.2238092 8.9421368
8.1537046 7.8361273 8.1968327 7.5886831 8.9239893 7.5091796 8.1296129 8.2663488 8.9338827
8.0652685 7.8493934 8.2708101 7.6160741 8.9239883 7.5596871 8.2323370 8.4184875 8.8692331
8.0514593 7.9010267 8.2406368 7.5860405 8.9233370 7.4516568 8.3401690 8.4187002 8.8430147
8.0579510 8.0067339 8.1205654 7.5630226 9.0220175 7.4277053 8.3338947 8.4232178 8.7973795
8.1558533 8.0437260 8.1777201 7.6127648 9.0431118 7.4535632 8.3893270 8.3179970 8.8062344
8.1612492 8.1419067 8.2068253 7.5937824 9.1153727 7.4817734 8.3808813 8.2243538 8.7722969
8.0933828 8.1145477 8.0938530 7.5355740 9.0561619 7.4447041 8.2896032 8.1512823 8.7853003
7.9533396 8.0573492 8.0507870 7.5352383 8.9954596 7.4456511 8.2530699 8.1398077 8.8148241
7.8335080 8.1148548 8.0082588 7.4949288 8.9952917 7.4865298 8.2831526 8.1197634 8.6757898
7.7838669 8.2001276 7.9793420 7.5820966 8.9828739 7.5817127 8.2189827 8.0573473 8.5756617
7.7373371 8.3408413 7.9534397 7.5392375 8.9935608 7.6351514 8.3595333 8.0245285 8.4742880
7.7167134 8.3423700 7.8506527 7.5409641 9.0224905 7.7005782 8.4544840 7.9036908 8.3177176
7.7389464 8.3544950 7.6380363 7.6192813 9.0555983 7.7018132 8.5876627 7.8268909 8.2318420
7.6825342 8.3085384 7.7201729 7.7182169 9.0387173 7.6132493 8.5281229 7.8248134 8.2054482
7.6009498 8.2097549 7.7382436 7.7331586 9.0097933 7.5925593 8.4138365 7.6542244 8.0954247
7.5998921 8.1483269 7.5920238 7.7208214 9.0006037 7.6680055 8.3927345 7.6614566 8.2220201
7.6120844 8.0695744 7.5746393 7.7198291 8.9935999 7.7615957 8.2898521 7.6085701 8.3210211
7.4753685 8.1109047 7.6232824 7.6378708 8.9411020 7.7476716 8.3249331 7.6099815 8.2913418
7.4434972 8.1825085 7.5199456 7.6056285 8.8719654 7.7600126 8.3255930 7.6335702 8.3041191
7.3341146 8.2785273 7.4975457 7.6141901 8.8590460 7.7321577 8.3116655 7.5806580 8.2846918
7.1897635 8.2362432 7.3701944 7.7294297 8.7813053 7.7076006 8.3432703 7.5198507 8.2915764
7.1442614 8.1411114 7.2569594 7.7751584 8.7129192 7.6962895 8.2637873 7.4149237 8.3035221
7.1422448 8.1580505 7.2374392 7.7864461 8.6193829 7.7575316 8.1757164 7.5319152 8.2081022
7.0493340 8.2881117 7.2695303 7.7174335 8.6764116 7.8211107 8.2136221 7.5848017 8.1687346
6.9748302 8.3500910 7.3790178 7.7140598 8.6890144 7.7101264 8.2551203 7.5174770 8.1331415
6.9399958 8.3873978 7.3465381 7.6861868 8.6606789 7.7131820 8.3184757 7.5928602 8.1527128
6.9135027 8.3443565 7.2790117 7.6793408 8.6327057 7.8052516 8.4197226 7.7288990 8.1591187
7.0501790 8.2684164 7.2030396 7.7188873 8.6386595 7.7855535 8.4907770 7.7137632 8.1219683
7.0616436 8.1767788 7.2197180 7.7595992 8.5532980 7.7283945 8.5897074 7.7175193 8.0817900
7.0284476 8.1431122 7.1458330 7.7538452 8.6107492 7.7717867 8.6036634 7.7135320 8.1542253
6.9974689 8.0678978 7.0641446 7.7124610 8.5152092 7.7151065 8.6448479 7.7810698 8.1732216
7.0610604 8.1036406 7.0462255 7.6562476 8.4318151 7.6732678 8.7106819 7.7777538 8.2358065
7.0006776 8.0860777 7.0544262 7.6039262 8.4776487 7.7327833 8.6742306 7.8218517 8.1632814
6.9093628 8.1661282 7.1435738 7.6067061 8.6269674 7.7518020 8.6580153 7.9516087 8.2599277
6.9255099 8.1107693 7.1572666 7.7106490 8.6394281 7.7275543 8.6169777 7.9548836 8.0309534
7.0617056 8.1075287 7.1396646 7.7663121 8.6730871 7.6732583 8.5827332 7.9002085 8.1205988
7.0814190 8.0707712 7.0961852 7.8280635 8.6495638 7.5918856 8.4384470 7.9180775 8.1362286
7.1610212 8.0033884 7.1243615 7.8461537 8.5965385 7.4933147 8.3141012 7.8379383 8.0819569
7.3734622 8.0900793 7.0458541 7.6924195 8.5452633 7.5264764 8.3362808 7.8857155 8.0890627
7.5606089 8.1346531 7.0864124 7.6309934 8.5736742 7.5899410 8.2445478 7.8473577 8.0652580
7.5295405 7.9726272 7.2211170 7.5953250 8.5440521 7.6373158 8.2103529 7.8914227 7.9279737
7.5813589 7.9838548 7.3104901 7.6742740 8.5095472 7.6546288 8.1690731 7.8429909 7.9718485
7.6412082 7.9917951 7.3260365 7.5475750 8.4741068 7.6774831 8.0899315 7.7934070 7.9550161
7.5947900 8.1327553 7.3597817 7.5763154 8.5778284 7.5714221 8.0471182 7.7488775 7.9827504
7.6519151 8.2538900 7.3559012 7.6792207 8.5281725 7.5545111 8.1907921 7.8233113 8.0471478
7.7707715 8.3955545 7.2610707 7.6988049 8.5027094 7.5362682 8.1896296 7.8586297 8.0198803
7.7920866 8.3683319 7.2209392 7.6645546 8.4981384 7.6320276 8.2224102 7.9190974 8.0263290
7.7405090 8.4202642 7.2017326 7.7667003 8.4092760 7.6028733 8.3018961 7.8192348 8.0344257
7.7454877 8.3349810 7.2288537 7.7095327 8.2796974 7.6053133 8.2965689 7.6677809 7.9215446
7.7681026 8.3216686 7.2828665 7.8562222 8.2426748 7.6265817 8.2752171 7.5686369 7.8874464
7.6984224 8.3685331 7.2125263 7.8513913 8.2486782 7.6535840 8.2598829 7.4710288 7.8777938
7.7270298 8.4442654 7.0392179 7.8923259 8.2029085 7.6041203 8.2633076 7.5080194 7.9141641
7.6060247 8.4188490 6.8981233 7.8633518 8.2833118 7.6335902 8.2436180 7.4644780 7.9308319
7.5863771 8.4637709 6.8744264 7.8093534 8.3545618 7.7402172 8.2570219 7.6038904 7.9374738
7.4704466 8.3914242 6.8340673 7.7197170 8.4054632 7.6895905 8.1825523 7.6702018 7.9639387
7.4654932 8.2654753 6.7427416 7.6991091 8.4004383 7.7613854 8.1112242 7.7297258 7.9543090
7.4054375 8.2377338 6.6592636 7.6540289 8.4056826 7.7953215 8.0697441 7.7546144 8.1013031
7.3149242 8.2603979 6.6406074 7.5998731 8.3926735 7.8706226 8.1081829 7.6980281 8.0839577
7.3061042 8.2806711 6.6224837 7.5146317 8.3434620 7.9044995 8.1180086 7.6608500 8.1224670
7.4005113 8.3036308 6.7148032 7.5340161 8.3950338 7.8610826 8.1550570 7.8335371 8.2294464
7.4140162 8.3239279 6.7400703 7.4734631 8.4366703 7.9370747 8.1103916 7.8511610 8.2831879
7.2953553 8.3056345 6.7497492 7.4762330 8.4305315 7.8867717 8.0993690 7.8043389 8.2844467
7.3318019 8.1026821 6.7325296 7.4791541 8.4729996 7.8802662 8.0450029 7.7064495 8.2494431
7.4460740 8.1600304 6.7582035 7.6304579 8.4522305 7.8754768 8.0871296 7.7847757 8.2842607
7.5430975 8.2093554 6.7084255 7.6392889 8.4596386 7.8773646 8.1280985 7.7738070 8.2232580
7.6107268 8.1884117 6.6930013 7.6214590 8.3628063 7.9004579 8.2101002 7.7724805 8.2135086
7.6381869 8.1878576 6.6652932 7.5905671 8.1631508 7.8437476 8.2293062 7.8119903 8.2722359
7.7437577 8.1078043 6.6018357 7.5370641 8.1379404 7.8155041 8.3065395 7.8238754 8.2987442
7.6511073 8.0055723 6.5637393 7.3715777 8.0878096 7.7146940 8.1763325 7.9047928 8.3682137
7.6427360 7.9369121 6.5636487 7.2788291 8.2110758 7.7358508 8.1986246 7.7769203 8.4060030
7.5879054 7.8460011 6.6224303 7.3532453 8.2065058 7.8914123 8.2048388 7.6816058 8.3140745
7.5937634 7.9131269 6.5973277 7.5232792 8.2316427 8.0756311 8.3147173 7.5087595 8.4230938
7.6167746 7.9086185 6.5183973 7.5210247 8.2188826 8.1906919 8.3395796 7.4337306 8.3494797
7.6734982 7.8722391 6.4916425 7.6285300 8.1658373 8.2458000 8.3739300 7.3987045 8.4065046
7.7358518 7.8679338 6.3475251 7.6642122 8.2493505 8.2615862 8.3118277 7.4379044 8.3417377
7.8226085 7.8411722 6.2821107 7.7068315 8.2779131 8.2965403 8.2870798 7.4484048 8.2473688
7.8169832 7.8742466 6.3148079 7.6543889 8.3964014 8.3070688 8.2832718 7.5196400 8.3348331
7.8094091 7.8775086 6.3590355 7.6541238 8.4588032 8.2198133 8.1803293 7.5500307 8.2564144
7.8172569 7.8426523 6.4422073 7.7188735 8.4053230 8.1522894 8.2903748 7.5962391 8.3338985
7.7860918 7.8116012 6.5303955 7.8110919 8.3702011 8.1394768 8.3198748 7.6087317 8.2616615
7.7851610 7.9801879 6.6315417 7.9110188 8.4234867 8.1390734 8.3629713 7.7226667 8.1460590
7.7956595 8.0409365 6.6654229 7.8819637 8.4442549 8.0961876 8.3342953 7.9011083 8.0202141
7.7493134 8.0876894 6.7351561 7.9662547 8.6050997 8.0451279 8.3533201 7.9882340 7.8465319
7.7442393 8.0303316 6.8682342 8.1103601 8.7253084 7.9262285 8.5264215 8.0919361 7.8123412
7.7252674 7.9968209 7.0061121 8.0670786 8.6664209 7.9433508 8.5897589 8.0855370 7.8204746
7.6922007 7.9017806 7.0678039 8.1545172 8.6073580 8.0530157 8.6628866 8.0533619 7.9763904
7.6751661 7.8476319 7.1443987 8.0586214 8.4477806 8.0515852 8.6862459 7.9586520 7.9934893
7.5005922 7.9425864 7.1886530 8.1069775 8.3879366 8.1688576 8.5957756 7.7733102 7.9653778
7.4994140 7.8799105 7.2693901 8.0940628 8.3613853 8.2127485 8.5523157 7.7337561 7.9723248
7.5703397 7.8111916 7.2719393 8.3407707 8.3174677 8.3092308 8.4625273 7.6817045 7.9901209
7.4662161 7.8623838 7.3461051 8.4205761 8.3143244 8.3033161 8.4632196 7.6330800 7.9669757
7.3931785 7.7813821 7.3779974 8.4931602 8.3164845 8.3368702 8.5416241 7.5704045 7.9014597
7.4381099 7.6412745 7.5075431 8.4734726 8.3948755 8.3194399 8.5880318 7.6094623 7.8951230
7.4317665 7.6827369 7.5689368 8.4616899 8.4427080 8.2373266 8.6405830 7.4906259 8.0721312
7.4971642 7.8452120 7.6175766 8.5070906 8.4292736 8.1257734 8.6415377 7.4822822 8.0275307
7.5682411 7.9449744 7.5838642 8.4735193 8.5245790 8.0871239 8.5795231 7.4453473 7.9590864
7.6059365 8.0334110 7.6721039 8.3365355 8.5176659 8.0881147 8.5599241 7.4248505 7.9059134
7.5463252 8.0123253 7.7094698 8.1925163 8.5512619 8.0315752 8.5524073 7.4163432 7.9264603
7.5964885 7.9779034 7.7200046 8.1630630 8.5779705 7.9438238 8.4985981 7.4087791 7.9681482
7.5665803 7.9733334 7.6237760 8.2314777 8.5262489 7.8347144 8.4686451 7.3826427 7.9266334
7.4825063 7.9655209 7.5289655 8.2357941 8.5338259 7.7323155 8.3633728 7.4263644 7.9946628
7.3298941 7.9768333 7.5562716 8.2279425 8.4800673 7.6967354 8.3032007 7.3852558 7.9362640
7.2388258 7.9537387 7.6559339 8.1917048 8.4047651 7.5831556 8.3289890 7.3366437 7.8456593
7.1881123 7.9095964 7.6182184 8.2204437 8.3646040 7.6154113 8.4287815 7.3113351 7.8547397
7.1303840 7.8711147 7.6681719 8.2943840 8.4455328 7.6496534 8.4683304 7.2500906 8.0120497
7.2125998 7.9154239 7.7297096 8.2544041 8.5593767 7.5785046 8.4443007 7.1046982 8.1610022
7.2259278 7.9802032 7.7685452 8.2710209 8.6360741 7.5781145 8.3979740 7.0887613 8.0986385
7.1408329 8.1341305 7.7803431 8.2917814 8.7380352 7.5026131 8.3051195 7.2154260 8.1004877
7.1486387 8.1663027 7.8720741 8.1819096 8.7887383 7.4675231 8.3482924 7.2234120 8.0483856
7.0983982 8.1529531 7.7462916 8.1785583 8.7440968 7.5541682 8.2964315 7.2925186 7.9844179
7.2745495 8.0737438 7.6835289 8.1539831 8.6440887 7.6094799 8.2750196 7.2870979 7.9768524
7.3571525 7.9584355 7.6805868 8.1311054 8.6952085 7.6088252 8.2623854 7.3631377 8.0058193
7.3242502 7.9295449 7.7843337 8.0584545 8.7089500 7.5974574 8.2505426 7.2899556 8.0656776
7.2854204 7.7670503 7.7404661 8.0864735 8.5814648 7.6073761 8.2298393 7.4371190 7.9718623
7.3179030 7.7877259 7.7978849 8.0446053 8.6509962 7.6068468 8.1639137 7.4180961 8.1561756
7.4020476 7.7921391 7.8731604 8.0420361 8.7082472 7.5889144 8.0663891 7.4837179 8.1998100
7.2689104 7.7735925 7.8181133 8.0447483 8.6886244 7.5812869 8.0843258 7.5327086 8.1625443
7.3344607 7.6233778 7.8798151 8.0574274 8.7326107 7.6327386 8.2221298 7.6071916 8.0797224
7.3941836 7.6659369 7.9464083 8.1559992 8.6766911 7.5266924 8.2728128 7.6179028 8.0289545
7.4114408 7.7566071 7.9812675 8.2816563 8.6355238 7.5091562 8.2705297 7.6238379 8.0673161
7.4509654 7.7044778 7.9554935 8.4271870 8.6090078 7.4354281 8.2242727 7.6328406 8.1718693
7.6052823 7.5842876 7.9352484 8.4851742 8.5910006 7.3445272 8.1215534 7.6568422 8.2548962
7.4951568 7.5180416 7.7919555 8.4626369 8.6456203 7.4077544 8.1638136 7.6838856 8.3516436
7.4444079 7.5160651 7.6584778 8.5129099 8.6565571 7.3408432 8.3384132 7.6524878 8.5607510
7.5078788 7.3553910 7.5559855 8.5411520 8.7206278 7.3264475 8.3962393 7.7295270 8.7552862
7.5296555 7.2881656 7.5698500 8.5810509 8.6386118 7.2480521 8.4892426 7.7061324 8.7808743
7.4624624 7.3365412 7.5712676 8.5224543 8.6176710 7.2411528 8.5195322 7.7444553 8.9335203
7.5635400 7.3153815 7.5695658 8.6277437 8.5967951 7.1701431 8.3064032 7.6729836 8.8904772
7.6293793 7.2978749 7.5868340 8.5826015 8.7017117 7.1974578 8.1434278 7.6863556 8.8373823
7.6592889 7.3379488 7.5906224 8.5734596 8.7940960 7.1092062 8.0441875 7.6779084 8.7191553
7.6318851 7.3289847 7.5959840 8.5599794 8.7628851 7.0944319 8.0660839 7.6094313 8.7317219
7.5622516 7.3462009 7.7074032 8.5619097 8.8665495 7.1918893 8.0730581 7.5153723 8.7614164
7.4108806 7.4564881 7.6631713 8.5886545 9.0311384 7.1981544 8.0390167 7.4803205 8.6885681
7.4252763 7.4865327 7.6407046 8.5018692 9.0360060 7.2328820 7.9057512 7.6450052 8.7501879
7.4683676 7.3920178 7.5941687 8.4502373 8.9679098 7.3485131 7.9122348 7.6426482 8.8068018
7.4961405 7.4421597 7.5002189 8.5026016 9.1561661 7.4530845 7.9441319 7.6833038 8.8550215
7.6152124 7.5866838 7.5879717 8.4493685 9.1837873 7.4157681 7.9739599 7.6889210 8.6669044
7.7503033 7.6229076 7.4561148 8.4140873 9.1386833 7.3340807 7.8945999 7.6047616 8.5471907
7.7525401 7.5942326 7.5580654 8.2615833 8.9990520 7.2551045 7.8875933 7.4724674 8.5206327
7.7866006 7.6667857 7.5821252 8.1911898 8.9402428 7.1667843 7.8834152 7.4340067 8.5259151
7.8023720 7.4966249 7.7346559 8.1518793 8.8309193 7.1286731 7.8773561 7.3946486 8.5842733
7.8465204 7.5579748 7.7290316 8.0038242 8.7739019 7.0179405 7.8342896 7.3268223 8.6580257
7.7899528 7.5779352 7.7819061 7.8960233 8.6436443 7.0122180 7.7056417 7.2654452 8.6649466
7.8416233 7.6707191 7.8800240 7.9447083 8.6862659 6.9280295 7.7313147 7.3186221 8.5046291
7.7608118 7.6066594 7.8790679 8.0189610 8.7772942 6.8427825 7.6322112 7.2387428 8.4691019
7.7693958 7.6419945 7.9115925 8.0954952 8.8569880 6.8559594 7.4661736 7.3544846 8.4810419
7.6388059 7.6727724 7.8156576 8.1464567 8.8608589 6.9073105 7.5046353 7.3803921 8.5281096
7.6160059 7.6641068 7.7505102 8.1102180 8.8753805 6.9093528 7.4587531 7.3273644 8.4540606
7.4758248 7.6792583 7.8037195 8.0762396 8.9063673 6.9865379 7.4534726 7.4710789 8.4683628
7.3914971 7.6027203 7.7896318 8.0429411 8.9861059 7.1328039 7.4915237 7.4091330 8.5456095
7.4043775 7.6684756 7.7669606 8.0110788 8.9261770 7.1940017 7.5599446 7.2782769 8.6196251
7.3349004 7.6628299 7.6771283 7.9544182 8.8250618 7.2159543 7.5557933 7.3463688 8.5950050
7.4174256 7.6523523 7.6178122 7.9974208 8.8209658 7.2072606 7.5865836 7.3680425 8.4943504
7.5727391 7.5949130 7.6168928 8.0686836 8.7847919 7.2349191 7.5939121 7.4499383 8.4044695
7.5771003 7.5558882 7.6760068 8.0761175 8.7257442 7.1685514 7.6676807 7.5035243 8.2307186
7.6936402 7.6236300 7.7147431 8.0449686 8.7230892 7.1362419 7.5599713 7.5316601 8.1683140
7.8176918 7.6979709 7.6710153 7.9852929 8.6435976 7.2250566 7.6382589 7.5409994 8.1590281
7.9808493 7.7394013 7.6078591 8.0760679 8.5234098 7.1645470 7.7308912 7.5169454 8.1385326
7.8934655 7.7189178 7.6537905 8.2016430 8.4924030 7.1969466 7.8142095 7.6514673 8.2293339
7.8751965 7.7841868 7.7834120 8.4093666 8.3325205 7.2255478 7.8693571 7.7318201 8.2645969
7.8457289 7.8526568 7.8240881 8.4489765 8.2454214 7.3217478 7.8534770 7.7749200 8.2150507
7.8949742 7.9321156 7.8495073 8.4179316 8.2222290 7.2435021 7.8184204 7.7384024 8.1900139
7.8749175 7.8673344 7.8972325 8.2863255 8.2479200 7.2882738 7.8377700 7.8643713 8.2259302
7.9116983 7.9282660 7.9496403 8.1864138 8.1684475 7.2765059 7.8315358 7.8911395 8.2170696
7.9777088 8.0041647 8.0666981 8.0527658 8.1634855 7.2752848 7.9273424 7.8803520 8.2146130
7.9475188 8.0009432 8.0589085 8.0196047 8.1554413 7.1838741 7.7882404 7.8979034 8.2054520
8.0259466 7.9545031 8.1145725 8.1086674 8.1644258 7.2112870 7.6989088 7.8896732 8.1159363
7.9991059 8.0505848 8.1668196 8.2062702 8.2167215 7.2838297 7.7134581 7.8066196 8.0441675
7.9871478 7.9588752 8.2521200 8.2869320 8.2188168 7.3088408 7.7512259 7.8431687 8.0365028
7.9623890 7.8999186 8.2635345 8.2862644 8.2840481 7.4324174 7.7257919 7.8159833 8.0154457
7.8511667 7.9828043 8.3306732 8.2733135 8.3629885 7.5632453 7.9071803 7.8325810 8.0662603
7.7530675 8.0537748 8.3882151 8.2897539 8.4955101 7.5378609 7.9678006 7.8052192 8.0058794
7.6791916 8.0107670 8.3974380 8.4106979 8.4975834 7.6605449 7.9878283 7.8012185 8.0442848
7.6221347 7.8988872 8.3536787 8.3906889 8.4139624 7.6736870 8.0501919 7.8067155 7.9081659
7.6220446 7.6929431 8.4010344 8.4197540 8.5133200 7.6694660 8.0422754 7.8374071 7.9336724
7.6823421 7.6297636 8.4418850 8.4959459 8.5131140 7.6245546 7.9872222 7.8683763 7.8292313
7.7634773 7.6167603 8.4771814 8.4266863 8.4625483 7.6384625 8.0237350 7.8519878 7.8171706
7.8674521 7.5353065 8.5144053 8.5674572 8.3934956 7.6907811 8.0131521 7.8427420 7.6547117
7.8368592 7.3955493 8.4873037 8.4421740 8.3817234 7.6627169 7.9017801 7.6718349 7.5624452
7.8728480 7.3270998 8.3032808 8.3769379 8.2614002 7.6748066 7.8389935 7.5633101 7.5222058
7.8313766 7.3660460 8.2620554 8.4345427 8.1406221 7.6421542 7.6826391 7.4463458 7.5066104
7.8159566 7.3529506 8.2204151 8.5213566 8.0571928 7.6124201 7.6825557 7.3505321 7.4875975
7.7206531 7.3709440 8.2021427 8.6448488 8.0392160 7.4963875 7.7437177 7.3264570 7.5002456
7.6888776 7.3448305 8.1030998 8.6139927 7.8504515 7.5573511 7.7371392 7.3497429 7.5586166
7.7051883 7.4030628 7.9724503 8.5637617 7.8063850 7.6406803 7.6390548 7.5226908 7.6027069
7.6477537 7.3404627 7.8806334 8.4896393 7.7617240 7.4936175 7.5945258 7.6486511 7.6266794
7.7096319 7.3559403 7.9468784 8.5521898 7.7646232 7.4660130 7.5793381 7.7184577 7.7194285
7.6515570 7.3012342 7.8735914 8.5378227 7.7981849 7.3686008 7.6234732 7.8966150 7.8124719
7.7227011 7.3928633 7.7258606 8.5526028 7.7570210 7.3286924 7.6813636 7.9053030 7.8042121
7.7315559 7.5507426 7.7169714 8.4972792 7.8070502 7.3312716 7.8190937 7.9283528 7.7797551
7.7414250 7.5520000 7.5967116 8.3828535 7.9101248 7.1251283 7.8453131 7.9862413 7.7940550
7.7379818 7.6055079 7.4928279 8.4219370 7.9069223 7.2126107 7.7666388 8.0507450 7.7619424
7.7758684 7.6152706 7.3709126 8.4913988 7.8578815 7.1208944 7.6158767 8.0702715 7.8724980
7.8222690 7.8175817 7.3985081 8.4112263 7.9400954 7.1529369 7.4587607 8.0154219 7.8903303
7.8435831 7.8307462 7.3638701 8.3606987 7.9472136 7.1594329 7.4784055 8.0474463 7.9366403
7.8577409 7.8014698 7.4082251 8.3781910 7.9885335 7.0472479 7.5584288 8.0802221 7.8673778
7.9080925 7.8302255 7.3361826 8.3358564 7.8973355 7.0637674 7.6831079 7.9927506 7.8477483
7.9302659 7.8219213 7.4190655 8.4338617 7.9478168 7.1285763 7.6065078 7.8317914 7.8274665
8.0166979 7.7104359 7.3369164 8.3611269 7.8057570 7.0699878 7.4854655 7.7973437 7.8295693
8.0288372 7.7571654 7.3812222 8.4380627 7.8558021 7.0965424 7.4342294 7.7713380 7.8839164
8.1484413 7.8748479 7.3044991 8.3086081 7.9040337 7.0843492 7.3032126 7.8504949 8.0542965
8.1185493 8.0347719 7.2477441 8.2825336 7.9264908 7.1889701 7.2557864 7.9854131 8.1477079
8.0231152 8.1616020 7.1378245 8.2500591 7.8956938 7.0657072 7.2186122 8.0029669 8.1918373
7.9669671 8.1577301 7.0744486 8.2271042 7.8975406 7.0900383 7.2027054 8.0668106 8.2436056
7.9455485 8.2261658 7.0862532 8.0879021 7.9128346 7.0813518 7.2626915 8.0109034 8.3286572
7.8802032 8.1892662 7.1077428 8.1615849 8.0587082 7.1914086 7.2417068 7.9514127 8.2765293
7.9627414 8.2160950 7.1416349 8.2345457 8.1301355 7.2171793 7.2305412 7.9060102 8.2161379
7.9731259 8.0804892 7.2261329 8.2942953 8.2526693 7.1807427 7.1793108 7.8826346 8.2272367
7.9045124 7.9923387 7.2170329 8.2975187 8.2048388 7.3055425 7.1476426 7.8895702 8.2377491
7.9170151 7.9676013 7.1321917 8.2596855 8.2249947 7.3307643 7.1808467 7.8799639 8.1339483
7.8308630 7.9270959 7.0281687 8.2321262 8.2841263 7.2799897 7.2366505 7.9918113 8.0673914
7.7929740 7.8620710 7.0381880 8.1854801 8.3136292 7.3362975 7.2299104 8.0348682 8.0218334
7.8553996 7.8052096 7.0609841 8.2171936 8.4177036 7.2945251 7.2385263 8.0683451 7.9640532
7.8234482 7.8240700 7.0520205 8.0726261 8.3818521 7.2301512 7.3635736 8.0817270 7.9726386
7.8159719 7.7122178 7.0007205 7.9649529 8.4198103 7.3281183 7.5535507 8.1264477 7.9757829
7.8812866 7.7695365 7.1967993 7.9673700 8.4396381 7.2612095 7.6797681 8.0704737 8.0966339
7.8367543 7.6959519 7.3425870 7.9688234 8.4390726 7.1567478 7.7278085 8.0215006 8.0816288
7.7847676 7.7069850 7.5106139 7.9423404 8.4392271 7.2486968 7.8162451 7.9386363 8.0130663
7.7166047 7.7434459 7.5448079 7.9364066 8.4934301 7.3083005 7.9457326 7.9402146 8.0628605
7.7398701 7.7031755 7.5399637 7.8672967 8.3519049 7.2270155 7.8184457 7.9539785 8.1186161
7.7086110 7.7586555 7.6666336 7.8517060 8.2887716 7.3428850 7.6540308 7.8955054 8.1758318
7.6347833 7.8021021 7.6888418 7.8460593 8.2227821 7.2680526 7.6019053 7.9489107 8.2319803
7.6295123 7.7556715 7.6360106 7.9957266 8.2261419 7.2746444 7.5779743 7.8936787 8.2556200
7.6582332 7.7519755 7.5156889 8.0707598 8.2764149 7.3857875 7.4968228 7.9046388 8.2032270
7.6322508 7.7176275 7.4246650 8.0445461 8.4648352 7.3576407 7.4647670 7.9051304 8.2358494
7.5476661 7.5978637 7.4521055 8.0918198 8.5505400 7.2777634 7.4949489 8.0294847 8.2620907
7.5841384 7.6552095 7.4684863 8.1618862 8.5866709 7.1397142 7.6132932 7.9319963 8.2982445
7.5808539 7.6758876 7.5453053 8.2347937 8.6457939 7.1617799 7.6302204 7.9428930 8.2563581
7.5343809 7.7464209 7.6064196 8.3895922 8.8625870 7.1751595 7.6493039 7.8591857 8.2824688
7.4288764 7.7524738 7.5862122 8.3598032 8.9215708 7.2308264 7.6392293 7.7365165 8.3084421
7.4758630 7.8118906 7.5270772 8.2411022 8.9030228 7.3168793 7.6149716 7.6341467 8.3494825
7.4391093 7.8509927 7.4821839 8.2500038 9.0078707 7.2035184 7.5951185 7.6663270 8.3243675
7.5109186 7.8850002 7.3988295 8.2183619 9.0015602 7.2832808 7.4838119 7.7144728 8.3536072
7.5325871 7.8815742 7.2723970 8.1145468 9.0205259 7.2513156 7.5340791 7.7743745 8.3298988
7.5846157 7.7193923 7.1832337 8.1101103 8.8771200 7.2682924 7.4550323 7.8484917 8.3728743
7.5703845 7.6343026 7.2299967 8.0211983 8.7523813 7.2907209 7.4759784 7.8372111 8.1962347
7.5678573 7.5626812 7.2376556 7.9627967 8.7197752 7.2782259 7.5265312 7.8333645 8.2209377
7.5420885 7.5573950 7.3003960 7.8991866 8.6841240 7.3877764 7.5389705 7.8669429 8.1937819
7.4823709 7.4308300 7.3216858 7.9060721 8.6733952 7.4691176 7.5375214 7.9161792 8.1734571
7.4598670 7.4507570 7.2920222 7.9097919 8.7339926 7.6157112 7.5393782 7.9525547 8.1417150
7.5210638 7.5058026 7.1553979 7.9553990 8.7260389 7.6733942 7.6803188 8.0056572 8.1581583
7.6313806 7.4805107 7.0264025 8.0210581 8.8318939 7.7406697 7.6808581 7.9426885 8.2083645
7.6151595 7.4742727 7.1491766 7.9740882 8.8244600 7.8036861 7.6725593 7.9196119 8.1842566
7.6303992 7.5791292 7.1813002 7.9659467 8.8183556 7.7407026 7.5782580 7.7286625 8.1758375
7.5462918 7.5659752 7.1458263 7.9901972 8.8151436 7.6176720 7.5861096 7.6193800 8.2097034
7.4214568 7.5282459 7.2412472 7.9560547 8.7730350 7.7840066 7.6790266 7.5911927 8.1308060
7.3360767 7.5872679 7.4238067 8.0132675 8.8386145 7.7423506 7.5654397 7.5542297 8.2251034
7.3170443 7.6197362 7.5070624 7.9686785 8.7480927 7.5601225 7.5415325 7.6331911 8.2869663
7.1988893 7.5579324 7.4555173 7.8216472 8.6989260 7.5261021 7.5348520 7.6320868 8.1480589
7.2417979 7.6504798 7.4690895 7.6974063 8.6185274 7.5773864 7.5322156 7.7532930 7.9760671
7.1217685 7.6572704 7.4614978 7.6650853 8.5952263 7.5689468 7.4973674 7.8369775 7.9617968
7.0534530 7.7817502 7.5554156 7.7381039 8.5488415 7.5542049 7.5722594 7.8179002 7.8655071
6.9865441 7.8988500 7.4870882 7.8532491 8.4632864 7.5667305 7.5568724 7.8641768 7.8287163
7.0705395 7.8975835 7.5413132 7.8381767 8.3600645 7.5124640 7.5082326 7.8899770 7.7733345
7.0914483 7.8829770 7.5194936 7.7629199 8.4201288 7.4497724 7.5089955 7.8730268 7.7799964
7.0379162 7.9080958 7.5204477 7.7064433 8.4935503 7.3920197 7.5139327 7.9311047 7.7399731
6.9875269 7.9002762 7.5208278 7.5694094 8.4592590 7.4619617 7.5691943 8.0151358 7.7544150
7.0136237 7.8656931 7.5216255 7.5500131 8.3720274 7.4379206 7.6657491 8.1362219 7.7425046
7.0244141 7.7595601 7.5220199 7.5100842 8.3783340 7.5170712 7.7235112 8.1000319 7.7548203
7.0486088 7.8562980 7.5765071 7.5806522 8.3485146 7.5939026 7.6376719 8.0709372 7.8076320
7.0774994 7.7718101 7.6429720 7.6859841 8.2471619 7.7561874 7.6785965 8.1462669 7.6133652
7.0546269 7.8039598 7.6630197 7.7951403 8.2492170 7.6853123 7.5975099 8.2249107 7.5921106
6.9667835 7.7835751 7.6080370 7.8570442 8.3138523 7.7334495 7.5069366 8.2237797 7.4998055
7.0031867 7.8335700 7.5017242 7.9237890 8.1841192 7.7596073 7.5344863 8.1821918 7.4131632
7.0728316 7.8069963 7.3925300 7.8695626 8.0696659 7.7594948 7.6700983 8.0326967 7.4105244
7.0649366 7.7159386 7.2757421 7.8213720 8.0225573 7.8252707 7.6735868 8.0105667 7.4889703
7.0243330 7.7927656 7.1600480 7.7903790 8.0615396 7.9178309 7.6642494 7.9450970 7.6093569
7.0187306 7.8625236 7.0571423 7.7881699 8.0227985 7.9645729 7.7053609 7.8478107 7.5645347
6.9954829 7.7856035 6.9851308 7.7556338 8.0459986 7.9306269 7.7094531 7.7355762 7.6638374
7.0255599 7.8136115 7.0561147 7.7973456 8.1203747 7.8544745 7.6495905 7.6941242 7.8137093
6.9937205 7.8874459 7.1799254 7.7390075 8.3065596 7.8705792 7.6661062 7.7242122 7.8015456
6.9033027 7.8237786 7.2210922 7.8451252 8.4423590 7.7676578 7.7296710 7.6767378 7.7575383
7.0312099 7.7259068 7.3327732 7.8405700 8.5176411 7.7207451 7.6401825 7.6506014 7.8347230
7.0577097 7.6496024 7.3477244 7.9068198 8.5245476 7.7195435 7.7046747 7.5842581 7.8821883
6.9624562 7.6916456 7.2401900 7.9397330 8.4281311 7.6974497 7.7041440 7.4573131 7.8297396
6.9301548 7.7584205 7.3192620 8.0642595 8.4500446 7.6867723 7.7468934 7.5314188 7.6940784
7.0959086 7.7304392 7.3635001 8.0973778 8.5653343 7.7198634 7.8039207 7.5281768 7.7110834
7.1501379 7.6054640 7.3905287 8.2185602 8.6164999 7.7828393 7.8718538 7.6085892 7.6174855
7.0247130 7.6347833 7.2354836 8.2541227 8.6144037 7.7849112 7.8859639 7.6854744 7.6598940
7.0100880 7.5467286 7.2015200 8.1197882 8.5544233 7.7537537 7.8706613 7.7599063 7.6527934
6.9670401 7.5079980 7.0884938 8.0884209 8.5397367 7.7632656 7.8870831 7.8368764 7.6108565
6.9245677 7.5568047 7.0638428 7.9263935 8.5023785 7.6593690 7.8554783 7.8217549 7.6501050
6.9284024 7.5948272 7.0915184 7.8837986 8.5398140 7.5405979 7.8280458 7.8717675 7.7179770
7.0274310 7.6818523 7.1046710 7.8321424 8.3475580 7.4229159 7.7690701 7.8117609 7.8528299
7.0916853 7.6099591 7.0803108 7.9925766 8.3508654 7.3677335 7.8102427 7.7512751 8.0071545
7.0626574 7.6307473 7.0858097 7.9857464 8.2659035 7.2465982 8.0016613 7.8272600 7.9570694
7.0226755 7.5753045 7.1434894 7.9332438 8.1771564 7.2752609 8.1510754 7.8712764 7.9455791
7.0064602 7.6580572 7.0711727 7.9848599 8.1660814 7.2294292 8.0674791 7.8621860 7.8876667
6.9332528 7.6157136 7.0558519 7.9395776 8.1764126 7.2598963 8.1987514 7.8733745 7.7893353
6.9468179 7.6998801 7.0175133 8.0547266 8.1160536 7.4507937 8.2564535 7.8773365 7.7413054
7.0465755 7.7000084 7.0554690 8.0687742 7.9548182 7.4313302 8.2754202 7.8083310 7.7128634
7.1005354 7.5958481 6.9989843 8.1212168 7.9076638 7.5301676 8.3572092 7.9259820 7.8295326
7.0814357 7.5646472 7.0698156 8.0612955 7.9027371 7.6859531 8.3677893 7.8931332 8.0071754
7.2087398 7.5706944 7.0884843 7.9551497 7.9119296 7.7155976 8.3159142 7.9497323 8.0159998
7.1142263 7.6337309 6.9872246 7.9547877 7.7774100 7.6205807 8.1865816 7.9276180 8.1593590
7.2077537 7.6672297 6.9523535 7.9008417 7.7795300 7.5302911 8.0840073 8.0121069 8.1152592
7.1945109 7.6756721 6.8753266 7.9095583 7.7759142 7.5795326 8.0998535 7.9740782 7.9803329
7.2425265 7.7568650 6.9916377 7.8957114 7.8688135 7.5925484 8.0675383 7.9974818 7.9776440
7.1630573 7.7498174 6.9657917 7.9335423 7.9608254 7.5802331 8.1765814 7.9870663 7.9395456
7.1362405 7.7620888 6.8740182 7.9411316 8.0618706 7.4355497 8.1113529 7.8516607 7.9800081
7.0993776 7.7236185 6.8240819 8.0188437 8.1280441 7.3232226 8.0848475 7.7249913 7.9236836
7.1038504 7.6552486 6.8087730 8.0434551 8.1167297 7.2956958 8.0131607 7.6924725 7.9073739
7.1524482 7.5522051 6.7344046 8.1098337 8.1415682 7.2753448 7.9584842 7.7154713 7.7434888
7.1286817 7.6376629 6.8820038 8.2129936 8.2314472 7.2411084 8.0125074 7.7957807 7.6652350
7.2049632 7.6542292 7.0166235 8.2767439 8.2930593 7.0831017 8.1496840 7.8723316 7.5776491
7.2640924 7.7709389 7.1817870 8.2463741 8.4043150 7.0651660 8.2588158 8.0493479 7.6237583
7.3509798 7.7097592 7.2152429 8.2144356 8.4440451 7.0307784 8.4403315 8.0213757 7.6443844
7.4786124 7.6866002 7.2180638 8.1925983 8.4189835 7.0267334 8.5011129 8.1321430 7.6874695
7.6420012 7.6638937 7.1940150 8.1558619 8.4243402 6.9598546 8.5083113 8.0582867 7.7215085
7.7119980 7.6898603 7.1769872 8.2156496 8.5047293 7.0317607 8.4395123 8.0105906 7.7081532
7.6675858 7.5736599 7.2026920 8.2426186 8.5837603 7.0235915 8.4261589 7.9891043 7.7433758
7.6384802 7.4717336 7.1372766 8.1952085 8.5184660 6.9573288 8.5045376 7.9339514 7.6045423
7.5335236 7.3652010 6.9758530 8.2412081 8.4874926 6.8887162 8.4256306 7.9676199 7.4919376
7.4413400 7.3366809 6.9803777 8.2159328 8.6240273 7.0189228 8.3708611 8.0120420 7.3771400
7.3631692 7.3010979 6.9671535 8.2719069 8.6770372 7.1108894 8.3701038 8.0518198 7.3430786
7.3036003 7.3038440 6.9810648 8.2132921 8.7361574 7.1679277 8.3524389 7.9434071 7.3089724
7.3585892 7.4496593 7.1138115 8.3046370 8.6867762 7.1643429 8.3863516 7.9780622 7.2887588
7.3137865 7.4243131 7.0881619 8.2779455 8.6478434 7.1813064 8.3214350 7.9704957 7.3502617
7.4368849 7.4399037 7.3145351 8.2524185 8.6763191 7.2501917 8.3225031 7.8579402 7.3282328
7.5710783 7.4123349 7.3631454 8.2583942 8.6204109 7.2008510 8.3203640 7.8860946 7.3043323
7.6092277 7.3704724 7.4166493 8.3086033 8.5554905 7.1574688 8.2989845 7.9329329 7.1681848
7.7018666 7.2979274 7.4195838 8.2725544 8.6212578 7.1000566 8.2280884 8.0057917 7.2791138
7.7460780 7.2305379 7.4692283 8.2712364 8.5497246 7.1776047 8.2108507 8.0762262 7.3920059
7.8229799 7.1164265 7.5554595 8.3504162 8.6517878 7.2715044 8.1860390 8.0323353 7.4009013
7.8757195 7.0376616 7.5958652 8.3710785 8.7531137 7.3006086 8.1452808 8.0646067 7.5184531
7.7976265 7.0372906 7.6377797 8.3094206 8.7893190 7.3763523 8.1900473 8.0930109 7.3817554
7.6665611 7.0642610 7.7975698 8.2806797 8.7421789 7.4759674 8.2905788 7.9164066 7.3238711
7.5793834 7.1207676 7.8602509 8.2417173 8.6647243 7.5065732 8.3358908 7.7291589 7.2697868
7.4653401 7.0941625 7.9373097 8.1834021 8.4811802 7.5199022 8.3307495 7.7031002 7.2174649
7.3450584 7.1815643 8.0376997 8.1009245 8.3401880 7.5123086 8.3056974 7.6546016 7.0896835
7.3257918 7.3078079 8.1547918 8.0871935 8.2045803 7.5444999 8.2081423 7.6106548 7.1081433
7.2825799 7.4888473 8.1047802 8.1061039 8.1906586 7.5911894 8.2412386 7.4577847 7.1756849
7.1889572 7.5612621 8.0710392 8.2016153 8.1236334 7.6118188 8.2314129 7.4551654 7.1652470
7.2009587 7.6354046 8.0861225 8.1276131 8.0965853 7.6035480 8.1788607 7.4759793 7.2977834
7.1659298 7.7130537 8.1601686 8.1935139 8.1642466 7.6554890 8.1334572 7.5040040 7.2461905
7.2641101 7.7388678 8.1545572 8.2270060 8.1478910 7.6425138 8.0260124 7.4469743 7.2966547
7.2582936 7.7240233 8.1739054 8.1595688 8.2470169 7.6496487 8.0085487 7.4562039 7.2330732
7.3029056 7.7632504 8.1081991 8.2288885 8.2135239 7.6217713 7.8899665 7.2840462 7.2768154
7.3962498 7.8555970 8.0044374 8.2887516 8.1337280 7.5540962 7.9337416 7.2219877 7.2371044
7.4916968 7.8683162 8.0168276 8.2189960 8.0498171 7.5054278 7.8275437 7.2401958 7.2742825
7.5643969 7.9682665 8.0499878 8.1833620 8.0615149 7.5300980 7.9340620 7.1507640 7.1977854
7.6028795 7.9514732 8.1235647 8.1216621 8.0184937 7.5067067 7.8448877 7.2433395 7.1036978
7.5943346 7.9969654 8.1596422 8.1560221 7.9216394 7.5026002 7.8861213 7.3023043 7.1007705
7.7271819 8.0778227 8.0361500 8.1795835 8.0186672 7.5957713 7.8822823 7.4140844 7.0838327
7.6707544 8.1494169 7.9696674 8.1869364 8.0381327 7.5420508 7.8639960 7.5281391 7.0875468
7.6925502 8.1711397 7.8502140 8.2373266 8.0605707 7.6292267 7.8785014 7.5872245 7.0423803
7.5828252 8.3064175 7.8567634 8.3512955 8.0489731 7.6320524 7.7969022 7.5213857 7.0780759
7.5218587 8.3828163 7.7592983 8.4198961 8.1446495 7.5499153 7.7797399 7.5202522 7.1143889
7.3647132 8.3288040 7.8274446 8.3770294 8.1915026 7.5261049 7.8951454 7.5070090 7.1513042
7.3774099 8.2241316 8.0054445 8.4755650 8.2595720 7.4853077 7.8972821 7.4281702 7.0528941
7.2744656 8.1430025 8.1361437 8.4586191 8.3035660 7.4899101 7.8916278 7.4647489 6.9394069
7.2164187 8.1252012 8.1886616 8.5883398 8.3033104 7.5862498 7.8984489 7.3948236 7.0243945
7.2827673 8.1324596 8.3023071 8.6328030 8.3369389 7.7173643 7.8965483 7.5212393 6.8788185
7.3185992 8.1323538 8.2879992 8.7048330 8.4868279 7.6257148 7.8155227 7.5786099 6.7412267
7.3008242 8.1293488 8.2555285 8.7599659 8.5135660 7.6056547 7.8019261 7.6273584 6.7613487
7.2698960 8.1886892 8.2361689 8.7524176 8.5120230 7.6591940 7.9532080 7.6825724 6.6821041
7.3279681 8.1184645 8.2687664 8.8042421 8.5678520 7.6317391 8.0080509 7.7628269 6.6640511
7.1523986 8.2577410 8.1762676 8.7665443 8.5685072 7.7289758 8.1011686 7.8440480 6.7808647
7.0616608 8.2939844 8.1249313 8.6990356 8.5460196 7.7711749 8.0558882 7.7131128 6.8322072
6.9308314 8.4718847 8.3168974 8.6280155 8.5799799 7.7273636 8.0436020 7.7167573 6.8648286
6.8822436 8.3947401 8.3912821 8.5025043 8.5565424 7.6840997 7.9711266 7.6240220 6.9090080
6.8445396 8.4005213 8.5014687 8.5599470 8.5728645 7.7547493 7.8517380 7.6694465 7.0293489
6.7235427 8.4041901 8.5053835 8.5480042 8.5442619 7.6667399 7.8302464 7.6898656 7.0385222
6.6679473 8.4170218 8.6022615 8.5336647 8.5648680 7.6078553 7.8834276 7.8066707 7.1009073
6.6035352 8.3570318 8.6107540 8.4547129 8.5712337 7.5935535 7.9150395 7.9227614 7.0794969
6.5080562 8.2932673 8.6649685 8.4369993 8.5112047 7.6235209 7.8690667 7.8244195 7.0714736
6.4297037 8.1553268 8.7390432 8.3595543 8.5932598 7.5609550 7.8793840 7.7931647 7.1182618
6.3922610 7.9784017 8.6947851 8.4804611 8.6342821 7.5309272 8.0435190 7.7635250 7.0541019
6.2098179 7.9968438 8.7074137 8.5121117 8.6606750 7.5121970 8.2248631 7.7470961 7.0414610
6.0440760 8.0960207 8.6556368 8.5259686 8.6825991 7.4588280 8.1719189 7.7734823 6.9599209
6.0482025 8.0274534 8.6030254 8.4430113 8.5885773 7.5286059 8.0688868 7.7631288 6.9771399
6.1851850 8.0142651 8.6483059 8.4195843 8.5470705 7.5228400 7.9727840 7.6735115 6.9400454
6.1995649 8.0236864 8.6158085 8.3565331 8.5802059 7.5233498 7.9538794 7.6330743 6.8746758
6.2360229 8.1026974 8.5837803 8.4165182 8.5772715 7.3768935 7.9038448 7.6398954 6.9658527
6.1849027 8.0903206 8.6283875 8.3643951 8.5977888 7.3877029 7.7966256 7.6587310 6.9740343
6.2261944 8.0695896 8.6652584 8.3425732 8.6782160 7.4843721 7.7988644 7.6029897 6.9953828
6.1623759 8.0641108 8.6857538 8.2713814 8.6344233 7.5416193 7.6670208 7.4823956 6.9600563
6.1345782 8.0433826 8.6995888 8.3494425 8.5516214 7.4600048 7.6185875 7.5949812 7.0483322
6.1386342 7.9260893 8.5105467 8.3445215 8.4327517 7.5579653 7.7086253 7.6646519 7.0949674
6.1908703 8.0918131 8.4943867 8.3572826 8.3948002 7.6544847 7.8246231 7.6301179 7.1305709
6.1818662 8.1446886 8.3500299 8.3027191 8.4975185 7.6071520 7.7659621 7.5642958 7.1514950
6.1868725 8.2203369 8.3891468 8.4641733 8.4574747 7.5946608 7.8202291 7.6317816 7.2488475
6.2718139 8.2706652 8.3245487 8.4814186 8.3353844 7.6287775 7.8604937 7.6990495 7.2352228
6.4053135 8.2555876 8.2857838 8.3834887 8.2111731 7.5992103 7.7876639 7.7135401 7.1546979
6.5186205 8.3620110 8.2768517 8.3316088 8.0777836 7.7019124 7.7567544 7.7388740 7.1667800
6.6015787 8.5001507 8.2630520 8.1806517 8.0607443 7.6953840 7.8993096 7.8008137 7.1195011
6.5518680 8.6068621 8.2469769 8.0678701 8.0099945 7.6931210 7.9937491 7.9394674 7.2386026
6.4672875 8.7328920 8.1839190 8.0837097 7.9765821 7.6818972 8.0358601 7.9578080 7.4398994
6.4882941 8.6933765 8.1533384 8.0826826 7.9485459 7.6346622 8.0674143 7.9582615 7.5149040
6.5177221 8.6481485 8.1113615 8.2334538 8.0067863 7.6703696 8.0861979 7.9521799 7.6136460
6.4164114 8.5555429 8.1170578 8.2752848 8.0527964 7.6533809 8.0828724 8.0133944 7.5214276
6.3431234 8.5968914 8.1562243 8.2570572 8.1012478 7.5819712 8.1682205 8.0424213 7.5533867
6.3543315 8.4557610 8.0601931 8.2655249 7.9994330 7.4621453 8.1925068 8.0991459 7.5278025
6.3078609 8.3710384 8.1765413 8.2753401 8.1546288 7.4411182 8.1652479 8.2554932 7.6429811
6.3977432 8.2831879 8.2783480 8.3083858 8.2266331 7.5233674 8.1730566 8.2318163 7.8020215
6.4634051 8.3347969 8.3247395 8.2348442 8.1503153 7.4935956 8.1714354 8.1939507 7.8032217
6.3714476 8.3369846 8.4281130 8.2931290 8.1710968 7.5679026 8.2565737 8.0108719 7.7787952
6.3722553 8.2197971 8.4819622 8.2232180 8.1155348 7.5542068 8.2981501 7.9708748 7.7868047
6.2607255 8.0825186 8.4977055 8.2165728 8.1230145 7.6970534 8.2992544 7.9706101 7.8370070
6.2765737 8.0776653 8.4709196 8.1288261 8.0549345 7.8337307 8.3862667 7.9771032 7.8705544
6.2438827 8.0160046 8.4928732 8.2368765 7.9938836 7.7676754 8.4192638 8.0405979 7.9751034
6.2748523 7.9374509 8.4716578 8.1073112 7.9043465 7.7535868 8.3513756 7.9461465 7.9047408
6.3233681 7.9012537 8.4853868 8.1231241 7.9461627 7.8177652 8.3598642 7.9487863 7.9361858
6.1476460 7.9450321 8.4059010 8.0070000 7.8971705 7.7345581 8.2196293 7.8354936 7.9447269
6.0864248 7.9591289 8.4491339 7.9648304 7.8890347 7.7153597 8.2434568 7.7743273 7.9561486
6.1016173 8.0122805 8.5106621 7.9997973 7.8883605 7.6111007 8.2016678 7.6223407 8.0675983
5.9613066 7.9960961 8.6540718 7.9804707 7.9627872 7.6751156 8.2464619 7.5453110 8.1385698
5.8734097 7.9053855 8.6284628 7.9768333 8.0562906 7.6088452 8.1690712 7.5050983 8.1858940
5.8151650 7.9332190 8.7058868 7.8631473 8.0188732 7.6575527 8.1984873 7.4881477 8.2909737
5.8243322 7.9276056 8.6658068 7.8682613 7.9754224 7.6518378 8.1272907 7.5746517 8.3542376
5.8344707 7.9307814 8.7408743 7.8597469 7.8845439 7.4593720 8.1487455 7.6059694 8.3358870
5.8604593 7.8491449 8.6536283 7.7767887 7.8777266 7.3578300 8.0570021 7.4649243 8.1675768
5.9811826 7.9352484 8.6294975 7.6806402 7.8710351 7.3160110 7.9193196 7.4922090 8.0524387
6.0473762 7.9897223 8.5205765 7.5826368 7.7943516 7.2952719 7.7659121 7.4426193 8.0098410
6.2241631 7.9745045 8.5503998 7.4906325 7.6766062 7.1873102 7.6405296 7.4436069 7.8987832
6.3192887 7.8551736 8.5434246 7.4717107 7.6036301 7.2180386 7.5442705 7.3622851 7.8149853
6.4769745 7.6612649 8.5387239 7.5366073 7.5934262 7.2317119 7.5174756 7.3462124 7.8344569
6.4519730 7.5264440 8.4401245 7.5677037 7.5299449 7.1205435 7.6275630 7.3315196 7.7802243
6.3777366 7.4636683 8.4354277 7.6461568 7.4760628 7.1471539 7.6949301 7.3968091 7.7179937
6.3681021 7.4040046 8.5081596 7.6902666 7.4891739 7.2133403 7.7345595 7.3713613 7.5975800
6.4341974 7.3083148 8.5705853 7.6823258 7.4880962 7.2819076 7.6537681 7.3296027 7.4970851
6.4880571 7.3075957 8.5907383 7.6619635 7.4653540 7.1896715 7.7056842 7.3878264 7.5108538
6.5959506 7.2180362 8.6072960 7.6678681 7.5690384 7.1997013 7.6933560 7.3175216 7.4638577
6.6127162 7.1334410 8.5869951 7.5401745 7.5793638 7.2423892 7.7100000 7.3189983 7.5390677
6.7106295 7.2064142 8.6351690 7.6216822 7.6399503 7.3237247 7.6862078 7.3392930 7.5446582
6.6640158 7.1884413 8.6910400 7.5909376 7.6365528 7.3792667 7.7531500 7.3118143 7.5988250
6.7116113 7.1991601 8.6493597 7.7312284 7.6260500 7.4652524 7.7392545 7.3317118 7.6401820
6.6582308 7.2611861 8.6643648 7.8871231 7.6660280 7.4851274 7.7945242 7.3888392 7.6254840
6.6233764 7.2360477 8.6740675 8.0728588 7.7698860 7.4670825 7.8292255 7.4049988 7.6810703
6.5334458 7.1545162 8.6760769 8.2069225 7.6943641 7.3797917 7.8280401 7.4867415 7.7651510
6.5453057 7.1224217 8.6270351 8.2922535 7.6091838 7.4033051 7.8683643 7.3160291 7.7228150
6.4880018 7.2108397 8.6857758 8.2731323 7.5328984 7.4615397 8.0185184 7.3263111 7.6264744
6.5054178 7.2201018 8.6470461 8.2088327 7.4306579 7.5423565 8.1484318 7.3014808 7.6338720
6.5933738 7.2168875 8.6116686 8.1182003 7.4729314 7.6366711 8.1239634 7.1799912 7.5918918
6.5889411 7.2223902 8.5774002 8.0272627 7.4713364 7.7741613 8.2397051 7.1755829 7.6247950
6.6212945 7.1790590 8.6263933 7.9654274 7.5770507 7.7990842 8.2735510 7.2594786 7.7170949
6.6421542 7.2171707 8.5534172 7.8824835 7.7153535 7.8342495 8.2863722 7.2868881 7.6997252
6.7053628 7.1847196 8.5398407 7.8809323 7.8765206 7.7877254 8.1398039 7.3464365 7.7202287
6.6317677 7.1975708 8.5557804 7.9302607 7.9753785 7.6088266 8.0188465 7.3983231 7.7741208
6.6384120 7.1863728 8.4715128 7.9102120 7.9897623 7.4389176 7.7975225 7.3627849 7.6605697
6.6923280 7.1361141 8.4802828 7.8598986 7.9376588 7.3552165 7.9195380 7.2105908 7.5453677
6.7158494 7.2223043 8.4009447 7.8513813 7.9864945 7.3263202 7.8436170 7.2857018 7.5223875
6.7460256 7.1625543 8.1651020 7.8660083 7.9903684 7.2355719 7.8399963 7.1120701 7.5315232
6.7249646 7.1360850 7.9741836 7.7897902 8.1115408 7.2970419 7.7707505 7.1461835 7.5552139
6.7468228 7.1125627 7.9707961 7.7539854 8.0540485 7.2739606 7.7289033 7.0353165 7.5322213
6.6594343 7.1327248 7.9070377 7.8162866 8.0329313 7.2969308 7.6601901 7.0362177 7.5822439
6.7880206 7.1999755 7.8027349 7.8763433 8.1352243 7.2133636 7.7216105 6.9200621 7.5783272
6.7838492 7.2312841 7.7124782 7.8195071 8.0804110 7.2868896 7.7807016 7.0473223 7.5659118
6.7794433 7.3035855 7.5497885 7.7563581 7.9931507 7.3465085 7.6653290 7.0440340 7.5777922
6.7860126 7.3976932 7.4699249 7.7805557 7.9869447 7.3936019 7.6445341 7.1092381 7.5076156
6.8147101 7.3054066 7.5389872 7.8096676 7.9713602 7.4795551 7.6295938 7.1179338 7.5304017
6.9868655 7.2727299 7.5596876 7.8736362 8.0423689 7.4556499 7.6868224 7.1344972 7.5741792
7.0074258 7.2990193 7.5537653 7.8389378 7.9824142 7.4839478 7.7560349 7.1373525 7.6227717
7.0871134 7.3816261 7.6222506 7.7799258 7.8905697 7.5113025 7.6593690 7.0625734 7.6843147
7.1335101 7.5200171 7.5206332 7.8319187 7.7745390 7.4221773 7.8116541 7.0438375 7.7746692
7.2452769 7.6269870 7.5002642 7.8777313 7.7126946 7.4174681 7.9041600 7.0933828 7.6336493
7.2770710 7.6133671 7.4607530 7.8622403 7.6523232 7.3495221 7.8028073 6.9988050 7.5725117
7.3106527 7.5629210 7.5743074 7.9104829 7.5085883 7.3925133 7.9242830 7.0149069 7.5385695
7.3727927 7.5477405 7.6031628 7.9368906 7.5282907 7.3663549 7.7624922 7.0226307 7.5933456
7.4339795 7.5465159 7.6350765 8.0014277 7.4869123 7.3309336 7.7128954 7.0798898 7.4794211
7.4279456 7.6182389 7.6517773 8.1226511 7.4980297 7.3209863 7.6245160 7.1808724 7.3836799
7.4387150 7.6008825 7.7251844 8.2201519 7.5384007 7.2660995 7.6412911 7.2376757 7.3556452
7.4886904 7.5517764 7.7929783 8.1167297 7.6208348 7.1659184 7.7477250 7.3843441 7.4081378
7.4522233 7.3878379 7.8903341 8.0184355 7.6700473 7.0921240 7.8239403 7.3585353 7.3212528
7.4908209 7.4910464 7.9816527 7.9757586 7.7272038 7.1087966 7.7991714 7.3336077 7.3505058
7.5220556 7.4895167 8.0800943 7.8646779 7.7731690 7.1980958 7.8447576 7.2515111 7.4305129
7.5467997 7.4822273 8.1514158 7.8237710 7.8055911 7.2166548 7.9698162 7.2733994 7.4652538
7.4985657 7.4858050 7.9991341 7.7867122 7.8450308 7.2951570 7.9553776 7.3549004 7.4484587
7.4431620 7.5722742 7.9449539 7.7900105 7.8956265 7.2321482 8.0507631 7.4695172 7.5172639
7.4886274 7.6424441 7.8825889 7.6995287 7.8658175 7.1691370 8.1898155 7.4996896 7.4116378
7.4428959 7.7081051 7.9284840 7.6270919 7.9303350 7.1573567 8.3226614 7.5563064 7.4285932
7.2936158 7.7408075 7.9538431 7.5241380 8.0658560 7.1580572 8.3676405 7.5106511 7.4299068
7.1756020 7.6753559 7.8404980 7.5692739 8.0330734 7.1965361 8.3827982 7.6013246 7.5073013
7.0797830 7.7105961 7.7322869 7.6163402 7.8909760 7.2598591 8.3501606 7.6234756 7.4720874
6.9807000 7.6396570 7.7468204 7.6072526 7.8743739 7.2248502 8.3234882 7.4967771 7.5759301
6.9071689 7.6167102 7.7195659 7.5888696 7.8538952 7.1873884 8.2829142 7.4211507 7.5531683
6.7990193 7.6646862 7.7243280 7.5145755 7.8975105 7.1402559 8.1504021 7.4899015 7.6103001
6.8922839 7.7026305 7.7444715 7.5608068 7.8084750 7.1301298 8.1360092 7.4912734 7.4462633
7.0952663 7.5854454 7.6719489 7.5136294 7.8865924 7.0744910 8.0856133 7.5492258 7.4356689
7.0760322 7.6547809 7.5864291 7.5153866 7.9507713 7.1488314 8.1727839 7.5565619 7.3709841
7.0179162 7.7419324 7.5257559 7.4698987 7.9719977 7.2489090 8.2973099 7.5429716 7.4450464
6.9170752 7.8244381 7.4118333 7.4016285 7.9326148 7.2356410 8.2497644 7.5043416 7.5338039
6.7706079 7.9033346 7.4499521 7.3465662 7.9043612 7.4795470 8.3283377 7.6541638 7.5565443
6.6835985 7.9087620 7.4584656 7.3781939 7.8529696 7.6111445 8.4625549 7.6984634 7.5868154
6.6786408 7.8771105 7.6150250 7.3752017 7.8540969 7.6508212 8.6056356 7.7660642 7.6228857
6.5663896 7.9745717 7.6109481 7.4090939 7.9406548 7.6896219 8.6572485 7.8857207 7.5429726
6.5273881 8.0599012 7.6199946 7.2912669 7.9961324 7.7483215 8.7137852 7.9172883 7.5098724
6.4680510 8.1318979 7.6170917 7.3020124 7.9895759 7.7242780 8.8357058 7.8935165 7.3097949
6.4470315 8.2108555 7.6518607 7.3466115 7.9524484 7.5551386 8.9476099 7.7634192 7.1728044
6.4622712 8.2682619 7.6509199 7.4684329 7.8894229 7.7264466 8.9441967 7.6859293 7.1195989
6.3065891 8.2856197 7.7325754 7.6483712 7.9946427 7.7041974 8.9253855 7.6060576 6.9881573
6.2928853 8.3714237 7.6946864 7.7521687 7.9360909 7.7703118 8.8238010 7.5576859 6.9778299
6.1962175 8.3692360 7.6880450 7.7692575 7.8964729 7.7757235 8.8701496 7.4726181 7.0339842
6.2064757 8.3989449 7.7504349 7.9032006 7.8064032 7.7300572 9.0163794 7.5319557 7.1580901
6.2536850 8.3982544 7.7257209 7.8467216 7.8613238 7.7625575 8.9994240 7.5508380 7.0897741
6.3048630 8.2177258 7.7491817 7.8352079 7.8535347 7.7740288 8.9393463 7.6028128 7.1060143
6.2627907 8.2491598 7.7933545 7.8253880 7.8459992 7.7419672 8.8927383 7.5525966 7.0560360
6.2827182 8.1260223 7.8099999 7.7698035 7.8963122 7.7120500 8.8925104 7.6395197 6.9933910
6.2440205 7.9952712 7.8770156 7.8061814 7.9194670 7.6441593 8.8743820 7.6646509 7.0781226
6.3075943 8.0285110 7.7917714 7.6420083 7.9711494 7.6556396 8.8195362 7.6354756 7.0964861
6.2697940 7.9706893 7.8165545 7.6852603 8.0141211 7.6015697 8.9049616 7.5514240 7.2001286
6.3066106 7.9049959 7.7348232 7.6956615 7.9564428 7.6308050 8.8389530 7.3717418 7.3753257
6.2899694 7.8134766 7.6897368 7.8076744 8.0755577 7.5618753 8.7310276 7.3589568 7.4524832
6.3907032 7.7760038 7.5424871 7.8541327 8.0788126 7.5962229 8.6533165 7.2725978 7.4589353
6.4094834 7.6958480 7.4684963 7.8296714 8.0668011 7.5671687 8.7372684 7.1563621 7.4431353
6.5086555 7.6493635 7.2993121 7.7117820 8.0174046 7.5292020 8.7176294 7.1253114 7.3797345
6.6587496 7.7290196 7.1523204 7.6824565 7.9332781 7.5369554 8.6962290 7.0482454 7.4115219
6.7264037 7.7277312 7.1580791 7.6191273 7.9174943 7.5399184 8.6249475 7.0882015 7.3516660
6.7581530 7.7141981 7.1111422 7.6614070 7.8380046 7.5825491 8.5857916 7.1839385 7.2750506
6.8517265 7.7774553 7.1739073 7.6516738 7.7844529 7.6752810 8.5940380 7.2884250 7.2860050
6.8712049 7.7924004 7.0942101 7.7169662 7.7417221 7.7655215 8.5100832 7.2718344 7.1921215
6.9568405 7.7880526 7.1198363 7.7669606 7.6703253 7.7949119 8.5630379 7.2005711 7.2157927
6.9984145 7.7244053 7.2036057 7.7649717 7.7557831 7.8446894 8.5680571 7.2388353 7.1413951
6.9125628 7.6869836 7.2697549 7.7936158 7.8540497 7.8956518 8.6246195 7.2810903 7.0396352
6.9886150 7.7058969 7.3205853 7.7850385 7.8929925 7.8598623 8.6403360 7.2178779 7.0861812
6.9012971 7.8167415 7.2156725 7.8633599 7.8821216 7.8852201 8.6728630 7.2643981 7.0071006
6.8130980 7.7777138 7.1761975 7.7897263 7.9462504 7.9129686 8.7394695 7.3519769 7.1139793
6.8531122 7.7080650 7.1749287 7.7534838 7.8877840 8.0054207 8.6648779 7.4764342 7.1034627
6.7919016 7.6955271 7.1314101 7.6256852 7.8171825 8.0981302 8.5745773 7.5226264 7.1448197
6.8512611 7.7312140 7.1436172 7.6344547 7.7793503 8.1457596 8.6590424 7.5644355 7.3134284
6.7990603 7.8253536 7.1463985 7.6200700 7.7208815 8.1282463 8.5573368 7.5695124 7.3651371
6.8481393 7.8193197 7.2018304 7.5525985 7.8026752 8.1328430 8.5866470 7.5922308 7.3426428
7.0275793 7.8797078 7.1025271 7.5096049 7.9583774 8.1105070 8.5914001 7.7245579 7.3262882
6.9507861 8.0543776 7.0422010 7.4196334 8.0274839 8.0459757 8.6485929 7.6893096 7.3149848
6.9496984 8.1235304 7.0592885 7.4342275 8.0633030 7.9350014 8.7152395 7.7295895 7.2976766
6.8743114 8.2300768 7.0639262 7.4650722 8.0316591 7.8494182 8.7597160 7.8623023 7.3394814
6.8960481 8.3331680 6.9671040 7.4826727 7.9671421 7.8943429 8.7850847 7.8820453 7.3313484
6.8264699 8.3582668 6.9252162 7.4332867 7.9348507 7.9285669 8.7049074 7.8852363 7.4884624
6.9551930 8.4032154 6.8929391 7.3928165 7.8355494 7.9043365 8.6498184 8.0390959 7.6659293
7.0282240 8.4846497 6.8918271 7.4032640 7.6628618 7.9124956 8.5122547 8.1143980 7.7961960
7.0457764 8.4256287 6.9171329 7.4836631 7.6160798 7.9528313 8.5608454 8.2530870 7.9172215
7.0551515 8.4942722 6.9257264 7.5175729 7.5403867 7.9932451 8.5533695 8.3837852 7.9854846
7.1281919 8.5181379 6.9050140 7.5235553 7.5717669 7.9638872 8.5763655 8.5032701 8.0049410
7.1166940 8.4693727 6.8574815 7.5767274 7.6576557 8.0877476 8.6069670 8.4681387 7.9071922
7.3587928 8.5608072 6.8054671 7.6110854 7.5527105 7.9948840 8.4814138 8.5031700 7.7082081
7.4073567 8.4817591 6.7024097 7.7311459 7.6593285 7.9543142 8.4078341 8.5776796 7.6152649
7.5163550 8.4194565 6.6748705 7.8326445 7.6392593 7.8869185 8.3922386 8.5864487 7.6293659
7.4525714 8.2201405 6.7434092 7.8508720 7.6449790 7.9365654 8.4541988 8.6217432 7.7610598
7.4340096 8.2498875 6.7395468 7.9102974 7.7073493 7.8860822 8.5222025 8.6281662 7.6814547
7.3675852 8.2287235 6.7832465 8.0048323 7.7921157 7.9892778 8.5061264 8.6051331 7.7409949
7.3508577 8.2449112 6.8021822 7.9291720 7.7356501 7.9490123 8.5320702 8.5618067 7.7837944
7.3447437 8.2680426 6.8319192 7.9100122 7.6341577 7.9782691 8.4159546 8.5916538 7.7331924
7.2828031 8.3413944 6.9051638 7.8886709 7.6378794 8.0913506 8.5411816 8.5802031 7.6741686
7.3309965 8.2931414 6.9124761 7.9870358 7.5053883 8.0959034 8.4065275 8.4587183 7.7228994
7.3023696 8.4081898 6.8989825 7.9750042 7.4636283 8.1287985 8.4720869 8.4645596 7.6569877
7.3578320 8.3701563 6.9736457 8.0031462 7.5120735 8.0455418 8.4070539 8.3863335 7.6735930
7.3433213 8.4083147 7.0292678 8.1013308 7.5426869 8.1675577 8.3759146 8.3014526 7.6340375
7.3382716 8.3633661 7.0565400 8.2400789 7.5738707 8.1210432 8.3523102 8.3068085 7.6723943
7.1770644 8.4839621 7.0719070 8.2692823 7.6513333 8.2288628 8.5013046 8.3185272 7.6353641
7.3015766 8.5075235 7.1348500 8.3509731 7.7143855 8.2277622 8.5466709 8.3191004 7.7092929
7.3428144 8.6580410 7.1130314 8.4014616 7.8233738 8.2993803 8.5697346 8.2700281 7.6656423
7.4114971 8.7089577 7.0986996 8.2997217 7.8804359 8.2806940 8.4712067 8.2689075 7.7595477
7.5971618 8.6704988 6.9842520 8.2315311 7.9556375 8.3620930 8.4797211 8.3204641 7.7776723
7.5447659 8.6468229 6.9546452 8.1804657 8.0011911 8.2208834 8.5280371 8.2637749 7.8125029
7.5118518 8.6760874 6.8799219 8.3311605 7.8786750 8.3082352 8.4566593 8.1180725 8.0063601
7.4034877 8.6927805 6.9009776 8.3474550 7.9049468 8.2913885 8.3867521 8.0872841 7.9774337
7.4149766 8.6833324 7.0190339 8.4548664 7.9356380 8.3336163 8.3149128 8.1369820 8.0467529
7.4372954 8.6843691 7.0504823 8.4413357 7.9032731 8.4330339 8.2881336 8.1534328 8.0189400
7.5662928 8.6973667 7.0459504 8.4260502 8.0481367 8.4907103 8.2937231 8.0793743 8.0384111
7.5496726 8.6456022 7.0281768 8.3415852 7.9981389 8.5609970 8.3147163 8.0101862 8.0779428
7.5489721 8.7162256 7.0880466 8.4611282 7.8590698 8.5052805 8.2113152 8.0317955 8.0146132
7.3857241 8.6596518 7.0220637 8.4765806 7.6615338 8.5284681 8.1557751 8.0478601 8.0390482
7.2801375 8.6716499 7.0943694 8.5325270 7.6700611 8.6592903 8.1911726 8.0820885 8.0228071
7.2606106 8.5206757 7.1432309 8.4569044 7.4838696 8.6786289 8.0991907 8.0978460 8.1321507
7.2711205 8.3799715 7.2145009 8.4398136 7.3834405 8.6539650 8.0544720 8.0884686 8.2439299
7.3199735 8.3689775 7.1961761 8.5246859 7.3856263 8.7287321 8.0892744 8.0547771 8.2873783
7.3453622 8.4392109 7.2017002 8.6010485 7.3811269 8.7380495 8.1450825 8.1399689 8.3876190
7.3739676 8.5618963 7.2007046 8.6315746 7.3383179 8.6756611 8.0688238 8.1169376 8.3981247
7.3664064 8.5169926 7.1692801 8.5403862 7.3714871 8.6945772 8.0960112 8.2152824 8.3277388
7.4602356 8.4051189 7.1226888 8.6029787 7.3719807 8.7119036 8.0832815 8.2176371 8.3301506
7.3690076 8.2869987 7.0235701 8.6857958 7.5191460 8.5979481 8.1500635 8.2582655 8.3930235
7.2954707 8.1657772 7.0558610 8.6662855 7.5308037 8.4772177 8.2130976 8.2069635 8.3446732
7.2180772 8.1319780 7.0577111 8.6026459 7.5459342 8.4070950 8.0974932 8.0737543 8.3937674
7.1821289 8.0932579 6.9203997 8.5760908 7.5180984 8.3423214 8.1133184 8.0383816 8.4943533
7.2268252 8.0869961 6.8196220 8.4998655 7.4877472 8.2803564 8.0496168 8.1072578 8.4778500
7.3101039 8.0937634 6.6987391 8.4856596 7.3247666 8.2093363 7.9979887 8.0716858 8.5119839
7.2894392 8.0318508 6.6880832 8.5368519 7.2586923 8.0466051 7.9917374 8.1952000 8.3757458
7.4200263 8.0350447 6.7533345 8.6269035 7.2461028 8.0286903 8.1320343 7.9700050 8.3731441
7.3892884 8.0251341 6.7623544 8.6889992 7.3155203 7.9379659 8.1018267 7.8255749 8.3445253
7.3684273 8.0522318 6.6680522 8.7073393 7.1772928 7.8797693 8.2462788 7.7207909 8.4362621
7.3600383 8.0899754 6.5943789 8.7503548 7.1447492 7.8121986 8.2911005 7.6534510 8.5426054
7.3541441 8.1757994 6.6120596 8.7706566 7.1424918 7.7647400 8.2146626 7.5830235 8.7029819
7.2734351 8.1740627 6.6143322 8.7779322 7.1412163 7.7629809 8.2728519 7.5609722 8.5429430
7.2585683 8.1688738 6.5905051 8.8032932 7.1149569 7.7609239 8.1713667 7.5810075 8.5432272
7.2383604 8.2230711 6.6235814 8.6792822 7.0434155 7.6435056 8.1807938 7.6038532 8.4341698
7.1577945 8.1279306 6.7139192 8.6876783 7.0594459 7.5964532 8.1141281 7.5690999 8.3786211
7.1466465 8.0674162 6.6647248 8.7403698 7.1586709 7.5416698 8.1626387 7.5636740 8.5042753
7.1272926 8.0855427 6.7668114 8.7702198 7.3401351 7.4192019 8.1071873 7.6399298 8.4432430
7.0490985 8.1119251 6.7696161 8.7603674 7.4090853 7.4096484 8.1359148 7.6613774 8.3752432
6.9932566 8.1122904 6.8456521 8.7550211 7.3818297 7.4152632 8.0008030 7.6524382 8.3303156
6.9854589 7.9947243 6.8250260 8.7514839 7.4983702 7.4186630 7.9279118 7.7485046 8.2811794
6.9577932 7.9289732 6.8271399 8.6026649 7.4829149 7.3393321 8.0227146 7.8437886 8.2483997
6.9419203 7.8667383 6.8686996 8.5514011 7.5365667 7.3877401 8.0511808 7.8143449 8.2470942
6.9546981 7.9119639 6.8972859 8.5625715 7.6042337 7.3951564 8.0995102 7.8065510 8.2059774
6.9059563 7.8771138 6.7473350 8.5724955 7.5628824 7.4296088 8.0730515 7.8401823 8.3231821
6.8892937 7.8702011 6.7058673 8.4078989 7.5683951 7.3156037 7.9173388 7.7882690 8.4082146
6.8869095 7.9527621 6.7174134 8.4439974 7.6462517 7.3549066 7.9190335 7.7516336 8.4813814
6.9155736 7.9273324 6.6344705 8.3037252 7.6940012 7.4483857 7.9563837 7.7491846 8.5634279
6.8987184 8.0331411 6.6207504 8.2566586 7.6276627 7.4994416 7.8907313 7.7371097 8.5304394
6.9524040 8.0434093 6.5902338 8.1159601 7.5424585 7.4960403 7.7802567 7.7797718 8.4745407
7.0254908 7.9852557 6.5648189 8.0930967 7.6114488 7.5312777 7.7701855 7.8631520 8.3804922
7.1052237 7.9264274 6.6358809 8.0811281 7.5314350 7.5718021 7.6713181 7.9365773 8.2816763
7.1885448 7.9329419 6.7034559 8.0207996 7.4638186 7.4699278 7.6332517 7.9064212 8.1905317
7.1261497 7.9271450 6.6977406 7.9540939 7.4464407 7.3638525 7.6954737 7.9641027 8.1664200
7.0760045 7.9923744 6.6877046 7.9416738 7.3414612 7.4300094 7.7215767 7.8769221 8.2734022
7.0638151 7.9589572 6.6721344 7.9147210 7.3424845 7.4054480 7.7621136 7.8848157 8.2654142
7.2383347 7.9679184 6.7436881 7.9805312 7.3711557 7.4137034 7.8322935 7.8224797 8.2006950
7.3150029 8.0466785 6.8852816 7.9279904 7.3987617 7.4899015 7.8789711 7.7120781 8.2955732
7.4290142 7.9983497 6.9704647 7.9549742 7.3786249 7.5155692 7.8898225 7.6720934 8.2712603
7.4951396 8.0395765 7.0039740 8.0692072 7.4043827 7.6126070 7.9903960 7.6320486 8.3323727
7.4516187 8.0499535 7.0222735 8.0549879 7.3795981 7.6276426 8.0646219 7.5569568 8.3469763
7.4441919 8.1836128 7.1234641 8.1036110 7.3806252 7.6076074 8.2124815 7.5635724 8.3707094
7.4505076 8.3415442 7.2290936 8.0911188 7.3478980 7.6309266 8.2243423 7.6706138 8.3334770
7.4095998 8.4660807 7.2324662 8.0898876 7.4126034 7.7113171 8.2802048 7.7541494 8.4212055
7.4747877 8.4436178 7.2212672 8.1843081 7.3808527 7.6641774 8.2865963 7.7390656 8.4333687
7.5077629 8.4210987 7.4141383 8.2153091 7.3471379 7.5956583 8.2112226 7.6631198 8.3191738
7.6019440 8.4454765 7.6062708 8.2508631 7.2304688 7.5812569 8.3152332 7.5997658 8.2843924
7.5252576 8.3533049 7.6824160 8.2557116 7.2339106 7.5749874 8.3271980 7.4593840 8.2694168
7.5673594 8.3065863 7.8100343 8.3976517 7.2362428 7.5064220 8.3328142 7.4195523 8.2947178
7.6476798 8.2573423 7.8133888 8.4277840 7.3788986 7.4778399 8.4683886 7.3283195 8.3499870
7.5226626 8.2875834 7.9573836 8.5159903 7.3520508 7.4098539 8.5318956 7.3123202 8.3728580
7.4309120 8.3324060 8.1195574 8.5944033 7.2845564 7.3284955 8.4718571 7.4209971 8.2199326
7.4406896 8.4349384 8.0957508 8.6059408 7.2718825 7.2018032 8.5687304 7.4748607 8.1808395
7.3706536 8.4249897 8.0594683 8.5620308 7.2705245 7.2309828 8.5613909 7.4711599 8.0168743
7.4215975 8.4594183 8.0322533 8.6591921 7.3110428 7.1788592 8.5536575 7.4669075 8.0981760
7.4937763 8.5052919 8.0179634 8.5538092 7.2214122 7.2177930 8.5009127 7.3326530 8.2038050
7.5070777 8.6001225 7.9284759 8.4222841 7.1943231 7.2719498 8.4316597 7.3654213 8.2761517
7.5097222 8.6392002 7.8175011 8.2517452 7.0719810 7.3006010 8.3962555 7.3032045 8.3590956
7.4778233 8.7395449 7.9725161 8.2514658 7.0052733 7.2918482 8.3399086 7.4070902 8.4789305
7.3214140 8.8452425 8.0443420 8.2064734 6.9763236 7.2343073 8.2769384 7.3632016 8.3802557
7.3218799 8.8260012 8.0782623 8.2650967 6.9601641 7.2802196 8.2355700 7.4263535 8.3655224
7.3889327 8.7426224 8.0017195 8.2921896 6.9424157 7.3092518 8.2076540 7.3575559 8.3131371
7.4761176 8.5486555 8.0033779 8.3084574 6.9494720 7.3745847 8.1610079 7.3299713 8.3953314
7.5544558 8.6408491 8.0244274 8.2757263 6.9880557 7.3351831 8.2039137 7.2038064 8.4621363
7.5004749 8.7100449 8.1800270 8.3077087 6.9442568 7.3572812 8.2321901 7.2001519 8.4406967
7.6012688 8.7601881 8.1909237 8.3497038 6.8323193 7.4535818 8.2013121 7.1350083 8.4847393
7.6213031 8.7164135 8.2896338 8.4308796 6.7266827 7.4653010 8.1043568 7.2094064 8.4995680
7.6020603 8.8648167 8.2536554 8.4154272 6.8830109 7.3583350 8.0983067 6.9212427 8.5819263
7.5459185 8.9941587 8.2284241 8.4698734 6.7253571 7.4684706 8.1130190 7.0095701 8.4226341
7.5848055 8.9976425 8.0866232 8.4100132 6.8865952 7.5964761 8.2223778 6.9295087 8.5268831
7.6948304 8.9974976 8.1184587 8.2972994 6.8535619 7.5213580 8.3249903 6.9076886 8.3999624
7.7109714 8.9155388 8.0439730 8.3165894 6.7351928 7.5454326 8.2446051 6.9136610 8.3927021
7.7061548 8.8417263 7.8577862 8.3376923 6.6745706 7.5376978 8.3637571 6.8854113 8.3709984
7.8010159 8.8657351 7.7482405 8.3881817 6.7212067 7.6134667 8.2996311 6.9441562 8.3443184
7.8087044 8.9559774 7.4998021 8.3506498 6.7681994 7.5750513 8.1854849 7.0047965 8.3142385
7.9586291 9.0591011 7.4548020 8.2905226 6.8000007 7.5649800 8.0999680 7.0372524 8.2772923
7.9979296 9.0684214 7.3743634 8.2742062 6.8202553 7.3900266 8.0321093 7.0527487 8.3765192
8.1045656 9.0435801 7.3536382 8.0988522 6.9082618 7.4073768 7.9745440 7.1366606 8.3290815
8.1504059 8.9609594 7.3243794 8.0446482 6.9047823 7.4170938 7.9767895 7.0743661 8.2568521
8.1588116 9.0210676 7.3007331 8.0660648 7.0803261 7.3798594 7.9481783 7.1543517 8.3259249
8.1772203 9.0844040 7.2951231 8.0410681 7.0597420 7.3394556 7.9451251 7.3090730 8.3285618
8.2831554 9.1872330 7.3351302 7.9442735 6.9913206 7.2935419 7.9122214 7.3419056 8.3770695
8.2629423 9.2745275 7.2876821 8.0216808 6.9235029 7.3719759 8.0001202 7.4244199 8.3651562
8.2251320 9.3551664 7.3313780 8.0364017 6.8172278 7.4438763 7.9971247 7.5639267 8.2894955
8.1375570 9.3800287 7.5094442 8.0420837 6.7975731 7.5804181 7.9594603 7.5511193 8.2018299
8.1046143 9.4304934 7.5896215 8.1211224 6.8306594 7.7352796 7.9213233 7.4891829 8.0961151
8.0172167 9.4118452 7.6129937 8.0893068 6.8456511 7.7852778 7.9623260 7.3376737 8.0735407
7.9805188 9.4668846 7.6911111 8.1632853 6.8660946 7.7530398 7.8959932 7.3640623 8.0450583
8.0263205 9.5223742 7.8347130 8.1892910 6.8829794 7.8388295 7.9948487 7.4694915 8.0318384
8.1478910 9.6081085 8.0052996 8.3040180 6.9039321 7.9566674 7.9681044 7.6140184 7.8607593
8.3345251 9.6099138 8.0809679 8.4954062 6.9069934 7.9635439 8.0720463 7.6166444 7.9215126
8.3604956 9.6815672 8.0732069 8.4882536 6.9549780 7.7989626 8.0656233 7.6534300 7.8418531
8.3455048 9.6064301 7.9239883 8.4996738 7.0303745 7.7175956 7.9610100 7.7881947 7.7657781
8.2943392 9.5800362 7.9216590 8.4076385 7.1886268 7.8938327 7.9353194 7.7933216 7.6832051
8.2902889 9.5922794 7.9321804 8.3764315 7.2415419 7.8298087 7.9541664 7.7308574 7.5543556
8.3231487 9.5435944 7.8672242 8.2989340 7.2582908 7.8341827 7.8884006 7.7136784 7.6353889
8.2907114 9.5586309 7.6982236 8.3016052 7.3664842 7.9135895 7.8344331 7.6533890 7.6982965
8.2942791 9.5497465 7.5582647 8.2264738 7.3007827 7.8620162 7.7521386 7.4543648 7.6668978
8.1664553 9.5936785 7.6568065 8.3137369 7.3018198 7.9133797 7.8037629 7.4560857 7.7029057
8.1683550 9.7254133 7.6126266 8.2137737 7.3749785 7.7585769 7.7618051 7.4054961 7.9020905
8.2351694 9.7710829 7.6163445 8.1196623 7.4011350 7.6328540 7.8353100 7.4978695 7.9554286
8.1575394 9.7662449 7.6082315 7.9177728 7.4298272 7.7090864 7.7635069 7.5274296 8.0675030
8.1283922 9.6508675 7.6886306 7.8819461 7.4109979 7.6775751 7.7952161 7.4734116 8.1988001
8.1117678 9.5675430 7.7623835 7.7547278 7.3803291 7.6249518 7.6507597 7.5000024 8.3756151
8.0201130 9.4077549 7.8063078 7.7991915 7.4116511 7.6578946 7.6435785 7.5590439 8.3079720
7.9548364 9.4533348 7.8361826 7.7980413 7.3794236 7.6531162 7.6259041 7.6115236 8.2609148
7.8916731 9.4235744 7.8638992 7.7434974 7.4160237 7.6130462 7.6351824 7.5807023 8.2339916
7.8036866 9.4958267 7.8577032 7.6660256 7.3909321 7.5504727 7.5152731 7.6678205 8.1396351
7.6406307 9.4279766 7.9682417 7.6595988 7.3149128 7.3846545 7.5248637 7.6723323 8.1022320
7.6471534 9.4664621 7.9785805 7.6165996 7.2552514 7.3357368 7.3413262 7.7364888 8.1581697
7.6277184 9.4899054 8.0367384 7.5192904 7.1991057 7.2392998 7.3208175 7.6766424 8.0099058
7.6088223 9.5092831 7.9502106 7.5002723 7.1497350 7.2553191 7.3169975 7.6300154 8.0297489
7.5079045 9.5884590 7.9083505 7.4223728 7.1773605 7.2964993 7.4431734 7.6367202 7.9475994
7.4739242 9.5080042 7.8531680 7.4042797 7.1753082 7.3355293 7.5986371 7.6096497 8.0448561
7.4441857 9.4373703 7.8417249 7.3762875 7.2353592 7.4067578 7.6090126 7.5718307 8.1364269
7.4053316 9.3688726 7.7730575 7.3708129 7.2689486 7.5030427 7.5732150 7.6067948 8.2455130
7.3806543 9.3559914 7.6993637 7.5431008 7.3475838 7.5986891 7.7246208 7.6247535 8.3774710
7.4365206 9.4652958 7.7166462 7.6937375 7.3419728 7.6206031 7.7202005 7.6448441 8.3696194
7.3708124 9.4153662 7.7114758 7.9045811 7.3037410 7.5556054 7.7925906 7.6939497 8.3003397
7.3646612 9.5163355 7.7616282 7.9868889 7.1428189 7.3857765 7.9356580 7.7627096 8.0700665
7.4561505 9.5396738 7.7414374 8.0137844 7.0936985 7.4085999 7.9955254 7.5461721 8.1154213
7.5694375 9.5217514 7.7706685 8.0727005 7.0341496 7.2648902 8.0741529 7.4894500 8.1061535
7.5823131 9.5546427 7.7795172 8.0961437 6.9604335 7.3175797 8.1485062 7.4273281 7.9541788
7.5529184 9.5892410 7.9637985 8.0188208 6.9622555 7.3758173 8.0939026 7.4417639 7.9165864
7.5929098 9.5401506 7.9477172 7.9415479 7.0293736 7.3436632 8.0260630 7.5573568 7.9412456
7.5498838 9.6307011 8.0669613 8.0172205 7.0670714 7.3670597 7.9808941 7.5306568 7.8942461
7.5694304 9.5493393 8.1658173 7.8707404 7.1255741 7.3299136 7.9134135 7.5832281 7.9493761
7.5646472 9.5478935 8.2016735 7.9020638 7.0644526 7.4011440 7.8890676 7.5103683 8.0637522
7.5729532 9.5757446 8.2175837 7.8909116 7.1027398 7.3506794 7.8860335 7.5187473 8.0519953
7.6599874 9.5638523 8.2845516 7.9368744 7.1809483 7.2427859 7.8468094 7.4469953 8.0222921
7.6273947 9.5528831 8.2506046 7.9461985 7.2596784 7.2376943 7.9171157 7.5225410 8.1208191
7.5805497 9.5248318 8.1011572 7.8635845 7.3018641 7.1962557 7.8754535 7.6033645 7.9966502
7.4683080 9.3570681 8.0579500 7.9381647 7.2770538 7.1540251 7.8458166 7.6970801 7.8925653
7.4197092 9.2787914 8.0450478 7.8324490 7.2374101 7.0780249 7.7145028 7.6940966 7.9382644
7.4552326 9.1506281 8.0898581 7.7265410 7.1396837 7.1424556 7.7578034 7.6793666 7.8806062
7.4370193 9.1237335 8.0394487 7.6370616 7.1805644 7.2167754 7.8040075 7.6873684 7.9154887
7.5334864 9.0671349 7.9537497 7.5600190 7.1938624 7.2502475 8.0063581 7.7466784 8.0064344
7.5530000 8.9710388 7.9903402 7.5601196 7.2417431 7.2474742 7.9594908 7.7683172 7.9516783
7.6254768 8.8870735 7.9950180 7.5614100 7.2743058 7.1960692 7.9471889 7.7821808 7.9460173
7.7411799 9.0015631 8.0911045 7.4950218 7.2803283 7.1956968 7.8832450 7.7987309 7.9075327
7.8873043 8.9969854 8.0147581 7.5178733 7.3515921 7.2352118 7.9124026 7.7829323 7.9862356
7.9631433 8.9736528 7.9784069 7.6728315 7.3300276 7.2802615 8.0206642 7.8061619 8.0079193
7.9679308 8.9532394 8.0044603 7.5638409 7.2908869 7.3232808 8.1271973 7.8231387 8.0243187
8.0124578 8.8411894 8.1551485 7.5739441 7.3299446 7.2731624 8.0889740 7.8099203 8.0520611
7.9258118 8.8647871 8.0521717 7.6768847 7.3131485 7.4477448 8.1271048 7.7852168 8.0255785
7.8783712 8.8351364 7.9935646 7.7710810 7.3841825 7.3888292 8.2042465 7.7476315 7.9989157
7.9009829 8.7738667 8.0124693 7.8971753 7.2750854 7.4133239 8.2504272 7.6349945 7.8357763
7.8301396 8.7401590 8.0520191 8.0315304 7.1827660 7.4939909 8.2127609 7.5582318 7.8837061
7.7430682 8.7638454 8.1291389 8.1828356 7.0294151 7.4241714 8.2363682 7.5790539 7.8414445
7.7117267 8.8155298 8.1662636 8.1312437 6.9020557 7.4592853 8.1575222 7.5461268 7.9347873
7.7997794 8.8621912 8.1604118 8.0836468 6.8611450 7.4982109 8.0515871 7.6819096 7.8751378
7.8195310 8.8472013 8.2729931 8.1371698 6.7832165 7.5223083 8.0264902 7.6911564 7.8652539
7.7534585 8.8400307 8.2736855 8.2060986 6.7967119 7.5655417 7.9146609 7.7594423 7.8934712
7.7039747 8.8424120 8.2422705 8.1576948 6.7902141 7.6188602 7.8774195 7.6052508 7.8976564
7.8825321 8.9139919 8.1283226 8.2587299 6.7560992 7.5730362 7.7966895 7.5697861 7.7827015
7.9020476 8.8560658 8.1923513 8.1977892 6.7952456 7.4790154 7.7988801 7.4482374 7.7974453
8.0184593 8.8399544 8.1643181 8.0916882 6.8270154 7.4174929 7.7218871 7.3150334 7.8323903
7.9337096 8.7867680 8.2224064 8.0720806 6.8512340 7.3833084 7.6314602 7.2233052 7.9205408
7.9254427 8.6287870 8.2302837 8.0135899 6.8316808 7.4429049 7.5833559 7.3014398 7.9554944
7.9120183 8.5022364 8.2003937 8.0075541 6.8300090 7.4272728 7.5376096 7.3149757 8.0197954
7.9375715 8.4914589 8.1763964 8.0060320 6.8879204 7.5367837 7.5466118 7.4461975 8.1145153
7.9202900 8.4619093 8.1216259 7.9612913 6.9640632 7.5367618 7.5989585 7.5264673 8.1168375
7.8080506 8.4027157 8.2059174 7.8876276 6.9228945 7.4660811 7.5589204 7.5541801 8.0553646
7.7217889 8.3436003 8.1574898 7.9678998 6.9807129 7.5368986 7.5615172 7.6308832 7.9205785
7.6669760 8.2775393 8.1555929 8.0510616 6.9460092 7.4944148 7.5395012 7.5676451 7.8404279
7.7400336 8.2786932 8.1911316 8.0559921 6.9616437 7.4347615 7.5670166 7.5614338 7.7901020
7.7722187 8.2272291 8.0786591 8.0265408 7.0884986 7.3897285 7.6594291 7.6091309 7.6944098
7.6623549 8.3015137 8.0705976 8.0570793 7.0850010 7.2605143 7.6385965 7.6820078 7.6418734
7.6071272 8.4301558 8.0717506 7.9814825 7.0839229 7.2185783 7.7662830 7.7033482 7.6261282
7.6605396 8.4735231 8.1319189 8.1049652 7.0822096 7.1090345 7.8295622 7.7065344 7.6092896
7.7286468 8.5083809 8.2133627 8.1756420 7.1372218 7.1876750 7.7912912 7.6418982 7.6236334
7.7086229 8.5057182 8.2804356 8.2402267 7.1962857 7.1624689 7.7484641 7.6877308 7.6505537
7.6914725 8.4966373 8.3080368 8.2966738 7.1814394 7.1476097 7.7808924 7.6543698 7.5756254
7.6740851 8.5840721 8.4072914 8.3095951 7.1435342 7.1876993 7.7545190 7.5251555 7.5261440
7.6367803 8.5675478 8.4088879 8.2689037 7.1180449 7.2368698 7.6901965 7.4238644 7.3995414
7.6710715 8.5397530 8.3809738 8.2497892 7.0483575 7.3767548 7.7643814 7.3649588 7.3246799
7.6376586 8.6050663 8.4063368 8.2277098 6.9740577 7.3218083 7.9277148 7.1358328 7.1907682
7.6493969 8.6556330 8.4454250 8.1758709 7.1300869 7.3263178 8.0247526 7.0395894 7.1707211
7.6447706 8.5866985 8.5403824 8.1802053 7.2019057 7.2184067 8.1181831 6.9819231 7.1932840
7.7384081 8.5989552 8.4996853 8.1236153 7.1886601 7.1509781 8.0910110 6.8735123 7.2674294
7.7587910 8.6997585 8.5965939 8.1257725 7.0986280 7.0574989 8.0131769 6.7907987 7.3723617
7.8180861 8.6154833 8.5801897 8.1852188 7.0608139 7.0365958 7.8832560 6.8027883 7.3807487
7.7508168 8.6398945 8.6187248 8.1337862 7.0439682 7.0701976 7.8208089 6.7389064 7.3562794
7.7467775 8.6222954 8.7521782 8.0441694 7.1064959 7.2306767 7.7762775 6.8603272 7.4345903
7.7141995 8.5545492 8.6399355 8.0900936 7.0604653 7.3279729 7.7193427 6.9261937 7.5539002
7.7916112 8.5992336 8.6066246 8.1967707 7.0714908 7.3355999 7.7447667 6.9816136 7.6581154
7.9174557 8.6072788 8.6748819 8.1678600 7.0475235 7.2472143 7.7958093 6.9849215 7.6639714
8.0119734 8.6570110 8.6699305 7.9872713 7.0890403 7.1904769 7.7637033 6.9978805 7.6075001
7.9661684 8.6945009 8.7322817 7.9682503 7.1092114 7.2016244 7.7149854 7.0426841 7.5734715
7.9606700 8.7896900 8.7462330 7.7664289 7.1441817 7.2846484 7.6497130 7.1660662 7.6862302
8.0069284 8.8976068 8.6278067 7.7915058 7.2461843 7.2126365 7.5124602 7.1700759 7.6863112
7.9368196 8.8502445 8.5010939 7.8338680 7.2691340 7.1605892 7.3685980 7.0121856 7.5924268
7.8554211 8.9323320 8.3788757 7.8797069 7.2462349 7.1865201 7.3414392 6.9314055 7.6482563
7.7550354 8.8236542 8.3926888 7.9328194 7.3230910 7.2129321 7.2860231 6.9305778 7.6091561
7.7956605 8.6770105 8.3864298 8.0857544 7.3129683 7.3772311 7.2740088 6.9375329 7.5635209
7.7097669 8.6726255 8.4031773 8.2787247 7.3888626 7.4699898 7.4510489 6.9323130 7.5162897
7.7484202 8.6883869 8.4154501 8.2384558 7.3869367 7.4922347 7.5428672 6.9488959 7.5232344
7.8014412 8.6931915 8.5319843 8.2003822 7.3030744 7.6265211 7.4581885 7.0059819 7.4948173
7.9623013 8.7833910 8.5286283 8.3587303 7.3329415 7.6852465 7.4269733 7.0512624 7.5101733
7.9434223 8.8815012 8.4876738 8.3983936 7.3512173 7.7392621 7.4551697 6.9964404 7.4993596
7.9574180 8.8271847 8.4459772 8.4051199 7.3573380 7.7149954 7.5665727 6.9433756 7.5248446
8.0023422 8.8398962 8.3741035 8.4078541 7.4211178 7.8583326 7.6455894 7.0419459 7.5391626
7.9402051 8.8851671 8.4353819 8.4746122 7.4684677 7.8478298 7.6735415 7.1419883 7.5956202
7.9202356 8.9425774 8.3960514 8.4337788 7.6192851 7.9160414 7.5438204 7.2448812 7.5510144
7.8584251 8.8881330 8.2604055 8.4128332 7.6002426 7.9573765 7.5278101 7.3154249 7.6394534
7.6717038 8.8229513 8.1778717 8.3998690 7.5536766 8.0389614 7.5042562 7.2060690 7.6410546
7.6107283 8.5971289 8.0097208 8.3305445 7.5982461 7.9766493 7.5067883 7.2064528 7.6558213
7.8317666 8.5987396 7.8918939 8.1892586 7.5955305 7.9541554 7.5315619 7.1678939 7.6989374
7.8893981 8.5416203 7.8133812 8.1984415 7.5889010 7.9804215 7.4534793 7.1093783 7.6883321
7.8800006 8.5280876 7.7918196 8.2557812 7.6946411 7.9573655 7.5252934 7.1064205 7.8700919
7.9475212 8.4998541 7.7633595 8.2814255 7.7176747 7.8599567 7.5757370 7.0427961 7.9441109
7.9550309 8.4851913 7.7626858 8.2765026 7.8178473 7.8071246 7.6110373 6.9667277 7.9430518
7.9785533 8.5183134 7.7727532 8.3017797 7.7612419 7.8174291 7.6977577 6.9479342 7.8913345
8.0311270 8.6311293 7.7612462 8.2996216 7.7579999 7.7836308 7.6216598 6.9585075 7.9333768
8.0276194 8.6657343 7.7037888 8.2470837 7.6867900 7.8741803 7.5381474 6.9962096 7.8716803
8.0412197 8.6434011 7.6854258 8.2453728 7.7054367 8.0103893 7.6545615 7.0084233 8.0112867
8.0858774 8.7074757 7.7200818 8.2282295 7.7312055 7.9987197 7.7184191 7.1963267 7.8544946
8.0814705 8.6362438 7.7750306 8.1018562 7.7305927 8.0070543 7.6296792 7.3814220 7.8533030
8.0461826 8.5722017 7.8570452 8.0916338 7.6619682 8.0223055 7.7181821 7.4728351 7.7849936
8.0940676 8.6820059 7.9986000 8.0955534 7.5983300 8.1174011 7.6803956 7.5219703 7.7558732
8.1281462 8.8079548 8.0723934 8.0765066 7.6222086 8.1195059 7.7006903 7.5568061 7.7354889
8.1482611 8.8545570 8.2675257 8.0618258 7.5812030 8.1560860 7.6901221 7.5349517 7.6856766
8.1822376 8.9703321 8.4162951 8.1285820 7.5332074 8.2298050 7.7167087 7.5550995 7.6627846
8.2239485 8.8937588 8.3685589 8.1297951 7.5730791 8.1411657 7.8089595 7.5433307 7.6315556
8.2652025 8.9277983 8.4120340 8.2296486 7.5766239 8.0824347 7.7412057 7.6157656 7.6815305
8.2070084 8.9687929 8.3406076 8.0698814 7.5722823 8.1178036 7.7120256 7.6199174 7.6555982
8.1665640 8.8726273 8.2117834 8.0849838 7.5630336 8.0788603 7.6912065 7.7345238 7.5797944
8.1213589 8.8295660 8.1876001 8.0572863 7.6093936 8.0956964 7.6282444 7.7967896 7.5444870
7.9822450 8.6889067 8.2117615 8.1036282 7.7712231 8.1119261 7.6247873 7.8121963 7.6610436
7.8796859 8.6507521 8.1133862 8.2059431 7.8332100 8.1827841 7.6076713 7.8399897 7.6725640
7.7797179 8.6834879 8.0729647 8.1710024 7.9756689 8.3177710 7.5904584 7.9536448 7.7930140
7.7923970 8.6805849 8.0705442 8.2854013 7.9948153 8.2313604 7.4922147 7.9097366 7.8056726
7.7937670 8.5110464 8.1266718 8.2490349 7.9749961 8.1558828 7.5178814 7.9652548 7.7698216
7.7785654 8.4362450 8.2484360 8.3685246 7.9847126 8.0773726 7.5855927 7.9221339 7.8159699
7.7407184 8.4521723 8.2273426 8.3904247 7.9898939 8.0049295 7.6026478 7.8841443 7.6853223
7.8497725 8.4247522 8.2268801 8.3842554 7.9702616 7.9701347 7.7446046 7.8236852 7.5649910
7.8155613 8.5746269 8.1255760 8.4422464 7.9252977 7.9356499 7.8080587 7.8444848 7.4556785
7.8344803 8.6740446 8.1113863 8.3057365 7.8601346 7.9559636 7.8135514 7.8183904 7.3366885
7.8357263 8.7348261 8.0137587 8.2006807 7.7556076 8.0923519 7.8236890 7.8825231 7.3767371
7.8224549 8.7059565 8.0082350 8.1252460 7.7266297 8.1643629 7.7297726 7.8151312 7.4546008
7.9157987 8.6199837 8.0427532 8.1364384 7.6618848 8.2046003 7.5869021 7.7313151 7.4122047
7.8167210 8.6233778 8.2759724 8.1326437 7.7181897 8.2581062 7.5262461 7.6214437 7.4208765
7.7209954 8.5612116 8.3429594 8.1554565 7.7341619 8.2292137 7.4670730 7.5167379 7.4185834
7.6434946 8.7057858 8.4198780 8.1766577 7.8218760 8.2726412 7.3178544 7.4051256 7.4570074
7.5784335 8.8648109 8.3967981 8.0843773 7.9806695 8.2017307 7.2812991 7.3478394 7.4954362
7.5028443 8.8470840 8.2060223 8.0624561 8.0296555 8.1018009 7.2987056 7.2840776 7.3929005
7.4221063 8.9815187 8.0868006 7.8948050 8.0058565 7.9626794 7.2276931 7.2015915 7.4403992
7.3383465 9.0010405 8.1425762 7.8719535 8.0108833 7.8699431 7.2258539 7.2667403 7.3484526
7.3117604 9.0023441 8.1776972 7.7565522 7.9448147 7.8032312 7.2659593 7.4165683 7.5381546
7.3559279 8.9585361 8.0924721 7.7795897 7.9623957 7.7129297 7.2386007 7.5530138 7.5575776
7.3291597 8.8760109 8.0796490 7.6536918 7.8906121 7.7573185 7.2501402 7.5780950 7.6666293
7.2924285 8.8040743 8.0328798 7.6817708 7.7838445 7.7775230 7.3320060 7.6342306 7.6836457
7.2757630 8.8359041 8.1047020 7.7126174 7.7835598 7.6854491 7.3821836 7.6920342 7.7650719
7.3489461 8.9389191 8.1185350 7.7700968 7.7404809 7.6011868 7.5481873 7.5961866 7.6824055
7.3308249 9.0108824 8.0423145 7.7574139 7.8013167 7.5630984 7.5178962 7.5609231 7.7372317
7.3401794 9.0448647 7.9870529 7.5989132 7.8006635 7.5290275 7.5061331 7.5990500 7.7007480
7.2669191 8.9965391 8.0475473 7.6243143 7.7943702 7.5827627 7.5074387 7.5611711 7.7459221
7.1913953 8.9416313 8.0322809 7.6643996 7.8816285 7.6590443 7.5236287 7.5686636 7.7370591
7.1494532 8.8448372 8.0311909 7.6877055 8.0193701 7.7687836 7.4948492 7.5358319 7.7208538
7.1562934 8.8479290 8.0459137 7.6907773 8.0335407 7.7964935 7.5527840 7.4673219 7.7134242
7.1946855 9.0691032 8.0681581 7.7740464 8.0940809 7.7458119 7.6288118 7.2801623 7.7814007
7.1157007 8.9580603 8.0795345 7.6653218 8.1286354 7.7098074 7.6382976 7.1734042 7.7697725
7.1280084 8.9450312 7.8590512 7.6671481 8.1561403 7.7244229 7.5916491 7.0303082 7.7127585
7.0536747 8.9864063 7.7957201 7.5905447 8.1408272 7.6492572 7.5413413 6.9353685 7.5211267
6.9311953 8.8567448 7.8102665 7.5290947 8.0751095 7.6287155 7.4934602 6.8728223 7.5079961
6.8477907 8.9443121 7.8524318 7.4937110 8.1989117 7.6139584 7.5888462 6.8488774 7.3943119
6.9257388 8.9498625 7.7745633 7.3854976 8.2276096 7.6477561 7.5310335 6.8820982 7.4557223
6.8572359 8.9789600 7.6686230 7.4860477 8.3325825 7.7065878 7.5168943 6.9340014 7.5427556
6.8571987 9.0108471 7.4862475 7.4657197 8.3403387 7.8419924 7.5442944 6.9483566 7.4981308
6.8906775 8.9447536 7.4675026 7.5191984 8.2463865 7.8002687 7.4595103 7.0613313 7.4783335
6.9262633 8.8746042 7.5465326 7.5369048 8.1266546 7.8933325 7.4561014 7.1266074 7.5183997
6.9840550 8.7739553 7.4753633 7.5234008 7.9797440 8.0552940 7.3713164 7.1634727 7.4320235
7.0864916 8.6969852 7.5469742 7.4803457 7.8650222 8.1057940 7.3881216 7.1404219 7.3430586
7.2683597 8.7612791 7.6303239 7.2972250 7.9493380 8.1321516 7.3656831 7.1898975 7.3418031
7.3179560 8.7891579 7.6832705 7.3278360 7.9655490 8.1840754 7.4820013 7.2580109 7.3829827
7.3210435 8.8127022 7.7636027 7.3415675 7.9676771 8.2162771 7.3951969 7.3237596 7.4546013
7.2346406 8.8154163 7.7698765 7.4489665 7.9084249 8.1946926 7.4244285 7.3190107 7.5754023
7.2457967 8.7515173 7.6430011 7.4609942 8.0074482 8.1822357 7.5175099 7.3739228 7.6579094
7.2373047 8.6777306 7.5774450 7.4615908 7.9484453 8.2817287 7.5924101 7.2844825 7.7025247
7.2390928 8.6891413 7.4558210 7.5656939 7.9992442 8.3027830 7.5628872 7.3543763 7.7706189
7.3007751 8.6932278 7.3824515 7.6238203 8.0455856 8.3067198 7.5013213 7.3477764 7.8639455
7.2882605 8.7209787 7.3561239 7.6110244 8.1241312 8.3319130 7.4381080 7.4258657 7.9954062
7.2449112 8.7463169 7.4522905 7.5755329 8.2362261 8.3041191 7.5466585 7.3865080 7.9488368
7.2893219 8.7198792 7.5108457 7.5214133 8.2763042 8.3353510 7.5686975 7.2829924 7.9267778
7.2677984 8.8021851 7.5640345 7.6166410 8.4632378 8.2843847 7.6147861 7.2803545 7.8454590
7.3574328 8.7914677 7.6180630 7.5992718 8.4345894 8.3321466 7.5332203 7.2366586 7.8508916
7.3710623 8.8334999 7.6208868 7.6633105 8.5455465 8.3551979 7.3900356 7.3341002 7.8930674
7.4255309 8.8703327 7.5998802 7.8557844 8.5451565 8.4391050 7.3374944 7.2868471 7.7992382
7.4812732 8.9495802 7.6063452 7.9378223 8.5592937 8.5250673 7.2645316 7.4197755 7.7168713
7.5311294 8.9803057 7.6572809 8.0409107 8.4614391 8.5870562 7.1813312 7.5763526 7.7101126
7.5818782 8.9706182 7.8084326 8.1040182 8.4250603 8.5146437 7.1671863 7.5409470 7.7671933
7.5135727 8.8790302 7.8268566 8.0845795 8.4124413 8.4366655 7.1720619 7.6027846 7.8139992
7.5281901 8.8601818 7.8604622 7.9463081 8.3442144 8.4414625 7.2678876 7.5538869 7.8618188
7.4845262 8.8671017 7.8530970 7.8641858 8.2225971 8.3749475 7.3644881 7.4995399 7.8451843
7.4790244 8.7555428 7.8545470 7.8186245 8.1179028 8.5508032 7.4612947 7.4926162 7.8905497
7.4867315 8.7910376 7.7417850 7.8299866 7.9618878 8.5787868 7.4624538 7.4029579 7.8354011
7.6048627 8.8668661 7.6608391 7.7846012 7.7655253 8.6257124 7.4663830 7.4343615 7.8187346
7.6278815 8.7991924 7.6484480 7.6482506 7.7181520 8.7940664 7.4747910 7.5065823 7.8242283
7.7175694 8.7700481 7.7011290 7.5317559 7.7074223 8.8094759 7.3798380 7.5397115 7.8246140
7.5800161 8.9163008 7.6013708 7.5726128 7.6089740 8.8208714 7.2970948 7.5394058 7.7334976
7.4773545 8.8826351 7.6457410 7.5812263 7.5792489 8.8169279 7.2846141 7.4517741 7.7175350
7.3754020 8.9250641 7.6228366 7.5684853 7.5828881 8.9420042 7.3119488 7.3830185 7.6751528
7.3436880 8.8934565 7.7067556 7.5581279 7.4976935 8.9225368 7.2556329 7.4045739 7.5811143
7.2980390 8.7598963 7.7190042 7.6137309 7.4980679 8.9506826 7.2166462 7.4112697 7.4941936
7.2620268 8.6872625 7.8281932 7.6008735 7.4624887 8.8959513 7.1710987 7.3642297 7.4940023
7.3633523 8.7511873 7.8674011 7.5749669 7.4411139 8.8367300 7.2400341 7.3704338 7.4961329
7.3893147 8.6971245 7.9877067 7.6662493 7.4829140 8.6695070 7.2074080 7.2180886 7.5433216
7.4454312 8.6452351 7.9409800 7.6061788 7.5519686 8.6772890 7.2191935 7.3150678 7.6363063
7.4677091 8.6774664 7.9242530 7.6029325 7.5263567 8.6459551 7.1969638 7.2803841 7.6413960
7.5693860 8.7381821 7.9104710 7.5051417 7.6190820 8.6945066 7.3383179 7.3356700 7.5815077
7.6070285 8.8519135 7.8423867 7.5831671 7.6788201 8.6950340 7.4164300 7.3844991 7.4661016
7.5944972 8.7879620 7.7697573 7.6133642 7.7786899 8.6796303 7.4619803 7.3989377 7.4133334
7.5391002 8.8668947 7.7311516 7.6820006 7.8373713 8.5642653 7.5729122 7.3224831 7.4509201
7.5582576 8.8475342 7.7249126 7.6612654 7.9459577 8.4279652 7.5946112 7.3457355 7.4867873
7.5185127 8.8550529 7.6866546 7.5690508 8.0142603 8.3809834 7.5096874 7.0991635 7.4904900
7.5507441 8.8237829 7.7227092 7.5077400 7.9188013 8.3322124 7.5154772 6.9558501 7.4437118
7.6604443 8.9179554 7.7715983 7.4831080 7.8405886 8.3101044 7.4617372 6.9026904 7.4460883
7.5116806 8.8848753 7.8122873 7.4717641 7.9197340 8.2747355 7.4851136 6.7680798 7.4557009
7.4723492 8.9293680 7.8353715 7.4823208 7.8376136 8.2417355 7.5105500 6.7521582 7.4389591
7.5361662 8.8874817 7.7879405 7.5008693 7.8587561 8.1575832 7.4565163 6.7834177 7.4628859
7.7123909 8.8323765 7.8036141 7.5513568 7.8556104 8.1850805 7.3576970 6.8416119 7.4704227
7.6856866 8.7944965 7.9479275 7.7007155 7.8215313 8.1479273 7.2850862 6.8112535 7.4698067
7.8120112 8.7147655 8.0834332 7.6610718 7.9263678 8.1489086 7.1128201 6.7835226 7.4968152
7.7827849 8.5707083 8.1552258 7.6562829 7.9001660 8.0794554 7.0354781 6.7640696 7.5808287
7.8181257 8.4802914 8.1049137 7.5747857 7.8997879 8.0717583 7.0594358 6.7202148 7.5708175
7.8425322 8.4968529 8.3132353 7.5748210 7.8127623 8.1037102 7.1153669 6.6285477 7.5345011
7.9516382 8.4523058 8.4002047 7.6471272 7.9310346 8.0849190 7.1120758 6.5122042 7.5699010
7.7869754 8.4495344 8.4991159 7.6193419 7.8533802 8.0740099 7.2645907 6.6600184 7.5383763
7.6325517 8.5235262 8.5274944 7.6761236 7.8855920 8.1141253 7.2295375 6.6826124 7.5032740
7.5699339 8.5130291 8.6340504 7.7225208 7.8761520 7.9998412 7.2076468 6.8333468 7.4166226
7.4602222 8.3911963 8.6549997 7.7069383 7.8838773 7.9621825 7.2430453 6.8856406 7.3835678
7.4741020 8.3100338 8.6836548 7.6877384 7.9241204 7.9159918 7.2236829 6.8782215 7.3910112
7.4549222 8.3528471 8.7669783 7.5525026 7.9420376 7.9199734 7.2768335 6.9426684 7.3099122
7.5026450 8.3571844 8.6669903 7.5095782 7.9326897 7.9261909 7.3104625 6.9046545 7.2679849
7.4786596 8.5068092 8.7725372 7.2889080 7.9325185 7.9743004 7.3076596 6.9788795 7.1638212
7.4811425 8.5154886 8.7743835 7.3137841 7.8466425 8.1959486 7.2235003 7.0732889 7.0589414
7.3945665 8.4737568 8.8422289 7.3674407 7.9395432 8.2711926 7.2175598 6.9452939 7.1781940
7.2237492 8.5907679 8.8706570 7.4597912 7.9538798 8.3750572 7.2912135 6.9909763 7.2959819
7.1815686 8.4355335 8.8398743 7.5512028 8.0532570 8.2574806 7.3314815 7.0061097 7.3162189
7.2484164 8.4184465 8.6998606 7.7142305 8.1282673 8.1741180 7.3588409 7.0170069 7.4265609
7.2645264 8.3533344 8.5752687 7.7399068 8.0936918 8.1814032 7.3935657 6.9731255 7.3942146
7.3069415 8.2745190 8.5402746 7.7280402 8.0524645 8.1697702 7.2962050 6.9377580 7.3504052
7.3334374 8.3233986 8.4758139 7.6728606 8.0073729 8.1807327 7.3231950 6.8247161 7.3753428
7.5397472 8.2740889 8.5316448 7.7615247 7.9392524 8.3268709 7.3640213 6.6991744 7.2787609
7.5458069 8.2000122 8.5252485 7.8834567 7.8252096 8.3036804 7.3100758 6.6138725 7.2698188
7.6211658 8.2146692 8.4768190 7.8909764 7.8279991 8.2642221 7.1591892 6.7248964 7.1905022
7.7733541 8.2013388 8.4241886 7.8510551 7.7083263 8.1799116 7.1493964 6.6701698 7.2248001
7.8521829 8.2235794 8.4336472 7.8653727 7.5805330 8.1044388 7.1562200 6.5873780 7.1785078
7.9364510 8.1942797 8.4497137 7.9748077 7.4173322 8.0859632 7.1186328 6.6348166 7.2840238
8.0953798 8.1329269 8.4783411 8.1078119 7.3412857 8.0193148 7.0281272 6.5959072 7.2347140
8.1608677 8.1469908 8.4355974 8.1311369 7.3455744 7.9789734 7.0595980 6.6508045 7.2188334
8.1440134 8.2256832 8.4805393 8.0903873 7.2411447 7.9300547 7.1452641 6.7737699 7.2254491
8.1663332 8.1863375 8.4313126 8.1659031 7.1467338 7.8568039 7.0735459 6.8520689 7.2586298
8.0670261 8.2122583 8.4771051 8.2599497 7.1127052 7.8075376 7.1046667 6.9022546 7.2577372
8.0590153 8.1901808 8.4859648 8.2231016 7.1543431 7.7546177 7.0438552 6.8408437 7.2118607
8.0884600 8.2441530 8.3988581 8.2693815 7.1314220 7.7378697 7.0059676 6.7265854 7.2285051
8.1914101 8.2367125 8.4984446 8.2500153 7.1724401 7.6954074 7.0657487 6.6507006 7.2652106
8.2158537 8.2257910 8.4747238 8.2962141 7.0747490 7.5726223 7.1480827 6.6769404 7.2488589
8.2137318 8.2237406 8.5277443 8.4106407 7.1960883 7.5193038 7.1020970 6.7461967 7.2892032
8.1799936 8.1466265 8.4595613 8.5210342 7.2763600 7.6039844 7.0666223 6.8379211 7.3911586
8.1832819 8.0598822 8.3322124 8.5285645 7.3218760 7.6354570 7.2014151 6.8549500 7.4907546
8.2277060 8.0935497 8.1989651 8.5047855 7.3888412 7.6281738 7.2823138 6.8638821 7.5552468
8.2229710 8.1675797 8.0809259 8.6021957 7.4691825 7.7345195 7.3528442 6.8221583 7.4688549
8.1822958 8.2786617 8.1727524 8.6003313 7.6138334 7.7880478 7.4573975 6.8191428 7.4267612
8.1880064 8.2303209 8.2071276 8.6198616 7.7046804 7.7854490 7.5091405 6.8057094 7.3737283
8.0254354 8.2682772 8.2342072 8.6428318 7.6428103 7.7345276 7.5033917 6.7525182 7.2831621
8.0115471 8.2466383 8.3330231 8.5225201 7.6752691 7.7635126 7.4440370 6.7101417 7.2106586
8.0109224 8.3454285 8.4270258 8.5034733 7.7266469 7.7710533 7.4832077 6.7251186 7.2728200
7.9773860 8.3529510 8.4229412 8.5527811 7.6420374 7.7059050 7.5646396 6.9056187 7.4106889
7.9067893 8.2820864 8.3015118 8.5883770 7.5801301 7.8242126 7.4567370 6.8118939 7.4306455
7.7748280 8.3665533 8.2463074 8.5679579 7.5423503 7.8035889 7.3555441 6.7276592 7.4314289
7.6691790 8.3675356 8.0947170 8.4505882 7.4138041 7.8014379 7.3325820 6.6431546 7.4835320
7.5895863 8.3425913 8.1206770 8.4357967 7.3130937 7.8125672 7.3449855 6.4978814 7.4510264
7.3919425 8.3935099 8.1187735 8.4681349 7.2848649 7.8596911 7.2753863 6.4433684 7.4087815
7.2207661 8.3952026 8.1122408 8.4673767 7.2639842 7.7231684 7.2430601 6.5068583 7.2993402
7.0482044 8.4808197 8.1416025 8.4149532 7.3773685 7.6740532 7.1328874 6.6854334 7.2939792
7.0236235 8.4525967 8.0199356 8.4114313 7.5447412 7.6579604 7.0453238 6.7302771 7.2846427
6.9903049 8.5264549 7.8969517 8.3673477 7.5366144 7.6973529 7.0490704 6.8899455 7.3461461
7.1512132 8.5038242 7.8177261 8.3575230 7.6052980 7.7736411 6.9716239 7.0073724 7.2881074
7.1236267 8.4848623 7.8664131 8.3108635 7.5821395 7.8730040 6.9782786 7.0668840 7.2836170
7.1850019 8.4252634 7.9398966 8.2863512 7.6540780 7.9828205 7.0136652 7.1907749 7.3322659
7.2047915 8.2866535 7.9207864 8.3419666 7.5993652 8.1703501 7.0295858 7.2214413 7.3611755
7.2683830 8.2781506 8.0850344 8.3423758 7.6301088 8.2416124 7.1088896 7.1987677 7.4199681
7.3034124 8.2805605 7.9932680 8.4332132 7.6802788 8.3736620 7.1960511 7.1784558 7.4489460
7.4727664 8.2354298 8.0466194 8.5051661 7.8185234 8.3641491 7.2675362 7.1031189 7.4548359
7.4388580 8.0860739 7.9698167 8.5267563 7.7486997 8.3062134 7.3183646 7.0170488 7.4522567
7.4400473 8.0270548 7.9843521 8.5713158 7.6636844 8.3350391 7.3961644 6.9589872 7.4103107
7.4230051 8.0983725 8.0213671 8.5294933 7.7261367 8.3586979 7.4413457 6.8739715 7.4445467
7.4604464 8.1655951 7.9868803 8.6070061 7.7632084 8.3227329 7.3238931 6.7274280 7.4849157
7.4635296 8.2035837 8.0148697 8.7037497 7.8567343 8.2863312 7.3223715 6.8032260 7.4577055
7.5157857 8.2015696 8.0533495 8.8008299 7.8827634 8.2878828 7.2024946 6.9515195 7.5414362
7.6360049 8.1261053 8.0842247 8.7609816 7.9126906 8.3187256 7.2939210 7.0570397 7.5342736
7.5997405 8.0777578 7.9878602 8.7421188 7.8590961 8.3455715 7.2389212 7.0690746 7.5200472
7.6254516 7.8555403 7.9809232 8.6458149 7.9054880 8.4092560 7.2970552 7.0276084 7.5764527
7.7105155 7.8469682 7.9265499 8.6084833 8.0225039 8.3779793 7.4060793 6.8861799 7.5391736
7.6955266 7.8005629 7.9415894 8.5172958 8.0202398 8.3390799 7.4233847 6.8874359 7.5898981
7.7210746 7.8325987 7.9336476 8.4958544 7.9733047 8.1786995 7.3714247 6.9881806 7.6056190
7.7888370 7.8557763 8.0664148 8.4734707 8.0653782 8.1392241 7.4363885 7.1787848 7.7759070
7.9691563 7.8740568 8.1346035 8.4845743 8.0239525 8.1418724 7.4616861 7.3074436 7.7366695
8.0746107 7.9305506 8.1004629 8.5213394 8.1115828 8.0631580 7.3197589 7.1863809 7.6874189
8.2246790 7.9758291 8.0163164 8.5913877 8.0875034 7.9895115 7.2736959 7.2394686 7.7161460
8.2434835 7.9606800 7.9695845 8.5867119 8.1733379 7.9474864 7.2446914 7.2551270 7.6571217
8.2733765 7.9243345 7.9994745 8.5773935 8.2642536 7.9335880 7.3112874 7.2098866 7.6234198
8.3088951 7.9916077 7.8906083 8.6918974 8.3063345 7.9897218 7.2752986 7.1933727 7.6819010
8.4367399 8.0270920 7.7825599 8.6812992 8.3902464 7.8957644 7.3335905 7.1948910 7.5915866
8.4294834 8.0583267 7.7345376 8.7176399 8.3077784 7.8591623 7.3078098 7.1816144 7.5024619
8.3861952 8.0637665 7.7217255 8.6971874 8.2445507 7.7378292 7.4444394 7.1251016 7.5630393
8.2958736 8.0480347 7.7116637 8.6825180 8.1029568 7.6129327 7.5814123 7.1639538 7.7009068
8.2851362 8.1541071 7.8124151 8.7640762 7.9231949 7.4421277 7.6794310 7.1439023 7.6897802
8.2527447 8.1425104 7.7170587 8.7888165 7.9028153 7.3280964 7.7487655 7.1429520 7.7159591
8.2556162 8.1280251 7.7059689 8.8000498 7.8318086 7.3195529 7.8169484 7.1817164 7.7612448
8.1047411 8.2056160 7.7805247 8.8135567 7.7800870 7.2851067 7.8461452 7.0662727 7.8455820
8.0335951 8.2825699 7.8622990 8.9096098 7.7625656 7.1978455 7.7481647 7.0551791 7.7849560
7.9623117 8.2291555 7.9702907 8.9006062 7.8713889 7.1658449 7.6809111 6.9531875 7.8350077
7.8248758 8.1148539 8.0075340 8.8352890 7.9007807 7.1451721 7.7486911 6.9560766 7.8429785
7.7988353 8.0778799 8.1305532 8.8410473 7.9422283 7.0410619 7.7946105 7.0394998 8.0168791
7.8204341 8.0260239 8.1855831 8.9036674 7.9246197 7.1210432 7.7755589 7.0810618 7.9868398
7.8599153 8.0262470 8.0961018 8.8267145 7.8499851 7.1935349 7.6968312 7.2200103 8.0611687
7.8249965 7.9746456 8.1714869 8.7860603 7.7947836 7.1059146 7.5551519 7.2985029 8.0811062
7.7863159 8.0171137 8.1779442 8.9267082 7.7412701 7.1700029 7.5290971 7.4196286 8.0074759
7.7395926 7.9260697 8.2604218 8.9616671 7.7013431 7.1493754 7.4892731 7.5328817 7.9186101
7.6936297 7.8897276 8.2420292 8.9063225 7.7310686 7.0994968 7.4415140 7.5211539 7.9460812
7.6308579 7.8335547 8.2513094 8.8848619 7.7861114 7.1216359 7.3554544 7.5113058 7.8434486
7.6732121 7.8009648 8.2804165 8.8309183 7.8705482 7.1335087 7.3845987 7.4334049 7.8060818
7.6604185 7.7364902 8.2978058 8.8664093 7.8028307 7.2232437 7.3386531 7.4132671 7.8746367
7.7776403 7.7218928 8.4168291 8.9850769 7.8782091 7.1494398 7.3120971 7.3832402 7.9355993
7.8826375 7.7199488 8.3851261 9.0365000 8.0021105 7.0901389 7.2677660 7.3696346 8.0603294
7.9300594 7.7362638 8.4262772 9.0652866 8.0493717 7.0989285 7.2893081 7.2741284 8.1152782
7.8809052 7.7430897 8.3686171 9.1034241 8.0056543 7.0565791 7.3184967 7.3527017 8.1000090
7.8155546 7.7158856 8.5022783 9.1191730 7.8251829 7.0242891 7.3367448 7.3393722 8.1888657
7.7349920 7.7671852 8.6917391 9.1390390 7.7552342 7.1056590 7.3953552 7.5131693 8.1858683
7.6169267 7.6807427 8.7276983 9.0259981 7.7405114 7.1953726 7.4834967 7.5248399 8.1687222
7.5527625 7.6339755 8.7246304 8.8905134 7.8414426 7.2643232 7.5846515 7.5738935 8.0882912
7.5775409 7.5964479 8.7307835 8.9053850 7.7192073 7.2428741 7.6531138 7.4897652 8.1400032
7.5041494 7.6012750 8.7106895 8.8162527 7.7078180 7.1163621 7.5888200 7.4904108 8.0349522
7.4690328 7.6218576 8.6942863 8.8135080 7.7071629 7.1665487 7.6267118 7.4771376 8.0309277
7.4151545 7.4625936 8.6600418 8.6558332 7.6714873 7.2111506 7.5983920 7.4807215 7.9296780
7.5243292 7.4612370 8.8037796 8.6857986 7.7875004 7.1928825 7.6481662 7.3672023 7.9814734
7.5370922 7.4175434 8.7590094 8.7732906 7.7801828 7.1713166 7.4924855 7.3915119 8.0527744
7.7598562 7.3949618 8.6972723 8.8596792 7.8605676 7.1876121 7.3907747 7.4765911 8.1580219
7.8326726 7.4392419 8.5891209 8.7501793 7.8199463 7.2385373 7.2721200 7.6706247 8.0501194
7.8130102 7.4911838 8.5804758 8.7317562 7.8289289 7.2990904 7.3352013 7.6154671 8.0453529
7.8399282 7.4978652 8.5008163 8.6746387 7.9243855 7.3399630 7.2105904 7.5273194 7.9962549
7.8428841 7.5782299 8.5274448 8.6042757 7.8836045 7.3368711 7.0838203 7.5713229 7.9069433
7.8745604 7.5756679 8.6013327 8.5521030 7.8561845 7.1835876 6.9950824 7.6179104 7.8291907
7.9187570 7.6644864 8.6018209 8.3776913 7.7078004 7.1583672 6.9809742 7.6129870 7.7841759
8.0471582 7.6211929 8.5668697 8.4924479 7.7839637 7.0760798 6.8351259 7.5643334 7.7742505
8.1814756 7.6290116 8.4973106 8.4761648 7.7318754 7.0122280 6.8357368 7.6079874 7.7460060
8.2623329 7.6942177 8.4161673 8.5629768 7.7722168 6.9911256 6.8250189 7.5145397 7.6561656
8.3570690 7.8136067 8.4249592 8.4901171 7.8560219 7.1252861 6.7719831 7.4731927 7.5369020
8.5072651 7.8658085 8.3562021 8.4130068 7.8454432 7.2016864 6.8666444 7.5334754 7.6427355
8.4504690 7.8608584 8.3060436 8.4194002 7.8712626 7.2351184 6.8740797 7.4228225 7.5281606
8.4592228 7.9375296 8.2520752 8.3087168 7.7958341 7.1784773 6.8628049 7.5378833 7.5724726
8.4433279 7.8981934 8.2351170 8.2670593 7.8129554 7.0537982 6.9416327 7.4364443 7.5397859
8.4316111 8.0605621 8.2340803 8.3449631 7.9133677 6.9748130 6.9453273 7.5335741 7.5507894
8.3825350 8.0815859 8.2872257 8.3450537 7.9760003 7.1268311 6.9443188 7.5821877 7.4716382
8.2884436 8.1295376 8.1745405 8.3038969 7.9573975 7.2446456 6.9864340 7.5566530 7.4404821
8.2216692 8.2102575 7.9735994 8.2289028 7.9134007 7.4050102 7.0352459 7.6345978 7.4963417
8.1310596 8.1393661 7.8846102 8.2028418 8.0490170 7.3143058 6.9451294 7.4302258 7.5629444
8.1817694 8.1513004 7.7698598 8.2428389 8.1222229 7.3440804 6.9162836 7.4849625 7.5354772
8.2307243 8.1523523 7.7970772 8.2451305 8.1163416 7.2412949 6.9330978 7.3887486 7.5740395
8.2219858 8.1957073 7.6932707 8.1498270 8.2148924 7.2563462 6.8204832 7.3542719 7.5177569
8.1742830 8.1139393 7.7595215 8.2626791 8.3064251 7.2383847 6.7840776 7.2905126 7.5974374
8.0954361 8.1879387 7.6548867 8.3071032 8.3122005 7.3006158 6.8091893 7.2839766 7.5183892
7.9227409 8.2276030 7.6765747 8.2711344 8.3367891 7.3415122 6.7977891 7.3411202 7.6525712
7.9691544 8.2299461 7.6384840 8.3194342 8.3577900 7.2965484 6.7987456 7.2217360 7.7049508
7.9187527 8.2844315 7.6908894 8.3156357 8.2780361 7.2663980 6.9465046 7.3184123 7.8344755
7.8218384 8.3743448 7.6453514 8.2537518 8.3615150 7.2579942 6.9610353 7.1764965 7.9764233
7.7842965 8.3894644 7.5757303 8.1243668 8.2655468 7.2430568 6.9636531 7.1937103 8.0200071
7.7212858 8.3685675 7.5736704 8.0563965 8.2323141 7.3085136 6.9800482 7.1783314 8.0468807
7.8272438 8.2958145 7.5497971 7.9908795 8.1477709 7.3605447 7.1148343 7.1776390 8.0145607
7.8896208 8.2233419 7.4615064 7.9922438 8.0683613 7.3212438 7.1694274 7.2433429 7.8296337
7.9252467 8.1425753 7.5249748 7.9016066 8.0560932 7.3069263 7.2440772 7.2812657 7.8210812
7.8869305 8.1076822 7.5283246 7.9734640 8.0066357 7.3289042 7.2530613 7.3299284 7.8276563
7.9736114 7.9924345 7.4684920 7.8876538 7.8981771 7.4077144 7.1223516 7.4509821 7.8440514
8.0142622 7.9326863 7.4512582 7.8797059 7.8938799 7.4391065 7.0226254 7.4282064 7.8261743
8.0374765 7.8149805 7.2936606 7.8767328 7.8004470 7.4596291 7.0152578 7.3799424 7.7530494
8.1075726 7.8178301 7.1923752 7.8584642 7.7121000 7.4928474 6.9677653 7.2309079 7.7895832
8.0782471 7.7733059 7.0579743 7.9197268 7.6427455 7.4692664 6.9076815 7.0923657 7.8076301
8.0921116 7.7513738 7.0380425 7.9219604 7.6825633 7.4954166 6.9511032 7.0429573 7.7214146
8.0486374 7.7693372 6.9611921 7.9775200 7.6258545 7.3451095 6.9870367 6.8943925 7.6420479
8.0364361 7.6581755 6.9786868 7.9707618 7.5378652 7.3388839 7.0743737 6.8947496 7.6910329
8.0173502 7.7965775 7.0035987 8.1468554 7.6172814 7.3586273 7.1020608 6.9436669 7.6295767
8.0361233 7.8124104 7.0296474 8.1209240 7.4985876 7.3709989 7.1408229 6.9058714 7.6704116
7.9279485 7.9286404 7.0349402 8.1577902 7.4510593 7.2797980 7.1466637 7.0504942 7.6670609
7.8524089 7.9941664 6.9893098 8.2129612 7.4031224 7.2565298 7.1819406 7.0616269 7.7359986
7.8068581 8.1673689 6.9345627 8.2928619 7.3633285 7.2346458 7.2147188 7.0799203 7.7145209
7.7335420 8.1316948 7.0293765 8.2899895 7.4611902 7.2690754 7.3026962 7.1559224 7.8613458
7.7745762 8.0702810 7.0178747 8.4329700 7.6729684 7.2414250 7.3110695 7.1024218 7.9323959
7.7773399 7.9601011 6.8724675 8.3708954 7.7425580 7.3192840 7.3200555 7.0760531 7.8641634
7.7636747 8.0426636 6.9106503 8.3851528 7.8413572 7.3208494 7.2999477 6.9565692 7.7198634
7.7207189 8.0547056 6.9063148 8.3371859 7.7929339 7.3201942 7.3753996 6.9231958 7.6650357
7.7727790 8.0933752 6.9222851 8.2859631 7.8319635 7.3927550 7.3786411 6.8696418 7.6648836
7.8334761 8.0019760 6.9298615 8.3314676 7.8099842 7.3783073 7.3580422 6.8388519 7.7135448
7.7966394 7.7695770 6.9584370 8.3684692 7.7154951 7.4857521 7.2522745 6.8126841 7.6365757
7.7922416 7.6480970 7.0169096 8.2533894 7.7994566 7.5245056 7.1673369 6.9197793 7.6299543
7.6899786 7.5173783 7.1048212 8.1310291 7.7530441 7.5315323 7.1815081 6.9991069 7.5757976
7.7025619 7.4713020 7.1796985 8.0016909 7.9175944 7.5800867 7.1987839 7.0944681 7.5503287
7.6705160 7.3697338 7.3245134 7.9977016 7.8972616 7.4617348 7.1151123 7.0939522 7.4671483
7.7924757 7.3760209 7.3655505 8.0100441 7.8980036 7.4353499 7.0611653 7.1493564 7.4941397
7.8001952 7.5145559 7.4006300 8.0258341 7.7409158 7.4689913 6.9956255 7.0617223 7.3461862
7.8322983 7.5465026 7.4225588 7.9117165 7.7374816 7.5841489 6.9620953 7.0648866 7.3370595
7.9159803 7.5742049 7.4348025 7.9087238 7.7068996 7.6373506 7.0414810 7.1394067 7.3474774
8.0106106 7.5124803 7.3265271 7.9411011 7.6236463 7.6490188 7.1323781 7.1734662 7.5219374
8.1251574 7.4630394 7.4116411 8.0399590 7.7026844 7.7857904 7.1524529 7.1696134 7.4732981
8.1182499 7.4135399 7.3300033 8.1912079 7.7359467 7.8254766 7.1515775 7.1059566 7.6219230
8.0926142 7.4261022 7.1876702 8.3463821 7.7132354 7.9775581 7.2496462 7.1589260 7.5494642
8.1642656 7.5575409 7.2736726 8.4397717 7.7958312 8.0852365 7.2175460 7.1209717 7.5564532
8.0686026 7.6753540 7.3158340 8.5676575 7.9180698 8.0353813 7.2119422 7.1299729 7.4813437
7.9210505 7.7814918 7.2846675 8.5371113 7.9719191 8.0344601 7.1564116 7.1538925 7.4467463
7.7621040 7.9104567 7.3406186 8.5344572 8.0996361 7.9725270 7.0939660 7.0963793 7.5573955
7.8253446 8.0213623 7.5029006 8.5797205 8.2352123 7.9653101 7.0291476 7.1450915 7.5479865
7.7947574 8.1059027 7.4771843 8.5675421 8.3976707 7.9575434 7.1399670 7.2217746 7.6675062
7.6203012 8.1776924 7.5531135 8.6525154 8.4271774 7.9912462 7.0777168 7.3954720 7.8382406
7.5433621 8.3489857 7.5448098 8.7045650 8.5869570 7.8911271 6.9936819 7.3494830 7.9323206
7.5488424 8.3545790 7.5944190 8.6968899 8.5699406 7.8891993 6.8700905 7.4574080 7.8943558
7.4857006 8.3282137 7.6740551 8.6155214 8.4937429 8.0003672 6.7871675 7.3682318 7.8380747
7.4958434 8.3195572 7.7499061 8.6691103 8.4396601 8.0723858 6.7049465 7.2656431 7.8250351
7.4312901 8.2635775 7.7133002 8.8055086 8.4574404 8.0243759 6.6882195 7.2797608 7.7139907
7.4692721 8.1744404 7.7165389 8.8189583 8.4447203 8.0134840 6.6671906 7.2016225 7.7498569
7.4976187 8.1033325 7.8261461 8.7222643 8.4683437 8.0109606 6.5481029 7.1075130 7.7121310
7.4702201 8.1257448 7.7493467 8.6728268 8.4280510 7.9991021 6.5917211 7.0623035 7.7906313
7.5741510 8.1034012 7.8299112 8.6536589 8.5292158 8.0006647 6.6456213 7.0136809 7.7080464
7.4287205 8.0903435 7.8924642 8.6384058 8.4935989 7.9991903 6.6880593 7.0557103 7.7056398
7.2575049 8.1528845 7.9108119 8.6891928 8.3901806 8.0266895 6.7466726 7.0975776 7.6938615
7.2254243 8.2095366 7.9492888 8.6887941 8.2509241 8.1099977 6.6928930 7.1607676 7.6114740
7.1086669 8.2543812 8.0886602 8.6112671 8.2247543 8.1860981 6.6641488 7.0748658 7.4748063
7.1316614 8.2459364 8.1440868 8.5626659 8.2076931 7.9947352 6.7357969 7.1380510 7.3385983
7.1970725 8.2598028 8.1998520 8.5621595 8.1541862 7.8930068 6.8236327 7.1041908 7.3139567
7.2712498 8.3105364 8.1246195 8.5371065 8.2593279 7.9365544 6.7777977 7.0154209 7.2388220
7.2824779 8.2674322 8.0573349 8.6439991 8.1278744 7.9830523 6.7502780 6.9705968 7.2001443
7.3869638 8.2363939 8.0592251 8.5868530 8.0266562 8.0312576 6.7338858 6.9608212 7.2169509
7.3896279 8.3465748 8.0481920 8.7516403 7.8619118 8.0606174 6.7842369 7.0366464 7.0933943
7.4618816 8.3904123 8.0773926 8.7587051 7.8515563 7.9827247 6.7371869 7.0394669 7.1018791
7.4704204 8.2286348 8.1668215 8.8808622 7.7902141 7.9955645 6.6647506 7.0920372 7.0933571
7.4169741 8.1446781 8.0833797 8.8801098 7.7598481 7.9351301 6.6700830 7.1747336 7.1491666
7.3711500 8.0394268 8.0487976 8.8623943 7.6697917 8.0515814 6.6921992 7.1609912 7.0468225
7.4497814 8.0796471 8.0347528 8.8872023 7.6637359 8.0878191 6.6624393 7.1421337 7.1029205
7.4558554 8.1460791 8.0671234 8.7527056 7.7010961 8.0932398 6.6248012 7.1945395 7.0571938
7.5194535 8.0805111 8.0246124 8.6942596 7.7314968 8.1968603 6.5913076 7.3297276 7.0790873
7.5349445 8.0508242 8.0425453 8.8320427 7.7910886 8.1376133 6.5918875 7.3448977 7.0988111
7.4449906 7.9631639 8.0660772 8.9194536 7.7989922 7.9778051 6.5838904 7.4461532 7.0221758
7.3879991 7.9078069 8.0838156 9.0545149 7.7569528 8.1557579 6.5010977 7.5077009 7.0415707
7.3140769 7.9024682 8.0341606 9.1492958 7.7445688 7.9967542 6.4587440 7.5214381 7.0820379
7.3198166 7.8840008 8.0227833 9.1553717 7.7228174 8.0275097 6.5470433 7.4819736 7.1904325
7.2669110 7.7382483 7.9452543 9.2229376 7.7573776 8.0645475 6.5336633 7.4507160 7.2726707
7.1157632 7.7316771 7.9211688 9.2820797 7.8295293 8.0347357 6.6475878 7.4820881 7.1713419
7.0442438 7.7017245 7.8790498 9.1935511 7.8076949 8.0562954 6.7119541 7.5450850 6.9971232
7.0154166 7.6387806 7.8480859 9.1488409 7.7907052 7.9896283 6.8323050 7.4964075 6.9370370
7.0154386 7.7041821 7.8002729 9.2646818 7.7505870 8.0212212 6.8768806 7.5486684 7.0047965
6.9884038 7.6540036 7.8110933 9.2696085 7.7256770 7.9683785 6.8748140 7.5783291 7.0519471
6.9838481 7.6082740 7.8662109 9.2464056 7.6761384 7.9340210 6.8156190 7.5926404 7.0739040
7.0789289 7.6373768 7.8331079 9.3091135 7.7220454 8.0200834 6.8219819 7.5578403 6.9554076
7.0259523 7.7154493 7.9052720 9.2865686 7.6971841 8.0534887 6.8974228 7.4465666 6.9442687
7.1516604 7.5945196 7.8180108 9.1125317 7.8345504 8.0119047 6.9486794 7.3848677 6.9713421
7.2982659 7.5830936 7.9232173 9.0724468 7.9168282 7.9983935 7.0181398 7.3371682 6.8465514
7.4476562 7.6843486 7.8500071 9.0929022 7.8974042 8.0540142 7.0567212 7.3474145 6.9180145
7.5737839 7.6314316 7.7977190 8.9812193 8.0090322 7.9038887 7.0886102 7.3880391 6.9499593
7.5786948 7.6528869 7.7899022 8.9606733 8.0352764 7.8705311 7.1215138 7.3750601 7.1990047
7.6215453 7.5540652 7.7706518 8.8041134 8.0352335 7.8184304 7.2135077 7.4848557 7.3239884
7.6429105 7.5856009 7.8698568 8.7967119 7.8464432 7.8070636 7.2187538 7.6027131 7.4242907
7.5309386 7.7084460 7.8795328 8.7801189 7.8105187 7.8096461 7.2153039 7.5557804 7.5037284
7.5417576 7.6488280 7.8921990 8.8839025 7.8006320 7.8241835 7.3048449 7.4385648 7.6348352
7.5790296 7.6840448 7.9715638 8.9170923 7.8059430 7.8176298 7.3272943 7.3511705 7.7399316
7.5414662 7.7097869 7.9553914 8.9086475 7.8563209 7.7745819 7.4130297 7.3397465 7.6509118
7.4674292 7.7287116 8.0439463 8.9179878 7.7991352 7.8226728 7.5731101 7.3732243 7.6373734
7.4453211 7.8884621 7.9880414 8.8560505 7.5730047 7.9609370 7.6054091 7.3776927 7.6421847
7.3062859 7.7430706 7.9771152 8.7521353 7.4870634 8.0351810 7.6221519 7.4368725 7.5943379
7.3216162 7.6920934 7.9775805 8.7014132 7.5624104 7.9614730 7.7377501 7.4743800 7.5492253
7.3631277 7.6057086 8.0834188 8.6808205 7.6491857 8.0023813 7.7642636 7.4534526 7.6491046
7.3926935 7.6194754 8.1024389 8.6254025 7.5540543 7.8918319 7.7976441 7.4123225 7.5381842
7.3020287 7.5435185 8.1550684 8.6352892 7.5933056 7.9485512 7.7655802 7.2293725 7.5765553
7.5575209 7.4089952 8.3093204 8.7260427 7.5654330 7.9294424 7.8109274 7.3376694 7.5324969
7.5377216 7.4630046 8.3525114 8.6994534 7.5729194 7.9269533 7.7423897 7.3467231 7.4617081
7.6346655 7.4183898 8.4211807 8.7929010 7.5763259 7.8718734 7.7039022 7.3893781 7.4511166
7.5455809 7.4361815 8.4648809 8.8338766 7.5691843 7.9507236 7.6346231 7.3165512 7.5959845
7.4678264 7.4645777 8.5188351 8.8002415 7.4922957 7.9475055 7.6288347 7.2226148 7.6388698
7.4850445 7.3289728 8.5681143 8.7810144 7.4654918 7.8100610 7.6145625 7.2535992 7.6757932
7.5347185 7.3735933 8.5955448 8.7468204 7.4625092 7.6273613 7.4917579 7.3725886 7.5989342
7.6067309 7.3731422 8.6550179 8.6231556 7.3836660 7.5681839 7.4561939 7.4566312 7.5429821
7.8066964 7.4731407 8.6447277 8.5905037 7.3625154 7.5279617 7.3255963 7.6536140 7.5096641
7.8501577 7.4047265 8.6215878 8.5844364 7.5358691 7.4327273 7.2581658 7.6513824 7.3774109
7.8680525 7.4043212 8.5596542 8.4039688 7.5018706 7.5066857 7.1927285 7.6317720 7.3717861
7.7513657 7.3386545 8.5279293 8.3652363 7.5402284 7.4837699 7.2605305 7.6052632 7.4322052
7.7240095 7.3647847 8.3791361 8.3461313 7.5150919 7.4800787 7.1219559 7.5068393 7.5349245
7.7648091 7.3081522 8.2613544 8.2504244 7.5170846 7.3127146 7.2701526 7.5164256 7.5384378
7.6474829 7.3690805 8.3097591 8.2075510 7.5412536 7.3450627 7.3695436 7.5412741 7.5705261
7.5373249 7.3789287 8.2585983 8.2704687 7.4889288 7.2933807 7.4650331 7.4339800 7.6773992
7.5038705 7.4393902 8.3303223 8.2343311 7.6069722 7.2996864 7.5034814 7.3032842 7.7040510
7.5277510 7.4831443 8.3880663 8.2484694 7.7076564 7.3756785 7.5724325 7.2795677 7.6511650
7.5660353 7.5219235 8.4767656 8.2245874 7.8118701 7.3405452 7.6590176 7.3398271 7.6743674
7.5896921 7.6083088 8.4047136 8.3448820 7.9242287 7.4040031 7.6933951 7.3913794 7.7547407
7.5558610 7.6584139 8.5641699 8.4233646 7.9815445 7.5035725 7.7558694 7.4942818 7.8363366
7.5551429 7.4922419 8.5303946 8.5091085 7.8863549 7.4696069 7.6675878 7.5464563 7.9763460
7.5759363 7.4932585 8.5861740 8.5493746 7.7487597 7.4215040 7.6069913 7.5519748 7.9374776
7.6528978 7.4990406 8.5420837 8.5252380 7.7137060 7.4328666 7.5449381 7.5048857 8.0019741
7.6402011 7.5101748 8.4418573 8.4782257 7.7338004 7.4750628 7.5680175 7.4349122 8.0067596
7.6694069 7.5197897 8.4489260 8.4325953 7.8947892 7.5506783 7.6101608 7.4072051 7.9779286
7.7808838 7.5116057 8.3361263 8.4734020 7.9190969 7.6792684 7.7025404 7.3644366 8.0751677
7.7438736 7.5387311 8.2929420 8.5864258 7.9569092 7.7554297 7.7236638 7.3156052 8.1988955
7.7698264 7.5340962 8.3549500 8.5893049 8.0484514 7.9466105 7.6333289 7.3345871 8.3259611
7.7785039 7.4312425 8.3963957 8.6910038 8.1503496 7.9175396 7.6643829 7.2679987 8.2643938
7.6390748 7.4818201 8.3321314 8.6984558 8.1173954 7.8303652 7.6680713 7.1843138 8.1991930
7.6949458 7.4689770 8.2435932 8.6869411 8.2018623 7.7836113 7.7089334 7.1871147 8.0724974
7.6097999 7.4271326 8.1928883 8.6658573 8.2577677 7.8608656 7.7903457 7.0883999 8.1211596
7.6271701 7.5273256 8.1789799 8.6830578 8.3345585 7.8796506 7.8091555 6.9465146 8.1947641
7.6149740 7.5967345 8.1084709 8.5696278 8.3900042 7.9053063 7.8233819 6.7768602 8.4094477
7.6764417 7.5602932 7.9785275 8.5782185 8.4024754 7.8037720 7.8809161 6.8099642 8.4028463
7.7318187 7.5057697 7.9803963 8.5587320 8.4135618 7.7564778 7.8530426 6.8618674 8.4845295
7.7530074 7.6728592 7.8378057 8.5942383 8.3765278 7.5942049 7.8869743 6.9162192 8.5047131
7.7477818 7.7237329 7.8190265 8.5240669 8.3639202 7.4738226 7.9770451 7.0192189 8.4134588
7.7887216 7.6232710 7.7772651 8.5330400 8.4565077 7.5164857 7.8750248 7.0665441 8.2175465
7.7686400 7.6617661 7.8353615 8.5929670 8.4056330 7.5620666 7.8651805 7.0291090 8.0484190
7.6754632 7.7052317 7.8359985 8.5282784 8.3564014 7.5859523 7.8772454 6.9757123 7.9865952
7.6578064 7.6986723 7.8144965 8.5663242 8.3492327 7.5433121 7.8207726 6.9256845 7.9247270
7.7301903 7.6049938 7.8296046 8.5711746 8.4066162 7.5263987 7.7105393 6.8498602 7.8503208
7.7298460 7.5895395 7.8035307 8.6025600 8.4369125 7.6488285 7.5122623 6.8841887 7.7953095
7.7487817 7.6607990 7.7889476 8.5377140 8.3963356 7.6182027 7.4585552 6.9115124 7.7918873
7.7034035 7.7089663 7.8343711 8.5393400 8.4140854 7.7110209 7.4285021 6.9492245 7.7602887
7.7406130 7.6896214 7.7996912 8.5323887 8.4242992 7.7608194 7.3550954 6.9651647 7.8433108
7.7905145 7.8039522 7.7715445 8.4979925 8.2745256 7.8014174 7.3707986 7.0197740 7.8829470
7.8659101 7.8380895 7.7881165 8.4586668 8.3056154 7.7866201 7.3044291 6.9699812 7.9479885
7.9676199 7.8735709 7.9341226 8.4381599 8.2696018 7.8059330 7.1961060 7.0862088 7.8987122
8.0328016 7.9201274 7.9523945 8.4668903 8.2389631 7.7047348 7.1898546 7.0897036 8.0620956
8.0472374 7.9948068 8.0200596 8.5197935 8.1299534 7.6738334 7.0394106 7.0746298 8.1983109
8.0243530 8.1524887 8.1032124 8.5355825 8.1434536 7.7316861 7.0696950 7.0887814 8.2540350
7.9599066 8.2506828 8.0931597 8.6140699 8.1954117 7.6429834 7.0122890 7.1577110 8.2173195
7.9562860 8.3375158 8.1822233 8.7638435 8.2202702 7.7071533 6.9794745 7.2308350 8.3082685
7.9396925 8.3463411 8.1570044 8.9009190 8.1540432 7.6384354 6.9447913 7.2601047 8.3004513
7.9405217 8.3459415 8.2673492 8.9010687 8.1094275 7.6337161 6.9563832 7.1617899 8.1875496
8.0139208 8.1834812 8.3644571 8.8425016 8.1050892 7.5482988 6.9380202 7.1063771 8.1027899
7.9978681 8.1422672 8.4485207 8.9036493 7.8871417 7.4877167 6.9049335 7.0734415 8.1659632
7.9500389 8.0415697 8.5579634 8.8600893 7.8703752 7.3953643 7.0659728 7.0969362 8.0936642
7.9536619 8.0355492 8.6594715 8.8421316 7.8711939 7.4345140 7.0788522 7.1901493 8.0904875
7.9352984 8.0052595 8.6286716 8.7563457 7.9350638 7.5524621 7.0950646 7.2383041 8.0658016
7.8202453 7.7788520 8.6810608 8.6993790 7.9479971 7.6097593 7.1806850 7.2615914 7.9410377
7.9447865 7.8279815 8.6746674 8.6768808 7.9550815 7.6606879 7.1421471 7.3199782 7.9476590
7.8901391 7.8339462 8.7985849 8.5600863 7.9742241 7.6886368 7.0882902 7.2422299 7.9071755
8.0509739 7.8968053 8.8066778 8.5861521 8.0362606 7.6107464 7.1728296 7.2373323 7.9083624
7.9661074 7.9254608 8.8318701 8.6008053 8.0355253 7.5559449 7.3457837 7.1258397 7.7856793
8.0209808 8.0844622 8.9597654 8.5961790 8.1479769 7.5554171 7.5365973 7.1315770 7.7265286
7.9846501 8.0666256 9.0208235 8.6716747 8.2083158 7.3765230 7.4927859 7.0695329 7.6571193
7.9289346 8.1444330 9.1136980 8.6265459 8.2035322 7.4067836 7.4938807 7.0744810 7.7327833
7.9166074 8.2760620 9.1320543 8.5778704 8.2414808 7.3997540 7.6354856 7.0238013 7.8450561
7.9525290 8.3943434 9.0562658 8.6019058 8.2577581 7.3807116 7.7544289 7.1847105 7.9638739
8.0285177 8.4311380 8.9543457 8.6020842 8.2411652 7.3581185 7.7544928 7.3484931 7.8966603
8.0753870 8.4451666 8.8616714 8.7212429 8.3323374 7.3653483 7.8017211 7.4834294 7.8993478
8.0185022 8.4433880 8.9078684 8.7900820 8.2931948 7.3927441 7.7895513 7.6026001 7.9951034
7.9068117 8.4274073 8.8504753 8.7794857 8.4053659 7.4467254 7.8197317 7.5849199 8.0613079
7.9323597 8.4245453 8.7698984 8.7691622 8.3399544 7.4765654 7.7425666 7.5678673 8.0872421
8.0129032 8.4540453 8.8086176 8.8180809 8.3865929 7.5114040 7.6343703 7.5645981 7.9881802
8.0446968 8.3026972 8.7901897 8.6989498 8.3314095 7.5573239 7.6243539 7.6382928 7.9985623
8.2455978 8.3408451 8.9162283 8.7762957 8.2806578 7.5084996 7.6378555 7.7080994 8.0313187
8.1913900 8.2744598 8.8503323 8.6535521 8.1573868 7.6354251 7.6393661 7.7604489 8.0506802
8.2107401 8.2959681 8.8223000 8.5160694 8.1520452 7.6575809 7.6945796 7.6362662 8.0325089
8.1849442 8.3422079 8.7882757 8.2441759 8.0737009 7.6591306 7.7949481 7.5466542 7.9554129
8.1902857 8.4626999 8.7698269 8.0130491 8.0356321 7.6513681 7.8986006 7.3613992 7.9226904
8.3008566 8.4079466 8.8266621 7.9077597 8.0071125 7.7266154 7.7371626 7.4979434 7.9684143
8.2760487 8.3732233 8.7614517 7.7883863 7.8808007 7.6936483 7.7401142 7.5175209 7.9154153
8.3375301 8.3849773 8.6969051 7.7424583 7.9066620 7.6347308 7.6399117 7.6662493 7.8507566
8.3749580 8.3557444 8.5457230 7.7033854 7.8178096 7.6641164 7.5771055 7.6696253 7.9357080
8.3150692 8.3147020 8.4286108 7.6979108 7.6989808 7.7359977 7.5344205 7.8318892 7.9721532
8.1555214 8.3046722 8.3661318 7.7451539 7.4843979 7.8660502 7.4827671 7.7657681 7.9424396
8.0168762 8.3183823 8.4855461 7.8832655 7.4373574 7.7954383 7.5370383 7.8386164 8.0745907
7.9013772 8.2272835 8.5072308 7.9423995 7.3543353 7.7580652 7.5410209 7.8602538 8.0765228
7.8744535 8.0911436 8.5516176 8.0009422 7.2822356 7.7197742 7.5829535 7.9045939 7.9692502
7.9172044 8.0147114 8.5369186 8.1370115 7.2688627 7.6831574 7.6511850 7.8317261 7.9084892
7.8645196 8.0147457 8.5366707 8.1970348 7.3791680 7.7590303 7.6939764 7.8394008 7.8696346
7.8683662 7.9537654 8.4869499 8.2977304 7.5247736 7.7447138 7.7318244 8.0334215 7.9097953
7.9959378 7.8610578 8.5118856 8.2585602 7.5962448 7.6609526 7.7777591 7.9208713 7.8120627
8.0578165 7.7935276 8.5442743 8.2154036 7.6859331 7.6418228 7.7574677 7.8767252 7.7954149
8.0942812 7.7666111 8.6191387 7.9793096 7.7970519 7.6526260 7.8747134 7.7590723 7.8075924
8.0423965 7.7327304 8.6780891 7.8831906 7.8785477 7.6484942 7.9879231 7.6037803 7.7754545
7.9313884 7.7212610 8.7834911 7.7557397 7.8660226 7.5602784 8.0425682 7.4956942 7.8179340
7.9971824 7.8087692 8.8867188 7.7698174 7.7760606 7.6317153 8.0209274 7.4744139 7.8904114
8.0298843 7.9146318 8.9243050 7.7475047 7.7574973 7.7118244 7.9984217 7.4256406 7.8397799
7.9325142 7.9211311 8.9869804 7.8152618 7.6787076 7.6077237 7.9952264 7.4685187 7.8677521
8.0227957 7.8785124 8.9846525 7.9763460 7.6115503 7.6374116 7.8864923 7.5483642 7.8418560
8.0082035 7.8348703 8.9121113 8.0802231 7.4778113 7.6190867 7.9360003 7.5296702 7.8344688
8.0035448 7.7262287 8.8232279 8.1505747 7.3799109 7.6404986 7.9182167 7.4521327 7.7960215
8.1062956 7.6790147 8.8423700 8.2071533 7.3451238 7.5770531 8.0574780 7.4630165 7.8328142
8.2158766 7.5819526 8.7843056 8.2606173 7.3704329 7.4828672 8.0709820 7.5871825 7.9616694
8.2783232 7.4708714 8.6404858 8.1075106 7.4641900 7.5379491 8.0169287 7.5842204 7.9283099
8.2972908 7.4791741 8.5911551 8.0990715 7.4751697 7.5633578 7.9905143 7.6158829 7.9472127
8.3161097 7.3999081 8.4839211 8.1292400 7.4393859 7.6953120 7.8991618 7.5683012 7.8114514
8.2591457 7.3183727 8.4183426 8.0301962 7.4131207 7.6698265 7.7569518 7.6151648 7.6989350
8.1906672 7.2603850 8.4019899 8.0178270 7.5219264 7.7994785 7.5726357 7.6397753 7.5641470
8.2116251 7.3054962 8.4151049 7.9048991 7.4564571 7.8112316 7.5672116 7.3739552 7.5598545
8.2780857 7.3028498 8.4691925 7.8999119 7.4921021 7.8275833 7.4888134 7.3146329 7.5084982
8.3494997 7.3161817 8.5535955 7.8319407 7.4752989 7.7718773 7.3584538 7.2889595 7.4565258
8.3798494 7.3369703 8.6696148 7.8418550 7.4818773 7.8594532 7.3306832 7.2475486 7.6415381
8.3051643 7.3125596 8.6620026 7.8123665 7.3715425 7.7512417 7.2969217 7.2073436 7.7598777
8.2591314 7.3884573 8.6337767 7.7821975 7.3621159 7.7442575 7.3679609 7.2544003 7.8304572
8.2635279 7.4568758 8.6431503 7.7524996 7.3118119 7.7877388 7.5088048 7.2608709 7.8179698
8.2492437 7.4688311 8.5766296 7.6508636 7.3143873 7.7718215 7.6670361 7.2801023 7.7583928
8.1379585 7.5253005 8.6412621 7.6347523 7.4283338 7.8091044 7.6968679 7.2158651 7.7053132
8.1630630 7.5830402 8.5604277 7.5654345 7.3672881 7.8738174 7.7030520 7.1212149 7.7295723
8.1149387 7.7035975 8.4065781 7.4914045 7.2708502 7.8145103 7.7046571 7.0803742 7.7553639
8.1582699 7.7269983 8.4709654 7.4914279 7.2953796 7.8496408 7.5888209 7.0562081 7.7631068
8.1835842 7.7140603 8.3628502 7.5790901 7.3558559 7.7985101 7.5191765 7.0597506 7.7806478
8.2882576 7.8495393 8.3698339 7.7382202 7.2669773 7.8641963 7.4202566 7.0984988 7.7813387
8.1958256 7.7573462 8.4523163 7.7291808 7.2310567 7.8021712 7.4383669 7.2513213 7.7708635
8.0844126 7.6761899 8.4318209 7.8534026 7.2249470 7.7030492 7.5409226 7.3164659 7.6961694
8.1634808 7.5379472 8.3827524 7.9730835 7.1074548 7.6242623 7.5334535 7.4671235 7.6228709
8.2551680 7.4230914 8.3190069 8.0136328 7.0815625 7.7113690 7.6338158 7.5475407 7.5909867
8.2562809 7.2210884 8.3305502 7.9782052 7.0420198 7.6421328 7.6652527 7.6458006 7.6927781
8.3984413 7.1755505 8.2538223 8.0152740 6.9599519 7.7048049 7.7309666 7.6018662 7.7361832
8.5572567 7.1346054 8.1727028 8.0302420 6.9896336 7.5836487 7.6971025 7.5996656 7.6890674
8.5756817 7.2058449 8.0975866 8.0572205 6.9928498 7.5471849 7.6747046 7.5948606 7.7762246
8.6251440 7.3352437 8.1586485 8.0852852 7.0883570 7.3811932 7.6265039 7.6242232 7.6619143
8.6196423 7.3870797 8.1418867 7.9944901 7.0944061 7.3884501 7.5122762 7.5970221 7.6637626
8.7532234 7.3832159 8.1350937 7.9126968 7.2302327 7.3641095 7.5770707 7.6289368 7.6139793
8.7545795 7.4101114 8.1579571 7.8851428 7.3688903 7.5196795 7.6025810 7.5729589 7.4605012
8.6543779 7.4286985 8.1735859 7.8653092 7.4986081 7.5006123 7.6496701 7.5189128 7.4552298
8.5696192 7.5054450 8.1380987 7.8613105 7.5426655 7.5376649 7.7449369 7.5038033 7.3943624
8.4385710 7.5356221 8.2076883 7.9328671 7.6544847 7.4492989 7.6621428 7.6215482 7.3774405
8.3478508 7.5504231 8.2910547 7.8316183 7.6815858 7.5069098 7.6815119 7.5918722 7.2757311
8.3309107 7.5973082 8.2487116 7.7193284 7.7354746 7.5804739 7.6878986 7.6770325 7.3558421
8.3526230 7.5851793 8.2170954 7.5330906 7.7603006 7.5080113 7.7117572 7.7795820 7.3858123
8.3605537 7.5994573 8.0970449 7.4498301 7.5391736 7.5779734 7.5634756 7.7275505 7.4234715
8.2480087 7.6097908 8.0397377 7.4591470 7.4657445 7.6373587 7.5537767 7.8234830 7.5259032
8.1891441 7.4537773 7.9681635 7.4705997 7.3649306 7.5793705 7.4261026 7.8303833 7.6355257
8.2626743 7.3948097 7.9948053 7.4481111 7.3249235 7.5384207 7.3709559 7.8491163 7.7247400
8.0637131 7.3180089 7.8927803 7.5591702 7.2844119 7.5637245 7.3608804 7.9120388 7.7582169
7.9771585 7.4543257 7.9086270 7.5896645 7.2275238 7.5913224 7.3617511 7.9831228 7.8739433
7.8927503 7.5792756 7.8652253 7.6626253 7.2547321 7.5759830 7.4376731 8.0175762 7.8626790
7.8153977 7.6234579 7.7570963 7.7545819 7.3343954 7.4546480 7.4789057 7.9318604 7.9277444
7.7477789 7.7580557 7.6891675 7.7498283 7.4662981 7.4888959 7.3132949 7.9128981 8.0416145
7.6236086 7.8006067 7.6365418 7.6890192 7.4736199 7.3640862 7.3596478 7.9663897 8.0698709
7.6107025 7.8627329 7.5250149 7.6648183 7.5088949 7.2835550 7.2909083 7.8922172 7.9999819
7.6897702 7.7880087 7.4844551 7.6771774 7.6506772 7.2961001 7.3374672 7.8423882 8.0365343
7.7205567 7.7970076 7.4063330 7.6327395 7.7506666 7.4127021 7.4595413 7.7249622 7.9996901
7.7066822 7.6808782 7.2757249 7.6283674 7.7337828 7.5273342 7.4165196 7.6484680 8.1328487
7.7941389 7.6999154 7.3212247 7.7035141 7.7166071 7.6234679 7.4307261 7.5483956 8.1743031
7.7993598 7.6131768 7.4152865 7.7035527 7.6667619 7.7820201 7.4103675 7.6579766 8.1692266
7.7865567 7.4960356 7.6441646 7.8707457 7.6203179 7.7754254 7.4170399 7.7288947 8.1609163
7.8047767 7.5186830 7.7528043 7.9336748 7.5246873 7.8508654 7.2839923 7.7971296 8.1925783
7.7871747 7.4547367 7.8720045 7.9752140 7.4927044 7.7961450 7.1944418 7.9174647 8.1792545
7.7177963 7.4178419 7.9338164 8.0075331 7.5362458 7.8049793 7.2257318 7.9534826 8.1619511
7.7766066 7.4341836 7.9426188 8.0155363 7.4270396 7.6669321 7.2412868 7.9864388 8.2438812
7.8231554 7.3775692 8.0032654 8.0584669 7.3810792 7.5679879 7.2046466 8.0519161 8.3036165
7.8704386 7.4367561 7.9785118 8.0656652 7.4783397 7.4283676 7.2819839 8.0958757 8.2457972
7.8926044 7.4701419 7.9482732 8.0745792 7.5325308 7.3683424 7.2654743 8.1120024 8.1950312
7.9236932 7.4586692 7.8957653 8.1292782 7.6155334 7.3587165 7.1905313 8.2100306 8.1271315
7.8912416 7.4193010 7.8573985 8.0534792 7.6780567 7.4219890 7.0275545 8.2484951 8.0417595
7.9434543 7.2725172 7.7662044 8.0614157 7.7779584 7.4640059 6.9182625 8.2535229 7.8591175
7.8880219 7.3023477 7.6341162 8.0105686 7.7542214 7.3286881 6.9383593 8.2817888 7.8739777
7.7743526 7.3999615 7.4682527 7.8449783 7.6853161 7.2900271 7.0347619 8.3143024 7.8902578
7.7895393 7.5814843 7.3067732 7.8213673 7.7743092 7.3289728 7.0790710 8.2921696 7.9487672
7.7201924 7.6904140 7.2720990 7.7147260 7.7851238 7.2843266 7.1641598 8.2450542 7.9691663
7.7214446 7.7110014 7.3473964 7.7752995 7.7653251 7.2570868 7.1531277 8.0541468 8.0316324
7.8818469 7.7514405 7.4119577 7.9210105 7.7860351 7.2558141 7.2519875 8.0741587 8.1755610
8.0232630 7.7493453 7.4247417 7.8441148 7.8680978 7.2560358 7.4003010 8.1670046 8.3633347
8.0960245 7.8912520 7.5036783 7.8487492 7.8690085 7.2035866 7.4746962 8.1267910 8.3893356
8.1340313 7.9691038 7.4692378 7.9400883 7.9054990 7.2233295 7.5097675 8.1261396 8.3781223
8.1037016 8.1486349 7.4048505 7.9500489 7.8354812 7.2902822 7.4650998 8.1895790 8.2874336
8.1033907 8.2121458 7.3708129 7.9998264 7.7682886 7.2707067 7.3955941 8.1134939 8.1268864
8.1751451 8.1854067 7.3984818 8.0588427 7.6408644 7.2517462 7.4273958 7.9984818 7.9128098
8.3114357 8.2423706 7.4296775 8.0786810 7.5642262 7.1716666 7.3331618 8.0983677 7.8739619
8.2881508 8.2219687 7.4297185 8.0713654 7.5873342 7.1016612 7.2598443 8.0497074 7.7498555
8.1994991 8.2248707 7.4672179 8.1594429 7.4973326 7.0111141 7.1701503 7.9624014 7.6488934
8.1742430 8.1821270 7.4280272 8.1681948 7.6261954 7.0647645 7.1724005 7.9472661 7.6385670
8.0452919 8.3221626 7.3095374 8.1042137 7.5098548 7.0449209 7.1270137 7.8555651 7.5165305
8.0034523 8.3497353 7.2684212 7.9748859 7.4797711 7.0281029 7.2115717 7.6889539 7.5054355
7.9035912 8.3774233 7.1438775 8.0698414 7.4716268 6.9878201 7.2963915 7.6452541 7.4201136
7.8254590 8.4036570 7.0210257 7.9954381 7.4928741 7.0246110 7.4001408 7.6001954 7.4406962
7.9167957 8.5287399 6.9940276 8.0584059 7.4721284 7.0155735 7.3902822 7.5559740 7.5773196
7.8829627 8.5745277 7.1764507 8.0436697 7.4528441 7.0382166 7.4207311 7.5193815 7.6703281
7.8659148 8.6506348 7.1730485 8.0378809 7.3293133 7.0687904 7.3932371 7.5859981 7.7650828
7.8647895 8.5848522 7.2967086 8.0286570 7.2122498 7.0737329 7.3984623 7.5260506 7.7279439
7.7940617 8.7021141 7.4139862 8.0462780 7.0759931 7.0244732 7.3584633 7.7170749 7.7786202
7.8021860 8.6957531 7.4332328 7.9451447 7.0175662 6.9298792 7.4080420 7.7449484 7.8224535
7.7941761 8.6979904 7.5004873 7.9561739 7.0023417 6.9225311 7.4098482 7.7378726 7.8155971
7.7605200 8.5985661 7.5826211 8.0467777 7.0893669 6.9060097 7.3936648 7.6330814 7.8094387
7.8085566 8.6052809 7.6338549 8.0717793 7.0476027 7.0193319 7.5268102 7.6369281 7.8576403
7.9116955 8.5420570 7.6058931 8.0131216 6.9439621 6.9509234 7.5084291 7.7603230 7.9235573
7.9108500 8.3922482 7.5937462 8.1024790 6.8445230 7.0701385 7.6085567 7.7077632 7.9391088
7.8692598 8.3560123 7.6255693 8.1966982 6.7343807 7.2046170 7.6295562 7.7227583 7.9402304
7.9587560 8.5325899 7.6250825 8.3030701 6.6458974 7.2430143 7.6924281 7.7094398 7.9303455
8.0249901 8.5574694 7.6529164 8.3812399 6.7390256 7.2318339 7.7598772 7.5366349 7.8100934
7.9693465 8.5901356 7.6854730 8.3593483 6.8317542 7.1585217 7.8065782 7.4976797 7.8579206
7.8677197 8.6567297 7.5766578 8.2973652 6.8412528 7.1260719 7.7122021 7.4662423 7.8833308
7.9943285 8.6968832 7.5080681 8.2648954 6.8396077 7.1879272 7.5447702 7.6405935 7.8608851
8.0081587 8.6728220 7.4325094 8.4053011 6.8945408 7.2080193 7.4641438 7.6272235 7.8670678
8.1585464 8.5304775 7.4560394 8.3896780 6.9730320 7.2506127 7.4741163 7.6734819 7.8569016
8.1703377 8.3441467 7.4563475 8.3755903 7.0523705 7.2132401 7.5416131 7.7682757 7.8275046
8.1827755 8.2823410 7.4215431 8.3344755 7.1400342 7.1518569 7.4804688 7.6538973 7.7915959
8.0874128 8.3087893 7.4461398 8.2455568 7.1931992 7.2337508 7.4765482 7.5121074 7.8576269
8.0910521 8.3025761 7.4938011 8.1238050 7.1938400 7.2076893 7.4030075 7.4864950 7.9217787
8.0536776 8.4046650 7.3758135 8.0931501 7.2676644 7.1067724 7.2839098 7.5240035 7.9326715
8.0970278 8.5189648 7.4144087 8.0099707 7.2940912 7.1320524 7.2740698 7.4910235 8.1092997
8.0573292 8.4728212 7.4355173 7.9526019 7.3141208 7.0966301 7.2761765 7.4970307 8.0643883
7.9606214 8.3992319 7.4376621 7.9316826 7.2009864 7.1294618 7.2632399 7.5188594 8.1320572
7.8660088 8.3249226 7.4219055 8.0270796 7.2080760 6.9672294 7.3009472 7.4231229 8.2881517
7.7570152 8.3163414 7.4045682 7.9906240 7.1396322 6.9044271 7.3880129 7.2565012 8.2212906
7.6951165 8.3324432 7.2888865 8.0893574 7.0296059 6.8940172 7.3636861 7.2144651 8.1657429
7.7123113 8.3138113 7.2481875 8.0903549 6.9912591 7.0261531 7.3991342 7.2499843 8.0782251
7.7162747 8.4444962 7.2243648 8.0567112 6.9161506 6.9231482 7.4535170 7.2205601 8.0277386
7.7508903 8.4641695 7.1622429 7.9808917 6.8605967 6.8650165 7.4164476 7.2434034 7.8825312
7.7724605 8.4804506 7.1667233 7.9466863 6.8876109 6.8023543 7.5794635 7.2499003 7.8726239
7.7764316 8.4886742 7.0779834 7.9053979 6.7541580 6.7632127 7.5145321 7.2566462 7.8152304
7.7176366 8.5370026 7.0189629 7.8097720 6.6842761 6.7606778 7.4329305 7.3365088 7.8318706
7.6706710 8.4444370 7.0979872 7.7558708 6.5794959 6.6783338 7.3627787 7.3242021 7.8470635
7.7079511 8.3617239 7.1347399 7.6739302 6.5035825 6.7140436 7.2898407 7.2880907 7.8496413
7.6870003 8.3438997 7.2040453 7.5916920 6.4824662 6.6925273 7.2537613 7.2320790 7.9239407
7.7259288 8.2424259 7.3784714 7.5574098 6.5204601 6.6524310 7.1372623 7.0898018 7.8831468
7.6584792 8.2957153 7.5220141 7.5208335 6.5106573 6.7355447 7.1612716 7.1038671 7.7662926
7.6974373 8.2811546 7.5022798 7.5116177 6.5362940 6.8725572 7.1457901 7.1879773 7.7153912
7.7151251 8.1609898 7.6081576 7.5442739 6.5841007 6.7464027 7.1972284 7.0906758 7.6261072
7.8260055 8.1188583 7.6087737 7.5205550 6.5839968 6.8710604 6.9671030 7.0350451 7.7225761
7.7978549 8.0625372 7.5921235 7.6823950 6.5103836 6.9555392 6.8571086 7.2152963 7.7722020
7.9081874 8.0500879 7.5767422 7.6785326 6.6041579 6.9262505 6.8909369 7.2970505 7.8044686
7.9672408 8.0110388 7.6120605 7.7266717 6.5599618 7.0261822 6.9282002 7.3607211 7.6838751
8.0595894 7.9106994 7.6553450 7.7272182 6.4740562 7.0059690 6.8938732 7.3447046 7.6337481
8.1940584 7.7936254 7.5315218 7.7647066 6.4596291 7.1198888 6.9634757 7.3483758 7.6679149
8.2517872 7.6888781 7.4632597 7.8062682 6.4737978 7.0901208 6.9221067 7.4117618 7.7538562
8.2909632 7.5626731 7.3352251 7.8859248 6.6446896 7.0750036 6.8990383 7.4264445 7.7188897
8.2218409 7.5887241 7.2202811 7.8517118 6.7874904 6.8934517 6.9245644 7.3444686 7.6063991
8.1498775 7.6211109 7.1572604 7.8820133 7.0024948 6.9209628 6.7610426 7.3942857 7.5961962
8.1424255 7.6687207 7.0961518 7.8837457 6.9764032 7.0539427 6.7923961 7.3913641 7.5638547
8.1508350 7.7491560 7.1465731 7.8908310 6.9421630 7.0565910 6.8786130 7.3013916 7.4632425
8.0960112 7.8082905 7.1156082 7.8393497 6.9901290 7.0208206 7.0286770 7.2343187 7.3744440
8.2502661 7.8567266 6.9748244 7.8201280 7.0449867 7.0349774 7.0545073 7.2160177 7.2110710
8.2919855 7.8545213 6.9588943 7.7521834 6.9615412 7.0856967 7.0012655 7.1900539 7.1968441
8.3115892 7.8000569 6.9091773 7.8166919 6.7892809 7.2034431 7.0191069 7.1283269 6.9734178
8.3810635 7.8975754 6.8347006 7.8891263 6.6797624 7.2762794 7.1130404 7.1327591 7.0204930
8.4331150 7.9174247 6.8535566 8.1179867 6.6697435 7.3881865 7.1275535 7.0545735 7.0093675
8.4638386 7.8037186 6.9388027 8.0330782 6.6999893 7.3508859 7.1738586 7.0992227 6.9204602
8.5110064 7.6705837 7.0015259 8.0380783 6.7323594 7.5053854 7.2123466 7.0425510 6.8869615
8.5456476 7.5681858 7.0437074 7.9651484 6.7192478 7.5840859 7.1820340 7.1082044 6.8346486
8.4827528 7.5182590 7.1930914 8.0018797 6.8160195 7.5545464 7.1997647 7.0785418 6.8058910
8.4556580 7.4867125 7.3059072 8.0545797 6.9376864 7.6051102 7.2465672 7.0831938 6.9394951
8.3227196 7.4730425 7.2435083 8.1234894 6.9761143 7.5361795 7.2993259 7.0699968 7.0264926
8.2915964 7.4777789 7.2166533 8.2478971 7.0837059 7.4558635 7.3263969 7.0436292 7.0998421
8.1582832 7.4228601 7.1629877 8.1779566 7.0761280 7.3894725 7.4063721 7.0584850 7.1214991
8.1672888 7.3960562 7.0648775 8.2673750 7.1675973 7.4396243 7.4987955 6.9833322 7.1285315
8.0759535 7.3575640 7.0897956 8.2119808 7.2093744 7.5698042 7.4317565 6.9584699 7.2085414
8.1946154 7.3255243 7.0619206 8.2036657 7.3307676 7.6288834 7.5218334 6.9333739 7.3767657
8.1938467 7.2542486 6.9733901 8.1684513 7.2664208 7.6746664 7.6697536 6.8742280 7.4414639
8.2881413 7.2152710 6.8517923 8.0965757 7.3029447 7.7549171 7.7224464 6.8765612 7.4214849
8.2329865 7.2136140 6.8252454 8.1100750 7.2258282 7.9335561 7.7037587 6.7281127 7.5989475
8.2099047 7.2907758 6.8080373 8.2856760 7.1338577 7.9935455 7.7744937 6.7648225 7.6176019
8.1843138 7.4356098 6.7034702 8.4331083 6.9997230 7.9946265 7.8889213 6.7141795 7.5361524
8.1563559 7.6143141 6.6984706 8.4847908 6.7606001 7.9715204 7.8607073 6.7143016 7.4640732
8.1712790 7.5428205 6.8394670 8.5632277 6.6433077 7.9867024 7.8165388 6.7307982 7.4412804
8.0389853 7.5349746 7.0918717 8.6973066 6.6834874 8.1378708 7.7623582 6.6557798 7.4403796
7.9602771 7.5725460 7.3135848 8.5861568 6.6595659 8.2413549 7.8132606 6.7220154 7.3778081
7.9588313 7.6094284 7.4000335 8.4566288 6.7312703 8.2906713 7.9391460 6.8068609 7.3301735
7.9222345 7.6963201 7.3282962 8.4071226 6.8623300 8.2872667 7.9092426 6.7629495 7.3625951
7.8089719 7.5346560 7.2686944 8.3437099 6.9608536 8.3189697 7.7733750 6.7736959 7.3130956
7.7889495 7.5280404 7.1358118 8.2916012 6.9439888 8.3047218 7.6765251 6.8949466 7.3072333
7.8021984 7.6020336 6.9401708 8.2741385 6.9695001 8.3499069 7.5694408 6.9147878 7.3446455
7.8822088 7.6741905 6.9349289 8.1714764 6.9849596 8.3078690 7.5009546 6.9561877 7.3975968
7.8382697 7.6894336 6.9621687 8.1390915 7.1075702 8.1586313 7.4939332 6.9724874 7.3689771
7.8524146 7.6044326 6.8160248 8.1928368 7.1681447 8.1325836 7.3740110 7.0237670 7.4177670
7.8252330 7.6382308 6.7816153 8.1910667 7.2523761 8.1185989 7.2894926 7.1936550 7.4075861
7.7750001 7.4978900 6.7818532 8.2283010 7.3139515 8.0373802 7.1949267 7.3693790 7.4735775
7.8928909 7.4946370 6.7703972 8.1154881 7.3806739 8.0189991 7.0910316 7.4316902 7.4587531
7.9565945 7.5163445 6.7648306 8.0452232 7.4092221 8.0020008 7.0601940 7.5267358 7.5223241
7.9238944 7.6679926 6.7974658 7.8240161 7.4151978 8.0075731 7.0688977 7.5878286 7.5393748
7.9972887 7.7609696 6.8455167 7.7995734 7.4032779 7.9661822 6.9994712 7.6111522 7.5313554
8.0092030 7.7674608 6.9095325 7.8229198 7.3144522 7.8680410 6.9117494 7.5827484 7.6603594
8.0596123 7.7911887 7.0151381 7.8198266 7.2487445 7.8500915 6.9716992 7.5950637 7.6605968
8.0746927 7.8796959 7.0402861 7.8591247 7.1943007 7.8326049 7.0358558 7.6045022 7.6944275
8.1446161 7.9547949 7.1001844 7.9439068 7.0515261 7.9432707 7.1402664 7.5216141 7.6247964
8.1778765 7.9791718 6.9859138 8.0670366 6.9689016 8.0013609 7.1191940 7.5514641 7.6660628
8.2297964 7.9971266 7.1192894 8.1287479 6.9855599 8.0912342 7.0977855 7.5049367 7.6704173
8.1843414 8.0403938 7.1026464 8.2098780 6.9232993 8.1268950 7.1622224 7.4775457 7.7202535
8.1920805 7.9184966 7.1213050 8.2988701 6.9867554 8.2066784 7.2068233 7.4546671 7.6566453
8.0624332 7.7324505 7.0450468 8.2767639 7.1157146 8.2677507 7.3403897 7.5185490 7.6022015
8.1728506 7.5915198 7.0055265 8.3252878 7.0166707 8.3582554 7.3863101 7.4000835 7.5304785
8.1106377 7.4973822 7.0708656 8.1868925 6.9461336 8.2896175 7.3724709 7.5238385 7.4895182
8.0888157 7.4582181 7.0456777 8.2126245 6.9064460 8.3021488 7.4284344 7.4948215 7.6141672
8.0262747 7.4774666 6.9077229 8.2375441 7.0405307 8.2933102 7.3306584 7.4213657 7.6338239
7.9995279 7.4558635 6.8526068 8.2352085 7.1989012 8.3539667 7.2020731 7.4277163 7.4701753
8.1049500 7.5952792 6.8553443 8.1324883 7.1170335 8.3010845 7.1472163 7.4202814 7.5230312
8.0488596 7.6562829 6.8196239 8.0321655 7.1129751 8.3090963 7.0804310 7.4265637 7.5444427
8.0454531 7.6791034 6.8816705 7.9922900 7.0989895 8.3650236 7.0996475 7.3394985 7.3748884
8.1111422 7.7196274 6.8659968 7.9641118 7.0627942 8.3310032 7.1820102 7.2815838 7.3979926
8.2064819 7.9103613 6.8379078 8.0255699 7.1152430 8.3263407 7.2776361 7.2174978 7.3557048
8.2343893 7.8604708 6.8923407 8.0449438 7.1737361 8.3076305 7.4341173 7.0907903 7.3851328
8.1593103 7.9145560 6.8218689 7.9445257 7.1619072 8.4438992 7.4858508 7.1052890 7.3435397
8.1976261 7.8782139 6.8418078 7.9269981 7.1697316 8.2883568 7.5634055 7.1750007 7.4730606
8.1280422 7.8244553 6.8104901 7.8061171 7.2255578 8.2175541 7.5768151 7.3770390 7.5674348
8.0789690 7.7947426 6.7987633 7.8557014 7.1710129 8.2030230 7.5456629 7.5384464 7.6343546
8.1108618 7.9220853 6.7543268 7.7812233 7.1986799 8.0650787 7.6417561 7.4875908 7.6279092
8.0714531 8.1533213 6.7609797 7.7476230 7.2759933 8.0191917 7.4779830 7.3999972 7.7301016
8.0180302 8.1528625 6.7003360 7.6784539 7.3489513 8.0221758 7.4840417 7.3038077 7.8581033
7.9671659 8.1509676 6.6781530 7.6628060 7.2763720 8.0417480 7.3616638 7.3161621 8.0216446
7.9109902 8.0220013 6.5641122 7.5988708 7.4238391 8.0193796 7.3937063 7.1412201 8.0858154
7.9872718 8.0927505 6.6842685 7.6540136 7.3326745 8.0295906 7.3054271 7.1842389 8.1127863
8.0175991 8.0640879 6.7276077 7.7282109 7.4153323 8.0892038 7.2543974 7.1790543 8.1700182
8.1041584 8.0381098 6.7238421 7.7956667 7.4382486 8.0003605 7.0969243 7.2894807 8.1467476
8.1502247 7.9880657 6.7687874 7.9069786 7.4557657 7.9475713 7.1549659 7.2945952 8.1749725
8.2287064 8.0740852 6.7366447 7.8934460 7.4052978 8.0131674 7.2502451 7.2024984 8.1568613
8.1718502 8.2385149 6.8192167 7.9492512 7.3018618 7.9757752 7.3275237 7.3675113 8.1789055
8.2002964 8.2577696 6.9684906 7.9554482 7.3081207 8.1944847 7.3991985 7.5065837 8.2663260
8.2157774 8.1983109 6.9808950 7.9232993 7.2802839 8.3431950 7.3984523 7.4008021 8.2400904
8.2219391 8.1404839 7.0532222 7.9266486 7.2433949 8.5258484 7.4680195 7.3551011 8.2719669
8.0603991 8.0623245 7.2108841 7.9038405 7.2373800 8.5730219 7.3758745 7.4351354 8.2989368
8.0706711 7.9829330 7.2815485 7.9773641 7.2239475 8.5483208 7.4604220 7.4175019 8.3715792
7.9734821 7.9803610 7.3623948 8.0473108 7.3445477 8.4799843 7.4718041 7.4250522 8.4370880
7.9683876 7.9515285 7.3880424 8.1053896 7.3963156 8.3664503 7.5156116 7.4187627 8.5169268
8.0219975 7.8307247 7.4968219 8.0681429 7.5149078 8.3792734 7.5259509 7.4837542 8.5761509
7.9916630 7.8321590 7.5769949 8.0885849 7.4522567 8.3307486 7.4533329 7.4925094 8.5242920
8.0028658 7.8081388 7.7236485 8.0923948 7.3975430 8.3640223 7.4921746 7.5016937 8.4505472
7.8335795 7.8210258 7.8619370 8.0388203 7.3616428 8.4690847 7.5682960 7.5650244 8.4211569
7.8901401 7.9481239 7.7938266 8.0482960 7.4511170 8.5907660 7.5730104 7.6541266 8.4101782
7.8528619 8.0461502 7.9237738 8.0948830 7.4983044 8.6632690 7.4812250 7.7082534 8.2979555
7.9308753 8.0365915 7.9390097 8.2992334 7.5552893 8.4804468 7.5052905 7.6271334 8.2549248
7.8878050 8.1583767 7.9403138 8.3850164 7.5582781 8.4620943 7.4773469 7.6374011 8.2385721
7.8707261 8.2083292 7.8979635 8.4632807 7.5649734 8.4282885 7.4549084 7.6043153 8.1627083
7.7805290 8.1822329 7.9089365 8.4617357 7.6095133 8.4189978 7.4301939 7.5327034 8.2134237
7.8723731 8.0428772 7.9539580 8.4790621 7.6195550 8.3742332 7.5037246 7.3624601 8.2499342
7.8417392 7.9693184 8.0063696 8.4351568 7.5945258 8.3598623 7.4880581 7.3144550 8.2835865
7.9332595 7.9668512 8.0035954 8.5217791 7.5801787 8.3195553 7.5180516 7.3081203 8.2479343
7.9646921 7.8995743 7.9744711 8.4515648 7.5950828 8.1811619 7.4494486 7.3311205 8.2274456
8.0777426 7.7363930 8.0305786 8.3583965 7.4628592 8.2353363 7.5051250 7.3108606 8.1446514
8.0595722 7.7754912 8.1127396 8.3112793 7.4430528 8.2524004 7.5407701 7.3122287 8.2248697
7.9062471 7.7840452 8.1725616 8.2731791 7.5025926 8.2244816 7.4582162 7.3732271 8.1602535
7.9398375 7.8630786 8.1745272 8.3381271 7.5863070 8.2466145 7.4629498 7.4995914 8.2147865
7.8490791 7.8128142 8.1038046 8.2688913 7.7071052 8.1063986 7.5175166 7.4929562 8.2073565
7.7385168 7.7609510 8.0215349 8.4114027 7.8738508 8.1159010 7.5078888 7.4770083 8.2205420
7.6056027 7.5669470 8.1171608 8.5196075 7.8612208 8.0737953 7.6758485 7.6107688 8.2193241
7.6386619 7.5666280 8.0901909 8.5895977 7.8385758 8.0409126 7.8215156 7.6593843 8.1714516
7.6840301 7.6581502 8.0677299 8.6138687 7.8134804 8.0924520 7.7873201 7.6661367 8.1456614
7.5382209 7.8132119 8.0757036 8.7289000 7.8541565 8.1123962 7.8414159 7.6362400 8.1285162
7.4040322 7.9118781 8.1825914 8.7792902 7.9929576 8.2070818 7.7959728 7.8593931 8.1642656
7.4185562 7.9083281 8.3430395 8.8355980 7.9337254 8.3394194 7.7500625 8.0185995 8.0980988
7.3991470 7.9263153 8.4834089 8.8319693 7.9204087 8.4453964 7.7620525 8.1353693 8.0704479
7.3949752 7.8460679 8.5367117 8.7869291 7.9260445 8.4234667 7.7541451 8.1558313 8.0027704
7.4719429 7.8698897 8.4815836 8.8742924 7.8346658 8.5334358 7.8193088 8.1251602 7.9672799
7.5267510 7.8164744 8.5170565 8.9355564 7.7106385 8.4110174 7.7940264 8.0847301 7.8962173
7.5377002 7.7327256 8.6449213 9.0101995 7.5118546 8.4622078 7.7454643 8.0101519 7.8035598
7.5359502 7.7480707 8.7538042 9.0854139 7.3835640 8.3969603 7.7686200 8.0454769 7.6500192
7.4820528 7.7017407 8.7818747 9.0417061 7.2396054 8.3289251 7.7361555 7.9953251 7.6944532
7.3933692 7.7164092 8.7857828 9.0376663 7.1001649 8.2802544 7.7315154 7.9969687 7.6605020
7.4155588 7.7375469 8.7746944 8.9463406 6.9800520 8.2773857 7.7349892 8.0152531 7.6891370
7.2589412 7.6681509 8.7472868 8.8628836 6.9068489 8.1185923 7.7233095 8.0104952 7.7261739
7.2997756 7.5634398 8.6748819 8.8831120 6.8943081 8.0323315 7.7504454 8.0115728 7.8084517
7.2423105 7.4892774 8.7545528 8.7892885 6.8529115 8.0377502 7.7817349 8.0043821 7.9395404
7.2658234 7.3928752 8.6381264 8.8494205 6.8278170 7.9207039 7.7842875 8.0428238 8.0251865
7.3909335 7.3929887 8.5725145 8.7869101 6.8279424 7.9927163 7.6222668 8.0049467 7.9929147
7.5143590 7.3958931 8.5106401 8.9332142 6.8754587 8.0614243 7.6065326 8.0689478 8.0125456
7.4591069 7.3709612 8.5371876 9.0099249 6.9268212 8.0839748 7.5675855 8.0374393 7.9645038
7.6116076 7.2531166 8.4399834 9.0919456 6.8065677 8.0893326 7.5263996 8.0651503 7.8596334
7.6373739 7.2928543 8.3623238 9.1428280 6.8821826 8.0051231 7.4835157 7.9849877 7.8522286
7.7598319 7.4032235 8.2368946 9.0246563 6.9511251 8.0955276 7.5268760 7.9842129 7.8087621
7.7037473 7.3143916 8.1815863 8.9096661 6.9086018 8.0928926 7.5306211 7.9342880 7.7015090
7.6603756 7.3205953 8.1743021 8.8095713 6.8912635 8.1981239 7.4280381 8.0256510 7.7056761
7.7981434 7.3317299 8.2563801 8.6654358 7.0408168 8.1263733 7.4319220 8.0327768 7.8923359
7.8399138 7.2279434 8.3978634 8.6353378 7.0709023 8.1600037 7.4256415 8.0216742 7.9690166
7.8822303 7.2199702 8.4645910 8.6725883 7.1071534 8.2003622 7.3256140 8.0025063 8.0467119
7.8992839 7.2273431 8.4563713 8.7107773 7.1160326 8.1637907 7.2764597 7.9766254 8.0549288
7.8967843 7.2374682 8.5377359 8.7843323 7.0628324 8.2553320 7.4212861 7.9601383 8.0855856
7.9159088 7.2623692 8.5486422 8.7508383 7.0273519 8.3216276 7.5630355 7.8436284 8.0341454
8.0227995 7.4239173 8.5812798 8.7514744 6.9452119 8.1616783 7.6478882 7.7540226 8.0080318
7.9290586 7.5654240 8.4641571 8.8104515 6.8374724 8.0579948 7.7356205 7.6801252 7.9109969
7.9651423 7.7053690 8.4322567 8.8610516 6.8027053 8.0400190 7.7255573 7.6336799 7.8667016
7.9430771 7.6503096 8.4305067 8.8051891 6.8224463 8.1631651 7.6856384 7.6640792 7.8324566
7.9268451 7.6263208 8.4203939 8.8153658 6.5715094 8.1625175 7.6972084 7.6992507 7.8898854
7.9150467 7.5271063 8.4144258 8.8297148 6.5140882 8.0643835 7.8252468 7.7121592 8.0064869
7.9507031 7.4504652 8.4160070 8.9565125 6.5433593 8.0703382 7.9012542 7.6127954 8.1245775
8.0431643 7.4331651 8.2775593 8.9417343 6.4917903 8.1898165 7.9367585 7.5686941 8.1421537
8.1587219 7.3687849 8.3195019 8.9346247 6.5476251 8.1664171 7.9193401 7.5075941 8.0899868
8.2040844 7.3723183 8.2880678 8.9564209 6.4950132 8.1227732 7.8309412 7.5071354 8.0082130
8.2067928 7.3891268 8.2022772 8.9709539 6.4543586 8.1257162 7.7130895 7.5872183 8.0018368
8.1343994 7.5450253 8.1001215 9.1048717 6.4988594 7.9774504 7.7551050 7.6304398 7.9376445
8.0840092 7.5880337 8.0538654 9.0892096 6.5160651 7.8141713 7.7476068 7.6838064 7.8893700
7.9330025 7.6325383 8.0718451 9.1461906 6.6448903 7.8297610 7.7628970 7.6584830 7.9246621
7.7864747 7.4921923 8.0966721 9.1145334 6.5684481 7.8913636 7.7507310 7.6780267 7.9252982
7.7760425 7.5059752 8.1252718 9.1871376 6.6752491 7.9417787 7.8073621 7.7185221 7.8484783
7.8204165 7.4437556 8.1395893 9.2680836 6.6720610 8.0253277 7.7937660 7.8352814 7.8500366
7.8333626 7.3493609 8.2038774 9.2768650 6.6448774 7.9058032 7.7984514 7.9551964 7.9569807
7.7112293 7.3090038 8.2626181 9.3543873 6.7229376 7.9506698 7.7540822 7.9561915 8.0227184
7.5924582 7.3539171 8.1489506 9.3976297 6.6932693 8.0550022 7.7901034 8.0264673 7.9818158
7.6816530 7.2075043 8.1329041 9.4364996 6.7481866 7.9372797 7.7704639 7.9504399 7.8179245
7.6592212 7.1552691 8.1879692 9.4517698 6.7003508 7.8728933 7.6957469 7.9513559 7.7068291
7.6991072 7.1701450 8.1162224 9.4899607 6.6519575 7.8146162 7.7958002 7.9726801 7.5893960
7.6391640 7.1481862 8.2300968 9.4706287 6.5219173 7.7825251 7.8799996 7.8337140 7.5754876
7.6066256 7.1240706 8.1902704 9.4316607 6.5680366 7.7922320 7.9234509 7.7528048 7.6853123
7.5927320 7.0704756 8.2315159 9.5528793 6.5417261 7.7860336 7.8993835 7.7754188 7.7386260
7.6459260 6.9728665 8.2392340 9.5227757 6.7854075 7.7737470 7.9912410 7.7649384 7.6099505
7.8230109 6.9783311 8.1968460 9.5139980 6.7761173 7.7584996 7.9694123 7.7805262 7.5424929
7.8473406 7.0009203 8.1376801 9.4506788 6.7860107 7.7165890 7.9371886 7.7956905 7.4866595
7.7236266 7.0844579 8.1641769 9.5070381 6.7743559 7.6556492 7.8676229 7.7986207 7.4426861
7.7097540 7.1366043 8.2125769 9.5275860 6.8256822 7.6167092 7.8424273 7.9513311 7.4743490
7.4903202 7.1596828 8.2070656 9.4853668 6.8634486 7.6658087 7.8509297 8.0264816 7.5645795
7.3420420 7.1491570 8.1338673 9.6394634 6.9461036 7.7946906 7.6851010 7.8934627 7.5041213
7.3315244 7.1393199 8.1695147 9.6324549 7.0388999 7.8154688 7.6768608 7.8042359 7.4876842
7.3109736 7.2438459 8.1443710 9.6459780 6.9950466 7.8463244 7.6843028 7.6151280 7.5283289
7.3408918 7.2520480 8.1813164 9.5081348 7.1488299 7.7997494 7.6757512 7.4927497 7.6645679
7.2672110 7.1127195 8.1963787 9.5189657 7.1213074 7.7970629 7.6654153 7.4467335 7.7381225
7.1266794 7.0684619 8.2476540 9.4406490 7.1587715 7.8159389 7.6485791 7.4561882 7.8265266
7.1058831 6.9507680 8.2145472 9.4985476 7.1130462 7.8735185 7.4383798 7.4259195 7.8800302
6.9714627 6.9435048 8.0999985 9.5936565 7.1515551 7.8059001 7.4548221 7.4626980 7.9172635
6.8815365 6.9818530 8.0737038 9.6959696 7.2216344 7.7414212 7.4281535 7.5110831 7.9393454
6.9116445 7.0862918 8.1583481 9.6844196 7.2958002 7.7967367 7.5343623 7.5849261 7.8961802
6.9068942 7.2146049 8.1495066 9.7143288 7.2983384 7.8695025 7.6076126 7.5386724 7.9161229
7.0280285 7.3498745 8.0776892 9.7163315 7.2485752 7.9627061 7.7517958 7.4502707 7.9538746
7.1367297 7.2889380 8.0266104 9.7854967 7.3042541 8.0437651 7.7540169 7.4336925 7.9502139
7.2225056 7.3577237 7.9262643 9.6753407 7.2681489 8.0419102 7.7175422 7.5517821 7.9041605
7.1668534 7.4087138 7.9076190 9.5800753 7.3076477 8.1036701 7.6867933 7.6189556 7.8908601
7.1572900 7.3739882 7.8935561 9.5903091 7.2495518 8.2056313 7.6583424 7.6396728 7.9164977
7.1150584 7.4172888 7.9400759 9.5527773 7.2442007 8.2515497 7.6029239 7.5802989 7.8260379
7.0633788 7.3813663 8.0102997 9.4515381 7.3212509 8.3626680 7.5271597 7.4998083 7.6553378
7.0099778 7.2568293 7.9953299 9.3815155 7.3031497 8.3762627 7.4836140 7.5264177 7.6521707
7.1069665 7.2490478 8.0149279 9.3755999 7.3383989 8.3380842 7.4540801 7.5249648 7.5949888
7.2172289 7.1511049 7.9350019 9.2884312 7.2651482 8.3354368 7.5038552 7.4843254 7.5361977
7.3836098 7.1060977 7.9452820 9.2740650 7.2902966 8.3477373 7.5365953 7.5402241 7.4885254
7.4179816 6.9015446 7.8853717 9.1706018 7.1717019 8.3188295 7.4930882 7.5308819 7.3994203
7.4926362 6.8757172 7.9361892 9.2749367 7.2473335 8.4608297 7.3709927 7.5133061 7.4280028
7.4647646 6.8954048 7.9061384 9.3077049 7.2711706 8.5469618 7.3833542 7.4526029 7.4524450
7.5104032 6.9300413 7.8567867 9.3646040 7.3388500 8.5727634 7.3110766 7.4417672 7.5119581
7.4157948 6.9856267 7.8399029 9.2986975 7.3582778 8.4159555 7.3855205 7.4795837 7.5369825
7.3039112 7.0579739 7.9513578 9.4290018 7.4721956 8.2285538 7.4179235 7.5344267 7.5508761
7.3238454 7.1354985 8.1196413 9.3671389 7.5377879 8.2003050 7.4742322 7.5380511 7.5729842
7.3144045 7.0549560 8.2417431 9.4201927 7.6199102 8.2115002 7.4707594 7.5338063 7.6135588
7.3119335 7.0163865 8.2517509 9.4130440 7.5741353 8.2247915 7.3994660 7.5710731 7.5422735
7.1012640 6.9271388 8.2790165 9.5018196 7.6413140 8.1440496 7.4049459 7.6032505 7.4453077
7.1324434 6.7833223 8.3686314 9.4512062 7.6395669 8.0272369 7.5175691 7.5760765 7.4135113
7.1180601 6.7971892 8.4224825 9.5106840 7.6107187 8.0401554 7.5756135 7.4716940 7.4172893
7.1395664 6.6636481 8.4793034 9.3862982 7.6476636 7.9703827 7.5129580 7.3519201 7.4740820
7.1514316 6.7412710 8.5164843 9.2564135 7.4971380 7.9659319 7.6489592 7.4342146 7.5306554
7.0239353 6.7828074 8.4813299 9.1128464 7.3481474 8.0218792 7.7268343 7.4491057 7.4109464
7.1137433 6.9328790 8.4081230 9.0479650 7.2845964 8.0141830 7.8378601 7.4499378 7.4682622
7.0285225 7.0469708 8.2275200 8.8825312 7.2245541 8.0324316 7.8842440 7.3390422 7.3959661
7.0462437 7.1001258 8.3542681 8.8455963 7.2402000 7.9916649 7.9242144 7.3146796 7.3529539
7.0601068 7.1451249 8.4430981 8.8825407 7.2428398 8.0683851 7.9056339 7.3571286 7.4307742
7.0274482 7.1112857 8.5302877 8.9773207 7.2106133 7.8413267 7.8801870 7.3023849 7.5177917
6.8918123 7.2232299 8.4829950 9.0189762 7.2820110 7.7691088 7.8496671 7.2491293 7.5033326
6.8490238 7.2306628 8.4660482 9.0885019 7.2681432 7.7875724 7.8385129 7.3707833 7.5405049
6.7465782 7.1885219 8.4001131 9.0742769 7.2532048 7.7498593 7.7075992 7.3996463 7.6189899
6.7835779 7.1817951 8.3910570 9.0027504 7.2182269 7.8151841 7.5992265 7.4618940 7.7702188
6.6590643 7.1813741 8.4244957 9.1028395 7.2287822 7.8320737 7.4972439 7.3893199 7.8199716
6.7224855 7.1583533 8.3763914 9.1616774 7.2954435 7.9028888 7.5512748 7.4439621 7.8754330
6.6977844 7.1735158 8.3422918 9.2098074 7.3578038 7.9786501 7.5556464 7.6068859 7.7959619
6.7706599 7.0735121 8.4065237 9.1894226 7.3759155 7.9544358 7.6507559 7.6637273 7.7699761
6.7199826 7.1038842 8.3969793 9.1577721 7.2967958 8.0213623 7.5965176 7.7187910 7.6546550
6.6356392 7.1158147 8.3909454 9.1062040 7.3689637 8.0205564 7.6212416 7.7829280 7.6445265
6.6474810 7.0871034 8.2835464 8.9861212 7.4369764 8.0474749 7.6738815 7.7606339 7.6458583
6.6209455 7.0940948 8.3234062 8.9334192 7.4867411 8.1032696 7.6329126 7.6972170 7.6856737
6.5484042 7.0007143 8.2459641 8.8985691 7.4552755 8.0991879 7.6327085 7.7097564 7.7245216
6.5535917 7.0037203 8.0529079 8.9877644 7.5207195 8.0666790 7.6044602 7.6133447 7.7394018
6.6077785 6.9736571 7.9676089 9.0949335 7.4675045 8.0030117 7.4811277 7.6127000 7.7451591
6.5988917 6.8804688 7.9508104 9.0605602 7.4752345 7.9189281 7.4666033 7.4460621 7.8127074
6.5489478 6.8962865 7.9700427 9.0815649 7.4426265 7.8815742 7.4915538 7.4871597 7.8225574
6.5329947 6.7451687 7.9258771 9.0603542 7.5542226 7.9577112 7.5550308 7.5616937 7.8368468
6.5741482 6.6821780 7.9524145 9.0436363 7.5784445 7.9753475 7.5810084 7.6333685 7.9381347
6.7147431 6.7110977 8.0964746 9.1130409 7.6102767 8.0021534 7.6650844 7.5731053 8.0125113
6.8147449 6.6163826 8.1781197 9.1809196 7.5223951 7.9954433 7.6199174 7.6623802 8.0158710
7.0119362 6.5953898 8.1620274 9.2012463 7.4993191 7.8953600 7.6710176 7.6992736 7.9973955
7.0526147 6.6776085 8.1582327 9.1632137 7.5433755 7.8867369 7.6780725 7.6404672 8.0632324
7.1051192 6.7030740 8.1280003 9.1122770 7.5944858 7.8943496 7.6530337 7.7239656 8.0790739
7.0893965 6.7309103 8.0045662 9.0150166 7.6994686 7.9078374 7.4949031 7.6906796 8.0767832
7.0174594 6.7712092 7.9559951 8.9571629 7.7129507 7.8915296 7.4638791 7.7670193 8.0216131
6.9468818 6.8941379 7.9170179 8.9975729 7.8081760 7.9669113 7.3113427 7.7999525 8.0602932
6.9005213 6.9415727 7.9020424 8.9223490 7.8629031 7.9197111 7.2839866 7.8260860 8.1091022
6.8218846 7.0459361 7.9420481 8.8395109 8.0160828 7.9433351 7.2972846 7.9506388 8.0622025
6.8113289 7.0135412 7.8420453 8.9544535 8.0711918 8.0543318 7.4844351 7.9529333 7.9706206
6.8157215 7.1005626 7.8463755 9.0178738 8.0835533 8.1218472 7.3501086 7.9452829 7.8795986
6.8480258 7.1267996 7.8285780 8.8987341 8.0552330 8.0051718 7.3102865 7.9013066 7.8964224
6.8312960 7.0980697 7.9804597 8.7911959 7.9376144 7.9573979 7.3045869 7.8659997 7.8425007
6.9219823 7.1593056 7.9306517 8.7081995 7.9196739 7.9098682 7.2271318 7.8199611 7.8706374
6.9133134 7.3044033 8.0262146 8.6175756 7.9771619 7.9439716 7.0730138 7.8987613 7.7303333
7.0503187 7.2985225 7.9629540 8.6325531 8.0629864 7.9995122 7.1832213 7.8595986 7.7118502
7.1025944 7.1751266 8.1049871 8.5470982 8.1047249 7.9397759 7.3334064 7.7789955 7.6106324
7.0750980 7.1627250 8.1813869 8.4324007 8.0840235 7.8878770 7.4837112 7.6858883 7.5549645
7.0331879 7.2019892 8.2208519 8.3567514 8.1676226 7.8877816 7.4925938 7.6281395 7.5340238
6.9697042 7.2290936 8.1607666 8.4280109 8.1345654 7.8315501 7.5913348 7.4720244 7.6057453
6.9790783 7.2495465 8.0058327 8.4558287 8.0814562 7.8250394 7.5197501 7.3669095 7.6559925
6.8221707 7.3179684 7.8852491 8.4405794 8.0476723 7.8261147 7.5402794 7.4047499 7.6940598
6.7888565 7.2450547 7.9241881 8.4207382 7.9728260 7.8815250 7.5624299 7.3928070 7.7303319
6.7671466 7.2569838 7.8652544 8.3539057 7.9471045 7.9081202 7.4526138 7.5082049 7.7401423
6.6135321 7.2607813 7.8491635 8.4426355 7.9267983 7.8909054 7.4861517 7.5474458 7.7375951
6.6084471 7.2929749 7.7544603 8.5533009 7.9137106 7.8434377 7.6770844 7.5735517 7.5584898
6.5399027 7.2653527 7.7433510 8.5795555 7.7279296 7.8077564 7.6982231 7.6100397 7.4523816
6.4001226 7.2372174 7.7924337 8.5596294 7.7584739 7.8176947 7.7312150 7.4809513 7.4683175
6.3443918 7.2649302 7.8293915 8.6622162 7.6684513 7.8650503 7.7885303 7.3563786 7.4870572
6.2698731 7.2160978 7.8119092 8.6070795 7.6937017 7.8387465 7.8244100 7.3063006 7.4925985
6.3197236 7.1452579 7.6792145 8.6499195 7.6137991 7.7618642 7.8296008 7.3054166 7.6120572
6.3612704 7.1654196 7.5396929 8.5677538 7.5411234 7.8284822 7.8706050 7.2919784 7.7679439
6.5441027 7.0366178 7.5497966 8.4870453 7.4838209 7.7917609 7.7753592 7.3105416 7.8370395
6.5918341 6.9981232 7.5412917 8.4462204 7.3638878 7.7789569 7.7012539 7.2961555 7.9694762
6.5565281 7.0131407 7.5790272 8.3558636 7.3825769 7.8588643 7.5822496 7.1942930 7.9984727
6.6627178 6.9666319 7.6189017 8.3103695 7.3993220 7.8552046 7.5235381 7.1647210 8.0482960
6.7503095 6.9282303 7.7391710 8.3118105 7.5167155 7.8143749 7.3440871 7.2257452 8.1429644
6.6562390 6.7655683 7.7573967 8.2812214 7.5447969 7.7726946 7.2370911 7.2976437 8.2049961
6.6829047 6.8304791 7.7970915 8.3041506 7.5732074 7.7836604 7.2448359 7.2675195 8.2183704
6.8332472 6.8376350 7.8116007 8.3113508 7.6252589 7.8276110 7.1760883 7.3439794 8.2204952
6.7737212 6.8942828 7.8996692 8.3601551 7.5664806 7.8230596 7.1324072 7.3297849 8.2449799
6.7203727 6.9330926 8.1135025 8.5040836 7.5280566 7.8044496 7.0940576 7.4028406 8.2431793
6.7297835 7.1431718 8.1362114 8.5816631 7.4436798 7.6921368 6.9910626 7.4139628 8.2383509
6.8262382 7.0352044 8.1706123 8.6284723 7.3974986 7.7101598 6.9658184 7.5319643 8.2587996
6.8018551 6.9651151 8.1151714 8.5575495 7.3889327 7.5672731 6.9605145 7.6384358 8.2100697
6.7412567 6.9711976 8.1223145 8.4375858 7.3502221 7.5661497 6.9217749 7.6299343 8.4270668
6.7218528 7.0619512 8.1669559 8.3174362 7.1914306 7.6453042 6.9924030 7.6502085 8.4602203
6.6391692 7.0872221 8.1260509 8.2451992 7.2176270 7.7527413 7.0813389 7.6279478 8.4557219
6.6284227 7.0187912 8.1333618 8.1693592 7.2868662 7.7501731 7.0900698 7.5823770 8.4464626
6.5315533 7.0733290 8.0917158 8.1024790 7.4938622 7.7993631 7.0677595 7.6078868 8.4104090
6.4964499 7.0824289 8.1831083 8.0698586 7.5000100 7.7867355 7.0099392 7.4377856 8.2917719
6.3882298 7.0601463 8.2986546 8.0654354 7.5113945 7.8870831 7.0680175 7.3646870 8.3007498
6.4044986 7.1050668 8.3751030 8.0969057 7.4904242 7.9339361 7.0473356 7.3242421 8.1325188
6.3967395 7.0990047 8.4094105 8.1013155 7.4258914 7.8994908 7.0319920 7.2330818 8.2195711
6.4788952 6.9322805 8.5555305 8.0811605 7.3080063 7.9599333 7.1329970 7.1478057 8.2139082
6.3910084 6.8555818 8.5666924 8.2419586 7.1738706 8.0653648 7.2026782 7.0119271 8.2066584
6.4872718 6.7374539 8.5986671 8.4305782 7.0640655 8.1489401 7.2555342 6.9434586 8.2078381
6.5366316 6.7088928 8.5713091 8.5262976 7.1341386 8.1044092 7.2544451 6.8817310 8.0925856
6.5302057 6.6313877 8.5609188 8.5583811 7.2711930 8.1126690 7.2699409 6.8830090 8.1158857
6.5662413 6.7573128 8.6644926 8.7187767 7.2601352 8.1887817 7.2859635 6.8621025 7.9986911
6.6577692 6.7517052 8.7581406 8.6856508 7.1991358 8.1894226 7.2219129 6.8976164 7.9871454
6.6236267 6.6049328 8.8326540 8.7041197 7.1933427 8.2568607 7.1797271 6.8708701 7.9914861
6.6844239 6.7286844 8.9316216 8.6901026 7.3029494 8.2887707 7.1912770 6.8926730 7.9181657
6.5483270 6.8113823 8.8946314 8.7892218 7.4053273 8.3672523 7.1236014 6.8148637 7.8396668
6.4774771 6.9332671 8.8559542 8.8792076 7.4719958 8.5396147 7.2366824 6.7639928 7.8873529
6.4218287 6.9768286 8.7484617 8.8793745 7.4860954 8.5512962 7.3825841 6.6818237 7.8792396
6.5593796 7.0122371 8.6392136 8.8768845 7.5352316 8.5513105 7.4385033 6.7109218 7.8462586
6.6188107 7.0596442 8.6141338 8.9869957 7.5941205 8.5754776 7.4205499 6.8271227 7.8362322
6.5324187 6.9907689 8.6908932 9.0232382 7.5521073 8.5232782 7.3506680 6.9529948 7.9167161
6.4336820 6.9944968 8.6088009 9.1218414 7.5329576 8.5630217 7.2130041 6.9896517 7.8858404
6.3081355 6.9961081 8.3966675 9.1406326 7.5473857 8.5339832 7.2262263 6.9703665 7.8042488
6.4431462 6.9145379 8.4459057 9.3225813 7.3749943 8.5252733 7.2364039 6.9265194 7.5337048
6.4889970 6.9270358 8.4724951 9.3147030 7.2733402 8.5209980 7.2426224 6.9222860 7.5177531
6.5637321 7.0187836 8.4741783 9.2574663 7.2186246 8.4537725 7.2964520 6.9282775 7.5034385
6.6096358 6.9870310 8.5427313 9.1386538 7.1110220 8.3531580 7.2220392 7.1139021 7.5137358
6.6135221 6.9525285 8.6527061 9.0598402 7.0374570 8.3359976 7.1929154 7.1270876 7.5158682
6.6198831 7.0019708 8.7710915 9.0379877 6.9885759 8.3096352 7.2486405 7.2497354 7.5610228
6.5641203 6.9728346 8.7744284 9.1582870 7.1688113 8.3905058 7.3088241 7.3351097 7.4486532
6.5349836 6.8860965 8.8979883 9.2793360 7.2914414 8.4363022 7.3194194 7.4326639 7.4830437
6.4587092 6.8701077 8.8610210 9.3185377 7.2546744 8.4877195 7.4439478 7.4458537 7.5905795
6.5115247 6.9361067 8.8006210 9.2736998 7.4880137 8.4687824 7.4392366 7.5165057 7.6488895
6.5056300 7.0292854 8.7057972 9.2909079 7.6622376 8.5129948 7.4549408 7.5103946 7.6898217
6.5737000 7.0230517 8.6357298 9.2645493 7.7597404 8.5374804 7.4037519 7.5067582 7.6642900
6.4826021 6.8827462 8.6754360 9.2936649 7.7914824 8.5334253 7.4982123 7.3947544 7.6566629
6.6407166 6.9309978 8.7271824 9.3154173 7.9193711 8.5618515 7.4093924 7.3042431 7.6342611
6.6256061 6.9668112 8.7026043 9.3606567 7.9623609 8.6069584 7.4593759 7.2911081 7.6442876
6.6944938 7.0221090 8.8004255 9.3332186 7.9928188 8.5962372 7.5301342 7.2281199 7.6839447
6.5581045 6.9033017 8.7321548 9.2615643 8.0055485 8.5606880 7.4711461 7.2542543 7.7664590
6.3317013 6.9556508 8.8094034 9.1674671 7.9614863 8.4936037 7.4772449 7.1678295 7.8497539
6.2454777 7.0545354 8.7769489 9.1155081 7.9426389 8.5555782 7.3945556 7.1910491 7.7895036
6.3219705 7.0473714 8.6565924 9.1113386 7.8854270 8.6455832 7.4461913 7.1296391 7.6860857
6.3910384 7.1084423 8.6085176 9.1684494 7.8598676 8.7491360 7.4297895 7.1975498 7.6725450
6.4443884 7.1181164 8.5446444 9.1616125 7.8148465 8.6848650 7.3741698 7.1703715 7.6329231
6.4746013 7.1288037 8.4989614 9.1357822 7.9602246 8.6628885 7.4349928 7.1266613 7.5435371
6.4794040 7.2040815 8.4934492 9.1047249 7.9537225 8.6461020 7.4261656 7.0087800 7.5214682
6.4152732 7.2981849 8.6394300 9.1299047 7.9057260 8.6859541 7.4362688 6.9675612 7.5968032
6.4887276 7.2687836 8.6378059 9.0066843 7.8830967 8.6627312 7.2657843 6.9300365 7.5072088
6.3634901 7.1467514 8.6407833 9.0405312 7.8594651 8.7608557 7.2573471 6.8879509 7.4253044
6.2993784 7.2197356 8.7877426 9.1305628 7.9353418 8.7092571 7.1707349 6.7670870 7.3377891
6.2095571 7.2526593 8.8209686 9.2870741 7.8812242 8.7078991 7.1579709 6.6950560 7.3210354
6.1403322 7.2089357 8.8190727 9.4059772 7.8121495 8.7113152 7.1477013 6.7487559 7.3790727
6.0695004 7.2940521 8.8183012 9.4902229 7.8105235 8.6984138 6.8760748 6.7572160 7.2727623
6.0575962 7.3452654 8.7718525 9.3804884 7.8333135 8.5566826 6.8426681 6.7647920 7.3096652
5.9846754 7.2323527 8.7479134 9.3831139 7.8942728 8.5939465 6.7721062 6.7808375 7.3026319
6.0476737 7.2161560 8.7167816 9.4126568 7.8960338 8.6989927 6.7552114 6.8033113 7.4434643
6.0955701 7.1444883 8.6982870 9.3619909 7.9384632 8.6667452 6.6899796 6.8695784 7.5983810
6.1363077 7.1372390 8.6876488 9.3604155 7.9609656 8.7316227 6.6828504 6.8532791 7.6432729
6.1337156 7.0945396 8.5512171 9.3532181 7.9830232 8.8971710 6.7248001 6.8571134 7.7603087
6.1959419 7.1823797 8.4331789 9.2074690 8.0322790 8.9491682 6.7402549 6.8433480 7.7132578
6.2646976 7.2205210 8.3674297 9.2543755 8.1553965 8.9211149 6.6377497 6.9444447 7.6223278
6.2755527 7.3373661 8.2775068 9.2173119 8.2707930 8.8803129 6.7284517 7.0867667 7.5915751
6.3179960 7.2921333 8.3369446 9.3115139 8.3289099 8.8586292 6.8342576 7.1276155 7.6736174
6.3392520 7.3536816 8.3421822 9.3268518 8.2872419 8.7410612 6.8640871 7.2197886 7.6366267
6.3312330 7.2989306 8.3371239 9.3794842 8.2118120 8.7119389 6.8684020 7.2168908 7.8171430
6.4119115 7.3940606 8.3483114 9.4205704 8.2287922 8.6397123 6.9418478 7.1504035 7.8296146
6.4909039 7.3677483 8.4126644 9.3462076 8.2428570 8.4941597 7.0743647 7.1657200 8.1030598
6.5132475 7.3034449 8.3336430 9.3088961 8.2598209 8.4419117 7.1513987 7.0773015 8.0552673
6.5305667 7.3351235 8.2473583 9.2306976 8.4370766 8.4519730 7.1864605 7.1327558 8.1436357
6.4591174 7.2420802 8.1695213 9.0363970 8.4817305 8.4650812 7.2545967 7.1876020 8.0494814
6.4472709 7.0947447 8.1223478 8.8675318 8.4124756 8.4730597 7.3009853 7.2602029 8.0562954
6.3982968 6.9125662 8.2337456 8.8717575 8.2671289 8.4595175 7.3943892 7.1904197 8.0542564
6.4361801 6.8531342 8.3528700 8.8508310 8.2001905 8.4016418 7.4687276 7.0676107 7.9731736
6.6211953 6.9150987 8.4461651 8.7914228 8.0878515 8.3358345 7.4845138 7.1115284 7.7856584
6.5606537 6.9083114 8.5336761 8.7114878 8.0818939 8.3524513 7.5132413 7.1259222 7.7850447
6.5851951 7.0060339 8.5135384 8.6778774 7.9886103 8.3471174 7.6511469 7.0910263 7.6830473
6.7276268 6.9023218 8.4847527 8.5690813 7.9355202 8.4471245 7.5897446 7.0484862 7.7132401
6.8485494 6.8659081 8.5913877 8.5688858 7.7863750 8.4165516 7.6657863 6.9937830 7.7103353
6.9230003 7.0148673 8.6015987 8.5349541 7.5303345 8.4319468 7.7656741 6.9263210 7.7541666
7.0655122 7.0613041 8.6165133 8.6830578 7.4974904 8.4092493 7.7400451 6.8380203 7.5761318
7.1185317 7.1604705 8.4451895 8.7244368 7.3608155 8.2895756 7.7490835 6.8036714 7.5727067
7.2160735 7.1271658 8.5764036 8.7904692 7.2933874 8.2250166 7.8066063 6.6716824 7.5765405
7.3325415 7.2839184 8.5028028 8.8588181 7.2202539 8.2693472 7.7269106 6.5561390 7.6125989
7.4207106 7.2270985 8.6115417 8.7983131 7.1156983 8.1783962 7.8781981 6.4513574 7.6801214
7.4852428 7.2678609 8.7031193 8.8305693 7.0739164 8.1813974 7.8331881 6.4415326 7.6807604
7.4314246 7.3408279 8.8319407 8.8213005 7.1038156 8.1558008 8.0088940 6.4578972 7.6199832
7.3551598 7.3815031 8.8233929 8.9001303 7.0857115 7.9903064 7.9662552 6.4829392 7.5904121
7.3521476 7.4494915 8.7749453 8.9120703 7.1332736 7.9777641 7.9576726 6.5254221 7.4596586
7.5530286 7.4814548 8.7122288 8.8679876 7.1886525 7.9392815 8.0153809 6.4770889 7.3809342
7.5600581 7.5442619 8.7349024 8.8242397 7.1274467 7.9320397 8.0533504 6.5371146 7.4332776
7.6395507 7.5148787 8.6472597 8.8354855 7.0721679 8.0375357 8.0367279 6.4798784 7.4987741
7.6446462 7.4999809 8.6284838 8.9947701 7.1123710 8.0818281 8.0111570 6.3917918 7.5675769
7.7053690 7.4755173 8.5625849 8.9439182 7.1435270 8.0543823 8.0669680 6.2808442 7.5022197
7.7629809 7.4032936 8.6068392 8.8092136 7.1526303 8.1329880 8.0574980 6.5829782 7.5222654
7.8628163 7.4638133 8.6176968 8.8465576 7.2627435 8.1198301 8.0389481 6.6669221 7.4586477
7.9576540 7.4368916 8.6565228 8.7052603 7.3224421 8.1654072 7.9743767 6.9404202 7.5085077
7.9018059 7.4536314 8.6372709 8.6806917 7.4461660 8.1875372 7.8814888 7.0771375 7.4637418
7.9631619 7.4865761 8.7233496 8.6797791 7.3975801 8.1713381 7.9143715 7.0938334 7.5239286
7.9584541 7.4850535 8.7141237 8.6653929 7.2812886 8.1401196 7.9144969 7.1831636 7.5240636
7.9313250 7.4650159 8.6900253 8.6882048 7.2675581 8.1157436 7.8067923 7.2534466 7.4601769
7.9777145 7.5264759 8.6647282 8.7789478 7.4071770 8.1317110 7.9289794 7.2357826 7.4780893
8.0284367 7.5204716 8.6138563 8.8899899 7.4730930 8.2449274 7.9389529 7.1558719 7.4958353
8.1293144 7.4758677 8.6439476 8.9466572 7.6805067 8.3546343 7.8539915 6.8746438 7.5025811
8.1153402 7.3598452 8.6558533 9.0382242 7.6861410 8.4107351 7.8037467 6.8353767 7.6202550
8.2146006 7.4070902 8.6183796 8.9716282 7.6974902 8.4704399 7.7722316 6.6545005 7.6385880
8.1139288 7.4662557 8.3164053 8.7953043 7.5477657 8.4783182 7.6707692 6.6526532 7.5921092
8.0476704 7.6583929 8.2410231 8.6886196 7.5374608 8.4024200 7.7509985 6.6904802 7.6206284
7.9401793 7.6511245 8.0492887 8.5948935 7.4954705 8.4186430 7.7575536 6.8213291 7.5031767
7.8732400 7.6422853 8.0004244 8.6021814 7.4846692 8.5205250 7.8181400 6.8770642 7.4736710
7.7920742 7.6540918 7.9419680 8.6934614 7.3718791 8.5443516 7.7653279 6.9287090 7.4506550
7.8176203 7.6771421 7.9876180 8.7789993 7.3772359 8.6756630 7.8171539 6.9499769 7.4805431
7.7789879 7.7110114 7.8857274 8.7720585 7.3559995 8.7623701 7.8132744 6.9762435 7.5404110
7.8130307 7.7299199 7.9130287 8.8664293 7.3462348 8.7321301 7.8025994 6.9422565 7.6540813
7.7644038 7.7188287 7.9463172 8.9105253 7.4534755 8.8209991 7.7381907 6.8041172 7.7043090
7.8892536 7.7346973 7.8948789 8.8585157 7.4769082 8.7272663 7.7830729 6.8887653 7.8599687
8.0165710 7.6650295 7.9078083 8.8777866 7.4636436 8.7873259 7.8143268 6.8998551 7.8461380
8.0412054 7.6428933 7.7604322 8.8837843 7.5102692 8.7576857 7.8386416 6.8754330 7.8950267
7.9947877 7.4469352 7.7867384 8.8370848 7.4411201 8.8519583 7.8089294 6.8494644 7.9282460
7.9766908 7.4150085 7.7957654 8.7312107 7.3702378 8.8976851 7.8453794 6.8347611 7.8670464
8.0085430 7.3927374 7.8055744 8.6630878 7.2823820 8.8853245 7.9321508 6.7807708 7.8491068
7.9498382 7.3821349 7.7087154 8.6191483 7.3418117 8.8499441 7.9367723 6.7636786 7.8831382
8.0008945 7.3760276 7.8097601 8.6677036 7.2788715 8.8953705 7.7062292 6.7708907 7.7927089
8.0362720 7.3207788 7.9812531 8.6969461 7.3368583 8.8057432 7.6342306 6.7139745 7.7575331
8.1437044 7.2695794 8.0095549 8.6078138 7.3676367 8.7607002 7.6059189 6.6388507 7.6734138
8.2743711 7.2306938 7.9219460 8.5689907 7.5787759 8.6710339 7.7110457 6.6352539 7.5338631
8.2486076 7.1482854 7.8210325 8.5204439 7.6317401 8.7340899 7.7835002 6.6082835 7.5176301
8.1888161 7.1237855 7.7815328 8.5821218 7.6325922 8.5933914 7.7254424 6.5709357 7.3979287
8.1062756 6.9786677 7.6493239 8.6415272 7.6556392 8.5518351 7.6348424 6.5386734 7.4307404
8.0687504 7.0198274 7.6726131 8.6686859 7.6330142 8.4421005 7.5722904 6.5762396 7.3183846
7.9650893 7.0473237 7.7110057 8.8789835 7.6071177 8.2626286 7.5116119 6.5468268 7.3014646
7.9619966 7.0023470 7.6211820 9.0518150 7.6119514 8.1009312 7.4508467 6.6851707 7.4067273
7.7192798 6.9301286 7.6253033 9.2497988 7.6304822 8.0039644 7.4917107 6.6459608 7.3612823
7.8433352 6.9486032 7.6153412 9.3653307 7.6782336 7.9346733 7.5254526 6.7213421 7.5227256
7.9101257 6.8511648 7.5993066 9.3499041 7.7527037 7.7526398 7.6095910 6.7698965 7.4571795
7.8649068 6.8530812 7.5456076 9.4786921 7.8175263 7.7325149 7.6927032 6.8815956 7.5351667
7.9169254 6.9890108 7.5163298 9.4441452 7.7928653 7.6910901 7.7486296 6.8981032 7.5509362
8.0518751 7.1383343 7.4515548 9.4747601 7.7867799 7.6629658 7.7621393 6.9785933 7.5039787
8.0917234 7.1758327 7.5341740 9.5150032 7.8966565 7.6388268 7.7062421 7.0976772 7.5801926
8.2100420 7.1359344 7.5727806 9.3346548 7.9083195 7.6723890 7.7609181 7.0902700 7.5060778
8.2380838 7.0289259 7.6090817 9.3223886 7.8643713 7.5653925 7.6335092 7.1000700 7.5527825
8.1094751 7.0164833 7.6051722 9.2490444 7.8286762 7.5249724 7.5975718 7.1036386 7.5947642
8.0317125 6.9086499 7.5519576 9.2874899 7.8206916 7.6213222 7.6248031 7.1670065 7.5873427
8.0176620 6.8283296 7.4773831 9.3005314 7.7932124 7.7411618 7.5890517 7.2777314 7.5860381
8.1166124 6.9338932 7.3548551 9.2383852 7.8606305 7.9100604 7.6154733 7.2341366 7.5317025
8.0728426 6.9343381 7.4154286 9.2929192 7.8729582 7.8292041 7.5833364 7.3474798 7.6283598
8.1331339 6.9709325 7.4125719 9.3269234 7.8455319 7.7384214 7.6575465 7.3603649 7.5949001
8.2219334 6.9266562 7.5189309 9.4026318 7.8676548 7.6422601 7.6350026 7.3823895 7.6005807
8.1197033 6.8328204 7.4874835 9.3294830 7.7684083 7.5644011 7.5219226 7.4310088 7.5753274
8.1714087 6.8732486 7.4769683 9.2684336 7.8488259 7.5769053 7.4063439 7.4029393 7.5982075
8.1087942 6.9905028 7.4589949 9.4399767 7.9257035 7.4306326 7.3999686 7.4806552 7.5194016
8.0489311 6.9593496 7.5209837 9.3659201 7.8764291 7.5418663 7.2963738 7.5764723 7.5075779
8.1069679 6.9256301 7.4601870 9.4365759 7.7244201 7.4911203 7.2822466 7.5423951 7.5919900
8.1255083 6.9698420 7.4867158 9.2947712 7.5653486 7.5190301 7.2276034 7.5184298 7.6894307
7.9851747 6.9026141 7.4150424 9.3285513 7.6412172 7.4178638 7.2446923 7.4366093 7.7026772
7.9675646 6.8472199 7.3163133 9.2976990 7.7470307 7.2951584 7.2907453 7.3725858 7.8247290
8.0062904 6.8634753 7.2394304 9.3998575 7.9278564 7.2585187 7.4184651 7.2377925 7.8600073
8.0369434 6.8188806 7.1577306 9.4096708 8.0201769 7.2176843 7.4580045 7.2518854 7.8907604
8.0463314 6.7889757 7.1004162 9.4249144 8.0751238 7.1691213 7.5046091 7.3356376 7.9045243
8.0613966 6.8892555 7.0492606 9.4590206 8.2083578 7.2233262 7.7028217 7.3280320 7.9628611
8.1417398 6.9753985 7.0036063 9.6273108 8.1960955 7.2594261 7.7625618 7.1707444 7.9728189
8.2337885 7.0541978 6.9213314 9.6577892 8.2046957 7.4076219 7.8715348 7.1192031 8.0134935
8.2748652 7.0364127 6.9163003 9.5313711 8.2390032 7.4398928 7.8637958 7.0923920 8.0002327
8.2160196 7.0083261 6.7901807 9.4356117 8.2266483 7.4779544 7.7463427 7.1427054 7.9255943
8.2137032 6.8538108 6.6949944 9.4552050 8.1563988 7.5191922 7.6018791 7.2040572 7.9187369
8.1554585 6.9281216 6.7047124 9.5348177 8.1699734 7.5599823 7.6085291 7.1357741 8.0283127
8.0867996 6.9201980 6.8295078 9.6199179 8.1035976 7.6141734 7.5845103 7.1569562 8.0935869
8.0532942 6.9834023 7.0079842 9.5179615 8.1618786 7.5797129 7.4030609 7.1438174 8.0866508
8.1788254 6.9550529 7.1068830 9.4739599 8.1373024 7.6382961 7.3749595 7.1221294 8.0444145
8.1338625 6.9182324 7.2371154 9.4782019 8.0609179 7.7144232 7.5101552 7.0576982 7.9984765
8.1814041 6.9270201 7.2766590 9.3843374 8.0113211 7.8746052 7.5100894 7.0734076 7.9841633
8.1748619 6.8864708 7.2850628 9.3824158 8.0581150 7.9650207 7.5626569 7.0780020 7.9348841
8.1607475 6.9067950 7.3719969 9.2986212 8.0728045 7.9403009 7.6262045 7.1040826 7.9933462
8.1301861 6.9447031 7.3193698 9.3905182 8.1299038 8.0587349 7.7231760 7.1129494 7.8842793
8.1381941 7.0513439 7.3642154 9.2797623 8.1957321 8.1170053 7.6085219 7.1180463 7.8753371
8.1327715 6.9857707 7.4128799 9.2864513 8.1377697 8.2242861 7.4781299 7.1397800 7.9095778
8.1729193 7.0111556 7.4052854 9.2302885 8.0620127 8.1186781 7.4301147 7.2264166 7.9869475
8.2124043 6.9818435 7.3158989 9.1544094 7.9695673 8.0922680 7.4132199 7.1803594 8.0458527
8.1507893 6.9340467 7.3852386 9.1487074 7.9939752 8.0276909 7.4907765 7.1679854 8.0881720
8.2527294 6.8878694 7.4113140 9.1639137 7.9894724 7.9823194 7.3919344 7.2135363 8.1360598
8.3678579 6.9976883 7.3968086 9.2408791 7.9911866 8.0283566 7.3355594 7.1719332 8.2275257
8.3810949 7.0493798 7.3724260 9.2618799 7.8382802 7.9494376 7.3184214 7.1449361 8.2666073
8.3558388 7.1401777 7.4677200 9.3558235 7.7820477 7.8981829 7.3374705 7.2364874 8.2912283
8.3041735 7.0922947 7.4625549 9.4231243 7.8040581 7.8645606 7.3129101 7.2200890 8.3159761
8.2641916 7.0891023 7.4368114 9.3348837 7.8208303 7.9466619 7.3074799 7.1743469 8.3487930
8.2965946 7.1380372 7.4379635 9.2505560 7.9754529 7.9044933 7.3946247 7.1995392 8.1932745
8.2931471 7.0618687 7.3838573 9.2241669 7.9545426 7.8250456 7.4315248 7.2277484 8.0443192
8.2411451 6.9830809 7.4300365 9.1929102 7.9695039 7.8082924 7.3197455 7.2453637 8.0684080
8.2507515 6.9514303 7.4203582 9.3107328 7.9541836 7.7232137 7.2965231 7.3212810 8.1500969
8.1737900 6.8857899 7.3461885 9.3983679 7.9137650 7.6668892 7.1432185 7.2790332 8.2241592
8.0148964 6.8386831 7.3490777 9.4614868 7.8686280 7.4996080 7.1179352 7.2072001 8.1230679
7.9169040 6.7669325 7.3586969 9.4734697 7.8282952 7.3670378 6.9958286 7.2255564 8.0503788
7.8197074 6.8814640 7.4148140 9.5162668 7.8550515 7.3322601 6.9512796 7.1594830 7.9998841
7.7990046 6.8899779 7.4487681 9.4867201 7.8327060 7.3527207 6.9770947 7.1374993 7.9599414
7.9106402 6.9089031 7.5170093 9.4453411 7.9329457 7.4165950 6.9440107 7.2041917 7.9847331
7.9855881 6.9003220 7.4734950 9.2399597 8.0653830 7.3959212 6.8364797 7.2387290 8.0069380
8.0542059 6.8367000 7.5505114 9.2036934 8.0579996 7.4449325 6.8173399 7.4015398 7.9623089
7.9836597 6.7570195 7.5423784 9.1497068 8.1286564 7.2735553 6.8303385 7.3950405 7.8833122
7.9366598 6.8665409 7.4460502 9.1560764 8.0861025 7.1818509 6.8943582 7.3087721 7.8010154
7.9994111 6.8005075 7.4765239 9.0747280 8.2286034 7.1568980 6.9208875 7.3623099 7.8512516
8.0122786 6.8553662 7.4057207 9.1839886 8.2607737 7.1099825 6.9688716 7.3977685 7.8930707
7.8751101 6.9099312 7.4196305 9.2829008 8.3457623 7.1454043 7.2097511 7.4630828 8.0231094
7.9455757 6.9431605 7.5244126 9.2718401 8.3374472 7.1694660 7.1630783 7.4266596 8.0573578
7.9774776 7.0162778 7.5677524 9.2670288 8.3973465 7.2722030 7.2820568 7.4147625 8.0733252
8.0259953 6.9827089 7.5765696 9.2940216 8.4226017 7.3507643 7.3605294 7.3491664 8.0630589
8.1183395 6.9108591 7.5245152 9.3726902 8.3609152 7.3949084 7.4451132 7.2525625 8.0563087
8.2406044 6.8297238 7.5765443 9.3362837 8.3564320 7.5153742 7.6052437 7.1064920 8.0205832
8.3069983 6.7557793 7.4956751 9.3080339 8.3371267 7.7061114 7.6019249 7.0655417 7.9851527
8.3771992 6.7156343 7.5887156 9.3480148 8.3793306 7.8938661 7.4280086 7.0095887 8.0440712
8.3190899 6.8774619 7.4933915 9.3914738 8.4011097 8.0264196 7.3609161 6.9274087 8.1340151
8.3030338 6.9396696 7.5489335 9.5230646 8.3613605 7.9810658 7.3129382 6.9262443 8.2273569
8.3306046 6.8621745 7.6687126 9.4158096 8.3397160 7.9128890 7.3609085 7.0078869 8.1359348
8.3225441 6.9199247 7.7712264 9.4007559 8.3113079 7.9648547 7.3799186 6.9939518 8.2171850
8.3073349 6.8165212 7.8877444 9.4184694 8.3493147 7.8504691 7.4450936 7.0548749 8.0984411
8.2630100 6.7720246 8.0066319 9.5346718 8.3099909 7.8088136 7.6308985 7.0931602 8.0757265
8.3047686 6.7455802 7.9823208 9.6264858 8.3610029 7.8330841 7.4578390 7.1686521 8.0381231
8.3730869 6.7675843 7.9007864 9.6828003 8.4347982 7.9559588 7.5250845 7.2322292 7.9343772
8.4939413 6.8294935 7.7035155 9.6741505 8.4111061 7.8156719 7.4953127 7.2880187 7.8453851
8.5553007 6.8782949 7.6879821 9.7170401 8.3390837 7.6985402 7.4489474 7.3198447 7.8419490
8.5181255 7.0079899 7.6292949 9.7061167 8.1168203 7.6414995 7.2785711 7.3027625 7.8316040
8.5343723 7.0043883 7.6640739 9.6467218 7.9646149 7.7335262 7.2640557 7.2654614 7.8332033
8.5818071 7.1318598 7.6963692 9.6477718 7.8894300 7.7489610 7.1153994 7.1776962 7.7205229
8.6268072 7.1442003 7.6639676 9.6439638 7.8395677 7.8050790 7.0977092 7.1785622 7.7730379
8.6116285 7.0869088 7.7218795 9.5751762 7.8059416 7.7905002 7.1058273 7.2011938 7.7328134
8.6229191 7.0404663 7.6731820 9.5146856 7.8195095 7.8332834 7.1246419 7.2634835 7.7191248
8.4076223 7.0088692 7.7100401 9.4293594 7.8154325 7.8958931 7.1795940 7.2718883 7.6918020
8.2655563 6.8491321 7.7688246 9.3204393 7.7949238 7.9008112 7.1733184 7.3258820 7.5791631
8.1292467 6.8147020 7.8749671 9.1217442 7.8778348 7.9179349 7.2447963 7.3830342 7.5773835
8.1135225 6.7707930 8.0509624 9.0635271 7.8836451 8.0820427 7.2858844 7.2739854 7.6432819
8.1313848 6.7338691 8.1693821 9.0098963 7.8742166 8.1457834 7.3265781 7.2233772 7.4589319
8.1480265 6.7055106 8.1836319 9.0830870 7.8301735 8.2587681 7.2318721 7.2862997 7.3652625
8.1649885 6.7873182 8.0995293 9.0286951 7.8245196 8.1129999 7.0585222 7.4374089 7.3437862
8.0525627 6.8494978 8.0712042 8.9282684 7.7583885 8.1798573 6.9967299 7.4824157 7.3639436
8.0203562 6.8952003 7.9756060 8.8436241 7.7001967 8.2291088 6.9387765 7.4525137 7.4336014
7.8972845 6.9791408 7.9949193 8.7125883 7.7047634 8.2769022 6.8796477 7.4232430 7.4532022
7.8621130 7.0876274 7.8912926 8.6393156 7.7083206 8.1901846 6.8252139 7.2770128 7.5204186
7.9202571 7.1517162 7.8214879 8.5425997 7.6949658 8.0727749 6.7853737 7.3142037 7.5419383
7.9322410 7.2543030 7.8230295 8.4606762 7.6559153 8.0789938 6.8961196 7.2596407 7.5258946
7.9392762 7.2215056 7.7637901 8.4347200 7.7008557 8.0728102 6.9868178 7.3140049 7.4661841
7.8587308 7.2129436 7.6845865 8.5006123 7.8273630 8.0832195 7.0936770 7.3071384 7.4936352
7.8277755 7.1935210 7.6726055 8.4215603 7.9170308 8.1460381 7.1721992 7.2501140 7.4707465
7.7632279 7.0258303 7.6488471 8.5187883 7.9093318 8.2171583 7.2038960 7.1860943 7.5182686
7.7140293 6.9353728 7.5683799 8.3955050 7.8562870 8.2353954 7.2879887 7.2645664 7.6162696
7.6268697 7.0316691 7.4811158 8.5622110 7.7199931 8.3113890 7.2296782 7.3249645 7.5346675
7.6263671 7.1566415 7.4897037 8.6675701 7.6317854 8.2464714 7.2402205 7.4485397 7.5396795
7.7067881 7.1136494 7.4783006 8.6955709 7.6192431 8.0743942 7.2835746 7.5163741 7.5120621
7.7206879 7.1419277 7.4289827 8.6903677 7.5244079 7.9926424 7.3041396 7.5435872 7.4928842
7.5918641 7.0961914 7.3596992 8.7447290 7.5101256 7.9032125 7.2644601 7.7012281 7.4682832
7.4412689 7.0698557 7.3178272 8.7577305 7.4397845 7.9091215 7.1781416 7.7808399 7.5845199
7.3867507 7.1378932 7.2455106 8.6506577 7.4352460 7.9185715 7.2316127 7.7987666 7.7133183
7.4109917 7.1685462 7.3061986 8.7187986 7.5069537 7.8888812 7.2489290 7.7143288 7.8156528
7.4975519 7.1767302 7.3794317 8.8075275 7.4519138 7.9237227 7.3995762 7.6469259 7.8741412
7.5183549 7.1448312 7.3611784 8.8692188 7.4754567 7.9425774 7.5451488 7.6700039 7.9445767
7.4694066 7.1431804 7.4415493 8.8163538 7.4804063 8.0005846 7.6070366 7.7601533 7.9351335
7.5015531 6.9870682 7.5345998 8.8736820 7.4765687 7.9333191 7.5607057 7.8227177 7.9283404
7.6576734 6.8956900 7.5623913 8.9072094 7.6549540 7.9931808 7.6297946 7.8329172 7.9340582
7.8317871 6.6920629 7.5820079 9.0207672 7.7377238 8.0276480 7.6672144 7.8118386 7.7859578
7.9180527 6.6778646 7.5292144 8.9621162 7.7254896 8.0152597 7.6019969 7.6676097 7.8059392
8.0118399 6.6158819 7.4864073 8.9866743 7.8546796 8.0073051 7.5317316 7.6176577 7.9359951
8.0617170 6.7218094 7.4514694 8.9484348 7.8117251 8.1275024 7.4853463 7.3967600 8.1613598
8.0317545 6.8682532 7.4418764 8.9885349 7.7219439 8.1222458 7.5071306 7.3009906 8.2713223
8.1392660 6.7865500 7.4704413 9.0096474 7.6117706 8.1260920 7.5511794 7.2476048 8.3171530
8.1058407 6.7335229 7.4866495 9.0934095 7.5530310 8.1781063 7.5778871 7.1923633 8.2935858
8.1577568 6.8112097 7.4130940 9.1530590 7.5913787 8.1681509 7.6839519 7.2278528 8.3251104
8.1979551 6.8988991 7.4329100 9.1997347 7.5080600 8.2312298 7.7556086 7.1746488 8.2411776
8.1960316 7.0226560 7.5767570 9.0697117 7.4927745 8.2177258 7.7078967 7.0886340 8.1613026
8.1231470 7.0935869 7.6606522 9.0217113 7.4498653 8.2963257 7.5720844 7.1567082 8.1366701
8.0827723 7.1141624 7.6266913 9.0925045 7.5104303 8.3543081 7.4422779 7.1216002 8.2422199
8.0426226 7.3345671 7.5958853 9.0194674 7.5093985 8.3294573 7.3551550 7.1461735 8.2602787
8.0956831 7.3642936 7.4200115 9.0157185 7.4966254 8.2107630 7.3506722 7.1791229 8.2871122
8.0597391 7.3483109 7.4178300 8.9779654 7.5781364 8.2763596 7.3613110 7.2136965 8.1827364
8.0696554 7.4178185 7.3239689 9.0340166 7.5430150 8.2273054 7.3003864 7.2577105 8.1985073
8.0930319 7.4071503 7.4491806 9.0608501 7.6238413 8.3504639 7.3145318 7.2254772 8.1791697
8.1137943 7.4002657 7.4039803 9.0971651 7.6755662 8.2509670 7.1800671 7.1090355 8.2246046
8.1030741 7.2776670 7.2383633 9.0468884 7.6921630 8.1644564 7.2542086 7.1769743 8.2197876
8.2284269 7.1680794 7.1679592 8.8567343 7.6737351 8.1974688 7.2322350 7.2189488 8.2255135
8.1635561 7.2000470 7.0665464 8.7762232 7.7766571 8.1247988 7.2487135 7.1277518 8.1865931
8.1658878 7.2044559 7.0611696 8.7226524 7.8589783 8.1473494 7.2716732 7.1368861 8.2060709
8.0790625 7.1209273 7.0970221 8.7052078 7.9440584 8.1584988 7.3358088 7.2833467 8.3343849
8.0134306 7.1534214 7.2228570 8.5743389 7.8845739 8.1075354 7.3310456 7.2973118 8.4775829
7.9770927 7.2230797 7.2834330 8.5405874 7.9929948 7.8741302 7.3049717 7.3123121 8.4636955
7.9413915 7.2699547 7.3427601 8.4334373 7.9940748 7.8874531 7.1518488 7.3294120 8.4821310
7.9649105 7.2464085 7.3876128 8.3016443 7.9947762 7.9185123 7.0710063 7.3236041 8.5740128
7.9924231 7.2370896 7.4034882 8.1961346 7.8989382 7.9395795 7.0928783 7.3474579 8.5554609
7.9613595 7.1732492 7.4310660 8.1151876 7.9351621 8.0253191 7.1498504 7.3399463 8.6145201
7.9362068 6.9805427 7.2933202 8.0328140 7.9972200 8.0675163 7.1984816 7.3095341 8.6866188
7.9994850 6.9065604 7.1725197 7.9938917 8.0154276 8.1552706 7.0984054 7.2206130 8.7374372
7.8346496 7.0404906 7.2002053 7.9955359 7.9625731 8.1981659 7.2556362 7.2009449 8.8163795
7.7984672 6.9890480 7.2055635 8.0583553 7.9746718 8.1928072 7.2026801 7.0365858 8.8370771
7.7816758 6.9111280 7.2169561 7.9572101 8.0278568 8.2115707 7.2772102 7.0549006 8.9087982
7.7371635 6.9504590 7.1420965 7.9781289 7.9277816 8.2453880 7.2486386 6.9740181 8.8022175
7.6752787 6.9420648 7.1020031 7.9594436 8.0159435 8.2595901 7.2161579 6.9617743 8.8354950
7.6448798 6.8956628 7.0471807 7.9099159 8.1133652 8.3647404 7.1756506 7.0691824 8.7313633
7.6108947 6.8288665 7.0184979 8.0735521 8.1800070 8.3793221 7.1597290 7.1704764 8.6274061
7.7596798 6.8280797 7.0760837 8.1785669 8.1734390 8.2476807 7.1786709 7.2170196 8.5922384
7.7749529 6.8401217 6.9928331 8.2709475 8.2749519 8.0826149 7.2249894 7.2963901 8.5199661
7.8460908 6.8273702 7.0039654 8.1991568 8.2865953 8.0596914 7.3145752 7.2197943 8.4953108
7.7869086 6.7977748 7.1367245 8.1614580 8.2265348 8.1729374 7.3055677 7.3074327 8.3967409
7.8176875 6.8866258 7.1913075 8.1810226 8.1237841 8.2222023 7.3281727 7.3100038 8.3885374
7.8009095 6.8856864 7.1959066 8.1161308 8.0481653 8.1236868 7.2441730 7.3762856 8.4454756
7.7254934 6.9447570 7.2174973 8.0558386 8.0219507 8.0573645 7.2486157 7.3505888 8.4727049
7.7564020 6.8716140 7.1917605 8.1246700 7.8679743 8.0010252 7.4070735 7.2189798 8.4093990
7.7222457 6.9606829 7.1796765 8.0982161 7.9294167 7.9319396 7.3831391 7.2139182 8.5044270
7.7334275 6.9974298 7.1176872 8.0970383 7.9619308 7.9307508 7.3470354 7.1861334 8.3858242
7.8281898 7.0181894 6.9342170 8.1154089 7.9840736 7.9640102 7.4546208 7.2875156 8.3041706
7.7811995 6.9483242 6.9290419 8.1656027 7.9679966 8.0464659 7.5238123 7.2432656 8.2776871
7.6620383 6.9835205 6.8542919 8.2349329 8.0198946 8.1231747 7.6049128 7.1277304 8.2437248
7.4963808 6.8634553 6.7752037 8.2842693 7.8866806 8.0856628 7.7046766 7.1400719 8.2928514
7.3324761 6.9519415 6.6543689 8.2248678 7.7365232 8.1338043 7.8134065 6.9903216 8.2174044
7.1729426 6.8673110 6.5529304 8.1849546 7.6955748 8.1671524 7.8290868 7.0251694 8.1212511
7.0954285 6.9014177 6.4483762 8.1422510 7.6051612 8.2384491 7.8341699 6.9874215 8.0022955
7.0095339 6.8933167 6.3943267 8.2254219 7.5470657 8.2659302 7.8620000 6.9888644 7.9907622
6.9429665 6.9335413 6.4853263 8.2692909 7.5957580 8.2547684 7.8388643 7.0529709 8.0164509
7.0154271 6.8757796 6.4844265 8.2326488 7.5356588 8.1942625 7.7652316 7.0260830 7.9727263
6.9096231 6.8011947 6.4404364 8.2931814 7.6170058 8.1957569 7.6923175 7.1246290 7.8317709
6.7926855 6.8339434 6.4073687 8.3303909 7.6313024 8.2031326 7.8134885 7.1760478 7.8272882
6.8934231 6.9045954 6.5264277 8.3363628 7.5876765 8.1958933 7.7295737 7.2497420 7.7998242
7.0148606 6.8638916 6.5369964 8.3812914 7.5035439 8.1674728 7.7887845 7.3182745 7.7796931
6.9722061 6.8373013 6.6181636 8.2757959 7.4894099 8.1960239 7.7045374 7.2709856 7.7351871
7.0257082 6.8002477 6.6293631 8.2844381 7.5006928 8.2708836 7.7010527 7.2117114 7.6956043
6.9237795 6.7682433 6.5387998 8.3007612 7.5147581 8.3653822 7.6695743 7.2021141 7.5484147
7.0546460 6.8327394 6.5618663 8.1760378 7.3962107 8.3561745 7.5902276 7.1848531 7.4627261
6.9462094 6.9051414 6.5473638 8.1032562 7.4336324 8.3632078 7.5491929 7.2690654 7.5232067
6.9418378 6.9504094 6.6979971 8.1611280 7.4986262 8.3423328 7.5922999 7.3156071 7.5126228
6.9926763 7.1019630 6.7349730 8.0777903 7.4424682 8.2958632 7.5877600 7.3542509 7.6385841
6.9764457 7.1637993 6.8300028 7.9620099 7.4871597 8.1763458 7.5768151 7.4116569 7.7093029
6.9956036 7.1816244 6.8983254 8.0088043 7.4315991 8.0505848 7.7012577 7.3503861 7.6082520
7.0042472 7.1395750 6.9633436 7.9558597 7.5006089 8.0336428 7.7448726 7.2303562 7.6418071
7.1095262 7.0576153 6.9906340 7.8575101 7.4015226 7.8722644 7.7195745 7.2669697 7.6738038
7.1693044 6.8382115 6.9419713 7.9311233 7.4090366 7.7744803 7.6544108 7.1461191 7.6581702
7.2227345 6.7496214 6.8846159 8.0167475 7.3779716 7.7726941 7.7889462 7.0499821 7.6912870
7.1663389 6.7037382 6.8831253 7.9615593 7.2998486 7.7811737 7.8281403 7.0633945 7.6461711
7.1694160 6.5372863 6.8101897 8.0645657 7.2718444 7.8181663 7.9674139 7.0234308 7.6823659
7.0896883 6.3541374 6.8243318 8.0765715 7.2831454 7.7163119 7.9603343 6.9639626 7.7981000
6.9283886 6.2664046 6.7992001 8.0478849 7.3879046 7.7011366 8.0319948 6.7668591 7.8041177
6.9258523 6.1942391 6.7156539 7.9427381 7.3249278 7.6451354 7.9783506 6.8119478 7.8175397
6.9578128 6.1508737 6.6583319 7.8428869 7.2737241 7.7106709 8.0030527 6.8149433 7.7958884
7.1046071 6.0316072 6.7160168 7.7607989 7.2525554 7.6364403 7.9156594 6.7626085 7.7761250
7.2401428 5.9547467 6.7833514 7.6944284 7.1583171 7.6969423 7.8192544 6.7430038 7.8506126
7.2561932 5.9833817 6.7520766 7.6779604 7.1766319 7.6673503 7.6950278 6.7932796 7.7928491
7.3228984 5.9927120 6.7978492 7.7040472 7.3017602 7.6463780 7.7611041 6.7256722 7.8694735
7.3713408 6.0886712 6.8175721 7.6887131 7.3141003 7.6276274 7.7873864 6.6933060 7.8338108
7.3908749 6.1924334 6.7184548 7.7630844 7.2882156 7.6511307 7.9207430 6.6921868 7.8630776
7.5319662 6.1788659 6.6437416 7.7450376 7.2867017 7.5971899 8.0140343 6.8233333 7.9277124
7.4871325 6.0214272 6.5854502 7.6630235 7.0904942 7.5954409 7.9653721 6.9607534 8.0739336
7.6894770 6.0092731 6.6812077 7.5889726 7.0740967 7.7238641 8.0393286 6.9660797 8.0338850
7.7390585 5.9632292 6.6596103 7.5153694 7.0879421 7.7435923 8.1730461 7.0616889 8.0872917
7.7998228 5.9426060 6.5740709 7.4698572 7.1279387 7.7330575 8.2628784 7.0393834 8.1476765
7.7751155 5.9679222 6.6180344 7.5012503 7.1662121 7.6673193 8.2752047 7.1643233 8.0799036
7.7872162 6.1003432 6.4941678 7.6300445 7.1981316 7.5878887 8.2885580 7.1638126 8.0329962
7.7447300 6.2435603 6.4309392 7.8108559 7.1774788 7.6231213 8.3634844 6.9763489 7.9295869
7.7530565 6.3265824 6.4274950 7.8378329 7.1165657 7.5416212 8.4224434 7.0627093 8.0787592
7.7047448 6.3242230 6.4462571 7.7188215 7.0835018 7.4861746 8.4324036 7.1560354 8.0860710
7.7947850 6.2924094 6.4403596 7.6482048 6.9586916 7.5808535 8.3070059 7.2312365 8.1336517
7.7980499 6.3500781 6.4769545 7.6290412 6.9055848 7.5892277 8.2522469 7.2867622 7.9710417
7.7752562 6.3248959 6.4543829 7.7307620 6.7947073 7.5727792 8.3526640 7.2875929 7.8901463
7.7709093 6.4606557 6.4214129 7.7490492 6.7193365 7.5252771 8.2944059 7.2119551 7.7238455
7.8058009 6.5681872 6.5280657 7.8334489 6.7653170 7.5967255 8.2612638 7.1586075 7.5905213
7.9554071 6.5445676 6.5580945 7.7486663 6.7728000 7.5861812 8.1522636 7.1104369 7.4466257
8.0210171 6.5278368 6.5647697 7.7412152 6.7734327 7.4877005 8.0800753 7.1521354 7.3556442
8.1662092 6.5522094 6.6026325 7.6766205 6.7742410 7.4989619 8.1758461 7.1543331 7.3234076
8.2339687 6.5538917 6.6365652 7.6692967 6.8422408 7.4277887 8.1893091 7.1823230 7.3850527
8.3135595 6.5087342 6.6262355 7.7362180 6.8191662 7.3395128 8.1147575 7.1406064 7.5033770
8.2121449 6.5422759 6.7106843 7.7291164 6.8097677 7.2575722 8.0358210 7.1007853 7.5132217
8.1375160 6.6181736 6.7264099 7.7382360 6.8037987 7.2465129 8.0244293 7.1827650 7.4965372
8.0383606 6.6590004 6.8631978 7.8851795 6.8422203 7.2801514 7.9444361 7.3096156 7.6305027
8.0573196 6.7650356 6.9956708 8.0286531 6.7376032 7.3052902 8.1743736 7.4339714 7.6852221
8.0590668 6.8112578 7.0811720 8.0811071 6.6938400 7.2315464 8.2631435 7.4415846 7.6434493
8.1352673 6.7886615 7.0072799 8.1627417 6.6037788 7.2115850 8.3122559 7.2876267 7.6681538
8.1489210 6.8029647 7.0819440 8.2056351 6.6940808 7.2473087 8.4347038 7.2235255 7.8012009
8.1325569 6.7590108 7.1258888 8.2897539 6.6213546 7.3314080 8.4892378 7.2030473 7.8120189
8.0789490 6.7835422 7.1078601 8.2726250 6.5832648 7.3410816 8.6067896 7.1601529 7.8971920
8.0976191 6.7127552 7.1399603 8.2985706 6.6566057 7.3488979 8.6590290 7.1339111 7.9211898
8.0441475 6.6434846 7.0751462 8.1979761 6.6836085 7.2552724 8.5389290 7.1840892 7.8835316
8.0248108 6.5187626 7.1664033 8.1630583 6.6209736 7.2885818 8.5009174 7.1445885 7.9289327
7.9308491 6.4613271 7.1901364 8.1335888 6.6094112 7.3938851 8.4396858 7.0529141 7.8258929
7.9861178 6.4583874 7.2409153 8.1578178 6.7698636 7.4438758 8.3213043 7.0592265 7.8071914
7.9019966 6.3868442 7.1710057 8.2170420 6.8393927 7.5278459 8.2917099 7.0229516 7.6561575
7.9237909 6.4157653 7.1694207 8.2114258 6.8566384 7.4158616 8.2208319 6.9715610 7.6976504
7.8736587 6.5212998 7.2150970 8.2265043 6.9227962 7.4325109 8.1022940 7.0828280 7.6835322
7.8496704 6.5836039 7.2831903 8.2381372 6.9613123 7.4487953 8.0368948 7.0849686 7.7220306
7.8744645 6.7027726 7.2756133 8.2229919 6.9656634 7.4475861 8.0576820 7.2825799 7.6464672
7.8585095 6.7292185 7.2707181 8.3176670 6.9097672 7.5443931 8.0107975 7.2195697 7.5645151
7.7943497 6.6619506 7.3290629 8.3492146 6.8076701 7.4264464 7.8926268 7.2052164 7.5558200
7.6869674 6.5189462 7.3625331 8.4609680 6.7892823 7.3618202 7.8894773 7.2787318 7.5508718
7.6882043 6.6640944 7.4531155 8.5181599 6.7628779 7.2545271 7.9770813 7.3201270 7.5425272
7.6496487 6.5931191 7.5268378 8.4936686 6.7677417 7.3038921 8.1301041 7.3028040 7.4832358
7.6808801 6.5328603 7.6486559 8.4606962 6.7649827 7.4239902 8.1323376 7.3012304 7.5697637
7.7332897 6.4680877 7.6746550 8.4129400 6.6821117 7.4333014 8.2576094 7.3379941 7.6956916
7.8542037 6.4883575 7.6550250 8.4112453 6.5659041 7.4981966 8.2871637 7.3144145 7.8319135
7.8421082 6.4841828 7.6573033 8.3542538 6.5987959 7.4937396 8.3721085 7.3128514 7.9236336
7.8352332 6.3734241 7.6308999 8.4353867 6.6113949 7.6355658 8.3893585 7.2629008 7.9029083
7.8626671 6.4560208 7.5694952 8.3860054 6.5932302 7.6298537 8.3878899 7.2097006 7.8506880
7.8309832 6.4759450 7.6535110 8.4852924 6.6514392 7.6311502 8.3386278 7.1785460 7.8601909
7.8882113 6.4482641 7.6222858 8.5246887 6.6165867 7.7077322 8.2997456 7.1586628 7.7383704
7.8321185 6.6118374 7.6381989 8.4844294 6.4989743 7.7405744 8.0947208 7.1454005 7.8105526
7.8028722 6.6290922 7.6743245 8.5719442 6.5682726 7.8468332 8.0203114 7.1038861 7.8568997
7.8604655 6.7583156 7.8130240 8.4197826 6.5939150 7.9158549 7.9513397 7.0013909 7.8409252
7.8944278 6.6678333 7.8262081 8.3509045 6.6047182 7.9310532 7.8604832 7.0156169 7.8004298
7.9732842 6.7840838 7.8246946 8.2010994 6.6235871 8.0118408 7.8657002 6.9853487 7.8899994
7.9813414 6.7270708 7.8211517 8.1014853 6.7034874 7.8992882 7.9398127 6.9888897 7.9078808
8.0950155 6.7556767 7.9807553 7.9825573 6.7042704 7.9067764 7.9365339 6.9736991 7.9352813
7.9212875 6.6947327 7.8869596 7.9993043 6.7048426 7.8797374 8.0869884 7.0486951 7.9880328
7.9958153 6.7959704 7.8458524 7.9588828 6.7746739 7.8354206 8.0560637 7.0336223 7.9883261
8.0146303 6.7308888 7.8010421 7.9899578 6.7610312 7.8818669 8.1190462 7.0901418 7.9186120
8.0759726 6.7053280 7.9077191 7.9481401 6.7926774 7.7841110 8.2011051 7.0852385 7.8780012
7.9821711 6.7728209 7.9557033 7.9379501 6.6653137 7.7852206 8.2221785 7.0863523 7.7991972
7.9921060 6.7181544 7.8637877 7.9994726 6.6552019 7.7635608 8.1776876 7.0452790 7.8045287
8.0562277 6.7526388 7.8587613 7.9686041 6.7097669 7.7385931 8.1495676 7.2159882 7.7860832
8.0223866 6.7522154 7.8391919 8.0643873 6.6755147 7.7318225 8.1750889 7.1013980 7.7817225
7.9817038 6.6587710 7.8149533 8.1273270 6.6498785 7.6589980 8.1128550 7.1064668 7.7472343
7.9116302 6.6768365 7.7581382 8.1517410 6.6693230 7.6510434 8.1954794 7.1876111 7.6967797
7.9465013 6.6139188 7.7851925 8.1672421 6.6981301 7.7498307 8.2035675 7.1186805 7.6602540
7.9768047 6.6671910 7.8114009 8.3243885 6.6047597 7.7654023 8.1918535 7.2466006 7.5816641
7.8856297 6.4819312 7.8327417 8.3622751 6.5788779 7.5966153 8.1630592 7.2105694 7.4356112
7.8649678 6.4354477 7.9064817 8.3579454 6.5397568 7.5440221 8.1760998 7.1123581 7.2694106
7.7787800 6.4560184 7.9542332 8.4089689 6.6043372 7.4459896 8.1366301 7.1572423 7.1345172
7.6977201 6.4460492 7.9233184 8.4768744 6.6006474 7.4410806 8.1669178 7.0348382 7.1328301
7.6434140 6.4621897 7.9914422 8.6097116 6.5331507 7.4063807 8.1494370 6.9462175 6.9539766
7.6173115 6.5069461 7.9445219 8.6248436 6.4590425 7.4608989 8.1166859 6.9006362 6.8309746
7.6254272 6.6131511 7.9384818 8.7452173 6.4137177 7.3918133 8.1603107 6.8169518 6.7646093
7.5265622 6.7053900 7.8091145 8.7770138 6.2766919 7.3558416 8.2094078 6.7922750 6.6824102
7.4879704 6.7275052 7.7551832 8.8731537 6.3126173 7.2761297 8.2662001 6.8538160 6.6526322
7.4342885 6.8210492 7.7145276 8.7274284 6.2719736 7.3259983 8.2995558 6.8597522 6.5482583
7.4423819 6.7649112 7.7137046 8.7829227 6.2760587 7.4442501 8.2640772 6.9516530 6.5499501
7.4022288 6.7096190 7.7578721 8.7280607 6.3299651 7.5710139 8.1711302 6.9905434 6.6328211
7.4025745 6.6205664 7.7923760 8.6844530 6.3417759 7.6560693 8.1711683 7.0541272 6.6843071
7.4145794 6.5944710 7.8728304 8.6355886 6.3133521 7.7445369 8.2077646 7.0123944 6.6626110
7.4396377 6.5667186 7.8562059 8.5112486 6.3128667 7.8028421 8.2428684 7.0443654 6.6212139
7.3955030 6.5159626 7.7951078 8.5153646 6.2647262 7.8354516 8.2210064 7.0666366 6.6265006
7.3792906 6.5879040 7.7993159 8.5711241 6.2721100 7.8426819 8.1690741 7.1321049 6.5830040
7.3406572 6.6222930 7.7739038 8.5468607 6.3055196 8.0322943 8.0937357 7.0561461 6.4810839
7.4381814 6.7241335 7.6921134 8.4297676 6.1259503 7.9363041 8.0683393 6.8550992 6.4454050
7.4679627 6.7115207 7.7112980 8.4777098 6.1515756 7.8906918 8.0168324 6.8513160 6.5929742
7.5139480 6.8507071 7.7299857 8.5415392 6.1446400 7.7868066 8.0875797 6.8908877 6.6471457
7.5190821 6.8005614 7.6223283 8.5656128 6.2199769 7.8094964 8.1782150 6.9205036 6.6407442
7.4176188 6.8035736 7.5626345 8.6076269 6.3000736 7.7283964 8.1859503 6.9303961 6.6157980
7.3809371 6.7809081 7.5067768 8.6032000 6.2342200 7.6788673 8.2206993 6.8827691 6.7170100
7.3155117 6.6856718 7.5719738 8.5711308 6.2694988 7.6166244 8.1372795 6.8726230 6.5953822
7.2175798 6.6171727 7.5431008 8.6496582 6.2401080 7.5128427 8.0373659 6.8693995 6.6755714
7.1988168 6.6201758 7.5303059 8.7282143 6.3441563 7.3121161 8.0801306 6.8500223 6.8160524
7.1640315 6.5013285 7.6496916 8.7623358 6.3626490 7.3191123 8.0590897 6.8151255 6.7434826
7.2650409 6.4517770 7.6645346 8.8277292 6.3926163 7.2721920 7.9629703 6.7829394 6.7084250
7.3170209 6.4428530 7.6194162 8.7433519 6.3657598 7.2613697 7.9671917 6.7177839 6.8591828
7.4511352 6.4386420 7.8033433 8.8580256 6.3967242 7.2486262 7.9296169 6.6503758 6.9475970
7.5676222 6.5065393 7.8504996 8.9627666 6.4670053 7.3514333 7.9237838 6.5537233 6.9475656
7.5929894 6.4784217 7.8343549 8.9933023 6.5038238 7.4463019 7.9200206 6.6438022 7.1002769
7.6280627 6.5022979 7.9147124 9.0776949 6.5220332 7.4168611 7.8827453 6.6809740 7.0412269
7.5931993 6.4508977 7.8890581 9.1102276 6.4288425 7.4340930 7.9087572 6.7146115 7.1004715
7.6884933 6.4938083 7.7465320 9.0590086 6.4652944 7.4005461 7.9110732 6.6108704 7.1159353
7.6919031 6.5278244 7.8084383 8.9849234 6.3904691 7.3517904 7.8458056 6.6195569 7.1997628
7.6186247 6.4833856 7.7699685 8.9859982 6.4403005 7.4503412 7.9367990 6.5692477 7.2263961
7.4755573 6.5157967 7.8018017 8.9273214 6.4377589 7.4323936 7.9530449 6.4867711 7.1562991
7.4159455 6.5426369 7.7316017 8.8210859 6.4733963 7.4671555 7.9937720 6.3855939 7.0959425
7.4088593 6.5785131 7.7023835 8.7391119 6.4793930 7.5419412 8.0887871 6.2904892 6.9859834
7.4118185 6.6719031 7.6175690 8.6745405 6.4774747 7.6007562 8.0778580 6.1988497 7.0060253
7.4453678 6.7112818 7.5574307 8.6269855 6.4618158 7.4981036 8.1128187 6.2705274 7.0441456
7.6027422 6.6849895 7.5057611 8.5580072 6.4703856 7.4604306 8.0399218 6.3071613 7.0527697
7.5800090 6.6194687 7.4492836 8.5603828 6.5094118 7.4022703 8.0546694 6.4291391 7.0842276
7.6107988 6.5312271 7.3265562 8.5129843 6.5356727 7.3281913 8.0997429 6.4109449 7.0391431
7.5613947 6.5756073 7.2397485 8.5272226 6.5418806 7.2713737 8.2152462 6.5175929 7.0539460
7.5419354 6.5184398 7.2525091 8.4424314 6.6506753 7.3632674 8.2675018 6.5566535 7.1329441
7.5655456 6.4539895 7.1845412 8.2779751 6.6621304 7.3620548 8.3313770 6.6294231 7.1664629
7.5625129 6.5098305 7.1349149 8.3288221 6.7299514 7.3967896 8.3332195 6.5565391 7.2971783
7.4495001 6.4402542 7.0529623 8.3567572 6.7818832 7.3775892 8.3329563 6.4935002 7.3495531
7.4347663 6.3972692 7.0249777 8.5331697 6.8734894 7.3919325 8.2532053 6.4301610 7.3809128
7.3787785 6.4215345 7.0212698 8.5488548 6.8686037 7.3906054 8.2585316 6.3108163 7.3861980
7.3991561 6.4190578 6.9544473 8.5424776 6.9354062 7.3793030 8.2657557 6.1358991 7.4171052
7.4055314 6.3487992 6.9613900 8.6939564 7.0018721 7.2948537 8.2605467 6.0777578 7.3705306
7.4655671 6.3087654 6.9658084 8.7157288 7.0188832 7.2861452 8.2602568 6.1774406 7.4929271
7.4611921 6.3622918 7.0289516 8.7683716 6.9558601 7.3096333 8.1683607 6.0976467 7.5180292
7.4047408 6.1565523 7.0338259 8.7555065 7.0691824 7.3013039 8.2460823 6.0101337 7.5374131
7.4137259 6.1415110 7.0267258 8.6720533 7.0418072 7.4286704 8.2314825 5.9610996 7.5181131
7.4012656 6.0323844 7.1438618 8.6165600 7.0015507 7.4904585 8.2208538 5.9407907 7.4938641
7.4655685 6.0727978 7.0200338 8.6176014 6.9142680 7.4871764 8.2828703 5.9755669 7.4393296
7.4263873 6.1327877 7.1679125 8.6507950 6.8689141 7.3601108 8.2460070 6.0035381 7.5143452
7.3661232 6.3282785 7.1224651 8.5157242 6.8435364 7.4611382 8.1248007 5.9734421 7.6234078
7.1460629 6.3185172 7.1288400 8.5665026 6.8588896 7.4349713 8.0343580 5.9964209 7.7110233
7.0742269 6.4309616 7.0885286 8.7176905 6.8101497 7.4810963 7.9727211 5.9527898 7.7795386
6.9154415 6.4378033 7.1273012 8.8085022 6.8498263 7.4300675 7.9563870 6.0450420 7.7978978
6.8185544 6.4276071 7.2132111 8.8058863 6.8398585 7.3575206 7.7792773 5.9441209 7.7294717
6.7021976 6.4378514 7.1431332 8.8767681 6.7081509 7.2971177 7.6643858 5.8791413 7.6436548
6.7252192 6.2848096 7.1819777 8.8859453 6.6003060 7.2885847 7.6018205 5.8999476 7.7061572
6.6823235 6.2274923 7.3078022 8.9393072 6.6911097 7.2902236 7.6615038 5.8989029 7.6973085
6.6270003 6.2350144 7.4857368 8.8177643 6.6343346 7.3454967 7.6460028 5.8558345 7.6771245
6.6959367 6.2203598 7.4429479 8.6781511 6.5609870 7.2718883 7.5785718 5.7827458 7.6751246
6.7518997 6.2282209 7.3288803 8.6225843 6.5301542 7.2693872 7.5504894 5.7011442 7.7199807
6.8856363 6.2451425 7.4272265 8.5618763 6.5048022 7.2694650 7.5604124 5.8314133 7.7880712
7.0027804 6.3286982 7.4125147 8.3874798 6.3650112 7.3226781 7.5459738 5.9001999 7.8195219
7.1067848 6.4476986 7.5753689 8.4585400 6.3506527 7.4897714 7.5770192 5.7174668 8.0802259
7.1025209 6.5194249 7.5849371 8.4645281 6.2552395 7.5179830 7.4162560 5.6885400 8.1107693
7.1111841 6.6298189 7.6234894 8.4515924 6.2080450 7.5934300 7.4337082 5.6408157 8.0278463
7.2220535 6.5650625 7.5974202 8.4411430 6.2645044 7.6671038 7.4405446 5.7379270 7.9820137
7.3037343 6.5625343 7.6398048 8.3607626 6.2497807 7.6467738 7.4558363 5.6700797 7.9569778
7.3195128 6.4591942 7.5854239 8.4054728 6.2681413 7.5568490 7.4521384 5.6923814 7.8530002
7.3009033 6.5817471 7.5893116 8.4867067 6.2780828 7.5371628 7.4263868 5.6765313 7.9510546
7.2451372 6.6668930 7.5962124 8.5492764 6.2690468 7.4465022 7.4053049 5.6388154 7.9344368
7.1819558 6.6366525 7.6230888 8.5045481 6.3074536 7.3526430 7.3893704 5.5691814 7.9336228
7.2293959 6.6437774 7.7343278 8.5059643 6.3090048 7.2776899 7.3568230 5.5557899 7.8519530
7.3254142 6.5542865 7.6630330 8.6365156 6.4023943 7.3512979 7.4156604 5.5710273 7.7060552
7.3462248 6.4982271 7.6177564 8.6418171 6.4801154 7.4304557 7.5004544 5.6323895 7.7593346
7.2938957 6.5181179 7.5674515 8.6216335 6.4533181 7.5446916 7.5169830 5.8225121 7.7545362
7.3524723 6.5389147 7.5721402 8.6067705 6.4146156 7.5720124 7.5014968 5.8752141 7.7184811
7.3666530 6.6207771 7.6251469 8.6055803 6.3538027 7.5227523 7.4702935 6.0518451 7.6904407
7.4239302 6.5893464 7.5023489 8.4715338 6.2251143 7.6193790 7.4723063 6.1035280 7.6422954
7.4484277 6.4989147 7.5035639 8.4281034 6.0659122 7.5598001 7.4418721 6.2111187 7.6240215
7.4497161 6.5684752 7.4061165 8.2916336 5.9271698 7.5877767 7.3784099 6.1995478 7.6347837
7.6430969 6.5754533 7.2764244 8.3323832 5.8922997 7.5907140 7.3236833 6.2567291 7.7354937
7.6152964 6.6278815 7.1811867 8.2887020 5.8979650 7.6993480 7.2494226 6.1839089 7.8875566
7.5440035 6.7388721 7.1601553 8.2978067 5.9698477 7.7242985 7.1997166 6.1736917 8.0010920
7.4704704 6.8641782 7.1994576 8.2453222 6.1506376 7.6530199 7.2283564 6.0853534 8.0075464
7.4995165 6.9316607 7.1017432 8.3086433 6.2728024 7.6803741 7.2624192 6.0487552 8.0765476
7.5587006 7.0060720 7.0191507 8.3218632 6.1890316 7.6613212 7.2386870 6.1760197 8.0651388
7.6604438 7.0172038 7.0301385 8.2964249 6.1281195 7.7770314 7.1313024 6.2310524 8.1373367
7.6278157 6.9792919 7.0412197 8.2744598 5.9718103 7.9656482 7.1122808 6.2791572 8.0870895
7.6912427 6.9767404 7.1173162 8.3768158 5.8015399 8.1167889 7.0610175 6.3625922 8.0610619
7.7776217 6.9076343 7.0882778 8.4397593 5.6315308 8.0805397 7.0960870 6.4081912 8.0047178
7.7443442 6.8546205 7.0850329 8.5578356 5.6517587 8.2304850 7.1330171 6.3479595 7.9884562
7.7224760 6.8565755 7.1324310 8.6276484 5.5895267 8.1859455 7.2232203 6.4790187 8.0548735
7.7001810 6.8421721 7.1677656 8.7156496 5.5433507 8.1465712 7.1416221 6.5561156 8.0476036
7.5170169 6.8604441 7.3144269 8.7112751 5.5332317 8.1133480 7.1664171 6.4857039 7.9933467
7.3125453 6.7908692 7.4229574 8.7837486 5.4555187 8.1693029 7.1991353 6.5898538 7.9706497
7.1054606 6.7369924 7.4957566 8.7606621 5.4653006 8.2336893 7.1719975 6.5907545 8.0336618
7.0484657 6.8549132 7.4510469 8.7669935 5.2866292 8.2054482 7.2494140 6.5995021 8.0844803
7.1011534 6.8632164 7.4730959 8.6422319 5.3829141 8.2654724 7.2823539 6.5938897 8.3075819
7.1213465 6.7971168 7.4094658 8.6540089 5.4558539 8.2508888 7.4061317 6.5513825 8.3328857
7.1563039 6.7096543 7.3980131 8.6828909 5.4999471 8.2449265 7.4730711 6.6211357 8.5007772
7.2100596 6.8192391 7.4109612 8.7271938 5.4322915 8.0821533 7.5170331 6.6506863 8.5675859
7.2852855 6.8267589 7.5384674 8.7834253 5.4780908 8.0596952 7.5288239 6.6826315 8.6560755
7.2568436 6.8970180 7.6883173 8.7612801 5.4482450 8.0482655 7.5455990 6.7957606 8.6721354
7.2940693 6.7869234 7.7574658 8.7204123 5.4482107 8.0074530 7.6792536 6.7059450 8.7389269
7.2231069 6.7575531 7.7851615 8.6906567 5.3833718 8.0144558 7.6449780 6.7224364 8.7114668
7.2154708 6.8306851 7.6881070 8.7598515 5.3482838 8.0539246 7.5261335 6.8176341 8.6851902
7.1040063 6.8881931 7.6267104 8.7625885 5.3579607 8.1562738 7.5809326 6.8400683 8.7090673
7.1114254 6.8766022 7.4603000 8.6774549 5.3989892 8.1533051 7.7084737 6.9195127 8.6693201
7.0668321 6.9812956 7.3576097 8.5182505 5.3329864 8.1108427 7.5894122 6.8905807 8.6054583
7.0031300 6.8966756 7.3493176 8.5171280 5.2848072 8.0881643 7.5153565 6.8353119 8.5000935
6.9750853 7.0441833 7.3053575 8.5282469 5.2581406 8.0888910 7.4559135 6.7401242 8.5751114
7.0350561 7.1306944 7.2507052 8.5296926 5.1008129 8.1307955 7.4626298 6.7020297 8.4940290
6.9966874 7.1684008 7.2558789 8.5382748 5.0328736 8.1500359 7.4477897 6.7275658 8.4061050
6.9783635 7.1432009 7.2749801 8.6579924 5.0329194 8.2160168 7.4558129 6.8378801 8.4029808
6.9391279 7.2200007 7.1686788 8.7611523 5.0085163 8.0748701 7.4013166 6.7711778 8.4731884
6.8770227 7.4108601 7.1171989 8.8646669 5.1599498 8.0914116 7.4867573 6.8203764 8.4098215
6.8377991 7.4050741 7.1524572 8.8820705 5.2900209 8.1424189 7.4354181 6.7771835 8.3979321
6.7998152 7.4059219 7.1686397 8.8329163 5.2696409 8.2011271 7.3469620 6.8773022 8.3485508
6.7550735 7.3040686 7.2944283 8.8612957 5.1830859 8.2703142 7.2994304 6.8714061 8.3236532
6.7326002 7.2620277 7.3765001 8.7879343 5.1026292 8.3299217 7.3943005 6.7530780 8.3497124
6.7636137 7.1662965 7.2487483 8.7761765 5.1052141 8.4414873 7.3511124 6.7718964 8.4392920
6.8402200 7.0683031 7.2646189 8.7246981 5.0958200 8.4319735 7.3043957 6.6495085 8.4835854
6.7519054 7.0903044 7.2927518 8.7041931 5.1159868 8.3537312 7.3349967 6.5555263 8.4766541
6.6408205 7.2288046 7.2662830 8.5544815 5.0259976 8.2210274 7.3728938 6.5660186 8.5329542
6.5676169 7.0934486 7.2807341 8.5571156 5.0946450 8.2023811 7.2851501 6.5320058 8.5170202
6.5489683 7.0073981 7.2571373 8.4279032 5.1357455 8.2677622 7.1993370 6.4968686 8.5656042
6.6522789 7.0012312 7.3030601 8.4602642 5.2422037 8.2195482 7.1548214 6.4129400 8.6522522
6.6749945 6.9654970 7.3545146 8.4850912 5.2794609 8.1297770 7.1245360 6.3681426 8.5620489
6.6162658 6.9565344 7.5705004 8.4481153 5.2634993 7.9771061 7.0653529 6.1905999 8.5981102
6.6356535 7.0008469 7.6770072 8.4844389 5.2008524 7.9633403 7.1607633 6.3379674 8.5672102
6.6340523 7.0894632 7.6853800 8.5936937 5.1270165 7.9421568 7.2997184 6.4388170 8.5497942
6.6078238 7.1903348 7.7399101 8.5395861 5.0849352 8.0290241 7.4141579 6.5042777 8.6284199
6.6470695 7.1847644 7.6317267 8.5531721 5.1434498 7.9800310 7.4488201 6.4270654 8.5729265
6.6520882 7.0928597 7.5622411 8.6415539 5.2342582 8.0615788 7.4704065 6.4439850 8.5793400
6.6405468 7.0157061 7.5054483 8.7044439 5.2762747 8.1254396 7.4642553 6.4308896 8.6000757
6.7392058 6.8885283 7.5844212 8.8540401 5.2967253 8.0467920 7.3405004 6.5443134 8.5571899
6.8123641 6.9559917 7.5961151 8.7641354 5.2426434 7.9161639 7.3307886 6.6583996 8.5177202
6.8316360 6.9317389 7.6885991 8.8204336 5.0369372 7.9481196 7.2758904 6.6594143 8.3681183
6.7973881 6.8472047 7.6894364 8.7842417 4.9850798 7.9606571 7.3958092 6.6596322 8.2252655
6.8400059 6.7960563 7.8099952 8.8998423 5.0228877 7.9623857 7.3966632 6.6578255 8.2199993
6.8318138 6.7751436 7.7763567 8.8610086 5.0097809 7.9346766 7.5470495 6.6080728 8.2119722
6.9091072 6.7023873 7.6832428 8.8433599 4.9401155 7.8167229 7.5588241 6.6442947 8.3205786
6.9375238 6.6593032 7.6966348 8.8912945 4.9946404 7.7832742 7.6046166 6.7015667 8.3694696
6.9860034 6.6512160 7.7228665 8.9219656 4.9797978 7.7151585 7.7611146 6.6430225 8.3452635
6.9518762 6.4641318 7.6535134 8.9193821 5.0172663 7.6804056 7.8023605 6.6821418 8.2337275
6.9367681 6.5154371 7.6481843 8.7981243 4.9503393 7.5818014 7.8188019 6.6595592 8.2536583
7.0360584 6.3864136 7.6356816 8.6578798 5.0263352 7.5315652 7.7682495 6.5963006 8.2534962
7.0715475 6.3445354 7.6625085 8.5305386 5.0024986 7.5498986 7.6794806 6.5232329 8.1044264
7.0002413 6.2875066 7.5398130 8.5499306 5.0530014 7.5601206 7.7213693 6.4542651 8.0090380
6.9853377 6.2756796 7.4834657 8.6098471 4.9766264 7.6326809 7.6119409 6.3640475 8.0450220
7.0272326 6.2715797 7.5188198 8.6633577 5.1153550 7.6236219 7.5272918 6.2598801 8.0778875
7.0445127 6.1229467 7.7005610 8.6669340 5.0753341 7.7719178 7.4591179 6.3065114 8.0596609
7.0745435 6.0319967 7.8040977 8.6783714 5.0345874 7.8138328 7.3630390 6.4232059 8.0346174
7.0179801 5.9065986 7.8916316 8.6683741 5.0323958 7.9250231 7.3139067 6.3781161 8.1385956
6.9962616 5.8463588 7.9033365 8.7493248 5.0650301 7.9639163 7.3618073 6.2335138 8.1059732
6.9974504 5.8019829 7.9546194 8.8641281 4.9495873 8.0005035 7.2640495 6.1995988 8.1026525
6.9109321 5.7811704 7.8904643 8.6882133 4.8915882 7.8923492 7.2484493 6.0886807 7.9775438
6.9767408 5.8433852 7.8119421 8.8667412 4.8487825 7.9253144 7.1148920 6.0576873 7.9640808
6.9547415 5.9426055 7.7591352 8.8227158 4.8087993 7.9585347 7.0183153 6.0790029 8.0350714
6.9778175 5.8705297 7.7445521 8.9286556 4.7719264 7.9155288 7.0736847 6.0069666 8.1500349
7.0530696 5.8682456 7.6495962 8.9883699 4.7857046 7.9313893 7.0256186 6.2069974 8.2728605
7.0066023 5.8793631 7.6764693 8.9487906 4.7512898 7.9390202 6.9687800 6.2140484 8.2190943
7.1446748 5.8459454 7.7096019 8.8693972 4.7437401 7.9434681 6.9728971 6.1198869 8.2063665
7.1845255 5.8331819 7.6512728 8.8061590 4.7806110 7.8743668 6.9041643 6.0977139 8.1831417
7.2460093 5.8922000 7.5699792 8.8539076 4.8136773 7.7707295 6.9893603 6.2120633 8.1771603
7.3206754 5.9313993 7.4659839 8.7499380 4.8902888 7.8712654 7.0369954 6.1832728 8.2841463
7.4408917 5.9427371 7.3501062 8.7275858 5.0078311 7.8006015 7.1015220 6.1552982 8.1157465
7.5222087 5.9666190 7.2546058 8.7413292 5.0978703 7.7731233 7.0740137 6.1496096 8.0745754
7.5875449 5.8768668 7.1603165 8.6263151 5.1583753 7.8241758 7.2105541 6.1794643 7.9924784
7.5564604 5.9936943 7.1926003 8.5749493 5.2463040 7.8086257 7.2740226 6.1811838 8.0868349
7.5379357 6.0319839 7.1796393 8.4896536 5.2709570 7.8860960 7.4712267 6.2030344 8.0634489
7.5757670 6.1419845 7.2526679 8.5150576 5.2826495 7.9010963 7.4838395 6.1407967 7.9847617
7.5952120 6.1542296 7.2400513 8.4914789 5.1671629 7.9522061 7.5001035 6.1724873 7.9869113
7.4390268 6.1803651 7.2407660 8.4259119 5.1351852 7.8612266 7.3746548 6.1589665 8.0812569
7.4309673 6.2116299 7.3045907 8.3340597 4.9786744 7.8836055 7.2908087 6.1738482 8.1786604
7.4450979 6.2087660 7.2036705 8.1172085 5.0824161 7.8870358 7.1754980 6.2188072 8.0975933
7.4030328 6.0988407 7.2425218 7.9557652 5.0851502 7.8771920 7.0681815 6.2882037 8.0453062
7.4527650 6.1568236 7.2345705 7.9810033 5.1105084 7.8530264 7.1875238 6.4584813 8.0839081
7.4586263 6.1324902 7.3131151 7.8724270 5.1542029 7.8935542 7.2026558 6.5137935 8.0502605
7.4102349 6.2096791 7.4144835 7.8821678 5.1848998 7.8973522 7.2315664 6.5893173 8.0709333
7.2689061 6.1017566 7.3412886 7.8880520 5.2946291 7.8961673 7.1843905 6.6548066 8.0446444
7.3070507 6.1057901 7.3631859 7.8690772 5.3527055 7.9269443 7.1782932 6.8134985 8.0937119
7.3329158 6.1121120 7.3928089 7.9960794 5.4047866 8.0464811 7.1743703 6.9722605 8.0979853
7.4606113 6.1718493 7.3680310 7.9140320 5.4502540 8.0339918 7.1199493 7.0775161 7.9959998
7.5158067 6.2553058 7.3468499 8.0709114 5.3625207 8.0960512 7.1472187 7.0837522 7.9730134
7.5471292 6.3064146 7.3469973 8.0250311 5.3332100 7.9987965 7.0671463 7.1378474 7.8673644
7.4914737 6.3594747 7.3487916 8.0413837 5.3934107 7.8271775 7.1009436 7.2468534 7.8630219
7.5682387 6.4609952 7.1767616 8.0611181 5.3853769 7.7485895 7.0437894 7.1923857 7.8284497
7.6866002 6.5015945 7.0748034 8.1279936 5.3801804 7.6154742 6.9320502 7.2053280 7.7778416
7.6849847 6.4803162 6.9359508 8.2163668 5.3826995 7.5574150 6.9118776 7.1907921 7.7386355
7.6492004 6.4833665 6.7876134 8.2442646 5.4252653 7.4376411 6.9723768 7.1325216 7.7269611
7.5303612 6.4749022 6.8782964 8.2047338 5.3695931 7.4618478 6.8519721 7.1149988 7.6663027
7.5323067 6.6279063 6.8648214 8.0423126 5.3871593 7.4478378 6.9115844 7.2019916 7.6988316
7.5530448 6.5693312 6.9597950 7.9213324 5.2628474 7.3910966 7.0150709 7.1660147 7.6608443
7.6440296 6.6895542 6.8906498 7.9534087 5.2101226 7.3434529 7.0199857 7.0783477 7.7203546
7.5660834 6.6629376 7.0037227 7.8795028 5.1457062 7.3611560 7.1482506 7.0222006 7.7363200
7.6116371 6.6888328 7.0391541 7.8900990 5.0557432 7.2573571 7.1961694 7.0116467 7.6868505
7.5255103 6.5728674 7.0632825 7.8527327 5.0987234 7.2923431 7.2004433 6.9240365 7.6787963
7.4420781 6.5023708 7.1561899 7.8333941 5.0791674 7.3581033 7.2727556 6.8793240 7.6994567
7.4037633 6.4060946 7.0939107 7.9006238 5.2249269 7.3863902 7.2669039 6.6726627 7.7527804
7.4924788 6.3479075 6.9760470 7.9804087 5.3003974 7.4526005 7.2570195 6.5721431 7.8526483
7.6422963 6.3374834 7.0547757 7.9515615 5.3324294 7.5069685 7.2045903 6.6191525 7.8052006
7.6927433 6.3663507 7.0712142 8.1298304 5.2868509 7.4677448 7.3072195 6.5651050 7.7819815
7.8849893 6.3606296 7.0429993 8.0859299 5.2384286 7.4851518 7.2897668 6.5378556 7.6836472
7.9853897 6.3549871 6.9800944 8.0363207 5.2423668 7.5206804 7.3819032 6.3911552 7.6687942
8.1930370 6.2799454 7.0324101 8.0665779 5.2760859 7.6041226 7.3471622 6.3899565 7.6832881
8.1889915 6.3078718 7.0370021 8.0311546 5.2749200 7.5579867 7.3656301 6.3835955 7.6418233
8.1750631 6.3531165 7.1316023 7.9339752 5.4315434 7.5582852 7.4161930 6.4037595 7.7453852
8.1486111 6.2773457 7.2647119 7.9197507 5.5254793 7.5158424 7.3324833 6.3617120 7.8174868
8.0714512 6.3126431 7.3926554 7.8917751 5.5061502 7.6072655 7.2822428 6.2955780 7.9209538
8.0717955 6.3934655 7.4154463 7.8741560 5.5156245 7.6317830 7.2092748 6.4180427 8.0582390
8.0330391 6.3358312 7.4714060 7.8551278 5.5709219 7.7204261 7.2250891 6.3979759 8.1620207
7.9842525 6.2436247 7.5431252 7.8420734 5.5460372 7.6041465 7.2605615 6.4570589 8.0935068
7.8859911 6.1659875 7.6335073 7.8437138 5.4656386 7.6483274 7.2358146 6.4688301 8.0731106
7.7591848 6.1364164 7.6684613 7.7720404 5.4228401 7.7399688 7.2684250 6.5009012 8.1357403
7.6574163 6.0993686 7.7050209 7.7506299 5.5041261 7.8363452 7.2913280 6.4771752 8.1993418
7.5822663 6.2077799 7.7122903 7.7024441 5.4874911 7.8715992 7.3241286 6.3688779 8.2574053
7.5913696 6.1180496 7.6498971 7.6097536 5.5797405 7.9742026 7.3282418 6.4157758 8.3672018
7.5928116 6.0131125 7.6826553 7.5033150 5.6380682 8.0554876 7.3610005 6.3570852 8.4274607
7.5498047 5.9998264 7.5852833 7.4975471 5.7745137 8.1771526 7.3836808 6.4259076 8.3521385
7.5329094 5.9613423 7.5177832 7.4904604 5.8097730 8.2278395 7.2539501 6.4881496 8.3457413
7.6490254 5.9785681 7.6014042 7.4215741 5.8530498 8.3012419 7.2815957 6.4923825 8.3739090
7.6535754 5.9734263 7.6801314 7.3588252 5.8761878 8.1621952 7.2013073 6.4171333 8.2521095
7.7478399 5.9840131 7.7052126 7.4524512 5.9710517 8.0692501 7.2251534 6.4750600 8.2661457
7.7180891 6.0217133 7.6731005 7.4700389 6.0077009 8.0318413 7.3010011 6.5728855 8.4406290
7.7203598 6.0505118 7.6666875 7.5466404 5.9948778 7.9551826 7.3479681 6.6135793 8.4202404
7.7329397 6.0445342 7.7865949 7.6944180 6.0094452 7.9921522 7.3809800 6.6794491 8.4653959
7.7728772 5.9270606 7.6753674 7.7465310 6.1666193 8.1426268 7.3156242 6.6469488 8.4345589
7.7080173 6.0611296 7.6198435 7.8282752 6.1932507 8.1589022 7.3159814 6.5101500 8.4315510
7.5514302 6.0780745 7.5439930 7.8919249 6.2417841 8.2527332 7.2485156 6.5312366 8.3973866
7.4593616 6.0431967 7.5968733 7.8530712 6.3242931 8.1497049 7.1941748 6.5261135 8.4667454
7.5252757 6.1315775 7.6209531 7.8480506 6.4249234 8.2869234 7.1581459 6.6072917 8.5359888
7.4702802 6.2408338 7.5806623 7.8989987 6.5104451 8.3121529 7.1706376 6.6305490 8.5895414
7.4896936 6.1324120 7.5740919 7.9943938 6.5609145 8.3500776 7.1057649 6.6546445 8.5698090
7.4630733 6.1432719 7.4915733 8.0173006 6.5855470 8.3534756 7.0153937 6.6638656 8.6859093
7.5691490 6.1192527 7.4858923 8.1419134 6.7220764 8.3897734 6.9830341 6.5915899 8.7652063
7.6255898 6.1780481 7.4654131 8.1988525 6.7261786 8.2855225 6.9212236 6.5147548 8.8856497
7.4990788 6.2157979 7.4534121 8.2544441 6.8009601 8.3674574 6.9945745 6.5233660 8.8747368
7.4883976 6.0230551 7.3074546 8.3394766 6.7983499 8.3264275 7.0085292 6.5076313 8.7367611
7.3987179 5.9119501 7.2875175 8.4395208 6.8368993 8.3881006 6.9796710 6.4131732 8.6722612
7.3461156 5.9555879 7.3188896 8.4286594 6.8060269 8.2647371 6.9577041 6.3574991 8.6027727
7.4899831 5.9330335 7.3405409 8.4411316 6.7723274 8.3618593 6.9039254 6.4579244 8.5838652
7.4197345 5.8858953 7.3348632 8.4068823 6.7957745 8.3313789 6.8612413 6.4385743 8.5902157
7.3827362 5.8821626 7.2972622 8.4353123 6.8538728 8.2488451 6.8620925 6.5786271 8.6149645
7.3952160 5.8872409 7.2692394 8.4520674 6.9553952 8.1766768 6.9741993 6.5895047 8.4987288
7.4036765 5.8464260 7.3234949 8.4013577 7.0377641 8.2020626 6.9936943 6.5445881 8.5098457
7.3523993 5.9172034 7.2448001 8.3197947 7.0707474 8.1385117 6.9955897 6.6689410 8.4207201
7.3735662 5.9594102 7.2566810 8.1519976 7.1328330 8.2069263 6.9725823 6.5521650 8.4554949
7.4078093 5.9184837 7.1945658 8.0198956 7.1336417 8.3128262 6.7628646 6.6201143 8.4428806
7.3917208 5.9118853 7.2867122 8.0485792 7.0578685 8.1831274 6.6697674 6.7471671 8.3143158
7.3107400 5.8616223 7.2804804 8.0335150 7.0218053 8.1718769 6.7389154 6.8341646 8.1892319
7.3639379 5.8935971 7.2653356 8.1339407 7.0440640 8.2019682 6.6991758 6.9626675 8.1558294
7.4302707 5.8994246 7.3001113 8.0513544 7.0173512 8.2070656 6.6905966 7.0015650 8.3107452
7.3887525 5.8404484 7.2794347 8.1410341 6.8888617 8.1823530 6.6708417 7.0522852 8.3839655
7.3971720 5.8815393 7.2627277 8.1621113 6.7236605 8.1858826 6.7282124 7.0124340 8.5121870
7.4380651 5.8338976 7.2327709 8.3467426 6.6240668 8.1428461 6.9757495 7.0240927 8.5551825
7.4490047 5.9721904 7.2640543 8.3043766 6.5797715 8.2527561 6.9804435 7.0643325 8.6368217
7.4326797 5.9102459 7.2859073 8.2190685 6.4557219 8.4103975 7.0663004 7.0404501 8.7161398
7.4209533 6.1102395 7.2748246 8.1765919 6.4680996 8.4714308 7.0234108 7.0578461 8.7253666
7.3607984 6.0967236 7.1767287 8.2046700 6.3190880 8.4447079 6.9871387 7.1010323 8.7866516
7.4244452 6.1426463 7.2124662 8.2447882 6.2493858 8.4722424 7.0988898 7.0995908 8.9007015
7.3464608 6.1582794 7.2126017 8.3760366 6.2694273 8.4387522 7.0950680 7.0790944 8.9409933
7.3181667 6.2269611 7.1475210 8.3854322 6.3304749 8.3220663 7.1711755 7.0307584 8.9407196
7.3308811 6.2107997 7.2140718 8.4256735 6.4447565 8.2489386 7.2876081 7.0178461 8.7744331
7.2336230 6.1473064 7.2916169 8.3758717 6.5755148 8.2550201 7.3657026 7.0457091 8.7495928
7.1657462 6.0442524 7.3556037 8.2501116 6.6491909 8.1781855 7.5727863 6.9161153 8.7483425
7.2111320 5.9843717 7.2925267 8.2032404 6.7180710 8.2137690 7.6468463 6.7988858 8.6678371
7.2055578 6.0489488 7.2563009 8.0658197 6.7239542 8.2515001 7.7101955 6.7867374 8.5967417
7.1959085 6.0142803 7.2868834 8.1322441 6.7599759 8.3027639 7.7131844 6.8552470 8.6719799
7.1455455 6.0470533 7.3484139 8.1182041 6.7772245 8.2487850 7.6533251 6.8062053 8.7267780
7.0917640 6.0799828 7.3245726 8.0062742 6.7160192 8.2464867 7.6106157 6.7911525 8.7648373
7.1094680 6.1832600 7.2543921 7.7378983 6.7883983 8.2378950 7.5254440 6.8427100 8.6865330
7.0801597 6.2468057 7.3838472 7.6888375 6.7988434 8.1501913 7.5059667 6.8879881 8.7533541
7.1049557 6.3822422 7.3916135 7.7286692 6.7831464 8.1643667 7.5290728 6.9800363 8.6645508
7.0159888 6.3840108 7.5249467 7.6962991 6.7995410 7.9803333 7.5897522 6.9701991 8.6223516
6.9447870 6.3282647 7.6866231 7.6084528 6.7408113 7.9298587 7.6615982 6.9285274 8.5864639
6.9587111 6.3428869 7.7007589 7.6491718 6.6847239 7.8500943 7.6910086 6.9525151 8.4846458
6.7980323 6.2566571 7.8048983 7.5836430 6.7524834 7.7845702 7.6467772 6.9800792 8.3727903
6.8318229 6.2971444 7.8361006 7.5205812 6.7437015 7.8000898 7.6922088 7.0093699 8.2511902
6.8587708 6.2798486 7.8097334 7.5198860 6.7601066 7.7841868 7.6845598 6.9602652 8.0778847
6.9162030 6.3301291 7.9903975 7.6403961 6.8389268 7.7381930 7.7594509 7.0074196 8.1051702
7.0069394 6.2451262 7.8505344 7.6347442 6.8794990 7.6616855 7.7330971 7.1182032 8.1035662
7.0251093 6.2106414 7.8559923 7.6638656 6.8509097 7.5922275 7.8103862 7.1547151 8.0482941
7.0941677 6.2704797 7.8726196 7.7957401 6.8467741 7.5438566 7.7260017 7.2096438 7.9517660
7.1982136 6.2332716 7.9804325 7.7782230 7.0578442 7.5121617 7.8676391 7.2663221 8.1231184
7.2519116 6.1663857 8.0395555 7.7232118 6.9839015 7.5303836 7.8578711 7.4208980 8.2173786
7.2896042 6.0639935 8.0905895 7.8738389 6.9619784 7.7249303 7.8897552 7.3457055 8.1439714
7.2020912 6.0094290 8.0713606 7.9315009 7.0237474 7.7940173 7.9547567 7.3679643 8.1439829
7.1318440 6.0769386 8.0646734 7.9954152 6.9728837 7.9752645 8.0016527 7.3991241 8.1134930
7.1421704 6.0765896 8.3035345 8.0056353 6.9371324 7.9934802 7.8713260 7.3162913 8.0924540
7.2648015 6.1867132 8.4844732 7.9879079 6.7844229 8.0456104 7.9151273 7.3616881 7.9783745
7.2503810 6.2527299 8.5472889 8.1355209 6.6809106 8.1189423 7.9495330 7.4818530 7.9855227
7.2884874 6.3320141 8.5450573 8.1901369 6.6017189 8.2281723 7.8361855 7.3820601 7.9901114
7.2852364 6.2302051 8.4534531 8.1575394 6.5037718 8.2894106 7.8387942 7.3884249 8.0349569
7.2423363 6.2474790 8.3579311 8.1751814 6.5204401 8.4154053 7.7707853 7.3695521 8.0910244
7.3228598 6.2039018 8.3994923 8.1933899 6.5698595 8.5120115 7.7359824 7.3256230 8.0920410
7.2430115 6.1945672 8.3480635 8.2414541 6.6322713 8.4753456 7.7691097 7.3515491 8.1675205
7.3509526 6.2703500 8.4984884 8.2521772 6.7075124 8.4874630 7.7264013 7.3382092 8.2120676
7.3824420 6.1852193 8.4186258 8.2572050 6.7043362 8.4442453 7.7654300 7.3503742 8.2411098
7.3495302 6.2300901 8.3312731 8.1751089 6.6532602 8.3963919 7.7221608 7.3072004 8.4180784
7.2393217 6.2062654 8.2983789 8.2441626 6.5470428 8.2891531 7.5644488 7.2940125 8.5156488
7.1123242 6.1006770 8.2641268 8.2484789 6.4898009 8.1850700 7.5331182 7.2568464 8.4866543
7.1021428 6.0798917 8.2374220 8.3002605 6.5602202 8.1204996 7.4064345 7.2297425 8.5559635
7.1870389 6.0648046 8.2932186 8.3060455 6.4660444 8.1212225 7.3560352 7.2222743 8.5159836
7.2316275 6.1164680 8.2694111 8.3678942 6.3617735 8.0881147 7.3689933 7.2128930 8.6279554
7.2896419 6.1016421 8.2303715 8.3830585 6.3903995 8.0873089 7.3653464 7.2297459 8.6788797
7.3922133 6.1274209 8.1112766 8.4541178 6.4577503 8.0920458 7.3217907 7.2254000 8.7381983
7.5123663 6.1722765 8.0148230 8.4534969 6.4817924 8.0626860 7.4652443 7.1936789 8.8036528
7.5355501 6.1995864 8.0317030 8.4767675 6.5818224 8.0007820 7.5367289 7.0769992 8.7418184
7.6136646 6.2678728 7.9109817 8.4758129 6.8108201 7.9270039 7.5270228 7.0175805 8.6946926
7.6580267 6.3009248 7.9565210 8.4828959 6.8067193 7.7714958 7.3941169 7.0007186 8.6099682
7.6345286 6.3947620 7.8996696 8.4949923 6.7530041 7.8430133 7.3009710 6.8119488 8.6577044
7.5252132 6.3609552 7.8281088 8.5148859 6.7868695 7.8033986 7.2765298 6.8437428 8.5514641
7.5088067 6.4126506 7.8046503 8.4918032 6.7109833 7.7946606 7.2589974 6.7380066 8.6159363
7.6064615 6.3451123 7.6516533 8.5517159 6.6978312 7.8487759 7.1822567 6.6609855 8.4367476
7.6715016 6.3257227 7.7522020 8.6302443 6.7258134 7.8500371 7.2388983 6.5016127 8.4565973
7.8497992 6.2819343 7.6538711 8.6992502 6.7607818 7.9858789 7.3290482 6.4263525 8.5746222
8.0482750 6.2368207 7.6117377 8.7360411 6.7241721 8.0726919 7.3072472 6.4249225 8.6247320
7.9986024 6.1015010 7.5599599 8.8430557 6.7174902 8.2021761 7.3215895 6.2425714 8.7254610
8.0945969 5.9639268 7.6715007 8.7659245 6.5333719 8.2040796 7.4363065 6.1330571 8.8401957
8.0629730 5.7424407 7.7948546 8.7084017 6.4498358 8.2223949 7.5355225 6.0240245 8.8202496
8.0211830 5.6880641 7.8283644 8.5664301 6.4893866 8.0537119 7.4740090 5.9745488 8.8256712
7.9731894 5.5570211 7.8961744 8.5375671 6.4416919 7.8909941 7.4494629 5.9107270 8.7857351
7.9080272 5.5171342 7.9536629 8.4998598 6.4351459 7.8699980 7.4508872 5.9192472 8.6709023
7.8914552 5.4562373 7.8894539 8.4578934 6.5585051 7.8814101 7.4034333 5.8890305 8.5750160
7.9451694 5.4884057 7.9393268 8.5151691 6.6609349 7.8366632 7.4224820 5.8856020 8.4863701
7.9055271 5.4626184 7.9255948 8.6042776 6.6995320 7.8979392 7.3865738 5.9233518 8.4709568
7.9505539 5.4455805 7.9159908 8.6837425 6.5941439 7.9101100 7.3637476 5.9774160 8.5105839
8.0985470 5.2716346 7.9883971 8.6176281 6.6358738 7.8725128 7.3745551 6.0396457 8.5520020
8.2355270 5.2735105 8.0667191 8.5983877 6.5342903 7.8945704 7.3832951 6.1173787 8.5434961
8.3303957 5.2770295 8.0429640 8.4719591 6.4561296 7.8832536 7.3609943 6.2177324 8.5211267
8.3369923 5.2502284 8.1060781 8.4353094 6.3307500 7.8892331 7.2824445 6.2767410 8.4367704
8.4485693 5.2239237 8.1149044 8.4197273 6.2981153 7.7656212 7.2690716 6.3777280 8.4899645
8.4472818 5.2569647 8.2372904 8.2562466 6.3339505 7.6876030 7.3305616 6.4114890 8.5473652
8.5452442 5.2478757 8.1906939 8.1607447 6.3197894 7.6559291 7.4198794 6.4143839 8.6514759
8.5333796 5.2035694 8.1860437 7.9946170 6.3914332 7.6260886 7.2769766 6.4372458 8.4942102
8.5049458 5.2816973 8.0549421 7.9758649 6.4201555 7.6811171 7.1171751 6.4647908 8.4913712
8.4603491 5.2210159 7.9346309 7.9513388 6.4037895 7.6162863 7.0335360 6.4180284 8.4477243
8.2695990 5.1982703 7.9592462 7.8835516 6.3206649 7.5484161 7.1406593 6.2958145 8.4476538
8.2678175 5.2045469 7.8032331 7.8749824 6.2502637 7.6650243 7.1458030 6.2593660 8.4578342
8.2272625 5.1930380 7.7721443 7.8917837 6.1640558 7.6242390 7.0961494 6.2270236 8.3685265
8.2809944 5.3102798 7.6876774 7.8314257 6.1808133 7.7398610 7.1016121 6.2745032 8.2092037
8.3866768 5.3399072 7.7006445 7.8179736 6.0959291 7.8924456 7.0244465 6.2790699 8.2312088
8.3295727 5.3531880 7.6262932 7.8102536 6.1526294 7.9704819 6.9310617 6.2972684 8.1825600
8.3505831 5.4408827 7.5612688 7.8806319 6.2494750 8.0118790 6.8952961 6.3041306 8.2007618
8.4410648 5.5173979 7.6222291 7.9368052 6.2768383 8.0835772 6.8068271 6.3209033 8.2253647
8.5193348 5.5476689 7.6929941 8.0780535 6.2822652 8.1555500 6.8020759 6.3265543 8.2760115
8.5468960 5.4964123 7.6585526 8.2278891 6.2797947 8.1603956 6.8220053 6.4196668 8.1691484
8.5457525 5.4567542 7.7317348 8.2687979 6.3170657 8.1004314 6.7979145 6.4172616 8.1887503
8.4716072 5.4491806 7.8179545 8.3234930 6.2868438 8.0648003 6.9370160 6.4469824 8.2184992
8.4798346 5.4413061 7.8201866 8.3757944 6.2032433 8.1002340 6.9864793 6.5292120 8.2380867
8.4171457 5.5108328 7.8737445 8.3442659 6.2469873 8.0302734 7.0269127 6.4933109 8.1935835
8.4301920 5.4482374 7.8269281 8.3183041 6.1982117 8.0191135 6.9851055 6.4546332 8.1940050
8.4063129 5.6043239 7.7018080 8.3354263 6.2526913 7.9804521 6.9711022 6.3569393 8.2639008
8.4513798 5.7580748 7.5860705 8.3768930 6.1864123 7.9817262 7.0316534 6.3716159 8.2962389
8.4795895 5.8623700 7.5195861 8.3507710 6.1763959 7.9335780 7.1163311 6.3358474 8.4054108
8.4425907 5.9534135 7.6000695 8.3345776 6.2176719 8.0072298 7.1162825 6.3607564 8.4174442
8.3809099 6.0387216 7.5690012 8.2737551 6.2266197 7.9656339 6.9995389 6.3295827 8.4151211
8.2904005 6.0977740 7.6761279 8.1960983 6.1591048 8.0093517 6.9615645 6.3211460 8.3379469
8.2242641 6.0143247 7.7020416 8.1429358 6.1551518 8.0782471 6.9223752 6.2784343 8.3144436
8.2672939 6.0863781 7.7503972 8.0609837 6.1456566 8.0872078 6.8846812 6.2803164 8.3826504
8.2351370 6.1034718 7.7772164 8.1047115 6.1879201 8.1706524 6.8137097 6.2524323 8.4978704
8.3037510 6.1280513 7.8321257 8.1244507 6.1636162 8.2213516 6.8487401 6.2202559 8.5341358
8.4916363 6.1107736 7.8732691 8.1600618 6.0376296 8.1835899 6.7367663 6.2255788 8.5799942
8.4577017 6.0845661 7.8868561 8.0985336 6.0425987 8.2964592 6.7463818 6.2524171 8.6066198
8.5217867 5.9155679 7.8382688 8.1373339 6.1144581 8.2641468 6.7039900 6.2736282 8.7209568
8.4651842 5.9138241 7.8230815 8.1940660 6.1612334 8.4448757 6.7743049 6.4002061 8.7595110
8.3973618 5.8424940 7.8983049 8.2282324 6.0544338 8.3328466 6.6640458 6.4427071 8.6899137
8.2664022 5.8229132 7.8667598 8.3778629 6.0522618 8.2582750 6.7988992 6.5124674 8.8100023
8.2788019 5.7227654 7.8624244 8.4187584 5.9437337 8.0928402 6.8966970 6.5734749 8.7958746
8.2332125 5.6713290 7.7745790 8.4944553 5.9966817 8.0841827 6.9593921 6.5236502 8.7926207
8.3779945 5.5775261 7.8756962 8.4808874 6.0321283 8.1904335 6.9842501 6.5255790 8.8025560
8.3805113 5.4580708 7.8345103 8.4087925 6.1461811 8.2709789 6.9478836 6.3983855 8.9633799
8.4013176 5.4394655 7.9379959 8.4580688 6.1896539 8.3898134 7.0671000 6.3586087 9.0788593
8.4807348 5.6103139 7.9375200 8.3559647 6.2303510 8.4930143 7.1759081 6.3745947 9.2024908
8.4501410 5.6029267 7.9287224 8.3995953 6.2991929 8.5118275 7.3380990 6.4122758 9.2885180
8.4511709 5.7835698 7.9621959 8.3616896 6.3170543 8.5076027 7.3447671 6.4571729 9.2334623
8.3214073 5.8905396 8.0346556 8.3899174 6.3150826 8.4794893 7.3643966 6.5564647 9.2279472
8.3490067 5.9937382 7.8990216 8.2964640 6.3390374 8.4144058 7.3166237 6.5293088 9.0514555
8.3554182 6.1023927 7.7462850 8.2940607 6.3311095 8.4852982 7.3866663 6.5067987 9.0257006
8.5521698 6.1068902 7.6875024 8.1793213 6.3521690 8.2667332 7.4410734 6.5203614 8.8035402
8.6578035 6.0734329 7.6528549 8.0185204 6.2620564 8.1554260 7.4472747 6.4449067 8.7488623
8.8885612 6.1440830 7.4442468 8.0034885 6.2220917 8.0592747 7.4786029 6.4295168 8.8023357
8.9202042 6.1598177 7.4759898 7.8610549 6.2720451 8.0564823 7.4476104 6.3640862 8.8741045
8.9716034 6.2191586 7.4979601 7.8332691 6.3292828 8.0334225 7.4782238 6.4424291 8.7904243
9.0060263 6.2659431 7.5470519 7.8571506 6.2921162 8.1282797 7.5128007 6.4609838 8.6281977
9.1042118 6.2083917 7.4889059 7.8077717 6.2062449 8.2288713 7.6309190 6.5861983 8.6619949
8.9786167 6.1341877 7.4780450 7.8082147 6.1578398 8.2561579 7.6877966 6.7420549 8.6846447
8.9679699 6.0303979 7.5335765 7.7697902 6.2397418 8.3151865 7.7283249 6.9036770 8.7984629
8.9159956 5.9494276 7.6111479 7.8344436 6.3127513 8.4405746 7.7979789 6.8966341 8.8441124
8.8907709 5.9154549 7.7207804 7.8599987 6.3568625 8.4467382 7.7699590 6.9491739 8.9097624
8.8510151 5.8937244 7.8063478 7.9694867 6.3358159 8.3478508 7.8003306 6.9436550 8.9585323
8.8416996 6.0183825 7.7152982 8.0137367 6.2349377 8.3028440 7.7806635 7.0355344 8.9900379
8.8555756 6.1297412 7.7733679 8.0711231 6.1329608 8.4494743 7.8241334 7.0325851 9.0223064
8.8162384 6.1370335 7.7253776 8.0716600 6.1347494 8.6573687 7.9606495 7.0171447 9.0043364
8.7046843 6.0720711 7.7394228 8.0848684 6.1079645 8.6809616 8.2307034 7.0416389 8.9999361
8.6169786 6.0536108 7.8227830 7.9655223 6.2084079 8.7809181 8.2781105 6.9849734 8.9327774
8.5656395 6.0300498 7.8250170 7.8726254 6.3811259 8.7780685 8.3219233 6.9725146 8.8873396
8.5073462 6.0030107 7.9631643 7.7162986 6.4174504 8.7492304 8.3603907 6.8904786 8.8619194
8.4430084 6.0537071 7.9633455 7.7832761 6.4049044 8.7362089 8.4012146 6.9571552 8.9734745
8.5114126 6.0169120 7.9413972 7.7365413 6.4869099 8.7846403 8.4232435 6.8659544 8.9958019
8.5517159 6.0253577 7.9281578 7.7628775 6.4897566 8.7908049 8.3559656 6.8797541 9.0521126
8.6156225 5.8732462 7.6931434 7.8175321 6.3945079 8.8041162 8.3438187 6.9835005 9.1350384
8.6553583 5.9772568 7.6494513 7.9017944 6.3394685 8.6931753 8.3003464 7.0883932 9.1732941
8.7136040 5.8564200 7.7037692 7.8467784 6.2859702 8.6394682 8.2428360 7.1776605 9.2072058
8.5578489 5.8982034 7.7298136 7.8412318 6.2805986 8.5827913 8.2364569 7.1438513 9.2587442
8.6277599 6.0125580 7.8168249 7.8476033 6.4249220 8.6994295 8.1068707 7.1499434 9.2122231
8.6664534 5.9339533 7.8594918 7.7206545 6.4412694 8.7294798 8.0550346 7.1682558 9.1293993
8.5044327 6.0254183 7.8254442 7.6143537 6.4405389 8.7186489 8.0229044 7.1761146 9.1166019
8.5629606 6.0195913 7.7017479 7.5727339 6.3776541 8.6784801 8.0345936 7.1303763 9.2504845
8.4865646 6.0650220 7.5578227 7.5257387 6.3051429 8.6444550 8.0811081 7.1044497 9.3527498
8.5450144 6.0341978 7.5200019 7.5776978 6.3132639 8.6627216 8.2028475 7.1550875 9.4482985
8.4698477 6.0389266 7.4945841 7.4192719 6.1842108 8.6250486 8.3518677 7.1379681 9.4993734
8.5287571 6.0126700 7.4098458 7.3671007 6.2412338 8.6674919 8.4629259 7.1240473 9.4208622
8.5835667 6.0541706 7.5405612 7.3342819 6.3750324 8.7688704 8.5614958 7.1892762 9.3833141
8.5483313 6.0843477 7.5682445 7.3200221 6.4261127 8.8487492 8.5345783 7.1864295 9.2695131
8.6209993 6.1271143 7.5121927 7.3626094 6.4411364 8.7514486 8.6124096 7.2216663 9.2478495
8.5710030 6.1725616 7.4802141 7.3628578 6.4135761 8.6283836 8.5310888 7.2503510 9.2826939
8.6834869 6.3041368 7.5020609 7.3770633 6.3808422 8.4514265 8.5960474 7.3128057 9.3575277
8.7429819 6.4184885 7.5825033 7.3484058 6.3959069 8.3799744 8.6177759 7.3624864 9.4626360
8.7311592 6.3572598 7.6738071 7.4056983 6.4474392 8.3613987 8.5786028 7.2998767 9.5163393
8.8235340 6.3676553 7.7113633 7.5067277 6.4418955 8.5062733 8.5017118 7.2320008 9.6739492
8.8348770 6.2752385 7.7955332 7.5841475 6.4451318 8.5198278 8.4303741 7.2384629 9.5693130
8.8335409 6.3266897 7.8743978 7.7297864 6.4159021 8.5414190 8.4086466 7.3724809 9.4467945
8.7829285 6.3404956 7.9519377 7.8798718 6.3533592 8.4892769 8.4231396 7.4263906 9.3259239
8.6188421 6.2335405 7.9561749 8.0566874 6.3297863 8.4397125 8.3774233 7.4776201 9.2578974
8.4847298 6.3238111 8.0169640 8.1467943 6.3903008 8.4059258 8.2177124 7.5175915 9.1831589
8.5116844 6.3510442 7.9303684 8.2385664 6.3974376 8.4501944 8.2569771 7.5397196 9.1852150
8.5116816 6.3476429 7.8620639 8.2627745 6.3493638 8.4469423 8.2307386 7.5867362 9.2175865
8.4493914 6.2959418 7.7831669 8.3338547 6.3320284 8.5044413 8.1331692 7.5754738 9.0806065
8.5780878 6.1376348 7.7961278 8.2340584 6.3372831 8.5375919 8.1200352 7.5441332 8.9694576
8.6847029 6.1416221 7.8345656 8.3038177 6.4654984 8.7008820 8.0605354 7.6078949 8.8582792
8.6839037 6.2008328 7.7594700 8.2830963 6.4202023 8.7706757 7.9962640 7.5074234 8.8362246
8.6780958 6.1603041 7.6627994 8.2817574 6.4336247 8.8018713 8.0155210 7.5646396 8.7742805
8.6216679 6.1736059 7.6586013 8.1493826 6.3823705 8.8397808 8.0323105 7.5892539 8.8284845
8.4810839 6.2105508 7.6902518 8.0751724 6.3737159 8.7834921 8.0529709 7.4896317 8.8303452
8.3997335 6.1828141 7.6453171 8.0358553 6.4799237 8.8013763 7.9482927 7.5295000 8.9258318
8.2348013 6.0988855 7.6295662 7.9867120 6.4680295 8.9833889 7.9257712 7.3677812 8.9701738
8.1958208 6.1163688 7.3658919 7.9563885 6.3722596 8.8981161 7.9416914 7.2980995 8.9705372
8.0662661 6.0947518 7.2646427 7.9921679 6.4274979 8.8727913 8.0581388 7.2115874 9.0888529
7.9941001 6.1905494 7.1970019 8.0209494 6.3559241 8.8025990 8.1300735 7.1976519 9.1314878
8.0337067 6.2578440 7.3102922 8.0285406 6.2903996 8.7310390 8.1366892 7.2806311 9.2558727
8.0554543 6.4176736 7.2737522 8.0311565 6.3672261 8.5759888 8.1648588 7.3401432 9.3794003
8.0190353 6.3996649 7.3905559 8.0015383 6.3815527 8.5224142 8.1625547 7.2922096 9.3644981
8.1274424 6.3986387 7.5765505 8.0415792 6.3149900 8.5299492 8.2565470 7.2742739 9.4148540
8.1760035 6.4257059 7.7593098 8.1402206 6.3796072 8.5472479 8.2231035 7.3680820 9.5805492
8.3223696 6.4200397 7.7582216 8.1129084 6.4020281 8.5556278 8.2040987 7.3681998 9.5526819
8.4332619 6.4799852 7.7660398 7.9587369 6.3980083 8.6291723 8.1348276 7.3465743 9.4557123
8.6082268 6.4399695 7.7248302 7.9107304 6.2172060 8.5579472 8.1573257 7.3667603 9.4153156
8.6625576 6.4707665 7.8105736 7.9665303 6.2265320 8.5141687 8.1343527 7.4515018 9.4176369
8.7152214 6.4408445 7.7608733 7.9622717 6.2606401 8.5206394 8.1947870 7.5513463 9.4318428
8.7742939 6.5317364 7.8568926 7.9116197 6.3056197 8.3740149 8.2895184 7.5441632 9.4553957
8.6123962 6.5461702 7.8570232 7.9012461 6.3003693 8.2391949 8.3847103 7.5500641 9.4650536
8.5733480 6.4427361 7.8356705 7.8403912 6.3247228 8.2121096 8.3285275 7.6159286 9.3837729
8.5871334 6.3353167 7.8730030 7.6722889 6.3000088 8.1949911 8.2904072 7.6708136 9.4031744
8.5807514 6.2511840 7.8788815 7.5911732 6.3087020 8.2242002 8.2871990 7.7337985 9.2409649
8.6702662 6.2254634 7.8400550 7.5649662 6.3541083 8.3240662 8.2430916 7.6712146 9.2655764
8.6356993 6.2515478 7.8659801 7.5113635 6.3422060 8.4019451 8.2891235 7.8008857 9.3317881
8.6503944 6.1928902 7.7555923 7.5288453 6.3970046 8.4606428 8.2631321 7.7208753 9.2961121
8.6263075 6.1476235 7.7651925 7.3794589 6.3926497 8.4081059 8.2183752 7.6217809 9.2795382
8.7294998 6.2136617 7.6782923 7.3552060 6.4675598 8.4562292 8.2369385 7.6051111 9.2817621
8.6815882 6.2024989 7.7179818 7.3898311 6.5671711 8.3870010 8.2649355 7.5261302 9.3302460
8.7268705 6.1587605 7.6195064 7.3845887 6.5353818 8.3453703 8.3501139 7.4845023 9.3585987
8.7113724 6.1162624 7.7355213 7.3076558 6.5677829 8.2413816 8.3079004 7.6029973 9.3823080
8.6952066 5.9398360 7.8410516 7.4100671 6.5422783 8.1131535 8.3739491 7.6573725 9.2833519
8.6803417 5.7108345 7.7347646 7.4745822 6.4882994 8.0753136 8.2978249 7.7004247 9.3017139
8.5788822 5.6561723 7.4870925 7.5474586 6.4645729 8.1469479 8.2782364 7.6780434 9.3404093
8.4887590 5.6331668 7.3365264 7.5387135 6.4985986 8.1183720 8.2185287 7.7073975 9.3119192
8.4968672 5.5711660 7.2799139 7.5405922 6.3711762 8.1360559 8.0990162 7.6456828 9.2194242
8.4604425 5.5575333 7.2783732 7.5138760 6.3807921 8.1844921 8.0561352 7.7589951 9.2607107
8.4092712 5.5659542 7.1226754 7.4647393 6.2795300 8.2185907 7.9548492 7.8230119 9.2148981
8.3999214 5.5846472 7.0192776 7.4626427 6.3489413 8.3145037 7.7727094 7.8111396 9.0944490
8.4244061 5.6275692 6.9101024 7.3663859 6.2504139 8.4364958 7.6682534 7.7978706 9.1439857
8.4120998 5.6199059 6.8168712 7.4334641 6.3200917 8.4482117 7.5373678 7.7492776 9.1868420
8.4833078 5.4597349 6.7426748 7.5197425 6.2436967 8.4646740 7.4277587 7.7696619 9.1886425
8.4391565 5.4946556 6.5752535 7.5242848 6.2528133 8.4764194 7.4573002 7.6727958 9.2169237
8.4715147 5.4843421 6.5120254 7.5755825 6.2751060 8.3886118 7.5302596 7.5495954 9.1987286
8.4928370 5.4033575 6.3898826 7.6863575 6.2846980 8.4526463 7.5221891 7.4878325 9.2349958
8.4846210 5.4455781 6.4428787 7.7717113 6.3018494 8.3331881 7.6019654 7.4833646 9.1092167
8.4933348 5.5016899 6.3212485 7.8309937 6.3433633 8.3450003 7.7365003 7.5240626 9.1344080
8.3937206 5.4052782 6.4119983 7.8147092 6.3432808 8.2087116 7.7719560 7.5536399 9.0877323
8.3130522 5.4143887 6.4593625 7.9932413 6.3232203 8.0570908 7.8275886 7.5579939 9.1307535
8.3544188 5.4806356 6.4902163 8.0275364 6.3050494 7.9965210 7.8065376 7.4242620 9.1305056
8.2497673 5.5278044 6.5678897 8.0887756 6.3043532 7.9470816 7.7011223 7.3072271 9.1195402
8.1591406 5.5046716 6.5014753 8.1860418 6.2709932 7.9272122 7.7154727 7.1782303 9.2056770
8.0923786 5.5592756 6.4631991 8.1258345 6.2221675 8.0049105 7.6973815 7.1995177 9.2633200
8.0582819 5.5601487 6.5897503 8.1306448 6.1671705 8.0206461 7.7135525 7.2631474 9.4060078
7.9516730 5.5326409 6.6643243 8.0749559 6.1789937 7.8692594 7.7550249 7.3365946 9.4443989
7.9750943 5.4986401 6.5339255 7.9538379 6.2180099 7.7640381 7.8189869 7.3846216 9.6431227
7.8728700 5.4577632 6.4001122 7.8632579 6.2068453 7.7117867 7.9844627 7.3153696 9.7973061
7.8375096 5.3937364 6.3880720 7.7377663 6.3705578 7.6511912 7.8619466 7.2921281 9.8129578
7.8502851 5.3537455 6.4482517 7.6075826 6.2522373 7.5660095 7.8735576 7.2774062 9.7255650
7.8072224 5.2536674 6.4692583 7.5837998 6.4245892 7.6365829 7.8450794 7.1333127 9.8109713
7.9299212 5.1417413 6.5596828 7.4745789 6.5549102 7.5829892 7.8560777 7.1003218 9.8047276
8.0308056 5.2469945 6.6232085 7.4265623 6.6216578 7.6178994 7.7407184 6.9659033 9.8930702
8.0640917 5.1727877 6.6771770 7.3736849 6.5517664 7.6812062 7.6979494 6.8624969 9.8591881
8.2293558 5.2496061 6.7217655 7.3989882 6.5240893 7.8286729 7.6616259 6.8429017 9.9338369
8.3097162 5.1874204 6.8587642 7.4269590 6.4077640 7.7907190 7.6552515 6.9193974 9.9474020
8.3503571 5.0934620 6.8988433 7.5074759 6.3830194 7.7520423 7.8143630 6.9559212 10.0113478
8.3007927 5.0572243 6.9797382 7.6242518 6.4104123 7.8866973 7.8904462 6.9384899 10.0486984
8.3129444 4.9336557 6.9724216 7.7137494 6.4314942 8.0270090 7.9888773 6.9904094 10.0663652
8.2070122 4.9655046 7.0436583 7.7888188 6.4372702 8.0355072 7.9731092 6.9666181 10.0655012
8.1058598 5.0689859 6.9028816 7.9219694 6.3652539 8.0423670 7.8793907 7.0178542 10.0751581
7.9323306 5.1242347 6.9092007 7.9191818 6.3883281 7.9785156 7.9023404 6.9207630 10.0952015
7.7949219 5.2118669 6.8906746 7.9580297 6.3497987 7.9499898 7.9392896 6.9338799 10.0814714
7.7956157 5.2240195 7.0748882 7.9462914 6.2433171 7.9499416 7.9125166 6.8497190 10.0965300
7.8567085 5.2340722 7.1406150 7.9794993 6.2389812 8.0080500 7.7360721 6.8956804 10.0005760
7.7654362 5.2076492 7.2004356 7.9094915 6.1879482 7.9165502 7.5572195 6.8373785 9.9985085
7.7452011 5.0987506 7.1685047 7.9311218 6.1680775 7.8592377 7.4935136 6.8861117 9.9791889
7.7218733 5.0817561 7.2524862 7.9168849 6.3231592 7.7844920 7.3207359 6.9517765 9.9173498
7.6909447 5.0500751 7.2104721 7.8093252 6.3883777 7.8033171 7.3643088 7.0208983 9.9694262
7.5831442 5.0002832 7.1907110 7.8120914 6.4646554 7.7648635 7.3971577 7.0804124 9.9404612
7.5632758 5.0705986 7.2199788 7.8885036 6.5642147 7.8225222 7.4481926 7.1958346 9.9720240
7.5928321 5.1023755 7.2468109 7.9040947 6.6187725 7.8338084 7.4648414 7.1643109 9.9688215
7.4857740 5.0972753 7.3207607 8.0074759 6.7713518 7.8211694 7.3539944 7.1898460 9.9539804
7.4344654 4.9260459 7.3800011 8.0511684 6.7349129 7.7601309 7.3459263 7.3118658 9.9843349
7.4616637 4.7440839 7.5237398 7.9014935 6.6876807 7.6830797 7.1974373 7.3588219 9.9197245
7.3632941 4.7591739 7.4474359 7.8821735 6.6859961 7.6303382 7.1842656 7.2831783 9.7916746
7.4235387 4.6673021 7.3298640 7.8313599 6.7060366 7.6780829 7.2964349 7.2111959 9.7953148
7.5594530 4.6941500 7.3505630 7.6190929 6.7223806 7.6917400 7.2934556 7.0971031 9.7893438
7.6239734 4.6679349 7.4234552 7.5297685 6.7326283 7.7140512 7.3222494 7.0762024 9.8422241
7.6344194 4.6461153 7.5089583 7.4928308 6.7181015 7.6863995 7.4189992 7.2244282 9.8250275
7.7871985 4.6089282 7.4488335 7.4357138 6.6647253 7.6832237 7.4922285 7.3455520 9.8170214
7.8940105 4.5830617 7.5145650 7.3791437 6.8048544 7.7717528 7.5721726 7.4404044 9.8799095
7.8459725 4.5410771 7.5422244 7.5351367 6.7296171 7.8229852 7.8001561 7.4503202 9.9019928
7.8076038 4.4914694 7.5506129 7.3682203 6.8167939 7.7558184 7.8322482 7.4253302 9.9320641
7.8394985 4.4477282 7.4797955 7.5404148 6.7513976 7.7445769 7.8270411 7.3199964 10.0347681
7.6916170 4.3576508 7.4888749 7.5865278 6.8364348 7.7464499 7.8693213 7.3353782 10.0079956
7.6096759 4.4168463 7.5802164 7.7816844 6.7114878 7.7341537 7.8188758 7.3030939 9.9739580
7.6730046 4.3415213 7.5882773 7.8196468 6.5928979 7.7068806 7.8804121 7.2806659 9.9201221
7.8242130 4.3829308 7.5605130 7.8643475 6.5186987 7.6592097 7.9239602 7.3757892 9.9663706
7.9285684 4.4945574 7.5432401 7.8457017 6.4483123 7.6849284 7.9036870 7.3850412 10.0584679
7.9335313 4.4762878 7.6012330 7.9384451 6.4429908 7.7812467 7.7411847 7.4805403 10.0406275
8.0112877 4.4638271 7.6458974 8.0024729 6.5169854 7.7750883 7.5191431 7.5089288 10.0909290
8.0396433 4.5428686 7.6703005 7.9697266 6.5397387 7.6724262 7.5469594 7.4707923 10.0691967
8.0846272 4.6762304 7.6179328 7.9214907 6.6630440 7.5956631 7.5835228 7.5486598 10.0093288
8.0682173 4.7058320 7.5968184 7.7212367 6.7147875 7.6744885 7.5199099 7.5092516 9.9141226
8.1626844 4.6494608 7.6543493 7.6477470 6.6708689 7.6089363 7.5298233 7.3905463 9.7127686
8.1506376 4.6529675 7.5424881 7.5317664 6.7603297 7.7004237 7.4763908 7.2067733 9.6917820
8.1949644 4.6498017 7.4453669 7.4830365 6.7780557 7.7623487 7.4318399 7.1727343 9.6753263
8.1654482 4.7483363 7.4683352 7.4883451 6.8629208 7.8837671 7.4098954 7.0711770 9.6954269
8.0932722 4.8509870 7.4903574 7.3801098 6.9119511 7.9058270 7.3102398 7.0158162 9.6206017
8.1015234 5.0316949 7.4705358 7.5165119 6.8769646 7.6660719 7.2680588 7.0824237 9.6598701
8.0531578 5.1727633 7.5756779 7.5933328 6.9221568 7.5528846 7.1671500 7.1088924 9.6966610
7.9228582 5.3369403 7.5769458 7.5947738 6.9724326 7.5040135 7.0954475 7.0684681 9.6127348
7.8934526 5.3968000 7.5808535 7.7032022 6.9445577 7.5020218 7.0059714 7.0278254 9.5847054
7.9304652 5.4396567 7.6581655 7.6470299 6.8980994 7.4604821 6.9935851 7.1436391 9.4884901
7.9763131 5.3898301 7.6358232 7.7094245 6.9075699 7.5375757 6.8594718 7.1874833 9.3829994
7.9935265 5.2638426 7.6892748 7.5708995 6.8567004 7.4345698 7.0037308 7.1470618 9.2253847
8.0462542 5.1471281 7.6609159 7.5148106 6.9433365 7.4195523 7.0669541 7.2300324 9.3301344
8.0498877 5.0472093 7.6273942 7.5501895 6.8493462 7.4708948 7.1571288 7.0824275 9.3185577
8.0844326 4.9303880 7.6489115 7.5200748 6.8667440 7.5310702 7.3021441 7.0302076 9.4623976
8.0831032 4.8063097 7.6300163 7.3822279 6.9123330 7.5904326 7.2768488 7.0467324 9.5442209
8.0489368 4.7858920 7.5721188 7.3840861 6.9242806 7.7063880 7.2307925 6.9145341 9.5261946
8.0544472 4.8583298 7.4142141 7.3849792 7.0486302 7.8268995 7.1206689 6.7533731 9.4275904
8.0642462 4.9837804 7.3879318 7.5114369 7.0280347 7.8025570 7.1965857 6.6162152 9.4290915
7.9453321 4.9860129 7.4539342 7.5627027 7.0516024 7.8218927 7.2481904 6.5271335 9.3797960
7.8921237 4.9354887 7.4220214 7.6614442 7.0971727 7.7372823 7.4218731 6.5019927 9.2248917
7.9382572 4.9718981 7.4739003 7.6197877 7.0678296 7.7049870 7.4411850 6.4470367 9.0795612
7.9744802 5.0823016 7.5058837 7.5873656 6.9441171 7.6134458 7.5227227 6.4449940 9.0159121
8.1098452 5.1167088 7.3773675 7.6369529 7.0695753 7.5861135 7.5503197 6.5865321 8.9183340
8.1977463 5.1480293 7.3330750 7.6948080 7.0734029 7.6289029 7.6258359 6.6840425 8.9270744
8.0506840 5.2191839 7.3232756 7.6682453 7.0656943 7.8429394 7.6378365 6.6742444 8.9235201
8.1014853 5.1839199 7.3043976 7.6778679 7.0361266 7.7421489 7.6771364 6.6353464 8.8009720
8.2614880 5.1188979 7.3167334 7.6262469 7.0109935 7.7943020 7.7133465 6.6651502 8.7928600
8.3468208 5.0992842 7.3901949 7.6147780 6.9398918 7.7326512 7.8168287 6.5675554 8.7678967
8.4521132 4.9639030 7.5317049 7.6491570 6.9160728 7.7656579 7.9027839 6.6807041 8.6782732
8.4610338 4.9648256 7.5503502 7.7317591 6.8971786 7.7333179 8.0287180 6.7438726 8.7491121
8.5146523 5.0641718 7.6676860 7.7001648 6.9703493 7.7025900 7.9951019 6.9643235 8.8359070
8.3396978 5.0834270 7.7485762 7.6306458 6.9789424 7.6750631 8.0718994 7.0955443 8.8199921
8.3320265 5.0714006 7.8976536 7.5576453 6.9488511 7.6813569 8.0332031 7.0183554 8.9562588
8.2790403 5.1029897 8.0022907 7.6406827 6.9828649 7.5042305 8.0923271 7.0995703 8.8969755
8.3354816 5.1914997 7.9503417 7.6534629 6.9510527 7.3389130 8.1715126 7.1878052 8.9963074
8.3409910 5.3232598 7.9035697 7.7503371 6.9069643 7.2779236 8.2205257 7.2559137 8.9742279
8.2805471 5.2510257 8.0230627 7.7072082 6.8766842 7.2505898 8.1141157 7.3145094 9.0349007
8.3417664 5.2202640 7.9861455 7.6734676 6.8625975 7.2018394 8.1215219 7.3746681 9.1695881
8.2597084 5.1960840 7.9020267 7.6603670 6.8728313 7.1022902 8.0710430 7.2701516 9.2123060
8.2145071 5.1893711 7.7882209 7.6927795 6.8202152 7.0922265 8.0521784 7.0954547 9.2220182
8.2136993 5.1485910 7.8037696 7.7816772 6.7508211 7.2168789 7.9898643 7.1285458 9.1507006
8.1330366 5.1404066 7.9031496 7.8010898 6.8174481 7.2512455 7.9738674 7.0206809 9.1652451
8.1639013 5.1744380 8.0149803 7.8524671 6.8408561 7.2835345 7.9059138 7.0572610 9.2136364
8.0077915 5.1600165 8.0812283 7.8532505 6.8363442 7.2969980 7.8531556 7.0086031 9.0815811
7.9141698 5.1564603 8.1230860 7.8298678 6.8758206 7.3156118 7.7473502 6.9495878 9.1016073
7.8017063 5.1975260 8.1518574 7.9097705 6.9775534 7.2942662 7.7469645 6.8558574 9.0616255
7.7800565 5.2506962 8.1172428 8.0257092 7.0440512 7.3942809 7.7675233 6.8479428 8.9975595
7.6215277 5.2462945 8.0792456 8.0285826 7.0546865 7.4755068 7.7908812 6.7846317 8.9773664
7.4846616 5.2188406 8.1233511 7.9698796 6.9983168 7.5099425 7.7875504 6.7892699 8.9926491
7.3699298 5.1329384 8.1613674 7.9118171 7.0317626 7.5530148 7.7746091 6.8235641 9.0086746
7.5008340 5.0502591 8.2063904 7.8709760 6.8618984 7.6021833 7.6838641 6.8929448 9.0008202
7.5651460 5.0416446 8.1717978 7.7640133 6.8157210 7.6061645 7.5776362 6.8538213 9.0757151
7.5727882 5.0469632 8.1021118 7.7654815 6.8144193 7.6424513 7.6366177 6.9343500 9.0032749
7.5434895 5.0010905 8.1534719 7.8104081 6.8679428 7.6297593 7.7595983 6.8958168 9.0912781
7.5161066 4.9277234 8.1529150 7.8362441 6.8755355 7.5331025 7.8272786 6.9233508 9.0517397
7.5796475 4.9759431 8.0374088 7.9344487 6.7772388 7.5813761 7.9240189 6.9837489 8.9594555
7.6529036 4.9716330 7.9964433 7.7866697 6.8218598 7.6639628 7.9099412 7.1123877 9.0258703
7.6168575 5.0178638 8.0665703 7.8257637 6.7549849 7.7920189 7.9510217 7.1092043 8.9943752
7.7646103 4.9035792 8.0632496 7.7028756 6.8289657 7.9814353 7.8615704 7.1451516 8.9869471
7.8484845 5.0064173 8.0269079 7.6869955 6.7976890 8.1042118 7.8424654 7.2377009 9.0725927
7.9025803 5.0117173 8.0260487 7.5490298 6.6571498 8.2417173 7.7875295 7.3554955 9.1985140
7.8029451 5.0248718 7.8527822 7.3233404 6.5225754 8.2495270 7.7839880 7.4336557 9.2529259
7.6893740 5.1146750 7.7946496 7.2063036 6.5696201 8.2814445 7.8158722 7.4192896 9.2272816
7.7388730 5.1973705 7.7972937 7.1865358 6.6066732 8.2059336 7.8565178 7.4146767 9.3249931
7.7195497 5.1995850 7.8796968 7.1784291 6.6390576 8.1884651 7.7983699 7.3775020 9.3482189
7.5833950 5.2122164 7.9467006 7.1595345 6.6496477 8.1787338 7.7065291 7.3838491 9.4221430
7.4885097 5.2338738 7.9787617 7.1951742 6.6266117 8.2553244 7.6268272 7.3988099 9.3172455
7.4023390 5.1947899 7.9247565 7.2082982 6.6433377 8.3059120 7.5990548 7.3757606 9.3260069
7.3899307 5.3210220 7.8926935 7.3205876 6.6888385 8.3041372 7.5454459 7.3583317 9.4568434
7.3921218 5.2389426 7.9021463 7.3131204 6.7225885 8.3185225 7.6235833 7.3298144 9.5001125
7.4436717 5.2059293 7.7950583 7.4464836 6.7912722 8.4803534 7.5987167 7.3896685 9.5821218
7.4038863 5.0571380 7.7833252 7.3028951 6.7718220 8.5185995 7.5459619 7.4350467 9.5131264
7.4982276 5.0160360 7.7383819 7.4237628 6.7892313 8.6199675 7.5644341 7.4287205 9.5355673
7.4787135 4.9585476 7.7350302 7.3527122 6.7636061 8.6912737 7.6305280 7.4409633 9.5304928
7.4217358 4.8544898 7.7668829 7.3213167 6.8403974 8.7142601 7.6064968 7.4015775 9.4696426
7.4217019 4.8088150 7.6857262 7.2623277 6.9314823 8.8054600 7.6298313 7.4519711 9.3429260
7.3650641 4.7899165 7.6474161 7.3087335 6.9823594 8.7482986 7.7041197 7.4472966 9.2394991
7.5647607 4.7115979 7.6049285 7.2153292 6.9965014 8.7997818 7.7084613 7.4399276 9.3212929
7.5901361 4.8970633 7.6047697 7.1817017 6.9923754 8.8182230 7.7618318 7.4758091 9.4140043
7.6192303 4.9882460 7.5670147 7.1361427 7.0020971 8.8915949 7.6866188 7.5955482 9.4912672
7.6339536 4.9468255 7.5479560 7.1666880 7.0977645 8.8886347 7.5196562 7.7170630 9.4974308
7.7913146 5.0034223 7.3900104 7.2801018 7.0990353 8.8248377 7.4987650 7.6830621 9.3833017
7.9062729 5.0053091 7.2709513 7.4664330 7.0277848 8.7393446 7.5018959 7.6221952 9.2020321
7.9517889 5.0569520 7.2489004 7.5257053 6.9566011 8.6984606 7.5425658 7.6024146 9.2227592
7.8541756 5.1089482 7.3037224 7.6144905 6.9681039 8.6078091 7.5242486 7.5559282 9.1316185
7.8527203 4.9850354 7.2479081 7.6343465 6.8559966 8.5424337 7.4782319 7.5587034 9.0992842
7.7376938 4.8806138 7.2885103 7.6716065 6.7867136 8.4708195 7.4498029 7.5390692 9.0551624
7.7461314 4.8298120 7.2311239 7.6990504 6.7122970 8.3212843 7.3753290 7.5192614 9.0665817
7.6989012 4.9369664 7.1621857 7.6881270 6.6306906 8.2097940 7.4223695 7.4733348 8.9679270
7.7263107 4.8835692 7.1935034 7.7250772 6.6542888 8.1650295 7.3356709 7.3468599 8.9529924
7.7147641 4.9289055 7.2522588 7.6645579 6.7091584 8.2638111 7.3985243 7.1677313 8.8805532
7.7158346 4.9402266 7.3772430 7.7256122 6.6907377 8.4297533 7.3631735 7.0529995 8.8026304
7.7264028 4.9688034 7.4399757 7.6805201 6.7148609 8.5052357 7.3002567 7.0555253 8.7617655
7.7314520 5.0968509 7.4935360 7.7866163 6.7460790 8.5479784 7.2967601 7.1715221 8.7816639
7.7020650 5.0367675 7.5879960 7.8433342 6.7722011 8.4056787 7.2240381 7.1769419 8.8237877
7.6658583 5.0159988 7.5643959 7.7131701 6.9214549 8.2374401 7.1344185 7.2230053 8.7702990
7.5357451 5.0924983 7.5384398 7.5510192 6.9236073 8.1584349 7.1255808 7.2157145 8.7147636
7.4968052 5.0412092 7.4759479 7.4715548 6.8969531 8.2617188 7.0250416 7.1435275 8.6972971
7.4067016 5.0403867 7.5495481 7.3781161 6.9652371 8.1995392 6.9927406 7.1907864 8.6737404
7.4510226 5.1694565 7.3766088 7.4067359 6.9981503 8.2972488 6.9532256 7.2620239 8.7421274
7.5923667 5.1835122 7.3764133 7.3525414 7.0108204 8.2049780 6.9813533 7.3389621 8.9353571
7.7604260 5.2192187 7.4430532 7.3172092 6.9355483 8.1419744 6.9609480 7.4311228 9.0832548
7.7691493 5.3562837 7.3673267 7.3316007 6.9336748 8.1611567 7.0150919 7.3916702 9.1343946
7.8764157 5.3866463 7.3982053 7.5008469 6.9256611 8.2173519 6.9119248 7.2453871 9.2266998
7.9071627 5.4398866 7.3842983 7.5858340 6.8745666 8.2058697 6.8930697 7.2890930 9.3219948
7.9412107 5.5034685 7.4559793 7.5900722 6.9222722 8.2977057 6.9152088 7.2786179 9.2412348
7.8942294 5.5703440 7.3121743 7.6291904 6.9348655 8.2685871 6.9560637 7.3639655 9.2607059
7.8317065 5.7104554 7.3394866 7.6309242 6.9134898 8.3484936 6.9088435 7.4941258 9.2243490
7.8332090 5.7749348 7.2939391 7.6757259 6.9519601 8.3366232 6.8500214 7.4849424 9.2793283
7.7721128 5.7986059 7.3153324 7.6328630 6.9153938 8.3953505 6.6167622 7.5039463 9.2773142
7.7698483 5.7624240 7.2979460 7.6877179 6.9805822 8.4839506 6.6335258 7.5296726 9.3332100
7.7659736 5.6546359 7.2922769 7.7742338 7.0529933 8.6227455 6.5770874 7.5618014 9.2497168
7.8110528 5.7301011 7.3216062 7.6841459 6.9847989 8.6186028 6.5031314 7.6049786 9.2393713
7.8520670 5.7048740 7.1756301 7.6223512 6.9277411 8.6122837 6.4332547 7.5903149 9.2761354
7.7458439 5.6195593 7.2110720 7.6410737 6.9363794 8.5576382 6.5141129 7.5208726 9.3128824
7.7728519 5.5144920 7.1348042 7.6646895 6.9954090 8.5587549 6.6162295 7.5037069 9.3313446
7.8965955 5.4716525 7.1943016 7.7702284 7.0367341 8.5293245 6.6870937 7.3805528 9.3731308
7.9309955 5.3640294 7.0914626 7.7986436 6.9957991 8.4295139 6.7526855 7.3340659 9.3834457
7.9521394 5.3815179 7.1491013 7.8030658 6.9848304 8.3389235 6.8312240 7.2467928 9.4601460
7.9423971 5.2790184 7.1756897 7.6562991 7.0609550 8.3127441 6.9639821 7.2411671 9.4339523
7.9828691 5.1603246 7.3000851 7.5296545 7.0322328 8.3190374 6.9349685 7.1617241 9.3678274
8.0180464 5.0705576 7.3962312 7.3522549 6.9555860 8.3518858 6.7960591 7.2847538 9.3909712
8.0665274 5.0743790 7.5195165 7.2538404 6.9443827 8.2895870 6.8825479 7.2954130 9.3450890
8.0656881 5.0939374 7.5706444 7.2795148 6.9674621 8.1843777 6.9537644 7.1641216 9.2143993
7.9436164 5.1664915 7.5712290 7.2470198 6.9149766 8.2325172 6.9876513 7.1813064 9.2888575
7.8772268 5.2979903 7.6210184 7.2714901 6.8935170 8.2302446 7.0116777 7.2209730 9.2081728
7.7567420 5.3519468 7.7339735 7.2961388 6.7822514 8.3006172 6.9360166 7.2369690 9.1509600
7.6501198 5.4389801 7.7481761 7.3339529 6.7970614 8.3006849 7.0592113 7.1812811 9.0806046
7.6710234 5.5074058 7.8193483 7.3751278 6.8102903 8.4053545 6.9229836 7.1815710 9.0713749
7.6668639 5.5027723 7.8011851 7.3946338 6.7912188 8.3737202 6.8845577 7.1813693 9.0560465
7.5831256 5.6544867 7.7370028 7.4858928 6.7894435 8.4013147 6.9008188 7.1424112 9.0143824
7.5129366 5.6626296 7.7695856 7.4565425 6.7677646 8.4814377 6.9096255 7.0431151 8.9749470
7.4925475 5.6555371 7.7609921 7.5428944 6.7537556 8.4688368 7.0796199 7.0544443 8.9206686
7.5110402 5.6047974 7.6929421 7.5564346 6.7692547 8.4170113 7.0565958 7.1002412 8.9478626
7.5067163 5.4822030 7.6302013 7.7004466 6.7506404 8.3468132 7.1281700 7.0644021 8.9495964
7.5619597 5.5624723 7.5616651 7.6135263 6.7873497 8.2747011 7.1000972 7.1608510 9.0430975
7.7075977 5.5210819 7.5028219 7.6827021 6.8989186 8.2774897 7.0410185 7.1732850 8.9963875
7.7999535 5.4812198 7.5253930 7.6969094 6.9691243 8.2155180 7.1320872 7.0430946 9.0982628
7.8676610 5.4766459 7.5154600 7.7352290 7.0377488 8.0596180 7.0921931 7.0362468 9.1048470
7.9708648 5.4526796 7.5124755 7.7602377 7.0055914 8.0103683 7.0947218 7.1426392 9.2136021
7.9198751 5.5581336 7.5070062 7.7087445 6.9416666 8.0851278 7.0892420 7.1681623 9.2112875
7.8584614 5.6122503 7.4680905 7.8065519 6.8456035 8.0522318 7.1853938 7.2364893 9.2960310
7.7908187 5.7465253 7.3658524 7.8202505 6.8948083 8.1064930 7.1960149 7.2347665 9.3535528
7.8400750 5.7608676 7.3758011 7.7494912 6.9397545 8.0693226 7.2967510 7.3372865 9.3500805
7.7349906 5.6559849 7.2705984 7.8223968 6.9826727 8.0524988 7.2461863 7.3550253 9.3205757
7.7780156 5.6286950 7.1596370 7.8882966 7.0056200 8.0423717 7.3129959 7.2717915 9.3235426
7.7166729 5.4462810 7.2384839 7.9371762 7.0547395 8.0328360 7.2251692 7.0996933 9.2248201
7.8545346 5.4754200 7.2348952 8.0168028 7.1183152 7.9773703 7.2500706 7.0680466 9.1562796
7.9439497 5.4877286 7.1699057 8.0424156 7.0382180 7.9861736 7.2596159 7.0978832 9.0781746
7.9999127 5.4367099 7.1105971 7.9618959 7.0699835 7.9368653 7.2190132 7.1141520 9.0897036
7.9419045 5.4274273 7.1213226 7.9142241 7.0808535 7.8455286 7.1252217 7.1133900 9.0211697
7.8497348 5.4929981 7.1777534 7.9807711 7.0933976 7.7512846 7.0660048 7.0983095 9.0724239
7.6446533 5.6338367 7.1577382 8.0164356 7.1236043 7.7583232 7.0749688 7.0233622 9.0046043
7.4904776 5.6881037 7.1762676 8.0183744 7.1705985 7.5794716 7.1232686 7.1293640 9.0567923
7.4995995 5.7872672 7.0761299 8.0844145 7.1857114 7.5931582 7.1179824 7.1854606 9.0802031
7.4350514 5.8944016 7.0079403 8.0804291 7.1739049 7.6325040 7.0787210 7.2508788 9.0258608
7.3203182 5.9075427 6.9693618 8.1369839 7.2730546 7.7569962 7.0884147 7.3228493 9.1610947
7.2999420 5.9380445 7.0156188 8.1296730 7.2388730 7.8426743 7.1192746 7.4277592 9.2347374
7.3228059 5.9471097 7.0874333 7.9470582 7.1402726 7.8397927 7.0435805 7.4214015 9.3475428
7.3814354 5.9296546 7.1700377 7.9501801 7.2117791 7.8692050 7.0964985 7.4821086 9.4924612
7.5714583 6.0385523 7.1577711 7.9709854 7.1316938 7.7314439 7.0741324 7.3264394 9.6380739
7.7148581 6.0456276 7.1705856 8.0234585 7.1658759 7.7028470 7.0434690 7.3024302 9.6297932
7.8686857 5.9260588 7.0699687 8.0104742 7.1084976 7.6202097 7.1287184 7.2773237 9.7180099
7.9774494 6.1146078 7.1319938 7.9334569 7.0653272 7.7193623 7.1541986 7.2287412 9.6017580
8.1366100 6.1765513 7.2146649 7.9396234 7.0287685 7.7431450 7.2197046 7.3804741 9.5451994
8.2342262 6.2995334 7.2900066 7.7567225 7.0239406 7.7593036 7.2962527 7.3876066 9.4805632
8.1912870 6.2372870 7.2290635 7.7055845 6.9321899 7.7005315 7.3588457 7.4030275 9.3489628
8.2664948 6.2261972 7.2287540 7.6337934 6.9222331 7.7248445 7.3735671 7.3998346 9.1995993
8.3498173 6.3165359 7.3046832 7.5843434 6.9064355 7.7036390 7.4842844 7.4052176 9.1258526
8.2995644 6.3714399 7.3674159 7.6222854 6.9383907 7.7156200 7.4685206 7.3698554 9.1357136
8.2650919 6.5084910 7.4980469 7.5699730 6.9205112 7.7528152 7.3682961 7.3772459 9.1778173
8.2121496 6.5911202 7.5558715 7.7074723 6.8906775 7.7281666 7.3258100 7.3543234 9.2840071
8.1184072 6.6984410 7.5878677 7.8089132 6.9057560 7.7345519 7.2932048 7.4375973 9.3551903
8.0724754 6.6458707 7.5531135 7.8142128 6.9244442 7.6996131 7.2038927 7.5028968 9.4414034
7.9661255 6.6099153 7.6672726 7.8710556 7.0045047 7.7436838 7.3287287 7.4961877 9.5567875
8.0106649 6.5430846 7.7087884 7.8809662 7.0884900 7.7861972 7.3487668 7.5174365 9.6374187
8.0389490 6.4384913 7.6828604 7.9779873 7.1975689 7.7581382 7.4656529 7.3410773 9.5988560
8.0299845 6.3784509 7.6978168 8.1006718 7.1436567 7.5508208 7.4986267 7.2705350 9.6338520
8.0614605 6.3156853 7.6970172 8.1230879 7.0991464 7.5753512 7.4936109 7.2027292 9.6369591
7.9988813 6.3156352 7.8634000 8.0071106 6.9788070 7.4584556 7.5709853 7.2028251 9.6421490
7.9752336 6.3815823 7.8706150 7.8625584 6.9297218 7.4619899 7.5375352 7.2229748 9.5924339
7.9693742 6.4368782 7.8242388 7.8119349 6.8818603 7.4384871 7.4303422 7.2609663 9.4652395
8.0589457 6.5184994 7.7995610 7.7577124 6.8388171 7.4702048 7.4046645 7.3801498 9.3923216
8.0246010 6.6077948 7.8066654 7.7230015 6.8027558 7.4586349 7.2746663 7.3367419 9.3377428
8.0086346 6.6879420 7.7665505 7.6646471 6.7980180 7.4859948 7.2543230 7.1846595 9.2985659
7.9497724 6.7224822 7.7369833 7.5327873 6.8276296 7.5362797 7.1758666 7.2565956 9.2186460
7.9248710 6.8220687 7.7368379 7.5760212 6.8764629 7.4944668 7.1636300 7.1028399 9.0706186
7.9279132 6.8448420 7.8299112 7.4900432 6.9854813 7.4235783 7.2821708 7.1830654 9.0468063
7.9955034 6.9125762 7.7970495 7.5433645 7.0091295 7.3287916 7.4456544 7.1332364 8.9383259
7.9445071 6.9278164 7.6820822 7.5127358 6.9637656 7.3195844 7.5111556 7.0694380 8.9917498
8.0051384 6.8651333 7.6437130 7.5218577 6.9548745 7.2626529 7.5427732 7.0175729 8.9670897
8.0183725 6.8598857 7.7676983 7.6114702 6.8369679 7.3124757 7.5459733 6.9463849 9.0262556
8.0667286 6.8535242 7.6689811 7.6790857 6.8926277 7.2764001 7.6013966 6.9758210 8.9902363
8.0640173 6.8322573 7.6199560 7.8399792 6.7336850 7.4056115 7.6503129 7.0026393 9.0054121
8.1133213 6.8617897 7.5550494 7.9286823 6.5823326 7.4418516 7.7069211 7.1081820 9.0431004
8.0583239 6.7913175 7.5634680 8.0410786 6.4432845 7.5635877 7.8376713 7.1106563 9.1370611
8.0455303 6.7637124 7.5768695 8.0964527 6.3874235 7.4985733 7.8224039 7.1638346 9.2227230
7.9941940 6.6953835 7.6018829 8.1000557 6.3404408 7.4627547 7.7886949 7.1771889 9.2502089
8.0466547 6.6404085 7.5837793 8.1745701 6.2248883 7.4431376 7.8495383 7.1013331 9.2515373
8.0490675 6.6314926 7.5846334 8.1668444 6.1884565 7.4443526 7.9238720 7.1386724 9.2225065
8.0550556 6.5869889 7.7024088 8.1680355 6.2086616 7.5266895 8.0026131 7.1637149 9.2206450
8.0364475 6.5641880 7.8362975 8.1740522 6.2847619 7.3460584 7.9561305 7.0996118 9.1654434
7.9053378 6.5491638 7.8980742 8.1426048 6.2011757 7.2720842 7.9187078 7.0417466 9.0184059
7.9011645 6.6074562 7.9140201 8.0996675 6.2242274 7.3404784 7.9468660 7.0255799 8.9986734
7.9116282 6.6758404 7.9225512 8.0792370 6.1107321 7.2914405 7.8414388 7.1360908 8.9785891
7.8096805 6.6740770 7.8486738 8.0601025 6.1394224 7.2031612 7.7824640 7.1385126 8.9154425
7.6938252 6.6763163 7.8283920 8.0913420 6.1832633 7.3153400 7.6187143 7.0917511 8.9745245
7.7691374 6.6177936 7.7697568 8.0547514 6.1659865 7.3674369 7.5667582 7.2005506 9.0160122
7.8729620 6.5876646 7.7742677 7.9955473 6.2942176 7.5656996 7.4778762 7.2475190 9.0544128
7.8943620 6.4682927 7.7895679 8.1048889 6.3413696 7.7177186 7.2959991 7.2358780 9.1492586
7.9293842 6.3305101 7.8822761 8.1726112 6.4870176 7.8509474 7.3941135 7.1388144 9.2121525
7.9595385 6.1374731 7.8465939 8.1825113 6.4732289 7.9277372 7.4700208 7.0589576 9.2513313
7.8549542 6.0902967 7.8708954 8.1235266 6.4725094 8.0110064 7.4722805 7.0742674 9.2754574
7.8782959 6.0360508 7.8903327 8.0757771 6.4191127 8.0594454 7.5001216 7.1538429 9.2825165
7.9432316 6.0004020 7.7769971 8.0087824 6.3559737 8.1717787 7.4774079 7.2604728 9.2397051
7.8708186 5.9410119 7.8842912 7.9288788 6.3064742 8.2113714 7.5529237 7.2914500 9.2300253
7.8608174 5.9865398 7.8225021 7.8266983 6.3134727 8.0708122 7.5555239 7.2046251 9.3147888
7.8283758 5.9794679 7.9812703 7.8536029 6.2205405 7.9729624 7.5508060 7.1647911 9.4765186
7.8489957 6.0173092 7.7546935 7.8917599 6.0975356 7.9927025 7.6506147 7.1900377 9.5053587
7.7500906 6.0759997 7.8804150 7.7666607 6.0926352 7.9931002 7.7571607 7.2006745 9.4527302
7.6548014 6.1142998 7.7459230 7.6520739 6.0593076 8.0119209 7.5880103 7.1632290 9.4520073
7.6432567 6.1387887 7.7177343 7.5530515 6.1973867 8.0175753 7.6499448 7.2250834 9.3815746
7.5503688 6.1996036 7.5517912 7.5242720 6.2064662 8.0115509 7.7310877 7.3955379 9.3369961
7.6070495 6.1987648 7.5938911 7.5781822 6.1727948 8.0061884 7.8176565 7.4544296 9.3441830
7.7160578 6.3831596 7.5146317 7.6615744 6.2623539 8.0623331 7.8321047 7.5051889 9.5059700
7.8089032 6.3940802 7.6020246 7.7307229 6.3379288 8.1031170 7.7580261 7.6660581 9.4135046
7.9152966 6.4900808 7.4940090 7.7658253 6.3971391 8.1761761 7.6563950 7.6341629 9.3789358
7.8890762 6.5452733 7.4856768 7.6483903 6.5690732 8.1334448 7.6377683 7.5407324 9.4755182
7.8617506 6.4738259 7.4274573 7.5475421 6.5927072 8.1015043 7.7003489 7.4964709 9.4501419
7.8534594 6.3327136 7.4167547 7.5996828 6.6145573 8.0574932 7.6618414 7.5287585 9.4036388
7.8827872 6.3797011 7.4067006 7.6086125 6.6524439 8.1137419 7.6006532 7.4534569 9.4116430
7.9348927 6.4625821 7.4855061 7.6313391 6.7272491 8.0882196 7.7308130 7.4613509 9.4073982
7.9462380 6.6074429 7.5147882 7.6360173 6.8508167 8.0663462 7.7410469 7.3728290 9.4068356
7.9805899 6.6174436 7.6375461 7.6085176 6.7970405 7.9767485 7.6861095 7.2471967 9.3868885
7.9902716 6.6763425 7.4771714 7.6387753 6.8006930 7.9797845 7.6700902 7.1817484 9.3749018
8.0388985 6.6657300 7.4841151 7.6074948 6.8309469 8.0200958 7.6098127 7.0868044 9.4027262
8.1209354 6.6363897 7.3303213 7.5825338 6.9110651 7.8827343 7.5594306 7.0879831 9.3822002
8.1552391 6.7651191 7.3800321 7.5128522 7.0194049 7.7812839 7.5086789 7.0278730 9.3440208
8.0756464 6.7392654 7.3821898 7.4461670 7.1332555 7.6188011 7.6043692 7.0997176 9.3253765
8.0616350 6.6506391 7.4250998 7.4876914 7.1650171 7.6555109 7.6671453 7.1125665 9.2593784
7.9349775 6.6613336 7.4537268 7.4753437 7.1038847 7.5517921 7.6535635 7.1870193 9.1985941
7.8820229 6.6927505 7.4783607 7.5464487 7.0857530 7.5562892 7.7289653 7.1154990 9.1259766
7.6672015 6.6579099 7.6829453 7.5819030 7.1356444 7.5679498 7.7445078 7.1534700 9.0670242
7.7217059 6.5632463 7.7609401 7.7693615 7.0252581 7.4797955 7.7587647 7.0671854 8.8267298
7.6251693 6.5234547 7.8196306 7.8714480 6.8851633 7.4954576 7.6684909 7.0622883 8.8506842
7.6049075 6.4741998 7.8165979 7.8478456 6.7885270 7.5120296 7.4754295 7.1475005 8.8451080
7.5760636 6.4118304 7.8605294 7.8565249 6.7117462 7.5420256 7.4950042 7.1959543 8.8609886
7.6293173 6.3736978 7.7706265 7.8611922 6.7242641 7.5549064 7.5581408 7.2999725 8.9080191
7.7341542 6.3588772 7.8513670 7.8990140 6.6648474 7.5681868 7.4906101 7.2783742 8.7634268
7.6894579 6.3549995 7.6896315 7.9081669 6.6510239 7.5024571 7.3431406 7.3177223 8.7305403
7.7770247 6.2904115 7.6139216 7.9367585 6.6230946 7.4618025 7.3423333 7.3455195 8.6722946
7.8151865 6.2659712 7.4545927 7.9580364 6.6664243 7.4378681 7.3941011 7.4149675 8.6715975
7.8693495 6.2623196 7.4130263 7.9871731 6.6193523 7.4108014 7.3779302 7.3908162 8.7624712
7.7733874 6.3311253 7.4753919 7.8492417 6.5401421 7.2978997 7.3478341 7.3378115 8.7251291
7.8448081 6.4888744 7.3509283 7.8547730 6.5704699 7.3032584 7.3333454 7.3143229 8.6130714
7.7392330 6.6511993 7.4310622 7.8512030 6.5625792 7.2391949 7.2052727 7.2318773 8.6190882
7.6958261 6.7829790 7.5709739 7.8871903 6.5108242 7.2073860 7.2448149 7.0279455 8.7570105
7.5943108 6.9111691 7.5156159 7.9354920 6.5836458 7.1876497 7.2580142 6.9401183 8.6186600
7.4908733 7.0109754 7.5400333 7.9643784 6.6727085 7.1715050 7.2323866 6.8938227 8.5575085
7.3994088 6.9930005 7.4662142 7.9647841 6.7616162 7.1706204 7.2992601 6.9576440 8.5406103
7.3889337 6.9715343 7.4867325 8.0921497 6.8462281 7.2220006 7.3410687 6.9720879 8.6465521
7.3246760 7.0190830 7.3947530 8.0545635 6.8330393 7.1746855 7.3833470 7.0423398 8.7618504
7.2019076 7.0462046 7.4347572 8.1158047 6.8343339 7.1217360 7.5124140 6.9953294 8.8319407
7.1047878 7.1582708 7.2989244 8.0578270 6.8049192 7.0614381 7.5963798 7.0915074 8.9021769
7.1133113 7.1368222 7.2176876 8.0913219 6.7933097 7.0976729 7.6562309 7.1602774 8.9597731
7.0560679 7.1741133 7.1730280 8.1112585 6.7611103 6.9712973 7.6505957 7.0940247 9.0404835
6.9861674 7.0143037 7.1124539 8.0729342 6.7233281 6.9666009 7.6746078 7.0241203 9.0406361
6.9882150 7.0554953 7.0958810 7.9518561 6.7761455 6.9936180 7.6145234 7.0287695 9.0716343
6.9505782 7.0355434 7.1094503 7.9194021 6.6915412 6.9183087 7.6547036 7.0591216 9.1470919
6.9382205 7.0085516 7.1470423 7.8957644 6.6442842 6.8188648 7.6409774 7.1242023 9.1532612
6.9751649 7.0791163 7.2816730 7.7877598 6.6072145 6.9766273 7.7172647 7.1912384 9.0928392
6.9931583 6.9160113 7.3721890 7.7093172 6.5804090 7.0220542 7.7761717 7.1765523 9.0299416
6.9895430 6.7549734 7.3604107 7.7144928 6.5352845 7.1350279 7.8457804 7.2698464 8.9197178
7.0055861 6.7066579 7.3972278 7.6300712 6.5033870 7.1292906 7.7991166 7.2901897 8.9377842
6.9291058 6.7301431 7.3719878 7.6039963 6.4215374 7.1139812 7.6511292 7.3677258 9.0257502
7.0002718 6.6275659 7.3514543 7.5991373 6.4317112 7.1614132 7.6838140 7.4858561 9.1399012
7.0072327 6.6283717 7.2295585 7.5330067 6.3888431 7.0853052 7.6145859 7.6706510 9.2308369
7.0719876 6.5023432 7.2011762 7.4720421 6.3709292 7.1313391 7.6681032 7.6831436 9.1845798
6.9999142 6.5302315 7.1747370 7.5342231 6.3599768 6.9883947 7.6442842 7.6799378 9.1796064
7.0283799 6.6099052 7.2248535 7.5151339 6.3634357 7.0101233 7.6120510 7.6021800 9.2075844
6.9530554 6.5791268 7.2996602 7.5491815 6.4138703 7.0736623 7.5789299 7.6698728 9.2389412
6.8522706 6.6610699 7.3441353 7.4591489 6.4699974 7.1442852 7.4751530 7.6808934 9.2102757
6.8913035 6.6543999 7.2672434 7.4899554 6.5227823 7.2300768 7.5039787 7.6886039 9.2210274
6.9415364 6.6796045 7.2902665 7.4763451 6.5706601 7.2518401 7.5920744 7.6583285 9.1741486
6.9178729 6.7932601 7.2568517 7.4428058 6.5762391 7.2070885 7.5071054 7.5483980 9.1238623
6.9769087 6.8593421 7.3066497 7.4648519 6.4285154 7.2418890 7.5072989 7.4592838 9.1410112
7.0255466 6.7153759 7.3548608 7.4137888 6.3972039 7.3250389 7.6222901 7.4359384 9.2794790
7.0956669 6.6706314 7.3455229 7.4691014 6.4417143 7.3491116 7.6389480 7.3647833 9.3201141
7.0814109 6.5861597 7.2663856 7.3866830 6.3796363 7.5934367 7.6171961 7.2305484 9.3315830
7.1785984 6.5631418 7.2992220 7.3447976 6.3789277 7.5990338 7.5261903 7.2442203 9.3471260
7.1922908 6.5309572 7.3446903 7.3469868 6.5330362 7.7478180 7.3918290 7.2068677 9.3910999
7.1653872 6.5255532 7.3855042 7.3351955 6.3910847 7.6756735 7.2749310 7.1688199 9.5249538
7.0969515 6.4316239 7.4219298 7.3662353 6.4191298 7.7448778 7.1461825 7.0552177 9.5945854
7.0352969 6.2965946 7.4701657 7.3215332 6.3305368 7.7527056 7.1705303 7.0004706 9.4960976
7.1106839 6.3478627 7.4038386 7.3203783 6.3277411 7.8586369 7.0982976 7.1329284 9.4970722
7.1356101 6.3597593 7.4270625 7.2671223 6.4562259 7.9298410 7.0729928 7.1791081 9.4529200
7.1942711 6.4220233 7.4727435 7.1642494 6.5189247 8.0813866 7.0187445 7.3414130 9.4921837
7.3066564 6.3785262 7.4567604 7.0588536 6.5960994 8.1307583 6.9512396 7.3271527 9.5483227
7.3767934 6.3667350 7.4702935 6.9864802 6.6175771 8.2217312 6.9164028 7.3142805 9.4961557
7.3900371 6.4054594 7.2554293 6.9214315 6.6794324 8.1962738 6.9202280 7.5194364 9.4883957
7.4786525 6.3958416 7.2290149 6.9491639 6.6906652 8.2406158 6.9590049 7.6194801 9.5395737
7.6084747 6.3821821 7.2686291 6.9872360 6.6995273 8.2778406 6.8879933 7.5982828 9.4416409
7.5518656 6.3911085 7.2778611 7.0480156 6.7466640 8.3553495 6.9916425 7.5240340 9.4063387
7.5060229 6.4399447 7.2935266 7.0985918 6.8393569 8.2817879 6.9904833 7.4991579 9.3525200
7.5196576 6.4822884 7.2341518 7.0492072 6.9374924 8.3274899 6.9690948 7.4055252 9.4488735
7.6223764 6.5549865 7.2840815 7.1188254 7.0947151 8.3425159 6.9230103 7.2723327 9.5007668
7.6105251 6.6530023 7.3410563 7.1005597 7.1564832 8.3146572 6.8527598 7.2554250 9.5187359
7.6175456 6.6477919 7.3821588 7.0814195 7.2138877 8.3365250 6.6283412 7.3326011 9.4625301
7.5902915 6.7768893 7.4763718 7.1050453 7.2676544 8.3612776 6.6281576 7.3822851 9.4649391
7.5617280 6.9503832 7.5630093 7.2260561 7.2706947 8.3620644 6.5916157 7.4488282 9.4112225
7.5261102 6.9487028 7.5249181 7.2197981 7.3277102 8.4215412 6.5836349 7.5394464 9.2823133
7.5861330 6.9006724 7.5310063 7.0737553 7.2295280 8.4260397 6.5753617 7.6472101 9.2175426
7.4634609 6.8492904 7.4588070 7.1257081 7.1623554 8.3266869 6.5895462 7.6814370 9.1104231
7.3110690 6.8333569 7.3272138 7.1463170 7.1634231 8.2291613 6.6912746 7.8466482 9.0273571
7.3551788 6.6560211 7.2215285 7.2102966 7.1453266 8.2443914 6.7562957 7.9120526 8.9072361
7.4494486 6.5515347 7.0713396 7.3050628 7.1510248 8.2615871 6.7689652 7.9332604 8.9031382
7.4904003 6.5102086 7.0532646 7.2904797 7.0775104 8.2399044 6.7752142 7.7280178 8.8878307
7.5104814 6.4362698 6.9858346 7.4505706 7.0606380 8.0939579 6.7601848 7.6748385 8.8872595
7.3999696 6.3659925 7.0459781 7.5208664 7.0963902 7.9696279 6.6456423 7.6209760 8.7927237
7.2897139 6.2620440 7.2039990 7.5525880 7.1073227 8.0346727 6.6397834 7.6133757 8.7364702
7.1632423 6.0709538 7.3922443 7.6820951 7.0704203 7.9325175 6.5459023 7.5377035 8.8929882
7.1798921 5.9958191 7.4298825 7.5792904 6.9060993 7.9631300 6.6153569 7.5041628 8.8455591
7.2418618 5.8289547 7.4069190 7.6266847 6.8698988 7.9281607 6.6478400 7.4076977 8.9977627
7.2758918 5.7677803 7.2898474 7.6918383 6.8201370 7.9778204 6.6080337 7.3708634 9.0393190
7.3629031 5.7897024 7.4319587 7.7357235 6.8294439 8.0071611 6.5542421 7.2765355 9.2314081
7.4285588 5.8698034 7.5040665 7.7929006 6.7665792 8.0517101 6.7153015 7.2172289 9.2049608
7.5260720 5.9225311 7.4982185 7.7008457 6.7862105 8.0821743 6.7887750 7.1810951 9.4523497
7.4189038 5.8330545 7.4571404 7.8417754 6.7574143 8.0007153 7.0066299 7.0768557 9.4480944
7.4915924 5.8446274 7.4574151 7.8303003 6.8114424 8.0432587 7.0923705 7.1199708 9.4654913
7.4535499 5.8318653 7.4691029 7.6928024 6.7838407 8.0388556 7.1025352 7.0196085 9.3800163
7.4331498 5.8540874 7.5863600 7.5877509 6.7125874 8.0507555 7.1164198 6.9789033 9.3561335
7.4677472 5.8392024 7.6426730 7.4976134 6.7367263 8.0382643 7.1808453 7.1440535 9.3218260
7.5123630 5.8336673 7.7003913 7.4612279 6.6137328 8.0573168 7.1844501 7.1593337 9.3369017
7.4620829 5.8243313 7.7785039 7.3568687 6.6155248 8.0891562 7.2210770 7.1333346 9.3485832
7.5890856 5.8605099 7.8402042 7.4283776 6.5803041 7.9994516 7.1899529 7.1242185 9.2684793
7.5764098 5.9012022 7.6937332 7.4455066 6.6346917 8.0743608 7.2305412 7.0463552 9.1183863
7.4811049 5.9213395 7.7714815 7.5592861 6.6389737 8.0118113 7.3203268 7.0370684 9.1328020
7.5739360 5.9612336 7.7662411 7.6966343 6.6687078 8.0018816 7.3185658 6.9378533 9.0543356
7.5717807 5.9653482 7.6770062 7.7559395 6.7140584 7.9464250 7.3838162 6.9761539 8.8871489
7.5705352 6.0903563 7.6910219 7.7253966 6.8792439 7.9236035 7.5052390 6.9653444 8.8331366
7.5866199 6.0886087 7.7197728 7.7305393 6.9941087 7.7862878 7.5849047 6.9903369 8.8856411
7.5936031 6.0737109 7.6651354 7.7939472 6.9362097 7.7123256 7.6228428 7.0147872 8.8294630
7.6036167 6.0120382 7.6495762 7.8287978 6.9488978 7.8044677 7.5534329 6.8926020 8.9028425
7.5761557 5.9477668 7.5680947 7.7187691 6.9440217 7.8946199 7.5748129 6.9091525 8.9191046
7.3980417 6.0640187 7.6098099 7.6794586 6.9715157 7.9243698 7.4734726 6.9261050 8.8081970
7.5052361 6.0367961 7.6223588 7.6669807 7.0815072 7.9592767 7.5185428 7.0007143 8.7362213
7.4491072 5.9592953 7.6708851 7.5287952 7.1077003 7.9280076 7.5024967 6.9982543 8.6073809
7.3929534 5.9654326 7.6364231 7.5185981 6.9303298 7.8818870 7.5221782 7.1050372 8.6152506
7.2883129 5.8925300 7.6980591 7.4806623 6.9955721 7.8873630 7.5030308 7.1234822 8.5717268
7.1310096 5.8480101 7.7595143 7.3672638 6.9751310 7.8212533 7.4653625 7.2105699 8.5191402
7.2540483 5.9696622 7.6982040 7.3706250 6.9426813 7.8155799 7.4011230 7.3079858 8.4948149
7.2499399 6.0423083 7.6331830 7.3868833 6.8935943 7.8775535 7.4068522 7.3760090 8.5318813
7.2806520 6.0184956 7.6000419 7.4055457 6.7950602 7.9173927 7.5048256 7.3853650 8.5474300
7.3130741 5.8605003 7.6332211 7.4823174 6.6860404 8.0904694 7.6316676 7.3691897 8.5533791
7.2741618 5.9260654 7.7149134 7.5279722 6.7171540 8.0880919 7.7200036 7.3333960 8.5630913
7.3126950 5.8536539 7.7208600 7.4533648 6.7885327 8.1481047 7.9520726 7.4356971 8.5524940
7.2848310 5.7509489 7.7073970 7.4724002 6.8343105 8.2368298 8.0579462 7.4611764 8.6056337
7.3401022 5.7349834 7.6730556 7.4624681 6.8035641 8.2758398 8.0654688 7.4863338 8.6736412
7.4377894 5.6388631 7.7055669 7.4637976 6.6354680 8.2919874 8.1127510 7.4489369 8.7140265
7.3700585 5.6995583 7.6594286 7.4376507 6.4933496 8.3151798 7.9666576 7.3481016 8.7040701
7.3800526 5.6760583 7.5653186 7.3788314 6.5504661 8.5644083 7.8964605 7.2862582 8.8726044
7.2908387 5.6741724 7.5603390 7.3818407 6.5108790 8.5447245 7.8075972 7.3434243 8.9357462
7.3340364 5.6023226 7.5635366 7.3007007 6.5302300 8.5758047 7.7547107 7.2816210 8.9188700
7.2710047 5.5683455 7.6155248 7.1575050 6.5932169 8.6136599 7.7196770 7.2040558 9.0186758
7.3371844 5.5833502 7.5631294 7.0353804 6.6274800 8.6129637 7.6414032 7.2178116 9.0978203
7.3508286 5.7909770 7.5944262 7.0133872 6.6322136 8.5351267 7.5364590 7.2056437 9.1503983
7.4097543 5.9019632 7.6301856 7.0644569 6.7150030 8.4618349 7.4715261 7.1741295 9.1068373
7.4787445 5.9947996 7.6992640 7.1427183 6.6821723 8.2433653 7.4885397 7.0639696 9.0439548
7.5881767 6.1698170 7.5224848 7.1918125 6.6398234 8.1483746 7.5250401 7.0621719 9.0205221
7.6516290 6.0590501 7.4076633 7.2542272 6.5810823 8.0869923 7.5925617 7.1317449 8.9821444
7.6994104 5.9383311 7.2374473 7.2988410 6.5753098 8.1508741 7.5193954 7.2077575 8.9896774
7.7053523 5.8862309 7.3167725 7.4730248 6.4901972 8.1923151 7.5322175 7.2569871 8.9789658
7.6707525 5.9196877 7.3189697 7.5941968 6.4789724 8.2848730 7.4074855 7.2594085 8.9235773
7.6254201 5.8815002 7.3697615 7.6931119 6.6169138 8.2833405 7.4396944 7.2461705 8.9152250
7.5296507 5.8989601 7.4426355 7.7202358 6.6890664 8.2100115 7.4485798 7.2016463 8.8737469
7.4850745 5.9318395 7.4384623 7.6636357 6.7235656 8.1177340 7.6313367 7.1739645 8.8335533
7.4161577 5.9591718 7.5916152 7.6376061 6.6796808 8.0912046 7.6865497 7.2012372 8.8377523
7.3676581 6.0343332 7.5814495 7.6583881 6.7037988 7.9845319 7.7369695 7.2727809 8.7844334
7.3222671 6.0279107 7.4929242 7.6759615 6.8022633 7.8881598 7.8040881 7.2946143 8.7601204
7.2605529 6.1033869 7.5583086 7.8829980 6.8870234 7.9068103 7.9011722 7.2080035 8.6485920
7.2388005 6.2299237 7.6332874 7.8919601 6.8750105 8.0234947 8.0367203 7.1420078 8.6018982
7.1503439 6.2595611 7.6328797 7.8919168 6.8799181 7.9636726 8.0227785 7.0868230 8.6013498
7.1151752 6.1515608 7.6488538 7.8512549 6.8305063 7.9731832 8.0299158 7.0038795 8.5991993
7.1137943 6.1658831 7.6548090 8.0455055 6.9054894 8.0029039 8.1015282 6.9356031 8.6414614
7.0033374 6.1157684 7.5989060 8.1679211 6.9155326 8.0696917 8.1539717 6.8903027 8.6889858
7.0789895 6.0299025 7.5897064 8.2495632 6.7666335 7.8645000 8.1386423 6.8274188 8.7953367
6.9897108 6.0757732 7.5117369 8.1909304 6.6592832 7.9324603 8.1590233 6.7799044 8.9417200
7.0561914 6.0357928 7.4781199 8.2057886 6.6106944 7.8844428 8.2365055 6.7885675 9.0728188
7.0649338 6.0517392 7.4914212 8.1801395 6.6668558 7.8410568 8.1717815 6.9104824 9.2077475
7.0560069 6.0129585 7.6074772 8.1842775 6.8088021 7.8830600 8.0231466 6.8850002 9.2505445
7.1575775 5.9758663 7.6261592 8.1918411 7.0014071 7.9172101 8.1035423 7.0395722 9.3314428
7.3038630 6.1118541 7.5976839 8.1380520 7.1692023 7.9258013 8.0804586 7.0698547 9.4116411
7.3408065 6.0968289 7.5191021 8.0156183 7.2734284 7.9680748 8.0919170 7.1061425 9.5016499
7.2843585 6.0385704 7.6262789 7.9438171 7.3708868 7.9497948 8.1238632 7.1037107 9.5206470
7.2929049 5.8860488 7.7204537 7.8852477 7.3570943 7.9663134 8.1512022 7.1708846 9.5131512
7.3178296 5.8743982 7.7130547 7.7650533 7.1926589 8.0093489 8.1227341 7.1072917 9.3776474
7.3438148 5.7904077 7.6475806 7.7686281 7.0522571 8.1031122 8.1283321 7.1191587 9.3668423
7.3448606 5.8283696 7.5320759 7.7920008 6.8641133 8.2206259 8.1371174 7.1270304 9.3397551
7.2533159 5.8189449 7.4733615 7.9018912 6.7850323 8.1858358 8.1636009 7.1517668 9.2613230
7.3282948 5.6732798 7.5296421 7.9737353 6.6736345 8.2290077 8.0849781 7.2127013 9.1991434
7.3773255 5.6777487 7.5177751 7.9625368 6.4935756 8.1838264 8.0773535 7.3252211 9.0965528
7.4011230 5.7364092 7.4694943 7.9959493 6.4474025 8.1466560 8.1131086 7.3794656 9.0289059
7.3794956 5.8175907 7.3971500 8.0314770 6.6007395 8.3165998 8.1383257 7.3429599 9.0226908
7.5659733 5.9019141 7.2638044 8.1076202 6.8121600 8.2834187 8.1565695 7.3257771 8.9553432
7.5598931 5.9527073 7.3272762 8.1216497 6.8359280 8.2234020 8.0829773 7.3808265 8.9224920
7.5469270 5.8807139 7.3850350 8.2382154 6.9022121 8.1505690 8.0110111 7.3157291 8.8613844
7.5632143 5.7738047 7.3840632 8.1458378 6.9168563 8.1703815 8.0658779 7.2285228 8.8142633
7.5107336 5.6629767 7.4508080 8.1553326 6.7728715 8.0504236 7.9781122 7.1785798 8.8791342
7.6242266 5.6625619 7.4309387 7.9962287 6.7807202 7.9157414 7.9204350 7.1179523 8.8430519
7.6982613 5.6674299 7.4405355 8.0030546 6.8122692 7.7388983 7.9301615 7.1135702 8.8479156
7.7410278 5.6536331 7.3959374 8.0264750 6.8171649 7.6571360 7.8105316 7.1387644 8.8480473
7.6990962 5.7187724 7.5671630 8.0559521 6.8627439 7.6318278 7.7103095 7.3667645 8.8698139
7.6184816 5.8341126 7.6730008 8.1045551 6.8152857 7.5878935 7.6848979 7.2595506 8.8704758
7.6055584 5.8731880 7.6409879 8.0771847 6.8071799 7.5943165 7.7269959 7.2007103 8.9289331
7.5058761 5.7467065 7.7037210 8.1271496 6.7921000 7.5603404 7.6619439 6.9934249 8.8374329
7.5946536 5.5968065 7.7075644 8.2051268 6.6931424 7.5140347 7.7176442 6.9237032 8.8930683
7.6432915 5.4402776 7.6425796 8.2202091 6.6737032 7.5185213 7.8573298 6.8546290 8.9526529
7.5502129 5.5212531 7.6437774 8.1255436 6.6542001 7.4978848 7.7521682 6.9229155 8.9211159
7.6290898 5.6502075 7.6857362 8.1606741 6.6198664 7.4186416 7.7973981 6.8328581 8.8546371
7.6920424 5.7440634 7.7609491 8.1252003 6.6448879 7.4068341 7.7604437 6.7847166 8.8856773
7.7939568 5.9311838 7.7482481 8.2100210 6.5373802 7.3798347 7.7399788 6.7744246 8.8929644
7.7031569 5.9214053 7.5349097 8.1289005 6.6243129 7.3208022 7.6953330 6.9483566 8.9485188
7.8092728 5.9213700 7.5333481 8.1612396 6.5845199 7.2362905 7.7248111 7.0123577 9.0054855
7.8030486 5.8238325 7.4832087 7.9991946 6.7607207 7.2027850 7.7441649 7.0149946 9.0397100
7.6821661 5.8325310 7.3777480 8.1784983 6.8863740 7.2229395 7.7237039 7.0763493 9.0597715
7.7924986 5.8347969 7.3412666 8.2424383 7.0477867 7.3513870 7.6620021 7.1301284 8.9277678
7.8138618 5.8381028 7.3536410 8.2920074 7.1341057 7.4472923 7.6710901 6.9865289 8.8996325
7.8975258 5.8592281 7.4169130 8.2624254 7.1028786 7.4899230 7.6968689 7.0170302 8.8415585
7.9209471 5.9189396 7.5183797 8.1794415 7.0439167 7.3903546 7.6436720 7.0225544 8.9927454
7.9695296 5.9331551 7.5181632 8.1897192 6.9129720 7.3718262 7.6266961 7.0471287 8.9803753
7.9899788 6.0141120 7.5099277 8.1119108 6.7837706 7.5105653 7.5104604 7.0809855 9.0035295
7.9944234 6.0279837 7.4272900 8.0691013 6.8122916 7.5294466 7.5742965 7.2025318 8.9963102
7.9978189 6.0945492 7.4919429 7.9801588 6.7460790 7.6726747 7.5237889 7.1919951 9.0420065
7.9996290 6.1015520 7.4464335 7.8911896 6.8481870 7.6366091 7.4864192 7.2053924 9.0246439
8.0302773 6.1388502 7.3943949 7.8293538 6.8531260 7.6771455 7.5259714 7.1393423 9.0016184
8.0678663 6.2150159 7.4108062 7.8706217 6.7758837 7.7114625 7.6220574 7.0706110 9.0819559
8.0974054 6.3823743 7.4192300 7.9209638 6.7898746 7.7141385 7.5808921 7.0772300 9.1746483
8.2428417 6.4226198 7.2798109 7.9772739 6.7816792 7.6907778 7.5612736 7.1171150 9.2906675
8.2359333 6.3937607 7.2637377 7.9755864 6.6445322 7.7483897 7.3740802 7.1790557 9.4011078
8.2712317 6.4003782 7.2856507 7.8840189 6.6510072 7.7058811 7.2107277 7.1392651 9.4915590
8.1947784 6.4046755 7.2739296 7.8950400 6.5774722 7.6366992 7.3343310 7.1843290 9.5357599
8.1125803 6.4533339 7.2733579 7.8254910 6.6760859 7.5511866 7.2989893 7.0882382 9.4808779
8.1098795 6.3983245 7.3714843 7.9014268 6.7707438 7.5296812 7.2459707 7.0934167 9.5227251
8.1679716 6.4308267 7.2456093 7.9800935 6.9039736 7.5444546 7.2033739 7.1004267 9.4949121
8.1658421 6.4707661 7.3384371 8.0011263 6.9173474 7.6692710 7.2478933 7.1649189 9.5430765
8.1431675 6.3699160 7.4226975 7.9672356 6.9695325 7.7312794 7.2802763 7.2782736 9.4568386
8.0268745 6.2035055 7.4764843 8.0006800 7.0791163 7.8479471 7.3359609 7.2795625 9.5059414
7.9992285 6.1421709 7.5880470 8.0519695 7.1298070 7.8096924 7.2892332 7.1141467 9.3783579
8.1043615 6.1343937 7.5987577 8.0818615 7.1162062 7.8683362 7.3169703 7.0072737 9.4309340
8.1035852 6.0953178 7.5730696 8.1095228 7.1402397 7.8769355 7.4420962 6.8699875 9.5250072
8.1125536 6.0511832 7.7774692 8.1429558 7.1743898 7.8504357 7.3986597 6.7759533 9.5780563
7.9351912 6.0837946 7.9461880 8.0457954 7.1203942 7.8351755 7.3406281 6.7576132 9.5521469
7.8189559 6.0497613 7.9759088 8.0411139 7.1505418 7.8245230 7.3255467 6.8178177 9.6165571
7.6461182 6.0422540 7.9586506 7.8846183 7.0611348 7.8665900 7.3528671 6.8551731 9.6474714
7.6431179 6.0854917 7.9051785 7.9170012 7.0478168 7.9684262 7.2848344 6.9246788 9.6237841
7.5382185 5.9842348 7.7940798 7.8714719 7.0333328 8.1538601 7.2809143 7.0233927 9.5596590
7.4961805 6.0363383 7.7038980 7.9463429 7.0531139 8.1608095 7.1915841 6.9919968 9.5804520
7.4562140 6.0665026 7.6631999 7.9193153 6.9861403 8.2811022 7.2047024 7.0200286 9.6767235
7.4703650 6.0026555 7.6110911 7.9073648 7.0244336 8.3644562 7.1992774 6.9571481 9.7652588
7.5987597 5.9510345 7.6670327 7.8291879 6.9442391 8.3820019 7.2359247 7.0498066 9.7584887
7.5863991 5.9449749 7.6430635 7.6723318 6.9778419 8.3801317 7.2669725 7.0416951 9.7293272
7.6722336 5.9702439 7.7028685 7.7514505 6.8742428 8.3572521 7.3101969 7.0731626 9.8070822
7.6414065 5.9235597 7.6919885 7.7861195 6.8121314 8.3983803 7.3907847 7.1510038 9.6573181
7.6410489 5.9687252 7.7122555 7.8552318 6.8052535 8.2531834 7.5219808 7.1309547 9.6695137
7.6000991 6.0100541 7.7112961 7.8079600 6.7671452 8.2667913 7.6370654 7.0570006 9.7995920
7.7163386 6.0230775 7.7476792 7.9162030 6.8379412 8.2309952 7.6084700 7.0125656 9.8354368
7.5795937 6.0732698 7.6665196 7.9263330 6.9288292 8.2716656 7.5417333 6.9499412 9.8804092
7.5905399 6.0939465 7.6449327 7.9239073 6.9591622 8.2893810 7.4480419 6.9594436 9.9712925
7.6898723 6.0719395 7.6823983 7.8451042 6.9299455 8.2412472 7.3511753 6.8094187 10.0289764
7.5952635 5.9459648 7.6917839 7.9627562 6.9101515 8.1637363 7.3734202 6.6857185 10.0735788
7.4983602 5.9563093 7.6734686 8.0032883 7.0115933 8.0163240 7.3181543 6.6772647 10.0674562
7.5088301 6.1079507 7.6293430 8.0648489 6.9954944 8.0132742 7.3170075 6.7184982 9.9504681
7.5909328 6.2015176 7.6608129 8.1531782 7.0134072 8.0378981 7.3297601 6.7701969 10.0602598
7.6730199 6.2433329 7.8457074 8.2893200 7.0181632 8.0993967 7.2819290 6.7431998 10.0778370
7.7409372 6.1794505 7.9118290 8.3808146 6.9613080 8.1900291 7.2824650 6.7166986 10.0790491
7.6752834 6.1532307 7.8678346 8.3965235 7.0327468 8.2650328 7.3196907 6.7949014 9.9853315
7.5210080 6.0157800 7.8118982 8.4891615 7.0099530 8.3331852 7.3464775 6.9194679 9.9430752
7.4870672 5.8932962 7.7011485 8.6032200 7.0259948 8.3914747 7.3422971 7.0584798 10.0233135
7.5034280 5.8220210 7.6292925 8.6151743 6.9594836 8.4591808 7.3673372 7.1638064 9.8653679
7.4853182 5.8229170 7.5394125 8.5196781 6.8450842 8.5974607 7.4643469 7.1514063 9.8897858
7.5439467 5.8920732 7.4872117 8.4371176 6.8786674 8.6059971 7.4009652 7.1960044 9.7757730
7.4754004 5.9834347 7.3669353 8.4147425 6.8242116 8.6460791 7.2976122 7.0984626 9.8164339
7.4849954 5.8556232 7.3499627 8.4199438 6.8363686 8.6969395 7.1731348 7.1435270 9.8979597
7.4745917 5.9126968 7.2349687 8.5372934 6.9133577 8.7514572 7.0572147 7.2465625 9.8166838
7.5277438 5.8188214 7.2338529 8.4488420 6.8918338 8.7024870 6.9845018 7.2563076 9.8217173
7.5011840 5.7623248 7.3529658 8.4013109 6.8923635 8.7130737 6.8654633 7.2012844 9.8737955
7.4994974 5.6863961 7.4427052 8.3173513 6.8935971 8.7770681 6.9386401 7.1224542 9.9223909
7.4944863 5.6987691 7.4390121 8.3828011 6.8212023 8.6897821 6.9445305 7.0938716 9.9638996
7.5624223 5.7614441 7.5106163 8.2791157 6.8422079 8.6048479 6.9374137 7.0363536 9.8373623
7.4499097 5.8727093 7.5574050 8.1861525 6.7398567 8.5091467 7.0070009 7.0642161 9.8104248
7.4574437 5.9688230 7.6361914 8.1098185 6.7693629 8.5805178 6.9787540 6.9524441 9.7901773
7.3228359 6.0011940 7.7388306 8.1422901 6.6848574 8.6624432 7.0759888 6.8319321 9.6071682
7.2833767 5.9702787 7.8215132 8.1118956 6.7235265 8.6761398 7.0977106 6.7634602 9.5127382
7.1531081 5.9518790 7.7470107 8.1179647 6.6231103 8.6580791 7.0786662 6.6513805 9.5263987
7.2058306 5.9847383 7.7666807 8.1609573 6.6959682 8.6571226 6.9278488 6.6218386 9.4912071
7.2253118 6.0624275 7.7385817 8.1982222 6.7438488 8.6856146 6.9078441 6.6763625 9.3715582
7.2317023 6.2038913 7.7729521 8.1596136 6.8110781 8.7514429 6.9654803 6.8660293 9.3150234
7.2150345 6.3249841 7.9093137 8.2060652 6.8669758 8.8023472 7.0428514 6.9918170 9.2209730
7.1870360 6.2540054 7.8826137 8.3280144 6.8530807 8.7728624 7.1676097 6.9730358 9.1327190
7.1211104 6.1313844 7.8396735 8.4067059 6.8016686 8.8186693 7.2901335 7.0201607 8.9924154
7.1149354 6.1238065 7.7264261 8.4409294 6.7602205 8.8752975 7.4113975 7.0191641 9.0067863
7.0753450 6.0542631 7.7341766 8.2911406 6.6360493 8.8581924 7.3540721 6.9175014 9.0120678
7.0342669 5.9082446 7.6995802 8.2606039 6.6041942 8.7532692 7.4885297 6.8242083 8.9287968
7.0093870 5.7543149 7.5987062 8.1183071 6.5813918 8.7451296 7.4592257 6.8589706 8.9039354
7.0177231 5.7712255 7.5348501 8.1643534 6.6191359 8.6321373 7.4677052 6.8923373 8.7074108
6.9382582 5.7939224 7.6429529 8.0831366 6.7102633 8.6469469 7.5639219 6.7273383 8.6195564
6.9718037 5.7942405 7.7232270 8.0977783 6.7252097 8.6703358 7.5522780 6.6818261 8.5701990
6.9018545 5.8696184 7.6829920 8.0593548 6.6218901 8.6207657 7.4903040 6.6394806 8.5463133
6.8993340 5.8657546 7.6734066 8.0072870 6.6072373 8.6766548 7.5003095 6.7049804 8.5642042
6.8811655 6.0068998 7.6205688 7.8658395 6.6165700 8.7093935 7.4135427 6.7466745 8.6535110
6.8798494 5.9772768 7.5512581 7.6563573 6.8400126 8.7525806 7.3746557 6.8591871 8.7600994
6.9256878 5.9281979 7.4881678 7.5490203 6.8472600 8.7620506 7.3241963 6.6888328 8.7648315
6.9791727 5.9665189 7.4108105 7.4954004 6.8745193 8.6569672 7.2024245 6.5514517 8.7677584
7.0421047 5.7934604 7.3959970 7.5310960 6.9343600 8.5129280 7.1403790 6.4785290 8.8275347
6.9765029 5.7902789 7.4918327 7.5821743 6.8161402 8.5038462 7.0710626 6.4803047 8.8397713
6.9513359 5.7532291 7.5706582 7.5308685 6.7077746 8.3760490 7.0296798 6.4167643 8.8155594
6.9898863 5.6704803 7.7077093 7.5959268 6.6525207 8.3472233 7.0107546 6.5584612 8.8245945
6.9468751 5.6230845 7.8520827 7.6809931 6.5203228 8.2868881 6.9492345 6.6065335 8.8311777
6.8256459 5.5892086 7.9966106 7.7262869 6.5477128 8.2013779 6.9380665 6.6742892 8.8970394
6.8027172 5.5796814 8.1492968 7.8330545 6.4342823 8.1076279 6.9934869 6.7149496 8.8780594
6.7013092 5.5650826 8.1578760 7.8039942 6.4588823 8.0082083 6.9689927 6.7954297 8.8459549
6.6979351 5.6087852 8.1167145 7.8105683 6.4955130 7.9861827 7.0463996 6.8618922 8.8721638
6.6899099 5.6890564 8.2334013 7.8352141 6.5135040 8.0850677 6.9275694 6.8061624 8.8870611
6.7046723 5.7143002 8.1520739 7.8635988 6.5387926 8.2407207 6.8217649 6.6641932 8.9275322
6.6335344 5.7635927 8.2043276 7.9333262 6.5993757 8.2711258 6.7896981 6.6224718 8.8466778
6.5973101 5.8659291 8.2805967 7.9099779 6.7116694 8.2581520 6.7655158 6.5603061 8.7520876
6.6448421 5.9293561 8.3993645 7.8833098 6.7822309 8.2221823 6.8832216 6.5151954 8.7643843
6.5069213 5.9296451 8.4673119 7.9644251 6.8572655 8.1408529 6.8441057 6.5612168 8.7219610
6.5159369 5.8729181 8.5395365 8.0946875 6.9152565 8.1596851 6.8042445 6.4076691 8.7597694
6.5114999 5.8921838 8.5222225 8.1959534 6.9429679 8.1868086 6.7712846 6.4420872 8.7567692
6.4169631 5.8609376 8.5441732 8.3886671 6.8993907 8.2441092 6.7366042 6.5143690 8.8497763
6.4309297 5.9675674 8.3782139 8.3730211 6.8068252 8.3558292 6.6756597 6.6491776 8.7705564
6.3935518 6.0097489 8.4373169 8.3927584 6.8326564 8.4792566 6.8003469 6.7638960 8.8203230
6.4953523 6.0885439 8.4441471 8.4025698 6.8551669 8.5519629 6.7662601 6.7280874 8.8426313
6.4876027 6.1455736 8.3528299 8.4314737 6.8605623 8.5325441 6.9715700 6.8384986 8.7886257
6.6338735 6.1756673 8.2989740 8.3035774 6.8419614 8.4612961 7.0530844 6.9660549 8.7397060
6.5606613 6.1733241 8.2917137 8.2688046 6.9382372 8.4505424 7.1823068 7.0677695 8.7214804
6.4821301 6.1362495 8.2683477 8.2391453 6.9987850 8.4774437 7.1888037 7.0555887 8.6991034
6.4249763 6.0672774 8.1634569 8.2740564 6.9689012 8.2221470 7.1560988 7.0379529 8.7592640
6.1979675 6.0723677 8.1354103 8.1986694 6.9603901 8.2435160 7.0291114 7.0936522 8.8774958
6.2616086 6.0390201 8.1328583 8.1269379 7.0055704 8.1435833 7.0579214 7.1053534 9.0291166
6.3445005 5.9819932 8.1435013 8.0690365 6.9393167 8.0704775 6.9999642 7.1530566 9.0456800
6.2359443 5.8931851 8.0249538 7.9811006 6.9096198 7.9855895 7.0803232 7.1584172 9.0221834
6.2237310 5.9012089 7.9636717 7.9094181 7.0190711 7.8592634 7.1235328 7.1480203 8.9361668
6.2944226 5.9057565 7.9254169 7.8939877 6.9834061 7.8569331 7.1956630 7.1187377 9.0683861
6.3106003 5.8922644 7.8493438 7.8584809 6.9731135 7.9999552 7.1813254 7.1540465 9.0932446
6.2206120 5.8929729 7.7003336 7.8775988 7.0112810 8.0851059 7.2453070 7.0875759 9.0699739
6.3338723 5.8857217 7.5417366 7.7765479 7.1899180 8.0096731 7.3049936 7.0607247 8.9158144
6.4567251 5.9891200 7.5306158 7.7975702 7.1064773 8.0576162 7.2750468 7.1118269 8.8871145
6.4391389 6.0145125 7.6027093 7.7271161 7.0648789 8.0139217 7.1878018 7.0703707 8.8306084
6.5497251 6.1448593 7.6148171 7.7000551 6.9744859 7.9165664 7.2798367 7.2097030 8.7009840
6.5395813 6.1651044 7.6782928 7.6032076 7.0440083 7.8658376 7.1897950 7.1920447 8.6522560
6.4527068 6.0684271 7.5993466 7.7306118 6.9996676 7.9228954 7.0843935 7.1662235 8.6409063
6.3671770 6.0184569 7.5496421 7.8472853 6.9864740 7.9287281 7.0786700 7.1553626 8.6499844
6.3883481 6.0343957 7.6083784 7.8397269 7.0164714 7.9413381 7.1533260 7.1439800 8.6722193
6.3053145 6.0400877 7.6101799 7.8712058 6.8947268 7.9671059 7.0381942 7.2109346 8.5824509
6.3458304 6.1788898 7.6172028 7.9155803 6.9221177 7.9084115 7.0703773 7.1698432 8.5104847
6.3727741 6.1911073 7.6246896 7.9428110 6.9020400 8.0560780 7.0760379 7.1890945 8.5191069
6.4324269 6.1542645 7.4855604 7.8188496 6.7839766 8.1769619 7.0623498 7.3393235 8.5283728
6.4242506 6.1699262 7.5208588 7.8305593 6.7842598 8.2754793 6.9839945 7.3355374 8.5717516
6.5979047 6.1030216 7.5416460 7.8565221 6.8251343 8.4085636 6.8811107 7.2614217 8.6017780
6.7108440 6.0314298 7.6428165 7.9187756 6.7928262 8.4244061 6.7997923 7.0171833 8.6534395
6.6997690 6.0565839 7.5896592 7.7712259 6.7599397 8.5355301 6.8061190 6.9197617 8.7653217
6.7073503 6.1189766 7.6728644 7.8296394 6.7936850 8.4981375 6.8471227 6.7648654 8.8092356
6.7166967 5.9457955 7.5625844 7.7679391 6.7947416 8.4731884 6.8472433 6.8357940 8.7568750
6.7607894 5.8651443 7.6626081 7.6666288 6.7774110 8.3942490 6.9678774 6.8540139 8.7333870
6.7241955 5.8913512 7.6385465 7.6326766 6.7704844 8.3144188 7.0814342 6.9885459 8.7633791
6.6473742 5.9278684 7.5714183 7.6041408 6.8066473 8.2637339 7.1505151 7.0436954 8.8254681
6.7374039 5.9469829 7.6290369 7.6879053 6.8723679 8.3581705 7.1763477 6.9991145 8.9646378
6.7233081 6.0178394 7.6181712 7.7771783 6.8911643 8.4868355 7.3097496 7.0983148 9.0834894
6.7357759 6.0946932 7.5762506 7.8015976 6.9581161 8.6606112 7.2935958 7.0584440 9.0781975
6.7648964 6.1471953 7.5071716 7.7611651 6.8801165 8.7440147 7.2809682 7.1012979 9.1442060
6.7372532 6.2618518 7.5066218 7.7580252 6.7824378 8.7577171 7.3558359 6.9526372 9.0482903
6.7030134 6.2725511 7.4649591 7.7550268 6.6963482 8.6719227 7.3528886 6.8829479 9.0346785
6.6384516 6.3340535 7.4703112 7.8005476 6.6183043 8.6430511 7.3740287 6.8355255 9.1508932
6.6716604 6.2898273 7.4445992 7.7357502 6.5952883 8.6455069 7.4001789 6.7976604 9.2599821
6.5337930 6.1878581 7.3740368 7.6909056 6.6079264 8.5972815 7.2822871 6.7713032 9.2404280
6.5488667 6.1706824 7.3762083 7.5859323 6.7567205 8.6769867 7.2296476 6.8131142 9.3016348
6.5007167 6.2225103 7.3635311 7.4657993 6.7899008 8.6170950 7.2784910 6.9739985 9.4247961
6.3649726 6.1992621 7.3166561 7.4279027 6.8184547 8.5678339 7.3333812 6.8818541 9.4518013
6.3299532 6.1863036 7.3518214 7.4017653 6.8324127 8.7885389 7.3974352 6.8504949 9.5296659
6.3128591 6.1982894 7.3460326 7.3157835 6.7860589 8.8223228 7.4296489 6.8310466 9.5080585
6.3430281 6.1961384 7.2565985 7.2212138 6.7757659 8.9785910 7.4951997 6.8768573 9.4591742
6.3211765 6.2277541 7.3660665 7.2866201 6.8045592 9.0712404 7.4718761 6.8256631 9.3177605
6.2976718 6.2389498 7.2574391 7.2301531 6.8575430 9.1398792 7.4918857 6.7515311 9.2957602
6.2127466 6.2994056 7.2974644 7.1731954 6.9303584 9.0135460 7.4463425 6.7769203 9.3355274
6.2163515 6.2549372 7.2949901 7.2104797 6.9058466 8.9710350 7.3680978 6.7627263 9.3329926
6.1965714 6.1986270 7.3610840 7.1196270 6.9545164 8.9722118 7.2994685 6.8297524 9.3706579
6.2210684 6.1192288 7.4076343 7.1639886 6.9583306 8.8866186 7.1580601 6.7928329 9.3499832
6.2614403 6.2361889 7.4738865 7.2543130 6.9842043 9.0057173 7.1893930 6.8704028 9.3997507
6.2161355 6.3188157 7.4311595 7.4183598 6.9943562 9.0856924 7.2379332 6.8354259 9.2508554
6.3589802 6.4007711 7.4003830 7.5627413 7.0406632 9.1198196 7.2221565 6.8934541 9.2284288
6.2247767 6.4492540 7.4104924 7.6333604 6.9935932 9.1477528 7.3253169 6.8043513 9.1614342
6.1359291 6.5124874 7.3224554 7.5460753 7.0978169 9.1838846 7.3774176 6.7320981 9.0393829
6.0756645 6.5897007 7.1514387 7.5213847 7.1230183 9.2031641 7.3556900 6.6826324 9.0271711
6.1518230 6.7924323 7.1724763 7.4669681 7.0284691 9.1650629 7.3799877 6.7043543 9.0515251
6.0502739 6.7811675 7.2166147 7.4423757 6.9934039 9.2000389 7.3618188 6.7137933 9.0156498
6.0935373 6.8768239 7.2018986 7.5010600 6.9076281 9.2570591 7.3767467 6.7531538 8.9814882
6.0960503 6.8774743 7.2644777 7.4666052 6.7824550 9.3220119 7.4247942 6.7575979 8.9475183
6.0677495 6.8783946 7.2863770 7.4521194 6.7210641 9.3110571 7.3606739 6.7378874 9.1310158
6.0483012 6.9222064 7.2998095 7.4173307 6.7792768 9.2791815 7.2953854 6.7992454 9.3036900
6.0113497 6.9427991 7.3370819 7.4421964 6.8824344 9.2001438 7.3018107 6.8409610 9.3166342
6.1043191 6.9143891 7.4655976 7.5056729 6.9264593 9.1950541 7.3725247 6.9889932 9.2571926
6.0625620 7.0456247 7.3709106 7.5343008 6.9307904 9.1924553 7.5235901 7.0809259 9.2483168
6.1002235 7.0162072 7.3772182 7.3929191 6.9087820 9.2538738 7.6010661 7.1048164 9.1485176
6.0668211 7.0490780 7.2547102 7.3205094 6.9557767 9.2413187 7.5672240 7.0502496 9.1458473
6.1107359 6.9540005 7.2815561 7.3341875 6.9509811 9.3534021 7.6103802 7.0605555 9.1287069
6.2798448 6.8774719 7.2458978 7.2091994 7.0058308 9.3842535 7.5749755 7.1240177 9.1409359
6.3803563 6.8436956 7.2906194 7.2214003 7.0041709 9.5029697 7.6449795 7.1194582 9.0924530
6.3250103 6.7730598 7.3612814 7.1562772 6.9693623 9.5744781 7.6347961 7.1095595 9.0826321
6.2680659 6.7939539 7.2932773 7.1099339 6.9272609 9.6052475 7.7093058 6.9286909 8.9471388
6.2938323 6.8541865 7.5083957 7.0396657 6.9525604 9.5066986 7.6385779 6.7988715 8.9010067
6.1434541 6.7372308 7.5647120 7.1133685 6.8913364 9.4557409 7.6871576 6.7753983 8.8377256
6.1956487 6.7823892 7.7459202 7.0362425 6.7938514 9.3621616 7.6812444 6.8069720 8.8978624
6.1704092 6.8470807 7.8210354 7.1013870 6.9002533 9.4648609 7.8165708 6.8773222 8.9064379
6.2236967 7.0398421 7.9425588 7.2007914 6.8336725 9.4324226 7.8832798 6.9339857 8.9716549
6.2517242 6.9557223 7.9890985 7.2041020 6.8112955 9.4170246 7.8818088 6.8986282 9.0512714
6.3707309 6.8658819 7.9674907 7.1349072 6.8607192 9.5054331 7.8519726 6.8729773 9.2261696
6.4160738 6.7427268 7.9499731 7.1810298 6.7016206 9.5961933 7.8305082 6.9004040 9.1345081
6.4494872 6.5316124 7.9964061 7.1758189 6.7179041 9.5648785 7.8246517 6.9391098 9.1263485
6.5725083 6.5589900 7.9839277 7.1638236 6.5394363 9.4051447 7.8056126 6.8598824 9.0592384
6.6792078 6.4777026 7.9657931 7.0725970 6.5739026 9.3463707 7.7176518 6.8612986 9.0030422
6.7763553 6.3759441 7.8988471 7.0552225 6.6768093 9.2999897 7.7492046 6.8763628 8.9181080
6.9020391 6.4553938 7.8428063 6.9867864 6.8623838 9.3152361 7.6285725 6.8208208 8.7811518
6.9869657 6.4490213 7.7341547 6.9559798 6.9505396 9.3304768 7.6370735 6.6960831 8.7828712
6.9838810 6.4819050 7.7383628 7.0267196 7.0408263 9.3490973 7.4830260 6.6195269 8.7668457
7.0359616 6.4701900 7.6794920 7.0848918 7.3019891 9.4691057 7.4345546 6.6973281 8.6894903
7.1119933 6.5298038 7.7465768 7.0461574 7.2787223 9.4719219 7.4368825 6.6580062 8.6643486
7.1846237 6.4970851 7.6941228 7.0882406 7.2469769 9.4764366 7.3973036 6.6003723 8.7207794
7.1783209 6.5750227 7.7034469 7.0653062 7.1406145 9.4793949 7.3133693 6.5423818 8.8176022
7.1479936 6.5927610 7.5196223 7.0724630 7.0917273 9.4728060 7.1845999 6.5811858 8.8109255
7.0824981 6.5235739 7.4143348 7.0976214 7.0033407 9.5069323 7.0929670 6.5511370 8.8451462
7.0539203 6.6075578 7.3385568 7.1873136 6.9360347 9.4297934 7.0043664 6.7120481 8.8224277
7.0359344 6.7685127 7.2222896 7.3034487 6.8758621 9.3184977 7.0230536 6.7414708 8.8544035
7.0843267 6.7341061 7.1677809 7.3885193 6.8436470 9.2425613 7.0405312 6.7852721 8.9672403
7.0469446 6.7453098 7.1958117 7.3008833 6.8498120 9.0591269 7.0857306 6.7568545 9.0187082
7.0244241 6.7061219 7.2044759 7.2112150 6.8637490 9.1057644 7.0738626 6.6834006 9.0395699
7.0160289 6.6386204 7.1864100 7.2557740 6.7175531 9.0306549 7.1818914 6.5995584 9.0027437
6.9071879 6.6456857 7.0947428 7.4755335 6.7774835 9.0884619 7.2606874 6.5735855 8.9902744
6.8776240 6.5825028 7.1287088 7.5195937 6.8411226 9.0377293 7.4656420 6.6210561 8.9594994
6.8112421 6.5225277 7.2274594 7.5659938 6.8694167 8.9903183 7.4216952 6.7291408 8.8950243
6.9111614 6.5786700 7.3355064 7.5344863 6.8091774 8.9814644 7.3945150 6.8588104 8.8228722
6.8165545 6.5449448 7.5720458 7.4390678 6.7450118 8.9674606 7.3304267 6.9177423 8.8311157
6.7065516 6.4785089 7.6339707 7.3624034 6.6859503 8.7630901 7.3835349 6.9561715 8.7914782
6.7575641 6.3695016 7.6742792 7.2164774 6.6811738 8.7122154 7.3034387 6.9752283 8.6587467
6.7802305 6.3219028 7.7096443 7.3647828 6.6005573 8.6970711 7.4001985 6.9099975 8.4278688
6.8103862 6.2192473 7.7750864 7.4094815 6.6218219 8.6015205 7.5070839 6.8663516 8.3732738
6.8976855 5.9768319 7.7740335 7.4205670 6.6150212 8.6957541 7.3233366 6.8204293 8.3423147
6.9518347 5.9366012 7.7909594 7.3702970 6.6231866 8.7962341 7.3257561 6.7600923 8.3906021
7.0677652 5.9662967 7.8188343 7.4413061 6.6597576 8.8801050 7.2622933 6.8395467 8.2600050
7.0644689 6.0213227 7.8036332 7.4936337 6.6423779 8.9166651 7.2622423 6.8857946 8.3180723
7.0019937 6.0417428 7.7966690 7.5453386 6.6450896 9.0131130 7.0955157 6.8873734 8.3614025
6.9588876 5.9433970 7.8363829 7.6403904 6.6004539 8.9105749 7.0397811 6.8080912 8.4670143
7.0062671 5.8106070 7.8499079 7.6383777 6.4929271 8.7909660 7.1766653 6.8442998 8.5472822
6.9973974 5.8244467 7.8591423 7.6754274 6.4564791 8.8442144 7.2031283 6.7908816 8.5508490
6.9366598 5.8526168 7.9267397 7.5884638 6.4427557 8.7447987 7.3523607 6.7299752 8.6553040
6.9484768 5.9599228 7.9916310 7.6242800 6.3894649 8.6105890 7.2762322 6.7513933 8.6721287
6.8782296 5.9640417 7.9125533 7.6699004 6.5067754 8.5981722 7.2570543 6.6473818 8.6799335
6.8327703 6.0210328 8.0324316 7.6694674 6.5289531 8.4957933 7.0810342 6.6263952 8.7147579
6.9248652 5.9537778 8.1065578 7.7591929 6.5262828 8.4535751 7.0863490 6.5539513 8.7512732
6.9927511 5.9572954 8.1598034 7.8705144 6.3772511 8.4556484 7.1300406 6.5433927 8.8093824
7.0395060 5.9795246 8.1270094 8.0315819 6.1894970 8.4442701 7.3028741 6.4819274 8.8640165
7.0668440 5.9790721 8.1055260 8.0769596 6.1947637 8.3989830 7.3242288 6.5113564 8.9170809
7.1067476 6.0467653 8.1630592 8.1047096 6.2875509 8.4483595 7.3368039 6.5350099 8.9192295
7.1893382 6.0806556 8.1840734 8.1055775 6.4108033 8.4951324 7.2299142 6.6138244 8.9595652
7.2682161 6.0742469 8.2144356 7.9645314 6.5342951 8.5103216 7.1689610 6.6681552 8.9647684
7.2515345 6.0852203 8.2325859 7.7863650 6.5846043 8.4553480 7.1794653 6.6583986 8.9316826
7.2604795 6.0355477 8.2495213 7.6616154 6.6740198 8.4577494 7.1823459 6.7013140 8.8891335
7.3327866 6.0584202 8.3350897 7.5273991 6.6118026 8.5802984 7.1510358 6.6452708 8.8474579
7.3938718 6.2042036 8.4140301 7.5423789 6.5859237 8.5349855 7.2119918 6.6866775 8.7652092
7.4454322 6.2456846 8.3821440 7.5636616 6.5097494 8.5229959 7.1509552 6.6575570 8.7211113
7.5435009 6.2756171 8.3977423 7.4781590 6.5633688 8.4564695 7.0446172 6.7246680 8.6067696
7.4779782 6.1890697 8.3897324 7.4595413 6.4888334 8.3486481 7.0586052 6.7317581 8.5979748
7.4430842 6.1311498 8.2320080 7.5960164 6.4693041 8.4154119 7.0605412 6.7995124 8.5999689
7.4180403 6.1347709 7.9914460 7.5523391 6.4289250 8.3997011 7.1602349 6.8101883 8.5915556
7.4139514 6.1362844 7.8828926 7.5445886 6.4197125 8.3467226 7.1939898 6.7191544 8.4323435
7.3652029 6.1259704 7.7753711 7.4709649 6.3210249 8.3357277 7.1587067 6.7311907 8.3898668
7.3243208 6.0144773 7.7598758 7.4751506 6.2659535 8.4289761 7.0898638 6.7131448 8.4998703
7.3073764 5.9928379 7.6977696 7.4051261 6.3501105 8.3626928 7.1181989 6.8377748 8.5051212
7.2897301 5.9272914 7.7982373 7.4247565 6.3654022 8.4071512 7.1961198 6.8655434 8.4704962
7.2997556 5.9138179 7.7717409 7.4686213 6.4534521 8.4059610 7.1735806 6.9103751 8.5090008
7.3457637 5.8457294 7.6553202 7.6370859 6.5315309 8.4245882 7.2328520 6.8174834 8.5865507
7.2759252 5.8390622 7.6921768 7.8356133 6.6093664 8.4533682 7.2345529 6.7803769 8.5912762
7.2766581 5.7686110 7.6956482 7.8807073 6.7356386 8.4967318 7.2182178 6.7521701 8.6013956
7.2601738 5.6324382 7.6539068 8.0563669 6.7530980 8.5513506 7.3328180 6.7948761 8.5738106
7.4188333 5.5692205 7.6764979 8.0954475 6.8026609 8.5693674 7.4635949 6.7974448 8.7034798
7.4647579 5.6459489 7.7536407 8.1054688 6.7665462 8.5284538 7.4513202 6.8990855 8.7446146
7.5694103 5.6096568 7.7020178 8.1384926 6.7776113 8.5155420 7.5174036 6.9611807 8.7222919
7.6708703 5.6563025 7.6969056 8.1630526 6.7280312 8.5763578 7.5533705 6.9206204 8.5689297
7.7797890 5.7125521 7.7917738 8.0233908 6.8567314 8.5074444 7.5239725 6.9098926 8.5253620
7.7770267 5.8899317 7.8322563 7.9898582 6.8540134 8.5858269 7.3722153 6.9836493 8.5251656
7.7776170 5.7698917 7.8289342 7.9058123 6.9547658 8.5989685 7.2909870 7.0054426 8.6068468
7.9337616 5.8040891 7.8836207 7.9430909 6.9256673 8.5422564 7.2708082 7.0258060 8.5331926
7.9220757 5.9105730 7.8317585 7.9100389 6.9862366 8.3509359 7.2531152 7.1487513 8.6057281
8.0123825 5.9407287 7.8483596 7.9160089 6.8962364 8.3615742 7.2980552 7.2266121 8.5266218
7.9613743 5.9689846 7.8994021 7.8220568 6.7811213 8.3655214 7.3769197 7.2523899 8.5459003
8.0962591 5.8314152 7.9332862 7.7589579 6.8051844 8.3717976 7.4971194 7.1516752 8.4746990
8.2800369 5.8342443 7.9794722 7.7120390 6.8377419 8.3228264 7.5561996 7.1518636 8.5730572
8.3476315 5.8836117 8.0016699 7.7059684 6.7876987 8.2243767 7.6049557 6.9984989 8.5705175
8.3028059 5.8318353 8.0075207 7.6639552 6.7055326 8.1529350 7.7124100 7.0277224 8.5390024
8.2752647 5.8677001 7.9514613 7.6746721 6.6441984 8.1348715 7.7201433 7.0308042 8.5990601
8.1389608 5.9079704 8.0280685 7.6225104 6.4808869 8.0634737 7.7399344 6.9777641 8.6499767
7.9317832 5.9543958 8.0229750 7.6587610 6.4935641 8.0349751 7.6986737 6.9837375 8.7174911
7.8086514 6.0200934 8.0096426 7.6416521 6.5453448 7.9954557 7.7101984 7.0494637 8.7731247
7.8972802 6.0635805 7.9463544 7.6561089 6.4825978 8.0523853 7.7796464 7.0524802 8.8054533
7.8087902 6.0672021 7.9846182 7.5277033 6.4863062 8.1128206 7.6655016 7.1663895 8.8326502
7.8898005 5.9439440 8.0085220 7.5366006 6.5405312 8.1780081 7.6949968 7.1151562 8.8555088
7.9927998 5.9577799 8.0500278 7.5062771 6.6182909 8.1162271 7.6543455 7.1312861 8.8879137
8.0403233 6.0061479 8.0134678 7.5131979 6.5761914 8.1315336 7.5709095 7.1372452 8.8824034
7.9309669 6.0806718 8.0301018 7.5372767 6.7050586 8.1147661 7.4646606 7.2399220 8.8192425
7.8943124 5.9078608 8.0915861 7.5804067 6.7331891 8.1184072 7.5275159 7.3076763 8.7789831
7.7944045 5.7920384 8.0665178 7.5490079 6.8068089 8.0633898 7.5459085 7.4111252 8.7992344
7.8354864 5.7570877 8.0255070 7.5386686 6.8795338 8.0298939 7.5356803 7.4698935 8.7900438
7.6876917 5.7930117 7.9805794 7.5237761 6.8786221 7.9613366 7.5650711 7.3569870 8.8670654
7.8539963 5.7667022 8.0000000 7.6355400 6.8582978 7.9759002 7.5252461 7.3501406 8.9393129
7.8876185 5.6374254 8.0056429 7.5737300 6.6775713 8.0199680 7.5331926 7.3283067 8.9193821
7.9851213 5.7309279 7.9762926 7.6440091 6.6582084 7.9891691 7.5367308 7.2869596 8.9267654
7.9876404 5.6857715 7.9646106 7.6698866 6.5693359 7.9316373 7.5392122 7.1993966 8.9160442
8.1476278 5.7781363 8.1391830 7.5918393 6.7201757 7.8410687 7.5939245 7.0714030 8.9360218
8.2240105 5.7040801 8.1939449 7.5557890 6.6521969 7.8019567 7.5585732 6.9647546 8.9168196
8.3001289 5.6467247 8.2403936 7.5284019 6.7136774 7.8814297 7.4845715 7.0367308 8.9499493
8.2605524 5.4950428 8.1613941 7.4152317 6.7320919 8.0649004 7.4485860 7.0693874 8.9194012
8.3934412 5.4700050 8.1101685 7.3784227 6.8632355 8.2985449 7.4842739 7.0847607 8.8571558
8.3361349 5.4982886 8.1168070 7.4487820 6.8710098 8.4430780 7.5425425 7.0678492 8.7572937
8.2651234 5.5377240 8.0966921 7.4008803 6.9767084 8.4642258 7.5159082 7.0492868 8.7831631
8.2452822 5.5799670 7.9679637 7.3862977 6.9345188 8.4423895 7.4315062 7.0856295 8.6620493
8.1950951 5.5823021 7.8041692 7.3552260 6.8828950 8.5076094 7.3951392 7.0015850 8.6558151
8.3136206 5.5976295 7.7149963 7.4076233 6.8353224 8.5321960 7.4468904 6.9382763 8.7558670
8.2943497 5.6641583 7.7483611 7.4961586 6.7403045 8.5574522 7.4433122 6.9217381 8.6522884
8.2649736 5.5929375 7.8305759 7.5614934 6.7444506 8.4705648 7.6588826 6.9039426 8.6621208
8.2304106 5.5713701 7.9870119 7.5831795 6.7057934 8.4253511 7.7721038 6.9047585 8.6800213
8.1482725 5.5785551 8.0546646 7.5916963 6.5854874 8.4880390 7.8638535 6.9925141 8.7833891
8.1490650 5.6272101 8.0524101 7.5459342 6.5295973 8.6011868 7.9737520 6.9559169 8.8131533
8.1112804 5.6305041 8.1596384 7.4069290 6.4647608 8.6762266 8.0605831 7.0617452 8.7997866
8.1661901 5.6291718 8.2195663 7.2942324 6.5198669 8.7304401 8.0680428 7.1075411 8.7900333
8.1682854 5.5736833 8.2758541 7.4012966 6.5762224 8.7474527 8.1095362 7.1395850 8.8088150
8.3143511 5.6132159 8.2237940 7.4877138 6.6686687 8.7525377 8.0784512 7.2052627 8.8251028
8.4762421 5.7095466 8.1561108 7.6578698 6.8234277 8.7191925 8.0776682 7.2257180 8.7804565
8.6226854 5.5843353 8.1320238 7.6325393 6.8795266 8.7332783 7.9267011 7.2443352 8.6839552
8.6530132 5.5675244 8.1658287 7.7091384 7.0484362 8.7489910 7.8646479 7.1716185 8.6944580
8.6518536 5.4550657 8.0916719 7.7541528 7.0939560 8.7346973 7.8044205 7.1809831 8.7473364
8.6562166 5.4055276 8.0480165 7.6779757 7.0034738 8.6743898 7.8127084 7.1950197 8.8887053
8.7167997 5.4078336 8.0053339 7.6893129 6.9832220 8.5543432 7.8457589 7.2151780 8.9353895
8.6679020 5.4234939 8.0460463 7.6669989 7.1008134 8.5489368 7.8261552 7.2187295 8.9506855
8.6679163 5.3983645 8.0484219 7.7322307 7.1257362 8.6385841 7.7994580 7.2012725 8.7920847
8.6515923 5.3171020 8.1754665 7.7209811 7.1764488 8.7595186 7.8416262 7.2118068 8.8545256
8.6189890 5.2047372 8.1773987 7.7349238 7.1674514 8.7907314 7.8909698 7.1181555 8.7891293
8.5190191 5.2641273 8.2316580 7.6377831 7.1952686 8.7746487 7.9140573 7.1708522 8.6665707
8.4549074 5.2372546 8.2527370 7.6037688 7.1833429 8.7124701 7.8599987 7.2599831 8.6436844
8.4002495 5.1513038 8.2778559 7.4911842 7.1950884 8.7301826 7.9064970 7.2465181 8.5505476
8.3312712 5.0839276 8.2072706 7.5384111 7.1441736 8.8232613 7.8176804 7.2340231 8.5204782
8.3689394 4.9164495 8.0422325 7.6457591 7.0691628 8.7242384 7.6974649 7.2960172 8.5943193
8.3283443 4.8218265 7.9520121 7.6602173 7.0372868 8.6668358 7.6125069 7.3258796 8.6040354
8.3723917 4.6450615 7.9526181 7.7700114 6.9500976 8.5701294 7.5593452 7.2815838 8.5187178
8.4453487 4.5033984 7.8000660 7.8720012 6.9743762 8.5739021 7.6460919 7.3137980 8.4024506
8.6107712 4.5158424 7.7247405 7.8641191 6.9806175 8.6509676 7.6971498 7.1928582 8.2653198
8.8152418 4.4640484 7.6634674 7.7768283 6.8179440 8.7288456 7.6676803 7.2363744 8.2446146
8.8104496 4.4497519 7.6152172 7.8072906 6.8434334 8.6653662 7.7154694 7.2764382 8.1159182
8.7570496 4.5115061 7.6907253 7.8891783 6.6818480 8.6070662 7.7778726 7.2346697 7.9951215
8.8230104 4.6014500 7.9158421 7.9120159 6.7466993 8.5780983 7.6531577 7.1619310 7.9467111
8.8671570 4.5925269 8.1135550 7.8068514 6.7348247 8.7113409 7.5361547 7.2478027 8.0308552
8.9247561 4.6145606 8.1830912 7.8012829 6.8438668 8.7428064 7.4839511 7.2751966 7.9562783
8.8635063 4.6831460 8.3570213 7.7338142 6.8119869 8.8244381 7.4889212 7.2308850 7.9797459
8.8040142 4.7711039 8.4373293 7.7070799 6.7824197 8.9885483 7.4693489 7.2283254 8.0034981
8.8272085 4.7545428 8.4047689 7.7501130 6.8255987 9.0218782 7.4953218 7.1215677 8.0586939
8.8220072 4.8011103 8.5299606 7.6949081 6.8527451 8.9993248 7.5000906 7.0590920 8.1149540
8.8492298 4.7268295 8.4952211 7.6938157 6.8532019 8.9142504 7.4838347 6.9812131 8.1295853
8.8000498 4.7477965 8.5315857 7.7257872 6.9086475 8.8639355 7.4303522 6.9975386 8.1208019
8.7415276 4.7183552 8.4847860 7.7885075 6.8441377 8.7516308 7.3587847 7.0863657 8.1156731
8.6825504 4.6488090 8.2983027 8.0075684 6.8472614 8.7846594 7.3284597 7.1826530 8.1880217
8.5730982 4.5472655 8.3258572 8.0282154 6.7317266 8.7032175 7.3775845 7.1779132 8.0801210
8.5239811 4.5129828 8.3763342 7.9458003 6.6386437 8.7207136 7.3909230 7.2574463 8.1919231
8.5493011 4.4702845 8.3986731 7.8979492 6.6191854 8.7197523 7.4732194 7.1170278 8.2309437
8.4583187 4.5400805 8.2741995 7.6779289 6.6044002 8.7583256 7.6357431 6.9835839 8.2289257
8.3952103 4.5862732 8.2700195 7.6350312 6.6019759 8.6841784 7.6622753 6.9423537 8.2186756
8.5092554 4.6369081 8.2086277 7.5020609 6.5494094 8.6621113 7.6270652 6.9410310 8.2079163
8.6389236 4.5851059 8.1195469 7.4019074 6.3477898 8.5031033 7.5626678 6.8068862 8.2144985
8.6320963 4.6435976 8.1163797 7.2337527 6.3140688 8.5117960 7.5522017 6.8035579 8.2516403
8.7853432 4.7460890 8.1813011 7.0898232 6.2409115 8.4952621 7.4355164 6.8603749 8.3634348
8.8178549 4.7032371 8.1664057 7.0883570 6.1609716 8.5825462 7.3975692 6.7648630 8.4632740
8.9154205 4.7312851 8.0828543 7.0484438 6.1665010 8.6465530 7.3688097 6.7739282 8.5181713
8.8083811 4.7531948 8.0876131 7.0656061 6.1052814 8.8176126 7.4958639 6.7720361 8.5268908
8.8185501 4.6640129 8.0579729 7.1050620 6.1397805 9.0498152 7.5847306 6.8498554 8.4071560
8.8648157 4.7316761 7.9085855 7.1745205 6.1991177 9.1513557 7.6082072 6.9768906 8.3615732
8.8447580 4.8414879 7.9047318 7.2987618 6.1700463 9.1731424 7.7151675 7.0403285 8.3186197
8.8050175 4.8560843 7.8324227 7.2773085 6.1650209 9.2778769 7.8311777 6.9761086 8.2858086
8.8320932 4.8731198 7.8009095 7.2180910 6.3003769 9.2260141 7.8932405 6.9399381 8.3227434
8.8725061 4.9300604 7.7601905 7.1395597 6.4436598 9.1371183 7.8466625 7.0158176 8.2252340
8.9240017 4.8888497 7.7541347 7.0733409 6.4935989 9.0443850 7.8897467 6.9475460 8.3130331
9.0081549 4.8746271 7.7487965 7.1792998 6.6793747 9.1029949 7.8509955 6.9112806 8.3136702
9.0199442 4.8845348 7.8063607 7.1998444 6.7296305 9.1365490 7.8666863 6.9695415 8.2783365
9.0026302 4.8091645 7.8045206 7.1051688 6.7540388 9.2109489 7.8914819 6.9373851 8.2385798
8.9325886 4.8545885 7.7253289 7.2013111 6.7147212 9.1870613 7.9687119 7.0687885 8.3683538
8.8725090 4.9677868 7.6956830 7.2521133 6.7519054 9.0861473 8.0113869 7.1437368 8.3842545
8.8297043 4.9108205 7.7491050 7.3431830 6.7173181 9.0523672 8.1086092 7.2208586 8.3967037
8.7931929 4.9146066 7.8502784 7.2580967 6.7364206 8.8309355 8.0985079 7.1668453 8.3926840
8.8030672 4.7326155 7.8501954 7.3431449 6.6906295 9.0271244 8.1434135 7.1940508 8.3346643
8.6768246 4.8733540 7.7992454 7.4373040 6.6053872 9.0440683 7.9923096 7.1290522 8.3881168
8.8030748 4.8670087 7.8704505 7.4623790 6.6134505 9.0899677 8.0467825 7.1199164 8.4159164
8.8945236 4.9461851 7.9006610 7.5066857 6.6647844 9.1400623 8.0177431 7.1802063 8.5077314
8.9881372 4.9334207 8.0990143 7.6024318 6.6377940 9.0884581 7.9928694 7.1018276 8.4903994
9.0998993 5.0228992 8.1773062 7.6358032 6.6092019 8.9680357 8.0493174 7.1210470 8.3780737
9.2523661 4.9755158 8.1698132 7.6629915 6.5890265 8.9659386 8.1046524 7.1108818 8.2262039
9.2886133 5.0078716 8.2418537 7.6043792 6.6136851 9.0195370 8.0500069 7.1390090 8.2041368
9.3456812 5.0140238 8.2317715 7.5601616 6.5114627 9.0808229 8.1332827 7.0143571 8.3041382
9.4134254 4.9427514 8.3364077 7.5886998 6.5710611 9.0385895 8.2768993 6.9948883 8.3161011
9.3193359 4.9661846 8.2926407 7.5861053 6.5742702 9.1081877 8.3052177 6.9744077 8.4438772
9.1910114 4.9057913 8.3113070 7.6212287 6.6155095 9.1567287 8.3643646 6.9691968 8.4655256
9.1427813 4.9587588 8.2129478 7.6356430 6.6423321 9.1655779 8.4252195 6.9508853 8.4917097
8.9837933 5.0516596 8.1244164 7.5577755 6.7209735 9.2179022 8.5151196 6.8833427 8.3689985
8.8917398 5.1298366 8.0713100 7.5230503 6.7613297 9.2780857 8.5888786 6.8457594 8.3425512
8.8218794 5.0054636 7.9706001 7.5525813 6.7846837 9.3360777 8.5925703 6.7781763 8.3929100
8.7187805 4.9027505 7.8891549 7.5902724 6.5792756 9.4435797 8.6396370 6.8496790 8.4235239
8.5400763 4.7981639 7.9273067 7.5044274 6.6044421 9.3996353 8.6976166 6.9088521 8.4470100
8.4009199 4.7810078 7.9463344 7.4770951 6.5005999 9.4307013 8.7403774 7.0105319 8.3823490
8.3364239 4.8379555 7.9683084 7.4089684 6.4782052 9.2915249 8.7319975 7.0143766 8.3715372
8.2983904 4.7279520 7.9995823 7.4072485 6.4471703 9.1512308 8.7571278 7.0819240 8.4770832
8.2799015 4.7258301 7.9680152 7.4465504 6.4665642 9.1727695 8.7249794 7.1413884 8.5008392
8.2748518 4.6789136 8.0053825 7.3321691 6.4747639 9.1180401 8.8056459 7.1329813 8.5895491
8.3740997 4.6696472 7.9494023 7.2626576 6.4867535 9.0501614 8.8656721 7.0927687 8.5862389
8.3712778 4.6940861 8.0099201 7.3352222 6.5120854 8.9794140 8.9468241 7.1445208 8.6727657
8.4294138 4.6880960 7.9423642 7.3577924 6.4137216 8.9819393 8.7885504 7.1035953 8.7798624
8.2677250 4.6693897 7.8693132 7.4077702 6.4620528 8.9574194 8.9191341 7.2410588 8.9128141
8.3282022 4.5823226 7.7797594 7.4291396 6.4988489 8.9724073 8.8328667 7.3120518 8.9468031
8.3662148 4.6457772 7.8160577 7.4750543 6.4982743 9.0344534 8.7910318 7.2785106 8.9516888
8.4548731 4.6960969 7.7245555 7.5365701 6.4780378 9.0627613 8.7245607 7.2704816 8.9503641
8.5392637 4.7109303 7.7363839 7.5804543 6.4288707 9.1439552 8.7162237 7.1971846 8.9641762
8.4992609 4.7723761 7.7115030 7.4135342 6.4100418 9.2462988 8.6831369 7.1234736 8.9473124
8.6007586 4.7820659 7.6330161 7.4914684 6.4293647 9.2612953 8.5905857 7.1202168 8.8121090
8.6206913 4.8552518 7.6589375 7.4398265 6.5776062 9.2681084 8.5646219 7.0389867 8.8213291
8.6382236 4.8712564 7.5786037 7.3547096 6.6593986 9.2924395 8.6494389 7.0092354 8.7827148
8.7463484 4.9348474 7.5843997 7.2761106 6.7637248 9.3120785 8.7607813 7.0440798 8.7306700
8.7471905 4.9390416 7.5051999 7.2848248 6.7962217 9.3622923 8.8658152 6.9858732 8.7191553
8.7428551 4.9670072 7.4952521 7.2707191 6.8253975 9.2480459 8.9724760 6.8843546 8.6119461
8.7707882 5.0409598 7.4718418 7.3088470 6.8905478 9.0266485 8.8737001 6.8465137 8.5769453
8.8523912 5.1129265 7.4864850 7.3667107 6.8017707 8.8828716 8.8855734 6.7207980 8.6513338
8.9009380 5.0510583 7.6365504 7.3627310 6.7985826 8.7703762 8.8310833 6.6909246 8.6108503
8.9311399 5.2202177 7.6855702 7.4204521 6.7199345 8.6880274 8.7617226 6.6596246 8.6600580
8.9508991 5.4199877 7.7240062 7.3733373 6.7324643 8.7241859 8.7975407 6.7680159 8.8031645
8.9611530 5.4213009 7.6450920 7.4198356 6.7302346 8.8243713 8.8193331 6.8180547 8.8846321
8.9800224 5.5022707 7.7377062 7.4956079 6.8106370 8.8836956 8.8211222 6.8457661 8.9649467
9.0477705 5.5168867 7.7845950 7.4771881 6.7756052 8.9903021 8.7932377 6.9540439 8.8879299
9.0232430 5.5940938 7.8279600 7.4481468 6.8187394 9.0959377 8.7665949 6.8550110 8.9051056
8.9368839 5.5183434 7.8973360 7.4158602 6.7851243 9.0792542 8.7039814 6.8361821 8.7585831
8.8715973 5.3797574 8.0133963 7.4864373 6.8206501 9.0285454 8.6694460 6.7585578 8.8795300
8.8470163 5.4408360 7.9992714 7.5254989 6.9738588 8.9938946 8.6360750 6.7642231 8.8486233
8.7487812 5.4692845 8.0212917 7.5878425 7.0029922 8.9487858 8.6425781 6.7308726 8.9000578
8.7006292 5.4579511 7.9301395 7.6203432 6.9971924 9.0711374 8.6698599 6.7272849 8.9531870
8.7000322 5.5416756 7.7148161 7.4662404 7.1132545 9.1457500 8.4861441 6.7360311 8.8861904
8.7315121 5.6495938 7.7675133 7.4770808 6.9602504 9.3206930 8.4687033 6.8116412 8.7664623
8.7315540 5.7916193 7.6885757 7.4113822 6.8193197 9.4126587 8.4489851 6.6989059 8.6316051
8.8318977 5.8054380 7.6726017 7.2671957 6.6210976 9.4765520 8.5573826 6.6293073 8.4628248
8.8813391 5.7069950 7.6642818 7.1773119 6.5405388 9.4916801 8.4725409 6.5686412 8.5027447
9.0380201 5.7868505 7.6236753 7.2553000 6.5764742 9.5413418 8.4533834 6.6433067 8.4591017
9.0362501 5.7705979 7.7030272 7.2704449 6.6372466 9.5185909 8.3786869 6.6420407 8.2938776
9.1179180 5.7440505 7.6641445 7.3929062 6.6001458 9.6058531 8.3197851 6.7783904 8.1766443
9.2207508 5.7881007 7.6641202 7.4380550 6.4772067 9.6007490 8.2547264 6.8142095 8.1583242
9.3751526 5.7874727 7.7838926 7.4473653 6.4061513 9.6017199 8.1870861 6.9497991 8.1629763
9.3930464 5.7785044 7.9338994 7.4499888 6.3381171 9.5363789 8.1046915 7.0794120 8.0687437
9.4782677 5.7962928 7.9728808 7.4032111 6.3690801 9.4584942 8.0811882 7.0788527 8.1398802
9.5308867 5.7859130 7.9882855 7.4576139 6.3751678 9.3429451 8.0566740 7.1648121 8.1601076
9.4939270 5.7072787 7.9821787 7.4194045 6.3096681 9.3224773 8.0465755 7.1703520 8.3385792
9.4258175 5.6906552 8.1114016 7.3742037 6.3024759 9.2958946 8.1216078 7.2751083 8.3860197
9.3545656 5.7279177 8.0475721 7.4389215 6.2877660 9.2954025 8.1219587 7.2705898 8.4689636
9.1407509 5.7272539 8.0538235 7.5757403 6.1985512 9.2432461 8.0509663 7.1824408 8.5249891
9.0667410 5.8924799 8.0700674 7.6001306 6.0384245 9.2004595 8.0641088 7.1652579 8.6669664
8.9787416 5.9823666 8.1187944 7.7204280 6.0862241 9.2018394 8.1219196 7.1797724 8.7607584
9.0358677 6.0869865 8.0793390 7.7722316 6.1557570 9.1394920 8.1712923 7.0859714 8.8544455
9.0158272 6.0727406 8.1396360 7.8594475 6.1554232 9.2341061 8.2007504 6.9897461 8.8926744
9.0458937 6.1593652 8.1346102 7.8534832 6.3256264 9.1678381 8.4090290 6.8313322 8.9540281
9.0135078 6.1279964 8.2186260 7.8559031 6.4199557 9.1856451 8.5998287 6.8565226 8.8893661
9.0183744 6.0783167 8.2837172 7.8549848 6.4405789 9.1995831 8.7797327 6.8205628 8.8400736
8.9922028 6.0260944 8.3120070 7.8954701 6.3904972 9.3202457 8.7183161 6.8877244 8.8886738
9.1004601 5.9577074 8.2682362 7.9033999 6.2774806 9.2298861 8.7840080 6.8974409 8.7723503
9.0347776 5.9011507 8.2746592 7.8707194 6.2997947 9.1983976 8.7675810 6.8876805 8.6900072
9.0516930 5.8349881 8.3612204 7.8355727 6.3173251 9.0850792 8.8261595 6.8093972 8.5219660
9.0409660 5.7541490 8.3611422 7.8262548 6.3273287 9.0938072 8.8825140 6.8442273 8.3138924
8.9600859 5.6113744 8.3435440 7.8148661 6.3581352 9.0832939 9.0018835 6.8343577 8.1061907
8.9812412 5.5754089 8.3314991 7.8620248 6.3818836 9.0498581 9.0905819 6.7356052 8.0967445
9.0325422 5.6612039 8.4613199 7.9992766 6.4025621 9.0409632 9.0317640 6.7430720 8.0906010
8.9531927 5.8180680 8.4957485 8.1349020 6.3857961 8.9510069 8.9778576 6.6908646 8.0618639
8.9624500 5.9191732 8.4354935 8.1808329 6.4133668 9.0050850 8.7810402 6.7319455 8.0073252
8.9452953 5.9896979 8.3921452 8.1455641 6.3395877 9.1266346 8.5966921 6.8316727 8.0578709
8.9312305 5.8839741 8.2978706 7.9894075 6.3110781 9.2591782 8.6506586 6.8883414 8.0232134
8.8416624 5.8496599 8.2282667 7.9205647 6.3604894 9.2704182 8.6043367 6.9825053 8.1510267
8.8238249 5.8923779 8.2399435 7.8062415 6.4225349 9.2412577 8.6533861 7.0523024 8.1711168
8.7106543 5.9443350 8.2030907 7.7758470 6.3714132 9.3148232 8.6798096 7.2053246 8.1136751
8.6935711 5.9487824 8.1956282 7.5937495 6.4096766 9.3233118 8.7012234 7.2405410 8.1442003
8.6073303 5.9563799 8.0915346 7.6369734 6.4156327 9.3078079 8.7577114 7.2111993 8.1434946
8.4882793 5.9920282 8.1063871 7.7213964 6.3704662 9.2583981 8.8417721 7.2038155 8.0425177
8.4464369 5.9839187 8.1294861 7.7506537 6.2613802 9.2011127 8.9167700 7.0258803 7.9886007
8.5614595 5.8947053 8.1443310 7.6714177 6.2175412 9.0714684 8.9330320 6.9444842 7.7490697
8.5376873 5.8260188 8.0585432 7.6812754 6.2581587 8.9909048 8.9186192 6.9490843 7.6772718
8.4739695 5.7428079 7.9578023 7.6321163 6.2629457 8.9776726 8.9431620 6.8487368 7.7301130
8.5233545 5.6926441 7.9594107 7.6903224 6.2447042 8.8941975 8.9784241 6.7869673 7.8145628
8.5796614 5.7190337 8.0280533 7.7578678 6.3298397 8.8151054 9.0882921 6.6942654 7.7283416
8.6005249 5.6362233 8.1676817 7.7161593 6.2041397 8.8696775 9.0156775 6.6564903 7.6016622
8.6805859 5.6569700 8.1388273 7.7296276 6.2463212 8.9293098 8.9694290 6.6171722 7.6036296
8.7176514 5.7083645 8.2226734 7.7284303 6.2210217 9.0263853 8.9129801 6.4966674 7.5713420
8.7641716 5.6559424 8.2231007 7.8924055 6.1371937 9.0096416 8.8597403 6.4843044 7.5287862
8.7358465 5.6519084 8.2077885 7.9259133 5.9955678 8.9826031 8.8620577 6.5467157 7.4447918
8.7633095 5.6839943 8.2053766 8.0495806 5.8102512 8.9824085 8.8732395 6.5301399 7.5056338
8.8318024 5.6748118 8.2381907 8.1282606 5.7452440 9.0335093 8.7663155 6.4864116 7.4824777
8.7947674 5.6840653 8.2010603 8.2580509 5.7212076 8.9908123 8.7111177 6.5546198 7.5738225
8.8489590 5.7074432 8.1634340 8.2273445 5.7182817 9.0286560 8.6638575 6.5054836 7.5703254
8.8696957 5.8691001 8.0792236 8.3000793 5.7871666 9.1136646 8.6007318 6.4613209 7.7230458
8.8741522 5.8958879 8.0981121 8.2527752 5.7874355 9.2660694 8.7071924 6.5038638 7.8716388
8.8868532 5.8724861 8.0996904 8.2469912 5.7813034 9.3079872 8.7464647 6.6267080 7.9353218
8.9126921 5.8751254 8.2062874 8.2676249 5.7987704 9.3377695 8.8068218 6.7570133 8.0702820
8.9260874 5.9316998 8.2046013 8.3600178 5.8167090 9.2407379 8.8122301 6.8143549 8.1440201
8.9355125 5.9360304 8.1665382 8.3746967 5.8346014 9.1522980 8.7759418 6.7166014 8.0344467
8.9176435 6.0515971 8.1878138 8.4681721 5.8265443 9.0703058 8.6829252 6.6186700 8.0836372
8.8775845 6.1324825 8.1862888 8.4896030 5.9880857 8.9967041 8.6757135 6.5639005 8.1188545
8.8520956 6.1936269 8.0917482 8.4889135 6.1146665 8.8924580 8.6127415 6.5483541 8.0982599
8.9224901 6.2659011 8.1395082 8.4818401 6.1316404 8.8080511 8.6390171 6.4664912 8.0621891
8.8657799 6.1792040 8.1411009 8.3671379 6.0818257 8.8366394 8.6207123 6.4222808 8.1837273
8.6827078 6.2123055 8.1997871 8.3069086 6.1426716 8.9213667 8.7518454 6.5309048 8.2764397
8.6826534 6.2788105 8.2368832 8.2319937 6.1650648 9.0180120 8.7247639 6.4354510 8.4641933
8.6568928 6.3222027 8.2929840 8.2689581 6.1595058 9.1052952 8.6569357 6.4494791 8.5453672
8.7314196 6.1890373 8.3192797 8.2692127 6.0819621 9.1688747 8.5966530 6.4561977 8.6002617
8.8482008 6.0284829 8.2480488 8.3989086 6.0757933 9.1673117 8.5722885 6.4155617 8.6350679
8.8915873 5.9444666 8.2740898 8.3877897 6.0543408 9.2155867 8.4452028 6.3775587 8.6137114
8.8376474 5.8600526 8.1852398 8.4635334 5.9581590 9.1036386 8.5357256 6.4206152 8.6830854
8.8614502 5.8062277 8.3049393 8.4998407 6.0126715 9.1564274 8.5632858 6.4622078 8.6665907
8.9345970 5.7514610 8.3304090 8.6004028 6.0942769 9.1840019 8.4796801 6.5132089 8.6438818
8.8767214 5.6436543 8.2625093 8.6399994 6.1315026 9.2671766 8.3913765 6.3791599 8.6176996
8.9243860 5.6296463 8.2305260 8.5762091 6.0105071 9.2726488 8.2600374 6.2697082 8.7202702
8.8713007 5.6909294 8.2764072 8.6142130 5.9694023 9.3190899 8.3359470 6.2546959 8.8335562
9.0023041 5.6090126 8.3251114 8.5440168 5.8871865 9.1794167 8.2779903 6.3131471 8.7287445
9.1095009 5.5977216 8.2877398 8.6026182 5.8971925 9.1163731 8.1439953 6.3526754 8.6041498
9.1024456 5.6128154 8.3021078 8.6072359 5.8711767 9.1144114 8.0868034 6.4072146 8.5907106
9.2530365 5.5471354 8.2414970 8.5942612 5.8459897 9.1918364 7.9903226 6.5516548 8.5842581
9.2080574 5.5812383 8.2647095 8.5645227 5.6729488 9.1835918 8.1533957 6.5440521 8.5586624
9.3643551 5.6219878 8.2852926 8.5864372 5.7694306 9.2724333 8.2096586 6.5997658 8.4193707
9.3058615 5.7240729 8.3210564 8.4627028 5.9487824 9.3011541 8.2404022 6.6159286 8.3643799
9.2874851 5.8059740 8.3536615 8.4466867 5.9583702 9.2935648 8.0936298 6.6313314 8.2957602
9.2589912 5.8539567 8.3515625 8.4307203 6.0173016 9.2040768 8.1687002 6.5392456 8.2805910
9.1954231 5.9411120 8.3766232 8.2810698 6.0374575 9.1391649 8.3051891 6.4670539 8.3271523
9.1086864 5.8776464 8.2544613 8.1860952 6.0540109 9.0524530 8.3265867 6.3678932 8.2840767
9.1404114 5.9406629 8.1063871 8.1447172 5.9548106 9.0875731 8.4318848 6.3541408 8.3506393
9.0952787 5.9587579 8.0157166 8.2628117 5.9390712 9.0509596 8.4217587 6.2756987 8.4330692
9.1821833 5.9079909 7.7975912 8.3233042 5.8619251 9.1396341 8.4401979 6.2842598 8.5906553
9.1326065 5.9531674 7.7484679 8.3949194 5.9186420 9.1231680 8.6233587 6.2806783 8.6934376
8.9919519 5.9930525 7.7369041 8.3920984 5.9644742 9.0757227 8.5822086 6.2580848 8.6924992
9.1272383 5.8995996 7.6794100 8.2737169 5.9694023 9.0455523 8.4984531 6.3451667 8.6784782
9.1557217 5.8439026 7.6632891 8.2704048 6.0794864 8.9902582 8.5959110 6.4325399 8.7146301
9.1109180 5.7701173 7.7806373 8.2706280 6.1513844 8.9177990 8.6350107 6.4967957 8.6335535
9.2380047 5.6749892 7.8436995 8.3719816 6.0779657 8.9533758 8.4980783 6.4887867 8.6305065
9.2424068 5.7156401 7.8945751 8.3907309 6.0753875 9.0361328 8.5530939 6.5624304 8.6427774
9.3671961 5.7268481 7.8945861 8.3814631 6.0726275 9.1793604 8.5483484 6.5424266 8.6317987
9.3712330 5.6984076 7.7285428 8.3408203 5.8804312 9.3316298 8.6324778 6.6928730 8.5963974
9.3752279 5.7329550 7.6211877 8.3687868 5.8510995 9.2749252 8.6854048 6.7643285 8.6848841
9.4277248 5.7451606 7.5941262 8.2854929 5.9379539 9.1750154 8.7890491 6.8743391 8.7139626
9.3724537 5.7393970 7.5402217 8.2339869 6.0297494 9.1529140 8.8335266 6.9453921 8.7337265
9.1804543 5.8249989 7.6007223 8.1060963 6.0682802 9.1826210 8.9097443 7.0111451 8.7850103
9.2401848 5.6622953 7.5542831 8.0481014 6.2942009 9.1641245 8.9386759 7.0663605 8.7598658
9.1884308 5.7295690 7.5710301 8.0038776 6.2897086 9.1386976 9.0189619 7.1140122 8.8032122
9.0936661 5.7656817 7.5244207 7.8791199 6.3322082 9.1392546 8.8978796 7.1358895 8.8200340
9.1043568 5.8253322 7.4152331 7.7914500 6.2807031 9.2682076 8.9176569 7.1072593 8.7502356
9.1086407 5.7700529 7.3651567 7.7480512 6.1808305 9.3511400 8.7929192 7.0082150 8.7292967
9.1005058 5.9866595 7.4042821 7.7876768 6.1827068 9.3936806 8.7192392 6.9364901 8.7881823
9.1360245 6.0739527 7.4697905 7.6644125 6.1565399 9.5009480 8.6752090 6.8313003 8.7480145
9.1967268 6.1916900 7.5914335 7.5764804 6.1861510 9.4697142 8.6985874 6.8617644 8.7667837
9.2729073 6.2313414 7.6011333 7.5584846 6.1408668 9.6279993 8.6698942 6.8528795 8.7971182
9.2906094 6.2309666 7.5988483 7.5183797 5.9994421 9.6453438 8.6938400 6.7952876 8.8015146
9.2403088 6.1702800 7.5864339 7.5533943 6.0164790 9.6974287 8.6584873 6.7828732 8.7902756
9.1911211 5.9727912 7.5941386 7.5297523 5.9084053 9.6995144 8.7260103 6.8481379 8.8279047
9.0852079 5.8559499 7.6454492 7.5266914 5.8503242 9.6404867 8.8453503 6.8777657 8.8056250
9.1065140 5.9085956 7.6447592 7.4532642 5.8597732 9.5385399 8.9307823 6.8219328 8.7018337
9.1137648 5.8797846 7.6222501 7.4331408 5.9518991 9.5639973 8.9856377 6.8373070 8.5660906
9.0479155 5.9079633 7.5597525 7.4996381 6.1104355 9.6359701 8.9875488 6.8430815 8.5498438
9.1990528 5.8122983 7.4982810 7.4970140 6.0757432 9.6329832 8.9407482 6.9509802 8.6193895
9.3646793 5.7879348 7.4348874 7.5093498 6.0861173 9.6156816 8.9225664 7.0565629 8.6903229
9.5332499 5.8190436 7.4049592 7.5371623 6.1398926 9.5425119 8.9254284 7.1440887 8.8685875
9.5257168 5.8095536 7.3234344 7.5037389 6.1389828 9.3929491 8.8412457 7.1007323 8.8802576
9.5906763 5.9031482 7.1595430 7.5610542 6.0829968 9.2369776 8.8427439 7.1321759 8.9297266
9.7573910 5.9818673 7.1170044 7.6369848 6.1398396 9.1735535 8.9422636 7.0901399 8.8530169
9.8285427 5.9797506 7.1334181 7.6871953 6.0458021 9.0804501 8.8954945 7.1591196 8.6371384
9.7892046 5.8846726 7.1088815 7.5724559 6.0335922 9.1102829 8.7245350 7.1395588 8.5089808
9.8941441 5.7731800 7.2021613 7.5218558 5.9617229 9.1417255 8.7247753 7.1295323 8.4528847
9.8292589 5.6817093 7.1968656 7.5592561 5.7921591 9.1916857 8.6006651 7.0440907 8.3880959
9.9946079 5.6379786 7.3424039 7.6217127 5.7171984 9.0826912 8.5800200 7.0064807 8.2487059
9.8999786 5.7684226 7.3942819 7.6220331 5.6561813 9.0630474 8.6248226 6.9548945 8.2606373
9.8883381 5.9147673 7.4492264 7.5806589 5.5323596 8.9572926 8.6901703 6.9139681 8.2748985
9.7787008 5.8426137 7.3846064 7.5695639 5.5355635 9.0294533 8.7187166 7.0111074 8.2523432
9.7183981 5.8334203 7.5303817 7.5089502 5.6711235 8.9632845 8.5541306 7.0466504 8.3025675
9.7368994 5.7904725 7.4648123 7.6479435 5.7448673 8.9100304 8.4920311 7.0852957 8.2428236
9.7374601 5.7559490 7.5364180 7.6586328 5.7888775 8.7660894 8.4476357 7.1888556 8.2656956
9.7457590 5.6278768 7.4177675 7.7283959 5.8865757 8.6755705 8.3574266 7.2034078 8.2578773
9.6720171 5.6061592 7.3436584 7.7081394 5.9424930 8.6650696 8.4115562 7.1049604 8.2102613
9.5691175 5.5216994 7.3874736 7.8184409 5.9961858 8.7138653 8.4916592 7.0498481 8.1849260
9.4840059 5.4827847 7.3505864 7.9119735 6.1020794 8.6062317 8.5789032 7.0723739 8.1308870
9.5749121 5.5029287 7.3606696 7.8463340 6.1767964 8.5588245 8.6763306 7.1001682 8.0957804
9.5287819 5.4393530 7.3114896 7.7333736 6.2969346 8.5977612 8.6724386 7.1436505 8.0205116
9.5225620 5.3900685 7.2356553 7.7294321 6.2559595 8.5996761 8.5883169 7.1167946 8.1349897
9.5242529 5.3061776 7.2435894 7.6730671 6.1204972 8.6194687 8.4494572 7.1447282 8.1225061
9.5148258 5.3201451 7.0788302 7.6161594 6.1080041 8.5545435 8.3339481 7.2282100 8.2333641
9.5672941 5.2777357 6.9854679 7.6553111 6.2495818 8.5819702 8.1875200 7.2234607 8.3394461
9.5525246 5.1443896 6.9421921 7.7221656 6.2556891 8.4761524 8.1263494 7.1326661 8.3895483
9.5684538 5.1989584 6.8322473 7.5698566 6.2977571 8.5410948 8.0724335 7.0747418 8.4218435
9.4727440 5.1494503 6.7762556 7.5487499 6.2088432 8.5048666 8.1624689 6.9795995 8.4878302
9.3847980 5.0681167 6.7374921 7.6845846 6.1410751 8.4711094 8.2067766 6.9569216 8.5811338
9.3295002 5.0229502 6.8577409 7.7242312 6.1238842 8.3973398 8.2525425 7.0595231 8.6139259
9.2715282 5.1066895 6.9396501 7.8065662 6.1286654 8.4141035 8.2995834 7.0558343 8.5776062
9.2264977 5.0497079 6.9293489 7.8098955 6.1146326 8.4223881 8.3606596 6.9934049 8.5101614
9.4283667 5.0767164 6.8074040 7.7925119 6.0525017 8.5139151 8.4763718 7.0308309 8.4787846
9.5853319 5.1611824 6.8140473 7.8389258 5.9907250 8.4796677 8.5416565 7.0266900 8.5725708
9.7134409 5.2221541 6.8593082 7.8868403 6.0069637 8.5623226 8.4911737 6.9341779 8.6488047
9.7916908 5.2707920 6.9139051 7.9377699 5.9160109 8.5670795 8.3691149 6.9339685 8.6941748
9.7211180 5.4115558 6.9962587 8.0347176 5.7467270 8.6193781 8.3060293 6.9261708 8.5653934
9.6472673 5.4597731 7.0472746 8.0404139 5.6697111 8.5741596 8.4107494 6.9865675 8.6062431
9.5358124 5.5966449 7.1139660 8.0313644 5.6935220 8.5900412 8.4288721 6.9377193 8.6307583
9.5858116 5.6515088 7.1900525 8.1106758 5.6192598 8.5919294 8.5263634 6.8612247 8.5877829
9.4832125 5.6310496 7.3074574 8.0942268 5.6500564 8.6155043 8.6585941 6.8053880 8.4889441
9.3359394 5.4865675 7.3590255 8.0205040 5.6056519 8.7455692 8.6148882 6.7401223 8.4263277
9.3265238 5.5488362 7.5088878 7.9153261 5.5645089 8.7724056 8.5691614 6.7687864 8.5097837
9.3127975 5.4980102 7.4684224 7.8680935 5.6077766 8.7536030 8.4969206 6.7527494 8.4787111
9.2676554 5.4115810 7.4417930 7.8349566 5.6445775 8.7455788 8.4043665 6.8045979 8.5526762
9.1207056 5.3837080 7.4293575 7.6840062 5.7459879 8.8412333 8.4735050 6.9109569 8.6072550
9.0543327 5.3803992 7.4060860 7.7454472 5.8442879 8.8914213 8.3733368 6.9055815 8.6837368
9.0825491 5.2906075 7.5524139 7.8321371 5.9032617 8.8550634 8.2648897 6.9245310 8.6774731
9.0638132 5.2904124 7.4735236 7.8414421 5.9139056 8.8463516 8.2145510 6.9332457 8.5797329
9.0503263 5.4235992 7.2754064 7.7370195 5.9633751 8.7177696 8.3118505 6.9498682 8.4927511
9.0162182 5.5021963 7.1551232 7.7409935 5.8524423 8.7659883 8.3993721 6.9554257 8.4907513
9.0873528 5.4773083 7.1325498 7.8139396 5.8084397 8.7889719 8.3906956 7.0205183 8.4900732
9.0767403 5.5391564 6.9667187 7.8738575 5.6934228 8.7944851 8.3242006 6.9815550 8.4212885
9.1151848 5.5671053 6.9637346 7.9889784 5.5331788 8.8418903 8.3337221 6.8927560 8.4736471
9.2077150 5.5097432 7.0847263 7.9935231 5.3888035 8.8007975 8.3771696 6.7950387 8.4218225
9.2277756 5.5862250 7.1987195 7.9907351 5.4675703 8.7860851 8.3746786 6.7164230 8.3732109
9.2604723 5.4785790 7.0531578 7.9549551 5.4756684 8.6995602 8.4827747 6.7680941 8.3741322
9.1958427 5.4029922 6.9957094 7.9011054 5.4934235 8.5780525 8.5105915 6.9224653 8.2433128
9.1544371 5.3255639 6.9732900 7.9636183 5.5407462 8.5799894 8.6181221 6.9258170 8.2204046
9.1339293 5.2452793 7.0758395 8.0128298 5.5612555 8.5623665 8.6692085 7.0604239 8.1756697
9.1044798 5.2393184 7.0367126 8.0411177 5.6033912 8.6634769 8.5139103 7.2124391 8.1107340
9.0454912 5.3228431 6.9832101 8.0134811 5.6150742 8.7212029 8.5951614 7.1091113 8.1873302
9.0723858 5.3260007 7.0010414 7.9981871 5.6846485 8.8504047 8.5273170 7.0217738 8.2459087
8.9793291 5.2746615 6.9734063 8.0025711 5.7642803 8.9262562 8.5612726 6.8575678 8.3243408
9.0110254 5.2235889 6.8540497 8.0759773 5.8217459 8.9436541 8.4555035 6.9075704 8.4078922
9.0204163 5.2967157 6.7720680 8.1167669 5.6901693 9.0025091 8.4489040 6.9848375 8.4962730
8.9707727 5.2703590 6.7810860 8.2311525 5.5230641 8.9294558 8.4836884 7.0217800 8.4129648
8.9874754 5.2967377 6.6976357 8.2682142 5.5131092 8.9443884 8.5036621 6.9653115 8.3923206
9.0069761 5.2227993 6.7314119 8.3009729 5.3561406 8.8840971 8.5298910 6.9716272 8.4031820
8.9531488 5.2231965 6.7754416 8.3043842 5.3497353 8.8838806 8.4778767 6.9782472 8.4521494
9.0024538 5.1588211 6.8162761 8.2061529 5.3848939 8.8168659 8.5409555 6.9384360 8.3654547
9.0861473 5.0908246 6.8837895 8.1581364 5.4876618 8.9090624 8.4273624 6.7570200 8.3004723
9.1714048 4.9722953 6.8387055 8.1751833 5.5490370 8.9126453 8.4287014 6.6489406 8.2491493
9.0491085 4.9283881 6.9502053 8.2931452 5.6673999 8.9309959 8.4276838 6.5140805 8.2728586
8.8958826 5.0158234 6.8871889 8.2343273 5.6817632 8.8570995 8.4754839 6.4397058 8.3043756
8.9605665 5.1124625 6.8529611 8.3381262 5.6822772 8.9326706 8.5102034 6.3384566 8.3372650
8.8704128 4.9816437 6.9113479 8.2350264 5.6547589 8.9292240 8.6376762 6.3938065 8.2275953
8.7733555 4.9051380 6.9045696 8.2843494 5.7937646 8.9243431 8.6938925 6.3117719 8.2462225
8.7386980 4.7812104 6.8673120 8.2576227 5.7666450 8.8582754 8.6255474 6.2991996 8.3075361
8.6598816 4.7674785 6.8484259 8.2219830 5.8320260 8.8791485 8.6272650 6.3391423 8.2731609
8.5825968 4.7407632 6.8968930 8.2407856 5.9492259 8.8620701 8.6441631 6.3272820 8.3635120
8.5468683 4.6155672 6.8212633 8.2639666 5.9521418 8.8285475 8.7002335 6.2597280 8.3849411
8.4738932 4.6610417 6.6917906 8.2580853 5.9293747 8.8109398 8.6888247 6.2929339 8.4468908
8.4608574 4.5826426 6.6076531 8.2111740 5.7573271 8.7830849 8.7997284 6.2295761 8.5897980
8.4097700 4.5623336 6.6423435 8.1938562 5.7496347 8.7765675 8.9709635 6.2137909 8.7158251
8.4118490 4.4869699 6.6992412 8.1907654 5.7428741 8.7854843 8.9481354 6.1834621 8.8015690
8.3341045 4.5387659 6.7223463 8.1085615 5.7984624 8.6983624 8.9592142 6.2229762 8.7424469
8.3692598 4.5535307 6.8122396 8.0245161 5.7953334 8.5919504 8.9178457 6.3998537 8.7438660
8.3148870 4.6393523 6.7818828 8.0046053 5.7927332 8.5859118 8.9202757 6.3548303 8.6852646
8.4064789 4.5576506 6.7311335 7.9454832 5.8207846 8.6095047 8.9414663 6.3896379 8.6058483
8.2849092 4.5479264 6.6188517 7.8368096 5.7949510 8.5518513 8.9472771 6.3438463 8.6134195
8.1906013 4.5913062 6.6203709 7.6983829 5.7973232 8.4564228 9.0059147 6.2501240 8.6887817
8.1772842 4.5875692 6.6659164 7.6673613 5.7165275 8.3502588 9.1652317 6.2581244 8.6604595
8.2567539 4.6138053 6.7001462 7.7455149 5.8329883 8.3413239 9.1885557 6.3574352 8.4938898
8.3495760 4.6447225 6.7086082 7.7587152 5.8412275 8.3780622 9.3657246 6.3828239 8.5686436
8.3363523 4.5750651 6.6871824 7.8544836 5.8681374 8.4959974 9.2911844 6.3877296 8.4288139
8.3580885 4.5922127 6.7381797 7.8843589 5.7953696 8.4731073 9.2575550 6.4343352 8.4300795
8.3611908 4.8125319 6.7215643 7.8357425 5.6874108 8.5666170 9.2118721 6.5155020 8.3430586
8.5051270 5.0372515 6.6308413 7.7831559 5.5810471 8.5906963 9.2290602 6.6529975 8.2666798
8.5189371 5.1420836 6.6352468 7.5688748 5.5607162 8.6274319 9.1144276 6.7531409 8.3727617
8.4894724 5.2366505 6.6245975 7.5333924 5.7121344 8.7694550 9.0198231 6.7200227 8.2813110
8.3408384 5.2152166 6.6097589 7.4250326 5.8762550 8.7709322 8.9391727 6.8147278 8.4278650
8.2285824 5.1450939 6.6678810 7.4202256 5.9977255 8.7530203 8.9304676 6.7399397 8.3537474
8.1943054 5.1637611 6.6935964 7.2789626 5.9289598 8.7937737 8.8166990 6.8058443 8.3216829
8.2371092 5.1120162 6.6795826 7.2029610 5.9801021 8.7789526 8.6852293 6.8821392 8.1361389
8.3339891 4.9618230 6.7523141 6.9879065 5.8432279 8.8359594 8.6299400 6.9049511 8.1281767
8.3930578 4.9328799 6.6749372 7.0687556 5.7875528 8.7940130 8.5303326 6.9309592 8.1479540
8.4910183 4.9136367 6.7951508 7.0602875 5.7986536 8.6927671 8.5701132 6.9846354 8.0931187
8.4813614 4.9363284 6.8417912 7.0907240 5.7247605 8.7334528 8.5156212 6.9072981 8.0597725
8.6529627 4.8369269 6.8823519 7.0791855 5.7423911 8.6907654 8.4543839 6.8321857 8.1473598
8.7564831 4.8819561 7.0028186 7.0431867 5.7974625 8.8044834 8.3532801 6.8546181 8.1076527
8.8354712 4.9103694 7.0003390 7.0004396 5.8330402 8.7245998 8.3985558 6.8035955 8.0749369
8.8924055 5.0048752 7.0557647 7.0147629 5.8363738 8.8536177 8.4893579 6.9843097 8.1509686
8.8278513 4.9990239 6.9999275 7.0553956 5.8709445 8.8228779 8.5313015 6.9694786 8.1229086
8.7682514 5.1450400 6.9791622 7.0982132 5.8968997 8.7388725 8.6113768 7.0645294 8.0811100
8.7346001 5.1490245 6.9772649 7.0429163 5.8758059 8.6090679 8.5247526 7.0835004 8.1326780
8.6445971 5.2646518 6.9771981 7.0530744 5.8673306 8.5796738 8.4597063 7.0497370 8.1312761
8.4739819 5.2580051 7.0147581 7.1311479 5.9668174 8.5919609 8.4421310 6.9854097 8.0932999
8.4527378 5.2335720 7.0605860 7.1869097 5.9292459 8.6441526 8.4243441 6.9503374 8.0680733
8.5310354 5.3756657 7.1577835 7.1968431 5.8007827 8.6114168 8.4095039 6.9673209 8.0420904
8.3783064 5.5048742 7.1998296 7.3071170 5.8968158 8.6092186 8.5812702 6.9574652 8.0438728
8.3922119 5.6474805 7.2730098 7.3586378 5.7509842 8.6435652 8.4658270 7.0804410 7.9725013
8.4925566 5.6830325 7.4138613 7.2826600 5.7273493 8.6719999 8.5559788 7.0442142 7.9632525
8.4335642 5.8673210 7.4872828 7.1809354 5.6458507 8.7323179 8.5150833 7.1087976 7.8818345
8.5956497 5.9176393 7.5380745 7.1693134 5.6486626 8.5939732 8.6712437 7.1134291 7.9144101
8.6466360 5.9133515 7.6135693 7.1694880 5.7075849 8.5437984 8.8359489 7.1438122 7.9471655
8.6740475 5.7240639 7.6071324 7.1901140 5.7788677 8.5208855 8.9800873 6.9676085 7.9086576
8.7980242 5.6389880 7.5819659 7.1955948 5.8150978 8.5835791 9.0932322 6.9715724 7.9145913
8.8638678 5.5958114 7.5189009 7.2655587 5.8617039 8.6186247 9.0617094 6.9692755 7.8563533
8.8370142 5.6891904 7.4561529 7.2632437 5.7692642 8.4578238 9.0719757 6.8797898 7.9036708
8.7582903 5.8098922 7.3170104 7.2630916 5.7720251 8.4733791 9.0175962 6.8885217 7.9025803
8.8476477 5.8324199 7.2654786 7.3149447 5.7300177 8.6457748 8.8925371 6.8946834 7.8564029
8.7997503 5.7839522 7.2349496 7.2931147 5.7601089 8.7514286 8.7421608 6.9002290 7.8536525
8.7909107 5.6660881 7.2386498 7.1157255 5.7838936 8.7521200 8.6867323 6.8436694 7.8936696
8.7067251 5.6129236 7.1957779 7.1989727 5.7637038 8.8391962 8.7293425 6.7587781 7.8443484
8.6049976 5.6186337 7.1632771 7.1834288 5.8080220 8.7587242 8.7168026 6.7607780 7.9661036
8.5345545 5.6369977 7.2482963 7.3198667 5.7985330 8.7242346 8.7080345 6.7317052 8.0350819
8.3278360 5.6908689 7.3755121 7.2007103 5.7388587 8.6278267 8.7225218 6.6676793 7.8975167
8.1803064 5.7193441 7.3971496 7.2488599 5.7208090 8.5645733 8.6572905 6.6029816 7.9775672
8.1169157 5.7406621 7.5278583 7.1871271 5.8436208 8.4325781 8.5353956 6.6096802 7.8184953
8.0498562 5.7058620 7.4736137 7.0534306 5.8198586 8.4657936 8.5105677 6.6794205 7.8630877
8.0718231 5.6844716 7.4472775 6.9204874 5.8844151 8.4824362 8.3700218 6.7703629 7.7985802
8.0586967 5.6269450 7.4082408 6.8475218 5.9221473 8.5379086 8.3550434 6.8225484 7.8893995
8.1423512 5.6230621 7.3781128 6.9424520 5.9752793 8.5470972 8.2322025 6.7361193 7.7278442
8.1204128 5.6532283 7.3691840 7.0025458 5.9748812 8.4650402 8.2173624 6.7527952 7.6772079
8.1128111 5.5904651 7.3114452 7.0965924 5.9593124 8.4819736 8.1993055 6.8325486 7.7067051
8.0996742 5.5933828 7.3835306 6.9828925 5.7971625 8.5093269 8.1646423 6.9150219 7.7505407
8.1362791 5.5877266 7.5024776 7.0120678 5.7499294 8.4377871 8.0955133 6.8436370 7.6389432
7.9952426 5.6428952 7.4891329 7.0151658 5.7952166 8.4330463 8.0419769 6.7501006 7.6913061
8.0505238 5.6562357 7.5388188 7.1638889 5.8965130 8.4433813 7.8826923 6.8137212 7.7317781
8.0160255 5.5435500 7.4772649 7.1897440 5.9045672 8.4573975 7.7887902 6.7517581 7.8659472
7.9607267 5.4520502 7.4987726 7.2320309 5.7840776 8.4934769 7.7524500 6.7395420 7.8794165
8.0669022 5.5672202 7.5675783 7.3259192 5.7605596 8.4518967 7.8337474 6.6881366 7.7809439
8.0681849 5.4633074 7.5654159 7.3456182 5.6450219 8.4741058 7.8687587 6.7290478 7.8003802
8.0735550 5.4660530 7.6281796 7.2947078 5.5895729 8.5190096 7.9363093 6.7841516 7.8512878
8.0770292 5.3130774 7.6714683 7.3135214 5.4874921 8.5496721 7.9777951 6.7694311 7.8134108
8.1053963 5.3274174 7.7565904 7.3871150 5.4219270 8.4630098 7.9140563 6.8173237 7.9082146
8.1587811 5.3633780 7.7032857 7.3266473 5.3858690 8.4700623 7.9420285 6.8886733 7.9468212
8.1429834 5.3620887 7.7933588 7.3480153 5.3956146 8.4798250 7.9300542 6.9452028 7.9547048
8.1479063 5.3998833 7.8497581 7.2198734 5.3815603 8.5546789 7.9061346 7.0094142 8.0326796
8.1211128 5.4107122 7.7885323 7.1848378 5.5124083 8.4796629 7.9343653 7.0467601 7.9907126
8.1656733 5.4268613 7.7855186 7.2065182 5.5055156 8.4096889 7.9965944 6.9714017 8.1054325
8.1684093 5.3733134 7.7771840 7.2543397 5.4608440 8.4135199 8.1173735 7.0288539 8.1370583
8.1654510 5.3165689 7.8252716 7.2348742 5.4460249 8.3540373 8.1583567 7.1473851 8.0527706
8.0788851 5.4651852 7.8508577 7.3202391 5.3801026 8.3426905 8.1457653 7.1166220 8.0804033
8.1160383 5.4795899 7.7109919 7.3690848 5.2927451 8.2794046 8.1762562 7.2024040 8.2317076
8.1652803 5.3672762 7.6755013 7.4226446 5.3033981 8.3314791 8.1973219 7.1850872 8.3397846
8.1369791 5.3979506 7.6763582 7.5497785 5.2431774 8.3083086 8.3616991 7.2266912 8.4045362
8.0592232 5.4106231 7.7572265 7.5560970 5.2668467 8.3027964 8.4313803 7.1862011 8.3147507
7.9259896 5.4569545 7.8349185 7.5760994 5.3386569 8.3495064 8.4854841 7.2931681 8.2250700
7.8162885 5.4019008 7.8126459 7.5753388 5.3387704 8.2808094 8.5219450 7.2356086 8.1339340
7.6961780 5.5192742 7.7884450 7.5017672 5.3036184 8.2422457 8.5614576 7.1797767 7.8730941
7.6841836 5.4412818 7.7211051 7.5858164 5.2344856 8.2355518 8.5383234 7.0595365 7.7725983
7.6574049 5.4321122 7.6887932 7.4731307 5.2266173 8.2366667 8.5510874 6.9764581 7.6862059
7.6657572 5.2976379 7.6300631 7.4191446 5.1947393 8.2283907 8.6870308 6.8863339 7.8462701
7.5549650 5.2547007 7.6852851 7.4093571 5.1589150 8.3772097 8.6268873 6.8108625 7.9057407
7.5503349 5.1455851 7.6899180 7.4669228 4.9929032 8.4750757 8.5816336 6.7977614 8.0787115
7.4505582 5.2172790 7.7280421 7.4824767 4.9807725 8.4780931 8.4595537 6.8656311 8.1157713
7.4333706 5.1900430 7.8159389 7.5565276 5.0380158 8.3793850 8.4422855 6.8149223 8.0387239
7.4157171 5.2291389 7.9123077 7.5906429 5.0219646 8.3689632 8.4240866 6.7634034 8.1200628
7.3024578 5.2710061 7.9479260 7.6974068 5.0950332 8.3899975 8.3739071 6.7035241 8.1243048
7.3042498 5.4729228 7.9482265 7.7394881 5.1730313 8.5378084 8.2982006 6.6597557 8.1928177
7.2854695 5.4787445 7.9658809 7.8018408 5.1547060 8.5857458 8.1951532 6.6758904 8.2271643
7.2359962 5.6803145 7.8479347 7.6810002 4.9891405 8.6239958 8.2048349 6.7546458 8.1992264
7.2562137 5.7246599 7.7787700 7.7524853 5.0213718 8.5603619 8.2398586 6.7040133 8.1762323
7.3105454 5.7340369 7.6578412 7.6825747 5.0304756 8.6504230 8.2123251 6.6503458 8.2384310
7.4128437 5.6430564 7.7309370 7.7394137 5.0432501 8.5406532 8.2949276 6.6490498 8.2451096
7.5591693 5.5634065 7.4682527 7.8315845 5.1622982 8.5200186 8.3584766 6.5299215 8.2179966
7.7012677 5.6088796 7.4469895 7.8967867 5.3127880 8.4767103 8.3420811 6.5779901 8.2958403
7.7119365 5.5826144 7.4468837 7.8723145 5.3016567 8.4426460 8.2842464 6.6489277 8.3179741
7.6744947 5.4995036 7.4159088 7.9837775 5.2259355 8.4497232 8.1463490 6.8010478 8.3846216
7.8452320 5.5327902 7.3222308 8.2022591 5.2722287 8.3924351 8.0562992 6.8941441 8.4151163
7.6822681 5.5315247 7.2512021 8.2752028 5.3489623 8.4568939 7.8958611 6.8462372 8.4244757
7.6903715 5.5219898 7.1906457 8.2429485 5.2839603 8.3744392 7.7761893 6.7699332 8.5171051
7.6431813 5.5779934 7.1978674 8.2363577 5.2253747 8.4173460 7.6877208 6.6102719 8.5725365
7.5836396 5.5896606 7.2111115 8.0762014 5.2391062 8.2953691 7.6344709 6.5100069 8.6090059
7.6249328 5.6469312 7.3357420 7.9651785 5.1993680 8.2395124 7.6433568 6.6518312 8.6467447
7.7270145 5.5558624 7.3720002 7.7952785 5.1815219 8.1111469 7.6371350 6.5963616 8.6343050
7.7901382 5.5614133 7.4213476 7.8489528 5.1580434 8.0627031 7.6484733 6.5921679 8.6050682
7.8193955 5.4989634 7.4177547 7.7340727 5.1379638 8.0663252 7.7612920 6.6318159 8.6897449
7.8691487 5.5740151 7.3456464 7.7984662 5.0708618 8.0919514 7.7626605 6.5845022 8.6972599
7.8011813 5.5047746 7.3273125 7.6569405 5.0390768 8.0441570 7.5326581 6.5969815 8.7664967
7.7958436 5.5808511 7.3010740 7.6093874 4.9630423 7.9233017 7.4509640 6.7193632 8.8747387
7.8376665 5.5854945 7.2715082 7.6230879 5.1290379 7.8418961 7.3681717 6.8237944 8.7495661
7.8374767 5.4797478 7.2874608 7.6191878 5.0578837 7.7383466 7.4697280 6.8526349 8.6088924
7.8735676 5.4354858 7.1485195 7.6619105 5.1003814 7.6083965 7.4511399 6.8680520 8.5006599
7.9180460 5.4409256 7.0710373 7.6468797 5.1166167 7.4372125 7.4493427 6.8431363 8.4963760
7.8449054 5.4267831 7.0825219 7.6893458 5.1371450 7.3465910 7.5220652 6.8187270 8.4315529
7.8028064 5.5252523 7.1528449 7.7321677 5.1014929 7.1529670 7.5617137 6.7324262 8.2719526
7.7538247 5.5876613 7.1371818 7.7094626 5.0082340 7.0983019 7.4696336 6.6601815 8.1679754
7.7940845 5.4849491 7.0340323 7.7135592 5.0184913 7.0185175 7.5424080 6.5537057 8.0629911
7.8413534 5.4241881 7.1397724 7.6354561 5.0791326 6.9653955 7.5877371 6.5016623 8.0198002
7.6501136 5.4972973 7.2406054 7.7021432 5.0762830 7.0797086 7.5877380 6.4592690 8.0107527
7.6247687 5.5844679 7.3046165 7.6559610 5.0126290 7.0918231 7.5384455 6.3698826 8.1101007
7.6770139 5.6790819 7.2485032 7.5279193 5.0103388 7.2167368 7.5015945 6.3605475 8.1533632
7.6169944 5.7668386 7.2062225 7.4678741 4.8563590 7.2604032 7.4113407 6.4373312 8.0704842
7.5928946 5.7789063 7.1863513 7.4109206 4.7785592 7.4580073 7.4405680 6.4475417 8.0681009
7.5186129 5.8480434 7.1554399 7.5209742 4.7270784 7.4973698 7.3893209 6.5418048 8.1409712
7.4259887 5.8463411 7.0888267 7.5231285 4.9229469 7.5212288 7.4156141 6.6311607 8.1122513
7.4725766 5.9044905 7.0458274 7.6069307 5.0509109 7.5668201 7.5414753 6.5859866 8.2054482
7.3926611 5.9784122 7.0166206 7.7112164 5.0828710 7.5726624 7.5644889 6.5286269 8.1349545
7.5003328 5.8595352 7.0363941 7.7425146 5.0240993 7.6323018 7.6019859 6.4776096 8.1837769
7.4529281 5.9395976 7.0692801 7.8320894 5.0198936 7.6755233 7.5224066 6.4456840 8.1461782
7.3749895 5.8717213 7.1003566 7.8495293 5.1092105 7.6997237 7.3973002 6.3145394 8.0599632
7.4991636 5.8248291 7.1413865 7.8553500 4.9906974 7.7193217 7.4230728 6.2933493 8.0672874
7.6225991 5.8840504 7.1308961 7.8384066 5.0159698 7.8802886 7.4411426 6.2213101 8.1016245
7.6051078 5.9852843 7.0611782 7.8831367 4.9806762 7.9384518 7.4205561 6.2172890 8.1538000
7.6334786 6.0104704 7.0295067 7.8792772 4.9673510 7.9244790 7.3643746 6.2327566 8.0950680
7.5878081 5.8608952 7.0862055 7.7394481 4.9874229 8.0438137 7.3754277 6.2514062 8.0352945
7.5225716 5.8793092 7.0016503 7.7884197 4.9802380 8.1050835 7.3280115 6.3050232 7.9618144
7.6461186 5.8102255 7.0559397 7.7337623 5.0958843 8.0280313 7.3098674 6.4718161 7.8661108
7.6311245 5.8790216 7.0753798 7.6761289 4.9417381 8.0405054 7.2983346 6.5047493 7.7844625
7.6584444 5.8997827 7.0673175 7.7451859 5.0329938 7.9843664 7.3233185 6.4432883 7.8151798
7.6012721 5.9038591 7.1462431 7.7814441 5.0511570 7.9843268 7.2949700 6.4850340 7.7731266
7.6291990 5.9445586 7.2625189 7.7639294 5.0760632 7.8889866 7.2874994 6.4783235 7.8052859
7.6362720 6.0353174 7.4142346 7.6993423 5.1464062 7.8799319 7.1453938 6.4687939 7.8621912
7.6582961 5.9336596 7.6354809 7.6584134 5.1794343 7.7260222 7.1374221 6.4881530 7.9526787
7.6472011 5.8158474 7.6442585 7.6328878 5.3262219 7.7027984 7.1870246 6.3913393 7.9875898
7.6790633 5.7361469 7.7854595 7.5579600 5.4022155 7.6941371 7.1999831 6.3370299 8.0565271
7.7015142 5.7601833 7.8029613 7.5496244 5.4371181 7.7316642 7.1321206 6.3469138 7.9800487
7.7227888 5.8244267 7.9220381 7.5766730 5.4082913 7.7039456 7.3099403 6.3155618 8.1551905
7.7879300 5.7612472 7.8611903 7.6576042 5.3479476 7.7803206 7.3565750 6.3157024 8.2255449
7.7150607 5.8702731 7.8480558 7.6154637 5.2971315 7.6879411 7.3779283 6.3470440 8.3695345
7.7306423 5.9017344 7.7465172 7.6471987 5.1740541 7.6993594 7.3910580 6.2091537 8.4349823
7.7994542 5.9548435 7.9042864 7.6443000 5.0762367 7.6507487 7.2739549 6.2257710 8.5454683
7.8275905 6.0307379 7.8612261 7.6795368 5.1325927 7.5317993 7.1151190 6.2011180 8.5227976
7.6606808 5.9806986 7.9388094 7.7202926 5.1229906 7.4560885 7.0858173 6.0337505 8.5645800
7.6898170 6.0317612 8.0600700 7.6844888 5.2440629 7.6090574 7.1077089 6.0618634 8.5166750
7.6813955 6.0918818 8.0658560 7.7151890 5.2425432 7.6440206 7.0882692 6.0491052 8.5573349
7.6665463 6.1869183 7.9695086 7.7321877 5.2639828 7.7823439 7.1550274 5.9613137 8.5910501
7.4139905 6.2257338 8.0306034 7.8842497 5.3258367 7.7756448 7.1843243 6.0153661 8.7155857
7.3414559 6.2470469 8.0711594 7.9387121 5.4292173 7.8748617 7.2960787 6.0829716 8.7674265
7.2615519 6.1817155 8.0474043 7.9460769 5.4849186 7.8703923 7.3519368 6.1199861 8.7436800
7.2992206 6.1545224 8.0071106 8.0294113 5.5266757 7.9068193 7.3658748 6.1834021 8.7992296
7.2993331 6.1173906 8.0040531 8.1623602 5.5537720 7.7785711 7.3425851 6.1799278 8.8440132
7.3042092 6.1573081 8.1079798 8.1619902 5.5013604 7.6872201 7.2718263 6.2359824 8.8910189
7.2854428 6.1486835 8.1596279 8.1220274 5.4799490 7.6981683 7.3269844 6.4258046 8.8902121
7.3473935 6.1793923 8.2853708 8.1424341 5.2750406 7.7535534 7.4050488 6.4777098 8.8105345
7.3630114 6.2250223 8.3811226 8.0961571 5.1713743 7.6869116 7.5442820 6.5622778 8.7096453
7.3478365 6.1414013 8.4893656 8.1020803 5.0670333 7.7510138 7.5271587 6.4967213 8.6405754
7.3510690 6.0683117 8.5128164 8.1357861 4.9775901 7.7844372 7.5563717 6.4338784 8.5402699
7.3236666 6.0975332 8.4712687 8.1661825 4.8342175 7.8677406 7.6303215 6.5154943 8.5383339
7.2845321 6.1084971 8.5879984 8.1037340 4.8167062 7.9342957 7.5864363 6.6257348 8.4566240
7.1674361 6.0792136 8.6712761 8.0455446 4.8721137 8.0234251 7.4807339 6.6277833 8.4896030
7.2175245 6.0827813 8.6891479 7.9692259 5.0058451 8.0449400 7.5450821 6.5797033 8.4893618
7.2365298 6.0524964 8.8097935 7.9638963 5.0944977 8.1318026 7.6325560 6.5373025 8.5069695
7.1776142 6.1005425 8.7706318 7.8425756 5.1693530 8.1667938 7.5854268 6.5547295 8.4381323
7.0981045 6.0988612 8.7537622 7.8353162 5.2610512 8.2758503 7.6321368 6.4938231 8.3258495
7.1642146 6.0962524 8.6840811 7.6660748 5.2827773 8.3067217 7.6164846 6.3606930 8.2316895
7.0788240 5.9434657 8.5675211 7.5033340 5.4097633 8.3493223 7.5400848 6.2985296 8.1610975
7.1417451 5.8102765 8.4247484 7.4884319 5.4597454 8.3780069 7.4543910 6.2478094 8.1303043
7.1769285 5.7439661 8.3985958 7.3774300 5.5483608 8.2935514 7.4118938 6.2218390 7.9710016
7.1065693 5.6357412 8.2845478 7.2378421 5.5097122 8.1363783 7.3527055 6.0897412 7.8488784
7.0988493 5.6398473 8.2005272 7.1853638 5.4062729 7.9843903 7.2009058 6.0267406 7.8760233
7.0087552 5.6744142 8.1468754 7.2593865 5.4988346 8.0148201 7.3058200 6.0863447 7.7700434
7.0744052 5.5856609 8.0645323 7.3409958 5.4624166 8.1610250 7.2540655 6.0151911 7.8068891
6.9923835 5.6129436 8.0282640 7.4143324 5.5955014 8.2925406 7.2250900 5.9358120 7.7702065
6.9454532 5.6034174 8.0049267 7.5390301 5.7161469 8.3176193 7.2818561 5.9048696 7.9234109
7.0230784 5.5819860 8.0849791 7.5389748 5.7030020 8.3857918 7.3300648 5.9714818 8.0079794
6.9890022 5.5314198 8.1084061 7.4671202 5.6602249 8.4306736 7.3394175 5.9334702 7.9030838
7.0661206 5.4436288 8.2222843 7.4480014 5.6615434 8.4728928 7.2854195 5.9572625 7.9280415
7.1798673 5.4342155 8.2841997 7.4333620 5.5559511 8.4502821 7.3398833 5.9274650 7.7520771
7.2955542 5.2688060 8.1815529 7.4030609 5.4521179 8.2887154 7.3890500 5.9570904 7.8281283
7.3423438 5.2120390 8.2770891 7.3113508 5.4861221 8.1785536 7.3588138 6.0329051 7.9101176
7.3769560 5.1682963 8.3258314 7.2408919 5.4263816 8.0964394 7.1659231 6.2645350 7.8934722
7.4113202 5.1174445 8.3071537 7.3143024 5.4680390 8.0294189 7.0858431 6.3169751 7.9464264
7.4253798 5.1073151 8.2178965 7.4149132 5.4691849 7.9631810 7.0205274 6.2908363 7.9623809
7.6008172 5.1771989 8.2904797 7.4925485 5.5610685 7.8202000 6.9551358 6.2488914 8.0664568
7.5977941 5.1948614 8.3095951 7.5052748 5.6566796 7.8391747 7.0074129 6.2328463 8.1466579
7.5679951 5.1732569 8.2732458 7.5335574 5.6855173 7.7775426 7.0720267 6.2449355 8.1551609
7.4579849 5.1397920 8.1751518 7.5638509 5.6865158 7.7580032 7.1440530 6.2643666 8.1170349
7.5817513 5.0550184 8.1591673 7.7390170 5.6782022 7.7343707 7.0909839 6.2768097 8.1189871
7.7627511 5.0487590 8.1169271 7.7812362 5.7888632 7.7394753 7.1039038 6.0649714 8.1035099
7.8512216 4.9479342 8.2176638 7.8141766 5.8377776 7.6709099 7.1559148 6.0335913 8.0531626
7.8182621 4.8948879 8.1115522 7.9007745 5.9336238 7.6056390 7.1297693 5.9239864 8.0174570
7.8219981 4.8685756 8.0485916 7.9141445 5.9738512 7.6566148 7.1743665 5.9429169 7.8836427
7.7243743 4.7801385 7.8873854 7.9286761 6.0055308 7.7168584 7.2072201 5.9368424 7.8268623
7.6616936 4.7239938 7.8741860 8.1045427 5.9112449 7.7558632 7.3316507 5.9733710 7.7821789
7.5719295 4.8058329 7.8192973 8.1315241 5.8042736 7.7646747 7.3733377 5.9661770 7.6957502
7.5899491 4.8282886 7.9014587 8.1050901 5.6465917 7.7900119 7.4253306 5.9727736 7.6868753
7.4758668 4.9686537 8.0417576 8.1283197 5.6863208 7.8325038 7.3081288 6.0951896 7.7611070
7.5064874 5.0509601 8.1620522 8.1852236 5.7033024 7.7670484 7.3980994 6.2925758 7.7503409
7.5935783 5.0641785 8.2250051 8.1484251 5.7743483 7.7691832 7.5375924 6.3569837 7.6769748
7.6217976 5.1161470 8.2940302 8.2296495 5.8921957 7.7321825 7.5252824 6.3971381 7.6364760
7.7406487 5.1285572 8.2205324 8.2430906 5.8143148 7.7530093 7.7224450 6.3581686 7.6056266
7.8782740 5.0557623 8.1636152 8.2156973 5.8700862 7.7271967 7.7634997 6.4620242 7.6118832
7.9383111 4.9558582 8.2751265 8.2326498 5.9419332 7.7002015 7.8120942 6.4290175 7.5443158
7.8611088 5.0876241 8.2999516 8.2140846 5.9242511 7.6945634 7.8130264 6.4430928 7.5398788
7.9462242 5.2074265 8.2167196 8.1663332 5.9169817 7.6327434 7.7621040 6.4550843 7.5230608
7.9857688 5.3192248 8.1876993 8.1582403 5.8885412 7.6775198 7.6872029 6.3715420 7.4470825
8.0743666 5.2472372 7.9707026 8.0854988 5.7824240 7.7521877 7.5783348 6.4056811 7.3838329
8.1641655 5.2927008 7.8013082 8.0926390 5.6845927 7.7378645 7.5724740 6.4559526 7.3863916
8.1968031 5.3501892 7.7664609 8.0204220 5.5626726 7.8372345 7.5291324 6.3355083 7.4659071
8.2039318 5.2916842 7.6575727 8.1071901 5.5642476 7.8151670 7.5333495 6.3669767 7.4375429
8.1137733 5.2142568 7.6264763 8.0714731 5.6148424 7.8799958 7.5148635 6.2735314 7.4698811
8.0837679 5.0343943 7.5779519 7.9060626 5.6159072 7.8746433 7.4055252 6.1795378 7.4907312
7.9719353 5.0213246 7.6669211 7.9252629 5.7258029 7.9575825 7.4015155 6.2288518 7.4199376
7.9178462 4.9801264 7.6184235 7.9327760 5.7390094 7.9899850 7.4455361 6.2861567 7.4893250
7.7561755 4.9292297 7.7210088 7.9906645 5.8399119 8.0795517 7.3960004 6.3095880 7.6241241
7.5857468 4.8915248 7.7163844 7.9636502 5.7826304 8.0355186 7.2599220 6.4037614 7.5961647
7.5951834 4.9545336 7.7833333 7.9906063 5.7673802 8.0142508 7.3057866 6.4283781 7.5600500
7.5892153 4.9879489 7.7394161 7.9680400 5.6960936 7.8899789 7.3249178 6.5557127 7.4436436
7.6966004 4.9932933 7.7632647 8.0293198 5.7106628 7.9266157 7.3459182 6.6332679 7.3781743
7.7210712 5.0774550 7.7712574 7.9390922 5.7599850 7.8702421 7.3841901 6.6358123 7.3104634
7.7986059 5.0191350 7.6987138 7.8830895 5.8082819 8.1005316 7.4157615 6.5777664 7.2403517
7.8155155 5.0176196 7.6707625 7.9870248 5.7489281 8.2366199 7.4152765 6.6600990 7.2301345
7.7574224 5.0363417 7.7804604 7.9428725 5.6275892 8.2354641 7.4233074 6.7072754 7.2376018
7.7002306 4.9926319 7.7688584 7.9820576 5.4900308 8.3139849 7.4272428 6.6197166 7.2774010
7.7278318 4.9943285 7.8347960 8.0134668 5.3697081 8.3051472 7.3812399 6.5555382 7.3851085
7.7230663 4.9561329 7.7689667 8.0315228 5.1988769 8.4234915 7.2990060 6.4753432 7.4667845
7.6903501 5.0006676 7.7106042 8.0545654 5.1810741 8.3459024 7.3563194 6.5678153 7.6407571
7.4910049 4.9793196 7.6216574 8.1451187 5.0308652 8.3669233 7.4210248 6.5597010 7.6955667
7.4335628 5.0503612 7.6394510 8.0948954 5.0198922 8.3862610 7.4618716 6.6649199 7.7249322
7.4842181 5.2028484 7.6048598 8.1575880 5.0354371 8.4259357 7.4616008 6.5808849 7.5684142
7.5839787 5.2747674 7.6027579 8.1451960 4.9265599 8.3898497 7.4334149 6.6855764 7.5040541
7.7092881 5.2841949 7.6542854 8.1059418 4.8724251 8.5059328 7.4754868 6.6695981 7.5439506
7.6965108 5.2945132 7.8517237 8.0923672 4.8462749 8.5727329 7.4494777 6.7020645 7.5111761
7.7191811 5.3216581 7.9776392 8.0004320 4.9449730 8.5847540 7.4406886 6.6635237 7.5099130
7.6621141 5.1607666 7.9989753 7.9321890 5.0999146 8.4763556 7.4169788 6.6355987 7.4833403
7.7358508 5.1200585 7.9987884 7.8403459 5.1463280 8.4143143 7.4407754 6.5091653 7.5705886
7.7028041 5.0664368 7.9361253 7.7539310 5.3476586 8.4339027 7.4739389 6.5156999 7.5458593
7.7133956 5.0319409 7.8711305 7.8060546 5.3064532 8.3635159 7.5494142 6.4711914 7.5039473
7.7713761 5.0577736 7.8628149 7.8024101 5.3328567 8.4376640 7.5999560 6.4771533 7.6225381
7.7166476 5.0850430 7.9164901 7.8416772 5.4506421 8.5027304 7.6728072 6.5178089 7.7115197
7.6950774 4.9962749 7.9990635 7.9347162 5.4429054 8.4773245 7.7724085 6.5049005 7.6987581
7.6440368 5.0101047 8.0418396 7.8922577 5.4045639 8.3957758 7.7880607 6.5296860 7.6399999
7.5621209 4.9344440 8.2044563 7.8285007 5.4688354 8.4067049 7.8122859 6.6425729 7.6467981
7.5342922 4.9954405 8.3117495 7.7020888 5.5027046 8.3808947 7.7385502 6.6930285 7.5198240
7.5261807 5.0052447 8.3931351 7.6011772 5.4195900 8.3284893 7.7488794 6.6707826 7.5393147
7.5314965 4.9326077 8.3621445 7.5764728 5.4094644 8.3733740 7.6636510 6.6686616 7.6102610
7.6358314 5.0237961 8.2076607 7.5609918 5.5112586 8.3060617 7.7329679 6.6753488 7.6298270
7.6579413 5.1266985 8.1839504 7.4851046 5.4579201 8.3118649 7.7576213 6.7151265 7.6121526
7.7049084 5.1225028 8.1972437 7.4269724 5.5141978 8.2274113 7.7258215 6.7841115 7.6895022
7.7605138 5.1538901 8.2191963 7.4691329 5.5172391 8.3079271 7.8128252 6.8129668 7.6760755
7.7701564 5.1982484 8.4019032 7.3895016 5.4880362 8.3479700 7.9366488 6.8319378 7.6584163
8.0368729 5.0746775 8.6198196 7.2441025 5.5094194 8.3772278 7.8980026 6.8680892 7.5789452
8.0764275 5.0191975 8.6380100 7.1812038 5.4567776 8.5299854 7.9157138 6.9699597 7.5015683
8.0964155 4.9556260 8.6500101 7.1904635 5.5684381 8.5284081 7.8739762 6.9480805 7.7053342
8.0756884 4.9055290 8.6441355 7.3022847 5.5948029 8.6439266 7.9094176 6.8172088 7.7927189
8.0494194 4.9854679 8.7082338 7.2255158 5.6791143 8.6846800 7.8131523 6.8108125 7.8664589
8.0777369 4.9955039 8.8238049 7.2576299 5.6730800 8.5590525 7.7347665 6.7831445 7.9539318
8.1027012 5.0908046 8.9015808 7.3617568 5.7573810 8.5170135 7.6875138 6.7167201 7.8788257
8.0517159 5.1623292 8.8284245 7.3603854 5.6984091 8.3909216 7.5717831 6.6713986 7.9397035
7.9752235 5.2029533 8.7311010 7.3680034 5.7018108 8.4090872 7.5111833 6.6579022 7.9574418
7.9837170 5.2181172 8.5860910 7.3972220 5.6770968 8.3416061 7.4786501 6.5449247 7.9981031
7.9233255 5.3438554 8.4712257 7.3622470 5.6237288 8.3134556 7.4022012 6.4164629 7.9390883
7.8744941 5.2612925 8.4176292 7.3187714 5.7179136 8.3141603 7.4200940 6.3525376 7.9776640
7.8767471 5.3138137 8.3551865 7.4452410 5.7632799 8.1685143 7.5172615 6.2373281 8.1058407
7.8532429 5.2529140 8.4209108 7.5077634 5.8811316 8.2287054 7.6190414 6.1505013 8.1661758
7.8313894 5.2134590 8.4190388 7.4728241 5.7513003 8.2498531 7.6906447 6.0735369 8.1283054
7.8548617 5.1994534 8.3926849 7.4736195 5.7692142 8.2014790 7.8009086 6.0294695 8.0226545
7.8898463 5.1395078 8.4647856 7.5537295 5.7676606 8.1937208 7.9063826 6.0180116 7.9274011
7.8785429 5.1297145 8.4105797 7.5647626 5.7861147 8.1473217 8.0079679 6.0102324 7.8443756
7.9797444 5.1678333 8.4631186 7.5430284 5.7702632 8.2718058 8.0088997 6.0423036 7.7575388
7.9194064 5.1319542 8.4462585 7.4586120 5.7803402 8.3671188 8.0406895 6.0988846 7.7521567
7.8816748 5.0587449 8.5123148 7.4580340 5.7221875 8.5468750 8.0228786 6.0492377 7.8589978
7.7139230 5.0802584 8.4593201 7.3827410 5.6505260 8.5427113 8.1209068 5.9340963 7.8384008
7.6889119 5.1146708 8.5306253 7.2023225 5.5531974 8.4198551 8.0321102 5.9936237 7.8782220
7.6497822 5.2689724 8.3883362 7.0268817 5.4762368 8.3409061 8.0246964 6.1119537 7.9171529
7.6144400 5.4980102 8.3894663 6.9593744 5.3308821 8.2572641 7.9093323 6.1678557 7.8545880
7.5374899 5.5717344 8.2370281 7.0681911 5.3625317 8.2084541 7.9822125 6.2048202 7.7761965
7.4511609 5.5260496 8.2509651 7.0195346 5.5004578 8.1940260 8.0069304 6.2235808 7.7749553
7.5385833 5.5167937 8.1261654 7.0737357 5.5710015 8.3221970 7.9958882 6.3018756 7.6472263
7.5721250 5.4406452 8.1318817 7.1648130 5.5560608 8.3176422 8.0365314 6.3751030 7.6189442
7.6524148 5.4832163 8.0882187 7.2580662 5.5200853 8.2785139 8.0819454 6.5227647 7.5043964
7.5996246 5.5609574 8.1193533 7.3201909 5.5456901 8.2158175 8.0317144 6.6522589 7.5007362
7.6187816 5.5351229 8.1108351 7.4347868 5.6385021 8.1323195 8.0304308 6.6719708 7.6074357
7.6891518 5.4682226 8.0880041 7.5803585 5.8093648 8.1349583 8.0862494 6.7592559 7.7130733
7.6479635 5.4838963 8.1744356 7.6056538 5.8456926 8.0261002 8.2049074 6.6604519 7.6563420
7.6966171 5.4568658 8.0519876 7.6317019 5.9210515 8.0188837 8.2968254 6.6000113 7.6736803
7.6303573 5.4542532 7.8985481 7.5123763 5.9222760 8.0587788 8.3430014 6.5159059 7.7402115
7.4810138 5.4414740 7.8764682 7.4796309 5.9756808 8.0208883 8.4451799 6.5436039 7.8297772
7.4375319 5.4237509 7.7929978 7.5140390 6.0715394 8.0232153 8.4347544 6.5935016 7.9732299
7.4438376 5.5203781 7.7030616 7.4550734 6.0748534 7.9188166 8.4856052 6.6112719 8.0593243
7.4900441 5.4973764 7.7157593 7.4408331 6.0802665 7.8885975 8.4529142 6.7573700 8.1305923
7.5211992 5.6375380 7.7151475 7.4418173 6.0258846 7.8493409 8.3899803 6.7437754 8.1377888
7.5941725 5.6665773 7.7591181 7.5681849 6.0999875 7.7498589 8.2846804 6.7838616 8.2164698
7.6507926 5.7603078 7.8036580 7.4918809 6.0670967 7.7505245 8.2366705 6.8136439 8.2444553
7.6996717 5.8350453 7.8419299 7.4839029 6.1732459 7.8048887 8.3052855 6.7542605 8.3022947
7.7294970 5.7152662 7.9459109 7.5073380 6.2070613 7.7264476 8.1684475 6.7751532 8.4061451
7.7460217 5.6989255 7.8803415 7.6076255 6.2058702 7.6028695 8.2302294 6.7165608 8.4740620
7.6683764 5.6606250 7.9207559 7.6668067 6.2231646 7.5354362 8.1761684 6.6069503 8.3717337
7.4946404 5.6921129 7.9605083 7.6646700 6.2291698 7.4640894 8.1275196 6.4262977 8.2471581
7.3787594 5.6993370 7.9651899 7.5836172 5.9625621 7.5728359 8.1160717 6.4001112 8.1707773
7.2344751 5.6521802 8.0111523 7.6138749 5.8260856 7.6335526 8.0478716 6.3183889 8.1498442
7.3168077 5.6828933 8.0275631 7.6303411 5.8421702 7.6966109 8.0366831 6.3413100 7.9486451
7.4002247 5.6099758 8.0344086 7.6216321 5.8132577 7.7518148 8.0897779 6.3253732 7.7937331
7.5099220 5.6584635 8.0287762 7.7318077 5.7640409 7.9162140 8.1277456 6.2559628 7.7014613
7.4766736 5.6377296 7.9263539 7.9439149 5.7280760 7.9378610 8.2699118 6.2838960 7.6321220
7.3647337 5.6892719 7.8857193 8.0622072 5.6166863 7.9548340 8.1967592 6.2804189 7.6652012
7.3086929 5.6943927 7.9140925 8.1003838 5.5657187 7.9399729 8.1538725 6.2564759 7.7551966
7.3882246 5.6685820 7.8527517 8.0133553 5.4790931 7.8619814 8.1967888 6.1665034 7.8204350
7.4654908 5.7305179 7.8452353 8.0804482 5.4755001 7.8049536 8.1186342 6.0965014 7.8234320
7.4553027 5.7139626 7.7762804 8.0741310 5.5192056 7.8587990 8.0695477 6.0411134 7.7799587
7.6068115 5.7581344 7.9628673 8.0203266 5.4605389 7.7951765 8.0679293 5.9260497 7.8078566
7.6461539 5.7900095 8.2178001 7.9654937 5.5055394 7.8335600 8.0691051 5.9456048 7.7593603
7.7645597 5.8159995 8.2987070 7.8380551 5.4408712 7.7200403 8.1485033 5.9599805 7.7591624
7.8570881 5.8587546 8.2640839 7.8835192 5.4733548 7.7444682 8.2224665 5.9811578 7.8704038
7.9770875 5.8251944 8.1280861 7.7728224 5.4766502 7.7819991 8.4016819 6.1075964 7.8920021
8.0902882 5.8359723 8.0917759 7.8297443 5.5681238 7.8364701 8.3813286 6.1278014 7.8425121
8.1226978 5.8032479 7.9214621 7.7612758 5.6310515 7.8663187 8.4530745 6.2032728 7.8164430
8.1025057 5.8250804 7.8582010 7.8326311 5.6056952 7.8064675 8.4822197 6.3923879 7.6893611
8.0456018 5.9466472 7.7176390 7.8490758 5.6040187 7.7659698 8.4353533 6.4622188 7.7322187
8.1451015 5.9959130 7.5899315 7.8638816 5.6498203 7.6788759 8.4005032 6.4490643 7.6777544
8.2286663 5.9386144 7.5913930 7.8638744 5.5938983 7.6264143 8.4453173 6.4947023 7.6094356
8.2848358 5.9953675 7.5531683 7.8459835 5.5301251 7.6653600 8.4799442 6.4720874 7.5620689
8.2702198 6.1271634 7.5394225 7.7523656 5.6142368 7.7556810 8.4994574 6.4868417 7.4988933
8.2497768 6.1130447 7.5723863 7.6958771 5.6992207 7.7843347 8.4834957 6.5119200 7.4288259
8.2429142 6.1034770 7.5702372 7.6075573 5.6994596 7.8900876 8.4425545 6.4809060 7.4292231
8.2813168 6.0923080 7.5308461 7.5013108 5.6076469 8.0252590 8.3747225 6.5811529 7.4177489
8.3581476 6.0149765 7.6042523 7.5936918 5.5457296 8.0548277 8.3169622 6.4410315 7.4278102
8.3976345 5.9773169 7.6839762 7.6003132 5.3926783 8.1920795 8.3730412 6.2965422 7.5178199
8.3614922 5.9316010 7.6662111 7.5889959 5.4099884 8.1960678 8.3009748 6.2421489 7.5374942
8.3477993 5.8847451 7.6226883 7.5030951 5.4576192 8.2020340 8.1582479 6.1687365 7.5678644
8.1891603 5.8510242 7.6974182 7.4309974 5.3651948 8.1185589 7.9631710 6.1234460 7.6446338
8.1079779 5.8068237 7.6611142 7.4103360 5.3801074 8.1530361 7.9658484 6.0330839 7.7891488
8.0142689 5.8378253 7.5246482 7.2949891 5.3709660 8.1504583 7.9120641 5.9005747 7.8204885
8.0566950 5.8208394 7.4318581 7.1373672 5.3911538 8.1223068 8.0235720 5.9027414 7.8030019
7.9546652 5.8090191 7.3660998 6.9933243 5.4098320 8.0182028 7.9752550 5.8908081 7.8338127
7.8850017 5.7103171 7.3027463 6.9605970 5.4745665 8.0482168 7.9253516 5.8348999 7.9067650
7.8204999 5.6559672 7.1727452 7.0416236 5.4062657 8.0094957 7.7591648 5.8163571 7.9225278
7.8157792 5.6795735 7.1829982 6.9971590 5.4589868 7.8654699 7.8021917 5.7602944 8.0501223
7.7758551 5.6027498 7.1550107 7.0085945 5.4981399 7.8804131 7.7233248 5.6817760 8.1534061
7.8360424 5.5922742 7.1206393 7.0122333 5.4934011 7.8579731 7.6983519 5.6514506 8.2158651
7.9082375 5.4849052 7.1411185 6.9829831 5.5324345 7.8066654 7.7883635 5.7041302 8.2078524
8.0494213 5.4054432 7.1608181 6.9286819 5.6191874 7.7568402 7.6855755 5.7204700 8.2467356
8.0534945 5.3547750 7.2268257 6.9279103 5.6726890 7.8452678 7.6647406 5.7575173 8.2471323
8.0898886 5.2748222 7.3341484 6.9883175 5.5820904 7.8098807 7.7744403 5.7972732 8.3311987
8.1275063 5.3296986 7.3277984 7.1006236 5.5348830 7.8939505 7.7614694 5.7305179 8.3391781
8.2634211 5.4116983 7.2552838 7.0476794 5.6360459 7.8831167 7.8292589 5.7448626 8.3638992
8.2266855 5.3766813 7.2636843 7.0040393 5.8073597 7.9924531 7.8162756 5.6574707 8.4191189
8.1760311 5.3138766 7.2396088 7.0046272 5.8140721 8.0795174 7.8065748 5.5955639 8.4420586
8.0651369 5.2676535 7.3592858 6.9560213 5.7897029 8.0416689 7.7777047 5.5480404 8.4039402
8.0263433 5.1914792 7.4996443 6.9007573 5.7136817 8.0276346 7.7561660 5.5306149 8.3534956
8.0249157 5.1027350 7.5468135 6.9202790 5.6985674 8.0309839 7.7028685 5.5427175 8.3052940
7.9256959 5.0109582 7.5852933 7.0062160 5.7023187 7.8471770 7.6438465 5.6204944 8.3150454
7.9293399 5.0468454 7.4668131 7.0643058 5.7600622 7.8999157 7.6959386 5.6147408 8.3852301
7.9099741 5.0456619 7.5127649 7.1372375 5.7121801 7.8993583 7.7627687 5.5705872 8.3101625
7.8940358 4.9532852 7.6439667 7.1655755 5.7332749 7.9353204 7.7255964 5.4307346 8.3312416
7.8257527 4.9263735 7.6350069 7.2199941 5.6411800 7.9091554 7.6272240 5.4423714 8.2078314
7.9222193 4.9678826 7.8195777 7.1435285 5.5748391 7.8681068 7.6859293 5.4430914 8.1890316
7.9118800 4.9614844 7.8845882 6.9566283 5.6775794 7.6814547 7.7726517 5.5472293 8.0249519
7.9478803 4.9286013 8.0327263 6.8265209 5.6465626 7.5090237 7.7086411 5.6351347 8.0031166
7.9199390 4.8488641 8.0508575 6.8750019 5.6491671 7.4942961 7.7121153 5.6797891 7.8457642
7.9557271 4.8187027 8.0538015 6.8338485 5.6926212 7.4118280 7.6522841 5.6931109 7.9233513
7.9546585 4.8353200 8.0241270 6.9090204 5.6689229 7.2821655 7.5141201 5.8070335 7.9851794
7.8853760 4.9578214 8.1136065 6.9064832 5.6767373 7.2456431 7.5507264 5.9099879 8.0662193
7.8481431 4.9702311 8.0237999 6.9422436 5.6835556 7.1556668 7.4794950 5.8531232 8.1492128
7.8196707 4.9618440 7.9739532 6.9720173 5.6944580 7.1859570 7.5192451 5.9072418 8.2541876
7.7856970 5.0549040 7.8626928 7.1305976 5.5793900 7.1328173 7.6446195 5.9403534 8.3018579
7.7654266 5.0828829 7.7011738 7.1348639 5.3876915 7.1778383 7.7635574 5.9399838 8.2517452
7.7943258 5.0708561 7.5840406 7.2150660 5.1642823 7.0841150 7.8655858 5.9336686 8.2513027
7.8682227 4.9655099 7.5017333 7.2876382 5.0649447 7.0445418 7.8385558 6.0465150 8.2976999
7.9964981 4.9000802 7.5107441 7.3426814 5.0504050 7.0845742 7.8909712 6.0381660 8.2754622
8.0176382 4.8630629 7.5258369 7.3090129 5.1335778 6.9295087 7.9552655 6.1136174 8.2849207
8.0399656 4.9468465 7.4129224 7.1838388 5.1419830 6.9222121 7.8664155 6.0959172 8.1395979
8.0400696 5.0221057 7.4594588 7.1036911 5.1597481 6.8054533 7.8567791 6.0218797 8.1993732
8.0976257 5.0453544 7.4138007 7.0598602 5.1916122 6.7513318 7.8177800 6.0547552 8.1895781
8.1077881 5.0292664 7.3894739 7.0529971 5.1421657 6.6828365 7.7965794 6.0856776 8.0460224
8.0988073 5.0587578 7.4133167 7.1284132 5.2089047 6.7311335 7.8362546 6.2634363 8.0081711
8.0792952 5.0460429 7.3731756 7.0392046 5.2088418 6.7693124 7.8908544 6.3486614 8.0182447
8.0322628 4.9635115 7.2998462 6.9939890 5.2086134 6.7929621 7.8000312 6.2516699 7.8555632
8.0519905 4.9377685 7.3701296 7.0611148 5.2523808 6.9965062 7.7535472 6.1227870 7.8982611
8.1521654 4.9613752 7.3403635 7.1789513 5.1764708 7.1090813 7.8083005 6.0881076 7.9312367
8.1001043 4.9987216 7.2630782 7.1195726 5.1028972 7.1794305 7.7991824 6.0979323 7.9386120
8.1545486 4.8258948 7.2220540 7.1453094 5.0648031 7.2619686 7.7269239 6.2031159 7.9235835
8.0862579 4.8050261 7.2903829 7.1179056 4.9943833 7.1223698 7.7426028 6.2917724 7.8859658
8.2080708 5.0196776 7.2954960 7.1799402 4.7926893 7.1414571 7.7112131 6.3825068 7.9646029
8.1456995 5.0316114 7.4484158 7.0908637 4.8671370 7.1510358 7.8188553 6.4039941 8.0799074
8.2112894 5.0578599 7.4987969 7.0933824 4.8960261 7.1892028 7.8813181 6.5685639 8.0417395
8.2330303 5.1159039 7.5434618 7.1694722 4.9653316 7.1660776 7.9864688 6.5351801 8.1068401
8.2457314 5.1146779 7.4977684 7.1222157 5.0620651 7.2195058 8.0274973 6.5033360 8.1288223
8.1364498 5.0896287 7.5246811 7.0221448 5.0970225 7.2732491 8.1049728 6.5525918 8.0453930
8.1009912 5.0920634 7.4786563 7.0840898 5.1090183 7.3625960 8.1954355 6.5438719 8.0371227
8.1484632 5.0433846 7.5681000 7.1216230 5.1443319 7.3790536 8.1513491 6.6254058 8.0679283
8.2669449 5.0324874 7.5480666 7.1491694 5.1002655 7.3943219 8.1943092 6.6980553 8.1381340
8.1957273 5.0736403 7.6969700 7.1769643 5.0629063 7.3798008 8.2339182 6.7695928 8.0930767
8.2084780 5.1166692 7.6859035 7.2471032 5.0089860 7.3442440 8.3450880 6.7965436 8.0802336
8.2217474 5.2162285 7.7308950 7.3169112 4.9777794 7.4033079 8.4447947 6.8693795 8.0332489
8.1931429 5.1366582 7.7529821 7.3967137 4.8667736 7.5833163 8.2940569 6.9114060 8.0941095
8.1909914 5.1474843 7.7227793 7.3453660 4.8742843 7.6337156 8.1951981 6.9106498 8.2425785
8.2504988 5.2242322 7.8136220 7.3048668 4.8782558 7.6628284 8.1462040 6.8577604 8.2393398
8.1903820 5.2950211 7.8143301 7.1685586 5.0127978 7.5816636 8.1069174 6.8108482 8.2030201
8.2419786 5.2417746 7.8822150 7.0606613 5.0292883 7.6224213 8.0517769 6.7427664 8.1487713
8.3328810 5.3559332 7.8312736 6.9803309 5.0472579 7.6457186 8.1392345 6.6064844 8.2539034
8.3762188 5.4342108 7.6935420 6.9577541 5.1358986 7.6890039 8.1262312 6.5318842 8.2045641
8.3741865 5.5510931 7.4665298 7.0502706 4.9804301 7.7413030 8.0837660 6.5444875 8.1718721
8.3188562 5.5960298 7.4023910 7.0464602 4.9693580 7.7840962 7.9916396 6.4845109 8.1984138
8.3223429 5.6171927 7.3652053 7.1384611 4.9460063 7.8190155 7.9778028 6.4197602 8.2566156
8.2403688 5.4864531 7.2496376 7.1548505 4.9693866 7.7926903 7.9741750 6.3994970 8.2975788
8.1776037 5.3023014 7.2671256 7.1843686 4.9949584 7.8109365 8.0028934 6.2853827 8.3103189
8.2697382 5.2574978 7.3084812 7.2535176 4.9115019 7.7967267 8.0496702 6.2054014 8.3531075
8.2760067 5.2182074 7.3940806 7.2211390 4.8849096 7.7046900 8.0502558 6.1813984 8.4875708
8.2785654 5.1970444 7.4902396 7.1836238 4.9209423 7.7076507 8.1383410 6.2537808 8.5194330
8.2940760 5.3239632 7.3874660 7.2110248 4.9756041 7.8050246 8.0853863 6.3383994 8.6102991
8.3358440 5.3721747 7.3853455 7.2066493 5.0185184 7.8704114 7.9992828 6.3796721 8.5897102
8.4247732 5.3151288 7.2594676 7.2190480 5.1155601 7.7818546 8.0034971 6.3727179 8.4987926
8.3958302 5.2696948 7.3143611 7.2652445 5.2864971 7.7799082 8.1044712 6.3595338 8.4904242
8.4710398 5.2519283 7.3695803 7.3978724 5.4379082 7.8284435 8.1618071 6.3814712 8.5541649
8.4651394 5.2125630 7.3487859 7.4340291 5.4558768 7.8530984 8.2017574 6.4708147 8.6196041
8.5497608 5.1159544 7.3817291 7.3726096 5.5031652 7.7580748 8.2040319 6.4779763 8.6302214
8.6714640 5.0560794 7.3404579 7.3004475 5.4994421 7.6243582 8.1988678 6.5801964 8.6011677
8.6336851 4.9971099 7.3545012 7.2777324 5.5955086 7.5443087 8.0640240 6.7144289 8.4664688
8.6741962 5.0360384 7.4169598 7.3031592 5.6641760 7.5758939 8.0704508 6.8459888 8.4118471
8.7228670 5.0879698 7.5555487 7.2917218 5.5993018 7.6590285 8.1437922 6.9478464 8.4640446
8.5895662 5.0825853 7.6806293 7.2208495 5.7828555 7.7280812 8.0261106 6.8025260 8.5809307
8.5198383 5.0332360 7.6769238 7.2278790 5.8335209 7.6872568 8.0973406 6.8119464 8.6827803
8.4913883 4.9453721 7.6716466 7.3080597 5.8214626 7.6112514 8.0679846 6.5836849 8.5781717
8.4728079 4.9359484 7.6321688 7.3887172 5.7373662 7.6409879 8.0325184 6.5713658 8.6350803
8.4375839 4.9253550 7.7506356 7.3874950 5.6668262 7.5795121 8.0848751 6.4810309 8.6887074
8.6134329 5.0048614 7.7333632 7.3721070 5.6404161 7.5052123 8.0206938 6.3762026 8.5385027
8.6684980 4.9324980 7.6544151 7.3944497 5.5925784 7.4826961 7.9431472 6.2340817 8.5284319
8.6661787 5.0345092 7.5721092 7.3595638 5.5857725 7.3925462 7.9843879 6.2242508 8.4895935
8.6423206 4.9998469 7.4926548 7.4234824 5.6297941 7.3927193 7.9756265 6.1023579 8.5478601
8.5137634 4.9532123 7.4775367 7.3106756 5.5750351 7.4511061 8.0174561 6.2451820 8.6139336
8.5251865 4.8725691 7.5251098 7.3139510 5.4574800 7.4125547 8.0364494 6.2788177 8.5596781
8.5761738 4.8977880 7.5718451 7.2830677 5.3080425 7.3803558 8.0309210 6.4863000 8.5729179
8.6083002 4.8692088 7.5253758 7.2872877 5.2554607 7.4851837 8.0786238 6.4527106 8.5284271
8.5593195 4.8343811 7.5644264 7.3530073 5.3119235 7.5431190 8.1327600 6.5745902 8.4841862
8.5334997 4.8260560 7.6397424 7.4285321 5.1331582 7.4758635 8.2481756 6.4770441 8.5011196
8.5360632 4.9131327 7.7317753 7.4459724 5.0402908 7.5517073 8.2722359 6.4051609 8.5209150
8.7071323 4.9611788 7.7431488 7.3910489 4.9528537 7.5463839 8.3541431 6.4143796 8.4940205
8.6973276 5.1062827 7.7782989 7.5292754 4.9304209 7.6003370 8.4236526 6.4229879 8.3897943
8.7657032 5.2006640 7.6940064 7.6001358 5.0065756 7.5645504 8.4996481 6.5168977 8.3039303
8.7332010 5.4354744 7.7967377 7.5746632 5.0200276 7.5807967 8.5390368 6.4403710 8.2340050
8.8846998 5.6107979 7.8643904 7.5306921 5.0914803 7.4962473 8.6124172 6.4659300 8.2112894
8.7642527 5.6624885 8.0008402 7.5404372 5.1014438 7.4538550 8.6220169 6.4566188 8.1755724
8.7816849 5.7284346 7.9798503 7.4521852 5.1404729 7.3531432 8.6618023 6.4089217 8.1854267
8.7932158 5.8297629 8.0294571 7.4288139 5.1994686 7.4354477 8.6476021 6.4021745 8.1663342
8.8127203 5.9331179 8.0885134 7.4565105 5.2581825 7.5935602 8.7372723 6.4506803 8.1693716
8.8507395 6.0827899 8.1463547 7.4400425 5.1531148 7.6441712 8.6644020 6.4536438 8.2604475
8.8447247 6.1480865 8.0353270 7.3932877 5.0566316 7.8033662 8.5463171 6.3901181 8.1900558
8.8775702 6.1544604 7.8050084 7.4250574 4.9171128 7.7919731 8.6413202 6.3827939 8.1913023
8.8656931 6.1613750 7.8416057 7.4694533 4.8887415 7.6684527 8.5369034 6.2320037 8.1454487
8.9437590 6.1003065 7.8007684 7.3380427 4.9902692 7.6423483 8.5140877 6.0847754 8.1124535
8.9270916 6.1533527 7.7256532 7.2746239 5.0605059 7.6568894 8.5174141 5.9474392 8.0487738
8.8543091 6.2186289 7.6573391 7.1054997 5.2201891 7.6373534 8.6050901 5.9535174 7.9909868
8.8514748 6.3195548 7.6982875 7.1792264 5.2508302 7.6557198 8.7528591 5.9303384 7.8834157
8.8688250 6.3461733 7.6159024 7.1950326 5.2689385 7.5787334 8.7210798 5.8564835 7.8798437
8.7430391 6.1913962 7.6010842 7.2807889 5.2751746 7.5612750 8.8397074 5.8183737 7.8679280
8.6595974 6.0599685 7.5255876 7.3742166 5.3475819 7.6792140 8.8169737 5.8347635 7.8632407
8.6748934 5.9708238 7.5194530 7.5342569 5.2310314 7.6850538 8.8592691 5.7954960 7.8564429
8.5528240 5.7243180 7.6154809 7.5440278 5.2328634 7.7938466 8.8772383 5.8622580 7.9894056
8.5569305 5.6344757 7.5591521 7.6035485 5.2975559 7.7826552 8.9179821 5.8505812 8.0193996
8.3547506 5.5356779 7.5878210 7.7421036 5.2533455 7.7436600 8.8696671 5.8821049 7.9828343
8.1788359 5.5530667 7.5548439 7.7795653 5.2853022 7.6528020 8.8144960 5.8941512 8.1579132
8.1495771 5.5467396 7.5203586 7.7889972 5.3191242 7.5554008 8.7954912 5.9674125 8.3452206
8.1569462 5.5861735 7.4476528 7.8405104 5.3047242 7.4983287 8.8211794 6.0205827 8.4476404
8.1415539 5.5576291 7.3372755 7.8499970 5.3255525 7.4385180 8.9452019 6.0872016 8.4574299
8.1997366 5.5284367 7.1960945 7.7312436 5.2253027 7.3845654 8.8999319 6.1183629 8.4479599
8.2417889 5.5725632 7.1031251 7.6862230 5.1832981 7.3825011 8.8997793 6.1205950 8.5734282
8.1607466 5.5862713 6.9770398 7.5748277 5.1322813 7.4292760 8.8897934 6.1864095 8.4717417
8.0779171 5.5777030 6.9923697 7.4437003 5.2567406 7.3775620 8.9030199 6.1966195 8.5196781
8.0410624 5.5461493 6.9782438 7.4629879 5.2621479 7.3597031 9.0445509 6.1084161 8.5258589
8.0679064 5.5264292 6.9037371 7.3668818 5.2171969 7.4294457 9.1258392 6.2067680 8.5784149
8.0102959 5.6399436 6.9053092 7.4250174 5.2024021 7.4594502 9.1588163 6.3385329 8.4684076
8.0886087 5.7058034 6.8281198 7.4298310 5.2545748 7.4538107 9.1049490 6.3749790 8.3933916
7.9882603 5.6486816 6.8471384 7.2902355 5.2122092 7.4452600 9.0129919 6.3868990 8.2479172
8.0374613 5.7184734 6.8279972 7.3034110 5.2304611 7.4269319 9.1192036 6.3553987 8.1324234
8.1514463 5.7402840 6.8504667 7.2942114 5.1476464 7.4186125 9.0355530 6.3072133 8.1109924
8.2084160 5.8407927 6.9214520 7.2792025 5.2259412 7.4412913 8.9256697 6.2439370 8.0499744
8.2314978 5.8838248 6.9323993 7.3279920 5.2664075 7.5068398 8.7957745 6.1512151 7.9705825
8.3564835 5.9111180 6.9491568 7.3634095 5.2789230 7.4047289 8.7728624 6.0132265 7.9465580
8.4350977 5.9282770 7.0041862 7.4341297 5.2056046 7.3595343 8.7076397 6.0647984 8.0118103
8.5159187 6.0115123 6.9873209 7.2908859 5.1832757 7.3240933 8.6684341 6.0860248 7.9482088
8.5801144 6.1185479 7.0404143 7.2756295 5.1886358 7.3138261 8.6868734 6.0136108 7.9082236
8.5623884 6.2911983 7.0501246 7.2364659 5.2366962 7.3326583 8.6692448 5.8970575 7.9107885
8.6432199 6.3983002 7.1582203 7.2385011 5.4014220 7.2605238 8.7438507 5.9056396 7.8175817
8.6293297 6.4540482 7.1077571 7.3293395 5.4167247 7.2731085 8.7563257 5.9550881 7.8334994
8.5331278 6.3820939 7.1246109 7.3351612 5.3540750 7.2788138 8.8688135 5.9216304 7.8649378
8.5103474 6.3793774 6.9992719 7.2748175 5.3969479 7.0352516 8.9384851 5.9614825 7.8002267
8.4334364 6.3197446 6.9532495 7.2349343 5.3690982 7.1574702 8.8555307 5.8636808 7.9430981
8.4630289 6.3447804 6.8312631 7.2168288 5.4154654 7.2183266 8.7415323 5.8776731 7.9631462
8.4230471 6.3677664 6.8830724 7.1911011 5.3639693 7.2060127 8.7184706 5.8298740 7.9912939
8.5037107 6.3556881 6.8357239 7.0800686 5.4507132 7.3014026 8.5359173 5.7965794 8.0675154
8.4721489 6.2169399 6.9294515 7.1851535 5.4703078 7.2302265 8.4038515 5.7927337 8.0473900
8.4116678 6.1143303 6.9775047 7.1998372 5.4841495 7.3080206 8.4469194 5.9104338 8.0285749
8.3444510 6.0423360 7.0985427 7.2566385 5.4611855 7.3580050 8.3974075 5.9366035 8.2081232
8.4162149 6.0376434 7.1206050 7.3448224 5.4234529 7.3891525 8.2799339 5.9770103 8.2180548
8.3594179 5.9570699 7.2281923 7.3719082 5.3893685 7.3286071 8.2203436 6.0388947 8.2610569
8.3508129 6.0266471 7.3146267 7.4728203 5.5262718 7.3462701 8.2758923 6.1263528 8.1515369
8.3047705 6.0564380 7.3387709 7.5647645 5.5005403 7.4556513 8.2344961 6.0935564 8.1716671
8.2162695 6.2204089 7.3755946 7.5573144 5.3940344 7.5306921 8.2412233 6.0014520 8.1312990
8.2822828 6.1612706 7.3484116 7.5374427 5.2592697 7.5387373 8.1852026 5.9482226 8.1212101
8.2426901 6.1246171 7.4115744 7.6043167 5.1792836 7.5122113 8.1295128 5.9634452 8.1275721
8.1598663 6.0955615 7.4745269 7.4770284 5.1207724 7.4046469 8.1225252 5.9156866 8.0793266
8.2301559 6.1476574 7.4583569 7.4384389 5.2356801 7.4714851 8.0702562 5.8932476 8.2652063
8.1281643 6.1136155 7.4623146 7.4863534 5.3469505 7.5268016 8.0645142 5.7560277 8.2882204
8.0204382 6.1552072 7.4798799 7.5241432 5.3757701 7.5857635 7.9914680 5.7050829 8.4593544
7.9844208 6.1522202 7.4840169 7.4807277 5.4616904 7.6950998 8.0743504 5.5602984 8.3731890
8.0915003 6.0060945 7.3744130 7.5468726 5.4301019 7.7498808 8.0554638 5.4643335 8.4246292
8.1256180 5.9447503 7.2280693 7.5894680 5.4477673 7.7997384 8.0554686 5.4585547 8.4247589
8.0715351 6.0210342 7.0368381 7.5507956 5.5256834 7.7993050 7.9273267 5.4416752 8.3752136
7.9408579 6.0832095 6.9986763 7.5624447 5.5112357 7.8504663 7.9471483 5.4104538 8.3939056
7.9641528 6.1892362 6.8881831 7.4032855 5.4986291 7.8724327 7.9276795 5.2949014 8.3936958
7.8907533 6.1345110 6.9014893 7.3190155 5.5686116 7.8393250 7.8081889 5.1927800 8.3600969
7.8275228 6.0395498 6.9377236 7.3186989 5.5735073 7.9029932 7.5925627 5.1162763 8.5182924
7.7831011 6.0526166 6.9952106 7.4003167 5.5260177 7.9661846 7.4131608 5.1300268 8.4931240
7.7520986 5.9479284 7.1139560 7.4209247 5.3651819 8.0324326 7.3715177 5.0833488 8.5913506
7.7050600 5.9204617 7.1348863 7.5607624 5.3096123 8.0547152 7.3905225 5.0947571 8.6594229
7.7382288 5.9183850 7.1791334 7.5489841 5.2007351 8.1181259 7.4852552 5.1536312 8.6828918
7.8003716 5.8968368 7.1347623 7.5691566 5.0739350 8.0524864 7.5224614 5.2186780 8.7414732
7.7966480 5.9073491 7.1631432 7.5077028 4.9244833 8.0434256 7.5742002 5.1784749 8.8114691
7.8591847 6.0817733 7.2067728 7.5931344 4.8805118 7.8842220 7.5624661 5.1030459 8.8015051
7.7900105 6.1717939 7.2069125 7.6384692 5.0063953 7.8152351 7.5852132 5.0941730 8.6769371
7.7526255 6.2212353 7.1676688 7.6694374 5.0061011 7.7719769 7.4725280 5.1194572 8.6742353
7.7111459 6.2221427 7.1850686 7.6699996 5.0181184 7.7346945 7.4807067 5.1531281 8.6827698
7.6984949 6.2773509 7.2648792 7.7429705 5.1098127 7.6771851 7.4956212 5.0826159 8.7731943
7.7479582 6.2771535 7.4110618 7.7987666 5.0990744 7.6874232 7.6069989 5.1235209 8.8906269
7.8105221 6.4103251 7.3408608 7.8484783 5.0380068 7.6711864 7.5720301 5.1370106 8.9105501
7.9241934 6.4704094 7.2924223 7.8046703 4.9962163 7.6147904 7.5116358 5.2294188 8.8772669
7.9896560 6.5090327 7.1583018 7.7416210 4.9826465 7.5508928 7.5552120 5.2914591 8.8442106
8.1069918 6.6099749 7.0704517 7.8268142 4.9092460 7.5151291 7.5693588 5.2760987 8.7850552
8.0317450 6.5423307 7.0077224 7.7893639 5.0540872 7.5278416 7.6496029 5.3706503 8.8503227
7.9748998 6.5454183 6.9100122 7.9403548 5.1248531 7.5433159 7.4632192 5.3838644 8.8464098
7.9599624 6.5011826 6.9659972 7.8841901 5.2582588 7.5265713 7.4568939 5.2756314 8.9053774
7.8917141 6.5127401 6.8725719 7.7866483 5.2068286 7.5622234 7.3771181 5.1907377 8.7960033
7.9199476 6.5478587 6.9416237 7.7961750 5.1384358 7.5806231 7.3806682 5.1814384 8.7132006
7.9443207 6.5179739 6.9142771 7.9107895 5.1617637 7.4852476 7.3018427 5.0230389 8.7073078
8.0255871 6.6376204 6.9273934 8.0192509 5.2593884 7.5110216 7.1912122 4.9666328 8.6786795
8.1380434 6.6996155 7.0469904 8.1132193 5.3633599 7.5092907 7.2055497 4.7654662 8.6799011
8.2818222 6.7572317 7.1238265 8.1746616 5.3722987 7.4734221 7.1631632 4.6596885 8.5893040
8.3422403 6.8196054 7.1938491 8.1704626 5.4386921 7.4235806 7.1982341 4.6532226 8.5135221
8.3970327 6.7505913 7.2357831 8.1054621 5.3856053 7.4190154 7.3128362 4.6873751 8.4661436
8.3687057 6.7378902 7.2569065 8.1646852 5.4655275 7.6168046 7.3840780 4.7744498 8.3824921
8.3282051 6.7532630 7.3272014 8.1254625 5.4846387 7.7415400 7.3362756 4.9067373 8.3803844
8.2876501 6.7297683 7.3788023 7.9968872 5.5487809 7.9000216 7.3491354 5.0338287 8.3354588
8.3926497 6.6953597 7.3344665 7.9924622 5.4890909 7.9141531 7.2274585 5.1103868 8.3210049
8.3256569 6.7495184 7.4046903 8.1251163 5.5381021 8.0010509 7.2154040 5.0665116 8.3324280
8.3472662 6.8532763 7.3597217 8.2471724 5.5813761 7.9674220 7.2738299 5.1877542 8.2606173
8.1990538 6.8800306 7.4273577 8.2409277 5.5590763 8.0832567 7.3542604 5.1661325 8.3586407
8.1841125 7.0267034 7.4136610 8.1913662 5.5242453 8.0539913 7.3649697 5.1899700 8.2889442
8.0663099 7.1396089 7.4719691 8.2584677 5.3876152 8.1757259 7.4386773 5.1785145 8.2991982
7.9600010 7.2221661 7.4202747 8.2789707 5.1870213 8.1571407 7.4538121 5.2173076 8.4387856
7.8892159 7.3126879 7.4985728 8.2029896 5.0047512 8.2046347 7.5383658 5.3945231 8.5483494
7.9594212 7.3700600 7.4471216 8.1451263 4.9930520 8.0815334 7.5863957 5.4343557 8.6673412
7.9367471 7.3929400 7.3798509 8.0272779 5.0361423 7.9804783 7.5654912 5.5555658 8.7291451
7.8842878 7.3674293 7.3198929 7.8710661 5.1710644 7.8005567 7.5430818 5.6329923 8.8166914
7.8573251 7.3866973 7.2262206 7.8087168 5.1620388 7.8384080 7.7479162 5.6167941 8.7981205
7.8839045 7.3869438 7.2655087 7.7635121 5.1398458 7.9084234 7.8382454 5.6962471 8.8315907
7.8866673 7.3780823 7.3577881 7.8085537 5.0343757 8.0351620 7.9584126 5.7129226 8.8353081
8.0045691 7.4395833 7.4647660 7.7851977 4.9187584 8.0176201 7.9287729 5.8319988 8.8492517
8.0280581 7.4028769 7.5201802 7.7818584 4.8139095 8.0175171 7.9602399 5.8943124 8.8424931
8.1578751 7.2786446 7.5105557 7.7261467 4.6799526 8.0349321 7.9674459 5.9063563 8.8391991
8.1347513 7.2192616 7.4138765 7.7854438 4.6824093 7.9833035 7.9318442 5.9249396 8.7814455
8.2424135 7.1692443 7.4738784 7.8387251 4.6803842 7.9834414 7.9865141 5.8859363 8.7889900
8.1579008 7.0863113 7.4768071 7.9211946 4.7342877 7.9383101 7.9820561 5.9099712 8.7558527
8.1675625 7.0979033 7.4455795 7.9437633 4.8755822 8.0109968 8.0208006 5.8804026 8.7846184
8.1173649 7.0722752 7.5500855 7.9116526 4.8477769 8.0278988 8.1576958 5.9014182 8.7297430
8.0091362 6.9696102 7.5730886 7.8924227 4.8645935 8.0476227 8.1070070 5.9112916 8.8645420
7.9275379 6.9340887 7.5755105 7.8868165 4.8612728 8.1322613 8.0373058 5.8961964 8.9427462
7.8595467 6.9498892 7.5793877 7.8706913 4.8859768 8.1279745 8.0988617 5.9979792 8.9678497
7.9911470 6.9713449 7.5642924 7.7550535 4.9125257 8.0914249 8.2004051 6.0617819 9.0352650
7.9485321 7.0375600 7.5754018 7.8525362 5.0243974 8.0642052 8.1647530 6.1722965 8.9805975
7.8656325 7.0134153 7.5607109 7.8758664 5.0997534 8.0657349 8.0916548 6.1282725 8.9642143
7.8492670 7.0265660 7.5583048 7.8729782 5.2314000 7.9459977 8.0745649 6.1694641 8.8139696
7.9240336 6.9982953 7.5579333 7.9342093 5.1800728 8.0288782 8.0874214 6.1601901 8.7572985
7.9748549 6.9706616 7.4532585 7.9514527 5.1747880 8.1388388 8.1265888 6.2464290 8.6451006
7.9069886 6.9241176 7.4299769 8.0089264 5.1115336 8.2440386 8.2080421 6.2949362 8.6263790
7.8458214 6.8517456 7.3820400 8.0908327 5.0110412 8.1184492 8.2708950 6.3295112 8.5946474
7.9620576 6.7792039 7.3825173 8.1731529 5.1222997 8.1008520 8.2359457 6.4113865 8.6632814
8.0445929 6.8017941 7.3374691 8.1211195 5.1048408 8.0847549 8.2956171 6.5552545 8.6790142
8.1240005 6.6965470 7.4085975 8.1548405 5.1015191 8.1515417 8.3451061 6.5249257 8.5367870
8.0667315 6.7241626 7.3134761 8.1258402 5.0855613 8.1555328 8.3609915 6.5267630 8.6137104
8.0869856 6.6440549 7.2328553 8.1002264 4.9557471 8.2205858 8.4352274 6.4451842 8.7174768
8.0081520 6.6098380 7.2088032 8.0737200 4.9934969 8.2563515 8.4905233 6.4071708 8.7181444
8.0487738 6.5447693 7.1977520 8.1162119 4.9851303 8.3668575 8.4474878 6.3359685 8.6452770
8.0864420 6.5939159 7.1238055 8.0610943 4.9528918 8.3177872 8.4424295 6.3159022 8.4395361
7.9607964 6.5546079 7.0612073 8.0529947 5.0727329 8.2919712 8.3308277 6.2551394 8.2986813
7.9575157 6.5415053 7.1196342 8.1349049 5.0867910 8.1543980 8.2249317 6.2072778 8.3214273
7.9255757 6.4852734 7.0622005 8.0707550 5.1011667 8.0998812 8.1261854 6.1562290 8.3677063
7.8979220 6.5456328 7.1242576 7.9362602 5.1970487 8.0314388 7.9996700 6.1037202 8.4717026
7.8939290 6.4856720 7.1248746 7.9941182 5.1999922 7.9826374 7.8990741 6.1311951 8.5162487
7.8934445 6.5184255 7.1166234 8.0770769 5.1383739 7.8963590 7.7128863 6.2086968 8.5080242
8.0320559 6.4482427 7.1954036 7.9873838 5.1423583 7.8186507 7.6905584 6.2730999 8.5100136
8.0267935 6.5368271 7.1307888 8.0066910 5.1043801 7.8422599 7.6146312 6.2439489 8.4811411
8.0783195 6.5082927 7.0780678 8.0371704 5.1911464 7.7521305 7.7709875 6.2641792 8.3757925
8.0135698 6.4059801 7.0190282 7.9516692 5.1289468 7.7116427 7.7621183 6.2804708 8.4822292
7.9868989 6.2704182 7.0810704 7.8888187 5.1954074 7.7066441 7.8141537 6.2305861 8.5142269
8.0291471 6.1283007 7.1635375 7.7686601 5.2758756 7.7311249 7.6974740 6.2919807 8.4957876
7.8920436 5.9317746 7.2498741 7.6485772 5.4029069 7.5554113 7.7669983 6.3143048 8.5282993
7.9912634 5.7896805 7.1105142 7.5460835 5.5791330 7.4538441 7.8089595 6.3520465 8.4526815
8.0400438 5.6445088 7.2096338 7.5060577 5.6358757 7.3442669 7.8737154 6.3568220 8.3844967
8.0247145 5.6608782 7.1949053 7.4436660 5.5964956 7.1957870 7.7798014 6.3915906 8.2872248
8.0986547 5.6092038 7.0935707 7.4134583 5.6383176 7.2163281 7.7663279 6.4580340 8.1828384
8.0805435 5.6132293 7.1856008 7.4349403 5.5570660 7.2063370 7.5057478 6.4609470 8.1959324
[truncated: 3,200,041 more chars]
