# Supplementary material for: Geometric alignment of aminoacyl-tRNA relative to catalytic centers of the ribosome underpins accurate mRNA decoding
Source: Nat Commun. 2023 Sep 11;14:5582. doi: 10.1038/s41467-023-40404-9 (PMC10495418; doi:10.1038/s41467-023-40404-9)
Supplement: Supplementary file 7 — Source Data [file 41467_2023_40404_MOESM7_ESM.zip › Girodat_Nat_Comm_data/Supplemental Fig 4/Near-cognate-GEN-Rcca-cca.dat]

9.5233545 9.5233545 9.5233545 9.5233545 9.5233545 9.5233545 9.5233545 9.5233545
9.5997686 9.6055632 9.5684233 9.6008816 9.5043182 9.5795546 9.5683508 9.6038465
9.5569944 9.5597191 9.4927940 9.5810757 9.3967247 9.5585423 9.5558958 9.5242853
9.5061102 9.3209639 9.5095263 9.4538260 9.2164640 9.6006308 9.5344257 9.4838762
9.4558077 9.2478809 9.3855991 9.3119078 9.1308212 9.4936075 9.5910387 9.4814596
9.3984919 9.1955690 9.3588533 9.2823000 9.0141726 9.5003614 9.4965248 9.3917332
9.3466024 9.1355877 9.3284321 9.2959242 8.9914131 9.4008808 9.4224787 9.3849440
9.2048225 9.1061630 9.2963657 9.3225660 9.0168190 9.4250422 9.1856318 9.2798204
9.1397953 9.1150961 9.1722717 9.3253937 9.0489597 9.4909821 9.0751505 9.1928577
9.1634779 9.0948734 9.1277618 9.4421091 8.9768829 9.4103136 9.1391935 9.2100801
8.9573402 9.1976290 9.0622120 9.4149570 8.8556776 9.3941765 9.0917501 9.1649656
8.9041815 9.1210289 9.0606241 9.5108433 8.8011074 9.3261404 8.9970999 9.1159878
8.9562387 9.1428270 9.0339375 9.5120211 8.6623688 9.2375422 9.1399765 9.0436172
8.8776073 9.1926527 8.8722534 9.5090456 8.6592045 9.1525917 9.1608639 8.9536600
8.9238386 9.1299849 8.7148800 9.4849854 8.6874676 9.0073576 9.1622362 9.0726070
8.9469490 9.1904926 8.7932863 9.4971800 8.7186708 8.9902515 9.1316261 9.0135822
8.9496117 9.1744013 8.7411671 9.3539934 8.7587519 8.9929171 8.9961262 8.9826288
8.8429136 9.2580004 8.7413435 9.2640104 8.6344357 9.0766668 8.8122616 9.0133352
8.8608780 9.4485788 8.6898870 9.2289362 8.7452564 9.0551386 8.7335768 8.9924755
8.8219109 9.4546843 8.7374105 9.2170925 8.8526506 9.2089424 8.6936769 8.8414268
8.7961531 9.4865894 8.7898750 9.2248812 8.7539692 9.1480551 8.6884699 8.6066332
8.7460737 9.4357281 8.6722231 9.2601471 8.6345129 9.0885582 8.6931248 8.5270452
8.8125172 9.3697958 8.6801977 9.2432737 8.5331202 8.8789482 8.6493988 8.4800081
8.7251177 9.3050709 8.7618084 9.1727476 8.4240494 8.8766842 8.6716251 8.5442429
8.6908703 9.2890425 8.7415276 9.0536118 8.4175568 8.9104567 8.6396294 8.6074877
8.6380424 9.1884832 8.7029495 9.1093483 8.4830294 8.9808407 8.7159443 8.6497107
8.5347033 9.2048788 8.8131638 9.1531181 8.5060930 8.8965158 8.7544184 8.6779175
8.6594753 9.2362556 8.8243303 9.1227016 8.4607849 8.6489487 8.8330555 8.6020117
8.6510744 9.1497555 8.7231798 9.1335096 8.5648727 8.5907707 8.8685846 8.5888271
8.6767559 9.2328711 8.6549835 9.0664749 8.6066513 8.5400991 8.8757668 8.4611921
8.5919580 9.1837587 8.6348639 8.9587383 8.5087938 8.6047096 8.8992929 8.3612118
8.4708862 9.0769787 8.6261463 8.9000463 8.4782200 8.6554184 8.8886862 8.2910404
8.4997625 9.0264740 8.6672888 8.9310961 8.4908638 8.6582003 8.8495684 8.2962208
8.4767866 8.9604025 8.7847099 8.9522848 8.5415993 8.6971827 8.6615448 8.2668953
8.4518099 8.7952070 8.8251123 8.9573994 8.6919966 8.7197399 8.6663647 8.4165440
8.4668341 8.7992239 8.9504118 8.9754171 8.6284361 8.7586803 8.6862946 8.5760174
8.4707384 8.7077293 8.9674568 8.9707308 8.6463928 8.7089930 8.6424189 8.5087929
8.4822226 8.7616320 8.9989624 8.9564648 8.5595627 8.7604837 8.6926632 8.5917807
8.5645905 8.7494326 9.0499849 8.9384575 8.6038418 8.7802849 8.7282143 8.5845175
8.6711102 8.9305592 9.1491594 8.9339180 8.4960165 8.6642990 8.8496552 8.5096960
8.6852169 8.9135818 9.2640114 9.0738621 8.4917917 8.5651722 8.9175882 8.5850496
8.7810612 8.9372997 9.2876139 9.1542931 8.5038261 8.6336260 8.9760695 8.6932545
8.8173580 9.0817995 9.1559458 9.1421423 8.3367510 8.6897507 8.9226933 8.8176022
8.8657274 9.0907965 9.0586300 9.0195742 8.1373749 8.7365847 8.7817011 8.7758017
8.8687611 9.0516758 9.0707264 9.0018625 7.8302460 8.7070112 8.6993427 8.7628136
8.8880892 8.9038610 9.2061396 8.9311085 7.7025461 8.6823521 8.7061090 8.8040419
8.7804852 8.7097874 9.2419758 8.9443922 7.6439300 8.7314358 8.6886826 8.8258095
8.6471491 8.6816969 9.1446018 8.8821573 7.6684260 8.7326384 8.6084452 8.9153090
8.5713634 8.6667242 9.2390594 8.8581257 7.5790253 8.7012491 8.6297245 8.7983561
8.6922255 8.7316952 9.1776371 8.7719917 7.6617479 8.7451420 8.6046381 8.8309002
8.6800013 8.7400942 8.9656372 8.7407551 7.8115630 8.6991434 8.6456289 8.8417978
8.6253357 8.7792616 8.8945684 8.8091106 7.8552032 8.6671257 8.7032166 8.8976192
8.6382627 8.8105202 8.9086628 8.8692122 7.9173112 8.6795959 8.7986517 8.8439445
8.7485151 8.7879047 8.9579115 8.8303957 7.9672208 8.6070375 8.8462105 8.7533693
8.7574663 8.7834597 8.9909782 8.7084198 8.0424719 8.6170282 8.8205986 8.6640167
8.6479959 8.8617210 8.9767160 8.5599632 8.2170658 8.6561680 8.8389721 8.6397839
8.6222944 8.8217945 9.0076380 8.5224237 8.2059412 8.6621418 8.8270874 8.4410753
8.5844774 8.7624130 9.0154562 8.5089979 8.2953901 8.6332226 8.7640629 8.4675150
8.7013531 8.7154741 8.9753428 8.5469294 8.3330631 8.5609093 8.7252331 8.5328789
8.7188635 8.6266022 9.0443373 8.6092205 8.4086819 8.5315561 8.7285976 8.4716673
8.6675682 8.6800623 9.0589428 8.6161289 8.4843817 8.4889135 8.7859898 8.4904337
8.7956085 8.6641502 9.0397434 8.5829821 8.4658422 8.4701605 8.7250776 8.4476442
8.7582655 8.6926050 9.0712385 8.5661201 8.4482203 8.4408150 8.7349148 8.4346991
8.8002939 8.7390671 9.1312141 8.5962248 8.4853277 8.4743671 8.7428350 8.5929785
8.8057337 8.6926746 8.9896736 8.7125340 8.4859562 8.4908762 8.7776279 8.5850830
8.8623848 8.6490784 9.0534458 8.5925398 8.4978809 8.5386477 8.8020124 8.5479183
8.8764534 8.5779657 9.1011467 8.4821033 8.4709845 8.6122494 8.8324890 8.5122528
8.7788353 8.5981445 9.0682287 8.4201469 8.4028969 8.6683779 8.8233156 8.4304562
8.6635504 8.5878429 9.0908966 8.3176517 8.3548307 8.7242346 8.8782635 8.2679815
8.7359638 8.4930553 9.0920486 8.2203045 8.3938923 8.6853771 8.7512455 8.1850100
8.7215595 8.4934034 8.9145708 8.2449284 8.4294767 8.6967993 8.7832909 8.1899137
8.6809120 8.4139519 8.9299707 8.2324390 8.4692154 8.6290541 8.8179264 8.2516174
8.5431833 8.3644056 8.9619045 8.3252029 8.4592514 8.6320133 8.8361559 8.3917761
8.4578409 8.2715807 9.1478148 8.4034967 8.5788651 8.6001616 8.8367662 8.4227133
8.5290356 8.3286829 9.1026440 8.3928308 8.4891205 8.5584917 8.7730017 8.4694605
8.5790215 8.3689051 9.0233831 8.4440422 8.4459066 8.5384388 8.8270435 8.5056486
8.5740490 8.4669142 9.0389109 8.3586950 8.3150711 8.4234343 8.9097404 8.4696188
8.6739788 8.4037762 8.9022408 8.4061937 8.3054047 8.4027042 8.9010487 8.4715681
8.6607552 8.4473839 8.8465815 8.4409742 8.2494316 8.3798265 8.9459391 8.5470257
8.6729212 8.5176716 8.7557650 8.3936520 8.3366528 8.4779415 8.9219608 8.4274845
8.6674757 8.6436377 8.8000660 8.3294516 8.2884378 8.3175507 8.8206892 8.3173895
8.7759733 8.5166454 8.6983013 8.3345518 8.3644629 8.1976395 8.8455896 8.2383490
8.7544222 8.4221640 8.6635094 8.2899809 8.3409395 7.9641805 8.8855600 8.2495289
8.7385139 8.4430637 8.5944614 8.2875280 8.2908096 7.9160614 8.7794743 8.2740993
8.7266912 8.3691816 8.6547022 8.3151579 8.3210316 7.9775281 8.7110643 8.3705320
8.7226391 8.2792168 8.6164055 8.3311272 8.3732052 7.9565568 8.5439978 8.4833412
8.7602568 8.2864904 8.5712605 8.2807083 8.3024254 7.9363570 8.4878235 8.4574318
8.6449776 8.2553635 8.7031355 8.3476009 8.3317719 7.8170381 8.4460392 8.4384527
8.5718889 8.3324442 8.6970797 8.1860170 8.3320112 7.8376794 8.2660179 8.3262854
8.5914879 8.3642578 8.6200981 8.1450443 8.3249598 7.6941376 8.1820412 8.2664061
8.6300974 8.3130655 8.6992073 8.2611675 8.3269329 7.7598906 8.1315365 8.1493988
8.5154686 8.3092575 8.6882668 8.2541466 8.3619881 7.7834082 8.0620642 8.0793104
8.4519701 8.1994801 8.7531319 8.2698927 8.4193783 7.7045388 8.0099821 8.0492172
8.4187679 8.2499304 8.6962891 8.2820873 8.4409733 7.6902266 8.0559015 7.9712639
8.3628759 8.2410622 8.5773478 8.1698103 8.5326843 7.6088700 7.9860954 7.9228334
8.2962713 8.2561207 8.5931015 8.1525249 8.6365499 7.7303295 7.9832582 7.8904486
8.1901569 8.2573042 8.5178900 8.0915785 8.6287146 7.8304329 7.9375086 7.8117228
8.0942650 8.2137938 8.5009727 8.0323677 8.5516052 7.8900566 8.0081758 7.7269349
8.1569281 8.2354288 8.5738420 8.0536652 8.5557718 8.0071230 8.1294050 7.7806921
8.1897917 8.2728519 8.5429640 8.0321074 8.5549068 7.9557614 8.0949697 7.7738767
8.1753244 8.3922644 8.5435362 8.1638279 8.5547514 7.9054070 8.0888338 7.7534757
8.2216368 8.4432268 8.5084982 8.1316299 8.5719271 7.9240990 7.9511657 7.8193641
8.2415733 8.4224224 8.5591059 8.1626873 8.5951443 7.9960222 7.8882222 7.9556603
8.2525349 8.4050083 8.5412579 8.0624523 8.6434669 7.8614888 8.0217552 7.8886557
8.2979774 8.4381132 8.5822477 8.1077003 8.6835251 7.8131337 7.9071326 7.9609103
8.3967686 8.3387756 8.5623779 8.0612545 8.6200953 7.6732092 7.9050841 7.8831511
8.3620272 8.2744894 8.4308081 8.0565262 8.6938457 7.7243638 7.8980598 7.8420887
8.3151007 8.3362436 8.4753571 8.0887022 8.5451384 7.7307215 7.8009534 7.8417692
8.3036346 8.3540277 8.4026432 8.0640202 8.4317884 7.8162670 7.8288188 7.9253683
8.3993235 8.4117804 8.3921442 7.9983439 8.3514099 7.6800232 7.8507447 7.8652139
8.3658867 8.5058250 8.3903370 7.9894948 8.3511152 7.7480602 7.9194837 7.9356036
8.3529768 8.5016575 8.4142246 7.9561672 8.3491707 7.6876392 7.9401278 7.9079690
8.3546715 8.5631361 8.3394318 7.9149323 8.3469858 7.7004414 8.0122442 7.8858852
8.3579550 8.5638018 8.4071312 7.9441938 8.4545221 7.6070728 8.0967646 7.8297257
8.3941536 8.5403147 8.4085903 7.9206142 8.5404568 7.6644020 8.1434870 7.8371344
8.4192677 8.5928564 8.3643465 8.0572357 8.5622377 7.6127644 8.1315193 7.8804402
8.4849234 8.5477791 8.3323040 8.1502953 8.4973726 7.6012406 8.0675421 7.8722467
8.4523811 8.5950851 8.3459845 8.1560144 8.4597521 7.5755906 7.9380746 7.8382034
8.5290737 8.5573225 8.3011351 8.1953545 8.4653254 7.6492000 7.8773427 7.7959833
8.5042067 8.4818630 8.3410492 8.2438984 8.5149975 7.6459551 7.8239937 7.7864509
8.4265451 8.4715061 8.2973928 8.2179956 8.5864649 7.7412210 7.8306236 7.6233616
8.4189243 8.5219746 8.2897158 8.2124796 8.7123537 7.6577916 7.7611303 7.5899410
8.5239305 8.5632544 8.2560959 8.1585646 8.8400192 7.6037445 7.7526102 7.5280728
8.5487041 8.5928316 8.2513208 8.1095219 8.7799320 7.7266703 7.7469411 7.4708500
8.5225248 8.5520420 8.4004755 8.0732718 8.7232475 7.8047838 7.8360658 7.4778466
8.6196203 8.5827007 8.4480057 8.0945272 8.6495209 7.8418670 7.9016733 7.3577752
8.5730667 8.6363125 8.4809809 8.1039209 8.6075802 7.8386068 7.8762183 7.4350176
8.6022377 8.7789974 8.4213743 8.0954952 8.6094646 7.8290553 7.9689803 7.4578404
8.5550108 8.7971792 8.3404093 7.9570723 8.5968351 7.8791952 7.9814320 7.3922439
8.5204296 8.7911053 8.3946524 7.8503957 8.6196213 7.8859396 7.9940052 7.4861631
8.5035887 8.7294998 8.3252287 7.7787204 8.6201429 7.8040338 8.0918798 7.5196238
8.3628988 8.8746643 8.3934908 7.7870259 8.5843315 7.6794887 8.0235062 7.6100698
8.3193913 8.9057312 8.4076185 7.7085924 8.6002731 7.6782937 8.0962658 7.5196228
8.2587595 8.8435850 8.3668671 7.7084017 8.6520414 7.7343340 8.1099024 7.5655122
8.3189392 8.8011103 8.3982744 7.6312995 8.5884399 7.7732635 8.1025124 7.5553532
8.3117723 8.7656593 8.3948917 7.6218238 8.5850878 7.8381977 8.0266676 7.5861440
8.3169003 8.8634882 8.3056116 7.4874983 8.5371971 8.0950947 7.9999509 7.6475987
8.2117491 8.8125257 8.2085333 7.4652457 8.4374123 8.2638474 8.1340151 7.6643724
8.1631994 8.9043961 8.1507540 7.5031285 8.4125996 8.3643074 8.2456846 7.7442241
8.1552687 8.9450130 8.2188864 7.5722909 8.3362017 8.4961863 8.2457619 7.7141190
8.2113791 8.8822536 8.2238836 7.6233397 8.4459715 8.5466862 8.2195492 7.6596198
8.1720915 8.8512325 8.1392632 7.6193104 8.3154697 8.3856792 8.0731888 7.6924310
8.1162186 8.8396215 8.1855850 7.6033673 8.3025694 8.3789234 8.0099773 7.7231970
7.9351063 8.7041655 8.2013941 7.7001138 8.2779617 8.4023790 7.9201550 7.7518110
7.9453306 8.5275078 8.1589994 7.6911354 8.1268559 8.3714800 7.9578600 7.7698026
8.0071831 8.5754490 8.0930595 7.7133217 8.0275755 8.2655449 8.0764952 7.8055010
8.0355167 8.5536842 8.1020479 7.6878881 8.0068445 8.2694893 8.0186958 7.8436027
8.0826874 8.5252590 7.9962816 7.6644483 7.9585662 8.2392807 8.0926638 7.8957586
7.9795561 8.5208292 7.9341292 7.6442375 7.9967103 8.2410002 8.0803404 7.9855609
7.9228239 8.4633751 7.8081470 7.6796746 8.0396585 8.1672516 8.0520926 7.9743190
7.9227839 8.5519056 7.9091592 7.6574855 7.9523439 8.0447550 8.0706310 7.8831010
8.0605612 8.5606604 7.8317046 7.6529417 7.9238048 7.9777541 8.1086302 7.7915783
8.0342484 8.6504192 7.9210730 7.5613341 7.9643850 7.9885826 8.0974112 7.7383986
7.9159822 8.6581831 7.8182817 7.5258431 7.9855061 7.9610066 7.9992151 7.7113738
7.9524188 8.7148504 7.6900401 7.5408769 8.0235720 7.9844847 7.9748678 7.6935911
7.8491116 8.7566271 7.6035247 7.6299019 7.9972019 7.8934703 8.0096092 7.6860862
7.9285450 8.7470703 7.3481555 7.5751143 8.0344982 7.9099407 7.9696507 7.6501784
8.0799789 8.6701136 7.2458658 7.4665456 8.0377550 7.8294582 7.9183469 7.7796540
8.1738043 8.6675329 7.2348018 7.4653568 8.1105385 7.7575755 7.9404225 7.7738228
8.2421980 8.6372318 7.1250029 7.2695293 8.1940575 7.7786431 7.9680963 7.8636279
8.1594400 8.6043539 7.1767268 7.4578705 8.2826366 7.7906723 7.9193964 7.8852196
8.1973953 8.5134802 7.2703428 7.4030042 8.2807245 7.8545146 7.8514729 7.8210092
8.2363472 8.5348921 7.4482069 7.4279675 8.4185038 8.0137577 7.8654060 7.7846589
8.1999264 8.5210524 7.5784812 7.4082322 8.2158394 8.0373850 7.8756943 7.8314581
8.1492529 8.4790850 7.5918422 7.4352655 8.1206465 7.9708529 7.8449183 7.7792177
8.0771179 8.5400400 7.6125011 7.5806694 7.9901643 7.9070425 7.8544884 7.7868605
8.0037012 8.4454155 7.6022305 7.7812333 8.0020847 7.9486299 7.9227648 7.7993526
7.8568292 8.3334045 7.6374311 7.5781827 8.0188046 7.9906030 7.8800483 7.7915812
7.8762617 8.4462595 7.5558448 7.5916176 7.8535724 8.0387077 7.9976826 7.8672748
7.8195233 8.3506393 7.5627890 7.7794709 7.8822370 8.0676336 7.9428344 7.8776212
7.9547720 8.2295866 7.4945626 7.7704525 7.8559475 8.1422482 7.8819847 7.8210592
7.9280825 8.3391514 7.5017805 7.7424636 7.8871408 8.1480007 7.8802147 7.9318795
7.9543233 8.2991171 7.4921961 7.8765888 7.8371468 8.1449556 7.9820356 8.0014744
7.9988132 8.2289591 7.4598336 7.9391193 7.9517107 8.2501001 7.9560275 8.0858650
8.0862837 8.2618170 7.4304752 8.0428162 8.0692472 8.3701410 8.0237408 8.1749229
8.2566090 8.3189163 7.3669615 7.9210329 8.0611143 8.4318657 8.0766659 8.3122234
8.3219433 8.4213924 7.3563371 7.8149190 8.0774326 8.4314003 8.0676756 8.3354721
8.2720718 8.3928175 7.4533944 7.6858673 7.9936337 8.2597475 8.1079245 8.3088341
8.2932129 8.4178896 7.4599366 7.6590114 7.9393392 8.3230476 8.1361761 8.2944365
8.2987747 8.3840313 7.5134559 7.6653681 7.9269481 8.3633757 8.1017246 8.2548809
8.2991533 8.3527756 7.5509748 7.7105732 7.8693686 8.3496122 8.0696344 8.2875814
8.2828588 8.3523817 7.5122509 7.7406578 7.8627863 8.3413115 8.1534796 8.1967363
8.2567072 8.3115635 7.4867363 7.6622314 7.9132466 8.1939306 8.2094917 8.1398888
8.2362165 8.2815704 7.4802713 7.6414413 7.9982018 8.2007160 8.3447886 8.2249718
8.1426287 8.3311462 7.4934540 7.6630840 8.1519642 8.1093731 8.3710632 8.3039112
8.0812597 8.4068813 7.4850430 7.6971889 8.2698936 7.9777484 8.3589277 8.4400215
8.0794382 8.4149761 7.5054584 7.8297191 8.3102779 7.8684764 8.3413534 8.4932175
8.0873699 8.4505796 7.4757252 7.9206595 8.2955198 7.8306217 8.3443880 8.5106134
7.8893151 8.4756813 7.4992328 7.9836850 8.1911507 7.6652780 8.3723507 8.5754576
7.9295268 8.4345961 7.3848391 7.9979916 8.1266155 7.8168306 8.3169212 8.4670944
7.8845978 8.5414553 7.3995309 7.9839249 8.2958479 7.8893166 8.2272625 8.4808912
7.9129953 8.5383949 7.3236642 7.9991469 8.1712885 7.8918233 8.2459831 8.5067520
7.9327059 8.5436840 7.3182163 8.0244551 8.2246447 7.8593898 8.2568331 8.5508184
7.9798932 8.4399033 7.4158521 8.0160217 8.2161913 7.8706174 8.1954842 8.4970560
8.0543947 8.3340168 7.4863415 7.9479918 8.3000946 7.9781966 8.2370930 8.3992510
8.1266689 8.5101233 7.4118357 7.9676857 8.3028669 8.0160294 8.2131186 8.3186121
8.1122828 8.6431694 7.3577385 7.9189754 8.3249998 8.0529089 8.1580467 8.2643585
8.1802893 8.8430605 7.3267078 8.0133448 8.2874975 7.8986745 8.1845083 8.2600183
8.2092876 8.8380442 7.2692380 8.0306253 8.3296528 8.0096722 8.2112627 8.2769861
8.1748524 8.7538538 7.3439865 8.0775213 8.3583317 7.8749213 8.2168760 8.1579447
8.2977743 8.8028994 7.2559385 8.0223064 8.2000322 7.7545581 8.1832142 8.0438643
8.2837067 8.8923674 7.2104449 7.9568357 8.0704889 7.6480088 8.1027927 8.0377932
8.3864698 8.8616667 7.1659660 7.8517942 8.0989075 7.6435738 8.2153797 8.0091314
8.4560986 8.8019285 7.2452836 7.8424726 8.1799650 7.7466221 8.2160225 7.8760428
8.5178366 8.9447803 7.2596025 7.7619252 8.1724319 7.7521029 8.1991386 7.8769388
8.5399818 8.8215189 7.3774610 7.8046479 8.2561779 7.6751704 8.1813526 7.9030209
8.5355749 8.8508883 7.2611413 7.6734891 8.2682266 7.6162205 8.3130674 7.9073896
8.5814362 8.8137436 7.2371597 7.6942778 8.2688360 7.7222328 8.3713951 8.0651207
8.6448050 8.7183342 7.3248625 7.4870234 8.0885592 7.6500597 8.3719110 8.0948372
8.5771341 8.6984491 7.4139495 7.3980899 7.9957938 7.6505404 8.3637161 8.1400299
8.5862913 8.7051678 7.4858661 7.3864708 7.8883653 7.6528726 8.4021463 8.2882900
8.4116154 8.6650105 7.3297110 7.2307134 7.9053960 7.6837406 8.3224506 8.3304443
8.4035177 8.6307316 7.4445562 7.3192158 7.8904567 7.7499614 8.3133020 8.3988323
8.3289423 8.5412636 7.4102392 7.3178720 7.8970571 7.7790232 8.2464571 8.4178476
8.4361687 8.5871344 7.4206390 7.3468719 8.0013437 7.7550564 8.2738438 8.4598770
8.4978867 8.6226969 7.4022827 7.4357018 8.0776196 7.9159026 8.2406511 8.4527340
8.5796003 8.5763044 7.3201380 7.4172473 8.1688585 7.9077082 8.1871777 8.4272261
8.5703249 8.5137339 7.2579966 7.5536122 8.2432632 8.0759106 8.3391476 8.4389906
8.5911169 8.4489927 7.3024187 7.6223474 8.2021513 8.0684614 8.1988239 8.5176630
8.5263224 8.3482513 7.3971405 7.6535912 8.2272139 8.1083746 8.2537203 8.4542246
8.4344931 8.3606110 7.4145303 7.7345324 8.3077564 8.1142740 8.2381401 8.4892340
8.4369488 8.4719305 7.3598051 7.8230128 8.3209686 8.1346483 8.2131910 8.4172297
8.4438696 8.5084276 7.4631352 7.9404278 8.2361956 8.0945044 8.2113943 8.2588301
8.5674086 8.5745211 7.4929109 7.9566793 8.1436615 8.0822010 8.2071304 8.1981735
8.5514174 8.5626745 7.5169163 7.8371673 8.1734619 8.1078024 8.0925293 8.1316729
8.6769190 8.5454140 7.5155725 7.8123426 8.1172667 8.1600294 8.1570902 8.1452465
8.6330214 8.5511713 7.7695966 7.8466859 8.1389685 8.1059208 8.1059523 8.1941605
8.7197924 8.5903015 7.8352380 7.8718915 8.0087280 8.1423922 8.0266056 8.1282654
8.6720819 8.6685200 7.7817817 7.8224301 7.9377027 8.2681704 8.0372734 8.0706272
8.5956078 8.6736574 7.7126160 7.8347239 7.9711685 8.3952818 8.1048994 7.9663363
8.4217005 8.6308241 7.6727095 7.7817259 8.0727501 8.3930702 8.1711407 7.9791861
8.4133768 8.4861641 7.5914927 7.6365542 8.1262321 8.3274145 8.2578897 7.9758935
8.3788137 8.5236549 7.5294623 7.5939331 8.1446352 8.1936989 8.4089689 7.8998408
8.4495287 8.4512234 7.4957466 7.5030699 8.2219257 8.0431747 8.4678144 7.9050303
8.4875860 8.4277287 7.5591240 7.5049129 8.2667675 8.1031017 8.4214001 7.8060665
8.4048538 8.3810091 7.5404162 7.4203386 8.2530670 8.1124763 8.2957582 7.8084912
8.3610497 8.4590054 7.3905020 7.4958286 8.2298651 8.1350613 8.2600965 7.8079033
8.3030634 8.4085093 7.2727289 7.4246345 8.2564421 8.1548834 8.2475567 7.7775354
8.3188610 8.3237391 7.2175913 7.4505811 8.1785812 8.2674007 8.1083565 7.7557869
8.3068094 8.2743444 7.3256903 7.5183582 8.1140575 8.4115801 8.0581427 7.7295375
8.3795404 8.1385202 7.2857895 7.5522137 8.1098871 8.3316555 7.9324679 7.7095118
8.2897205 8.0824785 7.3757629 7.5576925 8.0958748 8.3465004 7.8765025 7.5977588
8.2799740 8.0362988 7.3273087 7.5044451 8.2297783 8.3954630 7.8386641 7.6486993
8.2606401 8.0203905 7.3297067 7.4410882 8.3807373 8.4437218 7.8437824 7.6634030
8.2134867 8.0107460 7.3950582 7.4559631 8.3437290 8.4527044 7.8524151 7.6325908
8.0686293 8.2248516 7.3609481 7.2552013 8.3177767 8.4322109 7.7737975 7.6549187
8.0788155 8.1750088 7.3600683 7.3198953 8.3353338 8.5888176 7.7452087 7.5741925
8.1159687 8.2423754 7.4645586 7.2722759 8.3295240 8.6179399 7.6943030 7.4818878
8.1742010 8.2472115 7.5321817 7.2090845 8.2381954 8.6222792 7.7137003 7.4315724
8.1613798 8.1252708 7.5151224 7.1378779 8.2239294 8.5093699 7.6984706 7.4502678
8.0414677 8.0530424 7.5567069 7.0298209 8.1678104 8.6509819 7.6593218 7.4516988
7.9105120 8.1009026 7.6223307 6.9263759 8.2344160 8.6309032 7.7685795 7.5170755
7.8798742 8.0386858 7.7389202 6.9143291 8.2460184 8.6728792 7.6741920 7.6343288
7.8149033 8.0107002 7.8326082 7.0087862 8.2968855 8.5386753 7.7059684 7.5896163
7.8337021 7.9435253 7.8975987 6.8949099 8.2029705 8.4610691 7.6349044 7.6317225
7.7285895 7.8305922 7.8960714 6.8201613 8.1571922 8.4579277 7.7046547 7.8347926
7.6774421 7.7761841 7.9266553 6.8237886 8.1149540 8.3627148 7.7645769 7.9719825
7.6263576 7.7263517 7.9310908 6.9036403 8.1326990 8.4236202 7.7050042 7.9310131
7.5221267 7.7235456 7.9731369 6.9189959 8.2339401 8.4330254 7.8566232 7.9975948
7.4852953 7.7855496 7.9094887 6.9511595 8.2880259 8.4186745 7.9193487 8.1620455
7.5133972 7.8989830 7.8497720 7.0848603 8.1972885 8.4433765 8.0129051 8.2257576
7.4782605 7.9966083 7.8332148 7.1066608 8.2289953 8.5601892 8.1165714 8.2847567
7.5280452 7.9255180 7.6328483 7.0315533 8.2509918 8.4297104 8.0926266 8.3412008
7.5876451 7.8753724 7.5958142 7.0236835 8.2159233 8.3048029 8.0500946 8.2756920
7.7375731 7.8947601 7.5541949 6.8953552 8.1374083 8.3027458 8.0003614 8.1592798
7.7780018 7.9480743 7.4728317 6.8751512 8.1081448 8.2037230 7.9332056 8.0392389
7.7857823 7.9963303 7.5097818 6.7665191 8.0413332 8.2030783 7.8033986 7.9750576
7.8975277 8.0472021 7.4208355 6.8237991 8.0893307 8.0633698 7.7191725 7.9786973
8.0481443 8.0330620 7.4641085 6.8195620 8.1480036 8.0118656 7.7417827 7.8822360
8.2673292 7.9784431 7.4345083 6.7544341 8.2268581 8.0202074 7.7073340 7.8706188
8.2703419 8.0973635 7.3451762 6.8377523 8.1223745 7.9410930 7.7578645 7.8332100
8.3403053 8.1509495 7.3301616 6.9524317 8.1664324 7.9374480 7.6401129 7.8495226
8.3906555 8.1418953 7.4093733 6.9738111 8.2580433 7.9071374 7.5956645 7.7939749
8.4281178 8.0316916 7.4546103 7.1217089 8.3054161 7.8918672 7.5857491 7.8267965
8.4345360 8.0195866 7.3373799 7.2048888 8.2550306 7.8755889 7.7109728 7.8263960
8.3800383 8.1068850 7.2430248 7.2753682 8.2189703 7.7801142 7.6688943 7.8497844
8.3611059 8.1698494 7.2777743 7.3623409 8.2923975 7.7897801 7.6841793 7.7855082
8.3360825 8.1918640 7.2654037 7.2547312 8.3015337 7.7871447 7.6895428 7.8226504
8.4082098 8.0530758 7.3187551 7.2698827 8.2100658 7.6312027 7.7416534 7.6121607
8.3829098 8.1043549 7.2894325 7.2836175 8.1889782 7.6522632 7.6771908 7.5889978
8.2807207 8.0936279 7.4249463 7.2600093 8.1261683 7.6768742 7.7706957 7.6183538
8.2761211 8.1329050 7.4706469 7.2225008 8.1199875 7.7127280 7.8390908 7.5129910
8.0357590 8.1480780 7.3902507 7.3854771 8.1304817 7.7633562 7.8582497 7.4073253
7.9152966 8.0576429 7.3757138 7.4241433 8.1178102 7.8034558 7.8480659 7.5220060
7.9962449 8.0846157 7.3978038 7.3702035 8.1497154 7.8566446 7.8477163 7.4717307
8.0988655 8.0482187 7.4357324 7.3725300 8.1093206 7.8929458 7.7755198 7.5104527
8.2004395 8.0775118 7.3421135 7.2965450 8.0060205 7.9106007 7.6642928 7.5342021
8.2199221 8.1355238 7.2923918 7.3628039 8.0702419 7.9082384 7.8236351 7.5673099
8.2341614 8.1557159 7.3647552 7.2994142 7.9965105 7.8515038 7.9104142 7.5686741
8.3218746 8.1000242 7.3340888 7.3251624 7.9596639 7.7525449 7.9811234 7.7285137
8.2592363 7.9866619 7.2631783 7.3177614 7.9822168 7.7259898 8.0464554 7.7923002
8.2772474 8.0117731 7.1796055 7.2956553 8.0696583 7.6698861 8.1749916 7.9015059
8.2187824 8.0153666 7.1361165 7.2937627 8.0079584 7.5054488 8.1859560 7.9815016
8.1215496 8.0281153 7.1411748 7.2803001 8.2261353 7.4120674 8.2369795 7.9661307
8.0716887 7.9182515 7.0378609 7.2738729 8.2902479 7.3377185 8.1071262 7.9125609
7.9292893 7.7945271 7.1016231 7.3908625 8.3378763 7.4518476 8.0078363 7.9718337
7.9054418 7.7543869 7.0695500 7.3430228 8.2684479 7.5245004 7.8420730 7.9526205
7.9033203 7.7582831 7.0906835 7.2936850 8.2952528 7.6028938 7.8288803 7.8665767
7.8766685 7.7285347 7.1060820 7.2807975 8.2523279 7.6184497 7.8500309 7.7618661
8.0604477 7.6983681 7.1575603 7.2936530 8.3137064 7.5669508 7.8655901 7.7295871
8.1890478 7.6225204 7.0757689 7.2625875 8.4348221 7.5227189 7.9031601 7.7818317
8.1632576 7.6229711 7.1348925 7.2299109 8.4090919 7.5598650 7.8078718 7.7036405
8.0932217 7.7066245 7.3091612 7.3700018 8.4153204 7.6447558 7.7334709 7.7318239
8.0447245 7.7231731 7.2926030 7.4241347 8.3400640 7.6629934 7.7210078 7.8019905
7.9215240 7.7107906 7.4421630 7.4743667 8.3481131 7.5962725 7.6552315 7.9034758
7.9263144 7.5913539 7.4566383 7.5154142 8.1776905 7.5834751 7.5614104 7.8499618
7.9182572 7.6056428 7.3535762 7.5132537 8.0420570 7.5181403 7.4466262 7.9438119
7.9066772 7.5037994 7.2949266 7.4931207 8.0015326 7.4771485 7.4753132 7.8914762
7.9469380 7.4255004 7.2861819 7.5671592 8.0126972 7.6151915 7.4679594 7.8257656
7.9810896 7.3999104 7.4112067 7.7150698 7.9774041 7.7412758 7.5309587 7.7903762
7.9625034 7.4118590 7.3791108 7.6644969 8.0621729 7.6335230 7.5655475 7.7538309
7.8587866 7.4696083 7.4091568 7.6820512 8.1589012 7.6745324 7.6793890 7.6837006
7.8145080 7.3069439 7.6075292 7.6975937 8.1475334 7.6804419 7.7465324 7.6611762
7.6829500 7.2225761 7.6637750 7.6929975 8.1110916 7.7075672 7.8046699 7.5406451
7.5592895 7.2098951 7.5922203 7.6576285 8.2373018 7.7203050 7.9047318 7.5990362
7.5742021 7.2180619 7.5400081 7.7251940 8.2108965 7.6771207 7.9441361 7.4217210
7.5681601 7.1245704 7.4339929 7.7402687 8.2945194 7.5167055 7.9889102 7.3507948
7.5620418 7.1645780 7.4857502 7.8367848 8.2633018 7.6165233 8.0437613 7.1837368
7.6039896 7.0606122 7.3534880 7.9166098 8.1678371 7.6082726 7.9452925 7.1849656
7.5848951 7.1487546 7.3589520 7.9913912 8.0534115 7.5667996 7.8378401 7.1709471
7.7522540 7.3021851 7.3832483 7.9731803 8.1018476 7.6517272 7.7786603 7.2004237
7.7652254 7.2740765 7.5549922 7.8971052 8.1070194 7.6687860 7.7650542 7.2596092
7.8471870 7.3521638 7.5449996 7.8320560 8.0537100 7.5321603 7.7181067 7.3474340
7.7582664 7.3758383 7.6413922 7.8899183 8.0203905 7.4199338 7.6343908 7.3724332
7.8149199 7.4821696 7.6616592 7.9088306 8.0674543 7.3628049 7.7183113 7.4264398
7.7828088 7.4988146 7.6868200 7.9784107 7.9904432 7.4508538 7.6346517 7.3555012
7.6560140 7.5828743 7.7445798 7.8921981 7.8379436 7.4715247 7.6568093 7.3895707
7.6032920 7.5942712 7.8090663 7.9294953 7.7372618 7.3943620 7.6573405 7.3529196
7.5613427 7.5747156 7.8384581 7.9377823 7.8918495 7.3393736 7.6516318 7.3509712
7.5439162 7.6300898 7.8948812 7.8003964 7.8343267 7.2378936 7.6380229 7.3802528
7.5772562 7.6060219 7.8502307 7.7633281 7.8297582 7.2709880 7.6887927 7.4400301
7.6682825 7.5637827 7.7417941 7.7276673 7.9292159 7.3172531 7.7360497 7.4988160
7.6690364 7.4759564 7.6994252 7.7325654 7.8374825 7.4593315 7.8476949 7.4103494
7.7000556 7.4370794 7.5614176 7.7574596 7.8396721 7.5957503 8.0186167 7.3163185
7.7995620 7.4090204 7.4527864 7.6738753 7.7349844 7.6427269 8.0325518 7.2554908
7.8268580 7.4903665 7.4460382 7.6321144 7.7872186 7.7176642 8.0291843 7.3253474
7.8597374 7.5076036 7.3518629 7.6339397 7.7835350 7.7722936 8.0265875 7.2606144
7.8960218 7.6257329 7.3976116 7.5981216 7.7736607 7.7429972 7.9584026 7.1422038
7.9627862 7.6101975 7.4067311 7.4858518 7.6943655 7.6755099 7.9234352 7.1663852
8.0181103 7.6063099 7.4986281 7.4353261 7.7896852 7.5745788 7.9591246 7.1725092
8.0489769 7.5959711 7.4314747 7.4537959 7.8975134 7.5427327 7.9130583 7.2826033
8.1979609 7.6009517 7.5057569 7.4099517 7.9109864 7.5010200 7.9645543 7.4401031
8.3172445 7.4975557 7.4629745 7.3887067 7.8944025 7.4384360 7.9505482 7.3793230
8.4707155 7.4914846 7.3876500 7.3660531 7.7727466 7.4501071 7.9999585 7.3739381
8.5888309 7.4610500 7.2384524 7.3689299 7.7085719 7.4878039 8.0414619 7.4928079
8.5958414 7.5141521 7.2876911 7.3484640 7.5774808 7.4992380 8.0269394 7.6121955
8.6332035 7.5670867 7.4056191 7.4047689 7.4759498 7.5692878 7.9178128 7.6061544
8.6734781 7.5534363 7.3900795 7.3357210 7.4542322 7.6632895 7.7511497 7.6101017
8.6787004 7.4268470 7.3604722 7.3226986 7.4098692 7.7621622 7.6907682 7.6828055
8.7445517 7.4574542 7.3975348 7.3611526 7.3425050 7.8382483 7.6348786 7.7221065
8.7260313 7.4569888 7.3345013 7.5134697 7.4290471 7.9166017 7.7318459 7.7818384
8.7890797 7.4592319 7.2983952 7.5652566 7.4130144 7.9987807 7.7481642 7.7948117
8.8111086 7.5581393 7.4010243 7.5767994 7.4655027 8.0137796 7.7554131 7.8864398
8.8294849 7.7125430 7.4524117 7.5507655 7.4037762 7.9643002 7.7291636 7.7634759
8.8246412 7.7903886 7.4932113 7.6302686 7.2993035 7.9517312 7.8136845 7.7940540
8.8091478 7.8059125 7.4844847 7.5894637 7.3287745 7.8506389 7.7269402 7.7407866
8.7015390 7.8413568 7.5911360 7.7076511 7.2168307 7.7517691 7.6815839 7.7044950
8.6913881 7.9485111 7.5867152 7.7346945 7.2879014 7.6249871 7.6206484 7.7603879
8.7234888 8.0304823 7.6163607 7.8405333 7.3192019 7.5631900 7.5748992 7.6501994
8.7109137 7.9979496 7.5874076 7.7938952 7.2361794 7.4979501 7.5713429 7.6484799
8.7709389 8.0286961 7.5268660 7.7026458 7.2076755 7.3422890 7.6588764 7.6654449
8.7985935 7.9745693 7.4934506 7.6228719 7.1462536 7.4315915 7.7475309 7.6138716
8.8204212 7.9502273 7.5661702 7.5712075 7.1507463 7.2988682 7.6701341 7.6915216
8.8896818 8.0075178 7.4554920 7.5295630 7.1665950 7.2599101 7.6191058 7.7018399
8.7988939 7.8970513 7.4873939 7.6639309 7.0979657 7.2062688 7.4283609 7.6293092
8.9374676 7.7434001 7.4541249 7.7001729 7.0912485 7.2877560 7.4939651 7.6406231
9.0065098 7.7336016 7.3570919 7.6484056 7.2039504 7.3065782 7.5614023 7.6063051
9.0630283 7.6636190 7.2983103 7.6822920 7.1596804 7.3419890 7.6132255 7.6164021
8.9893284 7.6230316 7.3433242 7.6058354 7.1675134 7.3617806 7.4226208 7.7392402
8.8532953 7.6256471 7.3156667 7.6204925 7.2190289 7.4157615 7.4643722 7.7554216
8.9165545 7.5835776 7.2480836 7.4808836 7.2571917 7.4421029 7.4320650 7.7541475
8.8804150 7.5341325 7.1597357 7.5423131 7.2583003 7.3690610 7.4462142 7.6674261
8.9388304 7.5239468 7.2070909 7.4760795 7.2800035 7.3102603 7.5006824 7.6139183
8.9549198 7.6132755 7.2321773 7.5827541 7.2730436 7.3665028 7.5595102 7.5728159
9.0627680 7.6475763 7.2311473 7.6256666 7.2558212 7.3664608 7.5462995 7.6096616
9.0562248 7.6978545 7.1653271 7.6653142 7.3854017 7.4635129 7.5977650 7.6602511
9.0093451 7.7346921 7.1275473 7.8032622 7.4183130 7.5234194 7.5856318 7.5807648
8.9405375 7.6911473 7.0355721 7.6534705 7.6044364 7.5346580 7.4890862 7.6968551
8.8192463 7.6541381 6.9688473 7.6671576 7.5714521 7.5388689 7.4386311 7.6969595
8.8409557 7.6593790 6.9344335 7.6260171 7.6252728 7.6367745 7.4031672 7.7556415
8.8705606 7.6987934 7.0479851 7.5379100 7.6057992 7.7606068 7.4428177 7.7105908
8.8308468 7.7046103 7.1712680 7.4896283 7.5884042 7.7972660 7.4666805 7.6965871
8.9272728 7.7893233 7.2290087 7.3407106 7.5315967 7.8539286 7.5763984 7.8293233
8.9904852 7.8050036 7.3487253 7.3831367 7.4376678 7.9193163 7.6161165 7.8238659
9.0385580 7.8003068 7.4539504 7.3329201 7.4382172 8.0621538 7.6028957 7.6972213
9.0414457 7.8974905 7.4143567 7.3462067 7.4943457 8.0755367 7.6010680 7.7117004
8.9457827 7.9886756 7.3531227 7.2887406 7.5410509 7.9902544 7.4964848 7.6664996
8.9951572 7.9036798 7.2929521 7.1917777 7.5528560 8.0590611 7.4364152 7.7052279
8.8925209 7.9145737 7.2845969 7.2554154 7.6977000 8.0003586 7.2704835 7.7719536
8.7736311 7.8004580 7.3748188 7.2406344 7.7964287 8.0554495 7.1981049 7.7355866
8.8095274 7.7358770 7.2920680 7.1544547 7.9691644 8.2171993 7.1106091 7.8271499
8.8242598 7.5870047 7.2057538 7.1407495 8.0568399 8.1516819 7.1655750 7.8576245
8.9864149 7.6908274 7.2586732 7.0804815 8.1395082 8.2536736 7.1547022 7.8330021
9.0334902 7.6486211 7.2905483 7.1170363 8.1803894 8.1880083 7.1519957 7.9185896
9.0578394 7.6767926 7.3136091 7.0183082 8.1454601 8.2418928 7.1840000 7.9568133
9.0609379 7.6513171 7.4904294 6.8855782 8.0342388 8.2129221 7.2545748 7.9825497
8.9698572 7.6149893 7.5804958 6.7735658 7.8307142 8.3059530 7.3640985 7.9481344
8.8891563 7.6182909 7.4635272 6.5935769 7.8157544 8.2703705 7.3525743 7.9277153
8.8154955 7.6201491 7.3976593 6.7071209 7.7933564 8.2776814 7.3594251 7.9743180
8.7941446 7.6318159 7.3364048 6.7911372 7.7449884 8.2020845 7.3640947 7.9512377
8.8299656 7.7072001 7.3421798 6.7535596 7.7075720 8.2017469 7.3702865 7.8926182
8.8863764 7.7136917 7.3582549 6.8014069 7.7350254 8.2701588 7.5337534 7.9156294
8.9967890 7.6526794 7.4487081 6.9118137 7.6819324 8.2922859 7.5646520 7.8673754
9.0721207 7.6111917 7.5273418 6.9594989 7.7185106 8.2824669 7.5220151 7.9339266
9.0736256 7.6258879 7.5334420 6.8790741 7.8560762 8.2308855 7.6125197 7.9898787
9.0165319 7.7209892 7.6553011 6.9749556 7.9557915 8.1669865 7.5677466 7.9759259
9.0202093 7.6487756 7.6285505 7.0209875 8.0586805 8.0271482 7.3580451 8.0344744
9.0262699 7.5824623 7.4945836 7.1505218 8.1082792 7.9669046 7.3719068 7.9288139
9.0463152 7.4464669 7.5759640 7.3134794 8.0550566 7.7880578 7.2820563 7.9449496
9.0746803 7.3831167 7.6273069 7.3255982 8.0303936 7.6615334 7.1246958 7.9342380
8.9888124 7.4264164 7.6137366 7.3366222 7.9381933 7.5014286 7.0812888 7.9457197
9.0212345 7.5822244 7.5271678 7.1933794 7.9584866 7.4494200 7.1602354 7.9523096
9.1082535 7.5456295 7.5372891 7.1182609 7.9139290 7.4898658 7.2552528 7.8820624
9.0308762 7.4724011 7.5846167 7.1625915 7.8678775 7.5242147 7.3010802 7.9089398
9.0101986 7.4193821 7.5504398 7.1677194 7.7855825 7.4532056 7.3432288 7.8911023
8.8955307 7.2932944 7.5195608 7.2083092 7.7015667 7.3152561 7.3279305 7.8846121
8.8197021 7.2429628 7.4364448 7.0851703 7.7014394 7.4266253 7.3749948 8.0292768
8.7216949 7.2199879 7.3556561 7.0249176 7.6255927 7.3737617 7.3624992 8.1381350
8.5812893 7.1849513 7.3665075 7.0181932 7.5986719 7.3899708 7.4161148 8.2927656
8.5289116 7.3050418 7.2436252 7.0849829 7.6617637 7.2714038 7.4481087 8.2782583
8.5878048 7.2712741 7.2034998 7.0878825 7.6390400 7.2974901 7.4045072 8.3494520
8.5927315 7.2392387 7.2687268 7.0014615 7.7478142 7.1705961 7.3370590 8.3102465
8.5999708 7.2521071 7.2736807 6.9439831 7.7321563 7.1120334 7.3899436 8.3277540
8.6514826 7.3533397 7.1751175 6.9955812 7.6969185 6.9898205 7.4438653 8.2248611
8.5862627 7.4152651 7.1637444 7.0003886 7.5408974 6.9091487 7.4477034 8.2383986
8.5586557 7.4249635 7.2701435 7.0584192 7.5071468 6.8277373 7.5778637 8.1928720
8.5476103 7.5112424 7.4338684 6.9907179 7.5081253 6.8449993 7.6341238 8.3151541
8.6004725 7.5762329 7.2979951 6.9517937 7.5754652 6.9726167 7.6851158 8.4017668
8.6016960 7.6304393 7.2454400 6.9597917 7.7193694 7.0429549 7.6565390 8.3985491
8.6525726 7.6306214 7.2912145 6.9053636 7.8177199 6.9961157 7.6504397 8.4960003
8.6991053 7.7359962 7.1778846 7.0278182 7.9415545 7.0231023 7.6143475 8.5038137
8.7837734 7.7544999 7.2909956 7.0582142 7.9723134 6.9840784 7.5797815 8.4674683
8.7718105 7.8481879 7.3993611 7.0551891 8.0202551 6.9817529 7.5905905 8.3649282
8.8711472 7.9977942 7.3514423 6.9010201 7.9322028 6.9313850 7.4597831 8.3961220
8.9075937 8.1008806 7.3207707 6.8961091 7.9739895 6.9074192 7.5461512 8.3716602
8.9035101 8.0861139 7.3997793 6.8590975 7.9372263 6.8836837 7.5164704 8.3918276
8.7961187 7.9350281 7.3432770 6.8158536 7.8969512 6.8323317 7.5114121 8.3147573
8.8837614 7.8754406 7.2690134 6.8098040 7.8230667 6.8288116 7.5837731 8.3141975
8.9435320 7.8703566 7.2153735 6.8115058 7.9208884 6.8590484 7.6025248 8.1795368
9.0409117 7.9298148 7.1170192 6.7019477 7.9106965 6.8621778 7.5925407 8.2766428
9.1503773 7.9183335 7.1438332 6.7419496 7.8754640 6.7521310 7.6428638 8.2678604
9.1013689 7.9341230 7.1175084 6.7722387 7.8370967 6.7511888 7.6432457 8.2279224
9.1222878 8.0452480 7.1741953 6.6443157 7.7769461 6.7324142 7.6985488 8.2124081
8.9995441 8.1459608 7.2249770 6.6298356 7.7344441 6.8023319 7.6828742 8.2947273
9.1065273 8.1656075 7.3272457 6.6088395 7.6570573 6.7871547 7.6376143 8.3363476
9.1342640 8.1717768 7.4006681 6.5590057 7.7821493 6.8444099 7.6122351 8.3457375
9.2128162 8.1675844 7.2504129 6.4335027 7.7647467 6.8517709 7.5885944 8.3729000
9.2877417 8.1882839 7.3274350 6.4253240 7.6909003 6.9956579 7.4983234 8.3804464
9.2366142 8.0509605 7.3599472 6.4382062 7.6183066 7.1163917 7.4909725 8.4438210
9.1386251 7.9959106 7.4682641 6.3746805 7.5251904 7.1702509 7.5147710 8.3809986
9.2617197 8.0624361 7.5167947 6.2849894 7.5946498 7.2329454 7.4379082 8.4067984
9.2970552 8.0300932 7.5311933 6.1832285 7.6333265 7.2583995 7.4692965 8.4675760
9.3249626 8.0384941 7.5741801 6.1144423 7.7531872 7.3448167 7.6081657 8.4189501
9.2347012 8.0365276 7.7165709 6.1471629 7.8455544 7.4653368 7.7130871 8.3011904
9.2460537 7.9781699 7.7111568 6.2022839 7.8368816 7.3809390 7.6874442 8.2886143
9.3198328 8.0430031 7.7006578 6.2724094 7.7130270 7.3371124 7.7417464 8.3466282
9.2409058 8.0471973 7.7241254 6.3024931 7.7158484 7.2881007 7.7089968 8.3773384
9.2410135 7.9971805 7.7456784 6.3724322 7.6632609 7.2557154 7.7342997 8.3647652
9.1391888 7.9659424 7.7983994 6.4193358 7.6992278 7.1968327 7.6802988 8.2551994
9.2008018 8.1462765 7.7299175 6.3918772 7.6010413 7.1709485 7.6388655 8.1193953
9.0701227 8.1639147 7.7430463 6.4977503 7.6540995 7.1072354 7.6161160 8.0859909
8.9301443 8.2075720 7.8333201 6.6052270 7.7174830 6.9927225 7.5973582 8.0840816
8.8996964 8.0826015 7.7658033 6.6975083 7.8614845 6.8841009 7.6046729 8.0370512
8.8147087 8.1315193 7.7838311 6.8241014 7.8961601 6.8697772 7.6179962 8.1904678
8.8378839 8.0497036 7.6511259 6.7184005 7.9909830 6.8418121 7.6589761 8.2062855
8.7593908 8.0497522 7.7595983 6.7924581 8.1014090 6.7839193 7.6083956 8.2730017
8.7325430 8.1683722 7.7125268 6.8253284 8.1346512 6.8042235 7.6189084 8.3422680
8.7809286 8.3243742 7.6263270 6.7408566 8.2866917 6.7846327 7.6168342 8.2296753
8.7958832 8.3715448 7.5583315 6.7171950 8.3028479 6.9156914 7.6591225 8.2199554
8.9042606 8.3694849 7.5590987 6.6608872 8.3771133 7.0228052 7.6923299 8.1091442
8.8983650 8.2574654 7.5067134 6.5835423 8.2961416 7.1621747 7.6886420 8.0521870
8.9395361 8.2901773 7.5857806 6.6552234 8.3717976 7.2497144 7.7056632 8.0222893
8.8451385 8.3432045 7.6138196 6.6041307 8.4704084 7.2943954 7.6901603 7.9781895
8.8352127 8.3408632 7.6433311 6.6256704 8.5793734 7.4069052 7.6875186 7.9622126
8.8479252 8.3300838 7.6350384 6.3996749 8.5952787 7.3912091 7.6373062 7.9854960
8.9832077 8.2710476 7.5961027 6.2048831 8.6200590 7.3496108 7.6986299 8.0349617
8.9808941 8.2877645 7.5792356 6.0454187 8.5475740 7.3906107 7.6786389 7.9132547
9.0339375 8.3089466 7.5571976 6.0975866 8.4272633 7.3972378 7.6490002 8.0231762
9.0217590 8.3859844 7.4095526 6.1998100 8.3536901 7.2562032 7.6807137 8.1671391
8.9973259 8.4048796 7.3977828 6.2628751 8.3215952 7.1698294 7.8136401 8.1776695
8.8633480 8.3168707 7.3227844 6.1633887 8.3054695 7.1311216 7.7642765 8.1253777
8.9735146 8.2163162 7.2607346 6.1092596 8.2311363 7.0891595 7.7349944 8.1174555
8.9388351 8.1568699 7.2116332 6.0541773 8.1293745 7.0992999 7.8026419 8.1341286
8.8782253 8.0812817 7.2008767 6.0755210 8.0373831 7.0828261 7.8187284 8.2625685
8.6968002 8.0479984 7.0704570 6.0911698 7.8510299 7.1154494 7.8398690 8.2920885
8.5941353 7.9777112 7.1152096 6.0247769 7.7152281 7.1144977 7.8843536 8.2747879
8.5209122 7.8126779 7.1287060 6.1216812 7.7305903 7.1489377 7.8828106 8.3823700
8.5763140 7.6057920 7.2681317 6.1939869 7.5851068 7.1565065 7.8834167 8.3753557
8.5528307 7.5880804 7.2263346 6.2673154 7.5533776 7.2354717 7.9067359 8.2724438
8.5364590 7.5750780 7.1630664 6.3225293 7.5841618 7.2339535 7.8499589 8.1271782
8.4938040 7.4846168 7.0611258 6.3640661 7.6992264 7.3751087 7.7944708 8.2742996
8.4612598 7.3899999 7.1496863 6.3974609 7.6142325 7.4519339 7.7645059 8.2254639
8.4804401 7.4557061 7.2179694 6.4121375 7.6306210 7.4993396 7.8437500 8.3272686
8.4303446 7.6093621 7.2501369 6.3893423 7.4832525 7.5189672 7.8351178 8.4452925
8.4522648 7.6634507 7.2539935 6.4379373 7.4509659 7.5592923 8.0019865 8.3871326
8.4518318 7.7194033 7.2562184 6.4499946 7.5544491 7.5160575 8.0377579 8.5763321
8.4371042 7.7720199 7.2203221 6.2899256 7.7684908 7.5630307 8.1924191 8.6098537
8.5821495 7.7828360 7.2940707 6.2410231 7.8445950 7.6846561 8.1716747 8.5811167
8.6663733 7.8081231 7.3516636 6.1532626 7.9012785 7.6944141 8.2083473 8.6726313
8.5986204 7.9366994 7.3894844 6.1864967 7.8317108 7.7870045 8.3213425 8.6846981
8.5910568 7.8834286 7.5146537 6.2624326 7.7051983 7.7190309 8.3702974 8.6338978
8.4920969 7.8962069 7.4249039 6.2530789 7.6242857 7.9044161 8.3197393 8.6692448
8.3976793 7.8905525 7.3718200 6.3277049 7.6180897 7.9183536 8.2040644 8.6671238
8.4209213 7.8572125 7.2893581 6.3858776 7.6312685 7.9556465 8.1543970 8.6219015
8.3966551 7.8429022 7.1961756 6.4435825 7.6626639 7.8527274 8.1435585 8.4960909
8.3862963 7.8438010 7.1885676 6.4090629 7.6773167 7.8136673 8.0690536 8.4623661
8.3412066 7.8927388 7.1120396 6.4666023 7.6759849 7.8153329 8.0744181 8.4049177
8.3424606 7.9637103 7.0653262 6.5240822 7.6971211 7.6981521 8.0659685 8.5230408
8.2895164 7.9706326 7.1120391 6.5100369 7.8567200 7.6412106 8.0889044 8.4927349
8.2310181 7.9435253 6.9681349 6.5287604 7.9446144 7.6842499 8.1150770 8.4757700
8.2465048 7.9379292 6.9537983 6.5232129 7.9456058 7.6354337 7.9635506 8.2623224
8.2366238 7.9925508 6.9153662 6.6011009 7.9712591 7.6584930 7.9713111 8.1647282
8.3173037 8.0662327 7.0134416 6.6866961 7.8987117 7.6855860 7.9184523 8.1878233
8.3266230 8.1244907 6.9936910 6.7885699 7.8631744 7.7101417 7.8082733 8.1865387
8.2770920 8.2874479 6.9444246 6.8039126 7.8536983 7.6702404 7.7218094 8.1409369
8.1973248 8.3672304 6.9749169 6.8844728 7.8607559 7.5299926 7.6704063 8.2055397
8.1748734 8.3998823 7.0681744 6.8513637 7.9194498 7.3782697 7.7258983 8.2213078
8.0854883 8.4015903 7.0495219 6.8738790 7.9434400 7.3174434 7.7469401 8.1351500
8.0879002 8.2695456 6.9067268 6.9799533 7.8883128 7.2534075 7.7654977 8.1647062
8.1278648 8.2024479 6.9411583 7.0573163 7.8734779 7.3351121 7.7241263 8.1097975
8.1424417 8.2554979 7.0134177 7.0698333 7.7975931 7.3850040 7.8400650 8.0956955
8.0717688 8.2470369 6.9453416 7.0535073 7.7633986 7.4547720 7.9618454 8.0253916
8.1025743 8.3713121 7.0314078 7.1955166 7.6538420 7.4658918 8.0060997 8.0317030
8.0106430 8.2794313 7.1162815 7.1280236 7.6083684 7.3956103 8.0899143 8.0204258
8.0145693 8.3687191 7.2264571 7.0218930 7.6176095 7.4972186 8.1543293 8.0513201
8.0273924 8.3872452 7.1974621 7.1511068 7.6513481 7.4294949 8.2176943 8.0936775
8.0443277 8.4161835 7.2202487 7.1998658 7.8868933 7.4300580 8.1846266 8.0167313
7.9101911 8.4825077 7.0515809 7.1517167 7.9601350 7.5040431 8.1880207 8.0212488
7.7730894 8.3840590 6.9664011 7.2690425 8.0181494 7.4242620 8.0833521 8.0568504
7.8248110 8.4021149 6.9064879 7.2333250 8.1325827 7.2996097 8.1319132 7.9277802
7.7150264 8.4613562 6.9067054 7.1911983 8.1523180 7.3025441 8.2342930 7.8073058
7.4721813 8.5451918 6.9533043 7.2149663 8.2338991 7.3192101 8.1341410 7.7723885
7.5421414 8.6670084 6.8644667 7.1786137 8.2282286 7.3601007 8.1756706 7.8047619
7.6188884 8.7619514 6.9245229 7.1945744 8.4356213 7.3320761 8.2896080 7.7566619
7.6256633 8.7420139 6.9180245 7.1122055 8.6223297 7.3058238 8.3122396 7.7163520
7.5990167 8.7334042 6.9549026 7.1034904 8.6057930 7.2256808 8.3500214 7.7684474
7.5930557 8.7416420 6.9933944 7.0333481 8.6315947 7.1414299 8.2705269 7.6933546
7.5922999 8.6288109 7.0184107 6.9802485 8.7017040 7.0746365 8.3143291 7.7329268
7.6240745 8.4632301 6.9611163 6.8734822 8.4999790 7.0770445 8.2181158 7.7136950
7.8328209 8.5246363 6.9033980 6.9331012 8.4814682 7.0411873 8.2639208 7.7696447
7.9057779 8.4649858 6.8965845 6.9251852 8.4187632 7.0282154 8.2362585 7.8868856
8.0126667 8.4293547 6.9346290 6.9210482 8.2323685 7.1292601 8.1009960 7.9491572
8.0248823 8.4974365 6.8747630 6.9629393 8.1750736 7.0788388 8.0691576 8.0043020
7.9931364 8.4207563 6.7447705 7.1018004 8.1279850 7.1022787 8.0063267 7.9917483
8.1211395 8.4164190 6.7467113 6.9325590 8.1502857 6.9942894 8.1108999 7.9844880
8.1727142 8.4606428 6.7937903 6.9163017 8.2520399 7.0014615 8.1020603 8.1213837
8.1648283 8.4259377 6.8363848 6.9785609 8.3816376 6.9320540 8.1208649 8.1782045
8.2360172 8.3752337 6.8166518 7.0080547 8.5069723 6.8722157 8.1821852 8.1234884
8.2622404 8.3571301 6.8002896 7.0672808 8.6729069 6.9269314 8.1240377 8.1090584
8.1626377 8.3309746 6.7157674 7.0478520 8.6272135 6.9440107 8.1630793 8.1678190
8.1390047 8.2720766 6.6133289 7.0870018 8.6675243 6.9418116 8.2041550 8.0981531
8.1156826 8.2017927 6.5814552 7.1553006 8.7123156 6.9624758 8.2624016 8.0546961
8.1401777 8.1865597 6.5836563 7.1545949 8.7211237 7.0254836 8.1982031 8.1021805
8.1844730 8.2968483 6.6905575 7.1715784 8.8115044 7.0457754 8.1358156 8.0901222
8.1870232 8.3691492 6.7342401 7.0530257 8.8311481 7.0212941 8.2111340 8.2752514
8.2404633 8.4148073 6.7787023 6.9779954 8.8798933 7.1643405 8.2246485 8.3534899
8.2326460 8.3447180 6.7933922 7.0054436 8.9056692 7.1128616 8.3449297 8.3786612
8.2686777 8.2989998 6.9288731 6.9947162 9.0394049 7.1081300 8.3172379 8.3925962
8.3328876 8.3869324 6.8913589 7.1589317 8.9484310 7.0925565 8.3038950 8.4339848
8.2882967 8.4784880 6.9015145 7.0958028 8.9263353 7.1248493 8.3848381 8.3976851
8.1727753 8.3360662 6.8067360 6.9806299 8.9257669 7.1300449 8.3573914 8.4175920
8.1678352 8.2569151 6.7217717 6.8795505 8.9432249 7.2124372 8.4379597 8.3309183
8.1200171 8.1420527 6.8112564 6.8780360 8.7563133 7.1207218 8.3111849 8.3641987
8.0761604 8.2148666 6.8019872 6.8940172 8.8020391 7.0459948 8.1618452 8.4080400
7.9988179 8.2570820 6.8491225 6.8714995 8.6581593 7.0152922 8.2293358 8.4355602
7.9980597 8.3085632 6.9510045 6.8956800 8.6834965 7.1181889 8.1095800 8.5149918
8.0196238 8.2813330 6.9495482 6.8669248 8.6207371 7.2109876 7.9230700 8.5056124
8.0010624 8.3135271 7.0266342 6.9418573 8.6045618 7.1973295 7.7631750 8.6044331
7.9758568 8.4169207 7.0011816 6.9285665 8.5192661 7.2222352 7.6565056 8.6165991
8.0599718 8.5687370 6.9983296 6.9475694 8.5259466 7.1583452 7.6803937 8.6740608
8.0895987 8.6080627 6.9310250 7.0052752 8.5528193 7.1054664 7.7703815 8.6828947
8.1703434 8.6209526 6.8676453 7.0251956 8.6030674 7.0847430 7.8348489 8.6903820
8.1035175 8.6313896 6.7940969 6.9433093 8.6144533 7.1956010 7.8919950 8.8090696
8.1858511 8.5514669 6.8966255 6.9774981 8.7024288 7.1135073 7.8444314 8.8050594
8.1698875 8.4915123 7.0610371 6.8823285 8.6805267 7.1361127 7.8643546 8.8967743
8.2480850 8.4688854 7.0345993 6.8923402 8.6636353 7.2458787 7.7330317 8.7910595
8.2286768 8.4788866 7.0517659 6.9165254 8.6787748 7.2083044 7.7658978 8.7694921
8.1564608 8.4930830 6.9853225 6.9089475 8.7391567 7.1138840 7.7042074 8.9513521
8.0407143 8.5120440 6.9884925 6.8976564 8.7697477 7.0091619 7.7281451 8.8670225
8.0259371 8.5461931 6.9592080 6.8743773 8.6783648 7.0523248 7.5417705 8.8620691
8.0107040 8.5549955 6.8776927 6.8912330 8.5127535 7.0917139 7.4942088 8.8234272
8.0754671 8.6076431 6.7975230 6.8458724 8.5533800 7.0099587 7.2701340 8.7880220
8.0012598 8.5785255 6.8381033 6.8818607 8.4971333 6.9654303 7.3962817 8.8199100
7.9615936 8.4926701 6.8429379 6.8093767 8.3863125 6.9778109 7.3852029 8.8483381
7.7832193 8.3700686 6.9841971 6.8095512 8.2837172 6.9264069 7.4076371 8.8148031
7.7327452 8.3322620 6.9366717 6.8517742 8.3533096 6.8322039 7.3881941 8.8567905
7.7165904 8.3849039 6.8977170 6.8968482 8.4134197 6.8373337 7.4617720 8.8558559
7.6408277 8.5349607 6.7644973 6.8524623 8.4989614 6.6532364 7.3606219 8.8663683
7.6359601 8.6270428 6.6890879 6.8215818 8.5130758 6.6588106 7.3957663 8.8925152
7.6128416 8.6525412 6.7222538 6.8000312 8.5824909 6.6162944 7.3912559 8.8034439
7.4964337 8.5704002 6.6758280 6.7692976 8.6731062 6.5099611 7.2312570 8.7191515
7.4679217 8.5579720 6.6599541 6.6480522 8.8059483 6.4729338 7.2082911 8.7497587
7.5080442 8.4571495 6.7162633 6.5742087 8.7524529 6.4479337 7.2531762 8.6611795
7.4680071 8.3303528 6.6258326 6.4597182 8.7830954 6.4369197 7.2050776 8.5995932
7.4754272 8.2329788 6.6942801 6.5109925 8.7548323 6.3645458 7.1500978 8.4593916
7.4277506 8.1544781 6.7540021 6.5886645 8.7298107 6.3146391 7.0901723 8.3947573
7.4703641 8.1526346 6.8051558 6.5721693 8.7984037 6.3138747 7.0574479 8.2716818
7.4039989 8.1511946 6.9032464 6.5443592 8.7812510 6.2824764 7.1008153 8.3008041
7.4816289 8.1694775 6.9552503 6.6178784 8.8731718 6.2994218 7.2650595 8.2427549
7.5751858 8.1138229 6.9104862 6.7447824 8.9059935 6.2666268 7.2544518 8.2157831
7.7026134 8.0791607 7.0241456 6.7132444 8.8847189 6.2434249 7.3218760 8.2392836
7.7437739 7.9959693 7.0702438 6.7331514 8.9002066 6.2142773 7.3099294 8.2672691
7.6440516 8.0286274 7.0967679 6.8219786 8.9277515 6.1916399 7.3619862 8.2406731
7.6593704 7.8205614 7.0902634 6.8169317 8.9878922 6.0435662 7.2883382 8.1865082
7.5878553 7.8795152 7.1072035 6.8131790 9.0464468 5.9385548 7.3922677 8.2468271
7.5017228 7.8340812 7.0925870 6.7860413 8.9674921 5.8976579 7.4357572 8.2491398
7.4622512 7.8705196 7.1293397 6.8194413 8.9293432 6.0521579 7.4627862 8.2800770
7.3890591 7.7744894 7.0572376 6.7974849 8.8396444 6.2041039 7.4666595 8.3376732
7.4283738 7.7713013 7.1127439 6.7637348 8.7827387 6.2315941 7.3712592 8.3918133
7.4122024 7.6507878 7.0796494 6.7423930 8.7506237 6.2337646 7.2903557 8.2726784
7.3812189 7.6395311 7.1404314 6.6790924 8.7142744 6.0351143 7.3278904 8.1802063
7.3905845 7.6796122 7.1601596 6.6685348 8.6603699 6.0617366 7.3336654 8.1822348
7.3151836 7.6491075 7.0959640 6.7595816 8.6838789 6.0900469 7.2135491 8.1337051
7.3142509 7.7482424 7.0689478 6.7874041 8.6568918 6.0633636 7.1097517 8.2482996
7.3357954 7.8696609 7.0280933 6.7589388 8.5677185 6.1046500 7.0897756 8.2509956
7.4198027 7.8113747 7.0440769 6.7616839 8.6447830 6.1415606 7.0602226 8.2817764
7.4223533 7.8420782 6.9950867 6.6114812 8.6502972 6.1742973 7.1619697 8.3009853
7.5941029 7.8734889 7.0013080 6.6125350 8.6211576 6.2551074 7.2641435 8.3139343
7.4794903 8.0111513 7.0074987 6.6243038 8.6995449 6.3621182 7.4172692 8.3504629
7.4621415 8.0358362 6.9751654 6.7020874 8.7240963 6.4710598 7.4298525 8.3785334
7.4767060 8.0234232 7.1361418 6.7783422 8.7152548 6.6656122 7.3680186 8.5730820
7.4671679 8.0428619 7.1741033 6.8966522 8.6580267 6.7849951 7.3640223 8.6700001
7.4662795 7.9392776 7.0764623 6.9561238 8.7439804 6.8466606 7.3265133 8.5263414
7.4238544 7.8902459 7.0721059 7.0251794 8.7691660 6.8379750 7.3118443 8.5535603
7.3810611 7.8425345 7.1072221 7.0590420 8.7601738 6.7817097 7.2265015 8.4692402
7.4740105 7.8320208 7.1366997 7.1120381 8.8390274 6.8047032 7.1740675 8.4716368
7.5473490 7.7972693 7.1113319 7.1627302 8.8551016 6.8518977 7.1661134 8.3181705
7.5825710 7.7310982 7.0724716 7.1443243 8.8172989 6.8453918 7.0158582 8.3032169
7.6108904 7.7335539 7.0007124 7.1554255 8.8531828 6.7540455 6.9026928 8.3107796
7.6169848 7.6627169 7.0364618 7.1283121 8.9029465 6.6678963 6.8006129 8.2820473
7.7200251 7.6494770 6.9517045 7.0044632 8.9764709 6.6461558 6.7075686 8.1835852
7.6118793 7.6513648 6.9136915 7.0381179 9.0255442 6.6988692 6.7024064 8.1483984
7.6185627 7.6128283 7.0708284 6.9523768 9.0100336 6.7302580 6.7088079 8.1110497
7.6516066 7.5795856 6.9431415 7.0307326 8.9613972 6.7416329 6.7011943 8.1421690
7.6860414 7.5870371 6.9635429 7.0297618 8.8260431 6.7564135 6.7401071 8.2487373
7.7400146 7.6785893 6.9985447 7.0003338 8.8017979 6.8217230 6.7291512 8.3279953
7.7045064 7.7081733 7.0449066 7.0292096 8.8495169 6.7405477 6.7476397 8.4090719
7.7769356 7.6861978 7.0138726 7.0402160 8.8067913 6.7557354 6.7975636 8.3599825
7.7881975 7.7115870 6.8788409 7.1094117 8.7594881 6.7965050 6.7658715 8.4103994
7.7402468 7.7486544 6.7664614 7.1528454 8.6862192 6.8352070 6.8263645 8.3681860
7.6262760 7.6845202 6.6580400 7.1005092 8.5541496 6.8930459 6.9273305 8.3581858
7.5577369 7.6790619 6.6108928 7.1401000 8.5689344 6.8271594 7.0151629 8.3441706
7.4333320 7.7165575 6.6855979 7.0972834 8.6132545 6.7879443 7.0781379 8.2890396
7.4132485 7.8400989 6.6691976 7.1718817 8.7140093 6.7239761 7.1322556 8.3011160
7.4572654 7.8717904 6.6646590 7.1623840 8.7345200 6.6661782 7.0878096 8.2902946
7.5384068 7.8306532 6.4594254 7.1708050 8.6999464 6.5449176 7.0688148 8.2880163
7.6053181 7.8098378 6.4023952 7.1975808 8.7153502 6.5825200 7.0370150 8.3872805
7.6429334 7.8229394 6.4137220 7.1219096 8.6743231 6.6201773 6.9884191 8.3505259
7.6638727 7.9046717 6.4670920 7.0114355 8.6592226 6.5710301 6.9753280 8.2476654
7.6108675 7.9088306 6.4832611 6.9254169 8.5848446 6.6488309 6.9309893 8.2744026
7.5849185 7.9089622 6.6228285 6.9630423 8.5900879 6.5652471 6.9220095 8.2196579
7.5189438 7.9043779 6.6852918 6.9046950 8.5933905 6.5887089 6.8687315 8.2757292
7.4997654 7.8590183 6.6768875 6.8161392 8.5561199 6.4944134 6.9010382 8.2297430
7.5047159 7.9702382 6.8239145 6.8795280 8.6146460 6.5460148 7.0537553 8.1727390
7.5577998 7.9942784 6.8439012 6.9461918 8.6881084 6.5943427 7.0452747 8.2549515
7.4461484 8.0977421 6.9517770 6.9511309 8.6084423 6.5886140 7.1233954 8.2410707
7.2700672 8.0194864 6.9800100 7.0153146 8.5748663 6.6597266 7.1107345 8.1587505
7.2220783 7.9781141 6.8126998 7.0289474 8.4557943 6.6094913 7.1090527 8.3090582
7.2586527 7.9467874 6.8034868 7.1452579 8.3889322 6.6844873 7.1650629 8.4326296
7.2422638 8.0425425 6.8714576 7.1918569 8.4638395 6.8130045 7.1507425 8.4787426
7.3006115 8.0857697 6.8436341 7.2367539 8.3426552 6.8912706 7.2321973 8.3840399
7.2921529 8.0512018 6.8169351 7.1809807 8.3199787 6.8137589 7.2269950 8.2514448
7.3056464 8.0919962 6.8980632 7.2480545 8.2373457 6.7306013 7.3006339 8.2274113
7.3398628 7.9695764 6.9553161 7.3149915 8.2294044 6.8524952 7.3950272 8.3124065
7.3877583 7.9179749 6.9794073 7.3324504 8.2496881 6.9847870 7.5761185 8.3025866
7.5223532 7.9849749 7.0186052 7.2808781 8.2497549 7.0415201 7.6943254 8.2844467
7.4822206 7.9218812 6.8759003 7.1740851 8.3835592 6.9361219 7.7333755 8.2511911
7.5696974 7.9639611 6.8041358 7.1796789 8.3424044 6.9352226 7.7606316 8.2584343
7.6107178 7.9576178 6.7630510 7.1382651 8.2096281 6.8767743 7.7583785 8.3127089
7.5915098 8.0108986 6.7530103 7.0829945 8.2820044 6.7608423 7.7416611 8.2997866
7.6264424 8.0023804 6.7584357 6.9485860 8.2999973 6.7462845 7.6360106 8.2675266
7.6757102 8.0318899 6.8936582 6.9521370 8.5270185 6.7175736 7.5278316 8.2230568
7.6358109 8.1801472 6.9248571 7.0149045 8.6207037 6.6687441 7.4737735 8.1757803
7.6664200 8.2331200 7.0242138 6.9530382 8.5225716 6.5824413 7.5955729 8.2106047
7.6514769 8.3607540 7.1632814 7.0486045 8.4584846 6.5718765 7.7122464 8.3705196
7.6060762 8.3848848 7.3055773 6.9961109 8.3118353 6.4921579 7.7653308 8.4888477
7.6521554 8.3825474 7.2775245 6.9676676 8.2826958 6.4984255 7.7777777 8.5050621
7.7242322 8.3056707 7.3522983 7.0526986 8.2461500 6.4889684 7.8446321 8.4255409
7.7172251 8.2819510 7.3731537 7.0008478 8.1056805 6.6262889 7.8219123 8.3476496
7.6030197 8.2962093 7.2956538 7.0003190 8.2195044 6.5152779 7.9029918 8.1531429
7.6478157 8.3998280 7.2405605 7.0167317 8.1898394 6.4248075 7.9285002 8.0138655
7.6128888 8.4861460 7.0391808 6.9956412 8.3228464 6.3962936 7.9988928 7.9000239
7.5894747 8.5534039 7.0104194 6.8877301 8.3942738 6.4737139 8.0154867 8.0096512
7.5690331 8.6474228 6.8679404 7.0391154 8.3763037 6.5040207 8.0272188 8.1706104
7.5047760 8.7290754 6.9137349 7.0028982 8.3374290 6.4754791 7.9582405 8.2022114
7.3827543 8.7809029 6.8370137 7.0256429 8.3248034 6.4503946 7.8743687 8.2169743
7.4587879 8.7615108 6.8229051 6.8710532 8.3175497 6.5723052 7.8936653 8.0772457
7.4622655 8.7344875 6.8768678 6.8866072 8.3726034 6.6391068 7.8926044 8.0952063
7.4735060 8.7846336 6.9722853 6.9866142 8.3503304 6.7983642 7.8197870 8.1204863
7.4539928 8.9904566 6.9868026 6.9115405 8.3904333 6.7382684 7.8406196 8.0299311
7.4754801 9.0044041 6.9186974 6.9112229 8.4362793 6.6320024 7.8159771 7.8944263
7.4751496 9.0314589 6.8602252 6.9150758 8.4369888 6.5057516 7.8411579 7.9057450
7.5187316 9.0959415 6.7557755 6.8451357 8.4906483 6.3434777 7.8217602 7.7977538
7.4470353 9.1731730 6.7744222 6.8216171 8.5201454 6.2642555 7.8581195 7.7019229
7.5798116 9.0921164 6.7948675 6.6987019 8.4579802 6.2173862 7.8279605 7.7034650
7.6460943 9.0434141 6.8398004 6.7735600 8.5342112 6.1609073 7.9238105 7.6585326
7.6700301 9.0380545 6.7713408 6.8706660 8.4708223 6.1022854 7.8569345 7.7624960
7.7826600 9.0542135 6.7543187 6.8799462 8.4938154 6.1493521 7.8192654 7.7335534
7.7691975 8.8725948 6.6771274 6.9144378 8.4874916 6.2584462 7.7430701 7.7949862
7.7785788 8.8103228 6.7657933 6.8410668 8.5587702 6.3129945 7.8450003 7.9151444
7.8921895 8.8552418 6.8146019 6.8721337 8.5499477 6.2597485 7.9158130 7.9179583
7.8927088 8.8302326 6.8127632 6.9838929 8.5601587 6.3279953 7.9514241 7.9038382
7.9193740 8.7300520 6.9010758 7.0224285 8.7031584 6.3724804 7.9605584 7.9708996
7.8405633 8.7521496 6.9566598 7.0493703 8.6935835 6.3634405 8.0676947 7.9490986
7.7760258 8.7712965 7.0176616 6.9706092 8.7412472 6.3214946 8.0769615 7.9201980
7.7144608 8.8947725 6.9771113 6.9238324 8.7770996 6.2981663 8.0757618 7.9197302
7.7170916 8.7959270 6.8357897 6.8702750 8.7087975 6.1324983 8.0573874 7.8181729
7.6754518 8.8094501 6.7249136 6.8724136 8.6049538 6.1332192 8.0978117 7.6377697
7.7190118 8.7787466 6.6946325 6.8655601 8.5443392 6.1597981 8.0806704 7.7635674
7.8005886 8.7523003 6.6693263 6.9607468 8.3948393 6.1160865 8.0580502 7.7579975
7.7666664 8.6942482 6.6074238 6.8736434 8.3678713 6.1754775 7.9973345 7.8453498
7.7908177 8.5425911 6.6032224 6.7581844 8.4436665 6.1686068 7.9410529 7.8259244
7.7856078 8.4375648 6.5681896 6.8669610 8.5347118 6.1709518 7.9325600 7.7213464
7.6249127 8.4901762 6.6899328 6.9027371 8.6297703 6.1854873 7.9160719 7.8462133
7.4556255 8.5705271 6.8684821 6.9925990 8.6862173 6.1158099 7.9006562 7.8189936
7.3504801 8.5982399 7.0396800 7.1643186 8.6213007 6.1940536 7.8399825 7.9484878
7.3658495 8.6686821 7.3020163 7.2627831 8.5183506 6.1748600 7.7118850 7.9815178
7.3273773 8.6516123 7.4926691 7.3635750 8.3330698 6.1082349 7.6431584 7.8651781
7.4219422 8.6986952 7.3254313 7.4008713 8.4205570 6.0933824 7.5693889 7.8729291
7.5190997 8.5859919 7.1996222 7.3984108 8.3817005 6.0095863 7.5732594 7.9463072
7.5075397 8.5112267 7.1411252 7.3868294 8.4184570 6.0405283 7.6081066 7.9755516
7.6684513 8.5312185 7.1529279 7.2934494 8.4917660 6.1482010 7.6303735 8.0028534
7.5888309 8.4681749 7.1456661 7.2979112 8.5459890 6.0498772 7.7344713 8.0188923
7.6120801 8.3943319 7.0682697 7.3262863 8.4206476 5.9746461 7.7928576 8.0536652
7.6206732 8.5122118 7.0978642 7.2949882 8.3890181 5.8838053 7.8131199 8.0858707
7.6070828 8.4794235 7.0085430 7.2922854 8.2786894 5.8212571 7.9326048 8.0601711
7.6138315 8.5576296 7.0372586 7.1732545 8.1804552 5.6246648 7.9795876 8.0718689
7.5967765 8.6811447 7.0427990 7.1880760 8.1289482 5.5282054 7.8620143 8.1042538
7.6009769 8.6783705 7.0203242 7.2834086 8.0544672 5.5342455 7.8246684 8.0517368
7.4095259 8.6132441 7.0286632 7.3534951 8.0373697 5.6072197 7.8167095 8.1598759
7.3826332 8.5942211 6.9802651 7.3913183 8.0521641 5.7417016 7.7006736 8.0575895
7.2880540 8.5425291 7.0282025 7.3972054 7.9910412 5.8265629 7.6142850 8.0373840
7.2945213 8.5603619 7.1541128 7.3670840 7.9978704 5.8262568 7.6303844 8.0978918
7.3519826 8.5059366 7.1488957 7.3380704 7.9364672 5.7326479 7.5523291 8.1474848
7.3499699 8.3934135 7.1836748 7.2689118 7.8631711 5.7152801 7.6433129 8.1057682
7.3284979 8.4155540 7.1649060 7.1353741 7.8273010 5.8069119 7.6661992 8.1141405
7.3289142 8.4211702 7.1059599 7.1462927 7.7510738 5.8650823 7.6117320 8.1118450
7.3006244 8.5582199 6.9766884 7.0415378 7.7682371 5.9700222 7.7083306 8.1827736
7.4038453 8.5657854 6.8902497 7.0874858 7.6897678 5.9934287 7.6510258 8.1862564
7.3891435 8.5980387 6.8383837 7.1982217 7.7043047 5.9797187 7.5331821 8.1237679
7.3906798 8.5554209 6.7784600 7.3240366 7.7807112 5.9854379 7.5418262 8.1830177
7.4845476 8.5140285 6.8937283 7.3650227 7.7803607 6.0477424 7.4806175 8.3133678
7.6148205 8.4527788 6.9381571 7.2497282 7.7864695 6.0590549 7.5213981 8.4006882
7.5958228 8.4078016 6.9660878 7.4227190 7.7821031 5.9913421 7.6179657 8.3832617
7.5201526 8.4037971 7.0559130 7.4439235 7.7728887 5.9142714 7.5920982 8.3247795
7.5681696 8.4078465 7.0748196 7.4567127 7.8178692 6.0185528 7.5939603 8.3568373
7.5791888 8.5063105 7.0074582 7.5615668 7.8215814 6.0049682 7.5665231 8.2901745
7.5041356 8.4642935 6.9940538 7.5067086 7.9125018 5.9462051 7.5779915 8.3576641
7.5215263 8.3585711 7.1150231 7.6351433 7.8424792 5.9431386 7.4930964 8.3047400
7.4782252 8.2548885 7.0599856 7.7072258 7.7983027 5.9718251 7.4185724 8.2682743
7.4127922 8.1860228 7.0438523 7.8192835 7.9600215 5.8470340 7.4439988 8.3126478
7.3909135 8.1782875 7.0023742 7.7266536 8.0348768 5.7177114 7.5582228 8.3064213
7.4523058 8.2179575 7.0332432 7.6302094 8.0639763 5.7537122 7.5765791 8.2740221
7.4897995 8.2352629 7.0370317 7.6759338 8.0612211 5.7517238 7.6669288 8.1352472
7.5753889 8.1941547 6.9734597 7.5897756 8.1941309 5.7523856 7.6278138 8.1787758
7.6556411 8.2209940 6.9895110 7.7121506 8.2451744 5.8232436 7.5561686 8.2199440
7.7447476 8.1922102 7.0922213 7.7948146 8.2111197 5.7284584 7.5036631 8.3219032
7.7639112 8.2235460 6.9757423 7.8152552 8.2172012 5.7821684 7.4970884 8.3813400
7.7118435 8.1686258 6.9493890 7.8158908 8.1920824 5.8048143 7.4574385 8.4009228
7.6817775 8.0905714 6.8888807 7.7531772 8.1286039 5.8171163 7.4750333 8.3765888
7.8111782 7.9857383 6.8894792 7.7800112 8.1694899 5.8469639 7.3273187 8.3212032
7.7301812 7.9402223 6.8385592 7.7041054 8.1566200 5.7942686 7.3361964 8.3701229
7.7913775 8.0499001 6.9114542 7.6408253 8.1832514 5.7171698 7.3617635 8.4539709
7.8777323 7.9948096 6.7267680 7.6920419 8.0713663 5.6775813 7.4043536 8.4262257
7.9552445 7.9653530 6.7197199 7.6986151 8.0943470 5.7994647 7.5015488 8.4425879
7.9735742 7.9702806 6.8434410 7.5809288 8.1105070 5.9754295 7.5375652 8.3592501
8.0052748 8.0092020 6.7613120 7.6399589 8.1494770 6.0749164 7.4542198 8.3361826
8.0081711 8.1057138 6.8105998 7.6366272 8.2569351 6.1852994 7.4188094 8.2790985
7.9676075 8.1196814 6.7994394 7.6906290 8.2204523 6.1096621 7.3297486 8.4964352
7.9867125 8.0676746 6.8976183 7.8167863 8.2011623 6.1445789 7.3779464 8.5687037
8.0814762 8.0845213 6.9160886 7.8791714 8.1308489 6.1921477 7.3573561 8.6480036
8.1867733 8.1523399 6.9462757 7.9326754 8.0771952 6.2007794 7.3616877 8.6566000
8.2867689 8.2722044 6.8985262 7.9906116 8.1021318 6.1995411 7.3541455 8.7680893
8.2405634 8.3137941 6.9555449 8.0085335 8.1969242 6.2683320 7.3803239 8.8037310
8.2773724 8.3610687 6.9375935 7.9413910 8.2778416 6.2749600 7.4303002 8.7873468
8.2150955 8.3106079 6.8710847 7.9513965 8.4607382 6.2805557 7.5382509 8.8021040
8.1667891 8.3102884 6.9063196 7.9470224 8.3338022 6.2894917 7.5934916 8.8463430
8.1637144 8.2257681 6.9306779 8.0563965 8.2614889 6.4182458 7.5353427 8.8815565
8.1356478 8.2165318 6.9644670 8.2189417 8.2397795 6.4227800 7.5562344 8.9331532
8.0893116 8.2210493 6.9591322 8.3214302 8.2128687 6.5147438 7.6313949 8.9310751
8.0593777 8.2058973 7.0287609 8.3672342 8.1349840 6.5885005 7.6524363 8.9146290
7.9181170 8.3047695 6.9777470 8.3392401 8.0792837 6.5926881 7.7137861 8.9287348
7.7966681 8.2996626 6.9227133 8.2395391 8.1137218 6.6071792 7.7502093 8.8121090
7.6617270 8.1397581 6.9406180 8.1237936 8.1847477 6.5942793 7.6982718 8.8112011
7.5321369 8.1639709 6.9531059 7.9955173 8.2150393 6.5664363 7.6303596 8.7976799
7.4822035 8.1655045 6.8895736 8.0139008 8.1711540 6.5356274 7.6414456 8.8713236
7.5358214 8.0834093 6.8518639 7.9700861 8.2170506 6.5442362 7.6076570 8.8617296
7.5307593 8.1865721 6.7183619 8.0529976 8.1091003 6.4406552 7.6513290 8.8339481
7.5256414 8.0584440 6.5699806 8.1498928 8.1412888 6.4322715 7.7935219 8.8197451
7.5284481 8.0886631 6.4776707 8.1986418 8.1227293 6.4342370 7.8716593 8.8138247
7.5868526 8.2439547 6.4621668 8.1525717 8.2927799 6.3854332 7.9437013 8.7939939
7.6036558 8.1809626 6.4834952 8.1159830 8.3802166 6.2992191 7.9306173 8.7988768
7.7374964 8.2013769 6.5108919 8.0576057 8.3903131 6.3954673 7.9948182 8.8157387
7.6648049 8.1926250 6.5164757 8.0477428 8.3400755 6.4645391 7.9881544 8.8506060
7.6172614 8.2536860 6.5298533 7.9689441 8.2974930 6.5375028 7.8218894 8.7705917
7.6312251 8.1317158 6.5337315 8.0281858 8.2332182 6.5906487 7.7606702 8.7804317
7.5765433 8.0518208 6.5804472 8.0911770 8.1637068 6.5706744 7.6921906 8.7564602
7.4901309 7.9092822 6.5572166 8.1101618 8.0905876 6.6338320 7.6130500 8.7381001
7.5879097 7.8380547 6.5787187 8.1132479 8.0817060 6.7101216 7.6462297 8.7867870
7.4944544 7.7569890 6.6803408 7.9638357 8.1248016 6.8030972 7.6832471 8.8192282
7.3967023 7.8179121 6.7379794 7.9894300 8.0609140 6.8125463 7.7216272 8.7745028
7.4023190 7.7536879 6.8382196 7.9264674 7.9458098 6.8663521 7.8440990 8.7422400
7.3523784 7.6523819 6.8768263 8.0211821 7.9013934 6.9837484 7.8615389 8.6550417
7.3209968 7.6707110 6.8835940 8.1069117 7.8174639 6.9461513 7.8301282 8.5399828
7.2058496 7.6482992 6.9234533 8.1884871 7.7275500 6.9203916 7.9085770 8.6660366
7.1457338 7.5976639 6.7801652 8.1968098 7.8004684 6.9071007 8.0427332 8.5837431
7.0332966 7.6150327 6.7328429 8.2684202 7.8419089 7.0148301 8.0896864 8.4515314
7.0207767 7.5358233 6.6686511 8.2238646 7.9791546 7.0033464 8.0967865 8.5799932
7.0687099 7.6311288 6.7026429 8.2353868 8.0550289 6.9949889 7.9786777 8.4347506
6.9809880 7.7076116 6.7693057 8.2073011 8.1849098 6.9317365 7.9455504 8.3124790
6.9833269 7.8365107 6.8664999 8.2023687 8.2449064 6.8689604 7.8548942 8.2898741
7.0601878 7.9430599 6.7792649 8.1898031 8.2179546 6.8031068 7.8715491 8.3111067
7.0354476 7.7706189 6.8181176 8.0542593 8.1467171 6.8078423 7.9136119 8.3682756
7.0997224 7.6834722 6.8261313 8.0188942 8.0160751 6.8326917 7.9396577 8.3720341
7.1564002 7.6585073 6.7664313 7.9143023 8.1224346 6.7081952 7.8346109 8.3023615
7.2703400 7.6812835 6.7643237 8.0085011 8.1326389 6.7095056 7.7962413 8.3342161
7.2195511 7.7918048 6.8309050 7.9872236 8.2778521 6.7990994 7.7509446 8.2878466
7.1406598 8.0641441 6.8540401 8.0269623 8.3295345 6.8503370 7.7000089 8.3870726
7.0722556 8.1230602 6.8177228 8.0765839 8.3270302 6.8223715 7.6282058 8.3601866
7.1523790 8.1058817 6.7319522 8.1664371 8.3097410 6.8059092 7.6621027 8.4310560
7.1566110 8.0825329 6.8199935 8.2778873 8.2474785 6.7432666 7.6775465 8.3719397
7.2697439 8.0148754 6.8873711 8.4115181 8.2344646 6.8583145 7.6853428 8.3443851
7.2974257 8.0683355 6.9353309 8.4332018 8.1642723 6.8477426 7.5532885 8.2520676
7.3416080 8.0921164 7.0130849 8.4751043 8.0766783 6.7333813 7.5394020 8.1726580
7.3050075 8.2659931 6.9603219 8.4366407 7.9948788 6.6514359 7.5760932 8.1245899
7.3717070 8.2566795 6.9490175 8.4054308 7.8617482 6.7149158 7.5312037 8.1397858
7.2981601 8.3121881 6.9415822 8.2932148 7.9460654 6.7994652 7.4786630 8.2157469
7.1819210 8.1908808 6.9515452 8.3080931 7.9057035 6.7422724 7.4353952 8.2511539
7.0720296 8.2982664 6.9568267 8.3813267 7.8679771 6.6149654 7.4634833 8.2667093
7.0066013 8.1918116 7.0187421 8.3721008 7.8876204 6.4858065 7.3252988 8.2470932
7.0843349 8.1970663 6.9083853 8.3170090 7.8809509 6.5327187 7.2665491 8.2508392
7.1145806 8.2968264 7.0059490 8.2576571 7.9081259 6.5590110 7.1952963 8.1708651
7.1667023 8.3728418 6.9930472 8.2821693 7.7715001 6.6018538 7.2663774 8.0668097
7.1819844 8.3399563 6.8750710 8.3702784 7.7670889 6.6364460 7.3642268 8.1301708
7.2813554 8.2124090 6.7458878 8.4107332 7.8519597 6.5870218 7.5377145 8.2094975
7.3252621 8.1402149 6.7340250 8.4847155 7.9725122 6.5261641 7.6032143 8.2220488
7.4343591 8.2154970 6.6990757 8.4943285 7.9764981 6.4828362 7.6334476 8.2548304
7.5917292 8.2053413 6.7974319 8.4404364 7.8923616 6.5166645 7.7587671 8.2879667
7.6039162 8.1762371 6.9290466 8.5141802 7.7881675 6.4907088 7.5772839 8.3410473
7.7167301 8.0547800 6.9873848 8.3146172 7.7027230 6.4375448 7.5871630 8.4571476
7.8844557 8.0741854 7.0172048 8.3012486 7.5198069 6.4775748 7.7576532 8.4835320
8.0054588 7.9187288 7.1163869 8.2741098 7.5643234 6.4729137 7.8756270 8.5710583
8.0310173 7.7967105 7.0558472 8.2674322 7.5743780 6.5249648 7.9400020 8.5195818
8.0750990 7.7310877 7.0886555 8.2369900 7.5949340 6.5162573 8.0056086 8.6152897
8.1027737 7.7385564 7.0255690 8.3536873 7.6276164 6.5768676 8.1526146 8.6133156
8.2649307 7.8490195 7.1014686 8.2602139 7.7663126 6.4893808 8.2065172 8.5898523
8.3201103 7.8568401 7.0814490 8.1419420 7.8383436 6.5061870 8.3228302 8.6134081
8.3021498 7.8010640 7.1971555 8.0511370 7.8381863 6.5864429 8.3088140 8.4849787
8.2730083 7.7502613 7.2689567 7.9340124 7.7349119 6.6065011 8.2691116 8.5592432
8.0949545 7.7997251 7.2609782 7.9362597 7.7321959 6.5258651 8.1864643 8.5419912
8.1294165 7.7644472 7.3197331 7.8938975 7.6359448 6.5052547 8.0855217 8.4830923
8.1645632 7.8118086 7.4240499 7.9123526 7.6350260 6.4837203 8.1160660 8.5815725
8.2015390 7.8248887 7.4464231 7.8425446 7.6440849 6.4439898 8.1400776 8.5845289
8.1673746 7.8413544 7.2667713 7.8081908 7.7027869 6.3857856 8.0139952 8.6921501
8.2327900 7.8272791 7.3184900 7.7726712 7.7683096 6.3608680 8.0796928 8.6271801
8.1339817 7.7724938 7.3586802 7.7730765 7.7526488 6.4144025 8.0544872 8.5193262
8.0853205 7.7350812 7.4033875 7.6717343 7.8191133 6.4769573 8.0793724 8.6055126
7.9030137 7.7327538 7.4738812 7.6327872 7.7378459 6.4186649 8.1639261 8.5869322
7.8450136 7.7178159 7.4953289 7.6548705 7.7655907 6.3108501 8.0943775 8.5803900
7.8313346 7.7322268 7.4811296 7.6781831 7.6883326 6.3485875 8.1277466 8.4876080
7.7692013 7.8409557 7.4547157 7.6560473 7.5142779 6.3871460 8.0615129 8.4425049
7.7607975 7.8476481 7.2938209 7.6882629 7.3672428 6.2979250 8.1149807 8.4413652
7.7644033 7.9477878 7.2172112 7.7995286 7.4321399 6.1898785 8.0311832 8.5489445
7.7768865 7.9118028 7.1592579 7.8436365 7.3765879 6.1795602 7.9486918 8.5945349
7.7981477 7.8132353 7.1357884 7.8427534 7.4104586 6.1393242 7.9272089 8.5556164
7.8430762 7.7372222 7.1033998 7.8439250 7.3995423 6.0840917 7.8629842 8.7149553
7.9448085 7.6620708 6.9971242 7.8422241 7.3901954 6.0373025 7.8974042 8.6822853
7.8921204 7.5716414 7.0295835 7.9330072 7.4961848 5.9633470 7.9394088 8.4839239
7.9629750 7.5160360 7.0279989 7.8314571 7.5148916 5.9078560 7.9347377 8.2244415
7.9362221 7.4825635 7.0544667 7.8353610 7.5476804 5.8526535 7.9096918 8.2069664
7.8580070 7.4832253 7.0253696 7.8270602 7.6196580 5.8702502 7.8970776 8.2517986
7.8484030 7.4150052 7.0817709 7.9233394 7.5770755 5.7840867 7.8339138 8.2387161
7.7492123 7.4142261 7.1119370 7.9425068 7.6377330 5.7399907 7.8748469 8.2868032
7.6790667 7.3893404 7.0328960 7.9739895 7.7017450 5.7338552 7.9624982 8.3002701
7.6473103 7.2786984 7.1472926 7.9446907 7.7069864 5.7212033 7.8635268 8.1518860
7.5518889 7.2541099 7.1741371 7.9333863 7.6886978 5.7866597 7.8809299 8.0408754
7.5337067 7.2953510 7.0962291 7.8400564 7.6731062 5.7299299 7.8679738 7.9321775
7.4903007 7.2146378 7.0146322 7.8024526 7.5604725 5.7200308 7.8908005 7.9407525
7.4843268 7.1279931 6.9679933 7.7339544 7.5746737 5.6571312 7.7447710 7.9619508
7.4141660 7.1022835 7.0123796 7.8068304 7.5360365 5.5173888 7.6999521 7.8940010
7.4439549 7.0252604 6.9767523 7.8073220 7.5944710 5.5479126 7.7211833 7.9382734
7.5403357 6.9819789 6.9611969 7.8827419 7.7044172 5.5826283 7.7938690 7.8800225
7.5821567 6.9347110 6.8671918 7.9157004 7.7082982 5.5578814 7.7784157 7.7945642
7.6450901 6.9517736 6.8236055 8.0003681 7.6560717 5.4916515 7.8056493 7.8191285
7.7134924 6.9247384 6.9106245 7.9928203 7.6027246 5.3936887 7.8079834 7.8462276
7.7650428 6.9130530 6.9085321 8.0251312 7.6901283 5.2862120 7.9116139 7.9152527
7.6874352 6.9065118 6.7286124 8.0807867 7.7373195 5.1474247 7.9228172 7.9766660
7.6551871 6.9233866 6.5536084 8.2373848 7.7488632 5.1899023 7.8908243 8.1146288
7.6029038 6.8867621 6.4221115 8.2377024 7.7335892 5.2868195 7.7218394 8.0875444
7.5544190 6.8259025 6.4837203 8.3194218 7.7187600 5.4467487 7.6092491 8.1595287
7.5329623 6.8745675 6.4148312 8.3186531 7.5690751 5.5730195 7.5072341 8.2296572
7.5629649 6.9995513 6.4308219 8.3279743 7.5271258 5.6151757 7.4879451 8.1029844
7.5992446 7.0689149 6.4856367 8.2680674 7.5742702 5.5825038 7.5621367 8.1611176
7.6376171 7.0582414 6.4930768 8.3216276 7.5436373 5.4923954 7.5965085 8.2001820
7.6892772 7.1114888 6.5537839 8.3536720 7.6768641 5.4087677 7.6838861 8.2318993
7.6861181 6.9995747 6.6170006 8.2664337 7.6422739 5.3131618 7.6210599 8.2318430
7.8240724 7.0889401 6.6139908 8.2439585 7.7022119 5.3611693 7.6433187 8.1311131
7.7900295 7.0321240 6.5726328 8.2907610 7.6279440 5.3189373 7.6689639 8.1358242
7.9315157 7.0763955 6.6467180 8.3580542 7.6449161 5.3456516 7.7306671 8.1460047
7.9311337 7.1474977 6.6577177 8.2951155 7.6722741 5.4210534 7.8577147 8.0991821
8.0651712 7.1634851 6.5876751 8.2260056 7.6714430 5.4402070 7.8024688 8.1659184
8.0985041 7.0850658 6.5182672 8.1837225 7.7148218 5.5018330 7.7793336 8.1192760
8.1056881 7.0312986 6.5590491 8.2358580 7.7032495 5.5979171 7.7587075 7.9966111
8.1163034 7.1550136 6.5490956 8.1881552 7.6596818 5.5848098 7.7015800 8.0451880
8.1737061 7.2534685 6.5852728 8.1642056 7.6622996 5.5841537 7.7253623 8.1318760
8.1701422 7.2758389 6.6313148 8.1805658 7.5413733 5.5839205 7.7308674 8.2494249
8.1336184 7.2319884 6.6545277 8.2207212 7.5263209 5.5563374 7.7729154 8.1612005
8.1443396 7.2135391 6.7663565 8.2404404 7.5436473 5.5858550 7.7192426 8.1875181
8.1581221 7.2921882 6.7054467 8.3237257 7.4409690 5.5931439 7.7036052 8.0894070
8.1813040 7.3122234 6.7282515 8.2479877 7.3430972 5.6623783 7.6948247 8.0699902
8.0959034 7.3284850 6.8023953 8.3616257 7.2749634 5.5958986 7.7148347 8.1172714
8.0536842 7.4036250 6.7808442 8.3046570 7.1767569 5.5270090 7.7874999 8.1544724
8.0399637 7.3342409 6.9122539 8.4035902 7.2880297 5.5143247 7.8235502 8.1608000
8.0400515 7.1925578 6.9145722 8.4839878 7.4239731 5.4107571 7.7807174 8.1417255
8.0432768 7.0933456 7.0649238 8.5892572 7.4883585 5.5048351 7.7211342 8.0055065
8.0421686 7.0823994 7.0888591 8.5964851 7.5535612 5.6475506 7.6833425 8.0524492
8.0382376 7.0788727 7.1125827 8.6170454 7.4345317 5.7433515 7.7794623 8.0348921
8.0851412 7.0802298 6.9958348 8.6684256 7.2634974 5.7736816 7.7628264 8.0314274
8.1467113 7.1693420 6.9634538 8.6800642 7.2512460 5.8220415 7.6756182 7.9759717
8.2296295 7.1331596 6.9341063 8.7573051 7.2135706 5.7318134 7.6618266 7.9797392
8.2992620 7.2914062 6.9262557 8.6729698 7.3038936 5.8047156 7.6425872 7.9636278
8.1833096 7.4790039 6.8445082 8.7547407 7.3258171 5.7205505 7.5866079 7.9388781
8.1663685 7.6315198 6.7080083 8.8187561 7.4223971 5.8238616 7.4445539 7.9448524
8.1524715 7.7258558 6.7852230 8.7292585 7.4998250 5.8148456 7.4145083 7.7962704
8.1123352 7.7512970 6.7609868 8.7313089 7.5301294 5.7654080 7.4055057 7.7495847
8.0164013 7.7602668 6.6008716 8.7599916 7.6085572 5.7879581 7.4773655 7.6349068
7.9631081 7.8793120 6.6054583 8.7920952 7.6157165 5.8611078 7.5894661 7.5929723
8.0794668 7.8596840 6.5534940 8.7476883 7.6975737 5.8418512 7.6329484 7.6570435
8.1737318 7.8165388 6.5020022 8.8424158 7.8301172 5.7568293 7.6313934 7.6101303
8.2264452 7.7220912 6.3877754 8.8353081 7.7348914 5.7019706 7.6838675 7.5352387
8.1975632 7.8276172 6.4086266 8.7945375 7.8539419 5.6235580 7.6371384 7.5420218
8.2586107 7.8608184 6.4355669 8.7033825 7.8305740 5.5888867 7.6373811 7.5756240
8.3306618 7.7712450 6.3776450 8.8137817 7.9414439 5.6307373 7.5542126 7.5278544
8.2602615 7.7341251 6.2652621 8.8062744 7.8624587 5.5618939 7.6872759 7.4922514
8.2956142 7.6950068 6.3649735 8.6193237 7.7577429 5.5371151 7.6915622 7.5371656
8.3016615 7.7079153 6.4615469 8.4711847 7.7299876 5.4861250 7.7968564 7.6200294
8.1837254 7.6722069 6.5502276 8.4290476 7.7551184 5.4572859 7.8157511 7.6454296
8.1291046 7.7115421 6.6547318 8.3314714 7.7408423 5.5255084 7.8519230 7.7240186
8.0552502 7.7930894 6.5731015 8.0828838 7.7131677 5.5163646 7.9525485 7.6861315
8.0046005 7.8151970 6.4987020 8.0660496 7.7451582 5.5008211 8.0413580 7.7097659
7.9745584 7.8485293 6.4341331 8.0082903 7.6726265 5.5084953 8.1147423 7.6280932
7.9683294 7.8158250 6.3246021 8.0158262 7.8009357 5.5478110 8.0187216 7.6031556
7.8668184 7.8421197 6.2540641 7.9937005 7.7486625 5.4615746 8.1033983 7.6266723
7.7983623 7.9240437 6.2868690 8.0165100 7.6281357 5.4276347 8.1401014 7.6413059
7.6168957 7.9608383 6.5091457 8.1837378 7.4528937 5.5087667 8.2335110 7.6300378
7.6002750 8.0124931 6.6402373 8.1534710 7.4557395 5.4620352 8.1751604 7.7910256
7.6262536 8.1272345 6.6842508 8.2026157 7.3784232 5.4975896 8.1368742 7.7682099
7.5499520 8.2029352 6.6579213 8.2448740 7.4462333 5.6661844 8.2020798 7.7844143
7.5429978 8.3013906 6.6324687 8.2482710 7.4975772 5.8058853 8.1936846 7.7839837
7.4099488 8.2092543 6.7502704 8.3474493 7.4689140 5.9569292 8.2529001 7.8341265
7.3564916 8.3100958 6.7726274 8.4419947 7.4224868 5.8801613 8.2614241 7.8533354
7.3137088 8.2941732 6.7840652 8.5339880 7.4829469 5.8265100 8.2644663 7.9192109
7.3648915 8.2692490 6.7553177 8.5832005 7.4951005 5.7523980 8.1828203 7.9534354
7.3508449 8.2004480 6.6837749 8.5878468 7.5415115 5.8008318 8.2138586 7.8760338
7.4747672 8.1687880 6.6067529 8.5685091 7.4540720 5.7442451 8.1311092 7.8505950
7.4942575 8.1490154 6.5503588 8.5613537 7.5336399 5.8140984 8.0502777 7.9330659
7.6324244 8.0640726 6.5797482 8.5078983 7.5531249 5.8391724 7.9729133 7.9534149
7.6775837 8.0148687 6.5803823 8.4420881 7.5876956 6.0147800 7.9121637 7.9560914
7.7567148 8.1009789 6.6849885 8.2591324 7.5421619 5.9649444 7.8287878 7.8720875
7.7376490 8.1915598 6.7023401 8.2398930 7.5480461 6.0570955 7.7045088 7.8461828
7.7989397 8.1402264 6.6938858 8.2200413 7.4737062 6.1232800 7.8102365 7.8892994
7.8587885 8.1376047 6.5919123 8.0408525 7.4174600 6.1487837 7.7960868 7.8618865
7.9085031 8.1371241 6.5754828 8.0614166 7.4255853 6.1125984 7.7682457 7.8612056
7.7975116 8.2379723 6.5423074 8.0654516 7.3850870 5.9524636 7.6174335 7.7880392
7.7788329 8.2196455 6.5513334 8.0254869 7.3862019 5.8739381 7.5598521 7.7845664
7.8405352 8.1570978 6.5282993 7.9858522 7.3457861 5.8479733 7.5794439 7.8532758
7.7876744 8.2214079 6.4812832 8.0102863 7.3507938 5.8950062 7.5995393 7.7517390
7.8111176 8.1976814 6.5298634 8.0174608 7.2633939 5.8670754 7.6934114 7.7245655
7.8307238 8.2411613 6.5982604 7.9431248 7.1836839 5.8941727 7.5684500 7.8147931
7.8113470 8.1815662 6.6267180 7.9960232 7.0484338 5.8285103 7.6042113 7.8061619
7.8277192 8.0861845 6.7170830 8.0586214 7.1990895 5.7991433 7.5040560 7.9099622
7.8405380 8.1375580 6.7977805 8.1367998 7.1614003 5.8223104 7.4963350 8.0012007
7.7173867 8.1327553 6.9827080 8.2140932 7.2438822 5.8069601 7.4780164 8.0453053
7.7362881 8.1508961 6.9223628 8.2028170 7.1937885 5.7271395 7.4917030 8.0357418
7.5491896 8.0460949 6.8843646 8.2308302 7.2993822 5.6810226 7.4438028 8.0374479
7.3819194 8.1890736 6.7988849 8.1658230 7.3193526 5.6189857 7.4422736 8.0361319
7.3561630 8.0624962 6.8148384 8.1774559 7.3567085 5.5075412 7.2645631 8.0361147
7.4420896 8.0789986 6.8091345 8.1466980 7.2607636 5.5680404 7.1929402 8.1162710
7.5784554 7.9873891 6.8539186 8.2846994 7.2117968 5.5694051 7.1692967 8.1021690
7.6151066 7.8871045 6.8996468 8.4121466 7.2046947 5.6452565 7.1796446 8.1742105
7.8070674 7.9106708 6.8150988 8.5429440 7.3697934 5.6913867 7.1700444 8.1671457
7.9313359 7.8358712 6.8696461 8.6757612 7.3204498 5.7937574 7.2372847 8.2603903
8.0612278 7.7793474 6.7978349 8.7799301 7.3573108 5.8924522 7.3313417 8.2251806
8.1007185 7.9383593 6.8644781 8.7668104 7.4129162 6.0124822 7.4314766 8.1024055
8.1300316 7.9915762 6.8846436 8.6452541 7.4527769 6.0964189 7.3726673 8.0167770
8.0638094 8.1215420 6.9924369 8.5511980 7.4950819 6.0818481 7.5154138 7.8949847
8.0377207 8.1067562 7.0217423 8.6020184 7.6878958 5.9593577 7.4411631 7.9479041
8.1654739 8.0378075 6.9797893 8.6689873 7.7030373 5.9258380 7.4288497 7.8876824
8.1772137 8.0557566 6.9003859 8.6170149 7.7303243 5.9274731 7.5049815 7.8932023
8.2914085 8.1592197 6.8627596 8.6227169 7.7415166 5.8658037 7.4238601 7.9429264
8.2995377 8.1634541 6.8352189 8.5116329 7.7496705 5.7913895 7.3831067 7.8696465
8.2812529 8.2600222 6.8181748 8.4680290 7.7132139 5.7556319 7.3516326 7.7497272
8.3307800 8.2576265 6.7289548 8.4674606 7.7273350 5.6970954 7.3967228 7.6761346
8.2818556 8.3239555 6.5977192 8.4438448 7.7506547 5.5776258 7.3330450 7.6678948
8.3746452 8.3255453 6.5326009 8.4910421 7.6454196 5.4461312 7.3648381 7.6436276
8.3815470 8.4075499 6.5843654 8.5819645 7.6500731 5.2865195 7.2284346 7.6555629
8.3810654 8.2863550 6.5758910 8.5419598 7.6131687 5.1483369 7.1647158 7.6168261
8.3924885 8.3576136 6.5251904 8.5734272 7.6852918 5.1669989 7.1438251 7.7132082
8.2545118 8.2869492 6.5095196 8.5745001 7.7156067 5.2020302 7.1595154 7.5933046
8.2006559 8.3006315 6.4817305 8.5625229 7.7483630 5.0667272 7.0861859 7.6367269
8.1870327 8.2464838 6.4226708 8.4664412 7.7928801 5.1457429 7.0569243 7.7295051
8.1599493 8.2313643 6.4020677 8.4989786 7.8015356 5.1079350 7.0600882 7.8089032
8.2164183 8.2016363 6.4378362 8.4233351 7.8128748 5.0911016 7.1806479 7.8085227
8.1820126 8.2978964 6.4077249 8.4443130 7.6355157 5.0705991 7.0894489 7.7868600
8.1855068 8.3293791 6.4593821 8.4074030 7.5856996 5.0558724 7.1143661 7.8909874
8.1767797 8.3266830 6.3816981 8.5090046 7.6013145 5.0758467 7.0659761 7.8620300
8.2119694 8.3523417 6.3960433 8.3735123 7.4236250 5.1711674 7.0822749 7.9153490
8.2629194 8.3583155 6.3692818 8.4575987 7.4603734 5.1655879 6.9340920 7.9137068
8.2957306 8.4798946 6.3825684 8.4734287 7.4055891 5.1442871 6.8643956 7.9823174
8.2587643 8.4342642 6.4350648 8.5557995 7.3577032 5.1981559 6.8716874 8.0835648
8.1757488 8.4062214 6.3404293 8.4700480 7.3738508 5.2646055 6.9658775 8.1012049
8.1137533 8.4041977 6.3561335 8.3511953 7.4266348 5.3247738 7.0038610 8.0403852
8.0857677 8.3990097 6.4003100 8.2765303 7.5092502 5.4301023 6.9364986 7.9758592
8.1013594 8.3742867 6.5225430 8.2367687 7.4604235 5.4047661 7.0239029 7.9697862
8.1329155 8.3100672 6.5825491 8.1502333 7.4793825 5.4445028 7.1434784 7.9983888
8.2083635 8.2969418 6.5587716 8.1079531 7.3881254 5.4880142 7.1109266 8.0053406
8.2441149 8.2994308 6.6280193 8.0484838 7.4915347 5.4868116 7.1253529 8.0910759
8.2107286 8.4318571 6.6534061 8.1019745 7.4470625 5.5444198 7.2010226 8.1290722
8.1595831 8.5759001 6.7143917 8.1282606 7.5114713 5.4319429 7.2105727 8.1499424
8.1713552 8.6845226 6.6549230 8.0560617 7.5094614 5.3807497 7.3579984 8.2572756
8.1349869 8.6714649 6.7535996 7.9641914 7.4550123 5.3047533 7.3596454 8.3185854
8.1632433 8.6511669 6.6419353 8.0044165 7.4835925 5.2719021 7.3085899 8.3220701
8.2388077 8.6548281 6.4693389 7.8360505 7.4385324 5.2201109 7.3190365 8.4152317
8.2032127 8.6575356 6.4658203 7.7289662 7.4296408 5.1427894 7.1749225 8.4730816
8.3031378 8.6483879 6.4201665 7.6551924 7.5293341 5.1405993 7.2461438 8.4757271
8.3600960 8.6493826 6.1998591 7.6515980 7.6209197 4.9472222 7.1815739 8.5779896
8.3235340 8.6046982 6.1291347 7.6670151 7.6322722 4.8027997 7.0936708 8.6710300
8.1259308 8.7546825 6.1282034 7.6890373 7.6687531 4.7779574 7.1573887 8.7944975
8.1160326 8.8065958 6.2116065 7.6526060 7.6609087 4.8048272 7.1482601 8.9091749
8.2566423 8.8568392 6.3188791 7.6002574 7.6651835 4.8837819 7.1521130 8.9709930
8.2860451 9.0038109 6.2689590 7.5540743 7.5745125 4.8618817 7.2972922 8.9434948
8.2269831 9.0595875 6.2544255 7.5270019 7.5099692 4.9847283 7.3048062 8.9327126
8.2676878 9.1034431 6.2629967 7.5712543 7.5268602 4.8482680 7.3864055 8.8639069
8.3183517 9.1914291 6.1467800 7.4296813 7.6285443 4.8360982 7.4137039 8.8130016
8.3772230 9.1745930 6.1303477 7.4101772 7.6813583 4.9592118 7.2722950 8.7335663
8.4368534 9.1581268 6.1436100 7.3970885 7.6077199 4.8549457 7.2415190 8.6877222
8.3974352 9.1717157 6.1762447 7.3856874 7.5273194 4.9994507 7.2692299 8.6856966
8.3803749 9.1678610 6.2278399 7.3148971 7.4201627 5.0370584 7.2716537 8.7874022
8.4597015 9.2733326 6.2536235 7.3453064 7.5103641 4.9747982 7.1384296 8.6797676
8.4014454 9.2017679 6.2609801 7.3325357 7.5228539 4.8793149 7.0933175 8.6433582
8.2697239 9.2534008 6.1486459 7.4106960 7.6130357 4.9270449 7.2054615 8.4714785
8.1588039 9.2231007 6.0738101 7.4362922 7.5963321 5.0459785 7.2211380 8.4111824
8.1285286 9.1887989 6.1027889 7.5485597 7.6016064 5.0566893 7.3458910 8.2285490
8.0342455 9.0881634 6.1877141 7.7601390 7.5596933 5.2149959 7.2793994 8.2217846
7.9912357 9.0631361 6.3968391 7.8176470 7.5156813 5.1965489 7.3013210 8.0847178
7.9140425 9.1198769 6.4318271 7.8019552 7.6201358 5.2039456 7.4588223 8.0644264
7.7904396 9.1069851 6.4857330 7.8057933 7.6855264 5.2209163 7.5541549 7.9988308
7.7747087 9.1459723 6.5081501 7.7094808 7.6818266 5.2220049 7.5467563 7.9134870
7.7697515 9.1115084 6.4730926 7.6063633 7.5980506 5.2970500 7.5803633 7.8757010
7.8268981 9.0439100 6.6162949 7.6096916 7.5954070 5.0701833 7.6956310 7.9034171
7.7223506 9.0411196 6.5457215 7.6479893 7.5366063 4.9744830 7.7320118 8.0129194
7.8432622 8.9547205 6.5775599 7.5913892 7.4780803 4.8989177 7.7665277 8.0250206
7.7989511 8.8091784 6.6475420 7.5808024 7.4557624 4.8981137 7.6938424 7.9401050
7.8449183 8.7009716 6.6270237 7.5688977 7.4359241 4.9712658 7.6530089 7.9265418
7.8011918 8.7034626 6.6482515 7.6026421 7.4191399 5.0421300 7.5542789 8.0119171
7.9185014 8.6999683 6.6219983 7.6550441 7.3400593 5.0231752 7.5349183 8.1165333
7.9324074 8.6929159 6.7107859 7.7855558 7.2514844 5.0409584 7.5264864 8.1692419
7.7841053 8.7654152 6.7598939 7.8513365 7.1844478 5.0855823 7.5532479 8.2436228
7.7206993 8.8214645 6.8070583 7.8536773 7.1285124 5.0782194 7.5338326 8.2943926
7.6082797 8.7581797 6.7703938 8.0060549 7.0793171 5.1490264 7.4778814 8.2526665
7.6296048 8.6229515 6.9174657 8.0328541 7.0334010 5.0947852 7.4975171 8.2142925
7.5484624 8.4438105 6.9696484 8.0552053 6.9744048 4.9573841 7.5002532 8.0548964
7.5754476 8.2840271 6.9592686 8.0445347 6.9650936 4.8590689 7.5939956 7.9288383
7.5467649 8.2964115 6.9392648 7.8644710 7.0126886 4.9494805 7.5319796 7.8302774
7.6248193 8.2083960 6.8987994 7.7494221 6.8639045 4.9564381 7.5914793 7.7697401
7.5967927 8.1942263 6.8365345 7.7447248 6.7396636 5.0977144 7.5164719 7.7122788
7.5752082 8.1414394 6.7815385 7.6638088 6.7193856 5.0780082 7.6123381 7.8049107
7.5366454 8.0341263 6.6661453 7.6943660 6.7328062 5.0247068 7.5622811 7.8020787
7.5435810 8.0630131 6.6328416 7.6556044 6.8175497 5.0503192 7.5200396 7.6789041
7.5883398 8.0242043 6.6396441 7.6585503 6.9235239 5.1356368 7.6014948 7.6401339
7.5875654 8.0152473 6.7351160 7.6551828 7.0130405 5.1319785 7.5837913 7.5011129
7.7225184 7.9207897 6.7711463 7.6403136 7.0987973 5.1540937 7.6120386 7.4139953
7.7819934 7.9987431 6.6577730 7.7307663 7.1315846 5.0784097 7.7177653 7.4603639
7.6332684 8.0569048 6.7036285 7.7095251 7.1242466 4.9965730 7.7458763 7.5168724
7.7287340 8.1606531 6.7422576 7.7535124 7.1231728 4.9979138 7.8089662 7.6159000
7.6947603 8.2189646 6.6264715 7.7306681 7.2375112 4.9833817 7.7067585 7.6162443
7.7404819 8.2178965 6.6226449 7.6605778 7.2724814 5.0150237 7.7305822 7.5694814
7.7823920 8.1567192 6.5943441 7.7091193 7.3057227 5.1023517 7.7416964 7.4895744
7.7664146 8.1345987 6.6095128 7.7005668 7.2335501 5.3005357 7.6676588 7.4355588
7.8106041 8.1740322 6.6364613 7.7786999 7.2633553 5.3575068 7.6576796 7.3641915
7.7243085 8.1696196 6.7372894 7.9208412 7.2126284 5.2814608 7.7088771 7.2286162
7.7457223 8.1473570 6.8440933 8.0861664 7.1204534 5.2961197 7.8232231 7.3000607
7.7455549 8.1669788 6.9348111 8.1230345 7.0883241 5.2158041 7.7525935 7.2411032
7.7177587 8.1332026 6.9885688 8.0986137 7.0166006 5.3069925 7.6446743 7.1969705
7.6105967 8.0359573 6.9571552 8.1529837 7.0737438 5.2689729 7.5526476 7.2614279
7.5609336 8.0983343 7.1344047 8.0284290 6.9681039 5.2476282 7.5688200 7.4288883
7.4602647 8.1424074 7.2099895 7.9459310 7.0092807 5.2933455 7.4392047 7.3637657
7.2706480 8.2267485 7.2590218 7.8894215 6.9118571 5.2817025 7.4837847 7.4098048
7.1112680 8.2299128 7.3534274 7.9034729 6.9941554 5.2505875 7.6035829 7.4293599
7.0388308 8.2086515 7.2282424 7.9129777 7.0104604 5.1687760 7.5222759 7.3686962
6.9824476 8.3161840 7.3225284 7.7966733 7.0784216 5.1531935 7.5590143 7.2511811
6.9848356 8.3204727 7.3555741 7.7609353 7.1501842 5.1132135 7.5516238 7.1640224
6.9719496 8.3176451 7.3452182 7.8648443 7.3057532 5.0586290 7.5400753 7.1156340
7.1508861 8.1031704 7.3430557 7.9953012 7.4803762 5.0776882 7.4367633 7.2125106
7.2218590 8.0268555 7.3323488 7.9004779 7.5418301 5.1714349 7.4787946 7.2483077
7.2660360 7.9524193 7.2633743 7.8633523 7.5324440 5.1981149 7.4473596 7.1914477
7.2800627 7.8942418 7.2787781 7.8766828 7.4831872 5.2281613 7.6206107 7.2355862
7.3236952 7.8554473 7.2339869 7.7761459 7.5133982 5.1328697 7.7082825 7.0687242
7.4057355 7.9119158 7.1721945 7.7743535 7.4390121 5.0834517 7.7261491 7.0340815
7.5395942 7.8231072 7.2071037 7.8339481 7.4846864 5.0587668 7.8506908 7.0003796
7.6167564 7.7500024 7.2110224 7.9320645 7.4635510 5.1301680 7.9041066 7.0075750
7.6678495 7.7489018 7.2932806 8.0199709 7.4399748 5.2009354 7.8680739 7.0157299
7.7524586 7.8094716 7.4094172 8.0086470 7.4445987 5.1961303 7.9470830 7.0984082
7.8273082 7.8029041 7.2632098 8.1823387 7.5101829 5.1344261 8.0072250 7.0955391
7.8607097 7.7540817 7.2638621 8.0923567 7.5737524 5.0721245 8.0289145 7.0278749
7.7723308 7.7262983 7.1900039 8.1130724 7.6884346 5.0127444 8.1213350 6.9491410
7.6784706 7.6364841 7.2907491 8.1010294 7.7423220 5.1217961 7.9526072 6.9954419
7.7143612 7.5185771 7.2836642 8.0203924 7.7008061 5.1276999 7.8603182 7.0241051
7.6134386 7.5885768 7.2648077 7.8961320 7.7954149 5.1303706 7.8677597 7.2225618
7.5999999 7.6516037 7.2348318 7.9638581 7.8191824 5.1717830 7.8540502 7.1964192
7.6517763 7.7684431 7.2317224 8.0110426 7.8785911 5.1346617 7.5841365 7.1882663
7.5625710 7.6998301 7.1861835 8.1106634 7.7379169 5.1253562 7.6065707 7.1973233
7.3755074 7.7972922 7.2439156 8.1413651 7.8238072 5.0845642 7.6175795 7.3283448
7.3195605 7.7793899 7.1708488 8.1401386 7.6201062 5.1313214 7.6343894 7.4265127
7.4092207 7.8170953 7.0741372 8.1359787 7.5854702 5.0945544 7.6801763 7.5404787
7.3575487 7.7778778 7.0640397 8.0883570 7.5217919 5.1383610 7.6200614 7.5098763
7.4090371 7.8258300 6.9262443 8.0870771 7.6167655 5.1766396 7.7282076 7.5754724
7.3447571 7.8222823 7.0045981 8.0461006 7.5858536 5.2222872 7.6611648 7.5491991
7.2328253 7.7741990 7.0391870 8.0261078 7.7399688 5.3689504 7.5186586 7.5612793
7.0837221 7.7594857 7.0114689 8.1958694 7.7915969 5.3927326 7.5120587 7.6585107
7.1761932 7.6701751 6.9874325 8.2271175 7.8013082 5.5111356 7.5722637 7.6087852
7.1543550 7.5915875 6.9437480 8.1938639 7.7616057 5.5200868 7.5791492 7.5904613
7.2609015 7.5188279 6.8881507 8.2048731 7.7610602 5.5112977 7.6102934 7.5586352
7.2442031 7.4084873 6.8319588 8.2516184 7.8991165 5.5120397 7.6886187 7.6519241
7.2479496 7.3016334 6.8570285 8.3455811 7.9306707 5.3992605 7.6650181 7.6227021
7.2164574 7.4188156 6.7855115 8.3644190 7.9544220 5.2150822 7.6343331 7.5824165
7.2647862 7.4505897 6.7546101 8.3003874 7.9733539 5.1412830 7.6225595 7.5019693
7.2033606 7.5621829 6.6904788 8.2987452 7.9734654 5.2198462 7.5508351 7.4709277
7.2093153 7.5594840 6.7032990 8.2050190 8.0488920 5.2128577 7.6542559 7.4660068
7.3512497 7.6591268 6.7317166 8.2293596 8.0252666 5.2832570 7.6957817 7.4028206
7.5753293 7.6747656 6.6358604 8.1647701 7.9846382 5.3264236 7.7743320 7.3846169
7.5895071 7.6501179 6.7394857 8.0426607 7.9763303 5.2531600 7.8343821 7.3675861
7.6561332 7.5623226 6.8720961 8.0315161 7.9285169 5.2070541 7.8985648 7.3042030
7.6925964 7.4904633 6.9549093 8.0485840 7.9606085 5.0782142 7.8050523 7.3168793
7.8396668 7.4227018 7.0903387 8.1231775 7.8994918 5.1204591 7.7785525 7.3543315
8.0262775 7.4695067 7.1334682 8.2031937 7.8795753 5.0956964 7.6841922 7.2426753
8.1870899 7.3940597 7.1672230 8.2603312 7.8788686 5.1525860 7.6077046 7.2042303
8.2538404 7.4365530 7.1545444 8.2466898 7.8907828 5.3020821 7.5587282 7.1134801
8.2249956 7.3792644 7.1733518 8.1472845 7.9745951 5.3088422 7.5733929 7.1493726
8.2090282 7.3856015 7.0511727 7.9940014 8.1059742 5.2381396 7.5195198 7.0698557
8.1397285 7.5034499 6.9955721 7.9746680 8.2357149 5.2337809 7.5572810 7.1752930
8.1853600 7.5358400 6.8155861 8.0502815 8.2442980 5.3199673 7.5504346 7.1160269
8.2419519 7.5600042 6.7154117 8.0734482 8.2377844 5.3374386 7.4997425 7.1206608
8.2723999 7.6289506 6.7571988 8.0490618 8.0668497 5.2834892 7.5674934 7.0343142
8.3396025 7.5483112 6.7749901 8.1939802 8.0513725 5.2457395 7.5863442 7.0112486
8.3517466 7.5307269 6.7367306 8.1332855 7.9863391 5.2642522 7.5818543 7.0341396
8.3819742 7.5675540 6.7359333 8.1856089 8.1109533 5.2940993 7.6673450 7.1010442
8.5352049 7.6373816 6.6899157 8.0727987 8.1190557 5.2336464 7.5963697 7.1326437
8.6481495 7.6803927 6.6131034 8.0295954 8.1203556 5.2942295 7.5040054 7.0053921
8.7992392 7.8175745 6.7323947 8.0739260 8.2279739 5.2893476 7.5328174 6.9547453
8.7277880 7.9936399 6.7176580 8.0398998 8.3085308 5.3134079 7.3861732 7.0422401
8.4699221 8.0593920 6.7344265 8.0617142 8.4086189 5.3267751 7.3483405 7.1141949
8.3726883 8.1448908 6.7719369 8.0257788 8.4692106 5.3752532 7.3033075 7.1201329
8.3333845 8.2829771 6.8732076 7.9954348 8.3253078 5.4384856 7.3537192 7.1183004
8.2665014 8.3907518 6.9232564 7.9627728 8.2356367 5.3875389 7.2743220 7.0994134
8.3240051 8.3837814 6.9171629 8.0005388 8.2012768 5.3675256 7.2892432 7.2170281
8.4814844 8.4836454 6.9376850 8.1819906 8.1293325 5.2626076 7.3347988 7.2799668
8.5017996 8.4731922 6.8821731 8.1672201 8.1702728 5.2518702 7.4876456 7.2792091
8.4276752 8.4551096 6.9315448 8.2472973 8.1841660 5.2814231 7.6173024 7.2443013
8.5072813 8.4337187 6.9425154 8.2107840 8.0562716 5.1835856 7.7576027 7.2445927
8.4696894 8.4852180 7.0323744 8.0745192 8.0217848 5.3809700 7.7892241 7.2741432
8.4175949 8.4953804 7.0640593 8.1080246 7.9324121 5.2828603 7.7190309 7.2429614
8.3988705 8.3993225 7.0640297 8.0866089 7.9436984 5.3021612 7.6768360 7.2744403
8.5225191 8.3797760 7.0317822 7.9678893 7.9635344 5.2377687 7.5724683 7.2709398
8.4904728 8.2402163 6.9916849 7.9106312 8.0202808 5.2875633 7.4330730 7.2135129
8.5204229 8.1623678 7.0059628 7.8945360 8.1368866 5.3145609 7.5171413 7.2624273
8.6441689 8.1579494 6.8822851 7.8654990 8.1052055 5.3297677 7.4981961 7.3254795
8.6102543 8.1479921 6.9092741 7.8322206 8.1398907 5.3072891 7.6092167 7.3917942
8.4677277 8.1246252 6.9011383 7.9369311 8.2017288 5.1852293 7.7496476 7.3835487
8.4360352 8.2468681 6.8465433 7.9428272 8.1278219 5.1583738 7.8595390 7.4480133
8.4469852 8.2406759 6.8260441 7.8606210 8.0669632 5.1944647 7.9190426 7.5449710
8.5303679 8.2151117 6.8384981 7.8828268 7.9617829 5.1552472 7.8413219 7.5836048
8.5769567 8.1074467 6.8038321 7.7785745 7.9364672 5.1137791 7.7336478 7.6955147
8.6242056 8.1167126 6.7666788 7.8389730 7.8709459 5.0355864 7.7118964 7.6558394
8.6011410 8.0751209 6.6952958 7.8720412 7.8967967 5.0228314 7.7888980 7.6216612
8.5816002 8.2478752 6.6449761 7.7866874 8.0066938 4.9221258 7.8403273 7.6802335
8.4832125 8.2910719 6.7434330 7.6666751 8.0240469 4.9823418 7.7487559 7.6625023
8.5783587 8.3816404 6.7605762 7.5860190 7.9911985 4.8886876 7.7100024 7.7588844
8.5205145 8.5658455 6.8431859 7.5648098 7.9398484 4.7679257 7.6672864 7.6832399
8.4875193 8.6404686 6.8505440 7.5335793 7.8340578 4.8620958 7.6148152 7.6001334
8.3444881 8.6911545 6.8766074 7.5933747 7.8131099 4.7110500 7.4845991 7.6237082
8.3576899 8.7189465 7.0937557 7.6874804 7.8951340 4.7132473 7.5077252 7.6272459
8.2755632 8.6757927 7.1094184 7.6833816 7.8430314 4.7061048 7.5680428 7.6854391
8.2007456 8.5589542 7.0047107 7.6869593 7.8563395 4.7115717 7.6184797 7.7663274
8.1167660 8.5424881 7.0174122 7.6820102 7.7830391 4.7826972 7.6477771 7.7886868
8.1556244 8.5630665 7.1208344 7.6889849 7.7833467 4.7437897 7.6782479 7.8786716
8.0594206 8.5541716 7.1616201 7.8323197 7.6750102 4.8251753 7.5707617 7.8835807
8.0349798 8.6473942 7.2130079 7.9528661 7.5107250 4.8340535 7.5209303 7.8166127
8.1530600 8.6304779 7.0863967 7.9804440 7.4137444 4.9086838 7.5352435 7.8858914
8.2143726 8.5740557 7.0896702 7.8929763 7.2970786 4.9672899 7.3917809 7.9254689
8.1249771 8.6422949 7.1493173 7.8448434 7.2766767 4.9868402 7.3838558 7.9286985
8.0123901 8.5676308 7.1727085 7.8196421 7.2833691 4.9883113 7.3769150 7.9551005
8.0154591 8.6201067 7.1254220 7.7792597 7.3500047 4.9779558 7.4881577 8.0058022
8.0427132 8.6243038 7.1069980 7.8028584 7.5430012 4.9089942 7.6073956 7.9421029
7.9830265 8.6002712 7.2144151 7.7534342 7.5904717 4.9580641 7.7014256 7.9741859
7.9199519 8.6152792 7.1105456 7.6411729 7.6078925 4.8449802 7.7483625 7.9679313
7.8704462 8.5588779 6.8538041 7.8045316 7.6461301 4.8659115 7.7200780 7.9957018
7.8170757 8.4157619 6.6646643 7.7876368 7.6793776 4.7801394 7.6244063 8.0610046
7.8149972 8.4392767 6.6771941 7.6983018 7.7803998 4.7648497 7.5783319 7.9690933
7.8955441 8.4255295 6.6631756 7.5718799 7.8366652 4.6866326 7.4921055 8.0171871
7.8842487 8.4267511 6.6413388 7.5476284 7.8638897 4.5085273 7.4032068 8.0624237
7.7961679 8.4738073 6.6518512 7.5807042 7.8724704 4.4131780 7.4757037 8.1090193
7.7773228 8.5382204 6.7214150 7.5266476 7.7458444 4.3039379 7.3406653 8.0301428
7.6514463 8.5784616 6.6685133 7.5974860 7.6475449 4.3211565 7.3182144 8.1005068
7.5293584 8.5267134 6.7040839 7.5364804 7.5999961 4.4564772 7.2753997 8.0872927
7.4599309 8.4310303 6.6805744 7.5226326 7.4584260 4.5461893 7.2229218 8.0378256
7.3699322 8.4121389 6.7759290 7.4916635 7.4255810 4.6195745 7.1600986 8.0267029
7.3786077 8.3650293 6.7318935 7.4783211 7.3778081 4.6879654 7.1459832 8.0097628
7.3942928 8.3366203 6.7015562 7.3936362 7.4058094 4.6906576 7.1467571 8.0149908
7.5153484 8.3068924 6.7310166 7.4049315 7.4610147 4.6869268 7.1285458 7.8747840
7.5236278 8.3309507 6.7383628 7.4067512 7.4220810 4.7104831 7.1397333 7.7234840
7.4423814 8.3685799 6.7921672 7.3311553 7.3749013 4.7929454 7.3330135 7.6133471
7.5278630 8.3055105 6.8930845 7.2587323 7.3954988 4.7224321 7.4287429 7.5229583
7.7274933 8.3440208 6.8703980 7.3061252 7.3524871 4.6665726 7.5786138 7.5857067
7.8050594 8.3348751 7.0156803 7.2438087 7.4257135 4.6301780 7.7837324 7.5167356
7.9235835 8.3338776 7.1709313 7.1807237 7.5589294 4.6689067 7.7602181 7.6372662
7.9219360 8.2988253 7.0583959 7.1798282 7.6722193 4.8608398 7.7480803 7.6250439
7.9113965 8.3678303 7.0325308 7.2588425 7.6052990 4.9090910 7.7847586 7.5530124
7.7943344 8.3272076 7.0432343 7.3103261 7.5473723 5.0408487 7.8005147 7.5146523
7.6861820 8.2255983 7.0141177 7.3401942 7.5152097 5.0526605 7.7766023 7.5035448
7.7038980 8.1069927 7.0883169 7.3363557 7.4714003 5.0919771 7.6499300 7.4778328
7.6129551 7.9874606 7.0226011 7.3717356 7.4962859 5.1472802 7.6776080 7.4814906
7.4706049 7.8999691 6.9172916 7.4000354 7.5258074 5.1086755 7.5329356 7.4895473
7.4779367 7.8458285 6.9389257 7.4384675 7.6274419 5.1882601 7.4685922 7.4887710
7.4143353 7.8283343 6.9047737 7.7100773 7.6586041 5.1975121 7.4070382 7.3437057
7.4638505 7.8265023 6.9235020 7.7113132 7.6176205 5.3069124 7.3875241 7.3641672
7.5390525 7.9236155 6.8822494 7.6538167 7.4813819 5.2249236 7.4152412 7.3880534
7.5555925 8.0197992 6.8800011 7.6423573 7.4224610 5.1755614 7.4174237 7.3474321
7.6560788 8.0487242 6.7867217 7.7514248 7.3117528 5.1637650 7.3942018 7.3015776
7.8014064 8.0335712 6.7469969 7.8075142 7.3696060 5.2044907 7.3421016 7.3151393
7.7533703 8.1222010 6.6826196 7.8207788 7.4191947 5.1459441 7.3455868 7.3618546
7.7033744 8.0423260 6.7049980 7.8660774 7.4244981 5.1006522 7.2187872 7.4525313
7.6066756 8.0353136 6.5879288 7.9038577 7.5267897 5.0134463 7.1331515 7.5570784
7.6164470 7.9838710 6.7108760 7.8568320 7.6284046 4.8859544 6.9703770 7.4996381
7.6234331 7.8784990 6.6244650 7.8088722 7.6231112 4.7768946 6.9774933 7.5115294
7.5535436 7.9084830 6.5831699 7.7762694 7.5852966 4.8296800 6.9758725 7.3522787
7.6478996 7.9420991 6.5699062 7.8081236 7.5861392 4.7357512 6.9085217 7.4805369
7.5964460 7.8179183 6.6103134 7.7700415 7.5822854 4.6623178 6.9598541 7.3436022
7.5395532 7.6848330 6.5448470 7.7909932 7.6610527 4.6803870 6.9555688 7.2146630
7.5319514 7.6528168 6.6560998 7.7988515 7.6525536 4.7494392 6.7999520 7.1310196
7.4231687 7.6169939 6.8359518 7.6344895 7.6157541 4.7021065 6.7949033 7.0242333
7.3597875 7.5555029 6.8364887 7.6040220 7.6324005 4.7068591 6.7905145 7.0766826
7.4651275 7.5520334 6.8383269 7.4936857 7.5513792 4.7923222 6.9088855 7.1498332
7.5674481 7.5776954 6.8505044 7.3824205 7.6402445 4.8612661 6.9770842 7.1874456
7.6735702 7.4638257 6.9011397 7.4500065 7.7644048 4.9293418 6.9692173 7.0983658
7.6803751 7.4407449 6.9973516 7.6491623 7.8540015 5.0248060 7.0338001 7.1574497
7.6840682 7.3402042 7.0244923 7.7187915 7.8569031 4.9658184 7.0734911 7.1599779
7.6853862 7.3228331 7.1206675 7.7581086 7.9100051 4.9167328 7.0706000 7.2772799
7.7105498 7.3419571 7.1187453 7.7926002 7.8971739 4.8039422 7.1374350 7.2924633
7.8034935 7.4124956 6.9710526 7.9315391 7.7762489 4.7688332 7.1158752 7.4253025
7.7637763 7.4589472 6.9780927 7.9403901 7.6117077 4.6337061 7.1497302 7.5555954
7.7620850 7.5469031 7.0130177 8.0622311 7.6539969 4.5877490 7.1095819 7.5697041
7.7575855 7.5583797 7.0569744 7.9878092 7.7470050 4.5934744 7.2061219 7.5345421
7.8163180 7.5438685 6.9727907 7.8848405 7.7046289 4.6561351 7.1918139 7.5320692
7.8435440 7.5290389 6.7386813 7.9123864 7.7467365 4.7397847 7.1711154 7.3877416
7.7385039 7.5394983 6.6803007 7.9030690 7.7696500 4.8188853 7.2599039 7.3956900
7.6613097 7.5824881 6.5693326 7.9291534 7.8940191 4.7218733 7.2291441 7.4097185
7.6714878 7.6226759 6.5966535 7.8901439 7.8913636 4.6236663 7.1261511 7.4937539
7.7459502 7.5399966 6.5956511 8.0032091 7.9680967 4.5721807 6.9838300 7.4557090
7.6629934 7.5462341 6.6926560 8.0340405 8.0423689 4.5988746 6.9956698 7.4860468
7.7472181 7.6405439 6.6685390 7.9692702 7.9424167 4.5412254 7.0886621 7.5471630
7.6834359 7.5532799 6.6926966 8.0597477 7.8551822 4.4854922 7.2205963 7.5541539
7.6155672 7.5925565 6.6646776 8.0300837 7.9205494 4.4004674 7.2261300 7.4607892
7.5914793 7.5146995 6.7666149 8.1330194 7.9106817 4.5621233 7.3532076 7.4383459
7.6008763 7.4634051 6.6372309 8.1345472 7.9731402 4.5604444 7.4239454 7.3417625
7.5913119 7.4238105 6.6252794 7.9669266 7.8947072 4.5464740 7.5043287 7.3435574
7.4814863 7.5456762 6.6698980 7.9595847 7.7805791 4.6183877 7.5113754 7.3708220
7.4462738 7.5404487 6.5669489 7.9552093 7.6963911 4.7048349 7.5788622 7.3430853
7.4082470 7.5577626 6.5617146 7.8778381 7.5907664 4.7625246 7.6729159 7.3868065
7.4193840 7.5885978 6.6120982 7.9126072 7.5409184 4.6473618 7.6988745 7.2875390
7.4498782 7.5760379 6.6339507 7.8962512 7.6335502 4.6067138 7.8075190 7.2992330
7.5055518 7.6986642 6.6952281 7.9516306 7.7018151 4.5447559 7.8358321 7.2476830
7.6314259 7.6681204 6.6759419 7.9272828 7.8771806 4.5759158 7.7643018 7.3487139
7.5426817 7.5646658 6.6750860 7.9711866 7.8815122 4.4775786 7.5845933 7.3976007
7.5228930 7.5836382 6.6414247 7.8883576 7.9265270 4.4863801 7.4405556 7.5255456
7.5421290 7.5889730 6.6340284 7.8588719 7.9192934 4.4697518 7.5219874 7.5627794
7.5825810 7.6415515 6.6449881 7.8309870 7.9648414 4.4828672 7.5865488 7.6695623
7.5521607 7.5722189 6.5916533 7.8365045 7.9569392 4.5079441 7.6048508 7.6089015
7.6039405 7.6664515 6.5596070 7.9460120 7.9168482 4.5730433 7.5000186 7.5939965
7.7590656 7.6644421 6.4726219 7.9013457 7.9971943 4.5561023 7.3799348 7.5966897
7.7320137 7.6033306 6.5902095 7.9552188 7.9689145 4.4550886 7.3511424 7.6100235
7.8288932 7.5771546 6.4520178 7.9168067 8.0731812 4.4361010 7.3664451 7.6210456
7.8763461 7.6533351 6.5169954 7.8646660 8.0795841 4.3438373 7.3825402 7.7222328
7.8780541 7.6379123 6.4337134 8.0094872 8.1801786 4.2995777 7.4189162 7.8280654
7.9122581 7.7170844 6.3660412 8.0269794 8.2166462 4.2264347 7.4770265 7.9039707
7.9813714 7.6254764 6.2687087 7.9011350 8.1247892 4.2805381 7.6119905 7.8977199
8.0463772 7.7304783 6.2517781 7.8093481 8.0512285 4.3508224 7.7733064 7.8863583
7.9651365 7.7756629 6.2250018 7.7699485 7.9218106 4.2600684 7.7767444 7.8359604
7.9196782 7.8250408 6.3457885 7.6911244 7.9054909 4.2309613 7.7737598 7.8494577
7.8257442 7.9349732 6.4085608 7.5296249 7.7725072 4.2466040 7.8266249 7.8654385
7.8121176 7.9080000 6.4084182 7.4929132 7.7581983 4.1766300 7.6591740 7.8863721
7.7873998 7.9698153 6.4347639 7.4050007 7.7511387 4.2369051 7.6553459 7.9395413
7.7982001 7.9622660 6.5131354 7.3847551 7.8451018 4.3171268 7.6045775 7.9101462
7.9116993 8.0901318 6.5874567 7.3028479 7.7632446 4.3816772 7.6243820 7.9183092
7.9528327 8.0635319 6.7261567 7.3206525 7.6037426 4.5001793 7.6418247 8.0633430
7.9502149 8.1077347 6.7676001 7.3382492 7.5822468 4.5881176 7.6282067 8.1150274
8.0453672 7.9846730 6.7287889 7.3386664 7.6215243 4.6530008 7.5837855 8.1498966
8.1413469 7.9297819 6.7198229 7.3634672 7.6421824 4.6634331 7.3616309 8.0871334
8.2361746 7.8503265 6.6999760 7.3499508 7.4623384 4.7229705 7.1236572 8.0786791
8.3821793 7.9080110 6.8065715 7.3827505 7.4154596 4.7737651 6.9901838 8.1482325
8.4002190 8.0208492 6.8759809 7.2278399 7.4356942 4.8689108 6.9369974 7.9597554
8.2915497 8.0522814 6.9827147 7.1321497 7.4177427 4.8456879 6.8771253 7.9097056
8.3547201 8.1505699 6.9252076 7.3144040 7.4234223 5.0409465 6.9633303 7.9404030
8.3463249 8.0843000 6.8930221 7.2338619 7.3722463 4.9832592 7.0441065 7.9261885
8.4270868 8.1089382 6.8511305 7.3412328 7.4549403 4.9500408 6.9424944 7.9288397
8.4769449 8.0969210 6.8412051 7.4130082 7.3972673 4.8884749 6.9785452 7.8919163
8.5290079 8.1578674 6.8081546 7.4004254 7.2784944 4.8289728 7.1349649 7.8956814
8.4731932 8.1775761 6.8403630 7.4149575 7.2723255 4.7283273 7.1927714 7.8134995
8.4833345 8.1080742 6.8518291 7.3743176 7.3109970 4.6548519 7.2618570 7.7734056
8.3180656 8.0592556 6.7274966 7.3744659 7.4520259 4.6798668 7.3467927 7.7442694
8.2708321 8.0130558 6.6175885 7.3398132 7.4538317 4.6679788 7.3337102 7.6648774
8.3637743 7.9787831 6.5161524 7.2924709 7.4802456 4.6991115 7.2972336 7.7240820
8.4363613 8.0227127 6.4615593 7.3124065 7.5008993 4.7290616 7.2269139 7.7466040
8.4249468 7.9948707 6.4661074 7.3324060 7.6476541 4.7575068 7.1202898 7.7559075
8.3576641 7.9375248 6.5142927 7.3826776 7.6830897 4.7132277 7.1156583 7.6076303
8.2867050 7.9307699 6.5007992 7.4669309 7.6388984 4.7190433 7.0146246 7.4079995
8.3821001 7.9467316 6.5292950 7.5733933 7.6689525 4.6229992 6.9944940 7.3950982
8.3589621 7.8186150 6.4227533 7.5991864 7.5295081 4.6557455 7.0808334 7.4612999
8.3233700 7.9090595 6.4837427 7.5518594 7.4588623 4.7340231 7.1552124 7.4748964
8.3054800 7.9864554 6.5906506 7.6405048 7.5156207 4.8193388 7.1351695 7.5379004
8.3754139 8.0031586 6.6089287 7.5679040 7.6319132 4.8228536 7.1125402 7.5301676
8.3118706 7.9404321 6.5985913 7.4949803 7.6360521 4.7832851 7.2624288 7.5118737
8.2021780 7.8235111 6.6173477 7.3974438 7.6426253 4.7122383 7.3180146 7.4511299
8.2079268 7.8565845 6.6892209 7.4186673 7.5469475 4.6782937 7.3910842 7.2731314
8.3887186 7.8180518 6.6911969 7.3662796 7.4716506 4.5395780 7.3285718 7.2719841
8.4803314 7.8361406 6.6631956 7.2504702 7.4492435 4.5732598 7.4191947 7.3004627
8.4842377 7.8177996 6.5791159 7.1405196 7.4473662 4.6636930 7.5226188 7.3067350
8.5930882 7.7789478 6.5400791 7.1958804 7.2968526 4.6176252 7.4107132 7.4358144
8.5556335 7.7498894 6.4206595 7.2536435 7.2523046 4.5713925 7.3851137 7.3587518
8.4792576 7.8619127 6.4884830 7.4611015 7.1752181 4.4945436 7.3380976 7.2500215
8.3407097 7.8317962 6.5656242 7.6376443 7.2225795 4.4385877 7.4429779 7.2995181
8.2230425 7.8583426 6.6947188 7.6529555 7.3202949 4.4488330 7.3088284 7.3833079
8.1254396 7.9049449 6.5108256 7.7136254 7.4265237 4.4001355 7.3545074 7.4199219
8.1710339 7.8160524 6.4625850 7.7489648 7.4701266 4.4122071 7.3040166 7.4632425
8.1870728 7.7928395 6.4988217 7.6361475 7.5808988 4.5096946 7.2283492 7.4327645
8.1248045 7.7691646 6.4839315 7.5924263 7.6111765 4.5665445 7.2345705 7.4377241
8.2040310 7.7638102 6.5373082 7.5488076 7.5450149 4.6712947 7.0964565 7.4024048
8.1933632 7.7210050 6.6224637 7.5629244 7.6152821 4.7407932 7.0388885 7.4791288
8.1741028 7.6799707 6.7254972 7.6427402 7.6137023 4.6457419 6.8831301 7.4073057
8.1323833 7.7296562 6.7826581 7.6046605 7.6488085 4.5348616 6.9044232 7.3652577
8.1654234 7.8453546 6.8008943 7.5819259 7.6925497 4.4169097 6.8134279 7.4314685
8.2341766 7.8027411 6.7412510 7.5385633 7.6236229 4.3923545 6.8582263 7.3956852
8.2269049 7.7936358 6.7895627 7.5453076 7.5839272 4.3877449 6.8219004 7.4244699
8.2909613 7.7292237 6.6384034 7.5869584 7.5111060 4.3837581 6.7782297 7.4188824
8.3403568 7.6862330 6.6759582 7.6810241 7.4936485 4.2977347 6.6623254 7.3247709
8.4006462 7.6873012 6.6099172 7.6344509 7.5010610 4.2806025 6.7601566 7.2338090
8.3614130 7.7083750 6.6095862 7.6503096 7.5561113 4.2394695 6.7738466 7.2951674
8.3994036 7.6320930 6.6623974 7.6641073 7.4715910 4.4004555 6.7226458 7.4114485
8.4373417 7.6124134 6.7428246 7.7121363 7.3520312 4.4767075 6.7189803 7.4548583
8.4916592 7.6165547 6.7516851 7.7933187 7.4406304 4.5547218 6.7147508 7.5766282
8.4181185 7.5723100 6.7302189 7.8416414 7.3795075 4.4088340 6.7263069 7.5677390
8.5629206 7.6370611 6.8210139 7.7969332 7.3100090 4.3882542 6.7545681 7.6832781
8.5329809 7.6969204 6.9203544 7.8144484 7.2634106 4.4429770 6.9571514 7.6492424
8.4765596 7.7613411 6.9446301 7.8886628 7.2516556 4.5467715 6.9949207 7.6950598
8.5251074 7.7765374 6.9575748 7.7944641 7.2043309 4.6374273 6.9982533 7.7723455
8.5207720 7.7646322 6.8383675 7.8777041 7.1484423 4.4979787 6.9516954 7.7177057
8.5334358 7.7083225 6.8181095 7.9193559 7.1402407 4.5882921 6.9229589 7.6380591
8.5383387 7.8608975 6.7573810 7.8632135 7.0607672 4.6624575 6.8567219 7.5927672
8.5882673 7.8059154 6.7322869 7.9016151 7.0172615 4.8200264 6.9247746 7.4858379
8.6108208 7.8235435 6.7387776 7.8457389 7.0759349 4.8600340 6.9919724 7.4704199
8.6826410 7.8598170 6.8659482 7.8555851 7.1432114 4.9949851 7.0066929 7.5444183
8.5642538 7.7820210 6.9206944 7.8477993 7.1207294 5.0598083 7.0260634 7.5041842
8.5801649 7.7924194 6.8978553 7.8940229 7.0800171 5.0083489 7.1347408 7.5245457
8.5573320 7.8521357 6.9386134 7.8245444 7.1339750 4.9993105 7.1729445 7.6336670
8.5098619 7.9005532 6.8708382 7.7868390 7.1946211 4.9659600 7.1901264 7.6001916
8.4567089 8.0403786 6.8910999 7.6749220 7.1604881 4.9530993 7.1269107 7.6143904
8.4798889 7.9519162 6.9613705 7.6031651 7.1251998 5.0359101 7.1983685 7.5822248
8.4875536 8.0444298 6.8724303 7.5938835 7.0783820 4.9419732 7.2001815 7.5663848
8.5365124 8.1723137 6.8267050 7.3883109 7.1505046 4.9717312 7.2119980 7.5166335
8.5696049 8.3508387 6.8364635 7.2777333 7.0942330 5.0030704 7.2354741 7.5016522
8.5414448 8.2983732 6.7738581 7.2331147 7.1523814 5.0281167 7.1793265 7.5509005
8.4536972 8.3727674 6.7954369 7.4120002 7.1441364 4.9976616 7.2697797 7.4940352
8.4445677 8.2347679 6.7800946 7.6526594 7.1030869 4.9735312 7.4675732 7.4511628
8.3404350 8.1908827 6.7053280 7.6668568 7.1034660 4.9530802 7.4928451 7.4454951
8.3221102 8.1163483 6.6807632 7.6687708 7.0964265 4.8548393 7.6127901 7.3980112
8.4215813 8.0609732 6.5842357 7.6446638 7.0822201 4.7839041 7.5818896 7.4200649
8.4697475 7.9681368 6.6666808 7.6963444 7.1359339 4.7179542 7.5382018 7.4392166
8.4801264 7.8680534 6.6927166 7.8659444 7.1707234 4.5539918 7.5033116 7.4819388
8.4493818 7.7496886 6.7035255 7.9569535 7.1508074 4.5212617 7.4510102 7.3541942
8.4100809 7.7954364 6.7681813 8.0517263 7.1264224 4.4948297 7.4150429 7.3763933
8.3718777 7.7119026 6.7581100 8.1154451 7.2157197 4.5487795 7.4746761 7.3892207
8.3164053 7.7236962 6.6417394 8.1178579 7.1641836 4.6074238 7.3489423 7.2851071
8.2334270 7.7999630 6.6151338 8.2097807 7.2635927 4.6734762 7.3171382 7.2654533
8.2562933 7.8747997 6.5188050 8.2759485 7.0450664 4.7021084 7.2888327 7.1659503
8.1530390 7.7855330 6.6497407 8.2917166 7.0542789 4.7936749 7.2411485 7.1393776
8.2008724 7.8716173 6.6899157 8.3223286 7.0184073 4.8129573 7.2382226 7.1696258
8.1448116 7.8548884 6.6268787 8.3125906 7.0534525 4.7245474 7.2083292 7.1710939
8.0852699 7.9464755 6.6588492 8.3001471 7.1379704 4.7072654 7.2985387 7.1767020
8.1309624 8.0266285 6.6501589 8.1728506 7.0922213 4.6019793 7.3068538 7.3342361
8.1215992 8.0604935 6.5885048 8.0430088 7.1603541 4.6368303 7.3487468 7.4702373
8.1583929 8.0176468 6.5745111 7.9967089 7.0884204 4.5765209 7.2384615 7.4246960
8.0915070 8.0049915 6.5158553 7.8954015 7.1244130 4.5532947 7.2685280 7.4258232
8.1072540 7.9942589 6.5791492 7.9790807 7.2027860 4.4679313 7.2435684 7.4809618
8.1184549 7.9883022 6.5482011 7.9765000 7.1303048 4.4816337 7.4589977 7.5878158
8.1078110 7.9892859 6.4740710 7.9113488 7.1065593 4.4858098 7.4836607 7.7108579
8.0517673 7.7763338 6.4537611 7.8882494 7.0044661 4.4976873 7.6186690 7.8921452
8.0496817 7.7966480 6.4545822 7.9125028 7.0258465 4.4298878 7.6846714 7.9717717
7.9384661 7.6588664 6.5356359 7.8795066 7.0244703 4.3640852 7.6692171 8.0502748
7.8230219 7.6891432 6.6261787 7.9832492 7.0557508 4.4240928 7.6664553 8.1393023
7.8050933 7.6797633 6.6580224 7.9029479 7.1182466 4.4393392 7.5717335 8.2004461
7.7891846 7.6492100 6.6148286 7.8986907 7.1174107 4.4339433 7.5727987 8.1748047
7.7520275 7.7264013 6.4842749 7.8827534 7.2377739 4.3791676 7.5108004 8.2295914
7.7672958 7.7709041 6.4786630 7.8888960 7.2997251 4.2399549 7.5314360 8.0574865
7.7224092 7.7412076 6.5433192 7.9480281 7.3259773 4.2092218 7.4076080 8.0793591
7.6159911 7.7008834 6.6571264 7.9309964 7.3335385 4.1906881 7.3778434 8.1194296
7.6397943 7.6357870 6.7365508 7.9155483 7.2533979 4.2228441 7.3510203 8.0197678
7.5456862 7.6382999 6.7134089 7.8808508 7.3024201 4.1114779 7.4465489 7.9653306
7.5669641 7.7809401 6.5872145 7.8739805 7.2681961 4.1704931 7.5198469 7.9143229
7.5648046 7.7547855 6.5668898 7.6592379 7.3455558 4.1782289 7.4713602 7.7962608
7.5717335 7.7476802 6.4221721 7.7140861 7.3359194 4.1098785 7.5663381 7.7991495
7.5139294 7.6829858 6.3588448 7.7229800 7.3494964 4.1795502 7.6074600 7.7032695
7.5606880 7.7682166 6.2854462 7.6515422 7.2382050 4.2457137 7.6347408 7.7291484
7.5625648 7.7665906 6.3324537 7.8204947 7.3018589 4.2771883 7.6014228 7.7653384
7.5542941 7.7887025 6.2040391 7.7540593 7.2807307 4.2362504 7.6271501 7.7901840
7.4618893 7.8313708 6.1067595 7.7675657 7.2706037 4.1333447 7.6116023 7.5962300
7.4724598 7.8035989 6.1539512 7.8066959 7.2886448 4.1605330 7.6211348 7.5958114
7.3645167 7.7052145 6.1238995 7.7958946 7.3024950 4.1461868 7.7071252 7.6117930
7.4090924 7.6394901 6.1292391 7.7976203 7.2841897 4.2344728 7.6730342 7.7062755
7.5786524 7.6642752 6.1360016 7.8495359 7.3084798 4.2352705 7.6224732 7.7838011
7.5702028 7.6469517 6.1448894 7.9741654 7.2940474 4.2513313 7.4139352 7.7580824
7.5509191 7.6208410 6.1566668 8.0459089 7.2516975 4.3164597 7.4042249 7.7441940
7.6767206 7.7292352 6.1395955 8.0673800 7.1522522 4.2802391 7.3512149 7.6627259
7.6777430 7.7942309 6.1635060 8.1996384 7.0811639 4.3709960 7.2381463 7.6242013
7.7660270 7.8201447 6.1966419 8.3306665 6.9927278 4.2274275 7.1826434 7.5789018
7.7397432 7.8064108 6.1995039 8.2701254 7.0202279 4.3788214 7.0669832 7.5638638
7.6764317 7.8946176 6.2831235 8.3019638 6.9892664 4.4257612 6.9463477 7.5083847
7.5864830 7.9434958 6.3902440 8.2759094 6.9871850 4.3003531 6.9105830 7.4965615
7.5075636 7.9484401 6.4560184 8.3307123 7.0808225 4.3253903 6.8652339 7.4214015
7.4295588 8.0912609 6.3961887 8.3453207 7.1552510 4.1784840 7.0045104 7.3878531
7.3651066 8.0147066 6.4819026 8.3956661 7.2097631 4.1547732 7.0823941 7.3533583
7.3696613 7.9282060 6.4479504 8.2931709 7.3550420 4.2434678 7.1541119 7.3196068
7.3543272 7.9938211 6.5404010 8.3005552 7.3953395 4.1848383 7.2758088 7.3836961
7.4174991 8.0735464 6.5269132 8.3048220 7.3944483 4.2239528 7.3623905 7.4132967
7.5339413 8.0633650 6.6796942 8.3072948 7.3769774 4.2759204 7.3251834 7.4114947
7.6484900 8.0483150 6.6589217 8.3345394 7.4275990 4.2592845 7.2982473 7.3332853
7.6136665 8.1556206 6.6963401 8.3947773 7.3189511 4.2251139 7.2577233 7.3661170
7.6333914 7.9910994 6.7162228 8.3689680 7.3475924 4.2708640 7.1857290 7.3398824
7.6671557 7.8749480 6.6754961 8.4268055 7.3363514 4.3725152 7.1701236 7.3252592
7.6747231 7.8794560 6.6921654 8.3537016 7.4096723 4.4457664 7.1196003 7.4461808
7.6878476 7.8532128 6.6897926 8.3149643 7.4293237 4.4523687 7.1305685 7.3158026
7.7297745 7.7674823 6.6701841 8.2846231 7.3843584 4.4762712 7.1746564 7.4144545
7.8536062 7.7591558 6.6262465 8.2424059 7.3676548 4.4046021 7.2257438 7.4033909
7.9570737 7.7715454 6.5968451 8.2674427 7.3709564 4.2162004 7.3099890 7.4469271
8.0089378 7.8402743 6.4776692 8.2253981 7.3137379 4.2849088 7.2530484 7.4132223
8.0939693 7.7613854 6.4533763 8.2873392 7.3658047 4.2605896 7.2738295 7.3295951
8.0039864 7.7904210 6.4283409 8.3665085 7.3952460 4.2429428 7.3168378 7.3189602
7.9293518 7.6979408 6.1570039 8.4201021 7.3763700 4.1238718 7.2577529 7.4636116
8.0274992 7.7859521 6.1500130 8.3328581 7.3223023 4.0804172 7.2307878 7.4844542
7.9964142 7.8036022 6.1526780 8.3901625 7.2688003 3.9817131 7.2578182 7.5349607
8.0126438 7.7245393 6.1574736 8.3608217 7.3242836 3.9672515 7.2694349 7.6010704
8.1215715 7.7269149 6.2054944 8.3251028 7.2594891 3.9784830 7.3094535 7.5626340
8.2127075 7.7152414 6.2012391 8.3535194 7.2675743 4.0215006 7.2898374 7.5486112
8.1574659 7.7763557 6.2627740 8.2550468 7.2133713 4.0927272 7.4344506 7.6394978
8.2145081 7.8940029 6.4744687 8.2850323 7.1386795 4.0173297 7.4971595 7.6348109
8.2882280 8.0535898 6.5096326 8.3085032 7.1563058 4.1042523 7.6006455 7.5999231
8.2029667 8.0879192 6.5898175 8.3663044 7.1084247 4.1736732 7.5220819 7.7131081
8.0771379 8.2094955 6.6526561 8.3818569 7.1117249 4.2142215 7.6220245 7.7439079
8.1186466 8.1338482 6.7005405 8.4484339 7.0207562 4.2382879 7.6258307 7.7807002
8.0105600 8.0863857 6.5733876 8.4794979 7.0371490 4.3171177 7.7166362 7.8132982
8.1086750 8.0407000 6.5634456 8.5797882 7.0327539 4.2691693 7.6395288 7.7397385
8.1450338 8.0269775 6.3644252 8.6338491 6.9752245 4.2136011 7.6530552 7.8482800
8.1222630 8.0044184 6.2144694 8.6870203 7.0135427 4.1851106 7.6154656 7.8669486
7.9624014 7.8827157 6.1597834 8.7210016 7.0641561 4.0777445 7.6395612 7.8950744
7.8979840 7.7770982 6.0372448 8.6926918 6.9612370 4.0379977 7.6484671 7.8872218
7.8473477 7.7391324 5.9180431 8.6659346 6.9398093 4.0201869 7.7610183 7.9470630
7.8819795 7.6711197 5.8817201 8.6911945 6.9124346 3.9165752 7.8598981 7.8896194
7.9791212 7.5533910 5.9374137 8.6485615 6.9172115 3.9728765 7.8187399 7.8506413
8.0014734 7.4543753 5.8535028 8.5958920 6.9739084 4.0028763 7.7481160 7.9699659
8.0781155 7.4433188 5.9250503 8.5692968 6.9558725 4.1007886 7.6965542 8.0121202
8.1108370 7.4166150 5.7845263 8.4315834 6.7687778 4.0093322 7.6718154 7.9788604
8.1863155 7.4494834 5.7585917 8.4366713 6.7548504 3.9571002 7.7706804 7.9218378
8.2677402 7.4949927 5.8081050 8.3976507 6.5406370 3.9197819 7.8223562 7.8166647
8.2850361 7.6784534 5.7891021 8.3174114 6.4992657 3.9411743 7.9151359 7.7411995
8.2853527 7.6930876 5.8726645 8.3426390 6.5521054 3.8683705 7.8430648 7.7825503
8.3087778 7.7285886 5.9204087 8.3834133 6.5699530 3.8567305 7.6726022 7.7106628
8.2737904 7.7354851 5.9965501 8.3223476 6.6535406 4.0064001 7.5744152 7.6931152
8.2125254 7.7015376 5.9196205 8.2534647 6.6388474 3.8977993 7.6391139 7.6926026
8.2009172 7.7220602 5.9132943 8.1400518 6.6358008 4.0260501 7.6086793 7.7413716
8.2634878 7.7193141 5.9335985 8.2241030 6.6254458 3.9636843 7.5423188 7.8018279
8.3767729 7.6385574 5.8596330 8.1332340 6.6236973 3.8916709 7.5120006 7.7585397
8.3723679 7.5585141 5.8439164 8.1296215 6.6373901 3.9182231 7.5719771 7.7780952
8.3434162 7.6078682 5.8088684 8.0595522 6.5945325 3.9113035 7.6689205 7.6734648
8.3481874 7.6078553 5.7794037 8.0797243 6.6433196 3.8229587 7.6651506 7.7102995
8.4234209 7.6448584 5.7706537 8.0624456 6.6926012 3.7087369 7.6581116 7.6888418
8.4645510 7.6970811 5.7212081 8.1734915 6.7178626 3.5635905 7.6430969 7.5895896
8.4940805 7.7294436 5.7126923 8.1412277 6.6424637 3.4676201 7.6903911 7.5421104
8.3398104 7.8101907 5.6856771 8.1957359 6.5901499 3.3869042 7.7971463 7.4456596
8.3768597 7.8359475 5.7216039 8.2057199 6.6532722 3.3090987 7.8479185 7.5505662
8.2877741 7.8038526 5.6618366 8.0864563 6.6757574 3.2576890 7.9737749 7.5648203
8.2137241 7.7121539 5.7700701 8.0466270 6.6779833 3.2302597 7.9794922 7.4718065
8.1644430 7.6936316 5.7314367 7.9923348 6.6430044 3.0281568 8.0136957 7.5500088
8.3002167 7.6057158 5.8994732 7.8747544 6.6951580 2.9492152 8.0795364 7.4046407
8.3384781 7.6009159 5.8550434 7.8315616 6.6339726 2.9384148 8.1783714 7.3632855
8.4637184 7.5547557 5.7026095 7.8343115 6.5352926 2.8887196 8.1313810 7.2799792
8.4851332 7.4983993 5.6717548 7.7880154 6.5006852 2.9020395 8.1738586 7.2055449
8.4349947 7.5415664 5.6081929 7.7566509 6.4844813 3.0116847 8.0904465 7.1475587
8.4228048 7.5086932 5.4609852 7.8236985 6.4901652 3.0873008 8.0458250 7.0709639
8.4051809 7.5624390 5.4481168 7.9503613 6.3949590 3.1426980 7.9855962 7.2078276
8.5273657 7.5689683 5.3254433 7.9246383 6.3459330 3.2140884 8.0042400 7.3149619
8.7614193 7.6354060 5.4163823 7.9098740 6.3424497 3.0032897 7.8735876 7.2784839
8.7752352 7.5701199 5.4732537 7.7547207 6.3112974 2.8996806 7.8680444 7.3023729
8.6488876 7.5515680 5.4873872 7.6650829 6.3174677 2.9280772 7.9290848 7.3177404
8.6446905 7.5831399 5.4761829 7.6073413 6.3577032 2.9952199 8.0171709 7.3807745
8.6934052 7.5366402 5.4655552 7.6533632 6.3888154 3.1176281 8.0311031 7.2727809
8.5696964 7.4580770 5.4683700 7.5393915 6.3417511 3.0495474 8.1039085 7.2348661
8.4610586 7.4233112 5.5427604 7.5082536 6.2995486 2.9110320 8.1948195 7.3145442
8.3589039 7.4486127 5.5991240 7.6291432 6.3419743 2.8076906 8.2053165 7.3058548
8.3014688 7.5074263 5.6889448 7.7844172 6.4193811 2.9512472 8.2209311 7.4047894
8.2332430 7.5158839 5.7250376 7.7416515 6.5257096 2.9533501 8.0745792 7.2845006
8.2413197 7.5791550 5.8968520 7.7635975 6.4492745 3.0511627 8.0260248 7.2180386
8.2855368 7.6228271 5.8712869 7.7798843 6.3841486 3.0482421 7.9616709 7.2932882
8.4606733 7.6353397 5.8907266 7.7366533 6.3663878 3.0622697 7.8524442 7.4082217
8.4431171 7.7405372 5.9516196 7.8969984 6.3588667 2.9652579 7.8409934 7.3708310
8.3727884 7.7066593 5.9117923 7.7858686 6.3521161 3.0044491 7.8439202 7.3829908
8.4688368 7.6625175 5.8827705 7.6471291 6.3665304 2.8752003 7.8326073 7.4210405
8.4700861 7.6649804 5.9577322 7.6125875 6.2803140 2.8317862 7.8801827 7.4592934
8.3800745 7.6823769 6.0126605 7.5207095 6.2264071 2.8350883 7.8759975 7.5290184
8.4030437 7.6497717 6.1065311 7.5071778 6.3667870 2.8062568 7.8547668 7.4320722
8.4314938 7.6202898 5.9904418 7.5657768 6.3530211 2.7424173 7.8975444 7.4708829
8.4390936 7.5670390 5.9672017 7.6126442 6.3193874 2.7849858 7.9329600 7.4876595
8.5337067 7.6022182 5.9013014 7.6465354 6.2370625 2.7472711 7.9998665 7.4621463
8.5027514 7.6241317 5.8480363 7.7572818 6.1178346 2.8098660 8.0587759 7.4192533
8.5133886 7.6210556 5.8927283 7.8583694 6.2150507 2.8439839 8.0705481 7.4212146
8.4107418 7.7540350 5.9392071 7.8694272 6.2905784 2.8478231 8.0165958 7.4346628
8.3633614 7.8197160 5.9313469 7.8154812 6.3979392 2.8414140 7.9911885 7.5303550
8.2419167 7.8313675 6.0742183 7.7535319 6.5912213 2.7718735 8.0657377 7.5472932
8.2660322 7.9146996 6.1652975 7.8105454 6.5131378 2.7564197 8.1412945 7.4818974
8.2465544 8.0428686 6.2720861 7.7322688 6.4915648 2.7142887 8.1349659 7.4300551
8.1540937 8.1693153 6.2827158 7.7465897 6.3556967 2.7631269 8.1150541 7.5193677
8.1937561 8.2076845 6.3076506 7.7775750 6.2448559 2.6664646 8.0181332 7.4643369
8.2256031 8.2447271 6.2958579 7.8841414 6.1317573 2.5892799 7.9739475 7.4405470
8.3931856 8.2508144 6.3329697 7.9345040 6.0437722 2.6283569 7.8636589 7.3666892
8.4436083 8.2070580 6.4065990 8.0168056 5.9317417 2.5829287 7.9616494 7.3520226
8.4214182 8.2488804 6.3986516 8.1723137 5.8752794 2.6024132 7.9525919 7.3457575
8.4345741 8.1885204 6.5306516 8.1970453 5.8738518 2.6306429 8.0212793 7.2448730
8.2918015 8.0750875 6.5106082 8.1898327 5.9077258 2.6186318 7.9165020 7.0557814
8.2143726 8.0625582 6.6158085 8.1322985 5.9809871 2.6393850 7.8611054 6.9916792
8.0889921 7.8984604 6.6250358 8.1157713 6.0696602 2.5965283 7.9353337 7.0263100
7.9719720 7.8610234 6.5853686 8.0660486 6.0899620 2.6569374 8.0118237 6.9706073
8.0052958 7.8255997 6.6198497 8.1318913 6.1554518 2.6770253 7.8777103 6.9875712
7.9986343 7.8649840 6.6075664 8.0914373 6.2135434 2.5454717 7.9539609 6.9769039
7.9173126 7.8052101 6.5992522 8.2162704 6.2587848 2.4931126 7.9088559 6.9966626
7.8790092 7.9042935 6.5854726 8.2445564 6.2633395 2.4185112 7.9174080 7.0148706
7.8972325 7.9022055 6.5773439 8.3560143 6.3009653 2.5255282 7.9699917 6.9697638
7.8421388 8.0331879 6.6076307 8.3466253 6.3444614 2.5082777 8.0342655 6.9408016
7.8759995 7.9802752 6.5983453 8.3551598 6.3766074 2.4527793 8.0591488 6.7391133
7.7996163 8.0336695 6.5406542 8.3865252 6.3509617 2.4234004 7.9569283 6.7221465
7.8487515 7.9895563 6.5511165 8.2918987 6.3383708 2.5080473 7.8267841 6.6220903
7.8409591 7.8430982 6.4067326 8.2132492 6.4769082 2.6068795 7.7967029 6.5737758
7.8432789 7.6738734 6.3282800 8.1864767 6.5733967 2.5251257 7.6940618 6.5024428
7.9012103 7.5670977 6.2838316 8.1802311 6.6498880 2.5390971 7.7235637 6.4280620
8.0332537 7.4583802 6.2045770 8.1339893 6.6560693 2.5055492 7.5825505 6.4489999
8.0927343 7.4690075 6.2243118 8.1302271 6.7554073 2.4185967 7.4816074 6.4397860
8.1357641 7.4584928 6.2969899 8.1066504 6.8117085 2.5056021 7.5009975 6.4258862
8.1169682 7.5926251 6.3545971 8.2299442 6.7998800 2.4769347 7.4760437 6.3764882
8.2375031 7.7340555 6.2014694 8.3146105 6.8038669 2.6382298 7.5872006 6.3658018
8.2415400 7.7164884 6.1994700 8.2426968 6.8067427 2.5993657 7.4407220 6.3097482
8.2376060 7.7307467 6.1526756 8.2798615 6.8742890 2.5405366 7.4936190 6.3725004
8.2144279 7.6874919 6.2419276 8.2390232 6.8469443 2.4385483 7.5173922 6.3955221
8.1596670 7.8105874 6.1536517 8.0683985 6.8913302 2.3904450 7.6115613 6.4552016
8.0615559 7.8237853 6.2138205 7.9245505 6.9727335 2.3750877 7.6579723 6.4510479
7.9667654 7.8929634 6.2994952 7.7666440 6.9709358 2.3751559 7.7019405 6.5346084
7.9628582 7.8753724 6.3431320 7.6777096 6.8176770 2.2877908 7.6115313 6.6425495
7.9995890 7.8497224 6.3272591 7.5569959 6.7157688 2.3703821 7.5785012 6.7216458
7.9306121 7.7817855 6.3704362 7.5661740 6.6622086 2.3269706 7.5441699 6.7915344
7.9373350 7.8025093 6.2876492 7.5634880 6.6047988 2.3130991 7.4884486 6.8710766
7.8922954 7.8435469 6.2212157 7.6353965 6.5595617 2.2205815 7.4972663 6.8115201
7.8251047 7.9668460 6.1612902 7.5795975 6.4871287 2.1337471 7.5330329 6.8690162
7.8049855 8.0693846 6.0910916 7.6448545 6.4262271 2.0172758 7.5166531 6.8057413
7.8038950 8.1282425 6.2030206 7.5196352 6.3961101 2.1881988 7.5490074 6.8320189
7.7411380 8.1048126 6.2079444 7.4693723 6.3785415 2.1865239 7.5223284 6.8563194
7.7433043 8.1077385 6.3075404 7.4260554 6.3072329 2.1536391 7.5082150 6.8348827
7.6707911 8.0814438 6.3675165 7.3644156 6.3830786 2.0387688 7.5307117 6.7964616
7.5707488 8.0021734 6.4336638 7.3044682 6.5118842 1.9314107 7.6015916 6.6804886
7.5310154 8.1202879 6.4571233 7.2860503 6.6321526 1.8670911 7.4631987 6.6464143
7.4878182 8.0437031 6.5170178 7.2668295 6.7168455 1.6267234 7.4776392 6.6581283
7.4844432 7.9041147 6.5038748 7.2352943 6.6892853 1.4907731 7.6328492 6.7161899
7.4299135 7.9082394 6.5400872 7.3446412 6.7232757 1.3309498 7.6992073 6.6984396
7.5413766 7.9458361 6.6700630 7.4350715 6.7291732 1.2048308 7.5800657 6.6541495
7.5202036 8.0033703 6.7668633 7.4766712 6.8016033 1.1763942 7.6682320 6.5761805
7.4916410 7.9116325 6.8229890 7.4706483 6.6781697 1.0349352 7.5928588 6.6150675
7.3913822 7.9419694 6.7102995 7.4141479 6.6563859 0.9460573 7.5837874 6.7816634
7.4226828 8.0279188 6.6634998 7.3011379 6.6105857 1.0887922 7.5329843 6.8675432
7.4778409 7.9115853 6.6557136 7.3398290 6.5787897 1.0078622 7.5746188 6.8521752
7.5651345 7.8615127 6.6174788 7.3418684 6.5116234 0.9142702 7.5579767 6.9067793
7.5672655 7.8121161 6.6111093 7.3051748 6.4104557 0.9443206 7.4910822 6.8701472
7.4583125 7.7257986 6.6362309 7.2989879 6.3299870 0.9785060 7.5329103 6.8923388
7.4999542 7.8345671 6.6615386 7.2769556 6.3321481 0.9094535 7.6356907 6.9261084
7.4948926 7.8679643 6.6143336 7.2917528 6.3933001 0.9308380 7.4559317 7.0298986
7.5568891 7.8378744 6.5087376 7.3112698 6.4080210 1.0348462 7.3310227 7.0000019
7.5126042 7.9795775 6.5501080 7.4965310 6.3684897 0.9493415 7.3840675 7.0723696
7.6018200 7.9697189 6.6093307 7.4419580 6.3610916 0.9793529 7.3451514 7.1299801
7.5373783 7.9940567 6.6650672 7.4949493 6.2882342 0.9688334 7.4299369 7.1214533
7.5549326 7.9676833 6.6507955 7.6164370 6.2899261 0.9633585 7.5188780 6.9494910
7.6301870 8.0351496 6.6163678 7.6540284 6.3126540 0.9902949 7.6346703 6.9725294
7.7757530 7.9099770 6.5384102 7.7861605 6.4191241 0.9823938 7.6980991 6.9403262
7.7298126 7.8229113 6.5371819 7.7890573 6.3837981 0.8820445 7.7964134 6.9604216
7.7531648 7.7949581 6.4169340 7.6728983 6.4728827 0.9401715 7.8202929 6.8467684
7.7746263 7.8650155 6.2853618 7.6008773 6.6520586 0.9938315 7.9691944 6.8578091
7.8082943 7.8574023 6.2761326 7.5265222 6.8106794 1.0201713 7.9773154 6.8110056
7.7774611 7.7926946 6.2886214 7.5943165 6.7462993 0.9619332 8.0405035 6.8897476
7.7781291 7.7035489 6.2727757 7.4712863 6.8186946 0.9589318 8.0749464 6.8718162
7.8790584 7.7147746 6.2838683 7.5640545 6.7704844 0.9016949 7.9837542 6.9295907
7.9965072 7.7233005 6.3309298 7.6079230 6.7460885 0.9688488 8.0049448 7.0278826
8.0414333 7.7165971 6.3756232 7.6556182 6.7262611 1.0199676 8.0024977 7.1041684
7.8780627 7.7408442 6.3468800 7.6871214 6.6116633 0.9719951 8.0398340 7.1062407
7.8346930 7.8426609 6.3878775 7.7478714 6.5600915 0.9491574 8.0710201 7.1055393
7.8357668 7.9097328 6.4253120 7.5634179 6.6396890 0.9845660 8.1243010 7.1187234
7.9415541 7.8834853 6.5039806 7.4120927 6.6376977 0.9703744 8.1998005 7.2782807
7.8226447 8.0312500 6.4540114 7.4668064 6.6377034 0.9960609 8.1884069 7.5019474
7.7340751 8.0388699 6.3987432 7.4502835 6.5851383 0.9757515 8.2002716 7.5895209
7.6957498 8.0714445 6.3034692 7.4366794 6.5508075 0.9599361 8.1953545 7.6644697
7.5506692 7.9420853 6.2908211 7.4642220 6.4584379 0.9417217 8.2978745 7.6696095
7.4876623 7.9430413 6.2599244 7.4769621 6.3955603 1.0175623 8.2227840 7.6123853
7.4934821 7.8643885 6.1769514 7.4567385 6.2990227 0.9298343 8.2938280 7.6808233
7.5573387 7.9225345 6.2419362 7.5538611 6.3545284 0.9087709 8.2263317 7.6912251
7.5776038 7.9119859 6.2642164 7.4679599 6.2830439 0.9247899 8.1840715 7.6712728
7.5744238 7.8808360 6.3777122 7.4386396 6.2132864 0.9445887 8.1647778 7.8091335
7.6597104 7.8387842 6.3894844 7.3677320 6.2908139 0.8993621 8.1486397 7.7227030
7.5829787 7.8446317 6.4218893 7.3940325 6.3153391 0.9554178 8.2282686 7.7086101
7.5230808 7.8732047 6.4295621 7.4753928 6.3865795 1.0006292 8.1969862 7.7712793
7.5855312 7.8488355 6.4076848 7.5315776 6.4702811 0.9199474 8.1767130 7.7063870
7.7879333 7.9506898 6.5071387 7.5364823 6.5013399 0.9768633 8.1812687 7.8840785
7.8709559 7.9426732 6.5117083 7.5546064 6.5104060 0.8528607 8.3159895 7.8007741
7.9273643 7.9936700 6.5695987 7.6370630 6.6260052 0.9539137 8.3255663 7.7203827
8.0724096 8.0710850 6.5663285 7.5054345 6.6678271 0.8974648 8.3610086 7.7054386
8.0196953 8.0116177 6.5254598 7.4209294 6.7102246 1.0652492 8.4013281 7.7007737
8.0139093 8.0725374 6.4920764 7.5081739 6.7476315 0.9485099 8.3044100 7.7565823
7.9726529 8.0385876 6.5196238 7.5144014 6.8017859 0.8975706 8.1895485 7.9479523
7.8852253 8.0779858 6.5373731 7.5548124 6.9386301 0.9285052 8.0347939 8.0300026
7.8001165 8.0424232 6.5479836 7.5520234 6.9776444 0.9420187 7.9459004 8.0770988
7.7245355 8.0345173 6.5160546 7.5510559 6.9655242 0.9650836 7.9748721 8.1329851
7.7008743 7.9582329 6.5349422 7.4237957 6.9591570 0.9609537 7.9670649 8.0943146
7.5868173 8.0957718 6.5405850 7.4165845 6.8742394 0.9430930 8.0128384 8.2298489
7.5950584 8.0722637 6.4572244 7.4485564 6.8399343 1.0189092 8.0993690 8.3060942
7.6145144 8.1495419 6.4694691 7.3888855 6.9038014 0.9342842 8.0758696 8.4389524
7.4997883 8.3090057 6.3918710 7.4458270 6.9337420 0.9699253 8.0710402 8.3792601
7.5266714 8.2606459 6.3359575 7.4320512 7.0004125 0.9142339 8.1865482 8.4899216
7.6835747 8.3133411 6.3605332 7.4608626 6.9494777 0.9796008 8.2700605 8.4061861
7.7399039 8.2231398 6.3247585 7.5422320 6.8755045 0.9939030 8.3006639 8.2837505
7.7560892 8.1716843 6.2767806 7.5122051 6.8648276 1.0081594 8.3131189 8.2429676
7.8350959 8.2248640 6.2913694 7.5127168 6.8600826 0.9692605 8.3888226 8.2807274
7.8099823 8.2726040 6.1413670 7.4902306 6.8442888 0.9440090 8.4125786 8.2916660
7.7208943 8.2402115 6.1704869 7.4660625 6.7178345 0.9370960 8.3052311 8.2508097
7.6962514 8.2069025 6.1154962 7.4283843 6.6697378 1.0162193 8.0830421 8.2284107
7.7362208 8.2271175 6.0263309 7.4034338 6.5379276 0.9625720 7.9739337 8.1833019
7.7336187 8.2184525 6.0211349 7.4987373 6.4788790 0.9566053 7.8657980 8.2613354
7.7067389 8.2027245 5.8909526 7.5767159 6.4190464 0.9428728 7.8542628 8.4340429
7.7072902 8.1593266 5.8295932 7.5536995 6.4820437 0.9394737 7.9295268 8.3785725
7.7001677 8.0136051 5.8548875 7.5657277 6.6395621 0.9367859 8.0050230 8.3095770
7.6191316 7.9129515 5.8500929 7.6194954 6.6540446 0.9781846 8.0449104 8.2509680
7.5757113 7.9110780 5.7906866 7.6289973 6.6820121 0.9840249 7.8047915 8.2056217
7.5945616 7.9419909 5.7536936 7.7063632 6.6484876 0.9866179 7.8068013 8.2339239
7.6490769 7.9701424 5.7603536 7.7560821 6.8573484 0.9264518 7.7513990 8.2663069
7.7513990 7.9627399 5.8040724 7.8622217 6.7886329 0.9376341 7.6862569 8.2026310
7.8724213 8.0403757 5.7613039 7.9256253 6.7716799 0.9539105 7.6965165 8.3390970
7.8579054 8.0226641 5.8307190 7.9104133 6.8572388 0.9537909 7.6258903 8.3819990
7.6848788 8.2045631 5.8272352 7.8600593 6.9648800 0.9015446 7.5723505 8.3596210
7.7997799 8.2451086 5.6516471 7.8295603 7.0396137 0.9596184 7.6162295 8.3458939
7.9128242 8.2553244 5.5826182 7.8266068 7.0830917 1.0220236 7.5502329 8.2434053
7.9078851 8.3012590 5.5602984 7.8570819 7.0908389 1.0328149 7.4242845 8.2695684
7.8012977 8.2987003 5.6309614 7.9033594 7.1416550 0.8954119 7.5289121 8.2113914
7.8341470 8.3360634 5.5855513 7.8805146 7.1373467 0.9348819 7.5643134 8.0955315
7.7781386 8.3613911 5.5306258 7.8433642 7.0662146 0.9834460 7.4646602 8.1063261
7.7412906 8.3762693 5.5347877 7.8701010 7.0599008 0.9395406 7.5030894 8.1488085
7.7196002 8.4012318 5.5939174 7.8719974 7.1165209 0.9859064 7.6045218 8.1778469
7.6587029 8.4211006 5.6497183 7.9563298 7.0855823 0.9829446 7.6938424 8.1552563
7.6877112 8.4320869 5.6574492 7.9768381 6.9954510 0.9412549 7.8281550 8.0872183
7.6065350 8.5500050 5.6251411 7.8895550 7.0082088 0.9173813 7.9638138 8.0407810
7.6375995 8.6061659 5.6514859 7.7096977 7.0011878 0.9600288 8.1000996 7.9576087
7.6073337 8.6017752 5.7430277 7.6989455 6.9973798 0.9274305 8.1443567 7.9741211
7.5897346 8.5573072 5.7728848 7.7686667 7.1229529 0.9801988 8.2871265 7.9936180
7.6615009 8.6229582 5.7530279 7.8468094 7.3040681 0.9630178 8.2635441 8.1285563
7.6259646 8.7027769 5.8056350 7.8994679 7.3412781 0.9420410 8.2318497 8.2364283
7.6334524 8.6575632 5.8599639 8.0056067 7.1576328 0.9883728 8.1906614 8.2155628
7.6442046 8.7247658 5.8702469 7.9120879 6.9768863 0.9703153 8.3263283 8.1557703
7.7159238 8.7636986 5.9021144 7.9230881 6.7884841 0.9370181 8.2580900 8.1348076
7.8032360 8.7820902 5.7434635 7.8355484 6.6954861 0.9636390 8.3041296 8.0454569
7.8267679 8.8086176 5.5913215 7.8191519 6.6396546 0.9818166 8.3325005 8.0103512
7.7697520 8.7530251 5.4521189 7.7461963 6.5340466 0.9410149 8.3806944 7.8786101
7.8028474 8.6945076 5.4693999 7.7406597 6.5002079 0.9568611 8.3401356 7.9189401
7.7649345 8.6913919 5.4939313 7.6611652 6.3010206 0.9245346 8.3223324 7.8958778
7.6740189 8.6090975 5.6387534 7.6500711 6.4284840 0.9725261 8.3128567 7.9142995
7.7334061 8.5874166 5.6175909 7.6908770 6.3451939 0.9557098 8.4206886 7.9198089
7.6803637 8.5023499 5.6620827 7.6995659 6.2607794 1.0088919 8.4580545 7.9197621
7.6615739 8.3184576 5.5941448 7.7760587 6.3053966 0.9561184 8.3768978 7.8851690
7.6783609 8.3560543 5.5242653 7.6617231 6.4836273 0.9420494 8.4241343 7.9154572
7.6299887 8.3714943 5.6609921 7.6578474 6.5066695 0.9763891 8.3025131 7.9420533
7.7516775 8.3600483 5.6541071 7.5804286 6.6622157 0.9644188 8.3977718 8.0405655
7.7742877 8.2177992 5.7088552 7.5451689 6.7462654 1.0072813 8.3557339 8.0821199
7.8569803 8.1682701 5.8096094 7.5751305 6.6789112 0.9472467 8.3214417 8.1002483
7.8641052 8.1967869 5.9747410 7.6185098 6.5989628 0.9634656 8.3453131 8.0914307
7.9273505 8.2360878 5.9008961 7.6075106 6.6204472 1.0078011 8.3324671 8.0573101
7.9550333 8.3663673 5.8575478 7.6822772 6.6154523 1.0017552 8.3004570 7.9840593
7.9692564 8.3828545 5.8588471 7.6535354 6.7354994 0.8735657 8.3683338 7.9794984
7.9338050 8.4789419 5.9232769 7.6371059 6.6985564 1.0050656 8.3598499 7.9768705
7.7654810 8.6356115 5.8650265 7.6220078 6.7491050 0.9210867 8.4252872 8.0585337
7.8214836 8.6826811 5.9215984 7.5712547 6.7635784 0.9959735 8.4610147 7.9646931
7.8072958 8.7877846 5.9031043 7.6649408 6.8807917 0.8914968 8.4180756 7.8405828
7.7089705 8.6844845 5.8933835 7.6392622 6.8365421 0.9656956 8.3526192 7.8217883
7.6634254 8.5572138 5.9692111 7.6741552 6.8306270 0.9634990 8.3214684 7.7569480
7.6867757 8.6879978 5.9472094 7.7275577 6.9068427 0.9701638 8.2237272 7.6888456
7.5558152 8.6928835 5.9822693 7.6531048 7.0078111 0.9548777 8.0797157 7.7093740
7.5865488 8.7845345 6.0127201 7.7328520 7.0278249 1.0130063 7.9864926 7.7620950
7.5322371 8.7266865 6.1631303 7.8410506 7.0351710 0.9754162 7.9703422 7.6974645
7.4955254 8.6326075 6.2622933 7.8778987 7.0382118 0.9923985 7.9930487 7.6257663
7.4611082 8.4959793 6.3037343 7.9281559 7.1157460 0.9913760 7.9211278 7.6670198
7.5806909 8.3708544 6.2202497 7.8975716 7.0753150 0.8945302 7.8864961 7.7414255
7.5962205 8.2588491 6.1102314 7.8678575 7.0973201 0.9713445 7.8682241 7.7489686
7.7086134 8.1501970 6.0493536 7.8632483 7.0654759 0.9580032 7.9603963 7.5578461
7.6231928 8.0924540 6.1836638 7.8132505 7.0247250 0.9880288 7.9649181 7.4611120
7.6569114 8.0362167 6.1910238 7.7427998 6.8920732 0.9421158 7.9698572 7.4830160
7.6375203 8.1025362 6.3084149 7.6765809 6.8556685 0.9374051 8.0172567 7.5053649
7.6842284 8.1229858 6.3914275 7.7324338 6.8376451 0.9151571 8.1327848 7.5778971
7.7976274 8.2592239 6.4673514 7.6310153 6.9168901 0.9597124 8.1348200 7.5308571
7.8943572 8.3660908 6.4910374 7.6596694 6.9622035 0.9789737 8.1803637 7.6088667
7.7724299 8.3770113 6.5802250 7.5535407 7.0066628 1.0216894 8.1440029 7.6608057
7.6463537 8.4623251 6.6489329 7.4432111 6.9762487 0.8923618 8.1282644 7.6756911
7.6758318 8.4551134 6.7203665 7.3463778 7.0061212 0.9697096 8.1059875 7.6758771
7.6474113 8.5354567 6.7962904 7.2007222 7.0058064 0.9216284 8.0114946 7.5707183
7.7379069 8.5783949 6.6971474 7.2155619 7.0443048 0.9976178 7.9647870 7.5600152
7.7395239 8.5924559 6.5734277 7.1972427 7.0112162 0.9498773 7.9085646 7.6646328
7.7701049 8.6949472 6.5055461 7.3582129 6.9836988 0.9166895 7.8904552 7.8338585
7.7439437 8.7652855 6.3689852 7.3944511 6.9682798 0.8751015 7.9536543 7.8666720
7.5961657 8.6196003 6.3225560 7.4657812 7.0744491 0.9640056 7.8730140 7.8186808
7.5328994 8.5526695 6.3031244 7.5709982 7.0777702 0.9356855 7.8618603 7.7456908
7.5743709 8.6525412 6.3899574 7.7352028 7.1185484 0.9156618 7.6912699 7.7827258
7.6355333 8.7044363 6.4425821 7.7787967 7.1307583 0.9751299 7.7382660 7.7486672
7.7569866 8.5997477 6.4041839 7.8061137 7.1327000 0.9632262 7.7131114 7.8817229
7.7103906 8.5607653 6.4969335 7.7154074 7.1354151 0.9592012 7.6703520 7.9423113
7.8194447 8.5438795 6.5969191 7.5741172 7.1395707 0.9857708 7.5994763 7.8838735
7.8102560 8.5432358 6.6342859 7.5438495 7.0766530 0.9580663 7.5230203 7.8253293
7.8243055 8.4720764 6.6673336 7.6241155 7.0888553 1.0092568 7.4724717 7.9274182
7.7133126 8.4156904 6.6212296 7.6316414 7.0446849 0.9389377 7.4628568 7.9368167
7.6147904 8.4936810 6.7124352 7.6198702 7.0756192 0.9612625 7.3917403 8.0093765
7.6604962 8.5348082 6.7562671 7.6765079 7.0567694 0.9585224 7.3609734 8.0014524
7.6518908 8.4787626 6.7937055 7.5765967 7.1769891 0.9019403 7.3602867 7.9390101
7.7501326 8.3810072 6.7876563 7.6361599 7.0774741 0.9973494 7.3231158 8.0095472
7.6908011 8.3052139 6.7323279 7.4992437 7.0625186 0.9608031 7.2383075 7.9571095
7.7411418 8.3670101 6.6853604 7.4412045 7.0274911 0.9832409 7.2556152 7.8826509
7.7674036 8.3168869 6.6485868 7.3583508 7.0122623 0.9585509 7.3301644 7.8592834
7.8254943 8.3761663 6.6709652 7.3701162 6.9313493 0.9718028 7.5027819 7.8677254
7.9423966 8.3524351 6.7312016 7.4062905 7.0202942 0.9543172 7.6587744 7.8573213
7.9162054 8.2354765 6.6400547 7.3592658 6.9921708 0.9591457 7.6876268 7.8199396
7.9012160 8.2614202 6.6429229 7.2881260 7.0004263 0.9571903 7.7238960 7.7696581
7.8789968 8.3828478 6.6924448 7.1941967 6.8823681 0.9496680 7.6594906 7.6174383
8.0051966 8.5522823 6.6557689 7.2777295 6.9210701 0.9686474 7.7154522 7.5850697
8.1232386 8.6370077 6.6978045 7.2324734 6.9001193 0.9927813 7.6197076 7.6453376
8.0718966 8.6665325 6.7289257 7.2462959 6.8712082 0.9380777 7.5910482 7.8063674
8.0317640 8.6604729 6.6265616 7.1906576 6.8145967 0.9841543 7.5708733 7.7462792
8.0072908 8.6042643 6.5993409 7.0190287 6.9702172 0.9792177 7.4489079 7.6738658
7.9705000 8.5985126 6.6756468 7.0334058 7.0084348 0.8447523 7.4812131 7.6109486
7.8923573 8.5325098 6.6963377 7.0675178 7.0826001 1.0386010 7.4443254 7.5895486
7.9496112 8.4804144 6.5954366 7.1459360 6.9800258 0.9694248 7.3941460 7.6263232
7.8550868 8.5391960 6.6011639 7.1709642 6.9008794 0.9497155 7.4047451 7.6005812
7.8286839 8.4149666 6.4918962 7.2923236 6.7796669 1.0060768 7.5058818 7.5491700
7.9012270 8.4811802 6.4547935 7.3294406 6.6380939 0.9172732 7.4895115 7.5295067
7.9045887 8.4695253 6.3630080 7.2321963 6.6139336 0.9841036 7.5591483 7.5194545
7.7969203 8.5098352 6.3529611 7.2632899 6.5104251 0.9851998 7.5541506 7.5174460
7.8010130 8.5004959 6.4497557 7.2266726 6.5989995 1.0155516 7.6172366 7.6529679
7.8257055 8.5455542 6.3922114 7.2643476 6.6117654 0.9399552 7.7249761 7.8570089
7.7905126 8.5263424 6.3450441 7.2551765 6.7164412 0.9887080 7.7548089 7.8993816
7.7947855 8.6717958 6.3861690 7.2585845 6.7473125 0.9505988 7.8634276 7.8783054
7.7106776 8.5309258 6.5004702 7.3263121 6.7492261 0.9731687 7.8585863 7.9304338
7.8102279 8.5811310 6.4766665 7.4179821 6.8290634 0.9727726 7.9038358 7.7892551
7.8619952 8.5590172 6.4692812 7.4968123 6.9389548 0.9451594 7.8935680 7.8980546
7.7981339 8.5845890 6.3862038 7.5076203 7.0349379 1.0219086 7.7651772 7.9093475
7.8343978 8.4914684 6.2994366 7.5100856 7.0403557 0.9264538 7.7278128 8.0225239
7.8042336 8.5261774 6.4365525 7.5455694 7.1130376 0.9477267 7.6295161 8.0971270
7.8621535 8.5476389 6.4432507 7.5728636 7.0786586 0.9337435 7.5273418 8.1645031
7.9136562 8.6799393 6.4154716 7.6264000 7.0845065 0.9580184 7.4725361 8.1403408
7.8081155 8.6475554 6.4101949 7.5379896 7.2111397 0.9332673 7.3768530 8.0885057
7.7160177 8.6379280 6.3548708 7.5449224 7.2443914 0.9548180 7.2224989 8.1906881
7.7057815 8.6334915 6.3986421 7.5112882 7.1786346 0.9754053 7.3145928 8.1670666
7.6920648 8.5601044 6.4670267 7.5717769 7.2469335 0.9422228 7.1904669 8.1703167
7.7316589 8.5642128 6.5277009 7.5881786 7.2523122 0.9141204 7.2973909 7.9808683
7.6877551 8.5836210 6.6330156 7.7111931 7.2930832 0.9464458 7.4006977 8.0232019
7.8198857 8.7253551 6.7389879 7.7363911 7.2701278 1.0188680 7.4513173 8.0009289
7.8213005 8.7349205 6.8967438 7.7369366 7.3060775 1.0033655 7.4703007 7.9649806
7.7315683 8.7021427 6.8289008 7.8012600 7.2806401 0.9648093 7.4305449 7.8740616
7.7510219 8.6352968 6.7924738 7.7667456 7.1496625 0.9472288 7.6120105 7.8455648
7.7991838 8.5693388 6.7539816 7.8758550 7.0537548 0.9092971 7.7132983 8.0204306
7.8137941 8.5546751 6.6698775 7.9548721 6.9819884 0.9354930 7.8365221 8.0237484
7.8294129 8.6028414 6.5331764 7.9969463 7.0224915 0.9564903 7.8721266 7.9925771
7.8164911 8.6104412 6.4533997 8.0830822 6.9404864 0.9448007 7.7958488 8.0404768
7.8475356 8.5999832 6.4249239 8.0161419 6.8727598 0.9828498 7.7823071 8.1102438
7.9155493 8.5745411 6.4294844 8.0611763 6.8901715 0.9552162 7.7147565 8.0969839
7.9499063 8.6861410 6.4213395 7.9988594 6.9340258 0.9786483 7.7835546 8.0398598
7.8773923 8.6013622 6.4898753 7.8860850 6.9605241 0.9256666 7.8564916 8.0313320
7.9329271 8.5850086 6.4478469 7.8441901 7.1059885 0.9366487 7.9869719 8.0339355
7.9504580 8.4596624 6.3200955 7.8034482 7.1296310 0.9548286 8.0204811 8.0524731
7.9329300 8.3847628 6.2063046 7.6538925 7.3026500 0.9673071 7.9961324 8.2447500
7.9139838 8.3734531 6.2282481 7.6672854 7.2076864 0.9495468 7.9702229 8.2914877
7.8886542 8.3236237 6.1600509 7.6620469 7.1664767 0.9085690 7.9845247 8.3186445
7.8410478 8.3506575 6.1367502 7.5984683 7.2035136 1.0187168 7.8575511 8.2484407
7.8440142 8.4325790 6.1434464 7.5353847 7.2612877 0.9910753 7.9161911 8.2923870
7.8343692 8.4702129 6.1053486 7.4949579 7.3532019 0.9624585 7.9210453 8.1847954
7.8114171 8.4346437 6.1274714 7.4379888 7.2922192 0.8861589 7.9945416 8.2234755
7.6305332 8.4384432 6.1078053 7.4534364 7.2446752 0.9269248 8.1449814 8.2548571
7.5933523 8.3401527 6.1983986 7.5329728 7.2713466 0.9935017 8.2128038 8.3118210
7.4982710 8.2983494 6.4355745 7.5481720 7.2346683 0.9472476 8.2510157 8.3246708
7.5471969 8.3518629 6.4276538 7.5676770 7.1756468 0.9447755 8.2292337 8.2881241
7.5795989 8.4029312 6.4499011 7.4776921 7.1586447 0.9584711 8.1803255 8.2370911
7.5316143 8.4940109 6.4632077 7.4991970 7.1402950 0.9275902 8.2696762 8.1791115
7.6260147 8.6216278 6.3842535 7.5276146 7.1429167 0.9959930 8.2254047 8.2657061
7.5615416 8.6775417 6.2661204 7.5357804 7.0791674 0.9305268 8.2086067 8.2683096
7.4568019 8.6533861 6.1187997 7.4967484 6.9852409 0.9377963 8.2015505 8.2307405
7.3874378 8.6368885 6.1006584 7.4365020 7.0098453 0.9743749 8.2558804 8.2034664
7.4495940 8.5594292 5.9814978 7.4548774 7.0180011 0.9833060 8.2403049 8.2094631
7.4782262 8.4648428 5.8442488 7.3863034 7.0050988 0.8486897 8.2899036 8.1830826
7.6346550 8.4663229 5.8533511 7.3430099 7.1491323 1.0008376 8.2641535 8.0827875
7.5883718 8.3661213 5.8816018 7.4063826 7.3320241 0.9625682 8.3709402 8.1075497
7.6473904 8.3395710 5.9743547 7.3818345 7.3229022 0.9619985 8.3067188 8.0868788
7.6386042 8.2377844 6.0486665 7.3214579 7.3243823 0.8890611 8.2158747 8.0949707
7.6862521 8.2062550 6.1860271 7.4116139 7.4260616 0.9608641 8.1186714 8.2072668
7.6640244 8.0520582 6.2043095 7.4558158 7.3517809 0.9541738 8.0958366 8.1367798
7.6971960 8.0878782 6.3148689 7.3896008 7.3020396 0.9125892 8.0590429 8.0607758
7.6625295 8.0634251 6.4761648 7.3695650 7.2000046 0.9494202 8.1212816 7.9799113
7.7884712 8.0765848 6.4993410 7.4098344 7.2346835 0.9087322 8.1848679 7.8340673
7.7929420 7.8451524 6.4671001 7.4406195 7.2100825 0.9680634 7.9947057 7.7642703
7.7097497 7.6505842 6.3391814 7.3771353 7.2198510 0.9046928 7.9003048 7.7264004
7.7419167 7.4393616 6.3913560 7.4186020 7.2281218 0.9516335 7.8910418 7.7410083
7.6865029 7.4343834 6.3619747 7.5469856 7.3770437 0.9288169 7.8348446 7.7171316
7.6445212 7.3889995 6.3977518 7.4731555 7.3208609 0.9569875 7.7569556 7.7642074
7.7472353 7.3684092 6.2946191 7.3733702 7.4722137 0.9564790 7.7371106 7.7336502
7.7440171 7.3380795 6.3535194 7.4619460 7.3525257 0.9567297 7.6988506 7.8465066
7.6821861 7.2623787 6.2731462 7.3468804 7.2356291 0.9337773 7.8056102 7.8252983
7.6637650 7.1932664 6.2461147 7.4427423 7.2117720 0.9607437 7.7607760 7.8375325
7.5702538 7.1256580 6.2431192 7.4637175 7.2113934 0.9377390 7.8831496 7.8816128
7.5603595 7.0477195 6.2328091 7.4737897 7.1930013 0.9939286 7.8834085 7.8869152
7.4969034 6.8669662 6.2953792 7.5144014 7.1296453 0.9908741 8.0655022 8.0399714
7.3678579 6.8872218 6.3905301 7.4556913 7.0893378 0.9149246 7.9028654 8.0799894
7.4215961 6.9003811 6.4247322 7.4558206 7.0313616 0.9519026 7.8617144 8.2023687
7.4452391 6.8681870 6.5199590 7.5165277 7.0065765 0.8781918 7.8093247 8.1898842
7.4506001 6.8225870 6.5454264 7.5355334 7.1128120 0.9487166 7.6791458 8.2431288
7.4857202 6.8346810 6.5959311 7.6194377 7.1328664 0.9117272 7.6737494 8.2388277
7.4368386 6.7829232 6.6057930 7.6682086 7.0814428 1.0183257 7.5780559 8.2116289
7.4633303 6.7676992 6.6799135 7.6167431 7.1530714 0.9531283 7.5669875 8.1210089
7.4134531 6.7266665 6.6462765 7.6419854 7.1097360 0.9357250 7.5176234 8.1576080
7.3785825 6.8663831 6.6832485 7.5890369 7.1962018 0.9790796 7.4918351 8.0836401
7.4672527 7.0269675 6.5557532 7.6509995 7.2508206 0.9471314 7.4193006 8.1669807
7.4590774 7.2286706 6.4379611 7.6647096 7.1214170 1.0204332 7.3984280 8.2735500
7.5325966 7.2844625 6.3164396 7.6002216 7.0943766 0.9405720 7.3744330 8.3249893
7.4923749 7.2714014 6.4226689 7.5896864 7.0079408 0.9776850 7.3592710 8.3223991
7.3941927 7.1911025 6.5030103 7.5626335 6.9456654 1.0078410 7.3079062 8.3430223
7.2692056 7.1570349 6.3952422 7.5166245 6.9309535 0.9630843 7.3377833 8.2456675
7.3020263 7.0993977 6.4129467 7.5066514 6.9451122 0.9958112 7.3290071 8.1740274
7.3222132 7.0978723 6.4135294 7.4450049 6.8426948 0.9799521 7.4128742 8.2484007
7.4245243 7.1291890 6.4757605 7.4838386 6.9605737 0.9734372 7.3941116 8.2033472
7.3137698 7.2927337 6.4150567 7.4093843 6.8917327 1.0168960 7.3975763 8.2370949
7.2869725 7.3960166 6.2580886 7.3526278 6.8908582 0.9366673 7.4505343 8.2233334
7.4530854 7.3932996 6.2063746 7.4476829 6.8129435 0.9511280 7.4393392 8.2523661
7.6017256 7.3021607 6.1182590 7.5172997 6.7572417 0.9099145 7.6382103 8.2459288
7.7048769 7.3861337 5.9386511 7.5199184 6.6510897 0.9787554 7.6378512 8.3772411
7.7047362 7.3732376 5.8841429 7.6421061 6.6224904 0.9174654 7.5449080 8.4060078
7.6074924 7.3126493 5.8316336 7.6393600 6.5921321 0.9796162 7.4559813 8.5296154
7.4506192 7.1298923 5.9386253 7.5559764 6.5689530 0.9494252 7.4816399 8.5104485
7.3886232 7.2415528 5.8803425 7.5260391 6.7705941 0.9293823 7.4478869 8.5927534
7.3553891 7.1976361 5.7264285 7.5631475 6.9079366 1.0197356 7.4612675 8.5134840
7.4056282 7.3373404 5.6834044 7.7533937 6.9348269 0.9733232 7.3760786 8.4859791
7.4884496 7.3126974 5.7278385 7.8716316 7.0840478 0.9312217 7.4286098 8.4622469
7.6350245 7.4705243 5.6717467 7.8980465 7.1444468 0.9242880 7.3881388 8.4109659
7.6911964 7.5318508 5.5636053 7.9308343 7.0458393 0.9561303 7.4303451 8.4186859
7.7031932 7.5846248 5.5275011 8.0991735 6.9671326 0.9771127 7.3367825 8.2584810
7.6508050 7.5542054 5.4290543 8.1607924 6.9015856 0.9345012 7.4470181 8.4122686
7.6626420 7.6867800 5.3618913 8.2551670 6.8562722 0.9262854 7.3365464 8.4333601
7.6256013 7.6810913 5.4574513 8.2527771 6.9407387 0.9167857 7.3024497 8.4873352
7.6556697 7.6537709 5.4012661 8.3573551 6.8267665 0.9665092 7.2571654 8.4700375
7.7523971 7.5886550 5.4135008 8.3801031 6.8275990 0.9556403 7.2853560 8.3819427
7.8034058 7.6188188 5.4348884 8.4154234 6.8249249 0.9547078 7.3626127 8.3245020
7.8340230 7.6139512 5.4745946 8.4444561 6.9265933 0.9424996 7.5435104 8.3763180
7.7478867 7.6267781 5.4084463 8.5114594 6.9119401 0.9091598 7.5408120 8.3906956
7.7378664 7.7006369 5.4079199 8.3713026 6.9463019 0.9584090 7.5777941 8.3722677
7.7421861 7.7660689 5.4550767 8.2102890 6.8855958 0.9426083 7.4288802 8.3213682
7.7197886 7.8212485 5.3412843 8.1482325 6.8473115 0.9556162 7.4117737 8.2849636
7.7534251 7.7984910 5.4111776 8.1272020 6.9002786 0.9831902 7.3048816 8.2460108
7.7116489 7.7415519 5.3630562 8.2404547 6.9852595 0.9212347 7.1935625 8.2495422
7.7592697 7.8240461 5.3700557 8.2684736 6.8471875 0.9580334 7.1097836 8.2213535
7.8535833 7.6989546 5.3939118 8.3511391 6.7975922 0.8983102 7.1306343 8.2300777
7.8396063 7.4499192 5.4307046 8.4032536 6.6970553 0.9981135 7.1727338 8.2037182
7.8724909 7.3457961 5.3890271 8.4214344 6.6758451 0.9158776 7.3045826 8.1417561
7.8463593 7.3556752 5.4563956 8.4853668 6.6983304 0.9479011 7.2920408 8.1376286
7.8383942 7.4401393 5.4594665 8.4465771 6.7640719 0.9138731 7.2225399 8.0917664
7.9732304 7.3935599 5.4882770 8.5257301 6.8903675 1.0233837 7.1997757 8.1184282
8.1148968 7.3055916 5.5518909 8.5532885 6.8811846 0.9484485 7.2193809 8.1566238
8.0513916 7.3069715 5.4969730 8.6038628 6.8903522 0.9567517 7.3022428 8.1030302
8.0591955 7.3859406 5.4409847 8.5062771 6.8819442 0.9290406 7.3398714 8.0366879
7.9831395 7.3376398 5.5083761 8.4904795 6.8486319 0.9571325 7.3754826 8.0359879
7.9741292 7.3838305 5.4781704 8.5894909 6.8675456 0.8951996 7.2853436 8.0977345
8.1232958 7.4206629 5.5547628 8.6832228 6.7813358 0.9707472 7.2428751 8.1766882
8.1158152 7.4131966 5.5778089 8.7369318 6.7239418 0.9504702 7.1753349 8.1493320
8.0662518 7.4274602 5.4912052 8.6946831 6.7001081 0.9810144 7.1872363 8.1789427
7.9759817 7.4930129 5.5569978 8.6793556 6.7535391 0.8984692 7.1070004 8.1897783
7.9412427 7.4805627 5.6278944 8.7049685 6.7368236 0.9949697 7.2153692 8.2465715
7.9165897 7.4660382 5.6252480 8.6492195 6.7751207 0.9470247 7.1986141 8.1615410
7.9229736 7.4556293 5.6834064 8.5628242 6.6066160 0.9263588 7.2355604 8.1209354
7.9485779 7.4855947 5.6835561 8.5244408 6.5370512 0.9544374 7.2909327 8.0649958
7.9514446 7.4043117 5.7933226 8.4474049 6.4540739 0.9961780 7.4313178 8.1337442
7.9879227 7.3878336 5.7837353 8.4844255 6.4115801 0.9751192 7.4450955 8.0503235
7.9605722 7.4091654 5.7626066 8.4522514 6.4800992 0.8830191 7.4977136 8.1061821
8.0091581 7.4785757 5.6807189 8.3798418 6.5033183 0.9557153 7.4141598 8.1186829
7.9958520 7.4523335 5.6108027 8.3737793 6.5158582 0.9783866 7.3461394 8.0388737
7.9521446 7.4347391 5.6504230 8.3233442 6.6395845 0.9955071 7.3477712 8.0091801
7.9142475 7.5123453 5.6565690 8.2236300 6.5838275 0.8732939 7.3441625 8.0760069
7.8573503 7.4562650 5.6062613 8.1572371 6.6640620 1.0058757 7.3123231 8.1207619
7.8233657 7.6331835 5.6399803 8.0439243 6.7092791 0.9349100 7.2222061 8.1799564
7.8648353 7.5676146 5.6508155 7.9306817 6.6748114 1.0102860 7.1498647 8.1867647
7.8562756 7.4337511 5.5666108 7.8444142 6.7633338 0.9553484 7.0491424 8.0889111
7.6857038 7.3263493 5.5676422 7.8143435 6.7679758 0.9681342 6.9489756 8.0560503
7.7226062 7.2362838 5.5786204 7.7169528 6.9811053 0.9444584 6.9133191 8.1314192
7.7640290 7.2488117 5.5571804 7.7143488 7.0789928 0.9062459 6.7430530 8.1991444
7.6980968 7.2051415 5.4801245 7.6079621 6.9787893 0.9919808 6.7996960 8.3528910
7.6617479 7.1477380 5.4131899 7.6464181 6.8972421 0.8993825 6.6869793 8.3617630
7.5617776 7.0358973 5.4338832 7.6566830 6.9189920 0.9830076 6.7779698 8.3063402
7.5653963 6.9768043 5.5172415 7.6175733 6.9068871 0.9509201 6.8342452 8.2084341
7.6311493 7.0883923 5.6361217 7.5950823 6.9215279 0.9986350 6.9577088 8.1066294
7.7261577 7.0332904 5.6754470 7.6365991 7.0112052 0.9350758 7.0365639 8.1668949
7.8348804 7.0438852 5.7030225 7.7104321 6.9052930 0.9875429 7.0525975 8.0325441
7.7842927 6.9828258 5.6633658 7.5725136 6.9266171 0.9626004 7.0501580 7.9696050
7.7709584 6.9980950 5.7296014 7.5062504 6.7709146 0.9668875 7.0850563 7.9124932
7.7348614 7.0055251 5.8790879 7.4540792 6.7488246 0.9298614 7.1552653 7.8691139
7.6200013 6.9788222 5.8714623 7.3814797 6.6897016 1.0032330 7.2562089 7.9507713
7.5510750 6.9228902 5.9857216 7.4922857 6.6508198 0.9516934 7.3261118 7.9922805
7.4459295 6.9945755 5.9771228 7.5310287 6.6965461 1.0302305 7.2330546 8.0453920
7.4835644 6.9548163 6.0218577 7.4367061 6.7228136 0.9564350 7.2380118 8.0908413
7.4939151 6.9222517 5.9559050 7.4228234 6.7540183 0.9237583 7.0915408 8.0133057
7.4858537 6.8325348 6.0025377 7.4295697 6.8112979 1.0394107 7.0204935 7.9860539
7.5486894 6.7976041 5.9713554 7.3300853 6.8099027 0.9654799 7.0389977 7.9006619
7.6196952 6.7302866 6.0841641 7.3303671 6.7654138 0.9346612 7.0899706 7.8503695
7.7168837 6.6441097 6.0847769 7.4378271 6.7054992 0.9925342 7.0658031 7.7320814
7.7044516 6.6414886 6.0342016 7.3543429 6.8386912 0.9719991 7.0764055 7.7489634
7.7361932 6.6816945 5.9889550 7.2753263 6.9479275 0.9892299 6.9862604 7.7327495
7.9055619 6.7010484 6.0016384 7.2796764 7.0153861 0.9470339 6.9536648 7.7582021
7.9105029 6.7617102 6.0626521 7.3431225 6.9824843 0.9172686 6.9813342 7.6782069
8.0144758 6.7924757 6.0335855 7.3468676 6.9277253 0.9473825 7.0727086 7.6888256
7.9484415 6.8658433 6.0103769 7.3728995 6.8954015 0.9636716 7.0786781 7.6049728
7.9392242 6.9551415 6.1060505 7.3497152 6.8704882 0.8670149 7.1058898 7.7477188
7.9889731 6.9155893 6.0868330 7.3956122 6.8413744 1.0123798 7.1019931 7.8130255
7.9434285 6.9923453 6.1780238 7.2448869 6.7987490 0.9122710 7.1558933 7.8065991
7.7566490 7.1168470 6.0621643 7.1647720 6.7864022 0.9586755 7.1502795 7.7615499
7.7181339 7.1993823 6.0658526 7.2307220 6.7945991 0.9369042 7.0976253 7.7766023
7.6710348 7.2875872 5.9439125 7.1720881 6.7752509 0.9737194 7.0392766 7.7859564
7.6806822 7.2924948 5.9545922 7.2138510 6.9042616 0.8841271 7.0906754 7.6824541
7.6818509 7.2967319 5.9611831 7.2857122 6.8453379 0.9617698 7.1580210 7.6344686
7.7696128 7.1578050 5.9251585 7.2901740 6.8272085 1.0265365 7.1121964 7.5900455
7.8658519 7.2014055 5.9914608 7.2707939 6.8210473 0.8972227 7.1693168 7.6424017
7.8886752 7.1429844 5.9948459 7.3378301 6.9677119 0.9432958 7.2385554 7.6118350
7.8846207 7.0497255 6.0177617 7.3531723 7.0291996 0.9305715 7.2351971 7.6950116
7.7589302 6.9508200 6.0214043 7.4168634 7.0757685 0.8986760 7.1872649 7.7179956
7.7581611 7.1082354 6.0673957 7.3945999 7.0648956 0.9504428 7.1821847 7.7036638
7.7419715 7.0479355 5.9723797 7.4514956 7.0312476 0.9757949 7.1546812 7.5738521
7.7512531 7.0809641 5.9795775 7.4670362 6.9914627 0.9739232 7.1265101 7.6298695
7.6029749 7.0042095 5.7952518 7.4021330 6.8555379 0.9437498 7.1374846 7.6560874
7.5379362 7.0116863 5.8133907 7.3268414 6.8426580 0.9642842 7.1941133 7.6322551
7.4619508 7.1436739 5.8039289 7.3586130 6.8333869 0.8773044 7.1912417 7.6728816
7.3921819 7.1430345 5.8188624 7.4219747 6.7937741 0.9896171 7.2927237 7.5919051
7.3362255 7.1058345 5.7503929 7.4414434 6.7218189 1.0127199 7.3439112 7.6740422
7.3549862 6.9194641 5.5699310 7.6125479 6.7280698 0.9440354 7.4205761 7.5930667
7.3047514 7.0075927 5.5863142 7.5904684 6.7987547 0.9434364 7.4866042 7.5690966
7.2370815 7.0776935 5.6061883 7.6670008 6.8016987 0.9691007 7.5411696 7.5727305
7.1472573 7.0839357 5.7462788 7.6369033 6.8032999 0.9688107 7.6682982 7.5800099
7.2437978 7.0497246 5.8777065 7.6461372 6.7009635 0.9321718 7.6928802 7.5618529
7.2672558 6.9728913 5.9698591 7.7035375 6.6529193 0.9616951 7.7642202 7.5809131
7.2557535 7.0775700 6.0537963 7.7360187 6.6001096 0.9223288 7.7794623 7.5534143
7.2561111 7.0439453 5.9928875 7.7832432 6.5019164 0.9989322 7.8192468 7.5393682
7.3496618 7.0399108 5.9592476 7.7409325 6.5458970 0.9701066 7.7756658 7.5351300
7.3510303 7.1198654 5.9533968 7.7914057 6.5368404 0.9796603 7.7598658 7.5580406
7.4368834 7.1530676 6.0305371 7.8677578 6.5083890 0.9461544 7.8275514 7.4600801
7.3671432 7.2279210 6.0002203 7.9138799 6.5959454 0.9428748 7.8759284 7.4855213
7.4277663 7.2076025 5.9065166 7.9625854 6.6213951 0.9984322 7.8307281 7.5392780
7.3457112 7.1225977 5.9676099 7.8768821 6.6143694 0.9411626 7.7941980 7.4965224
7.2955780 7.0838466 6.0048308 7.8398380 6.5200262 0.9804380 7.7966413 7.5346937
7.2545619 7.0733342 6.1044750 7.6822453 6.4785666 0.9387297 7.8052506 7.5122681
7.2075043 7.1646957 6.0511274 7.5876293 6.4289722 1.0348978 7.6966181 7.5083337
7.2295766 7.2346530 6.0535216 7.6241317 6.3183837 0.9629489 7.6931152 7.5200090
7.3102150 7.2423587 6.1297674 7.6122074 6.3566918 0.9998007 7.5606885 7.4568768
7.4226046 7.1749811 6.2929273 7.6868672 6.3930402 0.8786350 7.5658560 7.5066772
7.5096664 7.0995574 6.3046708 7.6630521 6.3738799 0.9789726 7.3977151 7.5714345
7.5748343 6.9629641 6.1605115 7.6362443 6.3204994 0.9332448 7.3871322 7.5776439
7.5581779 6.9579792 5.9663134 7.6387515 6.4879966 0.9319704 7.3819332 7.5568562
7.6548629 6.9773335 6.0179267 7.7528577 6.6086555 0.9847738 7.4047632 7.5120735
7.5947199 7.0883822 5.8806868 7.7713571 6.6895494 0.9748979 7.4284401 7.4212756
7.6193514 7.0214028 5.9539876 7.8997459 6.7444172 0.9954926 7.5181918 7.3233223
7.5922766 7.1003246 5.9033427 7.9785681 6.7630715 0.9628391 7.6146111 7.2703643
7.5121717 7.0829244 5.9480805 7.9180913 6.7670627 1.0191858 7.5419936 7.2968259
7.3846998 6.8789001 5.8572822 7.9395576 6.7652678 0.9301021 7.6000028 7.3507695
7.3624053 6.8789515 5.9121385 7.9453316 6.8465357 0.9836084 7.8299799 7.2313166
7.3693171 6.8364992 5.9208331 7.8668318 6.8381639 0.9653549 7.9217482 7.2444797
7.3196106 6.8548565 5.8300109 7.8090839 6.7656798 0.9301996 8.0226736 7.2377267
7.2040491 6.8187056 5.9734235 7.8687181 6.8291755 1.0080684 7.9851794 7.2239337
7.1624179 6.8478379 5.8953590 7.8358564 6.8305187 0.8858240 7.9766831 7.1815381
7.1854324 6.8276763 5.8937464 7.8949862 6.8385358 0.9498189 7.9417334 7.1790595
7.1679788 6.8375373 5.9198165 7.8555999 6.7322206 0.9506730 7.9369063 7.1634684
7.1383924 6.8668966 5.9585638 7.9199467 6.7271419 0.9383197 7.9363408 7.2327561
7.0882926 6.9011011 5.9699841 7.9191122 6.6814818 0.9484003 7.9631052 7.3111749
7.1007657 6.8791471 6.0019259 7.9087772 6.6485295 0.8923709 7.9680657 7.3087502
7.2165184 6.8179226 5.9768457 7.8189459 6.6430268 1.0382956 7.9555264 7.4436631
7.2212968 6.7237759 5.9202404 7.7487206 6.6560383 0.9192486 7.9715877 7.5748153
7.2014432 6.6848168 5.8967872 7.7543926 6.6060934 0.9660283 7.9731121 7.7008338
7.2211099 6.5994625 5.9284592 7.6726747 6.6897120 0.9348462 8.1715899 7.7444401
7.1980400 6.6437569 5.9741135 7.6736550 6.7168031 0.9175199 8.2443943 7.8138142
7.2413645 6.6169844 5.8379583 7.6636143 6.8036861 0.8918574 8.3486118 7.8709102
7.2547283 6.6581330 5.8618717 7.6161799 6.8633046 0.9885638 8.2334166 7.9091845
7.2013092 6.7431526 5.9160185 7.6769505 6.7789092 0.9036651 8.3059855 7.9182897
7.1552901 6.8471208 5.9629483 7.7403584 6.7544103 0.9043657 8.4097052 7.9761190
7.0298901 6.8369079 5.8258672 7.6406674 6.7425709 1.0477003 8.4510040 8.0876751
7.0234642 6.9269400 5.8173862 7.6111045 6.7143607 0.9254375 8.3560944 8.1043749
6.9936700 6.9649887 5.8485880 7.6722775 6.7198758 0.9614211 8.3095360 8.1400042
7.0179152 7.0389051 5.7405591 7.7384357 6.6957989 0.9427959 8.3772793 8.0390053
6.9207277 7.0020399 5.6822305 7.8058596 6.7182159 0.9538904 8.4733410 7.9112811
6.9725685 7.0712523 5.5775509 7.8088760 6.6479645 0.9677331 8.4642677 7.8881731
7.0799689 7.0182977 5.4993920 7.8487248 6.5798292 1.0036581 8.4077148 7.7687259
7.0507116 7.0358071 5.5008230 7.9809170 6.5428638 0.9821724 8.2829542 7.5847750
7.1512461 6.9612002 5.5079131 8.1271772 6.5330744 0.9279897 8.1507235 7.4679680
7.0444841 7.0290127 5.5746713 8.0563116 6.6856160 0.9457716 8.1143856 7.2399116
6.8854561 7.0521259 5.6917815 8.2311516 6.8205543 0.9708087 7.9871202 7.2252679
6.8173327 7.0379357 5.6921072 8.3762894 6.7914772 0.9294599 7.9805169 7.1592073
6.8271036 6.9789190 5.7653174 8.4219198 6.7785010 1.0441515 7.9230599 7.0356183
6.8475084 6.8079844 5.7723265 8.3877420 6.7995219 0.9249318 7.9617491 7.0531545
6.9173455 6.6342292 5.8406844 8.2914658 6.8668733 0.9528701 7.9119925 7.0352612
6.9646258 6.6069922 5.7607694 8.2279329 6.8265700 0.9397458 7.9134874 6.9437013
7.0247254 6.5047045 5.6156545 8.2253447 6.8684707 0.9345543 8.0239878 6.9894018
6.9348121 6.3280220 5.5702758 8.3127136 6.8055205 1.0005445 8.0035686 6.8441987
6.9559488 6.3076067 5.4805236 8.2690430 6.8633342 0.8667313 8.0228519 6.7826233
7.0511966 6.2641120 5.3302922 8.2625647 6.7382884 0.9766693 8.0159121 6.6684561
7.0132656 6.2314739 5.3233566 8.2376280 6.7991853 0.9864619 7.9553671 6.6603632
6.9813886 6.2230015 5.2823882 8.1735840 6.6607423 0.9597626 7.9600897 6.6652822
6.9800615 6.1478224 5.1930628 8.1869907 6.5718541 0.9105034 7.8920455 6.6766152
6.9932041 6.2064762 5.2292919 8.1447744 6.3846860 0.9622775 7.6898303 6.7277269
7.1390100 6.1493678 5.2854385 8.0202513 6.2591043 0.9625651 7.5758080 6.7673788
7.1495662 6.2330937 5.2808905 8.0260439 6.2991209 0.9650065 7.5614629 6.7338305
7.0999126 6.2293291 5.3490949 7.9651327 6.2254133 0.9002870 7.4802656 6.8269172
7.1268682 6.3538685 5.3386559 7.9803810 6.2130871 0.9095036 7.6633945 6.8548055
7.1398883 6.5016718 5.4181957 7.9980469 6.1956596 1.0305476 7.7163215 6.8782701
7.2813001 6.5433178 5.4352093 7.9677000 6.1810217 0.9409217 7.7247066 6.8712721
7.3956490 6.6019006 5.4810414 7.9017234 6.1910110 0.9342527 7.6796370 6.7991891
7.4083076 6.6512394 5.4572659 7.8222456 6.3031993 0.9444171 7.8269625 6.7825689
7.4484067 6.6127844 5.3878746 7.7603688 6.3165679 0.9471624 7.7432280 6.7900090
7.4371233 6.7381306 5.2569513 7.6809373 6.2686152 0.9553106 7.9320564 6.8858166
7.4437923 6.7142067 5.2633691 7.6699338 6.2871509 0.9511186 7.9266248 6.9245334
7.3218007 6.6902499 5.3735590 7.7437057 6.1877699 0.9630608 7.9610252 6.8603177
7.2986979 6.5089397 5.3881764 7.7931952 6.2428164 0.9680405 7.8899097 6.7366791
7.2985301 6.4734802 5.4832420 7.8820496 6.2719369 1.0271422 7.9263363 6.6192217
7.3306046 6.4477205 5.5478668 7.9423523 6.3722663 0.9241462 7.8707476 6.6089973
7.4234672 6.5459285 5.6053867 8.0155201 6.3767066 1.0089545 7.9206600 6.5573325
7.3667793 6.5320807 5.6540189 7.9797378 6.4600573 0.9387701 7.8817954 6.6301761
7.4495459 6.4972634 5.5789852 8.0080986 6.5648575 0.9377511 7.8896360 6.7982717
7.4266033 6.3826056 5.6261573 8.0504656 6.6513233 0.9321489 7.8109708 6.9343877
7.5005560 6.3557482 5.6481633 8.1435814 6.7260051 0.9577668 7.8488398 6.9887266
7.4365830 6.3561945 5.6673288 8.0511398 6.8000193 0.9193074 7.9048462 7.1769457
7.5102043 6.2916608 5.6898694 8.0549917 6.7707381 1.0309333 7.9768176 7.0869484
7.3881421 6.3182874 5.7301173 7.9799604 6.7285523 1.0023766 7.9420571 7.0537415
7.3610082 6.2057300 5.7724700 7.9006267 6.6884789 0.9552863 7.8721457 7.0559540
7.2370543 6.1255512 5.8088779 8.0143166 6.7430668 1.0171701 7.8500328 6.9805770
7.2629404 6.0709710 5.8667550 7.9418044 6.6004362 0.9668216 7.7204375 6.9719224
7.2138982 6.1004000 5.9392972 7.9112010 6.5902066 0.9754335 7.6144924 6.9551492
7.1262188 6.0714245 5.9861417 7.9895220 6.6855202 0.9926503 7.5475149 7.0114560
7.1364541 6.0714951 6.0387516 7.9953456 6.8887472 0.9983873 7.6301279 7.0539584
7.1506453 6.0512772 5.9296508 7.9852509 6.9318023 0.9118292 7.5302024 7.0189338
7.0035038 5.9910808 5.9063716 8.0375957 6.8839812 0.9431819 7.4063768 7.0891724
7.0377774 5.9997516 5.9174204 8.0177393 6.8148050 1.0072337 7.3922477 7.1604810
7.0527134 6.0811667 5.9355259 8.0143623 6.7142549 0.9617645 7.2657499 7.1092505
7.0304360 5.9938502 6.0722594 8.0499039 6.6891327 0.9680903 7.2264495 7.0969048
6.9444814 6.0580225 6.1848483 8.0109978 6.6256590 0.9340638 7.1620078 7.1164341
6.9784679 6.1435666 6.2658124 7.9630499 6.6691222 0.9985483 7.1607943 7.1834211
6.9833760 6.1134858 6.3984418 7.9468436 6.6768804 0.9659217 7.1155453 7.2304850
6.9433756 6.0984421 6.4345932 8.0339441 6.5451312 0.9105299 7.0683661 7.2818160
7.0346727 6.0686731 6.4707661 8.1642685 6.5966687 1.0108367 7.0785136 7.3075762
7.0650625 5.9810615 6.3968210 8.2359591 6.5112367 0.9586041 7.0402694 7.2045765
7.0795579 6.0374794 6.4461317 8.4103422 6.5871968 0.9501172 7.0895290 7.1314816
7.1983962 5.9070845 6.2895007 8.4148340 6.5652752 0.9333762 7.1167159 7.1250405
7.2260580 5.7252641 6.3453441 8.2519016 6.6743326 1.0083382 7.1394711 7.1139941
7.2659841 5.5487447 6.2662659 8.2455502 6.7249031 0.9532552 7.2871189 7.0534692
7.2294245 5.5964694 6.2294559 8.1514196 6.7235188 0.9363440 7.3535953 7.2346492
7.0846982 5.5931816 6.2967749 8.1050243 6.7835283 0.9584971 7.3275647 7.2468362
7.0771465 5.5698242 6.3081074 8.0787039 6.6915884 1.0485231 7.4278941 7.2706237
7.0639787 5.5645981 6.2358003 8.1019182 6.7005877 0.9303613 7.5908699 7.1927590
7.0294342 5.5019970 6.1146955 8.0536566 6.6365376 0.9426660 7.6739669 7.2408895
7.0034776 5.3726583 6.0283818 8.0890083 6.6910787 0.9662419 7.8345432 7.2635450
6.9488864 5.3376174 5.9233603 8.0266800 6.6539640 0.9286786 7.9155545 7.2916470
7.0667434 5.4529023 5.9256392 7.9394660 6.7706714 0.9728069 7.9681292 7.1945391
7.0838132 5.5386939 5.8625302 7.9832592 6.7640181 0.9690604 7.9968939 7.2018490
7.0945067 5.5330095 5.8273597 7.9758167 6.7609673 0.9237353 8.0973158 7.3660054
7.0861526 5.6233001 5.7493362 8.0088253 6.7703352 0.9860400 8.1540184 7.4430928
7.1748695 5.5677505 5.7231011 8.0153103 6.8350067 0.9849468 8.1730642 7.4850068
7.1809525 5.6701803 5.6887131 8.0825491 6.8260722 0.9562054 8.0875940 7.5817814
7.1100860 5.6558838 5.6135440 8.1282148 6.7961202 0.9372649 7.9906077 7.5829172
7.1142998 5.6197462 5.5267386 8.2128878 6.6445789 0.9374849 7.8864808 7.5707402
7.0253501 5.6829453 5.4522433 8.2679205 6.5994334 0.9840389 7.8270378 7.5991001
6.9921813 5.6149588 5.4402471 8.3373260 6.6581907 0.9996687 7.7742810 7.5652480
7.0832825 5.7562685 5.5685668 8.3432198 6.7093782 0.9547779 7.8006825 7.6133881
7.1174278 5.6572790 5.6557012 8.1994038 6.7099867 0.9623189 7.7423735 7.6440783
7.0868030 5.7723355 5.6370702 8.1665316 6.8765421 1.0000186 7.7466035 7.6152964
7.0658369 5.7469897 5.6775079 8.2944593 6.9237947 0.8850783 7.6814227 7.6461902
7.0666962 5.7347026 5.5693569 8.2478561 6.9770503 0.9870062 7.6496043 7.6053252
7.1451716 5.7783604 5.5643039 8.1679096 6.8994012 0.9798535 7.5924273 7.5638781
7.1800284 5.6784725 5.6204667 8.1083632 6.8967128 0.9693314 7.6205997 7.4703960
7.3519645 5.6659632 5.6031499 8.0233097 7.0020790 0.9227253 7.6818075 7.3970809
7.3749290 5.5482707 5.5718212 7.9314799 6.9907551 0.9418920 7.7624998 7.3273325
7.4428086 5.5655947 5.6216207 7.7903910 6.8594298 0.9527244 7.9613585 7.3283405
7.4956098 5.5066829 5.6850429 7.8150535 6.8439136 0.9557743 7.9488440 7.3619857
7.5889249 5.4865432 5.7343020 7.7906790 6.8412070 0.9667464 7.9938641 7.3710003
7.5184150 5.5567317 5.6282706 7.7586470 6.9479094 0.9465989 8.0337210 7.4937611
7.3733244 5.5937543 5.5611100 7.7171507 6.9492555 0.9124140 8.1285734 7.5782485
7.3203549 5.6747618 5.6851449 7.7569733 6.9901714 0.9643543 8.1567440 7.4928083
7.2348166 5.6367488 5.5287437 7.7950344 6.9615102 0.9483313 8.2030077 7.4341736
7.1719341 5.7082629 5.4598627 7.6975636 7.0485697 1.0204086 8.2166529 7.3082113
7.1445704 5.6828771 5.3571954 7.7103362 7.0808454 0.9821514 8.2876024 7.3516836
7.1312156 5.7569380 5.2326431 7.6584105 7.1234627 0.9320146 8.2602701 7.3429508
7.0640216 5.7275400 5.2003474 7.5984540 7.0877290 0.9274359 8.3314428 7.3383889
7.0341678 5.7974224 5.2353568 7.4879060 7.0461645 0.9292179 8.4183187 7.3509269
7.1844473 5.9352937 5.2130356 7.3931155 7.0819831 0.9676471 8.3692284 7.4162135
7.2893438 5.8169308 5.1036611 7.4563322 6.9347425 0.9196952 8.3887329 7.3711777
7.2351365 5.8301454 5.0401225 7.5754118 6.8743548 0.9405836 8.5688515 7.3909626
7.2546329 5.9713035 4.9316797 7.5955310 6.8378644 1.0033487 8.5439911 7.3267541
7.3009462 6.0019469 4.9982214 7.5742011 6.8091278 0.9205140 8.5381098 7.3840628
7.3596182 6.0383353 4.8326449 7.6330819 6.8040361 0.9564455 8.5259199 7.4187856
7.4267926 5.9623537 4.8190041 7.7182727 6.8672171 0.9769660 8.4894276 7.3934169
7.3802891 5.9798350 4.6672130 7.5725188 6.8044686 0.9396117 8.4506006 7.3795185
7.3398814 5.9910326 4.4492288 7.6934032 6.8058453 0.9232588 8.3628626 7.3896494
7.3670869 5.9101238 4.3640976 7.7129593 6.8195376 0.9935885 8.2976942 7.3855329
7.3033299 5.7941084 4.2761092 7.7957878 6.8900733 0.9713435 8.2252598 7.3876529
7.2729893 5.6809692 4.2589874 7.6794066 6.9628253 0.9429290 8.2618933 7.2484965
7.1854496 5.6954284 4.2314796 7.6588531 7.0379682 0.9295362 8.2548923 7.3575692
7.2261324 5.7004290 4.2429886 7.6444182 7.0008411 0.9200912 8.3545008 7.3851762
7.1820154 5.6557474 4.3043299 7.6898146 6.9698634 1.0167768 8.2939863 7.3588448
7.2673841 5.6059966 4.3445325 7.7725787 6.9281793 0.9607347 8.2715254 7.4313879
7.2502556 5.6488705 4.4498091 7.7373500 6.9905024 0.9316330 8.3214865 7.4550481
7.2386270 5.6866946 4.3814917 7.7073383 7.0671682 0.9364565 8.2751007 7.4099984
7.2110906 5.7943645 4.5439014 7.8276224 7.1676149 0.9843635 8.1979389 7.3145623
7.1431193 5.7594919 4.7056861 7.8644657 7.1180487 0.9646128 8.1700096 7.2997689
7.0705457 5.5503807 4.6397977 7.8845801 7.0329490 0.9472415 8.0873041 7.2850490
7.1556020 5.4544325 4.6768961 7.9464583 6.8856950 1.0115790 8.1383762 7.2384930
7.1006212 5.6312499 4.6748557 7.9729147 6.9244442 0.8684289 8.0815792 7.2980175
7.2096109 5.5630784 4.6398711 8.0262508 6.8983221 0.8987110 8.0158529 7.2700057
7.1499310 5.5397539 4.6468496 8.0977383 6.9566131 0.9530681 8.0380001 7.2944832
7.1280432 5.3484097 4.6134014 8.0738640 6.9924784 0.9955670 8.1052303 7.2196832
7.0082855 5.3771110 4.5581312 8.0337229 7.0162978 0.8767331 8.0676260 7.3045101
6.9734712 5.5363717 4.5897946 8.0002050 6.9330764 0.9448171 8.0767708 7.3025408
6.9605570 5.6457233 4.5556960 7.9146175 6.9433036 0.9873440 8.0818224 7.4558430
7.0206432 5.6251531 4.5230727 7.8017659 6.9598470 0.8741441 8.0908022 7.4387994
7.0178585 5.5118895 4.4870338 7.7358093 6.9708424 0.9460554 8.0824699 7.5077124
7.0551634 5.4172716 4.5227199 7.7741041 6.9948688 0.9853522 8.0446568 7.5250301
7.1793137 5.4931383 4.5338702 7.7974253 7.1010580 0.9357825 8.1152830 7.5217824
7.1646776 5.4301505 4.5842810 7.7376862 7.1177015 1.0001872 8.1156120 7.5609283
7.1451402 5.4976339 4.5412331 7.7140718 7.0811706 0.8587458 8.1872215 7.6090851
7.2056608 5.4199572 4.5448780 7.8046579 7.0521216 0.9884751 8.1508331 7.6972661
7.1442289 5.4113040 4.5198445 7.8074284 6.9509187 0.9331073 8.0674982 7.7455759
7.2269144 5.4159794 4.5927687 7.8862290 6.8446960 0.9815676 8.1086664 7.8693242
7.2621756 5.5404878 4.5596604 7.7241507 6.8124619 0.9220510 8.0246363 7.9610491
7.1969581 5.6461816 4.6723518 7.6533799 6.8031211 0.9421879 8.0604343 7.9143286
7.1016250 5.6389689 4.6149244 7.6782374 6.7040825 0.8700410 8.0375414 7.8709645
7.1133809 5.5369611 4.6686110 7.7269540 6.7010155 0.9915275 8.0659847 7.9224119
6.9773774 5.4947901 4.6886821 7.6584325 6.6635799 0.9257352 8.0600443 8.0855370
6.9681168 5.4723544 4.7595701 7.5882783 6.6927147 0.9371995 8.0239201 8.0897818
6.9801826 5.4049168 4.8873615 7.5511794 6.6086111 0.8737549 7.9923134 8.0306206
6.9328299 5.4202518 4.7867928 7.5749979 6.5889068 0.9602723 8.0247116 8.0463953
7.0284181 5.4032645 4.8090291 7.4987884 6.6593680 0.9542748 7.9163690 8.0387249
7.0540771 5.3548350 4.8368392 7.4881587 6.7485304 1.0087003 7.7808537 7.9850702
6.9881129 5.3961129 4.8749161 7.5485287 6.5719762 0.9469207 7.8035731 8.0576572
7.0036778 5.5406556 4.9134374 7.6016312 6.3925405 0.9685054 7.6949592 8.0816431
6.9734740 5.5245309 4.9436707 7.4823370 6.3838086 0.9649830 7.6810203 8.0519400
7.0506530 5.4262276 4.9539318 7.4929528 6.2660236 0.9215194 7.7705922 8.0774927
6.9719825 5.4922791 4.9815845 7.5783873 6.1485529 0.9018185 7.8175287 8.1660042
6.9133344 5.3277640 4.8615060 7.6622338 6.0216060 0.9272291 7.9021273 8.1213694
6.8198609 5.2950711 5.0038047 7.5403185 5.9775367 0.9941576 7.8947968 8.1600628
6.8492045 5.1701198 4.9477167 7.7384329 5.9083977 1.0013851 8.0556984 8.1486549
6.7709174 5.3149891 4.9681973 7.6562386 5.8554063 0.8905923 8.0826473 8.0418758
6.7892561 5.2918544 4.8772998 7.6008844 5.8567138 0.9634118 8.0775671 7.9982772
6.6741958 5.3382478 4.8512244 7.6904502 5.9843831 0.9382058 8.0647974 7.9985223
6.6704135 5.4882932 4.8331499 7.6828551 6.1456585 0.9747796 8.0586681 8.0349913
6.7171440 5.5855141 4.9447308 7.6601405 6.1521826 0.9776584 8.0400677 8.1974192
6.8136630 5.5594854 4.8954320 7.6610389 6.0837708 0.9643328 8.0850172 8.2620411
6.8425255 5.6787944 4.9974651 7.6084394 6.0899715 0.9954637 8.1266165 8.3587484
6.8730083 5.6588864 5.0838604 7.5793891 6.1520209 0.9460923 8.1122360 8.4238777
6.9283724 5.6869469 5.1816721 7.5228605 6.0993338 0.9551695 8.1913824 8.5101624
6.8084774 5.7282991 5.1303396 7.6207442 6.1094241 0.9441779 8.1450682 8.6206760
6.7315955 5.7707338 5.1621051 7.6563916 6.0983205 0.9429899 8.2527237 8.5931673
6.7767448 5.6749053 5.2873607 7.6957235 6.0120964 0.9717113 8.2938395 8.5270510
6.7723455 5.6065121 5.3935175 7.6817250 6.0571680 0.9017854 8.3530245 8.4779758
6.8569889 5.5772367 5.4464359 7.6926217 6.2419057 1.0016283 8.3289795 8.4678106
6.8942614 5.4956317 5.5240817 7.5880361 6.3356252 0.9656177 8.3387117 8.5438423
6.8601375 5.4427180 5.6098557 7.4684157 6.4044628 0.9759032 8.4134760 8.6759892
6.8985367 5.4862318 5.5208058 7.4392366 6.3043613 0.9302978 8.4564724 8.6308002
6.9560394 5.4365325 5.4200449 7.4697084 6.2798295 1.0420783 8.5597010 8.4989090
6.9536638 5.4756236 5.3917160 7.3846493 6.2325311 0.9549708 8.5942631 8.3602934
7.0637898 5.3346286 5.4427032 7.2774544 6.3077445 0.9278931 8.5900211 8.2965927
7.1784720 5.3226800 5.3772016 7.3568182 6.3534689 0.9264921 8.6290426 8.2373724
7.0382743 5.3630834 5.4864941 7.3339968 6.3069544 0.9319783 8.5295162 8.2658443
7.0712066 5.3343892 5.4580665 7.3241172 6.1995206 0.9739504 8.4785318 8.2113113
6.9479918 5.2715259 5.4918032 7.3412209 6.1140561 0.9815503 8.4737835 8.0276566
6.9847574 5.2034111 5.5435796 7.3972769 6.1178923 0.9989248 8.4561491 8.0337496
6.8875952 5.1820188 5.6247778 7.3961163 6.0958052 0.9012699 8.3137817 8.0325375
6.8437142 5.1879911 5.5644956 7.3447685 6.0905104 0.9699278 8.1972427 7.9704390
6.8227739 5.1064711 5.5899687 7.3016262 6.1351418 0.9126139 8.1794949 7.8767300
6.8482156 5.0310502 5.5755482 7.2256141 6.0802417 0.9861305 8.0721226 7.8601747
6.8130970 4.9699249 5.5740638 7.2867131 6.0031343 0.9089279 8.1177588 7.8726659
6.8187690 4.9758377 5.4948373 7.3993158 5.8615971 1.0157204 8.1012659 7.9357748
6.7283912 5.0534763 5.4982457 7.5907149 5.8396397 0.9569334 8.0856304 8.0357561
6.7721453 5.1821527 5.5009270 7.6144452 5.8971558 0.9116095 8.1165590 8.1528158
6.8683243 5.1848073 5.5762882 7.5371728 5.8919306 0.9184268 8.0611868 8.1956978
6.9356289 5.2032609 5.4307871 7.5980005 5.9114747 0.9806092 8.0766020 8.1136770
6.9320140 5.1257386 5.4154782 7.5954480 5.9030352 0.9834905 8.0512695 8.0673914
6.8244324 5.0363522 5.3802605 7.7666092 5.9534392 0.9743431 8.0258799 8.0358677
6.8693929 5.0321155 5.4616966 7.8395190 6.0064073 0.9434713 8.0425863 8.0407343
6.9152842 4.9959617 5.4505124 7.7874818 6.0467935 0.9532431 8.0840178 8.0127449
6.9533134 5.0104513 5.4649367 7.8966060 5.9889069 0.9275163 8.1495733 8.1228867
6.8956194 4.9561377 5.4187512 7.7759724 6.0072527 0.9764247 8.4115829 8.1509609
6.7368321 4.8583193 5.4672766 7.8473477 5.9213643 1.0094562 8.5066538 8.1490459
6.6866765 4.8273010 5.5759869 7.8780994 5.9604878 0.9075083 8.5363703 8.1454773
6.5156384 4.8359532 5.7328758 7.9551601 6.0653806 0.9192434 8.5052137 8.1142273
6.3552580 4.9061990 5.7989964 7.9499311 6.2248292 0.9578830 8.3925447 8.0653000
6.3664188 4.8944268 5.7948260 8.0045004 6.2443175 0.9631695 8.3409595 8.1380167
6.4487581 4.9703116 5.6945972 8.0822620 6.2594638 0.9582089 8.3549185 8.0823116
6.5567236 5.0095067 5.6391797 8.0562687 6.2245650 0.9413856 8.1833019 7.9738526
6.5097423 5.0347824 5.5974579 7.9595265 6.1621189 0.9930777 8.2747726 7.9721069
6.4787593 5.0335269 5.5408130 7.9788761 6.1250811 0.9241700 8.2691689 7.9313841
6.5262899 4.9706764 5.4825330 7.8899384 6.0665555 0.9636897 8.3103075 7.9050794
6.5753179 5.0414290 5.4751000 7.8677921 6.0160484 0.9277836 8.3202114 7.9961386
6.6265407 5.0072083 5.5303388 7.9076033 5.9836831 0.9703282 8.3151903 7.9575930
6.5583472 5.0271883 5.7100196 7.8666978 5.9694319 0.9165495 8.1763639 7.8754482
6.7047353 4.9583158 5.7428594 7.8561435 6.0614328 0.9875064 8.2516613 7.8114829
6.6835351 5.0309396 5.7498388 7.7950101 6.1577668 0.9325530 8.2289343 7.8781557
6.7175574 4.9417863 5.6567888 7.7090063 6.1741128 0.9946595 8.1924601 7.8602695
6.7199616 4.9814825 5.6176729 7.6598582 6.3257437 0.9626077 8.0164833 7.8801074
6.7863884 4.9787974 5.7036352 7.6151881 6.2652440 0.9402106 7.8967786 7.8636317
6.7459092 4.9482727 5.6682572 7.5486426 6.2709045 0.9430197 7.8938513 7.8458652
6.5837898 4.8880482 5.6889782 7.5015583 6.3244448 0.9664098 7.7759128 7.8665924
6.4653325 4.8767967 5.5760555 7.3886485 6.2905850 0.9578072 7.6928883 7.9001546
6.4609542 4.8914471 5.6203609 7.3285046 6.3983393 0.9573284 7.7407842 8.0263748
6.4898481 4.8879542 5.5346761 7.3537636 6.3717437 1.0130838 7.6727633 8.0134897
6.4817147 4.7952495 5.6705904 7.3689995 6.4574866 0.9334066 7.6583872 7.9530759
6.4700379 4.8821330 5.6194711 7.4477863 6.4513288 0.9179805 7.6722536 7.8046975
6.4066572 4.8941154 5.6334624 7.4932094 6.4152975 1.0023324 7.6413445 7.8403645
6.4236941 4.8960762 5.6455312 7.5720439 6.3959289 0.9158418 7.6791010 7.8720522
6.3078918 4.8368740 5.5563617 7.7486029 6.3062105 1.0157437 7.6081576 7.9029384
6.3257647 4.9069591 5.4918942 7.7803655 6.2807798 0.9642832 7.5152087 7.9030709
6.2934465 4.8580394 5.4157724 7.7389550 6.2884431 0.9559104 7.5117779 7.8204446
6.1826434 4.8995080 5.2626562 7.7571306 6.3066373 0.9552409 7.5300436 7.7812943
6.2295632 4.9519358 5.1899748 7.7744246 6.1882057 0.9150218 7.5121341 7.6790586
6.1748919 4.8391681 5.1970448 7.7270985 6.0937505 0.9203570 7.6060095 7.6752067
6.2159462 4.7826223 5.0640988 7.6605282 6.1336508 0.9456663 7.6743450 7.6049089
6.1822276 4.6272593 5.0844507 7.8187900 6.1526546 1.0025703 7.7331882 7.6924138
6.1606402 4.5686607 5.0271339 7.8104348 6.1638885 0.9003627 7.9023089 7.7264900
6.2019401 4.6899915 5.0094023 7.8248963 6.1870646 0.9585424 8.1084156 7.6390347
6.2360682 4.7436280 4.9320102 7.6854243 6.1642017 0.9050494 8.1744976 7.6712813
6.1947956 4.7694817 4.7916436 7.7458687 6.1367435 0.9541832 8.1631498 7.5915632
6.2121577 4.8173938 4.8649225 7.8269401 6.1896200 0.9625048 8.0109806 7.6258287
6.3215160 4.9296927 4.8048291 7.8269038 6.1723194 0.9138990 8.0254908 7.7133121
6.3101568 5.0147538 4.7181888 7.8590217 6.2159953 0.9527029 8.0158558 7.6844358
6.3811316 5.0841012 4.7144074 7.8029270 6.2372980 0.9784442 8.1018248 7.5226030
6.4056559 5.0973024 4.8338337 7.8159242 6.1779613 0.9481251 8.1221876 7.6493506
6.3865342 5.1818600 4.9343863 7.7925591 6.1396132 0.9880540 8.1674786 7.6949992
6.4124236 5.1373601 5.1768484 7.8425102 6.1070695 0.9355915 8.2362728 7.6651797
6.4086342 5.1017199 5.2560601 8.0018959 6.1212225 0.9236528 8.2213249 7.6402807
6.4274502 5.0951133 5.3421907 7.9873390 6.0997467 1.0028436 8.2581081 7.5344653
6.4043527 4.9731808 5.4830079 8.0640650 6.1857743 0.9474689 8.1428747 7.6507964
6.2984600 5.0506272 5.4780340 8.1090279 6.1760130 0.9565377 8.1529045 7.7645521
6.3685131 5.0169625 5.4530873 8.1405907 6.1775312 0.9459431 8.2118883 7.8040042
6.3456278 5.1279774 5.4019403 8.1162834 6.2643461 0.9544055 8.1842136 7.9108343
6.2421966 5.1971722 5.3444872 7.9947395 6.2597356 0.8959993 8.2536211 7.7921619
6.1215167 5.1001511 5.3124070 7.8096685 6.4417248 1.0071579 8.2481213 7.7712078
6.0854068 5.1022754 5.2166181 7.7927389 6.6681724 0.9093178 8.2245235 7.7976384
6.0538330 5.0576267 5.2185421 7.7003837 6.6383200 0.9973832 8.1906548 7.8424397
6.0671625 4.9329114 5.2566333 7.7012529 6.7632098 0.9565962 8.2584848 7.9711032
6.1659236 5.0027237 5.3484602 7.5695996 6.8434434 0.9420203 8.3533316 7.9074531
6.1473269 4.9614983 5.3463049 7.5716300 6.7646799 0.9774042 8.2325277 7.8871059
6.1608038 4.9460373 5.3475399 7.5624499 6.7492414 0.9680142 8.3394136 7.8405685
6.1468368 4.8427968 5.3844967 7.5843477 6.6834102 0.9215938 8.1450691 7.9451933
6.1509862 4.8002291 5.1973324 7.5192256 6.6214590 0.9368705 8.1757956 8.0812588
6.0456901 4.8203168 5.1550841 7.5057716 6.4554400 1.0022297 8.1635370 8.2325058
5.9842906 4.7840929 5.1327367 7.6605253 6.5320363 0.9357212 8.1231537 8.2668056
5.9507442 4.8032408 5.1161723 7.6937289 6.3985081 0.9893956 8.0242395 8.3167276
5.9032135 4.8235722 5.0579934 7.6937666 6.4140525 0.9654661 8.0031996 8.3709259
5.9015613 4.8220973 5.0212049 7.7068214 6.4255314 0.9840937 8.0758772 8.3390665
5.9366350 4.8813295 5.1200495 7.6128979 6.4137130 0.9257331 7.9847322 8.4205847
5.9038172 4.8348112 5.2017689 7.6059055 6.4283261 1.0024197 7.9156256 8.4007006
5.8025732 4.7832460 5.2237306 7.4546151 6.3821473 0.9218056 7.8081436 8.4570389
5.7116218 4.8156586 5.1762033 7.4811692 6.4596405 0.9210414 7.7870340 8.4127474
5.6425614 4.8086119 5.1531711 7.5006723 6.3945694 0.9826425 7.7989998 8.3161640
5.6372194 4.8873458 5.1286707 7.4208403 6.2699962 0.9130498 7.8601036 8.2132807
5.6579375 4.8312826 5.2043524 7.4550157 6.3152628 1.0366983 7.9142909 8.1590958
5.7775207 4.7671728 5.2078409 7.4428334 6.4477158 0.8703890 7.9130473 8.1342268
5.7858529 4.7023258 5.2907619 7.4560189 6.4582419 0.9690625 7.9629402 8.1222296
5.8597517 4.7046890 5.4070859 7.4327335 6.5003552 0.9642793 7.8892612 8.1378679
5.9401274 4.6137500 5.4644289 7.4461889 6.4302278 0.9507558 7.8379030 8.0976276
5.8954735 4.5853281 5.4464760 7.4501848 6.3945045 0.8914259 7.8929658 8.1338987
5.8536716 4.6339235 5.5080066 7.4817748 6.4118729 1.0051019 7.8383365 8.1677904
5.6451993 4.4287353 5.3607111 7.5754533 6.4102635 0.9666710 7.8527317 8.1304665
5.6768513 4.3450770 5.3235712 7.6642790 6.2555099 0.9218264 7.8304982 8.1316633
5.8204012 4.1679564 5.2921052 7.6860209 6.2095265 0.9377042 7.8879700 8.0933256
5.8531466 4.0428925 5.2674150 7.6998863 6.2553229 0.9800296 7.7645741 8.1055079
5.9821358 3.9478650 5.2358513 7.7718110 6.2675424 0.9674241 7.7345095 8.0385313
6.0372305 3.9778290 5.2168970 7.7093463 6.3261566 0.9361127 7.6531768 8.1387472
6.1165423 4.1390452 5.0910716 7.6430707 6.3643579 0.9659156 7.6496048 8.2279081
6.1517663 4.2970710 4.9794531 7.5199275 6.4859824 0.9967663 7.6870666 8.2304230
6.2181554 4.3659244 4.9979920 7.4277735 6.5025306 0.9427722 7.7741656 8.3873625
6.2880759 4.4083080 5.0772519 7.3022599 6.5162773 0.9476532 7.7316875 8.3245230
6.3175526 4.4826417 5.0183320 7.2754292 6.5960999 0.9716313 7.8489418 8.3580542
6.3473606 4.6203942 4.9514832 7.3020577 6.5511417 0.9350942 7.8815098 8.4058628
6.3846407 4.6347671 5.0261521 7.3130374 6.5371375 0.9209137 7.8947158 8.4003325
6.3904834 4.5453868 5.0827208 7.4693513 6.5363302 0.9712672 7.8764949 8.3871298
6.3960466 4.6563411 5.0805755 7.5632696 6.4790597 0.9581017 7.8673725 8.4483528
6.2949743 4.6350617 5.0687361 7.6047897 6.4494019 0.8987229 7.9471955 8.4758577
6.4037910 4.7572432 5.0172949 7.7003298 6.4273009 0.9452749 8.0949039 8.6090860
6.4058843 4.8028970 5.0511541 7.8531761 6.3375254 0.9672227 8.1433468 8.5213604
6.3193507 4.7636476 5.0504436 7.8243041 6.4164062 0.9863740 8.2731590 8.5162096
6.2243328 4.6976318 4.9905720 7.9744663 6.3636899 0.9337848 8.1968555 8.3562813
6.2402244 4.8265309 4.9687104 7.8770289 6.4100819 0.9487638 8.2367554 8.2198944
6.2210436 4.8827963 4.9049149 7.8257189 6.4467154 0.9480587 8.2325659 8.0391741
6.1957736 4.8528671 4.8858848 7.8906469 6.4679337 0.9902928 8.2074289 8.0664864
6.1811934 4.7609286 4.8988099 7.8082056 6.5588264 0.9989482 8.1911173 7.9263353
6.1787796 4.8891649 4.8582921 7.8799930 6.5871334 0.9545372 8.2283125 7.8681545
6.2180395 4.8549457 4.8402133 7.8500490 6.5157723 0.9436996 8.2470770 7.8582888
6.1453800 4.8712711 4.8008056 7.9147644 6.5034838 0.9959850 8.2337036 7.7831731
6.2104568 4.7328076 4.8668685 7.9970217 6.5065989 0.8998310 8.2285767 7.8277326
6.2603836 4.7546067 4.9088712 7.9505296 6.4668460 0.9117753 8.1743937 7.9184327
6.2222157 4.7689023 5.0271173 7.9906530 6.3974915 0.9395943 8.2444572 7.8929372
6.2819800 4.7695942 5.0589008 8.1048498 6.2516832 0.8951188 8.2942524 7.8597665
6.3013635 4.7688456 5.0535207 8.1431093 6.1558099 0.9373479 8.3004093 7.8057466
6.3557644 4.7623610 5.0994358 8.2053595 6.0916095 0.9730240 8.2145567 7.8561697
6.3753881 4.7097254 5.0833631 8.2462025 5.9258480 0.9438859 8.1517897 7.9357152
6.3629289 4.7488227 5.2364626 8.2041969 5.9184866 0.9191896 8.2081451 7.8041377
6.4209938 4.6434159 5.2123318 8.1978407 6.0060711 0.9397124 8.1921377 7.7420187
6.3321671 4.6179104 5.2091179 8.1250629 5.9955859 0.9591679 8.1960297 7.7575498
6.2720613 4.6275687 5.3245049 8.0407228 6.0224071 0.9904925 8.1087446 7.8382282
6.2107968 4.5662460 5.3887749 7.9842606 5.9880424 0.9554091 8.0498562 7.7797260
6.1582999 4.5970025 5.3480210 7.9671965 6.0074306 0.9157220 7.9270520 7.7437878
6.2035556 4.5209489 5.4127288 7.9014797 5.9848070 0.8803726 7.8952360 7.7095885
6.2511811 4.6011705 5.4577322 7.8898993 6.0547762 0.9604836 7.7618828 7.7462649
6.2362990 4.4452109 5.4300756 7.9916077 6.2741323 0.9825397 7.7125568 7.6919522
6.2959924 4.4421163 5.4455996 8.0326204 6.3427410 0.9503323 7.8242793 7.7513471
6.2615418 4.3639350 5.4805884 7.9883161 6.3479443 0.9449369 7.8198643 7.6408415
6.1780615 4.3462520 5.5639319 7.9344420 6.3680029 0.9717457 7.7426281 7.6483755
6.0909114 4.3596225 5.4304047 7.9040418 6.3675947 0.9420884 7.8681698 7.5575538
6.1948271 4.3764191 5.5595970 7.7661119 6.4213104 0.9852187 7.9241414 7.4500628
6.2032580 4.3857231 5.5253043 7.7126274 6.3939342 0.9430958 7.9826622 7.4300270
6.2739892 4.4262919 5.5500922 7.7804041 6.3184180 0.9723061 7.9706998 7.5051193
6.3431516 4.4508586 5.4973421 7.8759704 6.2408724 0.9136779 7.9515252 7.5021911
6.4122934 4.4539452 5.5869780 7.8970652 6.2999949 0.9253235 7.9900870 7.5568094
6.4670091 4.3926458 5.5971451 7.8692598 6.2100716 0.9425995 8.0110874 7.7697144
6.5301619 4.3423090 5.6398993 7.9023762 6.2596245 0.9619743 7.8811650 7.8214641
6.4841871 4.3189707 5.7386179 7.8357301 6.2441854 0.9865668 7.8650203 7.8561521
6.4369931 4.3782945 5.8742728 7.8215089 6.3449082 0.9646409 7.8334503 7.8794203
6.5523276 4.4361801 6.0015583 7.9173994 6.4174013 0.9428982 7.7839637 7.8545556
6.6405053 4.4285169 5.9495454 7.8840451 6.5288939 0.9595868 7.8883481 7.8182802
6.7494035 4.4152012 5.9926329 7.9902458 6.5859599 0.9328678 7.8995667 7.7365255
6.6713686 4.4816842 6.0382705 8.0216160 6.6219430 1.0116605 7.9300709 7.7776742
6.6315918 4.4778538 6.1275778 8.0334940 6.6529927 0.9625292 7.8755441 7.7787042
6.5236998 4.4659553 6.1508222 8.0925884 6.6727266 0.9950948 7.8833060 7.8421140
6.4594798 4.4728403 6.0347462 8.1532898 6.5810685 0.9399085 7.9094086 7.8200173
6.3452220 4.5152969 5.9208679 8.1546469 6.5293694 0.9430993 8.0194769 7.8418574
6.3744855 4.5285439 5.8910713 8.1869164 6.4311752 0.8926589 8.0496807 7.8725348
6.3155584 4.5135045 5.8658309 8.2103348 6.4032092 0.9507734 8.1510363 7.9320264
6.3255672 4.5244331 5.9207501 8.3227110 6.3708439 0.9613296 8.1185341 7.8864803
6.3507681 4.4432278 5.9424949 8.2427521 6.3615360 0.9891661 8.0371828 7.7951374
6.3703566 4.4446707 5.8948750 8.2621269 6.2584305 0.9193420 7.9088426 7.7908530
6.4350948 4.5599275 5.7783179 8.2100744 6.2541876 0.9781293 7.8901162 7.8689528
6.6061492 4.6108675 5.6711097 8.3151827 6.1941543 0.9697821 7.8090391 7.9749327
6.6730986 4.5806255 5.6421599 8.2713623 6.2323656 0.9744080 7.8262300 7.9465737
6.7129836 4.5819921 5.6356921 8.1936665 6.1987138 0.9640316 7.8948369 7.9539347
6.7839060 4.6505327 5.6816864 8.0947714 6.1551604 0.9559336 7.9488521 7.8750634
6.7953601 4.6628399 5.7123599 8.0232019 6.2397132 0.9461229 8.0357475 7.8119383
6.7673512 4.7611542 5.7891536 7.9971595 6.2747102 0.9715970 8.1333342 7.6707911
6.8961105 4.8064113 5.8657761 7.9489841 6.3240428 0.9171317 8.0927877 7.4469151
6.9815345 4.8796554 5.9174719 7.9452500 6.3370609 0.9658680 8.0162992 7.4043851
6.9513583 4.8049078 6.0367484 7.9848413 6.3628349 0.9638603 7.9477844 7.3421140
6.8779974 4.9010015 6.0984125 7.9405875 6.3869262 0.8988217 7.7199588 7.2220988
6.7719884 4.9496732 6.0839949 7.9744735 6.3736281 1.0180506 7.6931090 7.2408252
6.6895742 5.0469227 6.1037140 8.0392628 6.4754953 1.0040461 7.7121344 7.2342801
6.6530981 5.1146483 6.1288791 8.0602140 6.5250401 0.9858572 7.8127947 7.2321086
6.6434050 5.1938515 6.1487246 8.1275129 6.5885611 0.9306581 7.8754687 7.3427343
6.5813942 5.2025061 6.2112250 8.2183504 6.6872158 0.9445922 7.7687259 7.3005228
6.6748919 5.1865091 6.3125420 8.1970310 6.6963415 0.9725037 7.7475057 7.3291864
6.7693009 5.2163620 6.2484102 8.1822634 6.5914674 0.9539545 7.6427345 7.2050700
6.8395457 5.2236657 6.2730532 8.1863565 6.5156255 0.9998099 7.6484885 7.0587506
6.8368864 5.1587076 6.1924205 8.1728487 6.4018850 0.9604279 7.5474153 6.9382362
6.8313084 5.1559768 6.1173139 8.2826176 6.3590388 1.0126988 7.7883949 6.9388828
6.8028674 5.0950990 6.0748286 8.2508345 6.2314186 0.9209492 7.9622045 6.9280276
6.8730574 5.1092005 6.0203409 8.2462339 6.1430898 0.9436027 8.0495787 6.9198365
6.9127831 5.1460009 6.1227293 8.1461191 5.9838400 0.9212404 8.0666971 7.0646539
7.0185189 5.1255059 6.0864472 8.1052780 6.0171113 0.9527263 8.2059622 7.1531439
6.9656310 5.2388506 6.0686960 8.0532846 6.0878420 0.9047958 8.2052288 7.1527767
6.8301516 5.3066502 5.9817948 8.1833830 6.1273365 0.9430088 8.2665854 7.1941452
6.7640610 5.2704201 5.9561439 8.2196131 6.1724973 0.8962774 8.3445072 7.1430507
6.8232341 5.4843893 5.9322257 8.1951208 6.2358694 0.9610897 8.3414631 7.1565943
6.8639412 5.4532480 5.8812122 8.2113180 6.2007451 0.9683241 8.3605976 7.1286678
6.8313704 5.5404172 5.8630242 8.1795454 6.2391863 0.9519663 8.3968029 7.1429906
6.9069991 5.5587282 5.8689733 8.2074556 6.2899694 0.9870868 8.3724203 7.1722665
6.7350769 5.5876946 5.9545722 8.2118826 6.2650089 0.9452820 8.3887167 7.2394452
6.7755938 5.6487794 5.9442649 8.1570215 6.3091640 0.9425554 8.4210892 7.2500377
6.7178802 5.6937041 5.9299912 8.1114702 6.3587699 0.9152340 8.4677725 7.3988538
6.6699791 5.8220348 5.9137993 8.1034575 6.3760262 0.9942136 8.4956856 7.5661640
6.6194973 5.8043103 5.9503088 8.1188974 6.3816190 0.9351206 8.5375710 7.6409431
6.5004978 5.7399478 6.0817838 8.2184525 6.5071988 0.9634827 8.5352345 7.5571814
6.5244212 5.6942124 6.1862760 8.1190023 6.5204287 0.9733420 8.5561771 7.4346967
6.4947648 5.7399688 6.2679563 8.1496468 6.6546783 0.9551114 8.5249882 7.3425260
6.5533147 5.6692166 6.1950932 8.2452774 6.5148950 0.9100381 8.5009375 7.1436009
6.5655274 5.5668368 6.2419829 8.1520405 6.6405473 1.0075229 8.4950180 7.0211253
6.5956593 5.3911176 6.2181983 8.2132025 6.7368937 0.9665004 8.5408201 6.9540486
6.6684222 5.2535419 6.2714901 8.2427177 6.7086344 0.9769319 8.5415602 6.8967385
6.6868448 5.2270422 6.3179026 8.2839899 6.6285992 0.9611922 8.5429306 6.8943954
6.7478862 5.1556268 6.3883152 8.1288176 6.5765104 0.9291529 8.5388603 6.8627253
6.7745709 5.2355404 6.3022852 8.1679220 6.6217823 1.0005358 8.5417728 6.9706206
6.7276478 5.0351090 6.3400850 8.0590057 6.6271987 0.9519614 8.4024286 6.9643869
6.7139773 5.0508103 6.2980032 7.9921222 6.6207099 0.9606567 8.3256645 7.0280371
6.6836963 5.0339813 6.3555727 8.0277176 6.6311188 0.9386019 8.2485952 7.2049403
6.7158613 5.1562791 6.4143801 8.0138245 6.6959476 0.9267399 8.2110062 7.2681494
6.7393484 5.2564154 6.4637852 8.1144314 6.5514669 0.9636215 8.2446852 7.3080597
6.7451777 5.3218107 6.4267979 8.1490364 6.3802543 0.9683607 8.2561970 7.3094721
6.6832948 5.4107161 6.3246436 8.2359619 6.3615360 0.9473547 8.2204866 7.2055354
6.5239520 5.5017996 6.2320914 8.0707111 6.2735109 1.0009274 8.0958300 7.1885509
6.4331169 5.6255646 6.3268771 7.8889413 6.2364597 0.9434848 8.0119600 7.2036023
6.4085083 5.7050352 6.1967382 7.8685055 6.1752810 1.0323610 8.0472927 7.2318563
6.4696555 5.6849461 6.1643319 7.8644457 6.2532854 0.9241471 7.9343586 7.2941709
6.5891280 5.8212266 6.1231165 7.8680792 6.1740489 0.9567869 7.9813352 7.2484450
6.6638961 5.7618079 6.1860561 7.7635636 6.1208525 0.9532228 7.9585438 7.2164669
6.7265191 5.7335382 6.1888776 7.7510157 6.1318579 0.9909295 7.7733884 7.1144347
6.5356407 5.7181916 6.1061893 7.7595916 6.1330624 0.9374336 7.7722878 6.9826612
6.5890050 5.6852660 6.0703034 7.9090142 6.1637950 0.9107761 7.7314916 6.9896550
6.5602932 5.6196909 6.0483599 7.9414539 6.1058197 0.9369888 7.8004284 7.0727930
6.4188251 5.6237435 5.9298878 8.0669651 6.0680342 0.9827272 7.8523388 7.1463485
6.6095572 5.6741514 6.0139718 8.0866327 6.1031189 0.9830965 7.9575238 7.1519785
6.6311665 5.6853890 6.0358887 8.0786991 6.1720104 0.9832960 8.0564671 7.3096728
6.6587324 5.7734404 6.1394000 8.0634689 6.2320886 0.9586659 8.0966425 7.2726974
6.6288295 5.7511234 6.1814051 7.9654317 6.3536930 0.9399576 8.1371212 7.3516369
6.7344108 5.7087760 6.2801957 7.7715697 6.4772716 0.9809566 8.0738916 7.4560385
6.7645044 5.7254710 6.3437872 7.7738714 6.5728111 0.9895518 7.9474134 7.4436035
6.7525711 5.7269177 6.1709347 7.8023190 6.5225587 0.9639880 7.9417419 7.4582243
6.7080832 5.7359190 6.1396856 7.8138323 6.5432467 0.9944951 7.9617167 7.5281391
6.6627069 5.5937510 6.1990242 7.8258286 6.6342449 1.0137227 7.8376923 7.4528332
6.7814941 5.5500207 6.1758661 7.8663101 6.5795832 0.9785636 7.8767929 7.4739113
6.8198824 5.5160370 6.2387528 7.7698193 6.4971085 0.9292533 7.9345593 7.5288692
6.6930242 5.5079441 6.1481166 7.8666615 6.5659018 0.9213529 8.0113497 7.5786705
6.6685681 5.5472155 6.1709838 7.9382296 6.6179929 1.0109541 8.1898594 7.5860333
6.7292452 5.3860102 6.2273188 8.1151314 6.6215029 0.9473101 8.1309471 7.5465298
6.6568384 5.3623390 6.2287893 8.2205677 6.5462999 0.9761854 8.1291618 7.5587502
6.7310123 5.2950072 6.1937695 8.1663799 6.5634460 0.9422794 8.1042652 7.5642161
6.6451292 5.2655945 6.2723732 8.2610044 6.6851444 0.9563912 8.0653639 7.7199712
6.7099400 5.2950926 6.3735223 8.2587061 6.9008346 0.8951336 8.0289192 7.7787423
6.5461545 5.2243834 6.4391122 8.1509352 6.9361558 0.9043058 8.0589228 7.7921867
6.5871582 5.0801873 6.4137020 8.0385160 6.9482865 0.9709734 8.0371017 7.7903481
6.4998283 4.9744954 6.3770103 7.9534469 6.9054303 0.9839559 8.0577354 7.6787200
6.4594283 4.8055434 6.3994431 7.9094067 6.6739926 0.9089800 8.1576958 7.7622032
6.4002161 4.7704268 6.4203062 7.7780766 6.7549496 1.0194412 8.2491379 7.6995955
6.5172548 4.8187466 6.3992419 7.8773737 6.6460428 0.8944198 8.2104301 7.6697264
6.6056213 4.6878810 6.4641538 7.8855233 6.5789318 0.9778681 8.3193693 7.6513615
6.7357121 4.7925768 6.4232326 7.8496213 6.5909538 0.9465461 8.2848787 7.7301264
6.7545919 4.8948522 6.4605660 7.8176770 6.4437351 0.9261855 8.2545624 7.7536807
6.7047267 4.9814997 6.4429092 7.7348671 6.3628130 0.9356207 8.1702881 7.7256608
6.6812100 5.0900359 6.3965473 7.8463812 6.3814006 0.9121628 8.0315619 7.7344451
6.7038188 5.0863619 6.4265614 7.7527642 6.3299561 0.9693229 7.9270225 7.8507752
6.6479993 5.1210003 6.1709185 7.7781391 6.4476361 0.9760384 7.8383317 7.6877060
6.6985769 5.1971397 6.0366139 7.6881199 6.5149608 0.9338423 7.7801681 7.6942859
6.6579747 5.2976265 6.1279130 7.7700491 6.5066838 0.9179680 7.7025495 7.7803526
6.8491845 5.3717341 6.1902037 7.8244481 6.6359887 0.9519414 7.7356448 7.6673017
6.8668380 5.3626432 6.1197062 7.8125358 6.7344747 0.9340867 7.5974631 7.6121888
6.8596010 5.3903847 6.2080884 7.8324218 6.6796584 0.9865998 7.4998446 7.5384674
6.7605758 5.2520432 6.2615108 7.8044133 6.7059479 0.9712218 7.5049267 7.4811316
6.6283064 5.2629738 6.2996826 7.7361131 6.7038021 0.9992099 7.4646330 7.5075021
6.6492229 5.2876096 6.3070540 7.8220835 6.7801561 0.9322167 7.3995328 7.4837933
6.6704035 5.2699041 6.3430161 7.8273649 6.7887492 0.9519308 7.4342275 7.4945354
6.7251878 5.2395802 6.3885369 7.8021650 6.7801790 0.9582288 7.4064364 7.5266509
6.6696014 5.3760586 6.3545117 7.7954078 6.7452588 0.9346292 7.3787527 7.4822741
6.6564827 5.4405656 6.3248868 7.7576261 6.6681294 0.9518672 7.3354411 7.3886514
6.6218348 5.4199924 6.4108596 7.7720399 6.6473651 0.9569674 7.2816024 7.3007789
6.6674695 5.4752498 6.4441071 7.6933513 6.6417637 0.9744689 7.2355556 7.1174593
6.6118636 5.5238109 6.3970046 7.6747036 6.6970425 0.9290134 7.2351065 6.9468379
6.6358371 5.5266705 6.2909799 7.6641245 6.6294746 0.9747545 7.1277847 6.9382854
6.5826440 5.5252171 6.1816850 7.6534486 6.5768094 0.9764027 7.2353764 6.8817601
6.5740280 5.5204153 6.1163135 7.6971054 6.5626097 0.9444402 7.3324060 6.8415160
6.5950289 5.5282097 6.0837150 7.6966667 6.5539351 0.9239968 7.3746409 6.8221760
6.6302571 5.3849297 6.0549655 7.7714596 6.4702778 0.9635108 7.3631148 6.8179579
6.6737804 5.2646666 6.0119505 7.8662744 6.5583529 0.9412489 7.4288621 6.7540884
6.7398047 5.1994491 5.9090772 7.8796320 6.5592427 1.0260574 7.5085168 6.7670970
6.6629105 5.1688280 5.9104152 7.9192505 6.6706009 0.9155686 7.5791049 6.7399096
6.6513853 5.2412834 5.8708711 7.9175386 6.6558557 0.9227077 7.6566133 6.6822000
6.4371791 5.2526875 5.8994164 7.9143105 6.7749739 0.9697633 7.6584134 6.7349730
6.3054132 5.2611113 5.8202744 7.8009481 6.7607708 0.8770964 7.6187401 6.8229942
6.2112608 5.2133489 5.8459101 7.8087325 6.8876843 0.9515689 7.8084431 6.8477402
6.1162009 5.2649508 5.7588100 7.8293476 6.8127403 0.9334798 7.7650681 6.9131246
6.0729456 5.3856812 5.8981957 7.8165770 6.7687221 1.0094799 7.7199488 6.9350295
6.1643448 5.4770360 5.9257979 7.8035197 6.7148123 0.8817380 7.7574964 6.9885354
6.2292843 5.5604811 5.9823160 7.8745694 6.6813040 0.9439839 7.6982412 6.9407244
6.3611903 5.5350809 5.9791684 7.9168696 6.6659255 0.9780294 7.7338367 6.8943663
6.3826718 5.5209985 5.9166451 7.9739494 6.7021842 0.9461805 7.5481167 6.9765992
6.3685255 5.3834405 5.8636608 8.0368385 6.6954374 0.9462408 7.5259643 6.9813514
6.3339496 5.4244266 5.7476192 7.9409842 6.6329432 0.9296756 7.6023917 7.0751047
6.2095833 5.4212999 5.7977715 8.0155039 6.5098147 0.9532253 7.6314211 7.0318561
6.2969027 5.4671879 5.8595691 8.1310844 6.4325342 0.9756309 7.5016403 7.1591415
6.2752390 5.4163108 5.8980317 8.1759682 6.5063796 0.9317502 7.5108109 7.3144269
6.3137112 5.2741241 5.7120972 8.2192593 6.4205313 0.9138038 7.5728445 7.3565469
6.3112440 5.2482200 5.6861839 8.1992950 6.4595766 1.0041043 7.6076303 7.2986012
6.3234401 5.1342168 5.6709137 8.1915150 6.3141389 0.9093769 7.6922522 7.3613663
6.3720956 5.2092562 5.6749635 8.1778288 6.2784939 0.9895362 7.5834947 7.4635663
6.4666777 5.1907697 5.5867987 8.0925932 6.2989511 0.9491685 7.7228251 7.5025463
6.3932047 5.2686381 5.6050153 8.0910053 6.2755585 0.9823565 7.8170199 7.5279112
6.3788476 5.2724080 5.7288780 8.0356579 6.2554936 1.0074207 7.7660499 7.4374948
6.4440989 5.2615900 5.5561905 7.9907212 6.2100811 0.9385003 7.7106695 7.3859668
6.3844590 5.3176937 5.5369830 8.0358744 6.2567835 0.9204302 7.5923982 7.3447413
6.3418436 5.2688322 5.4889374 8.0065355 6.2632427 0.9753439 7.5969930 7.3108048
6.3790412 5.2433591 5.4025517 7.9353061 6.1632247 0.9159930 7.5602098 7.2450480
6.3152432 5.1662297 5.2698278 7.8759031 6.2835016 0.9781618 7.5696983 7.2977161
6.3183422 5.2199211 5.1570320 7.8445444 6.2790227 0.9419128 7.5724211 7.2563248
6.3842683 5.1933613 5.1406832 7.7911363 6.3422379 0.9700550 7.5446105 7.2893462
6.5127735 5.1800961 5.1030283 7.8545489 6.3749819 0.9989244 7.6547704 7.2629862
6.6765761 5.2134047 5.0855303 7.9088926 6.3995614 0.9318023 7.6157222 7.3158193
6.7654777 5.2148318 5.0437145 7.7878151 6.4850678 0.9556977 7.6644011 7.4008007
6.8451371 5.1398330 4.9829049 7.7431231 6.5263176 0.9297415 7.6714368 7.3041997
7.0334568 5.1430254 5.0022531 7.7690001 6.5327873 0.9531310 7.6215601 7.1429663
7.1259727 5.0652242 4.9497714 7.9360862 6.5356011 0.9797543 7.6321144 7.0367002
7.1485872 5.0711088 4.9723897 7.9405789 6.5746307 0.9875368 7.6428642 7.0958490
7.1448073 4.9715571 4.9957647 7.8264694 6.6703258 0.9590205 7.6673298 7.1767497
7.1262321 5.0037346 4.9673848 7.7879252 6.7290554 0.9595522 7.5802174 7.1912823
7.1463900 5.0731630 5.0430164 7.7852478 6.6977930 0.9983816 7.5777521 7.2678566
7.1083117 5.0306864 5.1527658 7.8527193 6.7642174 0.9594563 7.4760804 7.3457775
7.1338882 5.1454821 5.2468538 7.8803320 6.7520957 0.9267958 7.5979590 7.4802709
7.1452971 5.1510954 5.2227883 7.8836837 6.7736249 0.9474623 7.5729079 7.4402351
6.9953613 5.1472006 5.1612616 7.8053365 6.9128070 0.9712113 7.5478697 7.4111195
6.9660258 5.1626954 5.0658650 7.8889713 6.7045898 0.9878338 7.6688204 7.3063364
6.9521313 5.0930853 4.9522190 7.8557849 6.7493730 1.0188282 7.7200198 7.1588850
6.9221411 5.0661402 4.8310752 7.9108930 6.7140331 0.9078072 7.7840147 7.1760478
6.7816286 4.9672880 4.7447119 8.0240192 6.7705536 0.9394461 7.7512722 7.2089081
6.7643151 4.9698071 4.7023892 7.9410176 6.8602738 0.8996506 7.7933612 7.1684279
6.7008929 4.9649210 4.7841010 7.9420943 6.8758469 0.9433043 7.8758764 7.1344285
6.8152671 4.9780350 4.9675303 7.9584289 6.8156748 0.9472681 7.9045725 7.2170658
6.8853979 5.0107322 5.0791645 7.9147043 6.7746921 0.9781045 8.0430298 7.2750597
6.9801221 5.0937123 5.1328187 7.9440756 6.7291107 0.9274123 8.2025442 7.3406677
6.9578786 4.8963761 5.1272712 7.9081969 6.7201405 0.9567991 8.2554731 7.4898820
6.9958615 4.9570665 5.2428012 7.8307228 6.6585698 0.9947256 8.2991438 7.4484887
6.9904060 4.9534121 5.2666593 7.7751999 6.6101742 0.9931506 8.3043137 7.5059733
7.0004911 5.0579658 5.2887115 7.7858434 6.5317292 0.9328664 8.4279785 7.5244317
6.9945664 4.9772763 5.4205241 7.8510232 6.3959546 0.9127323 8.4501524 7.5583878
6.9351187 4.9290566 5.4570217 7.7960520 6.3458862 0.9528660 8.4762573 7.6059256
6.9061666 4.8814669 5.4542003 7.9060187 6.3361988 0.9368576 8.4830418 7.4921737
6.9277868 4.8394704 5.5385442 7.9956598 6.3305302 0.9588882 8.4548645 7.5103645
6.9336348 4.8517456 5.5124464 8.1192379 6.3539381 0.9431522 8.4940414 7.4375625
6.9983201 4.7955885 5.3693118 8.1366043 6.3740363 0.9717707 8.5522881 7.3118143
7.1085062 4.5662746 5.3481064 8.1281509 6.4456344 0.9309579 8.5996037 7.3727150
7.0646095 4.5285392 5.2781878 8.1754198 6.3457718 0.9551209 8.5993462 7.3654432
7.0036178 4.5283823 5.2439337 8.1205130 6.4140558 0.9000573 8.7330217 7.4321623
6.9438643 4.5252867 5.1669078 8.1313667 6.4925046 1.0294349 8.7552614 7.5533509
6.8642097 4.5200825 5.1805038 8.1674080 6.3888960 0.8938895 8.7211752 7.5511231
6.8203664 4.4526916 5.0795412 8.2482948 6.3396745 0.9751167 8.5743351 7.5469265
6.7919507 4.3375421 4.9961414 8.1882267 6.4659033 0.9266583 8.3552275 7.6569262
6.7332754 4.3896055 4.8687892 8.2598124 6.3896751 0.8926686 8.1494341 7.6957870
6.7396951 4.4198360 4.8424134 8.2045841 6.4553757 1.0142716 8.0002651 7.6269755
6.7776985 4.3860292 4.8947358 8.1734314 6.3375015 0.9533507 7.9622779 7.5434871
6.8867950 4.4306736 4.8610659 8.1706419 6.3056474 1.0006183 7.9031181 7.6045237
6.9485359 4.4610014 4.8408904 8.1365137 6.2399182 0.9597318 7.8285756 7.5169387
7.0950890 4.3846107 4.8295035 8.0931835 6.2141995 0.9330744 7.7753525 7.5241899
7.2547469 4.3514314 4.6672668 8.1031370 6.3037252 0.9595061 7.8223505 7.5748773
7.2875066 4.2369828 4.5655789 8.0697184 6.2476072 0.9578564 7.7903919 7.5646133
7.2972231 4.1925902 4.5769167 8.0686855 6.1387053 0.9730817 7.8204627 7.6242042
7.1430569 4.2036977 4.5934739 8.0302572 6.0515285 1.0296456 7.8750563 7.6654024
7.0660934 4.1893630 4.5232282 7.9080930 6.0381131 0.9427836 8.0137367 7.6298785
7.1045814 4.1607981 4.5305095 7.7572894 6.0852456 1.0171288 8.0755863 7.7638555
7.1490636 4.2377677 4.6194749 7.6958275 6.0754309 0.9505559 8.3277864 7.8291740
7.2055950 4.2523561 4.5812640 7.6947093 6.0795817 0.9654082 8.3834133 7.8741026
7.2177615 4.3037591 4.5882778 7.6703553 6.1107903 0.9731230 8.5227995 7.9475908
7.0651479 4.3820314 4.5244803 7.7770996 6.1382494 0.9096404 8.5270176 8.0335426
7.0397606 4.4321814 4.6063442 7.6766744 6.0936251 0.9758236 8.5005808 7.8285513
7.0041518 4.4201760 4.7754893 7.5897946 6.0730371 0.9876105 8.5170746 7.6946568
7.0377798 4.4403558 4.8725886 7.5279760 6.0602503 0.9076865 8.4640827 7.6215043
7.0040774 4.5461249 4.9497967 7.5847883 6.0802817 0.9762315 8.5877829 7.5847774
7.0468636 4.6107354 5.0746484 7.5314546 6.1616030 0.9561303 8.6001720 7.5947900
7.0124588 4.6074610 5.0482097 7.4434042 6.3120122 0.9425892 8.7008715 7.5978441
7.0133119 4.6079450 5.0325336 7.4716821 6.3814902 0.9192213 8.7592459 7.6951385
6.9409056 4.6540670 5.0881391 7.4634423 6.4394774 0.9560528 8.8948088 7.8338161
6.8746104 4.6223202 5.0142093 7.3868923 6.4550552 0.9592376 8.9707174 7.9827981
6.8977776 4.5381417 5.0815415 7.2045951 6.4110570 0.9334391 8.9255047 7.9370923
6.9496479 4.5809908 4.9868007 7.2449465 6.3781376 0.9395701 8.8533030 7.9339309
6.9954200 4.6307654 5.0581479 7.2697749 6.3156214 0.9517466 8.8592386 8.0116816
6.9743023 4.5847173 4.9857879 7.3442526 6.4120464 0.9791476 8.9340754 7.9897327
6.9003172 4.6456180 4.9857969 7.3673434 6.4823875 0.9445706 8.7284517 7.9862561
6.9122791 4.5881653 5.0516882 7.3390017 6.4268436 0.9413286 8.7712145 8.0354662
6.8895121 4.4825072 5.1275134 7.3564849 6.3854470 0.9116954 8.7938337 8.0216427
6.8422723 4.4571419 5.2259302 7.3838811 6.4275932 0.9535723 8.8066683 8.0671015
6.8028450 4.4294987 5.1594238 7.4858665 6.3598223 0.9596957 8.7278481 8.1553593
6.7897949 4.3860497 5.0671377 7.3722134 6.2575316 0.9139373 8.7980585 8.2407675
6.7525115 4.3885145 4.9493265 7.4577098 6.2345471 0.9644617 8.8370209 8.3669338
6.7694097 4.5129027 4.9137034 7.5151529 6.2831516 0.9614260 8.9514389 8.4475241
6.8820081 4.5205598 5.0188403 7.5102844 6.1943631 0.9399481 8.9094172 8.5770617
6.8360934 4.6275887 5.0990376 7.4419184 6.2738709 0.9492345 8.9912233 8.6015501
6.8659744 4.6281300 5.1136785 7.3264484 6.3473129 0.9294779 8.9649572 8.5981798
6.9245133 4.6266971 5.1585207 7.3826046 6.3486300 0.9533266 9.0634384 8.5354176
6.9104085 4.5467734 5.0854712 7.3482189 6.2777014 0.8972024 9.0506868 8.4840145
6.9021273 4.4679956 5.0724397 7.4559102 6.2329664 0.9786415 8.9532318 8.4901218
6.9031181 4.3694048 5.0781231 7.5495706 6.3256845 0.9499727 8.8778286 8.5476952
6.9305539 4.2997036 5.0819926 7.4980426 6.3589554 0.9807799 8.8039675 8.6442995
6.9561944 4.1677480 5.0197277 7.5465174 6.3255744 0.9674751 8.6614170 8.7136002
7.0083866 4.1310582 5.0561824 7.4910188 6.3167195 0.8646343 8.5944338 8.6925306
6.9444709 4.0185804 5.0476727 7.3861046 6.3610902 1.0289695 8.5506163 8.5921488
6.9549642 4.0354910 5.0384808 7.3493576 6.2794628 0.9270830 8.5486298 8.7021799
6.9969873 4.1077776 5.0250497 7.3661609 6.2837996 0.9594568 8.4399300 8.6046190
7.0148101 4.1166005 4.9109693 7.3431797 6.2584829 0.9775429 8.4750385 8.6040020
6.9639206 4.0740166 4.9561591 7.4132252 6.2516842 1.0287064 8.4217272 8.6921778
7.0108018 3.9907370 4.9992723 7.4979439 6.2669063 0.9261150 8.4709139 8.6004047
7.0482697 4.1078625 5.0689893 7.4889836 6.2729445 1.0164289 8.4920988 8.5931578
7.0766582 4.1666551 5.1199474 7.4620314 6.2143841 0.9353884 8.4183226 8.4701748
7.0574517 4.2963481 5.1990290 7.4507627 6.2672386 0.9627108 8.3851738 8.3949642
7.0694442 4.2446356 5.1242309 7.5179162 6.2196741 0.9515022 8.4066305 8.3993635
7.0245519 4.2172341 5.0236168 7.4048867 6.2670255 0.9428508 8.4849281 8.2100964
7.0607810 4.2093868 5.0306978 7.3771777 6.3491931 0.9609692 8.5594101 8.1576595
7.0575781 4.2031784 4.9862952 7.3179374 6.3574152 0.9410195 8.4735956 8.0321350
7.1361241 4.2274547 4.9193907 7.2291036 6.3718243 0.9851406 8.4775476 8.0213203
7.0946970 4.2707915 4.9278708 7.2981043 6.3746305 0.9230288 8.4672861 8.0304298
7.0956383 4.2606535 4.8811893 7.4414020 6.3844886 0.9883550 8.4560671 7.9518790
7.1575756 4.2524199 4.9527431 7.3463960 6.3879433 0.9088573 8.4049568 7.8140216
7.2119713 4.1823096 4.9382505 7.3441458 6.1635656 0.9554868 8.3626862 7.7278433
7.0184703 4.0455508 4.9779387 7.3223815 6.1431093 0.9623550 8.2143240 7.7144756
7.0190349 4.0202746 4.9231105 7.3704271 6.1608849 0.9530406 8.2173252 7.6684484
7.0367122 4.0139832 4.9263797 7.3312969 6.1172876 1.0119625 8.1404285 7.6625876
7.1078916 4.0153217 4.9136581 7.3364110 6.0695305 0.9245644 8.0594091 7.7374387
7.0796642 3.9797912 4.8993783 7.2247481 6.0091381 0.9891847 8.0736513 7.8182831
6.9687600 4.0233855 5.0040274 7.2499666 6.0495481 0.9567966 7.9944100 7.7805457
6.9193826 4.2287698 5.0198464 7.1446252 6.1103420 0.9756215 8.1278811 7.8003874
6.9017663 4.2070055 5.0319405 7.2069368 6.0567932 0.9302614 8.1012983 7.8327599
6.9717484 4.2532425 5.0972786 7.2629948 5.9866891 0.9767725 8.1996202 7.7855577
6.8380823 4.3582697 5.1386852 7.2302461 5.9561925 0.9822513 8.2548370 7.6933265
6.8342848 4.4004536 5.1713948 7.2090435 5.9713049 0.8965161 8.4210815 7.7322655
6.8575931 4.4888811 5.2411766 7.1532397 5.9148870 0.9859570 8.3263969 7.6902447
6.8660231 4.6025238 5.3631663 7.1761556 5.9516101 0.9618319 8.2830029 7.7273469
6.8980742 4.6808600 5.3525176 7.1570411 5.9259434 0.9367118 8.2382259 7.7955852
6.9530888 4.7303576 5.3915067 7.1972718 5.8275871 0.9685801 8.2449713 7.9432735
6.9266672 4.7598677 5.2570276 7.1728649 5.8673658 0.9524605 8.1607962 7.9835205
6.8435731 4.8534174 5.2565460 7.1207762 5.9815464 0.9232535 8.2102489 7.9094052
6.7318363 4.8481526 5.2882080 7.1434216 5.9547296 0.9826520 8.2075195 8.0012493
6.7036562 4.7614260 5.3744888 7.1801996 5.9950066 0.9655091 8.2054701 7.9498501
6.7064128 4.7861342 5.3206625 7.2484341 6.0289922 0.9699106 8.1305819 7.8852873
6.6708055 4.7069793 5.3254256 7.1550932 5.9173017 0.9777969 8.0441408 7.8820558
6.7443380 4.5665650 5.4436302 7.1913772 5.9404702 0.9663463 7.8965583 7.9249573
6.7522240 4.5892100 5.4863720 7.2687979 5.9304242 0.9559315 7.8459888 7.9012222
6.7269359 4.4964304 5.5144310 7.2109547 5.9919744 0.9356722 7.7700148 7.8854070
6.7125239 4.5371938 5.4080462 7.1102948 6.0078731 0.9582815 7.8272614 7.8862453
6.5280828 4.5473995 5.4695129 7.2253284 6.0204883 0.9287071 7.8219242 7.8636408
6.4145699 4.2936978 5.4823117 7.2065473 6.1253266 0.9689155 7.8364501 7.8466697
6.3879027 4.2989621 5.5221663 7.3285441 6.1097517 0.9565020 7.8192272 7.7825537
6.3015652 4.2470984 5.5952506 7.3164783 6.0961437 0.8861586 7.8899341 7.8836284
6.2282028 4.1519737 5.4462209 7.3371301 6.0346556 0.9655748 7.7845230 8.0300007
6.2507358 4.1351357 5.4770470 7.4523644 5.9988537 0.9802416 7.8145013 8.2038116
6.3785129 4.1223068 5.5402579 7.4895749 5.9114542 0.9254694 7.8641438 8.2806749
6.4153643 4.1618409 5.4650435 7.4919801 5.9041176 0.9905016 7.8778424 8.2291527
6.4786057 4.2710223 5.4502344 7.5165467 5.9347706 0.9471198 7.8976498 8.2163172
6.4159703 4.2911348 5.3487401 7.4748321 5.9397359 0.9653206 7.8177443 8.2163172
6.4106503 4.2720098 5.2761035 7.4496660 5.9582553 0.9407920 7.8936529 8.1605806
6.3419333 4.2281508 5.3102999 7.3140440 5.8700666 0.9655248 7.7780676 7.9631534
6.3467884 4.1925664 5.3491659 7.1671367 5.8692994 0.9155618 7.7647905 7.9351196
6.1695919 4.2142982 5.4051652 7.1398926 5.8439069 0.9093569 7.6269627 7.9893193
6.2077360 4.3013754 5.3931189 7.0402389 5.8502798 0.9283908 7.5250607 8.0086365
6.0874338 4.2118878 5.3082271 7.0517025 5.8367424 0.9396970 7.5103827 8.0651608
6.0243673 4.2677612 5.3173232 7.0370312 5.9039278 0.9345092 7.3738523 8.0168600
5.8678689 4.1984391 5.3050785 6.9899502 5.9272432 0.9187372 7.4422865 7.8471742
6.0241790 4.1466451 5.1797943 7.0657988 5.9299412 0.9587169 7.5160785 7.8359509
6.0805573 4.2136555 5.1732087 6.9732442 5.9279742 0.9421740 7.6153026 7.8110199
6.1863337 4.3544445 5.1720629 7.0514092 5.8690062 1.0084121 7.6789098 7.7590685
6.2183509 4.3767447 5.2379379 7.0176158 5.8351984 0.9190643 7.7044859 7.7346315
6.3989525 4.4030209 5.2315497 7.0904975 5.8327990 0.9384721 7.6572399 7.6537285
6.4656186 4.4409184 5.3371496 7.1387544 5.8726444 0.9193908 7.7332482 7.6166210
6.3724098 4.4573526 5.3279629 7.2276611 5.9242125 0.9723278 7.7504578 7.7044406
6.3556347 4.5519319 5.3697572 7.2564192 6.1295037 0.9495600 7.7502642 7.6358266
6.3880868 4.6334534 5.3470616 7.2993793 6.1351352 0.9338102 7.7651148 7.5768981
6.5005059 4.6196203 5.3055935 7.3037744 5.9893293 0.9839892 7.7904739 7.4704075
6.5699410 4.6472373 5.3968730 7.2760339 6.0307913 0.9634627 7.8139534 7.3970942
6.6373863 4.6873751 5.3085856 7.3419838 6.1018462 0.9726478 7.7286072 7.2770557
6.6185160 4.7094226 5.4110293 7.3907456 6.0483756 0.9767094 7.6741891 7.2651858
6.5640330 4.6230488 5.4442897 7.3782606 6.1466594 0.9391731 7.5499249 7.1958013
6.5598383 4.5871606 5.2841544 7.2861490 6.0752459 0.9784178 7.6958485 7.2000232
6.4924269 4.5615854 5.1963115 7.2351198 5.9351850 0.9938436 7.6932502 7.1284027
6.4368401 4.4852738 5.1666975 7.2253571 5.8935933 0.8888727 7.7049079 7.1381240
6.4920163 4.4227815 5.2635112 7.3447647 5.8104520 0.9804083 7.6672201 7.2189922
6.4281282 4.3971395 5.2729259 7.4025960 5.7745628 0.9518602 7.5802402 7.2729168
6.4557691 4.3871017 5.2780433 7.5400043 5.8115678 0.9983878 7.6699328 7.3385158
6.3518567 4.4238644 5.3293257 7.5411758 5.7371192 0.9515931 7.6915088 7.2611070
6.3137121 4.3717422 5.3679566 7.5493999 5.6574335 0.9806679 7.8004766 7.3031650
6.1821342 4.3918629 5.3469296 7.4053473 5.6543102 0.9640737 7.7983317 7.3902469
6.1981144 4.2792430 5.2789416 7.2986689 5.8368073 0.9868529 7.8007026 7.4333930
6.1359529 4.2906451 5.2393632 7.2186174 5.9036140 0.9552628 7.7383571 7.4607854
6.0809073 4.2122231 5.2497663 7.1937981 5.8921413 0.9905281 7.8177476 7.4616461
5.9314547 4.2354112 5.2501874 7.3371520 5.8518028 0.9294530 7.7271152 7.4568653
5.8786249 4.2783809 5.1716375 7.4259820 5.9057856 1.0236498 7.6415238 7.4625187
5.8008614 4.2228718 5.2209101 7.4697828 5.8236537 0.9541479 7.6135869 7.5294199
5.7515683 4.3506408 5.2826738 7.5233965 5.7982602 0.9494897 7.6690331 7.5398936
5.7094817 4.2859454 5.1090045 7.5582390 5.7522063 1.0084826 7.6704459 7.6191130
5.7234163 4.3850889 5.1480079 7.5445046 5.7383223 0.8941209 7.5750108 7.6643796
5.7176180 4.4951463 5.1106224 7.5168610 5.7185464 0.9742882 7.5373702 7.6755047
5.8312302 4.5583863 5.0193481 7.5842543 5.6313252 0.9382690 7.6594486 7.6928558
5.9251208 4.5886645 5.0819068 7.7063284 5.5868049 0.9596196 7.7839103 7.7032185
6.0549016 4.5833268 5.1578412 7.6416717 5.6036239 0.9319011 7.9111919 7.7596245
6.0345221 4.6463933 5.2802825 7.5948300 5.7486196 0.9639809 7.9618006 7.7676740
6.1913042 4.6493344 5.1877255 7.5549068 5.7171750 0.9457070 7.9957252 7.8418074
6.2654285 4.7189164 5.0898099 7.5673637 5.7877898 0.9852899 8.0789890 7.8880072
6.2591023 4.5708790 5.1348586 7.5382752 5.8399210 0.9487943 8.1871052 7.9088655
6.1608715 4.6216984 5.1792026 7.6093826 5.8044677 0.9803907 8.2484636 7.8643394
6.1160774 4.6884394 5.2336059 7.7292376 5.8187480 0.9479403 8.2793980 7.9537158
5.9926052 4.5568867 5.2577071 7.8602338 5.8609657 0.9127783 8.1891680 7.9666519
5.9706035 4.5414386 5.4022727 7.9919705 5.8278918 0.9225730 8.0978937 8.0243320
5.9958653 4.5301290 5.5012040 7.9752898 5.7920289 0.9541755 8.1101742 7.9612565
6.0177722 4.5644917 5.5729022 7.8432093 5.9491830 1.0096750 8.0847139 7.9931355
6.1008592 4.5476213 5.4934659 7.8003945 5.9308124 0.9655518 8.0360317 8.1634188
6.0873208 4.5668311 5.3945842 7.8070331 5.9682646 0.9463566 7.9672012 8.2578316
6.2690191 4.6882296 5.3102574 7.9673738 6.0245609 0.9814531 7.8266168 8.3804951
6.1346016 4.6991496 5.2861962 7.9773593 6.1140451 0.9150613 7.6494994 8.2913523
6.0298877 4.5955381 5.2476792 8.0085974 6.2187605 0.9834133 7.6679692 8.3658247
6.0245228 4.5721049 5.2609844 8.0374584 6.2724190 0.9540615 7.6359954 8.2884264
5.9393978 4.5626378 5.2409854 7.9346886 6.2345581 0.9662445 7.7245326 8.3036118
5.9353638 4.5945654 5.2118158 7.8267360 6.1017418 0.9505416 7.7092128 8.3715668
5.9449677 4.6259284 5.3548045 7.7250552 6.1978135 0.9966867 7.6712422 8.3578730
6.0043340 4.5928416 5.3171825 7.7830648 6.2060652 0.9447911 7.6394057 8.4373121
5.9754357 4.6543941 5.2422194 7.7390008 6.1868401 0.9543424 7.7125440 8.4898176
6.0179443 4.7391024 5.3214865 7.7199163 6.3171701 0.9516240 7.6353178 8.5794172
6.0547523 4.7727733 5.2637429 7.6707454 6.2543373 0.9541094 7.6268859 8.4714241
6.1882300 4.8290930 5.2439055 7.6698942 6.1051793 0.9486615 7.6249194 8.5155878
6.1230445 4.6640134 5.2129526 7.6776071 6.0694609 0.9555224 7.6725402 8.3731394
6.2153788 4.6052289 5.1401434 7.7275739 6.1023850 0.9814208 7.5476074 8.4626188
6.1926789 4.6557331 5.2536855 7.6109967 6.2031465 0.8985622 7.4295330 8.3059521
6.1383152 4.5464053 5.3201866 7.6410842 6.2769170 0.9909546 7.4371138 8.2081242
6.0974717 4.6227045 5.5078015 7.7000122 6.2976847 0.9434546 7.3697495 8.1629620
6.1251264 4.6790342 5.4889894 7.7155571 6.2289219 0.9793616 7.4346313 8.2507868
6.2259545 4.6421571 5.5224872 7.7639580 6.3348336 0.9427833 7.4677472 8.2636786
6.3510046 4.4389052 5.4942594 7.7429237 6.3621774 0.9819398 7.5292130 8.2075653
6.4106703 4.4152379 5.5155420 7.6878181 6.3663216 0.9233184 7.5576773 8.2715006
6.4665723 4.5084105 5.4648752 7.6719446 6.2649736 0.9759102 7.5113888 8.3066778
6.4648709 4.4796982 5.4060669 7.6929622 6.1823440 0.9094914 7.5708508 8.3145428
6.5034943 4.4394093 5.3120465 7.6673050 6.1545453 1.0167482 7.7113948 8.2399416
6.5047007 4.3460670 5.3147554 7.6401343 6.0717525 0.9325052 7.7041149 8.2638903
6.5674863 4.4540043 5.2617798 7.7312469 6.0905085 1.0185322 7.7258520 8.3006306
6.7104621 4.3957286 5.2796197 7.6725340 6.0298486 0.9401697 7.7790012 8.2456570
6.6838307 4.2176814 5.2787023 7.6676440 6.1373234 0.9670268 7.6616282 8.2755375
6.8109908 4.2354069 5.3751965 7.5550079 6.2186646 0.9516987 7.6274900 8.3154583
6.8378296 4.1510878 5.3707590 7.5297542 6.3498054 0.9713683 7.5784392 8.2011652
6.7353573 4.2148781 5.4235711 7.4459977 6.4502940 0.9764467 7.5432496 8.1519632
6.6085072 4.2012124 5.3066120 7.4104934 6.5226779 0.9606828 7.6863995 8.1318369
6.5379095 4.1750178 5.3388290 7.4304366 6.6184311 0.9548092 7.7734642 8.1449394
6.5001845 4.0224557 5.2919836 7.3837814 6.6949520 0.9700149 7.8425417 8.0452890
6.4478769 3.8535101 5.3122406 7.4024758 6.6885214 0.9477275 7.9120312 8.0260458
6.5051508 3.8146708 5.3235741 7.4459319 6.6593370 0.9598547 7.8922348 8.0291195
6.6095705 3.8000863 5.3532600 7.4315968 6.5253186 0.9803416 7.8491130 7.9900837
6.7140951 3.7466791 5.3081598 7.4765620 6.4248333 0.9337656 7.8009491 7.9857798
6.6742935 3.7536936 5.3960643 7.4317474 6.3203111 0.9172414 7.6298928 7.9428778
6.6145921 3.7824111 5.3429742 7.3858738 6.3039880 0.9694120 7.6339631 7.8912973
6.5631361 3.7065830 5.4133787 7.3763080 6.2930493 1.0022866 7.4753923 7.9579258
6.4805932 3.6258948 5.4990315 7.4042759 6.3278327 0.9144437 7.4337420 7.8796949
6.4202509 3.6490347 5.5596161 7.4477301 6.3810611 1.0061959 7.4468250 7.8940654
6.4363518 3.6296890 5.3544221 7.3912773 6.4494839 0.9864926 7.4530373 7.9383721
6.4516234 3.6712825 5.3844914 7.3434782 6.4618998 0.8942184 7.4821453 7.9866152
6.5134907 3.6676075 5.3231564 7.3040032 6.4451594 0.9028721 7.3806882 8.0592136
6.3205895 3.6515758 5.2980752 7.2593231 6.4419446 0.9513378 7.3713956 8.2092400
6.3249149 3.5514622 5.2311335 7.2475610 6.5648303 0.9804906 7.4303532 8.3804092
6.5004201 3.5812190 5.2475166 7.0995173 6.6330442 0.9625503 7.4271235 8.4302111
6.6533961 3.6581531 5.1810160 7.0581512 6.6121054 1.0079987 7.4056411 8.4126425
6.7217398 3.6208606 5.1857715 7.1332736 6.7231240 0.9676590 7.3499885 8.3932304
6.7941236 3.7325795 5.1649313 7.1677570 6.8381081 0.9398370 7.3110189 8.3132944
6.8596897 3.7434528 5.2276592 7.1766524 6.9104786 0.9049824 7.2230520 8.3743792
6.8819747 3.8615532 5.2129893 7.2514324 7.0226197 0.9894601 7.2452183 8.4116316
6.6902447 3.8477752 5.3351302 7.2151818 6.9759765 0.8849636 7.2143221 8.4563637
6.6204057 3.8007710 5.4332285 7.1532054 7.0474663 0.9985811 7.1477876 8.4124374
6.5752673 3.7856317 5.5269489 7.1443224 6.9862461 0.9296866 7.2392550 8.2460003
6.5174623 3.8101647 5.5530586 7.1272779 7.0286655 0.9281300 7.3740864 8.2451267
6.5678573 3.7863250 5.4421701 7.1679564 6.9803987 0.9066647 7.4554667 8.1891460
6.4631977 3.8687248 5.4277749 7.1521630 6.9102798 1.0219163 7.5135655 8.2637148
6.3632154 3.8223693 5.3461204 7.1054187 6.8161736 0.9423418 7.4742599 8.1754637
6.3287144 3.9098837 5.2661643 7.0082974 6.8446441 0.9636065 7.4925308 8.1648359
6.3911972 3.9469211 5.2484436 7.0536666 6.7898283 0.9585489 7.4782386 8.2021484
6.4072514 4.0008307 5.2196035 7.0948467 6.7968931 0.9428384 7.5239906 8.2247553
6.3404417 3.8472466 5.1431432 7.0514193 6.7822318 0.9531835 7.5851159 8.2320538
6.4203629 3.8805797 5.0710540 7.1036019 6.7026930 0.9298397 7.6123819 8.1478796
6.2786078 3.9170430 4.9453540 7.2251563 6.6691222 0.9471569 7.6491423 8.0597849
6.2155175 3.9606366 4.9158583 7.2969131 6.5077300 0.9769011 7.6475954 7.8074617
6.1837616 3.9993632 4.8256025 7.2868872 6.5279751 0.9179944 7.6246524 7.8040700
6.2430267 3.9611058 4.7815151 7.2609177 6.5381012 0.9558717 7.6763511 7.7820306
6.1532273 3.7839215 4.8543005 7.2293806 6.5449405 0.9701455 7.6467996 7.7317958
6.1379070 3.8376889 4.8441086 7.2227135 6.6173491 0.9136341 7.7142029 7.7086344
6.1248078 3.8573747 4.8240609 7.3020859 6.5494809 0.9647198 7.7392626 7.6530352
6.1562009 3.9041090 4.8239398 7.3679318 6.4587474 0.9171667 7.6165895 7.5825148
6.1399322 3.9307702 4.9859357 7.3837199 6.5009851 1.0339785 7.5648799 7.5421958
6.1090798 3.8262210 4.9473424 7.4001956 6.3048320 0.9825151 7.5003309 7.5858765
6.1191220 3.7512226 4.9890022 7.3324738 6.2346983 0.9535154 7.5376048 7.5303464
6.0562592 3.6232154 4.8571544 7.3012085 6.1494699 1.0075849 7.5030127 7.4994049
6.1220388 3.6296558 4.8818097 7.1921039 6.1167836 0.9322200 7.5316935 7.4307442
6.1812344 3.5435982 4.9054523 7.1753750 6.1399269 0.8948569 7.5955162 7.4434214
6.2597771 3.4179783 4.9142942 7.1429658 6.1087375 1.0117062 7.6368513 7.4154143
6.2627530 3.2360785 4.8708649 7.1303806 6.1080303 0.9127091 7.6848974 7.3485460
6.2629256 3.3204942 4.7688551 7.0782828 6.0302920 0.9265218 7.7665811 7.3330584
6.2406111 3.2868328 4.7886372 7.0597773 6.1969137 0.9588925 7.8819723 7.2905664
6.3080268 3.1896360 4.8160605 7.0624528 6.2184968 0.9608455 7.9628587 7.4800420
6.4008265 3.2481632 4.8625989 7.0029764 6.2616205 0.9516232 7.9557028 7.6130328
6.3863530 3.3318672 4.9036388 6.9337525 6.4097586 0.9552774 7.9143934 7.6717649
6.5001917 3.4854968 5.0354815 6.8884735 6.4181161 0.9766899 7.8316593 7.8014989
6.3670692 3.4874022 5.1834378 6.7732544 6.4678431 0.9453887 7.7603831 7.8226767
6.3979139 3.4753323 5.2188563 6.7765326 6.5377951 0.9925503 7.6528020 7.7999568
6.2210793 3.2396467 5.2911329 6.8007379 6.4662867 0.9299057 7.7072229 7.7729797
6.2515993 3.1906209 5.2675180 6.8452244 6.4664879 0.9559581 7.6320128 7.7017303
6.2727928 3.0858319 5.3623800 6.9537377 6.4449649 0.9780003 7.6525197 7.6833448
6.3523245 3.0400443 5.3705711 6.9133692 6.4654670 0.9501708 7.6089830 7.5661488
6.3497415 2.9779973 5.4133372 6.9090400 6.3875499 0.9241255 7.4843864 7.4705939
6.3730202 3.0806036 5.4583435 6.8297043 6.3239274 0.9570865 7.5099735 7.6172328
6.4288564 3.0397243 5.3494678 6.8522825 6.4443684 0.9113493 7.4675870 7.7174563
6.4282823 3.0151398 5.4387493 6.8829093 6.3564858 0.9298533 7.5301332 7.8777075
6.4085674 2.8862412 5.3937144 6.8475590 6.3707800 0.9173020 7.3804550 7.9813437
6.5032454 2.8685629 5.4147978 6.9126039 6.3585515 0.9483294 7.3971858 7.9610939
6.4536667 2.8680239 5.3903813 6.9393802 6.2811031 0.9584616 7.3305249 8.0021133
6.4332094 2.8018942 5.3343878 7.0225434 6.3446231 0.9382461 7.2697234 8.1058760
6.3437510 2.8719647 5.2474217 7.0976629 6.3296800 0.9299845 7.3234420 8.1085348
6.3174648 2.7527931 5.2216878 7.2436366 6.3865438 0.9208272 7.2634158 8.0322657
6.3450375 2.7400124 5.1478944 7.3020878 6.3954029 0.9977567 7.2615724 7.9213481
6.3166890 2.6744332 5.1667624 7.2473707 6.4745998 0.8732884 7.2797608 7.8707023
6.3241353 2.6302302 5.1957722 7.3442945 6.4509730 0.9455762 7.2277217 7.6870861
6.3380213 2.5799665 5.2111650 7.3187819 6.4706321 0.9558312 7.1835856 7.6112289
6.5119939 2.6435893 5.1901045 7.2920666 6.5076618 0.9991682 7.1701961 7.5749779
6.5630426 2.5669489 5.2292986 7.2890639 6.5096626 0.9467263 7.1991334 7.5791249
6.5781889 2.5533419 5.1644506 7.2200532 6.3873606 0.9685223 7.2694311 7.6329532
6.6528130 2.5685432 5.1218538 7.3103075 6.3346057 0.9933255 7.2791033 7.6363077
6.6817145 2.6448610 5.0971389 7.3772740 6.4086766 0.9730468 7.3980436 7.5771246
6.6626425 2.8319693 5.1070099 7.4826856 6.3231578 0.9511303 7.3611135 7.5223775
6.6949744 2.8814137 5.1246643 7.4197340 6.2979455 0.9235237 7.4400005 7.5942845
6.7077432 2.8546824 5.0183544 7.4860010 6.2048073 0.9963959 7.4687991 7.5718136
6.6656613 2.8795016 4.9150233 7.3604870 6.2233853 0.9365829 7.5379434 7.5582209
6.7062287 2.8059013 4.8869162 7.3546014 6.1728029 0.9193481 7.6403337 7.5583568
6.7038655 2.8034079 4.8235869 7.3152108 6.1539750 1.0131246 7.6891232 7.6975145
6.7377944 2.6610382 4.8486176 7.3697968 6.1072402 0.9749231 7.7861633 7.8522921
6.6698756 2.7667954 4.8892832 7.3926244 6.2085090 0.9161354 7.7538495 7.8869467
6.6200118 2.8199408 4.7157969 7.2833514 6.1930909 0.9461153 7.9060235 8.0719347
6.5961356 3.0298660 4.7476735 7.2481503 6.3199525 0.9915186 7.9186740 8.1263885
6.5538821 3.0488093 4.6959414 7.1971779 6.4316945 0.9160294 7.9565477 8.1860380
6.5164657 3.1123984 4.7986884 7.2374935 6.4181433 0.9500043 7.8555984 8.2475061
6.5396104 3.1713579 4.7480254 7.2642622 6.4683809 0.9848060 7.9365602 8.2323322
6.5421004 3.2222917 4.8800097 7.2332592 6.3305244 0.9481771 7.9265733 8.2339258
6.7061305 3.1994014 4.9175701 7.2020035 6.3364720 0.9501771 7.9834657 8.3325253
6.6604748 3.2509427 4.9622884 7.2491264 6.3134756 0.9080988 8.0043869 8.4247665
6.6092348 3.1931269 4.9870596 7.2312808 6.3299947 0.9624982 8.0433016 8.4583845
6.5580692 3.1421528 5.0785275 7.2465434 6.2113824 0.9882109 8.0339832 8.4190350
6.5106754 3.2223945 5.1881127 7.2691746 6.0855913 0.9598569 8.0069256 8.4225073
6.5126576 3.2652535 5.1408362 7.2945938 6.0451512 0.9961270 8.0556726 8.4571762
6.4357400 3.4255860 5.1569133 7.2570930 6.1634073 0.9027130 7.9766941 8.4290056
6.4191694 3.4630382 5.0335646 7.2855926 6.1238747 1.0445359 7.9714823 8.4890881
6.4902773 3.4765134 5.0815935 7.2160344 6.1110635 0.9055297 7.9076271 8.4101534
6.4941764 3.3873050 5.1456246 7.3199606 6.0885282 0.9922726 7.7914476 8.3444166
6.5074797 3.4532366 5.1955328 7.2219520 6.0137072 0.9960359 7.6811624 8.2967997
6.4880433 3.5057862 5.2167192 7.1728134 5.9770145 0.9147740 7.6519938 8.2087812
6.5017142 3.5646880 5.1444650 7.1969099 6.0399237 0.9415131 7.6864305 8.2195339
6.5748720 3.6329269 5.1071901 7.2031479 6.0483656 0.9785827 7.6320677 8.1800270
6.3957219 3.6981428 5.1965675 7.1277776 5.9741454 0.9186390 7.7006235 8.1295919
6.3763819 3.5724680 5.1203709 7.1249352 5.9732542 0.9688746 7.8587170 8.2327852
6.4865427 3.5804741 5.1554050 7.1536517 5.9311628 0.9388907 7.8356004 8.1659327
6.4778948 3.5437908 5.1929431 7.2010250 5.9552817 0.9476359 7.8410926 8.2355108
6.5695376 3.7394173 5.2243390 7.3269148 5.9596667 1.0763851 7.8431497 8.1839237
6.6304712 3.7521861 5.3553643 7.3553004 6.0360880 0.9544685 7.8125963 8.1853361
6.5917106 3.6217213 5.2885079 7.4169183 6.1157346 0.9382435 7.7516246 8.2252607
6.7252488 3.5301058 5.2753468 7.5293097 6.1142130 1.0119090 7.5984483 8.2567902
6.7777519 3.6171360 5.2797360 7.5405746 6.0224633 1.0141366 7.4790730 8.3135662
6.7951703 3.6007438 5.4535646 7.5284142 6.0374718 0.9529265 7.5206585 8.2517958
6.7636099 3.5061016 5.4619942 7.6151280 5.8942881 0.9539307 7.5656686 8.2528677
6.7053246 3.5488627 5.3733501 7.6756687 5.9517403 0.9354188 7.5179968 8.2162342
6.7646050 3.5729084 5.2731557 7.7070150 6.0164981 0.9907318 7.5932069 8.1749992
6.7085772 3.6334951 5.2880826 7.7250891 6.1211290 0.9573249 7.6323886 8.1374502
6.7206802 3.6177201 5.3142934 7.8786106 6.1002388 0.9755121 7.5896797 8.1116486
6.7036810 3.6507797 5.3791332 7.9496212 6.1274590 0.9599791 7.6258750 8.1682396
6.7224240 3.6430688 5.4411497 7.9285626 6.0982361 0.9288596 7.6129484 8.1875334
6.6927876 3.7890196 5.2623353 7.9444489 6.1126919 1.0049286 7.5914755 8.2486629
6.7085967 3.9705057 5.2548308 7.9018183 6.1082840 0.9244102 7.5513620 8.1522121
6.7315793 4.0880976 5.2405119 7.8754220 6.1079102 0.9146820 7.5908122 8.1470280
6.7155766 4.0168371 5.1681776 7.8057790 6.1873374 0.9336540 7.6593075 8.0459061
6.7614026 3.9758203 5.1512451 7.6994867 6.3031030 0.9208686 7.6520276 7.9611936
6.8030591 3.9376538 5.2413664 7.6720781 6.3249230 0.9664538 7.6870127 7.9740510
6.7159090 3.9546351 5.3000975 7.7795229 6.2973800 0.9372877 7.6166763 7.9087801
6.7110977 3.9705055 5.3173060 7.8552380 6.1425128 0.9973616 7.5875931 7.9609327
6.7597175 3.9439285 5.3232098 7.8580918 6.2108202 0.9683350 7.5661349 8.0468550
6.6588655 3.9066730 5.2675924 7.8032703 6.2444196 0.9397985 7.6087184 8.1019468
6.5252533 3.8943141 5.2079220 7.8640628 6.2314215 1.0164906 7.5353365 8.2158508
6.4635248 3.9864542 5.1449280 7.7073402 6.2289767 0.9583814 7.4985452 8.3206892
6.4591112 4.1444817 5.0903010 7.6182775 6.1956215 0.9461206 7.5265102 8.2973633
6.3975444 4.1401591 5.1681557 7.6423359 6.1904316 0.9597902 7.6047626 8.2925920
6.3772941 4.0076847 5.2191563 7.6036339 6.3011079 0.9762897 7.5669460 8.1678572
6.4066534 4.0879040 5.1954408 7.6184287 6.3211040 0.9577947 7.5452013 8.0812855
6.4115038 4.0655713 5.1695023 7.6896577 6.2943845 0.8791222 7.6309843 7.9810514
6.5964246 4.1214814 5.1667709 7.6366868 6.2504549 0.9470670 7.5705471 7.9011478
6.6091714 4.0626836 5.0499082 7.8052664 6.1868954 0.9387198 7.6254754 7.8584952
6.7106571 4.0774946 5.0012894 7.8873072 6.2055583 0.9575369 7.6775174 7.8136024
6.7155952 4.0768571 4.9206181 7.9534569 6.1868548 0.9248691 7.8156157 7.7631378
6.7559896 4.0771818 4.9108796 7.9300613 6.1865849 0.9989894 7.8411775 7.7717233
6.7502589 4.1589203 4.8240724 7.8909197 6.2779598 0.9339360 7.7865510 7.8272095
6.7166896 4.1637301 4.7026296 7.8415217 6.2562165 0.9249637 7.7938004 7.8007889
6.6470776 4.2175207 4.6249557 7.7358413 6.3257737 1.0344818 7.7497792 7.8561373
6.6379890 4.2472129 4.6207123 7.7626882 6.2439327 0.9249175 7.6006627 7.8750739
6.5721550 4.2713704 4.6625457 7.6984324 6.2969761 0.9771922 7.5307851 7.9092684
6.6465144 4.3642774 4.7519913 7.6626372 6.2454338 0.9431658 7.4707890 7.9350791
6.7175198 4.4205160 4.8393612 7.7125030 6.2503576 0.9024792 7.4720902 7.9244499
6.7176642 4.3390408 4.9428725 7.7275133 6.2837367 0.9432806 7.4155774 7.8997498
6.7461209 4.4332299 4.9555259 7.8282232 6.2849274 0.9228163 7.3624687 7.9520864
6.6636872 4.4691744 5.0287404 7.8167419 6.4191270 0.9665409 7.4044905 7.9353814
6.5306196 4.4988055 5.0425658 7.8465896 6.4940834 0.9221665 7.4360933 7.8496494
6.5407057 4.4189367 5.1338873 7.8396282 6.5305052 0.8531753 7.4332886 7.8497810
6.4783435 4.2688513 5.1800542 7.6833363 6.5163007 0.9889790 7.4830279 7.8349442
6.4755316 4.1721239 5.3016715 7.7037277 6.4938087 0.9565951 7.5799885 7.8575325
6.3831868 4.1988988 5.2727709 7.7410836 6.4577255 0.9789239 7.5188637 8.0045872
6.4958158 4.3205037 5.3959637 7.6844387 6.4579306 0.9967495 7.5587077 7.9652901
6.4873891 4.3771105 5.3830047 7.6238790 6.4009171 0.9083345 7.5444765 8.0545940
6.4871941 4.1578841 5.4058294 7.6008110 6.3454399 0.9609809 7.5966291 7.9668322
6.4754739 4.1140261 5.4080625 7.5400348 6.3228893 0.9824346 7.6981602 7.9321852
6.4857998 3.9667413 5.3390050 7.6745577 6.3091812 1.0078832 7.7826881 8.0870657
6.5320907 3.7622879 5.3213062 7.7231898 6.2481723 0.8832475 7.8738818 8.0952797
6.4690566 3.7880762 5.2552943 7.7110577 6.3254137 0.9850248 7.8912826 8.2418289
6.4542499 3.9019902 5.2732072 7.7235208 6.2931108 0.8806638 7.9363422 8.2179441
6.4423561 3.9110756 5.1211643 7.6447206 6.3326521 1.0105575 8.0501938 8.2278767
6.4863334 3.9330952 5.1628771 7.6581106 6.2690539 0.9199681 7.9521260 8.1891041
6.5007081 3.9698319 5.1745558 7.6669226 6.3303757 0.9996307 8.0624752 7.9788318
6.5100236 4.0829325 5.2840018 7.7170911 6.4815006 0.9832976 8.0067854 7.8787336
6.6329765 4.0960956 5.2838683 7.6696219 6.3652925 0.9588782 8.0230885 7.8679166
6.7325134 4.0717831 5.2572527 7.6493483 6.3992472 0.9555116 8.0930538 7.9448576
6.7599378 4.0426960 5.2095089 7.5500522 6.2521372 0.9619114 8.0748968 7.9533367
6.7834697 4.0623837 5.0740318 7.5819073 6.2831669 0.9870557 8.0890112 7.9378428
6.7400808 4.0650678 5.0743480 7.6381035 6.2516780 1.0055194 8.1060286 7.8299632
6.7438412 4.0097909 5.0805407 7.6521759 6.2744808 0.9942436 8.0006065 7.8913884
6.8631415 4.1128297 5.1282430 7.8047152 6.2923088 0.9549845 7.9196792 7.7533455
6.8162975 4.2823400 5.2341986 7.8057303 6.2180390 0.9541600 7.8884907 7.7124004
6.8227520 4.3468804 5.2360077 7.6967654 6.1861835 0.9137436 7.8676424 7.7003040
6.7877398 4.4961915 5.3538246 7.7216554 6.1596756 0.9825609 7.6954851 7.6586514
6.7285700 4.6256232 5.3056340 7.5989890 6.0569353 0.9516560 7.7463770 7.6740723
6.6326056 4.5211082 5.3468585 7.5780206 6.0039678 0.9672343 7.6419191 7.6455755
6.5072465 4.5548701 5.3769045 7.3880706 5.8934512 0.9567306 7.7048454 7.5537267
6.3739290 4.4063349 5.4673018 7.3186102 5.7973785 0.9398161 7.8101192 7.5342121
6.3013344 4.4098244 5.6037078 7.1818142 5.8415561 0.9848512 7.9081678 7.5887661
6.2825336 4.3985128 5.6010885 7.1613107 5.8977675 1.0164744 8.0280561 7.6587019
6.3786798 4.4971790 5.6011791 7.2266674 5.9254870 0.9332865 8.1161528 7.7755327
6.4190979 4.5418072 5.6255617 7.2312660 6.0193439 0.9770101 8.1268673 7.8067889
6.5786276 4.6781220 5.5786848 7.0960779 5.9692011 0.9081657 8.1021976 7.7824783
6.6819715 4.7013268 5.6506090 7.0410023 5.8973618 0.9874538 8.1053095 7.8013034
6.7176113 4.6540666 5.6923094 7.0211773 5.9654970 0.9218560 8.0747404 7.8401361
6.7078881 4.6924953 5.6212358 7.0521107 5.8651347 0.9529515 7.8564911 7.7761126
6.7211051 4.7275424 5.5737462 7.0641003 5.7888718 0.9096184 7.9767327 7.6786504
6.7678266 4.8098917 5.5532060 7.0727386 5.7923803 0.9709100 7.7985759 7.7041821
6.7207818 4.8060217 5.5253868 7.0574484 5.8603768 1.0080671 7.8382378 7.6702466
6.6371503 4.8925581 5.4372654 7.0762391 5.9815311 0.9776955 7.8662539 7.7893105
6.7579169 4.9363122 5.3036184 7.1151962 6.0618725 0.9221429 7.8607135 7.7794867
6.8366919 4.8946934 5.3273377 7.2510653 6.2695737 0.9969902 8.0479622 7.8344517
6.8670640 4.9018087 5.1889539 7.3850970 6.2880049 0.9570965 7.9683638 7.7939739
6.7813778 4.9923143 5.2679076 7.3430576 6.4560552 0.9419302 7.9700742 7.8542843
6.5679965 5.0316834 5.3317399 7.4500442 6.5667958 0.9733357 7.9583263 7.9511867
6.4815016 5.1016426 5.2300057 7.5622616 6.6970644 0.9625581 8.0497990 7.8185310
6.3748651 5.0988140 5.3487196 7.6024795 6.7261152 0.8725902 8.2510567 7.9507642
6.4282451 5.0893736 5.4057956 7.6945405 6.7149644 0.9300903 8.2365875 7.9777217
6.5382705 5.1306515 5.5319171 7.6956682 6.7745352 0.9285349 8.2690945 8.0907259
6.5113325 5.0941916 5.5296836 7.5878949 6.8117681 0.9851714 8.2462540 8.2048893
6.6067476 5.1038828 5.4363074 7.4993443 6.9059095 0.9274945 8.2407131 8.2693472
6.6025457 5.0017977 5.3998303 7.5235100 6.8523088 0.9723465 8.1703377 8.3570251
6.5765357 4.9570642 5.4217329 7.5258384 6.8782444 0.9473871 8.1297789 8.3881245
6.5638332 4.8524632 5.4377227 7.4995818 6.9568629 0.9696922 8.1159201 8.4572477
6.5469136 4.8410630 5.3848944 7.5123458 6.8728213 0.9229435 8.1304750 8.4583111
6.6788793 5.0383563 5.3667889 7.6584516 6.7886081 0.9563872 8.1598787 8.4793615
6.6696715 5.0353298 5.3425393 7.7657542 6.8116579 0.9756613 8.1948013 8.5137272
6.5486760 5.0123711 5.2969875 7.7433453 6.7107115 0.9574046 8.1892195 8.5113335
6.5337386 5.0065756 5.3892446 7.8269911 6.6493292 0.9693575 8.1407967 8.4800119
6.5116129 5.0370998 5.3598094 7.9652858 6.5071502 0.9373591 8.0681744 8.4963083
6.4935923 4.9494529 5.4046183 7.9894218 6.5388083 0.9264208 8.1111708 8.4200583
6.5839162 4.9238024 5.3616772 8.0218916 6.6674600 0.9533765 8.0483665 8.3196030
6.5462685 4.7989202 5.3678532 7.9948888 6.7508140 0.9992949 8.0442877 8.2821140
6.4219880 4.7725873 5.3310895 8.0357952 6.7276134 0.9245674 7.9807534 8.1143160
6.3628030 4.7348723 5.3762794 8.1495142 6.6447754 0.9337305 7.9169674 7.9716077
6.2819901 4.6340938 5.4129210 8.0851364 6.6166639 0.9315984 7.9597378 7.7639627
6.2034941 4.5164475 5.3348703 8.0279036 6.4663558 0.9582547 7.8129888 7.5615063
6.2218900 4.4068751 5.3643608 7.9013643 6.4414415 0.9303438 7.8459301 7.4203887
6.2322488 4.2676435 5.4022188 7.8576479 6.3756948 0.9642904 7.7718368 7.5148053
6.2254157 4.1297889 5.4204006 7.7725101 6.4207859 0.9130840 7.8341784 7.6619606
6.3068128 3.9919186 5.2949257 7.7580538 6.4729075 0.9886332 7.7415881 7.6534333
6.3987813 3.8780942 5.3413401 7.7452650 6.4815059 0.9579179 7.7385435 7.6798129
6.3657236 3.8950472 5.4670000 7.6833811 6.5032444 0.9314612 7.7248635 7.6338229
6.2046824 3.8380480 5.4929543 7.6609840 6.6022816 0.9194860 7.7204695 7.6944704
6.1656876 3.7757897 5.3955259 7.6280336 6.5330286 1.0372665 7.6571879 7.6266088
6.1286802 3.7906251 5.3270612 7.6751914 6.5479875 0.9924460 7.6990552 7.5732312
6.1852584 3.8591781 5.3557105 7.7491159 6.5302095 0.9166754 7.6212392 7.6283407
6.2965355 3.8473575 5.3213758 7.7396765 6.6567802 0.9361651 7.7376432 7.6151595
6.2925186 3.8896956 5.2415514 7.6159000 6.6410298 0.9685940 7.6817079 7.6044617
6.2213259 3.8592315 5.2699494 7.6479201 6.6599422 0.9268261 7.7590375 7.7179542
6.1174583 3.9145694 5.3150010 7.5696898 6.7461872 0.8828111 7.8108959 7.8332162
6.1162610 4.0718699 5.3419495 7.5134978 6.7766228 1.0137196 7.8549738 7.7797060
6.0317059 4.1669893 5.3593211 7.3442192 6.7647810 0.8603238 7.8808551 7.8002954
6.0843811 4.2917681 5.3696523 7.2522149 6.7764926 0.9432005 7.7560802 7.8634944
6.1444287 4.2457633 5.5056219 7.2109590 6.8790989 0.9445504 7.7775898 7.9637055
6.1790748 4.2424769 5.4318652 7.1851063 6.8734732 0.8857062 7.8510003 8.1097984
6.1751628 4.1160240 5.4139810 7.1806006 6.8856549 0.9322117 7.8199248 8.1027012
6.2607026 4.1669602 5.4029584 7.1454048 6.8956819 0.9637488 7.9087796 8.0916357
6.3075109 4.1159806 5.3418016 7.0083628 6.8410845 0.9643138 7.8406830 8.1761065
6.3508945 4.2146664 5.3384614 7.0378838 6.8983636 0.9338397 8.0031052 8.1827211
6.3919477 4.1315918 5.2354860 6.9765587 6.9148445 1.0033810 8.0152025 8.2664089
6.4476933 4.0904145 5.1975832 7.0321865 7.0363107 0.9293746 7.9776349 8.2214394
6.5120163 4.0253782 5.1960835 6.9989810 7.0534415 0.9713475 8.0007439 8.1703701
6.5333891 4.0653291 5.2295427 6.9918489 7.0331502 1.0081551 7.8960528 8.2778721
6.5803061 4.0341616 5.2507296 6.9873929 6.9379325 0.8696094 7.9699087 8.1524153
6.5224042 3.9863403 5.2937937 6.9519820 6.9066210 0.9073156 7.9066629 8.0974159
6.5539899 3.8691380 5.3101583 6.9814591 6.9845071 0.9620947 7.9898453 7.9982252
6.5521512 3.7855062 5.2802429 7.0643768 6.8810172 0.9497362 8.0326586 7.8703203
6.5178709 3.7901292 5.2559857 7.1610646 6.9742908 0.9310631 8.1222811 7.7616730
6.5155492 3.7403419 5.3509645 7.2607079 6.9181213 0.9539974 8.2735462 7.7220521
6.5509896 3.6723115 5.3990808 7.1772804 6.9372602 0.9629366 8.2439060 7.6670890
6.4622884 3.7196367 5.4497628 7.1369381 6.9327068 0.8958581 8.2317085 7.6738029
6.4219170 3.7620146 5.5187516 7.1165876 7.0167971 0.9998110 8.1279793 7.7332916
6.4417334 3.7227275 5.4889522 7.1772246 6.8362479 0.8864002 8.0515213 7.8243780
6.3272700 3.7508655 5.4401603 7.2772484 6.9423704 1.0007010 7.9882240 7.7859688
6.2423368 3.6625831 5.3811116 7.3167763 6.9524679 0.9079295 8.0983553 7.8436451
6.2301922 3.7391770 5.4184690 7.3533692 6.9301467 0.9198987 7.9983191 7.7824016
6.2828450 3.6869864 5.3806252 7.4015932 7.0234771 0.9802816 7.9804897 7.8585992
6.2600641 3.7378349 5.3440814 7.3640199 7.0846171 0.9275646 8.0656385 7.8404803
6.2935286 3.7860215 5.3219438 7.4527078 7.0144343 0.9652101 7.9673963 7.9299655
6.3633838 3.6107237 5.3295569 7.4091501 7.0504651 0.9923818 7.9840326 7.8860798
6.3797021 3.6657271 5.3646712 7.4640722 6.9452186 0.9969901 7.8958054 7.7677422
6.3145590 3.7135832 5.3906155 7.4267073 6.9647260 0.9033191 7.8023205 7.6791148
6.3499389 3.7671759 5.3491039 7.4519587 6.8745546 0.9902917 7.7874904 7.6579785
6.3476114 3.8561325 5.3133664 7.5168371 6.7717814 0.9791923 7.7170997 7.6759748
6.4435258 3.8424246 5.3429284 7.6573634 6.8373990 0.9150225 7.7245994 7.6483016
6.4345078 3.8711662 5.4363694 7.6523137 6.8220282 0.9988015 7.7808905 7.5875807
6.4713554 3.8659842 5.4213443 7.6082940 6.8310714 0.8936834 7.7676067 7.5169630
6.6884484 3.7477791 5.4381628 7.5996714 6.7173510 0.9091822 7.7406278 7.5034246
6.6965637 3.6985960 5.4161777 7.6421642 6.6496444 0.9249902 7.7458024 7.5344691
6.7235188 3.6088138 5.3225551 7.5947700 6.5970669 0.9329332 7.6114197 7.5794230
6.8228498 3.6921456 5.3364420 7.5893641 6.4961386 0.9605377 7.4917188 7.7261510
6.7784686 3.6023448 5.4325738 7.7206721 6.3340130 1.0097727 7.4447355 7.7786341
6.6717768 3.6407294 5.4383969 7.7153230 6.2774014 0.9446265 7.5059080 7.8458629
6.5821505 3.7108250 5.3997974 7.7948804 6.3135815 1.0052357 7.4492307 7.9933619
6.6219430 3.7118716 5.3895965 7.7135549 6.3334522 0.9788384 7.4902272 7.8896337
6.5454025 3.7389500 5.4576449 7.7004976 6.4213057 0.9493600 7.4805288 7.8190956
6.6106110 3.7061343 5.4378352 7.7381845 6.3717294 0.9808968 7.4520941 7.7884779
6.6298947 3.7429967 5.4563198 7.6990409 6.2658863 0.9349853 7.3408055 7.9014287
6.7338500 3.6660376 5.4648943 7.6240778 6.1376023 0.9224505 7.2728682 7.9077806
6.7589269 3.6819134 5.5428009 7.5799170 6.1796756 0.9297587 7.3353477 7.9208846
6.6856761 3.7634664 5.7613707 7.5686626 6.1534452 0.9299752 7.3545127 8.0179262
6.6172810 3.8859487 5.8375745 7.5080142 6.1126246 1.0277348 7.3143182 7.9044700
6.5840230 3.9354677 5.8606005 7.5737233 6.1572676 0.8628599 7.3315864 7.7923384
6.4367719 3.9621205 5.7704029 7.5706053 6.0353847 0.9268317 7.3975482 7.7524562
6.2970009 3.8806021 5.7380371 7.5769963 6.0721917 1.0157678 7.3931956 7.8790212
6.2843342 3.8756309 5.6083670 7.6012487 6.0486255 0.8947701 7.3834238 7.8176360
6.4023519 3.7850006 5.6175385 7.5918818 6.1335840 0.9268470 7.4687352 7.7238045
6.4627748 3.7948623 5.4393020 7.6727743 6.2364631 0.9208663 7.4967165 7.6446099
6.4160848 3.7182670 5.5087905 7.5945787 6.3393364 1.0188948 7.6078324 7.7845435
6.4561782 3.7079995 5.5949121 7.5422020 6.2674556 0.9194950 7.6740189 7.8534760
6.4338698 3.6324399 5.5483437 7.5224953 6.3682780 0.9592361 7.7022762 7.8626390
6.4657216 3.6204991 5.4656982 7.5444036 6.3980050 0.9824232 7.6817961 7.9912534
6.4443097 3.5075786 5.4420466 7.5575366 6.3955302 0.9574620 7.6254358 7.9592566
6.5230851 3.4298894 5.4950933 7.5849562 6.4483480 0.9084020 7.6090984 7.7869802
6.5166802 3.2972476 5.3173709 7.5660486 6.4488878 1.0550267 7.5299768 7.7926850
6.6095443 3.4954872 5.3537683 7.5350366 6.5123663 0.9754595 7.5346179 7.6562185
6.6447835 3.5469162 5.3769298 7.5864387 6.4814439 0.9588170 7.5521536 7.7177024
6.6527100 3.5397046 5.4041867 7.5932436 6.4494495 0.8918862 7.5577059 7.6725178
6.6936502 3.5195906 5.2831798 7.6454754 6.4398646 1.0302123 7.4672995 7.7917833
6.5728526 3.4607689 5.2423272 7.5732284 6.4173570 0.9649619 7.4319186 7.7827983
6.6570306 3.4938159 5.2651038 7.3521953 6.3941946 1.0160586 7.3395085 7.8628755
6.6576834 3.4890900 5.2664642 7.4295583 6.2525406 0.9223876 7.2990670 7.9399304
6.6107378 3.5591738 5.3447084 7.5239024 6.2247214 0.8890977 7.3582964 7.9695129
6.5291433 3.6225598 5.3109345 7.6009922 6.2333055 0.9795418 7.5434370 7.9268503
6.5312457 3.6740246 5.2853017 7.5898771 6.2808580 0.9931985 7.6069303 7.8655386
6.4360323 3.8497756 5.3826776 7.5250182 6.2425957 0.9507859 7.6706748 7.9311051
6.4666982 3.9932358 5.3032231 7.4952507 6.2752733 0.8538302 7.7918210 8.0013533
6.4939170 4.0458879 5.2238441 7.3855014 6.2315574 0.9877889 7.7816725 8.0492201
6.5402155 4.0800490 5.1617556 7.3230963 6.1965318 0.9595569 7.8808722 8.0686016
6.6009221 4.1047392 5.2282534 7.3315892 6.1331367 0.9526210 7.7465034 7.9979615
6.5683970 4.0782537 5.1919479 7.1284437 6.2522974 0.9602870 7.7117386 8.0049639
6.6660995 4.1471486 5.1559396 7.0827708 6.1741362 0.9751350 7.7747512 8.0824909
6.6562023 4.1045327 5.2232256 7.0579209 6.2835317 0.8673032 7.7528901 8.1388063
6.7712541 4.1564045 5.3590355 7.0926633 6.3208785 0.9975513 7.7861290 8.1136112
6.8308411 4.1359997 5.4956903 7.0654316 6.3058476 1.0382538 7.7647653 8.0891438
6.8274970 4.0530634 5.5627332 7.1968994 6.3036828 0.9518137 7.7633281 8.0807915
6.7867522 3.9274526 5.4739532 7.3599658 6.2226644 0.9635909 7.7670388 8.0776997
6.7905421 3.8348589 5.4175496 7.5130649 6.2084475 0.9040920 7.7769494 8.0583916
6.7656293 3.7345717 5.6033759 7.4507647 6.2573957 0.9859949 7.7217631 8.0433207
6.6904449 3.7938163 5.6219730 7.5108714 6.3385396 0.9811157 7.6259742 7.9493008
6.6928663 3.8500001 5.5472088 7.4818130 6.3994741 0.9180599 7.6300945 7.9910364
6.7936635 3.9823959 5.3934755 7.4147458 6.3937545 0.9415857 7.7329950 8.0310774
6.8494043 4.0462613 5.3155150 7.5362401 6.4067044 0.9550877 7.6244559 8.0101194
6.9179673 4.0993404 5.2962470 7.5878549 6.2718663 0.9634466 7.5983210 8.1368465
6.8381653 4.2699203 5.2859879 7.6801176 6.2791958 0.9771811 7.4446459 7.9926066
6.8338633 4.3843827 5.2853255 7.6471200 6.1805758 0.9372419 7.4774141 7.9853101
6.7456021 4.3499689 5.2618413 7.7406168 6.1626205 0.9915701 7.3922677 7.9472179
6.8286409 4.3085313 5.2843294 7.7025356 6.2628183 0.9889148 7.2615080 7.9220161
6.8006563 4.3359175 5.2955275 7.7104936 6.2660551 0.9278119 7.2390499 7.9326262
6.8874059 4.3919773 5.3194404 7.7497044 6.3119583 0.9821076 7.2077579 7.8839097
6.9255271 4.4046054 5.2193184 7.6684136 6.3210750 0.9727156 7.3037081 7.9602804
6.9609003 4.3465304 5.2514853 7.6750188 6.3797998 0.9541987 7.3136320 7.9610615
6.9609833 4.3963952 5.2471013 7.6878214 6.4388180 0.9730241 7.3519955 7.9492717
6.9612951 4.3523006 5.2299910 7.6165581 6.4983473 0.9812366 7.2472548 7.8936510
6.9163699 4.2801166 5.1904473 7.5294728 6.4991136 0.9242238 7.2647462 8.0075550
6.8414021 4.2821960 5.1710463 7.5994697 6.4701772 1.0253638 7.2760458 8.0851879
6.7026124 4.2804294 5.2446775 7.6036997 6.4412065 0.9307009 7.2524567 8.0281553
6.6781330 4.3089676 5.2676187 7.5862637 6.3209987 1.0100911 7.2671938 8.0577269
6.6472521 4.2395697 5.3149753 7.6133113 6.4679031 0.9603387 7.3966179 8.0654068
6.6767673 4.1881123 5.2756500 7.6724682 6.5314360 1.0179696 7.4723253 8.0652580
6.6623473 4.2139454 5.1870217 7.6329761 6.5300870 1.0014427 7.3472605 8.0853624
6.5916333 4.0700436 5.1919680 7.5792608 6.5060539 0.9400440 7.3072872 8.0631599
6.5376477 4.1721911 5.2563314 7.5663161 6.4146485 1.0293000 7.2574959 7.9560733
6.5630822 4.1384897 5.2424316 7.4676962 6.4338708 0.9809117 7.3516221 7.9342833
6.4286156 4.0981283 5.3682923 7.4875388 6.4658284 1.0169427 7.4380999 7.8521824
6.4550614 4.1570282 5.3401303 7.5619349 6.4362936 0.9749774 7.4239159 7.7774849
6.4249182 4.0273552 5.2909536 7.6560726 6.3598394 0.9739818 7.5406623 7.7384048
6.4634757 4.0650430 5.4204044 7.7076340 6.2968988 0.9323261 7.5101137 7.6524725
6.4510884 3.9345379 5.5026040 7.7247691 6.3549314 0.9536195 7.5224156 7.6682696
6.4585185 3.8738644 5.5404663 7.7834816 6.3819466 0.8974677 7.5374751 7.4852014
6.3588238 3.9310296 5.6212249 7.8071132 6.3711138 0.9999614 7.5297403 7.5366340
6.2892685 3.9816966 5.6140270 7.9473772 6.4255819 0.9169896 7.5429125 7.4237871
6.4408250 3.9624684 5.5530348 7.8994765 6.4616561 0.9956830 7.5899367 7.3878179
6.5184298 3.9034598 5.4820685 7.8906622 6.4356947 0.9698377 7.6943049 7.2982836
6.4947996 3.9136198 5.5658398 7.9179688 6.3249640 0.8982925 7.8278399 7.3182459
6.5819421 3.9375517 5.5988669 7.8870811 6.3895445 0.9667265 7.9002790 7.3277836
6.7421994 3.9381664 5.6497989 7.8424120 6.4034586 0.9836252 8.0100479 7.3929019
6.7889705 3.9838314 5.5604925 7.8190603 6.3672757 0.9056684 8.0715733 7.4805336
6.8426738 4.0602283 5.5685201 7.7844834 6.3044310 0.9469763 8.0536509 7.6112123
6.9177909 4.1457758 5.5235486 7.6049356 6.2049813 0.9845141 8.1348391 7.6595535
6.9527740 4.0562077 5.5818038 7.6527019 6.1136103 0.9273117 8.1011171 7.6230803
7.0003963 4.0577755 5.6418681 7.6154232 6.1027365 0.9474606 8.0258045 7.7267370
6.8846841 4.0247297 5.7174273 7.6336875 6.1288142 0.9175121 7.9161644 7.8173432
6.8385730 3.9676704 5.7871165 7.5459938 6.1390076 1.0039150 7.8390846 7.9391980
6.7102699 3.8137672 5.8167319 7.5029607 6.0885296 0.9031090 7.8313890 7.9882488
6.7398753 3.6603918 5.7938643 7.5732412 5.9580712 1.0005250 7.8646049 7.9329853
6.6593571 3.5704546 5.8904300 7.5359263 6.1180429 0.9328943 7.8680048 7.9813457
6.6262426 3.5533395 5.8680372 7.4458685 6.2831678 0.9260072 7.8237491 8.0319567
6.7003727 3.4730098 5.9211841 7.3601437 6.3347559 0.9128478 7.9381638 8.0737495
6.6957822 3.4525003 5.9125328 7.3478494 6.3512301 0.9333494 8.0004959 8.1221428
6.6778865 3.3648036 5.9846182 7.3876872 6.2783446 0.8948432 8.1046686 8.1081419
6.7036409 3.5906215 6.0578427 7.4559760 6.1971855 0.9494768 8.1476583 8.0134544
6.6316485 3.5646122 6.0467844 7.4231472 6.1652746 1.0284381 8.2006340 7.9544930
6.6345329 3.4925542 6.0501251 7.3399982 6.1948514 0.8910997 8.1395235 8.0243893
6.6694674 3.5169444 6.0876479 7.3161497 6.2810020 0.9815789 8.1648932 7.8727994
6.5824008 3.5657094 6.1974268 7.3093233 6.2724409 1.0029502 8.0451956 7.8945575
6.5575609 3.6160178 6.2963033 7.3567786 6.2149210 0.9460643 7.9864945 7.9390655
6.4762926 3.6001194 6.2506475 7.4642181 6.1373978 0.9925282 8.0491495 7.7441030
6.4794149 3.5511467 6.2652907 7.5900974 6.1578250 0.8993654 8.0478878 7.7145662
6.4851589 3.4081712 6.2803960 7.6274900 6.2148924 0.9496772 8.1352234 7.6301527
6.6106215 3.3617997 6.2369394 7.6864243 6.2514968 0.9639745 8.1467600 7.5757709
6.6292124 3.4089835 6.2553458 7.7481141 6.2412715 0.9212286 8.0853367 7.4176970
6.5801287 3.4906571 6.1796041 7.8312182 6.1399212 0.9624377 8.0503359 7.6043649
6.5545001 3.5684230 6.0005155 7.8436875 6.1609678 0.9736896 7.9566131 7.5930357
6.4876180 3.5654542 5.9623952 7.8611197 6.1781082 0.9747136 7.9385695 7.5556026
6.4703846 3.6367931 5.8976188 7.8557615 6.1280518 0.9339647 7.8192248 7.4416275
6.5239377 3.6906071 5.9300337 7.8512945 6.1857347 0.9156365 7.7409573 7.4539752
6.5070910 3.6936743 5.9813356 7.8274536 6.1779556 0.9924080 7.6518011 7.4248934
6.4836154 3.6740565 5.9667034 7.8397117 6.1440344 0.9549042 7.6568561 7.4703689
6.4971719 3.6744778 5.9293017 7.8268247 6.2067938 0.9670630 7.6887059 7.4987459
6.4423676 3.8197374 5.8840685 7.7101455 6.1484289 0.9690812 7.7132354 7.5796766
6.4951096 3.7795031 5.9554982 7.7820234 6.2185974 0.8696582 7.6467934 7.5068393
6.5738277 3.7430558 6.0129957 7.8024631 6.1755638 0.9581354 7.6309166 7.4916248
6.6096044 3.7579820 6.1271605 7.9230318 6.1436224 0.9532605 7.6038895 7.5506167
6.5058198 3.8410392 6.0863624 7.9163446 6.1042352 0.9818909 7.6426907 7.5594854
6.5038486 3.8861127 5.9910007 7.7221551 6.0848560 0.9601347 7.6507554 7.5996370
6.5938840 3.8412879 5.9395881 7.7036881 6.0519905 1.0035446 7.6831865 7.6543717
6.5191741 3.8583450 6.0268817 7.6644630 6.1692038 0.9493165 7.7181497 7.5914226
6.3733606 3.8826449 5.9512253 7.7459149 6.1829200 0.9363304 7.5834265 7.6184530
6.1333480 3.9721663 5.9657040 7.7697439 6.1404805 0.9637410 7.5389442 7.6137843
6.0507393 4.0340967 5.9341774 7.8572931 6.1228185 0.9562344 7.6534562 7.6192117
5.9892616 4.0589590 5.9798884 7.8368363 6.2324672 1.0585892 7.7748866 7.5991983
6.1013165 4.0338912 6.0975542 7.7667971 6.2985911 0.9995001 7.8784328 7.6497746
6.2123852 3.9657571 6.0755501 7.7268243 6.3610783 0.9394218 7.9632087 7.5989628
6.2300568 3.9715307 6.0338526 7.7441645 6.4707351 0.8675938 7.8733668 7.6624274
6.2218556 4.0792146 6.0355530 7.7072134 6.5130172 0.9502286 7.9212680 7.6967268
6.2915492 3.8932300 5.9818120 7.6943831 6.4165463 0.9760279 7.9168487 7.6503572
6.2804360 3.9100835 5.9668274 7.6793275 6.4189773 0.9199898 7.8627920 7.6781707
6.2346516 3.7486091 6.0257330 7.7416530 6.4128089 0.9616078 7.8521581 7.5814052
6.3710113 3.7605169 5.9709635 7.8129892 6.4443779 1.0231736 7.6756568 7.7476254
6.3992805 3.9175575 5.9448571 7.8960781 6.3259025 0.9296717 7.6822391 7.7255774
6.5880523 4.0030761 5.9024124 7.8978105 6.2712736 0.9265306 7.5992637 7.9000926
6.5121236 4.1083164 5.7693624 7.8325729 6.2654018 0.9871546 7.5270996 7.8853092
6.4895048 4.1799526 5.6578794 7.8932228 6.3423991 0.9756406 7.5400586 7.9277196
6.5616393 4.1145654 5.5766616 8.1254368 6.2467980 0.9397282 7.5352116 7.7376361
6.4674940 4.1695075 5.5497427 8.2078428 6.1757717 0.9903857 7.5959778 7.6735682
6.4628873 4.1187024 5.5691648 8.2459841 6.0548792 0.9736357 7.5985322 7.6178727
6.4203248 4.0664592 5.4996839 8.2613621 5.9626722 0.9512818 7.5452275 7.7162647
6.3607826 4.0772147 5.5873208 8.1773949 5.8987775 1.0065510 7.5103536 7.7165084
6.4356003 4.1087365 5.6058807 8.0617504 5.7946005 0.9552715 7.5797024 7.5862441
6.5209398 4.1876016 5.7043986 7.9907117 5.8281064 0.8864465 7.5633636 7.4840212
6.5815639 4.2307010 5.7510986 7.9960365 5.8279371 0.9210460 7.5658369 7.3973179
6.6185246 4.2913356 5.6354499 7.9960217 5.9446616 1.0136379 7.6166463 7.2703195
6.6955886 4.3288579 5.6402607 7.9009137 5.9761891 1.0023589 7.5980091 7.3238301
6.7101541 4.4110970 5.6569424 7.8630967 5.8945141 1.0002139 7.5766501 7.3091922
6.6819005 4.5127268 5.6439962 7.8358831 5.9298954 0.9317395 7.6109829 7.3778734
6.7089615 4.5793195 5.7307096 7.7998700 5.9225216 0.9391166 7.7489672 7.4281359
6.7444654 4.6287861 5.5744276 7.8212848 6.0107493 0.9637118 7.7842555 7.5014992
6.7820101 4.6959658 5.5483112 7.7864137 5.9811721 0.9130510 7.8129759 7.5395823
6.6897874 4.7134533 5.5281940 7.8367372 6.0429449 0.9369434 7.9173727 7.6493092
6.6390138 4.6359987 5.5389838 7.9025350 5.9338822 0.9812863 7.9652314 7.7272463
6.6312947 4.4923081 5.3740196 7.8795729 5.8869710 0.9969349 8.1258316 7.7612820
6.6901393 4.5365863 5.5675478 7.8555880 5.9248729 0.9211628 8.1833477 7.8274422
6.6293063 4.5298643 5.5523272 7.8115664 5.9375391 0.8740761 8.2150278 7.7382984
6.6575670 4.6069913 5.5839162 7.7961988 5.9674749 0.9249665 8.2163687 7.6914682
6.6362443 4.5015283 5.6674619 7.6464529 5.8212862 0.9842530 8.0639687 7.7688584
6.4795966 4.3895235 5.4912000 7.5900598 5.9016571 1.0024418 8.0927877 7.7626362
6.3493695 4.3683019 5.4354496 7.6728864 5.8801489 0.9712138 7.9499736 7.6756387
6.3057108 4.3274040 5.3196273 7.6997666 5.8917179 0.9548480 7.9228349 7.6571159
6.3913364 4.2765727 5.3416023 7.7047768 6.0717077 0.9974982 7.8086305 7.5565810
6.3333974 4.2030368 5.2206287 7.6564827 6.1359587 0.9642076 7.6918583 7.4496436
6.3332138 4.1798167 5.2202234 7.6485543 6.1569657 0.8742010 7.5561137 7.3935161
6.3465362 4.2633171 5.1999264 7.7100701 6.2074018 0.9561588 7.5178614 7.4170656
6.3643899 4.1897306 5.1887169 7.7524509 6.1628046 0.9983801 7.6433811 7.4094119
6.3039255 4.1290841 5.2275758 7.7848244 6.1848760 0.9466668 7.5664878 7.4047527
6.2818069 4.0070939 5.1728797 7.7533851 6.0970492 0.9398414 7.5124526 7.4533601
6.3002839 3.9369326 5.1831431 7.7960348 6.0096784 0.9613677 7.5543628 7.5575666
6.2446351 4.0302687 5.1642308 7.7503653 6.0317245 0.9610248 7.5520277 7.5894375
6.3403153 4.1051741 5.2540746 7.7277994 6.0313210 0.9481208 7.6150050 7.5346484
6.3635454 4.2723742 5.3470082 7.7825761 6.0609293 0.9476811 7.7207775 7.4642138
6.3622451 4.3231363 5.3135715 7.8545704 6.0775313 0.9102419 7.7102542 7.4392171
6.3267765 4.4503331 5.3415098 7.8391547 6.0269079 1.0210998 7.7655396 7.4500666
6.1408787 4.5345478 5.3733935 7.8651152 6.0053539 0.9254928 7.7824931 7.5190883
6.0884480 4.5450363 5.4404597 7.8534589 6.0544224 0.9566431 7.7719564 7.3517814
6.0304956 4.5957732 5.3068299 7.7630005 6.0474281 1.0061371 7.8697729 7.2767191
5.9284515 4.7286229 5.2616620 7.8375802 6.0515814 0.9640752 7.9322562 7.2881575
5.9277301 4.8447595 5.2867756 7.9662971 6.0921764 0.9876085 7.8309245 7.3146801
5.9578805 4.8702078 5.3199825 7.9227729 6.0436859 0.9153982 7.7880402 7.3911433
5.9704247 4.9055934 5.3490777 7.9432425 6.0465240 0.9624171 7.7223353 7.4897428
6.0125294 4.9893188 5.2681341 8.1345930 6.0826626 0.9760789 7.7496667 7.5680594
5.9758825 5.0687718 5.2386661 8.1771069 6.0779247 0.9420401 7.6107264 7.6309595
6.0067134 5.0823770 5.3235474 8.3302832 6.0247297 0.9583594 7.4891624 7.5797105
6.0938473 5.0661154 5.3631091 8.3255520 5.9127436 1.0015699 7.4428630 7.5052958
6.0969763 5.0307961 5.4588661 8.1782675 5.9764929 0.9689240 7.4250479 7.4772010
6.1677976 5.0364103 5.4224787 8.1244802 5.8954053 0.9370893 7.4869332 7.5151806
6.1673164 5.0325079 5.3448315 8.0869284 5.8170738 0.9566445 7.4412231 7.5965724
6.0467234 4.9109282 5.2302079 8.1345835 5.8264503 0.9873192 7.3612690 7.5258837
6.0532036 5.0094471 5.1575894 8.1479568 5.6926198 0.9207320 7.2561355 7.3234763
6.0915108 5.0198841 5.2907834 8.0221186 5.8152533 0.9967835 7.1774573 7.3534350
6.1757917 4.9874530 5.3396678 7.9257054 5.7953253 1.0051303 7.2772651 7.2911968
6.2398915 5.0654702 5.3428535 7.9158540 5.8644300 0.9424109 7.3035092 7.3211107
6.1589303 5.0210519 5.4878740 7.9039221 5.9026775 1.0146816 7.2920995 7.3976140
6.2427621 4.9815059 5.5746541 8.0929365 5.8710885 0.8771355 7.2869473 7.4795179
6.2241430 4.9438663 5.4945374 8.1187210 5.8688450 0.9779778 7.3021355 7.5263472
6.2816601 4.9882174 5.5510259 8.0625858 6.0215650 0.9916517 7.2652059 7.5840583
6.2629552 4.8200688 5.5594010 8.1431656 6.0923820 0.9800110 7.1394973 7.7019873
6.2249355 4.6601238 5.5171537 8.0602093 6.0009775 1.0023136 7.1432676 7.7506914
6.2062306 4.6140528 5.4951692 8.0270653 6.1296439 0.9615123 7.1632438 7.8338919
6.3822870 4.6424928 5.5912552 8.0827541 6.1399803 0.9078007 7.1351390 7.7141185
6.3562245 4.5994387 5.5793557 8.2157688 6.2965899 0.9853206 7.1652827 7.7262545
6.2577901 4.5770040 5.5413790 8.2902937 6.4032617 0.9891580 7.2693882 7.7281423
6.2919784 4.6688018 5.5817409 8.2984667 6.3438897 0.9770772 7.3973293 7.7885561
6.1709204 4.7851295 5.5347238 8.2464600 6.3198643 0.9601887 7.4327688 7.7496824
6.0966887 4.7246108 5.6029477 8.2140312 6.2620559 0.9807120 7.5539780 7.6612616
6.1297560 4.7751780 5.6278715 8.2236662 6.3930812 0.9768679 7.5831976 7.6468773
6.1773248 4.8912821 5.5482764 8.1956959 6.3374715 0.9670737 7.4598703 7.6119304
6.2702384 4.8517890 5.4548616 8.2798624 6.3733025 0.8934943 7.5198336 7.4882536
6.4113903 5.0014257 5.5026474 8.2922287 6.4025822 0.9595495 7.4855371 7.5842972
6.3626699 5.1018634 5.4531355 8.3488846 6.5366797 0.9191086 7.4779143 7.6530762
6.3824291 5.0182705 5.4011102 8.2673769 6.5538292 1.0650899 7.4169769 7.6731653
6.4314890 5.0260124 5.3765140 8.1947823 6.5012636 0.9056367 7.4003158 7.7008710
6.5333571 5.0141544 5.3272262 8.2338524 6.4457955 0.9604335 7.4324946 7.7053523
6.6822495 4.9969621 5.4486642 8.1748409 6.4781146 0.8951385 7.4664063 7.6611829
6.7631893 4.9947457 5.3269835 8.1306896 6.4196334 1.0036105 7.5250263 7.7608523
6.7027388 4.9733186 5.2471347 8.1556816 6.3531337 0.9647166 7.4044032 7.7937756
6.7196627 4.9017830 5.2308769 8.1167336 6.3956237 0.9608784 7.5030456 7.8276935
6.7254701 4.9003487 5.0685201 8.2386513 6.4937220 0.9281936 7.3153973 7.9335380
6.6285801 4.9752522 5.0343885 8.0187340 6.5715528 0.9171961 7.2832489 7.9485793
6.6253366 5.0281224 5.0938482 7.9977407 6.5615082 0.9297748 7.1180277 8.0293674
6.6290011 5.0843897 5.1821322 7.9897633 6.5865808 0.9593162 7.1614285 7.9118323
6.6851554 5.0572877 5.1530266 7.9703326 6.5989795 0.9434035 7.0933065 8.0170450
6.6385674 5.0191116 5.0909119 8.0351696 6.5946145 0.9100398 6.9020967 8.0272779
6.6521406 5.0149479 4.9990640 7.9912949 6.5833426 0.9803928 6.9361315 8.0876942
6.5983071 4.9047742 4.9176736 7.9433970 6.6876006 0.9840996 6.9189305 8.1235266
6.5574269 4.7940545 4.8314338 7.9864836 6.7728620 0.9049181 6.8731651 8.1445360
6.5887532 4.6325374 4.6535149 8.0047455 6.7896786 0.9971067 6.8072052 8.1027536
6.4590607 4.6716542 4.7171583 8.0158186 6.6994596 0.9348109 6.8514781 8.0460405
6.4385657 4.5662465 4.8077464 7.9856567 6.6197329 0.9789540 6.8835745 8.1085691
6.3436608 4.6039643 4.7449579 8.0117607 6.6755376 0.9394125 6.9536071 8.0510111
6.2101860 4.5290093 4.7956209 8.0611916 6.6209807 0.9708596 6.8455381 8.1236153
6.1576743 4.4860611 4.8040195 8.0857143 6.6738744 0.9545147 6.9669919 8.0921650
6.1186147 4.4611597 4.9206610 8.0677853 6.6711473 0.9834892 6.9089856 8.0614500
6.2759066 4.4625669 4.9021368 8.0269594 6.6449203 1.0026363 6.8308425 7.9804811
6.2520900 4.4181776 4.7988582 8.1110296 6.7328553 0.9632099 6.7842975 8.0140419
6.1661148 4.4574628 4.7403932 8.1604214 6.7048326 0.9241215 6.8032422 8.0063505
6.1747580 4.5154300 4.7275124 8.1897602 6.7628212 0.9857316 6.7703357 8.1005707
6.0431528 4.5794787 4.7408233 8.2560844 6.7752709 0.9475695 6.7560406 8.0801687
5.9846501 4.5995412 4.6684356 8.1632900 6.7145801 0.9428798 6.7669430 8.1729040
6.0243330 4.6282778 4.7417941 8.1759987 6.6693234 0.9860339 6.6957955 8.0697670
5.9421825 4.7222748 4.7721009 8.0322924 6.6308804 0.9291143 6.7855639 8.0622644
5.8728967 4.7615423 4.8833976 7.9545455 6.6348586 1.0217068 6.9108477 8.0530815
5.8715968 4.6081357 4.8294225 7.8196030 6.8164387 0.9269852 6.9275088 8.0272970
5.8521900 4.6138177 4.9062705 7.7847061 6.9594107 0.9881668 6.8482699 8.0285635
5.7882662 4.6473351 4.9010987 7.8813372 6.9788523 0.9167417 6.8128352 8.0184135
5.7574673 4.5921168 4.8420811 7.9804654 7.0847054 0.9828866 6.8315892 7.9998827
5.6819439 4.6368036 4.9141765 8.0772438 7.0082197 0.9366428 6.9757814 8.0944099
5.6236124 4.6008162 5.0138035 8.0678787 7.0631218 1.0059242 6.9571652 8.1776190
5.6897945 4.7139344 5.0057974 8.0716085 7.0287881 0.9319288 6.9223781 8.1683435
5.7464709 4.6788983 4.9424462 8.0809994 7.0032425 0.9095887 6.9503169 8.2415705
5.7859278 4.6155663 4.9488692 7.9543376 6.8191218 0.9030095 6.9893966 8.2685547
5.7387347 4.4788861 5.0554547 7.9021006 6.6958632 1.0293562 6.9538774 8.1730280
5.7590656 4.4855456 5.1017771 7.8537183 6.7544188 0.9281852 7.0510006 8.1944847
5.7664518 4.4623523 5.1306314 7.7790504 6.6566710 0.8911098 7.0430570 8.2721243
5.7181287 4.5899200 5.1597962 7.7049899 6.5912309 0.9608166 7.2182832 8.2070169
5.7401462 4.4945426 5.1549635 7.6478310 6.5361667 0.9628071 7.3000512 8.1532812
5.7487960 4.5997572 5.0612688 7.6145854 6.5954714 0.9745597 7.2849407 8.1377172
5.7149506 4.5754137 5.1278367 7.6700187 6.5870423 1.0176053 7.3981133 8.0182753
5.8410945 4.4957428 5.1474223 7.6577621 6.4340172 0.9514622 7.3654771 8.0326443
5.9611897 4.5312686 5.1866770 7.7555575 6.4652691 0.9742411 7.4919133 8.0246334
6.1510386 4.5064349 5.2918491 7.7053790 6.5290036 0.9937378 7.5887384 7.9160447
6.1790562 4.3922405 5.1730227 7.6566739 6.6714602 0.9509682 7.6444607 7.8208585
6.1186852 4.4434447 5.1310334 7.6289401 6.7256627 0.9456787 7.7811494 7.8851480
6.1008830 4.3297801 5.1278572 7.5858459 6.8243937 0.9755052 7.8800249 7.9595938
6.0075951 4.1647387 5.1389732 7.5203247 6.8524041 0.9685453 7.9627824 7.9723420
5.9905524 4.0417047 4.9227366 7.4728136 6.8337522 0.9483751 7.9757175 8.0151796
5.8970642 4.0447083 5.0380888 7.4513588 6.8871307 0.9165428 7.9395986 7.9495192
5.9137621 4.1197729 4.9721460 7.5290899 6.9489889 1.0199503 7.9377456 8.0137253
6.0585446 4.0916672 4.9395232 7.5997777 7.0286345 0.8594736 7.9195466 7.9274940
6.0173526 4.1285825 4.8019724 7.5566349 7.0367789 1.0304122 7.8914857 8.0223446
5.9638119 4.1037402 4.7166958 7.5719500 7.0166149 0.9354841 8.1029272 8.0172043
5.9200940 4.0776868 4.6704817 7.6888666 7.0289388 0.9799849 7.9866414 7.8775668
5.8491817 4.0305634 4.6091390 7.6215816 7.0294137 0.9814024 7.8735747 7.8020377
5.7633290 3.9468281 4.4950380 7.7163339 7.0151925 0.9057164 7.7831697 7.8312969
5.6632514 4.0768609 4.4879966 7.6562567 7.0371170 0.9319313 7.8026047 7.9234500
5.7757473 4.0199413 4.4680495 7.7485900 7.0802073 0.9262855 7.8114114 7.8569255
5.8348231 4.0173616 4.5095487 7.6923294 7.0804873 1.0015199 7.9469919 7.7855363
5.8102660 3.8970788 4.6182942 7.7988911 7.0797791 0.9497714 8.0406342 7.7439041
5.9077978 3.6795826 4.6088610 7.7010312 7.1185617 0.9177641 8.2856331 7.7598805
5.9318008 3.6596978 4.7504015 7.7414198 7.1002698 0.8998754 8.2793846 7.8082032
5.9647584 3.6118124 4.8879628 7.7874017 7.1097269 1.0005444 8.2592068 7.6392617
5.8826566 3.6176052 4.9758472 7.7736912 7.0495806 0.9529997 8.1836500 7.5964203
5.8248301 3.5216968 5.0586648 7.7268548 7.0143642 0.9537091 8.2244396 7.5882478
5.8974257 3.3630629 5.0465622 7.7590408 7.0163460 0.9796807 8.3864031 7.4846048
5.7817421 3.3490858 5.1686497 7.7932849 6.9488301 0.9612384 8.4398899 7.4726291
5.8436966 3.4777939 5.2238860 7.8160372 6.8281455 0.9123178 8.5010519 7.3911901
5.8591914 3.5794370 5.2528791 7.6771870 6.8322058 0.9878705 8.4268017 7.4373617
5.9523869 3.5230463 5.1547303 7.6589217 6.7373395 0.9803579 8.5120697 7.4350781
5.8781080 3.4311180 5.1980891 7.7530603 6.7155271 0.9970074 8.5435410 7.3004150
6.0160661 3.6039920 5.0686922 7.7750831 6.7754893 0.9771619 8.6013823 7.1939731
5.9827056 3.7245762 5.0741158 7.6247568 6.7420654 0.9522808 8.5809212 7.1178060
6.0068817 3.8011160 5.0422120 7.7114029 6.7475371 0.9802218 8.5180063 7.2396731
6.0397620 3.6829019 5.0262399 7.7121019 6.7084212 0.9439864 8.5646400 7.1755352
5.9622345 3.6427195 4.9833608 7.7078424 6.7587781 0.9601610 8.4264135 7.2157412
5.8735280 3.8402548 4.9551611 7.7563725 6.6979451 0.9874915 8.3706799 7.1857591
5.8668900 3.8694375 4.7904277 7.7181706 6.6827974 0.9177685 8.3275347 7.2538862
5.9083467 3.8831732 4.8804965 7.8135285 6.8192558 0.8899773 8.2914171 7.0729585
5.9705095 3.7961061 4.8212619 7.8848329 6.9095998 0.9800270 8.2052279 7.1486311
5.9899769 3.7782085 4.8579688 7.8798385 6.9076848 0.9868434 8.0868673 7.1425300
6.0461783 3.8616917 4.9263902 8.0164928 7.0380955 0.9148831 8.0385933 7.0527472
6.1834307 3.8122487 4.9946866 7.9892063 7.0605750 0.9128798 8.0105743 7.0561442
6.1787581 3.8668973 5.0899525 7.8991060 7.0900917 0.9333097 8.0339079 7.1049042
6.1211915 3.8792095 5.0357108 7.7103872 7.0422711 0.9465304 8.0402508 7.1111207
6.1373715 3.9150579 5.0190487 7.5968990 7.1707926 0.9582755 8.1600103 7.0618052
6.2066979 3.9779170 4.9714170 7.4192414 7.2202501 0.9478965 8.1668911 7.0405531
6.0490203 3.9280441 5.0478172 7.3351111 7.2022295 1.0008502 8.1971340 7.1078935
6.1071038 3.8667843 5.0093079 7.3022842 7.0291505 1.0083642 8.0909910 7.1614981
6.2025275 3.8362556 5.0557384 7.1957121 7.0131183 0.9366459 8.1442175 7.1122966
6.2319102 3.8804023 5.1049895 7.2059708 7.0549827 0.9952350 7.9445977 7.0608649
6.2327542 3.8895915 5.1296945 7.1011190 7.0634332 0.9729515 8.0318699 7.0256848
6.1738038 3.8562217 5.1588855 7.2313151 7.0176802 0.9746017 8.0508394 6.9928412
6.1256948 3.7628934 5.1999860 7.3471966 7.0440359 0.9645799 8.0223379 6.9924021
6.1522975 3.7544918 5.2859211 7.3267131 7.0235095 0.9099054 8.0839891 6.8870783
6.0876007 3.7207620 5.2647953 7.3359127 7.0948257 1.0073854 8.2273712 7.0192375
6.1172996 3.7935491 5.1943192 7.2565317 7.0228791 0.9104255 8.4406986 7.0680761
6.1370955 3.7607322 5.3198547 7.2433658 7.1313653 0.9540961 8.5050678 7.0521560
6.1833224 3.8219111 5.2578135 7.1989350 7.0725746 1.0183618 8.4556417 7.0551610
6.1387482 3.8872554 5.1440921 7.2357512 7.1069789 0.9419187 8.6087656 7.0795660
5.9529381 3.8133759 5.0456681 7.2929583 7.2140760 1.0104123 8.6942530 7.1127944
5.9055872 3.8520002 5.1500530 7.3025389 7.1327391 0.8368933 8.7864542 7.0369005
5.9415393 3.8725047 5.0136943 7.3448925 6.9753718 0.9433478 8.8548346 7.1457953
5.9253726 4.0417204 4.9456735 7.1619053 6.8204932 0.9336175 8.8056507 7.2171998
6.0354266 4.0438423 4.8784804 7.1309872 6.8320885 0.9840822 8.8467493 7.2198286
5.9417529 4.2107778 4.9474721 7.0682006 6.6796889 0.9754157 8.8310146 7.2163911
6.0266299 4.1592188 4.9957457 7.0420990 6.5003376 1.0104082 8.7975302 7.1880579
5.9346642 4.1879473 5.0770278 7.0772595 6.4630227 0.8835452 8.7977905 7.2255278
5.8839922 4.2152901 5.0952778 7.1478815 6.3749166 0.9845662 8.8955956 7.2598047
5.8216119 4.2375517 5.1592660 7.1669774 6.3679838 1.0017478 8.8408175 7.3636432
5.8067536 4.1554837 5.1941643 7.2365570 6.3910360 0.8904119 8.9834347 7.3354445
5.7696638 4.1268907 5.3444905 7.2993102 6.4941592 1.0269129 9.0221825 7.1872973
5.8559046 4.0196056 5.5259166 7.4074883 6.5355735 0.9110218 8.9915495 7.0932961
5.8996611 3.9691257 5.6443348 7.4105372 6.5509558 0.8919610 9.0583382 7.0249829
5.9412065 3.8798816 5.4815693 7.4933791 6.6697140 1.0334216 8.9628315 6.8614683
5.9476147 3.8377275 5.6384082 7.5662737 6.6553502 0.8808662 8.8878746 6.8881440
5.9559593 3.8721986 5.5290728 7.5342255 6.5525713 0.9619660 8.7425890 6.9178290
5.9972720 3.8550169 5.3981233 7.6164398 6.4457803 0.9962580 8.7854366 6.8522506
5.8701744 3.9700229 5.3202338 7.5149746 6.3055072 0.9070998 8.6503754 6.8750038
5.8355498 3.9924409 5.2549720 7.6809034 6.3023062 1.0585272 8.6027660 6.8285742
5.8492579 3.9527104 5.1992879 7.7131233 6.2010269 0.8596757 8.5202112 6.8688169
5.8334961 3.8723757 5.1468158 7.7734947 6.0703821 0.9907915 8.5564671 6.9372745
5.7660089 3.9186502 5.2136788 7.7327332 6.2008681 0.9944285 8.5364370 6.9301767
5.6408477 3.8597510 5.0821443 7.7302523 6.2980399 0.9052969 8.5273027 6.8388591
5.6636558 3.8532367 5.0241728 7.6806040 6.2693839 1.0257881 8.4670773 6.9345803
5.7263083 3.8318427 4.9582014 7.5244179 6.3577628 0.9701661 8.4917488 6.8180046
5.7402797 3.8232453 4.9794302 7.4334526 6.2844515 0.9434855 8.5078506 6.7791667
5.7594304 3.7745106 4.9207807 7.2778258 6.3801646 0.9936747 8.5571318 6.7210021
5.8641887 3.7410426 4.8038278 7.2740245 6.3338070 0.9874952 8.4908695 6.6869860
5.9145174 3.7071407 4.7933221 7.3094835 6.3517699 0.8743458 8.5426292 6.6397586
5.9513531 3.6784179 4.8510480 7.2214274 6.4497862 0.9999263 8.4362621 6.6992445
6.0044017 3.5695949 4.8557663 7.2564139 6.5014267 0.9866620 8.4643412 6.7003846
6.0163298 3.6754768 4.9709349 7.2532454 6.6235251 0.8776146 8.4392262 6.8982286
6.0526323 3.7337525 5.0998130 7.3372459 6.5734897 1.0231894 8.5130835 6.9010382
6.0688057 3.8349121 5.1106653 7.2801418 6.5689187 0.9178408 8.5205765 7.0085034
6.1865511 3.9683743 5.0638480 7.2344131 6.5149355 0.9515916 8.5137939 7.1137972
6.2046528 3.8879974 5.0138154 7.1945028 6.4344764 0.9587508 8.4708719 7.1071329
6.1349235 3.9075091 4.9309392 7.1361094 6.4909759 0.8928902 8.3714991 7.0556078
6.1361194 3.8641181 4.8893914 7.0850782 6.5113425 0.9214711 8.4622850 7.0187111
6.1525755 3.8253717 5.0276136 7.0108666 6.3885126 0.9393681 8.5085859 7.0106082
6.2228413 3.7574220 4.9165168 7.1174765 6.4060111 0.8668661 8.5379858 6.9304056
6.2249827 3.7926354 4.8374119 7.1863370 6.3591824 0.9901838 8.6597128 6.8395557
6.2242084 3.6667848 4.9140110 7.1874242 6.3452086 0.9479502 8.5079718 6.8212252
6.2229457 3.8006296 4.8876486 7.0781903 6.4067545 0.9452424 8.3211107 6.8922839
6.2163281 3.8276432 4.9822507 7.1263757 6.4005690 1.0047294 8.3261538 6.8342795
6.1587868 3.7296882 5.1489215 7.1736817 6.4337201 0.9489080 8.2096853 6.9381485
6.0613384 3.6511421 5.1026845 7.2408190 6.4473343 0.9849530 8.1362906 6.9493866
6.0230193 3.4931009 5.0652561 7.2235632 6.4083776 0.9387055 8.0325022 6.9713745
5.9843149 3.3896303 5.0116444 7.1986427 6.4540014 0.9600871 7.9792991 7.0280190
6.0720916 3.4412453 5.0162878 7.1621509 6.5275836 0.9527159 7.9130569 7.0687194
6.0740910 3.4371047 5.0442100 7.1923800 6.4835925 0.9519079 7.7974992 7.0940862
6.0739055 3.4494400 5.0343547 7.2659144 6.5463328 0.9630064 7.7880926 7.1080856
6.0721364 3.4136217 5.0719767 7.3403096 6.5264959 0.9740112 7.7651677 7.0776019
6.0682750 3.3506205 5.0208707 7.5260921 6.5298195 0.9549914 7.7006431 7.1227760
6.0464163 3.3347695 4.9901028 7.4945827 6.4600062 0.9150889 7.8454351 7.1136241
6.0509539 3.2908342 4.9851933 7.4610591 6.3485932 0.9793397 7.9778252 7.1772890
6.0199275 3.2918627 5.0153623 7.4471006 6.2980299 0.9783785 8.1231489 7.2060966
6.0586491 3.2427242 5.0492058 7.3385453 6.2981396 0.9822856 8.1121607 7.2136574
6.1668792 3.2149794 5.0695763 7.2505097 6.2634583 0.8859270 7.9868937 7.1898589
6.1553278 3.2710569 5.0384636 7.2504168 6.2907176 0.9525134 7.9336843 7.1565542
6.1385136 3.1403885 5.0630660 7.2848639 6.3126898 0.9554291 7.9674177 7.2172375
6.1171241 3.1167142 5.0003014 7.3720694 6.3731747 0.8846267 7.9316840 7.2781291
6.0240326 3.1520543 4.9430985 7.4856553 6.5843682 0.9873191 7.8140931 7.4110188
6.0675797 3.2047930 5.0371413 7.5405941 6.5842748 0.9987746 7.8063593 7.3925362
6.1915512 3.1504986 5.0529766 7.7025323 6.5599394 0.9378888 7.7863488 7.4316769
6.1509824 3.2621849 5.0580025 7.7245479 6.7047648 0.9257494 7.8521266 7.3960342
6.1248450 3.3229258 5.0051179 7.9084287 6.8565021 0.9759944 7.8214288 7.3838716
6.0451117 3.3331215 4.9405856 8.0414534 6.9738297 0.9806098 7.8980622 7.4775167
5.9470224 3.3147814 4.9518466 8.1535311 7.0323114 0.9499681 7.8543472 7.4918365
5.8448973 3.3898418 4.8421440 8.0711918 7.0497050 0.9640418 7.9005542 7.4585562
5.8304367 3.4568348 4.7929506 8.1328850 7.0853481 0.9607559 7.8530078 7.3529215
5.8347282 3.5266764 4.8112240 8.1150160 7.0852895 0.9426774 7.8826804 7.3144088
5.8325896 3.4374990 4.7832355 8.0291023 7.0574446 0.9368523 7.7944036 7.3030300
5.8575511 3.2641408 4.8991480 8.0193968 7.0302281 0.9639947 7.7549286 7.2342572
5.7740059 3.2610354 4.9451237 8.0450325 7.1945295 0.9443861 7.6558747 7.2815614
5.7851572 3.1141894 4.9809675 8.0991030 7.1402225 0.9834839 7.5821929 7.1961560
5.7798729 3.2081943 4.9520698 8.1358538 7.0283699 0.9185190 7.6045284 7.1759629
5.8312254 3.0796354 4.9032044 8.0601215 6.9089942 0.9647812 7.6431789 7.2385526
5.8370762 3.0559413 4.8114033 7.9772463 6.8213682 1.0861582 7.7943158 7.2717576
5.8519068 3.0286214 4.7654529 7.8596010 6.8095961 0.9216083 7.7561922 7.2691178
5.7687092 3.0125141 4.6947842 7.9223862 6.8741736 0.9222009 7.7842350 7.3117023
5.7331095 3.0546136 4.7362142 7.9253030 6.8672185 0.9332766 7.9003129 7.4694700
5.6458435 3.0869179 4.8075991 7.8152380 6.7340126 0.9512208 7.9399190 7.4310346
5.6412897 3.1898801 4.7731748 7.8308058 6.6192274 0.8789248 8.0653915 7.3927546
5.6923099 3.1791246 4.9220238 7.8556495 6.6029100 1.0082185 8.1002731 7.4841447
5.7284632 3.2767515 4.9280500 7.7708764 6.5827894 0.9202188 8.1029758 7.4535527
5.8087001 3.1929131 4.9651074 7.6448345 6.5834665 0.9756268 8.1194162 7.3949075
5.8640265 3.1032393 5.0541801 7.7211237 6.5684724 0.9431269 8.1283703 7.3689857
5.9472480 3.0965102 5.0850797 7.6890087 6.5247703 0.9553592 8.1227217 7.4211497
6.0206785 3.1830871 5.0606270 7.7624860 6.6020122 0.9671650 8.0140219 7.5171924
6.0755420 3.2430186 5.0906320 7.7433581 6.6639967 0.9938132 8.0824337 7.6307635
6.0654125 3.2059314 5.0749578 7.6545072 6.7406363 0.9088809 8.1634130 7.6852016
6.1187577 3.2615907 5.1298733 7.5563006 6.6956420 0.9974189 8.1720181 7.5575957
6.2510114 3.2489679 5.2652707 7.5186930 6.7236300 0.9397600 8.2168341 7.5389614
6.2459769 3.1870949 5.3107829 7.5813284 6.7963223 0.9432560 8.1318254 7.3647361
6.1399794 3.2201953 5.3867593 7.6756539 6.7771463 0.9660212 8.1688328 7.3135252
6.0455852 3.2150676 5.2335868 7.7738638 6.8742967 0.9704400 8.2176647 7.1165943
5.9520912 3.1829491 5.3283401 7.7508831 6.8391104 0.9193603 8.1275263 7.1313777
5.8744035 3.1773369 5.3195076 7.6987605 6.8980508 1.0459969 8.0740080 7.1536665
5.7746520 3.3025918 5.3756967 7.7410731 7.0028696 0.9895464 8.0959606 7.2129474
5.7911162 3.3068373 5.4122443 7.6816015 7.1229839 0.9560943 8.1330433 7.2120109
5.7472382 3.2573936 5.4247479 7.6364002 7.1328807 0.9727310 8.1730194 7.2402158
5.8172402 3.1037803 5.4927197 7.7347894 7.2849698 0.9244000 8.1978397 7.2633176
5.7413249 3.1048803 5.4182615 7.7733250 7.1930485 1.0330956 8.1611137 7.3658457
5.6810513 3.1631598 5.2912188 7.7311583 7.2574029 0.9843801 8.2290564 7.2898331
5.5669556 3.1478639 5.2683883 7.5520082 7.2810836 0.8924137 8.2474413 7.1742034
5.5320230 3.1095140 5.2891173 7.4360733 7.3172011 1.0059571 8.2724991 7.0554004
5.5113401 3.1193943 5.3921027 7.4578443 7.2942343 0.9469352 8.2577648 7.0746031
5.3861108 3.0433748 5.3403254 7.4552202 7.2557378 0.9529341 8.3990192 7.1365938
5.3574033 3.1360862 5.2401857 7.4141707 7.4217811 0.9534140 8.4823074 7.2322111
5.3222990 3.1237555 5.1870670 7.3390484 7.4659562 0.9941584 8.4725304 7.1735077
5.3175111 3.0789621 5.2185917 7.2813497 7.4290848 0.9458892 8.4788609 7.0977535
5.3150821 2.8938053 5.1900711 7.2793732 7.3295507 0.8784601 8.4799442 7.0460510
5.2793589 2.9182892 5.2276435 7.2916975 7.4300008 0.9934285 8.4228525 7.0493841
5.2396278 2.9060054 5.2357392 7.1893454 7.4855032 0.9426609 8.3584490 6.9612565
5.3137827 2.9648488 5.3462939 7.2213879 7.4258323 0.9136117 8.3333874 6.9313107
5.3851476 2.9740789 5.2533612 7.1730762 7.4321065 0.9713899 8.4167967 6.8668551
5.4519572 2.9752748 5.1678705 7.2638807 7.5094728 0.9410595 8.3580904 6.8593469
5.3865151 3.0793643 5.1863127 7.2310090 7.4194117 0.9246859 8.4151955 6.8961620
5.5824370 3.0585651 5.0775952 7.2729955 7.3316422 0.9439068 8.4496546 7.0729060
5.6808267 3.1638794 5.0737019 7.1306472 7.3069906 0.9613209 8.4733887 7.1118097
5.6533256 3.1232095 5.0063324 7.0951271 7.2644176 0.9549433 8.5277624 7.2525253
5.7008710 3.0928233 4.8431563 7.0177736 7.2427845 0.9732782 8.5129948 7.2747307
5.7171865 3.1533680 4.9119272 7.1593919 7.2429004 1.0054572 8.5333281 7.3285375
5.7307262 3.1119237 4.8710828 7.2078285 7.3087254 0.9082764 8.4745474 7.3714271
5.7390041 3.1561656 5.0370440 7.1554246 7.1633015 1.0148120 8.5923634 7.3712039
5.7031646 3.0902598 5.0719671 7.2623043 7.0757618 0.9438244 8.6241398 7.4139595
5.6894045 3.0390229 5.1005092 7.3242950 7.0232439 0.9852265 8.6663609 7.3107743
5.5986385 3.0244789 5.0366383 7.3267584 7.0474458 0.9740040 8.7110872 7.3051486
5.6399927 3.0415111 4.9772744 7.3754082 7.0327883 0.9136488 8.8200026 7.2101154
5.6711159 2.9544449 4.8613048 7.4297142 7.0548019 0.9186604 8.9144173 7.1073437
5.6889496 2.9312572 4.8024511 7.4770756 7.0439124 1.0223126 8.9503851 7.1633854
5.7630115 2.9155035 4.8116183 7.5298772 6.9817076 0.9268550 8.8780003 7.2268066
5.7156515 2.7423391 5.0028138 7.5244040 7.0511541 0.9946589 8.8777676 7.1335626
5.7846642 2.6590319 5.0489473 7.5228906 7.0098515 0.9656503 8.9652529 7.1387973
5.8029180 2.4725296 5.0858412 7.6471305 6.9654737 1.0011045 8.8586283 7.0130868
5.8082504 2.4679084 5.0613179 7.5684667 6.9055114 0.9406743 8.8223171 7.0852294
5.8921652 2.4590483 5.1568298 7.5603914 6.9643745 0.9503527 8.7609949 7.1356010
5.9541535 2.5028253 5.2837105 7.5489478 6.9590774 0.9702386 8.7897644 7.0707259
5.9680510 2.5809677 5.2315407 7.5655041 6.9017129 0.9598546 8.7371845 7.0299501
6.0056014 2.5906277 5.1865940 7.5121317 6.9823442 0.9811305 8.7026234 6.9812002
6.1097050 2.6922119 5.2007346 7.4841175 7.0761194 0.9933149 8.5864124 6.9438601
6.0778575 2.8551898 5.3245063 7.5874286 6.9863510 0.9487449 8.5504198 6.9982915
6.0209074 2.9274828 5.2267871 7.7354898 6.9834208 0.9683294 8.4974594 6.9633398
6.0211205 3.0284600 5.3198624 7.7894936 6.9621072 0.9383717 8.4241476 6.9204507
5.9444203 2.9458728 5.3691115 7.7853951 7.1391640 0.9489984 8.3055000 6.9546995
6.0186100 2.8616822 5.4011354 7.8391876 7.1344914 0.9607013 8.2349463 6.8818626
5.7886033 2.6586850 5.3145070 7.7898178 7.0540214 0.9930547 8.2751856 6.9535255
5.7472649 2.7240798 5.3490152 7.8313413 7.0055790 0.9437787 8.2092810 6.8569050
5.6217446 2.6159024 5.3110900 7.7756176 7.0335813 0.9573191 8.1471777 6.9973578
5.5250163 2.5991638 5.2772040 7.6983171 6.8618212 0.9494824 7.9853992 6.9344244
5.6139092 2.6236439 5.2351432 7.6684318 6.7767019 0.9212270 8.0374479 6.9537640
5.5501652 2.6638353 5.2743082 7.6291423 6.7379918 0.9675200 8.0236158 6.9151349
5.4418440 2.8219450 5.3536634 7.6611729 6.6527963 0.9704946 7.8102803 6.8372350
5.4770465 2.7668462 5.3754597 7.6146770 6.5541482 0.9672216 7.7746763 6.7703772
5.5273719 2.7456408 5.4230418 7.5668464 6.5604525 0.9482312 7.7444720 6.7740793
5.5213256 2.6344192 5.5412054 7.4699082 6.4728255 0.9404736 7.7354679 6.7894855
5.4400101 2.6085956 5.4226050 7.4449282 6.4085116 0.8576554 7.7255454 6.7362313
5.4566808 2.5528266 5.4725704 7.3913379 6.3967919 0.9679595 7.7721686 6.8162827
5.4610033 2.5408425 5.4616055 7.3889971 6.4270844 0.9700969 7.7990341 6.7989979
5.4594879 2.6561129 5.4586883 7.4677024 6.4251323 0.9660093 7.8177519 6.6997957
5.5027061 2.6680777 5.5134420 7.6528273 6.6219673 0.8770374 7.8049335 6.7195883
5.5616412 2.7290537 5.5810442 7.7128162 6.6700683 0.9945138 7.8483148 6.8601642
5.5567913 2.6495733 5.6221023 7.8428283 6.7762942 0.9608205 7.8957825 6.8998880
5.5278206 2.6506433 5.6002536 7.9205556 6.8822441 1.0471704 7.7681460 6.9493546
5.6494236 2.7001991 5.6810951 7.9810762 6.7569089 0.9553494 7.7491221 6.9903069
5.7647276 2.6908829 5.6098375 8.0162439 6.7997150 0.9536278 7.7018251 7.0964441
5.8406453 2.6496212 5.6473870 8.0719976 6.7150507 0.9009964 7.6352973 7.0093155
5.8559589 2.5981698 5.6224351 8.1197414 6.5785356 0.9812396 7.6449142 6.9877701
5.7874169 2.5596180 5.5885286 8.2463093 6.4178810 0.9577010 7.6970739 7.0345182
5.8315644 2.6025701 5.6681542 8.2349396 6.4531107 0.9033864 7.6988716 7.0314288
5.8015666 2.6580927 5.6056929 8.1891689 6.4288106 0.9742876 7.8035102 7.0975704
5.8192701 2.7297816 5.7066851 8.2216473 6.3896189 0.9274063 7.6894999 7.1673322
5.8181734 2.7062550 5.7017770 8.2131996 6.3719587 0.9780639 7.7329998 7.1626735
5.8060760 2.6270094 5.7044711 8.1931095 6.3359962 0.9146260 7.7313652 7.2132459
5.8298736 2.6960654 5.7586503 8.1143723 6.3573480 0.9648371 7.7414784 7.1786175
5.8171005 2.6456687 5.7453456 8.0629826 6.3664441 0.9902865 7.7684031 7.2400627
5.7016401 2.6103752 5.6141295 8.0615845 6.4202194 0.9885786 7.7580528 7.1972604
5.7109804 2.4987371 5.5317936 8.1302004 6.4239254 0.9696861 7.7208419 7.1364412
5.6745515 2.3708515 5.6288090 8.1529160 6.3649678 0.9408989 7.7259932 7.1791511
5.6876302 2.2361605 5.6529703 8.1806412 6.3408093 0.9108032 7.6490707 7.1521406
5.8613491 2.1859038 5.6747990 8.2739019 6.4021139 0.9098743 7.6505365 7.1995077
5.9063568 2.1344268 5.7299209 8.3334265 6.3641057 0.9703351 7.5657029 7.1417408
5.8064342 2.1709764 5.7756138 8.2592001 6.4172940 0.9576314 7.6126709 7.0550866
5.8286877 2.0808136 5.7407327 8.2292185 6.4504747 0.9858468 7.5827971 7.1714344
5.8865833 2.0128100 5.7629895 8.1930962 6.4722872 1.0008254 7.5639915 7.0506830
5.9660540 1.8768852 5.7973881 8.2520256 6.4885559 0.9841797 7.5215259 6.9888611
5.9246931 1.7855483 5.9339151 8.2245178 6.3783398 0.8926981 7.3776708 6.8018932
5.9912100 1.6460873 5.9742861 8.1906586 6.3855720 0.9987652 7.3904099 6.6945782
6.0634408 1.4661611 5.9126720 8.2230196 6.2992859 0.9491748 7.2814412 6.6372886
6.1916370 1.3832629 5.9065561 8.2138281 6.3564401 0.9786642 7.4499922 6.7092009
6.1699977 1.3299811 5.8370428 8.1182766 6.3243203 0.9396964 7.4778523 6.7585025
6.0822444 1.3079710 5.8414879 8.0707512 6.3778038 0.9423872 7.4957142 6.8456273
6.0420036 1.4202932 5.7969189 8.0902748 6.4118686 0.9607467 7.5056076 6.7519832
5.9983611 1.4050980 5.7182822 8.0258198 6.3776498 0.9313649 7.4966416 6.7136927
6.0383911 1.5035861 5.5647464 8.0445318 6.2281637 0.9646095 7.6092601 6.7589455
6.1119800 1.5796016 5.6278996 8.0232630 6.3885980 0.8811308 7.6718707 6.8984189
6.0309129 1.6590872 5.7285314 8.0973463 6.3612328 1.0149554 7.7478700 6.9374747
6.0461535 1.7709396 5.7726736 8.1866398 6.2951403 0.9140080 7.7340550 6.9789739
5.9923067 1.7311478 5.7071648 8.1110620 6.2733316 0.9615304 7.7163563 6.9719677
5.9610729 1.7736911 5.6285191 8.1076622 6.1826491 1.0320652 7.6967969 6.8318343
6.0118656 1.7366660 5.5757728 8.0508327 6.2982841 0.9123695 7.6784167 6.6901379
6.0687408 1.7804736 5.5349302 8.0776329 6.3464580 0.9513004 7.6341839 6.6239009
6.0473447 1.7112726 5.6559539 8.0556965 6.3238878 0.9616227 7.5500588 6.6168294
6.0926442 1.6453413 5.6101646 7.9724913 6.3415508 0.9507533 7.6687126 6.6005363
6.0719080 1.7792410 5.5986738 7.9337516 6.2327480 1.0635281 7.5768027 6.7595549
6.1007233 1.8516558 5.6475434 7.8861256 6.1892233 0.8947622 7.5759192 6.7918224
6.0840979 1.8241513 5.6888237 7.9046416 6.2450576 0.9493184 7.4242177 6.8228612
6.1550002 1.7760739 5.6607995 7.8125877 6.2203469 0.9866766 7.4362874 6.9078102
6.0520482 1.7214175 5.8242517 7.7145410 6.2366991 0.9590902 7.3602786 6.9408326
6.1253533 1.8095267 5.7805233 7.6912355 6.3097935 0.8827975 7.3005972 6.9534035
5.9659071 1.7158843 5.8996930 7.6611457 6.2951269 0.9698293 7.2026219 6.8940644
5.8353024 1.8171927 5.8617773 7.5862021 6.2144732 0.9618819 7.2569642 7.0120397
5.7717648 1.9202063 5.9498725 7.6714530 6.1743255 1.0384647 7.1988368 6.9827833
5.7823653 1.9743036 5.9693246 7.6911674 6.2204347 0.9811815 7.2965975 6.9662118
5.8365178 2.0647478 5.8526802 7.7408147 6.1554532 0.9353308 7.2775979 6.9785147
5.9071784 2.0729301 5.6636801 7.9181190 6.1222315 1.0216064 7.2351518 6.9301209
5.9673724 2.0247979 5.5990195 7.9713173 6.1609364 0.9219375 7.3174806 6.8863807
5.9431643 2.0023611 5.5177183 8.0890856 6.1256962 1.0403141 7.3441796 6.8260140
5.6909442 2.0952640 5.4496012 8.0562325 6.1630917 0.9683309 7.5006742 6.7288418
5.6969805 2.0685825 5.4564075 8.0771294 6.1473465 0.9070427 7.4539804 6.7114930
5.6825843 2.0769131 5.3335981 8.0047741 6.0671625 0.9797630 7.4888043 6.7315979
5.7004952 2.1117606 5.3425508 7.8803306 6.0770979 0.9590354 7.5543041 6.6459317
5.7171912 2.0226130 5.3441124 7.8301325 6.1739707 0.8821605 7.6094475 6.6822362
5.6329322 2.0572686 5.3766589 7.8662820 6.1538792 1.0318310 7.7194734 6.8443351
5.7371655 2.0664215 5.2908020 7.8776321 6.2163324 0.9787176 7.7117467 6.9948506
5.7756481 2.0910330 5.1915679 7.7064910 6.2319460 0.9503557 7.7379842 7.0648751
5.7639213 2.1609900 5.1260142 7.5944667 6.2757578 0.9269570 7.8749485 7.0129733
5.8019104 2.0686517 4.9900889 7.5931625 6.2377400 0.9778932 7.7240286 6.9403362
5.6540103 2.0092318 5.0495090 7.6255813 6.2610235 0.9614046 7.7108879 6.8508482
5.5778208 1.9902315 5.0751328 7.6577272 6.3366718 0.9704683 7.6948009 6.9371080
5.4509854 1.9410459 4.9803605 7.5511060 6.3948469 0.9173685 7.6963029 6.8866539
5.5507431 1.8986734 4.8415527 7.5986223 6.5600176 0.9737344 7.6539063 6.8246288
5.5849066 1.8995202 4.8626494 7.6425657 6.6365209 0.9306996 7.6783347 6.7998776
5.6214218 1.8118403 4.8647480 7.7187161 6.6311212 1.0270615 7.6219220 6.7423000
5.5897579 1.6558152 4.8171077 7.6602030 6.6681457 1.0012106 7.5752597 6.7644844
5.4968166 1.5675569 4.7489543 7.7598701 6.6690807 0.9601042 7.5642085 6.9070091
5.4751763 1.5180495 4.7009015 7.7659502 6.6747718 0.9242833 7.6510925 7.0101638
5.4181271 1.4672658 4.7963462 7.7898231 6.5662084 0.9730052 7.7260766 6.9440322
5.3690505 1.3577181 4.7664142 7.7071018 6.6893687 0.9908418 7.7470121 6.9439225
5.5130405 1.3747256 4.8361244 7.8289433 6.7392898 0.9606538 7.7666478 6.9933357
5.5082622 1.4155481 4.8252277 7.8088937 6.7031727 0.9773076 7.7577939 6.9634271
5.5982566 1.2430724 4.8585634 7.8664961 6.6756001 0.9552043 7.7911420 6.9416156
5.5832839 1.2743973 4.8245878 7.7839084 6.7774863 0.9067397 7.8363957 6.7370234
5.6689525 1.3498400 4.8262386 7.6788511 6.7996721 1.0245738 7.7628374 6.7539535
5.7466207 1.4039296 4.8996906 7.5453339 6.7953787 1.0171456 7.7497258 6.6644940
5.7752709 1.3539599 4.9207578 7.6294646 6.7784739 0.9255628 7.7014985 6.6838074
5.8293872 1.3041695 4.9723063 7.5466700 6.7229867 0.9428914 7.7042966 6.7357340
5.9554024 1.3921546 5.0708594 7.5459881 6.6988063 0.9829186 7.7026134 6.6499906
6.0120730 1.2933638 4.9992275 7.5493779 6.6247096 0.9701157 7.6840425 6.5813894
5.9971514 1.1825867 4.9730072 7.5580525 6.6821856 0.9974524 7.7525129 6.5008659
5.9951849 1.1499017 4.8116446 7.6024361 6.6671515 0.9674952 7.8776770 6.4812665
5.9467616 0.9250960 4.8340139 7.5881433 6.5166392 0.8949075 7.7905059 6.4116211
5.9287419 1.0148103 4.7396178 7.6240964 6.4843326 0.9557601 7.6075296 6.3324432
5.9638410 0.9418181 4.8016596 7.6322451 6.4606280 0.9418528 7.5415254 6.2505774
6.0014501 0.9733430 4.9359055 7.6677432 6.5078459 0.9382027 7.5970440 6.1832948
6.0821805 1.0020458 4.8836703 7.7705383 6.6745162 1.0294816 7.6754441 6.1803737
5.9974604 0.9077082 4.8503094 7.8254180 6.6782007 0.9153491 7.8076015 6.1197619
5.9249392 0.9553303 4.8793087 7.7755356 6.5706573 0.9795609 7.7747087 6.1081109
5.8178205 0.9570450 4.8754921 7.7692232 6.4625621 0.9304215 7.7698464 6.1867261
5.8241429 0.9490853 4.8034911 7.7382007 6.4849133 1.0322123 7.7027507 6.2895880
5.9013944 0.9769776 4.8003640 7.7892628 6.4510150 0.9673218 7.6652131 6.2980080
6.0229287 0.9547056 4.7596040 7.6719007 6.5586233 0.9772415 7.8017054 6.2993369
6.0682254 0.8712125 4.6684184 7.6169801 6.6493201 0.9374902 7.7546382 6.3499680
6.0622668 0.9991437 4.7207937 7.6271052 6.6074367 0.9481841 7.8150649 6.3420482
6.0256820 0.9685342 4.6649303 7.6662288 6.6414003 0.9887188 7.9123592 6.3841667
5.9830360 0.9766764 4.6576271 7.5470591 6.7114296 0.9869067 8.0968151 6.5600104
5.9953723 0.9543461 4.5986838 7.6436682 6.6535792 0.9341924 8.1981297 6.5715265
5.9322290 1.0333071 4.6565104 7.6752596 6.6315074 1.0077906 8.2384987 6.4899492
5.9681110 0.9747106 4.7094188 7.6928506 6.5207105 0.9355085 8.2742147 6.5148540
5.9664578 0.9595021 4.6441689 7.6676593 6.5439725 0.9695411 8.1945925 6.4581275
5.9913902 1.0102252 4.6816278 7.6247339 6.5087748 0.9796987 8.2395668 6.4628553
5.9548922 1.0357075 4.4924645 7.6025801 6.5506487 0.9374182 8.1322689 6.4435954
5.9970832 0.9489661 4.4760132 7.5354757 6.5460410 0.9386871 8.0843267 6.4125724
6.1173673 1.0104370 4.3605342 7.4789319 6.6067939 0.9364471 8.0714903 6.3277740
6.1020231 0.9559509 4.3561888 7.4424744 6.4813166 0.9592051 8.1111012 6.2971897
6.1208253 1.0299290 4.4212170 7.3803024 6.5529218 0.9698061 8.1889305 6.3531528
6.2937803 0.9400738 4.3968024 7.3576965 6.5346990 0.9692481 8.1855764 6.4361959
6.3610630 0.9226919 4.3454480 7.3938603 6.4190302 0.9907500 8.2706480 6.4314647
6.3522730 0.9664629 4.3123960 7.3795314 6.3701077 0.9865786 8.2576122 6.4479027
6.3748293 0.9758716 4.3482523 7.4631529 6.3792520 0.9516053 8.4103346 6.4706817
6.5070581 0.9998723 4.4744396 7.5214229 6.2993469 0.9995036 8.4846306 6.6113834
6.5337172 0.9211237 4.4974656 7.5156860 6.3341837 0.9313343 8.4137554 6.5543394
6.6051073 0.9397449 4.4608278 7.5118117 6.3296108 0.9813018 8.4356470 6.6509256
6.6715322 0.9209959 4.4646630 7.3747268 6.2418914 0.9580224 8.3649225 6.5176239
6.6870975 0.9124962 4.5474372 7.3767867 6.3750381 0.9896740 8.2049265 6.5330386
6.7549634 0.9310430 4.5311308 7.3536792 6.3911781 0.9512605 8.1584272 6.3921161
6.6979337 1.0014831 4.6086469 7.3362942 6.3938017 0.9879615 8.1361504 6.3368006
6.7724252 0.9221452 4.6173100 7.2165885 6.3403716 0.9709895 8.2412882 6.4972048
6.7246761 0.9531354 4.6571093 7.0807843 6.4405127 0.9007971 8.3694544 6.6351361
6.6450624 1.0031780 4.7585349 7.0416255 6.3786950 0.9648106 8.3737135 6.9008927
6.5929036 0.9527171 4.8247104 7.0250816 6.3463440 0.9142139 8.4435177 7.0162687
6.5796700 1.0135819 4.7880445 6.9290929 6.2792563 0.9698663 8.6083050 7.0589390
6.5125036 0.9196925 4.6751294 7.0034518 6.2073083 0.9201840 8.6262722 6.9441633
6.4408331 0.9866104 4.6450386 6.9127293 6.3237433 0.9637896 8.7020988 7.0069132
6.4304099 0.9473267 4.6396852 6.9139996 6.2431793 0.9458961 8.5769072 6.9081283
6.3739514 0.9364301 4.6437221 6.9637008 6.3202252 0.9972643 8.7168732 7.0088611
6.2330155 0.9889741 4.5116730 6.8753991 6.2651324 0.9920915 8.5900002 6.9209280
6.1519933 0.9131742 4.6308084 6.9717846 6.2720332 0.9784598 8.5911884 6.8194065
6.2086458 0.9138484 4.5601106 6.8921280 6.3178740 0.9012233 8.4801846 6.8126574
6.1782761 0.8941976 4.5404625 6.9698887 6.1797485 0.9711407 8.4058790 6.7421303
6.1386824 0.9405004 4.5630479 6.8983707 6.2404032 0.9676954 8.4022474 6.7831273
5.9033184 0.9001210 4.7113090 7.0241942 6.1608295 0.9528175 8.2530880 6.6766620
5.7755418 0.9984697 4.6953650 7.0335512 6.1149726 1.0111878 8.1315184 6.7516150
5.6583147 0.9535082 4.4269586 7.0582643 6.1296649 0.9151407 8.1884956 6.8702269
5.6382060 0.9409681 4.4313221 7.0207453 6.1269493 0.9360977 8.1420584 6.7853408
5.7167616 0.9300637 4.4856911 7.0794420 6.1452198 1.0325290 8.2010241 6.7417235
5.6930671 1.0214366 4.4715676 7.1725106 6.1110363 0.9361076 8.2735701 6.5400195
5.6726956 0.8793622 4.4791698 7.1542344 6.1723800 0.9524852 8.2981625 6.3533673
5.6971755 0.9275559 4.5300660 7.1138611 6.1747684 0.9571300 8.3442869 6.3733239
5.6572142 0.9989272 4.5807052 7.1563249 6.1644588 0.9629354 8.3677673 6.4235139
5.6443105 0.9597232 4.6022391 7.0868378 6.0936527 0.9369905 8.2524290 6.4274235
5.6944766 0.9021277 4.5970507 7.0178933 5.9726467 0.9320601 8.2020702 6.5570393
5.6219354 0.9759279 4.6131430 7.0387793 6.0314007 0.9747889 8.1490393 6.5961232
5.6034150 0.9474347 4.4852686 7.0624733 5.9442987 0.9418424 7.9969907 6.5135627
5.6321173 1.0460938 4.4597034 6.9294248 5.9655032 0.9694076 7.9728522 6.3789673
5.6917114 0.9338160 4.4265218 6.9279499 6.0225210 0.9716675 7.9552016 6.2986422
5.5837574 0.9893447 4.5189610 6.9634705 6.0937567 0.9471314 7.8793988 6.1887660
5.7005663 0.9395351 4.5973282 6.9779353 6.0808916 0.9693568 7.8508492 6.1519775
5.7445173 0.9730723 4.5326319 6.9806104 6.0414648 0.9656275 7.7596693 6.0499415
5.6027675 0.9708562 4.6423736 6.9374213 6.0957780 0.9682927 7.7270174 5.9374108
5.5162477 0.9593452 4.8179865 7.0453782 5.9422736 0.8891318 7.7101445 5.9062357
5.4468722 0.9591400 4.9023418 7.1974473 5.9020762 0.9648441 7.7268000 5.9242816
5.3851190 0.9201973 4.9217205 7.2416739 5.8538628 0.9459829 7.7640939 5.9226069
5.2835431 0.9965295 4.9437361 7.2368989 5.7952600 0.9475003 7.8171382 5.8594041
5.2042384 0.9519030 4.9207292 7.1990604 5.7902279 1.0014352 7.8427711 5.9441352
5.1329789 0.9961343 4.9257808 7.2251959 5.7804027 0.9483114 7.9023705 6.0567279
5.0592275 0.9404470 4.8199501 7.2753496 5.7472410 0.9789762 8.0476665 6.0877242
5.0778661 0.9486810 4.6876817 7.2628369 5.8645020 0.9252426 8.0001040 6.1552486
5.1087928 0.9558673 4.7772126 7.2807002 5.8357763 0.9694284 7.8500791 6.1774659
5.0409737 0.9131816 4.7450938 7.2164383 5.7982311 0.9271519 7.7590919 6.2227287
4.9980779 0.9924745 4.8214660 7.1551962 5.7342768 0.9897677 7.7560945 6.1660957
4.9570460 0.9872948 4.7624578 7.2050276 5.6545877 1.0131028 7.8534698 6.2100191
4.9167280 0.9837738 4.7749133 7.1591883 5.6389899 0.9768686 7.8423615 6.1376019
4.9775162 0.9309282 4.6946507 7.1907558 5.6138816 0.9552814 7.9207473 6.0984559
4.9847627 0.9577803 4.8047633 7.1703777 5.5376992 1.0069799 7.9941158 6.0415831
4.9733024 0.9672630 4.7710409 7.1745734 5.5463915 0.8838302 7.9786649 6.0811062
5.0046015 0.9568959 4.9010677 7.2149391 5.6585846 1.0611668 8.0703964 6.1695871
4.9772477 0.9735664 4.9096603 7.2689810 5.8014321 0.8848928 8.1414051 6.2083898
4.9235044 0.9744492 4.9058428 7.4063544 5.8030915 0.9875459 8.1924076 6.2333074
4.8384218 0.9502881 4.9053817 7.4158707 5.8883166 0.9502521 8.2450256 6.3184996
4.8315287 0.9725957 4.8360968 7.4210095 5.8853717 0.9743754 8.2181396 6.3117585
4.7933292 0.9388923 4.7726498 7.4152298 5.9832048 0.9907277 8.2775784 6.4373660
4.8184419 0.9162584 4.7621408 7.4526200 6.0754457 0.8762304 8.3414249 6.3329139
4.8700104 0.9862865 4.6511898 7.4822826 6.0063047 0.9539865 8.3749981 6.3473225
4.9386773 0.9677815 4.5721903 7.5463839 5.9605494 0.9709811 8.3673477 6.3788900
4.9523311 0.9472678 4.6611104 7.5584326 6.0061698 0.9328128 8.3378859 6.3196049
5.0322118 0.9510881 4.7510161 7.5987277 6.0474753 0.9706143 8.3601532 6.3121095
4.9401612 1.0270321 4.7278557 7.6200671 6.1601214 1.0073893 8.4848633 6.2080784
5.0167027 0.9597473 4.7978511 7.6527414 6.2334108 0.9851025 8.4549561 6.2644072
5.0644379 0.9741176 4.8670392 7.5766377 6.3344660 0.9284822 8.3865557 6.1536331
5.1348796 0.9368629 4.7523146 7.5794692 6.3589935 0.9901595 8.4399958 6.2849813
5.2483525 0.8775603 4.8400483 7.5035419 6.3681512 1.0156181 8.4409151 6.3867865
5.4313512 1.0082674 4.8919630 7.5146313 6.2807255 0.8985704 8.5158672 6.3865943
5.4971495 0.9458833 4.9035521 7.5373998 6.2045226 0.9752613 8.4996824 6.3602457
5.3934226 0.9806191 4.9352727 7.3962121 6.0847383 0.9700733 8.5582323 6.3833461
5.2621655 0.9688471 4.9240651 7.4067016 6.1226416 0.9537366 8.4961033 6.3285160
5.1854782 0.9718023 5.0191288 7.3662038 6.0893807 0.9377267 8.4827166 6.2382832
5.1011162 0.9755921 5.1434088 7.2863770 6.1373925 0.9662951 8.4643469 6.2008662
5.1540384 0.9787651 5.1175241 7.2622890 6.1103511 0.9490209 8.4764862 6.1275268
5.0928459 0.9704458 5.1960535 7.2619286 6.0116062 0.9189933 8.4428549 6.2258329
4.9712639 0.9524091 5.2259951 7.2872167 6.0460057 0.9607178 8.4900093 6.2152319
5.0194845 0.9480957 5.2073646 7.2441678 6.1037064 0.9782224 8.3981485 6.2372484
4.8972907 0.9429995 5.2047148 7.1702580 6.1012416 0.9927619 8.3827429 6.1850686
4.8393631 0.8857083 5.1752429 7.1140661 6.0578213 0.9474930 8.3819094 6.1626673
4.7950525 0.9317660 5.2330317 7.0382066 6.0236077 1.0311123 8.3866749 6.0769820
4.8039546 1.0321797 5.2252326 6.9537187 5.9287248 0.9640092 8.4048061 6.0783401
4.7444024 0.9951527 5.1592226 6.9062972 5.9697576 0.9376271 8.4955883 6.2256899
4.8117833 0.9113203 5.1237354 6.9703207 6.0262156 0.8920394 8.6646738 6.2740965
5.0231266 0.9919260 5.1411943 7.0065637 5.9561429 0.9305614 8.6011362 6.3491516
5.0424237 0.9058434 5.2335443 6.9566903 5.8628469 0.8922368 8.5686150 6.3302798
5.0720706 0.9190315 5.3216491 7.0073586 5.8691454 0.9741297 8.3128405 6.1730647
5.1007776 0.9198666 5.2853293 7.0196462 5.8561463 0.9161341 8.3008327 6.3053308
5.1768026 0.9614632 5.2190270 7.0373125 5.9219575 0.9919428 8.2795486 6.3107009
5.1497416 0.9089857 5.2467284 7.1195788 5.9586682 0.9961220 8.1625357 6.3034744
5.2631874 0.9985387 5.2574868 7.1409898 6.0710726 0.9501541 8.0297699 6.3624816
5.2866178 0.9160329 5.1757193 7.0490780 6.1282787 0.9831671 7.9329128 6.3278995
5.3471098 0.9132085 5.1071177 7.1127791 6.1571598 0.9501295 7.7602558 6.3688755
5.2300591 0.8721100 4.9005175 6.9211488 6.2050533 0.9553230 7.7641521 6.3226309
5.1536379 0.9599592 4.8979759 6.8563018 6.0900440 0.9663888 7.7010026 6.3028092
5.1169281 0.9354823 4.8613153 6.8338518 6.0568681 0.9438085 7.8509960 6.3093047
5.2317176 0.9637018 4.9388580 6.8951373 6.0531893 0.9221982 7.9536176 6.2546039
5.1872554 0.9796329 4.9758358 6.9842720 6.1397901 0.9662526 7.9389787 6.2986302
5.1379042 1.0212470 5.0043359 7.0844731 6.2110457 0.9538648 7.9804654 6.3012762
5.1274657 0.9595517 5.0709200 7.3518600 6.1998496 0.9770396 8.0284452 6.3184972
5.0496969 0.9628596 5.0568442 7.3748355 6.1798797 0.8903040 8.1726437 6.1784968
4.9185028 0.8882732 4.9382725 7.3939147 6.2420902 0.9749375 8.3135033 5.9838467
4.8357139 0.9341307 4.9604797 7.3879185 6.2729430 0.9320582 8.3606205 6.0026689
4.7315044 0.9134488 4.9600072 7.4694953 6.2385154 0.9957896 8.3140469 6.0788140
4.7204180 0.9885451 5.0023942 7.4845166 6.1094651 0.9403318 8.1980696 6.0217071
4.7564282 0.9969372 5.0727496 7.4530029 5.9764690 0.9912803 8.1528988 6.1568360
4.7347136 0.9797839 5.0765414 7.4512501 5.9300795 0.9482567 8.1211815 6.1944561
4.8744359 0.8818635 4.9708905 7.5194554 5.8924513 0.9646639 8.1659794 6.2019253
4.9145350 0.9850488 4.9413781 7.5675626 5.8799920 0.9164284 8.1618233 6.1166506
4.9525509 1.0325603 4.8017654 7.4937019 5.8998041 1.0344620 8.1233740 6.0969744
4.9972763 0.8871562 4.6560974 7.4280152 5.9953809 0.9293854 8.0740004 6.1274452
4.8771815 1.0000225 4.6565132 7.4611096 5.9340811 0.9145412 7.9568734 6.0897069
4.9462996 0.9465972 4.7087831 7.4691696 5.9144077 0.9835439 7.9846568 6.1192942
4.8997393 0.9732140 4.8517265 7.5893521 6.0023260 0.9665197 7.9489665 6.1592808
4.8270907 0.9423254 4.8987732 7.6258492 6.1364765 0.9835181 7.9503336 6.1594453
4.8470044 0.9325827 5.0378218 7.6307197 6.2181849 0.9709636 7.9477119 6.2279949
4.7691746 0.9249218 5.0736141 7.6568503 6.0787435 0.9158061 8.0052910 6.1817899
4.7234435 1.0129790 5.0512338 7.6606755 6.1261611 0.9154469 8.0088129 6.2827406
4.7467256 0.8610734 4.9910746 7.6414871 6.0634418 0.9625036 8.0609913 6.2272191
4.7951837 0.9757454 4.9405155 7.5418591 5.8910103 0.9904757 8.1240101 6.1234984
4.7883043 0.9462955 5.0108452 7.4999161 5.9643760 0.9302490 8.0236731 6.0406919
4.8148766 1.0050374 4.9062505 7.5140481 6.0253005 0.9917606 8.0391388 6.1056280
4.8205428 0.9844024 4.9600081 7.4808354 6.0929461 0.9827405 7.9577012 6.0613647
4.7696242 0.9622266 4.9478345 7.5005240 6.0103378 1.0077952 7.9634428 6.0910926
4.6471953 0.8915269 4.9801941 7.4035525 5.9974103 0.9100905 7.9731297 6.2337427
4.5811334 0.9821919 4.9849834 7.3472600 5.9217205 0.9208624 7.9618931 6.2526693
4.5222893 0.9212811 5.0679412 7.3425684 5.9793959 1.0337808 7.9240961 6.2743258
4.4615698 0.9472125 5.0981331 7.4394169 6.1106548 0.9636764 7.9574208 6.2777500
4.4233732 0.9190992 5.0482717 7.4083285 6.2048855 0.9414939 7.9056315 6.3838382
4.3734159 0.9673915 5.0944796 7.4825253 6.2227302 0.9406851 7.9361181 6.3056531
4.3371449 0.9265091 5.0700660 7.3234153 6.2396131 0.9859154 7.9342666 6.2475343
4.5096235 0.9895844 5.0522733 7.2792544 6.2372613 1.0201335 8.0497198 6.2636132
4.4313703 0.9166077 5.1028490 7.2853570 6.1355429 0.9311956 8.0646477 6.1976609
4.4272580 0.9296513 5.0368314 7.3469906 6.0179124 0.9846911 7.9264269 6.1122465
4.4482398 0.9354756 5.0215921 7.3858652 5.9612794 0.9777107 7.9051065 5.9481525
4.4072938 0.9936170 4.9643545 7.3669662 5.9444108 0.9639456 7.8860006 5.9990616
4.4697347 0.9343488 4.9776845 7.2858944 5.9964776 0.8558061 7.9241514 6.0932455
4.4240832 0.9688371 5.0198479 7.3394675 5.9651947 0.9707398 7.8535075 6.1833992
4.2600336 0.9327511 5.0470800 7.4149480 5.9485893 0.9381545 7.9234810 6.2963157
4.4628086 0.9314722 5.0451999 7.5374708 5.9636850 0.9200482 7.9039807 6.2867670
4.5635676 0.9238498 5.0757823 7.5547800 5.8227091 0.9295848 8.0863056 6.3750920
4.6274428 0.9990480 5.0334978 7.6907768 5.7632813 0.9660547 8.0029278 6.4634619
4.5904684 0.9603364 5.1001773 7.6493096 5.7139335 0.9237742 7.9623156 6.4785528
4.6740108 0.9645877 5.0394073 7.6919980 5.7337642 0.9233211 7.8984427 6.3217573
4.7702203 0.9625959 5.1209888 7.7233701 5.6605415 0.9619449 7.8361764 6.2560544
4.8230028 0.9738014 5.1838393 7.9076362 5.7355838 0.9867681 7.8693089 6.2819386
4.8952541 1.0202219 5.2212710 8.0438795 5.7672138 0.9749941 7.8219829 6.2433376
5.0415764 0.8502454 5.2199392 8.0739889 5.8319101 0.9427634 7.8121109 6.3338556
5.0230460 1.0390347 5.2309942 7.9781628 5.8508024 0.9652117 7.9088902 6.4173880
5.0850224 0.9787064 5.2683721 7.9142170 5.9228492 0.9887567 8.0179396 6.3561850
5.0634670 0.9038185 5.1268802 7.9036837 5.8839045 0.9262956 8.1982355 6.3842025
5.1666298 0.9063369 5.1256285 8.0007162 5.9287596 0.8925400 8.2105999 6.2727718
5.1658630 1.0357707 4.9470530 8.0522108 5.9925013 0.9790688 8.1563396 6.3702722
5.2260399 0.8910530 4.9675765 8.0262032 6.0190887 0.9528919 8.2592258 6.3915610
5.3044815 0.9912781 4.9505606 8.1026611 6.1189361 0.9068332 8.2777529 6.3114743
5.3041735 0.9712260 4.9552169 8.1797218 6.0912900 0.9939563 8.3572693 6.3005528
5.4270511 0.9438889 5.0011907 8.2055473 6.0987630 0.9328638 8.3464718 6.1815834
5.5269966 1.0240313 5.0583067 8.2116919 6.1235495 0.8689817 8.2692566 6.2756877
5.5498729 0.9523808 5.0920396 8.2815199 6.1531081 1.0047647 8.3313684 6.4371128
5.4869680 0.9448985 5.0488963 8.3536863 6.0859900 0.9866471 8.3487759 6.4686022
5.4785147 0.9130930 5.0538235 8.4008179 5.9841390 0.9533932 8.3903646 6.5054722
5.4610868 0.9536787 5.0296612 8.3967466 5.9986954 0.9560258 8.3714752 6.4625287
5.4754534 0.9338112 5.0334563 8.3713093 6.0186677 0.9409380 8.3589821 6.3233290
5.5318022 0.9839257 5.0726562 8.3902168 6.0775633 0.9657969 8.3868389 6.2969804
5.6605849 1.0318937 5.1524253 8.4778852 6.1950011 0.9172159 8.3798227 6.3306570
5.6029506 0.9940865 5.1710734 8.3875418 6.0863748 0.9579931 8.1395884 6.2757335
5.5438437 0.9640195 5.4219213 8.3278065 6.1699286 0.9689865 8.0147228 6.2076654
5.4116564 0.9056727 5.3474178 8.3011560 6.1272354 0.9755818 7.9152374 6.2490191
5.4400296 0.9774770 5.3445954 8.3083563 6.1200743 0.9278447 7.9336381 6.1815748
5.5001874 0.9680198 5.4564972 8.3050385 6.0829511 1.0314283 8.0033245 6.0962071
5.4900117 0.9652578 5.3295932 8.4030228 6.1378632 1.0275109 8.1261415 6.0954566
5.5823431 0.9340606 5.4166784 8.4118967 6.1650763 0.9038338 8.1866350 6.0364461
5.6828160 0.9707410 5.3748960 8.4375944 6.1684160 0.9448062 8.1679010 6.1315994
5.8636274 0.9383537 5.4623642 8.5392809 6.0956898 0.9237077 8.0857744 6.1286621
5.9043236 0.9214422 5.4868841 8.5588665 6.1252255 1.0391428 8.0620937 6.1539512
5.9360576 0.9875108 5.4750981 8.4227324 6.0425506 0.9425759 8.1702166 6.1563230
5.8576369 0.9464300 5.4744935 8.4938946 6.0864410 0.9064474 8.1086540 6.0732312
5.9060583 0.9223984 5.3934460 8.4257011 6.1769996 0.8573517 8.0434198 5.9652300
5.9662304 0.9781926 5.3854175 8.4567556 6.2106113 0.9896836 8.0384684 5.9377017
5.8935399 0.9625528 5.3686700 8.5037870 6.2098093 0.9401377 7.9819150 5.9378214
5.8142123 0.9863770 5.3879933 8.6042099 6.2871976 0.9979817 8.0434685 5.9147592
5.7294679 0.9059443 5.2367792 8.6132441 6.2439880 0.9418335 8.0938416 5.8517876
5.6956434 0.9811170 5.1446939 8.6620569 6.2009625 0.9389678 8.0972786 5.8088040
5.6598759 0.9917079 4.9978085 8.6289263 6.0782990 0.9523340 8.1605864 5.7750516
5.5584598 0.9963545 4.8514137 8.6969557 6.1155448 0.9806583 8.1168852 5.8326764
5.3979669 0.9791305 4.8120241 8.6531973 6.0458775 0.9760498 7.9899626 5.7637849
5.4194164 1.0233450 4.8762712 8.6938009 6.1265583 0.9662661 7.8579040 5.8105960
5.4559326 0.9794116 5.0794368 8.6185465 6.0785327 0.9219069 7.7927074 5.7600732
5.5200911 1.0679388 5.0439076 8.5421572 5.9477873 0.8746310 7.8113384 5.9727874
5.4943686 1.0020510 5.0191998 8.4894743 5.9122152 0.9689834 7.7973976 5.9450297
5.4866357 0.8835363 4.9757137 8.4552641 5.8348942 0.9227918 7.7775335 5.9626942
5.4362736 1.0199524 4.9095745 8.5277166 5.8915911 0.9582810 7.8378491 6.0433779
5.5864062 0.9384688 4.9027200 8.5375595 5.8400998 0.9443099 7.7635069 6.0497990
5.5392590 1.0058520 4.7462168 8.5089493 5.8278913 0.9547535 7.8054566 6.0849848
5.7024603 0.9168858 4.7390900 8.5511417 5.8412738 0.9775962 7.7186203 6.1484246
5.8071394 0.9691620 4.8410063 8.5165348 5.8591018 1.0607611 7.7271781 6.2607875
5.9153910 0.9679549 4.8532786 8.5323668 5.9086041 0.8548152 7.6758103 6.3134494
5.9440250 0.9674520 4.9922762 8.5661268 5.9337759 0.9887043 7.7400837 6.3384771
5.9963999 0.9734405 4.9061031 8.7074986 5.9223299 0.9642862 7.6429892 6.3250227
6.0292444 0.9167612 4.8936276 8.8349648 5.9311767 0.9069211 7.4804635 6.2607498
6.0435095 0.9367250 4.9149408 8.7754660 5.8521018 0.9941363 7.3723860 6.2876067
6.0042996 1.0032204 4.9959917 8.6711340 5.7533102 0.9793171 7.3631082 6.2840314
5.9461355 0.9562397 5.0414710 8.5536451 5.7627230 0.9820330 7.3248801 6.2047606
5.9346118 0.9002339 5.0450225 8.5441217 5.7992368 0.9142851 7.3088756 6.2143054
6.0373507 0.9858303 5.0501328 8.6220970 5.8532567 0.9626386 7.3388748 6.2401638
6.0771689 0.9767518 4.9920359 8.5042353 5.8708596 0.9529282 7.3525567 6.2264066
6.2236156 0.9378332 4.8982739 8.5208607 5.8755631 0.9221265 7.3548160 6.1041079
6.2422333 1.0145304 4.9756408 8.5164156 5.9863429 0.9546949 7.2711797 5.9854989
6.2444530 0.8904566 5.0194478 8.4387493 6.0977988 0.9202813 7.3913417 5.9578881
6.2805171 0.9688457 5.1050763 8.4896841 6.2406015 0.9079508 7.5094953 6.0139551
6.2811875 0.9795960 5.2878814 8.5372591 6.3503232 0.9580225 7.5443892 5.9787707
6.2664084 0.8870913 5.3155360 8.4973974 6.3854008 0.9409813 7.6310806 6.0255437
6.2807159 0.9240488 5.3941169 8.5927114 6.2962809 0.9694385 7.7226262 6.1813359
6.2927675 0.9620959 5.4159536 8.5937548 6.3343620 0.9257312 7.7052703 6.4069867
6.2456713 0.9616719 5.3643775 8.4627342 6.3560262 0.9906020 7.5934801 6.4209094
6.1850815 0.9651752 5.4336805 8.4559984 6.2804461 0.9651381 7.6820073 6.3983340
6.1989331 0.9665628 5.4940305 8.4665003 6.2856846 0.9534607 7.6821876 6.3597927
6.3264246 0.8766310 5.6000824 8.4441805 6.2479005 0.8902186 7.8087106 6.3502026
6.4224281 0.9939455 5.6124840 8.4989958 6.1113763 0.9844491 7.8704147 6.3039231
6.5275283 0.8799841 5.7755208 8.4347410 6.1182280 0.9342675 7.8480420 6.2943797
6.5425491 0.9353721 5.9011130 8.3637447 6.1841807 0.9737645 7.7627206 6.2581458
6.6840234 0.9350175 6.1159682 8.2339773 6.0992589 0.9399692 7.6972842 6.3050389
6.8224235 0.9988128 6.2948928 8.0933504 6.1149125 0.9109120 7.6162715 6.3328338
6.8591347 0.9149098 6.4403586 8.0993576 6.1468883 0.9549435 7.6685214 6.2544694
6.8627715 1.0234929 6.4324017 8.1904459 6.1138501 0.9653532 7.6672282 6.2424216
6.7149663 0.9228268 6.4857030 8.1843071 6.0813761 0.9307151 7.8128304 6.3669558
6.6201701 0.9497085 6.4691253 8.1560650 5.9869037 0.8939748 7.8002276 6.4849148
6.5836835 0.9392280 6.3924875 8.1973381 5.8683944 0.9774646 7.9044342 6.4968696
6.4787340 0.9712407 6.4025016 8.1713572 5.8804936 0.9445826 7.8509908 6.5482430
6.5214143 0.9654002 6.3464122 8.2372637 5.8089094 1.0104779 7.9904761 6.4791193
6.4806066 0.9540686 6.4114766 8.2956057 5.7721071 0.9618842 8.0529184 6.5137162
6.3892016 0.9701214 6.5233712 8.1401310 5.8276119 0.9351760 8.0191727 6.5034413
6.3723569 0.9676961 6.5892792 8.0333967 5.7886124 1.0305821 7.9349942 6.5289273
6.2872338 0.9990594 6.6925454 7.9694943 5.8006134 0.9192657 7.9106770 6.4759173
6.2634640 0.9503627 6.7107124 7.9139352 5.7537017 0.9282370 7.8988132 6.4929423
6.2271075 0.9883894 6.7606339 7.7001467 5.7941375 1.0019388 7.9594536 6.3801556
6.2679043 0.9856811 6.7184682 7.6963243 5.6332741 0.9402006 7.9786267 6.3367968
6.2918701 0.9136297 6.7701969 7.6322951 5.5390072 0.9740955 7.9915872 6.3185883
6.2861681 0.9296821 6.7727370 7.5860734 5.5093493 0.9599793 7.9499993 6.3412890
6.3163562 0.9843678 6.7176170 7.5446672 5.5295968 0.9346796 7.9151454 6.3475757
6.3192077 0.9415035 6.7332025 7.6157489 5.4686837 1.0083424 7.9626241 6.2869887
6.3379769 0.9700034 6.7318993 7.5462546 5.6158309 0.9632797 7.9676743 6.3302097
6.2664213 0.9950361 6.7735958 7.5267096 5.6827765 0.9441051 7.9481344 6.2719150
6.2188392 0.9716500 6.7901950 7.4100833 5.7757421 0.9321629 7.9543962 6.2022233
6.1768608 0.8888320 6.7729545 7.3933592 5.8059912 0.9502879 7.9303765 6.1268735
6.1916728 0.9389496 6.5917611 7.4666419 5.8233376 0.9827872 7.9462657 6.1108046
6.1034107 1.0237324 6.5561843 7.5048261 5.7672968 1.0190538 8.1072750 6.1230154
6.1732669 0.9389796 6.4564261 7.5193014 5.8643923 0.9380398 8.1111813 6.0839496
6.1534882 0.9713734 6.5021806 7.5936866 5.8042150 0.9447487 8.1522331 6.0749016
6.1376867 0.8970355 6.4383273 7.6351924 5.8635173 0.9731026 8.1374073 6.0543056
5.9577813 1.0008713 6.3980823 7.6732292 5.8633065 0.9754273 8.1498480 6.0876060
5.9791393 0.9948805 6.4867263 7.6535029 5.7972331 0.9676977 8.1531048 5.9722948
5.9536986 0.9168491 6.5311532 7.6774926 5.8147593 1.0032822 8.1530333 5.9378109
6.0223484 0.9135772 6.5763149 7.7772942 5.9392304 0.8793271 8.1972866 5.8590407
5.8972211 0.9838509 6.4821038 7.8139453 5.9627280 0.9269878 8.1516733 5.8783665
5.9310517 0.9358836 6.5005336 7.9312305 6.0907063 0.9378266 8.0907812 5.8803396
5.9367237 1.0119364 6.3704133 7.9981437 6.0769067 0.9954555 8.0624619 6.0185251
5.9401813 0.8950017 6.3856888 7.9745021 5.9037771 0.9291236 8.0684767 6.0044370
5.8917484 1.0086999 6.4226913 8.0268440 5.9638438 1.0154737 8.1717052 6.0960674
5.8313103 0.9592473 6.4010181 8.0100365 6.1365824 0.9324430 8.2024975 6.1807518
5.9355521 0.9679424 6.3905530 7.9583569 6.1026955 0.9735960 8.3263693 6.0760331
6.0224280 0.9064316 6.2895899 7.9118357 6.1167097 0.9596114 8.3607855 5.9017687
6.0567012 0.9466996 6.4147353 7.8940849 6.2097244 0.9578032 8.4013996 5.9130759
6.1301699 0.9401759 6.4451923 7.8655849 6.2990627 1.0013412 8.3826189 5.9266982
6.0525088 0.9300508 6.4196711 7.9614062 6.3443589 0.9639661 8.3384304 5.8092599
6.1357250 0.9505376 6.2729621 8.0260973 6.3787584 0.9362676 8.3274851 5.8363042
6.0960121 0.9430512 6.2036624 8.1143970 6.4040504 0.9499139 8.2460451 5.8985634
6.0572553 0.9666119 6.1176085 8.0824356 6.5164084 1.0171179 8.2388887 5.9695840
5.9710450 0.9530419 6.0062771 8.0519772 6.5379643 0.9508077 8.1983213 5.9847898
5.9917617 0.9718114 6.0320163 8.0957813 6.6434221 1.0269072 8.1935110 5.9369326
5.9370012 1.0050385 5.9701958 7.9827352 6.6966777 0.9766875 8.2449169 5.9006491
5.9700599 0.9877778 5.9156904 7.9015288 6.6670408 0.9137987 8.2766018 5.8995962
5.9335952 0.9713023 5.8795309 7.9529300 6.6671948 0.9946092 8.2956743 5.7843275
5.9990420 0.8851294 5.9102173 7.9808531 6.6986217 0.9052767 8.2574081 5.7267513
6.0187564 0.9494714 5.8342834 7.8078361 6.7165217 0.9805599 8.3521976 5.6772499
6.0434089 0.9878758 5.9224510 7.7904563 6.7523761 0.9412630 8.4185095 5.7172966
6.0722165 0.9976140 5.9506893 7.7069588 6.7679329 0.9951095 8.5219507 5.6834788
6.2131824 0.8960301 5.9036732 7.7856050 6.7322707 0.9640843 8.4767466 5.6888585
6.2826347 0.9048305 5.9621692 7.8118815 6.6470399 0.9031461 8.4929895 5.8409386
6.3122778 0.9986654 6.0787792 7.8357973 6.6531453 0.9619408 8.5387344 5.8127718
6.3585525 0.9899026 6.2009749 7.9199371 6.7055845 0.9572840 8.5053320 5.7868795
6.4295850 0.9625991 6.3257895 7.8586788 6.7549081 0.9974722 8.4063177 5.6981478
6.5456214 0.9604147 6.3908911 7.8418775 6.8593102 0.9966553 8.3346338 5.6183424
6.5044622 1.0043540 6.5560470 7.8325672 6.9284668 0.9404611 8.2967968 5.6338692
6.4057250 0.9154622 6.6168761 7.9554677 6.9469409 0.9704591 8.2334070 5.7372327
6.3829122 1.0276453 6.6411519 8.0614595 6.9805937 0.9415125 8.1617765 5.7385159
6.3689590 0.9162076 6.7176275 8.1354303 6.8768935 0.9197915 8.0227346 5.8374267
6.4587474 0.9175751 6.7410154 8.1552296 6.8980231 0.9500571 7.9917397 5.8366423
6.4942808 0.9688613 6.7333245 8.1914701 6.7236853 0.9272271 7.9696064 5.8885560
6.4423885 0.9369066 6.6655560 8.2623672 6.8127303 0.9192846 7.9942203 5.8375268
6.3245392 0.9619442 6.7324200 8.3306904 6.8422008 0.9305812 8.0182877 5.7965217
6.2439771 0.9728881 6.7897849 8.4151573 6.9012833 1.0266652 8.0140696 5.7981582
6.3235440 0.8986531 6.7864418 8.5358686 7.0344000 0.9495435 7.9912181 5.7820096
6.2700863 0.9509879 6.9361429 8.6171608 7.0877228 0.8860549 7.9437923 5.9685512
6.2572803 0.9658650 6.9811702 8.6403885 7.0761528 0.9492664 8.0196218 6.1451664
6.3531704 0.9496120 7.0638623 8.5068674 7.0468316 0.9184580 7.9379778 6.1455116
6.4247303 0.9430882 6.9898047 8.5660315 7.0371537 0.9148211 7.8929119 6.1658559
6.4496293 0.9796515 7.1423430 8.5920038 7.1197271 1.0025334 7.8956647 6.1953969
6.3663101 0.9851919 6.9954977 8.5781059 7.0448809 0.9300094 7.9111333 6.2131138
6.3363333 0.8987424 6.8830404 8.5242939 7.0086432 0.9661643 7.9748001 6.2143016
6.4485350 0.9684473 6.8171296 8.5744982 6.8914161 0.9626477 7.9979568 6.0837083
6.4367399 0.9403147 6.7904749 8.5361872 6.8079662 0.9676086 8.0088339 6.0932512
6.4386263 0.9740882 6.7185383 8.3836107 6.7240777 0.8336208 7.9830861 6.2039609
6.3666224 0.9053186 6.8019290 8.2307129 6.6505280 0.9447389 7.8449588 6.2592807
6.3087006 0.9546110 6.7720118 8.1186705 6.6538415 0.9551128 7.8568110 6.2406559
6.3072171 1.0425552 6.7853975 8.0452633 6.6763291 1.0256767 7.9563541 6.0856452
6.3777943 0.9103865 6.7001510 8.0576448 6.7442980 0.9898768 7.9404297 5.9899278
6.3805876 0.9580016 6.7249746 8.0303736 6.7035398 0.9471836 7.9727569 6.0141864
6.3201470 0.9201061 6.6720481 8.0506887 6.7536712 0.9503605 7.9987378 5.9504099
6.3179326 1.0100009 6.6750827 8.2397003 6.6369405 0.9863008 7.9393778 5.8065462
6.2237000 0.9325843 6.7159257 8.2753935 6.6723495 0.8525847 7.9469934 5.7249355
6.3234830 0.9845299 6.8271475 8.2502794 6.5989594 0.9872494 8.0455189 5.6806064
6.3588400 0.9219903 6.8145413 8.1195688 6.7417011 0.9487929 7.9342585 5.6698132
6.2685032 0.9622371 6.9098825 8.1926222 6.7379880 0.9152445 7.9701872 5.5127058
6.3531966 0.9718239 6.7551155 8.2518015 6.8871546 0.9919740 7.9634233 5.5688434
6.2989106 0.9451064 6.6894803 8.1743679 6.9191284 0.9744583 7.9911065 5.5201783
6.1722980 0.9952313 6.6027460 8.2021484 6.8836823 0.9675714 7.9563370 5.4788437
6.2081833 0.9264997 6.6586547 8.1957054 6.8046083 0.9155390 8.0381899 5.4286633
6.1256557 0.9510731 6.6428895 8.0715704 6.6533399 0.9323905 8.0324526 5.5230489
6.1791387 0.9688551 6.5962448 8.0527124 6.4911866 0.9815799 7.9145169 5.5700755
6.3258090 0.9820444 6.6742625 8.0137243 6.4969110 0.9589537 7.8958907 5.6555643
6.2213492 0.9305966 6.7211051 8.0714064 6.4978356 0.9364654 7.8648348 5.6675949
6.2513132 0.9763962 6.6253438 8.0026293 6.5044456 0.9404548 7.8867583 5.6670771
6.2149200 0.9732341 6.6395011 7.9563107 6.5134320 0.9719809 7.8974948 5.6644745
6.1629410 0.9873820 6.6391563 7.9390030 6.6252728 0.9440047 7.7356076 5.6940956
6.1457028 0.9334207 6.6279936 7.9477844 6.7627525 0.9046069 7.7295375 5.7055955
6.2456241 0.9627748 6.6198745 7.9622607 6.9110656 0.9595604 7.6397662 5.5725756
6.2684493 0.8828592 6.6248140 7.9927750 6.9680743 0.9971387 7.6377578 5.6707320
6.3028259 0.9963387 6.6306891 7.8939652 7.0448136 0.9432657 7.7116280 5.4980879
6.2585363 0.9924029 6.6147847 7.9491830 6.9422069 0.8730257 7.6023307 5.4909964
6.2295094 0.9326186 6.7094474 7.9414639 6.9047818 0.8969594 7.5822291 5.5410604
6.1734114 0.9442696 6.6815667 7.9608207 6.8663363 0.9652046 7.5853424 5.5736651
6.1081247 0.9255535 6.7088113 7.9385958 6.9188910 0.9735321 7.4674020 5.4265161
6.0750194 0.9601583 6.7502537 8.0166121 6.9761424 0.9680983 7.5584941 5.4710345
6.1623383 0.9650227 6.7889051 7.9721308 7.0038214 0.9469466 7.5980186 5.4539113
6.2493467 0.9498795 6.8311763 8.0053902 7.1415453 0.9533368 7.5613146 5.2881064
6.1870613 1.0020244 6.8684282 7.7662077 7.1417012 0.9708358 7.4452896 5.2981610
6.1976185 0.9506701 6.7873139 7.6944847 7.1932049 0.9374303 7.4172678 5.4049087
6.1139445 0.9495464 6.7423553 7.5687070 7.2390456 0.9487622 7.4387712 5.3697138
6.0090461 0.8941422 6.6875076 7.5082402 7.2522874 0.8750573 7.4419422 5.4100266
5.8895631 0.9814550 6.6220145 7.5624309 7.1131096 0.9293482 7.4053626 5.4324608
5.9026480 0.9444960 6.4485331 7.5845146 6.9811196 0.9908227 7.4237823 5.3374405
5.9999275 0.9382868 6.4353189 7.6215715 6.9621353 0.8972498 7.5030627 5.2966805
6.0037651 0.9257175 6.3168116 7.5800114 6.8973045 0.9559676 7.4852457 5.2941256
6.0027184 0.9653786 6.3633323 7.4865603 6.8392272 0.9557393 7.5971351 5.4199224
6.0676069 0.9556654 6.4368181 7.4872398 6.8408251 0.9638858 7.7180729 5.3169951
6.1208873 0.9286693 6.5392394 7.4681354 6.7431455 0.9527398 7.6339397 5.4379773
6.1636109 0.9427477 6.5494184 7.5996828 6.7693267 0.9265428 7.4908996 5.4167223
6.1153331 0.9926959 6.4932241 7.5111628 6.7051449 0.9639577 7.4114022 5.4095941
6.2470994 1.0016584 6.4250355 7.5497479 6.6275315 0.8816299 7.2527852 5.4477062
6.2683973 0.9212368 6.4264269 7.4909940 6.6212659 0.9650592 7.2801523 5.3773894
6.2484059 1.0054877 6.4218111 7.4268565 6.6271667 0.9170115 7.4510117 5.2572784
6.2077289 0.9603269 6.3811707 7.3271770 6.6108742 1.0078156 7.5254560 5.3602314
6.0921164 0.9450001 6.5084643 7.2370634 6.6088309 0.9645430 7.6486745 5.4816341
6.1183863 0.8863730 6.5750136 7.0725260 6.6273761 0.9674498 7.6417379 5.5361905
5.9632497 0.9909229 6.6089449 7.1016569 6.6133461 0.9810190 7.4967928 5.4774799
5.9057951 0.9316713 6.6848669 6.9976077 6.6066551 0.9592890 7.4698663 5.4692245
5.7648687 0.9433612 6.6764474 6.9161692 6.6198144 1.0095730 7.4373698 5.4702678
5.7730136 0.9796479 6.6638675 6.8765855 6.5128260 0.9070842 7.3579040 5.5433226
5.6874056 0.9618088 6.7196994 6.8468461 6.3388934 0.9476965 7.3242540 5.4567046
5.5784431 0.9463279 6.7370114 6.8851023 6.3374972 0.9521379 7.3321600 5.4961100
5.4625158 0.9176397 6.6362958 6.8160400 6.1976452 0.9706600 7.3386912 5.5547714
5.5854511 0.9618638 6.6368623 6.8173723 6.1327381 0.9793439 7.3712730 5.5500689
5.7207923 0.9537458 6.6868601 6.8437691 6.1187687 0.9841818 7.4090433 5.5045309
5.7637987 0.9936668 6.8236403 6.8874445 6.1138649 0.9817571 7.5623813 5.4214540
5.7268634 0.9806628 6.8458257 7.0025311 6.1735096 0.9665200 7.6245065 5.3243880
5.7315879 0.9563830 6.7894745 7.0158830 6.2480092 0.9390942 7.7146668 5.1792450
5.7781940 0.9346812 6.6372766 7.0712204 6.3069777 0.9602333 7.8821712 5.1013403
5.7509637 0.9785591 6.5389776 7.0812449 6.4279809 0.9384384 7.8561349 5.0078387
5.7123961 0.9547492 6.5223703 7.0963154 6.5318127 0.9973658 7.8807802 4.9103918
5.6160822 0.9673405 6.4492474 7.0460234 6.7002110 0.9793534 7.9121618 4.9785099
5.5620041 0.9519407 6.3632307 6.9401155 6.8123064 0.9500033 7.8460560 5.0031548
5.6282039 0.9278708 6.4431043 7.0017076 6.8203850 0.9669085 7.8791060 4.9684272
5.6279712 0.9991720 6.3959775 7.0646067 6.8068867 0.9465887 7.8518062 5.0434422
5.5857134 0.9595136 6.2891026 7.1161537 6.8116946 0.9626726 7.7723641 5.0161109
5.5847006 0.9068894 6.3208780 7.0958738 6.8842263 0.9620715 7.6949620 5.1105642
5.7143693 1.0311643 6.2580142 7.0656381 6.8148212 1.0009835 7.7744694 5.1316690
5.8705578 0.9231007 6.1810789 7.0474510 6.7898197 0.9755106 7.7900825 5.1883836
5.9034300 0.9584752 6.1049190 6.9768796 6.6343064 0.9924410 7.7730403 5.3362427
5.9551244 0.9713316 6.0016832 7.0365744 6.6246228 0.9891965 7.7845931 5.3529997
5.8869786 0.9573211 6.0430083 7.1198874 6.5482578 0.9719599 7.6796098 5.3752952
5.8889108 0.9357982 5.8301291 7.2298093 6.4470577 0.8983125 7.5618057 5.3627896
5.9381185 0.8972487 5.9638572 7.1807456 6.4557719 0.9535794 7.6451797 5.4249992
5.9569921 0.9589949 6.0055890 7.2546458 6.5608644 1.0075759 7.5221052 5.4178576
6.0014658 0.9654817 5.9538140 7.1430655 6.7002907 0.9446499 7.6528349 5.2844200
5.9507189 1.0109382 5.7915072 7.0272961 6.6950827 0.9304015 7.7265167 5.1635785
5.9285550 0.9509107 5.8092489 7.0555334 6.7684689 1.0211239 7.7406845 5.0547009
5.9135098 0.9965644 5.8678427 7.0623755 6.7927246 0.9689801 7.6323128 5.0851774
5.9425559 0.9495304 5.8584456 7.1246152 6.6176605 0.9213735 7.5796838 5.0353646
5.9707642 0.9581107 5.8516684 7.1920242 6.5797729 0.9628301 7.4707665 4.9611540
6.0205564 0.8557564 5.7725077 7.3260922 6.6445041 0.8851106 7.6168103 5.0137620
6.0201325 0.9938051 5.8345490 7.4387016 6.5382204 0.9634948 7.6197057 5.1440535
6.0755253 0.9839290 5.8947792 7.5734386 6.5858893 0.9904529 7.7311172 5.1576619
6.0458322 0.9233797 5.9190769 7.4279404 6.4555340 0.9831762 7.7371140 5.1536794
5.9515848 0.9086366 5.9769101 7.5034676 6.4493842 1.0293235 7.7279749 5.2188601
5.9993010 0.9466784 5.9678540 7.4312921 6.3570089 0.8842074 7.6570768 5.1187711
5.9767637 0.9648305 5.8110828 7.4269719 6.3543749 0.9544857 7.6588531 5.0904202
5.9827862 0.9610501 5.8152099 7.4676514 6.3196898 0.9240776 7.6492167 5.1821432
5.9593887 0.9650543 5.7631068 7.4408011 6.3133974 0.9337050 7.4931812 5.2060709
6.0579448 0.9783999 5.7069683 7.5163274 6.3216667 0.9668254 7.5372968 5.2261271
6.1666737 0.9780235 5.7031093 7.4823456 6.3942490 0.9708111 7.5631928 5.2301102
6.1810832 0.9125194 5.7183075 7.4290891 6.3418221 0.9067568 7.5677714 5.2762280
6.1634240 0.9973971 5.6332622 7.4647312 6.2900443 0.9804494 7.5511694 5.4392252
6.1565504 0.9459209 5.6619482 7.4234362 6.3816829 0.9801755 7.5270762 5.4855561
6.2262025 0.9944093 5.6925788 7.3685212 6.3855457 0.9556956 7.5704961 5.5908265
6.2523909 0.9092796 5.6540093 7.3294735 6.4222522 0.9325022 7.6610212 5.5732341
6.2361469 0.9360213 5.5747690 7.2390413 6.4115539 1.0226985 7.7058711 5.5082450
6.2722387 0.9808506 5.4606586 7.3499904 6.4154406 0.9479121 7.6164551 5.4777999
6.3671761 0.9729176 5.2923079 7.3766670 6.5104909 0.9804395 7.5576806 5.3597059
6.4266434 0.9863611 5.2067685 7.3505564 6.5252738 0.9239678 7.6042738 5.2035265
6.3836889 0.9777436 5.1735787 7.4306335 6.6459260 0.9393718 7.6600022 5.0698533
6.3228230 0.9173813 5.0965905 7.3715439 6.5920620 0.9531203 7.7036529 5.0297441
6.2673402 1.0114126 4.9493065 7.3677177 6.6515517 0.9969909 7.6909456 5.0958934
6.3637185 1.0071929 4.9435472 7.3596950 6.5871758 0.9917139 7.7115083 5.1120148
6.3521757 0.9586675 5.0133786 7.4068532 6.5379024 0.9895085 7.6555476 5.1781468
6.4201326 1.0151887 5.2263083 7.4592357 6.5296168 0.9555757 7.5636287 5.2431560
6.3551264 0.8996714 5.2872009 7.4822226 6.3911891 0.9735934 7.4822807 5.4089403
6.3961782 0.9413313 5.3974299 7.5537229 6.2638474 0.9792318 7.4700594 5.5151625
6.3129778 0.9585610 5.3976908 7.3816295 6.2682638 0.9290184 7.3813319 5.4699683
6.2248330 0.9930307 5.2536011 7.3086147 6.2721424 0.9401703 7.3541026 5.4364877
6.1410656 1.0030428 5.1827917 7.2606254 6.2917194 0.9200664 7.4201660 5.3224416
6.0589828 0.9376622 5.0483689 7.1457686 6.3933744 0.8928032 7.2968354 5.3632631
5.9709935 0.9787558 5.0263767 7.1717691 6.4103703 0.9568068 7.2244711 5.2285342
5.9801106 0.9124493 5.1202006 7.2412047 6.3877769 0.9148497 7.2478366 5.1321907
5.9656353 0.9756492 5.3193088 7.1857400 6.2758756 1.0196702 7.2774425 5.0606008
5.9713073 0.9477680 5.3352079 7.2087421 6.1389575 0.9074623 7.2616677 4.9381628
5.8841915 0.9199777 5.2316022 7.0952978 6.0470614 1.0006245 7.1701808 4.8355250
5.8652034 0.9319606 5.3015246 7.1907835 6.0833211 0.9661278 7.1210637 4.8255115
5.9608040 1.0315580 5.3019285 7.1843123 6.0333843 0.9185835 7.1347461 4.6915441
5.8721614 0.9501255 5.3229403 7.2404017 5.9468837 0.9872180 7.1705070 4.6720843
5.7950726 0.9583250 5.2993369 7.1596150 5.8772912 0.9280555 7.1115918 4.5998645
5.6931272 0.9559436 5.2360935 7.1525040 5.8878379 0.9681677 7.1679153 4.4504194
5.7241621 0.9535961 5.3389263 7.1665492 5.8334742 0.8559232 7.1401114 4.3835869
5.7339821 0.8850586 5.3600612 7.1841741 5.9427881 1.0736537 7.1650882 4.3689976
5.6179061 0.9529766 5.3385158 7.2549376 5.9559770 0.9234874 7.2454100 4.2860613
5.5279694 0.9383971 5.3482633 7.1919360 5.9177146 0.9476085 7.2071280 4.3215156
5.4159508 0.9515687 5.2545171 7.2402678 6.0029016 1.0111451 7.3047447 4.3614726
5.3332882 0.9414442 5.1373272 7.2418289 6.1018519 0.9452625 7.3177557 4.4105577
5.1553802 1.0418683 5.1537256 7.3016596 6.0791411 0.9241635 7.2537270 4.5458984
5.0837197 0.9602416 5.1318727 7.1990752 6.0490279 0.9102290 7.1970325 4.5880446
5.0907001 0.9305127 5.2431583 7.2813983 6.1995087 1.0047449 7.3356075 4.6437645
5.0784650 1.0082309 5.2915192 7.2761006 6.2239327 0.9301340 7.4100308 4.6743517
5.2805285 0.9170406 5.4012132 7.3380070 6.2889328 0.9409066 7.4162717 4.6813555
5.3455977 0.9539235 5.4584165 7.3213005 6.2969131 0.9657469 7.3840923 4.6557570
5.3186669 0.9349207 5.4885044 7.3183494 6.2669282 0.9373074 7.3577938 4.5615916
5.3754864 0.9209536 5.3933687 7.3962889 6.3301029 0.9620830 7.2568884 4.4717145
5.3720689 0.9830625 5.3523479 7.3573637 6.3587427 0.9413421 7.3091269 4.5909815
5.4231710 0.9399003 5.3570151 7.5138235 6.3770633 0.9381521 7.3885264 4.6109457
5.3625135 0.9438162 5.2877426 7.4807940 6.5866733 0.9878834 7.4444423 4.6970425
5.3319192 0.9771124 5.2587681 7.3496017 6.6405530 0.9138147 7.4470253 4.7351680
5.2569857 0.9567137 5.2917476 7.3013792 6.5685215 0.9899212 7.3994031 4.8211741
5.1218371 1.0054761 5.3981929 7.2812209 6.4259119 0.9276143 7.4034042 4.8761144
4.9462757 0.9595202 5.4464102 7.2247181 6.3511200 0.9510244 7.3893604 4.9011755
4.8247676 0.9740833 5.4911423 7.2386675 6.3138790 1.0487236 7.3977785 4.8928576
4.8621836 0.9373004 5.5965757 7.2655745 6.3993216 0.9947725 7.4308491 4.9146867
4.9850898 0.9548755 5.6897564 7.2787857 6.4182625 0.9656428 7.4018116 4.8523092
4.9492755 0.9538599 5.7459826 7.2787566 6.4606690 0.9828630 7.4061542 4.8442187
4.8513107 0.9413917 5.6720400 7.3435411 6.4501724 0.9735197 7.3875446 5.0106683
4.8234000 0.8887037 5.6637988 7.2268000 6.3987360 0.9574732 7.4514437 5.0371799
4.8255339 1.0022204 5.6128612 7.2780457 6.3951330 0.9243138 7.4309568 5.1146235
4.7808805 0.9503742 5.6902957 7.3053293 6.4585052 0.9578806 7.4169044 5.1847000
4.8992410 0.9241319 5.6773725 7.3830843 6.3643122 0.9641295 7.5046430 5.1988297
5.1048765 0.9398088 5.7438583 7.5559587 6.2931604 0.9293472 7.5827465 5.0867958
5.2543464 0.9675444 5.7842474 7.6248503 6.1193848 0.9448195 7.5976434 5.0527711
5.3144603 0.8955558 5.8480620 7.5849342 6.1636243 0.9292784 7.7111588 5.1654701
5.3086405 1.0170733 5.9144006 7.6062770 6.1245084 0.9025015 7.7232943 5.0997515
5.3846159 0.9689149 6.0429497 7.5250311 6.1428518 0.9911542 7.6912742 5.1985865
5.5655141 0.8809802 6.1339173 7.4161253 6.1604834 0.9220385 7.6753564 5.2656331
5.6001606 0.9701366 6.0821428 7.2816892 6.1224689 0.9296062 7.7123971 5.3503194
5.7119722 0.9558406 6.0260534 7.2952676 6.1377254 0.9585857 7.6596956 5.3348055
5.8241086 0.9506099 5.9842849 7.2951450 6.1915364 0.9586420 7.6469841 5.3412323
5.7394981 0.9243953 5.9430351 7.2063904 6.1697664 0.9714754 7.7157435 5.3209214
5.6909990 0.9569936 5.9628987 7.1652679 6.2658467 0.9844598 7.6003242 5.2477145
5.6897092 0.9593518 5.9403405 7.1299896 6.3406143 0.8807015 7.4711905 5.3156834
5.8607717 0.9269186 5.9338737 7.1416521 6.3832493 0.9437097 7.3409967 5.3669815
5.9027648 0.9230398 5.9780464 7.1242380 6.3441172 0.9902214 7.2661834 5.3396559
6.0062041 0.9947523 5.8770685 6.9751134 6.3624907 0.9424821 7.3613915 5.3181472
5.9217224 1.0013936 6.0634685 6.9535103 6.3912411 0.9674862 7.3275619 5.2970848
6.0008731 0.9312748 6.1162033 7.0432897 6.5286584 0.9178588 7.3900027 5.2717695
6.0016298 0.9663916 6.1477780 7.1252499 6.6176834 0.9311222 7.3872075 5.2778721
6.0436330 1.0105327 6.2131710 7.1405478 6.5703716 0.9873412 7.5039902 5.2935691
5.9834504 0.9643040 6.1873212 7.2433176 6.6585340 0.9726628 7.4809208 5.2458234
5.9876628 0.8938695 6.1480999 7.1294227 6.6289768 0.9321005 7.4295974 5.3180437
6.0771360 0.9609502 6.1813054 7.1115432 6.6516523 1.0176558 7.4344888 5.4366989
6.1622596 0.9592830 6.2422748 6.9409184 6.6656609 0.9736344 7.3666415 5.4857554
6.1666532 0.9562828 6.2822342 6.8943753 6.6613855 1.0142450 7.3911142 5.5962467
6.0401535 0.9543397 6.3193483 6.8997984 6.5736160 0.9853226 7.4166541 5.6301088
5.9582434 0.9593306 6.2739635 6.8542790 6.5911217 0.9230567 7.4537592 5.7071676
5.8008447 1.0000561 6.3563056 6.8223042 6.6364202 0.9812105 7.3387990 5.8110318
5.7104149 0.9649500 6.3221955 6.7480860 6.7727814 0.9254171 7.3987541 5.7818089
5.6445608 0.9842914 6.2457333 6.6842217 6.8091106 0.8498423 7.2890477 5.8206577
5.5764675 0.9574990 6.3710642 6.7474866 6.7922368 0.9674972 7.2356367 5.8210301
5.5261621 0.9502997 6.2538109 6.8398767 6.8242083 0.9405454 7.0920472 5.8478251
5.3982959 0.9160506 6.2416639 6.9321127 6.9480381 1.0163217 7.0695806 5.8480377
5.2473707 1.0158081 6.2408609 7.1433420 6.8402524 0.9747591 7.1390319 5.8132033
5.0969243 0.9358181 6.2192388 7.1355281 6.6795959 0.9392268 7.1195793 5.8975525
5.1479774 0.9042931 6.1645470 7.2385178 6.5964308 0.8936141 6.9798169 5.9441848
5.0489936 0.9605826 6.1680045 7.3135819 6.6071305 0.9522111 7.0000539 5.9593153
5.0258398 0.9728247 6.0806508 7.3591027 6.5706797 0.8705319 7.0053654 5.8892007
5.0283670 0.9534392 5.9273705 7.3604507 6.5684829 0.9634105 7.0160637 5.8554287
5.0559216 0.9869987 6.0314054 7.5434632 6.3819108 0.9767900 7.0878882 5.6798682
5.1341400 0.9684375 6.0310879 7.6394196 6.3569298 0.9646810 7.1741180 5.6992450
5.1358356 0.9129729 6.0656943 7.6308999 6.3240690 0.9606757 7.1329417 5.7307429
5.1046367 0.9868233 6.0053606 7.6956911 6.2295380 1.0173461 7.0767207 5.6821709
4.9677811 0.9558623 5.9953151 7.5645566 6.2054262 0.9333271 7.1329107 5.7169948
5.0134492 0.9567128 5.9335737 7.4311752 6.2454638 1.0084423 7.1590943 5.7341027
4.9862499 0.9461110 5.9881115 7.4125719 6.1846466 0.9361857 7.3186698 5.8192568
5.0952697 0.9244207 5.8571353 7.4414744 6.2132535 0.9281589 7.3807549 5.8682165
5.0874934 0.9694281 5.8188844 7.4448657 6.2565980 0.9928656 7.5194154 5.8706346
5.0814495 0.9463071 5.7480884 7.4787626 6.1978722 0.9639264 7.6640062 5.7665477
4.9787936 0.9652609 5.7922640 7.4062943 6.1617923 0.9932410 7.5620465 5.8203359
5.0456696 0.9388570 5.7048607 7.4589581 6.1613793 0.9678383 7.4842572 5.7384944
5.0323124 0.9838223 5.6626019 7.4810772 6.2021642 0.9538713 7.4128199 5.7095857
5.1203933 0.9194796 5.6496530 7.6413908 6.1126056 0.9428785 7.5546818 5.7128577
5.2041154 0.9424571 5.6492066 7.8460112 6.0104094 0.9263272 7.5211062 5.7334785
5.2523422 0.9404505 5.7184114 7.9641161 5.9798269 0.9665530 7.6442704 5.6416788
5.3840256 0.9359742 5.7667780 8.0561152 5.8598461 0.9462261 7.5568008 5.6814656
5.4655232 0.9806032 5.7760181 8.0437241 5.9679356 0.9748293 7.6191220 5.6907129
5.5717969 0.9770085 5.7005053 7.9467974 5.9076781 0.9517161 7.5673671 5.6367483
5.6928463 0.9021567 5.7095428 7.9032850 5.9955401 1.0029012 7.4477911 5.6577206
5.6781569 0.9229404 5.7599616 7.8301277 6.0022230 0.9901593 7.4200540 5.5860190
5.6817951 0.9955139 5.7521582 7.7781515 6.0237756 0.9608769 7.3256359 5.5121808
5.6457672 0.9235483 5.7807460 7.6264572 5.9486299 0.9252800 7.4890723 5.4311094
5.5297170 0.9249248 5.8379602 7.7695704 6.0220456 0.9773609 7.5091734 5.4153581
5.4436383 0.9682116 5.7463951 7.8172250 5.9260898 0.9706514 7.6052952 5.2897644
5.3259168 0.9520382 5.7701163 7.7204914 5.8742580 0.9522205 7.4992542 5.2899647
5.3118429 1.0045071 5.7899265 7.7052512 5.8645105 0.9436030 7.5576453 5.2354846
5.3329687 0.9301996 5.7790713 7.7818851 5.9216061 0.9191232 7.4897356 5.3459873
5.4928970 1.0190141 5.8307047 7.8991804 5.8658061 0.9476514 7.4177923 5.3855758
5.5409975 0.9088308 5.7681575 7.9482207 5.8625069 0.9420511 7.4724445 5.4077368
5.6346984 0.9567366 5.7509913 7.8694496 5.8172193 0.9596391 7.4972792 5.3873978
5.7466269 0.9382702 5.7475481 7.7374139 5.7675228 0.8528105 7.4423647 5.4206557
5.8260584 0.9817436 5.8584385 7.6643624 5.8085232 0.9352597 7.4548922 5.3882389
5.9834218 1.0446543 5.7816663 7.5989680 5.7464676 1.0003357 7.4149280 5.4551778
6.1084032 0.9155399 5.7627473 7.5696526 5.7135196 0.9945692 7.4957051 5.3864622
6.1757193 1.0433728 5.8005462 7.5634575 5.6602707 0.9748101 7.4900675 5.3310194
6.1978216 0.9949327 5.7995963 7.5989895 5.5496683 0.9595871 7.5412674 5.3182812
6.2045536 0.9527203 5.7976298 7.6011558 5.4269619 0.9490724 7.5606427 5.2393250
6.1273704 0.9390444 5.8263874 7.5586576 5.4147906 1.0074446 7.6740685 5.3088379
6.2298131 0.9690159 5.9817686 7.4907389 5.4649591 0.9294043 7.7174120 5.4079823
6.2934895 0.9890624 6.1116319 7.4560318 5.6271329 0.9908768 7.7518973 5.6443887
6.3211942 0.9184714 6.1929288 7.4785357 5.7672658 0.9439005 7.8057628 5.7904816
6.3494678 0.9379004 6.1882563 7.4896245 5.7533751 0.9327992 7.7032142 5.8471155
6.3913145 0.9515170 6.1845074 7.5460172 5.7668066 1.0261892 7.5854321 5.9072809
6.4151912 0.9894562 6.2606568 7.6233087 5.8126860 0.9517594 7.4781213 5.8663192
6.4370794 0.9360013 6.2516947 7.7320924 5.8209691 0.9405218 7.4151964 5.9318585
6.3212976 1.0025426 6.2778187 7.6745758 5.8323741 0.9609528 7.4859371 5.9042492
6.3859577 0.9767420 6.3551311 7.7522984 5.9753332 0.9538940 7.3907394 5.9067879
6.3273773 0.9839643 6.4182925 7.7217679 5.9893966 0.9351272 7.4139576 5.9291959
6.2254004 0.9717655 6.4529490 7.6351948 6.0081153 0.9371810 7.3459764 5.8498225
6.2169223 0.9473233 6.5156598 7.6041098 6.0004792 1.0303750 7.4181151 5.8325071
6.2668943 0.9192450 6.5024872 7.4466591 5.9277554 0.9906992 7.4924774 5.8558383
6.4149547 0.9372846 6.4905000 7.4646468 5.8449411 0.9679343 7.3376865 5.9612985
6.4589062 1.0094423 6.4555135 7.4162912 5.7001338 0.9501960 7.3633313 5.9815459
6.6329412 0.9628389 6.2565255 7.3850837 5.5671883 0.9813353 7.4898219 5.9783831
6.6312060 0.8966090 6.1627283 7.2764196 5.6227694 0.9248584 7.4207225 5.9720411
6.4849043 0.9573036 6.1371469 7.2214704 5.6894174 0.9271955 7.3124490 6.0433807
6.5259347 0.9422449 5.9821477 7.0353541 5.6165380 1.0007355 7.2679305 6.1813974
6.4328251 0.9550521 6.0678940 6.9240298 5.6819754 0.9527093 7.2925138 6.1242933
6.4545965 0.9814585 6.0934505 6.8379412 5.6452198 0.9475870 7.2794023 6.0631514
6.4604182 0.9571016 6.2375097 6.8418303 5.6398196 0.9529926 7.2739649 5.8480697
6.3837876 0.9404053 6.2421174 6.8602204 5.8278861 0.9603705 7.1587043 5.7317905
6.4249716 0.9571067 6.1855159 6.9462638 5.8639727 0.9319101 7.2280970 5.6686177
6.4952784 0.9536987 6.1443887 6.9973898 5.8896689 1.0265611 7.2076516 5.6964231
6.4100790 0.9156155 6.1149077 7.1011791 5.8898439 0.9225118 7.1950526 5.7272086
6.4127426 1.0150098 6.1678004 7.2234383 5.9233160 0.9642354 7.2748895 5.7755418
6.4465418 0.9022962 6.1110291 7.2598600 5.9622717 0.9263157 7.3571424 5.6743650
6.4466305 0.9364290 6.0824184 7.4532018 5.9656167 0.9739241 7.2633395 5.7560177
6.4118433 0.9767283 5.9887738 7.3967662 5.9520950 0.9383656 7.2918935 5.8157682
6.3129983 0.9656602 5.9243731 7.4577632 5.9215350 0.9489701 7.2993412 5.8487992
6.3408527 0.9216884 5.7641931 7.4578481 5.9294410 0.9791124 7.3494048 5.9973602
6.3330402 0.9168246 5.6672897 7.4524727 5.9886980 0.8757260 7.4190278 6.1069832
6.2583256 0.9116645 5.5930376 7.4252863 6.0376720 0.9462367 7.3836637 6.1710134
6.2342515 0.9812071 5.4180403 7.5039940 5.9166303 0.9636815 7.3833981 6.2061973
6.2002702 0.9957020 5.3694758 7.5288777 5.8231831 0.9222350 7.3948388 6.1231785
6.1737142 0.9794489 5.3798037 7.4321566 5.7844162 1.0128125 7.4678683 6.0641246
6.1419439 0.9380196 5.3224688 7.3814554 5.7279711 0.9318185 7.4698639 5.9270887
6.0820212 0.9786098 5.3129025 7.4032636 5.7010517 1.0228075 7.5038872 5.9103222
6.1441503 0.9462384 5.3849931 7.3700747 5.5824471 0.9984211 7.3344803 5.9612489
5.9932723 0.9320123 5.4244523 7.4795504 5.6074295 0.9474378 7.3086276 5.9420485
6.0188947 1.0150127 5.3453455 7.4666591 5.6154122 0.9221033 7.3209705 5.8793359
6.0446796 0.8841595 5.4119344 7.4856572 5.6913118 0.9183955 7.2912517 5.9264932
6.1211004 1.0252879 5.2970119 7.3321686 5.6149750 0.9212794 7.2770658 5.9929872
6.0644321 0.9313574 5.3307633 7.3726897 5.6032495 0.9813217 7.2402258 5.9936280
5.9826694 1.0085895 5.2615275 7.2519064 5.6189365 0.9802411 7.2449255 6.0295777
5.8176332 0.9602492 5.2474899 7.2882147 5.5931025 0.9653752 7.1205754 5.9468856
5.9038143 0.9501025 5.2241650 7.3363905 5.5796032 0.9644186 7.1233459 5.8882732
5.9564223 0.9464905 5.1673388 7.3373303 5.5825253 1.0013016 7.0391254 5.9166188
5.8829989 0.9859536 5.2281160 7.4393010 5.6132054 0.9303852 6.9231968 5.8535738
5.9641633 0.9108393 5.3094907 7.4169025 5.7032771 0.8612273 6.9515924 5.9329557
5.9122515 0.9708147 5.4761024 7.3184819 5.7137017 0.9313915 6.8668213 5.8674269
5.9326253 0.9331675 5.5893979 7.3308454 5.7767434 0.9685116 6.8751826 5.7710152
5.9879222 0.9239471 5.6685467 7.3217330 5.6783133 0.9671371 6.9004178 5.7842250
5.9676809 1.0151720 5.8210568 7.3850775 5.6622219 1.0104237 6.8637638 5.9064364
6.0640173 0.9118252 5.7556911 7.5583925 5.6708775 0.9359273 6.9900064 5.9643345
6.0600600 0.9527482 5.8191633 7.5797029 5.7348094 0.8882030 7.0605135 6.1217680
6.0383959 0.9365339 5.7607851 7.4517946 5.7169819 1.0021204 7.0660405 6.1954188
6.0829153 0.9763081 5.7148509 7.4284596 5.7598209 0.9593465 7.0085430 6.1488843
6.1135383 0.9594836 5.6925025 7.4416513 5.6868515 0.9606255 6.9552550 6.1402950
6.2622757 0.8979362 5.6727390 7.4284501 5.6098099 0.9688084 6.9025564 6.1306701
6.3117614 0.9556465 5.5820365 7.2595501 5.5219159 0.8882521 6.9073009 6.1380692
6.2979412 0.9761216 5.5590544 7.2232461 5.6062460 0.9816920 7.0692039 6.0274968
6.3182430 0.9380358 5.4972253 7.1477866 5.6067247 0.9716206 7.1705613 5.9712653
6.2590790 0.9502766 5.3935924 7.1459541 5.7312660 0.9505939 7.1551509 5.9388976
6.2100010 0.9364146 5.4442339 7.2107511 5.8088641 0.9270480 7.2910986 5.8084378
6.0895476 0.9707912 5.5136957 7.2710328 5.7789698 0.9552264 7.2904687 5.7907686
5.9970827 0.9610078 5.6743522 7.2054672 5.6977487 0.9748197 7.1659007 5.7052517
5.9582553 0.9395050 5.8090000 7.3234901 5.6550670 0.9439316 7.1129613 5.7865691
6.0790315 0.8758238 5.9501123 7.3142157 5.4548922 0.9800550 6.9423676 5.7967448
6.2546768 0.9911166 5.9886279 7.3470387 5.4976969 0.9624786 6.8820024 5.8787141
6.2994738 0.9812849 6.1060338 7.3013058 5.4880996 0.9574788 6.8291574 5.8423262
6.3470511 0.9050968 6.0672836 7.2272415 5.3855176 0.9363256 6.7092867 5.9325643
6.4820204 0.9640914 6.0742831 7.1488290 5.4066544 0.9530299 6.6999431 5.9414821
6.4711566 0.9130713 5.9619951 7.1339259 5.2956433 0.9616351 6.7160416 6.0508256
6.5502219 0.9944704 6.0711813 7.0935860 5.2783284 0.9471869 6.8106861 6.0264077
6.5277734 0.9249090 6.1296115 7.1527395 5.3347082 0.9912519 6.9179144 6.0626068
6.5692840 0.9756993 6.1100111 7.0616331 5.3044496 0.9332699 6.9828167 6.1122093
6.4254341 0.9905717 6.0603423 6.9959545 5.3927097 0.9985303 7.0117512 6.0422211
6.3039756 0.8783435 6.0688734 6.8973002 5.4442792 0.9442894 7.0266180 6.0678663
6.2641931 1.0101295 5.9913435 6.9059033 5.5913815 0.9720665 7.0472879 6.0457959
6.2638059 0.9144640 5.9083085 6.9550457 5.6634808 1.0128736 7.0596547 5.9921527
6.3532243 0.9049014 5.8186331 7.0106769 5.6787038 0.9543498 6.9771028 5.9167542
6.3437014 1.0105989 5.8660140 7.0321527 5.6680903 0.9261482 7.0445962 5.8476200
6.3860350 0.9666293 5.8923903 7.0344486 5.7442470 0.9945688 7.0963035 5.8108625
6.3192878 0.9787946 5.8942938 7.2511468 5.7073636 1.0237176 7.1465397 5.7990241
6.3717980 0.9620415 6.0117269 7.4382010 5.7149811 0.9896009 7.3373189 5.8071523
6.4399009 0.9847880 6.0791001 7.6230588 5.7972636 1.0114040 7.3389549 5.7893624
6.4466782 0.9645598 6.0774460 7.5414882 5.8533278 0.9496199 7.3753524 5.6849313
6.4269705 0.8883187 5.9917502 7.4908099 5.7678342 0.9845597 7.3706017 5.7044406
6.3595653 1.0556446 5.9553471 7.4362187 5.8210268 0.9077808 7.3430834 5.6757088
6.4756532 0.9147479 5.9676604 7.4153438 5.7307391 0.9822662 7.3149896 5.7165985
6.4300084 0.9605030 5.8892846 7.4263387 5.6605196 1.0221111 7.3562155 5.7016511
6.3828712 0.9374325 5.8060246 7.4708986 5.6634145 0.9521618 7.3329444 5.7042456
6.2084384 0.9327192 5.8675423 7.4216661 5.6151223 0.9562833 7.2952313 5.6625748
6.0998921 1.0133854 5.9506083 7.4527192 5.6851182 1.0116951 7.1738691 5.6967664
6.1886320 0.8926941 5.8671575 7.4058781 5.7149334 0.8724545 7.1586761 5.6986175
6.1506767 0.9210060 5.8208375 7.4896617 5.7813530 0.9435620 7.1997714 5.6519327
6.1821938 1.0204722 5.9216628 7.5101118 5.8089528 0.9630088 7.2001529 5.5224743
6.1504059 0.8731174 5.8446193 7.4881296 5.7134500 0.9720041 7.3265934 5.4214530
6.1498146 0.9781100 5.7605042 7.3925061 5.6996984 0.9423407 7.2908335 5.2323041
6.1879611 0.9200971 5.7404065 7.4285293 5.7638240 0.9794324 7.3572288 5.2433705
6.1744499 0.9331803 5.7839117 7.3919406 5.7091637 0.9808900 7.3550386 5.2816601
6.1448956 1.0154697 5.7752299 7.4056821 5.6197968 0.9737796 7.4007282 5.0985570
6.1667795 0.9424276 5.7549124 7.4723144 5.6400418 0.9341545 7.3626657 5.0437479
6.1923585 0.9280337 5.7565541 7.4694605 5.5810413 0.9586608 7.4064670 4.9513512
6.1724148 0.9713161 5.5794353 7.5422716 5.6694908 0.9853117 7.4206324 4.8661880
6.3642955 0.9715759 5.5063529 7.6077580 5.6005635 0.9071800 7.3986177 4.9131289
6.4727430 1.0076188 5.4743443 7.6367221 5.6486106 1.0152314 7.2882004 4.8682532
6.5299759 0.9603016 5.3997688 7.6209297 5.8044415 0.9845247 7.3215685 4.9220071
6.4564099 0.9539845 5.3362379 7.5244284 6.0132027 0.9481452 7.2593579 5.0003700
6.4280038 0.9671842 5.4065022 7.3802309 6.0830860 0.9720290 7.2412844 5.0490737
6.4272828 0.9511477 5.5873475 7.4068408 6.0478992 0.9483467 7.2061024 4.9817710
6.4111676 0.9479771 5.5908899 7.5041723 6.1257586 0.9631954 7.2358289 4.9806314
6.4781642 0.9815205 5.5680447 7.5464454 6.0945520 0.9514962 7.2993908 5.0174584
6.4496703 0.9897265 5.5850239 7.4939966 6.0525503 0.9763478 7.3457785 4.9445839
6.4916086 0.9242229 5.6411729 7.5030503 6.0314231 0.9293931 7.3254533 4.9788747
6.4505892 0.9282994 5.6751137 7.4860845 5.9408431 0.9310164 7.3640885 5.0815740
6.4869728 1.0026406 5.7258263 7.5548687 5.9744129 0.9442772 7.4288702 5.0895085
6.4241700 0.9408836 5.6813884 7.4657273 5.8863101 1.0478027 7.4164515 5.1715941
6.3955297 0.9777131 5.6705151 7.5478635 5.9333930 0.9034518 7.4082861 5.1677542
6.3551736 0.9665574 5.8289523 7.5261016 5.9454651 0.9344787 7.3484592 5.1423249
6.3076968 0.9759875 5.9316936 7.4726629 6.0005608 0.9210101 7.3422680 5.1238408
6.3747869 0.9380719 5.9896154 7.4667606 5.9715104 0.9689164 7.3424773 5.1296387
6.3647938 0.9886999 6.0774817 7.5191803 6.0385532 0.9703755 7.4989147 5.2131486
6.3793344 0.9580980 6.1585655 7.4635572 6.0182519 0.9614833 7.5248046 5.3034043
6.3334022 0.9839301 6.1635065 7.4170632 6.0358672 0.9295760 7.4709892 5.2562275
6.3405223 0.9407015 6.1613593 7.3829465 6.1011763 1.0352316 7.5125761 5.3223181
6.2890320 0.9636379 6.2592568 7.2855821 6.2107835 0.9353870 7.5711999 5.2648425
6.3011737 0.9560430 6.2640133 7.3008237 6.3415570 0.9455571 7.6620331 5.2598820
6.2512012 0.9061610 6.2495604 7.3095293 6.4042506 0.9777158 7.6523514 5.2494106
6.1957393 0.8726498 6.2005873 7.3289204 6.4206772 0.9559804 7.5908327 5.2908678
6.0968680 0.9656583 6.3224339 7.2952738 6.3377867 0.9768515 7.6190872 5.3648143
6.1278801 0.9924977 6.3395648 7.3541174 6.4032292 0.9916205 7.6475444 5.3717260
6.2479267 0.9727625 6.2937737 7.4269867 6.3068275 0.9951112 7.6869364 5.3630190
6.3061385 0.9766045 6.2027807 7.3732138 6.2987499 0.8982375 7.7018528 5.3963675
6.2468286 0.9322690 6.2075591 7.3993368 6.3916359 0.9600753 7.6904540 5.3694201
6.2234879 0.9333768 6.2942243 7.5849643 6.4292049 0.9714270 7.7574253 5.3404264
6.2367511 0.9623650 6.1392646 7.6578560 6.4116564 0.9073858 7.7135639 5.3218946
6.3103213 0.9200912 6.1815519 7.6843004 6.4247856 0.9275699 7.7840714 5.3605070
6.2870140 0.9378386 6.0722232 7.6263957 6.4418569 1.0017750 7.7887793 5.2846069
6.3058348 0.9580799 6.1111407 7.5592318 6.4077563 0.9628922 7.7910118 5.2549677
6.2566280 0.8962298 6.0908160 7.6148357 6.4448857 1.0037929 7.7445517 5.2468872
6.2381425 0.9568911 5.9757977 7.6367440 6.5400686 0.9192308 7.7776980 5.2636337
6.2613049 0.9447021 6.0405321 7.6637411 6.5092344 0.9687076 7.7544756 5.2431645
6.1690993 1.0036249 5.9932399 7.5930958 6.5288653 1.0080693 7.7227268 5.2259908
6.1435614 0.9806449 5.9619651 7.5779519 6.5121183 0.8791811 7.7362390 5.2011824
5.9338417 0.9120861 5.9094229 7.5935669 6.5072346 0.9335930 7.7112575 5.2246246
5.8976421 0.9583705 5.8013783 7.7907076 6.5791306 0.9569037 7.6743979 5.3134456
5.9565344 0.9569567 5.7277446 7.8131547 6.5329309 0.8983159 7.5424237 5.3138266
6.0837607 0.9875352 5.6400199 7.7148252 6.5873404 0.9738237 7.5289721 5.3036523
6.0961952 0.9483296 5.6397500 7.6632156 6.5474529 0.9624116 7.4544830 5.2802711
6.1335306 0.8570727 5.7310066 7.6628814 6.5837007 0.9046640 7.3811760 5.3996043
6.1498299 0.9901018 5.7507167 7.5166602 6.4913197 0.9465983 7.4277458 5.5935645
6.1679683 0.9531519 5.8332024 7.5330868 6.4735289 0.9333437 7.3822198 5.7462673
6.1228461 0.9890946 5.8531413 7.5111909 6.3757410 0.9753574 7.2558227 5.7578063
5.9961715 0.9202225 5.8914666 7.5120244 6.2992086 0.9689170 7.1911478 5.9484205
5.9733429 0.9643137 5.9512057 7.5182972 6.2240191 0.9625644 7.1012306 6.0628138
5.8800721 0.9803661 6.0801077 7.5477500 6.1718745 0.8944924 7.2273989 6.0875983
6.0704832 0.9945976 6.1796880 7.5564947 6.2758217 0.9230780 7.2643247 6.0985360
6.0311933 0.9299419 6.1576800 7.5108981 6.1891217 1.0180150 7.2239523 6.0646601
6.0843396 1.0307856 6.2018428 7.5636206 6.0986824 0.9450007 7.2636685 6.0774570
6.0041671 1.0281848 6.1259623 7.5325618 6.0970130 0.9315762 7.3024487 6.1238799
5.8870101 0.9390661 6.0631285 7.5499635 6.0605307 0.9248139 7.3544731 6.0887961
5.8905225 0.9263050 5.9735508 7.5982714 6.0499258 1.0113759 7.5065322 5.9961772
5.8268909 0.9596856 5.9529810 7.5288424 6.0907574 0.9297661 7.5217390 5.9129500
5.7970567 0.9598422 5.8877082 7.4391918 6.0813856 0.9239704 7.6245403 5.8632612
5.8239436 0.9719033 5.9041100 7.4643192 6.1399627 0.9127213 7.6106691 5.8234353
5.8299141 0.8794126 5.9742694 7.3382149 6.2798333 1.0067449 7.7014804 5.8460002
5.8886247 0.9982338 5.9141040 7.2453661 6.1417542 0.9853507 7.6267519 5.8082252
5.9884987 0.9562709 5.8996973 7.2380424 6.0172453 0.9657755 7.7110848 5.8509951
6.0223918 0.9847912 6.0159569 7.2786603 6.0628676 0.9806935 7.6022635 5.9662356
5.9428673 0.9835736 5.9219422 7.2866211 6.1273322 0.8620624 7.5246181 6.0399413
5.9122925 0.9464113 6.0595980 7.2250218 6.0558400 0.8814883 7.7082419 6.0033331
5.9680562 0.9420915 6.1528711 7.1738839 6.0304728 0.9535191 7.6471820 6.1446018
6.0736818 0.9672873 6.1894002 7.0803461 6.0292768 0.9401563 7.7676930 6.1298265
6.1319613 0.9530963 6.1654878 7.0789485 6.0007944 0.9615920 7.6778369 6.2233953
6.2402091 1.0036638 6.2113047 7.1705899 6.1602449 1.0155214 7.6742272 6.2456059
6.2571740 0.9163993 6.2157965 7.3251109 6.2701139 0.9451773 7.5872469 6.2209511
6.2562308 0.9216730 6.2037654 7.4312992 6.3387198 0.9021059 7.7009940 6.1226106
6.2425256 0.9825966 6.2492027 7.3637404 6.2620549 0.9890156 7.5902171 6.1640110
6.2045069 0.9750406 6.2420402 7.3206530 6.1853971 0.9491060 7.5042892 6.2235179
6.3360996 0.9619330 6.1765800 7.3665485 6.1365108 0.9398171 7.5160689 6.1867547
6.2621593 0.9311050 6.1216302 7.3058929 6.0466685 0.9699006 7.5796094 6.1949453
6.2538533 0.9541489 6.2153058 7.1786265 5.9682512 1.0068396 7.5597219 6.2184753
6.1853528 0.9522219 6.2443461 7.2117205 5.9467320 0.9085481 7.5933523 6.2049479
6.1234307 0.9098114 6.2270122 7.1648088 5.9289813 0.9469467 7.6933980 6.2048230
6.0412650 0.9550881 6.2378707 7.1045423 5.9806013 0.9946834 7.8303103 6.4038782
5.8672838 0.9478407 6.2313395 7.0631042 6.0043168 0.9471924 7.9052420 6.4008360
5.8043489 0.9305112 6.2320600 7.2099681 5.9552794 0.9335842 7.8901200 6.4057393
5.7291689 0.9473470 6.1589265 7.0978985 6.0010719 0.9648517 7.9131622 6.3883548
5.7742558 0.9606941 6.2732472 7.0773296 5.9401340 0.9638362 7.9216599 6.3547630
5.6755896 0.9399596 6.3527703 7.1234403 5.9968901 0.8917996 7.7803330 6.4028945
5.6643143 0.9374196 6.4321036 7.3322372 6.0150948 0.9314989 7.6731539 6.4301891
5.6090021 0.9198452 6.4281311 7.3343334 6.0420213 0.9704674 7.5700169 6.3948212
5.6704073 0.9470775 6.4417620 7.3068705 5.9602823 0.9471910 7.6275277 6.3305178
5.7511082 0.8955105 6.3993878 7.3220754 5.7457271 0.9834248 7.7637134 6.2917867
5.7662988 0.9946244 6.3238497 7.1775527 5.7586331 0.9789984 7.8287344 6.2238827
5.8582578 0.9507490 6.2530313 7.1979399 5.7665806 0.9141209 7.8267817 6.3631334
5.9037747 1.0001616 6.3794832 7.0960264 5.8569264 0.9486040 7.7396545 6.3585367
5.9313273 0.9497237 6.4119687 7.1483870 5.7249866 0.9664649 7.8458877 6.3224149
5.9669662 0.9378741 6.3427496 7.2335377 5.7976971 0.9333805 7.8050985 6.1428313
5.9734483 0.9208947 6.2725787 7.2544241 5.8365345 0.9558103 7.7571840 6.1403527
5.9256973 0.9310561 6.2806339 7.3873429 5.8202271 0.9427240 7.8325572 6.0972867
5.8759575 0.9748727 6.3062563 7.4463978 5.9215283 0.9362422 7.8324747 6.0051427
5.8255229 0.9287637 6.3756013 7.4566183 5.9029050 0.8958694 7.8838816 6.0316958
5.8618293 0.9487407 6.3508549 7.5398984 5.9291039 0.9092364 7.8837852 6.0830278
5.9290395 0.9607425 6.3763084 7.5812144 5.8407130 0.9280019 7.8927979 6.0607653
6.1072140 0.9615682 6.2171383 7.6292596 5.8311391 0.9571399 7.8204947 6.0872688
6.0773082 0.9579417 6.1926341 7.6253700 5.8071432 0.9477459 7.9621363 6.1906719
6.0832562 0.9230031 6.2381845 7.5040784 5.8431530 0.9314149 7.9534702 6.3332481
6.1257100 0.9498296 6.2538857 7.4366164 5.8355284 0.9907898 7.9638648 6.3428264
6.1534605 0.9391609 6.2032499 7.3756433 5.7697096 0.9249321 7.9578166 6.2953086
6.2917390 0.9652026 6.2087965 7.3865128 5.7890196 0.9968337 8.0546560 6.2192130
6.2445912 0.9073120 6.2481012 7.4244618 5.7594066 0.9968319 7.9409909 6.0839400
6.2754273 0.9879458 6.2620659 7.3573632 5.7652235 0.9732304 8.0291786 6.0456600
6.1494594 0.8980166 6.2282720 7.2671947 5.6946912 0.9422343 8.1207714 6.1718726
6.0227556 0.9477816 6.2354507 7.2781906 5.6869202 0.9675630 7.9696865 6.1799946
5.9190192 0.9728400 6.2331548 7.2883635 5.6906319 0.9680629 7.9456043 6.1264281
5.9971633 0.9579288 6.1968579 7.2134786 5.6633959 1.0328641 7.9128327 6.0570722
5.9553528 0.8849534 6.2374611 7.2068110 5.7397022 0.9215401 7.8594279 6.0245705
5.9151802 0.9192438 6.3159161 7.1715221 5.7679253 0.9419630 7.8200388 6.0294461
5.9061294 0.9333149 6.3803520 7.1448383 5.6968684 0.9306220 7.7227473 5.9863458
5.9542732 1.0538474 6.4306860 7.1002941 5.6885719 0.9376774 7.7924666 5.9874964
6.0491881 0.9872698 6.3933940 7.1088529 5.7748303 0.9395405 7.7976241 5.8319674
5.9535747 0.9810665 6.4133830 7.0022039 5.8052449 1.0046819 7.8491178 5.7567906
5.9980197 1.0117314 6.4223733 7.0574603 5.8184586 0.9360294 7.7259521 5.7829652
5.9823480 0.9309290 6.2169747 7.1605315 5.8099284 0.9714603 7.6182880 5.8143549
5.9521565 0.9195118 6.0286160 7.1308956 5.8830214 0.9790840 7.5166817 5.8460240
6.0554771 0.9424930 5.9904408 7.2201777 5.9152083 1.0457635 7.5104375 5.9252973
6.0589476 0.9455978 6.0026994 7.1492701 5.9687934 0.9878127 7.4862504 5.8233271
6.1109376 0.9332415 5.9224238 7.2166471 6.0469141 0.9286743 7.4996204 5.8965683
6.0810795 1.0021341 5.9557896 7.3444481 5.9245009 0.9640700 7.7109089 5.9949512
6.0160398 0.9046825 5.9732304 7.2704568 5.9104643 0.9364027 7.6552930 6.1114788
6.0210505 1.0191354 5.9753623 7.2653956 5.9489999 0.8848395 7.5204821 6.0506935
5.9901018 0.8694441 5.9527311 7.1421280 5.9512172 0.9631473 7.6234503 5.9453592
5.9342976 0.9840172 5.9780593 7.2688589 5.9793673 0.9585865 7.6894708 5.8175049
5.9072928 0.9303361 6.1365938 7.2254009 6.0179033 0.9490345 7.7403922 5.7787151
5.8588901 1.0366871 6.2583642 7.2473912 5.9289451 0.9376689 7.7081585 5.7858829
5.8698325 0.9113289 6.2511473 7.2300863 5.9142323 0.9581330 7.6672473 5.8361969
5.9784760 0.9355060 6.2285724 7.3292799 5.9240866 0.9977741 7.5672045 5.8659153
5.9382043 0.9032683 6.2066464 7.3707047 5.8978853 0.9134824 7.4452543 5.9650245
5.9409266 0.9565217 6.1136088 7.3934207 5.8391685 0.9293068 7.4225402 6.1505799
5.9753370 0.9287343 6.0717015 7.2815380 5.7655172 0.9811326 7.4011149 6.2887206
6.1137624 0.9839850 6.1353121 7.3327174 5.7436490 0.9494507 7.3914657 6.3037200
6.3057637 0.8946512 6.1441545 7.1943293 5.7705717 0.9709557 7.4109735 6.3857179
6.3754997 0.9235970 6.0373220 7.0965276 5.7500081 0.9572873 7.5106325 6.4043474
6.4348431 0.9550965 6.0026979 7.0333476 5.8190937 0.9278978 7.6221557 6.5113168
6.4215150 0.9666879 5.8880906 7.0331898 5.6674657 0.9775290 7.6154203 6.5636621
6.4262872 0.9603999 5.8852143 6.9899044 5.6071048 0.8970516 7.5673194 6.5122423
6.4118738 0.9684228 5.9443793 7.0564075 5.7157216 0.9572319 7.4969597 6.5041089
6.4739661 0.9098416 5.8376369 7.1586199 5.8022184 0.9848542 7.5156202 6.5077004
6.4539728 1.0249038 5.8289003 7.1134686 5.8339901 0.9607133 7.4841132 6.5578012
6.5119400 0.9440861 5.8827071 7.1549826 5.8595796 0.9769511 7.5701323 6.5451822
6.5952992 0.9851410 5.8676047 7.2954955 5.7868462 0.9412979 7.4802914 6.6083860
6.5574617 0.9606151 5.9254031 7.3979697 5.7769408 0.9912667 7.5053830 6.6328783
6.4592710 0.9510608 5.8591385 7.4502511 5.8849373 0.9556485 7.4299636 6.5927539
6.4145770 0.9039501 5.8657508 7.5606451 5.8832932 1.0015053 7.3978295 6.6007972
6.3039432 0.9935089 5.8656502 7.4762044 5.8884702 0.9172912 7.4424405 6.6050773
6.2261872 0.9077792 5.9542031 7.4379420 5.9168062 0.9587016 7.4475503 6.5315580
6.1074071 1.0113318 5.9302673 7.3164825 5.9006906 0.9783224 7.4914198 6.5203028
6.1071148 0.9589966 5.8878837 7.2968602 6.0723691 0.9857088 7.4588161 6.4768887
5.9986267 0.9249752 5.8627667 7.3567286 6.1919203 0.9363545 7.4174781 6.4759393
5.9739232 1.0278971 5.7773862 7.3184838 6.2450542 0.9113183 7.5422454 6.3676953
6.0012197 0.9415855 5.7495632 7.2249227 6.3194771 0.9836391 7.6080523 6.3795648
6.0141044 0.9110636 5.7231097 7.1182508 6.2580566 0.9357026 7.6488252 6.3171086
6.1174750 1.0093677 5.7480812 7.1933384 6.2160473 0.9639611 7.7060800 6.2664542
6.1009431 0.9489483 5.6804647 7.0623407 6.2096596 0.9582868 7.6541848 6.2497149
6.0862904 0.9533252 5.5441008 7.0493693 6.1863265 0.9676940 7.5194540 6.1080823
6.0655150 0.9661821 5.4543114 6.9919868 6.1212339 0.9854568 7.4767733 5.9767246
6.0616775 0.9610286 5.4096231 6.9613051 6.2051687 0.9006472 7.4392982 6.0437617
6.0551238 0.9866393 5.2856374 6.9408269 6.1702271 0.9581903 7.4091506 5.9275103
6.2061501 0.8910459 5.2249193 6.9995074 6.2542763 0.8892808 7.3722939 5.8080163
6.2272730 0.9612405 5.4709439 7.0062227 6.2509546 0.9804398 7.3784437 5.9031711
6.3924665 0.9504629 5.6405196 6.9023318 6.2995176 0.9516861 7.4879651 6.0095935
6.4934478 0.9729759 5.6753902 6.9237170 6.1721363 0.9407798 7.6310053 6.0428829
6.4409704 0.9234723 5.6669521 6.8409805 6.1767421 0.9661673 7.7058859 6.0300202
6.3832130 0.9324773 5.6852345 6.7542348 5.9934988 0.9285738 7.7008228 6.0368662
6.4438014 0.9414985 5.6083922 6.7575307 6.0617204 1.0377833 7.6129689 6.1444268
6.3331308 1.0423441 5.5056858 6.7886581 5.9428434 0.9495647 7.4985690 6.3493505
6.2410026 0.9685107 5.4715419 6.8444057 5.9359012 0.9070832 7.5576801 6.3373961
6.3447313 0.9591867 5.4265227 6.9675713 6.0038986 0.9925485 7.3475804 6.4062762
6.1846776 0.9925631 5.3339601 6.9923277 6.0055633 0.9804125 7.2037764 6.4792299
6.1680360 0.9726129 5.2013497 6.9652381 6.0776882 0.9350671 7.1756253 6.4520497
6.3345447 0.9334193 5.2075009 7.0667157 6.0983362 0.9232284 7.0109921 6.2720790
6.3683152 0.9547465 5.1983781 7.0351539 6.0926657 0.9687654 7.1081023 6.0741191
6.4446945 0.9022094 5.1832156 7.0354242 6.1029181 0.9621598 7.1066895 5.9799666
6.4705644 0.9930832 5.1812940 6.9229932 6.1352110 0.9257542 7.1673098 6.1335392
6.5032468 0.9582110 5.1098547 6.8493838 6.0619788 0.9399902 7.3173828 6.0963044
6.4630585 0.9348630 5.1422319 6.8760109 6.0861392 0.9393104 7.4520831 6.1672335
6.5244622 0.9946683 5.0844402 6.7363248 6.0670776 0.9559158 7.3803039 6.1351132
6.6004996 0.9496444 5.1368971 6.6617498 6.0866885 0.9630860 7.4385309 6.0543251
6.5817952 0.9602861 5.0721135 6.7808394 6.1198807 0.9801798 7.4195285 6.0100608
6.5736327 0.9781555 5.0289068 6.7203875 6.2098579 0.9469954 7.5468230 5.9657750
6.4682059 0.9791663 4.9845824 6.6439157 6.2371812 0.9536503 7.4925203 5.9090848
6.4072514 0.9801580 4.9436188 6.5779085 6.2329578 0.9553510 7.4287405 5.9122858
6.2891603 0.9428287 4.9578500 6.5082026 6.1979241 0.9465257 7.3112850 5.8696351
6.1411972 0.9952355 4.8401427 6.6010532 6.2957335 0.9393311 7.3113213 5.8518658
6.0963435 1.0020453 4.8749933 6.6335812 6.3400388 0.9366618 7.2766972 5.8731427
6.0382271 0.9475710 4.9329767 6.7070198 6.2888803 0.8839825 7.0624719 5.9327288
6.0939603 0.9240980 4.9977889 6.7393870 6.2962971 0.9788432 7.0015311 5.9595981
6.1387434 0.9652141 5.0755787 6.8186369 6.2273312 0.9728026 6.8648047 6.0101428
6.0644593 0.9435480 5.1047597 6.7642355 6.2257199 0.9545867 6.9428535 5.9022727
6.1006227 0.9602581 5.1911316 6.7060223 6.3916478 0.9831558 6.9552264 5.9041219
5.9781046 0.9951398 5.2149801 6.6579585 6.4041529 0.9664859 6.9031601 5.8917542
5.9176588 0.9884850 5.3459263 6.8041725 6.4315529 0.9542321 6.9277897 5.9438772
5.8118229 0.9816694 5.4225430 6.9123735 6.4435172 0.9573393 6.9220958 6.0001316
5.7671504 0.9364971 5.3264737 6.9572682 6.4259663 0.9398196 6.9199433 5.9419904
5.7523794 0.9517578 5.4071593 7.0074573 6.5782886 0.9477540 6.9335871 5.9235635
5.7523060 0.9919454 5.3147111 7.0037637 6.5912886 1.0185748 6.9172468 5.9318624
5.6855326 0.9433520 5.4990144 6.9625878 6.5399365 0.9502876 6.9522243 6.0273581
5.8477836 0.9355911 5.4817014 7.0424123 6.4512787 0.9658294 6.9483690 6.1282372
5.9688077 0.8880462 5.6066499 6.9169192 6.4053464 0.8970142 7.0073729 6.1557145
5.9596872 1.0153478 5.6283259 6.9238982 6.2937684 0.9628250 6.9934549 6.0492921
6.0678158 0.9931393 5.6645799 6.9260521 6.2612696 0.9842202 7.0283637 5.9086523
6.0522208 0.9380210 5.7467422 6.9002943 6.2298684 0.9405642 7.0385823 5.8678856
5.9560194 0.9945081 5.7031903 6.8920069 6.2237144 0.9989166 6.9885545 5.9041176
5.9103546 0.9109793 5.7802105 6.9835587 6.2169609 0.9332113 7.0844517 5.8632078
5.7298474 0.9416742 5.8674774 6.9828277 6.2307935 0.9775817 6.9523125 5.8018498
5.6442122 0.9355739 5.9030313 7.0581245 6.1241474 0.9622383 6.9569678 5.7304645
5.5905004 0.9551905 5.7648830 7.0341344 6.0580244 0.9316052 7.1182981 5.7677460
5.5643945 0.9383570 5.7946453 7.0304108 6.1367574 0.9469751 7.0630922 5.8040633
5.5019779 0.9618190 5.7274003 7.0431671 6.1244483 0.9807516 6.8956590 5.8240509
5.5619621 0.9912084 5.7326317 7.1333790 6.1381154 0.9660818 6.8420892 5.8351417
5.5521460 1.0450869 5.6962352 7.1623845 6.1163077 0.9826813 6.8383188 5.8143311
5.5254645 0.9564712 5.5285468 7.2440982 6.2312684 0.9480039 6.7911000 5.8162713
5.5283561 0.9207880 5.5487895 7.2723470 6.2971892 0.9761928 6.8427186 5.8739867
5.5767035 0.9007468 5.4829421 7.3224387 6.2181253 0.9403843 6.8392115 5.8773799
5.5908909 0.9493154 5.5446754 7.1345572 6.1984453 0.9313577 6.7432451 5.8793402
5.6910167 0.9502233 5.5559111 7.0319290 6.2808843 0.9765853 6.8187833 5.8170924
5.6840429 0.9801392 5.6449189 6.9966946 6.3055205 1.0022013 6.8840251 5.8796930
5.7121911 0.9786088 5.5581899 6.9406323 6.3412871 0.9695175 6.9628224 5.8611550
5.7754369 0.9394860 5.6319900 7.0252132 6.3029237 0.9567686 7.0460305 5.8728280
5.7765093 0.9629215 5.6733270 6.9519320 6.2296543 0.9450687 7.0931282 5.9134707
5.8046765 0.8752598 5.7549381 7.0302954 6.2887850 0.9407207 7.0698690 5.8901734
5.8458681 0.8807031 5.7749152 7.1356096 6.2685952 0.9420195 7.0827484 6.0691700
5.8284893 0.9667960 5.8342266 7.2367244 6.3141742 0.9168414 7.2375598 6.0916805
5.7492213 0.9770246 5.8821850 7.2891088 6.3634453 1.0131341 7.2997484 6.0697231
5.6219697 1.0003803 5.8347597 7.3727856 6.3629646 0.9817408 7.3861709 6.0818119
5.5424118 0.9276183 5.7996202 7.3247986 6.3503871 0.9849244 7.3253369 6.0532794
5.6293087 0.9139488 5.6957512 7.2846518 6.4803529 0.8825652 7.3938365 5.9722862
5.6049013 0.9300439 5.7183642 7.1581936 6.4387093 1.0702754 7.4124660 5.8722529
5.5814362 0.9445261 5.7530103 7.0085053 6.5442648 0.8707708 7.4083428 5.8447165
5.5506058 0.9659879 5.7341533 6.9511762 6.5041490 0.9846454 7.4168258 5.8905458
5.6296535 0.9569665 5.7290092 6.9493546 6.4842129 0.9188862 7.4027805 5.8084836
5.6788249 0.9487228 5.5936651 6.9039993 6.5278578 0.9655047 7.4052429 5.9774375
5.7191606 0.9860502 5.5664706 6.9325275 6.5015121 0.9928394 7.3691206 6.0225320
5.7562799 0.9262017 5.5523834 6.8173885 6.5038428 0.9429833 7.4906411 6.0494084
5.7929807 0.9050641 5.6622453 6.8583980 6.4047351 0.9413402 7.3550205 6.0239334
5.8438377 1.0017061 5.7737718 6.6890321 6.3815546 0.9921526 7.4484239 6.0503473
5.8737674 0.9156690 5.8430495 6.7172413 6.3801565 0.9880624 7.4411511 5.9683595
5.7984686 1.0173234 5.9194160 6.7340164 6.3255415 0.9370136 7.3003821 5.8758874
5.7637720 0.9279583 5.9382005 6.8498316 6.3099475 0.9606189 7.0831008 5.8871984
5.7047510 0.9555870 6.0115747 6.8056159 6.2928324 0.9766186 7.0508771 5.8565841
5.6808662 0.9980512 6.1274457 6.9130459 6.2301736 0.9668429 6.9266801 5.8226190
5.7234817 0.9742618 6.1145773 6.9456854 6.2609029 1.0000855 6.8334260 5.7530694
5.8304124 0.9611710 6.1064348 7.0474033 6.2689137 0.9233521 6.8334785 5.7996416
5.9174485 1.0322931 6.1084399 7.0893540 6.3149405 1.0187695 6.8421221 5.7820420
5.8975306 0.9468170 6.0259204 7.0883336 6.4755778 0.8972921 6.9170566 5.6818428
5.9524150 0.9403283 6.0030799 7.0829401 6.5332842 0.9149247 7.0194116 5.6605244
5.8423481 0.9703385 5.9873185 7.0905142 6.4969721 0.9118949 7.0605373 5.5733304
5.7938128 0.9474606 6.0194426 7.1543517 6.5223379 0.9364898 7.1447849 5.5131378
5.8825865 0.9656457 5.9949040 7.2573056 6.5500026 0.9715391 7.1022701 5.4431767
5.9470506 0.9685864 6.0140123 7.3322058 6.5077028 0.9110073 7.0420446 5.3995686
5.9263053 0.8930364 6.0789871 7.2917891 6.4479866 1.0199546 6.9700322 5.4337349
5.8563433 0.9888439 6.0628514 7.3507237 6.4031396 0.8924913 6.8400412 5.4977102
5.7870526 0.8793164 6.1413708 7.1502876 6.4868388 0.9945061 6.9091268 5.3696308
5.8408008 0.9692009 6.1338344 6.9280677 6.5236340 0.9773869 6.9301968 5.4064183
5.7952995 1.0305723 6.0661988 6.8168163 6.5369234 0.9503617 7.0339375 5.4691386
5.7780218 0.8851435 5.9349747 6.7083507 6.4479814 0.9482448 7.0892220 5.5160131
5.6740575 0.9574471 5.8613534 6.7813125 6.4642978 0.9621062 7.1183062 5.5892243
5.5740581 0.9565554 5.8114347 6.7858810 6.4746943 0.9836478 7.1637416 5.6249843
5.5751252 0.9462081 5.8057075 6.8800721 6.4711013 0.9936649 7.0964122 5.7595482
5.5489030 0.9618073 5.8588309 6.9113388 6.3810844 0.9833965 7.0616026 5.7493181
5.5611267 0.9812196 5.7262530 6.8963184 6.3949165 0.9274641 7.0132241 5.8832231
5.7227750 0.9816194 5.7479963 6.8875637 6.4596539 0.9767429 6.9334803 5.8717961
5.9435863 0.9640687 5.7577286 6.8400521 6.3676019 0.9251769 6.8920970 5.8438101
5.9948764 0.9536470 5.6896410 6.8301950 6.3855176 0.9363605 6.9604139 5.7463260
5.9984164 0.9251072 5.6963520 6.8647747 6.2555361 0.9914607 6.9488797 5.8160143
5.9603281 1.0167819 5.7593365 6.9486866 6.4336181 0.9187013 6.9702702 5.8892903
5.9204197 0.9499691 5.7868042 7.0049181 6.4280872 1.0035611 7.0100751 5.8673282
5.9331751 0.9783176 5.8281536 7.1330624 6.5470538 0.8666348 7.0407538 5.8658738
5.9043713 0.9825291 5.8750291 7.0060124 6.6005077 1.0062841 7.1527233 5.8415809
5.8891888 0.9999629 5.9318700 7.0740881 6.6609573 0.9237509 7.1650548 5.7478385
5.7978268 0.9230280 5.8481121 7.2543044 6.6645241 0.9565991 7.1930366 5.7698073
5.8177428 0.9254439 5.8224216 7.3051410 6.6063571 0.9741029 7.2349186 5.6880293
5.8530540 0.9880138 5.7634854 7.2376738 6.6481977 0.8865024 7.1995258 5.7259398
5.8684368 1.0290636 5.7199345 7.2062912 6.5019269 0.8876020 7.2192149 5.6996179
6.0009594 0.9713782 5.7258978 7.0422211 6.5090003 0.9327168 7.2598038 5.7875829
6.0625606 0.9561808 5.7184429 7.0322700 6.5529542 0.9456704 7.2782931 5.7233210
6.0928297 0.9782740 5.8398795 6.9163394 6.5383778 0.9193187 7.3396235 5.8107843
6.1434636 0.9542024 5.9246502 6.8966317 6.6569095 0.9187726 7.2949076 5.6535459
6.0940895 0.9610865 6.0406218 6.8957295 6.6726022 0.9718124 7.2278810 5.7330728
6.0821748 0.9299794 6.0109568 6.9759979 6.7282071 0.8638526 7.2094502 5.7688379
6.0885367 0.9640377 5.9854875 7.1005783 6.7570457 0.9625097 7.2797298 5.8665729
6.1195927 0.9807566 6.1447940 7.0814929 6.7612681 0.9697629 7.3794079 5.8907132
6.0018115 0.9069641 6.1435475 7.0550613 6.8184381 1.0032576 7.4916253 5.9332767
5.8520298 0.9033097 6.0898104 7.0487351 6.7951827 0.9421858 7.4745703 5.9398017
5.8095942 1.0265678 6.1711621 7.0075302 6.5589929 0.8858380 7.5234179 5.8834252
5.7440515 0.9518163 6.1416531 6.9641104 6.4072032 0.9330701 7.4424734 5.9126606
5.7056861 0.9356027 6.0430741 6.9034381 6.4511561 0.9260353 7.4044962 5.9922490
5.7136269 0.9412752 5.9593325 6.9237404 6.3833528 1.0078934 7.4054203 6.1271524
5.7152553 0.9543687 5.9497819 6.9516792 6.4443612 0.9706640 7.5438576 6.1450219
5.6836038 0.9651355 5.7940493 7.0380082 6.5972409 0.9508805 7.4861202 6.0959373
5.6622996 0.9626206 5.7769408 7.0029488 6.6334600 0.9560074 7.4581761 6.1178970
5.6678567 0.9348966 5.7384949 6.9922986 6.7010994 0.9405950 7.3178287 6.2062373
5.6245914 0.8828852 5.7842913 7.0176435 6.7395129 0.9347345 7.2309389 6.2432609
5.6634254 0.9415939 5.7120895 6.8485079 6.7192392 0.9474365 7.1577525 6.1983562
5.7022586 0.8947427 5.7020197 6.8094673 6.7281976 0.9467471 7.2647729 6.0974360
5.7721987 0.9754137 5.6308331 6.7368689 6.6626735 0.9530340 7.3055787 6.0545974
5.8915825 0.9039933 5.5842052 6.8062263 6.6962562 0.9709119 7.2854118 6.1179948
5.8699107 0.9261816 5.4712605 6.7990656 6.7841058 0.9512529 7.2947187 6.0880952
5.9328790 0.9186668 5.6134071 6.8682442 6.7371812 0.9526190 7.2256584 6.0697732
5.9288669 0.9222709 5.6819825 7.0260062 6.7362938 0.9058813 7.1809611 5.9379897
5.8618741 0.9604900 5.6004486 7.1848264 6.7450314 0.9778379 7.1086988 5.8792243
5.8347030 0.9228212 5.6748409 7.1931248 6.6990066 0.9189631 6.8909445 5.9458337
5.7777262 0.9949306 5.6529908 7.2298422 6.7316360 0.9560831 6.8323746 5.9283352
5.7277765 0.8882815 5.7549109 7.2123852 6.6695423 0.9634737 6.7183018 5.9120045
5.7623477 0.9752298 5.7176027 7.0213609 6.6670184 1.0022401 6.7506156 5.9553490
5.7711005 0.9165068 5.7441683 6.9077578 6.6138320 0.9792973 6.7292843 5.9089608
5.7170868 0.9171719 5.8706398 6.8693619 6.4769368 0.9693410 6.6768613 5.9976144
5.8151021 0.9622345 5.6988726 6.9414468 6.4092069 0.9776203 6.6748810 6.0099597
5.7408881 0.9570164 5.6384935 7.0091949 6.4072766 0.9608823 6.7493043 6.0213947
5.8266916 0.9687383 5.5976238 6.9271345 6.4234490 0.9997196 6.7675037 5.9772048
5.8259516 0.9777278 5.6049204 6.9288220 6.4705925 0.9202859 6.8147135 5.9452391
5.9102197 0.9301618 5.6069121 7.0497365 6.4699273 0.9400650 6.8187594 5.9422584
5.9027052 0.9124212 5.5742059 6.9961481 6.5411291 0.9675502 6.9122195 5.9277015
6.0086961 0.9188485 5.5199256 7.0833297 6.4819694 0.9359455 7.0103173 5.9067378
5.9957500 0.9436473 5.5611558 7.1169257 6.4827805 1.0037394 7.0275431 5.8475003
5.9603019 0.9370528 5.5625963 7.2216506 6.5602646 0.8926405 6.9993129 5.7372169
5.9866486 0.9199616 5.5223522 7.3612132 6.4785762 1.0328047 6.8549376 5.7338181
6.0488248 0.9710082 5.4691291 7.4522848 6.6344600 0.9861481 6.7138553 5.7489543
6.0040164 0.9538283 5.4010158 7.4586387 6.6330729 0.9593596 6.7503142 5.7541966
6.0391755 1.0265956 5.3936944 7.4229231 6.6256404 0.9325721 6.8067279 5.7541242
6.0756216 0.9618393 5.3201323 7.4833302 6.5755649 0.9540117 6.8777227 5.8417406
6.1056180 0.9677456 5.1958413 7.4265294 6.6391892 1.0151772 6.8073454 5.8473101
6.0757132 0.9734573 5.2072845 7.3988042 6.7736840 0.9082816 6.8528824 5.7759166
6.0932345 0.9582693 5.3080521 7.3806257 6.7415676 0.9137506 6.9184761 5.7146297
6.1487422 0.8857026 5.2895446 7.3705297 6.7738943 0.9803920 7.0455785 5.7992563
6.2238913 0.9985961 5.3156314 7.4724493 6.7647357 0.9484654 7.1515708 5.8073773
6.1542597 0.9611888 5.3144670 7.4409795 6.7538500 0.9830916 7.3385406 5.9551158
6.1046824 0.9515397 5.3008113 7.4350290 6.7175975 0.9171413 7.3636293 5.9365258
6.0336604 0.9428014 5.3337846 7.3692770 6.8053174 0.9433492 7.3708973 5.8301277
6.0230284 0.9737549 5.4221439 7.4064054 6.9856272 0.9974585 7.3584480 5.8157506
6.1135974 0.9857424 5.5054708 7.4260292 6.8915005 0.9451482 7.4923677 5.7848330
6.0922761 0.8530840 5.6109920 7.4086552 6.8759017 0.9636459 7.4932718 5.8309603
6.0228729 0.9703387 5.5570774 7.2647204 6.7453899 0.9297298 7.5520873 5.7725086
5.9146647 1.0155033 5.6362534 7.1999226 6.8152966 1.0098255 7.4618568 5.8132563
5.9745584 0.9364805 5.6877561 7.1142421 6.7768564 0.9150791 7.5095229 5.8294334
6.0447021 1.0020143 5.8200068 7.0531278 6.8431439 0.9507215 7.4632974 5.8652601
6.0568442 0.9619640 6.0151463 6.9539886 6.8268466 0.9938031 7.5137062 5.9308476
6.0013323 0.9376979 5.9711814 6.9316516 6.7679911 0.9593309 7.5865407 5.8802018
5.9938402 0.9634622 6.0936427 6.9711785 6.6418977 0.9265843 7.6574984 5.8443480
5.8737254 0.9890809 6.0796795 6.9171753 6.5364032 0.9397959 7.5985742 5.8171468
5.7777476 0.9869034 6.0373793 6.9355044 6.4730916 0.9261935 7.6073980 5.8145590
5.7024198 1.0156043 6.0713711 6.9242382 6.4477358 0.9872147 7.6341996 5.8006949
5.6180377 0.9158915 6.0147104 6.9115996 6.4639072 0.9269198 7.5413699 5.7543821
5.5763197 0.8985155 6.0077176 6.9262142 6.4085584 0.9513115 7.6644254 5.8883882
5.5315313 0.9624306 5.9797368 7.0041256 6.4791055 0.9921808 7.6375017 5.8651576
5.4971309 0.9668734 6.0629559 7.1251349 6.4660850 0.9203418 7.6563244 5.8713202
5.5335474 0.9312528 6.0755639 7.3155117 6.3262367 0.9815329 7.6363926 5.8877234
5.6603532 0.9410215 6.0056429 7.4240794 6.2198834 0.9342633 7.5385904 5.9595451
5.6593947 0.9636589 5.9845023 7.3567629 6.2376981 0.9785796 7.5225663 6.0684919
5.5822849 0.9213606 5.9360704 7.3719454 6.3582449 1.0052465 7.5909219 6.1313357
5.5402374 0.9747882 5.9022145 7.3572297 6.4157648 0.9272028 7.5784631 6.2998199
5.6020904 0.9501652 5.8592482 7.3823433 6.4464989 0.9373613 7.6162090 6.2719846
5.6415844 0.9522037 5.9116821 7.4253826 6.4683995 0.9255665 7.6184998 6.2052832
5.7461362 0.9624485 5.9713035 7.3680506 6.5069547 0.9827521 7.5793614 6.1681128
5.6803999 0.9769254 5.8988419 7.2346921 6.5888624 0.9356930 7.5862327 6.0505109
5.6599469 0.9607883 5.8934779 7.2017412 6.6458592 0.9328576 7.6191993 6.0082917
5.7238426 0.9450639 5.8871942 7.1861906 6.7101736 0.9265124 7.5767179 5.9381332
5.6682987 0.9778450 5.8247795 7.2453942 6.5779729 1.0090516 7.5695329 5.8988147
5.7074289 0.9563088 5.9146996 7.2178431 6.4972515 0.8932015 7.6134024 5.8903098
5.6112380 1.0040954 6.1312790 7.1899996 6.6094179 0.9263031 7.6764994 5.9869719
5.5874138 0.9290168 6.1921768 7.1691031 6.5645628 0.9977432 7.7024379 5.8840466
5.6359582 0.9541895 6.1546302 7.1329455 6.6267824 0.9997053 7.8038373 5.7186074
5.7384858 0.9316224 6.1387420 7.1891332 6.5240483 0.9496217 7.7450972 5.6234770
5.7380857 0.9850415 6.1909184 7.0106301 6.5366969 0.9513664 7.7538533 5.5763464
5.7370315 0.9703769 6.3023267 7.0939612 6.5161676 0.9390399 7.5855060 5.5731077
5.5727377 0.9417193 6.0987835 7.1939073 6.5738230 0.9450434 7.5904799 5.5473671
5.5030632 0.9775375 6.1441040 7.2309198 6.4856157 0.9538206 7.6087465 5.6055598
5.4250760 0.9354693 6.1616416 7.2545447 6.5122728 0.9546875 7.5014520 5.6014404
5.3330259 0.9532252 6.0841036 7.3200159 6.4821734 0.9998901 7.4111481 5.6068749
5.3716383 0.9589211 6.1061440 7.4054885 6.4018955 0.9335659 7.3866858 5.5932078
5.3981256 0.9278973 5.9531813 7.3909988 6.3608389 0.9478468 7.4124165 5.5216079
5.4692545 0.9746071 5.9415765 7.4806204 6.3396192 0.9808386 7.4714656 5.4501495
5.3853102 0.9738681 5.7931094 7.4116063 6.3831892 0.9751202 7.2955494 5.5364976
5.3794842 0.8953580 5.6961074 7.3977780 6.4189110 0.9647644 7.2710166 5.4863315
5.3995852 0.8766396 5.7228689 7.3860202 6.4790125 0.9611422 7.2666430 5.5143237
5.2559204 0.9442152 5.6552186 7.2405620 6.4178681 0.8915330 7.1418138 5.4728489
5.3265004 1.0424488 5.5774293 7.2727938 6.4068251 0.9800666 7.1499300 5.4730072
5.2675157 1.0158317 5.6636734 7.1592612 6.4142175 0.9011542 7.0573645 5.4895806
5.2047396 0.9326879 5.7989473 7.1975861 6.4128804 0.8859830 6.9849935 5.4622774
5.2653756 0.9896525 5.9070544 7.2408166 6.4140525 1.0222486 6.9659581 5.3684559
5.3427563 0.9747618 5.9651957 7.2105074 6.4298248 0.9395323 7.0391603 5.3230839
5.3564920 0.9331675 5.9392314 7.1784148 6.4508781 0.9334179 7.1902375 5.2269974
5.2744794 0.9961767 5.8936296 7.2338777 6.4326663 0.9702393 7.3235731 5.2096233
5.2186375 0.9340994 5.7912774 7.2129064 6.4634337 1.0042622 7.3377967 5.3220415
5.2164316 0.9311187 5.8135195 7.1197433 6.4354534 0.9186226 7.4833670 5.3930583
5.2507267 0.9775295 5.8956752 7.0591865 6.5096192 0.9181936 7.3500395 5.3857446
5.1681576 0.9191593 5.9320498 7.0718460 6.5312481 1.0010850 7.4353585 5.3087912
5.0574627 0.9817949 6.1256304 7.1044707 6.5424347 0.9244562 7.4491158 5.2739496
5.0716209 0.9061244 6.0873270 7.0849156 6.5587888 0.9706488 7.4565425 5.2421923
4.9828892 1.0010284 6.0596352 6.9892077 6.6301470 0.9248144 7.6007705 5.3736248
4.9613681 0.9652613 6.1319604 6.9310532 6.6179433 0.9605216 7.5943413 5.3121691
4.9741583 0.9507423 6.2039309 6.8946609 6.5285635 0.9699003 7.6216588 5.3317027
4.9438033 0.9651787 6.2631912 6.8907323 6.6508689 0.9505723 7.7675943 5.3964453
4.9693551 0.9272766 6.1598806 6.8724289 6.6017647 1.0034969 7.7717557 5.3573360
4.9682493 0.9430911 6.0743313 7.0035419 6.6129799 0.9277321 7.7178321 5.4296846
4.9498076 0.9567986 6.0973487 6.9548569 6.5621433 0.9872073 7.5899100 5.4846158
4.9450884 0.9173995 6.1920452 7.0578904 6.5344262 0.9028691 7.5213833 5.5404515
4.8625693 0.9626213 6.2820382 6.9643698 6.3298788 0.9702966 7.4109130 5.5649905
4.9240036 0.9680215 6.2251291 6.9071045 6.2690368 0.9552993 7.2552118 5.6073966
4.9890666 0.9630588 6.2236123 6.9154749 6.2812915 0.9456088 7.1780972 5.6434636
5.0739331 0.9758565 6.1444302 6.8875985 6.1340189 0.9453062 7.0647087 5.7831874
5.1462698 0.9398904 6.1923771 6.9731579 6.1285906 0.9161701 7.0022445 5.8390346
4.9999156 1.0103557 6.0664620 6.9859366 6.0317054 1.0461060 6.9345379 5.8679814
5.0784788 0.9036873 6.1042075 6.9944654 5.9802890 0.9166447 6.9152598 5.7182646
5.1553521 0.9878879 6.1329355 7.0447812 5.9195642 1.0276465 6.8359594 5.7477603
5.0720506 0.9964397 6.0784760 7.0784121 5.9700952 0.9453688 6.9104066 5.7162228
5.1408639 0.9517728 6.0524468 7.2172389 6.0745273 0.9416913 6.9161482 5.7402973
5.2433491 0.9727505 6.0665483 7.2625108 6.1196971 0.9355901 6.8246646 5.7344255
5.3137784 0.9430660 6.0209923 7.3309765 6.0893545 0.9634517 6.9559927 5.6893167
5.3436465 0.9926593 6.0364432 7.1767797 6.0379601 0.9457257 6.8180909 5.6972551
5.2835655 0.9265935 6.0899835 7.1905990 6.1390595 0.9937698 6.8359714 5.7316914
5.2711916 0.9712032 5.9706903 7.2434249 6.1011810 0.9679226 6.8303885 5.7101173
5.1826501 0.9803235 6.0481124 7.1183949 6.0827394 1.0151112 6.8569055 5.7106123
5.2699237 0.9693208 6.0572720 7.1622896 6.0966401 0.9259921 6.8619890 5.7978020
5.3261423 0.9582008 6.1133375 7.1220098 6.1154866 0.9572247 6.7318001 5.8509779
5.3878121 0.9664929 6.2048936 7.1568503 6.1704040 0.9727064 6.7145600 5.7714300
5.4339795 0.9986583 6.1519241 7.1298509 6.1907606 0.9184436 6.8173246 5.8568830
5.4612803 0.9571323 6.1080494 7.3092456 6.2058229 0.9868785 6.9014015 5.8539462
5.3593974 0.9447832 6.0941067 7.2296124 6.1767921 0.9330254 6.9355407 5.8356304
5.3427382 0.9382567 6.2027955 7.1829786 6.1507444 1.0076369 6.9990339 5.9398956
5.4086018 0.9496098 6.1620364 7.1495528 6.1988983 0.9059024 7.0499048 6.0078864
5.4059930 0.9807430 6.0992193 7.1863933 6.2923284 0.9279463 7.0631757 6.1228848
5.3897858 0.9841534 6.1045008 7.1858134 6.2647715 0.9491397 6.9403009 6.2434688
5.4249172 0.9507591 6.1284084 7.1451774 6.3632212 0.9801465 6.8958974 6.3585739
5.4453588 1.0153635 6.1506042 7.0216317 6.3322830 0.9593510 6.7661805 6.3435755
5.5113606 0.9225960 6.2440720 7.1306071 6.3995781 0.9705726 6.7990890 6.3424382
5.4471335 0.9627299 6.2405448 7.1383290 6.2732844 0.9171431 6.7119684 6.2629900
5.4513612 0.9329334 6.2894621 7.1880898 6.3078432 1.0132638 6.6621685 6.1995997
5.2574410 0.9556203 6.2461352 7.2453556 6.3128915 0.9957758 6.6213307 6.2092590
5.2719445 0.9393399 6.1752348 7.2881370 6.3200722 0.9117612 6.6506557 6.3200564
5.2932825 0.9903793 6.0680766 7.3483071 6.2559762 0.8982210 6.6225471 6.3163614
5.2737055 0.8816804 6.1056819 7.4052210 6.2761502 0.9429877 6.6231089 6.4567280
5.2452731 1.0081979 6.0516858 7.2501698 6.3418250 0.9504206 6.5483632 6.3311253
5.1978216 0.9691212 6.1281066 7.2480659 6.3333654 0.9992480 6.4631710 6.3159699
5.1267905 0.9302827 6.1294041 7.1360521 6.3599358 0.9720619 6.5073719 6.3773036
5.0988860 0.9619113 6.1306548 7.1266632 6.3454027 1.0149078 6.4937835 6.2962317
5.1147370 0.9366133 6.1698713 7.0976281 6.2080207 0.9133291 6.4467230 6.3759294
5.1371121 0.9885482 6.0518408 7.0887041 6.0795064 0.9471142 6.4814591 6.3693166
5.2270522 0.9376642 6.0394335 7.1174846 5.9884810 0.9786531 6.5569363 6.3305221
5.3333278 0.9774970 6.1008496 6.9833794 6.0818143 0.9466462 6.6212325 6.3371735
5.4335599 0.9168819 5.8881531 7.0076919 6.1312513 0.8999150 6.5337863 6.3138237
5.3819923 0.9703838 5.8979006 7.0633864 6.0341191 0.9418556 6.5396247 6.2773275
5.2910528 0.9030271 5.9145203 7.0699406 6.0344357 1.0031173 6.4492688 6.2897768
5.2655749 0.9679138 5.9503160 7.0158510 6.0261998 0.9179165 6.4384971 6.3713474
5.2086010 0.8800170 5.9362378 7.0693159 6.0700302 0.9369828 6.4084563 6.4002275
5.1127367 0.9765517 5.8704791 7.1993990 6.0322728 1.0408223 6.3665700 6.5517902
5.1806536 1.0234729 5.8727036 7.2564883 6.1203642 0.9066203 6.3724494 6.5606031
5.2334723 0.8950162 5.7762856 7.2364202 6.1433883 0.9989327 6.3222957 6.5633659
5.2412705 0.9868497 5.8819208 7.3085523 6.1784072 0.8883840 6.3210969 6.6100564
5.2080426 0.9238185 6.0045104 7.3035784 6.2362289 0.9542611 6.2601442 6.5636516
5.1979575 1.0007870 5.9262986 7.1683006 6.2870717 0.8931502 6.2193685 6.5132313
5.2051063 0.9168420 5.9913039 7.0163565 6.3093796 0.9489061 6.3293743 6.4546652
5.2125878 0.9883981 6.0479097 7.0220504 6.2953701 0.9868575 6.4012632 6.3890433
5.3460426 0.9128139 6.1457376 6.9835515 6.3545542 0.9402385 6.4606557 6.2622194
5.4018588 0.9693576 6.1424313 7.0188904 6.3538399 1.0088843 6.4049082 6.2415018
5.3663559 0.9778573 6.1064200 7.0842748 6.4027452 0.9019927 6.4372759 6.1840119
5.3488359 1.0048004 6.1568551 6.9782004 6.5247335 0.9488507 6.4235930 6.1714706
5.4087710 0.9475080 6.0796165 6.9114828 6.6457620 1.0357058 6.4015098 6.2912865
5.4434929 0.9582271 6.0052967 6.8209200 6.6541986 0.9529971 6.4492288 6.2929235
5.3595862 0.9765398 6.0086880 6.8478446 6.6411662 0.9235891 6.4907908 6.3864298
5.3320761 0.9916874 6.1498795 6.9336696 6.6891880 0.9237345 6.4526005 6.5373154
5.3102369 0.8997843 6.1600957 7.0355082 6.5315323 1.0024647 6.5205588 6.4619484
5.3473563 0.9572611 6.2404537 7.1033745 6.3766446 0.9340084 6.5119667 6.3299365
5.3461590 0.9393914 6.1477046 7.0830564 6.2678704 0.9676845 6.4824882 6.2433891
5.3577042 0.9641427 6.0268087 7.0293193 6.1844974 0.9320968 6.5575352 6.3085876
5.3184829 0.8677829 5.8315706 7.0214067 6.0572371 0.9748775 6.5550704 6.3008423
5.3417497 0.9247144 5.7479234 6.9556770 6.0345421 0.9749319 6.6470304 6.4372430
5.2906218 0.9906415 5.6380277 6.9721160 5.9703860 0.9433370 6.6120224 6.4421573
5.2659864 0.9400935 5.5237222 6.9203620 5.9806552 0.9771828 6.6439724 6.5276694
5.2889576 0.9677417 5.4485955 6.8529415 6.0700541 0.9635052 6.7644911 6.4854608
5.2972002 0.9600111 5.5071368 6.9487696 6.1479292 0.9161478 6.7976184 6.5024104
5.3860059 0.9434140 5.5162148 6.9204211 6.2881021 0.9441497 6.7639380 6.5726767
5.4030151 0.9374360 5.5570393 6.9394507 6.2890863 0.9454432 6.7601137 6.5595584
5.4189620 0.9400708 5.5436754 6.8086543 6.3463669 1.0033482 6.7134018 6.6861749
5.4427419 0.9647971 5.5646052 6.9142823 6.2947359 0.9220349 6.7574372 6.5937619
5.5164804 0.9750537 5.5900593 6.9318171 6.2626786 0.9686572 6.7396564 6.3784542
5.4234715 0.9863975 5.5612135 7.0457234 6.1492324 0.9442721 6.6374536 6.3557329
5.3787031 0.9569517 5.6263618 7.0465460 6.0572686 0.9317865 6.7013984 6.3917279
5.2476397 0.9188741 5.7238688 7.1417341 6.0089827 0.9423329 6.7670779 6.5194669
5.1706247 0.8896329 5.7475061 7.1639752 6.0437603 0.9700569 6.7922740 6.6007924
5.1081195 0.9828205 5.7408266 7.1858969 6.0356469 0.9742662 6.8502402 6.6615262
5.0284839 0.9119276 5.6891398 7.1437197 5.8889413 0.9743321 6.7118592 6.6265860
5.0286040 0.9666639 5.6739988 7.2243061 5.8769236 0.9730273 6.6185889 6.6541691
4.9410348 0.9831637 5.6395016 7.2134686 5.9114313 0.9426020 6.6784134 6.5412683
5.0790639 0.9980274 5.6008482 7.1481175 5.8129134 0.9577572 6.6672587 6.5130849
5.1068540 0.9611155 5.6267099 7.0660124 5.8721604 0.9074374 6.6874924 6.5688386
5.1984663 0.9733733 5.6009903 7.0531187 5.9118533 0.9568648 6.8414764 6.4773536
5.2922344 1.0324117 5.5918927 6.9676495 5.9991617 0.9704824 6.8471394 6.4396544
5.3712120 0.9460585 5.6366224 6.8556738 6.0619521 0.9093646 6.7931676 6.4239450
5.4151411 0.9102556 5.5325232 6.8802795 6.0109444 1.0216122 6.6924701 6.5196500
5.5272083 0.9447106 5.3562369 6.8423696 5.9560556 0.9948877 6.6252632 6.4773078
5.5631561 0.9544613 5.4232378 6.9559150 5.9775853 0.9221441 6.5197744 6.4936018
5.6945534 0.9474959 5.5352325 6.9418015 5.9043436 0.9426412 6.5175643 6.3768187
5.5750833 0.9074066 5.6055908 6.9833198 5.9910011 0.9876837 6.5347834 6.3923559
5.5844884 0.9984877 5.5724301 6.9537711 6.0394516 0.9105205 6.5756669 6.3899655
5.4724736 0.9797093 5.4936786 6.9280720 5.9882946 0.9741858 6.6879745 6.4145441
5.4554205 0.9174665 5.5868292 6.8509302 5.9081864 0.9963876 6.6435122 6.3715038
5.4768233 1.0055281 5.5261660 6.8203187 5.9677377 0.9472793 6.7292695 6.3841877
5.4787645 0.9184719 5.5827565 6.8458700 5.9131260 0.9528785 6.7627559 6.3813467
5.4607334 1.0226055 5.5988555 6.9283185 5.9179363 0.9950573 6.8668160 6.3840351
5.4312654 0.8670558 5.5122395 6.8531466 5.9931626 0.9295940 6.8390265 6.3672571
5.4252701 0.9867578 5.4157791 6.9171419 6.0622325 0.9831513 6.7816343 6.2769084
5.4691696 0.9368744 5.3787470 6.9025373 6.0666647 0.9590983 6.8509502 6.2811823
5.4627848 0.9884633 5.5037394 6.9964137 6.0122843 0.9464199 6.8397985 6.1944742
5.4461088 0.9368778 5.5391955 6.9482956 6.0898514 0.9646627 6.7488556 6.1904292
5.3715448 0.9345082 5.6699967 6.9937897 6.1555629 0.8712976 6.7320080 6.1585364
5.2903242 1.0021180 5.6923494 7.0529552 6.2087483 0.9964999 6.5456920 6.1133504
5.3511219 0.9642181 5.6989737 7.1969786 6.1218600 0.9141349 6.5890255 6.1480021
5.4887671 0.9707502 5.8139243 7.2070756 6.0769324 0.9844844 6.4800978 6.1661649
5.5886030 0.9933773 5.7161131 7.2165170 6.0984583 0.8544550 6.4524145 6.2872043
5.5317855 0.9520121 5.7176561 7.1698985 6.0795836 0.9924724 6.3755517 6.3768320
5.6451564 0.9550517 5.7561665 7.1447468 6.0563831 0.9263059 6.3251595 6.4862151
5.7283592 1.0063488 5.8312225 6.9393339 6.0803313 0.9615410 6.3695893 6.4192958
5.6892548 0.9172136 5.8264022 6.9270406 6.0529141 1.0088154 6.5020728 6.4203005
5.6725006 0.9512789 5.7718496 6.9387846 6.1974750 0.9462270 6.6239133 6.5197020
5.6083856 0.9937541 5.8152819 6.9054928 6.2264504 0.9653180 6.6789851 6.5792227
5.6592870 1.0025762 5.7459526 6.9050369 6.2104692 0.9518390 6.7883310 6.4744086
5.7363243 0.9700223 5.9088597 6.9774156 6.2698998 0.9528491 6.8435183 6.4919314
5.6310968 0.9673939 5.9690900 6.9349246 6.3711028 0.9760148 6.7638884 6.4126334
5.5576944 0.9514203 6.0484753 7.0007429 6.3418503 0.9637799 6.7997661 6.3623652
5.5822887 0.9503488 6.0583487 7.0270567 6.2559600 0.9585595 6.7187376 6.3602233
5.5795827 0.9855128 6.0197606 7.0880032 6.2953496 0.9734865 6.8160095 6.3987937
5.5903745 0.9630076 5.9595194 7.1661081 6.2319403 0.8757799 6.8758097 6.3665495
5.6013184 0.9477992 5.9007683 7.2738738 6.2415690 1.0255920 6.9036841 6.5602150
5.6640139 1.0210317 5.8740425 7.3102007 6.2732472 0.9129152 6.8774996 6.4385986
5.6354337 0.9091760 5.8568277 7.2264142 6.1598706 0.9776959 7.0190978 6.4201503
5.6380396 0.9946678 5.7234092 7.2510285 6.0191860 0.9438650 7.0477376 6.3279829
5.6985197 0.9259178 5.6939206 7.3086586 6.0170126 0.9413696 7.1303959 6.3492041
5.9036546 0.9842734 5.6552362 7.4472337 5.9851995 0.9627692 7.2002978 6.2320132
6.0971646 0.9533168 5.6693044 7.4058900 5.9230247 0.9072117 7.3238568 6.0479279
6.0845466 0.9584256 5.6340637 7.3535295 5.9642754 1.0032947 7.4000068 6.0253673
6.2059579 0.9533042 5.6290956 7.3404231 6.0776134 0.9443657 7.4118676 5.9267244
6.3360581 1.0109273 5.5738082 7.3652577 6.1034236 1.0012949 7.3584146 5.9200583
6.1909184 0.9929055 5.4735270 7.3104134 6.0816154 0.8797721 7.2203240 5.9436998
6.0662069 1.0020498 5.5162892 7.2392530 6.1706204 1.0465108 7.2385244 5.8424406
5.9137392 0.9403861 5.4526701 7.0467486 6.3072314 0.9084493 7.1770382 5.8698955
5.8484411 0.9614253 5.3969798 6.9869699 6.4670334 0.9816341 7.0702887 5.8304653
5.8093119 0.9816545 5.3488460 6.9422531 6.5800529 0.9621730 7.1570945 5.8428588
5.7409286 0.9539821 5.2659078 6.8949509 6.4562054 0.9601408 7.1641412 5.7717476
5.7008133 0.9844995 5.2810864 6.9295459 6.3498507 0.9470683 7.1338620 5.7075925
5.6128364 0.9607400 5.2077284 7.0130868 6.3377819 0.9345941 7.2588449 5.6754174
5.5419097 0.9677110 5.2225595 7.0804691 6.2833538 0.8749516 7.2886672 5.5729547
5.6068983 1.0099021 5.3146553 7.2045970 6.2302046 0.9539852 7.4012518 5.5715241
5.5091248 0.9225417 5.4471703 7.3981376 6.0731058 0.9468266 7.3236728 5.6348605
5.5394940 0.9725229 5.4811835 7.5186486 5.9834924 0.9337564 7.3190932 5.7554240
5.4352942 0.9323499 5.4839315 7.5047016 5.9790215 0.9657972 7.3848472 5.7251086
5.4619474 0.9799163 5.4201055 7.4419503 6.0299845 0.9493540 7.2830186 5.8050923
5.4110413 0.8440537 5.4526329 7.4605899 5.9219422 0.9997911 7.3362122 5.8946066
5.3443489 0.9619406 5.5720067 7.3677568 5.9039440 0.9458683 7.2925181 5.9390140
5.3574080 0.9212834 5.6556191 7.2871099 6.0533662 0.9053164 7.0898170 5.9118028
5.3566809 0.9623804 5.7281413 7.2791605 6.0909615 1.0217524 7.1104193 5.9076123
5.5140409 0.9467360 5.8182302 7.2914591 6.0386901 0.9083726 6.9867902 5.9374905
5.6005840 1.0470607 5.9087038 7.3598709 6.0338917 1.0055952 7.2168131 5.9322519
5.5545239 0.9371852 5.9340115 7.4571795 6.0642161 0.9455486 7.2333097 6.1312609
5.4885802 0.9632125 6.0107341 7.3857698 6.1036921 0.9611269 7.2544141 6.1857986
5.4247527 0.9214557 5.9418931 7.4897799 6.1494951 0.9804546 7.2215486 6.2060375
5.4414301 0.9916196 5.9568405 7.4957595 6.1814690 0.9662048 7.1666074 6.2385960
5.4361429 0.9514779 5.9031024 7.3505349 6.1080112 1.0006313 7.2716298 6.2550926
5.4023428 0.9707454 5.8635159 7.2496781 6.0497727 0.9069701 7.2782950 6.2014999
5.2905192 0.9676896 5.8632851 7.2863059 5.9753728 1.0180430 7.2439003 6.0865865
5.4291873 1.0017555 5.8383250 7.2323022 5.8934560 0.9475379 7.3802552 6.0181699
5.3399525 0.9904013 5.9057360 7.1471496 5.8938937 0.9838743 7.5156579 6.0589294
5.3381104 0.9675633 5.9564152 7.0860691 5.8722019 0.9642650 7.3854055 6.0231891
5.3469429 0.9656563 5.9925413 7.0408278 5.9043922 0.9723570 7.3107772 5.9687982
5.4390059 0.9759316 5.9171901 7.0594764 5.9253359 0.9529899 7.1656127 5.9550653
5.3593264 0.9913298 5.8656769 7.1413751 5.9546857 0.9886250 7.0816278 5.9841852
5.2352200 0.9710767 5.7941923 7.1985674 5.9505262 0.9563571 7.1402030 5.9821763
5.1974726 1.0042969 5.8228989 7.2462544 5.9681439 0.9585967 7.1231589 5.9344449
5.1464009 0.9399099 5.9040256 7.2544365 6.1186614 0.9240564 7.1918769 5.9563355
5.1740346 0.9781330 5.9278145 7.1923738 6.1234722 0.9540113 7.2109046 5.9103727
5.1302567 0.9283441 5.9017725 7.1674852 6.2334843 0.8984421 7.2299047 5.9108419
5.0980892 1.0141497 5.7657657 7.1952858 6.1221404 0.9485090 7.2239609 5.7447042
5.1233902 0.9718701 5.8695073 7.2584124 6.1967936 0.9113927 7.2010489 5.7538476
5.1583991 0.9010320 5.8629327 7.2996378 6.1652174 1.0425916 7.1524792 5.7357731
5.1644487 0.9762083 5.8810635 7.3175282 6.1419878 0.9838786 7.2069097 5.6710625
5.2338920 0.9487734 5.8160238 7.3434706 6.2313876 0.9564769 7.3907480 5.5751762
5.3861494 0.9405094 5.8706479 7.4279199 6.1970968 0.9391358 7.3193111 5.5340385
5.3657584 0.9853306 5.8627024 7.4854503 6.1711121 0.9433328 7.4312177 5.5821133
5.3665676 0.9378788 5.7115283 7.4839687 6.1727128 0.9166227 7.4021749 5.5402737
5.3674979 1.0258777 5.5988035 7.5432377 6.0646706 0.9363758 7.4338942 5.6097250
5.3590136 0.9639445 5.5765719 7.4307737 6.0429544 0.9306172 7.4425211 5.7371874
5.3306208 0.9173011 5.5017056 7.3872108 5.9812174 1.0039393 7.4522333 5.8020291
5.4894357 0.9639805 5.5129795 7.3522453 6.0598893 0.9596940 7.4049683 5.8045869
5.3936853 0.9512917 5.4866610 7.3315892 6.0472789 0.9501312 7.3301907 5.8015928
5.3669133 1.0067227 5.5839019 7.2832050 6.1173687 0.9560317 7.3294783 5.6378078
5.4131126 0.9951786 5.4723549 7.2766356 6.2139044 0.9925631 7.3825979 5.5434022
5.4746485 0.9513430 5.3733306 7.2643595 6.2945051 0.9662890 7.3749270 5.4976101
5.4508290 0.9688798 5.3720880 7.2835870 6.3248458 0.9739479 7.4897532 5.5058961
5.3408756 0.9391844 5.2962499 7.3636899 6.4406166 0.9830760 7.5083079 5.7336626
5.2851038 0.9665015 5.2498255 7.3985305 6.5769577 0.8974245 7.4491539 5.7675805
5.3552566 0.9717962 5.1369190 7.3729668 6.6290526 0.9934068 7.4811554 5.8436089
5.2608833 0.9748435 5.1735892 7.3693776 6.5554991 0.9875364 7.3558369 6.0091186
5.2578249 0.9261976 5.1617599 7.3938551 6.6967998 0.9117581 7.1852727 6.0860472
5.2249508 1.0129883 5.2715883 7.4110484 6.6606293 0.9447288 7.0745068 5.9271994
5.2686210 0.9156960 5.3261051 7.3012662 6.6728811 0.9914845 6.9986567 5.9148960
5.1522241 0.9361560 5.3857369 7.2945166 6.5841517 1.0174500 7.0434017 5.9627261
5.1474833 1.0030884 5.3771076 7.3057699 6.5484104 0.9523305 7.1181974 6.0883107
5.1405129 0.9274930 5.3042040 7.3249130 6.5493255 0.9787241 7.2412925 6.0650539
5.2148466 0.9781881 5.2435503 7.4187384 6.4051423 0.9446914 7.2313309 6.1184702
5.2108512 0.9600538 5.2774429 7.4020557 6.3425593 0.9300974 7.2042799 6.2245908
5.2096882 0.9478738 5.2158589 7.4180007 6.3105850 0.9741802 7.1534662 6.2419376
5.3198514 0.9994069 5.1721678 7.5112596 6.3771687 1.0169057 7.3237925 6.1244998
5.4542503 0.9304394 5.1201277 7.5091681 6.4675021 0.9023873 7.3367596 6.1567631
5.3985095 0.9061997 5.1592073 7.4218903 6.3955541 0.9936727 7.3549390 6.1214814
5.4779110 0.9677041 5.1463966 7.3448601 6.3232036 0.9423256 7.3820801 6.2819076
5.4915075 0.9620491 5.1738486 7.3828993 6.3409996 0.9255670 7.4741201 6.3486547
5.5533643 0.9468673 5.3066039 7.3923359 6.3424773 1.0109137 7.5333781 6.2927680
5.4820743 1.0396824 5.2839456 7.3675427 6.2977839 0.9692623 7.5623832 6.2974906
5.6072836 0.9288363 5.4234715 7.3343477 6.3097372 0.9401908 7.5286894 6.2959609
5.5974069 0.9597771 5.4511194 7.3284984 6.3585882 0.9729875 7.5415678 6.2246370
5.6625824 0.9381142 5.5465198 7.3414335 6.3395128 0.9469320 7.4413981 6.1705151
5.6565824 0.9449493 5.5168109 7.3206344 6.4066720 0.9773109 7.4401274 6.2089634
5.7851987 0.9546264 5.3885474 7.3143954 6.3977189 0.8999391 7.4112611 6.1430373
5.8953581 0.9624711 5.2936163 7.2298551 6.4026294 0.9609334 7.4629560 6.1869063
5.9041796 0.9326479 5.3301339 7.0669994 6.4266510 0.9721482 7.4388533 6.1232915
5.9326563 0.9864132 5.3264546 7.0768042 6.3941951 0.9375920 7.4591970 6.0799618
6.0560679 0.9820012 5.3583236 7.1076503 6.2873068 0.9916865 7.4267564 6.0482101
6.0465689 0.9707577 5.3694043 7.0567937 6.2631140 0.9388596 7.4177208 6.1099067
6.1265898 0.8941174 5.3125610 6.9544673 6.2834983 0.9537282 7.3925958 6.0410829
6.0807848 0.9971556 5.3313885 6.9984269 6.4126754 0.9243927 7.4203897 5.9644961
6.1007986 0.9057043 5.2440271 7.0857930 6.4664326 0.9759234 7.4742184 5.9729538
6.1005206 0.9537171 5.2283893 7.1696982 6.4045987 0.9688050 7.5075574 6.0961089
5.9648147 0.9695990 5.2394562 7.0998492 6.3004975 0.9487414 7.3894672 6.1630983
5.9815187 0.9584736 5.3980322 6.9956903 6.2881284 0.9949647 7.2602801 6.0680232
5.9487929 0.9603644 5.3590164 6.9610682 6.3206730 0.9478098 7.1649990 5.9686074
5.9117203 0.9804552 5.4684381 6.9133263 6.3546457 0.9454494 7.1808696 5.8774858
5.9940610 0.9958345 5.5470433 6.9249806 6.2066894 0.9871357 7.2984223 5.8845806
6.0798907 0.9619444 5.6736293 7.0404744 6.3391728 0.9402813 7.3745685 5.8285675
6.0616589 1.0275781 5.7016611 7.1906729 6.2124219 0.9630249 7.4956074 5.9499483
6.0930810 0.9535719 5.7063766 7.2327309 6.1561260 0.9528559 7.4775686 5.9777098
6.0063310 0.8995627 5.8310246 7.2234697 6.1812472 0.9818432 7.5576186 5.9322672
6.0831437 0.9709405 5.8443713 7.1951580 6.2522950 0.9117163 7.5929890 5.8326588
5.9924226 0.9457237 5.8385210 7.1171575 6.3916044 1.0394869 7.6480508 5.8485765
5.9992414 0.9339250 5.8836370 7.1452880 6.3886733 0.9088706 7.5803542 5.8182430
6.0201907 1.0140352 5.9431539 7.0544181 6.5047917 0.9539532 7.5993257 5.8074431
6.0286741 0.9778629 5.9614882 7.1025529 6.4921222 0.9561530 7.4951167 5.8874006
6.1098943 0.9146867 5.9513550 6.9088502 6.4959817 1.0212727 7.5160408 5.8199735
6.1655412 1.0033916 5.9239974 6.9175353 6.5693684 0.9345428 7.5408549 5.7847552
6.2145677 0.9619951 5.9385309 6.9441743 6.5558362 0.9397933 7.4670396 5.6988454
6.2260456 0.9511572 5.8841672 6.9671159 6.5070581 0.9159196 7.4186301 5.6225061
6.2159686 0.9032443 5.7959828 7.1128063 6.4741974 0.9308313 7.4299579 5.6424732
6.1892428 1.0326613 5.8152323 7.1868181 6.5524058 0.9618165 7.4167147 5.6209517
6.2226014 0.9493195 5.8005867 7.1515732 6.4992442 0.9589242 7.4257660 5.6130929
6.1750207 0.9918773 5.8225355 7.2498131 6.5253868 0.9812331 7.4248557 5.6023407
6.0776653 0.9456758 5.9301553 7.2852960 6.4007468 0.9791644 7.5690632 5.6152349
6.1411109 0.9925319 5.8529048 7.3373981 6.4104805 0.9462943 7.5973663 5.6647992
6.1303616 1.0311379 5.7065797 7.4065442 6.4159141 0.9243505 7.6019359 5.7577553
6.1998911 0.8935173 5.6915822 7.4852848 6.4691539 0.9763045 7.5494699 5.7442293
6.2074828 0.9864017 5.6500673 7.5812416 6.3655872 0.9354846 7.4022369 5.6538005
6.1899705 1.0085415 5.6219459 7.7095771 6.3321939 0.9788046 7.4032965 5.5528431
6.1461968 0.9515402 5.6119490 7.5947294 6.1908207 0.9504750 7.3579278 5.5908365
6.1427913 0.9864877 5.6803207 7.5699077 6.2152591 0.9747729 7.3126264 5.6829953
6.2637615 0.9108312 5.6783657 7.5081024 6.2215133 0.9316447 7.2327814 5.7296834
6.3134437 1.0205308 5.6918106 7.4555330 6.2083373 1.0061532 7.2736092 5.7721224
6.2157044 0.9265864 5.6894064 7.5287561 6.0087562 0.9225410 7.1562099 5.7989140
6.1345453 0.9170628 5.5815496 7.5259142 5.8759098 0.9287532 7.1570854 5.6521802
6.0522342 0.9365345 5.5813451 7.5834250 5.9802818 0.9960116 7.0876098 5.6075296
5.9737644 0.9952180 5.5058732 7.6630502 5.9966183 0.9734023 6.9614997 5.7411184
6.0727282 0.9145671 5.5402617 7.5828223 6.0411487 0.9592191 7.0337157 5.8064322
6.0283070 0.9729056 5.5932131 7.5650425 6.1183615 0.9548475 7.0544710 5.8194609
6.0024338 0.9091989 5.6426163 7.5218477 6.1301160 0.9291196 7.0596156 5.8988881
6.0318956 1.0133774 5.7054548 7.5194144 6.0684586 0.9503231 7.1266742 5.8761473
6.0424728 0.9349011 5.7249885 7.5283546 6.0704484 0.9457880 7.0093484 5.7950768
6.0851908 0.9150830 5.8117414 7.5286474 6.0166206 0.9232914 6.9899988 5.7154922
6.1181831 1.0336125 5.8392148 7.5729027 6.1137338 0.9641823 6.8876848 5.7282543
6.0523233 1.0122144 5.9340644 7.4806290 6.0738974 0.9429222 6.7973409 5.6729693
6.1410685 0.9674050 5.9553480 7.4854608 6.1943769 0.9606037 6.6921616 5.7772231
6.2026320 0.9769321 5.8519092 7.4118881 6.1534200 1.0055435 6.7496519 5.6831594
6.2916269 0.8886915 5.8854208 7.3672113 6.1567903 0.8835809 6.7926569 5.6177917
6.2756581 0.8981408 5.8567424 7.4547849 6.1683793 0.9801169 6.7187133 5.5634174
6.3011508 0.9602600 5.9241519 7.4831185 6.1375508 0.9326808 6.5999150 5.4909205
6.4481683 1.0072936 5.9552388 7.4002585 5.9889836 0.9643393 6.5027547 5.3320966
6.4432683 0.9866881 5.9450922 7.3157153 5.9373431 0.8620633 6.4262199 5.2479820
6.4618516 0.9990727 5.9482784 7.1723328 5.8750949 0.9559835 6.5707326 5.1891141
6.4248924 1.0036564 5.8607802 7.1079655 5.8135772 0.9791794 6.6663995 5.0642262
6.4037557 0.9722476 5.7331367 7.0675163 5.9043651 0.8984960 6.7264166 4.9945168
6.4191022 0.9145967 5.7547126 7.0879083 6.0151615 1.0072778 6.8241959 5.0208793
6.3935113 0.9502937 5.6299605 6.9917212 6.0558596 0.9654315 6.7635932 4.9978223
6.3732963 0.9445378 5.4476752 7.0411234 6.1774268 1.0017196 6.7620559 4.9472022
6.3222294 0.9642683 5.3676333 6.9947109 6.0844126 0.9644434 6.7173138 5.0358553
6.3421988 0.9704021 5.2159338 6.9271665 6.1242275 0.9517157 6.7724614 5.0828695
6.3083119 1.0167395 5.2040486 6.9206214 6.2428060 0.9798495 6.7164631 5.1672239
6.3431115 0.9328400 5.0552316 6.8808274 6.2404218 0.9970700 6.8163490 5.1266093
6.3963499 0.9483684 5.0462880 6.7699900 6.2436557 0.9678959 6.9077644 5.2392764
6.4205093 0.9395785 5.0222187 6.8654885 6.2335033 0.9556326 6.9412651 5.2158747
6.3633342 0.9355648 4.9501300 7.0825105 6.3488650 0.9856629 6.8400378 5.2614050
6.5944233 0.9735428 4.9057460 7.1254625 6.2772980 0.9533194 6.8041248 5.2411442
6.7146692 0.9535572 4.8108020 7.2578449 6.2681665 0.9439002 6.7649441 5.2337446
6.6970978 0.9973683 4.8230448 7.3460202 6.2024345 0.9638973 6.8096213 5.2574449
6.5838661 0.9852967 4.9015512 7.4970202 6.2542534 1.0155559 6.7177668 5.3185105
6.5081735 0.9168741 4.8886271 7.5937829 6.1781316 0.8787682 6.6879292 5.2652459
6.4479575 1.0202593 4.8696198 7.5842433 6.1593065 0.9667178 6.6426311 5.2220588
6.3488045 0.9432132 4.8704762 7.4303384 6.1032972 0.9782563 6.6930246 5.3451047
6.3120341 0.8877681 4.8655725 7.4017611 5.9551167 0.9511558 6.7352853 5.3178921
6.3454990 0.9972152 4.8920460 7.3359075 5.8828545 0.9880204 6.8059573 5.3386035
6.3586798 0.9259070 4.9814849 7.2588005 5.8864818 0.9254959 6.8460069 5.3671308
6.4250860 1.0011591 4.8971872 7.2963390 5.8507586 0.9773959 6.8979969 5.3063779
6.5234885 0.9954143 4.9226217 7.3530970 5.8542910 0.9263667 6.9164214 5.2674956
6.5211506 0.9595422 4.9439673 7.3945980 5.8605700 0.9811826 6.9247675 5.3643250
6.4484725 0.9722440 5.0106869 7.3639731 5.9677835 0.9559239 6.8416724 5.4740071
6.5072241 0.9693423 5.1102400 7.4257455 6.0154190 0.8694879 6.7996950 5.5017943
6.5304804 0.9427581 5.1708984 7.5013065 6.0066128 1.0187658 6.8299465 5.5844641
6.6029024 0.8994842 5.2214837 7.6197152 5.9915786 0.9179651 6.8576627 5.6727767
6.4677629 0.9696124 5.1784248 7.6404867 5.9836025 0.9965367 6.9022603 5.6805363
6.4962273 0.9532449 5.1087971 7.7453156 6.0810294 0.9284143 6.8759766 5.6425190
6.4779983 0.9656859 5.1331029 7.6858721 6.1274061 0.9949686 7.0378733 5.6670370
6.4491563 0.9953563 5.2254524 7.6017752 6.0735450 0.9765846 7.0869923 5.7269688
6.5101199 0.9968098 5.3370204 7.5693741 6.1743188 0.9356280 7.1962848 5.8076000
6.3823342 0.9670696 5.2769384 7.4940476 6.2205911 0.9461484 7.2736211 5.8268270
6.2895694 1.0055811 5.1704683 7.4297824 6.2985005 1.0040547 7.2975211 5.6980834
6.2738624 0.9492680 5.0921969 7.3764281 6.3109798 0.9166361 7.3026643 5.6832366
6.2548671 0.9336236 5.1415081 7.2757506 6.2375727 0.9342871 7.3130417 5.6224918
6.0685959 0.9472210 5.2476997 7.3254271 6.0779376 0.9671181 7.3723631 5.5955925
5.9720998 0.9608937 5.1962061 7.3652387 6.0594893 0.9510801 7.4678216 5.6579480
6.0548544 0.9041081 5.3401484 7.3242860 6.0289617 0.9738344 7.4987078 5.5784883
5.9779339 0.9446900 5.2844486 7.2586036 6.0502911 0.9569966 7.5058155 5.7140822
5.9384475 0.9793389 5.3064394 7.3179774 6.0656986 0.9507245 7.4277191 5.8242664
5.8576875 0.9756064 5.3118725 7.3236217 6.1047454 0.9196751 7.4198470 5.7717104
5.9435344 0.9850374 5.2283449 7.3241959 6.2135062 1.0022721 7.4222698 5.8506784
6.0752635 1.0767300 5.1317573 7.2723179 6.2189746 0.9124745 7.4853945 5.7661734
[truncated: 2,800,001 more chars]
