# Supplementary material for: Geometric alignment of aminoacyl-tRNA relative to catalytic centers of the ribosome underpins accurate mRNA decoding
Source: Nat Commun. 2023 Sep 11;14:5582. doi: 10.1038/s41467-023-40404-9 (PMC10495418; doi:10.1038/s41467-023-40404-9)
Supplement: Supplementary file 7 — Source Data [file 41467_2023_40404_MOESM7_ESM.zip › Girodat_Nat_Comm_data/Supplemental Fig 4/Near-cognate-HygA-Rcca-cca.dat]

9.5233450 9.5233450 9.5233450 9.5233450 9.5233450 9.5233450 9.5233450 9.5233450 9.5233450 9.5233450 9.5233450 9.5233450 9.5233450 9.5233450 9.5233450 9.5233450
9.5914688 9.6159887 9.5827570 9.6068897 9.6041231 9.5857391 9.5968418 9.5640936 9.5914917 9.5777063 9.6007643 9.6093664 9.5770340 9.5427370 9.5582561 9.5606318
9.6207743 9.5968962 9.6381874 9.5635128 9.4788218 9.5680637 9.4544716 9.5951395 9.5258293 9.5668230 9.6236258 9.5737047 9.5775175 9.5100088 9.5125322 9.5411797
9.4735641 9.4258604 9.4497175 9.6064606 9.4121866 9.4464626 9.4877148 9.5052681 9.5020151 9.5080633 9.5707302 9.4338598 9.5363503 9.5729275 9.4102020 9.4596796
9.3337736 9.4187708 9.4075537 9.5878153 9.4016857 9.3501625 9.3687801 9.4765491 9.3770018 9.3448410 9.4911718 9.3008318 9.4581480 9.4562550 9.2987032 9.3079977
9.2835398 9.3054533 9.3192329 9.4550076 9.3954344 9.3906136 9.3048849 9.4069185 9.4178982 9.3397379 9.2733250 9.3530712 9.3730545 9.3004618 9.2375755 9.2304716
9.2567911 9.2534781 9.2649479 9.4043112 9.2333374 9.2567301 9.1286058 9.3027325 9.4008770 9.3728418 9.1790953 9.3544121 9.3755264 9.2087841 9.0700235 9.2160273
9.1853065 9.3003683 9.2672348 9.3934851 9.2266846 9.2743349 9.1310081 9.2836218 9.4064846 9.3937159 9.1336851 9.3650293 9.3463726 9.1415319 9.0671072 9.2209253
9.1912556 9.2785730 9.1440525 9.2605019 9.2647848 9.3504372 9.0394182 9.3737602 9.4910107 9.4158611 9.1587086 9.3269186 9.3462467 9.1441889 9.0523682 9.1361704
9.2212553 9.3252583 9.0915031 9.2534857 9.1269178 9.2929869 8.9700785 9.3723049 9.4460945 9.3337564 9.0403280 9.2589884 9.2928162 9.1544504 9.0495081 9.1246758
9.0796289 9.3498259 9.0212250 9.2574015 9.1148529 9.2960711 8.9198666 9.2695122 9.4375200 9.3067389 9.0223818 9.2750969 9.1555700 9.0719299 8.9612045 9.1863108
8.9951553 9.3805141 9.0884266 9.2582998 9.0741329 9.2370510 8.8255653 9.1465836 9.3203497 9.1581640 8.9984512 9.3635530 9.0749464 9.1629982 9.0563040 9.1443911
8.9742298 9.3210058 9.0645742 9.3940935 9.1037292 9.2054873 8.9021692 8.9584112 9.1599398 9.0923328 8.9918957 9.4279947 8.9971380 9.1111450 9.0461645 9.1713552
9.0477142 9.2610540 9.1593370 9.2481680 9.1656761 9.1592960 8.9037209 9.1253519 9.0495253 9.0845318 8.9589853 9.3499966 8.8909178 9.1610727 8.9787731 9.3037729
9.0882187 9.2226706 9.0559568 9.0566101 9.2628927 9.0238724 8.9615097 9.1357107 8.9311152 9.0388088 8.8059797 9.3848495 8.7387724 9.1223001 9.0244007 9.1419115
9.0734987 8.9702978 9.0407238 9.0320377 9.3024712 9.0482683 8.8885565 9.0689116 8.8480148 8.9534006 8.7805529 9.2274179 8.7228327 9.0720539 9.0228558 9.0212450
9.1078796 8.9278708 8.9894495 9.0132074 9.2806854 8.9463091 8.7864761 9.0535011 8.8886356 9.0326462 8.7871647 9.1181259 8.6965542 9.0755749 8.9425659 9.0044079
9.1091776 8.8841209 8.9718170 9.1086731 9.3300743 8.9022179 8.6869755 9.0478230 8.8909740 8.9656925 8.8322010 9.0485830 8.7806396 9.0803070 9.0267496 9.0170116
8.9028139 8.8098412 9.0251503 9.1158543 9.2689924 8.9345942 8.6689892 9.0823879 8.8042517 8.9815006 8.9669399 9.0406103 8.7945585 9.0162525 8.8939800 9.0295000
8.9056396 8.7459078 9.1168709 8.9969130 9.0986347 8.8252716 8.5936699 8.9971657 8.7474022 8.9262600 9.0047016 9.0244732 8.7802496 9.0681477 8.8314695 8.9296427
8.8729296 8.7464361 9.1473122 8.8939810 8.9930429 8.6854887 8.5805788 9.0111589 8.7036190 8.8473616 9.1538963 8.8812761 8.6284533 9.1615753 8.7564135 8.8390703
8.9153204 8.7876778 9.1357098 9.0052042 8.9937353 8.8120909 8.4836111 8.9848356 8.7031231 8.8357382 8.9846840 8.7984886 8.6151218 9.1519413 8.6868839 8.8579435
8.8682632 8.8870602 9.0738831 9.0923262 8.9415283 8.7612791 8.4847908 8.9899540 8.7151251 8.8501062 8.8602209 8.8317928 8.5077791 9.0599346 8.5253696 8.8114853
8.8601646 8.9131203 9.0518951 9.0208416 8.9086781 8.8182688 8.4709578 8.8722343 8.6936331 8.8886232 8.8372650 8.9911232 8.4486103 8.9257507 8.5483532 8.8568993
8.7894802 8.9198189 8.9824181 9.0495062 8.8860426 8.7112665 8.4453936 8.7299461 8.6343775 8.8459692 8.6316357 9.0082664 8.4726858 8.9639673 8.5927496 8.9126902
8.8080845 8.9013386 9.0042191 9.0813503 8.9767504 8.6199007 8.5394859 8.6919718 8.6522427 8.7146139 8.5151005 8.9880409 8.4831305 8.9642248 8.6584492 8.9066429
8.8980951 8.8983212 8.9510088 9.0042610 9.0264683 8.5657358 8.5449038 8.7090664 8.5602398 8.6362829 8.4994965 9.0618906 8.6332006 9.0389137 8.8042059 8.9393730
8.8849735 8.9097366 8.9017239 9.0648918 8.9792461 8.5361824 8.5762472 8.7568941 8.5830669 8.6832876 8.4436369 9.1140690 8.7050638 9.0500612 8.8791285 9.0617685
8.8827057 8.9315186 8.9218645 9.0795536 9.0222616 8.5257063 8.5734406 8.7575083 8.4719610 8.6126251 8.4038591 9.1321011 8.8723373 8.8803587 8.8362389 9.1185780
8.9363689 9.0033398 8.8454533 9.0167360 8.9382753 8.5784197 8.6222925 8.7386084 8.3641882 8.6161356 8.2961369 9.0215626 8.9181204 8.8760099 8.9029875 9.0887384
8.8755207 8.9725780 8.8069506 8.9727268 8.9312611 8.6311741 8.5307903 8.7588577 8.3771105 8.7091951 8.1870060 8.9239578 8.8697214 8.8802834 8.9235592 8.9792309
8.8952341 8.8429480 8.8216276 8.8424330 8.8712597 8.7953272 8.6542282 8.7872286 8.4760790 8.7478333 8.0962639 8.8825274 8.8187981 8.9253674 8.8993244 9.0178757
8.9238100 8.9048624 8.8844843 8.8057241 8.7727966 8.7362995 8.6679173 8.6980419 8.5949030 8.7803402 7.9349961 8.8776388 8.8462439 8.9335661 8.9251089 8.9625626
8.8541098 8.9929333 8.9615355 8.8620014 8.7519512 8.7231522 8.8067522 8.6590738 8.6572275 8.8618746 7.9092402 8.8784904 8.8444529 8.8211555 8.9287395 8.9318056
8.9030733 8.9979906 8.8922873 8.7955341 8.7360249 8.6446257 8.7910480 8.6763020 8.5910921 8.9109287 7.9745793 9.0313063 8.9776602 8.8673792 8.8235474 8.9640465
9.0067043 9.0652084 8.8990097 8.7089653 8.7647495 8.5975943 8.7663059 8.6623240 8.5195875 8.9006405 8.0517941 9.0553074 8.9751968 8.7633657 8.9485617 8.9143229
9.0299520 8.9933796 8.8728876 8.6569996 8.8179178 8.5587082 8.7982559 8.5870304 8.5289307 8.8183889 7.9944067 9.0048828 8.9107914 8.7502909 8.8196249 8.8783112
9.0200453 8.8474140 8.8090067 8.6088610 8.6651068 8.5897903 8.8387585 8.4959745 8.6200657 8.6246233 7.8779025 8.9260750 8.7475090 8.7361593 8.8625689 8.8192434
9.0144196 8.7846842 8.8471165 8.5249376 8.6199026 8.6504469 8.8521538 8.4887638 8.6294737 8.6764917 7.8728199 8.8791065 8.7858791 8.7361650 8.8331385 8.7738838
8.9513855 8.7604351 8.8159294 8.5464602 8.5265770 8.6297379 8.8525419 8.3722601 8.5573196 8.6982174 7.9916477 8.8363962 8.8228664 8.7067308 8.7933512 8.8531179
9.0522919 8.6402159 8.8551855 8.4835520 8.3602285 8.8133249 8.8361187 8.3044577 8.4729242 8.7837896 8.0770435 8.7074251 8.6987753 8.6649189 8.6971712 8.9085102
9.0726910 8.5752077 8.8599720 8.5685654 8.3411512 8.8919287 8.7542114 8.2221203 8.5692358 8.8327532 8.1491728 8.6549149 8.6464558 8.6498842 8.7247162 8.9937334
8.9829950 8.5676470 8.8071623 8.4590187 8.3598623 8.8263435 8.5780611 8.1135073 8.6155310 8.9677038 8.3072386 8.6779394 8.5717688 8.4513016 8.6738243 9.0123377
8.9119692 8.5223103 8.7412815 8.4283590 8.3479776 8.8434258 8.6178656 8.0411797 8.6544819 8.9585667 8.4159079 8.6811800 8.6193790 8.4578800 8.6313581 8.9767694
8.8680067 8.5803776 8.7140112 8.4536657 8.4125786 8.8343658 8.6173601 8.0921383 8.6019688 8.9609709 8.4694862 8.6615429 8.6444073 8.4671164 8.6392593 8.9544468
8.8545761 8.5867157 8.5852566 8.4839630 8.3858643 8.8412333 8.6597805 8.0268259 8.5735540 9.0490017 8.4403057 8.7285128 8.5841837 8.4801798 8.4934673 8.9187584
8.8637066 8.4771137 8.5489435 8.5114908 8.3661013 8.8013906 8.7151661 8.0540581 8.5604086 9.0336428 8.3907061 8.6390381 8.5760183 8.5541534 8.4666433 8.9476423
8.9036007 8.4529972 8.4990816 8.5112333 8.4395943 8.8324289 8.7072430 7.9936256 8.5700836 8.9576225 8.3318768 8.5725489 8.5419769 8.5837927 8.3671522 8.9739771
8.8562498 8.4179707 8.3317118 8.5294218 8.4435024 8.8181601 8.6465311 8.0282574 8.5328083 8.9015045 8.3255157 8.5180511 8.4175825 8.5597124 8.3727703 8.9836721
8.9161949 8.3737574 8.2482166 8.5708380 8.4481840 8.8605433 8.6006107 8.0024137 8.5201235 8.8328085 8.4544096 8.4733496 8.2753401 8.5210705 8.3938971 9.0085840
8.8704939 8.3521681 8.2558222 8.6041555 8.5933580 8.8877745 8.5732327 8.0474720 8.4047575 8.7571611 8.4926510 8.4888620 8.3149862 8.4919186 8.4237185 8.9082060
8.8856449 8.3558378 8.2809916 8.5291071 8.7284899 8.7974501 8.6442204 8.0243855 8.4183588 8.7001200 8.4166861 8.5817318 8.2835493 8.5450993 8.4549389 8.8126678
8.8711805 8.3221960 8.3013220 8.4602890 8.8545008 8.8734007 8.6308708 8.0716372 8.4691248 8.6893129 8.4641905 8.5856705 8.1999578 8.4836264 8.5400972 8.8438635
8.7822905 8.2682590 8.3808107 8.5476561 8.8375998 8.9410524 8.7226248 8.0205307 8.3790817 8.7655573 8.5422926 8.6102571 8.2347307 8.3821936 8.5875912 8.8785410
8.7670193 8.2788219 8.4802599 8.5357351 8.8214273 8.8267031 8.8501644 8.0184946 8.4832077 8.8261976 8.5854530 8.6176939 8.2954884 8.3384638 8.6553307 8.8282366
8.6654873 8.2314367 8.4651442 8.5805969 8.9178801 8.8609762 8.9425745 8.0699463 8.5226612 8.8015060 8.5465746 8.6212482 8.3953924 8.3449507 8.7363071 8.8497801
8.7288694 8.2360153 8.4789801 8.5640345 9.0359678 8.7476692 9.0269690 8.0423632 8.5144835 8.8415709 8.6144619 8.6792784 8.4273567 8.3712378 8.6840115 8.9270916
8.7299213 8.1885338 8.5875120 8.5642138 8.9804478 8.7845974 8.9488525 7.9142942 8.5580711 8.7419815 8.7183075 8.6767035 8.4900045 8.5403976 8.6586266 8.9325771
8.6338739 8.1854029 8.5335608 8.5657053 8.9007320 8.8841982 8.9313984 7.9101033 8.5173426 8.6938076 8.7018690 8.5625658 8.5002403 8.6258926 8.6618814 8.8600521
8.5153637 8.1579065 8.6494532 8.5923986 8.8598614 8.8507633 8.8147564 8.0134773 8.5527878 8.7405844 8.6829414 8.5521498 8.5696049 8.6566811 8.7006149 8.8947344
8.4195995 8.1196756 8.5945168 8.4420891 8.9148140 8.9002962 8.8085299 8.0735998 8.5025120 8.7219048 8.6090565 8.5857792 8.5635309 8.7935600 8.5427771 8.8763666
8.4147835 8.0849562 8.6472692 8.2943230 8.9031839 8.6957846 8.7423077 8.1255159 8.3500624 8.7309475 8.4859962 8.6470699 8.5328054 8.6899700 8.5633297 9.0791492
8.2998610 7.9952421 8.6951056 8.3190222 8.8785276 8.6358776 8.7428608 8.0458088 8.3794088 8.6817026 8.4211569 8.6528978 8.4650908 8.5465784 8.5636053 9.0100403
8.1145754 7.9510479 8.6617718 8.3030701 8.7617998 8.6941528 8.7723389 8.0516014 8.2711697 8.5713730 8.4693565 8.5746899 8.4218092 8.5389185 8.6371803 8.8764114
8.0133085 8.0493507 8.6156235 8.2661600 8.6597137 8.6067867 8.8310499 7.9692349 8.2120428 8.5598717 8.3457546 8.5445824 8.3981419 8.5111389 8.6050367 8.8382797
7.9697261 8.1261292 8.5513210 8.2041712 8.5275879 8.5633202 8.9607067 7.9260116 8.0980339 8.4852200 8.3266106 8.5855761 8.4284286 8.5855503 8.5332041 8.8096323
7.9627514 8.3713017 8.4622869 8.1605988 8.4583521 8.5297499 8.9721556 7.9056230 8.0233068 8.5050974 8.2176638 8.5817451 8.4376335 8.5889435 8.4472466 8.7804813
8.0334911 8.4959555 8.4906349 8.1492510 8.4320841 8.5038033 8.9739008 7.9265847 7.9350171 8.5406237 8.2227287 8.6167822 8.4037819 8.4962654 8.3920774 8.7017117
8.0843859 8.5378542 8.4546156 8.1944590 8.4242496 8.4812489 9.0349855 7.9357710 7.8841681 8.5725021 8.2158384 8.5829525 8.3029671 8.6161671 8.3030748 8.7021494
8.1679115 8.5365162 8.4380417 8.1211128 8.3891773 8.5031109 9.0085173 7.8184366 7.7866559 8.7033310 8.3433514 8.5336704 8.3495121 8.6405535 8.3332853 8.5360718
8.1262541 8.4352570 8.4024868 8.0700426 8.2853079 8.5341196 9.1362553 7.8808994 7.6945200 8.6556063 8.2356415 8.5259457 8.2784100 8.6888132 8.3425226 8.3320475
8.1507692 8.5050392 8.4074860 7.9921689 8.2770576 8.4130402 9.2555208 7.8253179 7.6233311 8.6500101 8.1207314 8.5805979 8.3011379 8.7707071 8.4126406 8.2864952
8.1280727 8.5951748 8.4322548 7.9015341 8.2025480 8.3137732 9.3100367 7.7835984 7.6356826 8.6542702 8.1552658 8.6802216 8.2358360 8.6532173 8.4000492 8.2852125
8.1569538 8.5292263 8.4703474 7.8900714 8.1106024 8.2905951 9.3042765 7.7461829 7.6596050 8.7356863 8.1334572 8.7229176 8.2304316 8.5244560 8.3614712 8.3020849
8.2006025 8.5699396 8.5286074 7.7966585 8.0793276 8.2906675 9.2719698 7.5897012 7.7512002 8.6649866 7.9859247 8.7106285 8.3090696 8.5387611 8.2742233 8.3401384
8.2279520 8.6591797 8.5302162 7.8749208 8.0752859 8.2323980 9.1822815 7.6240163 7.7342548 8.8262978 7.8871131 8.6283731 8.2675896 8.3947926 8.2539215 8.3431282
8.1871119 8.5578165 8.4833717 7.8147507 8.2279301 8.3129778 9.1719732 7.6497040 7.6594329 8.8889437 7.9007912 8.6266727 8.3305349 8.3956995 8.2927284 8.4727936
8.2911329 8.4528351 8.4421053 7.6473451 8.2547522 8.2928553 9.1976624 7.6367865 7.7244864 8.7472048 7.8827271 8.7070780 8.3130913 8.3946733 8.2905712 8.4545851
8.2646704 8.4363756 8.4293699 7.4839878 8.3723383 8.3426819 9.3301954 7.6707411 7.6825933 8.6948729 7.7377577 8.6356392 8.3913212 8.3484802 8.3228102 8.4223909
8.3470421 8.3851461 8.5518084 7.4061947 8.3151655 8.1949816 9.4293928 7.5939012 7.6668496 8.6521263 7.6609745 8.5704393 8.4107189 8.3143930 8.3111324 8.3967819
8.3653564 8.3649635 8.5304966 7.4716954 8.3345442 8.0523834 9.3608866 7.7811894 7.7287631 8.6140280 7.5912776 8.4783850 8.3178434 8.3623266 8.2521601 8.3489351
8.3727427 8.2961674 8.5310984 7.5579453 8.3053036 8.0176620 9.2574949 7.8252945 7.7341104 8.5277119 7.5845847 8.4746656 8.4215012 8.3865376 8.1632910 8.3357458
8.3203850 8.1648817 8.5327368 7.6492090 8.2998896 7.9214644 9.2404022 7.8389373 7.8043761 8.6400623 7.6917295 8.4874725 8.4566555 8.4427433 8.1133051 8.3221645
8.2427454 8.1377172 8.6478424 7.6901937 8.3728189 7.8395967 9.2228336 7.7258143 7.7948551 8.6981649 7.6801443 8.4775333 8.4706974 8.3952103 8.0450315 8.1649580
8.3266916 8.0802946 8.7575788 7.7832322 8.3240299 7.8407393 9.1836195 7.7543325 7.8400865 8.6714725 7.6536770 8.5249491 8.4359188 8.4507351 8.1276245 8.1264925
8.3241463 8.0697489 8.7963095 7.7218938 8.3400030 7.7484298 9.0700893 7.6949277 7.7451940 8.6421509 7.7177591 8.4780588 8.4319305 8.5329390 8.0735731 8.2107840
8.3464842 7.9750524 8.9105654 7.7040410 8.3845787 7.7717915 8.9557190 7.5880551 7.7619410 8.5221844 7.6794896 8.4661036 8.3475399 8.5682335 8.0696430 8.1906624
8.3926497 7.9767299 8.9457178 7.8418574 8.4174910 7.8191667 8.9640074 7.4746814 7.7586522 8.4214211 7.5988817 8.4454069 8.3527460 8.7390833 8.0860214 8.2210217
8.2618895 7.9810853 8.9659576 7.9647827 8.3863621 7.8643475 8.8806334 7.5053825 7.8098416 8.3453588 7.5835438 8.3636045 8.2726965 8.7001047 8.1013994 8.2036819
8.1348782 8.0634832 8.9660873 8.0002441 8.3950653 7.8704419 8.8486853 7.4776988 7.8038745 8.2916889 7.6835752 8.3751898 8.3696051 8.7532768 8.0494862 8.3155355
8.1014204 8.0743713 8.8725185 7.9726110 8.4523926 7.8200970 8.8503017 7.4494104 7.6888814 8.3904781 7.7209158 8.3269672 8.4131765 8.7315989 8.0593004 8.2736101
8.0351105 8.0889502 8.9696560 7.9248877 8.4070501 7.8981237 8.8568516 7.3512769 7.6100378 8.4643621 7.9121923 8.3359137 8.3837538 8.6961899 8.1277504 8.2562876
8.0589380 8.0202770 9.0770769 7.9656105 8.4674911 7.7798409 8.7981606 7.3786416 7.6335139 8.4131613 7.9797573 8.3669033 8.3763103 8.8158035 8.1281042 8.3584881
8.0736294 8.0673113 8.9781399 7.9754243 8.5558100 7.7975326 8.8446770 7.4059167 7.6696310 8.4074535 8.0246477 8.3861265 8.3334084 8.7861547 8.1155472 8.4955673
8.1356897 8.0636873 8.9687109 8.0181532 8.6891518 7.7498684 8.8736963 7.3719597 7.6161351 8.3303442 8.1236897 8.4205761 8.1452141 8.7718601 8.2235317 8.5822144
8.2577591 8.0826263 8.9527884 8.0217342 8.8121147 7.7979412 8.9471874 7.3847170 7.5634789 8.2398777 8.1723213 8.4805937 8.1189251 8.7057247 8.1872625 8.7489443
8.2794228 8.0230370 9.0100222 8.1516886 8.8749886 7.8254781 9.1100426 7.4136081 7.5369172 8.3524103 8.2890787 8.5315771 8.1354589 8.6885672 8.2569838 8.7849340
8.3364935 7.9557691 8.9262218 8.1250954 8.8660917 7.8067136 8.9611740 7.3997760 7.5336308 8.2430706 8.3026609 8.5125837 8.2304888 8.6664953 8.0591021 8.8719187
8.4442043 7.8197007 8.9620171 8.3161116 8.7692184 7.8523936 8.9866276 7.3996863 7.5291748 8.2297869 8.2746162 8.5813570 8.2274866 8.6137934 8.0796366 8.8911285
8.5762205 7.9215574 8.9014482 8.3338633 8.6988926 7.8486719 8.8098812 7.3566794 7.4641643 8.2312241 8.3007250 8.5452862 8.3407888 8.5804834 8.0726995 8.8781624
8.4966211 7.9344106 8.8988562 8.3523922 8.6181259 7.7767477 8.7932625 7.3410039 7.4193797 8.2930565 8.3295517 8.5160313 8.3335266 8.5826178 8.0320873 8.8833227
8.4299116 7.9745846 8.8554544 8.4452667 8.5221529 7.7298737 8.6785307 7.4639006 7.2922769 8.2747288 8.2482224 8.4887810 8.3748083 8.6300421 7.9248338 8.7718840
8.3226500 7.9039602 8.7416964 8.5739546 8.5761356 7.5628247 8.6600580 7.7170968 7.2489495 8.2044983 8.1909742 8.5672054 8.4328918 8.5434475 7.8958845 8.6580420
8.1985798 7.8870978 8.7600574 8.5781069 8.5564423 7.5348077 8.6437531 7.7813778 7.2807846 8.1687326 8.0386934 8.6299429 8.3916006 8.5347481 7.9530210 8.5949383
8.1347094 7.8672071 8.6679726 8.5657911 8.6206551 7.6565709 8.5585308 7.7896676 7.2255793 8.1216574 7.9510269 8.6373615 8.2856264 8.5072584 7.9448471 8.5670433
8.1048365 7.8436761 8.7343626 8.6165237 8.5464354 7.7482414 8.5019026 7.7289319 7.0647683 8.0782795 7.9705648 8.7226810 8.2370014 8.5430698 7.9594417 8.4571323
8.0369616 7.9646606 8.7888060 8.5094595 8.5580473 7.6525211 8.5321856 7.7132683 7.0462332 8.0960226 7.9658189 8.8517933 8.2174911 8.5728998 7.9411259 8.3711224
7.9202518 8.0096760 8.8238688 8.2911053 8.6272974 7.7689352 8.5938845 7.6370583 7.1835160 8.0928888 7.9352045 8.8111506 8.1358547 8.6894884 7.8367910 8.3339844
7.8144574 7.9322748 8.9570265 8.1749134 8.6725311 7.8651881 8.6299696 7.6739068 7.2558818 8.0723810 7.8599906 8.8813362 8.0012541 8.6733437 7.9048462 8.3399334
7.7783394 7.9039326 8.9855194 8.0884933 8.7431841 7.9499483 8.5136595 7.6926494 7.3874993 8.0934734 7.8079100 8.8741589 7.8832388 8.5864124 7.9154048 8.3981724
7.7090940 7.9813757 8.8942165 8.0944548 8.6968575 8.1039953 8.4291925 7.6762967 7.5766068 8.2190046 7.6571255 8.8894958 7.8487539 8.5634689 7.9054637 8.5152082
7.5116410 7.9828634 8.8594732 8.1005001 8.6720085 8.0721092 8.4256449 7.7700515 7.7195997 8.2747927 7.6612926 8.9378262 7.8083587 8.6050081 7.8818197 8.5068350
7.3639712 7.9119625 8.8876829 8.1821356 8.7394409 8.1080770 8.4309826 7.8251109 7.8880563 8.4342194 7.6391959 8.8832331 7.7553802 8.6451750 7.8842883 8.4729500
7.2947478 7.9436283 8.9754982 8.1850033 8.7961712 8.0539064 8.4241037 7.7834134 7.8863163 8.3770742 7.5963960 8.7938671 7.8048019 8.7115335 7.8414955 8.3955860
7.3351831 7.9611931 9.0670547 8.2520609 8.7595072 8.0809355 8.4378843 7.7591071 7.9322224 8.5102606 7.6093712 8.6911306 7.7806916 8.6994200 7.9225297 8.4245090
7.3240852 7.9896159 8.9650269 8.3310118 8.7541676 8.0590057 8.3078766 7.6515861 7.8736520 8.5290613 7.6970735 8.6873102 7.7813277 8.6843615 7.9502840 8.4709749
7.2389417 8.0884399 9.0220623 8.2683258 8.7974796 8.0586882 8.2466650 7.6912074 7.7248507 8.4866371 7.7483444 8.6840019 7.8919072 8.6567087 7.8965425 8.4794722
7.2271647 8.0692081 9.0847139 8.3224306 8.7708139 8.1068935 8.2703371 7.6949263 7.6360040 8.4909935 7.7649765 8.6686192 7.8759851 8.4839106 7.9514246 8.5382299
7.1445861 8.1419210 9.1099882 8.2938461 8.7574282 8.1411724 8.2337618 7.6131225 7.5765233 8.4884987 7.6242557 8.6575661 7.8403068 8.4594221 7.9405355 8.5614872
7.1526518 7.9999914 9.1081924 8.2439890 8.6438913 8.1583614 8.2323112 7.7684197 7.5244074 8.5947857 7.5737305 8.7215090 7.7420430 8.4349632 8.0896692 8.4986639
7.2011318 8.0020180 9.2220039 8.1751804 8.5252104 8.1020927 8.1872568 7.8169599 7.4491315 8.4882298 7.4802742 8.7773123 7.6866693 8.5235519 8.0383501 8.5821543
7.1441197 7.8910632 9.0844526 8.2179556 8.4321289 8.0766230 8.1483603 7.8203878 7.4698586 8.5468035 7.5092964 8.7873755 7.6618257 8.6067600 7.9410925 8.5498438
7.2064404 7.8741198 9.0468102 8.2938566 8.5067463 8.0091105 8.1286058 7.7073812 7.3931627 8.5068474 7.4480143 8.6897469 7.8108463 8.7343521 7.9010291 8.6294699
7.2419066 7.8370085 8.9510469 8.3333778 8.5688324 8.0359058 8.1785440 7.6107774 7.3676567 8.5055466 7.3764009 8.5642776 7.8595214 8.7822495 7.8941936 8.7027283
7.1611228 7.9613938 8.9171085 8.4330091 8.5847349 7.9908786 8.1964951 7.7081552 7.3204274 8.4772053 7.4686165 8.4544430 7.8803191 8.7669296 7.9294705 8.7219248
7.2081547 8.0684662 9.0249262 8.4463682 8.6212358 7.9625530 8.1609163 7.7506771 7.2663984 8.5310516 7.4815168 8.5228386 8.0641184 8.7504282 7.9512806 8.7925262
7.3596139 7.9983959 9.0642328 8.5132322 8.5115719 7.9320807 8.2587738 7.7313290 7.2880898 8.5697641 7.4355378 8.4984207 8.0174723 8.7512989 7.9059715 8.8436918
7.3691926 8.0623598 9.1019650 8.5341520 8.4318018 7.9014115 8.2472162 7.7806697 7.2089114 8.5983076 7.4249625 8.5620775 8.0668697 8.7716503 7.8790216 8.9327497
7.4699640 8.1181955 9.0666447 8.4906778 8.4239845 7.8952985 8.2900352 7.8332772 7.2215166 8.6356840 7.3739223 8.5434046 8.1513796 8.8275261 7.8872619 8.9835520
7.3634367 8.1340637 9.0128241 8.4688339 8.3384285 7.8883891 8.3082848 7.7309871 7.2391586 8.6302490 7.3215542 8.4846268 8.2243605 8.8377981 7.8773093 8.8884163
7.4240179 8.0555506 9.0315351 8.4325609 8.3125973 7.9663000 8.3938017 7.7004666 7.3414674 8.5521441 7.2089663 8.5366249 8.1902800 8.7968950 7.8305945 8.9190168
7.4369941 8.0455055 8.9890909 8.4578047 8.3181229 7.9445267 8.2932415 7.6394157 7.4047527 8.5112295 7.2657442 8.4992352 8.1898994 8.6017752 7.8817077 8.9799490
7.4981480 7.9517055 8.9670744 8.4410477 8.3007326 7.9720659 8.2910280 7.4956408 7.4210434 8.4033213 7.3949304 8.4871817 8.1710691 8.5199261 7.9432325 9.1177940
7.4928460 8.0057478 9.0421762 8.4795513 8.3855534 8.0041523 8.2087593 7.4612689 7.2946320 8.3321314 7.4168043 8.4187269 8.1701183 8.5105867 7.9528904 9.0834475
7.4316249 8.0040159 9.0402575 8.4256048 8.3324280 7.9548049 8.2097301 7.4118805 7.2434263 8.3416767 7.5787807 8.3806906 8.0916166 8.3710604 7.8126602 9.0704460
7.4257946 7.9763918 8.9452295 8.4950161 8.2598934 8.0280819 8.1294975 7.3580112 7.2886043 8.3089371 7.5599608 8.4530449 8.0745153 8.3555889 7.8393741 9.1067905
7.3794079 7.9748626 8.9426451 8.3827772 8.2811909 8.1254854 8.0915947 7.3339443 7.3761168 8.3350554 7.5688415 8.4966125 7.9243779 8.3013048 7.6884193 9.0005503
7.5748305 7.9926281 9.0052700 8.4566822 8.2705803 8.1429386 8.0952721 7.2524762 7.4707775 8.3639164 7.6058812 8.4728613 7.9273973 8.3949566 7.7909184 8.9747210
7.7010498 7.9805155 8.9319706 8.3526287 8.3936663 8.0799036 8.1196337 7.3307357 7.5669680 8.1757030 7.6655293 8.3600817 7.9366894 8.4515524 7.7590151 8.8856249
7.6120563 7.9825625 8.9043703 8.2541571 8.4475927 8.0134268 8.1214447 7.3155971 7.6213775 8.0975027 7.6728144 8.3878326 7.8201714 8.4899454 7.7628798 8.8445482
7.4720640 7.9930530 8.7245026 8.2691174 8.5093689 7.8682747 8.2053728 7.3285928 7.7072368 8.0469856 7.7141705 8.3181791 7.9431429 8.4999104 7.8126354 8.8623486
7.5581131 8.0097809 8.6080589 8.2762957 8.5694399 7.9005451 8.2132740 7.3046012 7.6959853 8.0451317 7.7895675 8.2003660 7.8934026 8.5464487 7.6899142 8.8281813
7.6551948 8.1201687 8.5930738 8.2779312 8.5011997 7.9779978 8.2088795 7.1914024 7.7543855 8.0375042 7.8299599 8.2629976 7.9146509 8.5547771 7.7454896 8.8761511
7.6518536 8.1020641 8.6043720 8.2445049 8.5870695 8.0139456 8.1692991 7.2495685 7.7704916 7.9765153 7.8694963 8.3034630 7.9822984 8.5786152 7.6552000 8.9384632
7.6795840 8.1345005 8.7315321 8.1964006 8.5389824 8.0470228 8.0646639 7.2293916 7.7375631 7.9080539 7.8555212 8.3901463 7.9964409 8.4558611 7.6721444 8.9154654
7.6135879 8.2543077 8.8407726 8.2392569 8.4134893 8.0349569 7.9797649 7.2253146 7.7186542 7.9812016 7.8468909 8.5872459 7.8557391 8.3697796 7.6653605 8.9383917
7.6594529 8.2106314 8.7575474 8.2700520 8.3945599 8.1676998 7.9123735 7.2079740 7.6540890 7.9285698 7.7657604 8.5029125 7.7591124 8.2779913 7.7915368 8.9547749
7.7505937 8.4066000 8.8230095 8.2746658 8.3621206 8.2696133 7.8668151 7.2495637 7.6821456 7.8422422 7.6483860 8.3891516 7.6869345 8.1416349 7.8724952 8.9472237
7.6826434 8.5615702 8.6749163 8.2790003 8.1746054 8.2987232 7.7335505 7.3665433 7.5807452 7.7898436 7.6124640 8.4109087 7.7672062 8.0559282 7.8862100 8.8339491
7.6531630 8.6193657 8.6650209 8.2650671 8.1812897 8.2801905 7.7400460 7.5518661 7.4873781 7.7439380 7.6209121 8.4666367 7.7920599 7.9850750 7.9678574 8.6990919
7.6951504 8.6981630 8.6816778 8.1435165 8.0756636 8.2697039 7.7218213 7.4962854 7.4467950 7.7540631 7.6789641 8.3676176 7.8328466 8.0067959 7.9539452 8.6581955
7.6492491 8.7053976 8.7038136 8.1831713 7.9250388 8.2541771 7.6110249 7.5582519 7.4833851 7.8383017 7.7220540 8.2980652 7.9002886 7.9923019 7.9819074 8.7337933
7.6908460 8.8050585 8.6695700 8.0829153 7.9582520 8.2167215 7.5690160 7.7122478 7.6153054 7.8982987 7.7238827 8.3892365 7.9025860 7.9145594 8.0086966 8.8051758
7.6578479 8.8144464 8.6580763 8.0048189 7.9225941 8.1242685 7.5347514 7.8710542 7.6664023 7.9713607 7.7170749 8.2773457 8.0066128 7.9951258 7.9768100 8.7573614
7.6566992 8.7348652 8.6063986 7.9512916 7.8205466 8.1260004 7.5301437 7.8591347 7.6664104 8.1041708 7.6814685 8.4290524 8.0183296 7.7973046 7.8490114 8.6707773
7.7214847 8.7083883 8.5993929 7.9713650 7.8208857 8.1298065 7.5218744 7.8228412 7.6045914 8.0492773 7.6507072 8.5687780 8.0567474 8.0095749 7.7094517 8.6272440
7.7922702 8.7453089 8.5824614 8.1005974 7.7370214 8.1413002 7.5790858 7.7657232 7.5981903 7.8650365 7.5632639 8.6367683 8.0358248 8.0196323 7.6782508 8.5782375
7.6984496 8.7868738 8.5842419 8.0838032 7.7516618 8.1447773 7.6065273 7.7880192 7.4774065 7.7374473 7.6111069 8.6884995 8.2208509 8.0106754 7.7099009 8.4672480
7.6991639 8.7982798 8.5770483 8.1303797 7.5971994 8.0435295 7.6127210 7.7405438 7.3547573 7.4915428 7.7284412 8.5151978 8.2263126 8.0214396 7.7543244 8.4859591
7.7139726 8.6321850 8.7196665 8.1416988 7.4650745 8.1121120 7.5981436 7.7323589 7.2925520 7.3404927 7.7776318 8.5313816 8.1869764 8.0118589 7.7535062 8.4741955
7.7125058 8.5363245 8.7117853 8.2073689 7.4112959 8.1390705 7.5000043 7.7535286 7.2781458 7.1689992 7.7348509 8.5376940 8.1131334 8.0626421 7.8399296 8.4819069
7.7225995 8.5419426 8.6151276 8.3141890 7.4837275 8.0029430 7.6599355 7.7088556 7.2881174 7.1551175 7.8629403 8.4380445 8.0962725 8.0883074 7.8269057 8.4561758
7.8042059 8.6172380 8.6263027 8.2397213 7.4349170 7.9111500 7.7481532 7.7005687 7.2513785 7.3108392 7.9771528 8.5008612 8.1238451 8.0097351 7.9474368 8.3911972
7.8946180 8.4919329 8.6068850 8.2348309 7.4641128 7.9581990 7.8119550 7.7625132 7.1873155 7.3181581 8.1499863 8.4784403 8.1971579 8.0029058 7.8985853 8.3917532
7.8143559 8.3237963 8.5616989 8.2336893 7.4585128 7.8965421 7.7819319 7.7090034 7.1761751 7.3939147 8.1285162 8.4245186 8.1661854 8.0738983 7.9706697 8.3336954
7.8081770 8.3228254 8.4719687 8.2706718 7.5631380 7.9272599 7.7600460 7.7450171 7.1626148 7.4254518 8.0748796 8.4657536 8.1917877 8.0325356 7.8930464 8.3669415
7.8887310 8.3224154 8.4249086 8.1865320 7.6014185 7.9246964 7.8673496 7.8303599 7.2675538 7.4550714 8.0652304 8.4705524 8.1391745 7.9349875 7.8827066 8.4852419
7.7825632 8.4804897 8.3991137 8.2336645 7.5235224 7.9338684 7.8148732 7.9120145 7.3755727 7.4985509 8.0414314 8.4420156 8.0631866 7.8455930 7.9883542 8.4243422
7.8928895 8.4867296 8.3886404 8.2845955 7.6388311 7.8817720 7.8688340 7.9360433 7.4339075 7.4565530 8.1461458 8.5311193 8.0426483 7.8642540 8.1473551 8.4689779
7.9242973 8.5243816 8.4048414 8.3919592 7.7934246 7.9426107 7.7908769 7.8894258 7.4693685 7.4598117 8.1264057 8.5360117 8.0379515 7.7585130 8.1055832 8.5508909
8.0927782 8.4683867 8.3949652 8.4577122 7.8160753 8.0762815 7.8262248 7.8281207 7.3807030 7.4479780 8.2410841 8.5103273 8.0116177 7.8576384 8.0527630 8.6147842
8.0234261 8.5652761 8.3873272 8.4722290 7.7009430 8.1584482 7.7634768 7.8317013 7.2947917 7.4520369 8.2160044 8.5736027 7.9815693 7.7003665 8.1180182 8.7134981
7.9812527 8.6072178 8.3651466 8.5448647 7.6668577 8.1938047 7.6116862 7.7350512 7.2947817 7.5691457 8.1519737 8.6028900 7.9789438 7.5560012 8.2308874 8.6636419
8.0629396 8.6266851 8.3608456 8.4956532 7.5729299 8.2767868 7.5901313 7.7629828 7.4094172 7.5463557 8.0836277 8.6231756 8.0685949 7.5215516 8.3029318 8.6728792
8.0857220 8.6174450 8.2362041 8.4845657 7.5532880 8.3006392 7.5948591 7.7301869 7.5625973 7.5734730 8.0663042 8.5437193 8.0468655 7.5277100 8.3649912 8.7857122
8.0908022 8.6063175 8.1418552 8.5172186 7.5201459 8.1923208 7.6638517 7.8517165 7.7025590 7.5828547 8.0587015 8.5023623 8.0092707 7.5713863 8.3832321 8.8396540
8.0254364 8.6517410 8.1987467 8.5431099 7.5370593 8.1563473 7.6991878 7.9179268 7.7685194 7.5046802 7.9417701 8.5440664 7.9714437 7.6367903 8.4184666 8.7996035
8.0020447 8.6470165 8.2104492 8.5075788 7.4452648 8.1425781 7.8480248 8.0135365 7.7347503 7.5205660 7.9538612 8.6987648 7.9832067 7.6930857 8.4713783 8.8323250
8.1114407 8.6482573 8.0560722 8.5161419 7.4271483 8.2154970 7.9016142 8.0165472 7.7470617 7.5531754 7.8419023 8.8203773 7.9177675 7.7713532 8.3497353 8.8820095
8.1639385 8.6412086 7.9364524 8.4177017 7.4444404 8.2298193 7.8671131 8.0150080 7.8302016 7.5478296 7.8717966 8.8904352 7.8760686 7.8080926 8.2731504 8.8931437
8.1636362 8.5710831 7.8772607 8.3495245 7.4583759 8.3905277 7.9309497 8.0326691 7.8525791 7.5712495 7.8688612 8.9509935 7.9128323 7.9687452 8.1807976 8.9725704
8.1004028 8.6207609 7.9044318 8.2810459 7.4618349 8.4075289 8.0233107 8.0164280 7.7981677 7.5886464 7.8799500 8.9216394 7.8785887 8.0700102 8.1484156 8.9068785
8.1323471 8.6488552 7.9286251 8.2343445 7.5523782 8.3594065 8.0959339 7.8541789 7.7332206 7.7164426 7.8887830 8.8779974 7.7556853 8.1332951 8.1710548 8.8731356
8.1763096 8.6874285 7.9694796 8.2502747 7.5823388 8.2752113 8.0347223 7.7681642 7.8630056 7.6451931 7.9134421 8.7761879 7.6824737 8.1933565 8.2912121 8.8699589
8.1997175 8.6728334 8.0682011 8.3061829 7.5076175 8.1572819 8.0298939 7.6171584 7.8966727 7.6360769 7.8876128 8.8946972 7.6688037 8.1054497 8.3867149 8.9321995
8.1865463 8.6457634 8.0350876 8.4141483 7.6355925 8.0785494 8.0776052 7.5576067 7.9345489 7.5805383 7.9570045 9.0849237 7.5911713 8.1087561 8.4142122 8.9052830
8.0832996 8.6667233 8.0809393 8.5273352 7.5332055 8.0440235 8.1253424 7.4780364 7.9272127 7.4769440 8.0373545 9.1085510 7.5830655 8.0374374 8.4109182 8.8380613
8.0432253 8.5622272 8.0568333 8.4958687 7.5359626 8.1597338 8.1387911 7.3409615 7.9378576 7.3472466 7.9316120 9.0226173 7.6535053 7.8928480 8.3712358 8.9314289
7.9058676 8.3735132 7.8813958 8.5853567 7.5049143 8.2235565 8.0902834 7.2919197 7.9714174 7.3112907 7.8002105 8.9377794 7.5846562 7.8044548 8.3752079 8.9087410
7.8361988 8.4347200 7.8492785 8.5752783 7.3809361 8.3276920 8.1931496 7.1993628 8.0505905 7.3107481 7.7491407 9.0388985 7.7013526 7.6823030 8.2871695 8.8669271
7.6273289 8.3054733 7.7534375 8.4468069 7.3060684 8.3571968 8.1641846 7.2839022 7.9743409 7.3156905 7.7003908 9.0764627 7.7230191 7.4987197 8.2830782 9.0122347
7.5612011 8.1572313 7.6687779 8.4467850 7.4312263 8.3152447 8.0723763 7.3101597 8.0474701 7.3248572 7.7652168 9.1497297 7.6736770 7.5510283 8.1869497 8.9442329
7.5776749 8.0586739 7.6456232 8.3717918 7.4915214 8.2617464 8.0338202 7.3482041 8.0607166 7.2615476 7.8857818 9.1644030 7.6597877 7.5227227 8.2470293 8.8423424
7.5516973 8.0686026 7.7004867 8.2986193 7.4475937 8.2102909 8.0396452 7.4499512 8.1036558 7.2395144 7.9744067 9.1842861 7.7961264 7.5302453 8.1455450 8.8179741
7.4804168 8.1361294 7.7196784 8.1305313 7.5237241 8.2835140 7.9838872 7.5416093 8.1249180 7.2326188 7.8698864 9.1402073 7.8291993 7.5362506 8.0648327 8.8655891
7.3823218 8.1553898 7.7667565 8.2757349 7.5777478 8.3660984 7.8721142 7.6868253 8.0797987 7.2957916 7.9548650 9.0951576 7.8251576 7.5148859 8.0366125 8.8700171
7.4178100 8.2430553 7.7489233 8.2725573 7.4388814 8.2975702 7.8429317 7.8229418 7.9627805 7.4233489 7.9324155 9.1530170 7.8748903 7.5946307 7.9902859 8.9318619
7.5632834 8.3062859 7.7507238 8.2271242 7.4537134 8.2349405 7.8993874 7.8489285 8.0088892 7.4985371 7.9541054 9.2153025 7.9040427 7.5050735 8.0492706 8.8539410
7.7506919 8.4102449 7.8143878 8.3088884 7.4452672 8.2880974 7.9590645 7.9773021 7.9564447 7.5946140 7.8578305 9.1759090 7.8647470 7.5956693 8.0942984 8.7426348
7.8950686 8.3188725 7.8683753 8.3476295 7.5001836 8.2568350 8.0445175 7.9514055 7.8507853 7.4243541 7.8988266 9.1092396 7.8457465 7.5573163 8.0099010 8.7298326
7.9279151 8.3174057 7.8960228 8.4345913 7.4708829 8.2464085 8.1313238 8.0543442 7.8103843 7.4514542 7.8220344 9.1075325 7.8297372 7.5675807 7.9673915 8.7395744
7.9352031 8.2098150 7.8816314 8.4048195 7.5138764 8.2842340 8.1723814 8.1189070 7.8041906 7.4022360 7.7179627 9.1420403 7.8963757 7.4776435 7.9528146 8.7286234
7.9208369 8.2123652 7.8365602 8.4336309 7.5936365 8.2738256 8.1686478 8.1495590 7.7307858 7.3015552 7.6896939 9.1207361 7.9433093 7.4579778 7.7758565 8.6170750
7.9567533 8.2928743 7.7731481 8.3132792 7.8496833 8.2944870 8.3118668 8.0822906 7.7242465 7.3522124 7.7178111 9.2040854 8.0677500 7.5815735 7.8168674 8.5922022
7.9125142 8.2288513 7.8729753 8.1650677 7.9616427 8.2840252 8.4316816 8.1112642 7.6434875 7.4992833 7.7774272 9.2097130 8.1246128 7.5711217 7.7549381 8.5969458
7.7996211 8.2759724 7.8406105 8.0125599 8.0485058 8.2836027 8.5036802 8.1009741 7.5635300 7.6958013 7.7846942 9.2200394 8.1926212 7.6887460 7.7220092 8.5547085
7.7579818 8.2435951 7.7666678 7.9796004 8.1679621 8.1588306 8.3793201 8.1891851 7.6265488 7.7197566 7.8855290 9.0990944 8.3280840 7.8249135 7.7385039 8.3741560
7.7870550 8.2668400 7.8051991 7.9585810 8.1549482 8.1854057 8.3346748 8.1451254 7.7392220 7.6967535 7.9023843 9.0949249 8.4144506 7.7942448 7.6791024 8.3670530
7.7386971 8.1945238 7.8575487 8.0560131 8.0759592 8.2695284 8.3831568 8.2109871 7.6568427 7.6997418 7.8964109 9.1143255 8.4632568 7.7651072 7.6476750 8.2774534
7.6769233 8.2559319 7.9083529 7.9896331 8.0417976 8.3395023 8.4064846 8.1503906 7.7472067 7.6966028 7.8735046 9.0917997 8.4527321 7.7672620 7.6605029 8.1904716
7.6633453 8.2996340 7.9090791 8.0047073 8.0035343 8.2766676 8.2453251 8.1041937 7.7940359 7.6794682 7.8771024 9.2495270 8.2607861 7.6851969 7.5306883 8.1846457
7.6623335 8.2891121 7.9222450 7.9728131 7.9049087 8.2710238 8.2298489 8.0188475 7.9277620 7.6387863 7.7692022 9.3057871 8.2413645 7.6549072 7.5820079 8.1297398
7.6845770 8.4195738 7.8895731 8.0623674 7.9108725 8.2756948 8.1668968 8.0272036 7.9558945 7.5903931 7.6932492 9.2446156 8.2320919 7.5453138 7.6088877 8.0524378
7.7846432 8.5056543 7.9315953 7.9509392 7.8817630 8.2205219 8.1649847 8.1532555 7.9796529 7.7302847 7.6159749 9.2506733 8.1090612 7.6436467 7.6004658 7.9986582
7.7822847 8.4600878 7.8924317 7.9490333 7.9205732 8.2367735 8.0727787 8.2390757 8.0025415 7.8556213 7.6354394 9.1682272 8.1964865 7.6952839 7.6254373 8.0015574
7.8120079 8.3487539 7.8557377 7.8971353 7.9297295 8.1735182 7.9063072 8.2547483 7.8634410 8.0300236 7.5053911 9.1063480 8.2084045 7.8681855 7.6235404 8.0160131
7.8326669 8.4136000 7.7728329 7.9847307 7.9575210 8.1798611 7.8168836 8.2657175 7.8192544 8.0771112 7.5520463 9.1518526 8.3373423 7.9402452 7.7024136 7.9835553
7.9187260 8.3830404 7.6504350 7.9785466 7.9627037 8.0827980 7.6962080 8.0456944 7.8221684 8.1174994 7.5238276 9.2151585 8.3884878 8.0043640 7.6509504 7.8776441
7.9725995 8.3468695 7.5827813 7.9224920 7.9214988 7.9994435 7.6524825 8.0432081 7.7398043 8.1510391 7.6809540 9.2282581 8.3807192 7.8778939 7.6402612 7.9256606
8.0268087 8.4785166 7.4265461 7.9963942 7.9635043 8.0041285 7.5684733 8.0052233 7.6917267 8.1637640 7.7279100 9.2428312 8.4358454 7.8398514 7.6176000 7.9469800
7.9978304 8.4155769 7.3439059 7.9791565 7.9370027 7.9603209 7.5130978 8.0427313 7.5448899 8.1471128 7.7148747 9.2604952 8.4235725 7.7989726 7.6059003 7.9999261
7.9957948 8.4634409 7.3510923 7.9652472 7.7996144 7.8492575 7.5638189 7.9776707 7.5778174 8.1557665 7.6529837 9.3643799 8.5275326 7.7377820 7.6526489 8.0506687
8.0342493 8.3987598 7.3586011 7.9945693 7.6784482 7.8217998 7.6236277 7.9172034 7.6913080 8.1801891 7.6177931 9.3631878 8.6219940 7.7017303 7.7329836 7.9677777
7.9015250 8.4463902 7.3432412 8.0384188 7.5625629 7.7989058 7.5766892 7.8155894 7.7121663 8.1704826 7.6003871 9.3641148 8.5940771 7.7038746 7.7434874 8.1582603
7.9218616 8.5292168 7.2633209 8.0941801 7.5141859 7.7759485 7.5354347 7.9095898 7.6572442 8.1056719 7.6087527 9.3826427 8.4929018 7.7650456 7.7114363 8.1552687
7.8789859 8.6136713 7.2041988 8.1232738 7.5837765 7.7449474 7.4429121 7.9482832 7.7220645 7.9379392 7.6120586 9.3173323 8.4652519 7.7679510 7.7748265 8.1798468
7.7955117 8.7225504 7.1378975 8.1162119 7.6191297 7.7250471 7.3129339 7.9879365 7.7389741 7.8851123 7.5887814 9.2972746 8.4809923 7.8059206 7.6977863 8.2217693
7.7573128 8.6354427 7.2128224 8.1269159 7.5658922 7.7964931 7.2631016 8.0041676 7.7140226 7.9735641 7.5775456 9.1332798 8.4467163 7.9122038 7.7146711 8.2348232
7.8067074 8.6407251 7.2223859 8.1324673 7.4748530 7.8286881 7.1940603 8.0053406 7.7654328 7.9645963 7.5110364 9.1175451 8.4674988 7.9563541 7.7744727 8.2655706
7.8259983 8.6194324 7.1350861 8.1531935 7.4764667 7.7716208 7.2979894 7.9071031 7.7158222 7.9961696 7.5490956 9.0556126 8.6324062 7.9433632 7.7698102 8.2091122
7.8502498 8.5995207 7.1523023 8.0497322 7.3995266 7.8919029 7.3686652 7.8923731 7.6899319 8.0953703 7.4538612 8.9377279 8.6453800 8.0325603 7.7607427 8.1991758
7.8747926 8.5522852 7.1446037 7.9037552 7.4395881 7.9623294 7.4431543 7.8605137 7.5929432 8.0817947 7.5127988 8.9681387 8.6119652 7.9525323 7.7684011 8.1605797
7.8012695 8.4723263 7.2061939 7.7950931 7.4387712 7.9540215 7.4914298 7.8567419 7.4736342 8.1091471 7.4797163 8.9838705 8.5348425 7.9240828 7.7583151 8.1467772
7.7752929 8.3851919 7.2381549 7.8207922 7.4174919 7.9384713 7.5714302 7.8726611 7.4047675 8.1343765 7.3906660 9.0768270 8.4083700 7.9390693 7.7637672 7.9851613
7.6520753 8.3684959 7.2427421 7.8971310 7.5040188 7.9683285 7.5191770 7.8744297 7.4167433 8.1712875 7.4877648 8.9945307 8.2576380 7.9812551 7.7878451 7.9931068
7.6898108 8.4111662 7.3922820 7.9420781 7.5653849 7.8448682 7.5433903 7.9667249 7.5475044 8.0894136 7.5712786 9.1374941 8.2780695 8.0588112 7.7916627 7.9537230
7.7791386 8.4842453 7.3414445 7.9010534 7.5449777 7.7814460 7.4795308 7.9684229 7.5439105 8.0503235 7.5865898 9.1449242 8.3323612 7.9871407 7.7555375 7.9453225
7.7429910 8.6146097 7.1393781 7.7742844 7.6471639 7.8400559 7.4653835 8.0417986 7.6108413 7.9083843 7.5962954 9.1612806 8.4692926 8.0411615 7.7771344 7.9034667
7.7293520 8.7740879 7.1351819 7.7657619 7.6205440 7.9336133 7.4925013 7.9248796 7.6209946 7.8992372 7.4928203 9.0069056 8.3897810 8.0230074 7.7018166 7.9883065
7.7460566 8.7540751 7.0240083 7.7959342 7.5654211 7.9734306 7.6138372 7.7585363 7.6367269 7.9532747 7.5029616 8.8535452 8.4022112 8.1107378 7.5674295 8.0247250
7.7214890 8.6832666 7.2046494 7.8446736 7.5631790 8.1177931 7.7898245 7.5816636 7.7450953 8.0555534 7.4342341 8.7574568 8.1803694 8.0444021 7.4124784 7.9725990
7.7508898 8.7135181 7.2630754 7.9139786 7.4065089 8.0745859 7.8130240 7.5528073 7.7520261 7.9252100 7.3893361 8.5622759 8.1382837 8.1106663 7.2903457 7.9711695
7.7737226 8.7790155 7.2303305 7.8579140 7.3339925 8.0900421 7.9004078 7.4722176 7.9135995 7.9555922 7.4401813 8.6167402 8.0916414 8.2469559 7.2280278 8.0472479
7.7859998 8.8066902 7.3338933 7.8508720 7.2707300 8.0331697 7.9375081 7.4637485 7.9399962 7.8783283 7.4239960 8.7434254 8.0891104 8.3713932 7.2816148 8.2530184
7.7880006 8.9212933 7.3925190 7.8591456 7.2521672 7.9857569 7.9434042 7.4845176 7.9810162 7.9544072 7.6091986 8.7518387 8.0481195 8.4639034 7.3274460 8.1650782
7.8076944 8.8919773 7.3655696 7.7928863 7.1393032 7.9783659 8.0699749 7.5796967 7.9745164 7.9521313 7.6050811 8.7057762 7.9892845 8.4278154 7.3617101 8.0743999
7.8599496 9.0104551 7.3240767 7.8582144 7.1284447 7.9475832 8.0816574 7.5164237 8.0519314 8.0015774 7.5718846 8.6142530 8.0336246 8.5288668 7.3999467 8.1288872
7.9003820 9.0586023 7.3585553 7.8389969 7.0989466 7.8467565 8.1554375 7.4280524 8.0171375 8.0921192 7.6015334 8.4651356 8.0596676 8.5821714 7.5752268 8.1119432
7.9163270 8.9621716 7.4058771 7.9566875 7.0996466 7.7883024 8.0763073 7.3515959 8.0289040 8.1874456 7.5813684 8.3331776 8.0592670 8.5619221 7.6190481 7.9416490
7.8586874 8.9338875 7.4428639 7.8443894 7.1831164 7.7489991 8.1159344 7.3283510 7.9496131 8.2463865 7.5240211 8.1725779 8.1232128 8.4745731 7.5196853 7.8986468
7.9238849 8.9269323 7.5046797 7.9087043 7.0939469 7.7353206 8.2184954 7.3215442 7.8794618 8.2410393 7.5913272 8.1089659 8.1386833 8.3060236 7.5689120 7.8901539
7.8386660 8.9918261 7.4446998 7.8894291 7.0254502 7.7173715 8.2156734 7.4049592 7.8265395 8.2832336 7.5752525 8.0634098 8.1449499 8.2057543 7.6604457 7.8983517
7.7888827 8.8513927 7.4746990 7.9552045 7.0333829 7.6837363 8.1592274 7.3308129 7.7359242 8.2907219 7.4353523 8.1596270 8.1724110 8.1071453 7.5745959 7.8160300
7.8438869 8.8410673 7.4709921 7.9138827 7.0348516 7.7107911 8.0407915 7.2298102 7.6533122 8.1306620 7.3733277 8.2190237 8.2227707 8.0074739 7.5875735 7.8231134
7.9107413 8.7666454 7.4316030 7.9577723 6.9564219 7.8201113 8.0033207 7.2201581 7.5542002 8.0733166 7.4451189 8.3411236 8.2985373 7.9100680 7.6261034 7.9289632
7.8669815 8.6663094 7.5376649 7.9625502 7.0706596 7.9002924 7.8279090 7.2779517 7.5243945 8.0170612 7.3785958 8.2918339 8.3353891 7.9495702 7.6572485 7.8496804
7.8878455 8.6085873 7.5100236 8.0104246 6.9852509 7.8364401 7.8641443 7.3378925 7.4946437 8.0957260 7.3303537 8.2483292 8.3884115 7.8947792 7.7295961 7.9122720
7.9340410 8.5331001 7.5506287 8.0985842 6.9963040 7.7417407 7.8967962 7.4272137 7.3991237 8.0129375 7.3077345 8.3680182 8.4214706 7.7436538 7.6994605 7.8625236
8.0620079 8.4020128 7.5408015 8.1449213 7.1186843 7.6913676 7.8619914 7.4715571 7.4086051 7.8922315 7.2246618 8.3721485 8.4064846 7.5941224 7.6114321 7.8097100
8.0929909 8.3730240 7.4513655 8.1382599 7.1052380 7.7476392 7.8386908 7.4537206 7.3664718 7.8271241 7.2688546 8.3097401 8.3945322 7.5284100 7.6966629 7.8916202
8.0227661 8.4324389 7.3375878 8.0515480 7.0970440 7.9506226 7.8071327 7.3842316 7.4441128 7.7829876 7.2026739 8.3312721 8.3869057 7.3840823 7.6367669 7.8908267
7.9622679 8.4097157 7.3644662 8.0921202 7.1432438 8.1015072 7.8573847 7.3687210 7.4807148 7.7534018 7.2692609 8.5062838 8.4395542 7.4001193 7.7220874 8.0710411
7.9350357 8.3029003 7.3766193 8.0031080 7.1962132 8.3121338 7.9460073 7.3755879 7.6193385 7.6908126 7.2117901 8.4777431 8.3881931 7.4157352 7.7219300 8.1077642
8.0676584 8.1866980 7.5394912 7.8919101 7.3052797 8.2088490 7.9802256 7.4859657 7.7241006 7.6320481 7.1591659 8.5251713 8.3120375 7.2765222 7.6810780 8.2046518
8.0730686 8.2775850 7.5123143 7.7620335 7.3132677 8.2701998 8.0101929 7.6527362 7.8253927 7.5560365 7.1523409 8.5146465 8.3177776 7.2918534 7.6772099 8.3031626
8.0852556 8.3909931 7.4329228 7.7031779 7.2857294 8.2950172 7.9617782 7.6990466 7.8236032 7.5386996 7.1917038 8.5342484 8.2685595 7.3752370 7.7280645 8.3738594
8.0311937 8.4680700 7.4352479 7.6610179 7.2296233 8.3331184 7.9949031 7.7185731 7.8596878 7.6168127 7.1589952 8.4622288 8.2592506 7.2875023 7.6915607 8.4053822
8.0274000 8.4067402 7.3436794 7.6132250 7.1998363 8.3260937 7.9414163 7.7312016 7.8654137 7.5396791 7.0906839 8.3716841 8.1797190 7.2473707 7.6815853 8.4761400
8.0334549 8.4083843 7.2169876 7.6772618 7.2303061 8.3503656 8.0899305 7.7990975 7.7549200 7.6399126 7.0126796 8.3850727 8.0370340 7.2717247 7.6293497 8.3988810
7.9641991 8.3350401 7.2584724 7.6923003 7.2095795 8.2932005 8.1628838 7.7463708 7.6376443 7.6766758 6.9866676 8.3829727 8.1261425 7.3842425 7.6677670 8.4329815
7.9436307 8.2987804 7.2466507 7.6670074 7.2332048 8.3006754 8.2346964 7.6460648 7.6206346 7.6929951 6.9989500 8.3893290 8.0702391 7.3940783 7.6896119 8.4272442
7.8824844 8.3882704 7.2747893 7.6296415 7.1825476 8.3097725 8.2499914 7.5362797 7.5604296 7.7531691 6.9756970 8.4194918 7.9718013 7.4226732 7.6775966 8.4897051
7.9735975 8.4507227 7.3200259 7.6241732 7.1499395 8.2801991 8.2390175 7.4442735 7.5551615 7.7921362 6.8506136 8.2926149 7.9335246 7.4594569 7.5555062 8.3322840
8.0903740 8.4897423 7.4604530 7.5703726 7.0416589 8.1018543 8.2179670 7.3993239 7.7149296 7.7311225 6.9254079 8.2613811 7.9219990 7.4035344 7.5928369 8.1602106
8.1633978 8.5075302 7.4947119 7.5986729 6.9898748 8.0557365 8.2166605 7.4850712 7.6586761 7.7444191 6.9387488 8.2618475 7.9856834 7.3709836 7.5442162 8.1576834
8.2371559 8.3881397 7.5429316 7.5844512 7.0219321 8.1055651 8.2163010 7.6250930 7.6869774 7.8393879 6.8753386 8.3000975 7.9647560 7.2343836 7.5115027 8.1504030
8.2346506 8.3406734 7.5580378 7.6579814 7.0776777 8.2922039 8.1381884 7.6681705 7.6267581 7.8473258 6.9130831 8.2433767 7.9372859 7.1559505 7.3079329 8.2632875
8.2411280 8.3242493 7.6119576 7.5623379 7.0896101 8.3368082 8.2367401 7.6366215 7.6502991 7.8474979 7.0251236 8.1025324 7.9884090 7.1407924 7.3111019 8.3132858
8.2287445 8.2858696 7.4855628 7.5056491 7.2077217 8.3680124 8.2365379 7.6838193 7.7772942 7.7475805 7.0013733 8.0834446 8.0726719 7.1716962 7.3019171 8.2939224
8.2140322 8.2018270 7.4867749 7.3744011 7.3799505 8.4773283 8.2182026 7.7348666 7.8364635 7.7178478 6.8675442 8.0864944 8.0695305 7.1754637 7.2593436 8.3362522
8.2883492 8.2265377 7.5051794 7.3771996 7.4159265 8.4410963 8.1750317 7.8133397 7.9769621 7.6450233 6.9063716 7.9801188 8.0737343 7.1891880 7.2132025 8.3412848
8.2474174 8.2550554 7.4487505 7.3426719 7.4396424 8.3741112 8.2245083 7.8486934 8.0474834 7.5440617 6.9434452 7.9376540 8.0471182 7.2207851 7.2258787 8.3696976
8.4149475 8.2419510 7.2445226 7.2905111 7.4722672 8.3512039 8.3022938 7.8322449 8.0703239 7.5016189 7.0534010 7.9674721 8.1562033 7.2131896 7.3306036 8.4082546
8.4740543 8.2637701 7.1468625 7.3315034 7.5291753 8.3426561 8.3761253 7.7854061 8.0675888 7.3925138 7.1256351 7.8854427 8.2529821 7.0942559 7.4279923 8.4346895
8.5049200 8.1593847 7.0549083 7.5317602 7.5602293 8.3585234 8.4654093 7.7566504 8.0581722 7.3104582 7.1730456 7.9345765 8.1934586 6.9578357 7.4783893 8.3566437
8.4387674 8.1488400 6.9206300 7.4055843 7.5806513 8.3562689 8.5350208 7.7031026 8.0139847 7.2414527 7.2351036 7.9091473 8.1575212 7.0131454 7.3585658 8.3599949
8.4769650 8.1121340 6.8500109 7.4411240 7.7478995 8.2352762 8.4288187 7.6133280 7.9823990 7.3051982 7.2465410 7.8441868 8.1991825 6.9341474 7.3155184 8.2853088
8.5463572 8.0224838 6.8641081 7.4816871 7.7515035 8.2055445 8.4167528 7.6680446 7.8074698 7.2253594 7.2661867 7.8161564 8.2524738 6.8907542 7.2212963 8.3324184
8.7028990 7.9926276 6.8930840 7.5568242 7.8364811 8.0020885 8.4229727 7.7606611 7.7222695 7.4147286 7.3150282 7.7717118 8.2650194 6.9777117 7.1044049 8.2565050
8.6933184 8.0852184 7.0617647 7.5490527 7.9041491 8.0339279 8.3614063 7.8130608 7.7401810 7.2327213 7.3097739 7.8660784 8.2658806 7.0439796 7.0383377 8.2613773
8.7475967 8.1458340 7.2484813 7.5173101 7.9362588 8.0534630 8.2678213 7.7800407 7.7007985 7.1602397 7.3196850 7.9175892 8.2563887 7.0907812 6.9641747 8.1603098
8.6819487 8.0568943 7.3281231 7.5470161 7.8972893 8.0184755 8.3038092 7.8193536 7.6337514 7.0380177 7.4042487 7.9599938 8.1658268 7.0791011 6.8902926 8.0356255
8.5587597 7.9606028 7.4215326 7.5769601 7.8453021 7.9989028 8.2804594 7.8846769 7.5383859 6.9560738 7.4298410 7.9278908 8.1895275 7.0261106 6.8523788 8.0898190
8.5257397 7.9953179 7.4714465 7.5983758 7.7517028 8.0119600 8.2885876 7.9279580 7.5547810 6.9892950 7.4190826 7.8489103 8.2911987 7.0378852 6.9188914 8.0679264
8.5202417 7.8597436 7.4472175 7.6043506 7.6819720 7.9798136 8.3823099 7.8992677 7.7306881 7.0477490 7.4509082 7.8064399 8.4307957 7.0332160 7.0456281 8.0828705
8.5430031 7.8898301 7.4477763 7.7098985 7.7232389 8.1526308 8.3588715 7.9388337 7.7959476 6.9881816 7.4796524 7.7513905 8.4916868 7.0680022 7.1067843 8.1264811
8.4781427 7.8226366 7.5477605 7.7530055 7.8277516 8.0829515 8.3545609 7.9729304 7.8513479 7.1036911 7.5065799 7.7414050 8.5549088 7.1273603 7.0384130 8.2251186
8.4859724 7.8845363 7.5306797 7.8629909 7.8473072 8.0243979 8.2463741 7.9243193 7.8448601 7.1005468 7.5247002 7.7181444 8.5671043 7.2488475 7.0214424 8.1744061
8.5551348 7.9379792 7.5710864 7.8963785 7.7604303 7.9764128 8.2477245 7.8327856 7.7667680 7.1347418 7.2764382 7.7874436 8.5669317 7.3094859 7.0294104 8.2226362
8.6146917 7.9062595 7.6446929 7.7862630 7.7498527 7.9854445 8.2131767 7.8510003 7.7710752 7.1736493 7.1853828 7.6570082 8.6114197 7.4134846 7.0686488 8.2789879
8.7059021 7.8054957 7.7436323 7.6721478 7.7782812 8.0006447 8.1325159 7.8337493 7.7158327 7.1705456 7.0776062 7.5555305 8.6341410 7.2817111 7.0633717 8.1745024
8.8193569 7.7657595 7.7060876 7.7443037 7.7866406 8.0880861 7.8598080 7.9397349 7.6327119 7.1971712 7.0044703 7.5003629 8.6109495 7.3477597 7.0942211 8.1802702
8.8329430 7.7134628 7.7466564 7.7360134 7.7713575 8.1565094 7.8649845 7.9307590 7.7006450 7.2858806 6.9768023 7.3941002 8.5196190 7.3657537 7.1662869 8.2338524
8.8000841 7.7476859 7.7725515 7.8277416 7.7257051 8.1867361 7.8697038 8.0293684 7.7910919 7.2625613 6.9676971 7.3837786 8.6295595 7.4161396 7.2519460 8.2542448
8.9242821 7.7561545 7.7779965 7.8189683 7.7663031 8.2025137 8.0487690 8.0439644 7.7443151 7.3541665 6.9810681 7.4235821 8.6508188 7.3720598 7.1946964 8.2120600
8.9636936 7.8268890 7.7772365 7.7454009 7.7147913 8.0549107 8.0176134 8.1212444 7.7424269 7.3724766 7.0678015 7.5319619 8.6519728 7.2441983 7.1858840 8.2617579
9.0026340 7.8413253 7.8002324 7.6998506 7.6549835 7.9475093 7.9539933 8.1570263 7.6555443 7.1727138 6.9837995 7.5785985 8.6179152 7.1562529 7.0769534 8.3917236
9.0642080 7.9556417 7.8816843 7.6938214 7.7344012 7.9840889 7.8238535 8.0541534 7.6532845 7.1785507 7.0025940 7.6529422 8.6375694 7.2650337 7.0789037 8.5262451
8.9974070 7.9080863 7.8951459 7.6942544 7.7416239 7.9672847 7.8019996 8.0286579 7.6511679 7.0777411 6.9463906 7.6813536 8.5111094 7.2093768 6.9532814 8.4815960
8.9977608 7.9309869 7.8291473 7.7044950 7.6944118 7.8791890 7.7392173 8.0383196 7.7008295 7.0646954 6.8473010 7.6136231 8.4241095 7.2346048 6.8521042 8.4069595
8.9072762 7.7883573 7.7744761 7.8233018 7.6797547 7.8612142 7.6695523 7.9968915 7.7379065 7.1133761 6.7930646 7.6144385 8.1932011 7.2382526 6.8535299 8.4044533
8.8890886 7.6728287 7.8032598 7.9091144 7.6845188 7.9405088 7.6035233 8.0513029 7.6767054 7.0506034 6.8132634 7.6815968 8.1479425 7.1695576 6.8853631 8.3916082
8.8939419 7.6397457 7.8760033 7.9643550 7.6839666 7.9462404 7.6164975 8.0212641 7.7662854 6.9646645 6.8052912 7.6829429 8.0232849 7.2095017 6.9473815 8.4127579
8.9210405 7.6201582 7.7836003 7.9017010 7.6798129 7.9041262 7.7003374 7.8993464 7.8617997 6.8515387 6.8123045 7.6073241 8.0151882 7.2066712 6.9724693 8.4796572
8.9087009 7.5812035 7.7655129 7.9126382 7.6833024 7.9516959 7.8161964 7.8129063 7.9410119 6.8379421 6.7891102 7.5526457 8.0383024 7.1572261 7.0617003 8.3218708
8.9786615 7.6432228 7.7119546 7.8428445 7.7170935 7.9944444 7.8042622 7.8104291 7.9500713 6.6442742 6.8029194 7.5109825 8.0014400 7.1294041 7.1067481 8.2516766
8.9857063 7.6101527 7.7180419 7.8070507 7.6911850 8.0254669 7.7860389 7.7217312 8.0558605 6.5684185 6.7795949 7.5743923 8.0815582 7.1139002 6.9896936 8.2406015
8.9739857 7.5725121 7.7381048 7.7785134 7.7085805 8.0150795 7.7395239 7.6540980 8.0158863 6.5616679 6.7995162 7.7155743 7.9599438 7.0098066 7.0566978 8.1616783
8.9451065 7.6541471 7.7714882 7.8378530 7.7709107 8.0373678 7.7539854 7.7518120 8.0633640 6.4876680 6.9081759 7.6815190 7.9684939 6.9613996 7.1237555 8.1535378
8.8247585 7.6846290 7.8116717 7.9959421 7.7283230 8.0846481 7.7413092 7.7705817 8.0452881 6.5523372 6.9182086 7.5995350 7.9942827 7.0517044 7.2275786 8.1579332
8.8697014 7.6236448 8.0181980 8.0074425 7.6073170 7.9784937 7.7284679 7.7704058 8.0576096 6.6045079 6.9894786 7.5235343 8.0053616 7.0010929 7.2426167 8.1722174
8.9236259 7.7006016 8.0931988 7.9719257 7.5423665 8.0418806 7.6175838 7.6749620 8.0935707 6.6456695 7.0374489 7.5165229 7.9564161 6.9487386 7.1603155 8.1777077
8.9391222 7.5851517 8.1136904 7.9968061 7.5690126 8.0741100 7.6232834 7.6582913 8.1055384 6.6978726 6.9010053 7.4953570 8.0077620 7.0321712 7.0892730 8.0959473
8.9568882 7.6729941 8.1844845 7.9449086 7.5699844 8.0412855 7.6667395 7.6412168 8.2151966 6.7659297 6.8889213 7.5451956 7.9590607 7.0171580 7.0569015 8.0689316
8.9789886 7.6139874 8.2185478 7.9707484 7.4777722 7.9971714 7.7193637 7.6784706 8.2095833 6.6980691 6.8586097 7.5743508 7.9817591 7.0136776 6.9329062 8.1204014
9.0756474 7.5868120 8.1735649 7.8642597 7.5786414 8.1506615 7.6155581 7.6531882 8.1508236 6.6708331 6.7997451 7.6034846 8.0182886 7.0029688 6.9424720 8.2083035
8.9574671 7.5977669 8.2285910 7.9427233 7.5821648 8.2103224 7.5305133 7.7172751 8.1278906 6.6442995 6.7613420 7.6455531 8.0095339 6.9455318 6.9436774 8.2865419
8.9354467 7.5541186 8.2814913 7.9416456 7.5860028 8.1147137 7.4855442 7.6909108 7.9281106 6.6545954 6.7319517 7.6964860 7.9999990 6.9818511 6.9992647 8.1401978
8.8703852 7.5879121 8.2738924 7.9598670 7.6676784 8.1141882 7.5331602 7.6493869 7.9675045 6.7311592 6.7272143 7.8483000 7.9846392 7.0543795 6.9501777 8.1891775
8.7516336 7.5530071 8.3279257 7.8742609 7.8004088 8.0404425 7.4710598 7.6448026 8.0800562 6.6723490 6.8063312 7.8601837 7.9946494 7.0026593 6.9321880 8.2380085
8.6193352 7.5209475 8.2525043 7.8117514 7.7879620 7.9832306 7.5354977 7.6116304 8.1122923 6.6674423 6.7392998 7.8108411 8.0453730 6.9333897 6.8776164 8.2741899
8.6137495 7.5281057 8.2226467 7.7387967 7.7688003 8.0104370 7.4943314 7.6675296 8.0991707 6.6746006 6.7227068 7.8099389 8.1300001 6.8455667 6.7594175 8.2751274
8.6374464 7.5173011 8.2024508 7.7339830 7.7736073 7.9334064 7.5438023 7.5817542 8.0280170 6.6189809 6.7279487 7.8422790 8.1544199 6.8499250 6.6128874 8.2776241
8.7101278 7.5183692 8.1039925 7.6541567 7.7075291 7.9857378 7.6060967 7.6466146 8.1414890 6.6795745 6.8054080 7.7874069 8.1865587 6.9178071 6.5742493 8.3103981
8.7155590 7.5605540 8.1409979 7.6340575 7.7482562 8.0550566 7.6098504 7.6385016 8.1935844 6.8016305 6.8230996 7.8073826 8.0649118 6.9345551 6.6356611 8.3559494
8.6396685 7.5606027 8.2850714 7.6356068 7.7792258 8.0680799 7.7178812 7.6135941 8.2113562 6.8395276 6.9591789 7.7072115 8.1268263 6.9575267 6.6415095 8.3176479
8.5483494 7.3651810 8.3385353 7.6029034 7.7451320 7.9703965 7.7270570 7.5133910 8.1067123 7.0183754 6.9583044 7.7111931 8.1245718 7.0161972 6.5954432 8.3719578
8.6088047 7.4358215 8.3601933 7.7313285 7.6851883 8.0393620 7.6084991 7.5207777 8.0697680 7.0034208 6.9955907 7.6767006 8.0884962 7.1709480 6.6600175 8.4242439
8.4782362 7.3661914 8.3044376 7.7723742 7.7363443 8.1534681 7.5840020 7.6214752 8.0302544 7.0614138 6.9671888 7.6625056 8.0648546 7.1639085 6.6383815 8.5668955
8.5520296 7.4418941 8.2545061 7.7777562 7.8113751 8.1128378 7.5984216 7.6242352 8.0459938 7.1436496 7.0319657 7.6421881 8.0132875 7.1175580 6.6060653 8.5502024
8.6016350 7.5010171 8.1925411 7.8087516 7.6475053 8.0537329 7.5762010 7.6581550 8.1372299 7.1552143 6.9530659 7.7922988 7.8935523 7.1226196 6.6585622 8.4885292
8.6177740 7.6162972 8.0281954 7.7902899 7.5868659 8.0030928 7.5402212 7.6516099 8.1382866 7.1452174 6.9233313 7.7998972 7.8843246 7.1986809 6.7802901 8.3847265
8.7865038 7.6431026 7.9513063 7.7995663 7.4984159 7.9370794 7.6140962 7.5721555 8.1734304 7.1994739 6.9561377 7.8592176 7.8342719 7.1993699 6.9113097 8.3047047
8.9275103 7.6014566 7.9732041 7.8025374 7.5648532 7.8801770 7.5674214 7.6498141 8.1374607 7.1486897 6.9370131 7.9457517 7.8041968 7.2005773 7.0348415 8.2741184
8.9902306 7.5193214 7.9682336 7.7281508 7.5476098 7.9184084 7.5187178 7.6509185 8.1977205 7.1760087 7.0639210 7.9958334 7.8946509 7.2513890 7.1932087 8.2133036
8.9100513 7.5017085 8.1137829 7.7504945 7.7238345 7.9507365 7.4936733 7.6846256 8.1496630 7.1421103 7.0489430 8.0367699 7.9253368 7.2905860 7.3311000 8.2220516
8.8126297 7.5813503 8.2672491 7.7457223 7.7102609 7.9268489 7.5128336 7.7104158 8.1064510 7.1571560 7.0758543 8.0011692 7.9458976 7.3125596 7.2624874 8.2610807
8.7606268 7.5906558 8.2300959 7.5726933 7.6603780 7.9715667 7.5770726 7.7746239 8.0321312 7.1483049 7.0488238 7.9196100 7.8385072 7.4312563 7.2776928 8.3046160
8.6587877 7.4720006 8.1302891 7.5687532 7.6251655 8.0220137 7.7019296 7.8021812 7.9801140 7.1817307 7.0562110 7.9783530 7.8317189 7.4290972 7.2659979 8.3546476
8.4563007 7.5336885 8.1433153 7.3754330 7.5572143 8.0386515 7.8732219 7.8366189 7.7579207 7.2219129 7.0987277 7.9957881 7.7032685 7.5033541 7.3124170 8.3731070
8.2807169 7.4224925 8.0850821 7.3452210 7.4241500 7.8601937 7.9348750 7.7866549 7.7138586 7.2319241 7.0929961 7.9659171 7.6071911 7.5441499 7.3430624 8.3859797
8.3160686 7.4424248 8.0387325 7.3330779 7.3750291 7.8923182 7.8827014 7.7704525 7.6492977 7.1046219 7.0271955 7.9826245 7.6057987 7.5180936 7.3888979 8.2751160
8.3107061 7.4023829 8.0587702 7.4031110 7.3393421 7.7607970 7.7272043 7.8014255 7.7446165 7.0298820 7.0283427 8.0641870 7.6159596 7.4589071 7.5199108 8.1806202
8.2121410 7.3776083 8.0535250 7.4926491 7.4778361 7.7373800 7.5588970 7.8729901 7.7217422 6.9574952 6.9138069 7.9733524 7.5554867 7.4739614 7.5496106 8.1601496
8.2260580 7.5143533 8.1384583 7.4872694 7.3695984 7.7556891 7.6348281 7.8208337 7.6840987 6.9741921 6.9081273 8.0094671 7.6426682 7.4070930 7.5188313 8.2014809
8.2859106 7.5959415 8.2161007 7.5383782 7.5064631 7.7616444 7.6718779 7.7424483 7.7029853 6.8597116 6.8833051 8.0739136 7.7574139 7.3225918 7.4557810 8.2640972
8.2602806 7.6432667 8.2195597 7.4988441 7.5099859 7.7541518 7.7042150 7.6971412 7.7283044 6.8730631 6.8618913 8.1308928 7.8386207 7.1529608 7.4956098 8.3206644
8.2505617 7.6743541 8.2338991 7.4199653 7.4534888 7.7731633 7.6648049 7.7008195 7.7257905 6.9109621 6.9532475 8.1613464 7.9472656 7.0844407 7.3419604 8.4205494
8.2154713 7.7116513 8.2030993 7.4137325 7.4119434 7.7765884 7.7304659 7.5323186 7.6695857 7.0401945 6.9014616 8.1618624 7.9067836 6.9380708 7.3849893 8.3865108
8.2188988 7.5947690 8.1924658 7.3327641 7.4103022 7.8728914 7.7042246 7.5367146 7.5103440 7.0827055 6.9468613 8.0831671 7.9291997 6.7781739 7.3434458 8.3218536
8.1974125 7.5841546 8.1155891 7.2773705 7.3104343 7.8287344 7.7278452 7.6466761 7.5708771 7.0269570 6.9023809 8.0849447 7.8269982 6.7911215 7.3193617 8.3729229
8.3534489 7.5265374 8.0553026 7.2615452 7.3038139 7.8374071 7.8432045 7.5892205 7.5045481 6.9188108 6.9065137 7.9342842 7.6525545 6.7851882 7.3697581 8.3820086
8.4134626 7.4485250 8.0597849 7.2701030 7.3217578 7.8292065 7.9365649 7.6355023 7.5614338 6.8617902 6.9407887 7.8711505 7.5279536 6.8779297 7.3573709 8.3480005
8.4499683 7.3653331 7.9517865 7.2299867 7.2799721 7.8750181 7.9988899 7.6772256 7.4248595 6.8120141 6.8444767 7.8289080 7.4973097 6.8626447 7.3968296 8.3274269
8.4957838 7.3428063 7.8570504 7.2582612 7.3144369 7.8263540 8.1251554 7.5983653 7.4028573 6.7261462 6.9603801 7.7873583 7.4908352 6.8592672 7.3402481 8.3477411
8.4766321 7.3072033 7.8983054 7.2661619 7.4171572 7.8337669 8.1256609 7.5446572 7.4900975 6.7663083 6.9360418 7.7960672 7.5903034 6.8818746 7.3253155 8.3688135
8.4203653 7.3205414 7.8166318 7.2328334 7.4385357 7.7425680 8.2588205 7.4150634 7.4602003 6.8167133 6.9751496 7.7430267 7.5414481 6.9429474 7.3764958 8.4033957
8.4453001 7.4131360 7.8159509 7.3174977 7.5212469 7.7244668 8.2164373 7.4548950 7.4114890 6.7898831 6.9613905 7.7005634 7.5142794 6.9640718 7.3760600 8.3050442
8.4149075 7.4481921 7.6963983 7.3397908 7.5928307 7.6652675 8.2022448 7.4456577 7.3472037 6.7439499 6.8760376 7.6182590 7.6191573 6.9359140 7.3814850 8.4392281
8.3574047 7.3479314 7.6893210 7.3847494 7.7554374 7.6468844 8.2398453 7.5008101 7.3064909 6.7945571 6.7850633 7.5936356 7.6545682 6.9038410 7.3235064 8.3338642
8.2947721 7.3975105 7.6314068 7.3693914 7.8021536 7.6981368 8.3743439 7.4940519 7.2813258 6.6702499 6.5784564 7.5707340 7.7235179 6.9348035 7.4021707 8.2991037
8.3289614 7.4577932 7.5771995 7.4498763 7.8139992 7.7602830 8.4599400 7.5174923 7.1631536 6.6386304 6.5646996 7.6221275 7.7338820 6.9087119 7.3744464 8.2884207
8.3171148 7.4322195 7.5597224 7.5830703 7.8829980 7.7713256 8.4463606 7.4852552 7.1252065 6.6011934 6.4945807 7.6063237 7.7942519 6.9633880 7.4807277 8.2741184
8.1721001 7.4707327 7.5171547 7.4883513 7.9490037 7.7766714 8.3904581 7.4512458 7.0114250 6.6008854 6.4915180 7.6676917 7.7554479 6.9381995 7.4892840 8.2053852
8.1748810 7.5027590 7.5104551 7.4800339 7.9209867 7.7087569 8.3890562 7.4648004 6.9940968 6.5160279 6.6285357 7.7144957 7.7440009 6.9557695 7.5560079 8.1521435
8.1668301 7.4901471 7.6267557 7.4545612 7.9880028 7.5287952 8.4425659 7.4660802 6.9372053 6.5789490 6.7528830 7.7439718 7.6744018 7.0912042 7.6016226 8.1597939
8.1318054 7.5747685 7.5941262 7.2940369 8.1101465 7.4136043 8.5207682 7.4762874 6.8032036 6.7173967 6.8508983 7.7171226 7.6543026 7.2736478 7.7233129 8.0589952
8.1806555 7.6022511 7.5395103 7.3209124 8.1265211 7.4977136 8.4424849 7.3751750 6.7283421 6.7764287 6.7980194 7.7424178 7.6778517 7.4047031 7.7394481 7.9956250
8.2501135 7.6356831 7.5327549 7.2508440 8.0523109 7.4178686 8.3706055 7.4024382 6.8086133 6.7424054 6.8022194 7.7514887 7.7396326 7.4806976 7.7987309 7.9340377
8.1772404 7.6620278 7.4039989 7.2940607 8.0845633 7.4799886 8.3452682 7.4081078 6.8437228 6.8611989 6.6647949 7.7994223 7.7684760 7.6419735 7.8222666 7.9775162
8.1429443 7.6558366 7.4242382 7.3515234 7.9902058 7.4647408 8.1941671 7.4443727 6.9226303 6.9471869 6.5099468 7.7442217 7.9102278 7.5700259 7.8882999 8.0725555
8.2376375 7.6311464 7.3910975 7.4237280 7.9694958 7.4939489 8.1994839 7.6240082 6.9568949 7.0721121 6.5988488 7.8105607 7.8260374 7.6050720 7.9513206 8.0460367
8.2805347 7.6062469 7.3348536 7.4157977 7.9654012 7.4392815 8.1449852 7.6682591 6.9840407 7.1163821 6.6617541 7.7213182 7.7753634 7.4682198 7.9291978 8.1074924
8.3390617 7.5640459 7.2388887 7.4637275 7.9316230 7.3635712 8.1209040 7.7201905 6.9441133 7.1376638 6.6522794 7.7439575 7.8105688 7.3836961 7.9899392 8.0646257
8.3730354 7.5401287 7.1052594 7.4335303 7.8135471 7.3678989 8.1365910 7.7230868 7.0046663 7.1827264 6.6583600 7.6222477 7.8293095 7.3990340 7.8205123 8.1088810
8.2638931 7.4650230 6.9640765 7.4914804 7.8890467 7.4319124 8.0757103 7.7973800 7.0189419 7.2709961 6.6011653 7.5498972 7.7926245 7.4339075 7.7850590 8.0518064
8.3389931 7.3816624 6.8590107 7.6440163 7.9298768 7.4777985 8.0331993 7.8332958 7.1458921 7.2467608 6.6303363 7.4953933 7.8286767 7.4772792 7.7649479 8.1094790
8.3045769 7.4198933 6.7115040 7.7495270 7.8576679 7.5583115 8.0008755 7.8286829 7.2141232 7.1374831 6.6351705 7.5100703 7.9580197 7.4725022 7.7414322 8.1818075
8.3517675 7.4535117 6.7717419 7.7296677 7.8113985 7.5185561 7.9452796 7.8719516 7.3148994 7.1738310 6.6021461 7.3874469 7.8227277 7.5493035 7.7661295 8.1478605
8.3388681 7.4316859 6.8568411 7.8740458 7.8514886 7.4498329 8.0049047 7.8976908 7.5237079 7.2263989 6.5807972 7.4356313 7.7141705 7.5313468 7.7674460 8.1667957
8.3829479 7.3229198 6.9441657 7.8364391 7.8953872 7.4781904 7.9571152 7.8687420 7.6556296 7.2646251 6.6837134 7.2556715 7.6783247 7.4362359 7.9272618 8.1921053
8.3923893 7.2769251 7.0646892 7.9207549 7.9179168 7.5604577 7.9784346 7.8650732 7.7408175 7.1932716 6.8364658 7.1169729 7.6444826 7.3329062 8.1056261 8.1051931
8.4203892 7.2908816 7.1491113 7.9978442 7.8541560 7.5118842 7.9982376 7.9066482 7.7761946 7.1692486 6.7275209 7.0440106 7.6837091 7.3300996 8.0442600 8.1555681
8.3782043 7.2057266 7.1722989 8.0315962 7.8221774 7.4913406 7.9874911 7.8570485 7.8063025 7.1215839 6.6813827 7.0813413 7.7705436 7.3668394 7.8453484 8.2361259
8.3931236 7.2236366 7.1926765 8.0196590 7.7765074 7.5713778 8.0259542 7.8368711 7.7479663 7.0921140 6.6358299 7.1069207 7.7746153 7.3070593 7.8071847 8.3361492
8.4277353 7.3350635 7.2458420 7.9430079 7.6528878 7.5757704 8.0281944 7.6737862 7.7829204 6.9915957 6.7074094 7.1516118 7.8487267 7.2927742 7.8056316 8.3046618
8.3852530 7.3916960 7.3939958 7.9158554 7.5148482 7.5873981 8.0336771 7.6225209 7.8168011 7.0608196 6.6472054 7.1887383 7.8037372 7.2168865 7.7825718 8.2134256
8.3738384 7.3610325 7.3435869 7.8175945 7.4865928 7.5506215 7.9462156 7.5922713 7.9598575 7.0284476 6.6702280 7.2318444 7.6815934 7.1463909 7.7740874 8.1454563
8.3547421 7.3502398 7.3507810 7.8303523 7.5087004 7.4667811 7.9335237 7.5638366 7.9110436 7.0796804 6.5628138 7.1938910 7.6447563 7.1664677 7.7413836 8.1175804
8.3106461 7.3836780 7.3584747 7.8415980 7.5256243 7.4130511 7.8220768 7.6852283 7.9551463 7.1345744 6.4482160 7.1306181 7.5367565 7.1689610 7.8105426 7.9696951
8.3692808 7.4564734 7.2866669 7.8655391 7.4957018 7.4545760 7.9714088 7.7009616 7.8751001 7.1092019 6.4940238 7.1010780 7.4691815 7.1290283 7.8770413 7.8528862
8.3708601 7.5280795 7.2837706 7.8815403 7.5279207 7.5046921 7.9829340 7.7546253 7.8604140 7.1465445 6.5696383 7.1467347 7.4785562 7.1816301 7.7863178 7.8235106
8.3697968 7.4556465 7.3188748 7.8584204 7.5375228 7.6001287 7.9451041 7.7553358 7.9866357 7.1880546 6.5973325 6.9878993 7.5233850 7.1789346 7.8193779 7.9081006
8.4176283 7.4257307 7.2714515 7.7930427 7.5819750 7.6312518 7.9754992 7.7581139 8.0117302 7.3097906 6.5346699 7.0144486 7.5859342 7.1928296 7.6331091 7.8713779
8.4275503 7.4704599 7.3437476 7.8295102 7.6593351 7.7792134 8.0479259 7.7848415 7.9826384 7.4121766 6.5318198 7.0498509 7.5736823 7.2328854 7.6771760 7.9823771
8.3362122 7.4462676 7.4129333 7.8421121 7.7012873 7.7737103 7.9868164 7.8283291 7.8836131 7.4414620 6.4644246 7.0919766 7.6069512 7.3218079 7.7564969 7.9209242
8.2355051 7.4200029 7.4986720 7.6988750 7.7397709 7.8829937 8.0437965 7.8268209 7.9427576 7.4939609 6.3536143 6.9779921 7.5643368 7.2595935 7.6927371 7.9486537
8.1916265 7.3708668 7.6149011 7.7136278 7.7825022 7.7766762 7.9686408 7.8338337 7.9958620 7.6050382 6.3117008 6.9670625 7.7091341 7.2498598 7.6541610 7.9350963
8.1519890 7.4056549 7.7267294 7.6658106 7.8075404 7.6727219 8.0122004 7.8098545 8.0768700 7.6154718 6.2096791 6.8846946 7.7504663 7.3002663 7.6583428 7.8685837
8.1224308 7.4332204 7.9273577 7.6113243 7.7261086 7.5943837 8.0503368 7.8149467 8.0375700 7.6137719 6.2635331 6.7310648 7.6908145 7.2261586 7.6805153 7.8758373
8.1786461 7.5085135 8.0887890 7.5904651 7.6964607 7.6038489 8.1203804 7.7636909 8.0609694 7.6224437 6.1943674 6.7711334 7.6921930 7.2548432 7.7170486 7.8403411
8.3159637 7.6194954 8.0461168 7.5688882 7.6929107 7.6531119 8.1266356 7.7223949 8.0636606 7.5544343 6.0393395 6.7219539 7.5667300 7.2845702 7.6826615 7.6665115
8.4086313 7.6112609 8.1354685 7.6478138 7.6735859 7.6741652 8.1514864 7.6848807 8.0530844 7.4512467 6.0225401 6.8037162 7.5100622 7.4860883 7.5868392 7.6179209
8.4680805 7.5761471 8.1525154 7.6829309 7.6447649 7.7570939 8.1420708 7.6105170 8.0642786 7.4311824 5.9895101 6.8442998 7.3924856 7.5223227 7.6006331 7.5912175
8.5107813 7.5715213 8.1332254 7.6885819 7.6708837 7.7409368 8.0698776 7.6467752 8.1558237 7.4071493 5.9496236 6.8963051 7.2772813 7.3946691 7.6837912 7.5805888
8.4887962 7.4955544 8.0571909 7.6574078 7.7141995 7.7025809 8.1119814 7.6055694 8.1972389 7.4221554 6.0131717 6.7275701 7.1860037 7.3593998 7.5266147 7.6003952
8.4557409 7.3682671 8.0621796 7.5793128 7.8042645 7.6779847 8.0907574 7.6196437 8.1730194 7.4546137 5.9754529 6.6954169 7.1515031 7.2926188 7.5162554 7.5792723
8.4768457 7.1912322 7.9648013 7.6892781 7.6540318 7.6750555 8.2116346 7.7554274 8.1671410 7.4008894 5.8940291 6.6974521 7.1952491 7.2277770 7.4795413 7.5630593
8.5359411 7.1870942 7.9805446 7.7412772 7.5650668 7.6322212 8.2734623 7.7949071 8.1795788 7.4159102 5.9348569 6.6371098 7.1262608 7.1879134 7.4892530 7.5563378
8.4865646 7.2147241 8.0573273 7.9293432 7.5860281 7.7346478 8.2988882 7.6876216 8.1825838 7.5051599 5.8835769 6.5293279 7.1002750 7.3191228 7.4237537 7.4428272
8.5408630 7.2099733 8.0772104 7.9825969 7.5432920 7.5904565 8.3957071 7.7243857 8.1832800 7.5728574 5.8125277 6.4700513 7.1761436 7.3980360 7.3818617 7.3934488
8.6114035 7.2103262 8.1708202 7.9869266 7.5114574 7.5515308 8.2976952 7.6881275 8.0704908 7.4726162 5.7486062 6.4416637 7.1865230 7.3973212 7.4295416 7.3903084
8.6992931 7.2911744 8.2516041 7.9729404 7.4419570 7.5507746 8.1899052 7.7553759 8.1028776 7.4211631 5.6492295 6.5265756 7.2539606 7.3775954 7.5185523 7.3502836
8.6891193 7.2835746 8.2442303 7.9405389 7.5488987 7.4572253 8.0588951 7.8570690 7.9716902 7.3846703 5.6423607 6.5814734 7.3762827 7.3584790 7.5933270 7.5084333
8.6059446 7.2172461 8.1520472 8.0034018 7.6091223 7.4461308 7.9825201 7.8955112 7.9750428 7.4203687 5.6276307 6.6460986 7.4055409 7.3976068 7.5181599 7.3887963
8.5550470 7.3350320 8.0704861 8.0847569 7.7164435 7.4973655 8.1148586 7.9824438 7.9449563 7.3011894 5.6612835 6.5574851 7.4607086 7.4209585 7.5252786 7.4784765
8.5163984 7.3529515 8.1073513 8.2240953 7.7106075 7.5110598 8.1485882 8.0381842 7.8824873 7.3641939 5.6733656 6.7392001 7.5331893 7.4210987 7.4244847 7.5002437
8.4907427 7.4931378 8.2137651 8.2672167 7.6492658 7.5027666 8.1675024 7.9641695 7.8606358 7.4747505 5.6284690 6.7224259 7.5377164 7.5308914 7.4568472 7.5091767
8.4382019 7.4698186 8.2514420 8.2491188 7.7037673 7.4536500 8.3212337 7.9672914 7.9107046 7.5273976 5.7001534 6.7020364 7.4950132 7.6205320 7.3519511 7.4452991
8.4753876 7.4863558 8.1741562 8.1952753 7.7042146 7.3653278 8.3021088 8.0606604 7.9315124 7.6400690 5.6234689 6.5819473 7.5056186 7.4998112 7.3674855 7.3972507
8.4847536 7.4134502 8.1240234 8.2287989 7.7776575 7.3501592 8.1888943 8.0180283 7.8669004 7.6988454 5.7116189 6.5936027 7.5628080 7.4356761 7.3440948 7.4750152
8.4998550 7.4681597 8.1985369 8.2713413 7.6655726 7.4346261 8.2607622 8.0546188 7.8435302 7.7348404 5.7274666 6.6012936 7.6395926 7.3308306 7.3282561 7.5045810
8.6729555 7.5038161 8.1899462 8.2936525 7.7083402 7.4594507 8.2691364 8.0725870 7.8797107 7.8049016 5.7062864 6.5404148 7.6785364 7.3159113 7.4094877 7.5253539
8.7642498 7.4868898 8.3268909 8.2346239 7.8620687 7.4602141 8.2367525 8.0909281 7.8591504 7.8977609 5.6920342 6.6448650 7.7074699 7.2828550 7.3843360 7.5679555
8.7374802 7.5188913 8.3916626 8.2304688 8.0173016 7.4171715 8.0788860 8.0206804 7.7594647 7.9320965 5.6200209 6.6872187 7.7956762 7.3977337 7.4124765 7.6553049
8.7446957 7.6056666 8.4456234 8.2798500 8.1055174 7.4033442 8.0366125 7.9690542 7.7076468 7.7843752 5.5935879 6.6819124 7.8805056 7.4991241 7.3936491 7.7458782
8.7358961 7.4964633 8.4957848 8.2198553 8.1863108 7.3745666 7.9826407 7.9393697 7.8718414 7.7836366 5.5332608 6.6126218 8.0582829 7.5895143 7.2697449 7.7891159
8.7928629 7.5461793 8.4327936 8.1410589 8.3442717 7.3400803 7.9818382 7.8843536 7.9667377 7.7629366 5.4545341 6.5672145 8.0309238 7.6714401 7.2218137 7.8647580
8.6431274 7.7208600 8.3785391 8.1852627 8.4312105 7.3728514 8.0739450 7.8883858 7.8640332 7.9520960 5.5318494 6.5838165 7.9648890 7.6384425 7.2013688 7.7621622
8.5807314 7.7162108 8.1532593 8.0771933 8.5125494 7.4082856 8.0567255 7.8202057 7.8528495 8.0090895 5.6025262 6.6426873 7.9233069 7.5901494 7.2633214 7.7802358
8.5048285 7.7676506 8.1571198 8.0288830 8.5209417 7.4219790 8.0798111 7.8538885 7.8798485 8.0788965 5.5625272 6.5980821 8.0226135 7.5759540 7.4374275 7.7791929
8.4480104 7.7832060 8.0334225 8.0525494 8.4696989 7.5109658 8.1453562 7.7898254 7.7889438 8.2086506 5.5202184 6.5545192 8.0596666 7.5366116 7.3955488 7.7501941
8.2771988 7.7769322 7.9244366 7.9199638 8.4254112 7.5502152 8.0426035 7.8160129 7.6359801 8.0218067 5.4421444 6.3856010 7.9721780 7.5719237 7.4055381 7.7982359
8.3217382 7.7876778 7.9821472 7.8354206 8.3620987 7.5761461 8.0895977 7.6960373 7.6601706 7.9079528 5.4955678 6.3528032 8.0079899 7.6214862 7.4604483 7.9222202
8.3677759 7.8669014 8.0330219 7.9208207 8.3441963 7.6572566 8.0109491 7.8429480 7.6810360 7.7658882 5.5845332 6.2737451 7.9278274 7.6440916 7.5917940 8.0584497
8.2768250 7.8201022 8.0295324 8.0573273 8.3007488 7.7124138 8.0114756 7.8614774 7.6269565 7.7256989 5.6858068 6.3996582 7.8747401 7.7127075 7.5998168 8.0846405
8.2736015 7.7587805 8.0304775 8.0972261 8.3494091 7.8279095 7.9576039 8.0064287 7.7629991 7.8174896 5.6912990 6.3360872 7.6623878 7.8015499 7.6244507 8.1242514
8.2832851 7.7560201 8.0868292 8.1842127 8.2568703 7.7518234 7.8909664 8.0212631 7.8305163 7.8012533 5.7136374 6.4083004 7.7063289 7.7488713 7.7428131 8.1912889
8.2751360 7.7127395 8.1975489 8.1926088 8.2595854 7.7548013 7.7971053 8.1185141 7.7924757 7.7391930 5.7441702 6.3709769 7.8439898 7.7124157 7.6587830 8.1884327
8.3409758 7.7521682 8.1905832 8.3572149 8.2773285 7.7159715 7.6676211 8.1911144 7.8002758 7.7508063 5.7697463 6.3899870 7.7975388 7.6187768 7.6664424 8.2500763
8.4753122 7.7468376 8.3005495 8.3726358 8.1970501 7.7353501 7.6690993 8.0780869 7.8119402 7.6718435 5.8193254 6.4798207 7.8245621 7.4414272 7.5462589 8.1550570
8.5343790 7.7324338 8.2391691 8.3961554 8.1698895 7.7055225 7.5266557 7.9630504 7.6989446 7.6911883 5.9118619 6.4210253 7.9023204 7.4563026 7.5508089 8.1379108
8.6149416 7.6497326 8.0880032 8.3750477 8.0931520 7.6856022 7.5924883 8.0361662 7.6839380 7.6883025 5.9164314 6.4522476 7.9565554 7.3458700 7.5897193 8.1663504
8.6565762 7.5630822 8.0632105 8.3525953 8.1163149 7.6432943 7.5153518 8.0941839 7.8209109 7.6410947 5.8834643 6.5351849 7.9821482 7.3091140 7.7031240 8.1103573
8.6671381 7.4086666 8.0262213 8.2985153 8.0624142 7.5793099 7.6484070 8.0334568 7.8989668 7.6105175 5.9776983 6.5179582 8.0311203 7.2432799 7.8123236 8.1892700
8.6636744 7.4538393 8.0318108 8.2097130 8.1594210 7.5104604 7.6681361 7.9628153 7.9500651 7.7267270 6.0108809 6.5386581 8.1222725 7.1799521 7.9061537 8.0423117
8.5839520 7.4814930 8.0077829 8.0452290 8.0518961 7.5665231 7.6834803 7.9063349 8.0706148 7.8605895 6.0677290 6.5003991 7.9997063 7.1160660 7.9677916 7.9764857
8.6500025 7.4616413 7.9664526 8.0491037 8.0119848 7.5523419 7.6205273 7.8492432 8.0264139 7.8525934 6.0148306 6.4522328 7.8451734 7.1453962 8.1033592 7.9858623
8.5458355 7.5412455 8.0324173 7.9305797 8.0660524 7.5351205 7.6488075 7.8134069 8.0512848 8.0631704 6.0485053 6.4356365 7.7690153 7.1278534 8.0536442 7.9265375
8.4456606 7.5450797 7.9029446 8.0568371 8.1662760 7.5921259 7.6986504 7.7666235 7.9521036 8.0187349 6.0223880 6.5247207 7.7071586 7.0455103 8.0887785 7.9478302
8.3379612 7.5655193 8.0320644 8.1112309 8.1927843 7.5162296 7.7396355 7.6772490 7.9033418 7.9081869 6.1813684 6.6171384 7.6848435 7.0809040 8.0506535 7.7925706
8.4070768 7.5665898 8.1428871 8.1611700 8.2179260 7.5757699 7.6564574 7.6804643 7.8940749 7.9805727 6.0785475 6.7227483 7.7353277 7.0973763 7.9972429 7.7121325
8.3037710 7.5157104 8.2411270 8.2830963 8.2053595 7.4305682 7.6464181 7.6816535 7.8565784 7.9695644 5.9477420 6.9307323 7.8243237 7.1492276 7.8584318 7.6489844
8.4497662 7.5963202 8.2869148 8.3341713 8.0646687 7.4373784 7.6227818 7.6124783 7.7911439 7.9160728 5.9047351 7.0701742 7.7642345 7.1295028 7.7646575 7.6832304
8.5429974 7.5627041 8.3033943 8.3837032 8.0712318 7.3538570 7.6507897 7.4885173 7.8062110 7.9301739 6.0248418 7.1388755 7.8563356 7.1310406 7.5941372 7.6276498
8.6297655 7.6982489 8.4112310 8.6337271 7.9731631 7.2233076 7.7425003 7.4492373 7.7918634 7.8897433 6.0152555 7.1586642 7.8747473 7.0176826 7.5559340 7.6548100
8.5247545 7.5918636 8.3778639 8.7215843 7.9248767 7.1832457 7.8060179 7.4619164 7.7604399 7.8076153 5.9670949 7.2665868 7.8752732 7.0414119 7.3456898 7.6481752
8.4205980 7.5113478 8.2898626 8.7297831 7.8851333 7.0291538 7.7210336 7.4398065 7.6282129 7.7510614 6.0720882 7.3142214 7.8784480 7.1111336 7.2553034 7.7891717
8.4223642 7.5345511 8.2891312 8.7687368 7.8393674 7.0535221 7.7499700 7.4105434 7.6083369 7.8480296 6.1222506 7.3000240 7.8374372 7.1787992 7.1777496 7.7810206
8.4521456 7.5580311 8.2917919 8.7827568 7.7851825 7.0621572 7.7707748 7.3298740 7.6919136 7.8637052 6.2573485 7.3342566 7.8292546 7.2340608 7.2652321 7.6325040
8.4362555 7.6787028 8.1868401 8.9093075 7.7920332 7.1192083 7.7642846 7.4111357 7.7811775 7.8930702 6.2294130 7.3721786 7.8647599 7.1922450 7.2446399 7.6208639
8.2302427 7.6834517 8.1227207 8.9002018 7.7546234 7.0563579 7.6655235 7.4821720 7.8849931 7.8238149 6.2406902 7.3513060 7.9034100 7.2606883 7.2890935 7.6392932
8.2262993 7.7352533 8.1258125 8.8721151 7.8135881 7.0974064 7.7567091 7.5338359 7.8503103 7.7324309 6.2039032 7.2728553 7.9212956 7.3482914 7.2917967 7.6810279
8.1131124 7.7456226 8.0378571 8.8406925 7.7126350 7.1678319 7.7767801 7.5112252 7.9500418 7.6677070 6.1615038 7.1972165 8.0293913 7.3570304 7.4209023 7.6596599
8.0904894 7.6607342 8.0970602 8.8324203 7.7282510 7.0387425 7.8930292 7.5107584 7.8984265 7.5453935 6.1759877 7.0711598 8.0063982 7.3078308 7.4458137 7.7664971
8.0389671 7.5272112 8.1320391 8.8345976 7.7050333 6.9991541 7.9138017 7.4735513 7.9070830 7.5277715 6.1203685 7.0738058 7.8980665 7.2842140 7.4257054 7.8187866
8.1089506 7.4774771 8.1339188 8.9381905 7.6234465 6.9458852 7.8407483 7.4543939 7.8656287 7.5144348 6.0651298 7.1027393 7.9542570 7.2854619 7.5434089 7.7487240
8.1424742 7.4087505 8.0370350 8.8255625 7.6132703 7.0002747 7.8600874 7.3378172 7.9929075 7.6828384 6.0643325 6.9759822 7.9926891 7.2399087 7.5606790 7.7494497
8.1958666 7.4523849 8.0571699 8.7169685 7.5046849 7.0416169 7.7389293 7.3429537 7.8391018 7.7159667 6.0449739 6.9216022 7.9480920 7.2970314 7.6225357 7.8450513
8.1407347 7.3830829 8.0760260 8.6199045 7.5452595 7.1515169 7.7757239 7.2203188 7.8322315 7.7595615 6.1679888 6.8203759 7.8439903 7.3349466 7.5859189 7.8773332
8.0792742 7.3589387 8.1190844 8.5649710 7.4986811 7.1730037 7.7235942 7.3060045 7.7343988 7.7613773 6.1187110 6.7862592 7.7485805 7.3795662 7.6382828 7.8461862
8.0809612 7.3756375 8.2849398 8.5179243 7.4399657 7.2618856 7.6916590 7.4255824 7.7458262 7.6804152 6.2233095 6.7939296 7.6896229 7.2862587 7.5636578 7.8693581
8.0473452 7.3265419 8.2985754 8.3914881 7.3567843 7.1531138 7.7269049 7.5473571 7.7813468 7.6881814 6.2705312 6.7727671 7.7041469 7.2220216 7.4552107 7.8633995
7.9971414 7.2982216 8.1556082 8.3606758 7.2661643 7.2009697 7.8099132 7.5781517 7.7756052 7.6504288 6.2199178 6.8060999 7.7387285 7.0989285 7.4295535 7.7296100
7.9968266 7.1268406 8.0424433 8.3043118 7.1901512 7.1693077 7.7910342 7.5720372 7.9163227 7.6424689 6.1087041 6.6796498 7.6769419 7.0013781 7.6067753 7.7969475
7.9119720 7.1142125 8.0487146 8.3464336 7.1017599 7.0815105 7.7638502 7.6338978 7.8734713 7.5497713 5.9526176 6.7504168 7.7008119 6.9066763 7.6581964 7.7143116
7.7904387 7.1635280 8.0261307 8.4268541 7.0240474 7.1069717 7.7979426 7.6379304 7.7933555 7.4646153 5.9124131 6.7781639 7.7361794 6.7581768 7.7480903 7.4715924
7.8621058 7.1158566 7.9367938 8.4449387 7.1834874 7.2117891 7.7220016 7.6812434 7.7983303 7.3684897 5.8777256 6.6363764 7.7400813 6.7931724 7.8546076 7.3894958
7.8937569 7.0873990 7.8804030 8.4336424 7.2674694 7.1924253 7.7147651 7.7314687 7.7295570 7.3326135 5.8399887 6.6866851 7.7489419 6.8437986 8.0179119 7.2826715
7.8949442 7.1793547 7.8765163 8.5492105 7.3899655 7.1343603 7.6995358 7.6258535 7.6869745 7.3525257 5.8211560 6.6550474 7.7153492 6.8892751 8.0042915 7.2293434
7.9008412 7.1897769 7.9231615 8.5535297 7.3740306 7.0965581 7.7444763 7.5783243 7.6919112 7.3085408 5.9141431 6.6729846 7.6605701 6.9622278 7.9923353 7.1847901
7.9247003 7.1689339 8.0006027 8.5375271 7.3877287 7.1282454 7.6168046 7.5665088 7.6632853 7.2951126 5.9297709 6.6856256 7.6439714 6.9385018 7.8295398 7.1880388
7.8323650 7.1428471 7.9632549 8.4320154 7.3386202 7.2154875 7.4983954 7.6737700 7.7572031 7.3201180 5.8526301 6.6454377 7.6078191 6.9740968 7.8622179 7.1891079
7.7359147 7.0906701 8.0237236 8.4513588 7.4939880 7.2609229 7.5080733 7.5456581 7.7058864 7.3957219 5.8540349 6.7348208 7.5257678 6.9657288 7.9158711 7.1945972
7.7373414 7.0305228 7.9685154 8.4923267 7.6387382 7.3457394 7.4521656 7.5246191 7.7435393 7.3843017 5.8778019 6.6578341 7.5494366 7.0750899 7.9659057 7.2236171
7.6911645 7.0575094 8.0587864 8.5952854 7.7346926 7.4354506 7.4104853 7.5157042 7.8115950 7.3182340 5.9866414 6.6481304 7.4580970 7.0873137 7.9822593 7.3286934
7.7256737 7.0554509 8.0587149 8.5828924 7.8344769 7.4997644 7.3899627 7.5151973 7.8351493 7.4040136 6.0249934 6.5367899 7.5102730 7.1478367 8.0543880 7.4876747
7.7138982 7.0833263 8.0176849 8.6220856 7.8976326 7.4818974 7.3259830 7.5009031 7.8742905 7.6419907 5.9273801 6.6560931 7.5648460 7.2357397 8.0253572 7.5790715
7.5782952 7.1318727 7.9903684 8.6815281 7.9875021 7.4570122 7.5089979 7.5725284 7.7646537 7.6729164 5.9478445 6.5557127 7.4891419 7.1757402 7.9340849 7.6347346
7.5201921 7.1023660 8.0260668 8.5135508 7.9846044 7.4314809 7.4780025 7.5802422 7.7771325 7.6732888 5.8550787 6.5291591 7.3289895 7.2183585 7.9168220 7.6340861
7.5938091 7.1477447 8.0867348 8.5256376 7.9622674 7.4532199 7.5943413 7.6636848 7.7130117 7.6045742 5.8429332 6.6071587 7.3742652 7.2412248 7.9550257 7.6311479
7.7084799 7.1640167 8.1010427 8.4577389 7.8523827 7.4827418 7.6238542 7.7470040 7.7270427 7.5451632 5.8144903 6.6464376 7.4240446 7.1924691 7.9823403 7.5859785
7.8855686 7.1863489 8.0228901 8.4124212 7.8019876 7.5339441 7.5839405 7.7529263 7.6386714 7.4978337 5.7565489 6.6354570 7.4406586 7.2070246 7.9399652 7.5007854
7.9452205 7.1716661 7.9134712 8.4030085 7.8391452 7.5166245 7.6016779 7.7435007 7.6433482 7.4298673 5.7569165 6.5988092 7.5963006 7.1668444 7.9606633 7.5019226
7.7692261 7.0695381 7.9047217 8.3536005 7.7984862 7.6173310 7.5908651 7.7727823 7.5666380 7.5277376 5.6985474 6.6403050 7.5550542 7.1883378 7.9834876 7.3335800
7.7567906 7.1473370 7.9403410 8.3380976 7.8223872 7.6943078 7.6085978 7.7006135 7.4778395 7.5441232 5.6688976 6.7783122 7.6774259 7.3707547 7.8892846 7.2314348
7.7171493 7.1470227 8.0059891 8.1759634 7.7787395 7.7720447 7.5680428 7.6512957 7.4620528 7.6361527 5.6001492 6.8068686 7.8219452 7.4370875 7.8906879 7.2643542
7.8265266 7.1942368 7.9594054 8.1628056 7.7640586 7.6397943 7.5990324 7.5900011 7.4897423 7.6537681 5.7159724 6.7068086 7.9527736 7.5168452 7.9705920 7.2606544
7.9157271 7.1721983 7.8617945 8.0818090 7.7729025 7.6729393 7.6547933 7.5346856 7.5015035 7.6318297 5.5472188 6.6949477 7.9532237 7.5227938 7.9780531 7.2771578
7.9669900 7.1372700 7.7521100 8.0146837 7.6572523 7.6235161 7.6954050 7.5813293 7.5114598 7.7276154 5.4084234 6.7002296 7.9490814 7.4745255 7.8915577 7.2010155
7.8934917 7.2002749 7.6951652 7.9390445 7.6434712 7.5980449 7.7519579 7.5623918 7.4840865 7.7081027 5.3620620 6.5673342 7.9826336 7.5041771 7.8626442 7.2591414
8.0049915 7.2166452 7.5685768 7.8897786 7.5785508 7.5170274 7.6756997 7.5011253 7.4728432 7.6057529 5.3190007 6.5248365 8.0419674 7.5099616 7.8709044 7.3305163
8.0049868 7.2506251 7.5384312 7.7400479 7.5096216 7.5727854 7.6106310 7.3817391 7.5482049 7.4637947 5.3356171 6.5201893 8.0164127 7.4470439 7.9538436 7.4905334
7.9920707 7.3111038 7.5307474 7.6688204 7.5004373 7.6709247 7.4684992 7.3631153 7.5988164 7.4653540 5.4214706 6.4759007 7.9831977 7.5292344 7.9626603 7.5415387
7.9658298 7.2506051 7.6389380 7.7831669 7.5006847 7.6550832 7.3622808 7.2812161 7.6067858 7.4471064 5.6305461 6.5412502 8.0096216 7.5702434 8.0856037 7.6199260
7.8643460 7.1740866 7.6209154 7.8749943 7.6030240 7.6161022 7.3255005 7.1807480 7.6916575 7.3682280 5.6776915 6.6072555 7.9448943 7.5308876 8.1740971 7.6887817
7.8562455 7.0993032 7.7285490 7.8150663 7.6371636 7.6088099 7.3521013 7.1001062 7.5746942 7.3473277 5.7683196 6.6640987 7.9558840 7.5508542 8.1297913 7.7743292
7.9674969 7.0229759 7.8756204 7.6498203 7.7250328 7.6472378 7.4148431 6.9568353 7.6093254 7.2410188 5.6027107 6.7220893 7.9231577 7.4781651 8.0972548 7.6161819
7.9908638 7.0327997 7.9757195 7.7042327 7.7337828 7.6461215 7.4228826 6.9688683 7.5481405 7.2281761 5.6403112 6.7118235 7.9174104 7.4445443 8.1364450 7.5490370
7.9950070 6.8730159 7.9682331 7.6931205 7.7093558 7.6761870 7.4974699 6.9945450 7.5370097 7.2768307 5.6056995 6.7663217 7.9204431 7.4067726 8.1101418 7.5939274
7.9579015 6.9761271 7.9475498 7.7552347 7.6646843 7.7108750 7.4305196 7.0228801 7.4349937 7.3406653 5.6525874 6.7640562 7.8907332 7.4120049 8.0348902 7.6303806
8.0196304 6.9561939 7.8809271 7.7131600 7.5755773 7.7836514 7.4769034 7.0790000 7.4025068 7.2015553 5.6928520 6.7539024 7.8580875 7.4514546 7.8966250 7.6285052
8.0654669 7.0340824 7.7360611 7.6320381 7.6952600 7.7989411 7.4487662 7.0930820 7.4916272 7.1880465 5.6384177 6.7948995 7.9258785 7.5180960 7.9525781 7.5944257
8.0824575 7.0793586 7.7687073 7.6338563 7.7634254 7.8181915 7.3596449 7.1506834 7.4978204 7.1405735 5.6197982 6.8064127 8.0300684 7.6152883 7.9007421 7.4557900
7.9981666 7.0599790 7.6604261 7.6633224 7.7241755 7.8284717 7.4026732 7.1616521 7.5671368 7.1516280 5.7579837 6.7743969 8.1105604 7.7073498 7.8159504 7.4775887
7.9201856 7.0847325 7.7662902 7.6915054 7.7957625 7.7919598 7.4621458 7.1368899 7.5053930 7.1557722 5.8197961 6.7687769 8.1926832 7.6874976 7.7332225 7.5480871
7.9291978 7.0988193 7.7966142 7.6818914 7.7494349 7.8590808 7.4863234 7.0633965 7.4114165 7.1661968 5.8278341 6.7263923 8.3223658 7.6413565 7.5412903 7.4922466
7.8623819 7.0621367 7.7682633 7.6377840 7.6753850 7.7169189 7.3524575 7.0371823 7.4373779 7.1485858 5.7762341 6.6496964 8.3129311 7.5440001 7.5376968 7.5152693
7.7590985 7.0520120 7.7049842 7.5634675 7.6341815 7.7447243 7.3017035 7.0453048 7.3487315 7.0597882 5.6249857 6.6901979 8.3129635 7.5209470 7.4288254 7.5208197
7.7776065 7.0360641 7.6758356 7.4744754 7.7591057 7.8672256 7.3139167 7.1318998 7.4315042 6.9931755 5.6478376 6.6269965 8.2048111 7.5491257 7.4721828 7.4843884
7.7783413 7.1089730 7.7496514 7.4663668 7.7449474 7.8478341 7.2549601 7.2363596 7.4500155 6.9908643 5.6228218 6.5875201 8.2437735 7.4900026 7.5708952 7.5297675
7.7859964 7.1821899 7.8060451 7.4178905 7.8143597 7.8215647 7.2869468 7.3664479 7.5113587 7.0262518 5.6032472 6.5837545 8.1857681 7.5037169 7.5896897 7.5759997
7.7480683 7.2441268 7.7976294 7.5670362 7.8644228 7.8149858 7.2735028 7.2902751 7.6282620 7.0296340 5.5801320 6.5823789 7.9833508 7.4116426 7.6092043 7.5647697
7.7411041 7.3168879 7.8783789 7.6116624 7.9906545 7.9510779 7.3632531 7.3680434 7.6518168 6.9985580 5.6137671 6.6110277 8.0263224 7.3874903 7.7116070 7.7080865
7.7931705 7.2018766 7.8779116 7.7018189 8.0831604 8.0617838 7.4095035 7.2329292 7.7322817 6.9956622 5.4891362 6.6225729 7.9275813 7.3937106 7.6565175 7.7619367
7.8464131 7.1150789 7.7528195 7.7722330 8.1760302 7.9440098 7.4759169 7.2179732 7.7462296 7.0461278 5.4251943 6.5971065 7.9241958 7.4674382 7.7036095 7.8114977
7.9439344 7.1317410 7.6382909 7.7899032 8.0931826 7.8900270 7.4044542 7.2436352 7.7325559 7.0637121 5.3120823 6.5824561 7.8715706 7.5406718 7.5700703 7.7595363
7.9262886 7.1613965 7.7625871 7.7820339 8.0805607 7.9374175 7.3487701 7.1767721 7.7461348 7.0536623 5.1649790 6.5497613 7.9934473 7.5252652 7.5533876 7.6364646
7.9279428 7.2265391 7.7736039 7.8856659 8.0485506 7.9668550 7.4133644 7.1561713 7.8789234 7.0906229 5.1446567 6.5874686 7.9153891 7.5482459 7.5863361 7.5437474
7.8272414 7.3393707 7.6890860 7.8351579 7.9100718 8.0077906 7.4687624 7.2297497 7.8341074 7.2142029 5.2148399 6.6165280 7.9508348 7.6938510 7.4919338 7.3503366
7.7787890 7.4077668 7.6458354 7.9566984 7.8236375 8.0571108 7.5706482 7.2837796 7.7609048 7.2383490 5.1234083 6.6071515 8.0401392 7.7923336 7.5541372 7.3204651
7.7820606 7.4422102 7.6654644 7.6960115 7.7441387 8.1334305 7.5774570 7.2771993 7.7190456 7.2811556 5.0792427 6.6634369 8.0212870 7.9530993 7.6247840 7.1882777
7.8297114 7.4115748 7.7834306 7.7227569 7.7540274 8.1226540 7.4256883 7.2516003 7.7988906 7.3140726 4.9831495 6.7765665 7.9724622 8.0596294 7.6573901 7.2575102
7.8701515 7.4707017 7.9091253 7.7361364 7.6914330 8.0649166 7.4930534 7.1443896 7.9558258 7.3818626 4.8906641 6.6909137 7.9098148 8.1554270 7.6418767 7.3701077
7.9072495 7.5004497 7.9204025 7.6481380 7.6762481 7.9764371 7.4559584 7.1423588 7.9671292 7.3962812 4.7125802 6.7075911 7.8829532 8.1086903 7.6973724 7.3367996
7.8924646 7.4909434 7.9507737 7.6605668 7.5920572 7.9554763 7.4878182 7.1481142 8.0436754 7.3689585 4.7018909 6.6841378 7.9805288 7.9953289 7.8991637 7.2741394
7.8494520 7.4845362 8.0605831 7.6249909 7.5850124 8.0034180 7.5607905 7.1864648 7.9656997 7.2172642 4.7078266 6.6374569 7.8648281 7.8911400 7.9556007 7.2882357
7.8344274 7.3878908 8.0837679 7.6163454 7.6257353 8.0594406 7.5558534 7.1891713 7.9602799 7.2467337 4.7459159 6.6795239 7.8559403 7.8644786 7.8724699 7.1289454
7.7927279 7.3994827 8.1479921 7.5796885 7.5690455 8.0245237 7.5260139 7.2635055 7.8554258 7.1447625 4.8910522 6.6918783 7.6624489 7.8253775 7.8142796 7.1341581
7.7646227 7.5471292 8.0602846 7.4492888 7.6943808 7.9815378 7.5385699 7.2828884 7.8063812 7.0749483 4.8998270 6.7754512 7.5796614 7.7936788 7.7327709 7.1082969
7.6945920 7.5390000 7.9080625 7.5126472 7.6487188 8.0688076 7.5603018 7.4085112 7.8058109 7.0186820 4.9517031 6.6974111 7.5510082 7.7914958 7.6040649 7.2058387
7.5952439 7.3921123 7.8633056 7.4976225 7.7943225 7.8905840 7.5681090 7.3064752 7.7878871 7.0078516 4.8894248 6.8844943 7.5994358 7.7345471 7.4473281 7.2782140
7.5378919 7.3126502 7.7530565 7.4893274 7.8548050 7.8278942 7.5847611 7.3997345 7.8452954 7.0000114 4.8441644 6.9946675 7.6019669 7.6963859 7.4570260 7.3371978
7.4492884 7.2347484 7.7634001 7.4563003 7.8211193 7.8220906 7.6756001 7.3427877 7.8784285 7.0936546 4.8241091 7.0035701 7.5912309 7.6852460 7.4133139 7.4308228
7.4129562 7.1405425 7.7961335 7.3377547 7.9195538 7.8402519 7.6472516 7.2537398 7.8375039 7.1840453 4.8293409 7.0632033 7.5943027 7.7682409 7.3562169 7.4845681
7.4178643 7.2246318 7.8341718 7.4274335 7.8178434 7.9193740 7.6068172 7.2054410 7.9325824 7.3244100 4.8034353 6.9983182 7.6582489 7.7853332 7.3952823 7.5175800
7.4220777 7.2575569 7.7972169 7.4770989 7.8563843 7.9176903 7.6094856 7.3457689 7.9506822 7.3718204 4.7907314 7.1606455 7.8368597 7.7581048 7.3459496 7.4260569
7.4632239 7.2837310 7.7861371 7.4638424 7.8793411 7.9875526 7.6784520 7.3194141 7.7764368 7.4670510 4.6798925 7.2745023 7.8727903 7.6822076 7.2418385 7.4511709
7.5794916 7.3055749 7.7366138 7.3003273 7.7856474 7.9820657 7.5726066 7.2780576 7.7141466 7.4610624 4.7092600 7.3458695 7.8268738 7.6792264 7.2863040 7.4287052
7.6973534 7.3286834 7.7333231 7.2142553 7.6803179 7.9248204 7.5399384 7.2672081 7.5719347 7.4602404 4.7006412 7.3333969 8.0122337 7.7599568 7.2482553 7.4111643
7.9124517 7.4554262 7.7829356 7.1009860 7.6266875 7.9029121 7.4658408 7.2534924 7.3857651 7.4823432 4.7295833 7.2618089 8.0845718 7.6683812 7.3130989 7.4822812
7.9206657 7.2969165 7.8786745 7.1601133 7.6362119 7.8393917 7.3338542 7.2536421 7.2739949 7.4559665 4.7058582 7.1331630 8.1673241 7.6182814 7.3975077 7.5776701
7.8951545 7.2899408 7.8881555 7.1722512 7.5519099 7.8216205 7.2009144 7.3702745 7.2791891 7.4874077 4.8151064 7.0563226 8.2540398 7.5246983 7.4960489 7.4723687
7.8370233 7.3522668 7.9345694 7.1474094 7.5664439 7.8208899 7.2258244 7.5280647 7.3498087 7.4275069 4.8632636 6.9404707 8.1941080 7.5765824 7.5206504 7.3272786
7.7304368 7.3977695 7.8806353 7.2252917 7.5213199 7.7733464 7.3332539 7.5170226 7.2813582 7.4313397 4.8618484 6.9708381 8.2676888 7.5831409 7.4414411 7.3070130
7.7163868 7.4502735 7.9501510 7.3827515 7.6551547 7.7206693 7.3938599 7.5885277 7.2806439 7.4346704 4.9604521 6.9628491 8.2197456 7.6652021 7.4268627 7.1863208
7.6336780 7.4715014 8.1049118 7.4616857 7.7134571 7.7332435 7.4857540 7.6497030 7.3050928 7.3926148 4.8981285 6.9530625 8.1671038 7.7356291 7.4246812 7.1479039
7.5952153 7.4148402 8.0329313 7.3675871 7.6482291 7.8185806 7.4742384 7.6835928 7.2467933 7.3224010 4.9626808 6.8825831 8.2384739 7.8278837 7.4686041 7.2159910
7.5692282 7.3747959 7.9220142 7.4859896 7.7053080 7.7083516 7.3514967 7.6515937 7.2023721 7.3387666 4.8899202 6.9116602 8.3243837 7.8199162 7.4738598 7.3699155
7.5366588 7.4371667 7.9031839 7.5126071 7.7061338 7.6607347 7.4414468 7.8003545 7.2080970 7.2080960 4.6836252 6.9927497 8.3195601 7.8539314 7.4123101 7.4824166
7.5312228 7.4489269 7.8608198 7.5003648 7.7945156 7.5736856 7.4764757 7.8617563 7.2841434 7.2103891 4.6149559 7.0704317 8.2927427 7.8568649 7.4427590 7.5593076
7.4099455 7.4388380 7.7497935 7.5536146 7.7342196 7.6123319 7.4323039 7.8628860 7.3347712 7.2572660 4.5816488 7.0011454 8.3848143 7.7910833 7.4844398 7.7086539
7.4377751 7.4169621 7.6544552 7.5333648 7.8019772 7.6421075 7.4668984 7.7389750 7.2633190 7.2958760 4.5827341 7.0057082 8.2378407 7.8076448 7.5603442 7.7782397
7.3766341 7.2740111 7.5505457 7.5558357 7.8941145 7.6191516 7.4881430 7.7543540 7.2146478 7.2412000 4.5601201 6.9970341 8.2216682 7.8191895 7.5624857 7.6626124
7.3121047 7.2496896 7.4295082 7.6348619 7.9317350 7.6421676 7.5624733 7.6966953 7.1953754 7.2505808 4.5902753 7.0176916 8.2273731 7.8451800 7.5300331 7.5881925
7.3952374 7.1498027 7.4276290 7.6956930 7.8346472 7.5686774 7.6590896 7.8067422 7.1319008 7.2496767 4.6350746 7.0374150 8.3643885 7.8500948 7.5877128 7.4795918
7.3736186 7.0239091 7.4431176 7.7208414 7.7834620 7.5413113 7.6967893 7.9374866 6.9860301 7.2315598 4.6434331 7.0137429 8.5271349 7.9442425 7.6165719 7.4590306
7.3866119 6.8905582 7.4529128 7.6698155 7.6887937 7.5066838 7.8161879 7.9823298 6.9898362 7.1411982 4.5271974 7.1600008 8.4727478 8.0045776 7.6200600 7.4926848
7.3762283 6.8337746 7.3240728 7.6364594 7.6406999 7.5693216 7.7502728 8.0165939 6.9879618 7.1042814 4.4911466 7.2910419 8.4344540 7.9942803 7.5384650 7.4554439
7.4591894 6.9015679 7.4054594 7.6809316 7.5719924 7.7310538 7.7456636 8.1402731 6.9049621 7.1420798 4.6628652 7.4078641 8.4180574 7.8429599 7.5785475 7.4632936
7.5952926 6.9147067 7.4670706 7.6287394 7.4586358 7.8389902 7.8293376 8.1616316 6.8861952 7.0456762 4.7003198 7.3765478 8.3731127 7.7506289 7.5777583 7.4939656
7.7137704 6.9983597 7.4467096 7.4407988 7.4414473 7.7359776 7.8922205 8.1986322 7.0791006 7.1710458 4.6566486 7.3988404 8.3654480 7.6313219 7.5552950 7.5039506
7.9476614 7.0512209 7.4502568 7.4577746 7.3990312 7.8549604 7.8083148 8.1876917 7.1812477 7.1136189 4.8321815 7.3841004 8.2275925 7.6207747 7.6298509 7.5476365
8.0485287 7.1424255 7.4851203 7.4025145 7.3812618 7.8201180 7.7937193 8.2201462 7.1858144 7.1459460 4.7439399 7.3842449 8.1677437 7.6817274 7.5477281 7.4597178
8.0516882 7.2381077 7.4680605 7.4024243 7.3146019 7.9324107 7.8191843 8.0593204 7.2309642 7.0875936 4.6915460 7.3960886 8.2348614 7.7698164 7.5345407 7.5103931
8.0652294 7.3162727 7.4294453 7.4754224 7.2529426 8.0487089 7.6973643 7.9217534 7.2203317 7.0813818 4.6226945 7.5046601 8.0725403 7.8426886 7.5466962 7.5249424
8.0388613 7.4136028 7.5100741 7.4647765 7.2804632 8.0203943 7.6863875 7.8983989 7.3542132 7.1506138 4.4843464 7.6052961 8.0220528 7.7340479 7.4262552 7.5806580
8.0339193 7.3570366 7.5746160 7.4597316 7.1976905 8.0420485 7.7021322 7.7787666 7.2854834 7.2160282 4.3774986 7.6358571 7.8945794 7.7635579 7.5202403 7.4681354
8.1186104 7.4068451 7.4895921 7.4502487 7.3593235 8.1047525 7.7518744 7.7473502 7.3180737 7.1411395 4.2879486 7.5689278 7.9308844 7.7761946 7.6419072 7.4779840
8.0390921 7.4139590 7.4366450 7.4857965 7.3376589 8.1696844 7.7738876 7.6788297 7.3318048 7.0100017 4.2319584 7.4940619 7.9620295 7.7924814 7.6927490 7.3771915
8.1316967 7.3497872 7.2726588 7.4817495 7.3307548 8.1616678 7.7989063 7.6048741 7.3281980 6.9819326 4.1926785 7.5991259 7.9043479 7.7764435 7.7250924 7.3346324
8.1063328 7.4409781 7.2860422 7.5721345 7.3514132 8.2212420 7.7610316 7.5791054 7.3338451 7.0840096 4.0665350 7.7095900 7.9215870 7.7718744 7.6292925 7.2912283
8.1280155 7.3851552 7.3126359 7.5407577 7.4588666 8.0685120 7.7435021 7.6637921 7.3174257 7.1161027 4.0514588 7.8652039 7.9979982 7.8106661 7.7003031 7.2814956
8.0601749 7.3014178 7.3109164 7.5169520 7.5023336 8.0369091 7.8154998 7.7442346 7.3725829 7.0419912 4.0413017 7.7489929 8.0637236 7.7987633 7.7284250 7.2544727
8.1205473 7.1713138 7.3205166 7.4769211 7.5850163 7.8879013 7.8458972 7.7482076 7.2853270 6.9686508 4.1408758 7.6044493 8.0520763 7.8648190 7.8560567 7.2862406
8.1580753 7.1021404 7.2199469 7.5006108 7.5327249 7.7633739 7.9383678 7.7848630 7.3353038 7.0720534 4.0575957 7.6667204 8.0240669 7.7286472 7.7744722 7.2370005
8.2055521 7.0318179 7.2529874 7.5004187 7.5648584 7.7754216 8.0151854 7.7758145 7.2717967 7.2239914 4.2080870 7.6225767 8.1121378 7.5910921 7.8156815 7.1386743
8.1545029 7.0246325 7.4178619 7.5403609 7.6217060 7.8120093 8.0094576 7.6714826 7.1755877 7.3253193 4.2775383 7.6849909 8.1737528 7.6563601 7.8415279 7.1823025
8.2047720 7.0535274 7.4288025 7.4973974 7.7089953 7.8764153 7.9703040 7.6367021 7.1251192 7.3354998 4.3632460 7.6618176 8.2181034 7.6575451 7.7673059 7.3055115
8.0454597 7.1030841 7.5623493 7.3974514 7.7259536 7.9581895 7.9735851 7.5621562 7.0641875 7.4158936 4.4560070 7.7794442 8.2051973 7.6999259 7.8140330 7.4167056
7.9638577 7.0905704 7.6521373 7.5002847 7.7844386 8.0660057 7.9997973 7.5839849 7.1526012 7.4151726 4.3943987 7.7340908 8.2164421 7.7827969 7.8109779 7.5709543
7.9695840 7.0372944 7.5714197 7.6170740 7.8284521 8.0423813 7.9406118 7.5541797 7.1852531 7.4111600 4.5602412 7.6928802 8.1342459 7.8039389 7.7945533 7.6902585
7.8924680 7.0283394 7.5836682 7.5178423 7.7959061 7.9779134 7.8679204 7.6125145 7.0193543 7.3506446 4.5140429 7.7637620 8.1890945 7.7796855 7.7911243 7.6116261
7.8269992 6.9552236 7.4115529 7.5520844 7.8356519 7.8768992 7.8220797 7.5757294 6.9025555 7.4088497 4.6492238 7.8340507 8.1558676 7.6655283 7.6672997 7.5676765
7.8135419 6.9716659 7.4633470 7.4504814 7.9238930 7.8207302 7.7920828 7.4385982 6.9073176 7.3076105 4.6701155 7.8678226 8.1953630 7.5783114 7.6227126 7.4382935
7.6536651 6.8870397 7.4325151 7.4669747 7.8538885 7.8578506 7.6887574 7.3916988 6.9069858 7.2322044 4.7146263 7.8787065 8.2583055 7.6018615 7.5360203 7.3938346
7.5973973 6.9353590 7.3439260 7.3949451 7.8229308 7.9656839 7.5265150 7.4656787 6.9556308 7.2973905 4.6657372 7.8697586 8.3702087 7.6633434 7.5932488 7.2446890
7.6018753 7.0001745 7.2776003 7.3946695 7.8248124 8.1005564 7.5400715 7.5131383 6.9340515 7.1364918 4.7064943 7.8905807 8.3312731 7.7587209 7.6853013 7.1087418
7.7013831 7.1211128 7.3203530 7.4794445 7.8258109 8.1343679 7.4547644 7.6242766 6.8935027 7.2016516 4.5541139 7.9459701 8.2415771 7.7672114 7.7380896 7.0748124
7.6790709 7.0121365 7.3085289 7.4129834 7.8793311 8.1703844 7.4354086 7.7082992 6.8993745 7.2106814 4.5770335 7.8116684 8.2096901 7.8476968 7.7948017 7.0661578
7.5867796 7.2173820 7.4185853 7.3405166 7.8425603 8.2676744 7.3828473 7.7021623 6.8824840 7.1436563 4.5298743 7.8181224 8.1723499 7.8543000 7.8465204 7.1087427
7.6861067 7.2114186 7.4631314 7.4241576 7.8237100 8.2667150 7.4058185 7.6542339 6.8706594 7.1847239 4.3820467 7.7513757 8.0752869 7.7103686 7.7460399 7.0278640
7.6935859 7.2819118 7.6233063 7.4478784 7.8666964 8.1765509 7.5130668 7.5579953 6.9293523 7.0027814 4.4154067 7.8651257 8.1280489 7.7257762 7.7577605 7.0298524
7.6419253 7.2321086 7.6509743 7.4436178 7.9059262 8.2461586 7.4727454 7.5254674 6.8955097 7.1237249 4.4390082 7.8710856 8.1621733 7.5928874 7.7783360 7.0473275
7.6452532 7.2279830 7.7230439 7.4336390 7.9384089 8.2006674 7.4981585 7.4377198 6.9019566 7.1379228 4.5212264 7.9051628 8.2275648 7.5642314 7.7428608 7.0688510
7.6155844 7.1099257 7.8079119 7.4635949 8.0719414 8.2086229 7.5162735 7.4318123 7.1270709 7.2176800 4.5969777 7.9678564 8.3531752 7.5092325 7.7231922 7.1018872
7.5702133 7.1426897 7.7876873 7.3748040 8.1070585 8.2102222 7.5430050 7.4622970 7.2306504 7.2192645 4.7008772 7.8752465 8.4142733 7.4509625 7.6547136 7.0835605
7.6176004 7.0357623 7.6492648 7.3018255 8.1026201 8.1097574 7.5351777 7.5314775 7.3557816 7.1201854 4.7206178 7.7894220 8.4340458 7.3663669 7.6027040 7.0513029
7.5988421 7.0892696 7.5344353 7.2076964 8.2135553 8.0868931 7.7077646 7.3916574 7.4102702 7.0476599 4.8477778 7.7683454 8.5081463 7.4341049 7.5890942 6.9962473
7.7117133 7.1347361 7.5436816 7.1823735 8.2097979 7.9798255 7.8666348 7.4079123 7.4365182 7.0549603 4.9577212 7.6723948 8.5958986 7.3328614 7.6142149 6.9448833
7.6503377 7.1030612 7.5054531 7.2226815 8.2388296 8.0162201 7.9751086 7.3770862 7.4847503 7.0994487 4.9783673 7.6913381 8.7323303 7.2708921 7.6757536 6.8169775
7.7832785 7.1588836 7.4948897 7.2279024 8.1818151 7.9955430 7.9369335 7.4091725 7.3694482 6.9983811 4.9651270 7.6986413 8.6832523 7.3772149 7.6341720 6.8947802
7.7593722 7.1995063 7.5274949 7.2644291 8.0590572 8.0534334 7.8682671 7.2771835 7.4234877 7.0346255 4.8965659 7.7061653 8.7120571 7.4701805 7.7506762 6.9010401
7.7709594 7.2446189 7.5369487 7.3663392 7.9525266 8.0725346 7.7217102 7.3107052 7.3504968 6.9565511 4.7692904 7.6921897 8.7621431 7.5637040 7.7457795 6.9482985
7.9252124 7.2289376 7.5464878 7.4358568 7.8931804 8.0846958 7.6185112 7.3544631 7.3427205 6.9990501 4.6975632 7.7050405 8.6095228 7.6270356 7.7392483 7.0858278
7.9014058 7.2522621 7.5742111 7.3059788 7.9149575 8.1069698 7.5801477 7.2874937 7.4369297 7.0137444 4.6201267 7.6736383 8.5997753 7.6258740 7.7187724 6.8845325
7.9867201 7.1604915 7.5721235 7.3175211 7.8519020 8.1237211 7.5732064 7.3784194 7.4819007 7.1044292 4.5982828 7.6530719 8.5400782 7.6843004 7.6959572 6.9011903
8.1331854 7.2579131 7.6205120 7.2674646 7.7608461 8.1111469 7.7283483 7.4474559 7.3777409 7.1298862 4.5422988 7.7591124 8.5948133 7.8687978 7.6796045 6.8524079
8.2384872 7.2591043 7.5656061 7.2679033 7.7605586 8.1312246 7.6807623 7.4611387 7.3324924 7.0783992 4.5089293 7.6748319 8.5460396 7.8401799 7.6895394 6.9100404
8.1589785 7.3606200 7.5627460 7.1563931 7.7089181 8.0130243 7.7934756 7.4390025 7.1943808 6.9935665 4.4153433 7.7577229 8.6032219 7.9075928 7.7024817 7.0427289
8.1729736 7.2667122 7.6525025 7.2873220 7.6961575 7.8420644 7.8654971 7.5749736 7.0804105 6.9441099 4.4669175 7.7499428 8.7531147 7.8648763 7.7321439 7.1191645
8.0930109 7.3193231 7.5757413 7.3855357 7.6396980 7.8399734 7.9301043 7.5097098 6.9568071 6.9652281 4.5477924 7.7299957 8.7834816 7.9743299 7.7603822 7.1679130
8.0107784 7.3677416 7.6047206 7.4426093 7.5847230 7.7473083 7.9176254 7.3830109 6.9532785 6.9933009 4.6146684 7.7982965 8.8061743 8.0198650 7.8045592 7.1548371
8.0263376 7.3949361 7.6410174 7.3853931 7.5549374 7.7307529 7.9040003 7.3395967 6.9724112 6.9788361 4.7623820 7.9143972 8.7643585 7.9961610 7.7399831 7.1934834
8.0640812 7.3431525 7.6624537 7.3554287 7.5996528 7.6552711 7.8970342 7.3764062 6.8711352 6.9859324 4.7706981 7.9646697 8.8596268 7.9286056 7.9118557 7.1216063
8.0076942 7.3630834 7.6337152 7.2857299 7.6057720 7.6457462 7.8223281 7.3046188 6.7395043 6.8741922 4.6879902 7.8688340 8.9005127 7.8967748 7.9414892 7.2496662
8.0108633 7.3203607 7.6138415 7.2902746 7.6486568 7.6045895 7.6510572 7.3398490 6.6758242 6.8662930 4.5654817 7.9471612 8.8876944 7.9055967 8.0179434 7.2278290
7.9827156 7.3345475 7.7251019 7.2629609 7.6430664 7.6267667 7.5918121 7.4199624 6.6607542 6.9118867 4.5280581 7.9523106 8.8595457 7.9248528 7.9743595 7.2165942
8.0367727 7.3262224 7.7715693 7.2377849 7.6565399 7.5241294 7.6412172 7.4185266 6.5885892 6.9545813 4.5798512 7.9686108 8.8554001 8.0482969 7.9483709 7.1322536
7.9479403 7.3193116 7.8242393 7.2038183 7.6039267 7.4757710 7.7427454 7.2700129 6.5962443 7.1147566 4.5120029 7.9913926 8.7986822 7.9790006 7.9441972 7.0750880
7.9888878 7.3207188 7.7509375 7.1887326 7.5970788 7.5074644 7.6861687 7.2076116 6.5144672 7.1353674 4.4320941 7.8651009 8.6833649 7.9798923 7.9756188 7.1441884
8.0368252 7.3257008 7.8030620 7.2095933 7.5736060 7.5679860 7.8014393 7.2431793 6.4430294 7.2793455 4.3675151 7.7636957 8.6345243 7.9456620 7.9316840 7.1388917
8.0492907 7.3307858 7.8811016 7.1779747 7.5247130 7.5391417 7.7682691 7.1141949 6.4734435 7.3467569 4.3797503 7.7243748 8.6213408 8.0102625 7.9745808 7.1129622
8.1620255 7.4432902 7.9434786 7.2763305 7.4599056 7.5504160 7.7481699 7.1985130 6.4412713 7.4181051 4.3426232 7.5860095 8.5675259 7.9364915 8.0710716 7.2025218
8.3774509 7.5129652 7.9053097 7.2401962 7.4912071 7.4196892 7.6633778 7.3338289 6.3956547 7.3493824 4.2020435 7.5764766 8.4471531 7.9432039 8.1068878 7.1644354
8.4940586 7.4857278 7.7653985 7.2502785 7.5332375 7.4113774 7.6418557 7.3366089 6.3870311 7.2193198 4.0395904 7.6275902 8.4363737 7.9070554 8.1157742 7.0955353
8.3908911 7.4839106 7.7069397 7.2439480 7.6537290 7.2519569 7.6835694 7.3433580 6.2501945 7.1639118 4.1131425 7.6717010 8.3820601 7.8174686 8.1288958 7.2331209
8.3721914 7.5131340 7.6770549 7.1934628 7.6646891 7.2723088 7.7379136 7.3869004 6.1047101 7.1323347 4.2501092 7.6489305 8.3572216 7.6305466 8.1108809 7.2800102
8.4264526 7.3829398 7.6124911 7.2383780 7.7035594 7.3795900 7.7743301 7.4543605 5.9995394 7.1788526 4.2016392 7.7015204 8.2751265 7.5705986 8.1201019 7.3381195
8.3948193 7.4165368 7.5401778 7.2215295 7.6884413 7.5235400 7.8620863 7.5096159 5.9219766 7.1583338 4.0843740 7.7170553 8.0802155 7.4894366 8.1763372 7.3122878
8.3346901 7.4202571 7.5168743 7.1445832 7.7853203 7.5459375 7.7748928 7.5588679 5.8518071 7.2121239 4.0163598 7.7384186 8.0497084 7.4900365 8.2883024 7.3073144
8.3316669 7.3731065 7.3869004 7.1621170 7.8500924 7.6569901 7.9175439 7.5887928 5.9157076 7.1824889 3.9828765 7.7764435 7.9645715 7.4542341 8.2182531 7.3422804
8.3049374 7.2238474 7.4182367 7.2389994 7.8271232 7.7149820 7.8708649 7.5942869 5.9843168 7.2055659 3.9133639 7.8153262 7.9965587 7.4669061 8.2255354 7.4070959
8.2186441 7.3272376 7.3561063 7.2679682 7.7855802 7.7168121 7.9005570 7.6535773 5.9773355 7.1576624 3.8982215 7.8656631 8.0678082 7.4700460 8.1811409 7.3655453
8.1834307 7.3567977 7.2379394 7.4053955 7.6913080 7.6413198 7.9162045 7.7052474 5.9295750 7.1109390 3.8482089 7.8264647 8.0884895 7.4794378 8.2209044 7.2604489
8.1553135 7.4275508 7.1886621 7.4842091 7.7844000 7.6329808 7.8308311 7.6489172 5.9073715 7.0741291 3.9053810 7.7897153 8.0329142 7.4211664 8.1109152 7.2759371
8.1389399 7.5199294 7.1626825 7.5428309 7.7984066 7.7018995 7.8151178 7.5648942 5.8547373 7.0711722 3.9042985 7.6365833 7.9430351 7.4986930 8.0122604 7.2170835
8.0792627 7.4780827 7.1843333 7.4817724 7.7106600 7.6942511 7.7950592 7.5718880 5.7730498 7.1929703 3.9471273 7.5847054 7.8888831 7.5611577 7.9388628 7.1408739
8.1134996 7.4626451 7.2163424 7.4541631 7.7081299 7.6889248 7.7622681 7.5512013 5.7767100 7.1273761 4.0031390 7.6444120 7.8288364 7.4561672 8.0178108 7.0358272
8.3452044 7.4301200 7.3154926 7.3940625 7.6742435 7.6669860 7.7546992 7.5820622 5.8000708 7.0656981 3.9940946 7.6887345 7.8568091 7.5305610 8.0001736 7.0484896
8.4125433 7.3153419 7.3266006 7.3604479 7.6002779 7.6688175 7.8819718 7.6769104 5.7630615 6.9795852 4.0219374 7.6855931 7.9057393 7.6772704 8.0372877 7.1291347
8.5666656 7.2638931 7.3768568 7.3367457 7.5963082 7.6569448 7.9683371 7.5948143 5.8524928 7.0956006 4.0381613 7.7361875 8.0823956 7.6893315 7.9312177 7.0735097
8.6541862 7.2552557 7.3423438 7.3994579 7.6295428 7.6733928 7.9072628 7.7144828 5.9027815 7.0140128 3.9279227 7.6493411 8.0709944 7.5813112 7.8858919 7.0176787
8.6900415 7.2236199 7.3004856 7.3279648 7.6175652 7.7044725 7.9786639 7.7568321 5.8617158 7.0408354 3.8102942 7.6322594 8.1015263 7.5695424 7.8833904 7.0596490
8.6158638 7.0992265 7.3552222 7.4368477 7.5616145 7.7353349 8.0397558 7.8166914 5.8581214 7.0747490 3.7540662 7.5186639 7.9915338 7.7466273 8.0248909 7.0416460
8.4973898 6.8990011 7.3305302 7.4510546 7.6283703 7.7441807 8.1282930 7.8517685 5.7748184 7.0834904 3.8356247 7.4387097 7.9737215 7.6085134 7.9623613 7.0122671
8.5161057 6.6732092 7.3866215 7.4509211 7.7978249 7.8108454 8.2265406 7.8749385 5.7499113 7.0779972 3.8556328 7.4157329 7.8204150 7.5914197 7.9457831 7.0637689
8.4621639 6.4996119 7.3148694 7.4627104 7.8545012 7.8634739 8.1285172 7.9882374 5.6584420 6.9330907 3.9544237 7.3328576 7.7378173 7.5384984 7.9369717 7.0465779
8.5113420 6.4753714 7.5081992 7.4476748 7.8523631 7.8199635 8.2012749 8.0369873 5.5944533 6.8856740 3.9997621 7.3890367 7.7019830 7.4736948 7.7983103 6.9606099
8.3667841 6.3210378 7.5375686 7.4997191 7.7349544 7.6689591 8.2349234 8.0785351 5.5446448 6.8953085 4.0178347 7.3701415 7.6038046 7.4706388 7.7511511 6.8713355
8.2954082 6.2702117 7.5027347 7.4067922 7.6880059 7.5739269 8.2200212 8.0524158 5.4246697 6.8404164 4.0335379 7.3829069 7.5813026 7.5136156 7.7748413 6.9345903
8.3861427 6.2567568 7.5643287 7.3536620 7.6630340 7.6470475 8.2512360 8.0761614 5.4163527 6.9785624 3.9173362 7.3781285 7.4680533 7.6083441 7.8257437 6.8626485
8.3806028 6.3785558 7.5736055 7.2876472 7.6736698 7.7169256 8.1769199 8.0374889 5.4563355 7.0879807 3.9190369 7.3101540 7.3033867 7.4344201 7.8100114 6.9685898
8.4760208 6.4520769 7.5719185 7.3300147 7.7042103 7.9107494 8.0802898 8.0395641 5.4293551 7.2001996 3.9301207 7.3610520 7.3298106 7.4904094 7.8801455 6.9661970
8.4956608 6.5825877 7.5882030 7.3044825 7.7031097 7.8210406 8.1283226 8.0080442 5.4032750 7.2526898 3.9296265 7.3553252 7.2928710 7.5063567 7.9039435 6.9296131
8.3933020 6.7225938 7.6991987 7.3805704 7.7263031 7.8269281 8.0528975 7.9915705 5.3902216 7.1883068 3.7981761 7.5038280 7.2399068 7.4480557 8.0259237 6.8840890
8.3402834 6.7911258 7.8162508 7.4011483 7.8009210 7.7350616 8.1434336 8.0875196 5.3308544 7.1968002 3.7710848 7.6582336 7.2464375 7.5001140 7.9537163 6.7759309
8.3229017 6.8655400 7.8907695 7.3625183 7.8626552 7.7013168 8.1017809 8.0565214 5.2628603 7.1544452 3.8252168 7.6755018 7.2088847 7.5792079 7.8436408 6.7306194
8.2354641 6.9428325 7.7895436 7.3132272 7.8283272 7.5970564 8.0283527 8.0654583 5.3835821 7.0363555 3.8414760 7.6655965 7.1601686 7.6840773 7.9105678 6.7520108
8.2862186 6.9919209 7.8289261 7.3821378 7.7735786 7.6498599 8.0152416 8.0620146 5.4222569 7.0710373 3.8296688 7.6140833 7.2400327 7.8650947 7.8050461 6.8617768
8.1580257 7.0093536 7.8317270 7.4137421 7.7495050 7.7009869 8.0878706 7.9359069 5.5054240 7.0514135 4.0175447 7.6099434 7.3120608 7.9251347 7.7331734 6.8513737
8.1547070 6.9272847 7.7720456 7.4723473 7.8533921 7.7297044 8.2194176 7.8238807 5.5223489 6.9841833 4.0899534 7.5961614 7.4007268 7.8323364 7.7426462 6.8888373
8.1510744 6.8599148 7.8246546 7.5219903 7.8324585 7.7212172 8.2213659 7.8043032 5.4449420 7.0274334 4.1205459 7.6030445 7.5673466 7.8358455 7.8027272 6.8976631
8.1979542 6.9064345 7.7994370 7.5266776 7.8827081 7.6206694 8.3098707 7.7909160 5.4797421 7.0837188 3.9615364 7.5019097 7.5137997 7.8301120 7.8350110 6.9166751
8.3135595 6.8951373 7.8277054 7.5828743 7.8760867 7.5482488 8.2849607 7.8302855 5.4943337 7.0767407 3.8559985 7.5529113 7.5499334 7.8058681 7.8117929 6.9871063
8.3605547 6.8817677 7.8015122 7.5340381 7.8969512 7.4964938 8.4343519 7.9325891 5.3495450 7.2110233 3.7965798 7.5262489 7.5442300 7.7122688 7.8339767 6.9655633
8.3431797 6.8180552 7.8155227 7.4170346 7.8571458 7.5314631 8.4033194 7.9168067 5.4394078 7.1699319 3.6378043 7.5892572 7.4260654 7.6926427 7.7768192 6.9534917
8.4037104 6.8311510 8.0042572 7.4040618 7.9052224 7.4719872 8.2940350 7.9547448 5.4893942 7.2824154 3.6255972 7.5818720 7.4319620 7.7288966 7.7966485 6.9066133
8.4125404 6.8754029 8.0806551 7.4652662 7.9848685 7.5134196 8.2594213 8.0255060 5.6394691 7.3510752 3.5539072 7.5148649 7.3373604 7.6262245 7.8408737 6.9281168
8.3333235 6.9316678 8.0436802 7.4890203 7.9896159 7.5827107 8.1744375 7.9625349 5.6113844 7.3163919 3.5477202 7.6528316 7.2639184 7.5755105 7.8464079 7.0925412
8.2303715 6.9209743 8.0851746 7.5156550 8.0029459 7.6291194 8.1299934 8.0337830 5.4792781 7.3914356 3.5317688 7.7025952 7.3264318 7.5370102 7.8213983 7.1699758
8.1065865 6.8939171 8.0545654 7.4101324 8.0377579 7.5255589 8.1691160 7.9829569 5.4472432 7.4336619 3.6124432 7.6742783 7.2636752 7.3606095 7.6979270 7.3165188
8.0043507 7.0147848 8.2114697 7.3963227 8.0118217 7.5995216 8.0702839 8.0230045 5.4478784 7.4646721 3.6720142 7.8188262 7.2631836 7.4312978 7.6525183 7.3594055
8.0000792 7.1589661 8.1398830 7.4021258 8.0554924 7.5932021 8.0142956 8.0105085 5.5510011 7.4536166 3.7341905 7.8708782 7.4466639 7.3341804 7.6194696 7.5808134
8.0046263 7.1172137 8.1719646 7.4117355 8.1228151 7.7133269 8.0078192 8.0504332 5.5130329 7.4986253 3.6626420 7.7873149 7.3457823 7.3724914 7.6048117 7.6421795
8.1250515 7.1839056 8.1884594 7.4967155 8.1523981 7.8258042 8.0282803 7.9783273 5.4910722 7.4410429 3.5357728 7.7212524 7.3130088 7.3706861 7.5765538 7.6166730
8.1625700 7.0715489 8.2397337 7.4851327 8.2441072 7.8649449 7.8903913 7.9778652 5.6146517 7.2470589 3.6305149 7.6200895 7.4154382 7.3467765 7.5916777 7.6264415
8.1976728 7.0032144 8.2514563 7.5496264 8.3556938 7.8556962 7.9183969 7.8710923 5.6389842 7.3059311 3.6266575 7.6411877 7.3901677 7.4527659 7.6028061 7.5686383
8.1726646 7.0433984 8.3624496 7.5658398 8.3897877 7.8264174 7.9935875 7.9152894 5.8073635 7.2926860 3.6081479 7.7320051 7.4371080 7.4551568 7.5289426 7.3905082
8.1284504 7.0833459 8.4189749 7.6140752 8.4005299 7.9291978 8.0904436 7.9535193 5.7727385 7.3043985 3.7123172 7.7133846 7.4750843 7.5011592 7.4692221 7.3800159
8.0517654 7.1403737 8.5226240 7.6597919 8.3314304 7.9100633 8.1499653 7.9735317 5.8103342 7.2656860 3.7808621 7.6682386 7.5671930 7.4884238 7.5236912 7.3240848
8.0332985 7.0357027 8.4700422 7.6096544 8.4423361 7.9284191 8.2800999 7.9673095 5.7912397 7.2829504 3.7676187 7.6459265 7.7393551 7.3612871 7.5105572 7.3546610
7.9398713 6.8999043 8.3309841 7.6762595 8.2866068 7.8190398 8.3717079 7.8312125 5.7945614 7.2503018 3.7314498 7.6959782 7.8741550 7.3460078 7.6261930 7.4476919
7.8291912 6.8060908 8.1549463 7.7069530 8.2317009 7.6650939 8.3060760 7.7898021 5.6800604 7.3507104 3.7919850 7.6814208 7.9887981 7.2800159 7.5842838 7.3837113
7.8038054 6.8222666 8.0445004 7.6557789 8.1574602 7.6278543 8.2922230 7.8153553 5.6292267 7.3034859 3.7567708 7.6041627 7.8920121 7.3536992 7.5839224 7.4143529
7.8272519 6.7874246 8.0239506 7.6422696 8.0845652 7.5850868 8.3118286 7.6954813 5.6145725 7.2827845 3.7967041 7.6449275 7.9216652 7.4322934 7.5510974 7.5009718
7.9507561 6.9188347 8.0389757 7.6353951 8.0648527 7.6406994 8.3744526 7.7817516 5.6028290 7.2680016 3.8292184 7.5568604 8.0236216 7.4119706 7.5104246 7.4701638
8.0486326 7.0998712 7.9487047 7.5142536 8.1128893 7.5755963 8.4400291 7.6437721 5.6268244 7.3049111 3.8534157 7.5596180 8.0632906 7.3812261 7.5787954 7.5843987
8.0287294 7.1292567 8.0589857 7.4624510 8.0172691 7.5148201 8.4216404 7.6542258 5.6008329 7.2720690 3.8868423 7.5885386 7.9430361 7.5826983 7.5497670 7.5719728
8.0723467 7.2153058 8.0266075 7.3901877 8.1064472 7.6186557 8.3690176 7.6895566 5.6840115 7.2593465 3.8573942 7.5907364 7.9275622 7.6137261 7.5750799 7.7360353
7.9610248 7.1707768 8.0520430 7.4075747 8.0877132 7.6547527 8.3817730 7.7921371 5.5773344 7.2420597 3.6542804 7.5371103 7.8629479 7.6547537 7.6282749 7.7882009
7.9012065 7.2011442 7.9767041 7.4041104 8.1244650 7.6716084 8.3869019 7.9370780 5.4582906 7.2055812 3.6641388 7.4979358 7.8223424 7.6909204 7.6771216 7.9024148
7.8404083 7.1625094 8.1639223 7.4037209 8.1238165 7.6332941 8.3821001 7.8815403 5.4138722 7.0770330 3.6531174 7.5293446 7.7988110 7.7170124 7.8528538 7.9312539
7.8589301 7.0912733 8.0893068 7.2864895 8.1097612 7.6905251 8.4003630 7.8191686 5.4104300 7.0117221 3.6334326 7.4659400 8.0102339 7.5816560 7.8439922 7.8013983
7.8275785 6.9388785 8.0175200 7.2425604 8.1033783 7.6763487 8.4313679 7.7636700 5.3943081 7.0704288 3.6589622 7.4375820 8.0943604 7.5950646 7.9047475 7.7196822
7.8578477 6.7892509 8.0536022 7.1862516 8.0833693 7.6716466 8.3017998 7.7254376 5.3165689 7.1082187 3.6268818 7.3634591 8.1365719 7.5545239 7.9949150 7.6728053
7.8679547 6.8296037 8.1328154 7.1361704 8.0685320 7.5314484 8.1278419 7.7116213 5.3539910 7.3060532 3.6030269 7.4801712 8.0972252 7.4567032 8.0504417 7.5436001
7.8105192 6.8381901 8.1246109 7.0181956 8.0494156 7.4192734 8.0519466 7.6735096 5.3969445 7.3685794 3.6092675 7.4738145 8.0003977 7.3244395 8.0296288 7.4584317
7.7951722 6.7764831 7.9910960 7.0792685 8.0168552 7.3855634 7.9400787 7.6275339 5.4965382 7.5372782 3.6128957 7.5082927 7.9697118 7.1635437 7.9556308 7.4814105
7.7956314 6.7626605 8.0850439 7.0511436 8.1303663 7.3338327 7.8694038 7.5764260 5.5126543 7.6638746 3.6780753 7.5209637 7.8734460 7.0514808 7.9682231 7.3919759
7.6815858 6.6264029 8.0596590 6.9657769 8.1086702 7.3286238 7.8135452 7.5592036 5.5216823 7.7857165 3.8082275 7.5229020 7.8723135 7.0239558 7.9382534 7.4431348
7.6812711 6.5702543 8.1844902 6.9534278 8.1320457 7.5026112 7.6568136 7.5280337 5.4812355 7.8001633 3.7315104 7.4300542 7.8330617 6.9349699 7.9775629 7.4131684
7.7163763 6.5171905 8.1788969 7.0341573 8.1589775 7.5037403 7.6333256 7.4521923 5.3605657 7.8046427 3.7344959 7.5194111 7.8837571 6.8956237 7.7862105 7.4137654
7.7775960 6.4035354 8.1146421 6.9973378 8.0480433 7.5470300 7.7488298 7.5386734 5.3498540 7.7286458 3.7445993 7.4872775 7.9824619 6.8934302 7.8129973 7.3691568
7.8411083 6.4838572 8.2203112 7.0800586 8.0709257 7.4809241 7.8244085 7.5446291 5.3839617 7.6437254 3.6298060 7.6357985 7.9287844 6.9009590 7.8391557 7.3338361
7.8458705 6.4909635 8.1318712 7.0612655 8.0061970 7.4196801 7.7405443 7.6078782 5.4033985 7.7630157 3.5788145 7.6960006 7.9704690 6.9390569 7.7612300 7.4241109
7.7935920 6.6299973 8.1993885 6.9871593 7.9392843 7.3718305 7.7886219 7.5561690 5.4625249 7.7385440 3.4872963 7.7844634 8.0821066 7.0088444 7.7871423 7.5136280
7.8436465 6.6290536 8.2476330 6.8662524 7.9650135 7.3489642 7.6971097 7.5742598 5.5414348 7.7948265 3.5566947 7.6808333 8.1963043 7.0679636 7.8633466 7.5765662
7.8711705 6.6757660 8.2721233 6.9638577 8.0176115 7.2282839 7.6354351 7.5075111 5.5115972 7.8812623 3.5486696 7.6596556 8.0940409 7.1760340 8.0243406 7.4819813
7.9278121 6.7791519 8.2594957 6.9181256 8.0492907 7.1754904 7.4812770 7.5784202 5.5315280 7.7821989 3.6222687 7.6374841 8.1355314 7.3044710 8.1444149 7.5288086
7.9482861 6.7424488 8.2574320 6.8999262 7.9746575 7.1519284 7.3985767 7.5560660 5.4459629 7.6698689 3.6099677 7.6062360 8.1329145 7.3619452 8.1018124 7.5232325
8.1112528 6.6558743 8.3270235 6.8570251 7.9520350 7.2030964 7.4251509 7.5993099 5.4619470 7.5454988 3.6125445 7.6368380 8.1007404 7.3535600 8.2073708 7.4979734
8.0775518 6.5836568 8.2604532 6.9664307 8.0399055 7.1557164 7.4293828 7.6917434 5.5859647 7.5025878 3.5874767 7.7332110 7.9737649 7.3517828 8.1530857 7.5690422
8.0421371 6.6384907 8.3418131 7.0492234 8.0303288 7.1702776 7.4654856 7.7790923 5.6053023 7.4970889 3.5492568 7.7908301 7.9492826 7.3193569 8.1425648 7.6388764
8.0774174 6.5282421 8.3147678 7.1934347 8.0825911 7.2762146 7.4863052 7.7331691 5.6293621 7.6294093 3.5880437 7.6593184 7.9896030 7.3535542 8.1424046 7.7362137
7.9886098 6.6780515 8.3129120 7.1689453 7.9959726 7.2130194 7.5807133 7.8102093 5.5574341 7.5826554 3.5533941 7.6882138 8.1511230 7.3968244 8.0534315 7.7477574
8.0138206 6.6035657 8.2849998 7.0899630 7.9968915 7.2260151 7.5967207 7.7967696 5.5505791 7.5624294 3.6657290 7.5755153 8.1842537 7.3953047 8.0728788 7.8413653
8.0401402 6.5321679 8.3073816 7.1050997 7.9702439 7.0265903 7.5433912 7.8180113 5.4317813 7.4619708 3.5174246 7.5100231 8.1447258 7.4231939 8.0470772 7.7444568
8.0100327 6.6133666 8.2224455 7.1121650 7.9828777 7.2203612 7.6034012 7.8624167 5.3689609 7.4323540 3.5423532 7.4036236 8.1161423 7.4058247 7.9600725 7.7842760
7.9916716 6.5552506 8.3716030 7.1305995 7.9786811 7.2124610 7.7361150 7.8966465 5.3055739 7.4807038 3.5792162 7.4365492 8.0956345 7.4237890 7.9769206 7.8111944
8.0362597 6.6167717 8.3904428 7.2170658 7.9306216 7.3526483 7.6616011 7.9858751 5.3951592 7.4462152 3.6908295 7.3838420 8.0802813 7.4166265 8.0305405 7.8363900
7.9713407 6.7127018 8.3211460 7.1849427 7.8929367 7.3001385 7.5009995 8.0428505 5.3675923 7.4677353 3.6468129 7.2804732 8.1190138 7.4183025 8.0079470 7.7607613
8.0510359 6.7605615 8.3232098 7.1701527 7.9624481 7.2254038 7.3784976 8.1726122 5.4169402 7.4034133 3.6889348 7.4155078 8.0601454 7.3472052 8.0101004 7.8398128
8.0761528 6.8183055 8.2286959 7.1722026 8.0395880 7.2458096 7.3450975 8.2170992 5.4119010 7.4430590 3.5855155 7.5005860 8.1137218 7.3282776 8.1738567 7.7815738
8.0945778 6.8037176 8.3205252 7.1237926 8.1470242 7.2835989 7.2561278 8.1899376 5.3563318 7.4431558 3.5524399 7.6186318 8.0314608 7.3689423 8.1591730 7.7186489
8.1739788 6.7698421 8.3129215 7.1695538 8.2086678 7.2789741 7.3483810 8.1297703 5.3389502 7.4353590 3.4557040 7.6466289 8.0472822 7.2889442 8.1715307 7.7043071
8.1280689 6.6521878 8.4334059 7.2276440 7.9962840 7.1607981 7.4784517 8.0000544 5.4390512 7.3786483 3.5228438 7.7786632 7.9676986 7.2899809 8.2375803 7.8286638
8.0475016 6.4892850 8.3725185 7.3259125 7.9273586 7.2463851 7.5739303 7.8470402 5.5281482 7.3581238 3.5088344 7.7890105 7.9954858 7.2927403 8.3310862 7.8697000
8.0407581 6.4053926 8.3628139 7.2486668 7.9331160 7.2554183 7.6370506 7.7668014 5.5872350 7.3248634 3.6074288 7.7922831 7.9498138 7.2527089 8.2663202 7.9782114
7.9487929 6.5097580 8.2963867 7.3400178 7.8136463 7.3266869 7.7392511 7.7332511 5.6405225 7.2874322 3.5945590 7.8397160 7.8262825 7.2086434 8.2986126 7.9943504
7.9820290 6.5736752 8.2047853 7.2851772 7.8161187 7.2603869 7.8015995 7.5971837 5.6716123 7.2536359 3.5392113 7.8351302 7.7943487 7.3404560 8.3162451 7.9412532
7.9690294 6.5113869 8.1345587 7.3258538 7.6843176 7.2818117 7.7336297 7.5269666 5.6596732 7.2475414 3.6456480 7.8596978 7.7739506 7.3686252 8.3111467 7.9570966
8.0904169 6.5013456 8.0342445 7.2823730 7.7157269 7.3946347 7.6139231 7.4790783 5.5684223 7.2855625 3.6807728 7.8440552 7.7714391 7.4268460 8.2876263 7.9207273
8.1804047 6.5293570 8.0656681 7.2154551 7.6905961 7.4227948 7.6052713 7.5264859 5.6345081 7.1923137 3.6437230 7.9294086 7.7634721 7.4766517 8.3368683 7.6601963
8.2397118 6.5010247 8.0521717 7.1470852 7.6682911 7.4444599 7.5720844 7.4817314 5.6057324 7.2214532 3.7000577 7.9172053 7.8192143 7.3663135 8.2780981 7.5297227
8.3027906 6.6045690 7.9480786 7.1599803 7.8152490 7.3905144 7.5656967 7.4353023 5.7187052 7.2199354 3.8441870 8.0536976 7.8726249 7.5168033 8.3250427 7.5234852
8.2820244 6.6608772 7.8982949 7.2529235 7.7315373 7.4784970 7.5211473 7.3847299 5.7730618 7.2961164 3.9120820 8.0616236 7.9531302 7.5372381 8.2415876 7.5403705
8.4119596 6.8692155 7.9031301 7.3227439 7.8067465 7.4741116 7.4856381 7.4107490 5.7024221 7.3977189 4.0242043 8.0508366 7.9802265 7.6951251 8.1009350 7.5533824
8.3011189 6.8881383 7.8202987 7.4001832 7.8170996 7.4695077 7.3825612 7.4534721 5.7111444 7.4165621 4.0847769 8.1537256 7.9462266 7.6135302 8.2098141 7.5924931
8.2747707 6.8593841 7.8971090 7.4011946 7.8433967 7.4464731 7.4537787 7.4223075 5.7257309 7.4330034 4.0904603 8.1776686 7.9092793 7.6169496 8.0714140 7.5693083
8.3750610 6.7845278 7.9578094 7.2492833 7.9158025 7.5609555 7.4745173 7.3041735 5.6928163 7.3623376 4.1849008 8.1582842 7.9100342 7.6105137 8.0127640 7.4878030
8.3428545 6.6600780 7.9814539 7.2488256 7.9014325 7.5340385 7.5907850 7.3089705 5.6370182 7.2691169 4.2188354 8.1676512 7.9570565 7.5906878 7.9751673 7.5091262
8.3142757 6.7626381 8.0133066 7.2721357 7.8561292 7.4739480 7.5994878 7.3204017 5.5897779 7.2867732 4.2219796 8.0549107 7.9849248 7.5014720 7.9350767 7.5239615
8.3214779 6.8504553 8.0500746 7.2890682 7.7598710 7.4686413 7.5500960 7.4002657 5.6336017 7.2306466 4.1973014 8.1150999 8.0079546 7.5380864 7.9605455 7.5584483
8.2571049 6.8331738 8.0568762 7.2339139 7.6536107 7.4667106 7.5984378 7.4846101 5.7097807 7.3159003 4.1846418 8.1116447 8.0068789 7.5728936 7.8781829 7.7026620
8.2696180 6.7701712 8.1202402 7.2870021 7.7203751 7.5563173 7.5902600 7.5755839 5.6098228 7.3292289 4.2272615 8.1127739 7.9111972 7.5241566 7.8175592 7.7058172
8.3334684 6.7344255 8.1032219 7.2896581 7.7394385 7.6430793 7.5866618 7.5591002 5.4091601 7.2757664 4.2355237 8.0903511 7.9084854 7.3934941 7.7521930 7.7300043
8.3352070 6.7762666 8.0090380 7.2989488 7.7131181 7.7180543 7.6261888 7.6155624 5.2455478 7.2555189 4.2732620 7.9697671 7.7732325 7.3902102 7.7052059 7.7559662
8.3490334 6.7904487 7.9975519 7.2590141 7.7006764 7.7145100 7.6993551 7.5980921 5.3654842 7.1822824 4.3000789 7.8750911 7.6697693 7.4502702 7.8130884 7.7700086
8.3390989 6.8351879 8.0433521 7.3305798 7.7491632 7.6635804 7.7234240 7.5296459 5.2264247 7.1448464 4.4310360 7.7886124 7.5790944 7.5537519 7.8250012 7.8356557
8.5910435 6.8984852 8.0463686 7.4488988 7.6897697 7.5927052 7.7998838 7.5086575 5.2480164 7.1697135 4.5539522 7.7569809 7.5944977 7.5853729 7.7320361 8.0252171
8.6156588 6.9333854 8.1336451 7.5263944 7.5568757 7.6572738 7.7816200 7.4870234 5.2260652 7.2196164 4.5931606 7.7213492 7.6794891 7.6431427 7.6621585 8.0879850
8.6435852 6.9275680 8.1220760 7.5180311 7.4479532 7.6101451 7.7863269 7.5440989 5.2953563 7.1991792 4.5983391 7.6472774 7.8018732 7.5330544 7.5447764 8.0839911
8.5439644 6.9390464 8.1140919 7.5499358 7.3242950 7.5509648 7.8962221 7.5374813 5.1777544 7.2107491 4.5523567 7.6288357 7.8129554 7.5332165 7.5321980 8.0526237
8.5516796 6.8630886 8.0341024 7.5077457 7.1908879 7.4753957 7.8917627 7.6832681 5.1784387 7.2015185 4.6910930 7.5357752 7.8117585 7.4374676 7.5543704 8.1225061
8.4632902 6.8561401 8.0195141 7.5518098 6.9433012 7.5339742 7.9202709 7.6293764 5.1532545 7.3654823 4.6698833 7.4749999 7.7510753 7.5450830 7.6122351 8.0418367
8.4781036 6.8230920 8.0381546 7.6934476 6.8024187 7.4709392 7.9233513 7.5987735 5.1045709 7.3688836 4.6914144 7.3794484 7.7538662 7.5652990 7.5855093 7.9978614
8.4585257 6.9386134 7.9745483 7.6803303 6.5981421 7.3895450 7.9590721 7.5793071 5.2582512 7.2716899 4.6722436 7.4062834 7.9422274 7.5927052 7.6338177 7.9766574
8.5377522 6.9508572 7.9072433 7.6846685 6.5347037 7.3371258 8.0031748 7.6813235 5.3051219 7.3668122 4.6274657 7.3528919 7.9715014 7.4582396 7.6544776 7.9173088
8.5779591 6.9288230 7.8392434 7.6525660 6.4758368 7.3042703 8.0350714 7.7675333 5.3697877 7.4163833 4.5767937 7.3025794 7.9111962 7.4078679 7.6677151 7.8609338
8.6370544 6.9350572 7.8654976 7.5793867 6.4709787 7.3048868 8.0186768 7.7495570 5.4671988 7.3791275 4.5845675 7.3090353 7.9259720 7.5011740 7.6766200 7.7288122
8.6668310 7.0902991 7.9000859 7.5832458 6.5432153 7.3512607 7.9770250 7.6275945 5.5017276 7.4610109 4.6681080 7.4302950 7.9961152 7.5703883 7.7127595 7.7287021
8.7060165 7.0267339 7.8181739 7.4811616 6.4920793 7.4016414 7.8584795 7.5822334 5.3755951 7.3201599 4.7227631 7.4785166 7.8455615 7.7252378 7.6982422 7.7048244
8.5818510 6.9034271 7.8600531 7.3982916 6.3894429 7.4123054 7.8287387 7.5026293 5.1738472 7.2588077 4.7112489 7.5227494 7.8954291 7.6963935 7.7047367 7.7387400
8.4699383 6.8776608 7.9132624 7.3906984 6.3998528 7.5242124 7.7341514 7.5775361 5.1157241 7.2819452 4.4815679 7.5713587 7.8768296 7.7158504 7.7851028 7.7509089
8.5282784 6.8529749 7.9213014 7.4652019 6.4324470 7.5554748 7.6749063 7.5710516 5.1082716 7.3026133 4.4051356 7.5581656 7.7401552 7.7055531 7.7212725 7.7276468
8.5038881 6.9053736 7.8251600 7.4169483 6.4729605 7.6361623 7.6183577 7.5271420 5.0466347 7.3678074 4.4347277 7.4439082 7.6143088 7.5891004 7.6452999 7.7566175
8.6206102 6.9218264 7.8269677 7.4193010 6.5387836 7.5588064 7.6501446 7.4608660 5.0265050 7.3285007 4.3632140 7.3315034 7.5717502 7.5650749 7.6350408 7.7617188
8.5757170 6.9507990 7.7774587 7.3978124 6.5529037 7.6539583 7.6528125 7.4275155 4.9699335 7.3576012 4.2775121 7.3405128 7.6562066 7.4967656 7.5723205 7.6502810
8.5640459 6.8809834 7.7605977 7.3511801 6.6208873 7.6377316 7.5685635 7.4454746 4.9727516 7.3117566 4.3079400 7.3791790 7.7214355 7.5684209 7.5946660 7.5871220
8.5978460 6.8630548 7.7289734 7.3988433 6.5841208 7.7261453 7.4545641 7.4178090 5.0031466 7.3536615 4.3814182 7.4592328 7.6772509 7.6407561 7.6552048 7.5053658
8.6920900 6.7221308 7.7375059 7.4924407 6.6783023 7.8696856 7.4061923 7.4471273 5.0363817 7.4528613 4.3997355 7.5842190 7.8034821 7.5323672 7.5975013 7.4648361
8.7612667 6.6856880 7.7428298 7.5689902 6.7503481 7.8775001 7.4784908 7.5638194 5.1059089 7.5446601 4.3601570 7.6479750 7.8963590 7.4480395 7.5718927 7.4788432
8.7388754 6.6258011 7.7588844 7.5081463 6.6536021 7.8800259 7.6140456 7.5344148 5.1399450 7.5652857 4.3398776 7.6743617 7.9439869 7.4176564 7.5214643 7.4679923
8.7156239 6.6372890 7.7595949 7.5138431 6.6259694 7.7621541 7.8072066 7.5370574 5.0911078 7.6300159 4.2189097 7.6764445 8.0174179 7.4162679 7.3707719 7.4383330
8.6393509 6.6911864 7.7205892 7.4216228 6.6219511 7.7596154 7.8790498 7.5341597 5.0205650 7.5982981 4.2364702 7.5953236 7.9995289 7.4664936 7.3703990 7.4176288
8.5351343 6.6943736 7.6686411 7.3003726 6.5474072 7.5852113 8.0269499 7.5888400 4.9426179 7.5619082 4.0915222 7.5519266 8.0040741 7.5638213 7.3678975 7.5197806
8.4526768 6.6017170 7.5366664 7.2872133 6.4430771 7.4988256 8.0405989 7.6000824 4.8907452 7.4108744 4.0209599 7.5667653 8.1034412 7.5513363 7.4562287 7.5610576
8.3173199 6.6560020 7.5133519 7.1666470 6.5287437 7.4184318 8.0557337 7.6283016 4.9499526 7.2848320 4.0273032 7.5741949 8.1332788 7.5686226 7.4971962 7.5879550
8.1431313 6.7005606 7.6330552 7.1019182 6.4410462 7.4720545 7.9923482 7.5324564 5.0133500 7.3407598 3.8655784 7.5758638 8.1608849 7.5681744 7.6650639 7.5436287
8.0447397 6.7006373 7.6247520 7.1157064 6.5290208 7.4283562 7.9432335 7.5826092 4.9134398 7.4507875 3.8661380 7.5098839 8.1460028 7.6033039 7.7202201 7.4869738
8.0062132 6.8198218 7.6398501 7.0722146 6.5762196 7.4092069 7.8352590 7.5525031 4.9489102 7.4615974 3.8224900 7.4780064 8.1332254 7.6456156 7.7361732 7.4723482
7.9880714 6.9537096 7.5883474 7.2400231 6.5900578 7.4111657 7.8367467 7.6335559 4.9566326 7.4512081 4.0403557 7.3928742 8.2310333 7.6116767 7.7311692 7.4228849
7.8710122 6.9292984 7.4788246 7.1999989 6.6696506 7.5092454 7.7203345 7.5542779 4.9885468 7.5739956 4.0594411 7.3990798 8.3727045 7.5866485 7.7167354 7.4289532
7.8600631 6.8950686 7.3980989 7.1903176 6.6682987 7.5687923 7.6221213 7.5921221 4.8479424 7.5574269 4.0589967 7.2984276 8.5286121 7.5040984 7.6483068 7.4200201
7.8794742 6.8266258 7.3441844 7.2424288 6.7292595 7.6442256 7.5185909 7.5297356 4.7931204 7.5173898 4.1093454 7.3704486 8.5535765 7.5194888 7.5606236 7.3816772
7.9529729 6.7786884 7.2711668 7.2885895 6.7597957 7.8112020 7.5177579 7.4573674 4.8261752 7.3894095 4.1184282 7.4687433 8.5243597 7.5071611 7.5520825 7.3765030
7.9706464 6.7165847 7.2723613 7.2803044 6.8555489 7.7801409 7.5706306 7.4364820 4.7910395 7.3344588 4.0226531 7.5007854 8.5446348 7.5061636 7.5966835 7.3709307
7.8670897 6.6367636 7.3272667 7.2485728 6.8786030 7.8812275 7.5655279 7.5221128 4.8206692 7.2903357 4.0739245 7.6106095 8.6364164 7.4148030 7.5138965 7.3702111
7.8415504 6.5021563 7.2657514 7.1896229 6.8181629 7.9652610 7.5134783 7.6356292 4.8179636 7.2741170 4.0920672 7.6010294 8.7291260 7.4436827 7.4599009 7.3348374
7.7970195 6.4176345 7.2091222 7.2185044 6.7634382 8.0290070 7.5998721 7.6668115 4.8691306 7.2727981 4.0864630 7.4988737 8.6687803 7.4033318 7.5182076 7.2373700
7.8685846 6.3351068 7.2497253 7.1244745 6.7656384 8.0851793 7.5994849 7.8605161 4.9865150 7.1974897 4.1060400 7.4131851 8.7223244 7.4777527 7.4709992 7.2092395
7.8889647 6.3784871 7.2185273 7.2115164 6.8596420 8.1126060 7.5834460 7.7932487 4.9562707 7.2092891 4.1273994 7.2399755 8.6479130 7.4109230 7.4326458 7.3028641
7.9944944 6.4383111 7.1313567 7.2377620 6.8307724 8.1099339 7.6672664 7.9195681 4.9507051 7.0314169 3.9356430 7.1616173 8.5665960 7.5279741 7.2747893 7.4235263
7.9359136 6.5162911 7.2099376 7.1697407 6.8953261 8.1633825 7.6397457 7.8825893 5.0745249 6.9764686 4.0446715 7.0406833 8.4623585 7.5425448 7.1789546 7.5426321
7.8163133 6.3150597 7.1947279 7.2385421 6.9056897 8.1698313 7.5122561 7.6810946 5.0771689 6.9374161 4.0375915 7.0207953 8.4680834 7.5377040 7.1364112 7.6036029
7.8606253 6.3944035 7.2475238 7.2505031 7.0414381 8.1911716 7.4168744 7.6765933 5.1072435 6.8854976 4.0727472 6.9600544 8.3713408 7.4086442 7.0998983 7.6798325
7.8539748 6.5192666 7.2841187 7.3291664 7.1132669 8.2965813 7.3339148 7.6124272 5.2108431 6.8876429 4.1140361 6.9674468 8.4733791 7.4714599 7.0702696 7.6958723
7.8189297 6.5667911 7.4131761 7.3088932 7.2379942 8.3424435 7.3656297 7.5460443 5.1878653 6.9901586 4.1274376 6.8184938 8.4204483 7.4547644 7.1303234 7.7496629
7.9215336 6.5175424 7.5001998 7.3380485 7.1746111 8.3043575 7.4712291 7.4123845 5.0783172 6.9785209 4.0196371 6.8294868 8.4764881 7.5250788 7.1112657 7.6492362
7.9179792 6.5736699 7.4848680 7.2980762 7.2779746 8.4253778 7.4197865 7.3373828 5.0727143 7.0994582 3.9433303 6.8633418 8.5610609 7.4818845 7.1406703 7.5865970
7.9526753 6.4365883 7.4704566 7.2344651 7.3500304 8.5561028 7.4944105 7.4280987 5.0490136 7.1165724 4.0492134 6.8942075 8.6013298 7.4708047 7.0603876 7.6149683
8.0393744 6.5227704 7.3995175 7.2138929 7.4047198 8.5613413 7.5095596 7.4235015 5.2083955 7.0634613 4.0866017 7.0181265 8.6364193 7.3981152 7.0174546 7.7039704
8.0331202 6.5238695 7.4896464 7.1066928 7.5290461 8.5108051 7.4156446 7.4853816 5.2044997 7.0013685 4.0333338 7.1542354 8.6623192 7.4939952 6.8611460 7.8691230
8.0776558 6.5524645 7.4550924 7.1095777 7.5700083 8.5969629 7.2568846 7.5139222 5.2814212 7.0023112 3.9346197 7.1585135 8.7261095 7.4415121 6.9870820 7.9252186
7.9202375 6.7276525 7.5865493 7.0702538 7.6341944 8.6009340 7.2321301 7.6449924 5.3302040 7.0038247 3.9223783 7.2200727 8.6120911 7.4058280 6.9224000 8.0122280
7.8478718 6.7947745 7.6239438 7.0424271 7.6740227 8.6103830 7.3023620 7.7485743 5.3180113 6.9944634 3.9199057 7.3016067 8.7192984 7.3969927 6.9532237 8.0634565
7.7656636 6.9393783 7.6448665 7.0266514 7.6522570 8.5304813 7.3701487 7.8373914 5.2994046 7.0485706 3.8489213 7.3027406 8.7401791 7.3031039 6.9737520 8.0273314
7.7046680 6.9612150 7.6321535 7.0417027 7.6407356 8.4578896 7.4005203 7.8254352 5.3348579 7.0098324 3.8290527 7.1629691 8.7672453 7.2909703 7.0585456 8.1211252
7.4863014 6.9906850 7.5883589 7.0160809 7.7124028 8.4868813 7.4232163 7.7390919 5.4446259 6.9662995 3.7721732 7.0213094 8.6989708 7.2170687 7.0785031 8.1439400
7.3697691 6.9238276 7.5364103 6.8933301 7.7109270 8.5354996 7.4588251 7.6875281 5.4882970 6.9742770 3.7747421 6.9824047 8.7308636 7.2041044 7.1790633 8.1110945
7.2567863 6.9289703 7.5893984 6.9520903 7.7461977 8.5673923 7.4971480 7.5458288 5.4746423 7.0511775 3.6796150 7.0476127 8.7816191 7.2495737 7.1764069 8.1444550
7.1838250 6.9634285 7.5204077 6.9191360 7.7791286 8.5530300 7.4366593 7.4381366 5.4887853 7.0130091 3.6786921 7.0631771 8.8363886 7.3114295 7.1527486 8.2206306
7.2368436 7.1237426 7.5273776 6.8591504 7.7407022 8.6791306 7.4056306 7.3852811 5.5969758 7.0096521 3.6951365 6.9233890 8.8388939 7.1866465 7.0414963 8.2207518
7.2670321 7.1589780 7.5161662 6.9933572 7.7034588 8.7370386 7.4313331 7.5238028 5.6814203 7.0382113 3.5796261 7.0929241 8.9764185 7.0694075 6.9598684 8.2975893
7.3407068 7.2423201 7.4959998 7.0055017 7.7359157 8.7125511 7.5450387 7.5165968 5.8064113 7.0637059 3.5925102 7.1517453 8.9230766 6.9932013 6.9581141 8.3315287
7.4285913 7.1494393 7.4771609 6.9919381 7.7832284 8.6412354 7.5426722 7.5161848 5.8286009 7.0103793 3.5880580 7.0508780 8.9677563 6.9700818 6.9396896 8.4857044
7.4123569 7.2212148 7.5347486 6.8083882 7.7241197 8.6114607 7.5954332 7.5079837 5.7890077 6.9584575 3.6413865 7.0879564 8.9815044 7.0524230 6.9593406 8.5084753
7.3209286 7.2376299 7.6316004 6.7607455 7.7926049 8.7541533 7.4804711 7.6496139 5.9221148 6.9506044 3.5957780 7.1294928 8.9627781 7.0503459 7.0055737 8.4332590
7.3749752 7.3103290 7.6923404 6.7868905 7.8141065 8.6476793 7.5533705 7.5700989 5.7517772 6.9804196 3.6022301 7.1311078 8.9256687 7.0748439 7.0779109 8.3254576
7.4151425 7.3629150 7.7064166 6.8559580 7.7571487 8.6912851 7.7114778 7.5078015 5.8629155 7.1016021 3.5691478 7.1727033 8.9446621 7.0853529 7.1506763 8.3544312
7.5515523 7.3241696 7.6819606 6.9721408 7.8164411 8.6982002 7.7218819 7.6096358 5.9639020 7.1498079 3.6654532 7.3334584 8.9857397 7.0920725 7.1623411 8.3837128
7.6299691 7.2960949 7.5578260 7.1492910 7.8317513 8.6356754 7.7793345 7.4839134 5.9108477 7.1929870 3.6487353 7.3751020 8.9937172 7.0688934 7.1465802 8.3116970
7.5801115 7.2757564 7.3943539 7.3073978 7.9088154 8.6642742 7.7945704 7.6115584 5.9002695 7.1585631 3.7479663 7.3467236 8.9426289 7.1520166 7.1206942 8.3385897
7.5301943 7.2832918 7.3287253 7.3543978 7.9873157 8.5983410 7.7894802 7.7328534 5.9507375 7.1824560 3.7126443 7.3898478 8.9294825 7.0016832 7.0730968 8.2811689
7.4768953 7.2114215 7.2621875 7.2019067 7.9008088 8.4817410 7.8081741 7.6755600 6.0708227 7.1446476 3.7685142 7.3455176 8.7886658 6.9604049 6.9594650 8.3020382
7.4296427 7.1511974 7.1918535 7.1360226 7.9152598 8.3946629 7.7494645 7.6001673 6.1000543 7.0871725 3.7429416 7.4009337 8.7566090 7.0049596 6.9022522 8.2535658
7.3307943 7.1275067 7.2066445 7.1483574 7.8867712 8.3535500 7.6407123 7.4994640 6.0670218 7.0817914 3.6755524 7.3554468 8.7462740 6.9819493 6.8904486 8.1994658
7.1959381 7.1705723 7.2071214 7.1952872 7.8877888 8.5115585 7.5925865 7.5270643 6.0836701 7.0883636 3.6628318 7.3696089 8.6521521 6.8891468 6.7941098 8.2999935
7.2638817 7.1999917 7.2436910 7.1826348 7.9971423 8.5033150 7.6449828 7.5360255 6.1026835 7.0828371 3.6290653 7.3045931 8.5762091 6.9123292 6.8286247 8.4448671
7.3899407 7.2209277 7.2227139 7.1968527 8.0285072 8.5214949 7.5240779 7.6298308 6.0157108 7.2297921 3.6956856 7.3191285 8.5902719 7.0151706 6.8277187 8.4340296
7.4684620 7.2035718 7.3187695 7.1725039 7.9930863 8.4246035 7.4810867 7.7506237 6.0502687 7.1954045 3.7427163 7.2747130 8.5347404 6.9899793 6.9407148 8.2434368
7.4586301 7.2908907 7.3371873 7.1941776 7.9188051 8.5202541 7.6232157 7.7809720 6.0971074 7.1289382 3.8425131 7.3072557 8.6406727 6.9827285 6.9701672 8.1623840
7.4675879 7.3538361 7.2629852 7.2707033 7.9616256 8.3845463 7.6051536 7.8123469 6.1160536 7.2308230 3.7742333 7.1897941 8.5692186 6.9245009 6.9886498 8.1637859
7.4378219 7.3374009 7.2995052 7.2676907 7.8989205 8.4023809 7.8106694 7.7668533 6.0234957 7.2726526 3.8061352 7.1245689 8.5985460 6.9760585 7.0951600 8.0916414
7.4085526 7.3477864 7.3618274 7.2877870 7.9775300 8.5206680 7.9201336 7.7879953 6.0767260 7.2204032 3.8020747 7.0877261 8.6479855 7.0080314 7.1726933 8.0152216
7.5455155 7.3266954 7.3254614 7.3966670 7.9255495 8.5501738 7.8848023 7.6745462 6.0610027 7.3152399 3.6708877 7.0760999 8.5918884 7.1308174 7.2055621 7.9562721
7.5582428 7.3303957 7.3677974 7.3696661 7.8998070 8.5925961 7.8161254 7.6321211 6.0455742 7.2986603 3.5532238 6.9725733 8.6041374 7.1386409 7.2859259 7.9134851
7.6007814 7.3502131 7.5007648 7.3676424 7.9537468 8.6565189 7.7520347 7.6603317 6.1676435 7.3212647 3.4711843 6.9421024 8.6604300 7.2441435 7.2858324 7.7445869
7.7153449 7.3697877 7.6177344 7.2907968 7.9577117 8.7592173 7.8489976 7.6376948 6.2659922 7.2816629 3.4187026 7.0128841 8.7345324 7.4120617 7.3310652 7.6431775
7.7819605 7.2985182 7.6444926 7.2418952 7.9724855 8.7638111 7.8350048 7.7126794 6.3488822 7.3009734 3.4329922 7.1309247 8.7913313 7.4045601 7.3256359 7.6685629
7.8382168 7.3768668 7.5364146 7.2305264 8.0242949 8.7817097 7.8449945 7.6895156 6.2646646 7.4135990 3.3359003 7.1584430 8.7610579 7.3635817 7.4202309 7.6471786
7.8131580 7.3574495 7.4678869 7.2888517 8.0332308 8.6803961 7.8051515 7.6581707 6.2782168 7.3924484 3.3692620 7.1141720 8.7774172 7.4042649 7.3735518 7.7516422
7.8082228 7.3600068 7.4143572 7.3160849 7.9862580 8.5286303 7.6842494 7.5788803 6.1455822 7.4482312 3.3006535 6.8306513 8.6918087 7.5129013 7.3324575 7.7567763
7.8076830 7.3341703 7.3185601 7.3931460 7.8055596 8.4653711 7.6011891 7.4896498 6.0308104 7.4594030 3.3377914 6.6664510 8.8059034 7.5541539 7.2951851 7.6767321
7.8916736 7.3025541 7.2793489 7.3896370 7.6781306 8.4580660 7.5667901 7.3798184 5.9850531 7.5916524 3.4114647 6.5150027 8.7939415 7.5612526 7.3529797 7.5803199
7.8996606 7.3084569 7.2719326 7.3604941 7.5079789 8.4798717 7.5412788 7.3085952 5.9250002 7.5952802 3.4460344 6.5106301 8.7650375 7.5522156 7.3953466 7.5373416
7.8517523 7.2631588 7.2133541 7.3000312 7.3457317 8.4907551 7.6320133 7.3329515 6.0398331 7.4747667 3.5209892 6.5435438 8.7365294 7.6366963 7.3868985 7.5423503
7.8186970 7.2923474 7.2426605 7.2146125 7.2185931 8.4879513 7.6172466 7.3687882 5.9880600 7.4745097 3.5440037 6.5759053 8.7977333 7.6053329 7.3356194 7.4700594
7.6930470 7.1094408 7.2235456 7.1892147 7.1600685 8.5068579 7.5949631 7.3245387 5.9627848 7.4846330 3.4558003 6.5901952 8.7181015 7.5582066 7.4261956 7.3232069
7.6307807 6.9844766 7.1688523 7.2538800 7.0891290 8.4543905 7.7027340 7.2948275 6.0325046 7.6060328 3.4365757 6.6847725 8.6183014 7.4307370 7.4213505 7.3121662
7.5431824 6.9910603 7.1916060 7.1894536 7.0301309 8.2917709 7.7329431 7.3597093 6.1112299 7.5794382 3.4418459 6.5614896 8.5546942 7.4707346 7.3083415 7.3601136
7.4035602 7.0045571 7.1214175 7.2557282 7.0129633 8.2013893 7.6988568 7.2916708 6.2286744 7.5907669 3.3550332 6.6920385 8.4844503 7.5728135 7.2976627 7.4151497
7.3850060 6.9848514 7.1191130 7.1569390 7.1630411 8.1949015 7.6876497 7.3536777 6.3279557 7.5989017 3.2844174 6.8155756 8.5115271 7.6602802 7.2260427 7.4373493
7.3965578 6.8438778 7.0842810 7.1202650 7.3290510 8.1145191 7.7960119 7.3579216 6.3970776 7.5816855 3.3853843 6.8668785 8.4982243 7.6788492 7.1939335 7.4124436
7.4855309 6.7729435 7.0516915 7.0778275 7.3500009 8.0778399 7.7683678 7.1463542 6.4291525 7.6169715 3.3349175 6.9361687 8.4887495 7.6834111 7.2661777 7.4160576
7.4800239 6.7131648 7.0136671 7.1037688 7.2976637 8.0395851 7.6694555 7.2347317 6.3480735 7.6713500 3.3566771 6.8702207 8.3925867 7.7172580 7.2450972 7.4153481
7.5459247 6.6696057 7.0295453 7.0291777 7.2843781 8.0042801 7.5776944 7.1510034 6.3195887 7.6856165 3.2936723 6.9106174 8.4657536 7.7015710 7.3622293 7.4629569
7.5059137 6.6696405 6.9839811 6.9753270 7.1792269 7.9196620 7.4293137 7.1380625 6.2432747 7.6984625 3.2820208 6.9952130 8.5830374 7.6214318 7.4475331 7.5030742
7.5429015 6.7460341 7.0100546 6.9823289 7.1991825 7.8961172 7.4728303 7.0923967 6.2405024 7.7157698 3.1879382 6.9803166 8.6606083 7.4982452 7.3562851 7.5977521
7.4792118 6.9125009 6.9227843 6.9647741 7.2672324 7.8679085 7.5480614 7.1392102 6.3375325 7.7725925 3.1243083 6.8728728 8.7529049 7.5326438 7.3583860 7.5745258
7.4722414 6.9359488 6.9499345 6.9543662 7.3020701 7.8994489 7.4743347 7.1658950 6.2453279 7.7850041 3.1712041 6.8565788 8.7014294 7.5698857 7.2892904 7.5756168
7.4693818 6.9096560 6.9171824 7.0187769 7.2895350 7.8252454 7.4928899 7.2238789 6.3315716 7.8393211 3.0953670 6.9048085 8.7438383 7.5347261 7.2598681 7.5420504
7.5337787 6.8149123 6.9056182 7.0871468 7.2084575 7.9181895 7.5152092 7.2840891 6.1972971 7.7905097 3.2048955 6.9488573 8.8259745 7.6156158 7.1456060 7.3698111
7.4877644 6.7172689 6.9179296 7.0475302 7.1777201 7.8931284 7.5437336 7.3399229 6.0725985 7.7878327 3.2044513 6.9302182 8.8963928 7.6889186 7.1366410 7.2628913
7.5522685 6.6358542 6.9569788 6.9906840 7.2550249 7.9025688 7.4477167 7.3626385 6.0939717 7.7773361 3.2198989 6.9953065 8.9007111 7.6836944 7.1874847 7.2911763
7.5940843 6.6216445 6.9962230 6.9832373 7.2197633 7.7926002 7.2758036 7.3153486 5.9735498 7.7125525 3.1215880 7.0573754 8.9306278 7.6657104 7.1844525 7.3262587
7.7768774 6.6141758 7.1429172 6.8846707 7.2191744 7.8144612 7.1205649 7.3086929 5.8707724 7.6616440 3.0822153 6.9547429 8.8726912 7.6059403 7.3132458 7.4470382
7.9838376 6.6083145 7.1516881 6.8812003 7.2791357 7.8196378 7.0932193 7.3003373 5.7745585 7.8706560 3.0274901 6.8596792 8.7768040 7.5507603 7.3600831 7.4922476
8.1523037 6.5993323 7.0930705 6.8975539 7.2735901 7.7432065 7.1551313 7.3243680 5.7555799 7.9080319 3.0427964 6.8653593 8.7818155 7.5789285 7.4302645 7.4756184
8.1450863 6.6580124 7.2562833 6.9465909 7.2324991 7.6934681 7.1893225 7.2781429 5.7290635 7.8312364 2.9649282 6.9188528 8.7952757 7.6154284 7.5048075 7.5857759
8.0819359 6.7091198 7.2831087 7.0211544 7.3539047 7.7045054 7.2380290 7.1619329 5.4690509 7.8510036 2.9356909 7.0232601 8.7590971 7.6530361 7.4246378 7.6286216
8.0238256 6.7287626 7.3164473 7.0361142 7.4502516 7.5676017 7.2547808 7.2272558 5.3658485 7.8945932 2.9833825 6.9906831 8.6394358 7.6383681 7.3484759 7.7626109
7.9934111 6.6473207 7.3441129 7.0572543 7.5234232 7.5753613 7.2283707 7.2238197 5.2403889 7.9765439 3.0482883 6.9313555 8.4743385 7.5104642 7.3324466 7.6635408
7.9887052 6.6584997 7.3483095 7.0905285 7.6719012 7.5726213 7.2479281 7.2360797 5.2356238 8.1014338 3.2737718 6.9801550 8.4742489 7.4963522 7.2156358 7.5400610
7.8987803 6.6053762 7.3220701 7.0853963 7.5974765 7.6249456 7.2679143 7.2658234 5.2771053 8.1117620 3.4024408 6.9404769 8.4099503 7.4740672 7.1687956 7.4593430
7.9623170 6.6406088 7.1768517 7.2075176 7.6055489 7.6027961 7.3690872 7.3327403 5.4020658 8.0993252 3.3916860 6.9513459 8.4038496 7.3625550 7.1770105 7.4987264
7.9992967 6.6321769 7.0373998 7.2530379 7.7847714 7.5512161 7.4841981 7.3864088 5.3072853 7.9718456 3.3939199 6.9939327 8.4664640 7.2943411 7.2385859 7.4688067
8.0004301 6.7783957 7.0254831 7.3884435 7.8468242 7.5790939 7.6297588 7.3065820 5.2482638 7.9904795 3.3976872 6.8516083 8.4897099 7.2077069 7.2273984 7.4555373
8.1220436 6.7713003 6.8554487 7.4992228 7.7643270 7.5348434 7.6388407 7.2509284 5.2824407 7.9628568 3.4294081 6.8456926 8.5571032 7.0798969 7.2690101 7.4154010
8.2578812 6.8165946 6.6419015 7.5789266 7.7463779 7.6879649 7.7654610 7.2933054 5.2630944 7.8275080 3.3894351 6.7908797 8.4876566 7.1832609 7.3214369 7.3979263
8.3035593 6.7648158 6.5144749 7.6131978 7.7782035 7.7530813 7.7496819 7.2278423 5.1835051 7.7845230 3.3939891 6.7206535 8.5171442 7.1682348 7.4414773 7.3863425
8.3169403 6.7415891 6.4838653 7.6707869 7.7982059 7.7209773 7.7426286 7.3031249 5.2559619 7.8039107 3.3049581 6.6649876 8.3570185 7.2422619 7.4905467 7.3125257
8.3181629 6.6726441 6.3465705 7.6867166 7.8465834 7.8840308 7.8415885 7.2109385 5.1744428 7.7763124 3.1810839 6.7415957 8.3218355 7.2692800 7.3725438 7.2528038
8.3067484 6.6065507 6.2477570 7.9007711 7.9126110 7.8908396 8.0096617 7.1365814 5.2406726 7.7718921 3.2237346 6.7982950 8.2331381 7.3954716 7.3715892 7.1517868
8.2401381 6.6492820 6.2275143 7.8511896 7.8234272 8.1149654 8.0960903 7.1046882 5.2669263 7.6553345 3.2338264 6.9102726 8.1978168 7.3233705 7.3697495 7.2222972
8.2713327 6.6128860 6.1837502 7.7567348 7.8469729 8.1611910 8.0424633 7.1721725 5.2395730 7.6030717 3.2670121 6.8760881 8.1677942 7.2903857 7.3684878 7.2929115
8.3308582 6.5412955 6.1714778 7.7755699 7.8111172 8.2851028 8.0419979 7.1576805 5.1364961 7.6364713 3.1423025 6.8131976 8.1546593 7.1360993 7.4194164 7.4288669
8.2688084 6.4531398 6.1678329 7.7372251 7.7443118 8.2561865 8.1439562 7.1513963 5.1260686 7.5753183 3.0971997 6.9631834 8.1999502 7.2077861 7.4533367 7.5390835
8.2060766 6.3868890 6.1545639 7.6934848 7.6994758 8.1172695 8.0549250 7.2392139 5.1048660 7.5451074 3.0246356 7.1260691 8.1628199 7.1951008 7.5551724 7.6109033
8.1166611 6.2732792 6.2562699 7.5592980 7.6506076 8.0285873 7.9565539 7.3438230 5.2328725 7.5612798 2.9734123 7.3686423 8.0386620 7.0979929 7.6455832 7.6334896
8.0633821 6.3006606 6.2958174 7.6005778 7.6282263 7.9839082 7.8868647 7.3397169 5.2572861 7.6338630 3.1183248 7.5031562 7.9169688 6.9363937 7.4979124 7.5597277
8.0127764 6.2554560 6.2252769 7.6420074 7.6266770 7.9357295 7.8352003 7.4384675 5.1513791 7.7625618 3.1650984 7.5388503 7.8338108 6.7394395 7.4000697 7.4835706
8.0655670 6.2684355 6.2261639 7.5403781 7.5767994 7.9149275 7.7775536 7.3867240 5.1472135 7.8464193 3.2075298 7.5574098 7.8839622 6.6126785 7.3527946 7.4661036
8.0374870 6.3885779 6.2584720 7.5677309 7.6097159 7.9079142 7.7068334 7.1952205 5.1207123 7.8394694 3.2660501 7.5234203 7.9263978 6.6306405 7.3340244 7.4404941
8.0623140 6.4884200 6.1612911 7.7269936 7.5820141 7.8941255 7.6130176 7.1826448 5.2174225 7.8848710 3.2872989 7.4885883 7.8123198 6.6215510 7.3823042 7.5259714
8.1396723 6.5865536 6.0864792 7.7994714 7.6071734 7.8372459 7.6071310 7.1821532 5.3193927 7.8509374 3.2213745 7.5705295 7.7673087 6.6542964 7.3947949 7.5771494
8.0116243 6.6296344 6.0422039 7.8602486 7.6206603 7.7537451 7.6244197 7.1419163 5.3196964 7.9010143 3.2945580 7.5233636 7.7249980 6.7133641 7.3563027 7.4891229
7.9810290 6.7016954 6.0069032 7.9299774 7.5879779 7.7750778 7.7145004 7.0920300 5.2101140 7.8354559 3.3244209 7.4147992 7.8293562 6.7882528 7.4107413 7.4254098
8.0332470 6.7096796 5.9460735 7.8211169 7.6023374 7.6915941 7.6740394 7.0161314 5.1609931 7.7632575 3.3439164 7.4255548 8.0118980 6.7489419 7.4301281 7.3712754
8.0664654 6.7172103 5.9936085 7.7261558 7.5620470 7.6406608 7.7727818 7.0128779 5.1697745 7.6363401 3.4514046 7.6351223 7.9863114 6.7097955 7.4314184 7.3439813
8.0544615 6.7508535 6.1308284 7.7603598 7.5855722 7.6409760 7.8389854 6.9420252 5.1174498 7.6591263 3.4048803 7.7476988 7.9653726 6.6690831 7.3216829 7.3313231
8.0430088 6.7847424 6.0210862 7.7209172 7.5360098 7.5624986 7.8815694 6.9356055 5.2309971 7.6894684 3.3992386 7.7102008 7.9179292 6.6743093 7.2905602 7.2793479
8.0843649 6.6440392 6.0911465 7.5820689 7.5946617 7.6472068 7.8772893 6.8550005 5.1667871 7.5512619 3.5325646 7.7419591 7.9409156 6.6737256 7.3450990 7.2935824
8.0673618 6.5235438 6.0376573 7.5485330 7.6761270 7.6962304 7.8823137 6.8503256 5.3145418 7.4479661 3.5688293 7.8160925 7.9385257 6.5978661 7.4258046 7.3344040
8.0517206 6.4780197 5.9665542 7.4967079 7.6831937 7.7337809 7.9504991 6.7840862 5.4453630 7.2500048 3.5844500 7.8902569 7.9432216 6.5919728 7.5040889 7.3868785
8.0303650 6.4338193 5.8802891 7.3781939 7.6734152 7.7970071 8.0142593 6.7928982 5.4932408 7.1856585 3.6348169 7.9329581 7.8974719 6.6143193 7.6711831 7.4114361
7.9959559 6.4991617 5.9676371 7.4092898 7.7475681 7.8564601 7.9437704 6.9149351 5.3227496 7.2435164 3.6930130 7.9287677 7.8974175 6.5200295 7.6910677 7.4306035
7.9815006 6.4847875 6.1195488 7.4871616 7.8041492 7.8261256 8.0046606 6.9118490 5.2811441 7.2011132 3.7130351 7.9057660 7.8314366 6.5465441 7.6692052 7.5701246
7.9675255 6.5099769 6.1832561 7.5516887 7.7839870 7.7620044 8.0133314 7.0027628 5.3166170 7.1211672 3.6734049 8.0054007 7.8938107 6.5325980 7.6178775 7.6388226
8.0224686 6.5603557 6.1991382 7.6013556 7.7349019 7.6779909 8.0101604 6.9629292 5.3930564 7.0117869 3.6195719 8.0836000 7.9342465 6.5994406 7.6803913 7.6011672
7.9319549 6.4675264 6.1782346 7.5382986 7.6636233 7.5654526 7.9452815 6.8914933 5.3941770 7.0003314 3.6994727 8.0612020 7.9903965 6.8123131 7.6343417 7.6574235
7.9516163 6.4251947 6.2063513 7.5392151 7.5670848 7.5518332 7.9298439 6.9741311 5.3956194 7.0436378 3.6358871 7.9278331 8.0284815 6.8433895 7.7137866 7.5339732
7.9410677 6.4303150 6.2007284 7.5639319 7.4563742 7.6531878 7.8348804 6.9367208 5.5165401 7.0766492 3.6896815 7.8655090 7.9311695 6.9791832 7.5154858 7.5741844
7.9660010 6.4437566 6.3581448 7.5131941 7.3643556 7.7633853 7.8696918 7.0994511 5.5559111 7.1670952 3.7358086 7.8341341 8.0796280 7.0951176 7.5453477 7.5900512
8.0903635 6.5319076 6.4649224 7.4516578 7.3577676 7.6721559 7.8626690 7.1228318 5.6201663 7.4091587 3.7802706 7.7808795 8.0603094 7.0276585 7.5237699 7.5366631
8.1755199 6.4778595 6.4638929 7.5487170 7.3823996 7.7118440 7.9089065 7.2414761 5.5824075 7.5055079 3.8092034 7.8022118 7.9780197 7.0061564 7.5619574 7.5946217
8.1796827 6.5329399 6.4928761 7.4704866 7.4145856 7.7822676 7.8711438 7.2733989 5.6399159 7.4370179 3.8338482 7.7733893 7.9407220 7.0874386 7.6056824 7.5470824
8.2017384 6.6057258 6.3987379 7.4792676 7.4334598 7.8847136 7.8823423 7.2373056 5.5204988 7.4187078 3.7018864 7.8559122 7.9522882 7.0716734 7.6873507 7.5932894
8.2585945 6.5575075 6.3555961 7.4801044 7.4488611 7.8554969 7.9675632 7.1038890 5.4693971 7.3407512 3.7162414 7.8603058 8.0066624 7.0434909 7.7429037 7.6325006
8.3451567 6.5843372 6.4601178 7.4242773 7.4891787 7.9084792 7.9450984 7.1156821 5.4485655 7.3720903 3.6531792 7.8314176 8.1096220 7.1108785 7.6825471 7.6763563
8.2226181 6.5066466 6.4066148 7.4225588 7.5873990 8.0288525 7.8765850 7.0891738 5.4642334 7.4478846 3.7815521 7.8246107 8.0847807 7.1739645 7.7881427 7.6926560
8.1995373 6.5033951 6.3734288 7.3834348 7.5707736 7.9047718 7.7970390 7.0804510 5.6188469 7.4017539 3.7553840 7.8777814 7.9914322 7.1988726 7.8836970 7.7269578
8.1510830 6.5230660 6.4777408 7.4545989 7.4883194 7.9706087 7.7534175 6.9444237 5.6819768 7.4325209 3.6810708 7.8698931 7.9300752 7.1955318 7.9425502 7.7788682
8.1360693 6.5492225 6.5807958 7.4732327 7.5377913 7.9744182 7.5899286 6.8990846 5.6494536 7.4755440 3.5519683 7.9351015 7.8752527 7.2426877 7.9316878 7.9009953
8.1789188 6.6608562 6.8442688 7.3898873 7.4843645 7.9690695 7.4990091 6.8024974 5.5443215 7.4311581 3.4377186 7.9381037 7.7540298 7.1478596 7.9120030 7.9434648
8.2050457 6.7968688 6.7758155 7.5270910 7.5209785 7.9837337 7.4127121 6.8410254 5.4046030 7.4038935 3.3523524 7.9416418 7.8572464 7.1725554 7.6870823 7.9364448
8.1840219 6.7376142 6.7896414 7.6350803 7.5048084 8.0334101 7.2636194 6.8729253 5.3649683 7.4185219 3.2724195 8.0255003 7.9074650 7.0691929 7.6658363 7.8291187
8.0993748 6.5630836 6.8349915 7.7291431 7.4683018 7.9279284 7.1955352 6.9283390 5.2863364 7.2098355 3.2212231 8.0199652 7.8367062 7.0892344 7.7705150 7.7872953
8.1850061 6.5311828 6.8463006 7.8734961 7.3724279 7.9297242 7.1129389 7.0774417 5.2093143 7.0911832 3.1655560 8.1010933 7.8897367 7.1061597 7.8799200 7.8033309
8.2187290 6.4766808 6.8066559 7.9018917 7.4989076 7.8972707 7.1109958 7.3052983 5.2362928 6.9425058 3.1871555 8.1105576 7.8645296 7.2075858 7.9774365 7.7445812
8.2597141 6.5672083 6.7410793 7.9506416 7.5173473 7.8474078 7.0846014 7.2429585 5.2817550 6.9611163 3.1956553 8.1230927 7.8340211 7.2053776 8.0133448 7.8031812
8.3495245 6.5716796 6.8194065 7.8473058 7.6055775 7.7490749 7.1638260 7.1526103 5.2418194 6.9313331 3.1691036 8.0446405 7.8379693 7.2217875 7.9592447 7.8775544
8.5017605 6.5765762 6.8204780 7.7208796 7.6631522 7.7274537 7.2348371 7.1283126 5.1342797 6.9833498 3.1340308 8.1027012 7.7253785 7.2161417 7.9413667 7.9937711
8.5044298 6.5301666 6.8967671 7.6348653 7.7157211 7.6434612 7.2762957 7.0465279 4.9848404 7.0705204 3.0832078 8.0125570 7.7562799 7.2252340 8.0210724 7.9497161
8.4995165 6.5596390 6.8453255 7.5146832 7.7046652 7.6364427 7.3439960 7.1512480 4.9721117 7.0409112 3.0839450 7.9670105 7.7018476 7.1810818 8.1063519 7.9895301
8.5111618 6.6228833 6.7953644 7.3616638 7.7098875 7.6386771 7.3497639 7.1180358 5.0766673 7.0167322 3.0514071 7.9265542 7.7196002 7.0942993 8.1868753 7.8932004
8.4351311 6.6063499 6.6602583 7.2807741 7.7815452 7.5705242 7.3970146 7.0317764 5.0381031 7.0854068 3.0010438 8.0168638 7.8247471 7.1044507 8.1244154 8.0885630
8.4586105 6.6519737 6.6521192 7.3757024 7.8588042 7.5735393 7.4080482 6.9483099 5.1170907 7.1602645 3.0739806 7.9831886 7.7176657 7.0776882 8.0807772 7.8997164
8.4878950 6.5337787 6.6225796 7.4615092 7.8535547 7.6991401 7.5210505 6.9117560 5.2257948 7.1498041 3.0843678 7.9642172 7.8254080 7.1643667 7.9797444 8.0055704
8.3331022 6.5765219 6.6536751 7.3880391 7.8245387 7.6393633 7.4349809 6.9894004 5.1684871 7.0725665 3.0981688 7.9642086 7.8454695 7.1420002 7.9249468 8.0775690
8.3424358 6.5123191 6.6501818 7.3650198 7.7535777 7.6835418 7.4016910 7.1040311 5.0396523 7.2315793 3.1398599 8.0593395 7.8736043 7.1235609 7.7397671 8.2296991
8.4685478 6.5021710 6.6963940 7.3047056 7.6860833 7.6772561 7.2939248 7.1731558 5.1073198 7.2804976 3.1868842 8.0976334 7.7464252 7.2035713 7.7316966 8.0452356
8.6193838 6.4662638 6.7733827 7.3293786 7.7161546 7.5749168 7.2523375 7.1313114 4.9878802 7.3800759 3.2197802 8.1304369 7.7032232 7.2458873 7.7403460 8.0673342
8.7218571 6.4667487 6.7979665 7.3281155 7.6140070 7.5631485 7.1594534 7.1656275 4.9934340 7.4777594 3.2743461 8.1184616 7.6958942 7.1936097 7.8580618 7.9288321
8.7673588 6.5791287 6.8019276 7.4268961 7.5758381 7.5632300 7.0499177 7.1803651 5.0186739 7.4112158 3.2611456 8.0734081 7.7786546 7.2481050 7.8677087 7.9489884
8.6843567 6.6045160 6.7700043 7.3905516 7.6351953 7.5173869 7.0358586 7.2086921 5.0201674 7.3159027 3.3160183 8.1509361 7.8293715 7.1682377 7.7967162 8.0539846
8.6432476 6.5582137 6.8024001 7.4473848 7.7556000 7.5330739 7.0921273 7.2766404 5.0207653 7.4390602 3.2475364 8.1759348 7.8458872 7.1664095 7.8038931 8.0391893
8.6587124 6.5407157 6.8699069 7.4644337 7.9392943 7.4861264 7.1254301 7.2175746 5.0079894 7.4418359 3.3076804 8.1924047 7.7470284 7.1838021 7.8169379 8.0341444
8.5656471 6.5198393 6.8627596 7.4600325 8.0731230 7.3959799 7.0611243 7.2897716 5.0734267 7.4978194 3.3197808 8.1667900 7.7532148 7.1280560 7.7853184 8.0646172
8.6548262 6.5606985 6.9806809 7.5038314 8.0970201 7.4266105 7.1403499 7.1177969 5.1932979 7.4431033 3.2514536 7.9767766 7.7851605 7.1747570 7.8364458 8.0690727
8.6078377 6.5761752 7.0820160 7.3959074 8.1028833 7.3819180 7.2433286 7.0966024 5.1234436 7.4193058 3.2583997 7.9444728 7.7860398 7.1668100 7.8440967 7.9869871
8.5152264 6.5840197 7.0636086 7.4706898 7.9998918 7.2623792 7.2710123 7.1615863 4.9590950 7.3755507 3.3165300 7.8742900 7.7524362 7.2067456 7.7546372 7.8983970
8.4854889 6.5431304 7.1186900 7.5020800 7.9424410 7.2903438 7.2510233 7.1150370 4.9467521 7.3086448 3.3840170 7.8319073 7.7491870 7.1897955 7.7022243 7.8388915
8.5013380 6.5009394 7.0499506 7.3529654 7.9724264 7.2839499 7.1505885 7.1955838 4.9094195 7.2108192 3.5310547 7.7355428 7.8075247 7.1668892 7.6175342 7.7615242
8.5083818 6.4398880 7.0540209 7.3273892 7.8882813 7.2943983 7.1791654 7.1564059 4.8698049 7.0899000 3.6073937 7.7501192 7.7722173 7.1793270 7.5721936 7.6922741
8.5054817 6.3835077 7.1544280 7.2925105 7.8861456 7.2963409 7.1914163 7.1512055 4.8360996 7.0156536 3.7330794 7.7847090 7.7685432 7.2478647 7.5778623 7.6904817
8.4895239 6.4899769 7.2247782 7.2956600 7.9477983 7.1531811 7.3084621 7.1898675 4.7389522 6.9469671 3.6788347 7.7785764 7.7482743 7.3624239 7.6212692 7.6996684
8.5251179 6.5517635 7.3970332 7.3011618 7.9792113 7.1431470 7.3169780 7.1352348 4.7782197 7.0068617 3.7915058 7.8107958 7.7022185 7.5023031 7.5799627 7.6684995
8.6407499 6.7440634 7.3656301 7.3878837 7.9471231 7.0696001 7.2690272 7.0673237 4.7376289 6.9747791 3.8751068 7.8309312 7.8448768 7.4737620 7.7359829 7.6418381
8.6685572 6.6503105 7.4035010 7.4060431 7.9126282 7.0824642 7.2938294 7.0122223 4.7307916 6.9940758 3.9628425 7.8894024 7.7606602 7.4591694 7.8051572 7.6952653
8.7223263 6.6224718 7.3991971 7.3188791 7.7837315 7.1183882 7.2854562 7.0254049 4.6920347 6.9298100 4.0617814 8.0767584 7.8429303 7.4528680 7.8815422 7.6802254
8.7086716 6.5335107 7.3984919 7.3237491 7.7510228 7.2037635 7.1982522 6.9587092 4.6569915 7.0398560 4.0326705 8.1605997 7.8593850 7.4866037 7.8817987 7.5647926
8.7877560 6.5215163 7.5745301 7.3516808 7.7965398 7.2449751 7.1411395 7.0252900 4.7072392 7.1168361 4.0864568 8.1546926 7.8588057 7.4961662 7.9173551 7.5397100
8.7695780 6.4385872 7.6526098 7.3799076 7.8221049 7.2155757 7.0762830 7.0826545 4.7601256 7.1776962 4.2399135 8.1649961 7.8348436 7.6092157 8.0547543 7.5271339
8.7920742 6.3842998 7.6454844 7.4033427 7.8089867 7.2861638 7.1316862 7.1760364 4.8781638 7.1381645 4.3276582 8.0521088 7.9079986 7.6729803 8.0628986 7.5508695
8.8486013 6.3492365 7.5990758 7.3447285 7.8572822 7.1538920 7.0934706 7.0499744 4.8412595 7.1913719 4.4269571 8.1319857 7.9106021 7.6615472 8.0105476 7.6160765
8.7113628 6.2699151 7.6936665 7.2654076 7.7355175 7.1914101 7.1261611 6.9421539 4.9497790 7.2264113 4.5129800 8.1685057 7.9067574 7.5764756 7.9563146 7.6504931
8.7012482 6.3427835 7.5329866 7.1875801 7.6817532 7.1376910 7.1435957 6.8792887 5.0085363 7.0612326 4.6362362 8.1064911 7.8759871 7.4738121 8.0021591 7.6808972
8.6172934 6.4152422 7.5771866 7.0964561 7.7119308 7.0616002 7.1233854 6.8866048 5.1531434 7.0369053 4.8135629 8.0078564 8.0436077 7.4180145 7.9824781 7.6611462
8.5678635 6.4361563 7.4371886 6.9977999 7.6777811 7.0762215 7.1907024 6.9550238 5.1904087 7.0454688 4.8227000 7.9795127 8.1915560 7.3889995 7.9180713 7.6649079
8.6400909 6.5555182 7.3653502 6.9286251 7.6411800 7.0527911 7.1697407 7.0062251 5.2075839 7.1178918 4.8370686 8.1260977 8.3237886 7.4020457 7.8620648 7.6904860
8.5943098 6.5579491 7.2692571 6.8132367 7.7893462 6.8911238 7.1743207 6.8951926 5.1909366 7.0762844 4.6905951 8.0738058 8.2947140 7.4591155 7.8349390 7.7722502
8.6302185 6.6360993 7.3365579 6.7197452 7.9063554 6.8889103 7.1411095 6.8772945 5.2138357 7.1142311 4.6462307 8.1213932 8.2629395 7.4577503 7.7541766 7.6884637
8.5604105 6.6283703 7.4262571 6.6301165 7.8920407 6.8885212 7.0662637 6.8103275 5.1434441 7.0762024 4.5261979 8.2497740 8.2751064 7.4213333 7.8249946 7.7538023
8.6187391 6.5447555 7.4564762 6.4978042 7.9451737 6.9970179 6.9866786 6.7881088 5.1304464 7.1458602 4.5693493 8.3836823 8.3233261 7.4108996 7.9010267 7.7716599
8.5513611 6.5088973 7.4598498 6.4002767 8.0288563 6.9599223 6.9278102 6.9236283 5.2201819 7.1970515 4.5752311 8.3801126 8.4019232 7.4741254 7.9754076 7.8213978
8.5004950 6.3906441 7.5135708 6.2754931 7.9464478 7.0061302 6.9759994 6.9651351 5.1212020 7.1842370 4.5748024 8.4999275 8.3170023 7.4571538 8.1091890 7.8264880
8.6141920 6.4673228 7.5744081 6.2636361 8.0345020 6.9770703 6.9520063 7.0475550 5.0150046 7.2280397 4.5078154 8.5303135 8.2018948 7.4234161 8.1157990 7.9453874
8.5154314 6.4403195 7.5690470 6.4070330 7.9879813 6.9895549 6.7952657 6.9858265 4.7900324 7.1973386 4.4054675 8.5573368 8.2189465 7.4417839 7.9002500 8.0250044
8.4781361 6.4131503 7.5878844 6.3923225 7.9655557 6.9304228 6.7218781 6.8873682 4.7543845 7.0743022 4.3824983 8.3869047 8.2222900 7.3421292 7.8588562 8.0006552
8.3682375 6.4858022 7.4624910 6.3874631 7.9088130 6.9198556 6.6736894 6.7666912 4.9358826 7.0832906 4.3633609 8.4141455 8.1901503 7.3623457 7.7583723 7.9967546
8.3724718 6.4335771 7.4230065 6.4751363 7.8810182 6.8819299 6.6717744 6.6039920 4.8500009 7.0243397 4.2874970 8.3495169 8.0026913 7.3832040 7.8487763 8.0398417
8.3977509 6.4702177 7.3817711 6.4675679 7.8356829 6.7933326 6.6535902 6.5366945 4.9034810 7.0438952 4.4138212 8.3824015 7.8778667 7.4364872 7.7529502 8.0021257
8.4457893 6.4700127 7.3823404 6.4171982 7.8065586 6.7861915 6.6936240 6.5698113 4.9929323 6.9692378 4.4401164 8.4372950 7.8116608 7.4352970 7.7509155 7.9034171
8.4876490 6.5019164 7.3838987 6.4367795 7.7658505 6.6857162 6.6888814 6.6215796 5.0606542 6.8985372 4.4832554 8.5491705 7.7667899 7.4537401 7.7978039 7.7859292
8.5625248 6.5542235 7.4209194 6.4402094 7.6917334 6.5194325 6.6788979 6.6329784 5.0009036 6.7786541 4.5335188 8.5486546 7.6980233 7.5754914 7.6956329 7.6606426
8.6804552 6.5933075 7.2970414 6.5387120 7.6660671 6.4884892 6.6852808 6.7627378 5.0129495 6.7740717 4.4653182 8.4771328 7.6419463 7.4895792 7.6485796 7.6014366
8.6335897 6.5841603 7.1585073 6.5200591 7.5539412 6.4355145 6.6798725 6.7335215 5.1775146 6.8040314 4.4883132 8.4136848 7.5640459 7.4144592 7.6003909 7.5030756
8.5756950 6.4503131 7.0097094 6.4459329 7.5617146 6.5505886 6.6867461 6.7616782 5.1126599 6.7871957 4.4547682 8.3156195 7.4712787 7.3670669 7.5258975 7.4449782
8.5768461 6.3460751 6.9996114 6.4992299 7.5475903 6.5194592 6.8360443 6.8267150 5.1054568 6.7293258 4.5109801 8.1833811 7.5011206 7.2554936 7.6039581 7.4473200
8.6268234 6.2710028 6.8977427 6.5203958 7.5610046 6.6065283 6.9579887 6.8571029 5.0499625 6.7330351 4.5951295 8.1300907 7.5164127 7.2723231 7.7041783 7.4412918
8.5276833 6.1818309 6.9544692 6.3954825 7.5877161 6.8123660 6.9703078 6.8743496 5.0009913 6.6809511 4.6724586 8.1654768 7.5615039 7.2960224 7.8684316 7.6668139
8.4478331 6.2324171 6.9493279 6.4867382 7.5954680 6.9246359 6.8231130 6.8100348 5.0433731 6.5525212 4.8111105 8.0429659 7.5252833 7.4123015 7.8939853 7.7650995
8.3897190 6.2975531 6.9253526 6.4438396 7.6541290 7.0053139 6.8210688 6.7521081 4.9295797 6.4312267 4.7700047 7.8921232 7.6255965 7.2684150 7.8736033 7.7392616
8.3619375 6.3846779 6.9279103 6.3529077 7.6478567 7.1371799 6.8282752 6.7136040 4.9875851 6.4988122 4.8333435 7.8988495 7.6778688 7.4326034 7.7773643 7.6527786
8.3579130 6.3599663 7.0459838 6.4354343 7.7095470 7.2308412 6.8688445 6.7830539 5.0945997 6.5819330 4.7777915 7.9490604 7.7596302 7.3842993 7.7601795 7.5060892
8.3642464 6.4184461 7.0542116 6.4984059 7.7594399 7.1504655 6.9272904 6.8655381 5.1493530 6.6088791 4.7784901 7.9224787 7.7124338 7.5023422 7.7177253 7.4648552
8.3874292 6.3877196 7.1454959 6.4867334 7.7438884 7.2473087 7.0301590 6.8821635 5.1496377 6.6836309 4.8211188 7.8590255 7.6880388 7.4921827 7.6707211 7.6194134
8.3072062 6.4554696 7.2000842 6.5073090 7.7995229 7.3156481 7.1365247 6.9806995 5.0709491 6.6444240 4.7675247 7.7338405 7.6730285 7.4580951 7.6293969 7.6963177
8.3278837 6.5509567 7.2290306 6.4883842 7.7946792 7.3593178 7.1353827 7.0562596 5.1329947 6.6764631 4.9084258 7.7310867 7.8122449 7.4035301 7.5977283 7.8455710
8.3248644 6.5703282 7.3013225 6.4693160 7.8336253 7.4680510 7.1308012 7.1941056 5.1692643 6.5260177 4.7594233 7.5618224 7.7403650 7.3634133 7.6001267 7.8057003
8.3696642 6.4720078 7.3591442 6.4843626 7.8167195 7.5944867 7.1265764 7.1883612 5.1236506 6.5260630 4.7509828 7.5905752 7.6517534 7.3035922 7.4631515 7.7529488
8.2235708 6.5345554 7.3602304 6.5700278 7.7442842 7.6369548 7.1311646 7.2554822 5.0391378 6.4651709 4.5668974 7.6058006 7.5112324 7.2442107 7.5970421 7.6296434
8.2384701 6.4398036 7.4137115 6.6828895 7.7962151 7.6245532 7.2460270 7.2205257 5.1062913 6.4780636 4.4426427 7.6881099 7.5156217 7.2136927 7.5715408 7.6414390
8.2559490 6.5243711 7.3457441 6.6976480 7.7921634 7.6901846 7.3503380 7.1286397 5.0938182 6.5356393 4.4589977 7.7502170 7.4111347 7.1763201 7.6490760 7.7152905
8.3579865 6.5109158 7.3501477 6.6424689 7.7646947 7.6753306 7.4682002 7.0892134 4.9686141 6.6342511 4.3954587 7.7472892 7.4275665 7.1002889 7.5484476 7.6158223
8.2434444 6.4394770 7.4154196 6.7718711 7.7188005 7.5416088 7.4301281 7.1132030 4.9099107 6.7816935 4.4479718 7.7195807 7.4686785 7.1365395 7.4881940 7.5834846
8.2579708 6.4541764 7.4236832 6.7652087 7.6415071 7.4982591 7.4499626 7.0355196 5.0416136 6.7787538 4.4477873 7.7321439 7.3868980 7.1423721 7.5174856 7.5869861
8.2894955 6.6453447 7.4892268 6.7311954 7.6669145 7.5000391 7.4353046 6.9929986 4.8996234 6.7701864 4.4931169 7.7673302 7.4081693 7.1991348 7.5069346 7.6501164
8.3258228 6.7748647 7.4823222 6.7454987 7.7713442 7.5133367 7.3188214 7.0017867 4.8325858 6.7290583 4.4764957 7.7274742 7.2571712 7.2377806 7.5319896 7.6288385
8.4140577 6.7883229 7.4472203 6.6425729 7.7650957 7.5708690 7.4283094 7.1096654 4.7664580 6.7561550 4.6037350 7.8100376 7.1733184 7.2343173 7.5891109 7.6295681
8.4326010 6.8089395 7.5392218 6.6381149 7.8796468 7.5951309 7.4556189 7.1955152 4.7239418 6.7996020 4.6199293 7.8722243 7.1406446 7.2465806 7.5996280 7.6529918
8.4865294 6.8608356 7.5369930 6.6286340 8.0590019 7.6389227 7.4842153 7.3061299 4.7797914 6.9043050 4.6170521 7.8466716 7.1035810 7.2441730 7.5114994 7.6969166
8.4726648 6.9029932 7.5750098 6.5469980 8.0419941 7.7748699 7.5722322 7.2466245 4.7136540 6.9179516 4.5697331 7.9545484 7.0029039 7.2430320 7.5218816 7.6353335
8.3799105 6.9319558 7.5437813 6.4920473 8.1053247 7.7557425 7.5422254 7.0987687 4.8198462 6.9493246 4.5555110 7.9771791 7.0608277 7.2870421 7.5641532 7.7193789
8.3234301 6.8292570 7.5593805 6.5564651 8.0223360 7.7553201 7.6321411 7.1517677 4.8191991 6.9697733 4.5660539 7.9625897 7.1243606 7.2338362 7.6011429 7.7727652
8.2191858 6.9051266 7.4579792 6.5236783 7.9232931 7.7519560 7.6529665 7.1628599 4.8373251 6.8773041 4.5576835 7.9730940 7.1094103 7.0861001 7.6057072 7.6643600
8.1485939 6.7900105 7.3948164 6.4940739 7.7818789 7.6004186 7.6150794 7.1099510 4.8388848 6.8224421 4.4688592 7.9016562 7.1593008 6.9632716 7.5324302 7.7691917
8.1817656 6.6811399 7.2648916 6.5012722 7.7436500 7.5292907 7.5339942 6.9288397 4.7325792 6.8639927 4.5068631 7.9799418 7.2132764 6.8884697 7.6084881 7.8285847
8.3055010 6.5221186 7.2765894 6.6648483 7.7447276 7.4781437 7.4139824 6.9328580 4.6456323 6.8959956 4.4184289 8.0681381 7.3831105 6.8565826 7.6171808 7.8844366
8.3809347 6.4400597 7.2320008 6.6793013 7.6790972 7.4728422 7.3781400 6.8696632 4.6332812 6.9765153 4.3295040 8.0810890 7.4795337 6.9772611 7.4995661 7.8910990
8.4315767 6.3575201 7.1554370 6.6687050 7.5842824 7.5539393 7.3590593 6.7778344 4.6409140 7.0598912 4.2166982 8.1762476 7.5002370 7.0250731 7.4454713 7.8038869
8.3907204 6.3476105 7.1134753 6.6055503 7.5812840 7.4804225 7.2905927 6.7789087 4.6631708 7.2194791 4.1439457 8.0747595 7.6060696 7.0959487 7.4759130 7.6289186
8.4526348 6.2743235 7.0410519 6.6016011 7.5022516 7.5801539 7.2720027 6.8810744 4.6905589 7.2024078 4.0722857 8.0861206 7.5009985 7.0892692 7.4272790 7.5697813
8.4859562 6.2115340 7.1925478 6.4491501 7.5060019 7.5126572 7.2284670 6.9617391 4.7682600 7.2175846 4.1645598 8.1326122 7.6107373 7.0496736 7.3259792 7.7030907
8.5407572 6.2431097 7.2047257 6.4414968 7.4645882 7.5300450 7.1906118 6.9801288 4.7454977 7.1595573 4.1657214 8.0171680 7.6427569 7.1004872 7.4112964 7.6951737
8.4870691 6.2470341 7.2652464 6.4876337 7.4958386 7.5346460 7.1950026 6.9222932 4.7716408 7.0887141 4.1096144 8.1479034 7.6419773 7.1813917 7.4520912 7.6667180
8.5243196 6.2709489 7.3612037 6.3513803 7.6035075 7.5341959 7.1051927 6.8830075 4.8313065 6.9447551 4.2055454 8.2704906 7.6472778 7.2519498 7.3910985 7.7349725
8.5081196 6.3709812 7.3740964 6.5108414 7.6196828 7.5335746 7.0758162 6.8318720 4.9718390 6.8586912 4.3300586 8.3491135 7.6758499 7.2396207 7.4268656 7.6707044
8.5653477 6.3726854 7.3876476 6.5617790 7.6481795 7.5637746 7.0419097 6.9117393 4.9353762 6.9748259 4.2981811 8.3679810 7.6989188 7.2007079 7.2937918 7.6610074
8.5832148 6.3373365 7.3702440 6.6212130 7.5807810 7.4339957 7.0950532 6.9695678 4.8439536 6.8977785 4.2215981 8.3601665 7.6800704 7.0974207 7.3795748 7.6139197
8.6243114 6.4408765 7.3613391 6.6152611 7.7351427 7.3997631 7.0866089 6.9459491 4.7810545 6.9487443 4.3450618 8.2834663 7.7248812 7.0363398 7.4727235 7.7063255
8.6399136 6.5379653 7.4835458 6.5625682 7.8010249 7.4785700 7.0903916 6.9312940 4.7335405 6.8565097 4.4152474 8.2667580 7.7491622 7.0240355 7.5962214 7.8349380
8.7415056 6.5076299 7.6078062 6.4661064 7.7369804 7.4687743 7.1153812 6.9438877 4.7051558 6.9365501 4.4087491 8.2453651 7.7481365 6.9806304 7.6606994 7.8244519
8.6794472 6.5232339 7.6680474 6.3488483 7.8142910 7.4686732 7.1623936 6.8252091 4.7493701 6.9085364 4.4079847 8.1039572 7.7504435 6.8909698 7.5866466 7.8159919
8.6798162 6.4559741 7.6270046 6.2347407 7.8596835 7.3798137 7.1679006 6.8690195 4.8234482 6.8326197 4.3406940 8.0450220 7.7525697 7.0187092 7.4559197 7.7150173
8.6048689 6.4848471 7.5467491 6.2049417 7.8783169 7.3577518 7.0629292 6.8515091 4.7278051 6.7683625 4.4065576 8.1306143 7.7918940 7.0830884 7.4274058 7.5087585
8.6193142 6.4117918 7.5489297 6.1813159 7.9804974 7.3031816 7.0321159 6.8918362 4.5955696 6.7570000 4.4198737 8.0717258 7.8656993 7.1071987 7.3812933 7.3621984
8.6418295 6.3586903 7.4612374 6.1341677 8.0348558 7.2316451 7.0291810 6.9240489 4.6154575 6.8679280 4.5138040 8.0658350 7.8154387 7.0233402 7.4585624 7.3300858
8.5789356 6.2860870 7.4531603 6.1761827 8.0312071 7.1961489 7.0032859 7.0228305 4.5584931 6.9182734 4.5559983 8.0774565 7.8623815 7.1244445 7.4311271 7.3199854
8.4716864 6.3399291 7.3701892 6.2212009 7.9136238 7.1181335 7.0373783 7.1492229 4.5457153 6.9395399 4.6087470 7.9745088 7.9227390 7.1975918 7.5160193 7.3862939
8.5551376 6.2842503 7.3611498 6.2238193 7.9407964 7.1319900 7.0708885 7.1184158 4.4889455 6.9246569 4.5686622 7.9070024 8.0525103 7.3510289 7.5458846 7.2578321
8.5742502 6.3106322 7.4495440 6.2443848 7.9858060 7.1052895 7.0811005 7.0516987 4.5361042 6.8719897 4.5141492 7.8824868 8.1976061 7.4009027 7.6128802 7.2438459
8.6383743 6.2346644 7.4490333 6.2393832 7.8975863 7.1977453 7.1300015 6.9378667 4.4427299 6.7863164 4.5590339 7.8358884 8.2258768 7.4389424 7.5961642 7.2730627
8.5947971 6.3007927 7.4580507 6.2724295 7.9067159 7.2840514 7.1832919 6.8364196 4.4716053 6.7118549 4.5740709 7.8466449 8.2263651 7.2483621 7.5064654 7.2515435
8.5423269 6.3880181 7.4535418 6.3312340 7.9086852 7.3352070 7.2743845 6.7136240 4.4796519 6.5931015 4.5856566 7.8268557 8.0825005 7.2307305 7.4989967 7.3218708
8.4863567 6.3929396 7.4953623 6.3946996 7.9078364 7.3819513 7.2375059 6.6779966 4.4273748 6.5205278 4.5529552 7.8593597 8.0328226 7.1213117 7.4852571 7.4263577
8.4771614 6.5294847 7.5863209 6.2677631 7.7949953 7.3493547 7.1146426 6.7731767 4.5101380 6.5145917 4.5813513 7.8604078 7.9443498 7.1561317 7.5246806 7.3629231
8.5514984 6.5146546 7.6241107 6.2734289 7.7981753 7.3213258 7.0774078 6.8205929 4.4260111 6.4994764 4.5172696 7.9327087 7.8493724 7.1633892 7.6572719 7.4001722
8.6036663 6.5352416 7.6408463 6.2221279 7.8952842 7.1728854 7.1577897 6.9072137 4.3375673 6.6060324 4.4383993 7.9057870 7.8425412 7.1845369 7.8096671 7.5415392
8.5220823 6.4510503 7.6049137 6.1989641 7.8864722 7.0285373 7.2120533 6.9223480 4.3818917 6.6723294 4.4055758 7.8890882 7.7468324 7.2536049 7.8470402 7.6352215
8.4457064 6.4365697 7.5830965 6.1977487 7.7474093 6.9293709 7.2567177 6.9814577 4.4351363 6.7055955 4.3307343 7.9259076 7.5937324 7.3102756 7.7125449 7.5283337
8.3488483 6.5049782 7.6785831 6.1825027 7.6556072 6.9125533 7.3058567 6.9776893 4.5808635 6.8562665 4.4085689 8.0285482 7.5619044 7.2233243 7.6822567 7.5444722
8.4024591 6.5346375 7.6247487 6.1398435 7.5851488 6.8378897 7.2831435 6.9367719 4.6154952 6.9345446 4.4985490 8.1235561 7.4861135 7.1350403 7.7055717 7.3675876
8.4075279 6.5480232 7.5701604 6.1738796 7.6122661 6.8734732 7.4115486 6.8855143 4.6247945 7.0157437 4.5925665 8.0663452 7.5009184 7.1432738 7.7418480 7.2538052
8.3386841 6.4991121 7.6632662 6.2923579 7.5869923 6.8286424 7.4509616 6.9064164 4.5794439 6.9634237 4.7227559 8.1000767 7.5274720 7.0214682 7.7743597 7.1865997
8.2066441 6.4800076 7.7100558 6.1931472 7.6796432 6.9276156 7.4716907 6.9809175 4.5057583 6.9671712 4.6455946 8.1550379 7.6586199 7.0511136 7.7342510 7.2361951
8.2476902 6.5046201 7.6273437 6.2995291 7.6634336 6.9379635 7.5869598 6.8572054 4.5621972 6.8893080 4.5765405 8.1426563 7.6365571 7.1450224 7.6529799 7.1957588
8.2120590 6.5817065 7.6451740 6.2751775 7.5306954 7.0285292 7.5212893 6.8382039 4.5319037 6.8697877 4.5142694 8.2154255 7.7945995 7.2661948 7.5995216 7.1405149
8.2243738 6.6004109 7.6896563 6.2666011 7.6455674 7.1242557 7.5787802 6.9533658 4.3825340 6.8967290 4.4583750 8.3204889 7.9261079 7.2538972 7.6162925 7.1547508
8.2752857 6.6229439 7.7789555 6.3600607 7.6649709 7.1993623 7.6031313 6.9248762 4.4926996 6.8226976 4.3586025 8.3649378 7.9698472 7.2690372 7.4947553 7.2748494
8.2073412 6.7514443 7.8495374 6.5470748 7.7214451 7.3105607 7.4958868 7.0147610 4.5152502 6.8606315 4.3240323 8.3408804 8.0267038 7.3335848 7.5032296 7.2845554
8.1682930 6.7075667 7.8156500 6.5669961 7.6659064 7.3058314 7.4762468 7.1040392 4.5660834 6.8146310 4.3506794 8.2972775 7.9878840 7.2864561 7.3974414 7.1998525
8.2031345 6.7778635 7.7854705 6.6763568 7.5027895 7.2647619 7.4672294 7.0423403 4.6906066 6.8292351 4.4129176 8.2769203 7.9460506 7.2924166 7.3198853 7.0178275
8.1311331 6.6539345 7.8268571 6.7657752 7.3844261 7.2163525 7.5529437 7.0174370 4.8094711 6.8568802 4.4126067 8.2442255 7.8776970 7.2837653 7.4021926 6.9401150
8.1071253 6.6688304 7.8382640 6.7750254 7.2493973 7.1943536 7.6438684 7.0533700 4.8590884 6.8323336 4.4325323 8.1787844 7.6596994 7.2383609 7.4236755 6.8837485
8.1726828 6.6859760 7.7612147 6.8331966 7.1019988 7.1021132 7.7311883 7.0741758 4.6228447 6.8463945 4.5244880 8.0194073 7.5036688 7.3496299 7.4883928 6.8427711
8.0121689 6.6584826 7.7208643 6.8569074 7.0761080 7.0445790 8.0146065 7.1739025 4.5562310 6.8953385 4.5239067 7.9906907 7.4840064 7.3520966 7.6304736 6.8961811
8.0052061 6.6399393 7.7932076 6.7176142 7.0591912 6.9797692 8.0415058 7.1351085 4.3980575 6.9280715 4.5469742 7.9246459 7.5067029 7.4324017 7.6044998 6.8887401
7.9419255 6.7485991 7.8221998 6.6578007 7.0854912 6.9621191 8.0184860 7.0705729 4.3678508 6.9843335 4.4489532 7.9584208 7.4644032 7.5607300 7.6498742 7.0361643
7.9154506 6.7822886 7.7946386 6.6073723 7.1199517 6.9641070 7.9570374 7.0424528 4.2018986 6.9546189 4.4174566 8.1234341 7.4078550 7.5335116 7.5977383 6.9766545
7.9067078 6.9061823 7.8276329 6.6570406 7.1488805 6.9915514 7.9960785 7.1089888 4.2162862 6.9389105 4.3443398 8.1079645 7.3413501 7.4864006 7.4815397 7.0143003
7.7768393 6.9726763 7.8894949 6.7855134 7.1901708 7.0633473 7.9720430 7.1391463 4.0715714 6.9146118 4.3918710 8.0461903 7.3543458 7.4604411 7.4492769 7.0973663
7.9199591 6.8632755 7.9182057 6.8310738 7.2807088 7.0853796 7.9746571 7.1153412 4.1031594 6.9211407 4.3427401 7.9793940 7.4328971 7.3350186 7.3859754 6.9328494
7.8817191 6.8718266 7.9502993 7.0005231 7.3842363 7.0949097 8.1211901 7.1915727 4.0450835 7.1262569 4.3183961 7.9203429 7.5874572 7.2345209 7.3792562 6.9324527
7.8946323 6.8420811 8.1026630 6.9795680 7.3722682 7.2575703 8.0893993 7.1933651 4.1460519 7.2165136 4.3206339 7.9357085 7.5193787 7.0590768 7.3790979 6.8442316
7.8716893 6.9211702 8.0602913 7.0925560 7.3403406 7.3290224 8.0199947 7.1636338 4.1629677 7.3911910 4.3564253 7.8873634 7.4586811 7.1405749 7.4400187 6.8682685
7.8701172 6.9465561 7.9277992 7.0957718 7.4088383 7.5085030 7.9559112 7.2571821 4.2320986 7.3951340 4.3234415 7.7975411 7.4336557 7.1439433 7.4785891 6.9121518
7.8238750 6.8949237 7.8167500 7.2429590 7.4901376 7.5480742 7.9556146 7.2348371 4.2184567 7.3631554 4.3568959 7.8447270 7.4113498 7.0785685 7.4969196 6.9499755
7.8236127 6.9089999 7.7984958 7.2171335 7.4571505 7.5471158 7.9159985 7.2891493 4.3617344 7.4116883 4.4210424 7.7992487 7.3971624 7.1207504 7.5656824 6.9610877
7.7936244 6.9979663 7.6615348 7.1513577 7.5131822 7.6314106 7.8621407 7.1694927 4.3106537 7.3383727 4.4969249 7.8237805 7.3592472 7.1890454 7.5273404 7.0457206
7.8260508 6.9745603 7.7062788 7.2570939 7.5188088 7.5578275 7.9944057 7.0575323 4.3743358 7.3029885 4.4788442 7.8341074 7.3104095 7.1501174 7.4342279 7.1436367
7.8506846 7.0032821 7.6384492 7.2648091 7.5956669 7.4118595 7.9075317 7.0235376 4.4344420 7.2776375 4.5042901 7.9126492 7.3758564 7.2015557 7.3483129 7.2858243
7.8246260 7.1210680 7.6179533 7.3046875 7.7517176 7.2871757 8.0275106 7.0939054 4.4954004 7.3095641 4.4660454 8.0569992 7.3955641 7.2220263 7.2381244 7.3469372
7.8731265 7.1219726 7.6113911 7.3929915 7.7170229 7.1783557 7.9693985 6.9857235 4.5196023 7.3400588 4.3594131 8.1044893 7.3293266 7.3050623 7.0160480 7.3759403
7.7193456 7.1383209 7.5707111 7.3627648 7.8242989 7.1403661 7.8991432 6.9851437 4.5717654 7.2561932 4.3806615 8.0759783 7.2995234 7.2348700 6.9536219 7.4012003
7.7632260 7.2227426 7.5242953 7.4011540 7.8031912 7.0489612 8.0016756 7.0647459 4.5530543 7.2390647 4.3973532 8.1826601 7.2877960 7.3022022 6.9961171 7.3664579
7.7085490 7.0403690 7.3922343 7.3230276 7.9034195 6.9814854 8.0139790 7.1241956 4.5479751 7.1937847 4.4104338 8.1581144 7.3013639 7.4313798 6.9944072 7.4516835
7.7612319 6.9084830 7.3750086 7.3022218 7.7734313 6.9361606 7.9706287 7.1587768 4.6000748 7.1081772 4.3256593 8.1603479 7.2663565 7.5023408 6.9637103 7.4639392
7.7094197 6.8896141 7.2772055 7.2948360 7.6654062 7.0094714 7.9520245 7.2144613 4.7022223 7.1490040 4.3957310 8.2275553 7.4265175 7.5348630 6.9133120 7.5736189
7.6656852 6.8895249 7.4116764 7.3260183 7.5808792 6.9886808 8.0209951 7.1782961 4.7465305 7.0897150 4.4466190 8.2631693 7.3541565 7.5177526 6.8981390 7.6726871
7.6552863 6.8390970 7.3735480 7.4651651 7.5028553 6.9978528 8.1237736 7.1996794 4.8974581 7.0718656 4.3784666 8.4260330 7.3146453 7.5385504 6.9739275 7.6383390
7.6732421 6.8115196 7.4325733 7.4707623 7.4829812 7.0647159 8.1051054 7.1831875 4.8319898 6.9335661 4.4667673 8.4972610 7.2847924 7.5122514 7.0169330 7.7444344
7.7127662 6.8654871 7.3773327 7.4851451 7.4488235 7.1435094 8.1110506 7.1380830 4.6789680 6.9790745 4.3876162 8.4144735 7.1938925 7.5190802 7.1977491 7.7275949
7.8078156 6.7772980 7.3096933 7.5680447 7.4451618 7.0567064 8.0452185 7.1045780 4.6874108 7.0816145 4.3595295 8.3880482 7.1344881 7.4282064 7.3553696 7.7268271
7.8470640 6.8013234 7.3384037 7.6653357 7.4027462 7.0939026 8.0148039 7.1065350 4.6149373 7.1631451 4.3101850 8.4030180 7.1978450 7.4767041 7.4054747 7.6011968
7.8894653 6.7949781 7.4479289 7.6246247 7.4498339 7.0739074 7.9624424 7.0516167 4.5647373 7.2599907 4.3808160 8.3467569 7.3233018 7.3758636 7.5249772 7.5274968
7.9518037 6.7936478 7.4715743 7.6605477 7.4234715 6.9920945 7.9975185 7.0247092 4.4595981 7.2675056 4.4551740 8.2943716 7.5392504 7.2593846 7.4522300 7.4908390
7.9147000 6.7780681 7.5195684 7.5583849 7.4222403 7.0588222 8.0559597 7.0394254 4.4321556 7.2529268 4.4969916 8.2784147 7.6089921 7.2238832 7.4653912 7.3361807
7.9076271 6.7828774 7.6023836 7.3738723 7.4874077 7.0511642 8.0571995 7.0869608 4.4205785 7.1518612 4.6165004 8.3331814 7.5846872 7.2769389 7.4103050 7.3337517
7.9841428 6.7154994 7.7125235 7.4515152 7.5828834 7.0534101 8.0927820 7.1457191 4.4600739 7.1503258 4.5770092 8.3324366 7.5353365 7.3479052 7.3902850 7.2329941
8.1447201 6.7159171 7.7203259 7.4773026 7.6045828 7.0685849 8.2407713 7.1522164 4.4618521 7.0835729 4.5621171 8.2969856 7.5401120 7.3518810 7.4016099 7.3499331
8.2494507 6.7272310 7.7333598 7.3912048 7.5282030 7.0492229 8.3253317 7.1675811 4.4098091 7.1190038 4.7359180 8.3416080 7.5835519 7.3871427 7.3900704 7.3764749
8.3929491 6.7836461 7.7201953 7.4776220 7.4855227 6.9821754 8.4126596 7.1205583 4.4316607 7.1139264 4.7151437 8.2815886 7.5736842 7.4373288 7.4680381 7.2819314
8.4929953 6.7768269 7.7127671 7.4833984 7.4429755 7.0561643 8.3740835 7.0065684 4.4080849 7.1045446 4.6810455 8.3424664 7.6880603 7.3918715 7.4811354 7.1865811
8.3734627 6.8227997 7.8075924 7.5101027 7.4977031 7.0679526 8.2554531 7.0141945 4.4344988 7.0578370 4.7258630 8.3662930 7.6761098 7.2615547 7.5075979 7.1250572
8.2815762 6.9238129 7.7830510 7.5265651 7.5694647 7.0663810 8.1579914 6.9659634 4.3573308 7.0868311 4.7026711 8.2708902 7.7126055 7.2408156 7.4562421 7.1779222
8.2600718 7.0133042 7.7060738 7.6359735 7.5438924 7.0499277 7.9954977 6.9285393 4.3936772 7.1366959 4.6050973 8.3022566 7.6996336 7.2811699 7.3126221 7.0983734
8.2759180 7.0523267 7.6443992 7.6625404 7.5782704 7.0999880 8.1071348 6.9939790 4.4777246 7.1500731 4.6540418 8.2735777 7.7738647 7.2455435 7.2809334 7.1316404
8.2263536 6.8290367 7.5464158 7.6793742 7.6110077 7.0882454 8.1391020 6.9265862 4.3703685 7.2886963 4.5789609 8.1355391 7.8234339 7.2421408 7.3879480 7.1767612
8.2554836 6.7134271 7.5545664 7.7742758 7.6391077 7.1201458 8.1598568 6.9690948 4.3405433 7.2238832 4.6361051 7.9074035 7.8653154 7.3205938 7.4194365 7.2175808
8.2935772 6.6145854 7.4481497 7.7984095 7.6138506 7.1948314 8.2454195 6.9772553 4.3632445 7.2115340 4.4778819 7.8740482 7.8460670 7.4415593 7.5132198 7.1731415
8.3418016 6.6116314 7.3356004 7.8195109 7.5180936 7.0662770 8.2510653 7.1020389 4.4346509 7.1131849 4.3864279 7.8294930 7.8054562 7.4257469 7.4770555 7.1272931
8.3387499 6.6478925 7.3315492 7.8048835 7.5072942 7.1900558 8.0850410 7.3001394 4.4152694 7.0189962 4.4731789 7.8883181 7.7749410 7.4318266 7.5266981 7.0135312
8.3442001 6.7446852 7.3600330 7.8451176 7.4856753 7.2425423 8.0479355 7.2821627 4.2860146 6.9166102 4.4498744 7.9567175 7.7469964 7.4213023 7.5336614 7.1514621
8.1303387 6.7201891 7.3502426 7.8613758 7.4314880 7.3378758 7.9441628 7.2750936 4.4242148 6.7879291 4.5725441 8.0039206 7.7175817 7.3900986 7.5584931 7.1907377
8.1967134 6.6934481 7.3710189 7.9271550 7.3826799 7.4367790 7.8682294 7.2296329 4.3407960 6.7033505 4.6277375 8.1979942 7.7463303 7.4035907 7.4316087 7.1634436
8.1915331 6.6506586 7.4575200 7.9751606 7.4615488 7.4394150 7.7192650 7.1742206 4.2984776 6.7495866 4.5538311 8.2958736 7.6755862 7.4245253 7.3873506 7.1727929
8.2854214 6.5978923 7.5720868 7.9151111 7.3878064 7.4461660 7.6809788 7.1018677 4.3187065 6.7220702 4.5890732 8.3470192 7.6734924 7.4554873 7.3079023 7.1991696
8.3144016 6.5941372 7.6446104 7.8455291 7.4694314 7.5124526 7.6044679 6.9774413 4.3137450 6.7789965 4.5833964 8.3352547 7.6320853 7.5319419 7.2736349 7.0800152
8.4051094 6.6188655 7.5807724 7.7109780 7.5680366 7.6414509 7.6225224 6.9176922 4.4498115 6.9087458 4.5654016 8.3772860 7.7104559 7.5653682 7.2670832 7.0807943
8.4490461 6.6939487 7.5350032 7.7604313 7.4606323 7.6647716 7.5174103 6.8427663 4.3329568 7.0082231 4.5795832 8.4912424 7.8057265 7.4963593 7.3114390 7.0939126
8.4629850 6.7036762 7.5573993 7.8288293 7.5192747 7.5798512 7.5029078 6.7374840 4.4238381 7.0498257 4.6842976 8.4925241 7.8296375 7.4419990 7.2462416 7.0883198
8.3926907 6.6472006 7.5918932 7.8128023 7.4677014 7.6158719 7.4137363 6.7349415 4.3269224 7.0332599 4.6471434 8.5876904 7.9526753 7.3074126 7.2544088 7.0699296
8.1991749 6.6707125 7.5682549 7.6789904 7.3814993 7.5673232 7.4191327 6.7591300 4.2350106 7.1494827 4.7434864 8.4189816 7.9400892 7.2773056 7.1351261 7.0603170
8.1736355 6.7174525 7.5763941 7.7262635 7.4649196 7.4717164 7.3684735 6.7201819 4.1641049 7.1183319 4.7582140 8.3897009 7.8370638 7.2662930 7.1462574 6.9316311
8.1511860 6.6851940 7.5899405 7.7566037 7.4165969 7.4323211 7.3114533 6.6522646 4.1282063 7.1359487 4.7625823 8.3985863 7.8309250 7.2991748 7.1053462 6.9222298
8.1908073 6.6170611 7.6002412 7.8142080 7.3554330 7.5329180 7.3016291 6.6098933 4.1525640 7.0230947 4.7146883 8.2601910 7.9096255 7.3128796 7.1227961 6.8631339
8.2339840 6.5702691 7.4095888 7.8354759 7.4382014 7.5958452 7.4137969 6.5506082 4.0742054 6.8929567 4.7865505 8.3102818 7.8251100 7.3989015 7.1340790 6.9907780
8.2121410 6.5363946 7.3554587 7.7358661 7.4236407 7.6297407 7.4611988 6.5379252 4.1432676 6.7794366 4.6982813 8.2285461 7.9119930 7.4308686 7.1343498 6.9403992
8.3280468 6.5212798 7.3708634 7.6652064 7.3582144 7.7513103 7.5140290 6.6304674 4.2108932 6.6835499 4.7952762 8.2472963 7.7612724 7.4630880 7.1627278 6.9322438
8.2314749 6.5744343 7.3439064 7.5025921 7.3504581 7.9143901 7.7047653 6.6315765 4.3465867 6.7469897 4.8198438 8.2121954 7.7493200 7.4277720 7.2774248 6.8751206
8.2098293 6.5124922 7.3214092 7.4136457 7.4324689 7.8478751 7.7750382 6.7227392 4.3272629 6.8661361 4.7753859 8.0637074 7.7297835 7.3626728 7.3780141 6.8810172
8.2906218 6.4720278 7.2615623 7.3459458 7.5314674 7.8650613 7.7190533 6.9170065 4.2730145 6.8262835 4.9028950 7.9951768 7.7418242 7.3103337 7.3372445 6.9874954
8.5135756 6.4551353 7.2584972 7.2752004 7.5576358 7.8943644 7.7246885 6.9651251 4.2129793 6.7080164 4.8283677 8.0685463 7.7028570 7.2003260 7.4075680 7.0263009
8.4578733 6.5476751 7.2438827 7.2356873 7.4549994 7.9553318 7.8606730 6.9463840 4.1148739 6.6682568 4.7571616 8.1772776 7.7597370 7.1297708 7.4360623 7.0966682
8.5363712 6.5561194 7.2737451 7.2874594 7.4923964 7.9794517 7.9133511 6.8829718 4.0929279 6.7919126 4.6929865 8.1586428 7.6965265 7.0734992 7.3533821 7.1714916
8.6449738 6.4808884 7.2792716 7.3324447 7.4911590 7.9466858 7.9744387 6.7424521 4.1506305 6.9103355 4.6999226 8.0616140 7.6861548 7.1383629 7.3124332 7.1036530
8.6219749 6.4532542 7.2456226 7.2839952 7.4692483 7.7946644 7.9640384 6.7756519 4.1492844 6.8943543 4.6759095 8.0190029 7.7709880 7.0556521 7.2739348 7.0386853
8.6465960 6.3495774 7.1963263 7.3823352 7.4799018 7.6235299 8.0303764 6.7335620 4.2199335 6.9538851 4.8095331 7.9555635 7.9914894 6.9528379 7.2595963 7.0602388
8.5937824 6.4571743 7.2368188 7.4003611 7.5016341 7.5833464 7.9755478 6.6998253 4.4113588 7.0004816 4.9542527 7.9948311 8.0239239 6.8726053 7.2442737 7.1139755
8.6111956 6.3823414 7.1468682 7.3932948 7.4281349 7.4751272 7.8752670 6.6665840 4.4908209 7.1220088 4.9761605 7.9211335 8.0915842 6.8021088 7.1984487 7.0247631
8.5103168 6.4409661 7.1910486 7.4124775 7.3469534 7.3846903 7.9489231 6.5875769 4.4313931 7.1539640 5.1127343 7.9396200 8.1013956 6.8488026 7.1562586 7.0479426
8.2642736 6.4547639 7.2293258 7.5483499 7.3227787 7.4415417 7.9873114 6.6391015 4.3889937 7.2239156 5.0330286 7.8438649 8.1787300 6.7598739 7.2180510 7.0707650
8.2560310 6.5463243 7.2557569 7.4991360 7.3862281 7.5164075 7.9084344 6.6381559 4.3516798 7.2971716 5.1583595 7.9038739 8.1191092 6.8715153 7.3265533 7.1281929
8.2634726 6.7065353 7.2191181 7.4891000 7.3799238 7.3865409 8.0171566 6.6630898 4.3778734 7.1590686 4.9941306 7.8945007 7.9475474 6.9391012 7.4736466 7.1483645
8.2461977 6.5791235 7.2051215 7.5187602 7.4337826 7.2374449 7.9694037 6.6915298 4.4193425 7.2382011 4.9615121 7.9370236 7.8709712 6.8755941 7.4329429 7.1126170
8.3164406 6.5349188 7.2485061 7.4800630 7.3868184 7.1878209 7.8155079 6.6577377 4.4700885 7.1054950 4.8468785 8.0026646 7.6633873 6.9670272 7.2963457 6.9977326
8.3564377 6.6067815 7.2119775 7.4250393 7.4052844 7.1728106 7.7687812 6.6933727 4.4348335 7.0086284 4.6887655 7.9920669 7.6657615 6.8898282 7.2478518 6.9076114
8.3963490 6.6182489 7.2390580 7.3671060 7.3579035 7.3646631 7.6503043 6.8110094 4.3583965 6.9605365 4.6976008 8.0377665 7.6488266 6.8663120 7.2313299 6.7768378
8.2660542 6.6947260 7.2880769 7.4490943 7.4213915 7.3468499 7.6786714 6.7728529 4.2060390 6.9879947 4.7085352 7.9461737 7.5850978 6.8161840 7.2391853 6.7585058
8.2448540 6.7077956 7.2637596 7.3924160 7.5453348 7.3383913 7.6104841 6.7416606 4.1546483 7.0225215 4.8265114 7.9956727 7.5067191 6.7891412 7.1428437 6.7946868
8.3548870 6.7001724 7.2747083 7.3461018 7.5951662 7.3469148 7.5449257 6.7580976 4.1650233 6.9864593 4.8218713 7.9972930 7.4641123 6.7449856 7.1412454 6.8249335
8.2489357 6.6911750 7.2564759 7.2940722 7.6812048 7.4288526 7.4731894 6.7502542 4.1133738 6.9284372 4.8891559 7.9977827 7.5251470 6.7530670 7.1293383 6.8618832
8.3022461 6.7575717 7.2243423 7.3297248 7.6742601 7.3327703 7.3387427 6.8527799 4.0581050 6.8479815 4.8967295 8.0659389 7.4876032 6.8755369 7.2287631 6.9552755
8.2056494 6.8692846 7.2507334 7.4007072 7.6817818 7.3074918 7.3091002 6.9846702 3.9432890 6.7706351 4.7705908 7.9356370 7.4001923 7.0369897 7.2692580 6.9477744
8.0663671 6.9673610 7.3673382 7.4837399 7.7169862 7.3018298 7.3911691 7.1139274 3.9987569 6.8059402 4.7942090 7.9202337 7.3176041 7.1769361 7.2498708 6.8967218
8.1838226 6.9603114 7.4399748 7.4929543 7.6176734 7.2308850 7.3384595 7.0835905 3.9891331 6.8735824 4.8567176 7.8973174 7.2441621 7.1642122 7.2907863 6.8478537
8.1272821 6.9916544 7.4378591 7.5216222 7.6464272 7.2761722 7.2589197 7.1019888 3.9559860 6.8804622 4.9604063 8.0149546 7.1496196 7.1210217 7.3170052 6.7899413
8.0246553 7.0164537 7.4809952 7.5450959 7.7267971 7.2710009 7.2813568 7.0029459 3.9618001 6.8281207 5.1392131 8.0555325 7.1852722 7.0250769 7.3305645 6.6670632
8.0823879 6.9846807 7.5907741 7.6124630 7.7262855 7.3195758 7.3443456 7.0311766 4.0505519 6.7746425 5.2318726 8.0034790 7.1053438 7.0584550 7.1853862 6.6724763
8.1991358 6.9344344 7.7181683 7.6276164 7.7294149 7.4009266 7.4416652 7.0343137 4.0392570 6.7784858 5.2391338 8.1328173 7.0598855 6.9495206 7.0754132 6.6077571
8.2079344 6.9981661 7.6745996 7.5653615 7.7706184 7.4522023 7.4510803 6.9963908 4.0659103 6.7304368 5.2320757 8.0192842 7.0509663 6.8104033 7.0759692 6.7027354
8.1567440 7.0698318 7.7120795 7.5670199 7.9687572 7.5901361 7.3372240 7.0350933 4.1383290 6.7682867 5.2323380 7.9691668 7.0116558 6.7642341 6.9904337 6.6757612
8.1088181 7.1577950 7.6561584 7.5434508 8.0487175 7.5693145 7.3588042 7.0066872 4.1173434 6.8252678 5.2166286 7.8846574 7.0647359 6.7815113 6.9348640 6.5401378
8.1093779 7.2128320 7.6844831 7.4968119 8.0829134 7.5812917 7.3336196 6.9905748 4.1111479 6.7108502 5.2945428 7.8811450 7.1000581 6.7704582 6.8132210 6.5334573
7.8876944 7.2380681 7.5711026 7.5044413 8.1015253 7.5983067 7.2019544 7.0727868 4.2878752 6.5547037 5.2177992 8.0125618 7.2101455 6.7099490 6.7577906 6.4454417
7.8100181 7.1890864 7.5495958 7.5623865 8.0961695 7.6783237 7.2296085 7.0163674 4.3465772 6.3411336 5.2322206 8.0589170 7.1307259 6.7765269 6.7672586 6.4011998
7.8260136 7.2942410 7.5530381 7.5119119 8.0853271 7.7964325 7.0573168 6.9464636 4.5329309 6.3297429 5.1492138 8.1427059 7.2400141 6.8067918 6.6769567 6.5771976
7.8603973 7.1294885 7.4054070 7.5111423 8.1170893 7.8769031 7.0863662 7.0501170 4.6232386 6.3193374 5.1586103 8.2280092 7.1710734 6.8795075 6.8593116 6.5855751
7.8449759 7.1856117 7.4065280 7.5998483 7.9943423 7.9744959 7.1864076 7.0152316 4.6361747 6.3490944 5.1192045 8.2723351 7.2496061 6.8946915 6.9376516 6.5424232
7.8221955 7.1045337 7.2146893 7.5675540 7.9412308 8.0592022 7.1869969 7.0011754 4.5085855 6.2312093 5.1207819 8.2755270 7.3561845 6.8758235 6.9285111 6.6096153
7.7283440 7.0482421 7.2414169 7.6071281 7.8476648 8.0320673 7.2524309 6.9449015 4.4546819 6.3819933 5.0871348 8.3115110 7.3433657 6.8030710 6.9087009 6.5585642
7.7026196 7.0009570 7.0159330 7.5497661 7.8802152 8.0581503 7.3674812 6.9286513 4.4221191 6.3411517 5.1162896 8.4013376 7.4189825 6.7856765 6.8696785 6.6258211
7.6749120 6.8615503 6.9194160 7.3830223 7.7358532 7.9808712 7.3257585 6.8771534 4.4830418 6.2892156 5.0269585 8.4935923 7.5298138 6.6744099 6.8664074 6.6672249
7.6516356 6.7696543 6.8324614 7.5269251 7.7065163 7.9847703 7.2559938 6.8067050 4.5652528 6.3166566 4.9562163 8.4341831 7.6022801 6.7345972 6.8267078 6.6687055
7.6515908 6.7014751 6.8133063 7.6340089 7.7816286 7.9867535 7.3562727 6.7785292 4.6423717 6.2376313 5.0522480 8.5131264 7.5043945 6.7572689 6.8211441 6.6634679
7.6802692 6.5770721 6.8402381 7.6880946 7.8542371 7.9782662 7.4019656 6.6894708 4.6655760 6.1992502 5.1634264 8.5443506 7.6105576 6.9679193 6.9034753 6.6767087
7.7738032 6.5290909 6.7222509 7.7206597 7.6204162 7.9321799 7.4109750 6.7097373 4.5435524 6.2356911 5.1658320 8.6495132 7.5568409 7.0279746 6.9871836 6.8139210
7.7131248 6.3988390 6.8135185 7.8049603 7.5264649 7.8363194 7.4260826 6.8258801 4.5222321 6.1351991 5.1436458 8.6205683 7.6017718 7.0686512 7.0945849 6.7946801
7.7930174 6.3538079 6.9531894 7.7958827 7.5082517 7.7823200 7.4830022 6.8050742 4.3934121 6.0792384 5.3120952 8.6432629 7.7114582 7.1117353 7.1289511 6.7964134
7.7609296 6.3962469 7.0404692 7.7395878 7.4964266 7.7057500 7.4117703 6.7814178 4.3583508 6.0328341 5.5288415 8.5343618 7.7442088 7.0982800 7.3213339 6.7897983
7.7721910 6.4347920 6.9577394 7.7302752 7.4929800 7.6273718 7.3245535 6.8539915 4.3748178 6.1094170 5.5917501 8.5024433 7.8789973 7.0376196 7.5230246 6.6957493
7.7301497 6.3986344 6.8243127 7.8109803 7.4443216 7.5375481 7.3255119 6.9315882 4.3520379 6.2124367 5.5633607 8.4565744 8.0143394 7.0510392 7.5771394 6.6663337
7.6608634 6.4062610 6.8372517 7.8609643 7.3106627 7.5506854 7.3890605 6.7545280 4.3706403 6.2563529 5.5129633 8.4759798 8.0709810 6.9642982 7.5234313 6.6014214
7.7218051 6.3273401 6.7880497 7.7090893 7.2788935 7.4023838 7.3987203 6.8090944 4.3894725 6.3042798 5.4436479 8.4560261 8.0751076 6.9331951 7.5199022 6.5637374
7.6570687 6.2650409 6.7886586 7.7198367 7.3203025 7.4487338 7.5578489 6.7758007 4.3871374 6.2766972 5.4699969 8.4163256 8.0627031 6.8474450 7.5364509 6.5253763
7.6187081 6.3734069 6.9045062 7.6415744 7.4328609 7.4159584 7.5384808 6.8630056 4.3102441 6.3454676 5.6176133 8.2702484 8.0970955 6.8762088 7.5108070 6.4311905
7.7224989 6.4200978 6.9496355 7.6778579 7.4080477 7.2983866 7.7290215 6.8332095 4.3227901 6.3528733 5.4866099 8.2124329 8.1314831 6.7758403 7.4730964 6.5241065
7.7843280 6.4543653 6.9543891 7.6837597 7.3899059 7.1594748 7.6904511 6.7023478 4.2716007 6.3117218 5.3943806 8.2686539 8.2021437 6.8020716 7.4186912 6.6185246
7.6788340 6.4763818 6.9280643 7.6812906 7.4770708 7.0551429 7.6952004 6.6968169 4.3203096 6.1963120 5.3497858 8.4126749 8.2420511 6.7655954 7.2558761 6.6268296
7.6255822 6.5418515 6.8596187 7.6341801 7.5033655 6.9923949 7.5926161 6.6345387 4.2880478 6.1935792 5.3482652 8.5721750 8.1908855 6.7732015 7.1418271 6.7076817
7.6061983 6.6476908 6.8193545 7.5815187 7.5208354 6.9514618 7.4075842 6.6943817 4.1913204 6.2078042 5.3188591 8.6572952 8.1710272 6.7323003 7.1441240 6.6157403
7.5962291 6.6157379 6.8595567 7.6494665 7.4154344 7.0426641 7.4745827 6.5783329 4.2475357 6.2313385 5.4576778 8.5985537 8.1817131 6.7094951 7.1607637 6.6174197
7.5426941 6.6634450 6.9399319 7.6094027 7.4330974 7.0655990 7.4666591 6.5354881 4.2520590 6.2460957 5.4812098 8.5825176 8.1128664 6.5723305 7.1002445 6.5055852
7.5342441 6.6582341 6.9180512 7.6860805 7.4050035 7.0978227 7.4866867 6.5962105 4.2448835 6.2618833 5.4354506 8.5076876 8.0643597 6.6422434 7.0807977 6.4792862
7.4444523 6.7338338 6.9054923 7.7194586 7.3790779 7.0967684 7.6245389 6.5606799 4.2561703 6.2185183 5.3540354 8.5269890 8.1455450 6.6398559 7.1344748 6.3843708
7.4624863 6.7235589 6.8025274 7.8934684 7.3257790 6.9949379 7.6939082 6.4722109 4.2277045 6.3268757 5.3578959 8.5087461 8.1401663 6.5703559 7.2671227 6.3128295
7.5502243 6.6967058 6.8512888 8.0930281 7.3074136 7.1258578 7.7195787 6.5518446 4.2341056 6.3566117 5.3736172 8.4419680 8.1385536 6.6459742 7.2235699 6.3341093
7.5131178 6.7973843 6.8028784 8.2143040 7.2797236 7.1441936 7.7188349 6.5919943 4.2633777 6.4066291 5.3331118 8.4350710 8.1010075 6.5835361 7.2957983 6.2342038
7.5764070 6.7845054 6.8006406 8.3129148 7.3110037 7.1647820 7.6788759 6.5353298 4.1415343 6.4585404 5.2088037 8.4659805 8.0208721 6.5587244 7.3264985 6.3611712
7.5225592 6.8404846 6.6338277 8.2003126 7.3507161 7.1447401 7.7554259 6.3989706 4.1718802 6.6367912 5.0647631 8.5621672 7.8555460 6.5430698 7.3190269 6.3232698
7.5403123 6.8675432 6.6572971 8.2535162 7.5039978 7.0972600 7.7751651 6.3410439 4.1890550 6.6181564 4.9790998 8.5460787 7.7308278 6.5624366 7.3409486 6.3057456
7.4978681 6.9162006 6.7165389 8.1653204 7.4778414 7.0807595 7.8494473 6.4092755 4.3327584 6.6464009 4.9913893 8.6147976 7.5513239 6.5460868 7.4180813 6.3715034
7.5311999 6.9197302 6.8610644 8.1858349 7.5779676 7.0495615 7.6866565 6.4437461 4.2699738 6.6317592 4.9091549 8.6533022 7.4891896 6.5606604 7.2485204 6.2079935
7.4919877 6.9260783 7.0257082 8.3591995 7.4951053 7.1317754 7.5662274 6.5025978 4.3126645 6.6167607 4.8880849 8.6467056 7.4721928 6.6921840 7.1643782 6.2057176
7.4288459 6.8540239 7.2149138 8.4305639 7.5524259 7.2337599 7.5805211 6.4997745 4.3371506 6.6874719 4.9306817 8.5717916 7.4180560 6.6698408 7.1112075 6.1500487
7.4369984 6.7855811 7.3654876 8.4178877 7.5289536 7.1727014 7.5802016 6.4061346 4.3631172 6.7441225 4.9620447 8.5682402 7.4870462 6.5835972 7.0159225 6.0978084
7.6134715 6.7729082 7.4591255 8.3931255 7.6663008 7.1536856 7.5791793 6.3416138 4.2985096 6.7512894 4.9603963 8.4722052 7.5360794 6.6540313 7.0570722 6.0997233
7.6158276 6.5998373 7.5576696 8.4455099 7.5896869 7.0736365 7.6181278 6.3710299 4.3573995 6.7062612 4.9134908 8.3487091 7.7139401 6.7094426 7.1388822 6.1054764
7.6230259 6.5571361 7.5040550 8.5816040 7.7292895 7.0468073 7.4939456 6.3431134 4.4450812 6.5451670 4.8822250 8.3544073 7.7880325 6.5206847 7.0347548 6.0691037
7.4962139 6.4529061 7.4720988 8.6044798 7.8129601 7.1665521 7.4236116 6.3537917 4.6080766 6.4845715 4.8458734 8.5417442 7.7489028 6.4246569 6.9739223 6.0484319
7.4334550 6.4153538 7.4200087 8.4890490 7.7987609 7.1209946 7.4770827 6.2616229 4.6372628 6.4627719 4.7944403 8.4352703 7.8270574 6.3656063 7.1224689 6.0452666
7.4340124 6.4081054 7.5093632 8.5017443 7.7799850 7.1687236 7.4082294 6.3514490 4.7306480 6.5239744 4.7395420 8.5187750 7.8890548 6.2557297 7.2390952 6.1118002
7.4579115 6.4039154 7.5345807 8.4573517 7.8711238 7.1487613 7.5237207 6.3677421 4.7011180 6.7708111 4.6472440 8.4727869 7.8840103 6.2722330 7.2732377 6.1657386
7.5332079 6.2901359 7.4892268 8.3647842 7.7977557 7.2135496 7.5315571 6.4033909 4.8042979 6.7443376 4.5927482 8.5722828 7.9483008 6.2214632 7.4043760 6.1981821
7.5714946 6.2009182 7.4552264 8.3016319 7.7720284 7.0991244 7.5325322 6.3878999 4.8059464 6.7641950 4.5803885 8.5611458 7.9824390 6.2975731 7.5338745 6.1569376
7.5159831 6.1874461 7.5106339 8.2094250 7.7908211 7.2663107 7.4460645 6.3507094 4.8088236 6.7985120 4.5477657 8.6047354 8.0628242 6.4840484 7.6829042 6.1506748
7.4895177 6.0473785 7.5495272 8.1522465 7.7594290 7.2672133 7.4522448 6.3771267 4.8986340 6.9534407 4.6246672 8.5216885 8.0107117 6.4372716 7.7167864 6.1373334
7.4859529 5.8925662 7.5279336 8.0463696 7.7235389 7.2936268 7.4541445 6.3298855 4.9042301 7.0137930 4.5447526 8.4275770 8.0160599 6.3708529 7.8147087 6.1195660
7.5012398 5.7151089 7.6539736 7.9436445 7.7194252 7.1410098 7.4890337 6.3669119 5.0642309 6.9978623 4.6202087 8.4325600 8.0575171 6.3799381 7.8828435 6.0617094
7.4713211 5.7752266 7.7593060 7.9198585 7.6249804 7.1108112 7.4171324 6.4363112 5.1212769 6.9624982 4.6164103 8.4347525 7.9943581 6.3746533 7.8349557 6.1021528
7.4704432 5.7470975 7.9251537 7.8558140 7.6798105 7.1426334 7.3569961 6.4355168 5.1932993 6.9997978 4.7135453 8.4763699 8.0110016 6.3605223 7.8658624 6.0559540
7.5102863 5.7982402 7.9792118 7.9134173 7.5554147 7.1081929 7.4449530 6.5076342 5.1085167 7.0011973 4.6137037 8.4161978 7.9891787 6.3522215 7.8759885 6.0048814
7.4007072 5.7513423 8.0441513 7.9230738 7.4682050 7.2381539 7.3210149 6.5261889 5.1274319 7.0190578 4.5487137 8.2560673 7.9616852 6.2683039 7.7974696 6.0843363
7.4476166 5.7308302 8.0832100 7.9560776 7.4698691 7.3271980 7.3266878 6.4644375 5.0431476 6.9531422 4.5218406 8.1064501 8.0157051 6.3340497 7.8786421 6.0450716
7.4052472 5.7821007 8.1122828 8.0441551 7.5054049 7.2769165 7.2341633 6.4715581 5.0115819 6.9462199 4.5528760 8.0630598 7.9513545 6.4664927 7.9918079 6.0267487
7.4438076 5.7246060 8.1298504 8.2207050 7.5583372 7.1944141 7.2723618 6.3831525 5.0833154 6.9512229 4.5623341 8.0034361 7.9330468 6.4917760 8.0525045 6.1315622
7.4179807 5.6458240 8.0928230 8.2126322 7.5802951 7.2311149 7.2758217 6.2574649 5.1032648 7.0121765 4.5220146 7.9394832 8.0305662 6.4834380 8.1574373 6.3002491
7.2446628 5.5484962 8.0787010 8.3849096 7.5968084 7.2332473 7.3157554 6.3524699 5.2081242 7.0018783 4.5565329 7.9242592 8.0539646 6.4790258 8.1899700 6.3507380
7.1948743 5.4871917 8.0493555 8.3654461 7.6477666 7.2364326 7.3509092 6.3583612 5.1897812 6.9963040 4.4331269 7.9557734 7.9805927 6.4094887 8.1908855 6.5387287
7.3204727 5.4385118 8.0479164 8.2361345 7.6528029 7.2466073 7.3466520 6.4500031 5.2008119 6.9496675 4.4230466 8.0737991 7.9525642 6.4030771 8.2491798 6.5154343
7.4033656 5.2908401 7.9626908 8.1612062 7.6787009 7.1749148 7.4013562 6.4398804 5.1579814 6.8896294 4.4663234 8.2668352 7.9613957 6.3886881 8.2497940 6.5422354
7.4655695 5.2802439 7.9538307 8.2735834 7.7087636 7.1449852 7.4504700 6.4705567 5.1834021 6.8234153 4.5970082 8.1837902 7.9414806 6.3863654 8.1058083 6.4343662
7.5281901 5.4587002 7.8831029 8.3536777 7.6874809 7.0945401 7.4190760 6.3713322 5.2423153 6.8059306 4.7868180 8.2493839 7.9508719 6.4775610 8.0125103 6.4153938
7.5298066 5.5157971 7.8520184 8.3305750 7.7050972 7.0576477 7.4942966 6.1994100 5.3131251 6.7830358 4.8549733 8.2126894 8.0737610 6.3895841 7.9533324 6.4301701
7.5112214 5.5055156 7.8323722 8.3861380 7.7682686 7.0148945 7.4886765 6.1852641 5.3137193 6.8670440 4.9166861 8.1820068 8.0472021 6.4571681 7.9366632 6.4595075
7.4665461 5.5784264 7.9481907 8.3159294 7.8791981 7.0935102 7.5435333 6.1700754 5.3097615 6.7602658 4.8863845 8.1498699 8.0306787 6.5102377 7.8956051 6.5054631
7.3925681 5.5196738 7.9173021 8.2297306 7.8917813 6.9386654 7.6500030 6.1061215 5.2919374 6.7814465 4.8750463 8.1427784 7.9822569 6.4052539 7.9060054 6.5550313
7.3922787 5.5906005 7.8472352 8.2826233 7.8805552 6.8366675 7.6081409 6.1049027 5.2829204 6.6251593 4.7908759 8.1681347 8.0192404 6.4657927 7.9243555 6.5352893
7.3102341 5.6139917 7.8341861 8.3433895 7.9266753 6.7814035 7.6303611 6.1028976 5.3237376 6.6616163 4.7716789 8.2195311 8.0269451 6.4792447 7.8828115 6.4560208
7.3191781 5.5853629 7.7734842 8.2986746 7.8555937 6.7730899 7.5531263 6.1147342 5.2816029 6.5432115 4.6366801 8.2468481 8.0698767 6.5050817 7.8867369 6.3657055
7.3885183 5.5397320 7.8480735 8.2851782 7.8651156 6.7703738 7.5856552 6.1045151 5.3065801 6.6599007 4.7236218 8.0984268 8.1774626 6.5123177 7.7933812 6.2295079
7.4389324 5.5015321 7.9106755 8.4579706 7.8108449 6.8422785 7.5483899 6.0662251 5.1585312 6.6235266 4.7524743 8.0724936 8.2155552 6.5950341 7.7410822 6.1761279
7.4336214 5.5253739 7.9783483 8.3599730 7.8442464 6.8802643 7.5159378 6.0620999 5.0822949 6.6990218 4.8529692 8.1154127 8.2348995 6.6792221 7.6438169 6.1352620
7.3419552 5.5194058 8.0628433 8.3511181 7.8496084 6.7913442 7.5480957 6.0379324 5.0928602 6.7565255 5.0188885 8.0693493 8.1907139 6.6774712 7.6335163 6.1997604
7.3585796 5.4819770 8.1383333 8.1969318 7.8832378 6.7743201 7.5716753 6.1190944 5.1114502 6.7492795 4.9189115 8.1385422 8.2998848 6.6789074 7.5988679 6.3928466
7.3675652 5.5749774 8.0725994 8.0620890 7.9377246 6.8353896 7.5752902 6.0593214 5.2367492 6.7392511 4.9860177 8.0817690 8.1594248 6.6229219 7.6256580 6.4289961
7.4404893 5.6324697 8.1030769 8.0771847 7.9510665 6.8973536 7.4817877 6.0849471 5.1744604 6.7657986 4.9468455 8.1262808 8.2127867 6.5703435 7.6287084 6.4657688
7.4923806 5.6908464 8.0798664 8.0487080 7.9975471 6.9723449 7.4126902 6.0664992 5.2137709 6.7723441 4.9916601 8.2462053 8.1324120 6.5145593 7.5495310 6.4797230
7.5279670 5.8726721 8.1118422 8.0729761 8.0709600 7.0258512 7.3486357 6.0289583 5.1527386 6.6769323 5.0531483 8.2530003 8.0351448 6.5322533 7.5381732 6.4454603
7.4761024 5.9453492 8.0054836 7.9339185 8.1499100 7.0305529 7.3705392 5.9130821 5.1603193 6.7968078 5.1400137 8.3255901 8.0167475 6.4646788 7.4850283 6.3797197
7.4128737 5.9731436 7.9897604 7.9299479 8.1564808 6.9589200 7.3233953 5.8328686 5.1541109 6.5932856 5.1088681 8.2906094 7.9305520 6.4391503 7.5018945 6.2887502
7.4343538 5.9655323 8.0388622 7.9706931 8.0683193 6.9135685 7.3551164 5.7664723 5.0213823 6.7527437 5.0413990 8.2296429 7.9956880 6.3974123 7.4020772 6.2911892
7.4722786 5.8983603 7.9796476 7.8673639 8.1037159 6.9787712 7.2912598 5.6837349 4.9121771 6.8808579 5.0265002 8.3158770 8.0741282 6.4636731 7.3462071 6.2697854
7.5005331 5.9762063 7.9415116 7.8398905 8.0816679 7.0930171 7.4046063 5.7800670 4.9139347 6.8965816 5.0554438 8.2260656 8.1214981 6.5171399 7.3671203 6.2574639
7.5969915 5.9457364 7.8724813 7.7320685 8.2052708 7.1491933 7.4133773 5.8550806 4.9576979 6.7656727 5.0862679 8.2757368 8.1491175 6.5493746 7.4758921 6.2917461
7.7065473 5.9295125 7.8708982 7.7201333 8.1830578 7.1299920 7.3563170 5.8680472 4.9171653 6.7589288 5.1482139 8.2685261 8.1380157 6.5337033 7.5118837 6.3958526
7.8160152 5.8671126 7.9192357 7.6210628 8.1965170 7.1520338 7.3202586 5.8482642 5.0543308 6.8588729 5.2134728 8.2105141 8.1205215 6.4459324 7.4731717 6.4195952
7.7769556 5.7960048 8.0087585 7.8097258 8.1574192 7.0505848 7.2967577 5.8757133 5.1141896 6.8449273 5.2706933 8.2940435 8.1317692 6.4572439 7.5667577 6.5082827
7.7577853 5.7427111 8.0199223 7.7694159 8.0651770 7.1048083 7.3620501 5.8882694 5.1272721 6.8861947 5.2016354 8.1734381 8.1337500 6.4265804 7.6527591 6.4743857
7.8670521 5.5902638 7.9816070 7.7573314 8.0055151 7.1502905 7.4033198 5.9188910 5.1411233 6.9134331 5.2441659 8.3022976 8.0627289 6.4704676 7.7040653 6.4827161
7.8642683 5.5484786 7.8683825 7.6897249 8.0100861 7.0690465 7.5408573 5.8273301 5.1313362 6.7863302 5.2136927 8.2103901 7.8718247 6.6068335 7.6013222 6.5323901
7.8651175 5.4941049 7.8005490 7.6349931 8.0895109 7.0362854 7.6140471 5.8178391 5.1809740 6.7004428 5.2684159 8.1477718 7.8904381 6.7995877 7.5060134 6.4688191
8.0096245 5.4786477 7.7824774 7.5994363 8.1095600 6.9964905 7.7346158 5.7138519 5.1368098 6.6811538 5.2708850 8.0628405 7.8391643 6.8607864 7.4428105 6.3207808
8.0645533 5.4473658 7.8081002 7.4694676 8.1593781 7.0270309 7.7061567 5.5937023 5.1843276 6.6704931 5.2353711 7.9713936 7.7711749 6.9124274 7.5542660 6.3035531
7.9912033 5.4987926 7.8796344 7.4886527 8.1742735 6.9829531 7.6259732 5.5726805 5.2262502 6.6477842 5.2132788 7.8994956 7.7644238 6.8090143 7.4515982 6.3214564
7.9888434 5.5091720 7.9525027 7.4297576 8.1185484 7.0188189 7.6681466 5.5532603 5.2904325 6.6005349 5.3418183 7.7076945 7.7590623 6.6975050 7.2799702 6.2107477
7.9912610 5.5221553 7.8632455 7.4306746 8.0881519 7.1798720 7.7173796 5.3702540 5.3773885 6.6550002 5.3322725 7.7476010 7.5911927 6.6604891 7.2521305 6.3912568
8.0763521 5.5753322 7.7792220 7.3954601 8.1702108 7.1618338 7.6750813 5.4154134 5.4453449 6.5276175 5.3321552 7.7651677 7.5682201 6.6857510 7.1304264 6.4104056
8.0343323 5.6521249 7.7136874 7.3716531 8.1147661 7.2348781 7.7233973 5.4156027 5.4709296 6.6251121 5.3698421 7.6615787 7.4841647 6.6629462 7.1237612 6.3111496
7.9598837 5.7288857 7.6184092 7.3983092 8.0359297 7.2360258 7.5853872 5.4674616 5.5045776 6.6907916 5.3179913 7.6651049 7.5542440 6.6880851 7.0237994 6.3320341
7.7923470 5.7435465 7.5266113 7.3005309 8.0191908 7.3203816 7.6406512 5.4108419 5.5358653 6.6960883 5.2198000 7.6500916 7.5625648 6.7552624 7.0699492 6.2624888
7.6547794 5.7657347 7.4503975 7.3689885 7.9112849 7.3099251 7.7057824 5.3319101 5.5206671 6.8221092 5.1820383 7.6996961 7.5662756 6.7140436 7.0821958 6.1314883
7.5388126 5.7532334 7.4141870 7.4196706 7.9047227 7.2774301 7.6784697 5.1458421 5.5557318 6.9253674 5.2122984 7.6653948 7.5874929 6.7906857 7.1626935 6.1728921
7.4133973 5.7046299 7.3751245 7.5728345 8.0177288 7.2490993 7.6364560 5.0826402 5.3023801 6.9934816 5.2898870 7.6426287 7.6452918 6.7505913 7.1178818 6.1846018
7.4418006 5.7335877 7.3215184 7.6419878 8.0764456 7.1372375 7.6089764 5.0757818 5.3448310 6.8959122 5.3375578 7.5392337 7.7314405 6.6869426 7.1509318 6.1368103
7.4834881 5.7702971 7.3546071 7.6309872 8.0636253 7.2147155 7.6355534 5.0647321 5.2079554 6.8731694 5.4282703 7.5665593 7.7099309 6.6633568 7.1318274 6.0766916
7.4875641 5.6455503 7.5256944 7.7027802 8.0418749 7.1518192 7.6009064 5.0246983 5.1051311 6.7892995 5.4816985 7.6227336 7.6796184 6.6114068 7.1091566 6.0003624
7.4584680 5.6170702 7.5356827 7.7539988 7.9882579 7.1458659 7.4791517 5.0061960 5.1500773 6.7411666 5.5117464 7.6888318 7.6460514 6.6618218 7.2091694 5.9855008
7.5367432 5.5750127 7.4675674 7.6725960 8.0686703 7.1209726 7.5758381 5.1137047 5.1386404 6.7097731 5.5144215 7.7305112 7.7180982 6.6196523 7.1625180 6.0189190
7.6168518 5.6213455 7.4661932 7.6092277 8.0135050 7.1083961 7.5922847 5.1084437 5.0661635 6.6269460 5.5363140 7.6694036 7.5901594 6.7659607 7.2677670 6.0425234
7.6349792 5.5061502 7.5147643 7.6573591 7.8683219 7.0650363 7.5511274 5.1705637 5.0340400 6.5779409 5.5072508 7.7678571 7.5510526 6.8558679 7.2116876 6.0302906
7.6255245 5.4926777 7.6103702 7.6249442 7.9199204 7.1373262 7.6341271 5.1710529 5.0028071 6.6495314 5.4421444 7.7790322 7.5145712 6.8541069 7.1308722 6.1137667
7.7220559 5.5836682 7.6258826 7.7942066 7.8810658 7.2567263 7.5186157 5.1922898 5.0093889 6.6135745 5.3592019 7.8431964 7.5226669 6.8451505 7.1234798 6.2673569
7.6558189 5.6800199 7.5548987 7.7607341 7.8427544 7.3168535 7.3794813 5.1916718 4.9891882 6.6482577 5.3941941 7.8263574 7.4708347 6.8542237 7.0199218 6.2616158
7.5924764 5.7048512 7.4950495 7.7869534 7.7726665 7.4033432 7.2508326 5.0879641 5.0617881 6.5916700 5.2660604 7.7600460 7.3172393 6.8881664 6.9408045 6.2800379
7.5474110 5.7874908 7.4793272 7.7557287 7.7703524 7.4427366 7.1946683 4.9541574 5.0390015 6.6133142 5.3123384 7.8093657 7.3413501 6.9106402 6.8614764 6.2838869
7.4244614 5.8301268 7.5541420 7.7075167 7.7402253 7.5231571 7.0344367 4.9263201 4.9545488 6.6378374 5.4404864 7.7920294 7.2607269 6.9194107 6.8193049 6.2048430
7.3500080 5.8523755 7.6296659 7.7095766 7.7269650 7.5211253 7.1874876 5.0281944 4.8852973 6.6962709 5.4125204 7.8561678 7.2601361 6.8328881 6.8104711 6.1181884
7.3500051 5.8650098 7.7201829 7.6830544 7.7635379 7.4589486 7.1849651 5.0614905 4.7204638 6.7178206 5.3981137 7.8274784 7.2163835 6.9108377 6.7324471 6.1958408
7.2598948 5.7797775 7.8535542 7.6623321 7.8385878 7.4745212 7.1528001 5.0523920 4.7286363 6.8383541 5.3629169 7.8180604 7.2205319 6.8665214 6.7511468 6.0610452
7.1476016 5.6309237 7.8780069 7.6204867 7.9298267 7.5233727 7.1313915 4.9885483 4.5753360 6.8618636 5.3453865 7.6570764 7.3426242 6.8022618 6.6719975 6.0380983
7.1240058 5.5152268 7.9071059 7.6046190 8.1176977 7.5295234 7.1916070 5.1004314 4.5449653 6.9139400 5.3333259 7.5633082 7.2415280 6.9014034 6.6977959 6.0662951
7.0666051 5.4781923 7.8830309 7.5870285 8.1949148 7.5397077 7.3263059 4.9887023 4.5188985 6.8557062 5.2748141 7.6160660 7.2448783 6.8753877 6.6253657 6.0892901
7.1380591 5.4258661 7.8313084 7.6695433 8.1492796 7.4292393 7.3289561 4.9618778 4.6195621 6.8926907 5.2358198 7.6986971 7.3170385 6.9425993 6.6247330 6.1863599
7.1686010 5.4145141 7.7350521 7.6135902 8.1017036 7.4652638 7.3880548 4.9894934 4.6177278 6.8233528 5.2819166 7.6667857 7.2872062 6.8262091 6.5567608 6.0853190
7.2189512 5.3526974 7.6561551 7.5752921 8.1494026 7.5160942 7.3590755 5.0866671 4.5567169 6.8830285 5.2550063 7.7694163 7.3309598 6.7122602 6.5491552 6.1418023
7.2511034 5.2227926 7.6750126 7.4702997 8.2549725 7.5833259 7.3300843 5.1170564 4.5180497 6.8791757 5.2937431 7.7552319 7.2509408 6.7466860 6.5175900 6.0668912
7.1457009 5.2194676 7.7544155 7.4385471 8.2255335 7.5657496 7.2647743 5.1480408 4.4690561 6.8273449 5.2765055 7.8291101 7.2468801 6.7033029 6.5186830 6.0710473
7.1080780 5.3025360 7.6933966 7.4166732 8.1394205 7.5544672 7.2524004 5.1108346 4.4042249 6.8156757 5.3343225 7.8402257 7.1956539 6.8336558 6.5626717 6.0037260
7.0356126 5.3380122 7.6386428 7.5352912 8.1400833 7.5495782 7.2759800 5.0561957 4.4300523 6.9336982 5.2956862 7.9130883 7.0356174 6.8156123 6.4746447 6.0065775
7.1105819 5.4053612 7.4486423 7.6021543 8.2592154 7.6155443 7.3111763 5.0608997 4.4421229 6.8624773 5.2301612 7.9759588 6.9900703 6.8762712 6.4159708 5.9622693
7.2741995 5.3944311 7.4705486 7.5910230 8.2680607 7.6888189 7.3790240 5.0596118 4.3299270 6.7995467 5.1884818 7.8869562 7.0023036 6.8925185 6.3294263 6.0058904
7.3396235 5.4436684 7.4877458 7.6013823 8.3454657 7.8384485 7.4359851 5.0285273 4.2610807 6.7587652 5.1902170 7.7665606 7.0726471 6.9461184 6.3054237 5.9906278
7.2653441 5.4096484 7.5462899 7.6557350 8.3405027 7.8620181 7.4100747 4.9866338 4.1805072 6.9132037 5.2611847 7.8292723 7.0126171 6.9617634 6.1254482 6.0794330
7.2839160 5.3462472 7.6035414 7.5657940 8.3449192 7.8585463 7.2757835 5.0406494 4.0208178 6.9044566 5.2504239 7.7759337 6.9564633 6.9080887 6.1152124 5.9795427
7.3869133 5.4605823 7.7342749 7.6458845 8.2678547 7.8503613 7.1964231 5.1894956 3.9482777 6.9380689 5.3608241 7.6838202 6.8580661 6.8241701 6.1916294 6.0311465
7.5087585 5.4770451 7.8912158 7.6309690 8.2581291 7.7041435 7.2479091 5.2503090 4.0144835 6.9481788 5.3182292 7.6237326 6.9030523 6.7343264 6.2433863 6.0819759
7.6436281 5.5195475 7.8924823 7.5132861 8.2867174 7.7642965 7.1025090 5.2726421 4.0408058 6.9659305 5.2113090 7.6658993 6.9475441 6.6270986 6.2204704 6.1202326
7.6681247 5.5524931 8.0149870 7.3941169 8.2150316 7.6845479 7.0560217 5.4579525 4.1472998 7.0431628 5.2602425 7.4994268 7.0766592 6.5085521 6.2903142 6.1697865
7.6399317 5.5000291 7.9953547 7.2722378 8.2400846 7.6372242 7.1201816 5.4887004 4.2492633 7.0479712 5.3250771 7.4817104 7.0706835 6.5525770 6.3191857 6.3018384
7.5707941 5.5285673 8.0129318 7.2191014 8.2413464 7.5259428 7.2726116 5.5746031 4.3041949 7.1561842 5.3585796 7.4920306 7.2563562 6.5675902 6.4400754 6.2958336
7.4712148 5.5720587 7.9832072 7.1411567 8.2591009 7.4143348 7.4536505 5.6210413 4.2899871 7.2402735 5.3150711 7.5608816 7.3370233 6.5641413 6.4644361 6.2412624
7.4379187 5.5239162 8.0436049 7.0573802 8.3660202 7.3069601 7.4660907 5.6018381 4.2527838 7.3039951 5.2481346 7.6687741 7.3208108 6.5035210 6.5702634 6.2748089
7.3687744 5.4043283 7.9724693 6.9236956 8.3267994 7.3387885 7.4581499 5.5819497 4.2055039 7.3026910 5.2054524 7.7447906 7.2702374 6.5399995 6.5465031 6.4243140
7.2575970 5.3190198 7.9904823 6.9057884 8.2397938 7.4176254 7.4726920 5.4814429 4.1909313 7.3369198 5.0932684 7.7494421 7.3489890 6.6498160 6.5100641 6.4272494
7.2248673 5.2841635 7.9291353 6.8182087 8.1612959 7.3440809 7.4520440 5.4544940 4.2276273 7.3851271 5.0193954 7.7569690 7.3539839 6.7770782 6.5210996 6.4931102
7.2174950 5.2195501 7.9290805 6.7570686 8.1695547 7.4571791 7.3767576 5.5305853 4.3036160 7.3815460 5.0581303 7.7714143 7.4138761 6.7284136 6.6681452 6.4034166
7.2861466 5.1613784 7.8593793 6.7910194 8.1825552 7.2735343 7.4028254 5.5596213 4.2340026 7.3307858 5.0895486 7.8037901 7.3442574 6.6334977 6.6462622 6.3357143
7.3117247 5.0327787 7.8430290 6.7204847 8.0551596 7.2545490 7.4484439 5.5966730 4.2439570 7.2737899 5.1216049 7.8916759 7.4384761 6.6151996 6.7286143 6.3591628
7.3868747 5.0456400 7.8160872 6.7835999 8.0353746 7.2440233 7.3805103 5.6792045 4.2177062 7.2810731 5.0542045 7.8465862 7.3357501 6.6071749 6.7619457 6.3894572
7.4290056 5.0094190 7.7598882 6.8165150 7.9976673 7.1306105 7.4489646 5.5990005 4.3166113 7.3321977 5.0148706 7.6659298 7.4049883 6.5461931 6.8350916 6.3915339
7.5440044 5.0625224 7.6260943 6.9587178 8.0991621 7.0466704 7.5999179 5.4775949 4.1537313 7.4745770 4.9858780 7.5596590 7.4019299 6.4177713 6.9802432 6.3071799
7.5514026 5.0648079 7.6309395 6.7797275 8.1651821 7.0031209 7.7153578 5.4437404 4.2320499 7.3480816 4.9391375 7.5155835 7.4125252 6.4668975 7.0489430 6.3130670
7.6008191 5.0868201 7.5208273 6.6820683 8.2230024 7.0428348 7.6941700 5.4323831 4.2354708 7.3239708 4.9230022 7.3981657 7.3334599 6.5583520 7.0995698 6.3485870
7.4863482 5.1096449 7.5288911 6.6702952 8.1396112 6.9545407 7.7531962 5.4350777 4.1322269 7.2158027 4.9755850 7.4138684 7.2990136 6.4393988 7.1147361 6.2962632
7.4254398 5.0964990 7.5471325 6.6094384 8.3075037 7.0790181 7.7893624 5.5020385 4.1565371 7.1717153 5.0178432 7.4352384 7.3955126 6.3755660 7.0312381 6.2820406
7.4995017 5.1537876 7.6137023 6.5382824 8.3370657 7.0591760 7.8034863 5.5492373 3.9942200 7.1528530 5.0279722 7.3877831 7.5736713 6.3650517 7.0353951 6.2451382
7.5335798 5.2163601 7.7894320 6.5366402 8.3692598 6.9765406 7.8191733 5.4503846 4.0690808 7.0892620 5.0838761 7.3102593 7.6537256 6.4018068 6.8878241 6.3408623
7.5015440 5.3532858 7.8845816 6.5266700 8.3184910 6.9647841 7.8753619 5.5544286 4.0522165 7.1246901 5.0360799 7.2614627 7.5760317 6.4446101 6.7532358 6.4080276
7.4291239 5.4776311 7.8916578 6.5204711 8.2372932 6.9542327 7.8969555 5.5562639 4.0147080 7.0541797 4.9341912 7.2584791 7.6345935 6.5509796 6.6408939 6.3166490
7.3275175 5.5232410 7.8881884 6.5489836 8.2094069 7.0029469 7.9071307 5.5648274 3.9893353 7.0812521 4.9916353 7.1992874 7.7255993 6.6121087 6.5635600 6.3937778
7.1907063 5.5654535 7.8064609 6.6217175 8.1091061 6.9909625 7.9117537 5.6269579 3.9991183 6.9554958 5.0315132 7.0844331 7.7067866 6.6126509 6.5864520 6.3472085
7.2164030 5.4983592 7.7342982 6.6804771 8.1169128 6.9826894 7.8181767 5.7944875 4.0252562 6.9843020 5.1142612 7.0741019 7.6050553 6.6459537 6.5286269 6.3603964
7.2748318 5.5381689 7.7195992 6.7451596 8.0852728 6.9721870 7.7464600 5.9056783 4.0630326 6.9218669 5.0925059 7.1204729 7.5894403 6.6688232 6.4669628 6.2846866
7.3137617 5.3894391 7.7884874 6.7701292 8.0497017 6.8052969 7.7681079 5.8624806 4.1085639 6.9481087 5.2133098 7.3090930 7.6347561 6.7433248 6.2875185 6.2614832
7.3338847 5.3557281 7.7790384 6.7853370 8.0540857 6.7781353 7.7280235 5.8435550 4.1054988 6.9263873 5.0859981 7.2548113 7.6526270 6.8209572 6.2777195 6.4069905
7.2556090 5.2123771 7.7589970 6.7682228 8.0166950 6.7739282 7.7984123 5.8512387 4.0540366 6.8864832 5.0638943 7.3044195 7.7327995 6.8071437 6.3266535 6.5222859
7.3208618 5.2343130 7.7957726 6.7279768 8.0274878 6.7139835 7.6882968 5.8890843 4.0232253 6.8349042 5.0567336 7.3380194 7.6589532 6.7571030 6.2813339 6.5396819
7.3886485 5.1540828 7.8244810 6.7646542 7.9223576 6.6735182 7.6099815 5.9290047 3.9302771 6.9453878 5.0466809 7.4609675 7.6378956 6.7074285 6.2785082 6.5499601
7.4236388 5.1498694 7.8731318 6.7601714 7.8635068 6.6133366 7.4797144 5.9514675 3.9019876 6.9704056 5.0605955 7.7238355 7.6726875 6.5931931 6.3905396 6.5444207
7.4046917 5.1942215 7.7964754 6.8255539 7.8188467 6.7846069 7.4254041 6.0361667 3.8775449 6.9631772 5.0471473 7.7440882 7.7549043 6.5007777 6.3864298 6.4286804
7.3742423 5.1561127 7.6444960 6.9421773 7.8090377 6.7466574 7.5244875 5.9606228 3.8472462 6.8483911 5.1693139 7.8111615 7.8034716 6.4544492 6.4612694 6.2712345
7.3829384 5.2459569 7.6434164 7.0316081 7.7487369 6.8907251 7.5784760 5.9409690 3.9503512 6.9835887 5.1569223 7.7258158 7.7091875 6.6104469 6.5081496 6.3421907
7.3518167 5.3572736 7.6332293 6.9585423 7.7451611 6.9935532 7.6920357 5.9167962 3.7913451 6.9175539 5.1762714 7.7766771 7.5665307 6.5005960 6.4437423 6.2927461
7.2760849 5.3839679 7.7012444 6.9902158 7.7584562 7.0525703 7.5783682 5.8066559 3.7709556 6.8808870 5.1614213 7.7217116 7.4423795 6.5487595 6.4771113 6.2624216
7.1230383 5.3860407 7.7110481 6.9844251 7.7530098 7.1052713 7.5535188 5.8908253 3.8005664 6.9451571 4.9740133 7.7170687 7.4224467 6.4824691 6.4758372 6.3424821
7.0967145 5.5129514 7.6545019 7.0697293 7.7589440 7.1589370 7.6172576 5.9807243 3.7605999 6.9678130 5.0065770 7.7829933 7.3058443 6.5217714 6.5675139 6.3008647
7.2624822 5.5524373 7.6309347 7.1679101 7.7754483 7.0453377 7.6121569 5.9228349 3.7650445 7.0061827 4.9915462 7.9054646 7.1944842 6.5356712 6.5920429 6.3571739
7.2656541 5.6052709 7.7314014 7.2325320 7.7682762 6.9957485 7.5537729 5.8630390 3.8393009 6.9906526 4.9859347 8.0145235 7.1495757 6.4714236 6.5831466 6.5110006
7.2353258 5.6233735 7.6688709 7.2176437 7.7492261 6.9864025 7.5408511 5.7463989 3.7940338 7.0345011 4.8565664 8.0557289 7.1572886 6.4954920 6.4837551 6.4743700
7.1768451 5.8298550 7.6864691 7.1994824 7.8037758 6.9311037 7.5346479 5.8770123 3.7007883 7.0221372 4.8464293 8.0274582 7.1861677 6.5397930 6.5145912 6.3084779
7.1764593 5.9030509 7.7893653 7.1473365 7.8654900 6.9500504 7.6335526 5.7823820 3.6685934 7.0661173 4.8057566 7.9018316 7.1837602 6.6291494 6.4793854 6.2823730
7.1892323 5.8665237 7.7467775 7.2122869 7.7953134 6.8933010 7.5602322 5.7393756 3.7688508 7.0196896 4.7812085 7.8827062 7.1649384 6.7678771 6.3341990 6.2021112
7.2624354 5.8215261 7.6448021 7.1835508 7.8003387 6.7629228 7.5659823 5.8191795 3.7265127 6.9595146 4.7481885 7.8505630 7.1898851 6.8464379 6.2261090 6.2848086
7.3019805 5.7806096 7.5502548 7.2057953 7.7764921 6.7111902 7.5500574 5.7988505 3.7538633 7.0472298 4.8495860 7.8019848 7.2218528 6.9012575 6.1397796 6.2319908
7.3047557 5.8126397 7.5221481 7.2438927 7.7651920 6.6488204 7.4762373 5.8696542 3.8611381 7.0741634 4.9267335 7.9471064 7.1212273 6.9433351 6.1339054 6.0986738
7.2792482 5.7360120 7.5241513 7.2321348 7.6818538 6.6499138 7.6004162 5.8768654 3.7868571 7.1558843 4.9904428 8.0220642 7.1320930 6.9708414 6.1963491 6.1470437
7.3642459 5.7897558 7.3836713 7.1693020 7.6833463 6.7080531 7.6339655 5.8498268 3.9172249 7.0807548 5.1226668 8.1380777 7.1650934 7.0212078 6.2636199 6.2825437
7.2768517 5.7563138 7.4102430 7.1548762 7.7283282 6.6700482 7.5710697 5.9665122 4.0011215 7.0634470 5.1347036 8.0417805 7.0857239 7.1487083 6.3906431 6.2208490
7.2659707 5.7599635 7.4256501 7.0773940 7.6782036 6.6537347 7.5318551 5.8524523 4.0478115 6.8648105 5.1062260 8.0607920 7.0388713 7.1278152 6.3906426 6.1015902
7.1507959 5.6147127 7.4340463 7.0278106 7.5480905 6.6251073 7.5157242 5.9095297 4.1381431 6.8764968 5.0845389 8.0898476 7.0619960 7.1987538 6.4654307 6.1417956
7.0507278 5.6884623 7.4334140 7.0621362 7.4921064 6.5889449 7.4415464 5.8390059 4.1939235 6.8254952 5.1238341 8.1126261 7.1537328 7.3076730 6.3882246 6.1866851
6.9988213 5.6289773 7.3520718 7.0350828 7.4446430 6.6620064 7.3986621 5.7358046 4.1559081 6.8233428 5.1646008 8.0058861 7.2012162 7.3721542 6.3825054 6.2474823
6.9096050 5.6218824 7.3754759 7.0443401 7.4396439 6.6441169 7.3552794 5.7035093 4.1358266 6.8361759 5.1749630 8.0116034 7.1942115 7.3690834 6.4233556 6.1622210
6.8529277 5.6894870 7.4360285 7.0388017 7.5014710 6.5585928 7.3727202 5.8054767 4.1026764 6.8336873 5.2431874 8.0090418 7.2471657 7.3835492 6.3702812 6.0369987
6.7325444 5.6940513 7.4167552 7.1161342 7.5393419 6.5562592 7.5132194 5.8490405 4.0594587 6.8087783 5.2977757 8.0415478 7.2937226 7.3713937 6.3583479 6.1123176
6.7716990 5.7253804 7.4664583 7.0435228 7.4994864 6.4440784 7.4921560 5.8780975 4.1435127 6.8166318 5.4318128 8.0221367 7.2041659 7.3889956 6.3962493 6.1267557
6.7652225 5.7913485 7.4932585 7.1033745 7.6136560 6.5467525 7.4930058 5.8693638 4.0191631 6.8302746 5.5078626 8.0214310 7.2700052 7.4266429 6.4385548 6.2333636
6.7691407 5.8391004 7.4635744 7.1370625 7.7547517 6.5970554 7.5781727 5.8700109 4.1345425 6.8429179 5.5986896 7.9862361 7.3145418 7.4827924 6.4773512 6.2100539
6.8244405 5.9435296 7.5846858 7.1097369 7.7551708 6.6773167 7.5589356 5.8490157 4.1166162 6.8028302 5.7285357 8.0013638 7.3183794 7.4991188 6.4112439 6.2434602
6.9406428 5.9348297 7.5624700 7.1073780 7.7353578 6.7710676 7.5726366 5.9641976 4.2297902 6.9727097 5.9145761 8.0097952 7.2309704 7.3945365 6.4999118 6.2623043
6.8881593 5.8759403 7.6115632 7.0846295 7.6018014 6.7947874 7.4576283 5.9419403 4.2346516 6.8986516 5.9127860 8.0105314 7.2405753 7.4077330 6.3795834 6.2831001
6.9960942 5.7712898 7.6833038 7.0554790 7.5810413 6.8001790 7.5021186 5.8840823 4.3477292 6.8675494 5.9197416 8.1369047 7.3689294 7.3894577 6.2746649 6.2825403
7.0486641 5.7405515 7.6645322 6.9558024 7.6087432 6.8328795 7.4757605 5.8428836 4.4145145 6.8823261 5.8915644 8.0166569 7.4528561 7.5315442 6.3143492 6.3266072
7.0932140 5.6910572 7.7250962 6.9562297 7.6597657 6.7236376 7.5263658 5.9208632 4.4052267 6.8569798 5.9788537 7.9575868 7.4847312 7.4774599 6.4361386 6.2994890
7.0889993 5.6041598 7.6858091 6.9617229 7.7019672 6.6969752 7.4963202 5.9436841 4.5418243 6.8659434 5.9559622 7.9347835 7.4246001 7.3675733 6.3824873 6.3090253
7.0786791 5.6682949 7.7185755 6.9797025 7.6178293 6.6410985 7.4730854 5.7930140 4.6230526 6.8012161 5.7281675 7.9567270 7.3988729 7.2327967 6.4144545 6.2435417
7.0120997 5.6393437 7.7014012 6.8313804 7.5624604 6.5982389 7.5810075 5.8419495 4.6536722 6.8079772 5.6777768 8.0129576 7.3679094 7.1563735 6.4536881 6.1657186
6.9404402 5.5238419 7.8941355 6.8695617 7.6428318 6.6274419 7.5455022 5.7175417 4.8025875 6.7724929 5.5366883 8.0396461 7.3717656 7.2911596 6.5363255 6.1177716
6.9193087 5.4166126 7.9572272 6.7920914 7.6153526 6.5793695 7.6524911 5.7679734 4.7138796 6.9295816 5.5680246 8.1018295 7.3000522 7.4112177 6.6526814 6.0552607
6.9223619 5.3999739 8.0812588 6.7264433 7.6358852 6.5817776 7.5935311 5.7617702 4.6674581 7.0072842 5.4620314 8.0744915 7.3802676 7.4108763 6.8071837 6.0933313
6.8769865 5.4453869 8.2599840 6.6991143 7.6914697 6.4243603 7.6420636 5.7798495 4.6306477 7.0791516 5.4542809 8.0602484 7.3256879 7.4930100 6.7776928 6.1421938
6.8669024 5.5292401 8.3691978 6.7117567 7.7046180 6.1944232 7.5713329 5.8288994 4.5980616 7.1070848 5.4400043 8.0891399 7.2105002 7.5576129 6.6477780 6.2639503
6.8522587 5.7051454 8.4683228 6.7809091 7.6703262 6.2502890 7.5843205 5.9666414 4.5276890 7.1125107 5.5372052 8.0627651 7.2649198 7.6144066 6.5787373 6.3219314
6.8552060 5.7803073 8.4231873 6.8151941 7.7281213 6.2241406 7.5508895 6.0137320 4.3646603 7.0658417 5.6121216 8.1623096 7.2449594 7.5930123 6.5422230 6.2044249
6.8101406 5.8020511 8.4577732 6.8295951 7.7971334 6.1538558 7.5486841 6.0144234 4.3640380 6.9643574 5.6384420 8.1433239 7.1048021 7.5183492 6.5255127 6.0842781
6.7942433 5.8573089 8.3969231 6.8203588 7.6972761 6.0682235 7.7084732 6.0231795 4.4022651 6.8833780 5.7331443 8.1045456 7.0555921 7.5531940 6.5254822 6.0245442
6.8751993 5.8260102 8.2806721 6.8038664 7.5906034 5.9812479 7.7347984 6.0264430 4.2595673 6.9978123 5.7257466 8.0993547 7.0724702 7.5427752 6.5249462 5.9600625
6.8308330 5.9095364 8.0779743 6.8255501 7.5238700 5.9053397 7.6403551 6.0288820 4.2640729 6.8900881 5.7043929 8.0697813 7.1522374 7.5931711 6.4735551 5.8817725
6.7820678 5.8843832 8.0360861 6.7641096 7.5284724 5.9532585 7.6281905 6.0326815 4.2057853 6.9781404 5.7102160 7.9411416 7.2159605 7.5778418 6.5821309 5.9604530
6.7647529 5.9222298 8.0164661 6.6887894 7.5339570 5.9950771 7.6358366 6.0357132 4.2966943 6.8874583 5.6773434 8.0134115 7.2741485 7.6229129 6.5860147 6.0819683
6.7910743 5.9379163 7.9591861 6.6166520 7.4528708 5.9333487 7.6544704 6.0633831 4.3841090 6.9159780 5.6817169 8.0262222 7.3063488 7.6411710 6.5931644 6.0419207
6.7345209 5.8385830 7.9443603 6.6629448 7.3815556 6.0083771 7.6515393 6.0959983 4.4821734 6.9408283 5.7470312 8.1419392 7.4772491 7.6572294 6.5574861 6.0703030
6.6824379 5.9110208 8.0090694 6.6596484 7.4998317 6.0579081 7.6616621 6.2273669 4.5607185 6.9205575 5.8145690 8.1115541 7.6176782 7.7121172 6.5219731 6.0420494
6.7518978 5.9113708 8.0913582 6.7365613 7.5545664 5.9646502 7.6480756 6.2986217 4.4181805 6.8081203 5.8154249 8.0473213 7.6934457 7.6912136 6.4538097 5.9645290
6.8465409 5.8884406 8.1027708 6.6474891 7.7044549 5.9262791 7.6064706 6.4197526 4.4910226 6.8029823 5.8474827 8.0100603 7.7850523 7.6725054 6.4663110 5.9691348
6.9726615 5.8020134 7.9690328 6.7224774 7.7578473 6.0716181 7.6217422 6.5923963 4.6110687 6.8442030 5.8438549 8.0413666 7.7562289 7.7530665 6.4242268 6.1092181
6.9868903 5.8613977 7.9380426 6.6287918 7.8181758 6.0673838 7.6998158 6.5457759 4.7239208 6.8098178 5.8995771 8.0010195 7.8117294 7.6714120 6.4388146 6.1232090
7.0714350 5.8832617 7.8075752 6.5286407 7.7560825 6.1723390 7.7740750 6.5204511 4.7337198 6.7488632 5.9266620 8.1013241 7.7594123 7.5512853 6.4446168 6.1016912
7.2229810 5.7890339 7.8097034 6.7375345 7.7614508 6.3456669 7.7852769 6.5951180 4.6527209 6.9122906 5.8860593 8.0853701 7.7734194 7.5257006 6.4274745 6.0786538
7.2788959 5.7313561 7.8016744 6.6782966 7.7953653 6.4201450 7.6142941 6.7026429 4.5748935 6.9540110 6.0149226 8.0659208 7.8125143 7.6022439 6.4005346 6.1542406
7.4223680 5.7735457 7.7355461 6.7396789 7.7266579 6.3896704 7.4981842 6.6774607 4.5655770 6.9734912 6.0064821 8.0645800 7.6593661 7.6988378 6.4511580 5.9632854
7.4386449 5.7681618 7.6892805 6.7823448 7.7871685 6.3575144 7.4409509 6.7343631 4.6523614 7.0906959 5.9103255 8.0464220 7.5274000 7.7292023 6.4738412 5.9817052
7.4786487 5.7543511 7.6585641 6.8397622 7.8113470 6.3574896 7.3214598 6.7380943 4.5871663 7.1496582 5.9127684 7.9812884 7.6390567 7.7261505 6.5708337 6.0843406
7.5262651 5.7893062 7.7398548 6.8100023 7.8933845 6.3222308 7.3693724 6.7460113 4.7082100 7.2374721 5.9577179 7.9140844 7.6624894 7.6644559 6.6108074 6.0394802
7.4639659 5.6924181 7.7227335 6.7479448 7.8564782 6.4570847 7.4221120 6.7334909 4.7995305 7.1209984 6.0393157 7.9420557 7.6080461 7.6407537 6.5455866 5.9587455
7.5253382 5.6211615 7.6946731 6.7202339 7.9037447 6.5722394 7.4270086 6.8600464 4.8345075 7.0582681 6.0623207 7.9303346 7.5725236 7.6649504 6.4072437 5.9603825
7.5590549 5.6052098 7.6568961 6.6537509 7.9202685 6.5205255 7.5293145 6.8748960 4.7763801 6.9706750 5.9753127 7.8553357 7.3357682 7.6414013 6.3345408 5.9063516
7.4616351 5.5806847 7.6933174 6.6364441 7.9128308 6.4571962 7.5439477 6.9060001 4.7313852 6.9412498 5.8728447 7.7814050 7.3016019 7.6303716 6.3778963 5.8494554
7.4719415 5.5744557 7.6441255 6.7786517 7.8714256 6.4920149 7.5860910 6.9825177 4.7918591 6.8116431 5.8870497 7.6867089 7.2501798 7.6281190 6.3685884 5.6709981
7.4027586 5.6377683 7.6235776 6.7711968 7.8945127 6.5684991 7.6169715 7.0455861 4.7004895 6.7697120 5.8823080 7.4705896 7.1510143 7.6508060 6.3451271 5.6150470
7.3581624 5.7008562 7.6089091 6.8616858 7.9612193 6.6769128 7.6698861 7.0536933 4.8033624 6.8748674 5.8737569 7.4529042 7.1297731 7.6178484 6.3512516 5.5250263
7.3237891 5.8138866 7.5549264 6.7175589 7.9770164 6.6509209 7.7053947 6.9471164 4.7676616 6.8730545 5.9216728 7.5218964 7.1501646 7.5491858 6.4958396 5.4791851
7.4294090 5.7965217 7.4605298 6.5835309 7.9974532 6.6674447 7.6819730 6.9642239 4.6549520 6.8225780 5.9264708 7.5658402 7.1354356 7.4676557 6.5210538 5.4920416
7.6434774 5.9109044 7.2959051 6.4484344 8.0040760 6.7507448 7.6120114 6.8691955 4.5283456 6.7987843 5.8848476 7.4885669 7.1953750 7.4477401 6.5320573 5.5003977
7.7090311 5.9095488 7.1950898 6.3514671 7.9205632 6.8088417 7.5770469 6.9467158 4.4879084 6.8601351 5.7051072 7.5434699 7.2711139 7.4168186 6.4862871 5.4186473
7.7242308 5.9779420 7.1012149 6.3235216 7.8134489 6.8252811 7.6901221 6.8858085 4.4122338 6.8740387 5.5873470 7.5360160 7.2456250 7.3356256 6.4131083 5.3330216
7.7463727 5.9785371 7.0989261 6.3261418 7.6945739 6.7517252 7.7715287 6.9291248 4.3787165 6.8734646 5.5620379 7.5734100 7.3620744 7.2311640 6.3378849 5.3565345
7.8032060 5.9949279 7.1724777 6.3111477 7.6935167 6.7649393 7.7603869 6.9647694 4.3989329 6.8910346 5.4827318 7.6559272 7.3526440 7.1355958 6.2225246 5.3333325
7.8206496 5.9492388 7.0774803 6.3893747 7.6465554 6.7293291 7.7404323 7.0290256 4.4260879 6.9769268 5.4677982 7.7264962 7.2643971 7.1618118 6.1489511 5.3857260
7.8095231 5.9225698 7.1635237 6.3538685 7.6008921 6.7198172 7.7344131 6.9408493 4.5078588 6.9889927 5.3429079 7.8222642 7.3401074 7.2204819 6.2250295 5.3623881
7.7941542 5.9497976 7.1890082 6.3831735 7.6625667 6.5939322 7.5814414 6.9233928 4.5235081 7.0290437 5.3549433 7.9079461 7.3687353 7.1944246 6.2697816 5.4091725
7.7730641 6.0783105 7.1535821 6.3360834 7.7207222 6.5564752 7.4354014 6.9342713 4.4342899 6.8921366 5.2832294 7.8886428 7.3644762 7.1805429 6.3010015 5.3114495
7.6908083 6.1456475 7.2261438 6.4081249 7.6893568 6.4996743 7.3790512 6.9052601 4.4185996 6.8482318 5.2863965 7.8630404 7.3945627 7.2340226 6.2836695 5.1919422
7.6177974 6.2118559 7.1968265 6.3682623 7.7534189 6.5360556 7.2776546 6.9906402 4.3639879 6.7997074 5.4991384 7.8456211 7.3316579 7.2107787 6.1768980 5.1360106
7.5809526 6.2332339 7.0422425 6.4519348 7.8993325 6.6488853 7.2476521 6.9100294 4.2576661 6.7770786 5.4582071 7.8905387 7.2805033 7.2366133 6.1976695 5.1374798
7.7067847 6.2399907 7.0718336 6.5533786 7.9124584 6.6717644 7.3220172 7.0513082 4.1088462 6.8677039 5.5530252 7.9832315 7.2256641 7.2863679 6.1707144 5.1157112
7.7435827 6.2718825 7.1050172 6.5123415 7.9393611 6.7044225 7.3839269 7.1148105 4.0690298 6.8200455 5.5826812 8.0739431 7.2327685 7.1618323 6.1916275 5.1818342
7.5916958 6.3096094 7.0719585 6.4516234 7.8861408 6.7292719 7.3908119 7.1635880 3.9808280 6.7520671 5.4563065 8.0963383 7.3481517 7.0750346 6.2565179 5.2098966
7.5287914 6.1895375 7.1200652 6.3477635 7.9014015 6.8299456 7.5113750 7.2201171 3.9477119 6.8204408 5.4167862 8.0102205 7.4179940 7.1372528 6.2673264 5.1952462
7.4265046 6.2173290 7.1238418 6.3101082 7.9744997 6.8155146 7.5550804 7.1894765 3.9235730 6.7376685 5.3270326 7.9875445 7.4396434 6.9921737 6.1575737 5.0754042
7.2798405 6.2670512 7.1518459 6.3116984 7.9052525 6.8567801 7.4390235 7.1846747 3.8771214 6.6190114 5.3324466 7.9929214 7.4807887 7.0304422 6.1652160 5.0697474
7.2349768 6.2625985 7.1494069 6.2912927 7.9880433 6.8844810 7.4166417 7.2660460 3.8596320 6.6756849 5.2141166 8.0346060 7.5476437 7.0718079 6.1868672 5.0235596
7.2759910 6.2924080 7.1942487 6.2877312 7.8794813 6.8310595 7.3598361 7.2633867 3.8230822 6.6925764 5.2682676 8.1654320 7.4407010 7.1373787 6.1349144 5.1551433
7.3141589 6.3373103 7.1928468 6.2305908 7.8679290 6.8930101 7.3720975 7.3242927 3.9270668 6.7058372 5.3723836 8.1959028 7.3980408 7.2077370 6.0703897 5.1518574
7.2821517 6.5421419 7.1120305 6.1084075 7.7460079 6.8616638 7.3578200 7.3040099 4.0570698 6.7093854 5.4034305 8.0707712 7.4965539 7.1880221 6.0202513 5.1942325
7.2319007 6.5445509 7.1255984 6.0722108 7.7668333 6.8692527 7.2930293 7.2211885 4.2061243 6.6730313 5.4147873 8.0920534 7.4603639 7.2087092 6.0687480 5.2485900
7.2723756 6.5724277 7.1353273 6.1378326 7.6809449 6.9244123 7.2008247 7.1524673 4.1528015 6.6799669 5.2934613 8.1108704 7.4855289 7.1852837 6.0559444 5.2698841
7.2235470 6.5905428 6.9985623 6.1340485 7.6721568 6.9330239 7.2154894 7.0401068 4.1158319 6.6402187 5.1838913 8.0971556 7.4721584 7.1056905 6.1970677 5.3164525
7.1585526 6.5081997 7.1061668 6.1747417 7.7753758 6.8460021 7.2475524 6.8853936 4.0379429 6.6444759 5.0916252 8.1070080 7.5150142 7.1242313 6.3679299 5.3093786
7.2330012 6.4502382 7.1180263 6.2077160 7.8962269 6.8375626 7.3165202 6.8361449 4.1302280 6.8071084 4.9274545 8.1706886 7.4540310 7.1115994 6.3981104 5.2783499
7.3556867 6.3247547 7.1313033 6.2694030 7.9749370 6.6938729 7.3127065 6.8331480 4.2479777 6.9162841 4.8964205 8.1818209 7.4702783 6.9797697 6.4752584 5.2834840
7.4073539 6.2634144 7.2618804 6.3306985 7.9334249 6.7517371 7.2450967 6.8031759 4.4252410 7.0114717 4.8669600 8.2052059 7.3855519 7.1330376 6.5594006 5.2419534
7.4330812 6.2348876 7.2684436 6.2550449 8.0249834 6.7477946 7.3654394 6.8436203 4.3862572 7.0010061 4.9210720 8.2081423 7.4586482 7.2388301 6.5978227 5.2336636
7.4109607 6.1110978 7.2961097 6.2306581 7.9757366 6.7240286 7.2105622 6.9000740 4.5284348 7.0198026 4.8984513 8.3140392 7.4232111 7.2996731 6.5745778 5.2617693
7.3890018 6.1384101 7.2599416 6.2277741 7.8979836 6.6966219 7.2189178 6.9126458 4.4984045 7.0048666 4.8446169 8.1896734 7.5256147 7.4438853 6.5431423 5.1904917
7.4757910 6.1481433 7.2680669 6.2951641 7.8513746 6.6840987 7.1397429 6.9378085 4.4590712 6.9916005 4.7991762 8.3268938 7.4609246 7.4666400 6.4755578 5.1781182
7.5441170 6.0895452 7.2953968 6.4248090 7.8116155 6.6076169 7.1160541 6.9369483 4.4447908 7.0384183 4.7688565 8.3992643 7.5635796 7.5757322 6.5329542 5.1836042
7.5912738 5.9738650 7.3735418 6.5402060 7.7849011 6.6063523 7.0846701 6.9763260 4.4931293 7.1595478 4.9337878 8.4258718 7.6195755 7.5571895 6.4871483 5.3613100
7.4681973 6.0055041 7.3999596 6.6838102 7.7262683 6.5919142 7.1167612 6.9914794 4.5680866 7.2690439 4.9343119 8.4867496 7.5454874 7.5177250 6.4022431 5.4343624
7.5161753 6.0243058 7.3528156 6.8340635 7.7242937 6.6834769 7.1097860 6.9537950 4.6865687 7.2318921 4.9381752 8.4247360 7.6504354 7.5252719 6.3093796 5.5496221
7.4366531 6.1283274 7.5194569 6.8626747 7.7261658 6.5910325 7.1120710 6.8855796 4.7413459 7.1781049 5.0130801 8.4155550 7.6903377 7.4434552 6.3615909 5.5222712
7.4807215 6.1190658 7.5924525 6.9378982 7.6972284 6.7370720 7.1045585 6.9061861 4.7307415 7.1600308 5.0661998 8.4526844 7.7578201 7.4485288 6.3552847 5.5846472
7.4909863 6.1717167 7.5601101 6.9709153 7.7767296 6.8250442 7.1199498 6.9306870 4.7406163 7.2612128 5.0068541 8.4730349 7.7570248 7.5232563 6.4506431 5.4653363
7.3295493 6.1206350 7.4985886 7.0789046 7.7710943 6.7539949 7.1934428 6.9180255 4.8768115 7.2039046 4.9442401 8.4176865 7.7401414 7.4441886 6.4866476 5.4106178
7.3009763 6.1798620 7.5215049 7.1220856 7.8305354 6.7536426 7.3468623 6.9128809 4.8744702 7.1078477 4.9471121 8.4781408 7.6959291 7.5199332 6.4942188 5.2871900
7.2965441 6.2760067 7.7000852 7.2390332 7.7527924 6.7865839 7.3877950 6.9768195 4.7309003 7.0806999 5.0994568 8.4446430 7.7169595 7.5863457 6.5090947 5.1554980
7.2203197 6.3425765 7.8114052 7.3256822 7.6796155 6.7304420 7.3429432 6.9873228 4.7807040 7.0333281 5.1524048 8.3163691 7.6889939 7.5649829 6.5665045 5.2176647
7.2256880 6.4235168 7.9481330 7.2808557 7.6376815 6.7331095 7.5041819 6.9010911 4.7060571 6.8939962 5.0796008 8.2908010 7.6741238 7.5836124 6.4993067 5.1299143
7.2024488 6.3039436 8.0134058 7.1427855 7.5807505 6.7100739 7.4664202 6.9862370 4.5981221 6.8568339 4.9258108 8.2262316 7.6953449 7.4800534 6.5003576 5.0693445
7.1331234 6.1459589 8.1263666 7.0884166 7.5659246 6.7747722 7.3915153 7.0575809 4.5153446 6.7865934 4.9489865 8.2938995 7.6660309 7.5132470 6.5058856 5.0536723
7.1613588 6.0454869 8.1819038 7.1712232 7.6780682 6.7725682 7.4802923 7.1359363 4.6066895 6.8766565 4.8932991 8.4523640 7.6627545 7.5629454 6.5631456 5.0078263
7.1437211 5.9796119 8.0914965 7.2654085 7.6007843 6.7861304 7.5048094 7.0664711 4.6438389 6.9250059 4.8598709 8.3898468 7.5754776 7.6264310 6.6521707 4.9609137
7.1885943 5.9413681 8.0954857 7.3175101 7.4980521 6.8724117 7.5517044 7.0295358 4.5856252 7.0068374 4.7205396 8.3860950 7.5322151 7.6783261 6.6485419 4.8769107
7.2419758 5.9270849 8.1525450 7.2670670 7.5421481 6.7964621 7.5893455 7.0715351 4.4601421 6.9465122 4.7178831 8.4340611 7.5244741 7.7623749 6.5230532 4.9355607
7.1644058 6.0065331 8.1214857 7.2041564 7.5384369 6.7797127 7.7074199 7.1272674 4.4755998 6.9082489 4.6794729 8.4151211 7.4910393 7.6334691 6.6311331 4.8775682
7.2076583 6.0119901 8.0937185 7.2056308 7.6830544 6.7001920 7.7800260 7.1417828 4.5124073 6.9634399 4.7775164 8.3407145 7.4574261 7.6657820 6.7429457 4.7900925
7.2135730 6.0247664 7.9739351 7.1956916 7.7197452 6.6974988 7.8062954 7.0871520 4.4075170 7.0486021 4.7667227 8.3195486 7.3554473 7.5904555 6.8264408 4.7726603
7.2197480 6.0650449 7.9312820 7.1758318 7.9366646 6.7834716 7.8167424 7.0287976 4.3017292 7.0541110 4.8166037 8.3119383 7.3084893 7.5813026 6.7740655 4.7757387
7.2092953 6.0952215 7.9717035 7.1427960 7.9401116 6.8004355 7.9341702 6.9912839 4.2522659 7.0710602 4.8241053 8.2916498 7.2771621 7.6474261 6.8177581 4.8288574
7.1473522 6.0856533 8.0427580 7.3268409 7.9794521 6.8684540 7.9608927 6.9649138 4.2966814 7.0725298 4.8484392 8.1980619 7.2763987 7.6440496 6.8734345 4.7986164
7.0534997 5.9933100 8.1112833 7.4709945 8.0429468 6.8130322 8.0012789 6.9232454 4.2381468 7.0559440 4.8428755 8.1376438 7.2789679 7.6801825 6.7761035 4.8329015
7.0574017 5.9459090 8.1473989 7.4186134 8.0443068 6.8325624 7.9754705 6.9304957 4.3198314 7.0329118 4.8593206 8.1125755 7.1823678 7.6792789 6.7946906 4.8865094
6.9894638 5.9180355 8.2196531 7.4540148 8.0063419 6.8876429 7.9374371 6.9265814 4.3296909 7.0277777 4.8417745 8.1261005 7.1450577 7.6560216 6.8260398 4.8804002
7.0108862 5.8938770 8.2241144 7.4165821 7.8759041 6.8840060 7.9177880 6.9318490 4.3842359 6.9867077 4.7951708 8.2150898 7.1851411 7.6893768 6.8459516 4.7195950
7.1139045 5.8787708 8.2246895 7.2627573 7.9727535 7.0052853 7.7486916 7.0268736 4.4021659 7.0953364 4.7916026 8.1597738 7.1796856 7.6750517 6.7745409 4.7065825
6.9689188 5.9286852 8.1916618 7.1059031 7.8864012 6.9376020 7.7948585 7.1030750 4.5657377 7.0459304 4.7536368 8.0967588 7.1720624 7.6346579 6.7747712 4.6090918
6.8927703 5.9902811 8.1104012 6.9671636 8.0342598 6.8377109 7.7409496 7.1012120 4.6079264 6.9118328 4.6989808 8.0575895 7.3243709 7.6635060 6.8170805 4.5984054
6.9372821 5.9655018 8.0211687 6.9084625 8.1509314 6.9384885 7.8197546 7.1287379 4.5496616 6.8002033 4.6296749 8.0865965 7.2916021 7.7253938 6.7393899 4.5319896
6.9815102 5.8242483 7.7952523 6.9052067 8.2446289 6.8992023 7.9289670 7.1356573 4.6021175 6.6720781 4.6976113 8.0248518 7.3178377 7.6466928 6.6715717 4.5261502
6.8303723 5.6940398 7.8375669 6.8297114 8.2341976 6.9447021 8.0603056 7.0757298 4.6001992 6.6085701 4.7521563 8.0064468 7.3212428 7.3976417 6.7124634 4.5791650
6.7931671 5.5677099 7.9263215 6.8480787 8.1768818 6.7864699 8.1426411 7.0196791 4.7022076 6.6293969 4.8039575 7.9303131 7.3180022 7.4092131 6.6841340 4.7401576
6.7747860 5.5132246 8.0567083 6.8023810 8.1853838 6.7358379 8.1155968 7.0482092 4.5900397 6.6710873 4.7735701 7.9279714 7.3030758 7.3208346 6.6766400 4.9359789
6.8609910 5.4529982 8.0483332 6.6778107 8.1412516 6.6911759 8.0006351 6.9966960 4.6029744 6.7175145 4.7592764 7.9366660 7.3663688 7.3336854 6.6571288 5.0123529
6.8193297 5.3362069 8.0632210 6.6691413 8.0890789 6.6684575 7.9907150 6.9326525 4.6038680 6.6914520 4.7966142 7.9409671 7.4148407 7.2926698 6.6690922 5.0965123
6.8586636 5.2311459 8.0797186 6.6707373 8.0619078 6.6667762 7.9392138 6.9948363 4.7145710 6.6934404 4.7490392 7.9221072 7.5027442 7.3548265 6.5753264 5.1759014
6.8707080 5.1612401 8.0332575 6.7612348 8.0223589 6.6558051 7.9203396 7.0443177 4.8182983 6.7315941 4.6304593 7.9755569 7.5853620 7.4705391 6.5755615 5.2540493
6.9623804 5.2155933 7.8760619 6.8701463 7.9556561 6.6313992 7.8477283 7.0036683 4.8411956 6.7365012 4.6073380 8.1033611 7.5351548 7.5057454 6.5786290 5.1502724
6.9657297 5.2078524 7.7514486 6.8957677 7.9238114 6.6046467 7.6840386 7.0151672 4.9123969 6.6506810 4.5407600 8.1647444 7.5211287 7.3583908 6.5259886 5.0421319
6.9830265 5.1914864 7.7031045 7.0489683 7.9144650 6.5252914 7.6585822 7.0409431 4.9763002 6.5022697 4.4548221 8.3025246 7.5153985 7.3500319 6.7061477 4.9128208
7.0009079 5.2594948 7.7785535 7.0345960 7.9603491 6.4382577 7.5225410 7.0730748 4.9796119 6.4613075 4.4047227 8.2216330 7.4270730 7.3242769 6.7241797 4.8673692
6.9930415 5.3513656 7.8308377 7.1400623 7.9190598 6.3984351 7.5135665 7.1722736 5.0251408 6.4555159 4.3837414 8.1316309 7.4528122 7.2020144 6.7959151 4.9075284
6.8653150 5.3808713 7.9065328 7.1181850 7.8223844 6.3534250 7.5525389 7.3381186 5.0710216 6.4738355 4.3838568 8.1726341 7.5634141 7.1570525 6.8294005 4.9085202
6.7169757 5.4343953 8.0182114 7.1520596 7.6892176 6.2847013 7.5640769 7.3513918 5.1217442 6.6837163 4.3858113 8.1744156 7.5964241 7.1281753 6.9428024 5.0162616
6.8087993 5.4638391 8.1585703 7.2659411 7.7022581 6.2555652 7.6711345 7.3224697 5.0859699 6.7816138 4.4627128 8.1755753 7.5483856 7.0903788 7.0550466 5.0683842
6.8354392 5.3975253 8.2178774 7.2242827 7.7621078 6.2560873 7.8428078 7.3912606 5.0580521 6.8644218 4.5508418 8.2002172 7.4702072 7.0376315 7.0350614 5.0692692
6.9081264 5.3326941 8.1525621 7.3121290 7.6963181 6.2711363 7.9064865 7.3100772 5.0323563 6.9110861 4.6601434 8.2175665 7.4454203 7.0061870 6.9528456 5.0324945
6.8196359 5.3966694 8.1239567 7.3012857 7.7048659 6.2628880 8.0565290 7.3076630 5.0825810 7.0233397 4.6148596 8.2111254 7.3941607 6.9488564 7.0601506 5.0036707
6.8752146 5.3186116 8.0634480 7.2871594 7.6279826 6.4122114 8.0921316 7.2081566 5.0364141 7.1489387 4.6690311 8.2375841 7.3916097 7.1238055 7.0103898 5.0773292
6.8427725 5.3061852 8.0147696 7.3220682 7.6090980 6.5147729 7.9922791 7.0815978 5.0495510 7.0700212 4.5569181 8.1631670 7.4020491 7.1136498 7.0283179 5.1444702
6.8803821 5.3454313 8.0094109 7.2344646 7.5089407 6.6285019 8.0089922 7.1070967 4.9788303 7.0575943 4.6000438 8.2479162 7.3226466 7.0367074 7.0769658 5.0583749
6.7841024 5.4114876 7.9619560 7.2714486 7.4979410 6.6924367 7.9601493 6.9351177 5.0061293 6.8985310 4.5931473 8.2479973 7.2177167 7.0799975 7.0594916 5.0111279
6.7173696 5.4776874 7.9192090 7.1388865 7.5925722 6.7762566 7.9321690 6.9377022 5.0693612 6.6960387 4.5825181 8.3750963 7.1612535 7.1312003 7.1333327 5.0076151
6.7163377 5.5143986 7.9037838 7.1917591 7.5988793 6.9489031 7.9053555 6.9104319 5.0765653 6.6264205 4.4996433 8.4139557 7.1983490 7.0670729 7.1278915 4.9155974
6.8520780 5.6638546 7.9185715 7.2015438 7.5921884 7.0165854 7.8006382 6.9359818 5.0497241 6.5580339 4.3381424 8.4865437 7.2012115 7.1848440 7.1117864 4.8602023
6.8807540 5.6341324 7.8411579 7.1817880 7.7546711 6.9918880 7.7210269 6.8897591 5.0281549 6.5921354 4.4134297 8.5503111 7.1329722 7.0925417 7.0665045 4.7056642
6.8270612 5.5754418 7.8111548 7.2055416 7.8397255 7.0009589 7.8659902 6.8464022 5.0481563 6.5647817 4.4148169 8.5002289 7.1342564 7.1498914 6.9162908 4.7339201
6.7883415 5.4548616 7.8014584 7.2843752 7.8720827 6.9801168 7.9399586 6.7305040 5.0437565 6.5022216 4.4455919 8.4628086 7.0859265 7.0986366 6.8188190 4.6719823
6.7718310 5.3611217 7.7763152 7.2796712 7.9118953 7.0244241 8.0071392 6.7260613 4.9532151 6.6056237 4.4848342 8.3122587 7.1816545 7.1293530 6.7612462 4.6925755
6.7255392 5.2810059 7.8021064 7.2627335 8.0022840 7.1854358 8.0573330 6.7543969 4.9942365 6.6844172 4.5244441 8.1526594 7.1809006 7.0041537 6.7591100 4.7364154
6.7181559 5.3962169 7.7493820 7.3321691 7.9520712 7.1977749 8.0757380 6.7886968 4.9686379 6.7878118 4.4529891 8.2216024 7.1085019 6.9591923 6.7510476 4.8249435
6.8018112 5.4188008 7.7582955 7.3147054 7.8646646 7.1308370 8.0543966 6.8768053 5.1180835 6.8417339 4.4337091 8.2528753 6.9950747 6.9147682 6.7535343 4.8513541
6.7998753 5.3715010 7.9399705 7.3582358 7.8032026 7.1277742 8.1836567 6.8345170 5.1522193 6.9037914 4.4860096 8.1995153 6.8460226 6.8032112 6.8113012 4.8339300
6.8096838 5.4142351 8.1934767 7.2524495 7.9633756 7.1994123 8.1984177 6.7970929 5.1581755 6.8139143 4.4967594 8.1801691 6.8184676 6.6904993 6.8402853 4.9804263
6.8021951 5.3603253 8.2428865 7.2680812 8.0411997 7.2025037 8.2439079 6.8639565 5.1966844 6.7769737 4.5048389 8.2052908 6.8139486 6.5970907 6.8026476 5.0290956
6.7673359 5.3801699 8.3683100 7.2760434 8.0836926 7.1382370 8.2865515 6.9357829 5.1355543 6.8201494 4.4316626 8.2291231 6.8789964 6.5700293 6.7476368 5.0254946
6.7125673 5.2059841 8.4510269 7.2453899 8.0564280 7.1829791 8.1904736 6.9831781 5.1432352 6.7297578 4.4819493 8.3332710 6.8541842 6.5478077 6.7597928 5.0479426
6.7287178 5.2511444 8.5659752 7.2220206 7.9722605 6.9928770 8.1396112 7.0097213 5.1182575 6.7084298 4.6388359 8.3252964 6.8435826 6.5569558 6.7592678 5.1035385
6.6912103 5.1681180 8.5636244 7.2536750 7.9819031 6.9379935 8.0509729 6.8754306 5.0895448 6.6757789 4.5918870 8.2572794 6.9259834 6.5351286 6.7608390 5.1216865
6.6561174 5.0708828 8.5519552 7.2857738 7.8960867 6.7922077 8.0541515 6.8508630 5.2967954 6.6595755 4.5816793 8.2899084 6.7662134 6.5615892 6.7622571 5.0454679
6.6214108 4.9109044 8.5436602 7.3950467 8.0050507 6.7874589 8.1070194 6.7796144 5.2656555 6.6885300 4.5940762 8.2445698 6.7329974 6.4759002 6.7032094 5.0859919
6.5000324 4.9081097 8.6000233 7.3188696 8.1262436 6.8158708 8.1968727 6.8256745 5.2209373 6.6631479 4.5111871 8.1418533 6.7103143 6.4688549 6.8135114 5.0991664
6.4828897 5.0152926 8.5875578 7.2118731 8.2244549 6.8631248 8.2757759 6.8563795 5.2359304 6.6484461 4.4438004 7.9573321 6.7399230 6.4636459 6.8805113 5.0627627
6.6079087 5.0616965 8.5588589 7.1343617 8.2112055 6.9504857 8.2432795 6.8616791 5.0378113 6.7151685 4.4627171 7.9396901 6.7635646 6.4915028 6.9414053 4.8910003
6.6719055 5.0315814 8.5395985 6.9348168 8.2537661 7.0166159 8.3327694 6.8432879 5.0051718 6.7012911 4.4911528 7.9861865 6.8621631 6.4763165 6.9178247 4.8190036
6.6900206 4.9272885 8.5003214 6.9069638 8.3742027 7.1338925 8.4162827 6.9481564 4.9482317 6.6264977 4.4579806 7.9449725 6.9113097 6.2729897 6.9093652 4.6694579
6.7000241 4.9156756 8.4885063 6.9070945 8.3809862 7.0903749 8.4360638 6.9732866 5.0122070 6.6101637 4.4018536 7.9619217 7.0411701 6.1832771 6.9248476 4.6712546
6.7911201 4.8921008 8.5616503 6.8916645 8.4372950 7.1327567 8.5281324 7.0593305 5.0409093 6.5181127 4.4335699 8.1031170 7.0358210 6.1229191 6.9042168 4.5771871
6.7393661 4.9548354 8.5539951 6.7624454 8.2912378 7.1657972 8.5767469 7.1628942 4.9688096 6.5105386 4.5031924 8.1398182 7.1622939 6.1519470 6.9427614 4.5324636
6.7086911 5.0305405 8.5642061 6.7218814 8.2369156 7.0972743 8.5899782 7.2006888 4.9870229 6.5023985 4.5933905 8.3347654 7.2006116 6.1116729 6.8886337 4.5765467
6.6927967 4.9965334 8.4877052 6.7149734 8.2823172 7.1000276 8.4506788 7.2221413 4.9449229 6.5522051 4.6403317 8.4623137 7.2351580 6.0428209 6.7422166 4.6028891
6.5820270 5.0088792 8.4285097 6.6032043 8.2950306 7.0874047 8.3337650 7.1724963 4.9318995 6.6406913 4.7276907 8.5050068 7.2715168 6.0515137 6.6359086 4.6867104
6.6566362 4.9635515 8.4823627 6.6354680 8.3763514 6.9001136 8.2594576 7.1381536 4.8719664 6.6086268 4.8143291 8.5071039 7.3581548 6.0250249 6.6221480 4.6292124
6.7198119 4.9695816 8.4771204 6.7211628 8.2466669 6.8137136 8.3530607 6.9218578 4.8873720 6.6633039 4.8475261 8.4513273 7.4267907 6.0114636 6.5593038 4.7151575
6.7606254 5.0545173 8.5222273 6.7123208 8.2613440 6.9346347 8.2740450 6.8711734 4.8982158 6.5830441 5.0203533 8.3699369 7.5673027 6.0453262 6.4291029 4.7786512
6.7383423 4.9682250 8.4749880 6.8190765 8.1492643 6.9343996 8.2662201 6.7152877 4.8850231 6.4839964 4.9921684 8.3701229 7.6410971 5.9862180 6.3814015 4.8210225
6.8393545 5.0884681 8.5434084 6.8593726 8.1276426 7.0249658 8.2336226 6.6687932 4.9215794 6.4397550 5.0199938 8.3952751 7.6863394 6.0529466 6.4450674 4.8005548
6.7823505 5.1559711 8.5989990 6.9584665 8.1108170 7.0631099 8.2518806 6.6497827 4.9128652 6.5676503 4.9879575 8.4134569 7.6090589 5.9172759 6.4015274 4.9183407
6.8311257 5.2549868 8.7251682 6.9745288 8.0678864 7.0053701 8.2166433 6.7327337 5.0191159 6.6133313 4.9156718 8.3769875 7.6984768 5.9198699 6.4207330 4.9068947
6.8458900 5.4738078 8.8450365 7.1091537 8.1233435 7.0358639 8.1057234 6.8584495 4.9710674 6.7236586 4.8807931 8.3011036 7.7019062 5.8246541 6.3558393 4.9626365
6.8562670 5.4620852 9.0077620 7.2468991 8.0871716 7.1106205 8.0954046 6.8857756 4.9456544 6.9249635 4.7244215 8.2907572 7.6258535 5.8360605 6.3802910 4.9948187
6.8234768 5.3578119 9.0194702 7.3374805 8.0913811 7.0724216 8.0095854 6.9723916 4.7213392 6.8674717 4.7269588 8.2475777 7.5849080 5.7503929 6.3744278 4.9945478
6.8623376 5.4683766 9.0830698 7.3561897 8.1614780 7.0789437 8.0443001 6.9379892 4.6389461 6.8834977 4.7206893 8.2493515 7.5546474 5.8456311 6.3735437 5.0573440
6.9594760 5.4458160 9.1452169 7.3491650 7.9857788 6.9403763 8.0171986 6.8387198 4.6689000 6.9008436 4.6825743 8.1652832 7.5773077 5.9128876 6.2861676 5.1187987
7.0049367 5.3547068 9.1565914 7.3849149 8.0972385 6.8094287 7.9709563 6.8595567 4.8063049 6.7710228 4.7246008 8.1784687 7.5511332 5.9301734 6.2576060 5.1500463
7.1079321 5.2547679 9.1411972 7.3987875 8.1255102 6.7553716 7.9549308 6.8463669 4.8582726 6.7181306 4.6186681 8.2577639 7.5402799 5.9562449 6.1937361 5.2640729
7.2597103 5.3458638 9.1488276 7.3769817 8.1961155 6.8935747 7.8824272 6.8457584 4.8801560 6.6688418 4.6614695 8.3067122 7.4986024 5.9577737 6.1799736 5.3573642
7.2519445 5.3826575 9.2080345 7.3823967 8.1215725 7.0394382 7.8473639 6.9196115 4.8765755 6.5085659 4.6274586 8.2265615 7.5329032 6.0033822 6.3365536 5.4055867
7.3568497 5.4009643 9.2368708 7.5365896 7.9928293 7.0935297 7.7957115 7.0305939 4.9382238 6.5475712 4.5188160 8.0985298 7.5455360 5.9204931 6.2203546 5.3377094
7.3363600 5.5164995 9.1503057 7.5877700 7.8930821 7.0543737 7.7521415 7.0570683 5.0699320 6.5710135 4.4095907 8.0615444 7.5841198 6.0117760 6.2399654 5.3807616
7.4642448 5.5242133 9.2851353 7.5590978 7.9291105 7.1114950 7.6882181 7.1248617 5.1248474 6.6138229 4.4570608 7.9962535 7.7095113 5.9840035 6.2116146 5.4225030
7.4609914 5.4995046 9.3960924 7.5442929 7.8358064 7.1141744 7.7913661 7.1043787 5.1336570 6.7117233 4.4381971 8.0338669 7.6651001 6.0446172 6.2091765 5.4579020
7.5051627 5.4158163 9.3556576 7.5889859 7.8090816 7.0984168 7.8023500 7.0666161 5.0776019 6.7224994 4.4021235 8.0505505 7.7431459 6.0173631 6.2941971 5.6330662
7.4816375 5.3999872 9.4958954 7.3976164 7.8527408 7.1494031 7.9668651 7.1028495 5.0408926 6.6661105 4.3886852 8.0929146 7.6789532 6.0610609 6.3389554 5.7249379
7.4894252 5.3062792 9.4349480 7.3862176 7.9227514 7.1097579 8.0522299 7.0733666 5.0657597 6.6386261 4.3225784 8.0245981 7.6674538 6.0874262 6.4053755 5.8880663
7.5008798 5.2579947 9.3579063 7.4272914 7.8998070 7.0658875 8.0475512 7.1017251 5.1075950 6.6238413 4.4446454 8.0447350 7.7244806 6.0803885 6.5303535 5.8163290
7.4374299 5.3751965 9.2004995 7.3712988 7.8633227 7.1558423 8.2060308 7.1034789 5.1056700 6.5813370 4.3953214 7.9816999 7.7311945 6.1063976 6.5100150 5.8603711
7.3988781 5.4228244 9.1702747 7.3544865 7.7465568 7.2241282 8.2384510 7.0669632 5.0373297 6.4776478 4.4289069 7.8980856 7.7682986 6.2010531 6.4159679 5.7528033
7.3343730 5.4801106 9.1614914 7.2386999 7.7634425 7.1891532 8.2105675 7.0524693 4.9829345 6.5275612 4.3874383 7.9109449 7.8262243 6.1024094 6.4199829 5.6938524
7.3921666 5.4326234 9.1910973 7.2868748 7.8266659 7.0212932 8.1635094 7.0652370 4.9214311 6.4220157 4.3909307 7.8973846 7.7841825 6.1802769 6.3511014 5.7428918
7.2757630 5.4133902 9.1079302 7.2660370 7.8372874 6.9957681 8.1862116 7.0634809 4.9785271 6.3716011 4.2608829 8.0123768 7.8903565 6.1705575 6.4125037 5.7154217
7.1583252 5.2247758 9.1317720 7.2099295 7.9136753 6.8955240 8.0919981 7.1402998 5.0379848 6.4115195 4.2720098 7.9450698 7.8602738 6.1444969 6.4019685 5.6513171
7.0621090 5.2127004 9.1693306 7.1645141 7.8445406 6.7921147 8.0864143 7.0774083 5.1588373 6.4546580 4.3170586 8.0441446 7.9562125 6.1059995 6.2703671 5.6663013
6.9126887 5.1843414 9.0890560 7.0701427 7.9321275 6.7565002 8.0840235 7.0928044 5.1396842 6.4947677 4.3226571 8.1089211 7.8294234 6.1535010 6.2408810 5.6802058
6.8003888 5.2619071 9.0089560 7.1112962 7.9022660 6.7830877 8.0724001 7.0637751 5.0888453 6.5521312 4.2701073 8.2075367 7.8784080 6.1994290 6.3102856 5.7635803
6.7566271 5.3605514 8.9308662 7.1545281 7.8679829 6.9437194 8.0604849 6.9826393 5.0710406 6.5418468 4.2330465 8.1778479 7.9606891 6.1654897 6.3942780 5.8852792
6.7428370 5.3823071 8.7923021 7.1730061 7.8657966 6.9979625 8.0735350 7.0661955 5.0130215 6.5222554 4.3110833 8.1443510 7.8790421 6.1832690 6.2850685 5.9665694
6.7449851 5.3464446 8.8022661 7.0820360 7.8243966 6.9862080 8.0663471 6.9559851 4.9133210 6.5338221 4.2481923 8.1986084 7.7396073 6.1504922 6.1370778 5.8197494
6.7781839 5.3462534 8.7062140 6.9713030 8.0214500 7.0096235 8.1118021 6.8288465 4.9251599 6.6146855 4.2188511 8.1868315 7.7217407 6.1514807 6.0400562 5.8074727
6.8083377 5.2050781 8.6724100 6.8849244 7.9672952 6.9810352 8.0164528 6.7857161 4.8627172 6.6457229 4.1954756 8.1539173 7.7651396 6.1660705 6.0945601 5.7916327
6.8274899 5.1232352 8.7472315 6.8511291 7.8942208 6.8967180 8.1306229 6.7398257 4.8324986 6.6301751 4.1657939 8.2160206 7.7766986 6.2117767 6.0722651 5.7564549
6.9349046 5.0674019 8.7438345 6.7912812 7.9540219 6.7660174 8.1501703 6.7934823 4.7212992 6.5849347 4.2286205 8.2090874 7.7801566 6.2301354 6.0503178 5.7483006
6.8332930 5.0520291 8.8307323 6.7459822 8.0088692 6.6918874 8.1234312 6.8104215 4.7125640 6.6383510 4.2663913 8.2448368 7.8236032 6.2842116 5.9355097 5.5476561
6.7846627 5.1073804 8.7168779 6.7605166 8.0640545 6.7265525 8.1260042 6.8275356 4.8357558 6.6254144 4.2924643 8.0750370 7.9366908 6.3262343 5.9124231 5.4707046
6.6834259 5.0909958 8.6432390 6.8240294 8.0970831 6.6643806 8.1688957 6.7996283 4.9436173 6.6789942 4.3579926 8.0539284 7.9964876 6.2692189 5.9669232 5.2310915
6.6606164 5.0401402 8.5473986 6.8188348 8.1062555 6.6059399 8.1276264 6.8501096 5.0210295 6.5945044 4.3907456 8.1702089 8.1083174 6.3085594 5.9996896 5.0444131
6.6847429 5.0266094 8.4664345 6.6938739 8.0652132 6.5322747 8.0561752 6.8378205 5.1273432 6.6065392 4.4933581 8.0953922 8.0707064 6.3514347 5.9130292 4.9701419
6.7720284 5.2620816 8.3094244 6.6383166 8.1105022 6.4085045 8.0427084 6.9020200 5.1238847 6.5827646 4.5329838 8.1887035 8.1466227 6.3674412 5.8365250 4.9675794
6.7410393 5.3701644 8.0738106 6.6489835 8.1464415 6.3929267 8.0114517 6.9321418 5.1522422 6.6065273 4.5324044 8.2302628 8.2053213 6.4182281 5.8030667 4.9663372
6.7393770 5.3654327 7.9900990 6.6143951 8.1505051 6.3542581 7.9677725 6.8629141 5.2511668 6.6441369 4.4934058 8.2442026 8.2582712 6.2953010 5.8133979 4.9023714
6.6005678 5.4873209 7.8132281 6.5223660 8.1293516 6.5116568 7.8696260 6.9855390 5.1725283 6.6867290 4.5802765 8.2285194 8.3589745 6.3180866 5.8724222 4.8812814
6.5929761 5.5121164 7.8531160 6.5513439 8.0734711 6.6093607 7.8519216 6.9973373 5.1557708 6.6397505 4.5108294 8.1376886 8.3811216 6.2798576 5.9173465 4.7055850
6.6069517 5.4670262 7.7977481 6.6080284 8.0304356 6.5758119 7.7562065 7.0744925 5.1348958 6.6294928 4.4651647 8.0814095 8.3574429 6.2792311 5.9626555 4.5779262
6.6182613 5.4162393 7.7951736 6.6237025 8.0031061 6.6537995 7.8276048 7.0948644 5.2081065 6.5967546 4.3305087 7.9710007 8.3819523 6.4254718 5.9509988 4.4539261
6.5392880 5.5119829 7.8059063 6.6226392 8.0505238 6.6497755 7.8292947 7.1247730 5.2886057 6.6284437 4.3271818 8.0480576 8.3888636 6.4252343 5.9060955 4.5393829
6.5466404 5.4939971 7.7297459 6.6493468 8.0049543 6.6214008 7.6581197 6.9644861 5.3909450 6.6623812 4.3067465 7.9184418 8.2608337 6.4361057 5.8654590 4.5465660
6.4666243 5.5555196 7.6647267 6.6400156 8.1110086 6.5654273 7.5873137 6.9280286 5.3964453 6.7453861 4.2834420 7.8781481 8.1749010 6.3960652 5.8752522 4.6258264
6.4931235 5.6537037 7.7387276 6.6871276 8.1056070 6.5929260 7.6675901 6.9878340 5.5297446 6.7359862 4.2126803 7.8841000 8.0230532 6.3576384 5.8103271 4.6819191
6.4522161 5.8705497 7.7678223 6.7252893 8.2579355 6.6875010 7.5868707 7.0070891 5.6560841 6.6723552 4.2669687 7.7555242 7.9644036 6.3455896 5.8102112 4.8115053
6.4734631 5.8111701 7.7638268 6.6856985 8.2669287 6.6380510 7.4652839 7.0419502 5.6772680 6.6659894 4.2440319 7.7590485 7.9233899 6.4459376 5.7553635 4.8066716
6.5060253 5.7059455 7.8541746 6.7523041 8.3561592 6.5557761 7.4263353 6.9274249 5.5979958 6.5741100 4.2904253 7.7366285 7.8913631 6.5546350 5.8191662 4.8273244
6.7043781 5.5977988 7.9595232 6.8881440 8.4144936 6.5264611 7.3629904 7.0097094 5.6042457 6.5238934 4.2098494 7.8364401 7.8649125 6.6229568 5.6849451 4.7701674
6.6283712 5.5849285 8.1447124 6.8821030 8.3400784 6.6485648 7.3297977 7.0281086 5.6046572 6.5891232 4.3641272 7.9168806 7.8229308 6.5495939 5.6200347 4.7794929
6.5609808 5.6826644 8.1920881 6.7679434 8.3719082 6.6925836 7.5140882 7.0526628 5.6485758 6.5084333 4.4058537 7.9048748 7.8164759 6.4503036 5.4796557 4.7740493
6.5429091 5.6705341 8.1344519 6.7644463 8.4151115 6.6686783 7.5176468 7.0519652 5.7413354 6.4985394 4.4363785 7.9493256 7.8964047 6.3206878 5.4687166 4.6579347
6.5520377 5.6228023 8.1258240 6.7487674 8.4049339 6.5641894 7.5364909 7.1094441 5.7273927 6.4462123 4.5424905 7.8831778 7.8762813 6.2186208 5.4003358 4.6720629
6.6378131 5.5508695 8.1070118 6.6478529 8.4643126 6.6850481 7.5902305 7.0929179 5.6992688 6.4853563 4.6423388 7.7769642 7.7745242 6.1109128 5.3119693 4.7990694
6.5453820 5.4369230 8.1924276 6.5866356 8.3541317 6.7353139 7.5852051 6.9828000 5.7628417 6.4500632 4.6128030 7.8142204 7.7222524 5.9963045 5.3441663 4.8331709
6.5070739 5.4794183 8.0409775 6.5104890 8.2574816 6.7525344 7.4949603 6.9790254 5.8361659 6.4236689 4.5715904 7.7810040 7.7669220 6.0727272 5.2632408 4.8546896
6.6163158 5.5089769 8.0650883 6.5530944 8.2225704 6.7291241 7.4907112 6.8424568 5.8982992 6.4728270 4.5376143 7.7397099 7.8580151 6.0584044 5.3084979 4.9875913
6.5814028 5.5716395 8.0960941 6.5054779 8.1274891 6.8368835 7.5399690 6.8262072 5.8924179 6.5833769 4.6779847 7.7719979 7.9906454 6.0964160 5.3792872 4.9797387
6.6696754 5.6421590 8.0243225 6.4399405 8.2242098 6.8309507 7.5229912 6.7716713 5.9156938 6.5683556 4.6706114 7.8183088 8.1137943 6.0374899 5.4207993 4.9851308
6.6196332 5.7158298 8.0787849 6.4335980 8.2840395 6.9615345 7.6035271 6.7036986 5.8386717 6.6000538 4.6223145 7.8401217 8.3112373 6.0001588 5.3968449 4.9760890
6.6000338 5.7533064 8.1377907 6.3755999 8.3131962 6.9631310 7.6552978 6.7158856 5.8769202 6.7748442 4.5198364 7.8271379 8.2368183 6.0223980 5.3734932 4.9976449
6.5378866 5.6257496 8.1145964 6.4973984 8.3297777 6.9703755 7.6142960 6.7440939 5.7027297 6.8710165 4.5787654 7.8112903 8.1834478 6.0064998 5.3068581 5.0968037
6.6112161 5.5880728 8.1559401 6.6437550 8.2724257 7.0119629 7.6486444 6.7062593 5.6491971 6.9362493 4.4945784 7.7812672 8.1231604 5.9543452 5.2559304 5.1283655
6.5568724 5.6466184 8.1228638 6.7232890 8.2819204 6.9939661 7.7118974 6.8485193 5.5455303 6.9468880 4.5234962 7.7956095 8.0193520 5.8851414 5.2812066 5.1624360
6.6243033 5.6590343 8.1818714 6.7848916 8.2397823 7.0038090 7.7107978 6.8339558 5.4196362 7.0875826 4.5730014 7.7669697 7.9309783 5.8706312 5.3302994 5.1852145
6.6984816 5.7738328 8.2085428 6.7467513 8.2220268 6.9907451 7.7794294 6.9031463 5.5182366 7.0439682 4.5263963 7.7830949 7.8733163 5.9008279 5.3402863 5.2034245
6.8114905 5.7788424 8.3513451 6.6865711 8.2219725 6.9704423 7.8205171 6.9540968 5.5682273 6.9303207 4.5940757 7.8491573 7.8686552 5.7956233 5.2684212 5.2298269
6.8203778 5.8082538 8.4100828 6.6205745 8.2986059 6.9052167 7.7344141 6.9658828 5.5077448 6.8147540 4.6421580 7.9239202 7.9106994 5.6939230 5.2026906 5.2317333
6.8680267 5.9073548 8.3944445 6.5586476 8.3479414 6.8659534 7.7040997 7.0057678 5.5761614 6.7388201 4.6653342 7.9505711 7.8761601 5.6752014 5.1311092 5.2232742
6.8331089 5.9368048 8.2992067 6.5717788 8.4588718 6.9841738 7.6804023 6.8638043 5.5673647 6.6430044 4.6561012 8.0254984 7.8708243 5.6504903 5.1662488 5.1920962
6.9141378 5.9729571 8.2638311 6.5382013 8.4907284 6.9346862 7.7328510 6.8099303 5.4846392 6.6346459 4.7474160 8.0229912 7.8677440 5.6051741 5.1330786 5.0740557
6.8927002 5.9200974 8.2332077 6.5387936 8.4812565 6.9081545 7.6520567 6.8937674 5.4764194 6.5614204 4.7879272 8.0112057 7.9378662 5.5420704 5.0664306 5.0474157
6.9394064 6.0003557 8.2776070 6.6498237 8.5540504 6.8299603 7.6108375 6.7929721 5.4574041 6.5264010 4.7185025 8.0579882 8.0561771 5.3888874 5.1391683 5.0555820
6.8477583 5.9065037 8.2959833 6.6118288 8.4272881 6.8292837 7.5617185 6.8290014 5.4215403 6.4612365 4.7549243 7.9770727 8.1904840 5.3000145 5.1315432 5.1113787
6.8396850 5.7860136 8.3007727 6.4238009 8.3440380 6.7746344 7.6414204 6.8652573 5.4862313 6.4579067 4.7833047 8.0559444 8.2435703 5.3065171 5.0451007 5.1107087
6.7031226 5.6418629 8.2923021 6.3133173 8.3212166 6.7405567 7.5623646 6.9251089 5.4211779 6.4938312 4.7461872 7.9137545 8.2665520 5.3601503 5.0927162 4.9560504
6.6493025 5.6169744 8.3057384 6.2816110 8.3190784 6.6200852 7.5499730 6.8801560 5.3431482 6.4745512 4.6536322 7.8300629 8.4885521 5.3122869 5.2015972 4.9833918
6.7164121 5.4958992 8.3044157 6.3621869 8.3778954 6.5648208 7.5200982 6.8241210 5.2677269 6.4550891 4.5772581 7.8663373 8.6923952 5.3597388 5.2850561 5.1011786
6.7036395 5.4767489 8.3468990 6.3952017 8.3277645 6.5058489 7.5430837 6.6768799 5.2569137 6.4581890 4.6579576 7.8599372 8.6615791 5.5594101 5.3145638 5.0554552
6.6182156 5.4574714 8.3736591 6.3986931 8.2735081 6.6173649 7.5739851 6.6125197 5.2370892 6.4015937 4.6766529 7.9342737 8.7076731 5.5334387 5.3581700 5.0546679
6.6664109 5.4295907 8.4373932 6.3829508 8.1893921 6.8041964 7.6204824 6.6527534 5.1616778 6.4872694 4.6157022 7.9457574 8.7436409 5.5423379 5.3402715 5.0427713
6.6680255 5.4915924 8.4493227 6.3801041 8.1087599 6.9311671 7.6266875 6.7105551 5.1419983 6.5941830 4.5919423 7.8875713 8.6850815 5.5809941 5.2682014 4.8660808
6.6538572 5.4169612 8.4497061 6.3956308 8.0013084 7.0323844 7.5347710 6.8347478 5.2180963 6.5606480 4.6281629 7.8881493 8.6864891 5.5841880 5.3489213 4.8042221
6.6218843 5.4373403 8.4567842 6.4960413 7.9791956 6.8146949 7.4805260 6.8722711 5.1845541 6.5628605 4.7268085 8.0689821 8.7269983 5.6357255 5.3244343 4.7402945
6.5955434 5.2813339 8.5173750 6.6329732 8.0324640 6.8318377 7.3600545 6.9639421 5.2409830 6.6824822 4.7586923 8.1259623 8.7906179 5.7555556 5.5211539 4.6615734
6.5373378 5.3024011 8.6623659 6.6865077 7.9291368 6.7828169 7.4395862 6.9613132 5.2829766 6.7248764 4.7217650 8.0734797 8.7096567 5.8279052 5.6279325 4.6642141
6.5646758 5.1192145 8.7581873 6.7950201 7.9194722 6.7998528 7.3974686 6.9763680 5.3523545 6.7193966 4.7387938 8.0229530 8.7131968 5.8029017 5.8005672 4.5973463
6.5569839 5.0117145 8.9336691 6.8551040 7.9125767 6.7475758 7.3066788 7.0603814 5.3973551 6.6856122 4.7611699 7.9552894 8.5097790 5.7910142 5.8253846 4.7086611
6.6187425 5.0330758 8.8877716 7.0016851 7.8009963 6.6660714 7.1693239 7.1139684 5.4109998 6.6598907 4.8065958 8.0489216 8.4963398 5.8304987 5.8855605 4.6634102
6.6135368 4.9920874 8.8218927 7.0220523 7.8555326 6.6706309 7.1733961 7.1071224 5.6072559 6.6643877 4.8332472 8.0770082 8.3696289 5.8673534 5.8684673 4.5934296
6.6105266 5.0849051 8.7229939 7.0420399 7.9706364 6.6311159 7.3792539 7.2112899 5.5960684 6.6420355 4.9324369 8.1691246 8.4540348 5.9137473 5.8697796 4.5388379
6.5448399 5.0624838 8.6672697 7.1210241 8.0947065 6.6589031 7.3811874 7.2373781 5.5526109 6.6441031 4.9419928 8.1759024 8.5881748 5.9445395 5.8640308 4.6555743
6.5440488 5.2248678 8.6971369 7.1824832 8.1584864 6.5859165 7.3427234 7.2797294 5.5471721 6.5335331 4.9649248 8.2573195 8.5263224 5.9051838 5.8174462 4.7228389
6.5054488 5.4310989 8.6685133 7.2528958 8.0697575 6.4936109 7.3580394 7.2506146 5.5690236 6.4825702 5.0494833 8.1792803 8.4654903 5.9180098 5.7658439 4.6079369
6.5185452 5.5345764 8.8243666 7.2358146 8.1308174 6.5187988 7.4362597 7.1534576 5.5948086 6.3187933 5.0344424 8.1385136 8.4387884 5.8453584 5.7625470 4.6258359
6.4232683 5.5983448 8.8785486 7.2675500 8.0442543 6.4382548 7.6402044 7.1594205 5.4803772 6.2732058 5.0637703 8.1050167 8.5088854 5.8871145 5.6574769 4.5853786
6.4055233 5.5720115 8.8483887 7.1794634 8.0926685 6.3610072 7.6063375 7.1088662 5.4655795 6.1067915 5.1738219 8.1117840 8.5716639 5.7750988 5.6563511 4.5660238
6.3750978 5.6034307 8.8138266 7.1848412 8.1256819 6.3748493 7.6948376 7.0454216 5.3996105 6.0260096 5.0736003 8.1524429 8.5212622 5.6489100 5.6524501 4.5486383
6.4552584 5.6025691 8.7747726 7.1445975 8.0756721 6.4064255 7.7432532 7.0092530 5.2964072 6.1820598 5.0962305 8.0752907 8.5242357 5.6109862 5.5709090 4.6404452
6.5262995 5.5975718 8.6217384 7.0707083 8.0447931 6.4697938 7.8382430 6.8989897 5.2470636 6.1885390 5.1008983 8.0633535 8.4889212 5.5862112 5.5642538 4.5041676
6.5223312 5.6608739 8.5982618 7.0595560 7.9378500 6.4542589 7.8590741 6.9185486 5.1630349 6.1981988 5.1015038 8.0082846 8.4442358 5.5736299 5.4532142 4.4304328
6.6474566 5.6360865 8.6971226 7.1209455 7.9875021 6.4171596 7.9585195 6.8565054 5.1443806 6.2662001 5.1061149 8.0281868 8.4514828 5.6447048 5.4831505 4.2856193
6.6125841 5.6831379 8.7373152 7.1346345 7.9346261 6.3084984 7.9710498 6.9263835 5.0328107 6.2767773 5.1145420 7.9840765 8.4853382 5.6946864 5.5601096 4.2848339
6.5728388 5.7239838 8.8006611 7.1163845 8.0711126 6.3022318 8.0374098 6.9937243 5.0420823 6.3298097 5.0681658 8.0274706 8.4768105 5.6906772 5.6287098 4.3189020
6.5642571 5.6241870 8.8172522 7.0304918 8.0340090 6.1110682 8.0454197 6.9931417 4.9259925 6.4558554 5.1391830 7.9113307 8.5167532 5.6742129 5.7046556 4.3815660
6.4882236 5.6566772 8.9261885 7.0628829 8.0178499 6.0619984 7.9816008 7.0354247 4.8804002 6.4492087 5.0815473 7.7760239 8.3703089 5.7558904 5.8490057 4.4241371
6.4079304 5.6475635 8.8595743 7.0240884 7.9574566 6.0785036 8.0598040 6.8873987 4.9368563 6.4187636 5.0097456 7.7832670 8.4004478 5.7176204 5.8309622 4.4821572
6.4172678 5.6006808 8.8101254 7.0274167 7.9083090 6.1262579 8.1057692 6.9002452 4.8743663 6.3891344 5.0754004 7.8261786 8.3994894 5.8786058 5.8553424 4.5676126
6.3489122 5.6056256 8.7590389 6.9087381 7.9210043 6.1633639 8.0631704 6.8423824 4.7681007 6.5312009 5.0611997 7.9179811 8.4297161 5.8607631 5.7919011 4.6474223
6.4381175 5.6418667 8.6000013 6.8338227 7.8897538 6.1493711 8.0242825 6.9741597 4.6660409 6.5990324 5.0637946 7.8558202 8.5528526 5.7837200 5.7431078 4.7697577
6.4229493 5.5829959 8.4374828 6.7244081 7.8783150 6.2454343 8.0116386 6.9714236 4.5357280 6.6014271 5.0067077 8.0161943 8.5937996 5.8558488 5.7639017 4.7653294
6.3625121 5.6530147 8.4307604 6.6593256 7.7469716 6.2724290 8.0600090 7.0392480 4.6095128 6.6797214 5.0342784 8.1459274 8.6803064 5.8482437 5.8346100 4.6603327
6.3395400 5.7860756 8.4558897 6.6840072 7.6925793 6.2546544 8.2501469 6.9457550 4.7428527 6.5665388 5.0859075 8.2407312 8.7680044 5.8054423 5.7158613 4.6908460
6.3267593 5.5968256 8.3605366 6.6110611 7.6676221 6.2711701 8.1291208 6.8974552 4.8344588 6.4723625 5.1344690 8.2681265 8.7782001 5.8961658 5.7052402 4.7091727
6.3903561 5.6117163 8.4027195 6.5605936 7.6001396 6.2165484 8.1270247 6.8861289 4.8005633 6.3596220 5.3133774 8.3392420 8.7923536 5.9281402 5.6817451 4.7806354
6.3377733 5.5682473 8.3978872 6.5598054 7.6332316 6.3170753 8.0424995 6.9895873 4.8009400 6.4028282 5.3556743 8.2779207 8.7541142 5.9475636 5.6961236 4.7075071
6.1537838 5.6087441 8.5634928 6.4964347 7.6134686 6.3157096 8.0229540 7.0793061 4.8707991 6.4028816 5.3737588 8.3188438 8.7763386 5.8552823 5.7668586 4.6183414
6.1876101 5.5558801 8.4468212 6.4023767 7.8028359 6.2256079 8.0433493 7.0546885 4.9439235 6.4336491 5.3123727 8.3579216 8.7739468 5.7142682 5.7244883 4.6322012
6.2313662 5.6601334 8.4010296 6.3627505 7.8574157 6.2223530 8.0753098 7.1774797 5.0170741 6.2889605 5.3056755 8.3828888 8.8748302 5.7296963 5.6883178 4.6892338
6.2621336 5.6331453 8.4471760 6.3465981 8.0154095 6.1873879 8.0336046 7.1252170 5.1053276 6.1961851 5.2075453 8.4153728 8.8929720 5.6136122 5.6787720 4.7250299
6.3007307 5.6610951 8.4585543 6.2865887 8.0205593 6.2663655 8.0871410 7.0793719 5.1648636 6.1619010 5.0948009 8.3871212 8.9101725 5.4632382 5.6971593 4.8359566
6.3983250 5.6682630 8.4561396 6.3526421 8.0480680 6.3662529 8.1464663 7.0713267 5.2284369 6.1131649 5.1155767 8.2863636 8.9423094 5.4441390 5.7863946 4.9725881
6.4348197 5.6245165 8.5525675 6.3911729 8.0454855 6.4928060 8.1403198 6.9618316 5.2569566 6.0474062 5.1307497 8.1501036 8.8528738 5.4575124 5.7871933 4.9473190
6.5089984 5.5554438 8.5794363 6.3272815 7.9823246 6.6474447 8.0933409 6.9096937 5.2926884 6.0481739 5.0570359 8.1091118 8.8788214 5.5840449 5.8867726 4.8728762
6.5819077 5.4472384 8.5646582 6.3432589 7.9675155 6.6077185 8.0686922 6.9655390 5.2035441 6.0978923 5.0301433 8.0369959 8.9035311 5.6409478 5.9593024 4.9259639
6.4490089 5.3590107 8.3877134 6.3748598 7.9929790 6.6005697 8.0523186 6.9251223 5.2397389 6.0095005 4.8352056 7.9575000 8.8678856 5.5824618 5.9313207 4.9493694
6.4367266 5.3815775 8.4090700 6.5116901 8.0536652 6.6257997 8.0127649 6.8999505 5.2400360 6.0177965 4.6739826 7.8525834 8.9082108 5.6239357 5.9558840 4.8226891
6.4127455 5.3237066 8.3588247 6.4772711 8.0457506 6.7163606 7.9805961 6.9088092 5.3237848 6.0934772 4.6541877 7.7577038 8.7962103 5.5834665 5.8727469 4.8895516
6.4376330 5.2975097 8.3751421 6.4998178 7.9475288 6.6171637 7.9673162 6.8751941 5.3789630 6.1458621 4.5985088 7.7809572 8.7432556 5.4975533 5.8055744 4.8537674
6.3589978 5.2923245 8.3175735 6.4494171 7.9245453 6.6902862 7.9874825 6.8593221 5.1621881 6.2321644 4.5605230 7.8894563 8.8058882 5.4654150 5.6672068 4.7899008
6.3637104 5.2715578 8.3897152 6.5259829 7.8401275 6.6510715 7.8850923 6.8204241 5.0302072 6.3241043 4.5790105 7.8488731 8.8348856 5.3896966 5.6539993 4.8620729
6.2918358 5.1950407 8.4349689 6.4413381 7.7743716 6.6224670 7.9054751 6.7410159 4.9324002 6.3853655 4.5554428 7.8084612 8.8927574 5.4975038 5.7362599 4.8753514
6.1903915 5.0630131 8.3979492 6.4068651 7.7064638 6.5368810 7.7979245 6.6973414 5.0288482 6.4212799 4.6888433 7.7831893 8.8573332 5.4629159 5.7616453 4.9503388
6.1913509 5.0035853 8.3851776 6.3652816 7.6596646 6.5115948 7.7794199 6.6015663 4.9620690 6.3209901 4.6512694 7.8007784 8.9034805 5.5401711 5.7607036 5.0076113
6.1054745 4.9831114 8.3765383 6.4327693 7.6352510 6.5550432 7.8063936 6.6308446 5.0461869 6.1419764 4.6177707 7.7556653 8.8937111 5.4918008 5.6788201 5.1206260
6.1481495 4.9684310 8.2697029 6.3755593 7.5364699 6.4899964 7.8795872 6.7886329 5.1357298 6.0437460 4.6660595 7.8137445 8.9866266 5.4007168 5.6725054 5.0470085
6.2195930 5.0456681 8.2887430 6.5031652 7.5794520 6.4761586 7.9440126 6.8244138 5.1692915 6.0513740 4.6636515 7.8710308 9.0062170 5.2886858 5.7239418 5.0730414
6.2044215 5.0569472 8.3258944 6.3150811 7.6894255 6.3492842 7.8797903 6.8969464 5.2475886 6.0698967 4.7010579 7.9374728 8.9828520 5.2086635 5.6177306 5.0848269
6.2466364 4.9999251 8.2351732 6.2728148 7.7677355 6.4102955 7.9143867 6.9032974 5.3809500 6.0729728 4.7871065 7.9812431 8.9648647 5.2919712 5.5924644 5.1797166
6.2832770 5.0312614 8.2318230 6.2066841 7.8014898 6.5038714 7.9034858 6.8452854 5.4023314 6.0361829 4.7351160 7.9605765 8.8802423 5.2581010 5.4977312 5.2408986
6.1937528 4.9507308 8.0635777 6.2147207 7.8476090 6.4909186 7.8119020 6.9316573 5.3208756 6.0243721 4.5352077 8.0408106 8.8044643 5.3986845 5.3722239 5.1758928
6.2233143 4.9499588 7.9976630 6.2190714 7.9643397 6.5700006 7.7728491 7.0189676 5.2823868 6.0518703 4.3980718 8.0329170 8.7860832 5.4615841 5.3708515 5.2100272
6.3605595 4.9853334 8.0509138 6.1243281 7.8535514 6.5750322 7.7373071 7.1284103 5.3082170 6.0170174 4.3452644 8.0633240 8.8099985 5.5295181 5.4182158 5.3548784
6.4619732 5.1117573 8.0751610 6.0835891 7.8690362 6.4735265 7.8149109 7.1423841 5.3389316 6.1498232 4.3579197 8.1548662 8.8823109 5.5894022 5.5099115 5.4161162
6.5295086 5.2320929 7.7967124 6.0973225 7.8759074 6.4212646 7.8000937 7.1351953 5.3480763 6.1676288 4.3208914 8.0666780 8.8790369 5.4993234 5.6437435 5.3444009
6.5650597 5.3923750 7.7895656 6.1263242 7.8979764 6.4337273 7.7787328 7.1302156 5.3754807 6.2368622 4.3516312 8.0426416 8.9315443 5.3990932 5.7746444 5.3832798
6.5498457 5.4202037 7.7667379 6.1669846 7.9379120 6.3603005 7.6836996 7.1204290 5.3392282 6.2320924 4.3913603 8.0358162 8.9943991 5.4050870 5.7862678 5.3852525
6.5031385 5.4615736 7.7247047 6.0362182 7.9610429 6.4389510 7.7503366 7.1317825 5.2564869 6.2606049 4.3252392 8.0547600 8.8781633 5.3338170 5.8806419 5.4502020
6.4327345 5.5204520 7.7486553 6.1812468 7.8574085 6.5918489 7.7336965 7.1927381 5.2016478 6.2750621 4.3101659 8.0006561 8.8736820 5.3112850 5.9737401 5.5589104
6.3576021 5.6686196 7.6706748 6.1908274 7.7984238 6.7127051 7.7467699 7.2693629 5.0885983 6.2937126 4.3834114 8.2149649 8.8624563 5.3789382 6.1141391 5.5259051
6.1809607 5.6485872 7.6893940 6.1796618 7.7550530 6.8560624 7.6238937 7.2677670 5.0218935 6.3772626 4.2895207 8.2301540 8.8868999 5.3140917 6.1692414 5.5396442
6.1159778 5.6552191 7.6259871 6.1874361 7.7161670 6.8950148 7.6060233 7.2588525 5.0800056 6.3553901 4.2616758 8.3302250 8.8457594 5.2630730 6.0901499 5.4874167
6.1344142 5.6681552 7.5992060 6.1965590 7.6438847 6.9838614 7.7098565 7.3103995 5.0330071 6.2940936 4.2862144 8.3576584 8.8945951 5.3726840 6.1408463 5.4138722
6.1857033 5.6493030 7.6292000 6.1625762 7.6024413 6.9649992 7.6238961 7.3656621 5.0899258 6.3400908 4.3060279 8.2870407 8.9157763 5.2995548 6.0819640 5.3549333
6.3066926 5.6576099 7.6584568 6.2033229 7.5429859 7.0388923 7.5865359 7.3959117 5.0805521 6.3415780 4.3638301 8.2200069 8.8865891 5.3587365 6.0880289 5.3197994
6.2923589 5.7059898 7.5450530 6.1969352 7.6355577 7.0644803 7.4438033 7.3287826 5.0977297 6.3040586 4.3713551 8.2509871 8.8244820 5.3499703 6.2143011 5.3363614
6.1366448 5.6785007 7.5729218 6.3467650 7.6656098 7.0247130 7.3789225 7.2671833 5.0826559 6.2784338 4.4615827 8.3057146 8.8755016 5.4225898 6.2477698 5.2517333
6.0031447 5.6402893 7.6392646 6.4911737 7.7643046 7.0153642 7.4098206 7.3904476 5.0698643 6.1966610 4.5766315 8.3603458 8.8480730 5.4559789 6.2040706 5.0916586
5.9132080 5.5769601 7.6520424 6.5888138 7.9305496 6.8400235 7.3455334 7.2639132 4.9891500 6.1786256 4.5975909 8.3728495 8.8311014 5.4649673 6.1530743 4.9341626
6.0030050 5.4870014 7.6008964 6.5356340 7.8933272 6.8362331 7.2628236 7.3061213 4.9552536 6.1639624 4.6648293 8.3313313 8.8190155 5.6725850 6.2109895 4.8472815
6.1782155 5.5523767 7.5356851 6.6255555 7.8645101 6.8508992 7.2481241 7.2226520 4.9206076 6.1899834 4.6991940 8.3926258 8.7587233 5.7498436 6.2227564 4.8131423
6.2227826 5.6133108 7.5981288 6.6950049 7.7263093 7.0101600 7.2408581 7.2370105 4.7751231 6.1822801 4.8211188 8.2410727 8.7724380 5.7817249 6.3020315 4.7611337
6.2509079 5.6168776 7.6986208 6.6761165 7.7339940 7.0156202 7.1571903 7.2216287 4.7694340 6.0751758 4.8160672 8.2207870 8.7656031 5.7054253 6.4505234 4.7191572
6.2476425 5.7788324 7.9075899 6.6522479 7.7030454 7.1062465 7.0963783 7.1787663 4.8226995 6.0155396 4.8436885 8.2112341 8.7522058 5.7412086 6.5431957 4.7079368
6.2060771 5.7573552 7.8710690 6.7019820 7.7621250 7.1981368 6.9699044 7.2070527 4.9014688 5.9033647 4.9073415 8.1236210 8.7490177 5.7456017 6.5707855 4.7393661
6.1248169 5.9166412 7.9031267 6.6939158 7.8584118 7.2238040 7.0309377 7.2703390 4.7936568 5.9047189 4.9330783 7.8942986 8.7827187 5.5938158 6.6653833 4.7265620
6.1628466 5.9094119 7.8377943 6.8219461 7.8265090 7.1799006 7.1204596 7.2048473 4.7536869 5.9227085 5.0545645 7.8360701 8.7585058 5.6871347 6.6555429 4.8859668
6.1219411 5.9227428 7.8972926 6.6008415 7.7933502 7.2285066 7.2004333 7.2110019 4.6987805 5.9021616 4.9738817 7.7822528 8.7634258 5.7530441 6.6138849 4.8553495
6.1375661 6.0140548 7.8687706 6.5775838 7.7811689 7.2921557 7.2272120 7.0771942 4.7849984 5.8496523 4.9268560 7.8306880 8.7670469 5.8228645 6.5303001 4.9496913
6.0700088 6.0429711 7.7875671 6.4759450 7.8135366 7.3847494 7.2471251 7.1055932 4.8493180 5.9714460 4.8779664 7.9361696 8.6879921 5.7784672 6.5836439 5.0006628
6.1108098 6.1602740 7.7904072 6.3905110 8.0010061 7.4553542 7.2840672 7.1337042 4.8162675 5.9777074 4.7997527 7.9825411 8.7552738 5.7600303 6.6359448 4.9625330
6.1215773 6.0881286 7.7171741 6.3959227 8.0906944 7.4951396 7.2805138 7.0585918 4.7756400 6.0252972 4.7266221 7.9862180 8.7879143 5.8964615 6.6532221 4.8723269
6.0872588 6.0433221 7.6493964 6.4526863 8.0719347 7.4250898 7.2201681 7.1637735 4.8262401 5.8753524 4.6861138 7.9404340 8.8436251 5.9004388 6.6154127 4.8813701
6.0411410 6.0841107 7.6730714 6.3704772 8.0258980 7.4488778 7.2494416 7.0390158 4.8644271 5.7143035 4.6029387 8.0955439 8.7070608 5.7990050 6.5476394 4.9168739
6.0184817 5.9803615 7.6858950 6.2946115 8.1177197 7.5716376 7.2545934 7.1256013 4.8848701 5.7865653 4.5447726 8.1337528 8.7584915 5.8805943 6.4950223 4.9604254
5.9618344 5.9013515 7.6489096 6.1784282 8.0548849 7.5970125 7.3541698 7.1738048 4.9546232 5.8897896 4.4598446 8.1042213 8.8218117 5.9019165 6.4561200 5.0125489
5.9789548 5.8686247 7.5934939 6.0303473 8.1775551 7.5721149 7.3152556 7.2595901 4.9978108 5.8778529 4.5490174 8.1228065 8.9051781 6.0288687 6.4769549 5.1044173
5.9879231 5.7826195 7.4773641 5.9993362 8.1399031 7.5460749 7.4847941 7.2935572 4.9906406 5.8136063 4.4871793 8.1770611 8.8286915 6.1566854 6.4130793 5.1797156
5.9553704 5.6478863 7.5422587 6.0695381 8.2098789 7.4104095 7.5541682 7.3737669 5.0833316 5.7383642 4.5052958 8.1543827 8.7774305 6.2530971 6.4414992 5.2690639
5.9008417 5.6884494 7.6928482 6.0767322 8.2233143 7.3842812 7.6558828 7.2919703 5.2231145 5.7265186 4.4489589 8.0551033 8.7152576 6.3286643 6.3312631 5.2550335
5.8980832 5.7334719 7.7651782 6.1112309 8.1806355 7.4672499 7.6024928 7.2524185 5.3706017 5.8122964 4.4159789 8.0794277 8.7143049 6.2358937 6.2115626 5.2268796
5.8307309 5.7024655 7.8946137 6.1783848 8.1883135 7.4858656 7.6789036 7.2364688 5.2952394 5.8601432 4.3449059 8.0926609 8.6822815 6.2364964 6.1131907 5.4106894
5.9177032 5.6973968 7.9469047 6.2681184 8.2617016 7.6558084 7.7707977 7.3184090 5.4126234 5.8153577 4.4139957 8.1239204 8.8877125 6.1956530 6.1213078 5.4204030
5.8371119 5.6545568 7.9165130 6.1703606 8.2447128 7.6007462 7.9050150 7.2905564 5.4347095 5.7514224 4.3342352 8.0986929 8.8840952 6.2048502 6.1216450 5.4597740
5.8343358 5.7697120 7.9383364 6.2158122 8.2528162 7.5739775 7.9214325 7.4393764 5.5935078 5.7267756 4.3448973 8.0717850 8.9610214 6.3176003 6.1446900 5.3734212
5.7953382 5.7781048 7.9706459 6.2304468 8.3032227 7.4982562 7.9448605 7.4272099 5.5426869 5.8438349 4.3977876 8.1635351 8.9618912 6.4739609 6.2434111 5.4928269
5.7673717 5.7716355 7.9776425 6.2025418 8.4692545 7.3663902 7.9032631 7.3822083 5.4301534 6.1124864 4.4373784 8.1297321 8.9020939 6.4827557 6.3721576 5.5490384
5.7898526 5.7935829 7.9377170 6.2183232 8.4504967 7.2674880 7.9899774 7.4494982 5.4160113 6.2344069 4.5083365 8.2464037 8.7575779 6.3921938 6.3203177 5.5292840
5.7704296 5.6967850 7.8858628 6.2510014 8.4847450 7.2127614 7.9625268 7.4351869 5.3798752 6.2529545 4.6182060 8.3476648 8.7501850 6.4780951 6.3455343 5.5254998
5.7482085 5.6648173 7.8558841 6.1239772 8.4517927 7.1646724 7.9647145 7.4808364 5.3823204 6.2010899 4.6936607 8.2373285 8.5215616 6.4240737 6.3289051 5.4724345
5.6699543 5.5998044 7.8682466 6.0260081 8.3285151 7.2301846 8.0867157 7.4828067 5.3446970 6.2207284 4.6784539 8.3098660 8.4900703 6.3876801 6.2560139 5.5166306
5.6122537 5.5410295 7.8957510 6.0222349 8.3503780 7.3309097 8.1460028 7.4524746 5.3682303 6.3001037 4.5607958 8.3011732 8.3742361 6.3523240 6.2621737 5.5411253
5.5754271 5.3927107 7.9872150 6.1463346 8.3535604 7.3306546 8.2704220 7.5422735 5.3428092 6.2909989 4.6013618 8.4065790 8.4108667 6.3177557 6.2069345 5.5542431
5.4890733 5.3548913 7.9194360 6.2182488 8.3525810 7.3334384 8.4446640 7.4559689 5.4039941 6.2607169 4.6000099 8.4381046 8.2452803 6.2514262 6.1859918 5.6923032
5.4672022 5.3365803 7.8920507 6.2836070 8.2512875 7.4012208 8.6739254 7.4390311 5.4551597 6.2197504 4.7031116 8.4040785 8.0894070 6.2179222 6.2684674 5.7124324
5.4554000 5.4367771 7.9428005 6.3678637 8.1703329 7.3926353 8.7996607 7.4052401 5.4152608 6.1934295 4.6848207 8.4423151 7.9821897 6.1329865 6.2642727 5.7707171
5.5728574 5.4997931 7.8779535 6.3154688 8.1042252 7.4133124 8.7636528 7.4626932 5.5315557 6.1172986 4.8066783 8.3231173 7.8791246 6.1654916 6.2205033 5.7405677
5.5868039 5.4321213 7.7881379 6.3460684 8.0106401 7.3751073 8.7348804 7.4109030 5.5032153 6.1216502 4.7654777 8.1609697 7.8237262 6.1757011 6.1767530 5.7238741
5.6518512 5.4312563 7.8440738 6.3036036 7.9332519 7.3320274 8.7936459 7.5314350 5.4193921 6.0371237 4.7998986 8.1841507 7.7761550 6.1707678 6.0799813 5.8046370
5.6256728 5.4704199 7.8825231 6.3968496 8.0392361 7.2676229 8.6956062 7.5495176 5.3584814 5.9707851 4.9642010 8.2672033 7.8381362 6.0840907 6.1601825 5.7335100
5.6487331 5.3821793 7.7944469 6.4878368 8.0539255 7.1869802 8.6709213 7.4780664 5.4313750 6.0104623 4.8568149 8.3893280 7.8996000 5.9457335 6.2098274 5.7662764
5.5987196 5.4225593 7.7679801 6.3948007 8.1683245 7.3297181 8.6557140 7.5400186 5.3365693 6.0735455 4.7940149 8.2872238 7.7439141 5.8989234 6.2719254 5.6855564
5.5641918 5.3757911 7.7234101 6.3499846 8.0356865 7.4742780 8.7116327 7.5382166 5.3437572 6.0901971 4.8713794 8.3108130 7.6392374 5.7926469 6.2252154 5.7375560
5.6014113 5.3587465 7.6410785 6.3795686 8.0268917 7.5315504 8.7012587 7.5773921 5.3574514 6.0492754 4.7116976 8.2126942 7.5824685 5.8148780 6.1125846 5.7366552
5.5453448 5.2740307 7.6962938 6.3558717 8.0119600 7.4861250 8.6999359 7.5880966 5.2768235 5.9616151 4.6370778 8.2055664 7.4591956 5.8355546 6.1745529 5.6647658
5.5065761 5.3527865 7.7469163 6.3427949 7.9379725 7.3744960 8.5974627 7.5332737 5.4396162 5.9006138 4.6100869 8.1072359 7.3879404 5.9520550 6.1575103 5.7501860
5.5083027 5.5123529 7.6915278 6.3225837 7.9345069 7.2354259 8.4833241 7.4909430 5.5151181 5.8899865 4.5794959 8.1315851 7.2816482 6.0361366 6.0945644 5.8487353
5.5435634 5.5534458 7.6327391 6.3478522 8.1092815 7.2087011 8.4318342 7.5121346 5.4844327 5.8980026 4.5187287 8.2028646 7.1217203 5.9871435 6.1485114 5.7462525
5.5489964 5.5572643 7.7057867 6.4411759 8.0842371 7.1107073 8.3877611 7.4205575 5.4407916 5.9532299 4.5002980 8.1959295 7.1373935 6.0201674 6.1498437 5.5486069
5.6465988 5.5815392 7.8145876 6.4594440 8.1371670 7.1390996 8.4947081 7.4292068 5.4877791 6.0109358 4.4050722 8.2333221 7.0578198 5.9927931 6.0124550 5.4740238
5.5905681 5.5319691 7.9167790 6.5084753 8.1559639 7.1250529 8.6003208 7.5024285 5.4846659 6.0673976 4.4924865 8.4138117 7.1435418 5.8839564 6.0094118 5.4181600
5.5792279 5.4306569 7.9707503 6.5466785 8.1357088 7.0790000 8.6147890 7.3630142 5.6012640 6.0247326 4.5268354 8.4112024 7.1161976 5.7977638 6.0127683 5.4371758
5.5331812 5.4394383 7.9651871 6.6623149 8.1066685 6.9878879 8.6337471 7.3159313 5.6133823 6.0438213 4.5402942 8.3931522 7.1373715 5.7025752 6.1535835 5.2530084
5.4146147 5.5243111 7.9752932 6.8764000 8.0894175 7.0354877 8.6894178 7.3297834 5.6171937 6.1098714 4.4616146 8.1959715 7.1468396 5.6473751 6.2619386 5.2437358
5.3924112 5.5658092 8.0994167 6.8976068 8.2221441 7.1258373 8.6380224 7.2507830 5.6408544 6.1086292 4.5487099 8.1443796 7.1476016 5.5337434 6.3104930 5.2428160
5.3499613 5.5402832 8.1685648 7.0332398 8.1741590 7.1299295 8.6346025 7.2848783 5.6544051 6.0289326 4.6459060 8.1727571 7.1855888 5.4604721 6.3590350 5.1894135
5.4056950 5.5387545 8.1845140 7.0304074 8.1365814 7.0878639 8.6150389 7.1912937 5.7007799 6.0837817 4.6619325 8.1537943 7.2420244 5.3746333 6.5014129 5.2231846
5.3041487 5.4971471 8.1737919 7.1565447 8.1612082 7.1513414 8.6052608 7.2423778 5.6528425 6.1885881 4.7383676 8.1015558 7.3070784 5.3871827 6.4744167 5.2422004
5.2220178 5.5224342 8.1316814 7.2068706 8.1647949 7.1769476 8.6208057 7.2406292 5.6468072 6.1607480 4.8394303 8.1813965 7.2247701 5.5554323 6.5420723 5.2683172
5.2830396 5.5176578 8.1553278 7.2627363 8.0832720 7.1483531 8.5762815 7.1600385 5.5870118 6.1984448 4.8800983 8.0775089 7.3245287 5.4419394 6.4789348 5.3600831
5.3376565 5.4245911 8.1153936 7.2076292 7.9568672 7.0362067 8.5621595 7.1480346 5.5589309 6.1921377 4.9068246 8.1226215 7.2309804 5.5432200 6.3353343 5.4383855
5.4809222 5.4561901 8.0891600 7.1348267 7.8826327 7.0337267 8.4591894 7.2169528 5.5927606 6.1696186 4.8452916 8.1713161 7.2595739 5.4705205 6.2131896 5.4051256
5.4962788 5.4717689 7.9537692 7.1020441 7.7218719 6.9824982 8.4896860 7.2884660 5.6038423 6.2530236 4.7216778 8.2084408 7.2851062 5.5054812 6.1020961 5.3373761
5.5201602 5.4455962 7.8983278 7.0236430 7.6180487 6.9152298 8.4436331 7.2811580 5.4875488 6.2339168 4.7231245 8.1863890 7.3174148 5.3555927 6.0064259 5.3658538
5.5313706 5.3613982 7.8672686 7.0933228 7.6792173 6.9490485 8.4851999 7.1474404 5.5212750 6.3088260 4.7047849 8.1263380 7.3822207 5.3523045 5.8964195 5.4278712
5.4603233 5.4384308 7.9897485 7.0307155 7.5942655 6.9679394 8.3443670 7.0844002 5.6421494 6.4091372 4.7059813 8.0412273 7.4291167 5.2882891 5.8257942 5.4278603
5.4295945 5.6025033 8.0658722 7.1020613 7.6837039 6.9379139 8.4215660 6.9959044 5.6826720 6.4148455 4.6939483 8.1891336 7.4507084 5.2258053 5.6891727 5.5332623
5.4461761 5.5044131 8.0150127 7.0400367 7.8328018 6.8086085 8.4261961 6.9828310 5.5789871 6.5271020 4.6566062 8.0983877 7.4388528 5.2024140 5.7297068 5.6240711
5.4509530 5.4966812 8.1352863 7.0902061 7.9228725 6.8488665 8.3507271 6.9318876 5.5461164 6.4196444 4.5602503 8.0328588 7.5545502 5.1385236 5.7739630 5.6402168
5.5823827 5.5143309 8.1887302 7.0410347 7.8644271 6.7002096 8.3137436 7.0783181 5.5289388 6.4885221 4.4951692 7.9611378 7.5425014 5.1283579 5.7251186 5.6618071
5.5379491 5.5933933 8.1049719 7.0512915 7.7582998 6.6047506 8.2748661 7.1167326 5.4720402 6.4165587 4.3738542 8.0010490 7.5095978 5.0861464 5.7412243 5.5871029
5.4772596 5.6374822 8.0213566 6.9709506 7.7538061 6.4754767 8.2521133 7.0586910 5.5658412 6.4787779 4.2721124 8.0262804 7.4558640 5.0245228 5.6654654 5.5677338
5.3896551 5.5978584 7.9489322 6.9482708 7.7427893 6.4380794 8.1834145 7.0817251 5.5860767 6.4083161 4.3115540 7.9839888 7.4815111 5.0620484 5.7294865 5.6334753
5.4372458 5.4383001 7.8735723 7.0052509 7.6792555 6.3261614 8.2576838 7.1157379 5.5377059 6.4620013 4.3497081 7.9202552 7.5225863 5.1423836 5.7112613 5.4863381
5.2702422 5.3380351 7.8273845 6.9802852 7.5335813 6.4483652 8.2539148 7.2296205 5.5433521 6.4904728 4.3186083 7.8831539 7.5324206 5.0820599 5.8067513 5.4772129
5.2563567 5.3451247 7.8559828 7.0710025 7.5871549 6.4190865 8.0392971 7.3261023 5.6317677 6.5084934 4.3119869 7.9187903 7.5422277 5.0423951 5.7673879 5.4990706
5.1576881 5.4778719 7.9624729 7.0377722 7.6159592 6.5338111 8.0168571 7.3559713 5.5337629 6.4313664 4.2630739 7.8344541 7.4692011 5.0752430 5.9042311 5.4247203
5.1695271 5.5073791 7.9127169 7.0011129 7.5683441 6.6030831 8.0800753 7.3514662 5.5471706 6.4494233 4.2257528 7.8449173 7.5098624 5.1976242 6.0076647 5.3403883
5.2038212 5.5018282 7.9943991 7.0472207 7.5948324 6.5328331 8.2351179 7.2467718 5.5719943 6.4975514 4.3097401 7.8737526 7.6124344 5.3065734 6.1463718 5.3083363
5.2391238 5.4622545 8.1492834 6.9630957 7.5617619 6.5219402 8.1918259 7.0807595 5.5997047 6.4892244 4.2773352 8.0003595 7.5610657 5.3539939 6.0560651 5.3025646
5.2750459 5.6064577 8.1681013 6.9190631 7.5051990 6.6572661 8.3172951 6.9295712 5.6939468 6.5919185 4.2390924 7.9138350 7.5065413 5.4762468 5.9456439 5.1282454
5.2623630 5.5867147 8.1983070 6.9294577 7.5883222 6.7111859 8.3338461 6.8897548 5.7457361 6.6983829 4.3109031 7.9630318 7.5632572 5.4873652 5.7772026 5.1286755
5.1865010 5.5815115 8.1705570 7.0263047 7.7426419 6.7150278 8.2262440 6.8622689 5.8114247 6.7622232 4.4197512 7.9524126 7.5822072 5.5536098 5.7950363 5.1640038
5.1046853 5.5276303 8.1378317 7.0082159 7.7585759 6.7242742 8.2703934 6.9496403 5.8826795 6.6960354 4.2995615 7.9523716 7.6111088 5.5842710 5.7483807 5.0308938
5.1062942 5.5754399 8.1415844 7.0712891 7.7974505 6.7296047 8.0827713 7.0003061 5.7687707 6.6377859 4.4169765 7.9211593 7.6065249 5.5934873 5.7167010 4.9518871
5.0049005 5.6239452 8.0464573 6.9899855 7.8815470 6.7126865 8.0454693 7.0622001 5.6533008 6.6531882 4.5026712 7.8915844 7.5941796 5.5313144 5.6187959 4.9832225
4.9070363 5.5160775 7.9090891 7.0361996 8.0128374 6.6937628 8.0602922 7.0786700 5.6040473 6.6128831 4.5816607 7.8050218 7.5357056 5.6063275 5.7375321 4.9857125
4.8806481 5.7056470 7.7603693 6.9096789 8.0254030 6.7564363 7.9676642 7.2604737 5.5718112 6.5093760 4.8060908 7.9082751 7.5362716 5.6507087 5.6492825 5.0168018
4.8729134 5.7447963 7.6751342 6.8318763 8.0412664 6.6507506 8.0494728 7.2148595 5.5569782 6.3875499 4.7980385 7.8685312 7.4785566 5.6548481 5.6188202 5.0117044
4.6985102 5.6061549 7.6132131 6.7658954 8.0990152 6.5466199 7.9715352 7.3494477 5.4322462 6.2613325 4.7508445 7.9932613 7.5462003 5.8454385 5.6209302 5.0386000
4.7344575 5.5521035 7.5669045 6.8353801 8.1460352 6.5929780 8.0552177 7.4311743 5.5620713 6.2389059 4.7168622 7.9951663 7.5707269 5.9095807 5.6812153 5.0608425
4.7455077 5.4640808 7.5729218 6.8584189 8.1312237 6.5872159 8.0615587 7.4135456 5.6313105 6.2240763 4.7680626 8.0772257 7.6655927 5.8671184 5.6610284 4.9922824
4.6962280 5.4162421 7.6879783 6.8471723 8.1690388 6.6422715 7.9400234 7.3193722 5.7817326 6.0711040 4.7894335 8.1273966 7.6859722 5.8152580 5.5320783 5.0156484
4.6224737 5.3595419 7.6502118 6.8753586 8.1744452 6.6075206 7.9769812 7.2482915 5.7622933 6.0429435 4.7044787 8.0729513 7.7234879 5.8090138 5.5584207 4.9234924
4.6317000 5.3880334 7.6721234 6.7365751 8.2392416 6.5912294 7.9287248 7.2053394 5.7252355 6.0300021 4.6644535 8.0046625 7.6706209 5.6982794 5.5804963 4.9123874
4.5953903 5.3401380 7.7031007 6.8010449 8.2948074 6.6399403 7.8241224 7.2471681 5.7511377 6.0712075 4.6503325 7.9239407 7.6133456 5.6417236 5.6224036 4.9436226
4.6165552 5.4661636 7.7688541 6.8621101 8.2994471 6.6968756 7.7820702 7.3405266 5.8082566 6.0511074 4.5168533 7.9527416 7.5436077 5.6402254 5.7004380 4.8875670
4.5725517 5.5172601 7.7626057 6.8452244 8.3153744 6.7379355 7.5532584 7.3670578 5.8244672 5.9507303 4.3777032 8.0438604 7.4816794 5.7078285 5.8283463 4.9610095
4.6254320 5.5032492 7.8388109 6.9479303 8.3544874 6.7281060 7.6409192 7.3805571 5.8217936 6.0509787 4.3624482 8.0701380 7.4662519 5.7178965 5.9632535 4.9696302
4.5037661 5.4594183 7.7988391 7.0222602 8.3712282 6.8236241 7.5986428 7.3341293 5.7505322 6.0451984 4.4091454 8.0428286 7.4211617 5.7034459 6.1129384 4.8646021
4.5553393 5.4372911 7.7935600 7.0854383 8.4198828 6.7970114 7.6538239 7.1618123 5.8340230 5.9355774 4.4274879 7.9911933 7.4227581 5.7671967 6.0736818 4.8803873
4.4076285 5.4444308 7.7175303 7.0228996 8.3960943 6.9295616 7.6604033 7.1700883 5.7148767 5.9467978 4.3856230 7.8504872 7.4563208 5.8390727 6.0004377 4.8309083
4.3068433 5.4487381 7.7670379 6.9259381 8.4133759 6.8668132 7.7109938 7.1931596 5.6873512 6.0872316 4.3667202 7.8537188 7.4461536 5.8507404 6.0899844 4.8636966
4.3674674 5.4159846 7.8183508 6.8354092 8.4610395 6.8098426 7.6980968 7.2039523 5.5405293 6.2909636 4.3585315 7.9135652 7.4884872 5.8243666 5.9957299 4.8844442
4.4563880 5.4307518 7.8371501 6.8014250 8.4705276 6.6985769 7.7330770 7.2621975 5.4942279 6.4669547 4.4056706 7.8323970 7.5548053 5.8275642 5.9125342 4.9412780
4.6060648 5.3736043 8.0251846 6.7817931 8.3527422 6.6639824 7.8584638 7.1920986 5.4357467 6.5564408 4.3800950 7.8345127 7.6317706 5.8340487 5.8810110 4.8471193
4.7111278 5.3248191 8.0981731 6.6466737 8.2410994 6.5279746 7.8792448 7.0741482 5.2878404 6.5852962 4.3893590 7.9597759 7.6462779 5.8370495 5.8603168 4.9041967
4.7746820 5.3775172 8.0318203 6.6329083 8.2341595 6.4349408 7.9116526 7.1258812 5.3462882 6.6001339 4.3555455 7.9402404 7.7194328 5.7275715 5.9104996 4.8625331
4.7528620 5.3200436 8.1210709 6.5424628 8.2303858 6.4495773 7.9172106 7.1370645 5.3664193 6.5728660 4.3250580 8.0132542 7.7148004 5.7798896 5.8471174 4.9396224
4.7179132 5.3619852 8.1406641 6.5413260 8.2223005 6.4218488 7.9239888 7.1628418 5.3833394 6.5590272 4.4509139 8.0972605 7.8206191 5.7405124 5.8359194 4.8913093
4.7163596 5.3087139 8.2353230 6.5798988 8.0966406 6.4425101 8.0736055 7.1655893 5.5133343 6.5588617 4.4914722 8.0903521 7.7156768 5.7806635 5.7119055 4.8364973
4.7125487 5.2064743 8.2295351 6.4885459 8.0185556 6.4582319 8.0764914 7.1925564 5.4302220 6.5712123 4.4838829 8.0100937 7.6116662 5.8296928 5.8258772 4.8057837
4.8185515 5.2259989 8.2934170 6.5583134 8.0477371 6.4906445 8.1880865 7.1397805 5.3955302 6.5632467 4.4003515 8.0463409 7.4265633 5.8673849 5.7935886 4.8936305
4.8157659 5.2192492 8.3573170 6.5480285 7.9301438 6.5139761 8.2238722 7.1378422 5.3411965 6.6751308 4.4342585 8.2331257 7.3712268 5.9181170 5.8489232 4.9159131
4.8862734 5.1762424 8.4131613 6.5095611 7.9804287 6.6652045 8.2133265 7.1938820 5.3481507 6.6690836 4.3870106 8.2453823 7.2890253 5.9455690 5.9956679 4.9190812
5.0694904 5.2220621 8.3592262 6.4506445 8.0243444 6.6608863 8.2476864 7.1540346 5.2473836 6.6144848 4.2555323 8.3004570 7.3481169 6.0257564 6.0276456 4.9336705
5.1333103 5.2278557 8.4093380 6.4179697 8.1399574 6.5341792 8.2717657 7.2730632 5.2525916 6.5936885 4.1233754 8.3695021 7.3073874 6.1156468 6.0481482 5.0337019
5.1341062 5.3926678 8.4882917 6.4664288 8.1650467 6.5141025 8.1481972 7.2310824 5.1914544 6.4757223 4.0269017 8.3201895 7.3095574 6.2398920 6.0428367 5.1128807
5.2453070 5.3802967 8.4934359 6.5565372 8.0150337 6.5504503 8.1114635 7.2493930 5.2151599 6.2935767 3.9380791 8.3421907 7.4046850 6.3504872 5.9290586 5.0911794
5.2411270 5.3870692 8.3981295 6.5699329 8.0374565 6.5447326 8.0836020 7.2533464 5.2369375 6.3501873 3.8794787 8.3141356 7.3289514 6.2489338 5.9234223 5.0494180
5.1828847 5.2542744 8.3235540 6.4407239 8.0052481 6.5357704 8.1676579 7.2726583 5.2350912 6.4282460 3.8519530 8.3353777 7.2938433 6.2309341 5.9297185 5.0821457
5.1965876 5.2674417 8.4244862 6.4774175 7.9515004 6.5072803 8.0928469 7.2456670 5.2626152 6.4716330 3.8558958 8.3515787 7.1919174 6.1417356 5.8579812 5.0459480
5.2392163 5.2715220 8.3796635 6.4719038 7.7856264 6.5329499 8.1229887 7.3315911 5.2912207 6.5229249 3.9209850 8.4035425 7.2099977 6.1900339 5.7794614 5.0641260
5.3607965 5.2432942 8.5368156 6.5177698 7.6877279 6.5396347 8.1784687 7.4114676 5.2984071 6.4152818 3.9968810 8.4259195 7.3176227 6.1294813 5.7066355 4.9918661
5.4261427 5.1738944 8.5060892 6.5529866 7.7291398 6.5835772 8.0026569 7.5126653 5.2871575 6.4580727 3.8662505 8.4091969 7.4997182 6.0502315 5.6565146 5.1067715
5.3769374 5.2748609 8.4320011 6.5870361 7.5976677 6.7194891 7.9424391 7.4717169 5.3174524 6.5321403 3.8872766 8.3929710 7.5572858 6.1405687 5.5884852 5.1324410
5.5247469 5.4289126 8.3736124 6.6850309 7.6089315 6.7329321 7.8235483 7.4666448 5.2676568 6.5895405 3.9251049 8.3904448 7.6208215 6.0826898 5.6466365 5.1736612
5.6866121 5.5554256 8.3067379 6.7072992 7.5949397 6.6548891 7.8181081 7.4356594 5.3091178 6.6900525 4.0689306 8.3722639 7.6207304 6.0781364 5.6682100 5.2002034
5.8231664 5.5836163 8.3757143 6.8540025 7.5687628 6.6217308 7.8853607 7.3916721 5.3490057 6.6782627 4.0233536 8.2952948 7.6353431 6.1256862 5.7125173 5.1272235
5.9812765 5.5395446 8.4878922 6.7901115 7.5771213 6.6227779 7.7720780 7.3245516 5.4935837 6.6527038 4.0091138 8.3135414 7.6312351 6.1533561 5.6580424 5.1201749
6.0533781 5.4889154 8.5670385 6.6708226 7.4820080 6.6244740 7.7611609 7.4403257 5.4733458 6.6711597 3.9673305 8.2838869 7.6579676 6.1222119 5.6376572 5.1908250
6.1191192 5.4647622 8.6036921 6.6674294 7.4503789 6.5355058 7.7095385 7.3932204 5.5515699 6.6199355 3.9165821 8.2727070 7.7228208 6.3129396 5.5884142 5.2121334
6.1900787 5.3849220 8.5998993 6.6975932 7.4423413 6.5242615 7.6224823 7.4474077 5.5504718 6.5790415 3.9798312 8.4310083 7.6916013 6.3507175 5.5986834 5.2888513
6.1376686 5.3316488 8.6054354 6.6754794 7.5451970 6.4906464 7.5412436 7.3566642 5.6015530 6.5320406 3.9330690 8.5265846 7.6296501 6.3558879 5.6028986 5.2147803
6.0915794 5.3111353 8.6114759 6.7616072 7.5243249 6.5615444 7.5342827 7.3427620 5.4554062 6.5964060 3.9484978 8.5913630 7.5714793 6.3370080 5.6572437 5.2121787
6.0997677 5.4234977 8.6019974 6.7292852 7.4827476 6.5428619 7.3622184 7.4172740 5.4775310 6.4718394 3.9814146 8.6052742 7.5601149 6.3788743 5.6329746 5.1954899
6.0255337 5.3895679 8.5634136 6.7021155 7.4970450 6.4795008 7.3284564 7.4181013 5.5195374 6.4067917 3.9918282 8.6439276 7.6322508 6.3840570 5.6516166 5.2660851
6.1007252 5.3643866 8.5128717 6.6647844 7.4833937 6.5045114 7.2583799 7.4519711 5.5398040 6.4029794 4.0126038 8.7971048 7.7111473 6.4128308 5.6777802 5.3153844
6.0083146 5.3143482 8.4630051 6.5989547 7.4999747 6.5252981 7.2616897 7.3867602 5.5547948 6.4640942 4.0295491 8.7496214 7.6742620 6.4548631 5.6201811 5.2975826
5.9643345 5.2254510 8.5398626 6.6885567 7.5789742 6.5020108 7.1719313 7.4705205 5.3535881 6.5173392 3.9504533 8.7983303 7.6238976 6.5018969 5.4580641 5.3303399
6.0472488 5.2858753 8.6375542 6.7669258 7.4963121 6.5058608 7.0388994 7.4555883 5.2245374 6.4445748 3.8521426 8.7148533 7.6304507 6.4746866 5.5275564 5.2619209
6.0254436 5.3231664 8.5089855 6.7289233 7.5973268 6.3790655 7.0699019 7.3995357 5.1346021 6.5383315 3.7326963 8.6622620 7.7522187 6.4286289 5.5860658 5.2220001
5.9441915 5.3656373 8.4546795 6.7680016 7.5968127 6.2883425 7.0797906 7.3096199 5.0524030 6.4921708 3.6940269 8.6093111 7.8400874 6.3471994 5.7094483 5.2033944
5.9695401 5.3482103 8.3457785 6.7854338 7.6944966 6.3166571 7.0721073 7.2631569 5.0006928 6.5416059 3.7797801 8.5156040 7.7470684 6.2313046 5.7501225 5.1153431
6.1291275 5.4224143 8.3123112 6.6438999 7.7582664 6.3519468 7.0197206 7.2187481 5.1210241 6.5873809 3.6395166 8.5140066 7.7206736 6.1236830 5.7714734 5.1826506
6.0284014 5.4974685 8.2918167 6.6900492 7.7336540 6.5039430 6.9436617 7.1846533 5.1262245 6.5391469 3.7161353 8.5562954 7.5199490 6.0694346 5.7210426 5.1360068
6.0517540 5.4841814 8.2000370 6.7177186 7.7454715 6.4563241 6.9428582 7.1309772 5.1974139 6.5545402 3.6604059 8.5103512 7.4133573 5.8977699 5.7542539 5.2152290
5.9867578 5.4713955 8.1533270 6.7043457 7.8032727 6.6096640 6.8438435 7.1425276 5.1223149 6.5186152 3.7186713 8.4880152 7.3407655 5.9194493 5.6858191 5.2570190
6.1369863 5.3508587 7.9811792 6.7825031 7.9258299 6.5529771 6.8630872 7.2001801 5.1900206 6.5806508 3.7890451 8.5418921 7.3658643 5.8148503 5.7268634 5.3427925
6.2065353 5.3269997 7.8225083 6.7579265 8.0154753 6.5675073 6.8437200 7.2156763 5.3103518 6.5970154 3.7271831 8.5752831 7.4466524 5.7598758 5.7820029 5.4006925
6.3387713 5.0691271 7.6367216 6.7223058 7.9580607 6.5946264 6.9186378 7.2215781 5.3774724 6.5194545 3.8245115 8.7214813 7.3967600 5.7468281 5.7578883 5.5310345
6.3647108 5.0098982 7.5106125 6.6120462 7.9239130 6.5743270 7.0815902 7.1612444 5.5407429 6.3962407 3.7686853 8.7347603 7.2954736 5.8778238 5.6960602 5.5254045
6.5325813 5.0007052 7.3944807 6.5017447 7.9823670 6.5060143 7.1117549 7.0882092 5.6299725 6.2027540 3.6984766 8.7958851 7.2622595 5.9314256 5.7987843 5.3839946
6.5333719 5.0886936 7.3358741 6.4372244 7.9003897 6.5482068 7.2020197 6.9671397 5.7341571 6.1304169 3.6292326 8.7271805 7.2678804 6.0040531 5.7928939 5.2850566
6.5171223 5.0884848 7.4054317 6.4158063 7.9229794 6.4557281 7.2641506 6.9065638 5.7864037 6.1862354 3.6438859 8.7581787 7.1766191 5.9525480 5.7623549 5.3011842
6.5520897 5.1505451 7.3909187 6.3989325 7.9202442 6.3859696 7.2344441 6.9772882 5.8301120 6.2470541 3.6575541 8.7501936 7.1264124 5.9828310 5.6571560 5.2771668
6.5379415 5.1152463 7.4052420 6.3459659 7.8292513 6.2967358 7.2874241 7.0025148 5.8554540 6.2329531 3.6475184 8.7274466 7.1684117 5.8775525 5.6477013 5.1375403
6.5137968 5.1768780 7.4807925 6.3214750 7.8965497 6.3902717 7.3393641 7.1119051 5.7835917 6.2358150 3.7377536 8.7153950 7.1070724 5.7965350 5.5651412 5.2247629
6.4763546 5.1691895 7.5818434 6.2943902 7.9173183 6.4204888 7.2956386 7.2327189 5.7571077 6.2110219 3.8495536 8.7118073 7.0205250 5.7471099 5.5942283 5.1572156
6.4147668 5.2155366 7.5441070 6.3368125 7.8494415 6.3823662 7.3521051 7.3565712 5.6714578 6.1021256 3.7999790 8.7066698 6.9860563 5.7625003 5.6098514 5.2133098
6.4242840 5.1860938 7.7491894 6.3369169 7.7582040 6.3620811 7.3867517 7.4755940 5.5180721 6.0563793 3.7445877 8.6434412 6.9147711 5.8128033 5.5739975 5.3164549
6.3479867 5.1543012 7.7731228 6.4672303 7.8228669 6.2479658 7.4538755 7.5761032 5.3792200 6.0815582 3.5959330 8.6750622 6.9409842 5.9408545 5.5605812 5.3902125
6.3648057 5.1236463 7.8053932 6.4392195 7.7982230 6.2739778 7.4147735 7.4937429 5.3115697 6.1098084 3.5957918 8.6489334 7.0301142 6.0491295 5.5019212 5.4882102
6.2192688 5.0692883 7.8269701 6.4385123 7.8528581 6.1370754 7.4460449 7.4769416 5.2635369 6.1553073 3.8138509 8.7727175 7.2010427 6.1550174 5.5048718 5.6327362
6.1714487 4.9707642 7.8788962 6.3783898 7.9736943 6.1988335 7.4466577 7.4256892 5.2883677 6.2257147 3.9671328 8.8081865 7.3639321 6.1374955 5.4200816 5.5983729
6.2146578 4.8611188 7.8767862 6.3840356 8.0057154 6.1277437 7.4256706 7.4624400 5.2664218 6.2432456 3.9532721 8.7573109 7.4192986 6.1714625 5.4446511 5.6318393
6.1539626 4.8042431 7.9266620 6.3470416 8.0094852 5.9544244 7.4334579 7.5366278 5.2832980 6.1361089 3.9730823 8.7095213 7.5044208 6.1452179 5.4446592 5.5685740
6.1012907 4.8080735 7.9410462 6.2310209 7.9787359 5.8840265 7.5547042 7.4658589 5.2953782 6.1898847 4.0553460 8.5927744 7.6918144 6.0577183 5.4027424 5.4918618
6.0615206 4.8810163 7.8785639 6.1083288 8.0430546 5.7738791 7.5419731 7.5453291 5.3894715 6.1400990 3.9598031 8.5188332 7.7771549 5.9867215 5.3766179 5.4057927
6.1379123 4.8849711 7.9015613 6.0632496 7.9465308 5.7524276 7.4663091 7.6576018 5.4635839 6.1117578 3.8363228 8.6012096 7.8284659 5.9153900 5.2814207 5.3576975
6.1294341 4.8817558 7.8692408 6.0076017 8.0221281 5.7900577 7.4702015 7.7047124 5.6157885 6.0751843 3.7819259 8.5728502 7.8207183 5.6987982 5.2963104 5.3644538
6.0864892 4.8290000 7.9776444 5.9697232 8.0552692 5.8464146 7.4517264 7.7502007 5.6347675 6.1344285 3.8445950 8.6301298 7.7863612 5.7069001 5.2107706 5.4569716
5.9940300 4.8554902 7.9890242 5.9623938 8.0469713 5.8353510 7.2624145 7.7393885 5.7435136 6.2086864 3.8020139 8.6323252 7.7184415 5.6140261 5.2452960 5.5073619
6.0792632 4.8652034 8.0315237 5.8302407 8.0537558 5.7937274 7.2427955 7.6505728 5.7786655 6.2852592 3.6091328 8.6318579 7.6947417 5.5361147 5.2809286 5.6043906
6.1592078 4.8672829 8.1391211 5.6694565 8.0723534 5.7750549 7.2824006 7.7545619 5.8363814 6.3254433 3.4779608 8.5907869 7.7631321 5.4031219 5.2883677 5.5079193
6.3387394 4.8894691 8.1477919 5.6882696 8.0890684 5.7337098 7.2053719 7.8099470 5.7618837 6.4110293 3.4356484 8.5512056 7.7090912 5.3955946 5.4999323 5.4206853
6.3351130 4.8406272 8.2356157 5.6228204 8.2537851 5.7378540 7.2867341 7.8379040 5.7092357 6.3619070 3.3517079 8.4373522 7.6662512 5.4320216 5.4711165 5.4547567
6.3273025 4.7883158 8.3028831 5.5688167 8.2388859 5.7116504 7.2759900 7.9010873 5.7553029 6.2893229 3.3010406 8.3816319 7.7752585 5.3940954 5.4732075 5.4361906
6.3566504 4.7976384 8.4191008 5.5433745 8.3291254 5.8201728 7.3018546 7.8144054 5.7162094 6.2647467 3.3024874 8.3855400 7.7764316 5.4379482 5.4565563 5.4804296
6.3131428 4.9271045 8.5045271 5.4755321 8.2799988 5.8845921 7.3166218 7.8860841 5.6677318 6.3078656 3.2515876 8.3724508 7.8401556 5.4858770 5.3508029 5.3445330
6.3436599 4.9794536 8.5463324 5.5273852 8.1449604 5.9476199 7.3689089 7.8344660 5.6341629 6.2838469 3.2864285 8.3447800 7.8599715 5.4697175 5.3553743 5.4388328
6.3552718 5.0256958 8.6044197 5.5473876 8.1894150 5.9485831 7.4183812 7.6927400 5.6551971 6.3365593 3.4179838 8.3508749 7.8320470 5.4623709 5.3361845 5.5309911
6.3632321 5.1854172 8.4557352 5.5009146 8.1832857 5.9404035 7.4808149 7.6412282 5.6889524 6.3452415 3.4990733 8.4091654 7.8594413 5.4350591 5.4020085 5.5043278
6.3461514 5.2460432 8.4930115 5.4940104 8.1057816 5.8962884 7.5354328 7.6324415 5.6867971 6.3347507 3.5345466 8.5136986 7.9111147 5.6069975 5.4379330 5.5938678
6.3440223 5.3296824 8.5593452 5.5057611 8.0913067 5.8686981 7.6143765 7.6025047 5.6530128 6.3411026 3.6204932 8.4843187 7.9615211 5.6591454 5.3587494 5.5334306
6.3297086 5.2383757 8.6218328 5.3920550 8.1012087 5.8617468 7.5342402 7.5510626 5.6006222 6.2750120 3.5774612 8.3682747 8.0446320 5.5284033 5.2336512 5.5604081
6.3823977 5.3111858 8.6795082 5.3058815 8.1967745 5.8943372 7.5401568 7.4950094 5.5555644 6.3198633 3.4969141 8.3091049 8.2740898 5.4006853 5.1893668 5.5537739
6.4858952 5.2517672 8.8241615 5.4485979 8.2579374 6.0083475 7.3941679 7.3539319 5.5633621 6.3816919 3.5579379 8.2698851 8.4071484 5.1646647 5.3633351 5.5119233
6.4833617 5.0942183 8.7400684 5.4405575 8.2814121 6.1406856 7.2536426 7.3851671 5.5936112 6.3541584 3.5047534 8.2429056 8.4584961 5.0060163 5.3153577 5.5557914
6.5083084 5.0387673 8.8092833 5.5144439 8.5049219 6.1545901 7.2663593 7.3111610 5.5669494 6.4452491 3.5313938 8.1763573 8.4697170 4.9773769 5.3849101 5.6196332
6.4708409 5.0068860 8.7863131 5.5482893 8.5475998 6.1869745 7.2438684 7.3910370 5.5758495 6.4281564 3.4684203 8.0382986 8.4390364 5.0619211 5.3675904 5.5131311
6.2680416 4.9788613 8.7081242 5.5139952 8.4708920 6.3049951 7.1859798 7.4687467 5.5974002 6.3943310 3.3880439 7.9450073 8.4430122 5.0936980 5.3527670 5.4550261
6.2367716 4.8363581 8.6856766 5.5082278 8.4061737 6.3812485 7.3171978 7.3999977 5.5554910 6.3783717 3.3525822 7.8051753 8.3513374 4.9494057 5.2247224 5.4125848
6.1603456 4.8914185 8.7661390 5.5968986 8.3289070 6.3821526 7.3204942 7.4142833 5.4278288 6.4124827 3.3592439 7.6916389 8.3329020 4.9305191 5.2186871 5.3087564
6.2131238 4.9090419 8.6495275 5.6100335 8.3835878 6.3902016 7.3533230 7.3015141 5.3683305 6.4146714 3.4271994 7.6676664 8.3837957 4.9558773 5.1702662 5.2853742
6.0536804 4.8480468 8.5974970 5.6608210 8.3882942 6.3786211 7.3575854 7.2481928 5.3393440 6.5096312 3.5269914 7.7072287 8.4640198 5.0733519 5.1488214 5.2471714
6.0533776 4.9169211 8.6648006 5.6930218 8.5285282 6.3697028 7.4835701 7.1768661 5.3183494 6.4865355 3.4342048 7.7792177 8.5219707 5.1198850 5.1421313 5.2143335
6.0546374 4.9065223 8.6820755 5.6354547 8.5219555 6.3060303 7.5645862 7.0768809 5.2940259 6.3456798 3.3767676 7.8382921 8.5210342 5.1129770 5.1254625 5.2780523
6.0859609 4.9861755 8.5661135 5.7408361 8.5553904 6.2017641 7.6760864 7.2164845 5.4403706 6.3405881 3.2949383 7.7138929 8.4768448 5.1895647 5.0998058 5.2689018
6.1287661 4.9035769 8.5307703 5.8561392 8.4604902 6.2284565 7.7542696 7.2995725 5.5251856 6.2745390 3.3011539 7.6511397 8.4144564 5.1277905 5.1204166 5.2410016
6.3178997 4.9221721 8.6590519 5.8238068 8.5700207 6.1777015 7.7361159 7.1762776 5.4145746 6.1428103 3.1941712 7.6033268 8.5175819 4.9981084 5.1122680 5.3854513
6.4249721 4.8987241 8.6609211 5.7307129 8.6554070 6.1530385 7.7778625 7.1656365 5.3741989 6.0886827 3.1038063 7.5952535 8.5161924 4.9757910 5.0218925 5.3815365
6.4739771 4.9976540 8.6779919 5.7710333 8.7055025 6.1648974 7.8769894 6.9838276 5.3896995 5.9417586 3.1871917 7.6029510 8.6237078 5.1643162 4.8511186 5.3874164
6.4179964 5.0596404 8.6066790 5.8213658 8.6155605 6.1764688 7.8392229 6.9837747 5.3438172 5.9306984 3.2679958 7.6968918 8.5103664 5.0821319 4.9624133 5.5414124
6.3385806 5.1335320 8.5879574 5.7403674 8.5870380 6.2450929 7.7816658 7.1384382 5.3555636 6.0388408 3.3039579 7.6681819 8.4942675 5.2053504 5.0025477 5.5289478
6.3599896 5.1913013 8.6704998 5.7125416 8.4872408 6.2317142 7.6804485 7.0696321 5.3958197 6.1283250 3.2418110 7.7475519 8.5174456 5.1752563 5.0582786 5.5220089
6.2922568 5.1432934 8.7400827 5.7132206 8.5176935 6.2222953 7.6427245 7.1334548 5.3642197 6.1526790 3.2267685 7.7028236 8.4944620 5.2045012 5.1285625 5.5190487
6.2731552 5.1229067 8.6402817 5.6442962 8.4315948 6.2706976 7.6138592 7.1596427 5.3388286 6.1644883 3.3990045 7.7466164 8.5281858 5.2230425 5.1300464 5.5164342
6.2483740 5.1474624 8.6706018 5.6003385 8.3599024 6.4428821 7.6241455 7.2736092 5.2894807 6.1499319 3.5173481 7.7632022 8.5505877 5.3162127 5.1272502 5.5903220
6.2876825 5.1376076 8.6777353 5.5350313 8.3606558 6.3483768 7.7091465 7.2556863 5.2682233 6.0633926 3.5279982 7.8224969 8.6651840 5.3356857 5.1912656 5.6442304
6.2868414 5.2461896 8.6278162 5.5452447 8.2779293 6.3971543 7.8047404 7.2376714 5.2550869 6.0276608 3.5628102 7.8505249 8.5792580 5.3128495 5.3539896 5.7558818
6.3698349 5.1834674 8.5144520 5.5061159 8.2629614 6.2834158 7.9346251 7.4023414 5.2545991 6.0721741 3.6056349 7.8117619 8.4804220 5.2097125 5.4795632 5.6554365
6.3033128 5.0759363 8.4589729 5.4311647 8.2215042 6.2201214 7.9439569 7.3762717 5.2562184 6.0852060 3.6947377 7.7558699 8.4536781 5.1417332 5.5857153 5.6555748
6.3118429 4.9932866 8.4447718 5.3974767 8.3118811 6.2339821 8.0169878 7.2974939 5.1205707 6.1227894 3.7007842 7.7022529 8.4765263 5.2329798 5.6489158 5.5953369
6.2340746 4.9350514 8.4876413 5.4308386 8.4089508 6.1865115 7.9604297 7.2480550 5.1075535 6.1243706 3.6928630 7.5757732 8.4419575 5.2424479 5.6482763 5.5691800
6.3180609 4.9800148 8.3767166 5.4361477 8.4353514 6.0820665 7.9155998 7.0764394 5.0816469 6.1761107 3.6532078 7.5449662 8.4047356 5.3221555 5.5346618 5.7089901
6.3211021 4.9952235 8.3056726 5.4303894 8.4697170 6.0352039 7.8883753 7.1396198 5.2041945 6.0501480 3.6114876 7.6217408 8.3564224 5.4515772 5.5849738 5.7272844
6.4076400 4.9791126 8.2010126 5.5233970 8.4106102 5.8651242 8.0986948 6.9574041 5.2725563 5.9542975 3.5885673 7.7198582 8.1902256 5.6195369 5.5125360 5.7827196
6.3047261 4.9607868 8.2023859 5.6236382 8.4877911 5.7994118 8.1295309 6.9942365 5.2963052 5.9645801 3.6417487 7.7417264 8.0800428 5.7199092 5.5096464 5.8068581
6.1244864 4.8985739 8.1189318 5.5589924 8.5680752 5.7248707 8.0335054 7.0530238 5.3789835 5.9807825 3.7178023 7.8143487 8.1557779 5.6653647 5.5608931 5.7110038
6.1510262 4.8646550 8.1794043 5.5607290 8.5548487 5.7257318 8.0073156 7.0143614 5.5029712 5.9983540 3.7498496 7.9621301 8.3062143 5.5798707 5.5151391 5.7390256
6.2189808 4.8446493 8.1800165 5.5351434 8.4616699 5.7204146 7.9106503 7.0072203 5.4245334 6.0264812 3.9228358 7.9302635 8.3141775 5.4682631 5.5537801 5.6692324
6.2486734 4.8716187 8.3009710 5.6313477 8.3897877 5.7752686 7.7186036 6.9402227 5.5544100 6.0909166 3.9308534 7.9589543 8.4006052 5.4463086 5.5348125 5.6133275
6.2918181 4.9057822 8.3719530 5.5791035 8.4596720 5.8271632 7.6292424 6.9700236 5.6477208 6.0702615 4.0205116 8.0892401 8.4742470 5.3882442 5.5849395 5.6469851
6.3094087 4.9718523 8.3870087 5.5369992 8.3849154 5.9512191 7.5219240 6.8984799 5.6815634 6.0288792 3.9637957 8.1388645 8.4963312 5.4148364 5.5714417 5.6129279
6.3670597 5.0616837 8.3604107 5.5176759 8.4377289 5.9993272 7.5422239 6.8974257 5.7321763 6.1352282 3.9295759 8.1561108 8.5232382 5.4601798 5.3793449 5.6747222
6.3995423 5.1549573 8.4435177 5.7007656 8.3099346 5.9796772 7.5447893 6.9172583 5.7043943 6.1814775 3.8298645 8.1650410 8.5490208 5.4936066 5.2499189 5.7167912
6.3868828 5.2504258 8.4411478 5.6219196 8.3528852 5.8687139 7.6093712 6.9291034 5.6788769 6.1809645 3.7377694 8.2315235 8.5219984 5.5290256 5.0953832 5.7405782
6.4697938 5.2957869 8.4883318 5.6933360 8.3007078 5.8618517 7.4954705 6.9922996 5.7605410 6.2390246 3.9020357 8.1903114 8.4607801 5.4110546 4.9457054 5.7169962
6.3102703 5.2460036 8.3767967 5.7275195 8.4039803 5.8840137 7.3931980 6.9744291 5.7288952 6.2891827 4.0297751 8.2460871 8.3956633 5.4297662 4.7850080 5.7297578
6.2620683 5.2486548 8.4475183 5.7935095 8.4628735 5.8765693 7.4194703 6.8791580 5.7982092 6.3987322 4.0765963 8.1931324 8.2429209 5.4985776 4.8677425 5.8007021
6.1958232 5.1070867 8.4711237 5.7780342 8.4495707 5.9742837 7.2655697 6.9220276 5.8231034 6.4318790 3.9617488 8.1299324 8.1632938 5.6285291 4.8502445 6.0407419
6.0983605 5.0991020 8.5431442 5.7647390 8.4912281 6.0233159 7.3064599 6.9377618 5.8866053 6.4873929 4.0110097 8.0751705 8.1895666 5.6955504 4.7825279 6.0286016
5.9993520 5.0961423 8.5892963 5.6697001 8.5572920 6.0287485 7.3569760 7.0194454 5.8786845 6.5977368 4.0374579 8.0297585 8.1377153 5.8246346 4.7548108 5.9775405
5.9061251 5.0646791 8.5508642 5.7657309 8.5205517 5.9614778 7.4409585 6.9742074 5.8831382 6.6204791 4.0368876 7.9199781 8.1470861 5.9431586 4.6639028 5.9048953
5.9455214 4.9429932 8.5755854 5.6911588 8.4902487 5.9584365 7.4343252 6.8423457 5.9369612 6.6058764 4.0534625 7.9017859 8.0501242 5.8947825 4.7309017 5.8593068
6.0098801 4.8937640 8.5689859 5.6916952 8.4244986 5.9343762 7.4732656 6.7767410 6.0844378 6.5737882 3.9569366 7.9146099 8.1514769 5.8873167 4.6657610 5.8606601
6.0675516 4.8517747 8.5377798 5.7117701 8.5511103 5.9691300 7.5953321 6.6418176 6.1608009 6.6769285 4.0260329 7.8246012 8.0845776 5.8322077 4.6917987 5.8591914
5.9979515 4.8487244 8.3997717 5.7870598 8.7482500 5.9275632 7.5409918 6.5683184 6.2039738 6.7067323 4.0913763 7.8333693 7.9992003 5.7949204 4.6584182 5.8783255
5.8919320 4.8739576 8.2992077 5.8371754 8.7089262 6.1174874 7.5112033 6.6284633 6.1595502 6.7521095 4.0223546 7.6980085 8.0418625 5.8767562 4.6793647 5.9146252
5.8146172 4.8475542 8.2305660 5.9715934 8.6594448 6.1497355 7.4905367 6.6863532 6.1531835 6.7141056 3.9268210 7.7512250 8.0652475 5.8841286 4.7375445 6.0089889
5.6966400 4.8636765 8.2655973 6.1642108 8.6268854 6.1024485 7.5871329 6.7160277 6.1848845 6.6548705 3.9363999 7.6151466 8.0057602 5.9088869 4.7394757 5.9081306
5.6223407 4.8706594 8.2684069 6.1068311 8.5930853 6.1063209 7.5479889 6.7645931 6.0719862 6.7046666 3.8814282 7.5079188 7.8741364 5.9589052 4.5918903 5.8776817
5.6910596 4.9319768 8.2270899 6.1052351 8.5400085 6.0258431 7.6311808 6.7987485 5.9060979 6.7396507 3.7649291 7.4227519 7.8672628 5.9810405 4.7580895 5.8631153
5.6963372 5.0383720 8.3123465 6.3021498 8.5099945 5.9322267 7.7378187 6.7768807 5.8809557 6.7627516 3.8020792 7.3924732 7.9304557 5.9604869 4.7454329 5.7510834
5.6403646 5.0908709 8.3782358 6.2846909 8.5907812 5.9582577 7.8037577 6.8228273 5.7152882 6.7070613 3.8567076 7.3344312 7.9039426 6.0232778 4.8514557 5.6392508
5.6155977 5.0807300 8.3751869 6.2864819 8.4725552 6.0943699 7.8714890 6.8561811 5.7337747 6.7883301 3.8092287 7.3708925 7.8295221 5.9349623 4.8235011 5.5464144
5.5972314 5.0503287 8.3920231 6.1795988 8.5299330 6.1410751 7.8720317 6.7918487 5.6622677 6.8204956 3.8506346 7.3981385 7.8012671 5.8962917 4.7684026 5.6152639
5.5094829 5.1767926 8.3983631 6.1918898 8.5252056 6.0625401 7.9357867 6.8147120 5.5676346 6.8000422 4.0015426 7.5376225 7.9107213 6.0498757 4.7627635 5.6037869
5.5316978 5.2877064 8.3280888 6.1790648 8.4023638 5.9655681 8.0487080 6.7808299 5.5736403 6.7796535 4.1055579 7.5473056 7.8692241 5.9545178 4.7268991 5.5415473
5.5336175 5.3575029 8.3476095 5.9846354 8.4187269 6.0228095 8.0873480 6.8050461 5.7512212 6.6740284 4.0081015 7.6548524 7.9068270 5.8534350 4.7163954 5.5308981
5.4158425 5.4858637 8.3969603 6.0752816 8.3279829 6.0684433 8.2405758 6.8423452 5.8373842 6.7093992 3.9852896 7.6991782 7.9400463 5.8845987 4.6874046 5.5168934
5.4795737 5.4630022 8.4073553 6.0074472 8.3665104 5.9860916 8.3980150 6.9016337 5.8617539 6.7025609 3.9219763 7.7123976 7.8847113 5.8353281 4.6718454 5.4681454
5.5180058 5.2854552 8.4960995 6.0736613 8.2732124 5.9033699 8.4945326 6.8876495 5.9143238 6.6252580 3.8395555 7.8070579 7.8802547 5.8704009 4.6149011 5.5146856
5.4537034 5.1877699 8.4088602 6.0163245 8.3669653 5.8078103 8.6179066 6.9428630 5.9261017 6.6990991 3.8385794 7.7255898 7.9095302 5.9452071 4.6372576 5.6192698
5.5289307 5.0751557 8.4110346 5.9290257 8.4561749 5.8228397 8.6880169 6.8712254 5.9557905 6.5777488 3.7629764 7.8242879 7.8736339 6.0627780 4.6294250 5.6959286
5.4599586 5.0887151 8.4002323 5.9739122 8.4394569 5.7758937 8.6170435 6.9290595 5.9038849 6.6019616 3.8382609 7.8692417 7.8408461 6.1022873 4.6922383 5.6217489
5.5362611 5.0679603 8.3880100 5.9561095 8.4297476 5.7378221 8.6127911 6.9881096 5.9656782 6.5872912 3.7896945 7.8812537 7.8548279 6.1998887 4.6736193 5.4909787
5.4356437 5.0767040 8.4055319 6.0845065 8.5027914 5.7626100 8.4374380 6.9652653 5.9310231 6.5996604 3.7352684 7.8497910 7.9143462 6.2621303 4.5858049 5.4285693
5.5465474 4.9332333 8.4390869 6.0494423 8.5550518 5.8676553 8.2285471 6.9591374 5.9018159 6.5268960 3.7833838 7.8440967 8.0347710 6.3116217 4.6649680 5.3846493
5.5639396 4.9801583 8.4418116 6.1008711 8.6037960 5.9610772 8.2119389 6.9785628 5.8200016 6.4572439 3.8255196 7.7799411 8.1069040 6.3734031 4.7605619 5.3431621
5.6613331 5.0842977 8.3462591 6.1827521 8.6017122 5.9700871 8.1731758 7.0076575 5.9196043 6.3960090 3.8541331 7.6935387 8.1027479 6.3192525 4.8315077 5.2631469
5.7070088 5.1325402 8.3039646 6.2044325 8.5531778 6.0725808 8.2114811 7.0700278 6.0043321 6.3368793 3.7415841 7.6504974 8.0964060 6.3316674 4.9985752 5.2509022
5.6843643 5.2065082 8.3071442 6.0213423 8.4958515 6.1753879 8.0885067 7.0506859 5.8437400 6.2806616 3.8374834 7.6720285 8.1430912 6.4970708 5.0781355 5.2346716
5.7292986 5.2010169 8.3171186 5.9480867 8.6033792 6.2209597 8.1653242 7.1943145 5.8406863 6.2507644 3.7507894 7.4962316 8.1673326 6.6241574 5.0761471 5.3018055
5.7091131 5.2200818 8.3065281 6.0213709 8.6393042 6.1579199 8.1882544 7.1908479 5.7579536 6.1853004 3.7495341 7.3848295 8.1498079 6.7000937 5.1390615 5.2872429
5.6261396 5.1864815 8.3219690 6.0206637 8.7465315 6.1981692 8.3763065 7.1622791 5.7165284 6.1362782 3.5830483 7.2931805 8.2095528 6.7183652 5.1978889 5.4221420
5.5221691 5.3499842 8.2489119 6.0103188 8.6318941 6.1164513 8.3833971 7.1506076 5.7919116 6.1736865 3.5242519 7.2910991 8.1737461 6.6663179 5.2183981 5.5373769
5.4756236 5.2100787 8.2997627 6.0869842 8.5706425 6.0440249 8.4431810 7.2512050 5.7018347 6.1018581 3.4912117 7.2686601 8.1046162 6.6069732 5.1695385 5.6446013
5.5005417 5.1466141 8.2730684 6.0200076 8.4415035 6.0829062 8.5281887 7.1816359 5.8079805 6.1858296 3.4195023 7.4092894 7.9765863 6.6042585 5.1658511 5.6150117
5.4953232 5.1383710 8.3334522 6.0431399 8.3822718 6.0486417 8.5608435 7.1477580 5.8297496 6.1226163 3.4248650 7.4807725 7.9652858 6.6500363 5.2238593 5.6317315
5.4811077 5.3185492 8.3379784 6.0860000 8.2276440 6.0735459 8.5475187 7.1486897 5.8517613 6.1016574 3.4326453 7.5621390 7.9583364 6.7131338 5.2470074 5.6213965
5.4155960 5.4407730 8.3328314 6.0413637 8.0668211 5.9959431 8.6150389 6.9625196 5.9502091 6.0022039 3.4868827 7.4982133 7.9043455 6.8231454 5.2122884 5.6097889
5.3813691 5.4920783 8.3418198 6.0875473 7.9535146 5.9708886 8.6251860 6.9184866 5.8070717 6.0017934 3.5196586 7.5041313 7.8516383 6.8513360 5.2431259 5.5917015
5.3392382 5.5428944 8.2274513 6.1295633 7.8835268 5.9990726 8.6490488 6.7597084 5.8274422 5.9860296 3.4505513 7.4909997 7.8251076 6.9138336 5.1879191 5.5324407
5.4966912 5.5002217 8.2233667 6.0837059 7.8191543 6.0662184 8.6894159 6.7372122 5.7654834 6.0910368 3.4383004 7.4375358 7.8856792 6.8870964 5.0769033 5.4815841
5.5240669 5.5103054 8.1394386 6.0477595 7.8442783 6.1340013 8.7137451 6.7579651 5.7431297 6.0517683 3.4071128 7.4687428 7.8537254 6.8442049 4.9252152 5.4610248
5.5805578 5.5089917 8.0635300 5.9870510 7.8902655 6.1876554 8.7104702 6.6738129 5.6915517 6.0516906 3.1766129 7.4836750 7.9827657 6.7490849 4.8970056 5.5839500
5.6499381 5.5815768 7.9427452 5.9059548 7.9317632 6.2909722 8.5606365 6.7033110 5.6973720 5.9164310 3.1927314 7.4945631 7.9689784 6.7892427 4.9717951 5.7387724
5.7150927 5.6084275 7.9366798 5.8345075 7.8563728 6.2664595 8.4634533 6.7050867 5.6543336 5.8858633 3.2451527 7.4515762 7.9069591 6.7496977 4.9914241 5.8169947
5.8942499 5.5901999 7.9352436 5.8741927 7.7741146 6.3544731 8.3584871 6.6622519 5.7338223 5.8647909 3.2673669 7.4446535 7.8906274 6.8110189 5.0020208 5.8250232
5.9145999 5.5572867 7.9533229 5.9006958 7.7958965 6.3427353 8.2543287 6.6970468 5.7711897 5.7357578 3.2682636 7.5753546 7.9079123 6.6861815 4.9710822 5.7668071
6.0489020 5.5920067 7.9212694 6.0312157 7.8723059 6.3139248 8.3263178 6.8023524 5.7803741 5.6712456 3.4516344 7.5772600 7.8740506 6.5865102 5.0269117 5.7977138
6.1630516 5.7024522 7.8900137 5.8759351 7.8730006 6.1992745 8.3145390 6.8190112 5.7223577 5.6353526 3.4905815 7.5372272 7.7356758 6.6067228 5.0069656 5.7089624
6.3094778 5.6978974 7.9514217 5.8971105 7.8790588 6.1475930 8.3586006 6.8238683 5.7009282 5.7445183 3.4694743 7.4854884 7.7258773 6.5460901 5.1534672 5.7783952
6.3897452 5.5251880 7.9476595 5.8487897 7.8506594 6.1150732 8.3290863 6.7700958 5.6157346 5.9080095 3.4281728 7.4825664 7.5866051 6.5471354 5.2465153 5.7809081
6.2357397 5.4619031 7.9941030 5.9773574 7.9478846 6.1604648 8.2810955 6.8262353 5.5701652 5.8534679 3.4891353 7.5610552 7.6109204 6.4262443 5.2785096 5.7003202
6.1322680 5.5163555 7.9925919 6.0242381 7.8084435 6.1573091 8.2376156 6.9549108 5.5213485 5.8528576 3.5014560 7.6327009 7.6329241 6.3397641 5.2782278 5.6368380
6.1537600 5.4709835 8.0533209 6.0866032 7.6798692 6.0903401 8.1617050 6.8929100 5.5086541 5.6891952 3.5168893 7.6786413 7.6639929 6.2644701 5.2573099 5.6835971
6.0710869 5.3492794 8.1020899 6.0104461 7.7368588 6.0775971 8.1260176 6.8506236 5.3903403 5.6738629 3.7113116 7.6841316 7.7352500 6.3030958 5.2572594 5.6975365
6.0230751 5.2292418 8.1316185 5.9459572 7.7981081 6.1551247 7.9610791 6.8544812 5.4055243 5.6050172 3.8044465 7.6135383 7.7263217 6.1927309 5.2423925 5.7026672
5.9467177 5.1650639 8.1179295 5.8436770 7.9659023 6.1336040 7.9693775 6.7323127 5.4943604 5.6085644 3.9862335 7.7007847 7.7239962 6.1536059 5.1438723 5.7627907
5.8730040 5.0522985 8.0765724 5.8070221 7.9742041 6.1717224 7.9067440 6.7545533 5.4269471 5.6571856 3.8798919 7.5844197 7.7061362 6.1830864 5.1704483 5.7193031
5.8873210 4.9112897 7.9987202 5.7406054 7.9703579 6.2106581 7.9285059 6.6953034 5.5335631 5.6263108 3.7901211 7.5542140 7.6994085 6.1470194 5.1059113 5.7068877
5.9115562 4.8654447 7.9350820 5.8215890 8.0123158 6.2176671 8.0550823 6.8348913 5.5225620 5.5704737 3.7654006 7.5809541 7.5290923 6.2210150 5.0571828 5.6625381
6.0107293 4.7625713 7.8463964 5.8331704 8.0973015 6.3737550 8.0690336 6.7980428 5.3395228 5.5303516 3.7651260 7.6233401 7.4830222 6.1895103 4.9486246 5.5156293
6.0900941 4.6375680 7.6804304 5.7818995 7.9932203 6.2502465 8.1051207 6.7662368 5.3387465 5.6582398 3.7089465 7.6231842 7.5336051 6.2354040 4.8671465 5.4918246
6.2027054 4.4890399 7.6142240 5.7191133 8.0911140 6.2385435 8.1852322 6.7633705 5.4639459 5.6758218 3.7229331 7.6124229 7.6299024 6.1512709 4.9246278 5.4128208
6.2733064 4.6550512 7.6213112 5.5910492 8.0049372 6.1200061 8.2076988 6.6833248 5.5100646 5.8833423 3.6990085 7.6561246 7.7877083 6.2410326 4.8215642 5.4913979
6.4117861 4.7234035 7.6198549 5.5340524 8.0537281 6.0534754 8.1187763 6.7350435 5.4097691 5.9238563 3.7667696 7.7445016 7.8191047 6.3058157 4.7426305 5.5598397
6.3592978 4.8850288 7.6076016 5.4742980 7.9138088 6.1521006 8.0356741 6.8105888 5.4647713 5.9441476 3.7701297 7.6683388 7.9633689 6.3620343 4.7664180 5.5459075
6.3429585 5.0238581 7.6620784 5.3798742 7.8411875 6.2433820 7.8923926 6.8025823 5.4653378 5.9961104 3.6635849 7.6950612 7.9767036 6.3162374 4.7325287 5.5051069
6.3799176 4.9910259 7.6262193 5.3238325 7.8017817 6.2813430 7.8391500 6.9810610 5.5763221 6.0374718 3.6226695 7.6236005 7.9316945 6.3520169 4.7524657 5.6038980
6.3354716 5.0088973 7.6845188 5.3373208 7.7103033 6.3805356 7.8809910 7.0148821 5.5565052 6.0763407 3.4662306 7.5610895 7.8671036 6.4276686 4.7032547 5.7768292
6.3066783 4.9341812 7.6971483 5.2613931 7.7934756 6.3521814 7.9462061 7.0461249 5.6069646 6.0371943 3.4512291 7.4405937 7.8949509 6.4693851 4.6839380 5.8825173
6.2829838 4.8860149 7.6236439 5.3336005 7.7300348 6.3333430 7.9763122 7.0132723 5.6128368 5.8974609 3.4605777 7.4193778 7.7675061 6.3641758 4.6984582 6.0273905
6.2238779 4.7729120 7.6871114 5.3357024 7.7248945 6.3315487 7.9434137 6.9846115 5.6645694 5.9321251 3.4637909 7.4589648 7.7431536 6.2946959 4.7661109 6.0058866
6.1848254 4.7556925 7.7034502 5.4557185 7.7138891 6.3143778 7.9384441 7.0469699 5.6963530 5.9779038 3.4655859 7.5027599 7.7993073 6.2598081 4.6832190 5.9520226
6.1427460 4.7398801 7.6157250 5.5370975 7.7159410 6.3209548 7.9035087 7.0300288 5.6387310 6.0301809 3.4930911 7.6201706 7.7964168 6.2815490 4.5647283 6.0480704
6.1234312 4.8465276 7.5617175 5.6215768 7.7769957 6.2667184 7.8181620 7.0568523 5.6155972 6.0126863 3.5403326 7.6647973 7.7791357 6.2905149 4.6052814 6.0509281
6.1709056 4.8090615 7.5823126 5.6623282 7.9216895 6.3094940 7.7416840 7.0809031 5.6076798 6.0280685 3.6266117 7.6577220 7.8599157 6.3147082 4.6281638 5.9622793
6.2637095 4.8084016 7.5423431 5.7821660 7.8570738 6.2045698 7.8347292 7.0121431 5.6640592 6.0797606 3.6636589 7.7879333 7.8474836 6.2893238 4.6413069 5.8354640
6.2674289 4.7562995 7.6113529 5.7795806 7.8609166 6.1438637 7.8450298 6.9404187 5.5987749 6.1232748 3.7352879 7.6834812 7.8665056 6.2469687 4.6051912 5.8253522
6.2486811 4.6498141 7.4597602 5.7182822 7.9542112 6.0853243 7.9023628 6.9938211 5.7440424 6.1571312 3.7992163 7.6841116 7.9354463 6.3446527 4.6375999 5.7669673
6.1817040 4.6887045 7.4730887 5.7095084 7.7721419 6.0693645 7.9830756 7.0802741 5.6879072 6.2685852 3.8218467 7.5951099 7.9351416 6.4100800 4.5941205 5.7447739
6.1970344 4.9447737 7.5017219 5.6979203 7.6978860 6.0650144 8.0756016 7.1072950 5.6071076 6.3166223 3.8405585 7.5880008 7.8727565 6.3605833 4.6701570 5.8016739
6.2358055 5.0211573 7.4648890 5.7099900 7.6749730 6.1139345 7.9913292 7.0496311 5.5340819 6.2227101 3.8794522 7.5682039 7.8287506 6.3887906 4.6490140 5.8511195
6.3565884 5.1958199 7.4278388 5.5706906 7.6559463 6.1922078 7.9924474 6.9151387 5.4654889 6.1095319 3.8906796 7.6571021 7.7903819 6.3832593 4.6967525 5.9096732
6.3581996 5.3032026 7.4180679 5.5146294 7.6384788 6.1409507 8.0342255 6.8383985 5.4694953 6.1973176 3.8633008 7.7200813 7.7619758 6.2981758 4.6941414 5.8655720
6.3659291 5.3449540 7.3994346 5.5106320 7.7127790 6.2212710 8.0046911 6.8880534 5.4729400 6.0647163 3.8210154 7.7225122 7.8044662 6.3965130 4.6413145 5.9264297
6.2763343 5.4034777 7.3374453 5.4930005 7.6585236 6.2170615 8.0742998 6.9278426 5.5204210 6.0245266 3.7693205 7.8341365 7.8251419 6.4634790 4.8033414 5.9072857
6.1904383 5.4543509 7.3347774 5.5252199 7.8028498 6.2848883 7.9858260 6.9692664 5.5056019 6.1021247 3.7565374 7.7655911 7.7464643 6.4498754 4.7955089 5.9011006
6.1701980 5.5163431 7.4192681 5.4959188 7.8874359 6.3629780 7.9494743 6.9953122 5.5062704 6.2883348 3.6416121 7.6875682 7.7747550 6.3755689 4.7355766 5.9135962
6.2245717 5.5644884 7.4931612 5.4815097 7.9558682 6.3864121 8.0197096 6.9723864 5.4995379 6.3269205 3.6309586 7.7323756 7.7012963 6.2717772 4.7825074 5.9964390
6.3183146 5.5556178 7.4704714 5.4672599 8.0271273 6.3453441 7.9698257 7.1257339 5.5582585 6.1696229 3.6474938 7.7767272 7.6709108 6.3807778 4.7064657 6.0975819
6.3874159 5.5928106 7.5313048 5.4464917 7.9221773 6.2393465 8.0265532 7.1687694 5.5005083 6.1936893 3.3962493 7.8254895 7.5772882 6.2647977 4.7633686 6.1655140
6.3795395 5.6418610 7.5156980 5.4416671 8.0182552 6.1376085 8.0164289 7.1544747 5.4249535 6.1883974 3.4148252 7.8507061 7.4804435 6.3626471 4.7944531 6.2103162
6.4991288 5.6710844 7.5725069 5.4206338 7.9038553 6.0945845 7.9132471 7.1734638 5.3483987 6.1483836 3.2979324 7.7561941 7.5399966 6.2695742 4.9902325 6.1192923
6.5785546 5.6870770 7.5865974 5.5107026 7.8608146 6.0638719 7.8926072 7.1330652 5.3635678 6.1098294 3.2531338 7.9014068 7.4534478 6.2730751 5.0045710 6.1145253
6.6904106 5.6842942 7.6850538 5.4023657 7.7979250 6.0542026 7.9132576 7.2680573 5.3954840 6.0532851 3.3082190 7.8605561 7.4524679 6.1420860 5.0213208 6.1353769
6.6017094 5.5966005 7.7575665 5.3178859 7.8516464 5.9384713 7.8682208 7.2309632 5.4664621 6.0954909 3.3755436 7.8918462 7.5033803 6.1172175 5.0261998 6.1941009
6.6337442 5.5522332 7.7764754 5.3183742 7.8220921 5.9435906 7.9643264 7.1948123 5.4411182 6.2193918 3.4301538 7.8977966 7.7099123 6.0932655 4.8845358 6.3133144
6.5381193 5.4302592 7.9042139 5.3070717 7.9593587 5.9294910 8.0863619 7.1283054 5.5039258 6.2154655 3.3836429 7.9565911 7.8705349 6.0690460 4.8399539 6.3126926
6.5093756 5.4007554 7.9446549 5.3218327 8.0372019 5.8129711 8.0850267 7.2306147 5.4494739 6.2631121 3.3414795 7.9934025 8.0097799 6.1507530 4.8438215 6.3410931
6.3854995 5.4024611 7.9135194 5.2783914 7.9894857 5.8363709 7.9263110 7.1763215 5.4905791 6.2137098 3.3626063 8.0441294 7.9659910 6.2527523 4.9043446 6.2638583
6.3475113 5.3769374 7.8624101 5.3470383 7.9623771 5.7871828 7.8607593 7.1644320 5.5360913 6.2309442 3.4030886 8.0144033 7.9284153 6.2317452 5.0316854 6.1806970
6.3122444 5.3764625 7.8529735 5.4556489 8.0037327 5.7816787 7.7645059 7.3067861 5.6403618 6.3069305 3.3243997 7.9876900 7.9045129 6.1100922 5.1277342 6.2051020
6.2583928 5.4247069 7.8852029 5.5309668 7.9847240 5.8119917 7.7029614 7.2633119 5.7345920 6.3455644 3.3291280 8.0387421 7.9043336 6.1097803 5.1087112 6.2741919
6.2314997 5.4680657 7.9246922 5.5055857 7.9603658 5.7548881 7.6418929 7.2628317 5.8842840 6.3916297 3.2962620 8.1099100 7.9663372 6.0964808 5.1067095 6.1442537
6.3287473 5.5117135 8.0306520 5.5324512 7.9823270 5.7191343 7.7617788 7.2265291 6.0211053 6.4207807 3.2025144 7.9624581 7.9766426 6.1146049 5.1621876 6.1360574
6.3452921 5.5366769 8.2141066 5.5514660 7.9843006 5.7217245 7.7231464 7.1784730 6.2086887 6.4857502 3.1831186 7.9122491 8.0273933 6.0443115 5.2534995 6.1046662
6.3786802 5.5011735 8.2892103 5.5639472 8.0035744 5.7986937 7.5741749 7.1750021 6.1951685 6.5115237 3.1718104 7.9588614 8.0486307 6.0342069 5.2139487 6.0551028
6.4243660 5.4822216 8.1773157 5.5928707 8.0931406 5.8481131 7.5522962 7.1440158 6.1524339 6.4270687 3.1492882 7.9318318 8.0142641 6.0259309 5.2065549 6.0389528
6.5287576 5.3808599 8.0454931 5.7076678 8.0219584 5.9125056 7.5851398 7.2132530 6.0037498 6.4102459 3.0876253 8.0045786 7.8837047 5.9696980 5.2722874 6.0088420
6.4603324 5.4499965 7.9712930 5.7582917 7.9528661 5.9197197 7.6017761 7.1558623 5.9164443 6.2908196 3.0209491 7.9919701 7.8313298 5.9635530 5.2802591 6.0810733
6.4342556 5.4248075 7.8209896 5.7868042 7.8998308 6.1413817 7.7163587 7.1260934 5.8685060 6.2186651 2.9559219 8.0538225 7.9120526 5.9486790 5.2405233 6.0749397
6.3754702 5.3621573 7.7911611 5.9275780 7.7699456 6.1518664 7.7702398 7.1173205 5.8392978 6.2281632 2.9982970 8.0405693 7.9650674 5.8318496 5.1709533 6.0118208
6.4406447 5.3554587 7.7260394 6.0202241 7.7440495 6.0746241 7.7915730 7.1417317 5.7961059 6.2036099 2.9421685 7.9773135 8.0337229 5.7193332 5.1309443 6.0108571
6.4142218 5.3325367 7.6373792 5.9355540 7.6605830 6.1526771 7.7134638 7.0957122 5.6844749 6.2874541 3.1440380 7.8405724 7.8643203 5.8191090 5.0955081 5.9421124
6.2829556 5.3218131 7.6126966 6.0492067 7.6119504 6.1167345 7.7826800 7.0828991 5.6090283 6.3165207 3.0830719 7.8323951 7.8512402 5.7911706 5.0705433 6.0437293
6.2513719 5.2738962 7.5733609 5.9653425 7.5371709 6.1542692 7.9059486 7.1218162 5.6405454 6.4094419 3.1806934 7.8024178 7.7782373 5.8046618 5.1255355 5.8979750
6.2472205 5.2287188 7.6240196 5.9462748 7.4040861 6.0298872 7.9813309 7.1460443 5.7377763 6.4793816 3.2520895 7.7361274 7.8066077 5.8998561 5.0963659 5.8424149
6.2613425 5.3195868 7.4837246 5.9093866 7.4277120 5.9725294 8.0792580 7.1287680 5.7548499 6.4600105 3.3484390 7.7368922 7.7951498 5.9299312 5.1642895 5.8831887
6.3434420 5.2589068 7.4780354 5.9327121 7.4182668 5.9148393 8.0530558 7.2249994 5.6988640 6.3072228 3.3703351 7.7601318 7.8557868 5.9428959 5.3262634 5.9159803
6.3258963 5.1695948 7.5161467 5.9461098 7.4376154 5.8372517 8.1842508 7.1844926 5.7566442 6.2330112 3.2701826 7.8078198 7.7937112 5.9416223 5.4818854 5.8772612
6.3625360 4.9910331 7.6078930 5.9173136 7.4195056 5.8548703 8.2098570 7.1215925 5.8384585 6.1238456 3.2383125 7.8475437 7.7063084 5.9839506 5.4987240 5.8776088
6.3513017 4.9061589 7.7183838 5.9255676 7.5397377 6.0173998 8.2878723 7.2110586 5.7930117 6.0480962 3.3493705 7.9213314 7.7482300 5.9774733 5.5743227 5.8404965
6.4168110 4.9450564 7.7783170 5.9564400 7.5210686 5.9418030 8.2779093 7.2317781 5.8320880 6.0305762 3.4139717 8.0082912 7.7318797 5.8907437 5.6586776 5.8155589
6.3157411 4.9405661 7.7346315 5.8998570 7.5098329 5.9217920 8.2697287 7.2277541 5.9388638 6.0005169 3.4229264 7.9941916 7.7882924 5.8506918 5.7347279 5.6225295
6.3125820 5.0485439 7.8444834 5.9315710 7.5352683 5.9090571 8.2576494 7.1404686 6.0418510 5.9947886 3.4635096 8.0528860 7.7968483 5.8235145 5.7784920 5.6452923
6.2495823 5.0565372 7.7629032 5.9072204 7.5886703 5.7620401 8.2190561 7.2034502 5.9997153 5.9276910 3.4735453 8.0093946 7.8182797 5.7129135 5.7884765 5.5617027
6.4052515 5.0998468 7.8113728 5.7900486 7.5197988 5.7070317 8.2649355 7.3182135 5.9571671 5.9163585 3.5330377 7.9692416 7.8128304 5.6801825 5.7946181 5.4936547
6.3451262 5.0496335 7.7970123 5.8001080 7.5192771 5.6531525 8.2952728 7.3709817 5.8532414 5.9735603 3.5559139 7.8640537 7.8354511 5.6416087 5.7892056 5.4896994
6.4393325 5.0372458 7.7195940 5.8498759 7.6005254 5.6808681 8.2263851 7.4071922 5.8256326 5.9878287 3.4838445 7.8459826 7.7869740 5.6334472 5.8347793 5.3989787
6.4170752 5.0872660 7.6607332 5.8018713 7.5888815 5.6585221 8.1874790 7.3890862 5.8191190 5.9830265 3.5032883 7.7988119 7.7453165 5.6897397 5.8506460 5.3596411
6.4099646 5.0173893 7.4906669 5.7797542 7.5673752 5.5977159 8.2431459 7.2609024 5.8558435 5.9840679 3.4264929 7.9137974 7.6988587 5.6435537 6.0107117 5.4156890
6.4149127 5.1442990 7.4666710 5.8059492 7.6220737 5.5917988 8.2265387 7.2396097 5.8227391 6.0078812 3.2473834 7.8446336 7.6226387 5.6709304 5.9414539 5.5593233
6.4349761 5.2247562 7.4543786 5.8161974 7.6293178 5.5818586 8.2592993 7.2874632 5.8847075 5.9798007 3.2645962 7.8840714 7.5579591 5.5552921 5.9479012 5.4844894
6.3523736 5.3402534 7.3983021 5.8492966 7.5550966 5.5947647 8.1284714 7.3391881 5.8413200 6.0421896 3.2311742 7.8799057 7.6229095 5.5678477 5.8608265 5.4933429
6.4053140 5.2878790 7.3501611 5.8207541 7.4844418 5.5406771 8.2123833 7.1966705 5.9322438 6.1021681 3.2445862 7.8567729 7.6547537 5.4663801 5.8514471 5.3819299
6.3526373 5.2573366 7.3753324 5.5725088 7.5183125 5.5476761 8.1872835 7.2051601 6.0078397 6.2387428 3.4270186 7.8914084 7.6984673 5.4175959 5.7730103 5.4338670
6.4618421 5.3206253 7.3716927 5.4897590 7.6670685 5.5681634 8.1829624 7.1042919 6.0911059 6.2233667 3.4785852 7.9976807 7.6597347 5.4977503 5.6807580 5.4038315
6.5536680 5.3205633 7.4376802 5.4738369 7.5860929 5.5380635 8.1167755 6.9881897 6.1017971 6.2829351 3.3648765 7.9545035 7.6407585 5.5731759 5.5426321 5.3678598
6.4741402 5.2167506 7.4060450 5.4488759 7.6531420 5.5671959 8.0779467 6.9956942 6.1369672 6.3070464 3.4155817 8.0196705 7.6779346 5.6378274 5.4745545 5.4021411
6.3926191 5.2657871 7.3883739 5.4543858 7.7935095 5.6647377 8.1294708 6.9898663 6.0777168 6.2836838 3.3693659 8.1219645 7.6347876 5.6998491 5.3585043 5.4135656
6.3691216 5.3577104 7.2338123 5.5419240 7.7617769 5.6190634 8.1600285 7.0392547 6.0135241 6.2235293 3.2692149 8.1489353 7.5449953 5.7672081 5.2877932 5.6413112
6.4337664 5.4158201 7.2937341 5.5883236 7.8324828 5.7647052 8.1626663 7.0796423 6.0232639 6.0964298 3.2787371 8.1860285 7.5833349 5.7659750 5.2673893 5.8111997
6.4739723 5.4360342 7.3198285 5.5923719 7.6599011 5.6976891 8.3477116 7.1223245 5.9624519 6.1908522 3.1185024 8.2321386 7.5449743 5.7632918 5.2981138 5.8912468
6.4645486 5.5214252 7.3615994 5.6377082 7.6334014 5.6244326 8.3965454 7.0521612 5.9887595 6.1661463 3.1359377 8.2310429 7.5286555 5.7272687 5.3652067 5.9058690
6.4909544 5.4743176 7.3405519 5.5831208 7.7128572 5.5804071 8.4062891 7.0748153 6.0072494 6.2224336 3.1201720 8.2660055 7.5738974 5.7052937 5.3973408 6.0155988
6.3598118 5.5205584 7.3749933 5.5740094 7.6335912 5.5417399 8.4315567 7.1245656 5.9513178 6.1082020 3.1267328 8.3816919 7.6699433 5.7344241 5.4046822 5.9467907
6.4157839 5.5040913 7.3739243 5.5742650 7.6539445 5.4566565 8.4143105 7.1862106 5.9970670 6.1231499 3.1111977 8.4266872 7.5766339 5.6567211 5.4245582 5.9677787
6.2905116 5.4816079 7.4904509 5.6158895 7.5901165 5.4758153 8.4222670 7.1780677 6.0200315 6.0579691 3.0474849 8.6086216 7.6554213 5.6506286 5.4096146 6.0431166
6.3479714 5.3381481 7.5916839 5.8299298 7.6000938 5.4482331 8.3849554 7.2081327 6.0702624 6.0546112 3.1791196 8.4943829 7.6344352 5.6640058 5.3226728 6.0563135
6.4198484 5.2875900 7.6677818 5.7970347 7.6366329 5.3712106 8.3669310 7.1540704 5.9593754 6.0302134 3.2819538 8.4314709 7.5613141 5.7513041 5.2555337 6.0271678
6.4218292 5.1679640 7.7678375 5.6728668 7.6615529 5.4711208 8.3520374 7.1192031 5.9112663 5.8964376 3.3875873 8.4290037 7.5916405 5.8091521 5.2196150 6.0137186
6.5180812 5.1005602 7.7844801 5.6721764 7.6989965 5.6145144 8.3384295 7.1232948 5.8918457 5.8397565 3.4475050 8.4833183 7.4468589 5.8570542 5.1625538 5.9929156
6.5897307 5.1327410 7.8048773 5.6350660 7.5935092 5.7038536 8.2986403 7.1731853 5.9521146 5.8209367 3.3779147 8.4988489 7.4905338 5.8014951 5.1141820 6.0902987
6.6370621 5.2237892 7.9325967 5.6854720 7.4048696 5.7604351 8.2126169 7.2006426 5.9151268 5.9632726 3.4676442 8.4569368 7.5094814 5.9026122 5.1552339 6.1752172
6.6273332 5.2491665 8.0658827 5.6394153 7.3193665 5.7137136 8.2113400 7.1154661 5.9867029 6.0312414 3.4218414 8.4992628 7.5728841 5.8294368 5.0761156 6.1234164
6.6283331 5.3553553 8.2125645 5.6170869 7.3009329 5.6278505 8.1625328 6.9512901 6.0971308 6.1600080 3.5093582 8.5693998 7.5824981 5.8772302 5.1047273 6.0855079
6.5890894 5.3303413 8.2990875 5.6615949 7.3869128 5.6390772 7.9952903 6.8274031 6.0491767 6.1717639 3.2929225 8.4827089 7.7151432 5.9412251 5.0888691 6.0266657
6.5066552 5.4360590 8.2639589 5.7147279 7.3199563 5.5788417 7.8423333 6.7417727 6.1046481 6.1306906 3.1373169 8.4493208 7.7452650 5.9775357 5.2327189 6.0130377
6.4199615 5.5242567 8.2473307 5.7954159 7.4123764 5.5956049 7.8008280 6.8023310 6.1351466 6.1817021 3.1495111 8.3675060 7.7783833 6.0363827 5.2562480 5.9903483
6.4321499 5.4016871 8.2484961 5.7746754 7.5020928 5.5327663 7.6860766 6.7518549 6.1722546 6.1520853 3.2296138 8.2956409 7.7475972 5.9518652 5.3559117 5.9283166
6.2898226 5.3364439 8.1980391 5.7533579 7.5399108 5.5629168 7.5567260 6.8661170 6.1446972 6.1039619 3.3168561 8.1258097 7.7202363 5.8997493 5.2788997 5.9916143
6.2401171 5.2618208 8.1869659 5.7836080 7.4548454 5.6106253 7.4638672 7.0486603 6.0698800 6.0890288 3.3299754 8.1181955 7.8287702 5.8413048 5.3268418 5.9836130
6.2530694 5.3953028 8.2477198 5.6873627 7.5038624 5.6448073 7.5244017 7.0386963 5.9466333 6.0876880 3.4130363 8.1121778 7.9360590 5.9728074 5.3486423 5.9904561
6.3904219 5.3841162 8.2020884 5.7132730 7.4806633 5.6154156 7.5706997 7.0086832 5.9861474 6.0984535 3.5338750 8.1185904 7.9483089 6.0401130 5.3259120 5.9580164
6.3876109 5.3616905 8.1756649 5.7434125 7.4621978 5.7468147 7.6461959 7.0363250 6.0550971 6.0717096 3.6463501 8.1871634 7.9584937 6.0484352 5.3100405 5.9377260
6.3953023 5.4548564 8.1555834 5.7571955 7.4563098 5.8157463 7.6013250 7.0478325 5.9587088 6.1481948 3.6510971 7.9861045 7.9303255 6.0325670 5.2648358 5.9644003
6.3240142 5.5259333 8.2324467 5.8758812 7.5226068 5.8476586 7.6199865 7.0280285 5.9637914 6.1206932 3.6366427 7.8878484 7.9755220 5.9767590 5.3256822 6.1105962
6.2588434 5.4850125 8.3589048 5.9881668 7.5163617 5.9123540 7.5792084 7.0875831 6.0276489 6.0211725 3.6121643 7.7248764 8.0040789 6.0672116 5.2877192 6.0219102
6.3339548 5.5007353 8.3768291 5.9513888 7.4714456 5.9731355 7.5791559 7.0660362 6.0045004 5.9065309 3.6655946 7.6457376 8.0133572 6.0604286 5.1400585 5.9073730
6.4394112 5.5150833 8.4677505 6.0000687 7.5473738 5.9411287 7.5649986 6.9208903 5.9738355 5.8920593 3.7267013 7.5865388 8.0204477 6.0704713 5.1977706 5.8347588
6.5222416 5.4532886 8.5184946 5.9782987 7.5793405 6.0532217 7.5753245 6.9326439 5.9371042 5.9356871 3.7992580 7.5665450 8.1145573 6.0139470 5.2586918 5.7583613
6.5452428 5.3899946 8.5563793 6.0101652 7.7149782 6.1138754 7.5733905 7.0313463 5.8911896 5.9578481 3.7183378 7.5956764 8.1980829 5.9469848 5.1977878 5.8634634
6.5585308 5.2971001 8.4618511 5.9730453 7.7341490 6.0865984 7.6967478 7.0388594 5.8087139 5.9490914 3.7275195 7.7255135 8.2401762 6.0502005 5.1118436 5.9127536
6.5150108 5.2522287 8.5548773 5.9624372 7.7179966 6.1879616 7.7151380 6.9969716 5.7549124 5.8534288 3.7246618 7.7082710 8.2436523 6.0736847 5.1150508 6.0180378
6.4585400 5.2974548 8.5078230 5.9376693 7.6566081 6.1702414 7.6974554 6.9672303 5.7195764 5.8716116 3.7253942 7.7467389 8.2617331 6.1866593 5.1321115 6.1238770
6.4368682 5.2863846 8.4042616 5.8711791 7.6374722 6.0786471 7.6821241 6.9736290 5.7395144 5.7547894 3.7012544 7.9162030 8.2524147 6.2548637 5.1718645 5.9782615
6.3071160 5.3445148 8.3728456 5.8336682 7.6635532 5.9844108 7.6911664 7.0391297 5.7634511 5.6999531 3.6564085 7.9925675 8.2645903 6.1213126 5.2049203 5.8818555
6.1997266 5.2088919 8.4273520 5.6478128 7.6201859 5.9643860 7.5346951 7.2242951 5.7409458 5.8080473 3.6631777 8.0962191 8.2441568 6.0963449 5.0534573 5.8146958
6.0493321 5.1535516 8.4419699 5.6434994 7.5312662 6.0932941 7.5039725 7.2053485 5.8812451 5.7815948 3.6039770 8.0073872 8.2710981 6.1349883 4.9472742 5.8023610
5.9099088 5.1814098 8.4676952 5.5526795 7.4509339 6.0247445 7.5235672 7.2938313 5.9148765 5.8562279 3.5120418 7.9378214 8.1929960 6.2144103 4.8512573 5.8975902
5.9127975 5.2463341 8.5255222 5.6259394 7.3513985 5.9841747 7.4408774 7.3268042 5.8994012 5.8602295 3.4490097 7.9429827 7.9932699 6.3287349 4.8349271 5.7748208
5.8610702 5.3838348 8.5667639 5.6066012 7.2563319 5.9090962 7.4825797 7.4095902 5.8444333 5.7564507 3.3051224 7.8501525 7.8485394 6.2085514 4.7902875 5.8691111
5.9910054 5.3389268 8.5241919 5.6223264 7.2382579 5.7898498 7.4738131 7.3663673 5.8878846 5.6786089 3.2702911 7.8532133 7.6327944 6.2826595 4.7117057 5.9945331
5.9463949 5.3669481 8.5605707 5.6276488 7.1628122 5.9013696 7.6158485 7.2763534 5.9185224 5.6668849 3.1535158 7.8397956 7.5248141 6.3602948 4.6630297 5.9383950
6.0540214 5.3947659 8.5468845 5.6089025 7.1105928 5.8133297 7.6709099 7.3734469 6.0244112 5.6523709 3.0958769 7.8658390 7.3958249 6.4638476 4.6986022 6.0682125
6.0695906 5.2963128 8.5647507 5.6292610 7.1551590 5.8079152 7.6794782 7.4685788 6.0796275 5.6937518 3.1933181 7.9205241 7.3814607 6.4771461 4.7383647 5.9662600
6.2070870 5.2981262 8.5750656 5.6162267 7.3090110 5.7293820 7.6757231 7.4123368 6.0678267 5.7057648 3.2307007 8.0057812 7.3402205 6.5092211 4.7716432 5.8629951
6.2230463 5.2802262 8.5244722 5.5586038 7.1816821 5.7197962 7.6090345 7.5440431 6.0357084 5.7081103 3.2353268 7.9130230 7.3552632 6.4061604 4.8719616 5.7622085
6.1602163 5.2420087 8.4526491 5.5638738 7.2574291 5.6425867 7.6525626 7.5396471 6.1133943 5.8582177 3.2394993 7.9318595 7.5399590 6.2930160 4.8211002 5.6390419
6.0971746 5.1576185 8.3818598 5.4547410 7.2349772 5.5865755 7.5980597 7.5904264 6.1458235 5.8963680 3.2148981 7.9213629 7.5455189 6.2763510 4.7721691 5.6057901
6.1084499 5.2357173 8.3478098 5.3836360 7.1669126 5.5669746 7.5599217 7.5505171 6.1887183 6.0367312 3.2035418 7.8376422 7.6037531 6.3247771 4.7319951 5.6662717
6.0257678 5.1636405 8.4660597 5.3297853 7.1735826 5.5367055 7.4860902 7.5722060 6.1780319 6.1655140 3.1713915 7.8622303 7.6243339 6.3520794 4.6570706 5.7969031
6.0269551 4.9983640 8.4808083 5.2670465 7.0610671 5.5435190 7.4603472 7.5052762 6.2031994 6.1608291 3.0698168 7.9274240 7.5754051 6.4681430 4.6439557 5.8208137
5.9057360 4.9631476 8.5818615 5.1542964 6.9974689 5.6342630 7.4919839 7.4342146 6.1935692 6.1899648 3.0699785 7.9755864 7.5947270 6.4317875 4.5895262 5.9149504
5.9208579 4.8529420 8.6643229 5.1146994 6.8721700 5.6179867 7.4829621 7.3645344 6.2864485 6.2064462 3.0766757 7.9618435 7.6244097 6.4899521 4.6363783 5.9779997
5.8806386 4.7829003 8.7144537 5.0997758 6.7236681 5.5645771 7.6060748 7.4047732 6.2848969 6.1795888 3.0609665 8.0259371 7.6897669 6.4713936 4.5857515 5.9939685
5.8150511 4.7172608 8.7642097 5.0460768 6.7487750 5.5456128 7.6358438 7.4483852 6.2027402 6.2282081 3.0968421 8.0371256 7.8025908 6.4372344 4.7163777 5.9126720
5.8008137 4.8204126 8.7288294 5.1432471 6.6669793 5.5247836 7.7499676 7.4644513 6.0902739 6.2091265 3.2083473 8.0054398 7.9133911 6.3064456 4.7353916 5.8577938
5.8650241 4.8727317 8.7424688 5.1445045 6.7018776 5.5336514 7.7575378 7.4093819 6.0220151 6.1434245 3.2046115 7.9181299 8.0115891 6.2643757 4.7660971 5.8446584
5.9357324 4.9015298 8.7996750 5.0711350 6.7917008 5.4929380 7.7218885 7.4107575 6.0069618 6.0381269 3.1691439 7.8762197 8.1160755 6.1693025 4.7804437 5.9387960
5.8933201 4.9384527 8.8014526 5.0623360 6.9174261 5.4033399 7.6909709 7.3750420 5.9541736 5.9834075 3.2277241 7.8829374 8.1832314 6.1580892 4.8131723 6.0945787
5.9214916 5.0212102 8.6295977 5.0300417 6.9300895 5.4695120 7.6784258 7.2833099 5.9492731 5.9831891 3.2089214 7.9842715 8.1313190 6.1886816 4.8704281 6.0730181
5.8643336 4.9607253 8.6115961 4.9606805 6.9954548 5.4524598 7.5997372 7.3332286 6.0292926 6.0103908 3.1682510 7.9438100 8.0238218 6.1810679 4.8858008 6.0705128
5.8124952 4.8950620 8.6709166 4.9507155 7.0870848 5.5099478 7.5754638 7.2246590 5.9738131 6.0451713 3.2005010 7.9995894 7.9519753 6.0477352 4.9840612 6.0989394
5.8294907 4.8887506 8.6510496 5.0219045 7.0473285 5.6150961 7.5380158 7.1869459 5.9659357 6.1397734 3.1062758 8.0250597 7.8353658 6.0683274 4.9695268 6.1243367
5.8702197 4.9498401 8.6438274 5.0444040 7.0408587 5.8071332 7.5149398 7.0191884 5.8788919 6.1176310 3.1858180 8.0067863 7.9531322 6.0569291 4.9693298 6.1731520
5.9517822 4.8915267 8.6717234 5.0181584 7.0613680 5.8138647 7.4419956 7.1166759 5.8145070 6.1299987 3.1184239 7.9149542 7.9325328 6.0251770 4.9719005 6.2048197
6.0207253 4.8824925 8.5929756 4.9928093 7.1721148 5.8322878 7.4294691 7.0370693 5.7156630 6.1039338 3.2582865 7.9144959 7.9652381 6.1074538 4.9665036 6.1699047
6.0650797 4.9194522 8.4842539 5.0049071 7.3194509 5.7576351 7.5596399 6.9820561 5.7352319 6.1084528 3.2075074 8.0765667 7.9839034 6.1376400 4.8289599 6.1194468
6.1088052 4.8680286 8.4461737 5.0114374 7.3405566 5.7735305 7.4989758 7.0499549 5.7321858 6.0410290 3.2557507 8.0362434 7.9787550 6.2288394 4.9111562 6.0728221
6.1600595 4.8908968 8.3924084 4.9480195 7.3922405 5.7992826 7.4543209 7.0868731 5.7513828 6.0347266 3.2045920 8.0935421 7.9861889 6.1598954 5.1309662 5.9898028
6.1775150 4.9029503 8.4040689 5.0666699 7.4305143 5.8218975 7.4078860 7.0552711 5.7832379 5.9123883 3.1426430 8.1358404 8.0139618 6.1366038 5.2066121 5.8903317
6.2132692 4.9585876 8.4572153 5.1042705 7.5209737 5.8083801 7.4148140 7.0259066 5.7074714 5.8288956 3.0601239 8.0918722 8.0893202 6.0830526 5.2509809 5.9366341
6.1829238 4.9715843 8.3484497 5.0867448 7.5942354 5.7198105 7.3625507 7.0102386 5.6510272 5.7252016 3.0192528 8.0308590 8.0648146 6.1199698 5.1941738 5.9491744
6.2647185 4.8763900 8.3127785 5.0885549 7.6515512 5.7536111 7.4070497 6.9727163 5.5958304 5.5908103 2.9849195 8.0229893 7.9847932 6.1786981 5.1757069 5.8429608
6.2147589 4.8259125 8.3101025 5.0795827 7.7335806 5.7597580 7.4489474 7.0797892 5.5410781 5.6464601 2.9263756 7.9894876 7.9908977 6.4040489 5.1983185 5.8428526
6.2003360 4.8389335 8.3377247 5.2235250 7.7671051 5.8484173 7.4325347 7.1865721 5.5108638 5.6258988 2.7970390 8.0137634 7.9689374 6.2845006 5.1214275 5.9551954
6.2470622 4.8135071 8.3017302 5.2332649 7.5946927 5.8824215 7.5507264 7.3228612 5.5157905 5.6567807 2.6229389 7.9734030 7.9513116 6.3517289 5.0805726 5.8958402
6.2565632 4.7838349 8.3172016 5.2991338 7.4645705 5.9344149 7.5182185 7.3838825 5.5278277 5.7065034 2.4847782 8.0120630 8.1050329 6.2766261 5.1130695 5.9264526
6.2261715 4.7378988 8.3681154 5.3080206 7.4982834 5.8879571 7.5276318 7.4124155 5.5716591 5.6974692 2.5343926 7.9099712 8.0360498 6.3373408 5.1186991 5.9307342
6.3301425 4.7743301 8.3157167 5.4503288 7.4410262 5.8064070 7.5205216 7.5392990 5.5227795 5.7483096 2.5841436 7.9979815 8.1174955 6.2911525 5.1360884 5.9229136
6.4272695 4.8510995 8.3791256 5.6848764 7.3970675 5.7941108 7.6064329 7.5866203 5.5696502 5.6951308 2.6369722 8.0588493 7.9671731 6.3802209 5.1762800 5.9278116
6.4736900 4.8945603 8.4102678 5.6607060 7.5287356 5.7719641 7.6924829 7.5732512 5.6955571 5.7853260 2.5930586 8.1237383 7.9533195 6.5828476 5.2611365 6.0141826
6.4933553 4.9161720 8.4891472 5.6940646 7.6489196 5.8334026 7.6767883 7.5603061 5.7533722 5.7677269 2.5503192 8.1205149 7.9783731 6.6277566 5.1510043 5.9911938
6.5765748 4.9241147 8.5345755 5.6377754 7.6911082 5.8933158 7.6873465 7.5173802 5.7162385 5.7892070 2.4514456 8.1886101 8.1611023 6.4959440 5.2061453 5.9890928
6.6968560 5.1163654 8.6040344 5.6584544 7.7262759 5.9580812 7.6743875 7.5365252 5.5862746 5.9761591 2.5330927 8.3414402 8.0110407 6.5385418 5.1461906 5.9286113
6.5960717 5.1840138 8.5155535 5.7465711 7.7207088 5.9439797 7.7481866 7.5459991 5.6716886 6.0710125 2.6556084 8.3798552 8.0445833 6.3823910 5.0989256 5.9185481
6.6039319 5.2588592 8.5022879 5.7707715 7.5621591 5.9238744 7.6528339 7.6477242 5.6706853 6.0825281 2.6988456 8.3943834 8.0715237 6.3684502 5.1687903 5.9562569
6.5318613 5.1633096 8.4908228 5.7164750 7.6014609 5.8757091 7.6938281 7.6522241 5.7449093 6.0700221 2.7484062 8.4352684 7.9920321 6.3149538 5.1726894 5.9606996
6.6216607 5.1718960 8.4854479 5.6193943 7.5479236 5.9806900 7.6675849 7.6169620 5.7488523 6.1083789 2.8303530 8.4545946 7.8975697 6.3068666 5.1616187 5.9804416
6.5237083 5.2380433 8.5545607 5.4693627 7.5498857 6.0034938 7.6507401 7.5940809 5.6957102 6.0056829 2.8538203 8.3731766 7.9599524 6.1806674 5.1769423 6.0037060
6.5567975 5.2787395 8.5230675 5.3871918 7.4926767 5.9829764 7.6129012 7.4863982 5.7139506 5.9183750 2.8760269 8.2917233 7.8623466 6.2916536 5.2619743 5.9742208
6.4311709 5.4513636 8.5815916 5.3963089 7.2968111 6.0282931 7.5890341 7.4436765 5.7287455 5.9124436 2.8112228 8.2797031 7.9213061 6.1719165 5.2651806 5.9757257
6.4508076 5.4552808 8.7419395 5.4051485 7.2227993 6.0732579 7.5626020 7.3791156 5.7286711 5.7731423 2.9357867 8.3016682 7.9383135 6.1068664 5.2053194 6.0557261
6.4058003 5.4893837 8.6878986 5.3941579 7.1091833 6.1179366 7.6481452 7.3797321 5.7785249 5.6443157 2.9698694 8.1687670 7.9922366 6.1518583 5.1598201 6.1263399
6.4467182 5.4180388 8.5561829 5.3488998 7.0917287 6.1517282 7.7075047 7.3535442 5.8114352 5.6351733 2.9687629 8.0912695 8.0439777 6.1448855 5.2275600 6.1210537
6.3707867 5.3419499 8.5520611 5.2837477 7.0708199 6.2195840 7.5947061 7.4125996 5.7990193 5.6499319 2.8643878 8.0478487 8.0996847 6.1808977 5.1982398 6.0762806
6.4039769 5.3878841 8.5287399 5.2494178 7.1148424 6.2813172 7.4988203 7.2738714 5.8813882 5.7221642 2.8782456 8.0578003 8.0950308 6.1151834 5.2387304 6.0794315
6.3731065 5.4448910 8.5243607 5.2173548 7.1684408 6.3985968 7.4652438 7.3292885 5.7944493 5.7011576 2.9210021 8.0629368 8.2052174 6.1100616 5.2941747 5.9818583
6.3059664 5.4527721 8.6068468 5.3369765 7.1057882 6.2534909 7.5514064 7.4377198 5.7680945 5.6972890 2.9775870 8.0355682 8.1816082 5.9571071 5.2664051 5.9191985
6.1876440 5.5108352 8.5464659 5.3438044 7.0464020 6.1972113 7.6283274 7.5202866 5.6258097 5.7414799 3.0565650 7.9895406 8.1488972 5.8760786 5.1831388 5.8561673
6.1444063 5.5267363 8.6297455 5.3342481 7.0735679 6.2701368 7.7014341 7.4411936 5.5957513 5.7562957 3.0753837 7.9711928 8.1492462 5.8708835 5.1906881 5.8971186
6.1633744 5.6463943 8.6113520 5.5128984 7.0884542 6.2788758 7.8040829 7.4378915 5.5897183 5.8618011 3.0861700 7.9746485 8.1656799 5.8355994 5.1499929 5.8914852
6.1620121 5.7317176 8.6213570 5.5924101 7.0020981 6.3160543 7.8944211 7.4725509 5.5539494 5.8623314 3.0179167 7.9777403 8.2041464 5.8671503 5.1682363 5.9480672
6.2415948 5.6177006 8.7132015 5.5545125 7.0773735 6.3286233 7.9179230 7.4791756 5.5730510 5.9106846 2.9310141 8.0496893 8.2143698 6.0160551 5.1152773 5.9767599
6.2806792 5.5328999 8.6803017 5.5356636 7.1463137 6.4526749 7.8056698 7.4871645 5.5105109 5.9486299 2.7490325 8.0518980 8.1032162 6.1292176 5.0986562 5.9661775
6.3633552 5.5761843 8.7169294 5.5068316 7.2863884 6.4629493 7.7360573 7.4910402 5.5503387 5.9267254 2.8450167 8.0159731 8.1333771 6.1822882 5.1499157 5.8964682
6.4562826 5.7226977 8.6085596 5.4990082 7.4094062 6.5145173 7.6874051 7.4542327 5.4487352 5.8748193 2.8188519 8.0516596 8.0915880 6.1744618 5.1568475 5.9278831
6.4390855 5.8223343 8.6008654 5.5316000 7.5614882 6.6867890 7.5319366 7.3550277 5.4515047 5.8115058 3.0055809 8.0324173 8.1165590 6.1359944 5.2120624 5.8340178
6.5202093 5.9855418 8.6059847 5.5417438 7.5655537 6.7277980 7.6577816 7.2851920 5.4254084 5.7631001 2.9322414 8.0622282 8.0741148 6.2263370 5.3078423 5.8624811
6.5195012 6.0241852 8.6730242 5.4705791 7.6529899 6.7035580 7.6420355 7.1785378 5.2788081 5.7400560 3.0696502 8.0930986 8.0431004 6.2596302 5.3389268 5.9013181
6.4954014 5.9941869 8.6808329 5.3718061 7.6590719 6.6696100 7.7117605 7.2811904 5.3243990 5.7458782 3.0612915 8.0913191 8.0807743 6.3094516 5.2579188 5.9883704
6.4213367 6.0397000 8.6553183 5.3170242 7.6251917 6.6701241 7.7931581 7.1867204 5.2877154 5.6103263 3.0476577 8.1668377 8.0511465 6.3917809 5.3075104 5.9598632
6.4443021 6.0975256 8.5217047 5.1313133 7.5682259 6.5643821 7.9064078 7.1587448 5.2886105 5.5066757 2.9831829 8.2098379 8.1440449 6.4814057 5.2146111 5.9169111
6.3907762 6.1300845 8.4964590 5.1234112 7.5089951 6.5909214 7.9248266 7.1297464 5.3590279 5.4960189 2.8893578 8.2109690 8.1508236 6.5126653 5.1507983 5.8571258
6.3973460 6.1156850 8.4636917 5.1905560 7.5201011 6.6240292 7.9546237 7.1897688 5.3098865 5.5473347 2.9672303 8.1225023 8.1038790 6.4894443 5.2175436 5.7573299
6.3094635 6.0634408 8.4385309 5.2490835 7.5349574 6.5725837 7.9039125 7.1491742 5.3081441 5.5315223 2.9326584 8.1224632 8.1016846 6.4573803 5.1460605 5.6898303
6.3942552 5.9361997 8.3431730 5.2819324 7.4392371 6.4880071 7.7904186 7.2059669 5.3244920 5.5330615 2.9307277 8.0233040 8.0128613 6.4126062 5.1538620 5.6907468
6.3227873 6.1325626 8.3935480 5.2561350 7.3239546 6.4142866 7.7656074 7.3198395 5.3304200 5.5787859 2.9160974 8.0080853 8.0176992 6.3615832 5.2884569 5.6844087
6.2034292 6.1510525 8.3501005 5.3321953 7.2525043 6.3594036 7.7303967 7.3298097 5.2222848 5.5492115 2.9804595 7.9747910 8.0069437 6.3269563 5.3660564 5.8042622
6.2549348 6.2143006 8.2427568 5.4070396 7.1918006 6.3228793 7.7332687 7.3450027 5.2089949 5.5849118 2.9727309 7.9912877 8.1647739 6.3132911 5.3829732 5.8699617
6.1890197 6.3440590 8.1844091 5.4724441 7.3021975 6.2712049 7.7674203 7.4181585 5.3170815 5.5114241 2.9362006 7.9678335 8.2778206 6.4408984 5.4726963 5.9439397
6.1832552 6.3468337 8.3123999 5.5616531 7.4407549 6.2758317 7.8809481 7.3888712 5.3815079 5.5255799 3.0344105 7.9374290 8.2746840 6.4415541 5.4886909 5.9401193
6.1627359 6.3368206 8.3574276 5.5757709 7.5092201 6.2334671 7.9890532 7.3927255 5.3226185 5.4394364 2.9699352 7.8615537 8.3368855 6.4842043 5.5123162 5.8452501
6.1028194 6.4941421 8.3147211 5.5490565 7.5695558 6.3030829 7.9741831 7.3266664 5.3058872 5.4071193 2.9839330 7.9951806 8.4479952 6.5054102 5.4839330 5.8115373
6.0474396 6.4646788 8.2046852 5.5862355 7.6786537 6.2773681 8.0097351 7.3568439 5.2925005 5.3342047 3.0087135 7.9733567 8.4890060 6.5708451 5.5529642 5.7942014
5.9378219 6.4470000 8.0685148 5.6449633 7.5081511 6.3085523 8.0623007 7.3614836 5.3274636 5.3773832 2.9944789 8.0126390 8.4860392 6.5971169 5.5859332 5.7526202
5.9554667 6.3957057 8.0034389 5.6758723 7.5369835 6.3967943 8.0110216 7.3152089 5.2102551 5.3981490 3.0259807 8.0706739 8.5162926 6.5357041 5.4335413 5.6907091
5.8886733 6.3029613 7.9405751 5.6688118 7.4734244 6.3663092 8.1220102 7.4109645 5.1802287 5.4055247 3.0295172 8.0667219 8.5267792 6.5909109 5.4973073 5.7007442
5.8403840 6.3575597 7.9215875 5.8859887 7.3836560 6.3812962 8.1278410 7.4775767 5.2247024 5.3632479 3.0032020 8.0484514 8.5271025 6.5771317 5.5931592 5.6709957
5.9072104 6.3140726 7.8639441 5.8813505 7.4109969 6.3365302 8.1428919 7.4693394 5.1816545 5.4010653 2.9664059 8.0666265 8.5429134 6.5794058 5.6643643 5.6291528
5.9226789 6.2932191 7.8508353 5.9222107 7.3622556 6.3417850 8.2471972 7.4865355 5.1728020 5.3510790 3.0477178 8.0770054 8.4650021 6.4653893 5.6452422 5.6495724
5.9396467 6.2418013 7.8608789 5.8896189 7.3636203 6.2902584 8.0996017 7.4297123 5.2500792 5.2165260 3.1065807 8.1545572 8.2970228 6.5327787 5.6366844 5.6622047
5.9975953 6.1879244 7.8640394 6.0179572 7.4083762 6.3310347 8.1154356 7.3755422 5.3027797 5.2456479 3.1009104 8.2007599 8.3399363 6.5180445 5.5421643 5.7483587
6.1296806 6.1922746 7.8894539 5.9661050 7.5454102 6.3921437 7.9763336 7.3823466 5.3147421 5.2763486 3.0672197 8.2656937 8.1607418 6.5036573 5.4515462 5.7430301
6.1009169 6.0578651 7.9615283 5.8521533 7.6573877 6.2900486 7.9764247 7.3735304 5.2650743 5.2967896 2.9242995 8.3073244 8.1826897 6.5222359 5.3517299 5.7704024
6.1209674 6.0630593 8.0691185 5.7200670 7.6771898 6.3070331 7.9718180 7.4660649 5.4322104 5.3926539 3.0437610 8.2958574 8.2405205 6.4609270 5.2528667 5.7279181
6.1882310 6.1108141 8.1105165 5.6159191 7.6637139 6.2465463 8.0469751 7.6449037 5.4664660 5.4220924 3.0293412 8.3322449 8.3218460 6.4704137 5.1538696 5.7926359
6.2013898 6.1373529 8.1667795 5.5631666 7.5738583 6.2906055 7.9455352 7.6777411 5.5030060 5.4908209 2.8794932 8.3570662 8.2992878 6.4836135 5.2490668 5.7581825
6.1603017 5.9999013 8.1387987 5.5536904 7.5046105 6.2111807 7.9333405 7.7261248 5.2906079 5.4771318 2.7932918 8.4784670 8.1810684 6.5035434 5.2426109 5.7664046
6.1762919 5.9592228 8.0678177 5.5943522 7.4368262 6.1896296 7.8859081 7.6439638 5.3521671 5.4874682 2.6311314 8.4975548 8.0020933 6.5868487 5.3003783 5.8398256
6.1251092 5.8590655 8.0396414 5.6381474 7.3860788 6.1479349 7.8602757 7.5775251 5.2600250 5.5754094 2.6454453 8.4985018 7.9713984 6.6980581 5.2753696 5.8449440
6.2037129 5.8201327 7.9515805 5.7136869 7.3822393 6.1552277 7.8606257 7.5329776 5.3254890 5.6939321 2.5226333 8.5598783 7.9689159 6.7614293 5.2986193 5.8404236
6.2096972 5.8030367 7.9366117 5.8165607 7.3572240 6.1755476 7.7755728 7.5447798 5.3280454 5.6608019 2.5496039 8.4363184 7.9411707 6.8000364 5.4233775 5.9685984
6.1346397 5.7578936 7.7560420 5.7597103 7.3614764 6.2363830 7.8547335 7.5415583 5.3178701 5.7543263 2.5406539 8.3839760 7.9251809 6.9353642 5.4854541 5.8503451
6.0871229 5.7126369 7.7603612 5.7686429 7.3962049 6.2793560 7.8998175 7.5687890 5.3533340 5.7748046 2.4566028 8.3261538 8.0205727 6.9500809 5.6173887 5.8991175
6.1916699 5.7975402 7.8406115 5.6823750 7.3589058 6.3364344 7.9416080 7.5317187 5.2916751 5.7282019 2.3887880 8.4286661 8.1004286 7.0348086 5.6068239 5.9574790
6.2718420 5.8710504 7.8059635 5.6085300 7.2827797 6.3980103 7.8545427 7.4959946 5.3505392 5.7166667 2.3372233 8.4473915 8.1872988 7.1068296 5.7044363 5.8243413
6.2798314 6.0125289 7.8321762 5.5508165 7.3120465 6.4766469 7.8875775 7.5749550 5.4676509 5.7500663 2.4131970 8.4831934 8.1834927 7.0924702 5.7335396 5.9123092
6.2526255 6.1474648 7.8580680 5.3577456 7.2914100 6.5129170 7.9281569 7.6341534 5.5005255 5.7599506 2.4314237 8.2975578 8.2261992 6.9405632 5.8183651 5.8488870
6.2046556 6.0815902 7.8235631 5.3861327 7.3115635 6.3837028 7.9751945 7.6005354 5.5624480 5.7195239 2.4946826 8.1965637 8.1025295 6.8669505 5.8047132 5.9179296
6.1981459 6.0090599 7.8518133 5.3130441 7.3030043 6.3460612 7.9808183 7.5389676 5.6298466 5.7984881 2.4348664 8.1898651 8.1595421 6.9199271 5.8202734 5.8797655
6.2769103 6.0505638 7.8248367 5.3019290 7.3826437 6.3476315 7.9325695 7.4021354 5.7110171 5.7768722 2.5129793 8.2434015 8.1808100 6.8698349 5.8353786 5.9319940
6.2291102 5.9925065 7.8511620 5.3095226 7.4336576 6.3895869 7.8756509 7.4629774 5.7359920 5.7667074 2.5555716 8.2834158 8.1848164 6.8779731 5.7902937 5.8070550
6.2652164 5.9268160 7.8302307 5.2468247 7.4121828 6.3478065 7.8298478 7.3175058 5.7615099 5.7976503 2.6393247 8.2676678 8.1857796 6.9057770 5.7431636 5.6853237
6.2148294 5.9815974 7.8569961 5.2751551 7.3610492 6.3107262 7.7827783 7.2786503 5.8064408 5.8138256 2.6028733 8.2272682 8.1038208 6.9171853 5.6508055 5.5163627
6.1612434 6.0030332 7.8330550 5.2574334 7.3027930 6.3170819 7.7662468 7.1601443 5.8813343 5.8030148 2.4750772 8.1945333 8.1654110 6.8287077 5.5938811 5.4325738
6.2202768 6.0434923 7.7491140 5.3673143 7.2714939 6.3313684 7.7307796 7.1695962 5.8959408 5.7319984 2.4524968 8.2117672 8.1244278 6.6995888 5.5745029 5.4230690
6.1500449 6.0680809 7.9138851 5.3989072 7.1528144 6.3905416 7.7415771 7.1403251 5.9072342 5.7848544 2.4546819 8.0731277 8.2207394 6.7328196 5.5265422 5.4572821
6.1927419 6.1044283 8.0780602 5.4048700 7.0897212 6.3534102 7.8046889 7.1143646 5.7536697 5.7765512 2.5533462 7.9943657 8.1476536 6.6485848 5.5687313 5.3851690
6.1660051 6.1047812 8.2217169 5.3313756 7.0862117 6.2719502 7.9585390 7.1074266 5.6270871 5.8171601 2.5715516 7.9881864 8.2222471 6.5490313 5.6892529 5.4279447
6.1203198 6.1304483 8.2894917 5.2585859 7.1015506 6.1641960 7.9889808 7.1570759 5.5476546 5.8194046 2.4429371 8.0764627 8.2712412 6.4476223 5.6805534 5.3776441
6.0653968 6.1230669 8.2901392 5.1691637 7.2493820 6.1239300 7.9412408 7.2844739 5.4856215 5.8303285 2.3517797 8.1097002 8.3351917 6.4635501 5.6867509 5.3480906
6.0137157 5.9861565 8.3652306 5.1346512 7.2247515 6.1073413 7.8568311 7.1878347 5.4637861 5.8285131 2.3114688 8.1446552 8.3199759 6.5329695 5.6829162 5.1991673
5.9821205 5.9209991 8.4607859 5.0511823 7.3568993 6.1129894 7.7645211 7.1750069 5.6142397 5.8602662 2.2231472 8.1265030 8.3185844 6.3942442 5.6705780 5.1905169
6.1537457 5.8507152 8.3943405 5.0686259 7.3418984 6.0214968 7.8180628 7.1613598 5.7397385 5.8644328 2.1665146 7.9960957 8.3329430 6.4578490 5.5910811 5.1726460
6.2193694 5.7635331 8.3960123 4.9666891 7.3424864 6.1618886 7.8384547 7.0404310 5.6942472 5.9451542 2.1953042 7.9675498 8.2795048 6.3908644 5.5905886 5.2332730
6.2545161 5.7597876 8.3708363 5.0628195 7.4211946 6.2118931 7.8567443 7.1398253 5.8298068 6.0464597 2.2897882 7.9634061 8.2451830 6.4684582 5.6223550 5.2563915
6.3932648 5.7614770 8.3990021 5.1383152 7.4125333 6.2718821 7.7178240 7.0395880 5.8336263 6.0102444 2.3273551 8.0301313 8.2095461 6.4806452 5.7009563 5.2764134
6.3680439 5.6321006 8.4204016 5.1407080 7.3608975 6.1603413 7.6364675 6.9037166 5.8873377 5.9102998 2.2722900 7.9730220 8.1321154 6.4391570 5.7260242 5.2801790
6.2935815 5.5209165 8.4308558 5.0593376 7.3898373 6.0543408 7.6391554 6.8750129 5.8469877 5.7576966 2.3338904 7.9433513 8.0876789 6.4099216 5.7306461 5.3315158
6.1582718 5.4233003 8.3886766 5.0621123 7.3464794 6.0896125 7.6950016 6.8713160 5.8606839 5.7587528 2.3239641 8.0059862 7.9853964 6.4402432 5.7353745 5.1732039
6.0063534 5.3544364 8.3268843 5.0766058 7.4668112 6.1335268 7.7316713 6.8500643 5.8536983 5.7232809 2.2430804 8.0397139 8.0353765 6.4934349 5.6844950 5.1501985
5.9414887 5.2976313 8.1774807 4.9971361 7.4789062 6.1305356 7.7849627 6.8007131 5.8420272 5.6994247 2.2405810 8.1481237 8.0972815 6.4638300 5.6150241 5.1137362
5.8625836 5.3129215 8.0298262 5.0099115 7.5343146 6.0623922 7.7438755 6.7928948 5.7343559 5.7086678 2.2424548 8.1976814 8.1534758 6.2630892 5.6221123 4.9757800
5.7763200 5.2730689 8.0465326 4.9052348 7.6489177 6.0379281 7.7598457 6.8834300 5.6121573 5.7651396 2.4165123 8.2939129 8.2115545 6.2580771 5.5446992 4.9857264
5.8480277 5.1437016 8.0090551 5.0382514 7.6725860 6.0783710 7.6667862 6.9397197 5.6008697 5.6616759 2.3448157 8.3704214 8.1860847 6.2487407 5.5273914 4.9796190
5.8779507 5.1343522 7.9254169 5.0311413 7.7018256 6.1635823 7.6331773 6.9986730 5.5251517 5.5332761 2.4336965 8.4447966 8.1723862 6.3515091 5.4853172 4.9364495
5.8698182 5.1266942 7.9804144 5.0147295 7.7852664 6.1774297 7.4443073 7.0138044 5.5757499 5.4570789 2.4446273 8.3918819 8.0540009 6.4220266 5.4661479 4.7710285
5.8528585 5.2019806 8.0863886 4.9027729 7.6277728 6.2436190 7.4516129 7.0904779 5.5444360 5.3554053 2.4554634 8.3504820 7.9396458 6.4644055 5.4784136 4.8018007
5.7298069 5.3152070 8.1554251 5.0019808 7.7800364 6.3277993 7.5675478 7.1364036 5.6805806 5.4533448 2.4655113 8.3191099 7.8501792 6.4047971 5.5775733 4.8568830
5.8355203 5.2923069 8.2241125 4.9083104 7.8018956 6.2799735 7.6179461 7.0875611 5.5517464 5.3723145 2.3887503 8.1648140 7.8797698 6.3018513 5.5963306 4.8525534
5.8333664 5.2321796 8.0992918 4.8656545 7.8833776 6.3432603 7.7716169 7.0605989 5.5774140 5.3681812 2.3843570 8.0240812 7.8508801 6.2336426 5.6223712 4.8146253
5.9103985 5.3541126 8.2584696 4.8800397 8.1359406 6.3726015 7.8482184 6.9886289 5.5476160 5.4940319 2.4543986 7.9784961 7.8309774 6.1708922 5.5738788 4.8500247
5.9518428 5.3773141 8.1265469 4.7318287 8.1491957 6.4431763 7.7459483 6.9320235 5.4128132 5.5596943 2.3356652 7.9079843 7.8744688 6.2343650 5.6771984 4.9384589
5.9922838 5.3535042 8.1013813 4.7432747 8.1550417 6.4928079 7.7693529 6.8191624 5.4944620 5.6860332 2.4143527 7.9076753 7.8577948 6.1353288 5.4827199 4.8934240
6.0675888 5.3564119 8.0617990 4.8421769 8.2314568 6.5275311 7.7345676 6.8435040 5.4630308 5.7310944 2.3098624 7.9564533 8.0099564 6.0670772 5.4447560 4.9106002
6.0564618 5.2302089 7.9609413 4.9690552 8.3081484 6.4596267 7.6216726 6.8552475 5.3350439 5.6609344 2.1958809 7.9777241 8.0096083 6.0611806 5.3730912 5.0112548
6.1180634 5.2885966 7.9279552 4.9782667 8.4528942 6.4362707 7.6052585 6.8828917 5.2955360 5.7287469 2.2075117 7.9696140 7.9917989 6.0927863 5.3657103 5.0800743
6.0950990 5.3555098 7.8817792 5.1483111 8.4754524 6.4096327 7.4165072 6.8333616 5.2284026 5.7195492 2.1178491 7.9400358 7.9435816 6.0457220 5.3540750 5.2124434
6.1392875 5.4869986 7.8900399 5.2263718 8.4710789 6.4191442 7.4014130 6.8857026 5.2368064 5.7385406 2.0386682 7.9907389 7.9929504 6.0109801 5.4050660 5.0583119
6.1462779 5.5260139 7.8063440 5.2469096 8.3336391 6.4646955 7.3450956 6.8773212 5.1890106 5.7904825 2.0960636 7.9846697 7.9605966 5.9514999 5.5148668 5.1878648
6.0876498 5.6498408 7.7886586 5.2427402 8.2814388 6.5155411 7.2690043 6.7564521 5.2279782 5.7794590 2.1908364 7.9898343 8.0155706 5.9581699 5.5215411 5.0770764
6.0998731 5.6593761 7.7036467 5.2649884 8.1416454 6.5408950 7.2325082 6.7383618 5.1384511 5.9673696 2.1818156 8.0385656 7.9107132 6.1220112 5.6926770 4.9578915
6.0646286 5.6778269 7.6032205 5.2890286 8.1257677 6.6071172 7.3172894 6.6340122 5.0973907 5.8861661 2.2579863 8.0233002 7.8669734 6.2197413 5.7134624 4.8171463
6.0825968 5.5518365 7.5958238 5.2955251 8.1035500 6.5627079 7.4323063 6.5424252 5.1279311 6.0374379 2.1407411 7.9541535 7.7287159 6.3344007 5.7215548 4.7161288
5.9340086 5.4785981 7.5290079 5.2644081 8.1611509 6.5293221 7.4948931 6.5393729 5.1140032 6.1296272 2.1102831 8.0514946 7.7042446 6.5389342 5.6792536 4.6382732
5.9188485 5.4046636 7.5559287 5.2325101 8.1384048 6.4793987 7.5902801 6.6548266 5.2443686 6.2766318 2.1280160 8.0045900 7.7174301 6.6533113 5.7158294 4.5700140
5.8758593 5.3586774 7.5512824 5.2989659 8.1024933 6.3393779 7.6016951 6.6104670 5.3395143 6.3197155 2.1184244 8.0688305 7.7402434 6.7159767 5.7511926 4.4773550
5.9456940 5.3059020 7.6726737 5.3124809 8.1771269 6.2656522 7.6862202 6.6498308 5.4383621 6.3213038 2.1443264 7.9916496 7.7994518 6.5842142 5.8062844 4.4632969
6.0261731 5.2612948 7.7324018 5.3349447 8.1273966 6.3467288 7.7309594 6.6938763 5.4209137 6.3609657 2.1954427 7.9188790 7.8079844 6.5403218 5.7750030 4.5329118
5.9225445 5.1957645 7.8313646 5.3370447 8.0522289 6.3553467 7.7585158 6.6497669 5.4286995 6.3605795 2.1425476 7.8812656 7.7944179 6.5052586 5.7996016 4.5380630
5.9987555 5.2284160 7.8471575 5.3505850 8.1194124 6.4204121 7.7375422 6.6064453 5.4955487 6.4845185 2.0233760 7.9552150 7.7993379 6.3829708 5.8525324 4.5016365
6.0978475 5.2503443 7.7702799 5.3152070 8.1006804 6.5897222 7.8148866 6.6832576 5.6933665 6.4296646 2.0888464 7.9936242 7.7492390 6.2451916 5.8481221 4.5117321
6.1580954 5.3664765 7.7251759 5.4749637 8.0570984 6.5751176 7.7817035 6.6914868 5.6647048 6.4774494 1.9978439 8.0835619 7.7149267 6.0498953 5.9238539 4.5008135
6.2752686 5.3027306 7.7292690 5.6336713 8.1236153 6.3984604 7.7558761 6.7141290 5.4086566 6.3501348 2.0103431 8.1404428 7.8331299 5.9216790 5.9714684 4.7919912
6.3717513 5.2827539 7.7350302 5.6560035 8.0023031 6.3538876 7.6717043 6.6390047 5.4450712 6.3177524 2.1176546 8.2379360 7.9329019 5.8539290 5.9825063 4.8931069
6.5315495 5.2426014 7.6657062 5.6663055 7.9979606 6.3177700 7.6238174 6.5003347 5.4900179 6.3119087 2.0522010 8.3413982 7.9617662 5.6970959 6.0411105 4.9618101
6.6004734 5.2547174 7.5787501 5.5897942 7.9663930 6.3289371 7.5556035 6.4396014 5.5525312 6.3916860 2.1251149 8.4010448 7.9595184 5.6405129 6.1213684 5.0519891
6.6652260 5.2608967 7.5933204 5.5738201 7.9675093 6.3290281 7.6509333 6.3583927 5.5567412 6.5208383 2.1706553 8.5830183 8.0638542 5.5677166 6.1076198 4.9979916
6.7307248 5.2775955 7.6476521 5.5444126 7.8315125 6.4822640 7.7177925 6.3597312 5.5115404 6.5522966 2.1350408 8.6351776 8.0180655 5.4753127 6.0824895 5.0557656
6.7994246 5.4190526 7.4893641 5.5207682 7.7725720 6.6731024 7.6728606 6.3624907 5.5134101 6.5615273 2.1560826 8.6572895 8.0145454 5.4547400 6.0629296 5.0683880
6.7863073 5.4946027 7.5604906 5.4138556 7.6452255 6.6904230 7.6263585 6.4023309 5.4101644 6.7397633 2.1132951 8.6248884 7.9799576 5.3600636 6.0462923 5.1285472
6.7791681 5.6047750 7.6950116 5.3749180 7.6400118 6.6081967 7.6852732 6.4104276 5.4828353 6.8042483 2.2337563 8.4739227 7.9859433 5.3458629 6.0078130 5.1855679
6.6809683 5.6220860 7.7217879 5.4537201 7.6905732 6.5850019 7.5782843 6.4005094 5.5726943 6.8450351 2.2294586 8.4219761 7.9441171 5.2552652 5.9974251 5.0816512
6.5846562 5.7296758 7.7106504 5.6066856 7.6730614 6.4959784 7.4981661 6.2652693 5.6196489 6.8599534 2.2868860 8.3218422 7.9163566 5.2966361 6.0312371 5.0912061
6.5218282 5.6138420 7.7267008 5.5903263 7.6369581 6.4313545 7.5345187 6.3038344 5.5111575 6.8504343 2.2438233 8.3382826 7.9485064 5.1633902 6.0411901 5.1226792
6.4006619 5.5388932 7.6468415 5.5348611 7.4862604 6.3989811 7.4675665 6.2836409 5.6709342 6.8208537 2.2931042 8.2534142 8.0103168 5.0810246 6.0467925 5.1647501
6.3846383 5.5717726 7.7049227 5.4647694 7.4609227 6.3629146 7.5088782 6.2791948 5.7209654 6.8081412 2.2374854 8.3082399 8.0042953 4.9702330 5.9160333 5.1032753
6.5829377 5.5457845 7.8387613 5.3947220 7.4582162 6.2537875 7.4986110 6.2523518 5.7158384 6.7710500 2.1596618 8.3000603 7.8944221 4.9258242 5.8966446 5.1838741
6.5947304 5.5422382 7.8529263 5.3030052 7.4707866 6.2141910 7.4396949 6.2213278 5.7111945 6.6943884 2.1560290 8.2297096 7.8473287 4.8199329 5.8604560 5.3168001
6.6007271 5.4342546 7.9464345 5.2712822 7.3723698 6.2108164 7.3274064 6.2035789 5.8174982 6.6373034 2.1300271 8.3434067 7.9710855 4.7253060 5.7937455 5.3816323
6.6554060 5.5338726 8.0143871 5.2079682 7.3276362 6.1334009 7.3565235 6.0388517 5.8350320 6.6529956 2.0291500 8.2673578 8.0697165 4.5872841 5.7964983 5.4615741
6.5998693 5.5049806 8.2120361 5.2530942 7.3603673 6.0564413 7.4001813 5.9266891 5.7311049 6.6216893 2.0693336 8.2294340 8.1350842 4.5817952 5.8278689 5.5632119
6.6306849 5.4821935 8.2021923 5.2239928 7.4072123 6.1235313 7.3446841 5.8594155 5.7025418 6.6356244 1.9277825 8.2156372 8.2821636 4.5246096 5.8594241 5.6413507
6.6404624 5.4348254 8.1656256 5.3429904 7.4759464 6.2949214 7.4027019 5.8735709 5.6056013 6.7123876 1.8952790 8.2145462 8.4382038 4.5319595 5.8548875 5.5973916
6.6136799 5.3414240 8.1725368 5.2666659 7.4873400 6.3261046 7.4127808 5.9508724 5.4924631 6.7829423 1.9725293 8.1608658 8.5393581 4.6153893 5.7843461 5.5626717
6.6211486 5.2632394 8.1585283 5.3233867 7.4960895 6.3655853 7.4821377 5.9512777 5.5171447 6.8164539 2.0404894 8.2310085 8.5681324 4.6572623 5.9434910 5.4284644
6.6992788 5.2144265 8.1548834 5.4319220 7.4992442 6.3763561 7.5277262 5.8207316 5.5393748 6.7957969 2.1056457 8.2243366 8.5107136 4.7527466 5.9331818 5.4246035
6.6421199 5.1613841 8.0652180 5.4883127 7.4954209 6.2077646 7.6574378 5.7308574 5.4236946 6.7948246 2.1205504 8.2109995 8.4493437 4.8262329 5.9411769 5.4486008
6.7092643 5.1526766 8.0145607 5.4920278 7.5016418 6.0653052 7.7134261 5.7183070 5.4364696 6.7669373 2.0848811 8.2357254 8.4570427 4.7965193 5.9597645 5.4230108
6.7368202 5.2355790 7.9562945 5.5453119 7.4661865 6.0225992 7.8646984 5.8347440 5.3912973 6.7041535 2.1255765 8.3262510 8.3543739 4.8407841 5.9835134 5.3127937
6.7104278 5.1886854 7.9612851 5.5025601 7.3908415 6.0386739 7.8791327 5.8369284 5.4375200 6.6574006 2.1760349 8.3721972 8.4009590 4.8736753 5.9397330 5.3083997
6.6722808 5.2169261 7.8858490 5.3887901 7.4555926 6.0072889 7.9200091 5.9194541 5.5235662 6.6014199 2.1577616 8.3838472 8.3807631 4.9531350 5.8895106 5.2208610
6.6755829 5.1645007 7.9392142 5.3659968 7.4626260 6.0525417 7.7944074 5.9040480 5.5741639 6.5956802 2.1446466 8.3942556 8.4161634 5.0515499 5.8895602 5.2112708
6.7589030 5.1336794 7.9757986 5.3598442 7.3014407 6.1030908 7.7872171 6.0135016 5.5040522 6.5466576 2.0923679 8.3042822 8.2881975 5.1549950 5.8563008 5.1031632
6.7740788 5.2781296 8.0627251 5.3713202 7.3102131 6.0789928 7.7297201 5.9427223 5.5352116 6.5523171 2.0792680 8.3782167 8.2704983 5.1494179 5.8007274 4.9222574
6.7467837 5.3616514 8.0957422 5.3447280 7.4482846 6.0739408 7.8050776 5.8996716 5.5876069 6.4018059 2.1808407 8.3431139 8.3043890 5.1343446 5.7559524 4.9619040
6.8074622 5.3539233 8.0192766 5.4574718 7.5584373 6.1920524 7.7941251 5.9443145 5.6720333 6.3277478 2.3404169 8.4509039 8.2496395 5.1114817 5.7788734 4.8488269
6.7006054 5.3169994 8.0742874 5.5370722 7.4876623 6.3567486 7.9482598 5.8415570 5.7876124 6.2858949 2.3530023 8.4643593 8.2338562 5.1067142 5.8539233 4.7699323
6.6880417 5.3368230 7.9906797 5.5152130 7.5698352 6.2980466 8.0970573 5.8741407 5.9520416 6.3774757 2.2675636 8.5324049 8.1666765 5.0593433 5.9109354 4.8227906
6.6214638 5.3970037 7.9530864 5.6249418 7.6335483 6.3146772 8.1113558 5.9184284 5.9717231 6.3691769 2.1207604 8.4204512 8.0416203 5.0702338 5.9748516 4.9215574
6.6101265 5.3072629 7.8944535 5.5810046 7.7602158 6.2975974 8.0498981 5.8989754 6.0572114 6.3236361 2.0557237 8.4724083 8.1356964 5.0274634 5.9175286 5.0010567
6.6804838 5.1958747 7.9789114 5.6243267 7.8109140 6.2357578 8.0425568 6.0013084 6.1731734 6.3044133 1.9370462 8.5426331 8.0251808 5.0146317 5.8338485 4.9190483
6.7423415 5.1149359 7.9130960 5.6883955 7.8279285 6.1124530 7.9787416 5.8554335 6.1678185 6.3338261 1.9462818 8.4158220 7.9638033 4.9548631 5.7605805 4.8679838
6.8349276 5.1406465 7.8592076 5.7732663 7.8553400 6.0512028 7.9870396 5.7670245 6.1766119 6.4255743 1.9825708 8.1593285 8.0570459 4.9284539 5.6487169 4.9082713
6.7887120 5.2144389 7.9226198 5.6121588 7.7895942 6.0228434 7.9256673 5.7264390 6.2958035 6.3156352 2.1610711 8.0460854 8.1101828 4.9791331 5.5979266 4.9215646
6.8303905 5.2470384 7.8536425 5.6001692 7.7473974 6.0124121 7.8771625 5.7245436 6.4490843 6.2097416 2.1353765 8.0611467 8.2285328 5.0642304 5.4509964 4.9178791
6.8319454 5.2849107 7.8519812 5.5927868 7.7499123 6.0292740 7.8104372 5.7078929 6.3921223 6.3086352 2.1301162 8.1024704 8.2859497 5.1057496 5.3320971 4.9280114
6.8343992 5.3646641 7.9638524 5.4740214 7.8474946 5.9653344 7.7500930 5.7051373 6.3737102 6.2289457 2.1799824 8.0815449 8.2197399 5.1700115 5.3216634 4.9172454
6.8966327 5.4785881 8.0346870 5.3880014 7.8174124 6.0125170 7.7867746 5.6069684 6.5273976 6.3013554 2.1376941 8.1898584 8.1354532 5.1493311 5.4047747 5.0230565
6.9564309 5.5856962 8.0463781 5.3360081 7.7980661 6.0365257 7.8413901 5.6039767 6.5541539 6.3455653 2.0117931 8.2426510 8.0939341 4.9871931 5.5474887 4.9495020
6.9763441 5.6899290 8.0884628 5.2159181 7.7929792 6.1170049 7.9084816 5.6029897 6.4573073 6.3964872 2.0596814 8.1814060 8.1351051 5.1359124 5.6074705 4.8365626
6.9286404 5.7421403 8.0164776 5.1040626 7.6683497 6.1442256 7.7637777 5.6735120 6.2740555 6.3969646 2.0241187 8.1867628 8.1311712 5.3249106 5.7658973 4.8987579
6.9192233 5.8070636 8.0115938 5.0840487 7.6185331 6.1181626 7.7419481 5.7230973 6.1992784 6.3898931 2.1985168 8.1997290 8.0430670 5.3523650 5.8325052 5.0010314
6.9430981 5.7046175 7.9923286 4.9798183 7.5949516 6.1826735 7.7062254 5.7748508 6.1427369 6.3170004 2.2551932 8.2608252 8.1235952 5.4145875 5.8859930 4.9776859
6.8499246 5.6919413 7.9843230 4.9151378 7.5347643 6.0764265 7.7813830 5.6657014 6.1809559 6.2883453 2.2470934 8.2680273 8.0325003 5.3810329 5.9097881 4.9279604
6.8780708 5.6545210 7.9364276 4.6985040 7.5877728 6.0881481 7.6410456 5.6472878 6.1270838 6.2184768 2.1885126 8.2405872 8.0525503 5.3839631 5.8626671 4.9343743
6.9237037 5.6004515 7.9113698 4.6246305 7.5386353 5.9223895 7.5548549 5.6512194 6.0842576 6.1735611 2.1847653 8.2069454 8.0208235 5.2783990 5.8468485 4.8995976
7.0105200 5.5449409 7.7429967 4.5642362 7.5213799 5.7915764 7.5852752 5.6479621 6.1334720 6.2624526 2.1232731 8.2403631 7.9704986 5.2142277 5.8411140 4.7205820
6.9211836 5.5452900 7.7898693 4.5487165 7.3381658 5.7122746 7.5650320 5.6748710 6.1223392 6.2297225 2.0322754 8.1186752 8.0414953 5.3212218 5.7357697 4.6604161
6.9284530 5.5842891 7.8688865 4.6627593 7.2619066 5.7408757 7.5069561 5.8504109 6.0998430 6.2216921 2.1926529 8.0870514 7.9869318 5.3556285 5.7427521 4.6442995
6.7939801 5.5284367 7.9097662 4.6227446 7.2317247 5.7095008 7.5934744 5.8601999 6.0887613 6.3406525 2.1887386 7.9740033 7.9495173 5.3764434 5.7598453 4.6596184
6.5210876 5.4607167 7.9845376 4.6719313 7.3763952 5.6552496 7.5855765 5.9224901 6.0914874 6.4369321 2.2149098 7.9679508 7.8328323 5.3295727 5.6930771 4.6076374
6.4856539 5.4852452 7.9196196 4.6173372 7.5184107 5.5886693 7.5627561 6.0792580 6.0897503 6.4949765 2.2501864 8.0197849 7.8634477 5.3073139 5.7016530 4.5893803
6.4428558 5.4556518 7.7558532 4.4077392 7.5997419 5.5849781 7.5379972 6.1902823 6.1701269 6.4453192 2.3142521 8.0668240 7.8232255 5.2635875 5.7782669 4.4344282
6.5934839 5.4823465 7.6338472 4.4001598 7.6764140 5.5181990 7.5724492 6.2061086 6.2707610 6.3703203 2.4160328 8.0324564 7.9674473 5.2631617 5.7782979 4.4235139
6.6037188 5.4249811 7.5047598 4.4007473 7.6878595 5.5207362 7.5085669 6.1994071 6.2915087 6.1265688 2.2096832 7.9793649 7.8743687 5.3752069 5.6924582 4.3887687
6.6672125 5.4039640 7.4627185 4.3585582 7.7790623 5.5697498 7.4177527 6.1986518 6.4067097 6.0502119 2.1608927 7.9136152 7.9053531 5.4379950 5.8053303 4.4218841
6.6674967 5.5283332 7.4704733 4.3601623 7.7187829 5.5415640 7.2785664 6.2460756 6.3618679 5.8900990 2.0233300 7.8708196 7.9986658 5.3450351 5.8214297 4.4432368
6.6562467 5.7664552 7.6006179 4.4004793 7.6411853 5.5135002 7.2223749 6.3241477 6.3813415 5.8046799 2.0722480 7.8175545 7.9928031 5.4590683 5.8382440 4.4934182
6.7469993 5.7433505 7.5982170 4.4393578 7.6011047 5.4740047 7.0698771 6.3990788 6.3131804 5.7161140 2.0560844 7.7524238 8.0932798 5.5796242 5.7785668 4.6287155
6.8037181 5.7467117 7.6910934 4.5274630 7.5662279 5.4039674 7.0133677 6.4134626 6.2624612 5.6892185 2.0959399 7.7747073 8.1108370 5.7329841 5.8100953 4.7424626
6.8952107 5.8335204 7.6802301 4.6664109 7.5231972 5.2922559 7.0397730 6.4970231 6.3403864 5.6084919 2.1101055 7.7720046 8.0301514 5.7936997 5.8423357 4.8918805
6.9678426 5.7722750 7.7195783 4.7161613 7.5643158 5.1956987 7.0824561 6.5307989 6.2409005 5.5613775 2.1486011 7.7846761 7.9025621 5.8597460 5.7146206 4.8508244
6.9679313 5.7838783 7.7482681 4.7915320 7.4519386 5.1951013 6.9837008 6.4104338 6.1438656 5.6466808 2.1266053 7.8229918 7.8629904 5.9314909 5.7888060 4.9261994
6.9237967 5.9032598 7.7267432 4.8252096 7.4500499 5.2777858 7.0324488 6.4001560 6.1870313 5.5783291 2.1614301 7.8629017 7.8439813 5.9832850 5.8692956 4.9957132
6.8755293 5.9133906 7.6537366 4.8944507 7.4068756 5.3085942 7.1441727 6.3291035 6.1282921 5.5683069 2.3194253 7.9883237 7.6922584 6.0324144 5.8634262 4.9157953
6.8790855 5.8265328 7.6310139 4.9544935 7.3423061 5.3527551 7.1711006 6.4135933 6.1356859 5.6881609 2.4487820 8.0339956 7.6897702 6.0789113 6.0033898 4.9936724
6.8578615 5.7714334 7.6482925 4.9973211 7.2920737 5.3737516 7.2133403 6.4755678 6.1845856 5.7642360 2.4694457 8.0433187 7.6576796 6.1266270 6.0557847 4.9849339
6.8225017 5.6498051 7.6884394 4.9168239 7.3068600 5.3088531 7.1684647 6.4834356 6.2500811 5.7670498 2.5133541 8.1220903 7.5893803 6.2017798 6.0881505 4.9957557
6.7979279 5.6416578 7.6758013 4.9345918 7.2613869 5.2836304 7.1785378 6.4903340 6.1908078 5.7822180 2.6212146 8.1858826 7.6239033 6.1492219 6.0232053 4.8510990
6.7763271 5.6643605 7.6864901 4.9495788 7.2220540 5.2725773 7.0727730 6.7136016 6.1667800 5.7471576 2.6292655 8.1764431 7.6963186 6.2303286 5.8906355 4.7991443
6.6739702 5.5350432 7.7148123 4.8823156 7.2231631 5.1824617 6.9966378 6.7626457 6.3042426 5.8753576 2.6679728 8.1749086 7.8190093 6.2446575 5.8217754 4.7641139
6.6138296 5.4572759 7.7582479 4.7916002 7.2818756 5.1561165 7.0251703 6.8377271 6.2732553 5.8810792 2.6674871 8.2443008 7.8444915 6.2389622 5.8872676 4.8223510
6.6424370 5.4851604 7.7072387 4.7569184 7.2798500 5.0735259 6.9435883 6.9112167 6.3665199 5.8526630 2.6719563 8.1996336 7.8342505 6.2485480 5.9051819 4.7596359
6.5833192 5.5573659 7.5931745 4.7796879 7.3074408 5.0405154 6.9708133 6.8417406 6.4786768 5.7915988 2.6397212 8.1842089 7.8825803 6.2593961 5.9952483 4.8561082
6.5854940 5.4108639 7.6416287 4.8168931 7.2889419 5.0976558 6.9254851 6.8697624 6.3989086 5.6967583 2.5414724 8.2100706 7.8646903 6.1177945 6.0426221 4.8061309
6.5463176 5.2844801 7.5769849 4.9239140 7.2183132 5.1397643 6.7532778 6.7040634 6.3736477 5.7100196 2.5853319 8.2603483 7.8541880 6.0063124 5.9498096 4.6993399
6.5091019 5.3069081 7.6295743 4.9933052 7.2481380 5.2237506 6.7667713 6.5999813 6.3817463 5.6844025 2.5469375 8.1826792 7.8324728 5.9414873 6.0246377 4.6982436
6.4942093 5.2485719 7.6482668 5.0309615 7.2364779 5.1840968 6.7120380 6.4920611 6.4506025 5.8329997 2.5039802 8.1310730 7.7517033 5.8708320 6.0093222 4.6255751
6.3743901 5.2197752 7.6028767 5.0779772 7.2790322 5.1729913 6.6898770 6.4089227 6.4882770 5.8951340 2.5526140 8.1853485 7.7777863 5.8621740 5.9169502 4.6208029
6.3834138 5.2740216 7.6360569 5.1122642 7.3318987 5.1530576 6.7264628 6.3545485 6.5962677 5.9751625 2.6202598 8.2440662 7.6429029 5.7027645 5.9129815 4.5265861
6.3468280 5.3162451 7.6776123 5.0608759 7.3586183 5.1816931 6.7045884 6.3237596 6.5620041 5.9176826 2.3648760 8.1077576 7.6015511 5.7034135 5.9372983 4.5594330
6.2806778 5.2159152 7.7687650 5.0517831 7.4579601 5.1812568 6.6971755 6.4031935 6.5097437 5.9500251 2.3422396 8.0714684 7.5762777 5.6775527 5.9518661 4.5741715
6.1184406 5.1670165 7.7989941 5.1143231 7.5306664 5.1007075 6.7077789 6.5297284 6.5165625 5.8246951 2.2854581 8.1422148 7.4878569 5.6171994 5.9647703 4.5482550
6.1389327 5.1518216 7.7676506 5.1265607 7.5373211 5.2023034 6.7142301 6.5905318 6.4579830 5.7896552 2.2976778 8.1760492 7.3720713 5.5817375 5.9245224 4.4943223
6.1848469 5.0631461 7.9344440 5.1158423 7.6114602 5.1181474 6.8046937 6.6383982 6.5418139 5.7890286 2.3262758 8.0577335 7.3735099 5.4676852 5.9329157 4.5026941
6.1571088 5.1185269 8.0029917 5.1967611 7.6222811 5.1124921 6.7900343 6.7260804 6.5447254 5.7965922 2.3556609 8.1323948 7.3973813 5.4847231 5.9050398 4.5444064
6.1224108 5.1825609 8.0168457 5.2219801 7.5583010 5.1156831 6.8940749 6.7125006 6.6032295 5.8332605 2.3144288 8.0203533 7.5703731 5.4383669 5.9195428 4.4901848
6.1580992 5.1710124 8.0294495 5.2101755 7.5095325 5.0764985 6.9209013 6.7720146 6.5181904 5.9816871 2.3144901 7.9294362 7.5408025 5.3842053 5.9166884 4.6482315
6.1819258 5.2893329 7.9960103 5.2114944 7.5255260 5.0564356 6.9414587 6.7779942 6.4978065 6.0730996 2.2470057 7.7550583 7.6330051 5.4328752 5.9282365 4.7339959
6.2577410 5.3628683 7.9351549 5.1619172 7.6049156 4.9728909 6.9175339 6.7388716 6.5593915 6.0391369 2.1589360 7.6077633 7.5984287 5.3137560 5.8750396 4.6537976
6.3354578 5.4234080 7.9941545 5.0380106 7.6443739 5.0045838 6.9397607 6.6144037 6.5146956 6.1321406 2.0716677 7.6683030 7.5624323 5.4088511 5.8786478 4.6084495
6.3973866 5.3728580 7.9758310 5.1152649 7.7084827 4.9741015 6.8422604 6.6531415 6.4686050 6.0953078 2.0955787 7.6616306 7.5246134 5.3835955 5.7687774 4.5862274
6.3487911 5.3298321 7.9631138 5.1593170 7.7306938 4.9366512 6.7309170 6.6757994 6.5095477 6.0130515 1.9842931 7.6853933 7.4810662 5.4100790 5.8617797 4.5682030
6.2661886 5.4229097 7.9565043 5.1236973 7.7060480 4.8216581 6.6864252 6.7087193 6.5759916 5.8984060 2.0915496 7.5759554 7.4530149 5.4749289 5.9151177 4.5879216
6.3087029 5.4572196 7.9613190 5.1618872 7.5437655 4.7072988 6.6297140 6.8562651 6.5617342 5.7907057 2.1342299 7.6328778 7.5558062 5.4594173 5.9517055 4.6384144
6.2252173 5.5061359 7.9226327 5.2600284 7.5091057 4.5861769 6.5703521 6.8588514 6.6876464 5.7964005 2.1497328 7.5628204 7.5101743 5.5151196 5.9491320 4.6835866
6.1754851 5.6396356 7.9850893 5.1825981 7.4590077 4.6299534 6.5217571 6.8238049 6.6429729 5.7141757 2.0810213 7.6648216 7.5876827 5.5277348 5.9984646 4.7574282
6.2161999 5.5774784 8.0576773 5.1658759 7.4420476 4.8210430 6.5705528 6.7289176 6.6310678 5.6807466 2.0769408 7.8068423 7.6548996 5.5885487 6.0543203 4.8074608
6.2397828 5.6017289 7.9508862 5.1438723 7.4399915 4.8341980 6.4877963 6.7013679 6.5778165 5.6109028 2.0893195 7.8484373 7.6541247 5.7128296 6.0477419 4.8299251
6.3332438 5.5894184 7.8848200 5.2365456 7.5290227 4.9550033 6.5167093 6.7151842 6.6144285 5.6205730 2.1345122 7.8714690 7.6731100 5.6882000 6.0163565 4.7655144
6.2568626 5.5527539 7.8203011 5.2471418 7.6803813 5.1018310 6.6397657 6.8499136 6.5265555 5.6585798 2.3081887 7.8203955 7.5943542 5.7024107 5.9488683 4.6735778
6.3896608 5.5469851 7.8015871 5.4171491 7.8562307 5.2581525 6.7811303 6.9369550 6.5603251 5.5683646 2.3440382 7.9038520 7.6778040 5.6911507 5.8644438 4.6842356
6.4221582 5.5389900 7.7402015 5.5508766 8.0119457 5.3315043 6.8317676 6.9565735 6.5682211 5.5024219 2.1954722 7.9163399 7.5847573 5.8101096 5.8415389 4.6175027
6.3956814 5.4016342 7.6996450 5.7262774 8.0231504 5.2864347 6.8653636 6.8403058 6.5939732 5.4198852 2.1824152 7.9721303 7.5881925 5.7959890 5.8300638 4.5150232
6.3867569 5.4700470 7.7076807 5.7510619 8.1706409 5.3075819 6.9982352 6.8263292 6.7527471 5.4749179 2.2415004 8.0639887 7.5483980 5.7454171 6.0119715 4.5225744
6.3403163 5.4704180 7.8118253 5.7122602 8.2088032 5.3278184 7.0233111 6.9545131 6.6844311 5.5555177 2.1249399 8.1012325 7.5562906 5.7571816 5.8477950 4.5786119
6.4665112 5.4956737 7.8694201 5.6072788 8.1655779 5.2741718 7.0169115 7.1305442 6.7578468 5.5563054 2.2467899 8.0547028 7.5182467 5.6729465 5.8788753 4.7371683
6.4312954 5.5624428 8.0553198 5.6142707 8.0588531 5.2712083 6.9918475 7.1155205 6.6245861 5.6002798 2.2722008 8.1041269 7.4716201 5.6660748 5.9496384 4.8256593
6.3354545 5.5840240 8.0988789 5.5112791 7.9761114 5.2944427 6.9684749 7.0573735 6.5488787 5.6095085 2.2138867 8.0203238 7.4584217 5.5794792 5.9258366 4.8385696
6.2608356 5.6307573 8.0889368 5.4649653 7.8670487 5.2358589 7.0102148 7.1268673 6.5375557 5.6388102 2.2159929 7.9977851 7.4651299 5.6237445 6.0079708 4.8569403
6.1806326 5.5072489 7.9153643 5.3164539 7.8558078 5.3194261 6.9784346 7.1386952 6.3570437 5.6645803 2.1485667 7.9275804 7.4261551 5.6684246 6.0177450 4.9529033
6.2066402 5.4883080 7.7803631 5.2180204 7.7534413 5.2522988 6.9782052 7.1162519 6.2899990 5.6528921 2.1557319 7.9886317 7.4596105 5.7290564 6.1038494 4.9313469
6.2184901 5.4060721 7.7796192 5.3006005 7.6464081 5.3692570 6.9954882 7.1321449 6.2118006 5.5919552 2.1410940 8.0347652 7.5377631 5.8849015 5.9876137 4.9085484
6.1960921 5.3737760 7.7506862 5.2870836 7.6793156 5.4494863 6.8919806 7.1647696 6.2030468 5.5649214 2.1816854 7.9676571 7.6137915 5.7960124 5.9607024 4.8796730
6.1845365 5.3642306 7.8174229 5.3929782 7.6290045 5.4180927 6.9002905 7.1199212 6.0394278 5.4752889 2.1927488 7.8696299 7.5233231 5.7931819 5.9974365 4.9089546
6.1590858 5.3389068 7.8373504 5.4936900 7.4104490 5.4443622 6.8607950 6.9335604 5.9371390 5.5080223 2.2854528 7.9373541 7.4717021 5.7501678 6.0424881 5.0169291
6.1461897 5.3966532 7.8595943 5.5799217 7.3921661 5.4576101 6.8518014 6.9140000 5.9093518 5.5404978 2.3570180 7.8951497 7.4314632 5.6928444 6.0002418 5.0338750
6.1660690 5.3941512 7.8465934 5.6318226 7.3492541 5.5398321 6.8227639 6.9728985 5.8781004 5.5344019 2.4900126 7.7452841 7.3413906 5.6789727 6.0718374 4.9599967
6.2126684 5.3953495 7.8797607 5.7272263 7.4748502 5.5833368 6.7862110 6.9680910 5.7794304 5.5668855 2.4014969 7.7309570 7.3132701 5.6903071 6.0989656 4.8518691
6.0836844 5.3515162 7.9215341 5.7906342 7.5212798 5.5898471 6.7155790 6.8219457 5.7421813 5.5550737 2.2868183 7.8017635 7.2308044 5.6935706 6.1178322 4.8021946
6.0530438 5.3756499 7.9786773 5.7413349 7.5478988 5.5727854 6.6718426 6.8381782 5.7681036 5.5092654 2.2065461 7.8953228 7.2934847 5.7055979 6.1125145 4.8391957
5.8954644 5.4786835 8.0645437 5.8246508 7.6204486 5.6484785 6.5440845 6.7236547 5.8383279 5.6585302 2.1888163 8.0067682 7.2955999 5.6416483 6.0511780 4.8238029
5.8792944 5.4470425 7.9945874 5.8983479 7.7067246 5.6401606 6.6038170 6.7206068 5.7348180 5.6802392 2.1940923 7.9308248 7.3296413 5.5983191 6.0155330 4.7667127
5.8893704 5.4260373 7.9523163 5.9601402 7.7168584 5.6240630 6.6466074 6.7379141 5.6907582 5.7325640 2.2350905 7.8690715 7.4590693 5.5174594 6.0227399 4.8039713
5.8891459 5.4304924 7.8488917 5.9732041 7.7443738 5.6341066 6.7061276 6.7974911 5.7547255 5.7308855 2.1391516 7.8705339 7.4920230 5.5530362 6.0132647 4.7292681
5.9777870 5.4239058 7.8021865 5.9349780 7.7457676 5.6846714 6.7492690 6.7614903 5.7245226 5.7405767 2.0828989 7.7576962 7.4223547 5.5977592 5.9857497 4.7306976
5.9417567 5.3290648 7.6256013 5.8902254 7.7815399 5.7332010 6.7664251 6.8253784 5.8528557 5.7069335 2.0993772 7.8171997 7.3622131 5.7041960 5.9261789 4.8133664
5.9476295 5.2922378 7.6627884 5.9057560 7.7911196 5.8334746 6.7462816 6.7724762 5.9408441 5.6473255 2.0091696 7.7236290 7.2647133 5.7265849 5.8530712 4.8073397
5.8574529 5.1682372 7.6763530 5.9069505 7.8657227 5.8202529 6.7795053 6.7064824 6.1417370 5.6511288 2.1625755 7.9122434 7.2591243 5.8723884 5.7922659 4.9143214
5.7919030 5.1884241 7.7351103 5.9175148 7.8775744 5.8150659 6.8030663 6.6361866 6.2675390 5.6543360 2.2867098 7.8233891 7.2201180 5.9225693 5.7161541 5.0693564
5.6682420 5.2735195 7.8150177 5.8976622 7.7455492 5.9146619 6.9724550 6.6545115 6.3520069 5.5960317 2.3899286 7.8254004 7.2454700 5.9580178 5.8359804 5.1386442
5.6559720 5.2549438 7.7842383 5.8019428 7.6673045 5.9062252 7.0105810 6.6570926 6.3646111 5.5452161 2.3827765 7.8079405 7.1398096 6.0526185 5.9815931 5.2090292
5.6320257 5.2294784 7.7508221 5.7164173 7.5268931 5.9132118 7.0556865 6.6067085 6.3587446 5.5105214 2.4348593 7.7180357 7.1382203 6.0826545 5.9567790 5.1793466
5.6292787 5.2099409 7.6697559 5.7678523 7.5837317 6.0082626 7.0698314 6.6312585 6.3257165 5.5249815 2.2527401 7.8549709 7.2875876 5.9538932 5.7946806 5.0366778
5.8585854 5.1157503 7.6765547 5.7979631 7.5902457 6.0219960 7.1049628 6.5601506 6.3951988 5.6239076 2.2391410 7.8882818 7.2453804 5.9387856 5.7837906 4.9640331
5.9893765 5.0869493 7.7002611 5.8752217 7.6200309 6.0134888 7.2275839 6.5066452 6.3250618 5.6786394 2.2564902 7.9763899 7.2458725 5.9606390 5.7178049 5.0215077
6.0784731 5.0492339 7.6153164 5.9075432 7.7217975 5.9995084 7.3562956 6.4012032 6.3018465 5.5873585 2.2254560 8.0144157 7.3783369 6.0127487 5.8143682 4.9278345
6.0430288 5.0562401 7.5412288 5.9520431 7.7105279 6.0624580 7.3786664 6.3491988 6.2130527 5.6237984 2.1613312 8.0695152 7.4421201 6.1210608 5.9103274 4.8723683
6.0128479 5.0439615 7.4508233 5.9201570 7.5732498 6.0313959 7.3075080 6.3015079 6.1751409 5.6406941 2.1420169 8.1729536 7.3696752 6.0727153 6.0222516 4.8720899
5.9644508 5.0642524 7.3969598 5.8825970 7.4592586 5.9925652 7.3321629 6.2630072 6.2117882 5.5551848 2.1665101 8.1242189 7.4138074 6.0955572 6.0929761 4.8636184
5.9211698 5.1369057 7.4710608 5.8865671 7.2971702 6.0055375 7.2406378 6.1730285 6.0636611 5.5677814 2.1115587 8.2203178 7.3673482 6.0793881 6.1597733 4.8352218
5.9118204 5.0544395 7.4136810 5.8914609 7.1861706 5.8290863 7.1385126 6.1088033 6.0173469 5.7128243 2.0011640 8.3232031 7.4549212 6.0874982 6.2726655 4.8156362
5.9700146 5.1207814 7.3649564 5.8322272 7.0658302 5.8639588 7.0150895 6.1213074 5.9179306 5.8025370 1.9789505 8.3452473 7.6229210 6.0501776 6.1563759 4.9720163
6.0646763 5.0112162 7.3462291 5.8956413 7.0710664 5.9169574 6.9700813 6.1075339 5.9445834 5.8829827 2.0450051 8.3578358 7.6531134 6.0307746 6.1318083 4.9784160
6.1277065 5.0022969 7.3112984 5.8859448 7.1160669 5.8927822 6.9594841 6.0941439 5.8611360 6.0370340 2.0868819 8.3437853 7.6586103 5.9623284 6.1175380 5.0283327
6.2288570 5.0251360 7.3450513 5.8476753 7.1455326 5.9383659 7.0218401 6.0160780 5.7719932 6.0048528 2.1064453 8.4614649 7.7349868 5.8919864 6.2115822 5.0455017
6.2852454 4.9978714 7.5767698 5.8770370 7.1229224 5.8810291 7.2131476 6.0202122 5.7608404 5.9693694 2.2070763 8.4417667 7.7809038 5.9804783 6.1494293 5.1375299
6.2396002 5.0270619 7.6957364 5.8401284 7.0976729 5.9336839 7.2984910 6.1025829 5.8638086 5.9017878 2.3152046 8.3645964 7.8389859 5.9079752 6.2176113 5.2319474
6.1630960 5.0974236 7.7645802 5.9645338 7.1087561 5.9390826 7.4178300 6.1312442 5.8322225 5.7652035 2.3796942 8.3105392 7.8904071 5.8945999 6.2361016 5.2351012
6.1346188 5.0057697 7.8569918 6.0183043 7.1608682 5.9429574 7.3505244 6.0579171 5.9358821 5.7651577 2.4261429 8.3191910 7.7297029 6.0422349 6.2282791 5.2658401
6.1718764 4.9100351 7.9185114 6.0752912 7.1001382 5.8615928 7.2308240 6.0856123 5.8072114 5.7720208 2.3938107 8.2982616 7.6112566 6.1530252 6.1509571 5.3666105
6.1357570 4.8098950 7.9012237 6.1891108 7.0194736 5.8448081 7.3166580 6.0902147 5.7027626 5.8275485 2.3610656 8.2137766 7.6368012 6.1655860 6.0320992 5.1472807
6.2181387 4.8197598 7.9513302 6.1761699 6.9874644 5.8600874 7.2155242 6.0840135 5.6727152 5.7660909 2.3025548 8.2928524 7.6952214 6.3046598 5.9147339 4.9671125
6.2671628 4.8815279 7.9380755 6.2280884 7.0310516 5.8642488 7.3140440 6.0433955 5.6527839 5.8674321 2.2138062 8.0161409 7.7736735 6.3796072 5.8976574 4.8629279
6.2625422 4.9172559 7.9480948 6.2302794 7.1461954 5.8751960 7.3035235 6.0915098 5.7608867 5.7720695 2.2783022 7.9324760 7.7939305 6.4119272 5.8980141 4.8877497
6.4171534 4.8622150 8.0183716 6.1661253 7.2657356 5.8174672 7.3054538 6.1676707 5.7065654 5.7171454 2.2516227 7.9515362 7.7593236 6.3884063 5.9387374 4.9402390
6.4187078 4.7628446 8.1073675 6.1373940 7.2482386 5.8501449 7.2681737 6.2636628 5.6433969 5.7752309 2.2974160 7.8892188 7.7719569 6.4041948 5.9724073 4.9187341
6.4243984 4.6513133 8.0566416 6.0990481 7.1632032 5.8353214 7.1679106 6.3175550 5.6118569 5.8281870 2.1761756 7.9241886 7.8543429 6.3712635 5.9251828 4.9233389
6.3844795 4.6741161 7.9648991 5.9908261 7.1029224 5.9871535 7.1110697 6.4926329 5.5871005 5.7628102 2.1980991 7.8043075 7.9474201 6.3287029 5.9085183 4.9324088
6.3132157 4.6610007 7.9932156 5.9611773 7.0986204 5.9888682 7.1757331 6.7265334 5.5076981 5.7102947 2.2359424 7.8438826 7.9832826 6.3514795 5.8879423 5.0580688
6.2561798 4.6370420 8.0170870 6.0132856 7.0673800 5.9891305 7.2596226 6.7844954 5.3178372 5.8055925 2.2659044 7.9205523 8.0908060 6.2591357 5.9712815 5.0234942
6.3446317 4.6925611 7.9915271 6.0313954 7.0788050 5.8935461 7.2830949 6.9295549 5.2878013 5.7229538 2.1690235 7.9024420 8.0754089 6.3572073 5.9369035 5.1415930
6.3944712 4.6667953 7.8872280 6.0607224 7.1188450 5.9499168 7.3200417 6.9002256 5.2009206 5.7644444 2.0420506 7.9591255 8.0639744 6.3491063 6.0019083 5.1780725
6.3785605 4.6799469 7.6986380 6.1242275 7.2554269 5.8805232 7.2819066 6.9618125 5.1749558 5.8689003 2.1275489 7.9419193 8.0141926 6.3500791 5.9681053 5.2172337
6.3499417 4.6935382 7.7895923 6.1723418 7.2632537 5.8864131 7.2307396 6.9096971 5.2103634 5.8030343 2.1973586 7.9577732 7.8629165 6.2722940 5.9439998 5.2469401
6.2423005 4.7095723 7.8268843 6.2271123 7.3454318 5.8357415 7.1654043 6.9094315 5.2615299 5.7616749 2.1965380 8.0025368 7.7991805 6.2441359 5.9509163 5.1831722
6.2522945 4.6347175 7.7799058 6.2672749 7.4349585 5.7540121 7.1051621 6.8574834 5.1950932 5.6989894 2.1435916 7.9486217 7.6977234 6.0625548 6.0102992 5.1507463
6.2437043 4.6863046 7.7761493 6.3255229 7.3615589 5.7785864 7.0059829 6.7984400 5.1867104 5.7430315 2.1803160 7.9471340 7.8100533 5.8860292 5.9551888 5.1534686
6.3279276 4.7263355 7.8543305 6.4021325 7.4357376 5.8205795 7.0127845 6.9165430 5.3581386 5.7133431 2.2051501 7.8488936 7.8106861 5.8779879 5.9895730 5.1407480
6.3560286 4.7560573 7.7789011 6.3183308 7.4283733 5.7117438 7.1027336 7.0183330 5.3234043 5.8134232 2.2801800 8.0262861 7.7913275 5.9963121 5.7505584 5.1003218
6.3422666 4.7498627 7.7771087 6.2722292 7.3682160 5.5857029 7.0113187 7.0751371 5.3193827 5.8653178 2.2077889 7.9811907 7.7816710 5.9388056 5.7317781 4.9902172
6.4964466 4.6673026 7.8324366 6.2598853 7.3726726 5.5469580 7.0580087 7.1423864 5.3593745 5.8837152 2.1062999 8.0698137 7.8320422 6.0037451 5.6598992 4.9396367
6.5182004 4.6376991 7.7974734 6.3106012 7.4427991 5.5510397 7.0878158 6.9722285 5.4795303 5.8594065 2.0955405 8.0368652 7.8617024 6.0865712 5.7366424 4.9268789
6.5669951 4.6034718 7.7866316 6.3964624 7.3947887 5.4931192 7.1919007 6.9797068 5.4690933 5.9923162 2.0589652 8.0286922 7.8515725 6.1310668 5.8211446 5.0613618
6.4655800 4.5695362 7.7483625 6.2801738 7.3720913 5.4869661 7.2578011 6.8783393 5.4818373 5.9689541 2.0391424 7.9318624 7.7378764 6.2267056 5.8775668 5.0654578
6.6116872 4.6783481 7.8448734 6.2492394 7.3788118 5.5503931 7.2124505 6.8019094 5.5942178 5.9096355 1.9941213 7.8813944 7.7369280 6.2718019 5.8399162 5.1637874
6.7025375 4.8202443 7.8313618 6.2198787 7.3850880 5.6336699 7.2106128 6.7286758 5.6248646 6.0479493 1.9900837 7.7405677 7.6928473 6.1915078 5.8959689 5.1980305
6.8645210 4.8107777 7.8096104 6.1591973 7.3221040 5.6536856 7.0905924 6.6987534 5.6732788 6.1021752 2.1935654 7.6032162 7.6524539 6.0815663 5.9769754 5.3134103
6.9003396 4.8333645 7.8887815 6.1187711 7.3679919 5.7233109 7.1384907 6.7478919 5.8434267 6.1027441 2.0399990 7.5024424 7.6637793 5.9788036 6.0876241 5.2995372
6.7752290 4.7188296 7.9611917 6.2091913 7.2624769 5.8986950 7.0639715 6.7081695 5.9311514 6.1247473 2.0348792 7.4137607 7.7407455 5.9740319 6.1637063 5.3260469
6.8282847 4.6133103 7.9658422 6.2229180 7.1743760 5.9172182 7.0826344 6.6287389 6.0244703 6.2536597 1.8967549 7.4630833 7.8578482 6.0369377 6.1571569 5.1828871
6.9198008 4.6149402 7.9592724 6.1584435 7.1529126 6.0364189 7.0306277 6.6329222 6.0125432 6.3447800 1.9154816 7.3950362 7.7429261 6.0431809 6.3041086 5.0913048
6.8689961 4.5930939 8.0226374 6.0568652 7.1770740 5.9988751 7.0927949 6.6121569 5.8882995 6.3694386 2.0112150 7.3569274 7.6884031 6.1064186 6.2509632 5.0615025
6.9307652 4.6097112 7.9485517 6.1956215 7.1956081 6.0410800 7.1729879 6.7487969 5.7429886 6.4578724 2.0081005 7.3987379 7.7582059 6.0334496 6.1632495 5.1088352
6.9070034 4.6058478 7.9585457 6.1163516 7.2195301 5.9789853 7.2624550 6.8497276 5.7083387 6.4856334 1.9337362 7.4394474 7.7621932 6.1503057 6.1011405 5.1040773
6.8173790 4.6862988 7.9759789 6.1026826 7.2558436 6.0065947 7.3240080 6.8286171 5.7158418 6.4659085 1.8735950 7.5980897 7.8310513 6.1452441 6.0595012 5.0917840
[truncated: 6,000,007 more chars]
