# Supplementary material for: Geometric alignment of aminoacyl-tRNA relative to catalytic centers of the ribosome underpins accurate mRNA decoding
Source: Nat Commun. 2023 Sep 11;14:5582. doi: 10.1038/s41467-023-40404-9 (PMC10495418; doi:10.1038/s41467-023-40404-9)
Supplement: Supplementary file 7 — Source Data [file 41467_2023_40404_MOESM7_ESM.zip › Girodat_Nat_Comm_data/Supplemental Fig 4/Near-cognate-NEO-Rcca-cca.dat]

9.5233564 9.5233564 9.5233564 9.5233564 9.5233564 9.5233564 9.5233564 9.5233564
9.5759935 9.5807362 9.5944204 9.6104527 9.5441179 9.5947886 9.5886593 9.6256819
9.5511465 9.5822983 9.5705709 9.5478907 9.5466995 9.5304956 9.5283499 9.5248394
9.4185476 9.4776678 9.4625244 9.5406437 9.4126921 9.4409990 9.3911123 9.3475857
9.3477917 9.5302954 9.4794025 9.5378075 9.3394966 9.4548769 9.4514380 9.2078867
9.2923479 9.5014210 9.4679461 9.3979378 9.2716608 9.3342581 9.4058208 9.1457796
9.1839962 9.4911709 9.4521351 9.2728319 9.2355080 9.3405685 9.4428263 9.0231867
9.0993404 9.4643822 9.3398771 9.2479534 9.1599350 9.1831875 9.3736868 9.0077486
9.1141090 9.2511444 9.2169275 9.1995325 9.0710926 9.0203848 9.2892389 8.9828959
9.1111641 9.3253527 9.2061539 9.0762224 8.9247408 8.9710598 9.1579409 8.9475727
9.0760355 9.3685837 9.2230682 9.0181370 8.8131266 8.7619934 9.1216106 8.8355179
9.0494337 9.2493944 9.3484716 8.9365816 8.7308655 8.6264343 9.0502949 8.9734554
9.1032610 9.2808113 9.3338270 8.9562626 8.8130207 8.5610428 9.0260763 8.9915667
9.0704670 9.4035044 9.3979816 8.8886852 8.8969803 8.5022840 9.0819683 9.0109529
8.9879379 9.4638414 9.3418856 8.9212141 8.9258041 8.3778076 9.1915092 8.9867582
8.8956070 9.3507185 9.2563467 9.0007229 8.9895773 8.3123074 9.2178001 8.9854088
8.7659035 9.2051554 9.1146250 8.9243441 8.9169121 8.3062477 9.2598133 9.0041456
8.7699785 9.1835966 9.0558653 8.8925858 8.9238291 8.3094997 9.1581488 8.8769197
8.7090864 9.1772890 9.0472727 8.8142500 8.9451866 8.2919683 9.0407686 8.8572130
8.7735167 9.1701841 8.9548264 8.7572384 8.9595261 8.3155680 8.9367104 8.7737446
8.7073088 9.2279234 8.9160175 8.7857151 8.9944038 8.3171244 8.8865242 8.7607660
8.7341127 9.2260532 8.7971907 8.8748941 8.9864607 8.2023449 8.8266659 8.9564590
8.6505194 9.1797028 8.8143530 8.9214516 8.9203873 8.1391659 8.7935457 8.9032478
8.5649357 9.2121172 8.8984118 8.8197985 8.8152666 7.9774809 8.7824888 9.0276327
8.6260014 9.0727053 8.8344851 8.9618492 8.7978439 7.9776268 8.7614508 9.0655861
8.6250448 8.9961185 8.8069935 8.9667368 8.6606140 7.8781762 8.7741747 9.1241179
8.5751915 9.0118895 8.8202553 8.9646702 8.6535168 7.8616176 8.8248854 9.0276117
8.6059732 8.9253607 8.9323139 8.9704628 8.5569506 7.6860700 8.8223076 9.0521994
8.6614265 8.8691921 8.9924183 8.9627857 8.5018244 7.6998143 8.9303150 8.9586639
8.6815186 8.9572792 8.9358025 8.8120556 8.4959736 7.7036757 8.9838171 8.8466005
8.7126980 8.9589071 8.8891964 8.5820503 8.6187334 7.7692409 9.0139217 8.7577820
8.7405205 8.9852161 8.7955780 8.5249224 8.6966457 7.8954687 8.9344082 8.7552357
8.6209974 9.0357790 8.7415047 8.5839815 8.5893974 7.9426751 8.8767853 8.7958984
8.6908989 9.0414467 8.6630869 8.5681772 8.4076824 7.9070191 8.8791618 9.0217905
8.6639318 8.9597445 8.5565844 8.6474142 8.3923035 7.8678484 8.8503380 9.0012436
8.8253412 8.9844141 8.5866079 8.6353712 8.4326458 7.8313341 8.8089447 9.0775547
8.9313908 9.0573969 8.6150398 8.6937323 8.2740469 7.7766609 8.6058264 9.0100698
8.9948006 9.0993137 8.5260630 8.6932220 8.2120295 7.8443055 8.5495987 9.1317272
8.9220304 9.1053324 8.5670786 8.6370487 8.1800461 7.8638239 8.5356464 9.1481800
8.9490585 9.0945015 8.6758375 8.5713987 8.1544895 7.8815632 8.5412683 9.1453609
9.0082140 9.1578722 8.6274719 8.5889702 8.2036009 7.8902102 8.6121340 9.1444321
8.9799690 9.2042484 8.5240812 8.5579376 8.2315636 7.8743463 8.5376635 9.0993195
8.9476242 9.2601852 8.5171175 8.4976473 8.2973757 7.8177977 8.4525690 9.0397644
8.8012514 9.2226028 8.6341219 8.4526424 8.3580332 7.6866279 8.4038534 9.0041275
8.8693695 9.1529474 8.6747541 8.4102182 8.3071289 7.7047582 8.5178337 8.9911823
8.8166542 9.1973791 8.7464743 8.3682003 8.3705044 7.7084465 8.3815050 8.8964539
8.8062105 8.9957228 8.8117723 8.3240395 8.2763424 7.7713122 8.4161148 8.7764263
8.7916832 8.8295403 8.8439751 8.4176855 8.2261581 7.6305199 8.4180126 8.6660604
8.6654463 8.7044077 8.8927469 8.3873730 8.1496258 7.6800456 8.3735933 8.5451155
8.6401463 8.7999716 8.8753633 8.4209967 8.1084356 7.6188173 8.4276304 8.5389957
8.5693235 8.8595257 8.8224421 8.4490519 8.1172962 7.6075978 8.4526320 8.4671259
8.4542818 8.9504194 8.9125204 8.4965944 8.0765944 7.5222402 8.5166550 8.4213171
8.4716330 8.9543533 8.7717714 8.5404186 8.0440407 7.5520749 8.5286646 8.5147924
8.4233150 9.0252209 8.6306734 8.7250652 7.9861026 7.7076335 8.5764627 8.4384594
8.4098358 8.9751577 8.5589495 8.7936592 7.9715419 7.7216482 8.6200361 8.4309998
8.4198818 9.0398817 8.4356565 8.7652254 7.9302216 7.7400990 8.6378708 8.5088329
8.2993298 9.0592728 8.5683575 8.7237577 8.0322952 7.7925377 8.5946550 8.4530659
8.3403969 9.1229506 8.5203915 8.6508398 7.9094405 7.8718014 8.6232920 8.4091005
8.3297548 9.0374060 8.5043497 8.6140938 7.8981133 7.8220158 8.4678249 8.4165220
8.2081270 8.9396429 8.4834995 8.5888338 7.8753171 7.8031201 8.4362793 8.3977203
8.1166964 8.9531698 8.5748844 8.6841202 7.7602520 7.8496380 8.4820299 8.3843842
8.1909618 8.9371243 8.6800861 8.6519270 7.6943364 7.8792238 8.5203943 8.4919586
8.1434755 8.9769907 8.7056160 8.7419395 7.6033521 7.8933091 8.5105820 8.5476370
8.2314920 8.8629274 8.7163925 8.8182354 7.5492063 7.8984075 8.4695902 8.5715094
8.3577337 8.9297819 8.7557659 8.8530512 7.5389905 7.8648176 8.4857521 8.6209860
8.4757175 8.9714375 8.7464180 8.9117088 7.4444213 7.7509990 8.5291519 8.5988979
8.3617868 8.9146967 8.6688852 8.8064051 7.4997811 7.8414598 8.4989891 8.6193790
8.3778629 8.8736324 8.6166954 8.6598969 7.4260154 7.9041514 8.5045290 8.6503296
8.3645134 8.7612333 8.5910044 8.5644636 7.3704038 7.9382739 8.4590712 8.5414171
8.3693790 8.7836018 8.6283913 8.4063196 7.4875603 8.0795116 8.5106287 8.5336924
8.3695126 8.6689425 8.6935968 8.2825775 7.5006480 7.9573894 8.5754642 8.4103985
8.3420591 8.6227264 8.6918888 8.2668381 7.5799332 7.8374653 8.5420895 8.4485302
8.4069901 8.5958071 8.6856222 8.2575159 7.6951075 7.8358865 8.6078243 8.4269257
8.4749165 8.5809946 8.7791119 8.2521067 7.7263284 7.8684731 8.5019665 8.3351879
8.5380268 8.4983940 8.8810387 8.0952168 7.7512078 7.9961123 8.5391636 8.2728176
8.6397705 8.4577484 8.8984556 8.1195908 7.7549100 7.9675360 8.4255066 8.1624336
8.5820246 8.5203419 8.8892241 8.0397501 7.6844549 7.8716598 8.4450359 8.1476688
8.7099724 8.4773169 8.9602966 7.9103985 7.7196293 7.8899522 8.3475561 8.0808506
8.7279510 8.5304279 8.8671656 7.8091316 7.6470628 7.7536416 8.4706726 7.8452907
8.7507906 8.4970236 8.9449358 7.7071457 7.6385221 7.6984487 8.4847212 7.8042970
8.7190466 8.5508518 8.9229374 7.8031425 7.6658626 7.6696939 8.4318171 7.7562060
8.5780020 8.5879765 8.9868956 7.8219209 7.6417928 7.6436210 8.4196291 7.6571922
8.4234476 8.5834465 8.9895391 7.8344040 7.5933967 7.6067405 8.4561005 7.7267637
8.2637320 8.5488386 8.9348698 7.7834597 7.6929984 7.6414194 8.5039558 7.6515965
8.3352213 8.3635864 8.7635698 7.7863169 7.7608075 7.7376461 8.4310188 7.6494489
8.4022827 8.2289057 8.6491690 7.7468295 7.7596507 7.8482494 8.3094730 7.6508551
8.5317278 8.1595373 8.6232700 7.7534838 7.9024963 7.8134432 8.3093109 7.6489577
8.6353855 8.1085072 8.5836678 7.7856879 8.0011139 7.8431382 8.2044544 7.6992168
8.7473297 8.1757307 8.4677114 7.7200885 8.1516323 7.7996607 8.1163206 7.7057152
8.7765188 8.2308950 8.4151106 7.7400951 8.2020311 7.7565231 8.2346287 7.6947989
8.8865480 8.1581450 8.3935909 7.7653823 8.2608252 7.7542639 8.3312950 7.6844597
8.8190222 8.2140808 8.3838749 7.8239727 8.2143412 7.8299971 8.3762112 7.6737790
8.8168707 8.2259331 8.2528973 7.8145661 8.2943916 7.8757443 8.4829712 7.7163634
8.7428665 8.1948643 8.2438936 7.8576393 8.2681723 7.9226937 8.4421959 7.6420560
8.7335548 8.1906834 8.2618332 7.8926301 8.3065233 7.9884076 8.3253975 7.4242640
8.9218588 8.3178759 8.2826223 7.9035716 8.3749332 7.9582424 8.3383112 7.5179400
8.8629007 8.3621397 8.3223963 7.9934740 8.4254122 8.0297928 8.2692223 7.5560055
8.8262339 8.3235407 8.4066820 8.0798244 8.4870844 8.1585426 8.2891912 7.7390518
8.7426653 8.1284037 8.4038839 8.0557461 8.5573559 8.2050600 8.1085005 7.8260169
8.6020136 8.1605587 8.3007145 8.0387878 8.5691471 8.2367172 8.0702591 7.9582796
8.4477644 8.1840286 8.2731857 7.9138794 8.5579691 8.1630421 7.9773607 8.0717163
8.4654694 8.2553158 8.2892447 7.9919853 8.4676142 8.0670824 7.9431958 8.0772924
8.4199667 8.3019590 8.3624392 7.9753437 8.3764744 8.0788059 7.9712133 8.0550756
8.4818983 8.3883038 8.3179474 7.9439654 8.4450932 7.9632287 7.8117099 8.0398493
8.6590414 8.4457817 8.3708086 7.8900619 8.5351019 8.0263176 7.7683597 8.0068026
8.5908699 8.5093231 8.4484138 7.8893952 8.4692583 8.0706596 7.6550760 7.9861741
8.6308565 8.4401379 8.3410635 7.7925205 8.5154133 8.1451445 7.6231260 7.9900546
8.6141596 8.5102139 8.2599602 7.8064699 8.4179745 8.1482410 7.6636119 8.0777569
8.6467247 8.5510406 8.2476578 7.7035294 8.4654922 8.2786350 7.6232815 8.1216421
8.6698141 8.5186968 8.2734365 7.8342175 8.4241152 8.3730316 7.6799378 8.1695776
8.5749140 8.5657473 8.2454624 7.8500690 8.3539543 8.2530031 7.6548858 8.2068853
8.4962740 8.6343498 8.2045813 7.7916493 8.3878193 8.3232803 7.6244998 8.1137228
8.3904524 8.6043386 8.2552834 7.7643185 8.4401093 8.1886091 7.7381821 7.9859681
8.3921909 8.4761972 8.2777557 7.7697134 8.3599043 8.1687660 7.7445116 7.9302373
8.3139334 8.3730621 8.3782520 7.8287969 8.3604307 8.1871033 7.8821330 7.8210878
8.3366289 8.3213558 8.3487558 7.8174791 8.4157743 8.1766205 7.9152732 7.8057895
8.3195314 8.3110800 8.4192801 7.7402620 8.3767519 8.2046204 7.9810076 7.7801218
8.2930441 8.2604303 8.3221426 7.8167901 8.4023056 8.1219244 7.9935913 7.6914797
8.2494650 8.3441620 8.3196230 7.8664327 8.3289394 7.9567928 7.9101682 7.7988791
8.2445040 8.2367849 8.3035784 7.8700056 8.3877239 7.8231940 7.8778028 7.8838019
8.3412056 8.3381090 8.2214746 7.8276410 8.4643154 7.9129076 7.7366853 7.7764463
8.3374586 8.3566856 8.1428318 7.8085575 8.5057039 7.9574819 7.7536516 7.8395691
8.3889122 8.4839602 8.0947123 7.7171082 8.4471397 7.9626632 7.6754532 7.8478227
8.4269190 8.4639978 8.1003571 7.6247630 8.3108873 7.9850307 7.6488051 7.8084841
8.4542074 8.4353304 8.1183949 7.6883550 8.3035755 7.8785429 7.6175537 7.7473564
8.5205727 8.4545689 8.0608377 7.7048483 8.2479105 7.7731853 7.6045856 7.5992541
8.4852009 8.4920464 8.1871471 7.7168665 8.2721243 7.6605816 7.5327826 7.6867666
8.4680958 8.4760027 8.1667299 7.7169003 8.2817478 7.6334944 7.6980519 7.5180893
8.4898729 8.5455418 8.1969070 7.6056838 8.3595924 7.6450014 7.7552533 7.4132442
8.5370350 8.5262728 8.2074118 7.6107569 8.3257723 7.5770445 7.7037339 7.3986483
8.6297550 8.6075735 8.2602100 7.6269541 8.2977753 7.6736302 7.6498694 7.3492465
8.6813669 8.5201912 8.2972479 7.6601868 8.2593002 7.6474085 7.6965270 7.2836170
8.6031857 8.5072813 8.2708359 7.7034745 8.2782221 7.7010641 7.7681231 7.3053865
8.4780293 8.3138123 8.3662815 7.6492057 8.3150654 7.8909421 7.6570401 7.3714600
8.4692049 8.1897116 8.3434381 7.6764274 8.3685961 7.9393387 7.7627721 7.3460364
8.4267654 8.1223021 8.4006987 7.6683006 8.3938437 7.9642882 7.8184934 7.5753455
8.4073381 8.1293888 8.4183140 7.5585756 8.3165522 7.9630404 7.7781477 7.5986323
8.4227018 7.9557071 8.4745684 7.4472799 8.2621107 7.8612709 7.7701659 7.5990772
8.4292955 7.9728765 8.5753632 7.3810091 8.1553822 7.8227129 7.8102202 7.6628947
8.4621344 7.7971025 8.6174746 7.4178567 8.1566458 7.6916208 7.8164968 7.6659770
8.4399405 7.8208632 8.6785116 7.3751068 8.1545238 7.6434712 7.8734012 7.7471642
8.5060863 7.8412528 8.6179132 7.3114114 8.1698627 7.5669761 7.8840947 7.7443142
8.6122684 7.7736435 8.6505413 7.3729792 8.3133364 7.4454436 7.9484963 7.7747712
8.5476942 7.7739558 8.6946774 7.2292371 8.4773464 7.3465390 7.9922657 7.8633680
8.6658449 7.9167314 8.7626610 7.2414770 8.7273626 7.1872787 8.1135235 7.7478676
8.6575279 7.9760966 8.6502151 7.2008266 8.9410658 7.1962333 8.0930643 7.7679896
8.5439510 8.0773659 8.6855278 7.1624627 8.9083433 7.1162925 8.1330185 7.6452155
8.5091324 8.1012001 8.7648621 7.2635040 8.9241142 7.0426326 8.0830479 7.6433320
8.4465666 8.0511904 8.7374487 7.1763349 8.8803244 6.9536443 8.0673447 7.5876389
8.4283695 8.0420151 8.6451225 7.1160049 8.8259706 7.0052772 8.1254644 7.5452261
8.2964935 7.9962187 8.6336832 7.2026429 8.7651634 7.0997143 8.0954294 7.4448881
8.2049017 7.9718876 8.6589384 7.2814374 8.6880512 7.0547647 8.1993637 7.4877791
8.2091761 8.0472784 8.5778580 7.2976856 8.7044706 7.0916948 8.0595808 7.4626307
8.3025789 8.0162153 8.5664721 7.3470430 8.6828318 7.1376562 8.0919161 7.4651532
8.4094791 7.9618287 8.6497402 7.4244652 8.5804529 7.1846542 8.0979500 7.4480872
8.4649944 8.0060196 8.6545286 7.4277859 8.5346432 7.1329694 8.1591501 7.4366760
8.3637981 7.9293656 8.7193642 7.3573608 8.4256983 7.0515404 8.1886063 7.4348593
8.3818159 7.9101367 8.8198328 7.4659481 8.3839798 7.0980182 8.2004366 7.4331436
8.3851376 7.8941898 8.8261871 7.4905982 8.3024139 7.2063832 8.1870947 7.3795314
8.4331884 8.0601931 8.9341593 7.5845008 8.1803598 7.2480736 8.1470070 7.5423293
8.3992424 8.1130657 8.8792238 7.5391865 8.1482019 7.2855229 8.0773335 7.5560098
8.2308149 8.0869522 8.8997059 7.6716356 8.2209616 7.3431554 7.9782972 7.5544839
8.1441746 8.1352654 8.9721031 7.7274590 8.1904831 7.3349466 7.9728446 7.3700962
8.0558548 8.1382113 8.9605951 7.7636037 8.1751785 7.3005829 8.0303669 7.4079394
7.9729524 8.0605192 8.7566032 7.8052945 8.1380663 7.3424745 8.0107994 7.5149636
7.9646654 8.0951967 8.7870245 7.7990980 8.1627083 7.3198156 8.0429716 7.3602581
7.9748750 8.1629028 8.8189220 7.8419280 8.2289457 7.3194351 8.0924568 7.3337030
8.0753393 8.2691259 8.7543449 7.9801693 8.2814732 7.3702102 8.1365786 7.3393092
7.9852486 8.1771135 8.6883860 7.9153938 8.4791355 7.4163399 8.1646786 7.2800121
8.0334435 8.2103863 8.7481918 7.9349108 8.6948986 7.5162411 8.0714769 7.2635131
7.9916706 8.1777620 8.6926355 7.9089370 8.6900883 7.5908003 8.0714827 7.2819753
7.9287643 8.1588116 8.7968197 7.8568349 8.6705408 7.6674523 8.0062189 7.2352953
7.9814787 8.0888281 8.8021011 7.7592793 8.5895395 7.6668878 7.9876633 7.1583791
7.9852934 8.1391296 8.6525183 7.7552328 8.5426893 7.6483898 7.9366198 7.3096709
7.8923492 8.1643515 8.4509945 7.8678226 8.5937624 7.5705380 7.9197159 7.4812670
7.8271990 8.1705761 8.3733568 7.9001541 8.5857992 7.6368480 7.7157340 7.4189186
7.8878231 8.0849943 8.4155664 7.9754848 8.7037363 7.7466693 7.5509076 7.5980396
7.9521241 7.9865332 8.4410257 7.9555268 8.5616779 7.6769929 7.5784850 7.5711646
8.0024719 8.0304308 8.5543432 7.9625778 8.5888214 7.7067037 7.5226140 7.6006484
8.0739002 7.9241915 8.6565552 7.8141227 8.5711336 7.7409973 7.4962864 7.6417699
8.0330915 7.8165622 8.6249914 7.7648277 8.6664877 7.6768441 7.5252342 7.5668993
8.0021429 7.7624407 8.5738840 7.7814474 8.6432343 7.5650215 7.4911394 7.6256332
7.7648959 7.7190852 8.7285814 7.8005071 8.5398836 7.5494666 7.5569210 7.6497922
7.7455330 7.7116184 8.6642542 7.7916183 8.4188251 7.4806447 7.5149555 7.6503515
7.6615477 7.6313958 8.7466784 7.7920098 8.4665327 7.5279922 7.3907433 7.6982570
7.6287651 7.6689610 8.7902908 7.8107939 8.3967896 7.5976110 7.4371972 7.7325602
7.5995765 7.7635398 8.8315973 7.8163910 8.3714838 7.6162815 7.4496236 7.7562399
7.6276093 7.8750014 8.8688927 7.8351679 8.2475014 7.6557302 7.3450632 7.5933838
7.4632297 8.0816908 8.7769938 7.9147763 8.2889490 7.6680455 7.3526816 7.5751176
7.4196415 8.2315359 8.7904596 8.0217133 8.2531748 7.6276197 7.3938494 7.6494598
7.4863992 8.2677984 8.7230110 8.0196228 8.1816072 7.6511703 7.3825645 7.6797967
7.4466567 8.2247219 8.6857395 7.9756680 8.2149229 7.5933580 7.4520164 7.8305650
7.3823161 8.1772671 8.7129145 7.9083271 8.1958427 7.6674838 7.4589911 7.8169894
7.3876133 8.1145535 8.6687927 7.9072146 8.1755686 7.6108804 7.4777961 7.7277317
7.3251176 8.0550575 8.6165209 7.6723690 8.2283735 7.6632495 7.2915707 7.6128573
7.3113747 8.0400953 8.5270128 7.6025739 8.3097534 7.6289902 7.3316298 7.6318769
7.2149596 8.0202713 8.4350128 7.6218934 8.2775221 7.5372257 7.3476524 7.4837360
7.2296505 7.8864636 8.4982262 7.4998760 8.3173466 7.4660907 7.2851768 7.4053731
7.3494225 7.9267263 8.3720284 7.5359836 8.3865595 7.5038166 7.1622047 7.3430872
7.3386688 7.9211302 8.4192486 7.4071031 8.4740944 7.3876996 7.1637163 7.4422646
7.3448987 7.9263482 8.4474564 7.4812255 8.6235313 7.4169559 7.2098260 7.4395361
7.3439369 7.9239459 8.5362511 7.3253489 8.7092543 7.4206452 7.1764660 7.4754806
7.3046470 7.9027276 8.4780064 7.2498550 8.8635340 7.3681083 7.1081223 7.4170852
7.3252783 7.8989115 8.5319910 7.2414365 8.9469719 7.2105603 7.2154708 7.2969184
7.3583126 7.9516702 8.5097332 7.1984544 8.9167089 7.1280322 7.2812276 7.2338939
7.2931256 7.9311242 8.4832821 7.2370949 8.7527533 7.1498871 7.3884053 7.2836709
7.2148004 7.8075209 8.4077358 7.3950109 8.6877260 7.2900672 7.5025225 7.2024298
7.1446776 7.9493308 8.4601040 7.4812284 8.5877733 7.3884082 7.5623608 7.1605148
7.0040665 7.8220377 8.5994024 7.4997120 8.5762892 7.3452063 7.6572924 7.1367755
6.9752784 7.8401165 8.4383879 7.4696507 8.6413231 7.3607521 7.5868163 7.3299584
6.9392085 7.7867260 8.4343357 7.4047213 8.7260599 7.3779073 7.5827498 7.2570996
6.9323435 7.6422977 8.3407335 7.4333963 8.7598610 7.4614015 7.5735846 7.2922883
6.9002676 7.6277089 8.3271904 7.5619531 8.7452049 7.4442468 7.6799874 7.3551755
6.8631835 7.6181364 8.3253641 7.5248423 8.7768898 7.4024911 7.6474595 7.2987061
6.8486576 7.6073599 8.4225197 7.5619335 8.7223272 7.5141220 7.6744313 7.2631102
6.9296370 7.7394414 8.4415512 7.4301381 8.7721624 7.5171885 7.6971650 7.2433047
6.9036498 7.6668892 8.3645296 7.4606605 8.8428955 7.6486039 7.7547269 7.2302871
6.8505244 7.7274699 8.2983675 7.4443531 8.7723999 7.6662049 7.7080708 7.3015985
6.8484716 7.8221149 8.2310648 7.4115605 8.7950583 7.5422840 7.6235442 7.4410305
6.7687383 7.8648419 8.3545904 7.4361968 8.7683477 7.6658688 7.5678773 7.4421849
6.7829142 8.0352077 8.5310650 7.3982639 8.7220135 7.6702566 7.5550213 7.3843341
6.7461443 8.0621605 8.5455637 7.4947848 8.7803020 7.8257065 7.5335102 7.2616849
6.7307291 8.1251373 8.5289593 7.5015283 8.7186079 7.9342484 7.5526061 7.3357086
6.6621175 8.0940199 8.4945345 7.5892701 8.6853771 7.8108668 7.6077900 7.3435478
6.6313529 8.0072393 8.4145651 7.6212597 8.6052523 7.7171507 7.4522781 7.4936986
6.7565799 8.0128736 8.3242426 7.6838031 8.4900208 7.7154098 7.4424472 7.5551505
6.8971696 8.0429459 8.1707792 7.7580738 8.4543333 7.7376146 7.5443859 7.5079069
7.0164480 7.9566860 8.2407532 7.8278313 8.4543905 7.6254702 7.5979099 7.6016884
7.0242672 7.8757329 8.3669233 7.8341179 8.4385834 7.5766172 7.5729313 7.7105904
7.0581312 7.7896447 8.4760494 7.8993368 8.4045773 7.5416341 7.6923027 7.6808305
7.0024858 7.7289209 8.4762745 7.8676462 8.3888006 7.5126858 7.6412473 7.6594796
6.9964347 7.6035805 8.4899082 7.8445616 8.4558153 7.3424554 7.6301031 7.5646839
7.0689230 7.6473346 8.4574661 7.9409914 8.4783058 7.2808952 7.6551695 7.6290855
7.0391545 7.7130222 8.4984627 7.9247832 8.4833851 7.2972393 7.6440196 7.5823317
7.1260338 7.7449908 8.6145210 8.0325890 8.4592609 7.3195267 7.6132436 7.5472603
7.1336513 7.7930088 8.7034101 8.0338421 8.4185286 7.3772449 7.6730642 7.4977598
7.0772882 7.8906584 8.6985178 8.0353832 8.3062840 7.4481835 7.7326341 7.5149732
7.0361943 7.9118786 8.5624466 8.0326910 8.2698965 7.4276891 7.7442446 7.4332962
7.1792731 8.0127974 8.5074587 8.1353731 8.1482906 7.2902784 7.6834350 7.4678488
7.2912006 8.0523558 8.4076586 8.1820240 8.0246058 7.3439608 7.6857491 7.3527274
7.3305073 8.0375719 8.1439381 8.1771612 7.8580356 7.2563443 7.5782256 7.2340775
7.4149351 8.0643864 8.0708895 8.2331266 7.8355279 7.2300310 7.6127295 7.1195002
7.5292177 8.0191345 7.9198236 8.3112888 7.7968235 7.1095328 7.5726042 7.1786008
7.5774384 7.9550457 7.9023795 8.3716068 7.7875977 7.1011291 7.5748916 7.2053652
7.6790609 7.9158478 7.9203100 8.3496609 7.8139977 6.8991671 7.5190811 7.1887021
7.6199141 7.8105068 7.8672237 8.2711020 7.7846971 7.0130706 7.4183407 7.1146522
7.7291532 7.7140131 7.8903213 8.2721920 7.7863593 6.9916615 7.4735813 7.1029482
7.7431211 7.7317472 7.8113918 8.1898375 7.8579535 7.0479746 7.5605230 7.1773219
7.7962952 7.5923080 7.8403583 8.1609364 7.9246716 6.9969754 7.5641394 7.1959357
7.7928615 7.5631566 7.8033986 8.0397339 7.9295373 7.0436616 7.6387324 7.2110581
7.8090396 7.6214929 7.7450233 8.0644588 7.9668899 7.1528330 7.5038791 7.3332767
7.7112980 7.6270599 7.7880301 8.1145821 8.0039520 7.3097405 7.5151038 7.3674598
7.6918306 7.5351033 7.7146516 8.0429859 7.9440961 7.3957033 7.6902103 7.4256434
7.7604342 7.4986649 7.7923751 8.2077656 7.9528193 7.5270581 7.7311034 7.4231925
7.7179608 7.4374499 7.7566066 8.3059454 8.0404854 7.5094476 7.6228385 7.5387816
7.8206148 7.4351425 7.8130121 8.3534756 7.9528551 7.5633941 7.5977244 7.5397477
7.7886605 7.3929677 7.7454705 8.4366465 7.9102297 7.5585570 7.5164900 7.5754066
7.7520533 7.4567351 7.8104272 8.4335432 7.8401203 7.6445575 7.4715762 7.5036931
7.7207131 7.5171971 7.7888389 8.4651375 7.8535857 7.7064905 7.3452535 7.5235028
7.7205696 7.5637698 7.8262119 8.5527868 7.9186068 7.7785511 7.3604040 7.6057768
7.6498480 7.6218615 7.7961316 8.5481033 7.9754901 7.8136845 7.3167839 7.5323606
7.5886030 7.6320915 7.9200764 8.4624329 8.0426712 7.8343244 7.1919031 7.5336990
7.5348744 7.6404228 8.0790777 8.4435596 8.0552034 7.8272033 7.1024847 7.5735922
7.5282979 7.5990252 7.9593787 8.4107008 8.0690079 7.8257670 7.1224003 7.6485486
7.5688252 7.5766926 8.0099907 8.5005970 8.1193810 7.8214493 7.1460238 7.6803570
7.5089827 7.6595569 8.0402660 8.4598694 8.0982933 7.9319797 7.1595836 7.5692639
7.5253382 7.6677551 8.1305103 8.4633589 8.1209459 7.9022703 7.1118188 7.5997868
7.6194777 7.6745501 8.2042217 8.5414667 8.0116949 7.8304415 7.2024026 7.6959844
7.7318006 7.7146902 8.3366041 8.6390638 8.0090370 7.8393459 7.2331095 7.6532359
7.7645817 7.7253881 8.3745728 8.5694456 7.9674406 7.8999524 7.3146276 7.6737657
7.8247485 7.7675505 8.4455833 8.4010458 8.0027790 7.8361416 7.4404383 7.6902394
7.7654510 7.7805004 8.5871668 8.3757839 8.1361704 7.6483130 7.5133576 7.7298188
7.8160424 7.7629156 8.6137171 8.4319487 8.1525335 7.7025585 7.4278240 7.6951194
7.8410292 7.7955875 8.7956200 8.4211588 8.0478468 7.6613975 7.3364773 7.7474623
7.8228946 7.7602191 8.8028841 8.4774485 7.9775004 7.5717874 7.2458644 7.7102332
7.8135791 7.6863074 8.7883034 8.5561934 7.8824120 7.4538369 7.1840625 7.6292362
7.8094425 7.5804272 8.7681551 8.5623703 7.7803187 7.3910975 7.2201915 7.5650988
7.8027120 7.6220627 8.7601566 8.6234512 7.7630496 7.5172830 7.2902679 7.5900474
7.7168798 7.5310006 8.8092518 8.6307535 7.7859368 7.4484487 7.2377286 7.7108107
7.7287230 7.5035324 8.7164211 8.5299826 7.7729816 7.3682499 7.3749371 7.6116853
7.6169248 7.4247503 8.6931257 8.4524317 7.8060784 7.3609238 7.4708238 7.5869393
7.6644397 7.4561582 8.7002888 8.4138031 7.7552991 7.4048095 7.5129766 7.5957088
7.7869864 7.4600587 8.6724691 8.2845869 7.6734724 7.5566154 7.4858890 7.5861020
7.8530669 7.4476061 8.4993525 8.3926430 7.5252891 7.5627823 7.4336171 7.7146659
7.9807563 7.5159574 8.3411722 8.3756018 7.4983978 7.6126699 7.5361772 7.6829453
7.9202380 7.5858312 8.3772430 8.4279461 7.5239749 7.6282902 7.6801128 7.6734343
7.9662533 7.6115761 8.4003448 8.4290657 7.5674567 7.6858630 7.7358561 7.6149731
7.9321404 7.6339250 8.4895144 8.3922758 7.6277246 7.6637263 7.7987599 7.5955338
7.9745460 7.6180973 8.4671211 8.4446154 7.6179523 7.7619495 7.6829524 7.6209702
8.0528498 7.5375061 8.4115124 8.4526939 7.5920811 7.8147235 7.7492623 7.6836910
8.1007900 7.5375571 8.3512373 8.4994926 7.6474600 7.6484723 7.7679114 7.7318640
8.0377388 7.3873572 8.2694330 8.5493927 7.5549073 7.5927577 7.7335830 7.6424923
7.9406772 7.3057041 8.1828575 8.6294231 7.5908437 7.5749021 7.7421365 7.7120948
7.8811183 7.2416377 8.1083918 8.6900520 7.5214620 7.4909525 7.7758017 7.6268697
7.8728518 7.1642332 8.0645885 8.7309113 7.6452279 7.5179110 7.7491436 7.5607409
7.8355327 7.2044520 7.9903984 8.7933149 7.6515050 7.4397602 7.7722545 7.4687448
7.7994690 7.2797146 8.0390606 8.7037811 7.7122736 7.4949837 7.8138480 7.5347495
7.8689470 7.2930760 7.9214301 8.7388687 7.6297507 7.6078577 7.7258043 7.5467558
7.7904291 7.4675150 7.9390860 8.6343193 7.6388154 7.8389974 7.6842275 7.5441980
7.7749953 7.5991807 7.8820224 8.5923500 7.7665014 7.7413917 7.6029215 7.5846310
7.7497730 7.6075435 7.9790969 8.5872498 7.8655071 7.7661018 7.6358519 7.5538259
7.7569680 7.7634554 7.8894486 8.4965801 7.8286490 7.7824349 7.6820793 7.5817418
7.7627263 7.7679834 7.9901056 8.4861441 7.9124451 7.8663535 7.6491051 7.5454483
7.7958317 7.8300948 7.8708544 8.5669231 7.8890367 7.8587623 7.5463042 7.5567498
7.7292132 7.8377137 7.8114381 8.6073065 7.9154792 7.8123050 7.4631019 7.5715747
7.7867570 7.8580112 7.7479239 8.4563074 7.8135848 7.7851772 7.4064155 7.6252422
7.7281890 8.0326376 7.6405787 8.3892546 7.8349476 7.7486444 7.3900232 7.5729914
7.5822883 8.0188179 7.5345445 8.4093018 7.8800073 7.7542667 7.4145298 7.6442342
7.6541638 8.0637074 7.4336839 8.3228455 7.9809370 7.7181764 7.4419160 7.7625389
7.6235805 7.9591289 7.3856511 8.3043747 8.0207682 7.7574825 7.3818350 7.7784142
7.6402063 8.0360155 7.4128256 8.2907772 8.1002817 7.7628450 7.2892070 7.7156954
7.6760402 8.1373606 7.4706745 8.3970070 8.1782618 7.7815986 7.3537030 7.6067700
7.6089492 8.2067223 7.5447574 8.3701200 8.2641792 7.7494040 7.3060045 7.5996032
7.6657357 8.1362085 7.6878877 8.4128723 8.2853212 7.7346444 7.4103193 7.4801459
7.7660198 8.0064735 7.6723342 8.2872028 8.1920099 7.6983747 7.3278546 7.3113189
7.8014436 8.0705309 7.6085677 8.3543415 8.1631756 7.7553854 7.1616545 7.1278195
7.8216929 8.1046391 7.5827193 8.3652811 8.0832186 7.6762586 7.1235619 6.9630814
7.8118839 8.3255672 7.6209669 8.2590609 8.0858984 7.7174459 7.0044355 6.8666272
7.9010501 8.4576092 7.7414036 8.2557163 8.0458012 7.7679424 6.9578719 6.7531290
8.0136690 8.5288172 7.8357191 8.1405802 8.0397263 7.8508492 6.9727159 6.7941394
8.0245275 8.7317533 7.9143476 8.1727562 8.0157652 7.8320289 6.9762864 6.8679061
7.9534760 8.7410994 7.9205866 8.1157475 8.0597172 7.8758574 7.0931807 6.9187751
7.9420314 8.6931210 8.0358896 8.0812502 8.0726557 7.9699879 6.9848719 7.0141077
7.9225717 8.6567469 8.0378103 8.0389595 8.0908298 7.8951049 6.9526501 7.0774250
7.9495678 8.7141953 7.9733443 7.9683375 8.0752106 7.8457251 7.0045767 7.0364180
7.9044576 8.6725216 7.8097067 7.8882813 8.0148087 7.9452548 7.1058841 7.0590611
7.7536044 8.7168884 7.7484722 7.7332106 7.9355574 7.9304500 7.1563249 7.1192927
7.7614212 8.8605738 7.6042533 7.6654830 7.9185176 7.8659787 7.2290139 7.3309793
7.7576790 8.9920101 7.5616422 7.5220933 7.8923450 7.8315630 7.1612301 7.3209195
7.7596970 9.1763430 7.4869623 7.5768991 7.7410769 7.8028750 7.1593766 7.4153519
7.8011589 9.1890869 7.4721718 7.5838947 7.6801548 7.7949476 7.1620889 7.4658656
7.8226647 9.1993628 7.4836712 7.6103077 7.6687765 7.8521643 7.1897678 7.5290818
7.7929702 9.2209644 7.4941339 7.6478701 7.7291613 7.7307072 7.2640615 7.5933790
7.7577281 9.1570778 7.4275084 7.6266527 7.8319421 7.6955838 7.3065500 7.5376277
7.6602011 9.0897446 7.4862232 7.5670171 7.9552965 7.6175871 7.2399392 7.4708877
7.5974054 9.1442938 7.4479713 7.6020784 7.9471846 7.6036205 7.1990643 7.3201962
7.5966473 9.1215515 7.4040017 7.6658864 8.0938950 7.4567413 7.1304693 7.2990971
7.7191429 9.1254921 7.4398274 7.6579456 8.1772003 7.4349046 7.1322422 7.2596002
7.7168336 9.1474142 7.4982557 7.5290689 8.2640858 7.4049878 7.0351000 7.2226205
7.7308736 9.0272512 7.5717578 7.4342999 8.2506208 7.3449802 7.0351548 7.3303595
7.7770886 8.9173737 7.5058899 7.4224610 8.2157068 7.3703880 7.1646414 7.3496194
7.7524819 8.8960390 7.4893131 7.5231981 8.1224785 7.2479334 7.2853708 7.3988419
7.8140640 8.9827080 7.5452905 7.5864329 8.0637140 7.1939878 7.3652353 7.3704839
7.8570910 8.9810314 7.5874825 7.6052303 8.0189075 7.1627545 7.4601288 7.3165407
7.8549218 8.9477081 7.6122723 7.7581096 7.9640436 7.1081586 7.4306579 7.3046627
7.8782353 8.8583412 7.6010399 7.7182670 7.8840580 7.2650743 7.4243045 7.2168055
7.7559738 8.9727106 7.5973125 7.7261276 7.7796187 7.3666515 7.3852768 7.1846290
7.6972361 9.0618315 7.6064262 7.6671281 7.7735496 7.4349022 7.4344988 7.2115989
7.6405511 9.0196609 7.5623093 7.6416292 7.9681883 7.3820753 7.4108820 7.0850210
7.6136975 9.1449738 7.5750632 7.6267715 8.0894489 7.3156300 7.4515209 7.0834188
7.5847778 9.1082621 7.6396980 7.5418849 8.1683826 7.2673025 7.3791523 7.0206656
7.5334153 9.0800667 7.7111626 7.5462780 8.0893879 7.2715893 7.3624196 6.9800529
7.6767240 9.1120386 7.7286367 7.5372953 8.0027552 7.2141933 7.3948278 6.9113517
7.5200095 9.0706911 7.6340151 7.5903544 7.9686399 7.0698395 7.2897115 6.8827939
7.5083976 9.0588789 7.4983468 7.4819298 7.9114661 7.0918584 7.2158751 6.8537173
7.4548631 9.1158981 7.5177398 7.4807420 7.9178319 7.0647159 7.0262470 6.8078227
7.4566231 9.0923119 7.5515118 7.4884105 7.9067631 7.1159043 7.0005755 6.7348986
7.2995310 9.0188322 7.6005044 7.5364919 8.0936565 7.2510767 6.9703665 6.5741811
7.3205652 8.9636993 7.6704731 7.5517907 8.0929852 7.4295855 7.0665164 6.5865822
7.1841869 9.0464792 7.6559587 7.5781856 8.0527382 7.4276619 7.1419377 6.6918607
7.2459564 9.1560154 7.7028131 7.5186243 8.0239830 7.4488502 7.2339416 6.8059797
7.3161502 9.1262999 7.7713289 7.4923673 7.9676604 7.5164118 7.2296534 6.8673949
7.3049183 9.0972176 7.8407464 7.4257884 7.9714813 7.5971785 7.2835588 6.8273745
7.4484162 9.0610218 7.8240323 7.4186616 7.9512815 7.6092157 7.3098912 6.8868346
7.6375589 9.1857700 7.8009768 7.4321861 8.0009336 7.6436081 7.3592544 6.9295678
7.5972371 9.1784611 7.8092656 7.4847803 7.9540682 7.6320210 7.3217378 6.9511323
7.5527730 9.1475353 7.8638749 7.4589114 8.0336075 7.6984897 7.4460578 6.9775515
7.4444308 9.1260300 7.8072758 7.3816414 7.9817948 7.7445130 7.4845905 7.0610499
7.3516593 9.1822033 7.7851911 7.2706213 7.9708838 7.7928610 7.4661388 7.0747852
7.2879348 9.1174593 7.8498511 7.2960715 7.9899197 7.7564745 7.4106746 7.0353484
7.2924228 9.1833420 7.8334575 7.3711143 7.9239631 7.8509121 7.4344273 7.0997939
7.3334713 9.1600542 7.8591027 7.4345498 7.8497324 7.8616943 7.4338374 7.2251091
7.3497529 9.0157604 7.8386593 7.4496903 7.8553309 7.9327483 7.2740746 7.1946092
7.4564180 9.0568161 7.8330712 7.4433541 7.7904272 8.0262737 7.2186809 7.0401764
7.4442544 8.9256420 7.7714109 7.4860048 7.7632113 8.0615015 7.1786928 6.9534521
7.5356617 8.9414816 7.7851748 7.5462074 7.7246227 8.0775814 7.1623263 6.7688751
7.6127324 9.0329790 7.7966566 7.6185875 7.7560463 8.0422192 7.1631751 6.7305307
7.5563259 8.9487524 7.8439841 7.6476111 7.7205892 8.0369091 7.0802088 6.6627421
7.5465326 8.8420553 7.8369188 7.7719254 7.7531700 7.9872890 7.0192347 6.6413479
7.4437828 8.8415213 7.9197068 7.8506312 7.7950931 7.9473300 7.0831442 6.6795564
7.3188300 8.9230337 7.9919810 7.9052386 7.8384910 7.7813530 7.1118150 6.7407889
7.3897333 9.0607338 7.8544345 7.9760818 7.9499435 7.6610832 7.2290535 6.7098365
7.4323707 9.0731001 7.7122445 7.9657674 7.8999772 7.6951256 7.3360515 6.7662878
7.5552649 9.1437740 7.6935668 8.0641813 7.8532867 7.7292747 7.3543091 6.9071069
7.5896759 9.2160091 7.5460730 8.0555496 7.8982081 7.6957502 7.4794025 7.0204453
7.5997977 9.1814699 7.6792192 8.0345287 7.8028750 7.6604753 7.4879975 6.9019308
7.4966321 9.0838623 7.7060080 8.0248699 7.7879386 7.6305475 7.4592361 6.8580785
7.4628224 8.9989347 7.8055725 7.9575095 7.6264100 7.6085024 7.4183397 6.8673749
7.4541144 9.0692797 7.8215036 8.0027447 7.6038480 7.5062628 7.4009080 6.9247770
7.4628396 9.1190252 7.8532572 7.9732051 7.5764523 7.4581666 7.4266415 7.0766687
7.5167413 9.1179361 7.8229470 8.0192146 7.6515784 7.3768835 7.4672608 7.0733614
7.6474471 9.1206703 7.8121452 7.9992342 7.4710226 7.3243546 7.4460468 7.1223545
7.6960273 9.1030693 7.7467008 8.0777178 7.4659090 7.4169612 7.4821038 7.2064714
7.7094655 9.1660919 7.6955776 8.0916348 7.4426484 7.4689555 7.3928308 7.1393824
7.7384439 9.3047953 7.6807380 7.9756360 7.5778165 7.5799561 7.3780546 7.3111367
7.7398190 9.4177523 7.7050900 8.0076180 7.5831127 7.4358959 7.3399339 7.4126668
7.7761931 9.5629988 7.6913738 8.0359716 7.6730824 7.3215308 7.2724204 7.3948359
7.7134991 9.4322395 7.5858679 8.0574436 7.7416487 7.2365489 7.2723651 7.4135942
7.6695299 9.2709608 7.5144506 8.0813923 7.8224525 7.2158289 7.3463812 7.4091249
7.6778164 9.1477270 7.5031409 7.9868608 7.6930580 7.1537142 7.2813668 7.4036503
7.6722603 9.1110563 7.6341639 7.9250755 7.6732225 6.9924192 7.3082614 7.4794273
7.6105685 9.0547400 7.7416301 7.9135308 7.5192857 7.0072680 7.3302684 7.4669228
7.6504335 9.0858259 7.8221016 7.8567395 7.4546123 7.0341611 7.3690042 7.3920841
7.6300654 9.0851574 7.8102617 7.8110924 7.3237972 7.0054731 7.3373561 7.3429179
7.5939870 9.1302862 7.8288026 7.7261028 7.2838173 7.0367699 7.4804554 7.3670783
7.6430020 9.1616678 7.8273816 7.8159351 7.3228350 7.0589981 7.3892121 7.2824631
7.7879238 9.2382689 7.9142051 7.9900160 7.2329278 7.1125059 7.2595763 7.1451731
7.7149391 9.1506786 7.8764982 8.0411301 7.1779542 7.0491300 7.1486273 7.2236390
7.6782899 9.1632071 7.8744407 8.0232544 7.0892577 7.0769496 7.0786304 7.2022252
7.6643338 9.3140984 7.9259467 8.0133553 7.2062607 7.0237732 7.0664291 7.1940126
7.6766667 9.4471445 7.9113722 7.8680553 7.1358967 7.0349584 7.1730289 7.2014899
7.6699376 9.5911732 7.9541917 7.8798785 7.0589614 6.9690123 7.2307940 7.3221326
7.6341796 9.5175819 7.8477588 7.6677613 6.9186592 6.9105725 7.3077092 7.2749295
7.6931219 9.5039158 7.7640390 7.5976105 6.8058286 6.8356404 7.4455585 7.0894918
7.6443276 9.4355640 7.7013516 7.5673704 6.8247199 6.7575173 7.3779583 6.9821706
7.6172190 9.4070997 7.7723718 7.6664519 6.8770862 6.8202858 7.2662106 6.9091501
7.6021495 9.4163942 7.8152766 7.7789373 7.0726619 6.5976386 7.2323580 6.9473977
7.6465850 9.3740234 7.7560706 7.7906485 7.1827760 6.5092502 7.1405025 7.0191593
7.7075367 9.3924799 7.7558703 7.8159542 7.2401423 6.4185481 7.0323825 7.0970221
7.7429032 9.4347963 7.7299900 7.7179470 7.2960734 6.5175095 6.9515667 7.0289598
7.8969636 9.4427242 7.8036628 7.7541847 7.2903194 6.3680019 6.9581051 7.0281143
7.8699002 9.4396610 7.7893038 7.6867414 7.2443094 6.4840984 6.9182725 6.9619050
7.8125787 9.5137463 7.7120781 7.7565503 7.2961450 6.6248407 7.0600896 7.0346241
7.8849087 9.4626179 7.6394053 7.7108078 7.2889485 6.8452482 7.0895185 7.1435223
7.8970752 9.3187256 7.6600151 7.7902675 7.2626653 6.7954593 7.2767048 7.1994824
7.8185759 9.2917786 7.5534048 7.7128949 7.2521658 6.7778306 7.3971376 7.1639981
7.7399292 9.2182665 7.3880835 7.8406363 7.3305435 6.8679566 7.4352126 7.0891981
7.7150278 9.1567430 7.3944039 7.8455276 7.3144455 6.9532480 7.3793392 7.1098466
7.7169681 9.1772089 7.3287668 7.8183532 7.2380466 6.9582906 7.3668137 7.1248851
7.6988831 9.1573029 7.2568216 7.7736378 7.2374492 6.9917173 7.5345244 7.1837907
7.7364359 9.1567793 7.2012420 7.6885681 7.2641644 7.1130223 7.5790501 7.1811690
7.6923485 9.0823221 7.2218413 7.7656689 7.2875285 7.1286116 7.4988136 7.3363838
7.5760994 9.0416899 7.1051059 7.8441677 7.2384830 7.1845689 7.4092712 7.4300680
7.4780335 9.0321207 7.0656209 7.9832416 7.1341147 7.1477466 7.3621688 7.3626385
7.5037355 8.9753208 6.9767985 8.1382179 7.0619664 7.0776381 7.3701954 7.3582978
7.4862137 8.9900999 7.0430112 8.1758795 7.0814266 7.2072349 7.3356838 7.4113970
7.4144845 9.0330772 7.1841598 8.1854305 7.1223679 7.2192559 7.4227047 7.5147791
7.2613897 8.9498301 7.1817422 8.2407656 7.1547580 7.1768279 7.4312177 7.5195942
7.2093320 8.9355164 7.1480722 8.3299227 6.9852300 7.2128096 7.4470220 7.4084978
7.1086102 8.8169527 7.1074252 8.3992071 6.9397874 7.1648893 7.4361491 7.3960319
7.2002711 8.8508091 7.1778951 8.3253260 6.9275427 7.0331845 7.2695346 7.3036027
7.1939220 8.7102461 7.2819991 8.3190804 6.9144788 7.0320449 7.2316375 7.3329520
7.1244555 8.8124056 7.3852673 8.2477932 6.9999003 7.0733466 7.1698003 7.3539948
7.1351509 8.7894011 7.4664254 8.2381201 6.9942856 7.1472077 7.0690398 7.3849792
7.0656781 8.8208551 7.4887958 8.1234941 6.9223685 7.2568922 6.9445157 7.3690486
7.0054283 8.8580418 7.5019312 8.0647020 6.8910613 7.4188771 7.0079308 7.2961087
6.9507623 8.8780499 7.4441881 8.0080328 6.8199501 7.5011854 6.9077621 7.3370280
7.0159249 8.8079901 7.3865371 8.0195074 6.7553482 7.5092959 6.9505243 7.2787251
7.0455828 8.9094305 7.4110084 8.0824614 6.6652269 7.5856180 7.1004515 7.2559390
7.1232357 8.9291172 7.4308348 7.9905639 6.5606012 7.7190766 7.0866256 7.2246671
7.0895214 8.9630995 7.3526506 7.9151464 6.6123400 7.7114124 7.1984501 7.1578336
7.0329561 8.9302092 7.4909286 7.8499222 6.6107397 7.7512164 7.1869383 7.1791525
7.0516715 8.9325476 7.4870801 7.8312221 6.6183457 7.8339109 7.1985488 7.2157283
7.0478067 8.9324274 7.6190553 7.7847142 6.6630454 7.8730998 7.0966482 7.2144289
7.0559072 8.9160728 7.5552802 7.7924600 6.7507210 7.8719444 7.0604706 7.1807690
7.0546355 8.9037561 7.6075063 7.8300700 6.8031116 7.7922440 6.9952154 7.0722299
7.0471797 8.9011335 7.6733341 7.7750211 6.6707964 7.7120399 6.9216285 7.1871619
7.1192636 8.8956633 7.5645113 7.7303858 6.5685105 7.6694574 6.9242949 7.2836561
7.0947552 8.8048782 7.5751066 7.6063695 6.6491427 7.6403189 6.8816786 7.2850938
7.1169620 8.8896933 7.6083469 7.6943350 6.7019186 7.6017628 6.8979716 7.4116645
7.2687254 9.0131264 7.5847359 7.5969009 6.7364225 7.5788460 6.9053473 7.4534712
7.3816066 8.9644966 7.5780282 7.4915071 6.7200251 7.6085515 6.9020171 7.6055431
7.2916141 8.9631319 7.5591025 7.3969889 6.7775340 7.6308980 6.9393206 7.5898910
7.3408098 9.0377817 7.6002884 7.4939661 6.6956296 7.5819845 6.9607658 7.5821767
7.2647457 9.0831270 7.5447021 7.4769721 6.6355572 7.4813495 7.0186863 7.4802413
7.2607541 9.2273293 7.4935951 7.4327335 6.6335869 7.3692660 7.1097760 7.4813180
7.2220626 9.2709818 7.5483680 7.3618088 6.6726837 7.2754941 7.1044102 7.3570032
7.3337255 9.3238211 7.6002712 7.3904691 6.6600103 7.2309232 7.1461587 7.2888708
7.2220607 9.3336201 7.5832663 7.3803258 6.6916814 7.2219033 7.2144561 7.2751575
7.1221466 9.3036022 7.5605917 7.3811564 6.8070855 7.2199411 7.1666713 7.1812577
7.2055998 9.1588497 7.6468644 7.4812818 6.8225594 7.2706847 7.1635280 7.2288465
7.2636442 9.0281563 7.6918030 7.4486108 6.7872453 7.2637453 7.1385269 7.2808747
7.3002677 9.0849037 7.7294626 7.3835120 6.8590546 7.2589297 7.1355233 7.2713418
7.3130150 9.0461226 7.6141548 7.4981828 6.8324976 7.2331614 7.1307440 7.2598300
7.2625699 8.8731146 7.5091624 7.5138688 6.7589808 7.2256513 7.0406408 7.2976885
7.2460742 8.9312115 7.4730701 7.4327254 6.6223512 7.1573172 7.0778985 7.2900805
7.3157096 8.8614578 7.4684901 7.4617195 6.5121779 7.3157883 7.1004410 7.2202711
7.3289218 8.8806295 7.3435178 7.4860940 6.6738863 7.3298922 7.1482291 7.1620541
7.3587527 8.7856531 7.3884730 7.5240245 6.6794314 7.2983217 7.0317688 7.1479721
7.3633356 8.7521000 7.4078441 7.5991769 6.7180138 7.3143044 6.9943633 7.1753235
7.4555588 8.7424498 7.4525037 7.5939808 6.8223548 7.3190579 7.0232296 7.1299429
7.4823661 8.7847433 7.5854535 7.5724669 6.7526941 7.2634654 6.9067469 7.1858521
7.5387592 8.6870031 7.5321445 7.6443558 6.8067150 7.2028618 6.9376740 7.1835966
7.4287968 8.6241245 7.5180554 7.6057873 6.7031980 7.0972166 7.0152850 7.1890206
7.4891658 8.4868174 7.4546771 7.6486826 6.6940122 7.0335121 7.0338769 7.2821269
7.5453944 8.2642708 7.4622741 7.6645083 6.6913695 6.9440413 7.1603765 7.2007203
7.6034384 8.0521479 7.3901820 7.6950974 6.6234531 6.9905281 7.1271524 7.1633201
7.5149884 7.9513988 7.3023748 7.5695343 6.6258264 7.1051817 7.0181146 7.1886353
7.4685841 7.8479848 7.3183842 7.5771561 6.6010027 7.0675411 6.9171734 7.2619567
7.3069220 7.7036209 7.2586398 7.6187577 6.6324801 7.0532799 6.7805467 7.3272576
7.3025370 7.5790277 7.2869387 7.6712918 6.8065019 7.1361074 6.8107295 7.3483229
7.3141670 7.5501800 7.3379602 7.6670532 6.9044971 7.1355319 6.7757182 7.2946591
7.2718229 7.5899639 7.3649244 7.6835418 6.8900437 7.1097937 6.8121781 7.3151064
7.2963452 7.6490006 7.4123888 7.7159286 6.9602704 7.1349373 6.9106064 7.2820463
7.2872486 7.6687036 7.3820605 7.8010573 7.0018969 7.3005190 6.8149290 7.3532567
7.3703742 7.6231666 7.4337139 7.7139292 7.0268197 7.3920126 6.8118653 7.2767253
7.3366117 7.6891599 7.4005299 7.5881810 7.0697393 7.3611865 6.8194194 7.2331171
7.2750955 7.5907054 7.4914203 7.6605763 7.0607491 7.3927250 6.8936777 7.2340918
7.1727376 7.4855695 7.4446330 7.7169609 7.0048075 7.4504189 6.9816899 7.2360711
7.1405134 7.4431720 7.4995828 7.6094413 6.9180412 7.4299526 6.9202585 7.1671395
7.0647368 7.4005785 7.5284801 7.5908813 6.9767537 7.3718152 6.8915596 7.1461034
6.9481444 7.4163656 7.6215916 7.5518217 6.9183226 7.4681635 6.7771931 7.1492028
7.0057235 7.3917708 7.7672982 7.5735779 6.8374958 7.4448223 6.8527770 7.1136718
6.8570719 7.4052978 7.8062649 7.5065284 6.7428303 7.3933406 6.8349452 7.1178622
6.8519282 7.4486094 7.7492695 7.5071173 6.7895694 7.4649858 6.8417401 7.2053218
6.9279528 7.5747981 7.7144957 7.4893098 6.8599825 7.3097019 6.8306355 7.3081822
7.0784316 7.6471100 7.6953034 7.6002994 6.8713217 7.3007555 6.7995505 7.3164878
7.0151491 7.6920915 7.6025186 7.4596853 6.9850736 7.1933541 6.8417773 7.3507652
6.9718070 7.6067686 7.5800858 7.4408779 6.9198656 7.1893396 6.8514633 7.3767738
6.7700472 7.6230683 7.6442366 7.4449663 6.8878937 7.2916470 6.8966599 7.4047832
6.5530357 7.6012492 7.6161680 7.4239125 6.9265218 7.4340448 6.8503528 7.4391041
6.6004930 7.7042670 7.6270127 7.4873991 6.9216638 7.4766030 6.8424058 7.4721484
6.5473261 7.6379828 7.6715269 7.5318432 7.1087255 7.6212435 6.7715178 7.5861111
6.5585403 7.7237096 7.7813540 7.6368089 7.1213470 7.6053753 6.7156520 7.6712608
6.6252489 7.7771897 7.7350740 7.6395841 7.1116934 7.7740903 6.7673683 7.8026834
6.7218170 7.9462543 7.7476087 7.7128634 7.1871185 7.7900648 6.8487749 7.8361034
6.8594213 7.9144759 7.7006230 7.6117907 7.1776304 7.7124310 6.7189727 7.6848412
6.8379507 7.9672971 7.7200351 7.5509191 7.1363955 7.8297963 6.6219673 7.6395440
6.7232404 7.9761872 7.8753939 7.6866875 7.1081862 7.7816234 6.5404048 7.4565687
6.6468077 7.8366442 7.9451537 7.7612491 7.2272573 7.8160033 6.6141648 7.3889132
6.7384534 7.7900972 7.8830595 7.9549232 7.3058548 7.7809405 6.7038245 7.3302569
6.7561073 7.7980161 7.8817053 8.1360855 7.2612081 7.7880683 6.6962566 7.3201456
6.6505876 7.8569188 7.8369923 8.3013163 7.2295671 7.8656850 6.7823462 7.3565164
6.6520281 7.8089361 7.7745547 8.4462090 7.1470799 7.7795334 6.8619294 7.2210398
6.6645241 7.9429588 7.6328011 8.5259247 7.2038808 7.6695442 6.8678126 7.3064876
6.6112165 7.9974017 7.6153545 8.4731741 7.2216167 7.6566854 6.7959485 7.3864770
6.5741882 7.9903946 7.6126165 8.5065651 7.1929111 7.6623697 6.8145242 7.4630527
6.5494809 8.0586195 7.5590534 8.6083803 7.0695848 7.6222277 6.7255778 7.3916221
6.3932514 8.1113768 7.5624866 8.7655830 6.9978733 7.7264595 6.7373271 7.3339453
6.3044090 8.1068201 7.4711323 8.6279116 6.9220772 7.7344661 6.8150239 7.3109083
6.1330132 8.1334200 7.5748839 8.5297441 6.9590750 7.7851954 6.8260479 7.2824483
5.9963503 8.0255337 7.5458460 8.4644585 7.0076127 7.8171649 6.9952283 7.3382339
6.0835600 7.9503827 7.4871626 8.4177446 7.0238543 7.8561621 6.9194422 7.3743553
6.0256000 7.8698306 7.5279498 8.3600416 7.0902114 7.8090386 6.8799009 7.5618949
5.9346962 7.8666158 7.5786324 8.3976107 7.1627831 7.8854260 6.9848690 7.5900807
5.9094725 7.8915682 7.7705622 8.3719492 7.1743679 7.8009501 7.0923386 7.6526709
5.9575148 7.7549882 7.9010258 8.3294067 7.2302275 7.7605672 6.9580202 7.6723428
5.9509029 7.8319354 7.9484825 8.2225094 7.2304873 7.6588101 6.8097777 7.7205915
6.0317020 7.8990541 8.1452818 8.2290392 7.2449565 7.6951866 6.8695254 7.7104392
6.0245266 7.8069096 8.2348576 8.2189522 7.1528106 7.7162619 6.8617697 7.6868191
6.1156869 7.8321042 8.2831469 8.1719360 7.2459602 7.7450252 6.7988877 7.5708375
6.0409050 7.8429112 8.2735262 8.0970802 7.3833346 7.7833481 6.8706999 7.5210834
6.0861878 7.9399719 8.1705427 8.0170555 7.4976993 7.8116140 6.8228889 7.2952824
6.1243982 8.0410261 8.1274042 7.9940910 7.5658808 7.7162652 6.8951292 7.1055970
6.1759405 7.9571271 7.9889469 7.9283199 7.5778894 7.7844453 7.0129204 7.1100001
6.2544599 7.9685860 7.8690104 7.9075112 7.5961404 7.8249359 6.9532537 7.1446295
6.3426638 8.0301552 7.8194265 7.8616195 7.6481800 7.9382949 6.9572520 7.2244120
6.3272791 8.0273781 7.7841315 7.8389149 7.5367899 7.9287186 6.9096532 7.3084574
6.3494639 7.9645300 7.7529612 7.7075310 7.5371256 7.9939408 6.9048710 7.3174610
6.4140897 7.9424534 7.9145403 7.7220831 7.4893990 7.8665681 6.8633566 7.3645539
6.3524852 7.9480314 7.9516034 7.7195210 7.5606141 7.8886957 6.8609085 7.4130359
6.3403282 7.8916836 8.1399870 7.6891685 7.6939950 8.1057749 6.8265562 7.3592610
6.3501954 7.9109197 8.0931292 7.6197400 7.7975421 8.0714874 6.8574867 7.3841290
6.2438469 7.8246112 8.1604633 7.5373058 7.7689533 8.1464491 6.9015393 7.4974651
6.3762345 7.8083210 8.1835785 7.4932823 7.6949983 8.1264477 6.9593716 7.5274544
6.3929968 7.8824973 8.2140512 7.5507717 7.5456944 8.1611166 7.0368919 7.3573213
6.3913727 7.9762559 8.0876951 7.4860291 7.4810643 8.1915789 7.0006604 7.2928276
6.3437519 7.8851285 7.9507837 7.3767190 7.4698343 8.1617928 7.0091047 7.3950834
6.3956513 7.8167410 7.8425579 7.3076196 7.3558455 8.3771238 6.8974257 7.4315910
6.3737941 7.9520512 7.6911721 7.2751913 7.4569407 8.3317490 6.9579625 7.6592336
6.4266071 8.0838327 7.7546272 7.2705932 7.4377007 8.2891846 7.0353594 7.6044960
6.3622665 8.2222471 7.7228966 7.4240437 7.4644184 8.1886349 7.0142732 7.6595221
6.3694224 8.2219982 7.6945519 7.3664489 7.4029541 8.0936270 6.9277191 7.5561914
6.3316808 8.2891655 7.7946520 7.4176650 7.4544935 8.1302223 6.8950377 7.6248622
6.1785979 8.3233681 7.8548541 7.3607922 7.4457006 8.1259413 6.9339223 7.5711155
5.9986978 8.4997139 7.9043207 7.4717026 7.4734144 7.9925294 6.7787886 7.4974508
5.8632827 8.4663992 7.9152613 7.4586582 7.4875817 7.9202948 6.7455063 7.4517989
5.7458715 8.4092855 8.0049372 7.4654927 7.4536228 7.7965102 6.6254015 7.3110452
5.7277465 8.3546057 7.9316969 7.4479523 7.3378463 7.6939678 6.6181092 7.3094530
5.7279534 8.3294039 7.8955321 7.4120564 7.3757172 7.6434870 6.5742393 7.3260498
5.6266713 8.3157530 7.9149365 7.4312482 7.3586392 7.6061816 6.6896973 7.2141380
5.4843016 8.4358149 8.0665188 7.3872619 7.3487082 7.6117558 6.6523571 7.2009912
5.3935733 8.4250908 8.0897980 7.2887244 7.3248534 7.4584422 6.8048038 7.2869606
5.4652514 8.5157452 8.0433102 7.2663164 7.3281569 7.3757014 6.8366699 7.3270659
5.5534897 8.5407944 8.0844936 7.2860098 7.2468920 7.2931685 6.7684669 7.1904597
5.7233343 8.6712942 8.0069895 7.2601566 7.2080760 7.2722011 6.7314806 7.1120934
5.6849928 8.6982012 7.9190478 7.2641745 7.2077637 7.1275120 6.7599263 7.0913773
5.6715746 8.8335505 7.9915295 7.2345791 7.1858072 7.0272055 6.6929741 7.1875873
5.7101111 8.9756527 7.9139762 7.1476936 7.1435609 7.0424929 6.6737695 7.3116474
5.6412845 9.0203753 7.7243366 7.1048131 7.1986990 6.9545245 6.6976724 7.3623519
5.6861577 9.1223679 7.7116852 7.0589685 7.2500544 7.1129489 6.7250395 7.3869982
5.6374173 9.1652737 7.6884108 6.9981070 7.3320923 7.1573100 6.6642232 7.4041376
5.5739245 9.1058636 7.7135587 6.9448991 7.3987527 7.2751474 6.7414336 7.3814011
5.5057712 9.0066690 7.7885818 6.7836671 7.3208380 7.3432403 6.8311639 7.3313651
5.3864150 8.9361219 7.7451587 6.7835808 7.3830156 7.4707289 6.8432050 7.2852745
5.4090242 9.0529642 7.6970210 6.9074235 7.4412746 7.5699835 6.9227624 7.3677592
5.4310384 9.0392771 7.7309418 6.9914227 7.3810496 7.6567936 6.8825641 7.2371445
5.4407477 9.0392551 7.7716489 7.0067205 7.3954153 7.7042899 6.8465533 7.1581645
5.4446120 8.9850416 7.7940049 7.1399221 7.4142590 7.8069282 6.8250880 7.0834699
5.4986887 9.1390648 7.7823353 7.1892042 7.4500651 7.7233477 6.7556615 7.0439301
5.4317532 9.1038694 7.7985454 7.2324548 7.4416652 7.7497134 6.8466969 7.0341105
5.3965812 9.2128477 7.7609749 7.3275027 7.3820200 7.8028245 6.7380500 7.0067973
5.4879785 9.2000713 7.6319633 7.3240972 7.5511250 7.7964330 6.7151098 6.9720426
5.5341735 9.2460842 7.7328172 7.3974309 7.4775953 7.9151287 6.7374382 6.8649178
5.6513109 9.2924700 7.6659179 7.4314294 7.3823280 7.9425569 6.7402496 6.8802676
5.7555852 9.2773066 7.7270184 7.4141483 7.4312797 7.9374647 6.7369661 6.9122372
5.7142015 9.2349472 7.6832089 7.3270087 7.3834023 7.8191519 6.7708902 6.9079990
5.7620850 9.1624937 7.7687287 7.2680683 7.4885716 7.8220954 6.8418565 6.8939219
5.6755948 9.1148396 7.7356215 7.2290983 7.4072437 7.7793632 6.9478450 7.0774283
5.6682358 9.2660103 7.8491125 7.1710920 7.3968058 7.7423739 6.9940233 7.2653594
5.8077822 9.3472939 7.8823786 7.1772928 7.3490281 7.8453541 6.8757701 7.3672886
5.9128280 9.3565264 7.9725056 7.2326951 7.2840953 7.9035668 6.9218230 7.3564100
5.9912243 9.2851086 8.0022097 7.2550507 7.3500090 7.9466791 6.8727903 7.3830566
5.9354205 9.2867737 7.9464149 7.2337875 7.3855119 7.8573475 6.7980037 7.4310570
6.0492301 9.2402544 7.9525952 7.3337803 7.3969774 7.8751264 6.7324476 7.4375410
6.1043692 9.3061094 7.8828015 7.3625097 7.5685554 7.8468223 6.6578417 7.5204000
5.9781718 9.3103533 7.9698453 7.4387341 7.5997248 7.8871517 6.5502100 7.5681000
6.0154366 9.4152870 7.9041753 7.3963442 7.5270433 7.9633074 6.5602140 7.7376385
5.9558034 9.4851475 8.0131540 7.2454667 7.5151176 8.0707283 6.4862719 7.7778540
5.9602494 9.5374269 8.0528593 7.2588987 7.6546812 8.0943794 6.4693942 7.8062739
5.9546962 9.5141249 8.1452675 7.1690049 7.7323108 8.0573912 6.4765148 7.8036370
5.8352513 9.5550175 8.1167192 7.0180545 7.6702671 7.9835615 6.5886140 7.7298937
5.9153852 9.4384747 8.1338472 6.9152975 7.6394968 8.0178223 6.6685386 7.7403927
5.9988503 9.4388781 8.2070894 6.7913380 7.6393332 7.9723330 6.8780293 7.7386928
6.1654763 9.4343548 8.2087936 6.8814554 7.7337065 7.9054580 6.8905983 7.7062144
6.2177238 9.4958267 8.2608337 6.8292723 7.6737390 7.7687984 6.8878555 7.7241273
6.1967707 9.5882959 8.2754145 6.8781896 7.6396208 7.7478070 6.7972770 7.7921505
6.0976310 9.4909229 8.3713093 6.8397851 7.6080880 7.7882195 6.7121181 7.8282423
6.0389271 9.3556032 8.3811588 6.7812362 7.6276522 7.8613596 6.7213612 7.8092079
6.1464744 9.1425447 8.4160633 6.8052564 7.6729064 7.8671684 6.6886578 7.8457627
6.1678991 8.8969584 8.4835491 6.8624921 7.7466516 7.8511381 6.6947036 7.8847175
6.1522751 8.8830709 8.3552389 6.7813101 7.7557621 7.6829467 6.5783424 7.9471769
6.1557002 8.8397017 8.3790169 6.8328786 7.8294239 7.7207913 6.5158534 7.9635167
6.1502218 8.8019571 8.2809763 6.8228917 7.7026262 7.8295813 6.4516220 8.0502195
6.2159190 8.7678871 8.3936663 6.9070458 7.6110468 7.8488951 6.4593205 8.0837851
6.3644600 8.7446165 8.4485779 7.0170999 7.5359263 7.8934445 6.5365510 8.0851851
6.5390596 8.8473587 8.4300652 7.0648770 7.4071569 7.8511486 6.7260957 7.9869137
6.6137700 8.8951664 8.4371138 7.0398269 7.2558584 7.8380957 6.7056322 7.8918123
6.6053066 8.8963356 8.4086657 7.0186782 7.1886644 7.8247466 6.7606611 7.8640237
6.4598765 8.8461084 8.3377466 7.0675869 7.1198387 7.7954392 6.7517800 7.7027121
6.3802519 8.9407501 8.2739954 7.1191354 7.1431780 7.8191957 6.6948605 7.6947861
6.4089437 9.0281630 8.2291412 7.0627823 7.1674709 7.9651709 6.6600714 7.6001039
6.3330479 9.0013437 8.3634367 7.0311584 7.1973162 8.0434074 6.6180043 7.6269259
6.4755549 8.9736280 8.3849583 7.0254683 7.2210531 8.0997515 6.5158143 7.5840549
6.5326862 8.9530849 8.4565668 7.0997419 7.1916575 8.0646400 6.5836949 7.5869231
6.5924096 9.0474606 8.4634895 7.1436386 7.1869359 8.1204634 6.6022129 7.5505939
6.5973725 9.1079111 8.3603449 7.1895065 7.1730728 8.1950312 6.5878897 7.4652104
6.6181307 9.0254841 8.2721386 7.2593937 7.0829058 8.2660494 6.6325679 7.4299054
6.5776715 9.0737448 8.2835054 7.2957525 7.0580807 8.2672873 6.5229545 7.3080454
6.5882883 9.0824394 8.3183012 7.4096413 7.0882936 8.1281738 6.5097814 7.3107281
6.6460624 9.2258625 8.2330475 7.4150190 7.1119280 8.0744553 6.4455028 7.3439078
6.6735430 9.2729263 8.2262239 7.4979300 7.1585541 8.0246353 6.5238996 7.3638277
6.6542211 9.2329741 8.1888018 7.5248156 7.1721334 8.0706491 6.5405273 7.3433828
6.8496437 9.1836224 8.3029242 7.5978379 7.2373447 7.9976439 6.5467596 7.3103232
6.8330760 9.1237459 8.3011122 7.6280708 7.2399535 7.9298892 6.4892187 7.3685741
6.7016544 9.0804300 8.3315573 7.5782323 7.3820119 7.8816581 6.4422059 7.3790216
6.7463484 9.1273346 8.3921747 7.6282988 7.4074941 7.8411403 6.3486395 7.3083243
6.8782988 9.1734915 8.3859510 7.6354823 7.5000300 7.8801684 6.2007575 7.3547778
6.9371676 9.0852184 8.4362831 7.6215959 7.4090528 7.8693376 6.1988773 7.4657903
6.8663154 9.0251541 8.3444853 7.6356101 7.4475217 7.7996240 6.1190648 7.5306282
6.9141865 9.0107136 8.2291517 7.6779723 7.4552155 7.8010755 6.0891604 7.6445785
6.8612938 9.0121269 8.1716642 7.7954535 7.3009300 7.7367225 6.0445094 7.7241473
6.8013906 9.0815830 8.1667852 8.0057621 7.3132043 7.6762800 6.1742654 7.7282925
6.8360920 9.3323460 8.0740681 8.0547562 7.3590574 7.7672758 6.1977181 7.7102489
6.8955441 9.3542185 8.1390476 7.9893517 7.3355274 7.7883863 6.2691350 7.6866755
6.9762397 9.3423023 8.1523561 7.9521322 7.3197656 7.7810988 6.3201938 7.6515050
6.9816589 9.3584013 8.1056576 7.9304733 7.3201947 7.8705497 6.3236990 7.6814814
6.9143138 9.3472452 8.1775265 8.0966434 7.2372475 7.8913794 6.3263960 7.7571163
6.8395839 9.3593626 8.1430578 8.1471987 7.2541251 7.9566951 6.2771993 7.7987189
6.7004251 9.3626385 8.1462450 8.0595560 7.2186699 7.9179173 6.3012600 7.7954898
6.6449285 9.2708330 8.3298826 7.9884834 7.1700501 7.7573195 6.3895402 7.6839576
6.6889935 9.3543348 8.2832432 7.9566979 7.1363840 7.5785117 6.5004072 7.7967691
6.7028332 9.4791183 8.1411514 7.9924426 7.0551801 7.6037116 6.3894043 7.7981048
6.6716876 9.4727240 8.0606298 8.0471888 7.1109152 7.4448209 6.4825783 7.7125502
6.6717391 9.5504618 7.9866805 8.0527658 7.0879230 7.3213072 6.5582237 7.6838241
6.6284204 9.5787821 7.9500084 7.9747429 7.1345477 7.4130225 6.6415720 7.7518449
6.6341543 9.6588650 8.0036259 7.9698281 7.2161312 7.3834782 6.6012864 7.8304873
6.6207571 9.6495390 7.9770212 7.9238563 7.3084455 7.2778659 6.6655760 7.8872337
6.6576409 9.6388083 8.0350657 7.9401798 7.4378648 7.1712241 6.6467123 7.8532038
6.5010667 9.7708960 8.0732470 7.9354277 7.4014735 7.1671300 6.5834150 7.6894159
6.5431275 9.7672396 8.2104311 7.9448056 7.4523983 7.1926217 6.4112010 7.6826525
6.5833497 9.7448902 8.2141485 7.8721313 7.3261600 7.1499243 6.4576163 7.6220851
6.6685586 9.8251047 8.2976704 7.9508500 7.4873114 7.1970320 6.4268909 7.6355157
6.7644348 9.7586021 8.3736506 8.0100431 7.4385266 7.1258945 6.3475471 7.8031373
6.7862487 9.8581600 8.3666191 8.0007524 7.4051371 7.0774002 6.3319850 7.9762878
6.8522983 9.8546495 8.4160128 7.8680787 7.4829111 7.2281098 6.3133802 7.9732337
6.7986956 9.8085394 8.3549910 7.9141841 7.4818525 7.2723441 6.4819522 7.9411092
6.7338295 9.8103027 8.4005957 7.7848420 7.3667722 7.3286428 6.4454565 7.9279776
6.7110415 9.6645374 8.3750381 7.8120112 7.3749647 7.3283935 6.3760724 7.8703804
6.7512202 9.5798988 8.4318533 7.7993021 7.3536468 7.2724180 6.3192544 7.8810701
6.7946477 9.5260811 8.4254532 7.8478618 7.3808708 7.2724023 6.3084373 7.8635974
6.8126636 9.4339428 8.4600163 7.8984823 7.4432082 7.2283001 6.3527079 7.8803840
6.8986473 9.4318905 8.4424543 7.9384217 7.4656372 7.1502323 6.4093056 7.8772821
6.7698774 9.4123211 8.3638935 7.7894726 7.6217918 7.2116160 6.5391674 8.0059738
6.7972655 9.4038963 8.2643681 7.6711550 7.5759974 7.3857136 6.5736551 7.9093513
6.7465949 9.3457928 8.1722012 7.6565495 7.6024027 7.4679527 6.4865050 8.0039797
6.7747531 9.3459816 8.1456366 7.7266345 7.5791049 7.5967340 6.4282207 7.9585309
6.7849135 9.1188345 8.2093697 7.7232580 7.5965190 7.4769077 6.3527327 7.9262342
6.7634740 9.0673285 8.3070736 7.8262305 7.6080289 7.4577818 6.3724599 7.9335914
6.7071381 8.9404488 8.2450542 7.9287820 7.6070037 7.3763213 6.4615541 7.9526591
6.7338967 8.8700485 8.3796501 7.9591885 7.5436101 7.4156795 6.4966769 8.0368576
6.6338735 8.8217335 8.3576174 8.0727530 7.4901361 7.3244052 6.4852376 8.0534210
6.7101917 8.8280764 8.3520412 7.9965463 7.4035845 7.4443235 6.5494819 8.0054970
6.7063580 8.7595806 8.3551426 7.9148455 7.3971100 7.3862662 6.5395689 7.8924866
6.7288613 8.7382860 8.3097448 7.8112416 7.2734866 7.2825146 6.6518502 7.9102950
6.8009830 8.7270308 8.3290043 7.8777714 7.1982589 7.2970004 6.6337862 7.9248428
6.7726521 8.8031712 8.3469925 7.8468947 7.2167506 7.2729526 6.5086298 7.8916202
6.7760129 8.8841267 8.4175949 7.7952528 7.2083116 7.2794023 6.4685187 7.8536916
6.8448753 8.9488592 8.4007025 7.8078585 7.1374798 7.3097973 6.5307970 7.8390560
6.9567051 9.0469055 8.5425844 7.7803583 7.1246567 7.2528162 6.4901299 7.8097367
7.0507855 9.1012421 8.4582300 7.8610444 7.1962361 7.2245045 6.4021592 7.8229246
7.1213436 9.1947775 8.3678474 7.7848716 7.2726264 7.2378607 6.3456197 7.7618270
7.1493726 9.2212648 8.3601809 7.7619510 7.4181647 7.0944514 6.3009281 7.6688943
7.1891689 9.1004744 8.2682619 7.6921077 7.4289474 7.1774387 6.4340925 7.6670651
7.1775141 9.2191029 8.1601982 7.7243509 7.5277114 7.2481427 6.5281396 7.7385139
7.1167426 9.1334610 8.1095695 7.7242761 7.4926491 7.3689075 6.5550280 7.7020664
7.1355996 9.0681448 8.1654453 7.8368168 7.6284680 7.4404092 6.6236587 7.6867943
7.2428308 8.9779711 8.1471472 7.7712798 7.5706773 7.3136687 6.6040339 7.5844555
7.2790961 8.9576406 8.1663065 7.8082113 7.4259610 7.1880569 6.5651603 7.6460409
7.4500685 8.8718481 8.0668764 7.9189320 7.4105334 7.2564964 6.5132437 7.5448461
7.5329175 8.9971895 8.0916834 8.0442038 7.4198952 7.2123923 6.3801832 7.5125551
7.5845556 8.9230518 8.0734243 7.8994579 7.4571762 7.1060877 6.3523130 7.6122408
7.5710754 8.9807205 8.0434666 7.9299779 7.2741003 7.0552258 6.3454375 7.6619663
7.6172271 8.9066334 7.9858713 7.8698306 7.3125186 6.9606209 6.3683591 7.7617092
7.7179251 8.8840504 7.8202758 7.9104352 7.2811165 6.9044776 6.3131108 7.7566862
7.5922856 8.9258938 7.7525277 7.8925319 7.4388170 6.9231853 6.4020004 7.7188215
7.6083055 9.0477428 7.7383747 7.8364520 7.4275403 7.0492492 6.4763274 7.7157655
7.6038866 9.1521025 7.7412386 7.7291579 7.3836222 7.1008930 6.6128302 7.7367716
7.7212739 9.1931801 7.8308396 7.6187687 7.3981133 7.1994867 6.6454945 7.7397232
7.6658235 9.2025690 7.7897820 7.6484628 7.2504330 7.2834525 6.6809163 7.6796732
7.6734576 9.2575579 7.7182446 7.5636668 7.2919765 7.4343705 6.7378035 7.7314816
7.6513605 9.1868896 7.7084188 7.5730114 7.2176609 7.5048347 6.6852250 7.8115244
7.5205669 9.0985184 7.7048707 7.4561391 7.1457305 7.6534228 6.6856875 7.8626099
7.6028419 9.0442343 7.6704831 7.4974008 7.0402470 7.8037639 6.6476083 8.0153303
7.5444841 9.0678568 7.6693511 7.4208765 6.9541044 7.8494859 6.5627594 8.1298008
7.5070553 9.0839310 7.7661881 7.4041023 6.7935982 7.9272666 6.4701176 8.2614813
7.5712013 9.1152868 7.9028306 7.4006581 6.7939544 7.8756614 6.4332147 8.2229624
7.5696363 9.1069307 7.9818840 7.3922167 6.7280402 7.9017272 6.4534397 8.2347717
7.7668295 9.0614204 8.0564508 7.4695935 6.6845064 7.8888474 6.4422078 8.2742853
7.8523216 8.9487906 8.0395174 7.4677229 6.6276770 7.9069481 6.4397211 8.1020079
7.8106236 8.6772833 8.0379772 7.5199871 6.6598115 8.0796614 6.5465646 8.0074244
7.8210588 8.6811638 8.0589380 7.5657172 6.7198296 8.0602512 6.5593476 7.9109564
7.9331436 8.5105648 8.0808325 7.4576926 6.7169123 8.0972729 6.6364141 7.8495302
7.9633498 8.5903454 8.0704441 7.4449844 6.7625265 8.1429291 6.7052908 7.7937040
8.0124426 8.7025986 8.0958023 7.4976649 6.9009256 8.1501989 6.7147365 7.7651143
7.8674994 8.7726727 8.1440592 7.5071259 6.9952159 8.0597153 6.8318272 7.7981625
7.8506317 8.8875656 8.2259045 7.4316044 7.1202025 8.0593481 6.8034201 7.8767061
7.8050971 8.8895063 8.2911167 7.4195743 7.1317472 7.9482350 6.7539549 7.8842483
7.8369780 8.9041643 8.2308044 7.4367599 7.1356668 7.9560299 6.8392925 7.9566183
7.7122545 9.0181751 8.2138834 7.5987520 7.1671200 7.9129624 6.9034433 7.9441500
7.6901269 9.0473604 8.2676125 7.7168031 7.1015739 7.9659443 6.9575276 7.8363810
7.7587080 9.0860147 8.2869282 7.7673774 6.9358764 8.0009184 6.9736633 7.8042579
7.8149986 9.0599623 8.2022114 7.8050752 6.9736485 8.0420609 7.0699463 7.7424088
7.8595634 9.1070461 8.1012583 7.7589974 6.8694787 8.0214930 6.9867415 7.6796012
7.9367824 9.0982485 7.9916811 7.7886109 6.7199826 7.9101915 6.8866768 7.7062502
7.9651437 9.1160975 7.9060001 7.6879640 6.5416899 7.8839202 6.8470597 7.6491733
8.0139866 9.1536293 7.8739710 7.7206678 6.5923681 7.8582244 6.9541864 7.6916523
8.1174212 9.1923847 7.8848777 7.7565036 6.7277951 7.8245411 6.8533273 7.8279552
8.1971426 9.2210064 7.8783617 7.6821804 6.7166982 7.7752533 6.9004874 7.8833756
8.1941166 9.3462954 7.8817525 7.5395770 6.7432060 7.8036146 6.9553618 7.9646482
8.1458235 9.1979141 7.7343583 7.4695277 6.6407433 7.8339653 6.9858570 7.9906054
8.0509653 9.3557367 7.7157087 7.3757038 6.7057700 7.7946286 6.9743791 7.9762430
7.9897671 9.3088999 7.6526351 7.3753352 6.7841120 7.7740741 6.9346952 7.9003592
8.0017023 9.3912029 7.6742558 7.3772578 6.7375293 7.8360872 6.7924948 7.7668900
8.0655117 9.3744812 7.7495332 7.4575119 6.7848644 7.8465395 6.7125111 7.8102674
8.0916128 9.3135662 7.7574420 7.5553784 6.7379060 7.7564526 6.6064095 7.7653279
8.0828266 9.2366819 7.8579350 7.6490331 6.7285829 7.9784551 6.5117354 7.9648423
8.0603876 9.1284904 7.9117775 7.5301509 6.7995310 8.1115561 6.5142064 8.0845938
8.1299829 9.0786991 7.9255123 7.4955688 6.8691130 8.1337357 6.4759216 8.2599964
8.1960850 8.9828196 7.9918942 7.4852343 6.8690963 8.1247950 6.4978080 8.3150768
8.1737089 8.8392048 7.9764643 7.3903990 6.7899356 8.2151489 6.5719833 8.2231169
8.2950048 8.7261868 7.9398141 7.4530153 6.7392802 8.2306185 6.4715528 8.1996222
8.3026342 8.7637596 8.0462275 7.3197026 6.7741156 8.2142620 6.4203582 8.1529808
8.3432789 8.7805910 8.1426172 7.2635589 6.8415890 8.2228966 6.2978277 8.1028061
8.3159304 8.7897577 8.0932388 7.1623411 6.7207103 8.3175726 6.0477304 8.1581268
8.3123770 8.6808443 8.1140327 7.0777302 6.8637190 8.3354931 6.0028405 8.1556616
8.4230433 8.6145229 8.1203737 7.1000519 6.9476929 8.1982155 6.0983896 8.1640348
8.5626373 8.7232609 8.0836201 7.1944814 6.9465098 8.0607195 6.1617966 8.0963707
8.6131039 8.7191896 8.0836649 7.1813617 6.9308844 8.0947971 6.0159583 8.0056973
8.5693398 8.7487154 8.0870295 7.1540203 7.0363755 8.1040745 5.8989081 7.8625193
8.7803707 8.7402163 8.0126886 7.1272697 7.0802097 8.1284924 5.8610868 8.0369444
8.6722107 8.8319025 7.9681621 7.1197095 7.1245165 8.1024170 5.9536357 8.0172930
8.6586027 8.8374815 7.9066854 7.0753660 7.0372238 8.2186117 6.0197926 8.0464401
8.6372347 8.9344168 7.9570484 7.1328363 7.0245895 8.1968222 6.0648470 8.1378736
8.5713835 8.8776693 8.0621347 7.1817856 7.0519443 8.2349949 6.1861172 8.1454372
8.5397997 8.9829321 8.0209665 7.1383910 7.0177307 8.3013668 6.1498919 8.0435686
8.5302372 8.9558735 8.0746498 7.1776056 7.0479388 8.3679695 6.2300916 8.1663284
8.6148958 9.0476952 8.0802402 7.1143451 7.0635080 8.3850784 6.2533369 8.0702477
8.7004995 8.9234104 8.0027609 7.0836873 7.0915470 8.4000902 6.3049674 8.0979195
8.7183027 8.9048948 8.0137987 7.0331864 6.9477267 8.3865499 6.4570942 7.9146361
8.8191328 8.7975225 7.9062772 7.0954843 6.9177942 8.3446922 6.4812651 7.7693596
8.9264164 8.7247868 7.9056454 7.0655661 7.0457006 8.2301006 6.6269774 7.7075152
8.9110804 8.7427139 7.8053503 7.1128230 7.0754752 8.1826124 6.5747609 7.6472788
8.9678278 8.7116508 7.6407156 7.1282415 7.1100535 8.0328798 6.5872779 7.6052790
8.8904505 8.8018656 7.5554080 7.0820136 6.9891248 8.0502567 6.6012549 7.6093535
8.8658714 8.9628763 7.5355573 6.9091578 6.9866190 7.9586720 6.5708094 7.6576958
8.8383160 8.8731375 7.7074924 6.9019623 6.9375877 8.1065273 6.5017533 7.5933814
8.8111382 8.8678274 7.8435440 6.8208981 6.9799485 8.2031698 6.3695698 7.5570769
8.7616253 8.8725157 7.8136501 6.9666615 7.0541773 8.3452911 6.3405933 7.4966559
8.8127346 8.9245882 7.7661161 7.0655446 7.0257173 8.3134518 6.3361888 7.3486276
8.8060904 8.8876219 7.8073955 7.0347118 7.0650501 8.2915239 6.2548423 7.4474363
8.7872353 9.0776434 7.9440427 7.0924730 6.9976115 8.2717428 6.3060660 7.3969846
8.7034292 9.1794605 7.9470925 7.1744590 6.9740095 8.2727995 6.3216295 7.5025759
8.7470379 9.1328259 7.8391733 7.2330441 7.0292630 8.2473946 6.3612881 7.5881829
8.7247286 9.0784864 7.7309942 7.3111868 7.0307040 8.2712917 6.4098802 7.6301861
8.8207102 8.9460306 7.6393137 7.3912587 6.9925084 8.2268200 6.4990726 7.5780716
8.7769594 9.0195150 7.7490869 7.3406520 6.8750992 8.1467094 6.5412211 7.5951405
8.7376442 9.0287724 7.7189822 7.3287134 7.0101738 7.9923301 6.6332445 7.5825672
8.7342548 8.9816780 7.7272019 7.3390112 7.0060577 7.8252835 6.5589294 7.5206571
8.7737865 9.0538025 7.7962747 7.3401952 7.0555692 7.8681450 6.4654441 7.5576172
8.8490219 8.9640522 7.7707934 7.2294168 7.0910921 7.8184633 6.4787869 7.5139904
8.7154732 8.8852530 7.9044666 7.2801342 7.1902547 7.7412415 6.5273833 7.4396901
8.6363602 8.8003244 7.7958426 7.3807130 7.1262326 7.8183727 6.5848494 7.4653096
8.6460838 8.7868614 7.6601701 7.2022572 7.2830386 7.9386597 6.6061769 7.4705095
8.5942841 8.7677679 7.6593504 7.2831736 7.2742929 7.9562192 6.7425556 7.3599391
8.5988503 8.7015896 7.6945233 7.2474656 7.3855772 8.1079960 6.7061739 7.3377361
8.5892744 8.7411566 7.6928945 7.3120704 7.3504505 8.1744585 6.7980170 7.2966504
8.5935850 8.6885939 7.7552423 7.3437629 7.3883219 8.2601910 6.8482490 7.2604413
8.5812960 8.6278229 7.7493939 7.3312068 7.3611751 8.2018871 6.9113193 7.3073411
8.5311956 8.6474199 7.8060155 7.2429891 7.3750386 8.1919289 6.8896255 7.2920680
8.6476984 8.7706909 7.8988090 7.2215290 7.4449964 8.1626472 6.9121385 7.3174214
8.6738024 8.8120785 7.9547172 7.1836848 7.5241337 8.3335848 6.8899317 7.4511495
8.6671629 8.9057112 7.9375658 7.0914226 7.5425000 8.4208136 6.8154688 7.4766574
8.6693344 8.9949198 7.8558183 6.9797873 7.5088725 8.5096226 6.7904453 7.4923348
8.7151270 8.9235783 7.8337345 6.9500518 7.5594792 8.5568867 6.8696146 7.4150925
8.6513405 8.9154854 7.7052841 6.9857383 7.4662013 8.5445900 6.7651930 7.4186854
8.5585747 8.9838476 7.6993055 7.0161686 7.4148989 8.5163488 6.8064041 7.4029050
8.7163944 8.9752645 7.6474814 7.1302390 7.3531671 8.4486294 6.7735014 7.2853365
8.7635851 9.0043240 7.5176964 7.1475110 7.4895544 8.3282204 6.7898960 7.1829252
8.7656460 9.0119257 7.3304663 7.0651183 7.4636688 8.3775444 6.6752806 7.2952728
8.7379189 8.9814453 7.3219590 7.0634675 7.4321833 8.3403978 6.6014791 7.2989235
8.7212439 9.0291281 7.4171100 7.0889649 7.5413041 8.2203035 6.6185479 7.1530890
8.6627483 9.0926046 7.3102336 6.9883637 7.5220156 8.2201948 6.6560464 7.1771698
8.7033472 9.1052103 7.2535853 6.9933186 7.4070272 8.1823378 6.6890779 7.2007976
8.7767363 9.2425146 7.2005739 6.8252649 7.3293333 8.1381521 6.6888318 7.1470642
8.7749996 9.2701235 7.1239662 6.7613158 7.3347416 8.1151590 6.7679811 7.1433854
8.8296251 9.2610025 7.0858421 6.7751608 7.2417812 8.1842813 6.8265777 7.1244993
8.8242311 9.3078136 6.9355831 6.8008428 7.2535009 8.1255732 7.0340338 7.1062298
8.9252481 9.2927685 6.9695549 6.7266397 7.1124721 8.1423903 7.1280541 7.0590897
8.8668880 9.4608450 6.9766507 6.7017746 7.0932693 8.1027002 7.2191076 7.1137381
8.8949604 9.4312868 6.9961672 6.6579685 7.0482354 8.2007303 6.9999499 7.0673237
8.8667059 9.4674892 7.1019764 6.6059012 7.0099998 8.2918882 6.9616070 7.1155696
8.7998991 9.4000549 7.1116819 6.6147380 6.9521918 8.4095383 6.7941790 7.1084957
8.6639080 9.2803087 7.1632204 6.5384636 7.0497875 8.5403500 6.6819968 7.1114340
8.6545706 9.3035355 7.1534510 6.6444545 7.1007142 8.5690432 6.6967106 7.2260003
8.6942883 9.1757545 7.1937981 6.6550570 7.1439180 8.4910393 6.6768599 7.2702503
8.6553488 9.1171227 7.1916494 6.6517525 7.1755066 8.4448071 6.6187177 7.2674208
8.6766863 9.0617886 7.2308192 6.6718125 7.2406216 8.3910789 6.5130339 7.2433805
8.6237173 9.0346546 7.0501409 6.6618462 7.2375221 8.2991037 6.5048680 7.2491317
8.6843252 9.1205587 6.9916339 6.7195678 7.2973962 8.2677784 6.4764047 7.3522038
8.6096792 9.2556009 7.0016193 6.6923056 7.2807951 8.2599707 6.5285959 7.3664570
8.6779928 9.2904615 7.0791416 6.6720099 7.3347774 8.1527243 6.4997983 7.3824458
8.6200495 9.2677078 7.2420664 6.6193337 7.4573455 8.2184544 6.3491330 7.4253373
8.5958719 9.2227430 7.1747370 6.5083890 7.4760976 8.2089558 6.3989382 7.4347258
8.4438448 9.1451378 7.2113166 6.5496583 7.5061493 8.2576027 6.3750181 7.2628007
8.3930702 9.2995005 7.1999302 6.4736271 7.4918613 8.1949387 6.3995385 7.2510476
8.3454571 9.2787189 7.2228127 6.4652357 7.5608025 8.3083982 6.3471498 7.2436976
8.3513746 9.2454052 7.3111267 6.4710970 7.4847989 8.3400545 6.4398799 7.2276373
8.3599558 9.1603765 7.4156914 6.5170774 7.3395686 8.4762144 6.4788170 7.2023911
8.3944607 9.0151739 7.3864322 6.5373850 7.2829032 8.4704533 6.4560866 7.3548403
8.4136791 8.9953508 7.3180451 6.5168071 7.1457806 8.3874283 6.5601940 7.4192996
8.4308758 8.9143867 7.2817206 6.5498028 7.0935254 8.3452053 6.6238079 7.4911661
8.3710127 8.9233446 7.3437243 6.5097184 7.1074719 8.2810850 6.5749116 7.6489944
8.3204470 8.8830776 7.3689594 6.4365306 7.1325197 8.2923441 6.6686745 7.7464967
8.3197613 8.8986292 7.3194818 6.4469357 7.1468568 8.2158661 6.7835383 7.7401881
8.3642712 8.8347807 7.4163480 6.5197883 7.0741925 8.3282328 6.7661047 7.6722565
8.3780737 8.8003387 7.3526206 6.5812116 7.1078057 8.3853035 6.8475833 7.5456605
8.3988018 8.7353134 7.3678112 6.6534443 7.2308502 8.3433743 6.8177505 7.5679245
8.3561172 8.5442801 7.3219180 6.5803866 7.3360653 8.3443661 6.7428064 7.3823695
8.3699780 8.4336891 7.3212314 6.5648913 7.3605952 8.3184023 6.6948566 7.3748879
8.3513126 8.3747053 7.2652111 6.6062427 7.3896923 8.2130880 6.7185645 7.3777075
8.2229242 8.3375397 7.2080722 6.6335344 7.3818254 8.2033405 6.7747107 7.4290557
8.1434813 8.1845703 7.1909704 6.6275730 7.4184203 8.2631626 6.7905297 7.4763403
8.2517509 8.2105684 7.3156552 6.4538012 7.4757991 8.2062750 6.7738152 7.6232395
8.3572721 8.1727400 7.3611183 6.5084014 7.4204440 8.2099438 6.7568297 7.7397223
8.3545179 8.1278486 7.3328376 6.5318894 7.3910894 8.1762362 6.7777438 7.8081179
8.2717485 8.0215883 7.3176279 6.6309314 7.2715616 8.2709990 6.8414145 7.6666374
8.3058567 7.9016457 7.4581938 6.6360455 7.2913413 8.1905556 6.8520374 7.6258001
8.2637119 7.8495193 7.4428592 6.6016560 7.2705350 8.2362566 6.7671757 7.6615820
8.3867378 7.7877793 7.5536933 6.6580858 7.3302679 8.3597031 6.7398791 7.5235095
8.4557915 7.7471247 7.5365191 6.6281714 7.3798022 8.3604574 6.7330408 7.6009665
8.5079536 7.7787304 7.6444478 6.7053041 7.3700490 8.3273897 6.7346621 7.7108431
8.5665941 7.8858333 7.6211939 6.7755718 7.4203434 8.2961273 6.6223912 7.7925172
8.4476023 7.9499459 7.7066169 6.8483505 7.4897203 8.3334217 6.5449848 7.8816161
8.3236599 7.9199123 7.6789231 6.8951488 7.6117864 8.3196011 6.4356112 7.8184295
8.1524057 7.9109850 7.6596227 6.9294171 7.5870242 8.3317089 6.4017739 7.8367038
8.0793848 7.9412746 7.7535195 6.9515152 7.6458468 8.2643309 6.3976045 7.8569465
7.9858532 7.8881135 7.5947528 7.0054965 7.7339926 8.3163958 6.4032149 7.9084191
8.0022345 7.9630427 7.6025348 6.8397169 7.7821746 8.3453350 6.5040431 7.9038930
7.9924583 8.0386496 7.5755372 6.8538446 7.7582941 8.3338966 6.5463271 7.8689761
7.9236765 8.0936270 7.5317888 6.8360124 7.7425747 8.3236217 6.5062122 7.7838378
7.8707738 8.1195383 7.5376391 6.8191557 7.6374793 8.4456625 6.4905157 7.8734050
7.8887711 8.0763750 7.6082740 6.9364662 7.7294865 8.4180059 6.5514612 7.9792490
7.9425306 8.1319666 7.6267681 6.9551749 7.6709166 8.6136627 6.5098519 8.0295753
7.8836803 8.2262526 7.4828343 6.9913144 7.6967444 8.6564417 6.6899462 8.0417490
7.7959270 8.2467203 7.3636217 6.9687595 7.4960570 8.5567245 6.7209182 8.0315313
7.8012114 8.1996651 7.3629894 7.0397272 7.5578594 8.4558563 6.6897979 8.1107168
7.7897663 8.1292696 7.5058565 7.0576291 7.5032954 8.3681316 6.7840214 8.0727987
7.7728949 8.1208992 7.4064007 7.0382996 7.7801247 8.4183578 6.7394376 8.0771160
7.7218537 8.1128311 7.4461532 7.0935855 7.7497025 8.3398962 6.7809973 8.0911570
7.6149058 8.0229244 7.4434738 7.1454024 7.7198329 8.4068699 6.7983241 8.0397749
7.5314188 8.0392056 7.5073552 7.2248487 7.6243916 8.3662472 6.8563790 8.0088406
7.4868946 8.0778351 7.6943321 7.3931160 7.5546064 8.3055248 6.7661161 8.0476770
7.4630346 8.0557556 7.7684746 7.3970609 7.5962291 8.1987448 6.6217027 7.9955783
7.5156717 8.0477095 7.8607345 7.6390324 7.7473369 8.1983595 6.5370288 8.0032711
7.5583248 8.1508474 7.9664807 7.5499740 7.7430425 8.1951342 6.4638400 8.0967484
7.4897537 8.2227554 7.9846721 7.7242537 7.6749010 8.0387783 6.3352127 8.2971983
7.5747614 8.3462534 7.8790574 7.7415996 7.7657208 8.0910482 6.2324662 8.3200378
7.6492376 8.4295559 7.9152541 7.7618966 7.7641129 8.2076721 6.2830591 8.2731724
7.7234397 8.4460831 7.8655887 7.7716136 7.8010693 8.2392855 6.1948004 8.2101841
7.7037206 8.5190611 7.7853088 7.8863063 7.8320808 8.2410507 6.2443681 8.0748396
7.6939526 8.5589046 7.6916575 7.8442183 7.8704953 8.2259254 6.2262707 8.0501719
7.6595488 8.4932718 7.7202783 7.6673651 7.8671956 8.2657871 6.1659269 8.0609446
7.7133713 8.3929090 7.6441927 7.6461420 7.8904691 8.3783216 6.2029910 8.0409498
7.8178105 8.3435583 7.4649806 7.6472373 7.8068085 8.4250336 6.3100247 8.1047726
7.8882508 8.3862286 7.4760089 7.5218725 7.8087649 8.4210653 6.3034878 8.1746778
7.9597063 8.4113731 7.3843555 7.5114183 7.7333651 8.3976898 6.4210706 8.1452732
7.9181910 8.4951982 7.3233380 7.3675351 7.8554611 8.3741522 6.4941144 8.1389933
7.8412509 8.6338129 7.4170103 7.3210387 7.9332323 8.3555861 6.4867258 8.0525999
7.8602033 8.7829857 7.4805355 7.2593231 7.9672074 8.3541889 6.4925361 7.9352660
7.8891511 9.0096169 7.5946994 7.2689886 8.0272636 8.5164165 6.4726806 8.0169249
7.9502840 9.0725880 7.5828061 7.2837811 8.0034761 8.5814886 6.5004816 7.9531550
7.9651079 9.0475750 7.5839677 7.2706361 8.0501251 8.5779467 6.5769815 7.8895020
7.9773426 8.9531689 7.7031493 7.4424648 8.0099497 8.3929987 6.5915122 7.8656087
7.8498511 8.9382439 7.5884652 7.3941059 7.8824334 8.3440132 6.6150002 7.9248447
7.7970705 8.9174099 7.5107193 7.3398666 7.6535883 8.3394241 6.7425356 7.9018617
7.7376542 8.8377504 7.4787951 7.3692021 7.6792521 8.2618895 6.8021221 7.9047127
7.7989869 8.8243065 7.5406666 7.2456956 7.6534262 8.1836367 6.7434158 7.8583088
7.9040346 8.8035727 7.6166887 7.1687741 7.5520301 8.1377563 6.7029552 7.7426691
7.9357181 8.7337627 7.5526657 7.1282339 7.6453538 8.1267748 6.7727065 7.7943044
7.9111056 8.7796621 7.3822732 7.0396514 7.6603413 8.0016413 6.8409286 7.6687727
7.9302483 8.9229603 7.4301157 7.0161872 7.6472044 8.1407833 6.9958625 7.6394649
7.8619795 9.0066023 7.3993788 7.0536036 7.5978060 8.1966600 7.0029812 7.7147846
7.8511720 9.1006241 7.5204692 6.9770851 7.6030879 8.2411976 7.0492892 7.7455740
7.8414145 9.1616554 7.5874553 6.9730501 7.6021399 8.1553392 6.9885001 7.6850343
7.8225818 9.2120867 7.6621370 7.0064178 7.6110826 8.2385197 6.9768243 7.7135873
7.8683529 9.3596296 7.8718686 6.9511218 7.6237316 8.2869749 6.8854079 7.7107563
7.9062304 9.2958393 7.8591819 6.9241505 7.6547561 8.2550678 6.8592587 7.7105417
7.8699193 9.2781172 7.9573612 6.9393034 7.5882568 8.2500410 6.8478351 7.7427273
8.0394602 9.1790142 7.9128370 7.0075536 7.5483699 8.2342453 6.8696113 7.8397121
8.0982761 9.1319542 7.8291330 7.1005664 7.4084511 8.3380613 6.8375058 7.8297920
8.0988331 9.2623949 7.8146424 7.1764059 7.3492484 8.3632202 6.7919025 7.7623892
8.1496296 9.2789049 7.7691946 7.1824541 7.3920627 8.4593992 6.8258085 7.7047462
8.1755972 9.1826849 7.7357106 7.0746398 7.3869038 8.5683270 7.0273061 7.6901307
8.1427879 9.2502556 7.7310948 6.9544177 7.4210191 8.4341097 7.0112596 7.6593461
8.1183786 9.2534056 7.6988807 6.8643880 7.3443098 8.3114290 6.9980764 7.7223268
8.1129351 9.2521372 7.7966919 6.7685294 7.2711334 8.2586260 6.9174800 7.7413712
7.8922515 9.2147093 7.7624516 6.6681008 7.2395101 8.2632589 6.7900777 7.7462978
7.8278461 9.1590052 7.8536539 6.5649004 7.3138347 8.1577406 6.8771930 7.7979360
7.7362494 9.1606512 7.9394593 6.5971160 7.3127613 8.1784029 6.8877907 7.7572794
7.7513051 9.1395063 7.9312525 6.6715302 7.4048195 8.0844011 6.8139234 7.8089662
7.7646966 9.1658697 8.0265598 6.7093883 7.3658404 8.0780354 6.7227640 7.8343244
7.6550608 9.1039057 8.1306906 6.7835107 7.4938045 8.0994997 6.7557688 7.9191241
7.6097827 9.0553408 8.2512064 6.7231073 7.4936643 7.9828725 6.6226878 7.8989863
7.6838570 8.9352207 8.1815186 6.7409239 7.5160899 8.0618172 6.5535355 7.9004712
7.8012218 8.9653406 8.2068367 6.7650375 7.4277949 8.1122999 6.5616455 8.0354176
7.8225975 9.0392504 8.0673332 6.8317842 7.5249000 8.3457375 6.6196456 8.0180655
7.8411021 8.9898891 8.1163759 6.9024868 7.5250568 8.4221830 6.5846672 8.1823578
7.9076266 8.9256992 8.0368996 6.8656778 7.5559845 8.4748898 6.5258102 8.1482220
7.9901662 8.8715878 8.0700550 6.8728299 7.5117297 8.5784035 6.5751843 8.0193043
7.8165851 8.7285261 8.1103115 6.9544516 7.4738445 8.6297960 6.6056237 8.0365829
7.8329811 8.7515526 8.0743694 7.0110698 7.4215240 8.6472940 6.5716767 8.0808687
7.7735858 8.7199087 8.0470390 7.1203079 7.3821964 8.7210474 6.5267229 8.1231365
7.7479663 8.7192011 7.9865136 7.2390213 7.4145684 8.7481852 6.5920105 8.0885296
7.7797995 8.8313818 7.9154034 7.2622261 7.3307724 8.8440218 6.4805136 8.0750160
7.8255095 8.7363529 7.9294529 7.2891397 7.1612263 8.9496403 6.5020213 8.0248823
7.9011884 8.6961069 7.8532615 7.4028244 7.0639477 9.0415545 6.4380450 8.1047535
7.8748808 8.6262951 7.8083720 7.4983892 7.1137185 8.9969635 6.4232712 8.0769625
7.8757396 8.5521574 7.7405887 7.5207491 7.1668854 8.9448042 6.4502344 8.0682859
7.8767319 8.5683794 7.9064593 7.5125208 7.1036239 8.8342571 6.2570362 8.0832176
7.7984648 8.5251827 7.9898043 7.5983090 7.0469871 8.7396441 6.1538725 8.2659264
7.7799835 8.6059065 8.1524734 7.5038519 7.0410042 8.6902084 6.1246324 8.3061314
7.6208081 8.7540178 8.1569490 7.5301838 7.1043034 8.6738119 6.1258044 8.3409290
7.7397637 8.8495102 8.2138281 7.4131074 7.1718917 8.6334162 6.1027179 8.3475714
7.6788378 8.9385424 8.1543684 7.4272137 7.3296671 8.5656166 6.0047688 8.3118048
7.7051215 8.9525652 8.2707539 7.3782897 7.3293734 8.4767904 6.0148320 8.1276016
7.6823425 8.9353390 8.2326202 7.4712968 7.4128618 8.4090662 5.9965434 8.0839949
7.6985826 8.9481230 8.2458839 7.5445242 7.3355861 8.3084459 5.9726014 7.9515204
7.7260237 8.8832083 8.2592506 7.6213002 7.3810792 8.2211676 6.0272775 8.0045042
7.7547221 8.9284115 8.1682186 7.6093955 7.3148074 8.1819944 6.1295691 8.0280924
7.6910601 8.8043203 8.1319132 7.6143503 7.3410902 8.2252302 6.1072731 8.0092411
7.7675605 8.9482346 8.0703821 7.5419674 7.3423829 8.3735580 6.1008625 7.9881024
7.6408844 8.9160910 8.0248594 7.4674754 7.2403874 8.4829798 6.1010704 8.0578842
7.5887384 8.8324738 7.8579454 7.4809256 7.3035679 8.4655132 6.0867457 8.0210552
7.6931944 8.9824495 7.8702598 7.5540853 7.2357287 8.5861969 5.9980845 7.9588504
7.6263661 9.0676699 7.8715415 7.6443300 7.2520471 8.5565300 5.9552612 7.9414558
7.5820160 9.0995655 7.9142408 7.6109257 7.2343760 8.5538473 5.9691749 7.8418088
7.5924883 9.0881720 7.9282913 7.7164688 7.2611156 8.6157312 5.9548316 8.0482044
7.4937992 9.1602812 7.9821520 7.7898741 7.3143430 8.5921555 5.9866657 8.0789852
7.5036087 9.1615410 7.9895549 7.8737326 7.4753289 8.5346642 5.9385390 8.0964804
7.5116224 9.1422005 8.0696793 7.9236202 7.5469379 8.5855398 5.9897299 7.9802008
7.6876802 9.2228222 8.1339006 7.9303541 7.4837279 8.6023073 5.8929415 7.9848437
7.6819634 9.1899633 8.1442404 7.7138200 7.4230108 8.6280584 5.9438400 8.0556946
7.6728220 9.2343693 8.1943207 7.7081299 7.3931055 8.5863008 5.9720278 8.0590534
7.6789122 9.1670837 8.2369785 7.7872047 7.3801446 8.4584398 6.0179062 8.0646582
7.7572689 9.1563053 8.2086935 7.9114614 7.3727918 8.4388123 6.0623116 7.9133320
7.7787137 9.1540594 8.1927032 8.0879803 7.2903347 8.3664808 6.0732121 7.8871970
7.7585454 9.0873098 8.1323709 8.1628637 7.4353876 8.2829638 6.0285468 7.8367033
7.8012428 9.0719585 8.2831354 8.2149620 7.5022635 8.2462921 6.0581923 7.8857765
7.8856544 9.1296024 8.2981873 8.3090982 7.4800291 8.1366987 5.9226117 7.8376789
8.0155458 9.1697655 8.3768930 8.2499990 7.4655652 8.0162287 5.8253884 7.6813111
8.2511797 9.1647043 8.4244490 8.2744770 7.4803948 7.8886862 5.7325945 7.6853738
8.2785273 8.9829845 8.3626747 8.2955494 7.5124888 7.8194027 5.8237476 7.7997456
8.3899403 8.9483910 8.2877378 8.2628450 7.4579129 7.8526711 5.7520247 7.8836374
8.3625154 8.9326715 8.2180576 8.2413216 7.4252205 7.9067583 5.8430862 7.9148483
8.3663979 8.9487562 8.1890764 8.2976761 7.3696556 7.9686160 5.8502889 7.8725405
8.4908848 9.0022011 7.9942107 8.2333860 7.2739539 7.8309593 5.8720431 7.9181762
8.4636688 9.1859789 8.0087652 8.0723705 7.2912784 7.6519160 5.9484482 7.9397116
8.4059772 9.1065311 8.0139990 8.0867901 7.3261786 7.6238856 5.8903799 7.9504032
8.4297037 9.2075434 8.0402136 8.0709648 7.2774320 7.7335610 5.8525095 8.1491299
8.4525452 9.1098156 8.0802059 8.1146631 7.4206834 7.9180999 5.8638248 8.1877117
8.5295334 9.0331192 8.0867605 8.1443090 7.5278711 8.0913343 5.8609390 8.1326189
8.5368299 8.9574413 8.1385822 8.1888084 7.5147166 8.1587372 5.8245330 8.1582451
8.4841423 8.9018154 8.1390724 8.2696323 7.5817566 8.0757570 5.8022757 8.1310463
8.4066486 8.9746761 8.2638559 8.2745857 7.6375551 8.0369997 5.7817173 8.0274458
8.2908707 8.9105120 8.1859798 8.3558149 7.6396999 8.0350809 5.7733626 8.0859213
8.1985722 8.8752747 8.2518015 8.3399305 7.7046871 8.0152102 5.7898045 8.0166826
8.1442223 8.8839607 8.3581390 8.4531345 7.5788422 7.9927278 5.6604671 8.1217403
8.1676674 8.9309978 8.3769951 8.4469519 7.5895166 7.9877882 5.6471114 8.2680531
8.1810255 9.0258942 8.4389372 8.3222733 7.6877398 7.8699155 5.6145768 8.2817106
8.0996361 8.9796343 8.5343494 8.3022318 7.7671947 7.9320116 5.6868615 8.3738289
8.0835695 8.9488735 8.5959558 8.2376127 7.7651963 7.8285728 5.6583586 8.3782597
8.1332960 8.8949528 8.6128101 8.2212534 7.8425908 7.8336663 5.6488805 8.4197798
8.0835381 8.8352432 8.6145954 8.2458963 7.8433805 7.7654171 5.6782508 8.4982462
8.0418005 8.8195047 8.6318111 8.2628040 7.9488916 7.8142505 5.6870761 8.3271189
7.9678898 8.7217054 8.6431065 8.3350630 7.8588076 7.9294882 5.7367225 8.2763042
7.9346695 8.8224535 8.6442318 8.5102987 7.9660077 8.0859594 5.7571511 8.1759224
7.8038087 8.7353935 8.6527328 8.6069765 8.0190125 8.0827408 5.6360059 8.1675072
7.8036017 8.7441301 8.5324621 8.6396503 8.0682688 8.1233006 5.4667687 8.1031446
7.8224063 8.6556196 8.4368496 8.6568489 8.0404530 8.0832396 5.4172091 8.1709642
7.8848953 8.5631800 8.3307295 8.6616669 8.1816521 8.1425648 5.5420465 8.1269388
8.0050697 8.6077452 8.3584185 8.6904345 8.1675482 8.0239477 5.4820719 8.1083727
7.9729080 8.5296993 8.3389349 8.7221470 8.2933998 8.1576958 5.5093422 8.0518913
7.9236498 8.5447960 8.3774252 8.5924778 8.3241463 8.0222216 5.6807871 8.0774078
7.9235120 8.5692987 8.3248320 8.5601301 8.3757381 7.9163623 5.7352839 8.0487776
8.0641937 8.6844301 8.2570734 8.5859747 8.3649683 7.8312550 5.6576757 8.0707684
8.1088839 8.7715387 8.1753139 8.5229082 8.2853327 7.8282919 5.6983252 8.0013866
8.1010561 8.7783957 8.1698198 8.4827614 8.2106695 7.8800993 5.7103977 8.0467596
8.0165987 8.8163671 8.2021036 8.4728069 8.2281179 7.9586086 5.6515164 8.0672092
8.0882330 8.7223740 8.1059170 8.3521423 8.2940340 8.0275269 5.5899234 8.0635052
8.0438757 8.7438545 8.1140499 8.3005495 8.4291391 8.0257616 5.6344209 8.1758537
8.1633453 8.7813425 8.1456900 8.2803640 8.4713478 7.9636664 5.5667186 8.1692953
8.1972122 8.7711191 8.0846329 8.3770514 8.4962645 7.9703689 5.6388187 8.2361336
8.2195702 8.7882280 7.9525714 8.3261147 8.4180202 7.9419541 5.5867257 8.2397346
8.2038469 8.7338839 7.7627029 8.2477369 8.4422817 7.8328834 5.7825875 8.2697449
8.2669544 8.6579428 7.7944450 8.1873379 8.4964590 7.6870589 5.8577356 8.3378696
8.2003298 8.6431971 7.7329378 8.0902300 8.5054293 7.5385804 5.8384480 8.3307533
8.1662416 8.6990547 7.6947784 8.0776806 8.4822092 7.4895968 6.0079842 8.4276991
8.2917519 8.7899437 7.7043195 8.0550508 8.4823179 7.4430985 5.9380507 8.4724092
8.3674583 8.7991982 7.7266130 8.2064781 8.3644695 7.3459177 5.9741821 8.4365196
8.3751698 8.8667974 7.7825513 8.2235107 8.4509172 7.4167829 5.8865161 8.5444841
8.2175226 8.9256058 7.8715124 8.2434530 8.5514507 7.3165441 5.8637137 8.4198217
8.0292864 8.8122168 7.8555217 8.2683973 8.5763950 7.2509985 5.7666545 8.4336128
7.9125366 8.8244905 7.9073038 8.2714405 8.5799742 7.2648625 5.7203426 8.5085411
7.8062468 8.8611488 7.9877901 8.3658361 8.6752977 7.3003263 5.6896210 8.5652790
7.7802343 8.7661037 7.8681912 8.4995937 8.7628050 7.3414626 5.6543241 8.6087809
7.8604035 8.7483292 7.7371569 8.6537457 8.6664248 7.4072838 5.5854464 8.5619068
7.8882937 8.7313900 7.5972180 8.6666231 8.6648884 7.3905134 5.5891442 8.5555449
7.9737005 8.6801605 7.6232271 8.5714417 8.6213274 7.4356184 5.6993842 8.6447382
8.0166826 8.6081924 7.6061516 8.4279928 8.5763941 7.3867798 5.7950110 8.7165670
8.0357475 8.5982475 7.5906892 8.3611183 8.5105152 7.5797110 5.7965660 8.7566633
7.9801831 8.5718107 7.6672959 8.3318110 8.5143490 7.6875587 5.7610779 8.7405243
7.9312644 8.6507702 7.6796885 8.1689730 8.3969059 7.8060985 5.8322210 8.7574377
7.9116507 8.6831570 7.8386426 8.1278019 8.2745199 7.8015218 5.9326229 8.7514219
7.8196945 8.7088137 7.9824772 8.1901989 8.2588186 7.8406630 5.9894571 8.7051258
7.8007069 8.7000761 7.9032173 8.1512699 8.3528996 7.7414641 6.0901356 8.8157072
7.7708220 8.7732267 7.9205523 8.2129049 8.3785105 7.6428332 6.0111470 8.7103415
7.8454490 8.7860250 8.0776682 8.3258362 8.5057545 7.6734219 5.9086790 8.6105499
8.0215750 8.8693399 8.0734596 8.3684292 8.5666199 7.6752777 5.9086609 8.7196627
8.1631231 9.0285521 8.2248259 8.3698225 8.5378437 7.6282792 6.0353227 8.6598139
8.2628851 9.0329676 8.2111673 8.4829350 8.5218506 7.5785689 5.9927440 8.6670666
8.2966309 9.0247889 8.2056942 8.5056334 8.6631718 7.5756655 6.0732355 8.6588020
8.2975245 9.0988255 8.3080082 8.5858192 8.7823772 7.6417174 6.0411844 8.5929718
8.2307940 9.1002274 8.2877531 8.6172047 8.7754784 7.7126842 6.0683417 8.5322437
8.2344923 9.2356987 8.3243141 8.6026058 8.6650915 7.9030042 5.9924431 8.4938316
8.1730871 9.2439432 8.3011513 8.5544901 8.5558643 8.0096951 5.9056373 8.4893446
8.1778116 9.1700954 8.3054848 8.5771503 8.5966187 8.0728655 5.9019251 8.5330076
8.0880013 9.1409483 8.3010864 8.6569395 8.4674292 8.2384119 5.9227715 8.5570145
8.0686512 9.1498928 8.1572599 8.7664194 8.4342918 8.2826805 5.9118056 8.5590963
8.1147404 9.1166801 8.1838169 8.7241621 8.4306698 8.2670870 5.8242831 8.5862465
8.2019272 9.1900377 8.2539806 8.6015940 8.4079485 8.2474995 5.7848992 8.6874027
8.2170200 9.1108751 8.1280508 8.4867420 8.4723330 8.2145166 5.7841988 8.7732983
8.2042904 9.1265402 8.0015507 8.4533033 8.3424158 8.2090130 5.8163471 8.6858978
8.2416306 9.2314377 7.9592242 8.3313274 8.3052073 8.0649910 5.9223886 8.6494627
8.1396847 9.1957731 7.9347372 8.2318964 8.3468533 8.0638218 5.9747643 8.6158485
8.1183958 9.2799063 8.0167341 8.2388983 8.2441168 8.0023661 5.9257717 8.5011168
8.0596323 9.2967606 7.9924669 8.1923866 8.2815561 7.8478541 5.8726268 8.4987307
8.0605822 9.3027058 7.9468293 8.2492409 8.2883892 7.9209118 5.7905798 8.4410305
8.0328341 9.1279640 8.0071392 8.3182650 8.1642685 7.9463973 5.8142023 8.4520035
8.0763311 9.0483971 7.7593169 8.4068127 8.0726795 7.9742641 5.8233299 8.3457756
8.0019035 8.8870983 7.7493706 8.5942221 8.0683756 8.0025263 5.8746443 8.2910757
8.0041723 8.9301329 7.7202601 8.6548700 7.9472585 8.0475311 5.8757052 8.3275080
8.1384058 8.9333448 7.7580972 8.5688982 7.8303289 8.1186848 5.7840977 8.4071808
8.0508595 8.8303394 7.8787055 8.5913553 7.8116174 8.1679583 5.8074803 8.3328867
7.9528031 8.8188887 7.9249945 8.5103493 8.0884953 8.1667051 5.9073648 8.3954105
7.8959227 8.8103971 7.9365230 8.6747293 8.1855469 8.2446537 5.8858414 8.2379990
7.8405299 8.6620932 7.9620996 8.6268263 8.1183929 8.2866631 5.7912960 8.1866827
7.8611698 8.7320824 7.9405813 8.7508364 7.9514599 8.3461266 5.8398490 8.0510406
7.8512964 8.7266941 7.9443455 8.6912594 7.9697118 8.3368368 5.8193164 8.0488224
7.8839474 8.6520052 7.8787603 8.5801554 8.0483236 8.2713947 5.8990054 8.0911016
7.8940353 8.6437597 7.8426294 8.4498768 8.0173302 8.1275921 5.9543538 8.1451054
7.9267359 8.6438570 7.9142294 8.3952827 7.8750801 8.2029877 5.9718285 8.2322178
7.8660216 8.6448050 8.0288992 8.4154654 7.7256002 8.1250792 5.9783921 8.3133440
7.8112273 8.5650711 8.1088648 8.4991388 7.6886964 8.1354971 6.0423994 8.3610010
7.7829885 8.6545153 8.1201534 8.5474148 7.5733795 8.1475706 6.0079441 8.3220043
7.6708312 8.6209288 8.2174015 8.5700293 7.5930800 8.1465473 6.0248327 8.2791157
7.7361517 8.5732489 8.2706404 8.5613890 7.5162668 8.2829847 6.0516067 8.2589893
7.6958742 8.5321331 8.1689568 8.5410471 7.5338273 8.3317261 6.1690931 8.1986313
7.6974216 8.5416174 8.1867628 8.7158566 7.4477220 8.3299961 6.1506100 8.1272726
7.6719093 8.5933342 8.1641369 8.7629318 7.3903317 8.2664738 6.1561832 8.1037893
7.5540471 8.7662678 8.1346369 8.8226690 7.3040686 8.2193508 6.0839248 8.0104408
7.5658751 8.7792072 8.2146807 8.7442875 7.1935239 8.2567606 6.0218987 7.9842591
7.5508904 8.8009386 8.1229525 8.7414370 7.1356397 8.2761860 6.0145760 7.9641366
7.5623689 8.8771286 8.0331326 8.8183670 7.1916590 8.4059601 5.9965811 7.9642158
7.5094738 8.8970966 8.1467009 8.9118633 7.2600331 8.4107857 5.9051566 7.9359441
7.5540152 8.9482384 8.1644449 8.8989830 7.2120523 8.5442238 5.7992487 7.8809719
7.4799690 8.9064074 8.2275219 8.8569479 7.2550874 8.4262800 5.8686509 7.9218245
7.4611721 8.9829435 8.2411709 8.9508009 7.1242695 8.4469967 5.8586960 8.0447426
7.4236965 8.9644051 8.2520475 9.0711727 7.1105738 8.4836454 6.0004973 8.1079149
7.5027761 8.8354626 8.1358747 9.1216011 6.9318123 8.4313374 6.0484257 8.1420393
7.5365386 8.7784462 8.0175896 9.0111866 6.9638286 8.4472151 6.0904112 8.0773544
7.5250669 8.8437967 7.8608007 8.9866161 6.9667373 8.5284443 5.9524508 8.0549173
7.4784856 8.9087725 7.7774987 8.9613380 6.9286509 8.4558058 5.9598227 8.2089081
7.5764480 8.7620087 7.9094496 8.7727213 7.0284061 8.4240522 5.9594159 8.2205763
7.6920915 8.7058916 7.9455042 8.7666836 6.9112391 8.3472681 5.9674277 8.2213020
7.6032295 8.7039948 7.9839621 8.7067719 6.8661146 8.2889624 5.7970963 8.1884241
7.6202331 8.6894531 8.0008669 8.6789188 6.9019165 8.2630816 5.7949362 8.0280199
7.6571074 8.7229748 8.0122633 8.6464272 6.8741150 8.3130569 5.6942606 7.9822698
7.6326938 8.5875864 8.1667128 8.6046696 6.8299966 8.3198214 5.6792169 8.0074863
7.5563750 8.5894661 8.2797794 8.6640749 6.8966842 8.4188519 5.6553578 8.0081854
7.5923314 8.5239668 8.2974892 8.6226339 6.8249512 8.4890232 5.6565642 8.0502205
7.6346645 8.4161282 8.2844400 8.5497980 6.8428736 8.5873709 5.6929650 8.0528164
7.6717744 8.3768263 8.2331629 8.4799137 6.8977618 8.6030207 5.6910658 8.0650110
7.7497072 8.4279394 8.3215094 8.5411587 6.8632874 8.6464024 5.7150321 8.1258802
7.7761602 8.5072069 8.4546461 8.5246267 6.8344464 8.7120857 5.7235088 8.0905714
7.8261695 8.5890245 8.4579821 8.5291252 6.8387060 8.7540026 5.6423664 8.3061380
7.8322120 8.4352827 8.4946508 8.5696707 6.6974306 8.7266483 5.6763177 8.2233868
7.8038859 8.4940271 8.5427656 8.5387688 6.5657587 8.7132826 5.7270603 8.2869864
7.8095264 8.5316133 8.5165377 8.4741974 6.6068368 8.7196341 5.6733088 8.2891321
7.8203487 8.4202137 8.5587368 8.5114651 6.5761223 8.7257309 5.7194219 8.3970518
7.8361435 8.4095974 8.4921474 8.4697571 6.6645846 8.6333942 5.6974735 8.3145876
7.8062978 8.5444336 8.3705797 8.5218334 6.7026525 8.5605888 5.6434693 8.2885895
7.8471699 8.6214371 8.3663177 8.4552050 6.7094703 8.5980854 5.6848397 8.2021008
7.8489876 8.5932083 8.3445425 8.4664822 6.7007937 8.6316462 5.6035399 8.1358500
7.8287129 8.5975246 8.3862562 8.5738792 6.6918702 8.6074791 5.6386523 8.2054815
7.8940539 8.6139708 8.3707600 8.6764593 6.6266561 8.4325237 5.7078910 8.2201576
7.9627466 8.6329889 8.3045759 8.6229324 6.5123172 8.2458563 5.6664109 8.1715431
7.9833164 8.5437393 8.2319975 8.5989962 6.4919133 8.2275057 5.6182418 8.1147490
8.0475731 8.2662048 8.1778564 8.5709734 6.6105709 8.2278299 5.5676665 8.1050901
8.1183796 8.2465544 8.1698332 8.6003809 6.7250948 8.1447144 5.5684767 7.9986143
8.2685661 8.1630535 8.1797247 8.6633739 6.7896252 8.1142406 5.4911289 7.9301815
8.3066778 8.2342548 8.1910028 8.6958456 6.8644171 8.0383253 5.5305247 7.8023634
8.2481270 8.4180098 8.1979790 8.6095209 6.8189178 8.1388502 5.6186152 7.7519765
8.3058157 8.5042086 8.2555676 8.6700125 6.8369594 8.1739788 5.5717664 7.6148810
8.2466316 8.4399719 8.2216749 8.5357876 6.9068089 8.3387804 5.4863262 7.5487127
8.2247114 8.6360598 8.1971979 8.5428591 6.9637771 8.3535337 5.5703239 7.5876427
8.0617018 8.8198090 8.1565189 8.5357866 6.9855199 8.3439264 5.6382270 7.6126642
7.9532418 8.8892317 8.0526056 8.5081968 6.9785104 8.3000040 5.5561399 7.7134924
7.8488998 8.9121761 8.0784206 8.5961819 6.9062810 8.2023945 5.5965447 7.6807909
7.8773365 8.9460535 7.9753876 8.5187082 6.9318233 8.1460876 5.5888414 7.7158308
7.8573551 8.9375906 7.8781600 8.4054699 6.8769026 8.0770178 5.5057812 7.7644477
7.9387412 8.8387690 7.8265848 8.3296728 6.7782412 8.0463276 5.4162011 7.6286936
7.8929200 8.7791576 7.7505856 8.2536430 6.7428598 7.9628415 5.3511081 7.5251527
7.8239832 8.7902412 7.8489919 8.3425550 6.7152328 8.0055447 5.3999853 7.5675049
7.7860651 8.6625652 7.8046794 8.4156895 6.7939968 8.0530348 5.3764400 7.6159940
7.7284484 8.7141161 7.8924074 8.3967705 6.9000192 8.1074095 5.3723426 7.5996013
7.7918258 8.5706100 7.9318309 8.4121962 7.1152177 8.1325264 5.3341346 7.5669479
7.8541808 8.5112906 7.9611888 8.4180441 7.1158271 8.1498079 5.4250598 7.5470166
7.9466176 8.5227690 7.9863133 8.3859444 7.2357106 8.0810566 5.4451604 7.5444469
7.8974299 8.3575459 8.0093451 8.4796515 7.3920012 8.0793638 5.4601150 7.5603199
7.8646388 8.3304758 7.9744983 8.6175585 7.4872832 8.0404577 5.6079111 7.5504560
7.8383517 8.1925564 7.9262676 8.5861540 7.6787152 8.0214348 5.6714506 7.6465707
7.8480515 8.2151623 7.9173279 8.7090635 7.8015780 7.9558101 5.7878742 7.5754333
7.7931490 8.1311769 7.9964333 8.7117891 7.8695965 7.8931603 5.9461875 7.6342316
7.6933179 8.0665083 8.0491905 8.8304300 7.9191918 7.9049492 5.9983363 7.6541467
7.5894690 7.9412293 7.9193749 8.7219877 7.9036384 7.8474803 6.0447588 7.7145171
7.5297284 7.9916959 7.9863057 8.7431955 7.7816739 7.7981153 6.0641885 7.7987838
7.7315845 8.0184717 7.9279618 8.7286005 7.8114920 7.8724294 5.8595443 7.8593264
7.5593777 7.9486408 7.9136572 8.7690811 7.8674717 7.9247437 5.8502011 7.8093905
7.6371937 8.0592976 7.9192781 8.6549168 7.8701248 8.0048342 5.7191586 7.8634925
7.7086983 7.9329433 7.8112726 8.7078161 7.7343183 8.0936308 5.7647543 7.8775830
7.7047200 7.9939804 7.6880102 8.7617359 7.4952049 8.1156225 5.7266359 7.9631619
7.6834707 7.9240751 7.4788489 8.7974052 7.4999766 8.1674824 5.7619166 8.0177355
7.7467318 7.8557916 7.3871331 8.7717276 7.4839606 8.0020828 5.8075714 8.0257378
7.8614197 7.7900600 7.5345602 8.7331429 7.5348248 7.7509103 5.8883748 8.0570564
7.8995352 7.7579770 7.5721936 8.7451715 7.5835195 7.6075850 5.8371148 7.9497147
7.8595862 7.7192144 7.6888671 8.7290668 7.5298424 7.6181521 5.9048724 8.0101738
7.7136774 7.7566018 7.7958589 8.6971779 7.6524386 7.5922227 5.8957839 7.9901309
7.6285267 7.9081054 7.8875551 8.7314920 7.5807247 7.5840793 5.8548965 7.8731270
7.5585771 8.0178499 7.8569202 8.6698351 7.5988874 7.7225475 5.8310757 7.9508281
7.5514812 7.9756193 7.6656590 8.7080164 7.4989491 7.7716298 5.7182827 8.0078802
7.5717626 7.9586253 7.6135659 8.7909575 7.5595107 7.8510585 5.6929088 8.0415859
7.6366606 7.7811527 7.5573654 8.7014027 7.5443864 7.9755535 5.6235576 8.0705881
7.5640531 7.7192650 7.5327086 8.6127501 7.4848199 7.9207721 5.7300768 8.0424137
7.5460052 7.7936578 7.6348033 8.5924978 7.5523305 7.8857322 5.6441307 7.9598255
7.3073902 7.9163265 7.5938959 8.4867067 7.5225677 7.8718123 5.6868753 7.9201527
7.3571196 7.8643703 7.6404157 8.4815607 7.5026755 7.7762971 5.8057842 7.9680862
7.4073863 7.9715276 7.5867224 8.4815550 7.4513712 7.7313023 5.8668017 7.9622006
7.3490462 8.0089827 7.6050344 8.5554075 7.3775182 7.7244625 5.9061184 8.0678892
7.3524795 8.0779505 7.4762321 8.5156517 7.3664117 7.7030125 5.8963742 8.0693455
7.3063035 8.1286716 7.4654121 8.4810524 7.3473482 7.7054543 5.9292846 8.1466360
7.3358431 8.2038450 7.4775577 8.4386692 7.3817272 7.7479262 5.9034243 8.2397909
7.2640247 8.1656904 7.4707384 8.4478140 7.4520926 7.7968102 5.9388375 8.2816401
7.1783581 8.1175709 7.6234474 8.4563627 7.4401326 7.8947415 5.9567447 8.2964230
7.1375585 8.0623198 7.6878319 8.4929314 7.5894666 7.9387236 6.0790720 8.2932825
7.0029221 8.0263338 7.6990924 8.5932808 7.6074491 7.9323897 6.0893869 8.3270521
6.8353934 8.0861225 7.7640891 8.6947908 7.6376381 7.9464574 6.0188341 8.2437830
6.6880617 8.1367826 7.6714029 8.7267828 7.6511488 7.9401703 6.0121479 8.1791487
6.7452765 8.0636845 7.7424359 8.7149935 7.6312370 7.8795428 6.1202431 8.1525679
6.6945844 8.0696592 7.7485232 8.7463942 7.6502571 7.7938843 6.1856742 8.2224112
6.6490722 8.1376448 7.6609759 8.7624187 7.5890756 7.6762071 6.2021370 8.2760954
6.5823040 8.1623755 7.5736594 8.6937065 7.5580049 7.6572275 6.1880960 8.2424870
6.4966249 8.0019007 7.4814467 8.7840614 7.5242085 7.5585175 6.2821717 8.2254086
6.5816097 7.9924326 7.4622965 8.7941837 7.4262152 7.5158443 6.3399897 8.0754118
6.6183128 7.9786425 7.3414526 8.7506247 7.3674598 7.6517692 6.3185911 8.0105619
6.6943107 8.0408316 7.3044109 8.6346159 7.4523249 7.6648860 6.2351875 7.9301248
6.7517333 8.0136604 7.2711067 8.7624683 7.4107747 7.6590762 6.1555238 7.9340229
6.7246838 8.0693550 7.4294271 8.6709528 7.3650284 7.6474571 6.0536809 7.9127784
6.6528387 8.0860653 7.4499216 8.6716223 7.2337627 7.6591997 5.9397755 7.9101620
6.6597371 8.1826687 7.5956345 8.5836687 7.3535480 7.7375040 5.9546938 7.9058104
6.7172289 8.2343712 7.6353126 8.5419102 7.3432312 7.6031990 5.8743105 7.9904013
6.6310802 8.2964659 7.6507382 8.4823179 7.2574859 7.6617231 5.8452635 8.0320082
6.6456370 8.3868809 7.5933504 8.4334002 7.1454000 7.6303477 5.8339515 8.0889273
6.6436305 8.2360134 7.6309643 8.3063765 7.0373058 7.6303988 5.8999605 8.0783501
6.6868415 8.2062082 7.4905691 8.2630110 7.0088100 7.5885100 5.7953343 8.1460152
6.7723117 8.0860500 7.3209496 8.2951031 6.9090247 7.6163301 5.8948054 8.2421722
6.8388381 8.0258093 7.2900252 8.2061634 7.0085921 7.6126294 5.9652133 8.2194042
6.7489519 7.9892812 7.1770697 8.0626764 6.8803854 7.6776915 5.9838929 8.1928492
6.7646723 7.8923521 7.1644225 8.0738668 6.8977289 7.7060976 6.0569062 8.2192230
6.7442613 7.9627419 7.1457496 8.0608892 6.8751178 7.7375722 6.0190010 8.2314243
6.7403679 7.9625525 7.0908785 8.0435581 6.8173919 7.7127032 6.1277256 8.1698742
6.6730700 7.9545403 7.1092134 7.9669075 6.7773418 7.7247477 6.1586595 8.1176901
6.6479764 8.0145683 7.0863075 7.8526592 6.7754045 7.6489110 6.2532701 8.1020861
6.6757822 7.9023442 7.1255236 7.8004103 6.9426632 7.6334124 6.2685499 8.0188446
6.6661687 7.9234624 7.1708474 7.6863136 6.9743614 7.6397491 6.3860950 8.0516710
6.5981359 7.8693562 7.1768050 7.6104884 7.0995684 7.8138185 6.4263616 8.0659151
6.5437837 7.8614440 7.1454778 7.6209192 7.1267219 7.7422290 6.3303137 8.2374697
6.5487194 7.7816529 7.2490044 7.5862131 7.0200462 7.7396436 6.3672514 8.2927713
6.6685705 7.7144709 7.2631402 7.5795140 7.0341558 7.6969433 6.2920599 8.3077688
6.7410970 7.7383590 7.2239819 7.4620147 6.9276462 7.6029024 6.1445022 8.3751535
6.8683977 7.7515154 7.2921214 7.4061623 6.9481535 7.6943769 6.1408882 8.2767439
7.0439501 7.8442135 7.2770338 7.3562841 7.1341152 7.7240777 6.1104536 8.3486252
7.1619301 7.9279261 7.3228960 7.3040466 7.2044849 7.6651525 6.1008701 8.3158884
7.2805600 7.9065580 7.3839374 7.2338872 7.2559896 7.6929364 6.2192602 8.3617449
7.4089537 7.9346790 7.4282804 7.2222238 7.2318587 7.7644296 6.1949196 8.3707790
7.3407760 7.9549708 7.3868370 7.2295885 7.3920808 7.7017117 6.2564387 8.4018135
7.3364191 7.9540949 7.1912198 7.2026143 7.5124741 7.6462708 6.2134442 8.3542776
7.3327856 7.9159908 7.1274390 7.1213231 7.6513610 7.6567240 6.3815222 8.3723049
7.2858891 7.9383688 7.0639057 7.0734000 7.6055083 7.7268233 6.4743052 8.3203964
7.3251505 7.9806604 7.1030354 6.9700780 7.5180826 7.8537254 6.4097800 8.2707500
7.2754827 8.0928726 7.0517912 6.9747448 7.4902444 7.8314672 6.4969926 8.2270536
7.1997800 8.0850525 7.1530871 6.8549519 7.5120163 7.8660140 6.5892992 8.2157040
7.2136183 8.0864649 7.1375537 6.8411136 7.4533634 7.8501029 6.5517621 8.1237326
7.0689974 8.1793289 7.1919527 6.8182178 7.5215907 7.9432979 6.5531077 8.2614851
7.0462937 8.3355780 7.0439487 6.8867364 7.5490541 7.8717246 6.5387788 8.2157316
7.0201273 8.4453793 7.0893192 6.7679415 7.5838108 7.7854958 6.4991198 8.2445307
7.0685248 8.4919920 7.0444641 6.8881373 7.7647605 7.8062253 6.5090661 8.1786308
7.1478438 8.5685635 7.0181737 6.9723644 7.8040981 7.8197942 6.5257597 8.2734623
7.1878495 8.5053043 7.0031066 7.0456119 7.9245872 7.8885036 6.5335779 8.3611031
7.1141238 8.4775839 6.8479719 7.1362162 7.9007969 7.8808298 6.4760914 8.4312859
7.1378760 8.4943209 6.9173498 7.1085105 7.8514423 7.8425570 6.4832621 8.5575132
7.1755500 8.4438963 7.0047369 7.1099830 7.8018813 7.8891721 6.4846358 8.6391525
7.1574507 8.4188118 7.0262427 7.0715494 7.7205696 7.7246985 6.4966793 8.6229057
7.2076693 8.3341455 7.0986958 7.1902709 7.6908846 7.7514968 6.3677063 8.6290216
7.1545701 8.1188383 7.0834041 7.1840992 7.7593231 7.7087145 6.5098734 8.6835098
7.0896811 8.0676126 7.1644745 7.2131748 7.7820892 7.7925220 6.4908352 8.5661554
7.1431265 8.1048584 7.1232409 7.2278571 7.7843041 7.7720137 6.3835211 8.3983717
7.1576185 8.1723423 7.0938268 7.3457518 7.7403359 7.8038926 6.4194040 8.3819733
7.1592731 8.3112755 7.0785084 7.2887130 7.7788739 7.7966480 6.4496551 8.3663864
7.1632605 8.5083666 7.1031833 7.2706571 7.8786917 7.7821593 6.5402355 8.4185371
7.1166034 8.5825644 7.1693263 7.3442822 7.7277784 7.7399940 6.5418048 8.4274654
7.0899119 8.5450096 7.1923137 7.3944693 7.8093982 7.6264062 6.6264381 8.4659386
6.9485068 8.5158939 7.3054194 7.4991708 7.8198109 7.5977507 6.4760933 8.4627419
6.8803062 8.4355974 7.3186908 7.4638200 7.8785868 7.5607777 6.4050713 8.5611019
6.8751431 8.3469181 7.3842301 7.3937960 7.9807558 7.5109138 6.2550716 8.5240860
6.7960258 8.2768860 7.4128289 7.3503537 7.9548607 7.5030098 6.2194123 8.6163473
6.8330202 8.1945705 7.4308977 7.3352327 7.8846173 7.4925809 6.2673883 8.5362129
6.9057541 8.2396641 7.5168328 7.3237281 7.7412629 7.5344872 6.3081489 8.5113010
6.9519639 8.2847281 7.5881009 7.3593717 7.8007751 7.5116744 6.3103533 8.4847288
6.9481020 8.2452507 7.6151352 7.3996305 7.7652221 7.5750723 6.4115624 8.4887638
6.9979010 8.2431755 7.5547628 7.3644671 7.8257747 7.6055079 6.3892775 8.3956156
7.1086149 8.2493649 7.4939513 7.2782025 7.8247905 7.5684280 6.3932056 8.4133005
7.0316610 8.1846457 7.4685354 7.2537823 7.7770553 7.5832462 6.4065499 8.4477262
7.0035019 8.1796417 7.4241996 7.2561502 7.6899247 7.4798770 6.3971906 8.3886423
6.9319329 8.2859325 7.3540788 7.2133503 7.6521454 7.4553547 6.3302445 8.3835974
7.0038018 8.2550526 7.4389381 7.2012115 7.6269665 7.3923392 6.3941922 8.3310699
6.9924097 8.1830177 7.4250526 7.2891006 7.6050606 7.3787947 6.2939510 8.3759842
7.0746765 8.1946468 7.4549856 7.2803459 7.5414395 7.4642510 6.2290640 8.4550571
6.9678645 8.1655436 7.4518099 7.4467916 7.5482674 7.4486423 6.0658555 8.4370890
7.0751204 8.1821833 7.5402346 7.4693151 7.4303432 7.4674444 6.0546818 8.5523806
7.0785046 8.1296043 7.5847955 7.4545970 7.3526025 7.5709767 5.9241881 8.5289907
7.0329733 8.1646366 7.5024538 7.4837356 7.3247571 7.6278844 5.9362526 8.4782953
6.9462094 8.2352791 7.4769807 7.4201293 7.4041348 7.6829643 5.8640471 8.3890057
7.0118008 8.2463999 7.5988359 7.4089923 7.3853750 7.7064910 5.8669481 8.3098288
6.9948821 8.1411524 7.6394506 7.5512061 7.4002757 7.6914163 5.9196820 8.1739864
7.0386467 8.1116972 7.6853189 7.5876522 7.4405899 7.5963316 6.0376048 8.1550350
7.0209851 8.0740585 7.6453409 7.6453428 7.4278226 7.5689397 6.0860505 8.1155167
7.0868855 8.0120382 7.6161747 7.7043514 7.3525057 7.6368794 5.9801974 8.0097265
7.0993748 8.0208063 7.5857906 7.7619705 7.3708220 7.7901587 6.0035543 8.0002565
7.1615868 7.9571199 7.6709518 7.7879076 7.3593588 7.8853841 6.0540695 8.0810432
7.1480303 7.8939085 7.8245940 7.6969843 7.3652859 7.9304047 6.1278024 8.0637751
7.2496495 7.8911657 7.7498937 7.7381268 7.2412100 7.9280648 6.1192479 8.0575943
7.0449409 7.8715343 7.8322291 7.7374578 7.4308553 7.8461695 6.2134905 7.9364901
6.9592028 7.9500737 7.7496805 7.7151194 7.4453139 7.6486416 6.1161733 7.7840452
6.8483067 8.0738583 7.6952519 7.6041651 7.4169521 7.6646972 5.9539924 7.8291774
6.8643408 8.0524092 7.7318740 7.6240034 7.3907423 7.6310019 5.8324494 7.8470740
6.7770762 8.0963545 7.7183204 7.5642700 7.2237649 7.6278491 5.9189773 7.7247682
6.7613735 8.1578846 7.7555146 7.5253110 7.1463761 7.6695380 5.8052673 7.7034574
6.6887217 8.1624918 7.6842198 7.5100622 7.1647859 7.6333966 5.7812538 7.7253003
6.6616268 8.1697626 7.5134282 7.4429936 7.0664625 7.5572171 5.7289362 7.8018336
6.5594444 8.1614361 7.4034300 7.3210740 6.9209375 7.5476961 5.6811028 7.8707337
6.6022468 8.0764751 7.1657786 7.3916287 6.8265018 7.5527754 5.5782080 7.8785753
6.6845713 7.9751997 7.1353836 7.4090872 6.7926250 7.4956884 5.6086364 7.9112053
6.7176137 7.9757690 7.0836744 7.4740925 6.7562084 7.4489794 5.6024728 7.9212222
6.8078694 8.0418768 7.0364013 7.5846248 6.8574953 7.4075623 5.5688791 7.9444251
6.9474630 8.1684809 7.1031604 7.6577330 6.9250827 7.3813972 5.5931754 7.8687272
6.9447608 8.1450405 7.1315212 7.6037927 7.0049262 7.4547691 5.7271752 7.8722048
6.9456749 8.2020855 7.2906671 7.5219560 6.9002285 7.5098681 5.6543484 7.6656184
6.9063220 8.1783495 7.2611160 7.5961890 6.8496699 7.5577850 5.6983166 7.6318145
7.0179410 8.3496628 7.2466035 7.6245885 6.9716806 7.6089215 5.7286782 7.6410127
7.1043262 8.4378595 7.2435374 7.7043571 6.9875989 7.6310420 5.7411275 7.6677508
7.0168958 8.5997915 7.3505664 7.7529669 6.9424381 7.5970669 5.7345009 7.6157622
7.0760493 8.6239796 7.3846822 7.9387541 7.0962253 7.5102515 5.7427201 7.5263829
7.0852160 8.6011944 7.3697591 7.9524879 7.2396941 7.5051370 5.7881055 7.3895235
7.2143836 8.6355610 7.4350524 8.0161819 7.2657647 7.4619145 5.7070117 7.3650403
7.2161746 8.6016197 7.5792818 7.9521613 7.2449679 7.4391518 5.7788129 7.4267726
7.2443266 8.5162201 7.6895714 7.9398117 7.3023086 7.2689795 5.7282062 7.4229989
7.3761439 8.4609785 7.7843790 7.9734626 7.3290195 7.2895393 5.7207713 7.3642411
7.4182854 8.3582239 7.8279743 7.9372330 7.3648562 7.1996250 5.7562723 7.4442916
7.4121413 8.4330158 7.9207072 7.8790450 7.3949361 7.2006726 5.8133793 7.5233874
7.3985410 8.3562393 7.8864927 7.8012257 7.4147501 7.2946711 5.8457603 7.4710550
7.3973751 8.2945852 7.9229202 7.8293138 7.5296941 7.3303170 5.9256659 7.5727916
7.4998035 8.2207155 7.8479867 7.7407370 7.4831786 7.3471513 5.9734097 7.5621328
7.4077959 8.1579847 7.8764787 7.6687837 7.5273271 7.2315998 5.9281249 7.5780625
7.4208112 8.0987644 7.8056951 7.7536149 7.5621915 7.1568308 5.9599376 7.5996799
7.3984404 8.0588436 7.7161288 7.7661796 7.6401052 7.0764976 5.9096785 7.5165138
7.2809868 8.0059071 7.6752219 7.8947449 7.6686344 7.1716151 5.9382353 7.6128874
7.2985368 7.9710431 7.6813445 7.9241676 7.6045628 7.2954736 5.8022661 7.6347136
7.3040857 7.9767451 7.6907539 7.8656125 7.5599003 7.2406411 5.7627540 7.6338630
7.4395304 8.0235481 7.6186938 7.8208017 7.6021829 7.1917086 5.8900170 7.6865849
7.4080505 8.0551138 7.6382971 7.8527937 7.6741843 7.1286798 5.8539066 7.6830363
7.3307171 8.0073185 7.6959963 7.8334532 7.7593379 7.1805854 5.9088974 7.7342806
7.2632213 8.1019621 7.7102985 7.8517017 7.6970167 7.3524623 5.8453016 7.7725205
7.2253871 8.0681477 7.7712965 7.9506464 7.6486945 7.3873148 6.0566134 7.7363257
7.1729717 8.0012064 7.7100797 8.0603752 7.7181010 7.5480742 6.1396575 7.6387558
7.0547023 7.8394551 7.6875029 8.1326170 7.6632748 7.5994010 6.0578451 7.5786786
6.9320865 7.6910925 7.7009468 8.2080488 7.5911803 7.6917949 5.9413853 7.4693179
6.8442378 7.7343154 7.7607222 8.2196226 7.4338870 7.8101935 5.9660087 7.4880476
6.7489839 7.6299520 7.8080730 8.1533556 7.3979826 7.8888698 5.8940110 7.5429888
6.7237196 7.5935845 7.8878355 8.1304846 7.5159554 7.8788891 5.9177852 7.7082887
6.6424780 7.6470809 7.8726482 8.0609016 7.5280476 7.8622789 5.9432440 7.8148732
6.6170521 7.6924095 7.7225895 8.0978956 7.5441594 7.7772160 5.8784847 7.8955860
6.6107378 7.7321916 7.7601452 8.1111374 7.4251313 7.6871805 5.7071095 7.8992290
6.6426129 7.7942309 7.7575679 8.2458105 7.4050331 7.7288685 5.6635776 7.9328027
6.5855322 7.8614917 7.7360330 8.1841793 7.3630953 7.6923118 5.5634718 7.9546862
6.5513620 7.8850660 7.7121067 8.1932507 7.3645983 7.7508969 5.5576959 8.0334949
6.5052342 7.9057593 7.7177000 8.1621971 7.3224082 7.7609396 5.4803753 8.0379725
6.5508447 7.9935517 7.7107134 8.1528521 7.4674211 7.7189455 5.6089144 8.0245066
6.8073597 7.9713407 7.7733951 8.1792936 7.4139590 7.7576213 5.7414093 8.0010128
6.7690220 8.1036654 7.6851621 8.1394405 7.4801722 7.6698632 5.8879156 7.9648323
6.9647393 8.0029621 7.6133723 8.1934271 7.4660120 7.7432876 5.9100194 7.9025216
6.8576226 7.9908662 7.5698805 8.0802755 7.4060483 7.6516733 5.9003568 7.8097506
6.8513856 7.9279304 7.5310416 7.9700179 7.3381991 7.6252513 5.9177752 7.8764586
6.8852696 7.8319874 7.6137524 7.8584714 7.3670864 7.5981522 5.9347854 7.8079667
6.8954959 7.8609619 7.4509249 7.9044852 7.3712101 7.6234331 5.9416523 7.8158793
6.8226585 7.8124337 7.5451794 8.0095806 7.3321104 7.6688547 5.8274202 7.7734723
6.7328606 7.7773790 7.5187764 7.9529624 7.2634187 7.6957784 5.8188825 7.7854056
6.6469426 7.6989260 7.6147823 7.9839401 7.3157263 7.6848059 5.7429113 7.7830658
6.5530910 7.7131987 7.6367698 8.0594130 7.2406507 7.5950422 5.7542524 7.8126926
6.4705248 7.8644757 7.7045212 7.9323258 7.1846180 7.5700979 5.7198100 7.7746754
6.4416685 7.8452597 7.7223730 7.8413701 7.2400165 7.6710939 5.7035289 7.6019421
6.3869696 7.8740335 7.8303728 7.8450017 7.1601119 7.6001482 5.5477915 7.5697017
6.3686523 7.7580385 7.7767811 7.8067141 7.1215878 7.4876423 5.6058135 7.4265385
6.4349723 7.5713477 7.7266231 7.7973366 7.1563063 7.5380793 5.7427573 7.3424616
6.4807353 7.6630445 7.7890887 7.7345958 7.2085276 7.4630547 5.8057780 7.3576880
6.6317487 7.6413598 7.7733951 7.7292657 7.1931334 7.5187516 5.9900298 7.2876649
6.6153421 7.7407546 7.8437028 7.6969352 7.1840582 7.5023727 6.0523429 7.3942838
6.5824356 7.7242632 7.7008991 7.7059441 7.1625690 7.4135542 5.9705915 7.5122576
6.6000261 7.7614684 7.7561288 7.7649031 7.1677699 7.4205379 5.9322920 7.4862981
6.5362144 7.7777543 7.6769309 7.8812909 7.1791162 7.3643823 5.8492336 7.3958240
6.5907278 7.7426038 7.6169748 8.0515947 7.0643978 7.3478584 5.8391714 7.3893347
6.6060224 7.8387542 7.5630612 8.0629168 7.2344198 7.2146344 5.8314247 7.4981914
6.5496678 7.9530702 7.4724121 8.1422377 7.2361240 7.2074542 5.8586407 7.3943954
6.6412992 8.0139217 7.4624214 8.1922894 7.2537537 7.2779131 5.8175330 7.5227084
6.5955472 7.9536948 7.4137840 8.4154081 7.4669738 7.3076677 5.8906298 7.5536108
6.6044884 7.9168148 7.4895425 8.4040594 7.4115572 7.2766066 5.8808885 7.6039472
6.6083360 7.9509387 7.4621782 8.4545135 7.3571167 7.3014774 5.8108959 7.7298675
6.5844145 7.9789333 7.4549007 8.4925365 7.2640176 7.3139601 5.8032465 7.8127322
6.6261210 7.9547262 7.3809204 8.4678297 7.2414885 7.3663740 5.8616352 7.7324486
6.5703573 7.8984952 7.2755346 8.4277029 7.2863369 7.4222298 5.8459826 7.7524357
6.5075474 7.9296050 7.1899986 8.5166531 7.3391809 7.4403243 5.8652477 7.6632977
6.5476809 7.9284625 7.2347198 8.5708904 7.3680587 7.4249535 5.8644218 7.5910702
6.4317455 7.9372468 7.2378726 8.5839481 7.3035274 7.3449302 5.7677908 7.5215716
6.4685411 7.9480433 7.1914105 8.4425831 7.2532372 7.2338281 5.8225451 7.5104232
6.4216785 7.9255514 7.2105021 8.4477358 7.2917705 7.1857610 5.7926540 7.4871225
6.2806678 7.8061104 7.2149615 8.3745689 7.2531905 7.1857400 5.8968649 7.5865693
6.2233272 7.7420478 7.1421108 8.3940516 7.3127313 7.0546589 5.9494648 7.4317107
6.2270145 7.7231936 7.0827355 8.2175083 7.3068213 7.0222144 5.9607515 7.4411244
6.2891645 7.7579627 7.0330520 8.1144829 7.2470551 6.9847498 5.9027386 7.3103781
6.4549513 7.7286372 6.9670582 8.1550226 7.2014747 6.9535232 5.9634743 7.2560039
6.4502864 7.6817164 6.9146104 8.1314774 7.1924667 6.9013510 5.9346786 7.2237740
6.3388219 7.5010509 6.8861771 8.1387157 7.1573014 6.9527154 5.8963327 7.2355795
6.3085923 7.5220442 6.8740888 8.0355215 7.1675067 6.8717093 5.9255466 7.2097063
6.3691187 7.6071095 7.0230885 7.9870968 7.0838928 6.8333082 5.8805642 7.2617192
6.4312339 7.5885401 7.1361985 7.9901347 7.1861959 6.8812308 5.7830830 7.1097479
6.5106754 7.7243929 7.1569557 7.9277234 7.1982479 6.8887248 5.7778249 7.0146170
6.5557885 7.6774139 7.2087903 7.8897491 7.1680646 6.9401641 5.7124205 7.0149689
6.7008090 7.7109590 7.3310633 7.8625603 7.1840096 6.9381289 5.8108416 6.9153986
6.6762877 7.6844587 7.4794188 7.9044843 7.1581249 7.0247369 5.7968745 6.8075542
6.7696404 7.7565207 7.5936522 7.9196115 7.1693697 7.1173153 5.8018441 6.8441133
6.8473554 7.7179022 7.5875359 7.8507013 7.0821943 7.1570897 5.8360429 6.9955564
6.8338552 7.7588568 7.5292830 7.8036556 7.0139627 7.1706247 5.8557038 7.0285435
6.9163718 7.7893715 7.6491008 7.8814845 7.0708909 7.1426735 6.0206928 7.0733056
6.9131980 7.8436718 7.6869774 7.8837028 7.1130009 7.1442351 5.9868078 7.1551423
6.8477802 8.0444221 7.7129893 7.8355780 7.1973820 7.1715446 5.9968944 7.1500077
6.9360018 8.0749655 7.6946583 7.7615137 7.2547722 7.1045675 6.0178518 7.2522531
6.9054747 8.1728983 7.7512207 7.7376294 7.3865275 7.0735302 5.9273100 7.3388472
6.8313036 8.1836433 7.7058043 7.6808248 7.5398526 7.0947576 5.8250313 7.4352021
6.9377465 8.1813364 7.7267661 7.5845675 7.5916944 7.2121692 5.7104855 7.5138445
6.9105020 8.1088610 7.6773214 7.6521602 7.6099381 7.1430016 5.7239275 7.5727949
6.8670135 8.0744381 7.5583577 7.6274228 7.6456285 7.1388416 5.8379307 7.5377722
6.7803469 8.1566172 7.5085382 7.6859341 7.6835384 7.1959844 5.8920617 7.5564384
6.7470798 8.1793318 7.6174974 7.7187734 7.6882548 7.2396698 6.0179009 7.5203748
6.7393403 8.1987896 7.6915035 7.8585687 7.7232161 7.2351899 6.0333104 7.5144100
6.7542214 8.1535902 7.5794868 7.8121133 7.7396216 7.2105889 6.1103530 7.5033174
6.7509432 8.1511126 7.6183619 7.8006034 7.7387948 7.3109469 6.2164602 7.5412831
6.7521553 8.0388937 7.6298180 7.7064266 7.7131705 7.3793163 6.2105641 7.5198355
6.6442890 8.0324793 7.7551723 7.7097049 7.7739563 7.5343409 6.1687870 7.5329905
6.6072540 8.1299791 7.8015852 7.6892524 7.7856965 7.5492673 6.1461678 7.5089450
6.5073285 8.1183329 7.7502799 7.7373204 7.9052954 7.5761790 6.0697751 7.5330048
6.4631410 8.1646690 7.8048091 7.8066521 7.8226171 7.6177769 6.0324388 7.5561557
6.5193524 8.1889801 7.8016148 7.9830990 7.8573728 7.6514268 6.0386381 7.5390329
6.5759678 8.1757660 7.8828735 8.0776682 7.9413400 7.7623315 6.0875602 7.5074968
6.7301660 8.1503401 7.8707123 8.1589746 7.9598460 7.8079324 6.0749049 7.5104156
6.6269059 8.2198801 7.8309727 8.1573095 8.0099163 7.8998060 6.1152964 7.4429946
6.6160450 8.1485882 7.9767365 8.1587029 8.0448036 7.9224281 6.0415983 7.4026909
6.6915045 8.0309887 7.8062558 8.1875877 8.1365633 7.9828143 6.0244603 7.3625407
6.5932431 7.8667641 7.8013225 8.0172558 8.1726589 7.9366679 6.0707159 7.3614554
6.5667052 7.8217769 7.9216723 7.9714265 8.2132282 7.9348316 6.1509390 7.3263507
6.6184411 7.7925229 7.9151444 7.9350429 8.1828232 8.0247593 6.1860309 7.4677172
6.5832911 7.7307420 8.0197945 8.0518961 8.0484390 7.9675450 6.2728963 7.4302754
6.7175975 7.6610541 7.9539232 8.1350212 8.1709137 7.9778357 6.3285666 7.4665799
6.6743836 7.7256174 7.9113412 8.2419682 8.2038136 8.0071478 6.3791895 7.4076600
6.6848378 7.7852559 7.9590645 8.2665939 8.1131773 7.9334564 6.4754319 7.4551840
6.6298990 7.7917881 7.9330106 8.2473230 8.2165031 7.9802585 6.3982549 7.4911265
6.7183652 7.7709908 7.9611926 8.2205200 8.2136621 7.9634867 6.3687773 7.4631763
6.8052526 7.6988420 7.9199958 8.1493807 8.1624069 7.9436927 6.4093528 7.5011969
6.8400502 7.5130749 7.9545774 8.1360741 8.1670523 7.8287196 6.4236484 7.5866251
6.9203429 7.5280499 8.0737724 7.9701972 8.0788708 7.7947245 6.4736977 7.5942140
6.7505240 7.4735155 8.0205593 7.9700236 8.0963459 7.8269482 6.5743570 7.6433144
6.7766261 7.5143027 7.9086585 7.9384074 8.0446329 7.8938942 6.6469717 7.6404114
6.8795781 7.5567145 7.8207154 8.0014629 8.1329460 7.9364738 6.6944427 7.7111464
6.8549385 7.5534697 7.8166418 8.0880785 8.1476841 7.8362336 6.6534362 7.7136865
6.8702741 7.5441775 7.7644391 8.0492468 8.1868448 7.8123221 6.5357728 7.6846843
6.9621491 7.6001153 7.7734876 7.9677458 8.2844572 7.7012095 6.4885964 7.6841431
6.9883304 7.5518107 7.7427859 7.8968997 8.2771997 7.6143165 6.3975406 7.6159711
7.0117350 7.4716015 7.7096710 7.7935166 8.3154888 7.6193447 6.2692866 7.7085028
7.0228233 7.4756384 7.7560191 7.7086778 8.2071505 7.5539827 6.2521067 7.6970668
6.9930844 7.4701467 7.7735868 7.6994147 8.0008202 7.4982619 6.1464577 7.6183486
6.9483652 7.5543876 7.8788366 7.6173501 7.9930706 7.4319892 6.0712490 7.5812931
6.9301949 7.5417376 7.8901711 7.6964068 7.9568825 7.3246980 6.0836720 7.5580425
6.9512467 7.4684863 7.8560281 7.6508679 7.8830156 7.3324933 6.0536494 7.5127563
7.0671244 7.4802799 7.7414236 7.6611381 7.8797936 7.3211455 6.0636992 7.5505171
7.1471691 7.4893751 7.6882658 7.6251020 7.8285589 7.2950349 6.0099568 7.4624991
7.1472650 7.3937078 7.6224923 7.7184610 7.8580732 7.4333467 6.0720396 7.3821163
7.0905471 7.3033233 7.6402078 7.7125854 7.8726463 7.4344974 6.1496334 7.4024444
7.1443281 7.2853427 7.7136245 7.7599101 7.8742008 7.4982114 6.1227212 7.4383750
7.1678920 7.3032670 7.8529544 7.6941924 7.8063459 7.5330248 6.1799316 7.5037537
7.2182164 7.2494159 7.8650470 7.6542230 7.8245111 7.5412593 6.1925106 7.5527587
7.1874895 7.1577396 7.8801951 7.7174044 7.8043208 7.6176267 6.2612925 7.5872226
7.0950980 7.1099544 7.8321700 7.8285799 7.8093324 7.7216587 6.2317128 7.5100555
7.1010756 7.0162916 7.8309145 7.8718824 7.8341713 7.6842895 6.2108507 7.5577540
7.0773544 7.0092616 7.8760042 7.9126806 7.7572927 7.7500424 6.2460337 7.6575351
6.9883113 6.7600050 7.7917595 7.9539971 7.6934948 7.8021450 6.3244362 7.6196032
6.9236679 6.6107578 7.8042517 7.9729934 7.6902132 7.7256718 6.3612685 7.6947179
6.8701334 6.5623164 7.8651299 8.0587711 7.7665195 7.7776585 6.3845372 7.6919112
6.9062920 6.5288243 7.9325523 8.1090403 7.7527747 7.8353734 6.6212797 7.7310190
6.9030123 6.4926672 7.8651829 8.0844402 7.7739067 7.7885022 6.6687970 7.7646279
6.8993101 6.5187182 7.7806582 8.0678892 7.7425685 7.8282866 6.6968527 7.7288914
6.9732847 6.4729090 7.8355742 8.0397501 7.8146362 7.8143167 6.6120796 7.8345509
7.0268536 6.4602866 7.8777847 7.9698005 7.8878880 7.8704605 6.6330271 7.9570813
6.9572320 6.4428549 7.7598362 7.7989926 7.9018450 7.8453693 6.5847592 7.9293365
7.0017958 6.4236445 7.7623553 7.7765541 7.9307656 7.8000731 6.6640573 7.9504991
6.9748311 6.5467496 7.7957945 7.6581831 7.8932290 7.8175602 6.6765828 7.8564482
7.1277590 6.5523829 7.7816920 7.5830798 7.8310838 7.9699979 6.6625099 7.8975573
7.1846404 6.5400739 7.7998648 7.5381360 7.6390800 8.0233297 6.5677791 7.8739257
7.0582118 6.5877151 7.7510695 7.6561108 7.5192518 8.0031099 6.4708748 7.7792244
6.9852781 6.6469789 7.7343664 7.6923337 7.4543562 7.9958520 6.4243479 7.7094851
6.9163470 6.7321291 7.7124386 7.8340340 7.5150509 7.8796692 6.4054890 7.6258640
6.9539871 6.7198114 7.7464304 7.7972655 7.5465522 7.9247370 6.3763466 7.6186781
7.0154667 6.6557579 7.7018456 7.7446122 7.4584260 7.9399786 6.3712749 7.7148900
6.9962730 6.5210390 7.6130514 7.6756606 7.4366364 7.8403592 6.3732238 7.7737584
6.9425020 6.5532784 7.5046248 7.5206661 7.4108014 7.8478050 6.3076034 7.8465838
6.9371891 6.6277695 7.4803233 7.4066691 7.4365902 7.8990912 6.3034768 7.9088650
6.7807379 6.6053843 7.4247046 7.3723335 7.4844217 7.8794637 6.2870626 8.0079298
6.7548575 6.5627708 7.3526921 7.3715930 7.5233932 7.8888297 6.3369532 8.0029135
6.8576117 6.5042453 7.4417558 7.3948932 7.4840393 7.8170495 6.3059735 8.0515223
6.9699397 6.4935460 7.4223928 7.4935956 7.4578552 7.7871327 6.2350101 8.1396322
7.0445957 6.5149274 7.3498755 7.5323048 7.3161893 7.5475307 6.2366624 8.1720219
6.9485898 6.4429584 7.4100971 7.6238098 7.3585238 7.3986840 6.2166343 8.1356459
6.9317274 6.4036775 7.4226437 7.7816653 7.3785853 7.2259874 6.1496477 8.0466652
6.9838476 6.3863482 7.3944850 7.7690020 7.4292097 7.2673001 6.0904131 8.0548496
7.0161858 6.5830183 7.3886170 7.8129911 7.4680572 7.3181090 6.1248941 8.0067358
6.9988546 6.6672983 7.4311714 7.7980762 7.4782834 7.4016280 6.1656957 7.9820695
6.9194269 6.7663665 7.4532657 7.7600913 7.3650331 7.3843570 6.2031088 7.9733000
6.8540273 6.6478190 7.3115978 7.7583919 7.1309500 7.3761663 6.1951303 8.0057592
6.9509068 6.7809386 7.2866669 7.6872554 6.9557891 7.4618034 6.2253404 7.8308721
6.8427219 6.8595433 7.3006349 7.7525678 6.8948708 7.4882960 6.1456604 7.7693777
6.8643646 6.9125686 7.4553432 7.7439170 6.8082366 7.5663271 6.1829643 7.5879712
6.8975286 6.8878922 7.5119457 7.6365237 6.8413911 7.5902920 6.1684899 7.4867010
6.9454856 6.8094859 7.5826893 7.5127501 6.8122230 7.6165051 6.1434908 7.5014896
6.8656120 6.8291440 7.5412450 7.3976150 6.9885726 7.5957575 6.2187929 7.3777194
6.7522964 6.8544455 7.5696473 7.3667965 6.8111143 7.6643090 6.2774620 7.4239349
6.6207738 7.0020804 7.6122794 7.3729548 6.8358321 7.7052474 6.2963448 7.3666754
6.6836362 7.0833120 7.5385761 7.3430824 6.8903494 7.7077723 6.2426562 7.3694348
6.6544056 7.1705008 7.5750017 7.1162806 6.8316054 7.7546806 6.2520761 7.4668965
6.6445122 7.2537656 7.5620098 7.0604467 6.9714766 7.7696567 6.2168913 7.5801129
6.6608753 7.2484779 7.4148641 7.1000156 7.0595732 7.7066736 6.1898279 7.6141586
6.7092452 7.2542133 7.2490597 7.0563822 7.0448041 7.6439142 6.1751351 7.6748433
6.8078613 7.1426382 7.1313467 7.0957890 6.9435053 7.6849318 6.2391353 7.6118603
6.9920425 7.1297116 7.1300254 7.1029267 6.9506669 7.6857371 6.2550039 7.6194749
6.9192905 7.2112312 7.1948371 7.0925088 6.8033733 7.6485510 6.2446713 7.5712118
6.8976040 7.3818860 7.2245498 7.1404490 6.7556028 7.7065229 6.1823869 7.6525240
6.7724113 7.5459085 7.2851491 7.2697649 6.8417554 7.8660474 6.1783118 7.7672935
6.7194300 7.5347972 7.2818589 7.4157815 6.8578486 7.7937346 6.1863880 7.7876635
6.6783218 7.7032065 7.3161063 7.4808612 6.8221745 7.7393551 6.2094569 7.7861958
6.6780052 7.9072852 7.3386469 7.7075024 6.7489729 7.7752070 6.2594900 7.7770534
6.6122828 7.9102545 7.3347983 7.8100100 6.7563934 7.7189918 6.2282481 7.7617111
6.7332225 7.8132257 7.3485446 8.0082798 6.8755755 7.8199768 6.2876844 7.6452518
6.7801633 7.8511486 7.4237561 7.9721522 6.8975086 7.8982015 6.4780221 7.7091136
6.8190947 7.8420124 7.3770666 8.0257788 6.9971857 7.9894977 6.5616903 7.7216067
6.7513118 7.8604550 7.3618889 7.9302621 7.0949016 7.9813085 6.5643578 7.7856517
6.7628050 7.8245912 7.2596941 7.9570813 7.2466669 7.9635406 6.6354618 7.8699331
6.7747231 7.7712159 7.2297831 7.9462223 7.2319407 7.9321327 6.6808553 7.7715549
6.7944388 7.6752639 7.1445494 7.9084902 7.3265858 7.9165502 6.5973153 7.7327285
6.8929653 7.5512452 7.1648650 7.8487654 7.2832241 7.9300089 6.5561380 7.7348089
6.7940769 7.6187630 7.2528591 7.7984872 7.3609228 7.8658171 6.4141307 7.6668515
6.6640801 7.5813861 7.2429862 7.7736964 7.2748089 7.7172861 6.4458399 7.7029333
6.5964441 7.6553636 7.2656136 7.6404948 7.1571312 7.7807713 6.4593906 7.7015500
6.5288219 7.6098251 7.3282976 7.5599799 7.2317190 7.6333961 6.4885368 7.7005067
6.5038123 7.7110429 7.3055768 7.5059075 7.2139339 7.7567468 6.4008965 7.6440721
6.3780351 7.5887175 7.3798733 7.4165621 7.2010388 7.8282704 6.3766327 7.6715546
6.4090776 7.5156322 7.3745308 7.5191293 7.2024660 7.8701534 6.4857807 7.7978039
6.4300323 7.5396152 7.3217893 7.4599857 7.2234554 7.9839172 6.3700123 7.8223376
6.4952211 7.5324516 7.3905950 7.5862331 7.2426133 8.0380363 6.2909489 7.9319282
6.4996195 7.5402179 7.3576884 7.5436206 7.2467275 7.9412351 6.1976814 7.9718881
6.5335240 7.4507303 7.3051577 7.6353812 7.1364150 7.9047666 6.1325340 7.9682674
6.5557046 7.3790231 7.2036762 7.7128448 7.1193800 7.9375391 6.2489305 8.0297699
6.5441604 7.3655763 7.2821136 7.7056527 7.0674200 8.0694313 6.1991944 8.1141348
6.5299568 7.2812181 7.3469071 7.7763071 7.0893440 8.0843973 6.3161931 8.1029224
6.4632778 7.2235951 7.3577180 7.7573299 7.1867828 7.9773064 6.4443612 8.1988811
6.5609632 7.3046565 7.3423595 7.7946172 7.2214637 7.9147644 6.4333506 8.2403374
6.6211004 7.3596439 7.4109821 7.8932171 7.3246198 7.8245525 6.4723954 8.1907873
6.6966925 7.3731308 7.3802328 7.9212537 7.3263245 7.6811347 6.4539647 8.1437426
6.7493467 7.3958726 7.4822145 7.9604626 7.3323631 7.7048693 6.4297471 8.0926065
6.7861524 7.4710946 7.4875989 7.8378124 7.4562793 7.5248528 6.3531566 8.0919847
6.8920307 7.5630288 7.4108748 7.7283940 7.4552832 7.5158296 6.2816095 7.9461517
6.8239713 7.6863775 7.3990312 7.6219077 7.5169463 7.4398065 6.2728953 7.9450850
6.7909498 7.7351718 7.4728603 7.5842972 7.5798926 7.5171967 6.2345228 7.8687525
6.6316099 7.7216315 7.4175415 7.5997977 7.5894256 7.6098051 6.3571453 7.8358855
6.6447725 7.6237006 7.3327413 7.6683125 7.6183052 7.6301374 6.3949661 7.8436542
6.5625939 7.5581546 7.3676286 7.6705570 7.6596050 7.6970034 6.3051929 7.9911313
6.5156937 7.5658398 7.2655640 7.5939832 7.6934505 7.8139796 6.2722063 8.1236248
6.4628181 7.6182561 7.1849079 7.6247878 7.6527944 7.8477859 6.2733188 8.0662117
6.2807193 7.6660147 7.1859422 7.8009810 7.7286038 7.7329240 6.1874423 8.1261415
6.2538586 7.5966330 7.2008729 7.7918167 7.6958723 7.7579384 6.0812125 8.1418800
6.2400994 7.6732755 7.2368860 7.8252659 7.6834083 7.7906418 6.0063229 8.0901594
6.1300292 7.6905737 7.2447152 7.8225775 7.7107587 7.7926569 5.9907560 8.2094831
5.9624395 7.7298756 7.2218223 7.8003659 7.5122070 7.6763573 5.9307561 8.1835375
6.0283809 7.7119370 7.1847181 7.8206925 7.5151558 7.5582247 5.9489155 8.1589003
6.0139198 7.6970525 7.2008610 7.6956816 7.5530829 7.4622955 5.9815769 8.1038475
6.0531020 7.7245579 7.1681271 7.6828260 7.5946012 7.5404086 6.0227356 8.0460978
6.1213679 7.6624737 7.1532917 7.5708671 7.6268764 7.3436422 6.0693474 7.9559565
6.1203322 7.6486006 7.1797357 7.6938252 7.6401625 7.3005395 6.1137090 8.0561848
6.1347599 7.6816740 7.2161727 7.7253442 7.6679239 7.3598738 6.1210303 8.0263786
6.1027632 7.6342764 7.2468352 7.7839470 7.6578689 7.4271026 6.2343001 8.0468836
6.0205846 7.6706462 7.2734070 7.7735372 7.7451611 7.4957952 6.3642921 8.0612059
5.9736605 7.5764322 7.2822208 7.7747512 7.7448096 7.5456510 6.4513626 8.1323433
5.9652658 7.6417694 7.1454692 7.7289619 7.8050151 7.5204639 6.4398584 8.0962353
6.0264454 7.6805515 7.1832089 7.7800875 7.8790812 7.6548171 6.4565287 8.0688543
5.9205780 7.6047325 7.1775117 7.7837543 7.7753043 7.5766349 6.5299139 8.0295162
5.8707032 7.6705041 7.0903840 7.7728066 7.7226901 7.5861096 6.5172634 8.0062914
5.7941375 7.6566896 7.0527530 7.7201533 7.5512981 7.4926825 6.5792289 8.0910120
5.7667637 7.5831547 6.9989910 7.7394314 7.4663358 7.4813747 6.6334662 8.1054201
5.7741766 7.6652536 7.0893140 7.6594715 7.4559078 7.4175172 6.5843377 8.1786747
5.6920352 7.7148619 7.0536962 7.6274290 7.5285139 7.2808990 6.6844277 8.3357506
5.7074842 7.6445589 7.2102547 7.5540900 7.5199981 7.1917682 6.6906872 8.3583326
5.7071223 7.6480613 7.1944895 7.5983682 7.6235700 7.3126245 6.6530485 8.3505678
5.8636894 7.6320567 7.2626595 7.5735059 7.5027947 7.4184289 6.6634851 8.2515612
5.8462605 7.4807858 7.3406940 7.5878763 7.5098314 7.5079012 6.5910721 8.1563129
5.8933229 7.5893269 7.3498554 7.5860047 7.4425120 7.6550336 6.5848656 7.9896631
6.0005140 7.7092423 7.3374844 7.5199208 7.4441533 7.7528443 6.6001673 7.8785520
6.0346880 7.7955923 7.4530354 7.4515624 7.3759885 7.9088941 6.4819250 7.7844119
6.0969934 7.9609404 7.4251332 7.3938532 7.3411603 8.0480919 6.4634714 7.7854505
6.0759234 8.1781015 7.3506594 7.5039325 7.3971915 8.1832838 6.3498702 7.6872163
5.9692597 8.0890980 7.2383428 7.5471873 7.3248625 8.2574005 6.2885232 7.7175684
5.8536930 7.9553995 7.2141685 7.5066247 7.3587165 8.2739210 6.2054696 7.7604885
5.9020715 7.9010167 7.1245265 7.4579425 7.2240324 8.3908052 6.2105417 7.7491617
5.7777052 8.0167351 7.0539422 7.5158787 7.2348285 8.4057827 6.1111808 7.6783080
5.7630019 7.8985825 7.0849905 7.4751558 7.1811824 8.3584185 6.0000839 7.7208009
5.7706351 7.9888411 7.1844683 7.4992418 7.1730542 8.2717400 6.0531573 7.5832419
5.7691231 7.8918266 7.2098765 7.4466529 7.1561432 8.2366009 6.0105019 7.7571535
5.6968594 7.9024115 7.2413082 7.4641747 6.9223065 8.1595898 6.0145106 7.6861739
5.8070579 7.8403006 7.2507420 7.4516521 6.9658012 8.2257986 6.1208191 7.7586727
5.8730788 7.7880149 7.1656432 7.2837157 6.9095163 8.1881599 6.0770512 7.7275858
5.9675589 7.8082123 6.9397664 7.1966743 6.8415155 8.0054665 6.1166077 7.8097019
5.9402475 7.7446003 6.8722920 7.1561475 6.8487272 8.0653143 6.0532198 7.7804065
5.8722825 7.7545252 6.7253237 7.2100573 6.8654137 8.0433731 6.0156188 7.7568932
5.7867131 7.7902002 6.7056046 7.3323803 6.8329577 8.0734558 5.9295592 7.8120570
5.8869019 7.7382908 6.7225838 7.4224644 6.9107280 8.0238037 5.9079432 7.8650494
5.9848623 7.7956586 6.7440701 7.5349107 6.9236555 7.9667606 6.0346532 7.9425097
6.1025600 7.7790132 6.7891598 7.4739566 6.8997746 7.8630915 6.1293983 7.8815031
6.2118702 7.6786370 6.8534594 7.5544930 6.8978224 7.7764621 6.2081857 7.9187384
6.2639480 7.6534958 6.8276544 7.6092334 6.7730465 7.6583290 6.3089380 7.9244790
6.3507485 7.6309528 6.8496203 7.6867638 6.7356305 7.7078366 6.3226185 7.9446850
6.3635530 7.7529931 6.8505673 7.7400427 6.8239751 7.6465545 6.3533473 7.9415803
6.3714395 7.8455014 6.8875146 7.8884478 6.9285512 7.6661973 6.3820953 8.0506849
6.2901640 7.8771625 6.9027114 7.9266634 7.0502367 7.6064138 6.4778805 8.1747475
6.2424569 7.8229146 6.8849401 7.7975016 7.2199903 7.4729543 6.4328980 8.2292366
6.1652074 7.8406286 6.9052453 7.6986060 7.2430577 7.4007039 6.4368258 8.2369165
6.1461382 7.9587712 6.8168206 7.6773629 7.1509347 7.4557762 6.4408765 8.2719936
6.1019788 7.9559145 6.8129196 7.5874252 7.2244701 7.4904008 6.4039369 8.2744904
6.1476355 7.9857383 6.6889977 7.5676904 7.1179242 7.4120345 6.2547197 8.3624496
6.0887938 7.9080329 6.6330509 7.4653063 7.1064062 7.3798079 6.2288337 8.2858477
6.0655937 7.8665977 6.5683393 7.5205493 7.0091219 7.4140964 6.1070685 8.4232683
5.9251041 7.7477517 6.5517006 7.4726214 7.0146208 7.4229307 6.1039495 8.4405956
5.8684850 7.7395811 6.5706277 7.5876679 7.1401286 7.5422220 6.0223074 8.5712786
5.7955565 7.7739019 6.7183990 7.5973859 7.0954142 7.5988159 6.0122366 8.5528030
5.7652798 7.7740722 6.8281908 7.6451950 7.1151609 7.6249194 5.9776530 8.5196152
5.7904682 7.8049216 6.8525848 7.7047348 7.0727110 7.6949215 6.0990291 8.6145344
5.6972184 7.8669071 7.0495157 7.6941977 7.1137595 7.7853680 6.0093799 8.6069918
5.7181730 7.8421888 7.1741304 7.6699424 7.1536965 7.7912917 5.9420934 8.5193491
5.6752014 7.8488135 7.1902666 7.5205941 7.1577096 7.8665824 5.9906583 8.4714928
5.6095381 7.9126496 7.1685033 7.4520669 7.1503091 7.9593916 5.9922380 8.4870558
5.4836307 7.6981616 7.2410841 7.5394669 7.2110505 8.0022364 5.9894958 8.5999002
5.5480433 7.5804157 7.2704678 7.6542315 7.1978297 7.9614406 6.0558176 8.6546154
5.4386506 7.3889637 7.1998587 7.7346373 7.2662892 7.8820705 6.1722093 8.7768641
5.4109044 7.4602766 7.2612553 7.8141565 7.3005366 7.7934613 6.2543201 8.7924252
5.3928251 7.5429707 7.1053047 7.9404845 7.3241811 7.7589316 6.3081965 8.8449926
5.3373160 7.5412655 7.0908313 8.0279703 7.3484931 7.7331905 6.3540154 8.8712425
5.3815188 7.5225444 6.8989005 8.0777063 7.4103808 7.7149401 6.4144897 8.8125753
5.3701344 7.5370526 6.7715421 8.0290184 7.4306297 7.7218256 6.3588839 8.7966890
5.2625890 7.5317998 6.7073722 8.0849810 7.4369626 7.8226495 6.3305392 8.7523985
5.2499723 7.5531001 6.8139677 8.1358862 7.4501843 7.7848301 6.3477573 8.7846222
5.2020912 7.5183849 6.7859573 8.1808882 7.4046698 7.7300873 6.3397374 8.7608480
5.2968373 7.4629769 6.6934490 8.3081493 7.4778399 7.8567195 6.3065491 8.7692108
5.4509006 7.5294447 6.7584748 8.2935324 7.3796391 7.8359075 6.1777811 8.7859459
5.5131006 7.4940414 6.8508925 8.4051437 7.3288083 7.9130363 6.1832700 8.7966347
5.5300570 7.4911947 6.8577132 8.3132973 7.3360667 8.0317411 6.1892047 8.7989187
5.5200238 7.5250359 6.9640055 8.2821951 7.3476515 7.9868340 6.1978102 8.7513676
5.5220242 7.5120001 7.0146203 8.2369633 7.3199611 8.0285530 6.2326446 8.6932030
5.4472351 7.5358729 7.1231852 8.1531906 7.4305921 7.9869556 6.3863029 8.7531214
5.3478465 7.6154981 7.1439252 8.1072426 7.5375733 8.0783882 6.3713183 8.6850586
5.3332367 7.7115917 7.1432071 8.1288767 7.6040287 8.0455093 6.4762588 8.7305889
5.3883986 7.7951012 7.1071849 8.1622791 7.5397701 7.9590869 6.4533758 8.8256378
5.3697901 7.9615159 7.0335503 8.0465498 7.4723082 7.9835482 6.4523735 8.9104786
5.2415252 8.0070839 7.0332232 8.0101948 7.4476905 8.0567665 6.5521517 9.0055542
5.2966390 8.1682539 6.9935346 8.0406456 7.4306121 7.9883151 6.6009717 8.9813509
5.3425131 8.2584486 7.0102262 8.0967903 7.4408479 8.0175133 6.5784893 8.8927631
5.3381453 8.3733702 7.0187554 8.1660271 7.4448781 8.0077448 6.5894489 8.9070129
5.3956652 8.4522152 6.9737396 8.2630548 7.4517732 8.0642672 6.6202369 8.9622402
5.4854116 8.5275183 6.9122505 8.3643265 7.4879894 8.0116539 6.5766597 8.9214144
5.4448056 8.5605736 6.9054389 8.3718414 7.4361191 8.0290194 6.5604682 8.9374733
5.4639335 8.4660196 6.8937917 8.3576031 7.5419779 8.2274723 6.5132236 8.8768740
5.4390159 8.4256754 6.8690810 8.2904434 7.4628944 8.2970076 6.4467659 8.8514605
5.3386321 8.3401937 7.0457754 8.2759247 7.5403891 8.3323107 6.5058889 8.8536873
5.1628356 8.3007889 7.0905547 8.1753111 7.6074152 8.2284393 6.4340405 8.7842131
5.0608859 8.3457766 7.0726409 8.1381474 7.6099215 8.2483006 6.4626889 8.7355127
4.9750757 8.4656219 7.0874925 8.0957575 7.7379451 8.2065001 6.4226227 8.9119568
4.9529781 8.4283266 7.0814176 8.1521769 7.7247968 8.2755575 6.4287572 8.9603519
4.8201213 8.4686146 7.0758681 8.0865688 7.6142325 8.2402229 6.4454579 8.9477873
4.8618898 8.3820839 7.0088315 8.0928230 7.5775523 8.2396555 6.4609656 9.0366154
4.9464402 8.3361301 7.0581574 8.0857172 7.5939445 8.2250710 6.4691257 8.9197054
4.8213243 8.2696915 7.1505980 7.9847746 7.6331596 8.2451267 6.5324144 8.9278793
4.8633265 8.2505598 7.0877738 7.9441452 7.5679860 8.2829647 6.6242461 8.9112091
4.9364476 8.2217379 7.1197901 7.8205247 7.5001392 8.2735691 6.5737863 8.9169912
4.9885716 8.3212433 7.1808491 7.7938957 7.5246563 8.3004789 6.6930542 8.8705778
4.9386120 8.3141184 7.0997567 7.6666312 7.6917272 8.3146086 6.5885086 8.9062185
4.9647698 8.4051733 7.0513554 7.5816998 7.5803761 8.2721109 6.6592631 8.8385191
5.1361570 8.5216885 7.0483284 7.5227094 7.6092811 8.1360474 6.6668558 8.8203068
5.2082582 8.5259476 7.0798798 7.4759541 7.6173024 8.0548744 6.7376246 8.7714396
5.1561136 8.5309649 7.1059146 7.4913788 7.7210965 8.0375948 6.7439356 8.8162260
5.2481928 8.5221930 7.0229807 7.5166039 7.7957296 7.8707752 6.8123665 8.7187748
5.2630296 8.6000633 7.0432434 7.5542941 7.6937699 7.7918773 6.6847472 8.7049961
5.3549790 8.7309113 6.9491630 7.5073485 7.6563134 7.7286882 6.6958108 8.6789188
5.5401039 8.7633610 6.9618115 7.4973049 7.7975588 7.6979079 6.7311506 8.7114820
5.4275713 8.7676067 6.8918972 7.6035213 7.8421688 7.7226114 6.6977367 8.7317677
5.3311872 8.8679371 6.7257757 7.5399461 7.8664002 7.6279316 6.6610928 8.7162008
5.2303987 8.8902111 6.6083837 7.4885998 7.8000665 7.6292400 6.5489984 8.8992224
5.2095013 8.8217173 6.6694341 7.4324250 7.7010150 7.7163305 6.4944191 8.8719387
5.1753287 8.7761517 6.8138556 7.4182539 7.6566710 7.6491175 6.6404324 8.8580427
5.1511493 8.6176386 6.9423537 7.6028123 7.4808779 7.7058401 6.5559349 8.8218508
5.1422548 8.6228714 6.9184852 7.7282000 7.4338655 7.6412196 6.4911284 8.8852539
5.1357350 8.6548414 7.0584817 7.6720762 7.3241768 7.6284475 6.4894214 8.8114853
5.1367469 8.6501188 7.1401672 7.7763929 7.3446317 7.4956703 6.5426869 8.6857605
5.0650191 8.5200529 7.2159710 7.8814683 7.4239283 7.4864621 6.5923271 8.6947975
4.9842019 8.3820887 7.2048955 7.9349165 7.4309840 7.4058318 6.6371984 8.7113333
5.0017586 8.2230253 7.2024117 7.8692651 7.4314003 7.4241686 6.6606913 8.7564840
4.8578062 8.1522465 7.1919475 7.8138628 7.4194374 7.4451861 6.6947312 8.7232704
4.7810950 8.0563307 7.2123146 7.6145573 7.3767858 7.4266424 6.6877060 8.7505169
4.7663398 7.9394927 7.1550941 7.5154896 7.4136348 7.4130054 6.6524673 8.7318554
4.6977272 7.8365054 7.1407962 7.4089446 7.5162430 7.4886227 6.6014204 8.5752306
4.7938733 7.8554449 7.0990148 7.4860873 7.6569548 7.4614773 6.4926295 8.5396471
4.8438435 7.8691463 7.0292478 7.5653148 7.6262484 7.2837610 6.4384470 8.4746752
4.8430324 7.8508296 6.8512392 7.5459957 7.6003032 7.2605147 6.2312274 8.4676628
4.8311434 7.8389835 6.8476963 7.5493913 7.6427126 7.2357383 6.2205291 8.5141525
4.9122014 7.8387718 6.9624205 7.6003809 7.6553960 7.2469153 6.1467810 8.4767790
4.8180857 7.7059155 6.8478312 7.5662451 7.7310457 7.2545309 6.1084690 8.3194704
4.8351197 7.5969057 6.9696741 7.5099988 7.6905289 7.2579627 6.0072579 8.2769451
4.8748794 7.4420261 7.0433884 7.4997892 7.6225033 7.2119355 5.9447031 8.1776199
4.8337569 7.3495488 6.9399314 7.5873055 7.4549489 7.2093306 5.8648448 8.0779715
4.9172034 7.4134364 6.9670763 7.6160698 7.4598107 7.1416926 5.7311635 7.9981084
4.8919239 7.3956661 6.9236212 7.5782318 7.4869380 7.2039938 5.6015239 7.9877644
4.9234285 7.3901677 6.9896674 7.6173582 7.4099050 7.1570616 5.7183704 7.9091568
4.9715533 7.4149461 6.9676800 7.4784961 7.5042419 7.2116504 5.7514215 7.8749456
5.0526056 7.4546165 6.9194298 7.3749804 7.6264930 7.2034955 5.6879473 7.8883204
5.0762477 7.4879723 6.9178157 7.3755360 7.7346239 7.1694517 5.6521354 8.0021229
4.9859624 7.4974899 6.9175634 7.2907248 7.7535882 7.2278891 5.6483903 8.0008173
5.0688372 7.5075307 6.7554760 7.2799549 7.8024311 7.3010507 5.6887083 8.1053162
5.0865812 7.6209998 6.7328124 7.1771464 7.8650842 7.2999783 5.8297348 8.1140947
4.9558563 7.6089454 6.7244282 7.1715226 7.8276567 7.0954657 5.7484298 8.2175331
4.9244556 7.6991773 6.7583337 7.0168529 7.8109999 6.9869113 5.8035774 8.1886568
4.8019285 7.7942157 6.7103014 6.9687214 7.6924071 7.0315623 5.9002485 8.1374359
4.7361441 7.8162227 6.8381958 6.9857321 7.6002793 7.0668430 5.8987637 8.1267967
4.7648849 7.7338200 6.9637527 7.0845509 7.5918403 7.1711388 5.7724786 8.1577072
4.8853865 7.7441797 6.9900913 7.2066712 7.4685721 7.3128853 5.6751251 8.0927172
4.8657856 7.7588792 7.0233235 7.2357974 7.4859242 7.3997107 5.6718712 8.0915365
4.9026809 7.7242823 7.0572968 7.2668185 7.4607139 7.4699054 5.7573824 8.0829706
4.8985353 7.6134729 7.0786014 7.2608418 7.5469851 7.5613227 5.5789981 8.1028299
4.9336233 7.6579857 7.1473441 7.1194229 7.5546527 7.7085824 5.4760442 8.0255117
4.9307733 7.6411362 7.3077168 7.1555843 7.5182242 7.7414675 5.4807324 7.9876046
5.0359254 7.7139239 7.2017937 7.0334516 7.4486561 7.8211894 5.3462358 7.8917313
4.9580965 7.9125133 7.2708764 6.9581532 7.4177279 7.8346939 5.4320240 7.9826875
5.0935631 8.0228109 7.1849356 6.9446750 7.3851051 7.8729000 5.2390914 8.0002851
5.0572119 8.0255775 7.1267862 6.8661671 7.4014854 7.9139757 5.2990208 7.8901634
5.0411563 8.1238947 7.1210418 6.7207055 7.3534660 7.8274508 5.3042264 7.9142075
5.0239105 8.1744146 6.9565601 6.6139936 7.2592955 7.8518872 5.4766059 7.9316430
5.0730286 8.0810213 7.0568900 6.5432701 7.3357697 7.7678332 5.4495354 8.0002298
5.0630269 8.0957918 6.9383397 6.4658384 7.3643379 7.6577077 5.5433216 7.9495063
5.0740585 8.1481609 6.9526329 6.4470277 7.4304223 7.6634650 5.5892043 8.1017332
5.0863166 8.0436516 6.9918370 6.3436923 7.4540977 7.5515695 5.6537042 8.0436935
5.2362156 8.1273775 6.9454703 6.4512606 7.4254928 7.4555740 5.6804256 8.0635843
5.2639461 8.0363655 6.9570608 6.4846773 7.4808059 7.4527249 5.6093426 8.0819254
5.3022070 8.0108614 7.0234342 6.5428324 7.3862896 7.4216714 5.5982509 8.0419989
5.3726873 8.0259247 7.1780062 6.6247416 7.3330307 7.4935336 5.6166158 8.0855370
5.3811359 7.8784242 7.1778979 6.4830647 7.3390326 7.4669170 5.5989451 8.0356255
5.4328980 7.9290271 7.2352638 6.3765202 7.2520356 7.5708055 5.6235790 8.0263920
5.5923862 7.9510112 7.2427363 6.3111038 7.3271346 7.6793437 5.6455979 8.0160313
5.7379990 8.0937376 7.2145476 6.3408246 7.1689525 7.6430578 5.5923057 8.0031452
5.6941757 8.2217865 7.2511697 6.4175596 7.1646481 7.7522655 5.5082526 8.0561962
5.7639475 8.1924925 7.2710924 6.5061345 7.0747824 7.7829943 5.5183873 8.0626526
5.7470298 8.1562042 7.2394161 6.5146909 7.0270901 7.8642311 5.5319896 7.9973955
5.5882025 8.1365910 7.1386480 6.4934130 7.0660419 7.9864311 5.5991426 8.0848036
5.4635496 8.0813112 7.1024318 6.5175643 7.0708413 7.9950547 5.6459470 8.1089211
5.3827758 8.0120811 7.1629252 6.4128885 7.1804185 8.0335741 5.6662216 8.0601692
5.3132658 8.0417910 7.1179748 6.3209100 7.2953377 7.9634004 5.6005874 8.1337833
5.3242683 8.0867691 7.0909586 6.3082471 7.4018898 7.8325567 5.6172895 8.0796890
5.4171515 8.1323805 7.0653725 6.2052560 7.5728488 7.7824388 5.5374517 8.0379925
5.5320530 8.0749493 7.0846391 6.3356643 7.6829166 7.6920114 5.4406433 8.0096254
5.5699997 8.0779114 7.0719528 6.3705349 7.7285690 7.6936417 5.4359026 8.0689840
5.5894465 7.9817929 7.1223154 6.3975205 7.8700352 7.6958046 5.3059125 8.0007658
5.7227364 7.9101272 7.1375747 6.3442607 7.8229513 7.5606532 5.2525206 7.9522429
5.6345234 7.7707381 7.0861287 6.4206982 7.9230843 7.4582953 5.3226256 7.9412570
5.6388440 7.6282825 7.0063338 6.3971357 7.9108291 7.4248505 5.3583937 7.9063382
5.5166430 7.6068988 7.0572085 6.4046426 7.9242482 7.4747996 5.4225035 7.9053578
5.4253531 7.5873370 7.0795174 6.4069381 7.8511629 7.4100165 5.5851254 7.8333688
5.2725587 7.6017375 7.0573077 6.3261933 7.7242055 7.4668326 5.6479015 7.7839460
5.2806654 7.6503086 7.1505003 6.3605771 7.6557198 7.4284906 5.6258807 7.8207350
5.3455701 7.6395535 7.1426296 6.3268723 7.5741949 7.4735985 5.5466576 7.8805122
5.4877777 7.6150117 7.1166487 6.2860503 7.5167127 7.5544162 5.5720119 7.9954653
5.6038651 7.6818137 7.1498046 6.2554817 7.3744102 7.6490760 5.6218529 8.0577526
5.6135311 7.6781602 7.2897382 6.2193875 7.3212810 7.6891718 5.6681385 7.9814477
5.6259956 7.7158575 7.2648087 6.1513600 7.2793150 7.7900462 5.6296191 7.9555135
5.6482086 7.8015389 7.2648711 6.0559154 7.4093294 7.8397045 5.5371747 7.9965329
5.6385903 7.8719478 7.2061591 6.0115681 7.5220132 7.8109541 5.5508404 7.9743924
5.6046090 7.7936039 7.2120585 6.1189790 7.5252538 7.7102346 5.5590968 7.9868784
5.5427332 7.7561436 7.2590389 6.1615081 7.5284905 7.6169577 5.5643177 8.2036390
5.5284796 7.6401086 7.2824378 6.2060704 7.6359992 7.5787501 5.6039901 8.2699442
5.4973660 7.7145586 7.3827586 6.1420727 7.5818367 7.4294882 5.7251186 8.3593235
5.3321633 7.6800675 7.3831534 6.2543893 7.7144976 7.4245191 5.9002762 8.3648977
5.2715940 7.5358601 7.3027315 6.3426018 7.7416329 7.3834691 5.9554820 8.3569117
5.2505951 7.6416526 7.2958040 6.2832732 7.6879892 7.3469973 6.0782428 8.2705526
5.2704883 7.5880871 7.2948494 6.3667412 7.7954669 7.3237629 6.0307851 8.1662979
5.1354775 7.7108612 7.2675452 6.4474602 7.7841921 7.4212308 6.0099325 8.0887089
4.9624209 7.8295193 7.2718968 6.6108017 7.8283768 7.3334589 6.0071063 7.9003172
5.0617318 7.8331466 7.3104658 6.6794715 7.7424965 7.1460657 6.1479816 7.8410850
5.0661831 7.9808426 7.2977562 6.6072068 7.8492060 7.1715903 6.1666217 7.6567831
5.0649643 7.9810433 7.1586204 6.6088462 7.6995206 6.9810705 6.2795682 7.6759143
5.0986352 7.9603672 7.1372890 6.5800323 7.6753211 7.0222301 6.3988943 7.6708751
5.1325130 7.9350057 7.1315055 6.4730372 7.6303372 7.0240669 6.4765348 7.6066165
5.0988250 7.8453193 6.9877005 6.4935484 7.4464312 6.9207444 6.5474701 7.4817352
5.0549884 7.9387679 7.0062065 6.4264264 7.3876891 6.9005928 6.6812811 7.4410505
5.0700750 8.1079130 6.9666877 6.5098062 7.3848667 6.7827916 6.6967530 7.4114914
5.0090313 8.0307035 6.8853607 6.6166077 7.3685169 6.6427917 6.6329370 7.4372435
5.0787640 7.9629540 6.9620914 6.7921214 7.3574815 6.6144028 6.5776706 7.5466886
5.1845179 7.8241768 7.0249615 6.8736205 7.3304172 6.6363978 6.5261889 7.5903568
5.1902566 7.7420349 7.0527530 6.9283209 7.3147750 6.6327438 6.5118928 7.6368995
5.1531758 7.7362633 7.0691805 6.8830357 7.3405123 6.6509299 6.4419980 7.6405687
5.2572188 7.8654242 7.0534987 6.8987651 7.3378139 6.6428342 6.3953447 7.6718283
5.2108369 7.8694272 7.0396848 6.9411464 7.4772263 6.7641344 6.4213428 7.7301393
5.1850238 7.8946319 7.0893950 7.0137463 7.3812542 6.8539629 6.4679399 7.7316265
5.2007418 7.8324747 7.1021738 7.2437582 7.5172248 6.8289447 6.4376569 7.7325540
5.2151208 7.6984887 7.1869659 7.2309799 7.5837750 6.8290668 6.5361323 7.6694179
5.2395492 7.7014751 7.2244043 7.1866889 7.5595403 6.7692924 6.6035686 7.6349301
5.2647243 7.7658005 7.3069177 7.1099458 7.6523819 6.8091311 6.5940857 7.6018972
5.3754182 7.8219018 7.2136903 6.9615517 7.5695553 6.7936220 6.5980487 7.7249012
5.3559108 7.7854018 7.2300892 6.9510007 7.5683012 6.7357917 6.6044307 7.8180461
5.4199491 7.7827630 7.2493191 6.8400221 7.5171189 6.8137531 6.6706781 7.8620753
5.3996572 7.7310333 7.3141394 6.7699656 7.5159945 6.9825854 6.6326065 7.8945489
5.4311037 7.7794623 7.2137299 6.7480922 7.4927349 7.1289039 6.5009928 7.9338789
5.4554286 7.8282757 7.1437278 6.7300062 7.3742824 7.1858931 6.3578897 7.8865070
5.5899458 7.9477534 7.0866141 6.7360559 7.4215631 7.3002782 6.1781983 7.8247151
5.5086017 7.9439106 7.1088157 6.7326484 7.3724422 7.4416184 6.1048956 7.7065067
5.6359925 7.8983159 7.2122326 6.6874614 7.4691839 7.3053155 6.0279436 7.7067909
5.6366978 7.8960271 7.1165299 6.6985960 7.4033108 7.3485589 6.1582532 7.6304836
5.5739069 7.8953524 7.1663570 6.6407423 7.4972935 7.2995181 6.1483979 7.4552202
5.4988661 7.8862176 7.2127757 6.6202273 7.3881898 7.3968143 6.2068677 7.4314909
5.3693228 7.7363853 7.2080173 6.6150088 7.3637285 7.4558172 6.1889806 7.3870463
5.1903715 7.7852812 7.2363787 6.6277003 7.1881580 7.5620713 6.2506032 7.4155769
5.1732478 7.7894869 7.2166891 6.5782037 7.2141891 7.7270470 6.2271295 7.4048033
5.1749349 7.8702755 7.2728143 6.5726094 7.2799621 7.8042197 6.2162733 7.4559097
5.2245159 7.8914866 7.2344084 6.5278592 7.2324090 7.9019480 6.0458188 7.5489459
5.3572912 7.9330411 7.2237453 6.6226501 7.1572399 7.8754106 6.1250520 7.5958223
5.4191570 7.9372234 7.1472616 6.5491257 7.1161466 7.8353200 6.0637999 7.6131897
5.4630418 8.0037374 7.1314282 6.7222848 7.2706800 7.9006624 6.0328579 7.6189284
5.5029030 7.8691998 7.0827508 6.6932840 7.3499298 7.9401851 5.9677043 7.5624285
5.4262109 7.9540844 7.0577121 6.7214813 7.4677553 7.8126330 5.8770466 7.5386753
5.3978953 7.9239879 7.0004749 6.7960515 7.3918972 7.6613064 5.9454169 7.4878135
5.3405323 7.9591074 7.0169220 6.8732219 7.3676653 7.6700215 5.8371010 7.4393916
5.3827596 7.9857759 6.9496422 6.8582850 7.3004785 7.6898699 5.8053532 7.5220642
5.3701558 8.0615082 6.8885245 7.0181999 7.2911277 7.5212917 5.6859269 7.4968972
5.3632874 8.0202360 6.9286599 7.0191822 7.3465195 7.5120931 5.4861426 7.5634832
5.4459615 8.0344515 6.9768286 7.0222354 7.3253646 7.6238780 5.6066675 7.4932785
5.4686346 8.0255871 7.0349002 7.1199532 7.2987347 7.6779618 5.5744071 7.5602808
5.5405245 7.9088163 7.0111055 7.0509410 7.3974805 7.6640162 5.6926312 7.4796820
5.5518456 7.7926607 6.9560356 7.0800209 7.3903432 7.7207155 5.7470236 7.5490665
5.5690556 7.7208676 6.8679652 7.0112643 7.2422018 7.6679149 5.7736368 7.5366135
5.5916910 7.7055392 6.9060683 6.9922338 7.1794963 7.6947122 5.8712521 7.4308538
5.6819062 7.7122440 6.9739876 7.0566216 7.0890059 7.7469597 5.9557610 7.4321427
5.7453418 7.7147446 6.9807835 7.1203318 7.1323514 7.8026843 6.0272059 7.3870530
5.7046638 7.6439533 6.8887057 7.1918936 6.9927239 7.6573248 6.0481524 7.3885903
5.7307119 7.6000018 6.6632795 7.1701760 6.8649907 7.4846926 6.0879841 7.3240757
5.7460971 7.4662542 6.6292162 7.1954007 6.9139843 7.5310102 6.0880537 7.4098701
5.7618990 7.3716245 6.6318231 7.2440190 6.8510089 7.4927845 6.0902758 7.3120332
5.7525492 7.4438200 6.6477818 7.3155818 6.9561710 7.4588604 5.9827418 7.2330837
5.7654300 7.4314723 6.6854796 7.3133345 6.9919801 7.3277779 5.9195833 7.2219396
5.6562982 7.4363523 6.7220864 7.3993268 7.0491228 7.3231363 5.7435026 7.2881417
5.6815777 7.4243507 6.7594824 7.3565607 7.1531243 7.2599826 5.7930961 7.2163706
5.7466321 7.3598385 6.8040481 7.3066516 7.2136879 7.2184186 5.7241039 7.0758142
5.7186017 7.3579888 6.8721633 7.2509599 7.1934023 7.2389965 5.7297149 7.0337467
5.5942063 7.2388186 6.9277053 7.3099184 7.2465930 7.2298188 5.7777162 7.0267196
5.5540590 7.1980262 6.9072437 7.2950740 7.2642341 7.2479901 5.8252492 6.9377923
5.4528832 7.3336515 6.8062162 7.1977801 7.2659760 7.3063865 5.8400331 6.9332099
5.4787316 7.2203298 6.8638754 7.1426268 7.2993212 7.3224916 5.8537426 6.9806237
5.3551564 7.1225662 6.9144568 7.1566510 7.2646971 7.2859836 5.8719625 6.9378796
5.3293366 7.0850639 6.9072957 7.1522870 7.3100476 7.4320965 5.9082742 6.8217006
5.2186365 7.0930290 6.9380879 7.1709304 7.1863184 7.5350757 6.0722532 6.8256927
5.1286588 7.2353830 6.9100809 7.1705847 7.0830264 7.5640283 6.1781607 6.7755084
5.2765102 7.3509707 6.9096708 7.1802974 7.1129141 7.5793071 6.2611861 6.8071065
5.3314710 7.2655396 6.9634762 7.2740011 7.1981406 7.6746230 6.1246428 6.7576098
5.2519851 7.1601701 7.0442905 7.2867575 7.2233968 7.5236049 6.0636425 6.7791004
5.3094616 7.1350689 7.0553360 7.2740688 7.2221670 7.5835404 6.1071644 6.9038262
5.2781668 7.0685811 6.9015956 7.2326746 7.2408009 7.5579886 6.1395059 7.0053768
5.2925301 7.1881423 6.8358755 7.1776171 7.3644013 7.4883275 6.2255192 7.0306420
5.3839211 7.2285671 6.8262572 7.1710329 7.4679160 7.3205972 6.2592301 7.1275086
5.4362607 7.3649907 6.7649198 7.1189280 7.4898896 7.2161837 6.2904077 7.1153440
5.6092324 7.4085970 6.8495831 7.0086184 7.4748292 7.0596299 6.2732782 7.2538228
5.6237106 7.6522303 6.8231845 7.0412288 7.4682188 6.9546504 6.2373500 7.1513515
5.6628489 7.6657124 6.8751125 6.9389200 7.4404097 7.0242414 6.3023911 7.1903472
5.5812845 7.7644777 6.9026089 6.9133816 7.4546151 6.9334903 6.3582444 7.1851187
5.6524963 7.7603040 6.8112445 6.9190516 7.4489717 6.9528375 6.3437405 7.2332253
5.5459905 7.8692946 6.8470407 6.9162455 7.4906659 7.0499763 6.3932920 7.1869383
5.5469398 7.8781710 6.8766332 6.8937640 7.5203037 7.0855131 6.2610035 7.1743155
5.5393233 7.9167757 6.9717994 6.9491067 7.4223580 7.0896754 6.3012767 7.1715446
5.5037246 7.8904982 6.9505854 6.9536576 7.3418522 7.0822544 6.4984641 6.9669514
5.5253758 7.7723765 6.9006972 7.0059352 7.2722516 7.2148066 6.5069189 6.9419928
5.5689073 7.7945151 6.9445887 6.9640183 7.1788645 7.3092766 6.6457644 6.8544006
5.6674261 7.6438584 6.8690553 6.9203510 7.0865641 7.3263950 6.6496792 6.9340577
5.7454486 7.5761080 6.9576616 6.7774730 7.0860434 7.4566622 6.4830308 6.9482861
5.7926521 7.5177622 6.8860431 6.6720929 7.0496821 7.5408597 6.4880867 6.9483943
5.8184142 7.6063161 6.9671979 6.5831032 7.0393362 7.5518031 6.3492889 6.9687634
5.8654799 7.6341472 6.9276924 6.6133704 7.0539236 7.6171741 6.3088923 7.1128302
5.8075771 7.6694779 6.8936892 6.5851693 7.0933328 7.6613698 6.3457513 7.2188711
5.7245383 7.7162733 6.9072638 6.5113916 7.1009870 7.5274239 6.4243646 7.2820520
5.5752978 7.5988941 6.9812951 6.4543066 7.1802011 7.4836478 6.4214377 7.2424464
5.5908432 7.6153865 7.0173697 6.3779411 7.2866960 7.4584608 6.3978639 7.3191595
5.6226239 7.4823327 6.8859119 6.3081307 7.2895937 7.4732356 6.3590059 7.2354517
5.5680871 7.4325523 6.7568550 6.2897253 7.2541394 7.4903483 6.4085298 7.1622214
5.2702537 7.3717766 6.6270785 6.2596884 7.1466551 7.5012221 6.5958848 7.1546612
5.2721448 7.4232488 6.5350251 6.3600392 7.1535149 7.4652424 6.6974864 7.1082377
5.1979866 7.4754734 6.6924343 6.4256897 7.1661863 7.4801702 6.8799767 7.1910286
5.2462220 7.4463806 6.8074574 6.6380348 7.1614032 7.5402112 6.9023809 7.1453438
5.1304226 7.4278426 6.8137484 6.6684546 7.0721231 7.7313347 7.0262566 7.1682858
5.0955362 7.4209003 6.7838411 6.6980438 7.0658350 7.7460213 7.0211930 7.1597610
4.9730864 7.4806447 6.8121419 6.7283812 7.1008186 7.7928314 7.0028815 7.0424986
4.8565869 7.6222067 6.7567515 6.7233515 7.1008377 7.8586893 7.0580401 6.9060993
4.8458276 7.6156454 6.6741166 6.7014666 7.0441074 7.8203893 7.0436587 6.8102465
4.9368486 7.6247373 6.6750813 6.6280665 7.1430588 7.8252869 6.9988260 6.7931223
5.0767131 7.6904993 6.6792150 6.6644726 7.1567421 7.7986808 6.9049978 6.6437516
5.0415087 7.7379975 6.7970414 6.6240067 7.1878319 7.6958818 6.8909941 6.5156760
4.9598551 7.7103820 6.9000220 6.6920977 7.2034788 7.7737842 6.9616151 6.5795727
4.8790789 7.7185364 6.9947886 6.6866136 7.2102652 7.7447844 7.0048475 6.6201167
4.8373728 7.7924256 6.9035230 6.6692824 7.1687927 7.8059311 7.0035348 6.7470980
4.8731518 7.8586960 6.8231740 6.7447171 7.1114788 7.7566538 6.9564815 6.8341837
4.9555907 7.8641090 6.8261223 6.6962748 7.0563288 7.7773170 6.9625840 6.6785464
4.9279871 7.9603233 6.8418922 6.8250256 7.0718651 7.6973701 6.9700866 6.6513329
4.9098773 7.8845830 6.8657732 6.7939091 7.1263361 7.7856503 6.8816719 6.6161871
4.9085388 7.9288383 6.9066472 6.8548183 7.0849833 7.8202305 6.7557621 6.7144871
4.7838979 7.9419045 7.0012331 6.8208337 7.0446692 7.8646464 6.8563447 6.7206154
4.7919955 7.9322147 7.0748382 6.8386469 7.0132079 7.9289451 6.8698602 6.6428447
4.7925367 7.9041162 7.0131831 6.8624163 7.0375414 7.8606100 6.7074676 6.6175590
4.7423558 7.9708099 6.9785423 6.7995110 7.1459050 7.9258566 6.7752433 6.6618757
4.7945199 7.9110184 7.0466342 6.8816204 7.1044087 7.8878899 6.7106028 6.6660748
4.8480515 8.0225611 6.9426889 6.9343286 7.0019693 7.8305655 6.6179523 6.6351480
4.8935881 8.0522146 6.8740325 7.0173707 6.9526830 7.7447782 6.5673733 6.6895275
4.9001651 8.0734119 6.8748407 6.9908953 7.1001549 7.6945457 6.5662637 6.5669312
4.9856491 8.0694513 6.7339973 7.0193663 7.1903114 7.6664863 6.6176128 6.6515155
5.0401902 7.8914289 6.7179713 7.0442023 7.2628789 7.6560612 6.5779510 6.6581907
5.0444336 7.8046393 6.7256136 6.9896584 7.3178120 7.6512895 6.6210785 6.7694464
5.0730004 7.7659554 6.7275977 6.8868146 7.2197900 7.6960306 6.5529418 6.8019767
5.0234489 7.7356005 6.7351637 6.8901038 7.3348308 7.7870646 6.5374994 6.9199071
4.9006252 7.7773557 6.7187881 6.9014397 7.4005294 7.8000927 6.5468130 6.8789797
4.7481437 7.7747660 6.6986008 6.8939848 7.2813239 7.7775602 6.5494356 6.8037200
4.6655731 7.8473315 6.6884651 6.9635568 7.4403596 7.8893933 6.5235877 6.6868548
4.6116557 7.8613138 6.7456751 7.0108337 7.4990134 7.9262486 6.4484291 6.7867751
4.5711303 7.8877335 6.7911339 6.9593000 7.3887734 7.9918294 6.3991222 6.7871618
4.6405320 7.9386187 6.7210779 6.8695731 7.4500952 8.1131973 6.3919797 6.7367535
4.6069584 7.7997961 6.7346649 6.7644610 7.4409099 8.0936556 6.4896321 6.6881537
4.5815067 7.7507815 6.8375783 6.7365770 7.5375137 8.0975084 6.6421275 6.6810069
4.4818387 7.7351203 7.0120234 6.7271056 7.5079241 8.0917702 6.7377629 6.5354657
4.4573607 7.7209201 7.0481529 6.6783819 7.6231794 7.9945416 6.8511419 6.6172304
4.4563799 7.7890525 7.0163541 6.6383514 7.5570617 8.0625114 6.8743854 6.6882577
4.4544387 7.8255043 7.1526513 6.7112956 7.4225278 8.1536999 6.9175596 6.6409378
4.4201727 7.7434444 7.2103243 6.6783009 7.3682861 8.1299028 6.9283476 6.6575813
4.2917633 7.6655803 7.0418463 6.7661557 7.3985167 8.0637197 6.8162642 6.5871243
4.3202782 7.6471891 7.0628386 6.8040404 7.5329332 8.0653982 6.8154316 6.4680057
4.3596878 7.6170855 6.9840655 6.9033403 7.5007577 7.9629998 6.7473779 6.4082985
4.3565116 7.6046610 6.8585567 7.0062404 7.4907660 7.9090719 6.6930513 6.4822450
4.3063188 7.7187047 6.8034410 7.0709705 7.5063643 7.9030867 6.6345429 6.4649377
4.3899016 7.7428756 6.7754798 7.1642737 7.5225749 7.8570242 6.5754466 6.6597099
4.4450359 7.8187342 6.8579803 7.1339755 7.5718508 7.8064737 6.5078983 6.7127695
4.5031347 7.8812051 6.8333282 7.1200027 7.5460711 7.7601686 6.5948753 6.8431082
4.4641662 7.7885847 6.8865895 7.1092448 7.5174766 7.6910481 6.5502944 6.8447785
4.4287395 7.7664118 6.8912086 7.1876636 7.4807801 7.5483084 6.6227336 6.8792901
4.4923019 7.7412376 6.8411961 7.3447080 7.4300847 7.5235310 6.7193055 6.8226357
4.5658393 7.8886361 6.7399635 7.3928142 7.5126529 7.3388424 6.7364607 6.9573960
4.7410703 7.7883511 6.5984159 7.4330020 7.4310956 7.3025961 6.8300924 6.9466262
4.9339981 7.7284956 6.5866294 7.4010005 7.4265981 7.3034506 6.8596764 6.9284878
4.9671783 7.7067647 6.5471792 7.3033891 7.4371724 7.3280792 6.7792964 6.9401975
5.0274487 7.5796638 6.5154033 7.2369862 7.4359531 7.3703041 6.8625903 6.8787169
4.8444963 7.4783926 6.4528580 7.2408781 7.4276299 7.3034391 6.9494071 6.8115702
4.6866279 7.4176354 6.4714923 7.2194281 7.4246211 7.2570038 6.8549199 6.8133368
4.7530746 7.3411179 6.4922023 7.2011089 7.4493270 7.2758985 6.7432408 6.7118425
4.8114314 7.2446361 6.5317273 7.2255473 7.4858961 7.3000765 6.6514344 6.6789832
4.7753391 7.1823325 6.5967689 7.2784967 7.4514337 7.2132311 6.5286541 6.6937690
4.7653675 7.1650085 6.5966763 7.3898220 7.5224428 7.1365514 6.4692941 6.7287407
4.7986121 7.2306809 6.5846553 7.4967990 7.5337658 7.1394377 6.3531337 6.7035995
4.8954101 7.2908978 6.6368837 7.5487084 7.6310658 7.0247703 6.3116217 6.5895500
4.9172220 7.2307715 6.5692024 7.5372505 7.7106514 7.0757461 6.2147703 6.4635434
4.8590407 7.3153863 6.6110072 7.4245381 7.7502599 7.1093564 6.1823125 6.4591722
4.7788420 7.3016367 6.5484242 7.3079171 7.6947818 7.1168599 6.2218261 6.4074082
4.7976727 7.3281102 6.5316219 7.2058821 7.6809878 7.1691670 6.2645931 6.4695621
4.7964091 7.4284735 6.5054946 7.1708479 7.6282229 7.0973682 6.3394899 6.4646058
4.6892996 7.4723411 6.5387616 7.1558452 7.5052891 7.0945725 6.3154306 6.5296926
4.6161189 7.4801760 6.6913376 7.0902700 7.5201802 7.0684204 6.4705844 6.5155954
4.5360827 7.4133801 6.6744366 7.1426759 7.6227188 7.0780997 6.5805125 6.6067643
4.4938598 7.4579177 6.6612039 7.0795460 7.6313243 7.1120272 6.7090149 6.6272173
4.4057794 7.4232926 6.6346879 7.0711613 7.5906372 7.2014031 6.6471643 6.6280551
4.3915915 7.3685355 6.6174631 7.1004868 7.6420336 7.1766696 6.6818008 6.6770115
4.3873887 7.4616494 6.5407877 7.0567212 7.7267046 7.1556993 6.7537737 6.6589079
4.3510752 7.5286365 6.4812593 7.0090184 7.7951503 7.1537571 6.7350931 6.6545439
4.3202424 7.6139140 6.4718118 6.9761596 7.8020210 7.0894403 6.7053709 6.6830320
4.2618008 7.6164455 6.5000563 6.9872026 7.7924285 7.1077943 6.7644310 6.6538792
4.2173882 7.5891151 6.4742370 7.0636473 7.8403482 7.1044765 6.6347408 6.6639929
4.2863593 7.6052999 6.4365635 7.1462865 7.7364297 7.0353122 6.6174417 6.6827097
4.3897343 7.6911888 6.5392885 7.3081174 7.7025890 7.0731959 6.7042365 6.6419454
4.4785953 7.8536115 6.5949869 7.2953348 7.6051040 7.2548065 6.7753363 6.6085463
4.5967541 7.9156251 6.6714187 7.4091001 7.6996250 7.3079700 6.6624265 6.6997428
4.6877694 7.9444036 6.6261177 7.4688654 7.6547852 7.3040338 6.5849504 6.6770759
4.7256064 7.8506413 6.6673789 7.4424381 7.5442238 7.4007325 6.5679097 6.6978722
4.6866698 7.7371950 6.7433491 7.4154196 7.6602249 7.3970394 6.5762286 6.7071662
4.7378955 7.6256065 6.6982112 7.3474030 7.6977997 7.4496179 6.7820086 6.5835061
4.6612272 7.5663323 6.7052708 7.2649045 7.5772681 7.4713793 6.7019949 6.5727825
4.6844034 7.5510988 6.7412152 7.1797357 7.5160179 7.5092573 6.7242198 6.4787483
4.6021123 7.5262022 6.6569328 7.1689019 7.4579463 7.3491569 6.5994067 6.4166775
4.5818524 7.4729819 6.6449108 7.1510673 7.4821396 7.2926111 6.5190711 6.5454330
4.6277590 7.5372076 6.4875603 7.0703039 7.4474015 7.1290169 6.5393548 6.6367440
4.6468582 7.5655313 6.3960857 7.0010395 7.5409021 7.2026124 6.4333200 6.6191607
4.6585484 7.5376835 6.5757952 7.0917363 7.7027893 7.1839890 6.5409021 6.5820384
4.6264935 7.6151161 6.6398149 7.0241590 7.8429389 7.1503673 6.4942942 6.6968641
4.6318741 7.7690945 6.6283550 6.9673390 7.9619417 7.2167706 6.5344629 6.5419974
4.7372780 7.6966367 6.6357069 6.9788990 7.9301987 7.2971315 6.4828691 6.3692021
4.7569785 7.6501055 6.5348420 6.8906274 7.9246197 7.3312221 6.3170176 6.3653293
4.7320004 7.5679526 6.4747024 6.8987217 7.9045515 7.3355169 6.3701935 6.3045764
4.7967482 7.7033081 6.5169239 6.8108687 7.9513149 7.3508682 6.3201222 6.3261619
4.7630296 7.6601748 6.4598355 6.7585011 7.9409857 7.2369132 6.2815619 6.4124384
4.8606954 7.6384244 6.3793068 6.7864947 7.9066062 7.3042068 6.2646923 6.3924136
4.9128895 7.7083683 6.3622813 6.9009314 7.8315029 7.4394836 6.1436310 6.3908663
4.8699274 7.7273898 6.3677421 7.0847707 7.8232994 7.5074925 6.0412879 6.1594210
4.8260503 7.8371916 6.3772979 7.1362233 7.9308357 7.5959606 5.9569650 6.1277471
4.9251866 7.8508224 6.2624621 7.1340446 8.0243816 7.5348625 6.0386934 6.0673909
4.9223471 7.8503642 6.2807865 7.1565633 7.9445081 7.5667229 6.0636263 5.9616733
5.0163188 7.9165993 6.2799459 7.1565566 8.0021267 7.5762520 6.0953450 5.9687071
4.9691420 7.8764391 6.4146023 7.1961136 8.0537958 7.5909457 6.1076999 5.9329081
4.8766289 7.8772278 6.5995827 7.0854192 7.9975128 7.6237774 6.1127496 5.9635711
4.7471771 7.8420925 6.6428552 6.9681907 7.8679543 7.6408610 6.1432266 5.8678017
4.7865863 7.8263454 6.6406474 6.9306431 7.8270860 7.6778755 6.0419822 5.7267303
4.7605953 7.8043633 6.6924610 6.8335657 7.7566142 7.5601897 5.9891438 5.6660872
4.8084612 7.6909986 6.7812381 6.7135048 7.8189144 7.6100583 5.9997396 5.6191540
4.6946473 7.7363844 6.8516860 6.6813951 7.8144474 7.5670524 5.9470572 5.6087570
4.7437863 7.7539768 6.8220029 6.7656822 7.9122019 7.6435375 5.9505787 5.6132560
4.7947221 7.8855314 6.8243384 6.8054023 7.9734373 7.5848236 5.9203639 5.5809627
4.7755575 7.8515315 6.8635435 6.8128786 7.8884854 7.5977335 5.8982835 5.5087690
4.8874354 7.8564105 6.8316627 6.6971211 7.8713551 7.5202203 5.8433042 5.5045214
4.9784036 7.8953009 6.9199424 6.7702813 7.9275036 7.5724206 5.7816567 5.4782386
5.1525326 7.9725127 6.9328170 6.7544155 7.8515143 7.6295142 5.8892097 5.5527372
5.3216128 7.9174910 6.9542212 6.8363862 7.7759209 7.6884604 5.9339857 5.6550202
5.4193511 7.9054589 6.8701344 6.8417563 7.7906427 7.6846476 5.9481835 5.6051555
5.4747272 8.1048660 6.9190364 6.7271676 7.8016486 7.7171311 5.8199549 5.5317678
5.4523964 8.2852278 6.9460025 6.6329098 7.7552257 7.6109400 5.7560773 5.5056939
5.4267778 8.3494701 6.9526472 6.5698123 7.7165232 7.5050678 5.7519116 5.4851880
5.5712357 8.5198746 6.9369521 6.4854398 7.6491966 7.4864721 5.7762947 5.5334587
5.6149540 8.6116076 6.9415894 6.4917078 7.7381797 7.5338230 5.8109226 5.6169329
5.6963477 8.6114769 6.9777741 6.5959849 7.7576475 7.5700922 5.8857455 5.6970582
5.7482123 8.5719604 7.0819492 6.7229457 7.8089643 7.6582904 5.9900842 5.7566562
5.6917467 8.4765930 7.0446649 6.7167606 7.9153800 7.6045623 6.0500660 5.8478484
5.7159028 8.4123220 7.1455822 6.7708840 7.9110794 7.5189533 6.1234670 5.8843241
5.5859513 8.3568115 7.2033834 6.7512856 7.9077444 7.4126697 6.2009330 5.7830391
5.6382751 8.2416229 7.2021437 6.7246346 7.9470186 7.4068542 6.3216758 5.7186079
5.7209139 8.1947823 7.2211828 6.7735009 7.9594393 7.1896214 6.3063965 5.6327310
5.9173794 8.1432848 7.1728616 6.7079759 7.9072375 7.1790304 6.3663411 5.7036052
5.7955785 8.1703691 6.9842300 6.6899767 7.7520413 7.1063619 6.3185191 5.7991719
5.8059359 8.0727262 6.9185357 6.6919088 7.6279283 7.1148958 6.3746166 5.9417524
5.6951590 8.1305895 6.8941641 6.7226658 7.6408420 7.2830772 6.3873482 6.0152063
5.6981015 8.1171169 6.9382501 6.7498789 7.6322908 7.2658720 6.4360185 6.1279712
5.6618114 8.1312141 6.8941031 6.9088840 7.6240134 7.2544417 6.4628835 6.0538211
5.7542911 8.1670027 6.9534698 6.9202375 7.5385151 7.2573237 6.5125794 6.0685320
5.7719169 8.0406656 7.0287652 7.0590754 7.5363183 7.3130155 6.5171523 6.0914984
5.6788998 7.8314590 7.0978155 7.0491438 7.5336061 7.3680582 6.3485184 6.1239538
5.6380911 7.7463613 7.0460386 7.0697699 7.5214486 7.3867202 6.3734531 6.2821264
5.7099075 7.6782336 7.0225472 6.9710255 7.4704504 7.4301953 6.3238473 6.3190031
5.6364546 7.6592450 6.9011588 6.8569040 7.5257931 7.3305712 6.2686124 6.4782014
5.6219287 7.6649828 6.8331075 6.8734188 7.6351318 7.1204305 6.1425271 6.5490355
5.5450616 7.6444559 6.8734698 6.8787093 7.7519417 6.8634667 6.1259108 6.5044527
5.5475025 7.7167559 6.7900658 7.0479946 7.8140111 6.9004579 6.0656099 6.4469953
5.5319800 7.8107004 6.8167958 7.0190659 7.8337984 6.9463782 6.0660763 6.3724861
5.5429034 7.8785391 6.9293938 7.0966206 7.7948093 7.0334377 6.0595970 6.4025602
5.5065727 8.0133314 6.8344951 7.1053782 7.7276511 7.1625891 6.1456914 6.3512845
5.4872880 8.0712452 6.7568121 7.0604520 7.8342481 7.1526246 6.3100195 6.4046731
5.5352921 8.0353470 6.6937084 7.0214190 7.8696442 7.2139688 6.3747692 6.4217525
5.5462909 8.0461311 6.6213679 6.9834619 7.8641324 7.2004881 6.3938446 6.4999623
5.6049213 7.9201188 6.6105175 7.0187321 7.8704600 7.2576017 6.3314242 6.4371672
5.5316834 7.9557524 6.5813155 7.0816851 7.9060388 7.1534181 6.3863163 6.6006212
5.5081205 8.0164671 6.6216102 7.1205053 7.8294473 7.2152472 6.3425555 6.6623769
5.6001601 8.0622349 6.6624041 7.1583185 7.7467499 7.1482162 6.3014641 6.5870948
5.6672063 8.0464859 6.7933064 7.2093863 7.6547933 7.1344147 6.3233757 6.5517626
5.6835709 8.0070505 6.9600301 7.1357360 7.6902380 7.1694365 6.3892531 6.4129653
5.7319779 7.9364629 6.9318767 7.0705752 7.5444598 7.1343102 6.4035745 6.3607063
5.7501740 7.9467087 6.9281068 6.9048290 7.4519448 7.1126328 6.4133282 6.3984213
5.7052665 7.8878665 6.9390516 6.9529319 7.3856368 7.0725322 6.3284006 6.3320436
5.7343965 7.8863497 6.8316469 6.9552598 7.2887015 6.9060206 6.3489871 6.2039762
5.8393741 7.9778681 6.9459968 6.9282889 7.3294053 6.8601003 6.3916149 6.1800261
5.8175421 8.0240536 6.9966044 6.8750072 7.3462062 6.8024130 6.3858857 6.1529245
5.9958010 8.0158730 6.9349990 6.8551764 7.4808087 6.7964373 6.2823982 6.1834364
5.9748988 7.9690008 6.9193425 6.8183622 7.5300522 6.7754221 6.2986374 6.1178904
6.0080895 7.9321246 6.9278512 6.8693318 7.4190040 6.8325076 6.2494473 6.2123413
6.0604906 7.9500875 6.9120965 6.8383245 7.4552150 6.9220028 6.1923780 6.2187610
6.1999044 7.9550452 6.9257517 6.8960328 7.5949254 6.8664141 6.1681433 6.0977049
6.2439294 7.9130759 6.9507637 6.8522062 7.7846217 6.8296137 6.1515589 6.0085311
6.2269840 8.0003023 6.9231043 6.7409453 7.7934589 6.7661400 6.0845776 6.1863537
6.3377748 7.8968716 6.9339824 6.7100186 7.8463769 6.7045207 5.9627414 6.2287302
6.3935213 7.8776569 6.8135657 6.7216315 7.9809117 6.6644573 5.9987359 6.2570243
6.3612285 7.9108787 6.8633156 6.5809565 8.0227804 6.6238375 5.9548154 6.2983971
6.3344946 8.0280666 6.9523444 6.5823956 7.9855709 6.6133795 6.0016179 6.3352933
6.3130827 8.0744591 7.0120559 6.6521363 7.8725762 6.5155582 6.0553303 6.1676092
6.3235865 8.0729055 7.0499411 6.7390366 7.8802218 6.5626626 6.1008077 6.1173010
6.3249426 8.1093855 7.1244340 6.7536273 7.7727709 6.6092782 6.0382352 6.0522437
6.3504238 8.1106977 7.0133195 6.8195992 7.8427796 6.6155906 5.9609952 6.1192040
6.2932220 7.9559097 7.0067415 6.8369155 7.8209786 6.6903028 5.8950906 6.1851110
6.4175720 7.8213782 7.0014629 6.8885303 7.8250332 6.6793265 5.9252744 6.3102984
6.4574509 7.7951102 7.0351424 6.8934045 7.7907152 6.6968303 5.9985447 6.3481731
6.5056744 7.8148365 7.0462461 6.8847637 7.7754774 6.6400347 6.0538230 6.2842569
6.3826694 7.6262465 7.0829329 7.0686865 7.9489703 6.5952659 6.0228782 6.2366867
6.2905431 7.5079284 7.1657853 6.9679203 7.9852600 6.5885587 6.0331359 6.3331156
6.2124944 7.4531832 7.1991301 6.8932600 7.9795866 6.6390882 6.1045732 6.2809834
6.1653733 7.5441146 7.4474759 6.8797917 7.9884133 6.5768576 6.1149907 6.2272129
6.1076460 7.6730995 7.5235763 6.7517691 7.8956141 6.4982243 6.1779203 6.1661067
6.1169500 7.8203321 7.5621552 6.6998177 7.7771783 6.4955888 6.2365484 6.0624728
6.2292314 7.8498764 7.5790954 6.7715764 7.6536040 6.4617076 6.2600598 5.9808235
6.2463703 7.9424300 7.4340839 6.7984953 7.5797148 6.4382100 6.3678141 5.9900217
6.2625318 8.0764427 7.5030370 6.8475804 7.6098342 6.4575167 6.3527918 5.9159546
6.1668406 8.1759386 7.5384626 6.9063048 7.6205335 6.4771471 6.3269348 5.8395348
6.1324086 8.1218472 7.5142779 6.9891615 7.5534635 6.5996194 6.2014141 5.8976712
6.1981440 8.0812035 7.5905871 7.0962873 7.6013155 6.6687617 6.1568494 5.9518728
6.0620270 8.0545378 7.6660399 7.1209149 7.6809435 6.6769547 6.1673436 6.0245972
5.9397435 8.0301428 7.6466980 7.0506005 7.7208233 6.5539117 6.1970015 6.1286879
5.7699294 8.0428543 7.5890689 7.1430984 7.7086225 6.5198336 6.1627641 6.1631355
5.7321749 7.9576845 7.5677633 7.2206922 7.9168005 6.5947595 6.2513394 6.1500025
5.7828584 8.0056019 7.5302372 7.2579093 7.9130883 6.5140409 6.1576891 6.1061444
5.8220954 7.9704614 7.4215560 7.2207079 7.8082151 6.3329477 6.1156373 6.0973821
6.0060959 8.0040522 7.4388924 7.2593865 7.8649340 6.2494240 6.2118893 6.0078549
5.9781718 7.9848876 7.5094652 7.1576967 7.7668138 6.1539211 6.1784019 5.9036770
6.0428405 7.8801470 7.5507326 7.0458560 7.7987180 6.2213173 6.1256418 5.9337645
6.0871944 7.8459544 7.6138573 7.0453491 7.8413563 6.1481938 6.0567079 5.9818821
6.1622725 7.7939210 7.6003036 7.0085683 7.9303012 6.1900005 6.0187812 5.8639545
6.1753788 7.8429170 7.6887703 7.1069899 7.8947573 6.2123489 6.0528431 5.8894739
6.1083016 7.7860498 7.7112169 7.1015310 7.8486032 6.1437197 6.0573950 6.0377774
6.2201867 7.7886300 7.7508721 7.0795341 7.8553777 6.2784863 6.0538597 6.1538577
6.2963548 7.8248973 7.8988662 7.0797644 7.8415866 6.3305888 6.0072188 6.1010628
6.4221187 7.9449382 7.9731603 7.1090784 7.9926505 6.3000183 5.9623218 6.1231685
6.4388647 8.0900373 7.9705725 7.1115122 8.0625429 6.2652988 5.8777146 6.2407689
6.4827628 7.9624691 7.7969122 7.2211752 8.0647564 6.3690400 5.9278622 6.2167435
6.4292579 7.9631462 7.7566338 7.2020879 8.0689850 6.4445891 5.8729911 6.3039808
6.4236221 7.8818498 7.7810383 7.1861553 8.0146189 6.6060100 5.9630933 6.4157972
6.3911614 7.7191916 7.7316885 7.1427970 8.0189991 6.6618967 5.9889221 6.4324493
6.2353697 7.7261286 7.7802715 7.1289907 7.9037714 6.8140626 5.9667335 6.4763746
6.2966909 7.6944823 7.7711926 7.0201097 7.7342401 6.9301639 5.9948835 6.4863815
6.2651267 7.7299480 7.7673578 7.1056724 7.5880408 6.9144731 6.0885215 6.5793657
6.4031253 7.5970573 7.6938148 7.0625277 7.4865017 6.8733096 6.1037788 6.4631333
6.4293284 7.6412597 7.6822181 7.1186185 7.3222923 6.6941295 6.1387830 6.4636483
6.4938083 7.6490083 7.7961407 7.1469398 7.2806087 6.6111188 6.2108498 6.5357766
6.4863567 7.6697531 7.8358994 7.0442381 7.3721385 6.4943299 6.1522574 6.4867435
6.5354280 7.6283832 7.8583674 7.1097202 7.4083171 6.5304446 5.9682798 6.5617623
6.4749641 7.6229572 7.9404306 7.1213098 7.4149799 6.5569806 5.9194126 6.4641747
6.4495859 7.7216005 7.9547019 7.1113515 7.4119768 6.6398778 5.8345494 6.4501276
6.4461403 7.8317523 7.9870472 7.0018945 7.3675847 6.7465024 5.8497200 6.4946404
6.4077101 7.7998896 8.0282345 6.9983907 7.3545818 6.7285829 5.9033642 6.5393209
6.3757396 7.7833276 7.9908404 6.9350457 7.3880339 6.6977687 5.8945651 6.5831141
6.2831316 7.9262042 7.8758183 6.8205547 7.5062361 6.5619068 5.8399377 6.5706944
6.2743092 7.9527764 7.9133573 6.8166714 7.4835024 6.6253567 5.8919864 6.5489578
6.3795056 8.0198927 7.8505821 6.8095789 7.4018521 6.6026068 5.7999530 6.4821482
6.2959762 7.7796984 7.8683205 6.7299452 7.3547530 6.6127768 5.7153316 6.5277710
6.2646022 7.7197952 7.8167529 6.7508526 7.2514796 6.6333265 5.6946559 6.4252453
6.2786779 7.6719103 7.8540239 6.8465099 7.1567788 6.5509176 5.8656359 6.3971844
6.2981429 7.6378274 7.7576408 6.8840876 7.1941071 6.4105611 5.9786673 6.4598541
6.2333512 7.6255875 7.7109518 7.0022326 7.1037245 6.3392463 6.0612545 6.6609912
6.2411218 7.5678434 7.7440214 6.9581676 7.1449046 6.4020681 6.1053333 6.6025705
6.3298454 7.6195459 7.6845355 6.8108921 7.2394309 6.4692903 6.0876794 6.4846025
6.3707929 7.7031064 7.6645350 6.7777452 7.2099242 6.5589385 6.1690474 6.4721489
6.4613047 7.7561369 7.5740538 6.7352147 7.1876140 6.6120324 6.0524712 6.4069562
6.4809279 7.6951118 7.7160373 6.7469158 7.0979371 6.6369586 6.0830979 6.3487101
6.6184754 7.8157473 7.7465415 6.7342200 7.0590239 6.7848015 6.0963287 6.2906075
6.5365458 7.8278599 7.6520252 6.8349080 6.9923944 6.7505813 6.0777116 6.2320971
6.3571315 8.0432177 7.6180491 6.9278355 7.0722232 6.7655072 6.0513268 6.3810816
6.2279267 8.1350470 7.5257401 6.9302282 7.0188990 6.7465553 6.0782881 6.5350671
6.2223368 8.1464205 7.5075355 6.8768015 7.0223641 6.7885242 6.0661116 6.6126165
6.1748276 8.1537991 7.3530326 6.9049544 7.0129499 6.7642241 6.0275855 6.6731825
6.1255012 8.1927280 7.2750726 6.9181232 7.0532303 6.7788029 6.0922961 6.6466966
6.1339846 8.3681793 7.2519479 6.8520703 7.1489654 6.7167282 6.0426946 6.6424470
6.1921105 8.3593168 7.1427612 6.7940817 7.0891981 6.7752924 5.9048944 6.6572742
6.2883382 8.2664557 7.1503611 6.6930642 7.2126656 6.8483481 5.8468904 6.6856036
6.2489653 8.2467251 7.2097120 6.6957316 7.3002410 6.7918534 5.8507738 6.8056474
6.2020826 8.2957497 7.1944208 6.6678357 7.3565917 6.8049879 5.8328700 6.7615590
6.0923381 8.3595772 7.1708932 6.7009435 7.4783497 6.8962297 5.7011623 6.6614776
6.0386758 8.4269762 7.1870012 6.6307158 7.5917563 7.0197163 5.6962667 6.7688389
6.0045776 8.3822613 7.2707691 6.5707636 7.6853371 7.0255108 5.7285652 6.7662358
6.0155478 8.3672972 7.3337126 6.5406919 7.6938329 6.9780922 5.7534790 6.8120275
5.9274750 8.3413420 7.2583766 6.5864840 7.7442441 6.9601846 5.6805315 6.8094101
5.7963953 8.4405193 7.1914506 6.5806670 7.6893950 6.9558148 5.7666922 6.7852039
5.7807159 8.3880882 7.2048221 6.5855160 7.7424412 6.9557800 5.7899261 6.7300043
5.7628837 8.3344955 7.1594329 6.5599098 7.5974684 6.8919053 5.8828969 6.7781057
5.7963152 8.2116079 7.1039677 6.5813165 7.4840379 6.9266071 5.8939719 6.8128839
5.8188343 8.1417484 7.0280547 6.5816226 7.3795829 6.9743171 6.0031881 6.6873450
5.8331952 8.0037498 7.0766139 6.4354334 7.3943343 6.9987593 6.1006517 6.7914681
5.9420877 7.9647636 7.0849543 6.3059950 7.4148951 7.0356765 6.1735249 6.7498126
5.9546504 8.0010519 7.0264120 6.3088512 7.4838719 7.1133809 6.1506996 6.6990728
5.8251448 7.9488597 6.9232674 6.2669072 7.5840502 7.2485394 6.0680933 6.7083054
5.8015542 7.8849220 6.9147406 6.1870213 7.5899129 7.1678567 6.1644931 6.5688081
5.8639102 7.7549853 6.7942500 6.1258883 7.5431695 7.2778711 6.2080035 6.4028378
5.8421979 7.8331380 6.8232331 6.0923781 7.4649320 7.2842164 6.2072716 6.5510626
5.7644243 7.9525409 6.8934388 6.0505571 7.6259747 7.3546700 6.1021791 6.6759276
5.7196646 8.0111876 6.8446326 6.0656610 7.5845013 7.3982387 6.1021729 6.7136650
5.7503738 8.0338030 6.9246769 6.1157169 7.5897870 7.3862262 6.0767407 6.5771971
5.5991049 8.0990744 6.9267960 6.2241178 7.5735283 7.2513938 5.9931788 6.5905099
5.6443610 8.1131849 6.9335341 6.1896973 7.4735999 7.2480326 5.9131994 6.5100017
5.7162604 8.1160431 6.8854585 6.1241403 7.4664302 7.3773155 5.9798045 6.4960465
5.7430816 7.9711943 6.8148623 6.2232137 7.3191051 7.4261818 5.9556327 6.4265857
5.7404032 7.8886781 6.7155681 6.2216892 7.4268627 7.4717479 5.9046073 6.4059815
5.7927637 7.6660318 6.6162653 6.1957860 7.4207830 7.5104036 5.9079528 6.4736943
5.7719960 7.5436749 6.5510902 6.0904813 7.2636194 7.5158410 5.9500675 6.4740953
5.8318801 7.5798721 6.5972924 6.1441197 7.2568321 7.5388775 6.0966253 6.4075766
5.7465973 7.6043329 6.5991030 6.1639938 7.2688289 7.5462704 6.0270095 6.3676262
5.7637453 7.5549922 6.6500335 6.1765890 7.3990378 7.4806685 6.0371227 6.3763275
5.7311096 7.5246525 6.7818050 6.2648144 7.5530534 7.4688916 6.1295815 6.4334235
5.7702265 7.4230766 6.7915568 6.2996888 7.6428275 7.4480677 6.1407790 6.3944464
5.8704410 7.4089756 6.8129721 6.3350706 7.5995026 7.4048953 6.2694297 6.4163809
5.9050956 7.3285327 6.7795982 6.3136320 7.6490297 7.4407902 6.3142352 6.4110346
5.8201475 7.2757163 6.6713614 6.3280635 7.6853833 7.4671454 6.3143358 6.5008488
5.7930484 7.2161198 6.7489314 6.3278165 7.6791062 7.5256238 6.3211918 6.4379129
5.7054877 7.2679567 6.7244658 6.5121207 7.6501532 7.5006323 6.3287501 6.4951425
5.7201085 7.2963648 6.8438501 6.6681666 7.7350411 7.5227323 6.3041048 6.3207016
5.6273313 7.2892814 6.8544502 6.7682633 7.7491937 7.4675655 6.2263470 6.3780837
5.6093769 7.2446675 6.7776213 6.7921844 7.6305213 7.3765769 6.2343225 6.2775617
5.5844402 7.2204275 6.7641287 6.7246165 7.5024471 7.4353094 6.2646041 6.2774296
5.5476618 7.1458311 6.7969308 6.6824903 7.4979367 7.2403908 6.2826710 6.2356138
5.5423803 7.1043782 6.7345810 6.6512861 7.4774466 7.4597340 6.2184534 6.2609000
5.5000801 7.1209736 6.7951746 6.5912075 7.5408564 7.6290092 6.2155089 6.3770351
5.5358334 7.0785766 6.8292742 6.5628653 7.3836937 7.5666890 6.1297102 6.4011154
5.5219393 7.0749784 6.9162345 6.3911934 7.3312187 7.5697517 6.0709486 6.3061695
5.4941540 7.1563978 6.9423637 6.3597116 7.2815089 7.6586118 6.1471291 6.3449006
5.4866643 7.1080580 6.9569802 6.4552035 7.2187333 7.7020793 6.2352304 6.4031086
5.5250559 7.1799378 6.8598824 6.5326352 7.2292657 7.7497725 6.1372585 6.3988328
5.6112475 7.2286825 6.9687657 6.5906587 7.2832394 7.7499337 6.0756512 6.3255792
5.7963128 7.2430239 6.8997979 6.6707306 7.2279143 7.8040662 6.1617365 6.2948194
5.9611850 7.3584518 6.8428330 6.7698994 7.2183509 7.8088956 6.1347976 6.2498608
6.1193743 7.4395638 6.9769754 6.8574157 7.2084789 7.7285299 6.1941519 6.2724018
6.1832194 7.4482007 7.0629706 6.8291187 7.3145027 7.5290956 6.2175837 6.2166147
6.2583756 7.5814648 7.1094327 6.8024821 7.3841472 7.4237485 6.3302989 6.1864738
6.3201170 7.5721211 7.0943851 6.6713595 7.4606452 7.3942614 6.3998556 6.3428040
6.4315720 7.6681166 7.1612167 6.6059527 7.5636497 7.4125872 6.4532857 6.3353758
6.3021603 7.6108685 7.1730142 6.5943089 7.6614537 7.3254557 6.4395819 6.2535791
6.1634116 7.6876373 7.1639028 6.6150951 7.6619873 7.2898860 6.4259238 6.4238915
6.2174149 7.6244874 7.1606941 6.6732230 7.6438866 7.2984281 6.5839224 6.5185699
6.1995959 7.7107568 7.1442804 6.8036518 7.5704055 7.3022776 6.5115314 6.6972227
6.2105331 7.8267980 7.0954838 6.8365154 7.6598659 7.2253661 6.4664073 6.7674356
6.2088809 7.8833942 7.1565390 6.7428398 7.8144002 7.2075477 6.4307995 6.7593794
6.2477946 7.7954078 7.2806997 6.7679229 7.8535547 7.2595825 6.3776121 6.8463235
6.3249583 7.8448787 7.1652751 6.7766953 7.8558021 7.1743379 6.2820873 6.8953729
6.3536587 7.8679810 7.2307973 6.7579350 7.7277713 7.2067695 6.2977033 6.8408566
6.3398981 7.8369222 7.1861424 6.5849152 7.5761104 7.2291989 6.3307915 6.7945008
6.2773557 7.8303218 7.0951204 6.4107485 7.4756665 7.1586432 6.3622413 6.9309855
6.2688432 7.8497987 7.0427885 6.2850723 7.5045595 7.0378356 6.3306737 6.9230285
6.2280416 7.7881374 7.0405660 6.1410184 7.4540949 6.9613380 6.2935891 6.7840700
6.2312508 7.7470193 7.0064216 6.1391511 7.4367771 6.9880323 6.2687273 6.6067166
6.0725894 7.6557426 6.9857569 6.1384754 7.4884582 7.0174971 6.2601194 6.5297375
5.9538980 7.5927982 7.0112891 6.2477283 7.3268356 7.2262349 6.3592362 6.3794231
5.8260612 7.5931787 7.0555573 6.1637506 7.1539788 7.2404776 6.4196668 6.3339825
5.7880669 7.4969029 7.0094008 6.1344624 7.1732717 7.2022419 6.6379275 6.2390723
5.8421712 7.3953829 7.1150517 6.0477886 7.0554981 7.1991563 6.7279768 6.1905689
5.8941197 7.3987269 7.0688381 6.0570993 7.0256681 7.3159423 6.7015452 6.1193299
5.9051003 7.4785318 6.9917593 6.1236482 6.9437170 7.4603553 6.7984815 6.2242417
5.9217405 7.6047597 7.1097960 6.1523089 6.9679208 7.4945393 6.7607493 6.2320971
5.9758625 7.6543040 7.0734215 6.3361535 6.9377460 7.5704708 6.7122073 6.3212504
5.9247909 7.5849571 6.9646130 6.2840490 6.9686852 7.5540400 6.7006474 6.4291344
5.8940387 7.4897885 6.9074388 6.3061972 7.0337534 7.6570740 6.6185956 6.3404455
5.8588514 7.4457889 6.8583541 6.2990537 7.0000701 7.8623958 6.6208611 6.3596396
5.7336960 7.3530359 6.9213152 6.2934480 7.0236735 8.0393810 6.4989100 6.4098234
5.8109732 7.4418850 6.9556265 6.2857060 7.2212677 8.0822439 6.4765668 6.4146166
5.8512487 7.3775334 7.0027976 6.2913904 7.2583952 7.9922681 6.4738460 6.3456340
5.8336897 7.4000978 6.9606776 6.2629437 7.4044533 7.8949399 6.5450215 6.2751670
5.8079982 7.3969169 6.9845009 6.3319325 7.5336914 7.8014121 6.5641479 6.3079381
5.8172879 7.3480434 6.9716921 6.2716599 7.6788316 7.8233333 6.6531134 6.3511028
5.8371501 7.3657312 6.9755154 6.3060865 7.8294244 7.8347254 6.6286931 6.2616949
5.9067316 7.4034100 7.0344110 6.3519335 7.9085994 7.8792443 6.6385293 6.3730159
5.9247155 7.4606075 7.0520678 6.2994566 7.9653287 7.8651452 6.6456161 6.4240460
5.9134216 7.4333467 7.0064607 6.2215958 7.9322734 7.8903828 6.6910162 6.4537821
5.8572283 7.3408194 7.0113482 6.1518235 7.8827591 7.8854933 6.5523601 6.3961697
5.7652903 7.3660374 7.0004258 6.0879149 7.8660493 7.9508705 6.5423913 6.4487939
5.7970519 7.2605476 7.0809999 6.0837579 7.8666029 8.0470982 6.5590410 6.5377111
5.8030605 7.2296829 7.0157375 6.1567554 7.8156395 8.0101614 6.5701070 6.7499814
5.8016844 7.1571126 6.9279175 6.0217490 7.8691692 8.0183849 6.5220461 6.7597456
5.8923349 7.0317063 6.9511204 6.0414739 7.9638858 7.9926715 6.6884475 6.7715592
5.8190155 6.9327049 6.8312621 6.0999670 8.0911198 7.8302436 6.7122879 6.7449665
5.8654127 6.9382033 6.8511586 6.1274028 8.1267204 7.7447476 6.7428956 6.8499589
5.8313975 7.0330029 6.9664664 6.1561170 8.0727692 7.7496409 6.6111889 6.8362880
5.7782321 6.9529543 6.9228082 6.1160803 8.1216145 7.6327772 6.5724945 6.8442841
5.6716385 6.7653966 6.9186587 6.0888996 7.9956989 7.6717558 6.4976358 6.8112984
5.8268127 6.7261710 6.9105453 6.0456505 8.0287218 7.5711880 6.4834247 6.7653689
5.8121691 6.7619758 6.9012790 6.1801524 8.1957626 7.5381174 6.4571433 6.7753901
5.8550177 6.8869009 6.8441453 6.1652036 8.2816620 7.5982251 6.5855365 6.8617868
5.7881393 6.8963728 6.7453084 6.1958046 8.2495737 7.6259279 6.7535462 6.8811393
5.7239442 6.9268928 6.6952343 6.2055168 8.1477547 7.5938368 6.7746878 6.9250393
5.7244773 6.9540062 6.7002563 6.1862726 8.1566715 7.5196290 6.8692970 6.9849157
5.7340951 6.8763518 6.7130637 6.1724381 8.0821238 7.5040073 6.7796545 6.9768543
5.5805211 6.7960992 6.6767359 6.2943258 8.1579199 7.4186873 6.7559075 7.0135736
5.6136193 6.8411441 6.6401291 6.3449159 8.2297239 7.4289327 6.6837425 7.0385776
5.7867684 6.8014793 6.5956578 6.3679757 8.2545156 7.5090146 6.7168169 7.0578475
5.8394899 6.8201799 6.5965848 6.4414563 8.2074614 7.5097241 6.7677031 6.9399700
5.8705344 6.8799419 6.6878104 6.6286569 8.2362413 7.5740805 6.7222314 7.0063715
5.8232594 6.9852147 6.6852875 6.6852179 8.0329542 7.6213856 6.5297332 6.9957228
5.8965230 7.0230470 6.7185159 6.7409425 7.9908838 7.6504035 6.4459391 7.0109520
5.8048763 7.0644760 6.7224917 6.6164746 7.8528023 7.5919328 6.4219532 6.9716177
5.8652096 7.1352754 6.6727290 6.6852183 7.8724070 7.6523609 6.3629751 6.8519769
5.7621665 7.2117543 6.5170627 6.7221832 7.8716040 7.5985618 6.3201962 6.7032042
5.6954756 7.3351202 6.5478544 6.6111684 7.9240532 7.5912967 6.3441215 6.6533637
5.5525794 7.2096448 6.4010267 6.6105866 8.0295420 7.6147947 6.3921819 6.6279793
5.4925866 7.1678228 6.3098946 6.6045504 8.0380163 7.6074152 6.4658747 6.5557189
5.5051661 7.1556473 6.1899829 6.6484437 8.0750875 7.6867208 6.6187701 6.4789724
5.4076781 7.1165919 6.0414128 6.6901841 8.0581408 7.6455026 6.5498700 6.5066695
5.3512378 7.0549121 6.0208273 6.6842771 8.0661592 7.6575618 6.5393138 6.3677769
5.2831001 6.9722290 6.0069528 6.6252294 8.1100121 7.7507696 6.5782447 6.4465914
5.2409625 6.9325852 6.0482388 6.5315638 8.0954590 7.8767076 6.7100015 6.3839550
5.3822494 6.9735756 6.0445938 6.5513401 8.0656061 7.9738994 6.8067069 6.5001974
5.4271493 7.0432229 6.2356820 6.6128054 8.0325508 8.0175858 6.8816237 6.4380388
5.4521818 7.0378242 6.2821927 6.5326357 8.0136833 8.0733738 6.9188323 6.3573289
5.5046310 6.9149933 6.3115230 6.5461922 7.9121222 8.0211973 6.9110537 6.3251200
5.4593229 6.9665828 6.3062749 6.5598350 7.8834662 7.9629073 6.8917646 6.2453761
5.4435825 7.0675836 6.3325486 6.5280542 7.9532681 7.9570384 6.9700785 6.3262677
5.4126930 7.1211214 6.2547798 6.4968605 7.9047995 7.9157915 6.8391237 6.4161863
5.5239859 7.1235485 6.1769814 6.5154047 7.8031192 8.0324974 6.8067522 6.6648064
5.5039735 7.2135611 6.2042246 6.4128222 7.7970061 7.9384050 6.6095462 6.5763602
5.5268855 7.2881436 5.9424496 6.4436517 7.7783995 7.8782196 6.5436664 6.6377959
5.4494820 7.3188848 5.8029847 6.6144929 7.8010983 7.8584867 6.4993882 6.6120701
5.4853806 7.2624717 5.8001366 6.6858745 7.7877092 7.8935800 6.5358300 6.7285256
5.4668779 7.3647203 5.9069595 6.7202263 7.7428985 7.8298292 6.5125947 6.8562393
5.4468246 7.4851174 5.9778051 6.8106079 7.7967629 7.8690443 6.5582957 6.8793273
5.5476608 7.6599412 6.0302567 6.8114433 7.8664184 7.8734493 6.5895519 6.9977913
5.5563712 7.5876436 5.9357033 6.7867451 7.8542833 7.7929201 6.6434698 7.0001588
5.6234980 7.5596981 5.9290028 6.7161665 7.8685112 7.6458735 6.6348505 7.0942202
5.7721539 7.4583750 5.9434571 6.6987090 7.8943639 7.5439644 6.5450916 7.0865006
5.8211303 7.4673657 5.9926229 6.6472836 7.8362675 7.5401716 6.6612692 7.1466126
5.9729791 7.4262509 6.0871630 6.6350179 7.8633428 7.6442661 6.5739856 7.1731009
6.0992002 7.3938704 6.1072154 6.5580444 7.8272648 7.7232342 6.5201488 7.1414709
6.2127352 7.2812853 6.1229153 6.5440159 7.8102570 7.7232132 6.4909167 7.1635160
6.2518592 7.1916294 6.2184315 6.5102873 7.8716631 7.6495762 6.4292755 7.2569637
6.2862134 7.1278634 6.3123374 6.5837169 7.7777176 7.7309294 6.3921742 7.1464992
6.3351583 7.0795398 6.4341512 6.5664444 7.8232536 7.7560539 6.4018531 7.1438971
6.2538939 7.1220541 6.4715071 6.3972015 7.8642621 7.7943678 6.3785825 7.1803174
6.1836920 7.1169486 6.4279556 6.3799000 7.8496709 7.7255058 6.4126964 7.1832051
6.0644302 7.2400627 6.4150925 6.2544937 7.8550272 7.7798553 6.4457755 7.2164893
6.0018754 7.3495879 6.5544128 6.3592548 7.8432145 7.7466969 6.5734758 7.1212769
5.9724522 7.3654242 6.6812940 6.4614034 7.7936168 7.6292634 6.6754704 7.0364213
5.8940177 7.3466187 6.7541423 6.5149374 7.6591873 7.7000866 6.7100692 7.0424614
5.7734013 7.4798479 6.8543310 6.4918532 7.6080613 7.6444149 6.6679511 7.0415664
5.7914844 7.5838718 6.8359246 6.5147943 7.5363069 7.7123728 6.6865177 7.0211744
5.7701645 7.4748120 6.8044333 6.4353337 7.5137405 7.6331992 6.6270590 7.0229759
5.8178439 7.5540700 6.7563996 6.4630637 7.4637995 7.5739384 6.6952491 7.1602931
5.8888440 7.6953044 6.7868924 6.5747747 7.4754519 7.4788456 6.7182941 7.1766868
5.9101939 7.7010884 6.7674718 6.6331873 7.4335618 7.3969049 6.6778479 7.1229844
5.8399315 7.7737513 6.7278070 6.6957469 7.4048290 7.4191885 6.5539465 7.1689644
5.9133158 7.7768254 6.6810455 6.7311249 7.3264174 7.3582950 6.5267277 7.2032909
5.9530964 7.8045821 6.6620445 6.7740507 7.3841605 7.3811483 6.5020785 7.1613274
5.9426188 7.8329411 6.4804025 6.7757044 7.3829126 7.3591266 6.4247751 7.2368612
5.9056687 7.7203608 6.4539361 6.7997594 7.4590149 7.2023177 6.3017216 7.2913690
5.8219514 7.6664152 6.4404211 6.8194222 7.3096471 7.1495953 6.2762117 7.3196111
5.9013972 7.7314525 6.4208775 6.8660512 7.1288204 7.2110567 6.1615019 7.3784709
6.0220695 7.7065458 6.3792086 6.9469261 7.2144737 7.2121429 6.1458330 7.4724236
6.0318794 7.6638641 6.3972282 6.9773197 7.2827229 7.1129446 6.1377039 7.4798436
6.0246649 7.6484828 6.4109578 7.0421247 7.2522297 7.0264888 6.2425723 7.5172853
5.9771137 7.5240345 6.4729991 7.0219808 7.1520910 7.0843363 6.3424945 7.5156446
5.9257045 7.5045357 6.4461479 6.9507093 7.0837173 7.1701984 6.4354086 7.5780578
5.8759308 7.4804273 6.3882532 6.8330488 7.1314073 7.2740998 6.4479332 7.5004444
5.9258246 7.5164142 6.4832110 6.7928653 7.2542768 7.3653641 6.5285711 7.6226025
6.0810366 7.5387597 6.3842349 6.7964907 7.2335343 7.4106479 6.4341068 7.6250172
6.2834353 7.4538875 6.4251370 6.7333488 7.2084155 7.3432331 6.4597239 7.6361985
6.4459314 7.4204593 6.4807711 6.8058486 7.1603541 7.3625278 6.5113978 7.6722016
6.5749025 7.3058424 6.4773774 6.7170372 7.1918149 7.3230510 6.5801883 7.6705537
6.5088830 7.2047691 6.5085330 6.7243452 7.1668129 7.3608356 6.7175364 7.6921573
6.5358858 7.1035972 6.5117230 6.7547956 7.1439123 7.3765488 6.7416925 7.5974851
6.5401263 7.0882049 6.5168505 6.7501597 7.3078666 7.3704162 6.7465205 7.5091281
6.5681863 7.0222545 6.5266466 6.7742424 7.2474942 7.3434396 6.7532396 7.4467626
6.5869331 6.9848027 6.4704070 6.7014632 7.1139841 7.3191314 6.7198992 7.4452319
6.6813655 7.0076771 6.3355074 6.6501365 7.1173429 7.3361020 6.5887446 7.3461075
6.6261325 7.0764041 6.2274036 6.5925713 7.2318492 7.4120741 6.5816569 7.3499851
6.8080831 7.1252260 6.1988554 6.7402492 7.2373567 7.3565273 6.6045251 7.4771352
6.8193874 7.1646852 6.2833848 6.6494265 7.2404561 7.3529119 6.7011890 7.5208354
6.6971598 7.1432061 6.3627214 6.6640201 7.3901753 7.3634582 6.7463775 7.5464282
6.6794229 7.1072612 6.4667892 6.6880093 7.3408599 7.3372092 6.7308044 7.4489903
6.6967559 7.1904416 6.4870319 6.6550899 7.3682847 7.2718945 6.7481747 7.4695449
6.7279348 7.2378345 6.4873257 6.7064161 7.3096809 7.2701879 6.6897058 7.4628563
6.6550522 7.3098197 6.3303070 6.6225357 7.2996078 7.2527542 6.6003618 7.4160461
6.6707211 7.3983250 6.3844595 6.5371404 7.3165379 7.3619838 6.7014923 7.4700398
6.6594567 7.3861442 6.3545032 6.5322266 7.2849894 7.3652887 6.6434612 7.5381618
6.6740289 7.3252802 6.4888172 6.5029192 7.3169441 7.3917580 6.5796366 7.6668520
6.7315469 7.4135504 6.5929623 6.5626507 7.3419700 7.4405751 6.5472121 7.5779223
6.7312660 7.5213790 6.6234035 6.5786848 7.3456144 7.5106411 6.4792571 7.5660310
6.6493878 7.5755863 6.6895642 6.4955430 7.3097782 7.4458303 6.3502564 7.5707569
6.6558142 7.6181898 6.6260304 6.4913163 7.3189688 7.4932528 6.3611655 7.5554233
6.6434913 7.5864210 6.6969624 6.5861554 7.3754654 7.4862647 6.3724737 7.5314040
6.5401406 7.6928411 6.6940222 6.6644335 7.4686384 7.5466704 6.2068763 7.4816756
6.4877996 7.6252851 6.7398672 6.7371116 7.4221797 7.6151581 6.1550145 7.4247551
6.4024258 7.5351210 6.7313619 6.7805905 7.3541985 7.5251079 6.0077538 7.4040923
6.3642097 7.4540401 6.8314447 6.7847214 7.2751665 7.4644303 6.0257530 7.4304447
6.2579122 7.4028430 6.6617475 6.8405514 7.2838702 7.4013410 6.0571799 7.3526607
6.2045527 7.3996515 6.6995392 6.8343830 7.1635828 7.3067904 6.1551776 7.3196635
6.1189847 7.4506426 6.6668143 6.8251848 7.2114506 7.2450080 6.2087817 7.3275032
6.1967363 7.4983635 6.7329884 6.7354045 7.2209549 7.2631536 6.3305335 7.2882495
6.2845659 7.5568867 6.7844048 6.7258716 7.2291403 7.3788061 6.2653365 7.3363719
6.2817740 7.6102567 6.7459030 6.7179890 7.2442698 7.5158343 6.2613616 7.3439875
6.3240876 7.5672655 6.6790891 6.7042332 7.1919250 7.5237751 6.2027364 7.2602639
6.2095513 7.5948935 6.5885100 6.7260561 7.1629691 7.6696243 6.2547221 7.3274908
6.1703925 7.5769835 6.5525756 6.6959095 7.1923304 7.6588073 6.2761402 7.3735809
6.1045365 7.5427489 6.4598012 6.6666570 7.1526766 7.7281771 6.2263861 7.3264389
6.1402087 7.5617104 6.4545860 6.6283879 7.0939212 7.8006687 6.0991049 7.2937756
6.2078753 7.5037088 6.4389305 6.6144066 7.0197945 7.8158598 6.1156435 7.3541045
6.0808654 7.4419956 6.3873062 6.6477981 6.9951305 7.8549132 6.1069598 7.4133472
6.1745138 7.4498658 6.3129573 6.6562266 7.0199428 7.8640175 6.0229993 7.3890672
6.2562799 7.4637275 6.3759513 6.6326084 6.9676294 7.8631988 6.0294051 7.5087280
6.2411618 7.4339657 6.3541641 6.5760074 6.8063440 7.8363261 5.9937997 7.5469437
6.2912235 7.4625635 6.3551898 6.6462507 6.7359543 7.8639870 6.0531712 7.4128308
6.3668332 7.5405903 6.5073848 6.5936813 6.7408013 7.8215346 6.0765967 7.4089456
6.2898493 7.5525889 6.5807877 6.4699984 6.8404756 7.8236146 6.0730934 7.4002957
6.3149881 7.5392108 6.6851506 6.3562899 6.7490172 7.7530122 6.0536761 7.3414760
6.3523188 7.4229603 6.6883230 6.4835324 6.7280631 7.8303237 6.0660176 7.4244232
6.3123269 7.4118423 6.6794262 6.4783554 6.6676502 7.9575686 5.9545617 7.5072136
6.3394685 7.3982897 6.6761813 6.5371752 6.6748662 8.1037560 5.8223333 7.4793820
6.3393688 7.3657484 6.6509151 6.4393950 6.7063928 8.0792179 5.7381544 7.3825698
6.4058681 7.4135566 6.5092812 6.3435931 6.6970515 8.0164776 5.7314887 7.3129053
6.3657327 7.5338583 6.5186033 6.4902954 6.8091331 7.9157825 5.8041558 7.3618164
6.4822965 7.6394882 6.4832449 6.4687476 6.7321224 7.8500276 5.8775682 7.3325920
6.6772375 7.5768261 6.4560628 6.5183668 6.7855611 7.8251882 5.8454466 7.2791867
6.6695356 7.5567384 6.3443017 6.5575418 6.6870155 7.8061495 5.8148904 7.2427697
6.6157336 7.4489188 6.3377047 6.4618087 6.6297517 7.6752777 5.8456283 7.2926998
6.4601374 7.5368714 6.3185682 6.3533416 6.6299648 7.6142983 5.9544816 7.2389765
6.3623080 7.5392094 6.1544585 6.2607021 6.7073803 7.6097045 6.1293259 7.1868825
6.3689375 7.5101285 6.1240821 6.1766696 6.7616444 7.6300144 6.1020417 7.1777940
6.3000436 7.4528360 5.9932842 6.1847720 6.6656814 7.5701089 6.0431137 7.1807384
6.2582932 7.6232624 5.8890700 6.1409912 6.7409115 7.5967665 6.0941267 7.1867857
6.1874423 7.5941668 5.6942043 6.1782427 6.9060278 7.4997244 6.0277543 7.1266537
6.2044616 7.5674243 5.6538811 6.1878710 6.8161325 7.6331525 5.9696336 7.1534271
6.1875176 7.4884310 5.6792555 6.2082205 6.8340125 7.6778932 6.0721684 7.0553970
6.2595863 7.4434061 5.6894622 6.2594790 6.8938928 7.7017431 6.0871110 7.2231421
6.3273044 7.3999567 5.7500143 6.2464147 6.9082112 7.6910586 6.0728192 7.1123438
6.4526038 7.4336529 5.8647366 6.2552114 6.8595190 7.5721817 6.0180020 6.9975057
6.5238276 7.3616862 5.8629189 6.1836429 6.9245362 7.6604724 5.9121904 6.9520650
6.5426197 7.4421477 5.8576241 6.0404301 6.9659009 7.6278324 5.7431731 6.9635916
6.5863724 7.3576093 5.8279085 6.0164380 6.9144812 7.6360698 5.6947966 7.0577078
6.6981659 7.4456902 5.7914324 6.0822268 6.9048657 7.5982900 5.8269672 7.1533117
6.6991096 7.3474517 5.7851319 6.0733042 6.9866295 7.4550705 5.8908019 7.2362685
6.6517406 7.3336759 5.9538093 6.0420280 6.9410853 7.4100757 5.8502522 7.3833766
6.7201600 7.2053361 6.0539618 5.9909105 6.9427857 7.4631166 5.8130183 7.4918380
6.6645241 7.1586070 6.1944857 6.0457263 6.8453078 7.4947267 5.8285813 7.4904995
6.5976725 7.3079696 6.3558354 6.0264373 6.7874479 7.3903241 5.8725300 7.5449882
6.5263891 7.2626886 6.2812996 5.9696822 6.6507239 7.4400053 5.9484963 7.5178242
6.5461092 7.1559930 6.2833319 5.8848248 6.6243854 7.4176054 6.1264086 7.5985770
6.6754251 7.3461041 6.3506360 5.7619987 6.6645918 7.4098773 6.2265854 7.6659155
6.7208543 7.3870449 6.3680215 5.7047563 6.6357565 7.3367591 6.2364612 7.7383637
6.7335181 7.3807168 6.4540806 5.7763591 6.7443705 7.3397570 6.3074670 7.7308974
6.7438226 7.5286579 6.5173550 5.8721018 6.9124651 7.3053412 6.2715936 7.7850227
6.7510033 7.5862331 6.4867072 5.7580452 6.9771500 7.3052516 6.3674936 7.8567634
6.8381743 7.7096639 6.3889146 5.5306149 6.9194503 7.3829093 6.3077183 7.7969098
6.7962542 7.4940825 6.3227091 5.5768862 6.9072862 7.4306397 6.2880073 7.7793288
6.6931028 7.5434890 6.2964621 5.5164218 6.8291631 7.5077534 6.2309041 7.7657537
6.7172241 7.5071797 6.4091229 5.5787735 6.8542938 7.5730815 6.1026740 7.7136340
6.7948246 7.4036279 6.3657007 5.5517902 6.9259629 7.6539774 6.0483060 7.6845193
6.7866631 7.3361683 6.4711976 5.4342332 6.9334106 7.7205009 5.9561191 7.6745820
6.8523283 7.4021025 6.5820231 5.4568839 7.0611362 7.7578115 5.9393258 7.6525197
6.7831650 7.4498534 6.7262421 5.5436902 7.0757437 7.7235184 6.0306034 7.5818172
6.7469478 7.4980140 6.8387685 5.6151667 7.0961637 7.7568426 5.9263926 7.5995336
6.6298184 7.5078092 6.8827519 5.6092901 7.1817694 7.7034345 5.9693174 7.5361271
6.5450659 7.6170244 6.8531108 5.7021861 7.2918649 7.7177057 5.9329724 7.6319857
6.5030904 7.5966959 6.7979770 5.6703935 7.4410300 7.7215343 5.8876414 7.7991781
6.3563542 7.6574078 6.7327666 5.6129928 7.6159720 7.5279932 5.7228117 7.8305006
6.3333483 7.6310005 6.7371721 5.5732837 7.5732369 7.3964477 5.6666703 7.9715347
6.4869900 7.6349230 6.6938286 5.4961500 7.4526258 7.2842970 5.7291389 8.0606737
6.4862442 7.6807256 6.7177663 5.3663478 7.3568292 7.1204433 5.7115049 8.0225143
6.6530833 7.6920862 6.7163930 5.3521380 7.3635321 7.0473166 5.8297739 7.9823432
6.6813998 7.6378827 6.6489820 5.4609871 7.3332052 7.0311027 5.7831039 7.9747825
6.6279025 7.6155968 6.7378588 5.5329142 7.3931074 6.9498291 5.7767720 7.9708834
6.5902486 7.5014081 6.6272025 5.5283861 7.3194675 6.9426575 5.8380919 7.9649773
6.5627356 7.4948072 6.5584726 5.5413952 7.2697940 6.8052998 5.9329271 8.0056143
6.6435833 7.3647475 6.6145587 5.4648118 7.2011199 6.7056589 5.8902535 7.9581347
6.7529569 7.1788669 6.5294466 5.5184488 7.1264625 6.6397142 5.8227711 8.0134497
6.8431745 7.0740962 6.5199451 5.4992256 7.0683222 6.5555253 5.8435984 7.9254608
6.8283753 6.9728918 6.5262761 5.4415107 7.1171222 6.5827436 5.9205356 7.9473910
6.7555633 6.9144588 6.4542856 5.4178839 7.0488110 6.5764823 5.8941002 7.9045935
6.6872926 6.8938046 6.4754577 5.2764916 7.0291767 6.6343975 5.9417477 7.7958250
6.7806029 6.9949927 6.4576888 5.1803327 7.1054993 6.5461721 5.9459004 7.8048663
6.6918025 7.0343032 6.4477139 5.1245952 7.0755310 6.6204524 5.9698868 7.7575097
6.6534262 7.1296673 6.3626828 5.1769543 7.1478429 6.7002640 5.9720116 7.6289196
6.4583597 7.1646156 6.3331218 5.2308354 7.2361541 6.6937132 5.9188628 7.5972033
6.3039927 7.2460551 6.3043737 5.2430234 7.2744603 6.6002965 5.8960280 7.6758647
6.2200422 7.3813481 6.2471776 5.2377825 7.5658469 6.6713057 5.8684449 7.7117181
6.2097745 7.5240908 6.2965131 5.3166413 7.5209851 6.6075373 5.8991661 7.7459688
6.3863339 7.5773015 6.3730941 5.3948312 7.6316085 6.6371417 5.8077726 7.6413488
6.4812417 7.6704350 6.3529239 5.3948746 7.6352615 6.6584611 5.8586035 7.5868201
6.5291667 7.6878529 6.4804397 5.4114885 7.6520958 6.5982990 5.9411674 7.6530156
6.5893292 7.6490154 6.4870105 5.4421892 7.6280327 6.6534767 5.8791494 7.7627344
6.5191236 7.6870003 6.5896106 5.4924893 7.5146027 6.7280011 5.8228159 7.8839931
6.5805531 7.7960258 6.6420951 5.5699816 7.4470267 6.8209529 5.7350969 7.8655415
6.5757599 7.9016337 6.6119132 5.5521393 7.4630289 6.7851539 5.8333960 7.8510451
6.7235827 7.7904859 6.5245905 5.4229016 7.3588729 6.7205162 5.9135528 7.8735533
6.6288476 7.7217631 6.4496746 5.4042935 7.3120985 6.5425181 5.9495487 7.8599377
6.6571894 7.5454311 6.3104873 5.3623319 7.2764249 6.5780268 5.8889308 8.0139627
6.6692448 7.5870419 6.2043815 5.4841266 7.1916151 6.7015924 5.9519801 7.9832301
6.6018114 7.5458732 6.2763562 5.5061431 7.1290069 6.6954293 6.1173453 8.0070658
6.5624342 7.5588150 6.3040009 5.3834853 7.0464067 6.6437016 6.1699171 7.9562845
6.5466542 7.5146031 6.2402091 5.4230971 7.0003443 6.6301384 6.2225428 7.8836112
6.5662827 7.3607163 6.2798786 5.4860134 6.9602523 6.6634235 6.3279738 7.8038220
6.6435113 7.2688489 6.2569213 5.5590358 6.8850379 6.6802664 6.3959246 7.8042665
6.6966972 7.2889266 6.3780155 5.5343924 6.9050646 6.7401247 6.4241562 7.7999682
6.7922974 7.2925010 6.4117208 5.4816465 6.7153168 6.6341438 6.3966904 7.8303266
6.7178779 7.2603784 6.4399204 5.5138388 6.7242427 6.6098080 6.4075141 8.0012236
6.7499886 7.3426256 6.3365221 5.4839640 6.6311688 6.5328045 6.5310102 8.0264025
6.7293582 7.2840581 6.3292742 5.3450646 6.6471009 6.6114402 6.5873218 8.1907902
6.7341943 7.2125192 6.2882376 5.3560352 6.6445913 6.5390115 6.5791049 8.2637424
6.6601558 7.0828238 6.2750235 5.3097463 6.6002269 6.4725847 6.6635351 8.2670946
6.6244373 7.0725751 6.3626533 5.1720662 6.6127481 6.5450687 6.6064539 8.2316246
6.6179237 7.0326061 6.3819332 5.0860682 6.5485024 6.5858860 6.6247964 8.2919197
6.6081972 7.0348372 6.2970099 5.1968455 6.5590324 6.6551099 6.6983132 8.3240461
6.7217050 7.0879846 6.3793998 5.2523932 6.4225788 6.5675316 6.7759929 8.3588781
6.7544498 7.1004524 6.3961592 5.2638998 6.3784423 6.6593342 6.6869655 8.2821388
6.7582650 7.1368027 6.3748527 5.2366185 6.3668365 6.6489034 6.7004256 8.1618671
6.7554021 7.2225938 6.4274740 5.3157525 6.3050208 6.7973590 6.6726689 8.0747986
6.6420240 7.2748423 6.3401327 5.2151523 6.3980703 6.8116183 6.6392593 7.9606824
6.5419288 7.2335348 6.4138851 5.2996607 6.6053796 6.8391285 6.6746440 7.9043465
6.3194423 7.2154083 6.2918310 5.1867833 6.7749772 6.7984924 6.6717510 7.8091455
6.2355380 7.2372365 6.2538924 5.0187106 6.8336005 6.8521109 6.6913896 7.7453442
6.3362989 7.3230867 6.2873507 4.9188638 6.8718824 6.8459644 6.6417375 7.7167749
6.3604827 7.3076262 6.3549447 4.8505244 6.9137764 6.8131013 6.6372914 7.6811190
6.3074989 7.2236857 6.4262886 4.8314242 7.0129671 6.8191080 6.6584854 7.6365733
6.2983012 7.1950750 6.5136113 4.7449131 6.9626417 6.7337914 6.6898446 7.6239433
6.3237081 7.1118889 6.5431523 4.5777617 6.9535875 6.8852763 6.6693287 7.6099887
6.2204013 7.1646190 6.5827227 4.5751486 6.9146900 6.8371124 6.6929522 7.5944200
6.3228598 7.1829066 6.7010446 4.5927210 6.8073921 6.7006330 6.6319709 7.5634761
6.3391495 7.1195226 6.7093258 4.6053443 6.8452339 6.6463709 6.5746670 7.5780234
6.2433534 7.0584412 6.5702887 4.5521536 6.9285941 6.6155381 6.5742488 7.6290574
6.2155313 7.1974139 6.5439577 4.4652619 6.8076138 6.5975599 6.5473557 7.7678223
6.2408276 7.1648054 6.5879850 4.4605856 6.9414082 6.5712881 6.6803112 7.8238292
6.4203272 7.2133889 6.6373229 4.4732609 7.0276270 6.4213719 6.6093030 7.8934760
6.4209461 7.1447210 6.7076273 4.4880962 7.0421252 6.4251847 6.6495242 8.0163851
6.4605007 7.1192555 6.6884346 4.6341910 7.1069255 6.2677002 6.7478528 8.0314455
6.5069809 7.0314627 6.7397828 4.6178713 7.2516127 6.3902516 6.8018422 8.0528364
6.5306644 6.9696608 6.6891418 4.6215177 7.3040986 6.3379741 6.7310739 8.0079937
6.5685153 6.8339877 6.5998197 4.6344647 7.4718342 6.3276734 6.7307920 8.0211897
6.5487318 6.8667693 6.6104403 4.5718565 7.5706892 6.2442136 6.7756209 8.0005569
6.6642747 6.8998995 6.6356182 4.4950175 7.6411080 6.3841734 6.7137017 8.0670938
6.7241964 6.8324971 6.5861988 4.4356613 7.5909042 6.3363700 6.7027688 8.0600233
6.7232842 6.8303552 6.6360245 4.4595714 7.5419669 6.4001431 6.6953583 8.0699387
6.6305017 6.8830047 6.6477365 4.4554234 7.5070634 6.4570084 6.7139993 7.8737488
6.5295620 6.9365492 6.6432490 4.5291619 7.5923400 6.4439106 6.7809339 7.7145095
6.4937477 6.9644914 6.6629267 4.6248245 7.5197825 6.4908514 6.7351799 7.5850673
6.5240550 7.0393443 6.7517490 4.6612864 7.4869051 6.5406919 6.7654729 7.6076617
6.5587072 6.9598594 6.7143874 4.6744132 7.5038433 6.5500093 6.7984533 7.5847082
6.5314064 6.9776931 6.7086940 4.7253761 7.3801394 6.5268807 6.8082666 7.6713157
6.4688625 6.9019279 6.4713988 4.7611437 7.3996959 6.6057787 6.7401810 7.7097692
6.3672833 6.7962704 6.4588761 4.8661342 7.2685080 6.5156488 6.6564713 7.7785354
6.3606009 6.6464300 6.3879142 4.9534431 7.2705331 6.5273848 6.6307063 7.7652588
6.4347639 6.6406579 6.3972883 4.9779706 7.1863799 6.4546890 6.5653534 7.6609740
6.4598799 6.5671334 6.4264245 4.9516177 7.1315122 6.4049101 6.4800978 7.6437988
6.5712595 6.5013046 6.3989959 5.0242400 7.1665363 6.3736429 6.4838018 7.6184382
6.5793095 6.6173658 6.4967165 5.0559654 7.1788411 6.4828258 6.4555149 7.5996761
6.5174489 6.7234960 6.5702076 4.9377375 7.3495202 6.5778298 6.4788246 7.6422358
6.5100055 6.7272615 6.6615114 4.9743872 7.4725285 6.6435728 6.4796896 7.5639205
6.5959005 6.7293310 6.6347857 4.8582211 7.5111394 6.5719161 6.4313540 7.4912405
6.4672303 6.7071185 6.5148687 4.7994967 7.6516290 6.5047760 6.4665141 7.4843163
6.3695054 6.7026305 6.4829659 4.7401414 7.7064571 6.4584394 6.5530934 7.4618387
6.2008653 6.7414174 6.5466738 4.6340628 7.8682895 6.3366756 6.6170259 7.4664354
6.2115607 6.8140626 6.4688139 4.6727204 7.9313035 6.2833462 6.6406374 7.5871220
6.1983290 6.8578610 6.4786468 4.7106786 7.9169950 6.0979071 6.6159163 7.6665072
6.1216393 6.9350281 6.5316081 4.6858788 7.8764548 5.9501953 6.6602354 7.7372279
6.0604186 6.9917774 6.4471498 4.7522936 7.7123308 5.8363290 6.6991816 7.7213268
5.8422108 6.9978895 6.3033962 4.8855839 7.7261696 5.8284216 6.7520247 7.6688647
5.7734141 6.9359732 6.1335058 4.8706331 7.5970230 5.8818202 6.7886434 7.6654530
5.8118024 7.0225382 6.1000686 4.9233222 7.5942249 5.8938069 6.8526878 7.6585245
5.7771263 6.8940134 6.0118184 4.9627032 7.4650025 6.0011873 6.9360013 7.5731254
5.8084226 6.8923688 6.0695953 5.0266314 7.4446049 6.1223035 6.8018293 7.4995050
5.9277453 6.7287998 5.9591727 5.0957031 7.3843217 6.2641892 6.6563582 7.4672718
5.9532738 6.7920165 6.0994787 5.0822554 7.4056916 6.3554411 6.5785966 7.4172878
5.9524126 6.8242249 5.9894319 5.1149259 7.4349208 6.2818184 6.5312381 7.4095044
5.9730077 6.7230482 5.9879560 5.1769500 7.4732270 6.4506922 6.5570507 7.4960837
5.9523854 6.7523971 6.0028548 5.1373487 7.5748854 6.4494386 6.5817881 7.5326314
5.9952292 6.5983877 5.8921719 5.0876427 7.7178788 6.5192370 6.5324903 7.6067357
6.0260262 6.5000715 5.9373665 5.1492710 7.8495765 6.4774513 6.4578271 7.6391692
6.0113201 6.5192704 5.9969764 5.1336131 7.9346852 6.5201917 6.6034675 7.5532384
5.9956393 6.6131802 6.0947566 5.0846577 7.9699764 6.6053872 6.6395388 7.5039511
6.0326915 6.6955056 6.2452645 5.0559058 7.9279242 6.6553855 6.7151527 7.5635004
5.9988403 6.7534122 6.3365421 5.1079178 8.0232086 6.5881944 6.7086954 7.5505061
6.0867825 6.7979493 6.3002496 5.1128120 8.0553350 6.6527820 6.6350513 7.4868875
6.0653391 6.7173533 6.2513847 5.0957026 7.9195256 6.5914955 6.6530313 7.3962865
6.0996981 6.8053088 6.1746197 5.1477308 7.7926030 6.4643970 6.6201124 7.3297596
6.0751042 6.7469974 6.1444230 5.2428098 7.8094144 6.3588581 6.6716828 7.2982898
6.1506195 6.8263869 6.2177610 5.2645955 7.6538577 6.4177437 6.6375670 7.3926034
6.2046018 6.8028412 6.1648402 5.2448449 7.5366049 6.4442058 6.6703815 7.3879695
6.2612572 6.7306457 6.0656514 5.1992240 7.4452596 6.4679856 6.6764674 7.4027143
6.1542091 6.6441317 6.0628266 5.0935564 7.4434943 6.4194226 6.6947284 7.4772148
6.1123528 6.7832689 6.1197596 5.1676450 7.4902272 6.3834372 6.5883656 7.5100393
6.0298824 6.8419642 6.0420203 5.1458583 7.3965559 6.4967227 6.5980334 7.4811277
5.9290805 6.9272738 6.0994916 4.9839578 7.5473261 6.5433559 6.5458746 7.3300714
5.9756684 7.1166415 6.0938053 5.0347214 7.6447945 6.5696983 6.5503273 7.3629360
6.0091696 7.0810332 6.0051527 5.0255136 7.6934304 6.5570102 6.5816498 7.3791161
6.0476823 7.0881066 6.1404500 4.9630108 7.6965160 6.6641493 6.7163849 7.4233088
6.0536499 7.0718269 6.0683780 4.9733367 7.7221613 6.8083558 6.6774745 7.3612399
6.1176147 7.0688787 6.0521979 4.9955583 7.7348533 6.9383278 6.6550140 7.3930454
6.1149364 7.0154262 6.0940466 4.9908943 7.6834445 7.0415115 6.5947194 7.4172888
6.0668678 7.0452466 6.0352607 5.0092225 7.6548114 7.1669588 6.5763750 7.3580360
6.0606513 7.0416808 6.0780787 4.9659634 7.6624589 7.2556615 6.6637564 7.4713802
6.1099372 7.0801573 6.1285682 4.9802680 7.6077585 7.4164519 6.5364389 7.4542546
6.2001004 7.2087646 6.3089471 5.1035957 7.6187983 7.4244270 6.5925937 7.5632377
6.2054305 7.2407398 6.2923999 5.1462822 7.7896867 7.4797773 6.5286870 7.5478358
6.0885668 7.2808638 6.1891270 5.2906160 7.7776380 7.3995323 6.4989686 7.5794330
6.1163883 7.2705059 6.2355976 5.2504802 7.8592768 7.3760676 6.5515437 7.6200476
6.1793919 7.3226166 6.3525805 5.1674047 7.9448590 7.3286009 6.5034518 7.5701275
6.2571216 7.2800756 6.3625360 5.0213656 7.9402657 7.3768525 6.3200593 7.5164661
6.1555281 7.3258300 6.3213534 4.9973397 7.9627795 7.4088898 6.2810879 7.4976912
6.1048722 7.3560238 6.3258157 5.0177350 7.9564552 7.4858470 6.2106004 7.4572268
6.0419545 7.4057446 6.3900337 5.0990028 7.9784055 7.5828691 6.2581325 7.5023894
6.1430769 7.4159040 6.3631415 5.1178546 8.0371323 7.5996132 6.3300505 7.4812255
6.2389574 7.4862771 6.3151598 5.1755004 8.0282669 7.4983044 6.4691701 7.4864144
6.2944331 7.4935393 6.2593532 5.1831546 8.0679579 7.4769678 6.5454125 7.5229306
6.4084024 7.5376329 6.1110644 5.1497149 8.0239658 7.4996729 6.5083418 7.6202979
6.4447966 7.5600724 6.0423527 4.9913650 8.0043449 7.5933905 6.4114184 7.7211223
6.4173031 7.6621256 5.9503689 4.9522491 7.8844295 7.6903586 6.4110756 7.7165513
6.3877435 7.6311030 6.0003572 4.9787097 7.8866034 7.8134761 6.4814644 7.6932373
6.3007212 7.5992131 6.0157242 4.9627528 7.7936845 7.8716459 6.5283318 7.6777515
6.1994185 7.5315065 5.9712338 4.9892540 7.7139544 7.9628248 6.5684919 7.5753407
6.1567316 7.4270849 5.9028969 4.9930301 7.5976262 7.9480848 6.5651784 7.4031448
6.1923771 7.3506932 5.8456168 4.9795823 7.5841079 8.0289383 6.4609432 7.5034194
6.1863570 7.1977758 5.8904414 4.9468660 7.5572343 7.9857397 6.4410300 7.6816134
6.1440115 7.3142204 5.8216295 5.0731559 7.5264311 7.9560795 6.4031377 7.6382484
6.1502261 7.3224468 5.8748446 5.0944848 7.4382277 7.8987007 6.3340406 7.6453848
6.1510916 7.3807893 5.9739885 5.0424962 7.3160257 7.8781028 6.3270926 7.6131339
6.1637630 7.4347649 5.9684234 4.9113259 7.2241879 7.9595146 6.2983122 7.5700107
5.9454288 7.4986320 6.0051341 4.8973341 7.1990457 8.0131416 6.2941871 7.6343894
5.9330468 7.5799413 5.8960223 4.9248772 7.2446766 7.9764156 6.3462410 7.6831269
6.0896344 7.6451359 5.8998456 5.0029058 7.2250557 7.9797549 6.3539381 7.7615895
6.1838574 7.6209278 5.9722910 5.1189828 7.3265505 8.0951338 6.4146523 7.7529936
6.1348248 7.4328060 6.0061941 5.1841230 7.4032502 8.0384712 6.3881383 7.7174935
6.1017323 7.4016538 6.0914474 5.1106501 7.3402591 8.0611649 6.4271264 7.6262770
5.9883680 7.3283691 6.1058812 5.1170826 7.3638015 8.1025410 6.3459687 7.5673604
5.9187407 7.3754573 6.1223359 5.2029872 7.3769093 8.1318712 6.2721801 7.5438485
5.8135500 7.4030313 6.2239404 5.2406244 7.4602213 8.0115423 6.2188706 7.4800167
5.7790723 7.4393711 6.2453198 5.2781444 7.4246688 8.0022478 6.2327704 7.5026670
5.8062167 7.4632335 6.2216692 5.3237624 7.4746952 7.9209890 6.2905011 7.5245657
5.6838698 7.5597205 6.3659081 5.3179526 7.4491181 7.8086119 6.2134151 7.6811328
5.7274361 7.5944510 6.2892933 5.2642417 7.4877315 7.7342920 6.3307047 7.6836038
5.6145844 7.6154003 6.2282944 5.1692576 7.4248824 7.6178617 6.3934879 7.5917845
5.5656009 7.6784954 6.1675553 5.1058197 7.4555063 7.4839511 6.3180084 7.5855207
5.3577428 7.6845932 6.0585313 5.0899239 7.5549498 7.5124054 6.4087801 7.5572753
5.3107481 7.5586443 5.9854856 5.0204535 7.7023892 7.5771370 6.4561954 7.5453510
5.2512507 7.5143685 6.0017743 5.0582538 7.8164825 7.5549650 6.3741589 7.5303292
5.2111788 7.4737849 6.0789165 4.9667935 7.8941865 7.5725017 6.3539162 7.4403677
5.1927619 7.4530125 6.1715231 4.8885336 7.8965316 7.6269569 6.4080386 7.4082880
5.3186774 7.3663836 6.2939262 4.8257976 8.0738554 7.6123242 6.4044471 7.3960881
5.4195242 7.2984805 6.2398295 4.8509169 8.0015364 7.5386605 6.5597382 7.3705115
5.4422975 7.2501440 6.2409377 4.8389511 7.9566197 7.6174641 6.5283628 7.2778039
5.3923631 7.2807384 6.2402887 4.9249253 8.0042019 7.5979915 6.5409875 7.2416549
5.4583197 7.2015009 6.2071233 4.9761105 8.0634680 7.6082282 6.5929952 7.1916418
5.3960724 7.1527638 6.1803684 5.0059452 8.1655807 7.5144029 6.5893941 7.3083234
5.3063903 7.2351098 6.2237115 5.0559177 8.2826366 7.5608778 6.5463386 7.2503824
5.2967567 7.2718296 6.4360046 4.9848065 8.1232605 7.6690221 6.5737891 7.2120757
5.2493353 7.2749810 6.4062696 4.9724822 8.0217857 7.5966735 6.5709324 7.0863171
5.1744184 7.2287636 6.3096533 5.0515394 7.8401432 7.4972057 6.5083385 6.9467592
5.1306157 7.1713791 6.2588501 5.2166629 7.7966070 7.4210911 6.5258636 6.9836345
5.0454192 7.1880808 6.2480526 5.2615247 7.7946301 7.3047414 6.5029445 7.1257644
5.0446062 7.1506219 6.2861438 5.3234534 7.8014307 7.2535214 6.5376463 7.2241502
4.8881001 7.2020626 6.4258766 5.4040790 7.7456374 7.2840886 6.5327201 7.3058100
4.8595977 7.2308345 6.3574944 5.4831586 7.6546993 7.2331161 6.5775423 7.2902527
4.7395291 7.2723198 6.4232554 5.6023350 7.6495628 7.3788981 6.6242270 7.3559551
4.7280388 7.2280140 6.6284757 5.6881804 7.4873223 7.5149775 6.5861182 7.4469447
4.7747402 7.2687840 6.7654819 5.6586175 7.3603029 7.6212215 6.5930500 7.4520016
4.7993760 7.2760468 6.8072019 5.6510220 7.3244858 7.5423050 6.6777191 7.4716568
4.8355985 6.9862862 6.8328991 5.6023130 7.2497978 7.5627637 6.6572046 7.5280414
4.8680363 7.0395455 6.8261261 5.5742893 7.1113772 7.5377736 6.7244992 7.5283628
4.7749863 7.0639176 6.7272296 5.4441495 7.0403028 7.5267148 6.7484031 7.5041342
4.8158135 7.0376329 6.8372684 5.4936724 7.0190992 7.5736780 6.6520195 7.4435544
4.7902622 6.8459525 6.8732066 5.5526209 7.1393332 7.5768404 6.5416050 7.3480530
4.9289365 6.9725819 6.9462900 5.5028539 7.1915269 7.6242681 6.4649954 7.2884126
5.0929561 6.9122887 6.9566703 5.4643044 7.1803617 7.8198433 6.4346890 7.2820802
5.2197280 6.8993368 6.8773465 5.4026208 7.2396960 7.8600092 6.4162221 7.2571402
5.2482281 6.9869356 6.9211211 5.2567716 7.3460565 7.7368793 6.4433603 7.1572781
5.3175564 6.9442902 6.9501767 5.1907873 7.3007040 7.6397858 6.4556379 7.0859141
5.3695107 6.8768692 6.9405127 5.1381946 7.2411981 7.6480412 6.4538221 7.1670189
5.2413363 6.8904634 6.9286571 5.1486344 7.2228680 7.7148600 6.3832521 7.2386303
5.2987280 6.9594231 6.9677939 5.2085958 7.3494873 7.7600307 6.3216453 7.1221128
5.3533101 6.9805899 6.9751124 5.2244730 7.3786507 7.8414898 6.2933445 7.0142589
5.4612646 7.0248799 6.9650235 5.2814579 7.3856969 7.9043064 6.2071457 6.9026027
5.3915467 7.1442266 6.9414797 5.2148685 7.3006644 7.9770074 6.1845751 6.8644557
5.4221115 7.1972909 7.0752606 5.3390350 7.2907991 7.8786345 6.0505471 6.8434024
5.4062767 7.2574763 7.2285371 5.2473125 7.2009859 7.9647713 5.9812145 6.7097683
5.4083862 7.2555819 7.3124642 5.3124247 7.1965647 8.1165819 5.8499303 6.6512413
5.4086804 7.2492709 7.3217373 5.3767529 7.1787562 8.1757746 5.6856050 6.6521459
5.3753633 7.3655996 7.1259384 5.3152804 7.2660336 8.1580153 5.6134868 6.5029502
5.2591672 7.3624392 7.0576558 5.2915702 7.3223462 8.1492643 5.5077987 6.6420979
5.2127390 7.3697720 6.7816443 5.2933989 7.3917704 8.0908232 5.3800716 6.5805693
5.2215443 7.3855138 6.6490750 5.2400374 7.3362994 8.0096817 5.3602500 6.7095795
5.0728407 7.3980417 6.5513535 5.3594823 7.2989326 7.9697809 5.2160382 6.6567888
4.9987040 7.4718561 6.3714476 5.3594084 7.4706388 7.8671484 5.2595396 6.7032018
4.9776678 7.5047941 6.2760286 5.4371352 7.4839249 7.8368692 5.3245754 6.6085753
4.8884826 7.6152310 6.1684217 5.3280973 7.4650044 7.8382101 5.3715129 6.5598345
4.9601970 7.5887251 6.0925474 5.2522225 7.5434661 7.9384761 5.2833467 6.5613828
5.0202808 7.5551057 5.9926476 5.2531199 7.5570226 8.0228701 5.3478885 6.5479932
4.9365582 7.6500044 5.8752599 5.2934818 7.5976648 8.0624695 5.3175635 6.6031075
4.9440813 7.6352615 5.8129191 5.3013358 7.5861130 8.0963507 5.3412714 6.6053696
4.8935595 7.5713062 5.6980391 5.2783923 7.5670595 8.1663237 5.4077048 6.6625867
4.8298573 7.5564566 5.7425508 5.1839452 7.3955460 8.2066870 5.2954383 6.6886411
4.9163260 7.4775238 5.5896969 5.1142788 7.3228025 8.1691837 5.3429317 6.7749367
5.0063300 7.3348031 5.5377226 5.1350431 7.2244687 8.1289234 5.2804089 6.7377443
4.9741817 7.3099813 5.6147728 5.1291671 7.2963686 8.1094275 5.3498216 6.8853254
5.0275292 7.3396115 5.6489758 5.0283318 7.2737255 8.0828581 5.3504968 6.9594545
5.0534945 7.2770815 5.5837188 4.9572487 7.2309813 8.0802202 5.2054420 6.8584266
5.1867828 7.1432443 5.4670811 4.9750242 7.2435708 8.0644598 5.2221622 6.6345601
5.2666078 7.0835729 5.4545531 5.0775070 7.2767649 8.0872364 5.1872420 6.4404230
5.4694924 7.0848079 5.4269595 5.1304159 7.2794838 8.1441107 5.1131682 6.2091861
5.5815253 6.9479194 5.4605780 5.1555567 7.2997384 8.1805277 5.0124784 6.1313772
5.5051746 6.9926667 5.2876835 5.1716928 7.3215570 8.1693668 4.9547467 6.0597548
5.4667306 6.9800096 5.2774887 5.1168737 7.3643370 8.2816601 4.8810353 6.1030278
5.4743538 6.8809772 5.4430108 5.0710950 7.3450894 8.2104416 4.7590241 6.0790143
5.5533614 6.7951965 5.4369636 5.0262237 7.3297491 8.0844898 4.7397485 6.1023941
5.6144228 6.6997380 5.6052737 4.8661380 7.1963596 8.0339441 4.8498764 6.0576487
5.5661254 6.5870714 5.6793408 4.7945609 7.0019250 7.9335198 4.8965478 6.0345383
5.5751619 6.6239805 5.6259584 4.7893658 7.0336928 7.8862381 5.0164847 6.0427656
5.5429745 6.6266313 5.7276731 4.9277506 7.0670581 7.7764444 5.0381656 6.1407700
5.5142469 6.7638497 5.8230224 4.9397693 7.0655885 7.6823277 5.0486479 6.0453501
5.5913048 6.7518044 5.8324461 4.8919172 6.9976826 7.7373610 5.0148506 6.0202870
5.6706829 6.8416533 5.8452096 4.8309789 6.9551988 7.6691785 4.8839464 5.9600158
5.7498169 7.0106940 5.9393907 4.7306437 7.0264440 7.6453466 4.9271364 5.8935833
5.6580715 7.0007439 6.0804324 4.6793823 7.0558758 7.5950608 4.9506679 5.8840690
5.5542746 7.0256848 6.1256108 4.6029634 7.0624142 7.5511765 4.9235950 5.8669243
5.4649944 6.9724436 6.0670366 4.5652180 7.1451879 7.4154873 4.9694872 5.9484649
5.4898748 7.1150751 6.1885796 4.6314716 7.0566144 7.3810062 5.0138431 5.9256063
5.4353251 7.1759787 6.0605750 4.4699545 7.0044122 7.3635340 4.9944925 6.0553513
5.4380574 7.1969266 6.1103382 4.4984121 7.0840058 7.3992181 5.0899529 5.9779673
5.3995166 7.2167854 6.0957799 4.5718365 6.9407816 7.4067221 5.0231314 5.9955015
5.2155156 7.1721673 6.0871539 4.5906997 6.9093132 7.4229112 5.0886230 5.9542394
5.2209220 7.1733098 5.9591951 4.4985433 6.9132185 7.4893064 4.9741201 5.9293089
5.3053408 7.3743730 5.9657187 4.4719486 7.0133400 7.6264200 4.9432216 6.0311632
5.2727814 7.4169822 6.0911779 4.5730047 7.0035009 7.7473836 4.9845138 5.9026361
5.2777858 7.4550076 6.0787735 4.6200352 7.1428971 7.9427738 4.9141879 5.8256621
5.2989531 7.5652137 6.3142066 4.6725569 7.2286553 7.8361382 4.9097352 5.7476931
5.3546276 7.5667038 6.4557228 4.6289372 7.3692279 7.7768617 4.9326735 5.8501854
5.4785929 7.7215037 6.6359057 4.6772828 7.4687033 7.7082934 4.9344954 5.8757815
5.4886737 7.6358671 6.5724173 4.6926351 7.5184226 7.6964865 4.9176841 5.7941198
5.5230751 7.5445766 6.4207597 4.7115049 7.4736071 7.6750360 4.8572607 5.8957300
5.5929961 7.4998231 6.4338779 4.6290369 7.5135717 7.7373781 4.8321266 5.8642673
5.6638751 7.4543700 6.3283868 4.7410369 7.5580621 7.7675519 4.9014516 5.8025565
5.6296973 7.4709377 6.3925862 4.7481461 7.4485002 7.6589389 4.8661642 5.8588381
5.7683930 7.4485970 6.3920627 4.8218031 7.4408641 7.6000886 4.8652167 5.8244028
5.7468863 7.4901223 6.4299836 4.8088026 7.3303447 7.6436830 4.9075189 5.7230282
5.7375193 7.2858400 6.4217415 4.8894153 7.3307133 7.6806750 4.9846659 5.7535686
5.6589060 7.2934380 6.3374553 4.9243956 7.2153411 7.7069120 4.9667101 5.9082413
5.6057887 7.3577480 6.3914547 4.9242806 7.1856370 7.7465653 4.9846239 5.9080338
5.5647383 7.3510075 6.1585383 4.8595529 7.0968943 7.6346674 5.0508809 5.9515948
5.6672344 7.3881040 6.2368813 4.7859039 6.9561324 7.6167827 5.1193042 5.8731389
5.7330570 7.4189472 6.2520814 4.7461514 6.8884158 7.5379171 5.0422616 5.8190584
5.7920980 7.3956008 6.2472796 4.8025804 6.8561845 7.6213646 4.9459224 5.8370500
5.7682137 7.4908729 6.1780310 4.8308344 6.6293559 7.5074406 4.8461189 5.8175211
5.7973099 7.4457002 6.1450567 4.9319830 6.5106187 7.4583225 4.8281269 5.8368278
5.7520652 7.3854413 6.0780520 4.8566084 6.5335565 7.4905186 4.7058768 5.6860318
5.7186956 7.3653893 6.0875683 4.7871537 6.4685984 7.3401036 4.8560171 5.6724868
5.6537452 7.3609519 5.9780951 4.7132101 6.3953347 7.2856483 4.9408789 5.6830401
5.5634274 7.3190036 6.0469322 4.7256732 6.4360728 7.1590781 5.0488043 5.6085258
5.5637960 7.3719211 6.0677118 4.7583246 6.3476715 7.1668253 5.1697383 5.7540102
5.5174217 7.4608083 6.1103058 4.7470689 6.4553828 7.1245632 5.2692385 5.6208992
5.4640756 7.5765786 6.1752200 4.7900267 6.5387583 7.1979713 5.2798171 5.6492481
5.5561337 7.5677791 6.1765227 4.7475209 6.6628952 7.2582312 5.3443098 5.7201581
5.6502132 7.6005063 6.2852650 4.6466169 6.6457086 7.1888485 5.4061427 5.6718488
5.6919322 7.5860448 6.2536550 4.5308175 6.7373872 7.1409264 5.5159607 5.5609508
5.6312361 7.5863771 6.3864017 4.5060534 6.7364836 7.0584893 5.6212468 5.6119132
5.5962434 7.6835413 6.3497906 4.5303631 6.7321286 7.0955110 5.7178221 5.5318837
5.5572419 7.6733327 6.2949772 4.5764012 6.7956676 7.0958033 5.8137407 5.5182056
5.4910202 7.4815402 6.2359409 4.5541706 6.8749766 7.0031610 5.9585958 5.5178328
5.5350928 7.3932462 6.3804297 4.6746264 7.0607667 6.8867264 5.9720988 5.5446200
5.5127544 7.4685302 6.4346166 4.6741576 7.1181316 6.8211732 6.0475163 5.5301738
5.5144033 7.5623722 6.5080786 4.7107687 7.0271959 6.8167105 6.0157785 5.7121878
5.5317488 7.5460300 6.6478810 4.8211699 7.0317912 6.9229646 6.0736723 5.6673856
5.5406442 7.6611099 6.6135359 4.8626614 6.8239193 6.8732252 6.0812793 5.5881457
5.4569688 7.6376181 6.6354437 4.8513989 6.8716807 6.9100585 6.1944370 5.6318450
5.4281545 7.5733080 6.7067208 4.9568143 6.7919688 6.9353347 6.1886263 5.5543380
5.5181928 7.5491858 6.6816964 5.1608276 6.7504978 7.0106530 6.1938291 5.5706363
5.4818053 7.6145716 6.7481050 5.1657796 6.7941389 7.1459999 6.3148341 5.4987421
5.4777646 7.6479011 6.8211784 5.1967845 6.8399763 7.1658196 6.3424101 5.6048355
5.4589624 7.5143843 6.8385425 5.1287923 6.8808179 7.1840572 6.2293186 5.6656337
5.3869176 7.6006670 6.8457499 5.1088428 6.8778014 7.1870651 6.2302089 5.5693474
5.3429890 7.6787791 6.7742577 5.2151966 6.9592390 7.0756145 6.1541238 5.5107183
5.4479251 7.6584582 6.7610497 5.2632446 7.0615959 7.1831226 6.1081371 5.5522327
5.3315339 7.6446552 6.6552281 5.4789343 7.0888004 7.2135658 6.0771155 5.5522337
5.3247342 7.5291085 6.5978341 5.3648810 7.1371379 7.1750975 5.9790282 5.6145549
5.3411183 7.5720949 6.6209407 5.3482289 7.1644149 7.2814474 5.9593134 5.6268888
5.5603471 7.4317842 6.6971979 5.2944016 7.1820784 7.3321066 5.9246883 5.6576643
5.4411955 7.3927388 6.7196178 5.2879534 7.1421113 7.4742637 5.9136333 5.7378311
5.4305921 7.4765067 6.7855768 5.4664440 7.0398331 7.6200938 5.9070644 5.7955694
5.3548198 7.4801664 6.6673632 5.5097694 7.0826197 7.5437536 6.0563092 5.8300314
5.2447934 7.4560142 6.6009769 5.4995975 7.1547599 7.5591884 6.0550108 5.7601500
5.2293019 7.4104805 6.5617576 5.5044341 7.1643476 7.5857506 6.1291819 5.7386603
5.0103850 7.4616394 6.6483827 5.3755507 7.0148211 7.6098614 6.3712201 5.7433066
5.0017443 7.4031076 6.6068363 5.2033453 6.9927549 7.6032538 6.3806715 5.8072019
4.8958693 7.3401337 6.6641321 5.2419448 7.0378613 7.6288967 6.3870478 5.8803377
4.8922520 7.3713350 6.8213444 5.2213330 7.0104733 7.5982099 6.3856587 5.9651966
4.8105140 7.3333912 6.9210954 5.1256595 6.9572468 7.7145200 6.3869720 6.0533538
4.7727246 7.3852301 6.7963305 5.1881323 7.0419445 7.6560807 6.4193110 6.1117268
4.7305670 7.3246927 6.8482533 5.3118515 7.1113248 7.6748967 6.3528533 6.2230701
4.6966567 7.2602482 6.7829275 5.4253592 6.9908838 7.5804071 6.3978238 6.2714891
4.7214494 7.2479806 6.8255558 5.5533490 6.9417148 7.5716653 6.3537526 6.2062201
4.8162827 7.3118057 6.8295307 5.6126876 6.8321896 7.4503937 6.2712603 6.2007060
4.9623275 7.3780890 6.7415972 5.6799846 6.8337059 7.4247169 6.2800360 6.3499117
4.9865842 7.3554025 6.7023702 5.6445875 6.7352309 7.4874454 6.1818175 6.3959570
5.0701838 7.3575430 6.6116037 5.7253528 6.6773143 7.5621743 6.1470013 6.4004507
5.2423754 7.4179449 6.5671692 5.6801834 6.7883992 7.5912189 6.2066135 6.4496737
5.3806300 7.4744968 6.4765253 5.8605933 6.8078523 7.6643505 6.1920733 6.4153924
5.2835665 7.4719338 6.5182366 5.8632636 6.9001660 7.5927038 6.1467576 6.4835792
5.3073912 7.4628220 6.6511073 5.8357363 6.9373569 7.6774783 6.1934118 6.5439110
5.1221757 7.4733014 6.7220387 5.8497972 6.9108419 7.6402125 6.2594075 6.5731053
5.1232419 7.4921875 6.6551180 5.7550550 6.9932537 7.6362858 6.2320809 6.5965219
5.2801571 7.4347758 6.5823560 5.7250280 6.9953914 7.6501460 6.2214942 6.5821919
5.2613363 7.5348797 6.4829392 5.7013478 7.0172863 7.6476531 6.3376436 6.5958800
5.2890482 7.4846125 6.4472184 5.7601185 7.0156612 7.6056399 6.5093594 6.5669441
5.2737842 7.4548335 6.3348231 5.8077812 7.0649786 7.5411782 6.4874415 6.5608754
5.2836275 7.4751773 6.2668443 5.8010268 7.0087986 7.5350437 6.5077176 6.5533233
5.3216944 7.5407119 6.1864138 5.8739500 6.9268088 7.4643469 6.4438086 6.5439410
5.3575139 7.6329670 6.2321377 5.8734283 6.9460239 7.5269661 6.6175919 6.4992504
5.4334183 7.6982989 6.1652513 5.9069686 6.9426546 7.6307020 6.5824366 6.5292730
5.5647717 7.7164226 6.0946751 5.9469233 6.9468298 7.7916870 6.5876646 6.5931344
5.5284166 7.6948004 6.2333450 5.9024153 6.9571733 7.8067455 6.6681910 6.7705245
5.5308318 7.6915221 6.2120538 5.7816653 7.0426769 7.8257446 6.5867743 6.7305279
5.5584116 7.5733957 6.2151241 5.9115396 7.1817331 7.8313031 6.5937047 6.7015615
5.6308737 7.6109819 6.1961198 5.8816285 7.0928946 7.7929168 6.5818620 6.7878742
5.5365205 7.6711435 6.1904516 5.9818306 7.1010041 7.7180209 6.5436406 6.8755283
5.5208163 7.7330194 6.1051784 5.9295774 7.1035290 7.7321596 6.4781866 6.8799272
5.4669504 7.8311806 6.0145321 5.9192538 7.0699091 7.7049437 6.6568050 7.1032929
5.4812956 7.7154512 6.0137682 5.9478917 7.0590677 7.6974158 6.7601862 7.1227775
5.4817929 7.5638075 5.9985075 5.7562494 7.0259967 7.6963348 6.7969437 7.0223341
5.4523902 7.5012054 5.9126425 5.7073226 6.9451380 7.7864661 6.8095326 7.0462203
5.3820667 7.5058665 5.8266096 5.6633430 6.8478422 7.8328938 6.8200831 7.1188650
5.4218903 7.4730625 5.8720860 5.6941462 6.9057698 7.8356743 6.9176979 7.0941286
5.5396919 7.5364852 5.8848257 5.6410866 6.9880943 7.9788003 6.9022598 7.1147318
5.4527922 7.5828500 5.8850193 5.5651655 6.9936895 7.8135080 6.8467336 7.1863017
5.4351945 7.5466218 6.1069698 5.6160626 7.0524664 7.8794632 6.8771839 7.2980685
5.4617939 7.4531641 6.2835970 5.5601807 7.0588231 7.9975004 6.8692060 7.3630514
5.4834261 7.5392523 6.2884421 5.5997734 7.0870557 7.9989123 6.8075094 7.3232360
5.5279207 7.5512810 6.3757033 5.6100106 7.0558748 7.9984517 6.7178288 7.2809105
5.4995313 7.6425543 6.3414540 5.6961751 7.1442528 8.0127621 6.6643300 7.2324128
5.4245238 7.6747518 6.3406229 5.7284856 7.2096868 8.0958195 6.5757241 7.2559896
5.3461490 7.6705694 6.3001881 5.8148208 7.2778540 8.1642399 6.5934567 7.2524533
5.2018852 7.6308875 6.2774940 5.8743677 7.4168510 7.9247441 6.3883514 7.2892580
5.0698557 7.6287017 6.2801461 5.9087763 7.3395777 7.8573966 6.2747569 7.3617988
4.8966823 7.7400799 6.2962518 5.8226762 7.3060207 7.6678362 6.2562943 7.4260964
4.8173227 7.6812634 6.3181305 5.7667551 7.2630782 7.6063023 6.1525230 7.3996248
4.7467775 7.7722721 6.2676182 5.7791319 7.2896700 7.5700507 6.1724434 7.4673638
4.7154813 7.7651963 6.1859217 5.8293800 7.2216454 7.5065551 6.2664852 7.4618587
4.8063660 7.6485047 6.1507440 5.7723169 7.2857976 7.4466624 6.3637047 7.5272212
4.7812729 7.5960374 6.0014043 5.7402673 7.3131194 7.5270987 6.4725580 7.4655008
4.9094315 7.6931047 6.0073590 5.6975393 7.2977858 7.5504804 6.4902043 7.5260406
4.9402075 7.7546763 5.9958658 5.7716379 7.2687345 7.6151009 6.4525280 7.5284557
4.9795852 7.7692065 5.9315405 5.7397380 7.2810206 7.6146083 6.3903365 7.5214343
5.0616779 7.9485984 5.9808912 5.6846757 7.4053020 7.7305722 6.4415803 7.5334458
5.0933394 8.0472078 6.0498943 5.5662999 7.3334527 7.6482525 6.5010982 7.5439777
5.0611763 8.0892792 6.1013613 5.4014406 7.3463283 7.6969824 6.4521112 7.5049863
5.1518612 8.1678877 6.0539298 5.3396568 7.5057716 7.6239681 6.3766532 7.4400439
5.0638428 8.1827765 6.1519375 5.2921300 7.5384007 7.6869316 6.4180079 7.5194263
4.9810781 8.1166935 6.1406717 5.1874547 7.5627375 7.6713238 6.4199142 7.4153190
4.8426523 8.1131363 6.1267228 5.1005468 7.6151071 7.7168584 6.2208018 7.4328704
4.9619002 8.0993042 6.0184565 5.1193595 7.6091475 7.8737478 6.0852466 7.3769274
4.8598385 8.2214937 6.1692200 5.1013508 7.5384798 8.0043602 6.0127358 7.4315500
4.8924851 8.2411461 6.2481942 5.1554122 7.5050521 7.9458814 6.0234647 7.5198541
4.9298792 8.1832380 6.2826023 5.0214558 7.4228969 7.9227142 6.0859370 7.6226926
4.8787098 8.0726671 6.3291574 4.9470377 7.4354076 7.8357110 5.8470230 7.6658802
4.8627257 8.0851078 6.3508573 4.8250766 7.4429903 7.7652550 5.9553771 7.7343106
4.8352327 8.1886244 6.1903334 4.8897042 7.4584656 7.7543097 5.9555326 7.8381605
4.9175434 8.2576694 6.1012244 4.8883114 7.3722477 7.7928586 5.9502358 7.8623056
4.9202666 8.2296371 6.0027614 4.8460178 7.3320889 7.7145872 5.9656992 7.9474859
4.8800783 8.1534920 5.9633484 4.7527680 7.3929830 7.7019935 6.1435862 8.0043106
4.9369349 8.0632477 5.9203119 4.6586847 7.4215064 7.6794276 6.1307802 8.0059986
4.9048095 8.1632452 5.9776959 4.5667529 7.4197507 7.6430402 6.0733924 8.0544167
4.9082308 8.1778965 6.0316257 4.5456047 7.3539977 7.6627383 6.0555816 7.9627538
4.9577093 8.2461920 5.9774199 4.5857563 7.2845273 7.7066798 6.0691075 7.9783473
4.9616251 8.2689333 5.8215408 4.6426220 7.3344274 7.7631111 6.1039486 7.8882899
4.8360620 8.2247486 5.7966418 4.7164598 7.2912941 7.7689433 6.1518302 7.8744326
4.6591396 8.2824001 5.7020903 4.4440436 7.2551398 7.8658414 6.2640219 7.6853828
4.5268893 8.1204710 5.6885705 4.4350767 7.2092600 7.8553538 6.2210455 7.6607208
4.5883121 8.2151222 5.5816464 4.3274069 7.2483215 7.8837237 6.1801734 7.6186996
4.6867032 8.0777769 5.4670029 4.3906536 7.2040014 7.8669567 6.2204862 7.6199069
4.6689425 8.0903845 5.3191352 4.5344958 7.2744870 7.9666176 6.1545529 7.6381121
4.8214412 8.1633148 5.1817341 4.5566406 7.2176876 7.9584370 6.0609837 7.7283850
4.8454132 8.0784216 5.2150574 4.5206246 7.2621484 7.9946198 5.9764609 7.8254423
4.8964825 8.0301552 5.2152686 4.5549836 7.2623854 7.9620371 5.9841094 7.9079833
4.9693460 8.1090899 5.2338505 4.5460463 7.3613257 7.8913336 5.9720807 8.0125599
5.0496578 8.0606928 5.2630100 4.5411291 7.2377939 7.8684378 5.9334826 8.1735907
5.0343828 8.0045729 5.2929282 4.6037908 7.1375642 7.7946420 5.9890623 8.2503500
5.0128846 7.9092340 5.2952042 4.6400857 7.1273427 7.7101712 5.8921967 8.1980104
5.1126699 7.9332628 5.3030210 4.6661968 7.2297196 7.5204139 5.8982978 8.1027651
5.1627460 7.9779072 5.2494240 4.7248135 7.2761645 7.3636632 5.9270453 7.9723873
5.4570189 7.9299140 5.2481728 4.6520152 7.2154322 7.3279047 5.8593168 7.9205732
5.5511560 7.9296107 5.2612286 4.7082820 7.3731332 7.2184024 5.9073005 7.8457060
5.5907278 7.9069600 5.2468166 4.7535429 7.4105306 7.1607542 5.8919740 7.7634363
5.7651162 7.9998236 5.3265495 4.7835641 7.3032136 7.2404733 5.9224806 7.8039637
5.6993966 8.0164032 5.3794751 4.7059202 7.2126107 7.3133173 5.9562783 7.8585711
5.6489282 8.1132317 5.3399911 4.7442756 7.1858006 7.3010612 6.1309576 7.9111090
5.6780338 8.1502161 5.3764477 4.7556024 7.0816483 7.3824940 6.0620060 7.9458165
5.7117481 8.1118269 5.4056377 4.8304482 7.1085434 7.3580770 6.1712580 7.9260669
5.8206611 8.1088266 5.4161010 4.7636886 7.1354914 7.4630561 6.1021471 7.9328675
5.8002915 8.0709305 5.4393430 4.8161058 7.2142954 7.4967413 6.0891376 7.9947033
5.8468442 8.1103706 5.3584995 4.8779955 7.2585826 7.6122103 6.1491899 8.0116282
5.8702092 8.2175493 5.3350072 4.8671794 7.1483326 7.5958180 6.1606679 8.0908308
5.9008217 8.1988735 5.4256082 4.9057360 7.1463919 7.6888885 6.1558390 8.0739918
5.8137984 8.2690744 5.2924385 4.9662099 7.1439157 7.7846975 6.0992312 8.1436119
5.8034906 8.2781458 5.2579584 5.0897360 7.1063910 7.8622236 5.9727526 8.1356430
5.7831407 8.2469063 5.2070169 5.2065773 7.0635195 7.8614430 5.8937774 8.1551628
5.7310152 8.2374315 5.2104850 5.2815847 7.0688248 7.8511362 5.8997221 8.1397228
5.6668038 8.1798000 5.1142197 5.2789083 6.9324484 7.9715900 5.9987364 8.1875353
5.6156902 8.1882706 5.0617514 5.4866843 6.9570065 8.0106030 6.0179257 8.2018585
5.5308037 8.0539532 5.0384121 5.3923421 6.8653450 7.9702077 6.0561380 8.2293491
5.5217381 7.8890800 5.0658402 5.4982204 6.8936729 8.0435467 6.1993985 8.2358065
5.4810143 7.7490072 5.1251864 5.5124083 6.8807697 7.9605656 6.0660501 8.3654547
5.5516081 7.8085232 5.1239128 5.5601482 6.9638815 7.9939203 6.0068631 8.3627958
5.4799662 7.8991714 5.1141076 5.7453260 7.0354090 7.9838338 6.0782566 8.4887981
5.5487819 7.9422493 5.0123477 5.8192825 7.0201874 8.1056223 6.0316663 8.3832598
5.7023077 7.9849567 5.0637779 5.8242402 6.9450970 8.1686745 5.9737306 8.4029512
5.5806203 7.9192686 5.0105276 5.7280593 6.8806901 8.1501007 6.0229287 8.3527098
5.5635438 7.8491158 4.9670138 5.6170177 6.8601136 8.1168089 6.1566091 8.3125916
5.5383534 7.7437167 5.0326734 5.6509252 6.9006758 8.2554121 6.0761328 8.3126278
5.5318036 7.7401357 5.1213040 5.6287460 6.9654260 8.1904736 6.1001143 8.3857918
5.6176419 7.7225900 5.2837796 5.5943742 6.8938117 8.1798868 5.9949031 8.2618732
5.7237358 7.6631894 5.2886753 5.5042500 6.7854786 8.0862293 5.9872909 8.1919203
5.6459432 7.6066847 5.3278642 5.3878069 6.7973971 8.0413713 6.0010471 8.1907501
5.7103133 7.6637425 5.3863564 5.4575830 6.8455057 7.9413896 5.9611850 8.2319860
5.8080325 7.6593599 5.4318957 5.5987391 6.9171419 7.8866892 5.9607568 8.0850658
5.8550334 7.7118168 5.4627733 5.6521087 7.0701580 7.8184114 5.9977903 8.0963860
6.0313115 7.8586526 5.5174670 5.5852923 7.0080638 7.8381920 6.0872679 8.1272612
6.0038681 7.9816637 5.4524240 5.6786203 6.9681892 7.9039192 6.0521121 8.0817413
6.0112948 8.0013704 5.3460293 5.8580194 7.1170783 7.8185349 6.0319443 8.0173292
5.9578133 8.1079931 5.4071236 5.9074402 7.1391320 7.8248453 6.1463118 7.9231734
5.8637843 8.0243626 5.3728042 5.9207654 7.1919060 7.8068171 6.1801319 7.9197502
5.8360968 8.0367165 5.2816987 6.0051894 7.1426706 7.7707410 6.3272734 7.9148989
5.8430066 8.0010242 5.1514578 6.1259131 7.2365279 7.7253361 6.3408499 8.0090361
5.8625488 7.9223533 5.1718960 6.2657256 7.2947836 7.6452947 6.5506964 7.9646654
5.9044242 7.9685378 5.2309074 6.2732081 7.4122796 7.5391612 6.5334654 7.8897214
5.9322257 8.0298109 5.3219557 6.2913318 7.3542504 7.5121851 6.5432267 7.9737678
5.9946527 8.0603743 5.3222666 6.3262405 7.3094683 7.6307549 6.4753394 8.0613890
6.0468440 8.1547728 5.4568667 6.2275300 7.2836161 7.5614524 6.3793163 8.1568794
6.0830626 8.2783623 5.5098391 6.2240973 7.5055962 7.5599456 6.3511872 8.1230288
6.1436539 8.3081951 5.3737411 6.2854071 7.5543046 7.4701290 6.3217216 8.0842037
6.2086802 8.2298021 5.4620600 6.3219547 7.5825706 7.4838781 6.3791571 8.1388979
6.2614555 8.2078867 5.3677711 6.3972473 7.5573177 7.4454250 6.4562736 8.1819763
6.2350554 8.2329884 5.3181491 6.3459597 7.4606147 7.5362148 6.3759484 8.2486286
6.0857205 8.1955624 5.3064709 6.3255782 7.5236702 7.4929147 6.3933392 8.2258539
5.9286451 8.1977358 5.4221959 6.2218261 7.5420227 7.5413213 6.3757772 8.1075964
5.8450203 8.1308765 5.4739304 6.1360540 7.5024223 7.4081154 6.3099465 8.1509104
5.8319325 8.0936041 5.5324187 6.1653962 7.4461432 7.4282174 6.1642199 8.1872034
5.8550024 7.9905758 5.6188951 6.2215376 7.2724133 7.4702873 6.2337861 8.1964054
5.8594995 7.9563503 5.6842480 6.3284359 7.2233710 7.4205184 6.1621184 8.1784954
5.7716341 7.9737840 5.5967011 6.4093914 7.2118559 7.3935518 6.1380463 8.3984108
5.7127395 7.9799752 5.5919518 6.3996763 7.2877121 7.3019156 6.1362185 8.4043016
5.6214051 7.9991393 5.8011112 6.4814878 7.3504438 7.2960424 6.0839362 8.4689865
5.7432575 8.0432920 5.7582183 6.4091849 7.4418797 7.3766742 6.0596919 8.4721804
5.7031345 8.1424284 5.8437819 6.3266044 7.3956690 7.3325257 6.1898370 8.3663960
5.9520860 7.9587235 5.7541404 6.2300124 7.2221823 7.4317741 6.1538610 8.3148365
5.9401116 7.9933090 5.5590940 6.1201525 7.1567659 7.4834437 6.2682271 8.3421659
5.9034200 8.1656580 5.4228511 6.1035366 7.0919127 7.5735846 6.2938671 8.3059702
5.8507957 8.1092014 5.3085423 6.2301192 7.1367321 7.5766463 6.3796067 8.3384714
5.9558306 8.0649996 5.2824602 6.2500429 7.1837039 7.5773792 6.4552016 8.2986984
5.9572105 8.0477009 5.2164168 6.2185183 7.1770597 7.5167661 6.5335784 8.3060865
6.0204859 8.0460997 5.2514482 6.0995288 7.1952472 7.5306306 6.5933542 8.3367424
5.9497194 8.0374079 5.1886249 6.1582875 7.2523532 7.5707407 6.5259085 8.3797684
5.9859915 8.0706940 5.0830798 6.2300901 7.2081294 7.6032257 6.6746278 8.4140987
6.0677905 8.1469231 5.0308661 6.2546425 7.1033850 7.6738114 6.5223951 8.4555998
6.0462584 8.1560040 4.9239411 6.3044910 7.1484828 7.7659292 6.4974933 8.4560699
6.0523124 8.2136593 4.8648167 6.1795697 7.1181297 7.7907443 6.4561553 8.4207020
6.0509725 8.1623096 4.9815035 6.0631199 7.0232706 7.7520051 6.4770865 8.3556576
6.0173144 8.0822382 4.9292374 6.2390442 7.0533333 7.6393914 6.4315863 8.2620897
6.0121961 8.2297497 4.8575196 6.1483383 7.1223063 7.5745244 6.4824591 8.2084846
5.9007106 8.2937431 4.8929582 6.1153049 7.0904102 7.5729733 6.4801002 8.1601219
5.9648619 8.2024040 4.8714628 6.1491981 7.0869493 7.5357437 6.4599075 8.1472216
5.9352779 8.1790915 4.9427114 6.0845232 7.0690022 7.4902673 6.4926729 8.0959578
5.8786750 8.1467104 4.9414444 6.0902638 7.0508451 7.5873132 6.4381771 8.1911621
5.6147156 8.1533146 4.9061027 6.0709667 7.0337381 7.6754785 6.5435209 8.0832939
5.4947977 7.9973083 4.8545771 6.1182671 6.9042420 7.6711254 6.6642027 8.0198603
5.5203223 7.9090815 4.9083400 6.0927048 6.9528279 7.5153117 6.7531033 8.0211725
5.5990734 7.8871112 4.8901548 6.1069131 6.9975557 7.5495372 6.7483535 8.0592194
5.6017222 7.7394967 4.8820462 6.0667973 7.0893631 7.4861932 6.6822920 8.0648298
5.6419277 7.6773958 4.7768455 6.1115351 7.0945473 7.4129610 6.6313462 8.1154413
5.7494273 7.6542239 4.7843285 6.1773520 7.2679777 7.4044528 6.6526275 8.0817080
5.7264924 7.6293550 4.7366953 6.2544971 7.2986212 7.3571982 6.6288042 8.0154200
5.6883149 7.7417617 4.7711840 6.3113585 7.4055266 7.3276315 6.5676222 8.0043640
5.8050771 7.8163524 4.7305598 6.4054294 7.4363165 7.4397545 6.5659523 8.1250019
5.8315382 7.7794232 4.7376857 6.4477649 7.4480329 7.4556541 6.6344409 8.1224957
5.8165531 7.6937361 4.6647878 6.4369650 7.5051346 7.4745507 6.6085463 8.0721445
5.7807546 7.6081142 4.6204715 6.4381495 7.4132190 7.4588089 6.5443549 8.0353937
5.7203255 7.5747614 4.5904398 6.4193068 7.3241758 7.4360580 6.4415708 8.0229988
5.7597752 7.4743381 4.5635567 6.4152231 7.2282023 7.3748159 6.4608946 7.9276543
5.6957998 7.5425582 4.6710653 6.4332657 7.2717900 7.2483501 6.4964671 7.8745108
5.7079730 7.4740820 4.6414261 6.5024934 7.1309919 7.2511392 6.4829965 7.9599752
5.6761775 7.5124974 4.6207862 6.5062141 7.1706061 7.1999588 6.3817754 7.9957824
5.7007785 7.4670644 4.6102948 6.4972849 7.2399468 7.1902776 6.4431834 8.1191683
5.6378479 7.4915252 4.5579214 6.5181618 7.2595782 7.2339959 6.2717719 8.0810194
5.5553460 7.5986733 4.6127191 6.5309753 7.3501792 7.2580214 6.1238995 8.1736975
5.6165295 7.6450419 4.6233454 6.4329662 7.3887420 7.2599173 6.2078018 8.3802633
5.6577597 7.5805540 4.6238351 6.3169379 7.3819513 7.3571634 6.2139912 8.3481827
5.6979480 7.4529910 4.6804028 6.3972688 7.2425203 7.3953590 6.2572527 8.4237309
5.7393322 7.4089112 4.6175866 6.3151441 7.2101216 7.5799832 6.2833142 8.3544197
5.8077583 7.4408774 4.5855927 6.2930045 7.2148552 7.6860518 6.2733164 8.4456816
5.7836356 7.5261521 4.5171595 6.2024212 7.2383409 7.6887155 6.1872149 8.4090033
5.7622972 7.4783530 4.5423198 6.2713337 7.2124095 7.6234112 6.1190853 8.3590994
5.7080302 7.4718676 4.6257033 6.3859129 7.4157028 7.6846032 6.1048923 8.3603172
5.7023425 7.5722833 4.5476270 6.4546871 7.4147201 7.7656903 6.0828061 8.3683453
5.7207031 7.5298867 4.4801445 6.6117573 7.4071965 7.8160491 6.1828156 8.3129387
5.7209358 7.5624585 4.5523314 6.6221499 7.5375004 7.8789506 6.2688832 8.3859739
5.6181073 7.7618685 4.6586452 6.6228218 7.4016094 7.8805699 6.3032317 8.4665604
5.7270722 7.8292341 4.5968156 6.6073222 7.3055730 7.7681355 6.3457499 8.4727259
5.7683988 7.7900500 4.5408344 6.4974713 7.2054062 7.7776856 6.3653574 8.3230991
5.7665348 7.8588953 4.5029531 6.3939905 7.2548637 7.8052669 6.3262529 8.3125973
5.6958666 7.8183169 4.5407619 6.3485541 7.2358789 7.7361588 6.3237076 8.2818756
5.7308393 7.8271418 4.4349217 6.2875757 7.3083138 7.8264351 6.2522445 8.3255339
5.7082472 7.8874192 4.5219307 6.3170547 7.3108420 7.8241658 6.1587181 8.4412670
5.7236071 7.9265184 4.4748206 6.3116198 7.3494940 7.7883267 6.1488962 8.6432962
5.8058233 7.8791051 4.4713101 6.3370218 7.4171004 7.8150210 6.1054163 8.7827539
5.8924789 7.8484373 4.4070506 6.4421954 7.4031696 7.7701139 5.9871831 8.7474051
5.9831481 7.8118424 4.3207555 6.4639792 7.4597392 7.7658978 5.9377813 8.7781992
5.9598627 7.7252860 4.2590327 6.4498968 7.3327246 7.7547445 6.0239477 8.7377644
6.0168729 7.7467222 4.2762794 6.4812155 7.2716970 7.6690617 6.0284896 8.6622477
6.0887370 7.7289948 4.3179612 6.3928223 7.2415943 7.6514726 6.1280341 8.7417469
6.1108308 7.7041669 4.3279090 6.3613386 7.2752972 7.6794724 6.0688410 8.7076855
6.1075082 7.7780490 4.2111497 6.2825918 7.2175503 7.7847023 6.0275183 8.6750765
6.1487579 7.8342471 4.2688808 6.3337979 7.3091168 7.8153238 6.1028786 8.5283403
6.1525202 7.8804264 4.1889725 6.3803511 7.2642126 7.7343721 6.0621510 8.5683298
6.1639357 7.9027009 4.2808003 6.4609103 7.2463551 7.6835985 6.0131493 8.5577726
6.1564136 7.9678788 4.3514104 6.4782071 7.2224073 7.7326164 6.0458746 8.7058096
6.2205935 7.9155884 4.3883724 6.4851489 7.1911583 7.8125386 6.1375427 8.7836781
6.2869983 7.7985229 4.4189649 6.4575348 7.1472020 8.0055246 6.0930953 8.8398485
6.3864779 7.8298349 4.4679737 6.5023794 7.1027236 8.0006542 6.0537276 8.8348770
6.4371133 7.8499913 4.5278273 6.6880822 7.0955930 7.9888129 6.0732613 8.8424654
6.2551427 7.8639941 4.6745262 6.7396159 6.9886761 7.9749494 6.0921249 8.7670975
6.1021495 7.9158807 4.6845465 6.7581024 7.0368547 7.9322538 6.1223269 8.7107496
5.9693446 7.9449162 4.7239494 6.7333636 7.1114926 8.0497112 6.0842166 8.5987158
5.9846320 8.0119505 4.7354946 6.8270054 7.2036905 7.9505210 6.1598415 8.5768366
5.8198228 8.0085888 4.8025317 6.8348742 7.2978148 7.8186622 6.0833559 8.4670219
5.7707577 8.0567045 4.8119464 6.9040465 7.2911425 7.8170581 6.2229671 8.4441013
5.8093829 8.0243549 4.7400761 6.9034214 7.4113092 7.7773595 6.1670041 8.3600025
5.7930202 7.9921818 4.8081112 6.8422527 7.4574666 7.7386184 6.2351446 8.3501520
5.7912288 7.9527926 4.9478598 6.9378467 7.3252845 7.6474142 6.2360663 8.3140659
5.7906828 7.9829125 4.9498949 7.0152931 7.3564858 7.6835465 6.1984224 8.2739477
5.8301916 8.0025473 5.1070170 6.9638367 7.2270918 7.6887336 6.2396617 8.2394466
5.8051267 8.0804701 5.2044334 6.8721118 7.2681551 7.6757293 6.1763663 8.2997017
5.8495612 7.9772234 5.3501205 6.6806035 7.3005452 7.7377472 6.2288136 8.3242884
5.8440399 7.8962927 5.3494358 6.6690540 7.3009515 7.8012514 6.2707019 8.3796396
5.9704986 7.9441886 5.3756943 6.5657077 7.2485075 7.8148150 6.2969761 8.4221277
6.0221171 7.9324126 5.3973336 6.6189075 7.1604338 7.9792304 6.2639537 8.4324121
6.0236182 7.9548073 5.1588154 6.6799006 7.2093167 7.9757495 6.3487182 8.4389162
6.1443057 7.9298396 5.0366640 6.7179132 7.2101846 7.7743878 6.3045230 8.4317131
6.1200042 8.0024624 4.9226933 6.8149815 7.1690836 7.8524041 6.2477813 8.3812952
6.1559825 7.9257574 4.8687940 6.7118030 7.1735191 7.8381820 6.2078547 8.4185953
6.0855422 7.9530797 4.9038086 6.6839943 7.0461588 7.8391519 6.1874523 8.3529024
6.0159845 8.0195436 4.7823415 6.5072665 7.1566281 7.8055739 6.2052431 8.2467470
6.0016842 7.9933915 4.6894498 6.4259868 7.1696248 7.7928290 6.2214332 8.2864580
5.9688396 7.9103351 4.5377994 6.2765408 7.1735630 7.8160138 6.2629094 8.2814226
5.9668875 7.7495470 4.5885520 6.2287350 7.2586083 7.8867803 6.2121434 8.2769842
5.9144101 7.7138858 4.6336870 6.1002774 7.2819762 8.0461388 6.1604748 8.3054810
5.9264884 7.6250281 4.7244172 6.1510711 7.1362414 7.9699297 6.1745715 8.2624884
5.9880686 7.4680839 4.7440791 6.1822691 7.0453424 7.8646746 6.1789293 8.3685617
5.9989076 7.4835086 4.6957884 6.2135348 7.1991510 7.6757112 6.1481533 8.2795238
6.0929494 7.5356865 4.6242542 6.3665705 7.3029099 7.7235308 6.0681558 8.3144836
6.0827684 7.5825768 4.6302185 6.3485842 7.1420741 7.7517700 5.9330525 8.1881132
6.0350327 7.6409116 4.5866780 6.3537970 7.0948710 7.6279364 5.9182177 8.1357136
6.1446776 7.5708094 4.5169606 6.4398484 7.0176144 7.6873355 5.9087954 8.1781797
6.2911234 7.5563521 4.4735632 6.4428635 6.9491267 7.7330766 5.9584036 8.1061525
6.2646198 7.4435878 4.4831109 6.4748063 7.0381818 7.7159810 6.0600791 8.1642618
6.2302923 7.5375733 4.3729706 6.4893427 7.0992627 7.7070551 6.0631442 8.0778236
6.2529025 7.4998465 4.2732797 6.4661465 7.0102925 7.6390390 6.0893579 8.0598516
6.1819401 7.5243831 4.2241731 6.4555950 6.9258366 7.6395569 5.9954448 8.1661768
6.2110062 7.4522753 4.3215189 6.6234603 6.9119339 7.6429992 5.9957452 8.1203547
6.2276659 7.3829885 4.4122171 6.7054038 6.8647728 7.6240234 5.9709663 8.2396221
6.2132015 7.3609829 4.4505553 6.6307435 6.8189287 7.6066289 5.8818488 8.2057924
6.2214313 7.2096658 4.4194751 6.5608077 6.8044858 7.6929922 5.7311759 8.2869692
6.2243090 7.3020730 4.3441386 6.6301966 6.8129959 7.7936406 5.6800947 8.3136425
6.2752213 7.2854233 4.3168869 6.6339383 6.8152342 7.8238063 5.5651312 8.4410353
6.1393518 7.2851863 4.3210187 6.4450502 6.9438715 7.8759885 5.6241913 8.4264412
6.1262231 7.2577968 4.4836321 6.5530849 6.9695549 7.9629188 5.4754767 8.4644156
6.1990957 7.2043891 4.5734873 6.4675488 7.0181241 7.9919877 5.5224071 8.3512220
6.1921387 7.1955423 4.7062325 6.5564537 7.0201926 8.1317682 5.5366788 8.3021307
6.1766376 7.2912073 4.7375870 6.5541258 7.0430336 8.1533508 5.5652909 8.1510630
6.2370601 7.2978253 4.7856488 6.4405918 6.9287305 8.2483425 5.6196389 8.0972252
6.2668853 7.2321687 4.7976360 6.3232427 7.0565190 8.2244844 5.6559162 8.0337400
6.3637667 7.1283493 4.8792610 6.2517672 6.9623985 8.2496414 5.5749593 8.1276121
6.3071976 7.0754819 4.9047589 6.3375545 6.9856644 8.2395449 5.5985627 8.1685133
6.3205767 7.0675769 4.8985319 6.3304806 6.8812528 8.1932592 5.6754003 8.3575773
6.2000628 6.9572673 4.8659420 6.3719120 6.9077592 8.2451859 5.6814394 8.2834902
6.1850877 6.9569449 4.8645415 6.4121928 6.9798503 8.4724617 5.7197413 8.3628416
5.9633474 6.8217888 4.8619022 6.3203745 7.0967283 8.3794203 5.7683883 8.3733158
5.8912516 6.7734909 4.8677011 6.4235725 7.0533786 8.3635416 5.8409896 8.4825172
5.7572727 6.7593727 4.8596621 6.5468879 7.1033664 8.3823595 5.8510652 8.5545492
5.7117157 6.7374640 4.9084120 6.5191541 7.1088343 8.4221411 5.7855906 8.6555414
5.6929188 6.7531257 4.9562035 6.5567684 7.1454659 8.4721155 5.8104649 8.6722040
5.7950244 6.8011909 5.0921502 6.6400199 7.1526914 8.4176369 5.8088212 8.6159010
5.8186421 6.8266172 5.1612177 6.7095838 7.1533704 8.2804241 5.8293262 8.5546188
5.8992329 6.8572040 5.3042212 6.7952957 7.0995350 8.1969852 5.8630567 8.6730042
6.0268965 6.8091259 5.2449861 6.7293820 6.9902458 8.1130533 5.8738174 8.6718445
6.0445108 6.8304439 5.3351226 6.7028055 6.9789281 8.0544882 5.8687363 8.7080650
6.1127248 6.7682905 5.3286400 6.7388887 6.9214306 7.9962788 5.8603444 8.6595097
6.2604985 6.7707138 5.4540186 6.7340174 6.9797997 8.0398836 5.9166012 8.6664314
6.3558125 6.7231946 5.5220666 6.6633611 7.0339384 7.9778757 6.0250964 8.6833057
6.2991867 6.7938709 5.5955443 6.6724219 7.0992565 8.0637026 6.0592370 8.5514336
6.4549341 6.7915969 5.6202559 6.6210332 7.1478758 8.1091652 6.0562377 8.4577513
6.3949761 6.7678432 5.6596408 6.5458999 7.1806631 8.1791468 6.1087761 8.3884420
6.4410720 6.8887830 5.5244555 6.6225638 7.0759830 8.0477619 6.0707498 8.4442902
6.3815255 6.9718199 5.5079236 6.4808888 6.9977870 8.0423794 6.1865096 8.4687986
6.3915133 7.0373778 5.4277372 6.5301991 7.0960722 8.0961742 6.1438103 8.5162811
6.5349317 7.1189775 5.3889651 6.4367790 7.2397017 8.0867682 6.1458397 8.5964489
6.5073352 7.3272634 5.1066842 6.4413323 7.2947912 8.0528355 6.2167377 8.8347569
6.5529714 7.4744692 5.1200757 6.3598228 7.3862996 8.1463890 6.1340861 9.0085726
6.5725789 7.4279346 5.0616946 6.3877769 7.6532598 8.0753469 6.1976576 9.0193033
6.5144596 7.3875279 5.0774837 6.3659029 7.7088122 8.1361084 6.1733871 8.9975300
6.5000615 7.2887726 5.1168103 6.3973107 7.8277006 8.1616802 6.2076163 8.9117107
6.4816785 7.3204341 5.1131463 6.3739438 7.7634044 8.1952667 6.1918845 8.9614706
6.4053926 7.1953187 5.1377006 6.3684053 7.6294961 8.2628527 6.1781263 8.9481344
6.2858839 7.3308868 5.0917645 6.3534131 7.5885038 8.2192612 6.1959305 8.9510183
6.2135592 7.3831763 5.0472760 6.4225397 7.5354996 8.2229815 6.2548580 8.8229685
6.1645203 7.4281116 4.9478426 6.4568486 7.4319425 8.0933781 6.2531519 8.7522488
6.0451350 7.3518491 4.9569674 6.4469638 7.2934165 8.1032610 6.1308875 8.7442627
6.0211616 7.3346443 5.0030966 6.4910984 7.2726541 8.1299438 6.0923586 8.8465433
5.9958315 7.2696757 4.7553263 6.5276752 7.2195373 8.0593090 6.0421438 8.9033871
5.9795036 7.2574081 4.7354650 6.4531155 7.2559061 8.0388432 5.9599090 9.0412073
5.8717465 7.1613121 4.6667547 6.2870731 7.2646213 8.0060244 5.9238653 9.0785303
5.8306508 7.0154028 4.6389327 6.2422595 7.3116784 7.8538256 5.8673754 8.9918900
5.8536191 7.0643954 4.5709648 6.2904506 7.3169456 7.8708286 5.8480501 8.9998322
5.8755517 7.0263171 4.5586271 6.1686420 7.3443160 7.9514737 5.8425226 8.9230871
5.9399915 6.9917707 4.5287004 6.1394510 7.4394097 8.0140228 5.8390913 8.9038658
5.9002657 6.9921732 4.4337888 6.0388050 7.4699206 8.1042643 5.7637258 8.8729515
5.9653549 6.9115300 4.5352221 5.9518132 7.4170861 8.1398869 5.7004509 8.8644133
5.9022360 6.9273686 4.5049028 6.0013227 7.3809752 8.1347857 5.6540346 9.0054550
5.8402610 6.8890395 4.5590997 6.0263844 7.4826336 8.1149826 5.6024184 9.0816784
5.8515320 6.9255285 4.4462371 5.9752617 7.4914522 8.0193825 5.6697822 9.2265282
5.9070373 6.8621168 4.4875641 5.9507599 7.5498939 8.0176077 5.6795568 9.2606869
5.9121389 6.8375416 4.5038280 5.9592485 7.4361835 7.9612861 5.6358738 9.4384527
5.9559908 6.8345551 4.5634642 5.9734106 7.3482070 7.9704804 5.6925654 9.5061255
5.9733691 6.8345284 4.6030087 5.9532638 7.4180913 8.0248938 5.7491665 9.5962076
6.0078869 6.8600726 4.7580867 5.8971725 7.2326627 7.9749327 5.9194245 9.5178528
6.0425696 6.7856574 4.8136482 5.9988132 7.2223797 7.8921766 5.8916006 9.5451813
6.0560851 6.8286381 4.8388586 5.9666328 7.2327209 7.8985200 5.9612689 9.5207357
6.0083485 6.9154053 4.7732501 5.9555292 7.2269759 7.9663410 6.0161777 9.4027729
6.0027509 6.8247848 4.8244891 5.8500576 7.1453757 8.0842323 5.9729953 9.2877731
5.9755149 6.7770667 4.8202777 5.8010530 7.2597284 8.0758305 6.0434136 9.3844967
6.0083132 6.8093286 4.9738879 5.9126854 7.3364830 8.0908041 6.2511911 9.4203863
5.9706492 6.7297111 5.0661793 5.8830819 7.4248857 8.1760750 6.3928485 9.4552231
6.0597038 6.7742400 5.1108809 5.8243661 7.4249401 8.2339249 6.5111675 9.4200039
6.0543880 6.7171750 5.0823221 5.7782059 7.3906794 8.3280678 6.5000043 9.3166990
6.1275802 6.6608253 5.0639944 5.7318125 7.3053918 8.3358030 6.4104710 9.3084202
6.2335463 6.5988736 4.9543018 5.8884830 7.3749900 8.2856827 6.3863149 9.3308744
6.2073522 6.7078047 4.9590001 6.0004601 7.1972933 8.3070822 6.3939533 9.1221008
6.2675824 6.8271818 4.9046769 6.0170822 7.2131357 8.2843513 6.3132687 9.0663338
6.2668056 6.9145403 5.0286789 6.0262451 7.0844378 8.2287006 6.2135429 9.0825100
6.1863699 7.0209255 4.9784856 5.9983068 7.0808544 8.1839418 6.2384434 9.0217476
6.2640786 6.9540472 4.8355336 5.9699659 7.0548129 8.1474247 6.1894412 9.0969019
6.1746235 6.9980292 4.7437725 6.0026326 7.0407538 8.1254454 6.1730833 9.1166935
6.2340212 7.0216413 4.7884469 5.9401150 7.0192652 8.1373339 6.1790323 9.1135244
6.2342982 6.9868302 4.7421613 5.8630748 6.9543991 8.0478468 6.1012225 9.1349087
6.2502365 6.9817548 4.7887912 5.8731914 7.0363274 8.0166435 5.9492183 9.1033878
6.2728014 6.9156613 4.8427348 5.8403511 7.0075440 7.9260159 5.9969578 9.1610174
6.2652607 6.9759836 4.8659868 5.8702030 7.0508966 7.8505859 6.0209146 9.1662159
6.3753781 7.0090985 4.7479157 5.8653603 6.9547472 7.8566122 6.0651512 9.2404470
6.4042625 7.1488667 4.5396161 5.7947669 6.9154992 7.8728199 6.1118445 9.1898632
6.4043760 7.1882100 4.6362162 5.7342081 6.9355254 7.9184961 6.0741558 9.1142282
6.4035897 7.3027377 4.5517049 5.5909381 6.9308853 7.9977322 6.0958657 8.9463816
6.4410267 7.2940712 4.5656767 5.5647740 7.0250206 7.9059906 6.0716538 8.9907560
6.5943751 7.2719579 4.5223713 5.4944787 6.9649558 7.8140016 6.1196313 8.9318724
6.7570992 7.2909822 4.4205041 5.4330153 7.0829577 7.8424969 6.1753120 9.0418158
6.7697659 7.2062054 4.5115895 5.3167605 7.1801391 7.8078694 6.1741600 9.1477995
6.7253046 7.1980605 4.4838591 5.3522902 7.1761675 7.7256150 6.2893987 9.0577497
6.7658787 7.2650867 4.4897304 5.3450513 7.1950059 7.6692147 6.3634262 8.9559679
6.7401848 7.3048034 4.5814896 5.4338212 7.1381927 7.8070202 6.2671833 8.9681826
6.6119628 7.3857355 4.4992766 5.5219460 7.1500311 7.8687954 6.1946898 8.9071474
6.5719147 7.3191161 4.6784468 5.5291424 7.0510106 7.8173289 6.1878815 8.9139872
6.5703316 7.2114606 4.7328539 5.6112247 6.9940915 7.6333838 6.1798692 8.9659138
6.5941749 7.1203876 4.7050643 5.8322878 6.9836030 7.5825539 6.0968657 8.9075317
6.6999674 7.1436639 4.7946806 5.7751656 7.0283017 7.5242338 6.0488920 8.9541283
6.6231885 7.0859609 4.8765373 5.8521647 7.1465235 7.4972701 5.9896655 8.9356232
6.6615844 7.1170249 4.8711505 5.9170780 7.1194429 7.4538455 5.9466696 8.8795729
6.5764389 7.0548520 4.9101992 5.7986007 7.2270861 7.4534373 5.8372188 8.8287516
6.5214295 7.1008682 5.0237999 5.7592478 7.3217354 7.5868397 5.8874879 8.8277645
6.3959036 7.1380305 5.1107631 5.7194023 7.3786287 7.4460878 6.0049753 8.8144226
6.3695898 7.1366887 5.2415900 5.6277428 7.3839898 7.3273296 6.0559745 8.7821274
6.3844686 7.2748370 5.3077168 5.5393457 7.3584085 7.4042773 6.1620097 8.7923775
6.4056559 7.3567433 5.3832970 5.4520264 7.2926893 7.3696933 6.2152705 8.6695995
6.6130996 7.3330522 5.5351815 5.4375906 7.3215022 7.4790039 6.2542391 8.7538710
6.5505581 7.3616624 5.6696696 5.4519873 7.2373362 7.5305190 6.2051868 8.7539186
6.5887127 7.4339080 5.6721487 5.3725343 7.1136293 7.5079446 6.1485090 8.7995749
6.5270495 7.4636493 5.6911125 5.4044580 7.1438413 7.6140208 6.1547565 8.7756357
6.4255252 7.3026266 5.6350589 5.4910908 7.1247287 7.7274561 6.1672888 8.6833382
6.4638238 7.3316970 5.5422583 5.5401382 7.1703882 7.7819562 6.1563005 8.6680708
6.5263767 7.3121228 5.4363079 5.5759058 7.2241836 7.8536654 6.1752377 8.5436211
6.5398908 7.2099981 5.4004865 5.5366464 7.2327833 7.7403250 6.1702051 8.4685602
6.5721779 7.1805820 5.4665322 5.5074086 7.2637353 7.6082191 6.1880331 8.4211874
6.6661878 7.1868544 5.5037408 5.6525555 7.2656670 7.6185336 6.1531391 8.5065842
6.5957990 7.1025662 5.4151745 5.8238091 7.1501822 7.5805988 6.0498385 8.5572262
6.5583010 7.0708752 5.2286978 5.9402151 7.0722332 7.7033153 6.1807699 8.6108332
6.4108472 7.0749168 5.1855817 6.0291348 7.0368719 7.7639742 6.0492010 8.6814098
6.3555412 7.0753374 5.1413970 6.0043521 7.0453091 7.8664193 6.0034657 8.6779680
6.2942181 7.1574368 5.1094227 5.9007998 7.0846977 8.1307859 6.0604639 8.7392540
6.3124809 7.1379089 5.1882005 5.8679695 7.1902895 8.2025862 6.0256424 8.6785812
6.3206105 7.2547874 5.1521983 5.9515214 7.3925195 8.3488712 6.0647459 8.6736650
6.3041997 7.2772741 5.1195865 6.0010386 7.4975300 8.4368401 6.0967803 8.7438240
6.3998981 7.2625580 5.2052507 6.0181203 7.5179858 8.2908678 6.0191784 8.8180342
6.3312364 7.3322787 5.1901736 6.1022472 7.4457998 8.3742809 5.9650378 8.7848215
6.1740708 7.3839808 5.1011429 6.2401333 7.3816543 8.4986715 6.0897131 8.8453999
6.1766057 7.3523459 4.9087772 6.3421955 7.4545569 8.5987930 6.1036286 8.6802473
6.0414619 7.3944359 4.9083385 6.2384071 7.4076004 8.5450010 6.0663114 8.7312126
6.0001593 7.4734521 4.7512159 6.3150563 7.3881903 8.4221821 6.0722208 8.6872225
6.0931668 7.5436006 4.7862649 6.2678494 7.2942934 8.5261478 6.1184688 8.7158031
6.1215196 7.4751320 4.6647029 6.1754022 7.2340069 8.4291601 6.1890545 8.6583347
6.1078711 7.4516296 4.5750942 6.0872073 7.1193423 8.5696039 6.2063136 8.5661240
6.1031337 7.4612389 4.5666304 6.1508017 7.0034766 8.5492039 6.2635441 8.5641727
6.1667461 7.4685535 4.6120405 6.1919112 7.1104999 8.5448055 6.2624564 8.4818249
6.1298728 7.5600038 4.7115040 6.1432853 7.1472311 8.6983652 6.2269926 8.5891638
6.2928858 7.3682532 4.6143966 6.1475458 7.1573424 8.6838961 6.1813107 8.6529846
6.3534226 7.3364077 4.6719575 6.1317029 7.2320633 8.6568346 6.2228107 8.5914068
6.3988767 7.3384547 4.5504203 6.0594840 7.3612695 8.6199474 6.2097211 8.5756283
6.4072938 7.3611884 4.4670224 6.1712842 7.3924356 8.6605473 6.2459106 8.6741047
6.4247770 7.2197223 4.4162760 6.2204895 7.3829436 8.7187281 6.1338458 8.6894808
6.4020414 7.2448606 4.5581923 6.2347054 7.4403553 8.6023188 6.1659856 8.6279612
6.4534750 7.2503705 4.6132874 6.1900153 7.4379449 8.5994244 6.2320857 8.6774673
6.4539442 7.3182917 4.7251086 6.1526966 7.4579349 8.5794477 6.2443976 8.5407877
6.4101381 7.3088427 4.7461782 6.1502638 7.4422035 8.5437355 6.4181986 8.4500074
6.4767861 7.2789450 4.8266287 6.1150446 7.3597612 8.6375027 6.3940043 8.3870621
6.5444517 7.3420768 4.8971782 6.1862311 7.2466764 8.6644411 6.4711204 8.4143934
6.5035138 7.2253118 5.0011883 6.1624913 7.2903266 8.7242069 6.5028234 8.3260603
6.4505076 7.1695004 5.0995255 6.2107325 7.3251772 8.7848110 6.5037498 8.3725309
6.3284822 7.1028419 5.1922474 6.1782417 7.2830286 8.8257828 6.4824843 8.4659510
6.2340670 7.0879498 5.1567407 6.1791358 7.3241882 8.9164352 6.3633261 8.5317812
6.3326640 7.0146809 5.0037246 6.1781201 7.3876567 8.9309378 6.3324242 8.3734503
6.4305801 6.9777002 5.0806265 6.1226511 7.2819791 8.9353695 6.2782664 8.4308720
6.2431755 6.9571228 5.1772776 6.0330038 7.1727748 8.9118519 6.1809607 8.3489256
6.2891345 7.0968089 5.2310057 5.7702494 7.1051264 8.9342575 6.2035861 8.3167992
6.3756304 7.0741425 5.3457322 5.6515608 7.0869880 8.9129715 6.1945472 8.3006163
6.3461237 7.1981516 5.3819504 5.7219601 7.0619373 8.8599844 6.2583156 8.3627214
6.3169451 7.2737489 5.4853854 5.6730027 7.0447779 9.0281658 6.3197565 8.3160028
6.2958784 7.2922730 5.4009924 5.7121968 7.0742078 9.0712423 6.3648138 8.2146425
6.2637668 7.2537618 5.3138790 5.8361783 6.9976711 9.0153208 6.2941766 8.1013031
6.1384001 7.3369150 5.2909393 5.9479518 7.0507393 9.0132856 6.2607341 8.0479612
6.2240267 7.2804966 5.4961767 6.0620947 6.9815044 8.9886169 6.3654547 7.9777470
6.2559400 7.3380752 5.5722923 6.2041111 7.0213151 8.9871597 6.3150916 7.9829822
6.2222548 7.3152900 5.5587702 6.2888064 6.9395700 8.9466352 6.3285546 7.9727097
6.1580138 7.3173914 5.5461564 6.1189404 6.9672008 8.9502010 6.3259349 7.9065595
6.1044621 7.3165402 5.5096431 6.1501408 7.0024157 8.9060373 6.3352022 7.8919234
6.1111937 7.3405256 5.6419206 6.0262241 6.9383383 8.9776154 6.2409935 7.7665081
6.0518446 7.3209682 5.7085924 6.0416036 7.0022154 9.0795593 6.2557158 7.7396364
6.0895076 7.2097025 5.6872630 6.0419044 7.1026435 9.0889215 6.3187118 7.8236718
6.0744619 7.1862836 5.6741247 5.9549341 7.0673838 9.1084347 6.3188524 7.8999391
6.0083380 7.1142483 5.5513501 6.0640321 6.9937987 9.1144180 6.2273450 7.9651346
5.9913859 7.1284561 5.5393496 5.9327230 6.9202271 9.0353012 6.2437596 7.9412131
6.0778184 7.0719624 5.4602022 5.9413171 6.8850193 9.0492678 6.1943917 7.9165330
6.0003839 7.0770583 5.4422898 5.9723887 6.9379716 9.0235004 6.2230649 7.9536238
5.9454799 7.0893402 5.3478312 6.1100655 6.9632621 8.9993162 6.1857724 8.0217896
5.8746710 7.0130043 5.3147192 6.0797615 6.9511318 8.8742800 6.1860189 8.2237015
5.8559432 6.8969054 5.3528848 6.1549625 6.8264470 8.7335014 6.2018056 8.3708029
5.8732052 6.9116201 5.3794317 6.2254395 6.7764258 8.7290936 6.2077427 8.5121746
5.8422532 6.8076439 5.3696856 6.3344331 6.7586732 8.7873735 6.2015343 8.5221472
5.7373996 6.8447986 5.4083200 6.4714994 6.7830157 8.8480101 6.2908063 8.5599670
5.5499663 6.8875804 5.4080005 6.4372158 6.7896080 8.7970381 6.4294176 8.4887562
5.4376774 7.0050058 5.4890141 6.4378991 6.7769637 8.7178650 6.5183687 8.5196218
5.4429421 7.1488280 5.5040298 6.5690260 6.8444118 8.5226402 6.6114907 8.4844284
5.2749209 7.0911026 5.5918670 6.5493007 6.9443374 8.4829769 6.6949859 8.5506554
5.1870294 7.2322507 5.5662508 6.5495954 6.8832073 8.4429913 6.7392850 8.5672226
5.1953015 7.2097411 5.4940338 6.5060005 6.8715053 8.3489599 6.6826124 8.5298376
5.1347780 7.2221522 5.4979167 6.5425282 6.9175172 8.3266630 6.6016831 8.5592175
5.2058001 7.2294898 5.4305887 6.4428916 6.9360371 8.2366266 6.5374947 8.5548668
5.1464515 7.2557526 5.5410280 6.4063725 6.9627223 8.3002033 6.5463009 8.7091398
5.0462933 7.3060913 5.5029583 6.3556499 6.9052801 8.4072065 6.6918359 8.7071743
5.1398277 7.1824207 5.4098802 6.3317709 6.9649696 8.4522266 6.6046906 8.7995863
5.1075125 7.0930429 5.4289255 6.3620100 6.9413500 8.3598776 6.5761929 8.8037834
5.1633196 7.0641909 5.4617772 6.2597594 6.9182873 8.2229586 6.5076008 8.7710276
5.1756859 7.0856500 5.3847985 6.1697650 6.8307719 8.3297586 6.5874619 8.6605663
5.2127357 7.0591302 5.4435964 6.0602474 6.8373036 8.4282646 6.5366163 8.6487665
5.2025337 6.9651127 5.4479408 5.9827275 6.8820000 8.5562515 6.5510120 8.6766109
5.0588846 7.1113839 5.6065230 5.8864923 6.8693829 8.6084633 6.5538259 8.6942139
4.9966111 7.1903248 5.5039759 5.8666301 6.8938642 8.6070623 6.6106896 8.5634861
5.0210686 7.2814655 5.4662361 5.8127370 6.8236361 8.5968304 6.5997086 8.4331007
4.9636817 7.2804046 5.4395399 5.7871790 6.7289701 8.6395750 6.5914640 8.5282383
4.9366198 7.3097830 5.4840803 5.8483949 6.6672921 8.6516638 6.4664736 8.4666891
4.9507022 7.3164825 5.4925771 5.9152403 6.6800756 8.6431036 6.4077921 8.5028963
4.7762213 7.2076969 5.4912043 5.9870191 6.6556468 8.7154837 6.5031152 8.3892851
4.7929134 6.9851007 5.6048260 5.9708462 6.7346087 8.5956564 6.6114707 8.4259901
4.7722716 7.0277610 5.6579900 6.0215669 6.7726164 8.6666374 6.6872425 8.4322758
4.8794379 6.9488101 5.5902886 6.0177836 6.6750922 8.7511368 6.7174983 8.5392666
4.9405384 6.9973102 5.4764037 5.9114389 6.6657348 8.8138199 6.7640619 8.4994659
5.0935769 6.9483943 5.4743013 5.8909707 6.7315278 8.9787292 6.7521243 8.4735861
5.1776810 6.8808398 5.4598804 5.8942962 6.7088609 8.9245033 6.6804109 8.4461870
5.2245140 6.9269018 5.4240069 5.8474813 6.6344442 8.7866154 6.5052719 8.2914286
5.1736841 7.0057330 5.3610125 5.9250002 6.7092633 8.7076855 6.4855514 8.2511253
5.2012076 6.9976172 5.2554102 5.9014106 6.7722349 8.7434664 6.3385630 8.2476234
5.1693425 6.9942303 5.2698464 6.1009355 6.8674221 8.7794161 6.3324776 8.2183313
5.1176972 6.9805312 5.0388317 6.0874915 6.9306974 8.6669168 6.2719021 8.2350187
5.2348003 6.9251871 5.0062575 6.0463033 6.9553452 8.6630735 6.2793727 8.1658792
5.4019556 6.8776927 5.0138068 6.0207653 6.9994426 8.7444639 6.3075719 8.2496548
5.5149202 6.8415966 5.0434718 5.9646435 6.9173255 8.6881866 6.3184509 8.2922964
5.6664939 6.8378181 5.0223451 5.8354363 6.9140339 8.8098898 6.3342848 8.3476753
5.8263483 6.7809267 5.0602980 5.8409858 6.8801041 8.6580954 6.3348069 8.2882566
5.8065844 6.7718129 5.1245489 5.8476629 6.8156495 8.7015333 6.2722921 8.3292961
5.7533665 6.8327961 5.2703223 5.8647256 6.8018279 8.7380705 6.1169133 8.3123426
5.7041054 6.8902302 5.2698784 5.7330365 6.7244663 8.6304321 6.0317369 8.1869507
5.6180816 7.0034671 5.1128950 5.6979537 6.7319465 8.5988159 5.9359255 8.2249460
5.5580373 6.9798007 4.9389443 5.5887733 6.7828178 8.4428453 6.0142283 8.2159519
5.5895500 6.8621273 4.9958844 5.6709146 6.7622199 8.3849077 6.0842080 8.1709175
5.6641707 6.8985782 5.0483031 5.7806830 6.7945919 8.4147444 6.1904817 8.0995779
5.7556548 6.9414301 5.0670662 5.8852067 6.8607702 8.3229952 6.1950846 8.0284414
5.7301111 6.9168463 5.0903630 5.9286294 6.8504472 8.2932396 6.1161609 7.9843078
5.8084044 6.9314475 5.0892792 5.9629474 6.8984375 8.3423233 6.1194463 7.8974757
5.8727612 6.9520793 5.1330957 5.8554549 7.0089235 8.4161320 6.0685072 7.8592944
5.9615483 6.9709306 5.2173209 5.7370820 6.9838676 8.4149551 6.0802250 7.9129457
6.0170889 7.0160751 5.2150679 5.7237282 6.9374747 8.5931416 6.0829473 7.9694791
6.1048727 7.1450028 5.0877213 5.7260089 6.9504418 8.6187916 6.1339445 8.0851126
6.1866484 7.1111212 5.0257835 5.8238187 6.9797230 8.5965891 6.2006054 8.0803738
6.2318344 7.0325179 5.1928573 5.8917208 7.0046887 8.5406713 6.2776256 8.0326176
6.2743740 7.0208211 5.1933470 5.8861451 7.1661239 8.6946611 6.3173718 8.0052481
6.1999140 7.1146393 5.1225219 5.8217158 7.2248745 8.7473946 6.3060536 7.8619370
6.0965109 7.2055454 5.1629362 5.8184028 7.3860693 8.8152199 6.4212537 7.7950015
6.0082712 7.2771754 5.1191969 5.8242507 7.2658038 8.8205547 6.5111008 7.7645764
6.0389996 7.3934875 5.1064444 5.8526926 7.2916474 8.8382120 6.4861045 7.6657047
6.0565934 7.3938627 4.9846544 5.8696995 7.2388740 8.9358959 6.3690295 7.6555204
6.1534367 7.4538407 4.9174671 5.8445253 7.3368263 9.0719471 6.4104414 7.6122894
6.2002945 7.4274487 4.9313936 5.8141584 7.2241530 9.0887070 6.4428697 7.6387911
6.1913500 7.4148192 5.0386400 5.9785228 7.0909195 9.0738134 6.3386488 7.7665381
6.2053170 7.2736907 5.0737939 5.9726114 7.0097084 9.1231327 6.3732362 7.7607756
6.2161961 7.1304088 5.0474524 6.0034013 7.1457033 9.1877975 6.4567280 7.8994632
6.1531529 7.0666366 5.0117011 6.0134678 7.0604477 9.0071678 6.4431295 7.8544531
6.1694479 7.0671663 4.7950420 6.0496130 7.0256085 8.9366531 6.4133310 8.0370703
5.9508691 7.2263155 4.8241081 5.9396434 7.0678778 8.8679647 6.4042101 8.1095028
5.8955488 7.1236281 4.8437104 5.7707171 7.1081963 8.8452244 6.5873208 8.0958052
5.8947577 7.1099596 4.8623643 5.7392440 7.1005216 8.7991896 6.8625898 8.0951653
5.9395275 7.0835123 4.9632030 5.6308193 7.1055055 8.7063646 6.8273273 8.2281475
6.0934205 7.1039062 4.9648094 5.5759273 7.1100593 8.7272873 6.7862887 8.1932116
6.1584582 7.0899844 5.0013847 5.4678736 7.1716313 8.5410576 6.7668672 8.2478571
6.1425600 7.0990434 5.0422201 5.4145141 7.1950865 8.5343151 6.8060722 8.2513351
6.1831155 7.0998731 5.1077175 5.4355893 7.1769567 8.4796963 6.8499331 8.2769518
6.0162148 7.1664314 5.3087354 5.5612512 7.1636047 8.4293146 6.7816072 8.2199945
6.0369625 7.1879244 5.3361111 5.5485601 7.1211042 8.4728832 6.6559792 8.2237959
6.0593429 7.1567779 5.3665557 5.5845871 7.0140753 8.5607252 6.6999969 8.1984625
6.2009807 7.1850495 5.2839646 5.6488776 6.9925609 8.6478386 6.6468511 8.1960220
6.2666144 7.2143440 5.1643591 5.6755118 7.0521288 8.6544991 6.7101712 8.0736580
6.2966170 7.2291870 5.1263022 5.7283340 7.0894871 8.6663694 6.6682205 8.0258455
6.4161205 7.2644014 5.1121445 5.7127967 7.1380305 8.5959673 6.6964111 7.9854155
6.4621453 7.1717677 5.2483416 5.7533450 7.1279397 8.5803394 6.7067962 7.8639493
6.5955606 7.2619438 5.2694044 5.7099051 7.2835088 8.5127153 6.5594521 7.9465556
6.5429077 7.1561432 5.2694945 5.7442136 7.3236270 8.6171980 6.5646892 8.0882263
6.6576829 7.2209711 5.2309561 5.6959090 7.3620701 8.6067839 6.5566425 8.1253729
6.6845832 7.2051053 5.2871933 5.7373290 7.4019246 8.6429482 6.4991784 8.1732407
6.6847486 7.3247781 5.3067260 5.7353520 7.4282160 8.7501411 6.4930625 8.2362061
6.6821785 7.3323784 5.3714066 5.6646590 7.2766199 8.7965288 6.4595652 8.2671423
6.7150602 7.2942710 5.2637467 5.6703324 7.2553067 8.7096128 6.3918610 8.1841736
6.6943436 7.3860760 5.1420178 5.6473460 7.3364763 8.5883980 6.3797860 8.2193356
6.7853804 7.3315239 5.0680571 5.4596839 7.2772951 8.5823717 6.3958125 8.3081970
6.7460294 7.2833142 5.0241723 5.6293535 7.2777996 8.5871334 6.4350400 8.3596640
6.8504062 7.1327453 5.1357870 5.5825453 7.2126932 8.4539146 6.3611903 8.3136435
6.8511467 7.0996804 5.1432033 5.6662192 7.2171674 8.5337811 6.3144574 8.3401680
6.8893771 7.0330195 5.1353626 5.6875238 7.1747236 8.6799421 6.2277184 8.3140802
6.7543926 7.0073009 5.1548643 5.7048163 7.1732454 8.7171669 6.2179704 8.2770500
6.7241511 6.9349685 5.2173119 5.7002177 7.1591210 8.6528406 6.3162956 8.2547760
6.6782494 6.9433613 5.3017254 5.6625142 7.2517090 8.6111555 6.3440313 8.3302135
6.7155614 7.0182672 5.2880168 5.5470314 7.2351351 8.4839735 6.3688655 8.3022041
6.7283201 7.0864649 5.4101219 5.4987082 7.2146125 8.5762014 6.3849621 8.3284607
6.7618608 7.2058468 5.5100594 5.4909430 7.0308642 8.6040440 6.4050336 8.3147049
6.8283572 7.2605691 5.5415659 5.4711909 7.0750570 8.5709696 6.3173962 8.3779459
6.7433701 7.3622417 5.5639100 5.5828300 7.1212659 8.5825071 6.2146544 8.3092527
6.7760196 7.5878725 5.4161634 5.6503563 7.1552458 8.4956713 6.2396488 8.3169613
6.7856669 7.7036066 5.4347982 5.7027936 7.2574048 8.4814100 6.2798786 8.3282671
6.7345743 7.6356750 5.4150496 5.7749486 7.3175168 8.6498518 6.2692556 8.2328453
6.6701012 7.5207019 5.2945065 5.8444314 7.2699447 8.7135220 6.3374939 8.2113400
6.6620531 7.4125299 5.3604631 6.0346103 7.2837310 8.8252411 6.4271107 8.2192755
6.5500698 7.3263030 5.3305278 6.0263653 7.2296481 8.8249722 6.4847569 8.3220463
6.5098286 7.2739558 5.3191977 5.9958553 7.2089806 8.7832890 6.4983220 8.3251028
6.5483623 7.2557349 5.2985373 5.9472399 7.1020164 8.7570276 6.4251099 8.2395096
6.5456295 7.1758862 5.2043490 6.0562291 6.9573283 8.7366076 6.3865314 8.2088919
6.4018102 7.0926404 5.3163161 6.1916742 6.8828869 8.8656816 6.3330851 8.1435804
6.4284339 7.0976143 5.0957251 6.1528316 6.8919196 8.7490168 6.4037323 8.1339350
6.4617910 7.1835608 5.1040306 6.2214775 6.8804235 8.7787428 6.4044814 8.1230364
6.4648409 7.1903768 5.1331124 6.1515899 6.9104152 8.7133512 6.5967193 8.0341864
6.5548229 7.0339613 5.1825581 6.0991430 6.9358125 8.6115122 6.5872025 7.9637375
6.5871706 7.0624065 5.2700686 6.0925393 6.9887562 8.6267176 6.5750508 7.8055091
6.6969266 7.0913053 5.2419767 6.2828178 7.0459356 8.6751776 6.5832958 7.7996116
6.7175665 7.0529804 5.2125721 6.3486590 7.0179930 8.6194725 6.4539146 7.7433157
6.8160701 7.0715308 5.1892376 6.3731942 7.0306144 8.6326666 6.4013596 7.7198400
6.8279510 7.1752248 5.1882844 6.3475485 6.9180622 8.5918474 6.4840660 7.5703583
6.9797072 7.2405152 5.1427035 6.3182583 6.8284187 8.6118698 6.3249989 7.5885763
6.9568710 7.1187196 5.2493715 6.2962589 6.7659621 8.5638838 6.2935629 7.6495619
7.0362353 7.1850519 5.2490168 6.2292538 6.7934227 8.3995371 6.1520314 7.4492249
7.0439696 7.2574220 5.2782145 6.1770434 6.8670659 8.4017725 6.1951084 7.4883947
6.9784145 7.4719167 5.1975584 6.0333500 6.9173813 8.2614269 6.2530999 7.4949651
7.0671468 7.5407534 5.1911788 6.0965300 7.0141578 8.4390888 6.1529474 7.5586367
7.2506618 7.5613256 5.2028799 6.1764398 6.9680710 8.4031372 6.0838547 7.6096759
7.1610417 7.4808402 5.2531562 6.2613354 6.9336004 8.2698469 6.0248184 7.6024752
7.2063489 7.5203471 5.4123683 6.3118548 6.9458237 8.3503885 5.9393220 7.7197108
7.2233758 7.5215302 5.5187178 6.3664346 6.9828582 8.4068270 6.0235462 7.8048239
7.1717176 7.4706039 5.5548496 6.4006023 7.1303077 8.4750948 6.0570555 7.8339939
7.1584735 7.4888740 5.5296626 6.4102058 7.1430769 8.4702721 6.1279297 7.9002819
7.2807426 7.5682287 5.5371671 6.3987646 7.1338987 8.5398731 6.1651392 7.8254967
7.3106699 7.5646448 5.6353049 6.5244875 7.0326538 8.6499853 6.2446637 7.8133965
7.2218857 7.5186539 5.6458497 6.5775661 7.1006556 8.7995567 6.3038774 7.7306566
7.2152381 7.5199895 5.5722713 6.4772019 7.0654140 8.7822294 6.3939395 7.7775445
7.2336745 7.4858203 5.5344501 6.5007968 7.1421146 8.8003750 6.4662256 7.7711873
7.2918477 7.5226665 5.5799422 6.3623939 7.1601872 8.7449102 6.5208707 7.6993828
7.3134985 7.6061568 5.5997138 6.3873525 7.2170663 8.7029829 6.4703345 7.7864957
7.3253875 7.6069989 5.4976988 6.3937435 7.1572962 8.7334642 6.4671512 7.6802902
7.3110266 7.4783101 5.5228848 6.3555212 7.1520600 8.7832413 6.4160480 7.5672588
7.3841796 7.3537726 5.4538617 6.3075876 7.2534795 8.7806816 6.3689232 7.5848098
7.2383370 7.3227291 5.4857998 6.3553882 7.1671405 8.8013563 6.2877584 7.6652403
7.1348047 7.3197641 5.5099907 6.4326706 7.2231374 8.7568264 6.2257819 7.6896772
7.0367002 7.3491011 5.4129472 6.4481187 7.0362463 8.7157993 6.3059969 7.7650290
6.9649644 7.3724823 5.4584088 6.4024849 7.1085253 8.7207909 6.3304648 7.6930838
7.0203547 7.2932539 5.3928995 6.3454056 7.2287488 8.6635227 6.3262568 7.5796971
6.8281298 7.2797918 5.4101911 6.3422666 7.2429342 8.6057520 6.3200359 7.5678349
6.8133817 7.0845051 5.4559751 6.2643194 7.1954451 8.6028786 6.2032475 7.5977917
6.7325783 7.0034747 5.4336700 6.1206684 7.2640181 8.5510368 6.2656608 7.5255685
6.6892710 6.8862305 5.4124656 5.9662757 7.2881184 8.6165009 6.3603268 7.4750190
6.5870342 6.9728227 5.3864632 5.8371625 7.2812958 8.6540756 6.3119555 7.4173961
6.5502300 6.9970675 5.3318057 5.7070699 7.1840749 8.5035515 6.3320408 7.3630519
6.5420036 7.0747843 5.4166746 5.7582383 7.0413866 8.3980932 6.2937226 7.4112244
6.5148597 7.0866599 5.2522531 5.9208593 7.0371480 8.4009562 6.2218328 7.3477602
6.6240039 7.0691943 5.1329112 6.0702076 7.0385237 8.4074688 6.1935911 7.3261733
6.6659207 6.9762473 5.0958915 6.1708074 7.0095072 8.5003748 6.2288890 7.3701282
6.7297220 6.8621731 5.0694246 6.1743531 7.1183982 8.4509850 6.2186475 7.3837028
6.7571368 6.9320626 5.1497922 6.1806846 7.1649013 8.5093422 6.3505592 7.3970485
6.7355814 6.8522739 5.1535096 6.1688704 7.2159567 8.3230457 6.2752075 7.4906554
6.6488795 6.7861400 5.2340455 6.0394316 7.1462178 8.2927656 6.3156767 7.5189452
6.6592474 6.8264108 5.1493421 6.1352611 7.1358309 8.2039766 6.2178993 7.6191211
6.6688614 6.7924280 5.0959234 6.0924673 7.0818772 8.0460892 6.3121929 7.6563005
6.6016731 6.8398252 5.0195737 6.0623441 7.0704904 7.9784241 6.3179646 7.6654658
6.6303473 6.9462428 5.0628562 6.0629210 7.0101981 7.8055973 6.2402282 7.5336637
6.5096002 6.9819245 5.1183596 6.0468330 6.9952869 7.6860671 6.1725588 7.3712583
6.6113696 7.0546675 5.1635895 5.9403839 6.9406314 7.6100917 6.1287370 7.1715393
6.5973577 7.0885134 5.1605535 5.9257908 6.9409761 7.5777726 6.1586533 6.9952512
6.6369967 7.1736593 5.0692477 5.7706919 6.8327990 7.6082149 6.0682230 7.0330629
6.6999798 7.1933432 5.0836692 5.7778492 6.7604175 7.6861477 6.1290665 6.9146438
6.6461129 7.2154627 5.0711107 5.8723884 6.7454534 7.7318883 6.0828676 7.0131907
6.6350441 7.1670470 5.1740489 5.7990232 6.7220387 7.7671447 5.9819646 7.1553926
6.6397314 7.1709790 5.2890863 5.8185778 6.6235895 7.7943759 5.9156837 7.3263488
6.7213306 7.1933656 5.2695351 5.7952075 6.6866403 7.7363892 5.8829222 7.3970785
6.6934729 7.1015821 5.2958398 5.8360481 6.7422152 7.6106286 5.8404622 7.3679466
6.6861749 7.0740585 5.3146100 5.8426952 6.7831812 7.5936098 5.9061337 7.3908215
6.6134415 7.0397921 5.2250228 5.8601060 6.7257657 7.7157688 5.9043736 7.3960605
6.4454751 7.0655613 5.1932812 5.7257175 6.7737365 7.7583752 5.9571257 7.3652167
6.4019375 6.9800110 5.1194806 5.8176098 6.7262845 7.7163973 5.9899015 7.3079858
6.2327108 6.9470401 5.1973176 5.7457290 6.7166467 7.7824440 6.2331824 7.2948031
6.1481299 7.0144405 5.0986738 5.7134151 6.7105680 7.8220568 6.2890935 7.2687101
6.1977129 7.1752892 5.1483455 5.5993948 6.5911117 7.8711376 6.2495685 7.1638675
6.1287389 7.2171001 5.1354246 5.6532793 6.6900144 7.9003210 6.1584482 7.0996823
6.1381874 7.2182841 5.0232463 5.5965486 6.6744156 7.9784942 5.9207463 7.1564302
6.0319400 7.1707025 4.9432664 5.6072693 6.8264503 7.9248571 5.7264805 7.2865763
6.1445475 7.1619782 4.8763323 5.6933990 6.8899784 7.9521127 5.6038551 7.4036508
6.2145729 7.2132773 4.8573475 5.6596165 6.8900452 7.7565823 5.5876970 7.5103979
6.1800427 7.2761130 4.8592615 5.6594172 6.8735051 7.7337818 5.6101828 7.6496477
6.2237177 7.3479838 4.9636083 5.6885600 6.7103200 7.7222085 5.5613585 7.5918789
6.2430272 7.4070253 5.0516558 5.7114000 6.6808405 7.8352079 5.5895505 7.6457019
6.2045760 7.4359078 5.0638399 5.8260198 6.5853033 7.8292975 5.6166315 7.5201397
6.2090392 7.4425430 5.1521096 5.9824591 6.6201282 7.8052115 5.7182183 7.5364676
6.3190145 7.4407969 5.2125664 6.0381813 6.6195283 7.9667444 5.6643891 7.4737778
6.4003730 7.2493334 5.2593699 6.0940952 6.6031914 8.1221476 5.7477551 7.3491583
6.4779234 7.3123064 5.2714491 6.0920053 6.7142572 8.2495213 5.7427354 7.2044311
6.5292001 7.2916603 5.2852912 5.8434610 6.7575402 8.2928286 5.8054919 7.2045603
6.6921854 7.2350583 5.1287332 5.7343369 6.8559179 8.1789904 5.9755063 7.1539426
6.6739984 7.3759389 5.0533218 5.7092872 6.9560204 8.2619905 6.1107454 7.2132964
6.7499914 7.3695335 5.0126181 5.7216482 7.0268011 8.2278328 6.1380048 7.2833753
6.7443876 7.2887359 5.0607176 5.8735485 7.1313229 8.0083628 6.1723928 7.3209462
6.6781793 7.3412437 5.0784960 5.9464478 7.2401218 7.8381662 6.2057514 7.3688574
6.6785355 7.2699761 5.0379672 6.0730824 7.4347386 7.9050250 6.2536435 7.3700061
6.7359166 7.1814780 5.0902443 5.9269543 7.3852696 7.8193316 6.2488904 7.3565984
6.7329855 7.0953603 5.1725979 5.9847708 7.3269844 7.7717533 6.2580118 7.3108306
6.7173800 7.0538220 5.2665806 6.0047717 7.1457548 7.8190603 6.3169866 7.3102808
6.7052751 7.0479088 5.3023376 5.9496255 7.0206118 7.8597836 6.3200507 7.2924905
6.6282601 7.0713592 5.2428398 5.9089618 7.0368257 7.9910603 6.3516426 7.3973145
6.7138777 6.9942670 5.2110186 5.7898531 7.0435133 7.9843674 6.3142023 7.3261805
6.7674456 7.1019249 5.4284635 5.7785330 7.0937147 7.8154254 6.2585220 7.2893143
6.6799183 7.1998463 5.3740454 5.7767711 7.1109948 7.9296894 6.2277746 7.2015619
6.5248070 7.2930827 5.4253945 5.8238449 7.0382056 7.8994865 6.1832161 7.0511389
6.4734888 7.3678346 5.3784304 5.9597578 7.0272570 7.8089728 6.2340069 7.0279870
6.4408627 7.4226651 5.3562012 5.9375052 6.9046383 7.6608992 6.2189856 6.9911118
6.4452233 7.4863729 5.3498573 5.8575959 6.9941487 7.5934401 6.2583714 7.0102220
6.4136834 7.5116758 5.2472358 5.9338717 7.0780349 7.6299462 6.1881819 7.0069118
6.4344029 7.4715228 5.3016939 5.9645667 7.1583958 7.5726881 6.2234373 6.9593186
6.3989925 7.4067993 5.3375893 5.9241352 7.1352682 7.6576262 6.2490058 6.9033289
6.3720064 7.2702975 5.3139353 5.9431801 7.2085238 7.6136198 6.2339168 6.8557744
6.2119331 7.0935726 5.2743821 5.9331126 7.2123833 7.5921454 6.2385726 6.8808360
6.2326274 6.9091325 5.2397799 5.9395142 7.1705213 7.5157018 6.1607656 6.8213472
6.3159242 6.8073354 5.1527734 5.8787565 7.1242971 7.7077684 6.1014352 6.8385015
6.2901907 6.7766552 5.0452962 5.8482308 7.0946698 7.7888865 6.0454550 6.9411068
6.3881764 6.7249160 4.9725018 5.7952843 7.0761504 7.8220654 6.0583553 6.9747181
6.4272628 6.7625103 5.0474815 5.8831415 7.0937791 7.9985166 6.0111628 7.0705872
6.5581121 6.7939181 5.0690866 5.9715686 7.1747355 8.0296879 5.9801426 7.1203885
6.5829964 6.7569809 5.0891447 5.9841928 7.3486996 8.1436739 5.9320049 7.2063780
6.7402544 6.7239051 5.0074253 5.9337935 7.5093942 8.1352024 5.9507151 7.2084928
6.7709727 6.7516613 5.0248718 5.8957925 7.5810289 8.1451445 5.9587336 7.2164893
6.7380681 6.8436584 5.0186071 5.9562998 7.5162940 8.0600777 6.0060706 7.2597833
6.6409669 6.8310156 4.9547367 6.0187364 7.4574757 7.9087706 6.0964522 7.1911235
6.6244249 6.7616472 4.9829564 6.0439420 7.3933697 7.8384175 6.0593767 7.2122822
6.5376287 6.7186117 5.1006842 6.1134114 7.3377829 7.8004594 6.1083555 7.2828174
6.4353833 6.6327085 5.1649227 6.2233810 7.2150836 7.9054680 6.0549459 7.3954496
6.4822016 6.6047959 5.2620335 6.3092914 7.0744343 7.8155699 6.2744894 7.4348054
6.5207934 6.7139659 5.4152784 6.3299131 7.0015726 7.7830267 6.2349153 7.4783797
6.5417347 6.6392560 5.4149513 6.3764801 7.1718326 7.8292937 6.3766890 7.5923615
6.6337233 6.7419386 5.4756932 6.2690625 7.1926031 7.7926016 6.4067497 7.5592151
6.6526909 6.7776303 5.3845100 6.3158507 7.0174689 7.8869576 6.3326669 7.5731683
6.5595474 6.8618798 5.3763409 6.2599111 6.9285026 7.9502196 6.3215594 7.6125007
6.4780846 6.9807315 5.3421450 6.2551403 6.9832034 7.9621749 6.1703463 7.6049495
6.4942541 6.8696761 5.4016833 6.3424888 7.0408669 8.0285568 6.1378546 7.6673727
6.3840160 6.7880478 5.3920035 6.3609247 7.1187258 8.0989971 6.0359430 7.6448369
6.3970075 6.6823192 5.4258418 6.4122815 7.1951532 8.1178083 6.0464625 7.5964518
6.4130001 6.7179594 5.3545680 6.4407158 7.1625633 8.1486921 6.0145407 7.5994039
6.4650731 6.7726736 5.4701667 6.4134421 7.0777354 8.2962570 5.9939108 7.4138885
6.6368203 6.6638012 5.3741541 6.3500528 7.0618048 8.3297606 6.1150160 7.3466225
6.5578852 6.6840277 5.4236999 6.3333006 7.1148710 8.4230785 6.1131077 7.1692944
6.6986027 6.7024302 5.3094749 6.2956557 7.1127057 8.4561567 6.0463886 7.2209682
6.7084208 6.8326640 5.2128582 6.3626885 7.1307240 8.5111275 6.0496144 7.2273650
6.5862508 6.7694221 5.2834682 6.4425898 7.1638765 8.5114498 6.0464158 7.2141714
6.6068430 6.7888017 5.3266559 6.4063020 7.2442837 8.3964453 5.9496346 7.1761456
6.5703087 6.7534466 5.1335058 6.4152384 7.1892452 8.4387541 5.9618502 7.1441298
6.4769516 6.7477098 5.1253366 6.4074035 7.1397853 8.5197630 5.8173528 7.0730824
6.4228454 6.7234058 5.1710658 6.4375601 7.1129746 8.5766497 5.8726029 7.1027770
6.3919392 6.7456551 5.3095565 6.4462900 6.9434514 8.5565786 5.8183489 7.1058884
6.3969598 6.7691712 5.3002887 6.4376230 7.0125790 8.5745039 5.9271030 7.0491328
6.3569798 6.7898240 5.1586795 6.5499949 7.0350409 8.5970821 5.8863049 7.0171251
6.4165688 6.6666560 5.1011724 6.5736604 7.0848145 8.6120205 6.0133505 6.9344778
6.4315839 6.6252050 5.0262513 6.6327562 7.1766844 8.6290970 6.0960221 6.9265428
6.6594415 6.5027714 5.1066957 6.5810895 7.1878481 8.5646553 6.2265835 6.9406447
6.7207303 6.4998569 5.0963793 6.5612712 7.3438196 8.5403757 6.2949977 7.0003495
6.6658711 6.4904418 5.0671034 6.5343418 7.2910671 8.5062056 6.3265624 7.0436172
6.7077637 6.4668360 5.0441551 6.4977107 7.2903886 8.5980110 6.3198962 7.1579289
6.7383256 6.5535564 5.0532227 6.3482490 7.1975322 8.6543465 6.3794312 7.2002244
6.7417574 6.6433730 5.0778179 6.2155066 7.1104531 8.6758404 6.3531256 7.1766639
6.7537847 6.6024170 4.9877396 6.1921959 7.1225095 8.6768856 6.4119368 7.2670970
6.7829623 6.5818176 4.9057875 6.2568884 7.0936079 8.5728588 6.4562201 7.2180395
6.9368310 6.5670366 4.8748736 6.2930670 6.9862051 8.5963087 6.4692955 7.1550474
7.0296555 6.5070987 4.8106461 6.2498608 7.0208673 8.4562922 6.4278755 7.3164291
7.0311327 6.4493375 4.7840967 6.1651592 7.0087795 8.3700552 6.3280864 7.3278117
7.1314745 6.4701738 4.7856565 6.1666188 7.0416903 8.2709484 6.2712498 7.3522868
7.0944948 6.4622421 4.8488064 6.0858464 7.1165962 8.2446871 6.2444086 7.3789501
6.9398518 6.4672332 4.8121638 6.0241175 7.1571531 8.1180248 6.1721148 7.3807688
6.9485645 6.4687901 4.8394899 5.9295602 7.1558022 8.1283998 6.2046781 7.3579507
6.8762178 6.4869280 4.9210987 5.9647884 7.1982431 8.1152916 6.2002869 7.4291639
6.7651291 6.5463586 4.8061762 6.0581813 7.0665665 8.1103325 6.2631011 7.4261489
6.6673436 6.6000223 4.8359675 6.0624690 7.0636282 8.0739775 6.2377229 7.3942966
6.6473951 6.6087122 4.7995567 6.1248107 6.9357109 7.9911437 6.2617912 7.4438281
6.5855412 6.6383543 4.8495593 6.0487819 7.1199307 8.0857868 6.2329612 7.4274716
6.6651101 6.7445130 4.8966570 6.0938325 7.2162852 8.0485535 6.2088113 7.3703923
6.6600986 6.7085567 4.7792969 5.9809761 7.2442365 7.9942203 6.2359033 7.3042717
6.5404692 6.7555094 4.6637530 6.0977097 7.1879106 7.9739447 6.1784654 7.2657971
6.6267967 6.7399373 4.7428541 6.0727916 7.2682261 7.7663865 6.1836662 7.2346444
6.6406140 6.7186999 4.8953829 5.9912958 7.2955112 7.7101159 6.1625280 7.3021402
6.6715598 6.6189213 4.8628097 5.9658332 7.3719397 7.6460690 5.9939609 7.2772121
6.7093487 6.5790811 4.9520555 5.9555335 7.3519034 7.7562022 6.0223074 7.2618265
6.7334533 6.5345731 4.8218169 5.8586817 7.2803721 7.7282233 6.1716413 7.1855583
6.7012310 6.5754132 4.8604832 5.8260269 7.2450290 7.7436833 6.2296653 7.1012540
6.8197336 6.5759654 4.8844466 5.9046392 7.2500348 7.6611748 6.3039904 6.9696593
6.8007174 6.5857644 4.8454161 5.8055782 7.1606107 7.6896763 6.2133017 7.0529218
6.8421888 6.5563307 4.8628016 5.8757114 7.0378284 7.6183929 6.1597772 7.1853652
6.9128685 6.5335555 4.9049058 6.0101461 6.8997178 7.4812636 6.1594887 7.1351862
7.0123501 6.7118721 4.9213057 6.0538440 6.9200211 7.3796053 6.1541638 7.1015811
7.0231333 6.6479726 4.7851672 6.0823212 6.9454217 7.3766389 6.2105179 7.0890770
7.0553365 6.5399327 4.7997065 6.1237283 6.9759622 7.3823452 6.1587877 7.0389371
6.9083571 6.5505538 4.8452506 6.2475662 6.8927159 7.4078693 6.2573600 6.9693642
6.8887463 6.6721544 4.7413902 6.3498073 6.7884784 7.5516024 6.2451558 7.0824838
6.8385906 6.6890640 4.6843019 6.4306231 6.8794870 7.5506520 6.1301446 6.9932408
6.7513776 6.6149998 4.7477317 6.3869419 6.9661841 7.5976934 6.1658049 7.0417552
6.5939846 6.5050406 4.8358903 6.3747034 6.9623380 7.5761595 6.0520797 7.1374516
6.6676607 6.4407015 4.8441815 6.2260957 7.0029736 7.4860282 5.9640293 7.1052184
6.6839333 6.3914824 4.8701897 6.2385440 6.9656248 7.4756231 5.9294987 7.2163453
6.7165122 6.5407391 4.9145823 6.3244328 6.9969301 7.4913502 5.9208789 7.2632837
6.7901568 6.5128822 4.9235506 6.3009439 7.0571961 7.4715099 5.9091520 7.2435489
6.7437010 6.6045275 4.8481073 6.2269902 7.1053758 7.6485252 5.9269609 7.2533021
6.7432704 6.5316577 4.8693290 6.1726956 7.2023926 7.7008648 6.0159698 7.2587609
6.8666139 6.6162891 4.8820262 6.2029185 7.3308706 7.7355990 5.9040241 7.2765594
6.9095011 6.7631483 4.7765689 6.1393180 7.3591809 7.7556782 5.8491583 7.4512410
7.0951338 6.8301620 4.6333342 6.1239190 7.3485460 7.6707382 5.8644505 7.6619754
7.0461402 6.9521227 4.5936842 6.0604048 7.2084765 7.6024513 5.7705317 7.5873895
7.0174456 6.9972825 4.6754227 6.1666775 7.0696778 7.6335917 5.6738787 7.6316800
7.1111913 7.0193539 4.7783589 6.1449919 6.9479408 7.6257515 5.5614133 7.5771255
7.0450935 6.8385844 4.7757511 6.2940226 6.8824720 7.5636396 5.5251150 7.6201153
7.0540557 6.8323708 4.8429909 6.4290738 6.8247328 7.5947227 5.4696698 7.6387172
6.8740249 6.8115139 4.9155464 6.5153427 6.9523430 7.7097244 5.4467435 7.6855559
6.8621101 6.6938219 4.9280825 6.5746813 6.8875666 7.8309054 5.4591718 7.7279186
6.8790607 6.7394414 4.9320011 6.6667085 6.8857708 7.8084426 5.4863596 7.6737366
6.7964530 6.8133440 4.9552283 6.6979256 6.9008975 7.9235339 5.4253430 7.6493888
6.7438874 6.7932024 4.8245263 6.6700473 6.8368177 7.9638295 5.3746624 7.6169438
6.8041396 6.6849394 4.7969403 6.6437941 6.8153729 8.0031700 5.3611002 7.5932083
6.8216095 6.6272411 4.8158321 6.7178159 6.7514024 8.1292515 5.4127226 7.6377854
6.8906183 6.6375403 4.7705274 6.7493443 6.6348372 8.1027641 5.4823608 7.7087526
6.8284841 6.5215416 4.9515591 6.8425045 6.6371689 8.0741901 5.4769964 7.5984659
6.8072772 6.5352521 4.9633689 6.9349313 6.6963310 8.0604000 5.4957161 7.6205578
6.7982626 6.5706758 5.0720959 6.9886379 6.7062359 8.0039501 5.5159831 7.7314782
6.7784867 6.4635935 5.0966187 7.0295691 6.7598028 7.8929272 5.4466453 7.7343745
6.6362505 6.4783530 5.0046587 6.9177713 6.7942162 7.7603765 5.5303226 7.6685524
6.5596509 6.5594463 5.1219773 6.8836412 6.7621026 7.6538901 5.7040424 7.6728659
6.5113039 6.5379777 5.1605563 6.9640374 6.8216443 7.5095096 5.7001643 7.6780667
6.5699492 6.7113733 5.2648335 6.9346008 6.8788042 7.5650001 5.6797123 7.7272725
6.7379422 6.6872721 5.2288361 6.8407874 6.8797398 7.6725893 5.6488414 7.7315521
6.7803841 6.6278291 5.2231660 6.8056908 6.9300485 7.6826653 5.6601868 7.6799459
6.7884002 6.6507759 5.2667813 6.9236398 6.9429903 7.7397976 5.6302142 7.6371856
6.7167830 6.7798977 5.2162099 6.7983360 6.9694285 7.7312050 5.5312686 7.5988383
6.6962905 6.8478284 5.3386459 6.8103585 6.9529023 7.7625594 5.3620338 7.6467690
6.5094762 6.8547091 5.3221416 6.8114414 6.6885924 7.8667207 5.2686920 7.8015127
6.5669584 6.9242897 5.2438107 6.7958078 6.6552515 8.0012751 5.2420316 7.8966522
6.5057878 6.9133735 5.2578812 6.6896009 6.8295150 8.0494480 5.2534680 8.0346670
6.4631028 6.8989034 5.1248837 6.6760640 7.0405936 8.0972290 5.3115821 8.0805340
6.4931564 6.8797431 4.9790864 6.7599955 7.0572333 8.1080532 5.3640471 8.1440535
6.3871078 6.7736721 4.9994445 6.7062650 7.1177344 8.0319557 5.3437805 8.1629267
6.4256349 6.8090382 5.0033398 6.7226553 7.1588731 7.9292264 5.2540960 8.0678749
6.3967357 6.8525219 5.0465188 6.7481070 7.1161256 7.8302217 5.2115068 8.1068773
6.4074335 7.0018110 5.1324792 6.7672949 7.1475172 7.9351225 5.2726398 8.0897369
6.3838639 6.9419618 5.1121855 6.6809931 6.9989944 7.9980822 5.4129086 8.1723251
6.4950051 6.9769831 5.1481643 6.6836910 7.0313053 8.0496130 5.3779502 8.1812105
6.4895401 6.9732862 5.3364320 6.6675549 6.9339724 8.0535173 5.3000216 8.1596746
6.5147634 6.9944983 5.2522497 6.6377187 6.8968320 7.9636502 5.3801708 8.1622477
6.4212384 7.0192475 5.3620424 6.7745166 6.8196106 7.9286385 5.4320488 8.1077108
6.3095517 7.1529970 5.3973589 6.6962781 6.7676978 8.0383196 5.4768796 7.9405270
6.2297864 7.1133256 5.5061388 6.6104650 6.7954068 8.0140896 5.4253707 7.8478351
6.2404852 7.3132811 5.6045070 6.5228090 6.8926911 7.9447060 5.4543328 7.7749910
6.2570577 7.2723470 5.6157980 6.4458222 6.8835592 8.0099306 5.4398222 7.6553755
6.3263564 7.3642993 5.7629313 6.4896231 6.9305758 7.9654260 5.5204220 7.6460400
6.3307562 7.2814112 5.8104491 6.5243912 7.0234532 7.8126283 5.4905105 7.5409317
6.2599845 7.2188568 5.8610516 6.4137588 7.0630002 7.8536630 5.4495401 7.6416640
6.3493118 7.1806741 6.0518975 6.3136210 7.1117282 7.8336239 5.3450623 7.6378036
6.3353329 7.1314998 6.2014480 6.2828827 7.1993275 7.8064137 5.3482070 7.6748247
6.4511671 7.0448785 6.1372099 6.3585234 7.1979108 7.8322415 5.3024554 7.8485799
6.4438000 7.0208950 6.1918387 6.3731356 7.2406683 7.8612728 5.2332597 7.6896825
6.3739395 7.0765820 6.0712547 6.3196716 7.1973152 7.8298693 5.2486038 7.7983656
6.3113222 7.0272503 6.0897045 6.3819923 7.0942893 7.8464274 5.2067308 7.7126255
6.2817702 7.0036063 6.1806092 6.3938584 7.1659231 7.8425512 5.2333045 7.7561693
6.2921586 7.1173244 6.1973891 6.4184504 7.1156077 7.7382278 5.2115278 7.8113732
6.3203268 7.0984125 6.2071123 6.5706334 7.2330666 7.7171774 5.2633190 7.9567089
6.3378940 7.1147184 6.2452083 6.6080337 7.3438206 7.7445612 5.2518992 8.1140509
6.3281960 7.1111617 6.2985005 6.6859007 7.2131391 7.8870702 5.3270273 8.0660086
6.3298855 7.2140441 6.3848686 6.6752152 7.1816154 7.8641086 5.2795691 8.2450342
6.2458310 7.2603898 6.1805811 6.6056995 7.1919403 7.9620752 5.2398105 8.2027359
6.2535553 7.1634297 6.0933685 6.6446276 7.2062893 7.9589934 5.2804360 8.2061796
6.3200779 7.1882854 5.9936638 6.7067037 7.1736522 7.8941989 5.2586508 8.2314377
6.3964949 7.1207399 6.0024815 6.7112923 7.1281447 7.8605251 5.3457546 8.2442417
6.3564239 7.0021629 6.0405889 6.7874937 7.1186180 7.8782773 5.4031162 8.2463894
6.3966398 7.0233016 6.0431709 6.7739525 7.1200609 7.8589468 5.4844723 8.0262938
6.3916326 6.9610538 5.9119282 6.6980901 7.0860009 7.7562356 5.5098557 8.0375175
6.4045544 6.8689256 5.8445768 6.6568565 7.1461525 7.7251415 5.5400729 7.8819423
6.3428454 6.8755994 5.8259897 6.5435071 7.1067777 7.6937914 5.5288405 7.8383746
6.4132133 6.9827170 5.8439913 6.4922643 6.9744153 7.6644921 5.4602590 7.8038259
6.5246015 6.8313394 5.9287052 6.5934739 6.9238601 7.5262012 5.4327941 7.7736659
6.5316911 6.8060184 5.9289083 6.5962319 6.8859038 7.5548205 5.4421496 7.8080363
6.5150189 6.7945123 6.0641451 6.5835905 6.7584972 7.5952573 5.3781734 7.7388334
6.5905480 6.7361631 5.9157104 6.6389737 6.7609124 7.5588398 5.3867278 7.7303429
6.4762211 6.8171158 5.8881164 6.7629528 6.7546625 7.5730820 5.4401913 7.7517333
6.4782429 6.8366466 5.9424057 6.9078236 6.7428799 7.5462570 5.4360952 7.6779871
6.4552402 6.8607583 6.0247498 7.0258374 6.7856889 7.6450295 5.4871454 7.6755776
6.4241996 6.9654913 6.1426826 7.0347943 6.8184295 7.8225045 5.5619407 7.6176448
6.4597445 7.0513649 5.9931712 6.9928212 6.7765703 7.8115983 5.5172901 7.6903696
6.3642559 7.1389513 5.9899654 6.8466091 6.7180147 7.7521896 5.5905056 7.6601744
6.2330961 7.2010169 5.9186773 6.9080744 6.6783657 7.7365236 5.4838381 7.6176043
6.2845469 7.1697445 6.0761547 6.9766588 6.5657969 7.8197527 5.4526634 7.6077843
6.2866893 7.1305494 6.1768389 7.0121298 6.4632940 7.7819905 5.4614272 7.6646490
6.3341436 7.1125126 6.2954302 7.0434642 6.3372040 7.8411756 5.4792213 7.6501875
6.2200775 7.1166897 6.3593097 6.9709282 6.3765059 7.7198315 5.3692007 7.6000338
6.1587901 7.1255436 6.2998538 7.1089606 6.4066019 7.7347450 5.5662498 7.6002502
6.1259499 7.0868130 6.2852626 7.1847692 6.3269944 7.6259294 5.5223083 7.6765571
6.1262064 7.1888704 6.2914376 6.9988027 6.3574686 7.5831652 5.4328895 7.7397394
6.1363754 7.2622085 6.2847443 6.9433303 6.4501538 7.7515225 5.5554833 7.9768229
6.0884380 7.2070832 6.3923326 6.9113145 6.5014768 7.7191677 5.5928040 8.1454973
6.1779819 7.2184043 6.4917431 6.8708839 6.5035014 7.6780653 5.6837177 8.3014650
6.1390038 7.1801701 6.5136900 6.7692871 6.5507817 7.6264229 5.6623440 8.3336687
6.0895019 7.0997729 6.4917231 6.6860313 6.4616227 7.6034846 5.6967115 8.3962584
6.0100803 7.0165310 6.3683844 6.7013888 6.3151870 7.6144781 5.6839318 8.4454193
6.0982332 7.0388594 6.2874265 6.6486096 6.2404470 7.5276489 5.6572719 8.4361572
6.0829105 7.1970620 6.2846122 6.8110995 6.2912450 7.4335217 5.7636938 8.3869686
6.0549779 7.2193279 6.3179803 6.7959452 6.1460276 7.2976699 5.7419286 8.3572607
6.1142626 7.2405319 6.1955924 6.7302589 6.1497364 7.1297445 5.7660017 8.3768559
6.0528998 7.3193498 6.1459765 6.6098976 6.1622777 7.1167741 5.7494884 8.3462925
5.9104199 7.4057841 6.2841063 6.6476216 6.1709313 7.2317667 5.7562160 8.3035564
5.8835564 7.4224038 6.2633772 6.5604391 6.3158731 7.2891068 5.6378851 8.3320694
5.8858113 7.3287077 6.2289748 6.4715037 6.5116835 7.2615719 5.6286092 8.3046722
5.9794722 7.2812839 6.1571403 6.3646259 6.5678005 7.2676201 5.5543728 8.4188261
5.9415827 7.3327675 6.0512247 6.3621740 6.6069636 7.3707399 5.4967418 8.5008488
5.9320955 7.3432002 5.9435658 6.3519659 6.5974383 7.4336028 5.4834294 8.5501537
5.9770746 7.3264728 5.8929381 6.3946152 6.6318564 7.6070690 5.5104866 8.4457169
5.8478761 7.2957821 6.0714569 6.3971972 6.5258698 7.6120477 5.4241171 8.3354206
5.9606848 7.3531599 6.1352582 6.3833957 6.4742446 7.4832559 5.3662629 8.3580894
5.9610429 7.3434896 6.2872181 6.4090171 6.4482198 7.4488854 5.2632904 8.1876411
5.8377357 7.3717980 6.3053045 6.5500054 6.4395728 7.4440513 5.2723870 8.1620083
5.8775196 7.4319086 6.1511817 6.7342873 6.4705925 7.4736385 5.2785850 8.1611090
5.7646184 7.3906465 6.1150413 6.8266945 6.5470500 7.4463844 5.2043781 8.3190603
5.7313299 7.2535696 6.1701508 6.8268166 6.5330858 7.4789748 5.2689147 8.4479647
5.6552563 7.1072035 6.2522426 6.8066306 6.5173411 7.4180388 5.2015886 8.4219952
5.6871619 7.0916357 6.2937613 6.8175263 6.4570198 7.5283089 5.2272816 8.5452757
5.7971120 7.0649428 6.3376560 6.8934784 6.3875384 7.5342207 5.3475842 8.5763035
5.8702965 6.9914999 6.4100623 6.8380108 6.3123446 7.5714669 5.4284577 8.7472677
5.8943291 6.9557438 6.4246941 6.8383150 6.2225804 7.5682211 5.4189734 8.7826538
5.8818283 7.0454788 6.4294705 6.8426852 6.1550069 7.5328870 5.4651136 8.7708349
5.9015198 7.1615376 6.2446117 6.8643899 6.1155386 7.5458102 5.3248134 8.6869402
5.9010897 7.2696638 6.2995462 6.7652464 6.0703435 7.5681934 5.2685404 8.6569586
5.9034114 7.2794800 6.2764106 6.7047620 6.1062546 7.5783033 5.2290163 8.6243095
5.8526883 7.2419496 6.2900124 6.6543827 6.1735334 7.5824447 5.3002439 8.6757116
5.8568373 7.2852621 6.3725700 6.7634363 6.2363796 7.5308709 5.3064008 8.6562729
5.8423729 7.3667483 6.3970094 6.8113375 6.2612333 7.4791899 5.3497252 8.5173025
5.8276896 7.4013848 6.3715968 6.7319083 6.3149681 7.3393302 5.5136232 8.5026016
5.7089190 7.5141530 6.4382515 6.7089782 6.3480296 7.3099871 5.5736237 8.5135908
5.7070642 7.4953318 6.3942537 6.8337402 6.4773936 7.2258954 5.5868106 8.4781761
5.6834683 7.5381069 6.4560881 6.8604422 6.4270730 7.3373899 5.6742659 8.4249487
5.6552653 7.5682316 6.5156727 6.8371749 6.5546427 7.3906660 5.7919092 8.4035978
5.6307082 7.4857554 6.4688253 6.6490350 6.5576234 7.5153422 5.8989849 8.3728476
5.4954224 7.3499374 6.4529610 6.6879516 6.6428280 7.5227337 5.8393445 8.4349756
5.5606337 7.2706523 6.3693867 6.6229286 6.8089490 7.5989618 5.7620435 8.4784651
5.5536308 7.1983147 6.3140697 6.6222868 6.7879858 7.6890745 5.6019759 8.4110489
5.5620456 7.2085409 6.3788748 6.5036020 6.6973467 7.8130851 5.5023923 8.2236090
5.5075312 7.1604228 6.2902026 6.4879422 6.6012659 7.7824073 5.4784379 8.2193460
5.4245234 7.2225175 6.3497868 6.4031992 6.6830287 7.7995653 5.4798245 8.2264738
5.4665709 7.1660414 6.1921711 6.2781796 6.6422582 7.7817225 5.6157460 8.3357515
5.4750443 7.2514849 6.1723547 6.1748047 6.7756982 7.7455387 5.5323219 8.3582163
5.5506649 7.2963991 6.1881661 6.2003093 6.8223619 7.7390451 5.5253663 8.3051014
5.4585519 7.2227411 6.2111173 6.2019200 6.8970075 7.7310033 5.4804873 8.3260889
5.4859324 7.1596494 6.1018677 6.1302390 6.8396392 7.6722775 5.5234771 8.3554602
5.3897772 7.0764441 6.2341156 6.1924949 6.7433252 7.5913014 5.5308356 8.4154177
5.2894044 7.2249594 6.2676749 6.2245264 6.7375140 7.5802126 5.5527215 8.4643745
5.3727994 7.2223959 6.2315869 6.2599177 6.7052846 7.3510923 5.5772090 8.3825235
5.4265413 7.2658396 6.2552323 6.2030306 6.6812811 7.3614473 5.6819267 8.3120041
5.5594239 7.1252832 6.3889441 6.2153502 6.7318807 7.2762556 5.7556586 8.2686996
5.5907702 7.1689401 6.5199881 6.2299113 6.6395597 7.4651508 5.7819605 8.2391071
5.6512570 7.2250142 6.4678874 6.3228288 6.6369963 7.6331701 5.9323273 8.2352180
5.6509485 7.2086158 6.4269390 6.3518996 6.5573468 7.6624532 5.9633188 8.1584206
5.6785226 7.2431755 6.5092831 6.2600126 6.5498705 7.7243953 5.9592829 8.1926374
5.6866312 7.2238283 6.4518099 6.1856670 6.6436539 7.7817578 5.9234204 8.1242981
5.6694536 7.3057017 6.4656663 6.2072725 6.6399274 7.8607087 5.9114041 8.1939344
5.6619844 7.2385650 6.4464874 6.2930460 6.6689568 7.8796740 5.9278684 8.1995745
5.7141061 7.2492838 6.3274546 6.2513814 6.7373948 8.0067835 5.9588027 8.2645483
5.7599020 7.3425031 6.2314086 6.3771238 6.8571620 8.0435991 5.9410419 8.4580603
5.8778901 7.3162141 6.2593813 6.3587465 6.8861213 8.1650858 5.8423333 8.5025415
5.9219036 7.2752256 6.3713341 6.4595470 6.7761164 8.1517010 5.9436574 8.3537264
5.9929900 7.2917814 6.3850970 6.4342523 6.8333607 8.1002932 5.8508868 8.3690834
6.0515013 7.2414069 6.3047633 6.3755274 6.7568574 8.0967827 5.8928165 8.4288340
6.0748701 7.3302240 6.3403816 6.4387445 6.8851080 8.1697369 5.8362641 8.5292521
6.1763539 7.3762703 6.4328237 6.3463106 6.8413930 8.2915554 5.9028292 8.6212845
6.2212696 7.4625621 6.4807525 6.3837929 6.7166891 8.4090357 5.8423367 8.5876217
6.2335038 7.6667771 6.5703983 6.4348416 6.7414927 8.3629265 5.8978834 8.5360785
6.3385715 7.7411866 6.6356792 6.4210505 6.7817206 8.4457645 5.9311013 8.4267082
6.3723650 7.6996422 6.7713633 6.4889998 6.8994246 8.3860188 5.8815622 8.4078255
6.3546939 7.6069303 6.8058696 6.5485716 6.8523355 8.4047928 5.9001303 8.4551697
6.3040385 7.5314684 6.7725296 6.5114813 6.8349209 8.3598661 5.9720263 8.5421762
6.3606687 7.5919886 6.7602344 6.6063185 6.7350750 8.3202858 5.9800630 8.5415716
6.4042573 7.5650449 6.7881966 6.5127821 6.8075747 8.2596521 6.0002055 8.5615292
6.3974009 7.5502911 6.7966533 6.5562687 6.6702189 8.1975145 5.9169283 8.6910038
6.5086918 7.4991999 6.6999578 6.5877600 6.5958991 8.1276941 5.9850097 8.7709131
6.5397916 7.6266227 6.7888260 6.5118608 6.6590114 8.1091919 5.9691606 8.6879673
6.6469965 7.6179948 6.8650641 6.4598999 6.6443000 8.1101933 6.0156741 8.7396841
6.6849122 7.6596880 6.8768549 6.4921384 6.6418648 7.9929347 6.0711126 8.6446524
6.6289759 7.6907616 6.8470693 6.5048952 6.8133454 8.0138311 6.0178828 8.6482010
6.6593971 7.6621685 6.7063990 6.5253873 6.8989425 7.9125557 5.8340406 8.5887861
6.7130861 7.6598864 6.7037082 6.5277081 6.8981237 7.9954944 5.6397195 8.5079851
6.6877899 7.6436729 6.5799561 6.6007285 6.8072186 8.0807657 5.6064944 8.4294863
6.8322744 7.7436180 6.5025420 6.5873218 6.7971106 8.0694313 5.4858332 8.5303431
6.8230181 7.7530975 6.4737239 6.4498940 6.7816119 8.0967751 5.4741654 8.3687363
6.8857651 7.7868252 6.4261880 6.5145001 6.7964082 8.0198936 5.5386467 8.2456579
6.8956990 7.8761244 6.4198008 6.3625550 6.7194352 8.0937653 5.6342993 8.0753441
6.7704916 7.8331943 6.4923763 6.3549991 6.6631556 8.0394144 5.7441916 7.9851980
6.7274590 7.8585882 6.4937134 6.4676609 6.7238688 8.0455904 5.8248467 8.0218019
6.6683745 7.8019428 6.5809827 6.5318756 6.6731958 8.1835165 5.9111123 8.0373449
6.8003888 7.8230844 6.6862273 6.6040969 6.5995421 8.1606188 6.0253854 8.0891562
6.8057122 7.7931013 6.6662025 6.5257049 6.5463271 8.2192068 6.1358819 8.0390625
6.8389807 7.6854973 6.6633272 6.5547624 6.6696892 8.2065506 6.1994057 7.9950585
6.8631797 7.5739985 6.6489739 6.6368675 6.8254008 8.1701775 6.2308927 7.9297776
6.8445563 7.5297394 6.6698623 6.6507440 6.9296966 8.1609221 6.2336626 7.9785929
6.8793111 7.5227833 6.6513524 6.6867957 6.9584913 8.1901140 6.2264290 8.0123110
6.9307151 7.5261722 6.5805116 6.7359190 7.0080166 8.2007666 6.1650181 8.0756798
6.8615031 7.5624685 6.5759978 6.6661954 6.8908877 8.2598257 6.1079226 8.1336145
6.7586598 7.5453095 6.5405416 6.7853231 6.8502216 8.2468853 6.0672989 8.1327572
6.6439314 7.5365224 6.5106916 6.8536377 6.9375725 8.1853256 5.9477801 8.1150932
6.6312823 7.5322933 6.4125333 6.8602386 6.8700037 8.2631817 5.9494290 8.0861883
6.7350111 7.5520449 6.3237228 6.9426451 6.8224630 8.2535543 5.8565702 8.1055355
6.7604837 7.4648266 6.3742118 6.9330740 6.7925110 8.2110424 5.8456879 8.1234798
6.7482233 7.5334420 6.3845572 6.9299159 6.7477055 8.0833035 5.7971416 8.2004032
6.7113590 7.4006095 6.4258075 6.9540114 6.7513881 8.2278662 5.8385463 8.1775856
6.7701006 7.4554095 6.4092450 6.8676777 6.6297488 8.1894798 5.8024445 8.2152681
6.7975726 7.3016462 6.3606009 6.7577353 6.6789455 8.1479311 5.8635697 8.2051067
6.7931914 7.2897506 6.4540505 6.7641463 6.7190385 8.1999817 5.9199152 8.1835184
6.9206028 7.2726583 6.4069471 6.8534331 6.6564198 8.3138151 5.9197950 8.1090355
6.9734201 7.2758255 6.4642177 6.9041357 6.6195040 8.3017855 6.0094776 8.0211210
7.1081252 7.2207675 6.5137429 7.0136137 6.5746999 8.2887869 6.0508256 8.0774422
7.2656479 7.2777157 6.5557575 6.9178085 6.5141358 8.2911530 5.9934988 8.0762615
7.2684240 7.3530774 6.6902952 6.8877468 6.5448632 8.2481642 6.0124698 8.1538773
7.3300691 7.3503027 6.6821866 6.9672079 6.5492063 8.2352505 6.0708489 8.1905870
7.4137816 7.2467861 6.6441631 6.6757722 6.6159210 8.1897564 6.1631594 8.3134060
7.3301191 7.2843599 6.6796679 6.6862068 6.7860951 8.2119455 6.1817136 8.2679348
7.3129754 7.2397547 6.6045079 6.5945420 6.6908422 8.1455231 6.2462225 8.2982454
7.2380118 7.2503667 6.4813972 6.6312766 6.7830095 8.2129250 6.3762026 8.2778778
7.2394991 7.1398392 6.5833688 6.5602722 6.8948665 8.2231960 6.3375993 8.1672926
7.2184334 7.2056842 6.6273704 6.5076227 7.0143280 8.2664413 6.4773531 8.2144127
7.1650133 7.2721457 6.6321850 6.5671415 7.0999241 8.2537556 6.6419449 8.2433062
7.1764808 7.3348732 6.5603824 6.5991755 7.0990024 8.1937542 6.6214089 8.2667446
7.1015129 7.2643547 6.4872704 6.6020041 7.1368175 8.2010727 6.6327629 8.1931210
7.0789685 7.2467337 6.3212481 6.5635161 7.0210562 8.0681038 6.7120533 8.0713367
6.9408445 7.2986364 6.3801713 6.6455574 7.1114402 8.1022568 6.7033525 8.1019497
6.8787847 7.3858471 6.3779931 6.5209398 7.1522794 8.0047636 6.7187781 8.0272923
6.7607841 7.4539614 6.2960925 6.5050669 7.1279669 7.8827934 6.5975032 7.9944735
6.7301941 7.4276257 6.4187012 6.4462461 7.1269193 7.8126450 6.4859004 7.9444189
6.7825408 7.3543530 6.3955054 6.5183463 7.1663537 7.8806720 6.4643950 7.9680362
6.9154501 7.3531199 6.5071921 6.4626546 7.3427091 7.9069648 6.6067624 7.9766436
6.9531159 7.2959094 6.4990821 6.4573674 7.2693892 7.9445934 6.6948719 7.9252415
6.9973474 7.2543993 6.4452009 6.4362741 7.2720819 7.9546351 6.7656064 7.9223657
6.9752731 7.2944155 6.5482888 6.4170675 7.3566494 7.8501434 6.8512311 7.9335198
7.0414343 7.3580241 6.4821143 6.4362130 7.4563503 7.8648868 6.8306875 7.9079747
6.9629040 7.3067889 6.5263743 6.3837843 7.5239034 7.9111013 6.7054720 7.9820700
6.8314285 7.2762170 6.4767947 6.2372398 7.4271626 7.9450831 6.6413727 8.0201960
6.7566428 7.2704325 6.4666719 6.1340013 7.3513379 7.9582562 6.6201830 8.0053921
6.6529570 7.2574539 6.5115519 6.1118255 7.2855344 7.9340396 6.4605904 7.9217544
6.5782585 7.3300600 6.5628829 6.0614820 7.1890011 7.9466548 6.4288998 7.7422557
6.6437483 7.2607856 6.5030122 5.9953413 7.1300988 7.9275589 6.4687977 7.7969437
6.6388788 7.2534108 6.3795943 6.0868182 7.0585341 7.8567619 6.4481707 7.8266783
6.6495566 7.2636347 6.3256655 6.1730981 6.9489784 7.6263289 6.4765744 7.8870339
6.6887937 7.2922125 6.2421770 6.0588818 6.8959537 7.4929214 6.4144301 8.0269165
6.6884775 7.2726774 6.3162279 6.0975313 6.7409611 7.6009278 6.3737059 8.0899515
6.6862206 7.2993932 6.4428792 6.1207495 6.8196268 7.6115723 6.3964863 8.1095552
6.8329248 7.3996482 6.5083809 6.1120253 6.7820749 7.5619483 6.3059454 8.1242924
6.8823147 7.3647823 6.6695194 6.0333762 6.6942687 7.5420971 6.2489476 7.9920611
7.0116529 7.4312644 6.6388335 6.0433259 6.6862907 7.3936634 6.1925445 7.9091420
7.1136389 7.5359335 6.5981278 6.0923452 6.6605897 7.3792739 6.2095461 7.8650031
7.3256102 7.5716939 6.6160812 6.1914458 6.6513929 7.5231433 6.2008109 7.8005877
7.5095534 7.5628810 6.6033878 6.1815534 6.5732589 7.5333443 6.2432551 7.7552652
7.5719142 7.5108433 6.5921006 6.1955113 6.5404491 7.6160102 6.2449517 7.6987996
7.6114798 7.5965986 6.5642562 6.2579370 6.5850730 7.6118774 6.3303976 7.7057862
7.6527324 7.5513372 6.5266829 6.2508860 6.5282402 7.6461272 6.4019895 7.6726513
7.5514522 7.5812120 6.4011331 6.2444649 6.4651909 7.6239457 6.4365392 7.6544256
7.5615468 7.4985013 6.4262114 6.2577024 6.3819757 7.6447644 6.3896685 7.5994053
7.5468102 7.5320234 6.3219900 6.1702561 6.4628177 7.6630669 6.3810978 7.5250964
7.5416007 7.4745493 6.2206287 6.1620693 6.5019712 7.7268963 6.3122373 7.3953137
7.4206252 7.4885278 6.2202315 6.1307950 6.4443479 7.7942233 6.3999486 7.3982844
7.4650826 7.5029831 6.2624979 6.1580920 6.4036679 7.7309604 6.4696941 7.3527632
7.3864627 7.4527903 6.2467623 6.1135297 6.3673339 7.6958103 6.3462110 7.2063127
7.4243093 7.5063071 6.2339067 6.1880412 6.3194513 7.7232032 6.4174223 7.2446356
7.4290419 7.4373918 6.2212739 6.1496506 6.4188471 7.7849545 6.4689240 7.2951245
7.4552059 7.5397682 6.1056590 6.1171608 6.5051808 7.6877999 6.6035042 7.2609510
7.5226889 7.5136576 6.0787401 6.1602473 6.5063634 7.7041502 6.6535907 7.2691927
7.5548143 7.4817834 6.0808024 6.1669059 6.4430366 7.6757607 6.5840621 7.0889654
7.5731282 7.5075598 6.0909162 6.1999273 6.2903857 7.7483411 6.4789438 7.0259447
7.5711126 7.4523444 5.9856267 6.1155629 6.2364483 7.6992350 6.5493584 6.9878578
7.4129453 7.3912597 5.9590149 6.2805314 6.2768483 7.7709060 6.5918112 6.9526362
7.3914609 7.2781825 5.9591432 6.2274966 6.4474835 7.7521558 6.6049986 6.8868608
7.3733258 7.1407619 6.0179982 6.1701717 6.6263099 7.7828088 6.5987220 6.9083352
7.4297385 7.2839975 6.0985365 6.2332697 6.7864842 7.7916598 6.5154600 6.9445453
7.5320582 7.3029633 6.2980509 6.3266153 6.8818545 7.8765140 6.4257197 7.0426316
7.5520883 7.1923656 6.3757300 6.3462663 6.9209366 7.9461598 6.2978010 6.9407039
7.4803519 7.1743321 6.3986878 6.4410343 7.0720897 7.9999337 6.2079544 7.0460453
7.3273315 7.1469569 6.4373112 6.5902863 7.1756935 8.0322208 6.1996431 7.0179191
7.1699581 7.2136407 6.4070992 6.7243681 7.1934309 8.0836134 6.0950665 7.1231008
7.0833197 7.1283917 6.3841491 6.8153491 7.0541978 8.0981064 6.1124539 7.1503124
6.9912424 7.1941600 6.3239264 6.7195497 7.1019716 8.0922508 6.0559173 7.1516933
7.0952592 7.1956358 6.2614689 6.6695490 7.0748529 8.1453171 6.0332093 7.2480183
7.0335660 7.1869860 6.2620244 6.8058643 7.0449171 8.2068748 6.0454316 7.1594477
7.0429435 7.1919222 6.2862554 6.8281455 7.1215925 8.2262754 6.0210342 7.1735630
7.0787945 7.1439481 6.3613853 6.7194204 7.0813837 8.3293419 5.9906383 7.1428237
7.0891681 7.1889434 6.2310104 6.6144352 7.0741787 8.4625435 6.0294671 7.1587601
7.0513887 7.1332107 6.2644043 6.5455208 7.0501356 8.5849209 6.0581336 7.1939182
6.9417062 7.0755029 6.1934066 6.3974729 6.9863157 8.5619831 6.0681825 7.2857122
6.8661466 7.0985441 6.1122327 6.3248572 6.9776673 8.6417856 6.0527596 7.4580379
6.8399272 7.0484538 6.0622644 6.3680606 6.9469290 8.6635408 6.1095562 7.5766029
6.7686706 7.0608754 6.0271249 6.3303623 7.0407796 8.6288862 6.1839390 7.7428284
6.8258238 6.9866061 5.9154816 6.2484207 7.0117908 8.5402069 6.3221436 7.8673120
6.9286909 6.9432859 5.8737531 6.2455950 6.9750576 8.5536127 6.3411555 8.0948429
6.9671001 6.8790631 5.8596458 6.3264060 7.0446057 8.5527859 6.3675380 8.1550264
7.0623875 6.8862953 5.9143248 6.1751208 7.1071625 8.4832058 6.3757682 8.1925945
7.0502596 6.7514176 5.9274893 6.1000113 7.2216048 8.5376663 6.3554025 8.2357006
7.1232848 6.6408210 5.8663797 6.1492677 7.3318262 8.5638132 6.2866225 8.1917982
7.1619344 6.4757395 5.8382406 6.0407281 7.1410508 8.5289917 6.1568418 8.1890764
7.1747088 6.4146018 5.8437519 6.0460467 7.1386681 8.4575768 6.0659018 8.1139345
7.1682305 6.4521298 5.9667015 6.0070367 7.0968866 8.4869690 5.9258070 8.0433960
7.1548982 6.4254160 6.0950427 6.1125207 7.0670485 8.4446764 5.9161863 8.0354357
7.1300621 6.4822540 6.1000690 6.1080737 7.0713372 8.3457918 5.9003439 7.9527497
7.0450292 6.4445839 6.2481689 6.1871428 6.9188223 8.2678423 5.9334021 7.9858322
6.9799089 6.5277991 6.2825909 6.3246269 6.9071803 8.1973562 5.9717312 8.0084648
6.9179559 6.4869409 6.3669510 6.3561296 6.7302485 8.1453180 5.9775186 7.8867140
6.8895488 6.4522853 6.4290814 6.4342813 6.6043692 8.1774645 5.8225603 7.9906182
6.9061718 6.4499960 6.3629479 6.4260292 6.5193005 8.2287235 5.8179326 8.0837164
6.9121537 6.4865241 6.3642540 6.4654198 6.5143995 8.3335361 5.8017306 8.1371517
7.0279198 6.4034886 6.3148603 6.4028416 6.3572578 8.2900820 5.7709575 8.1810513
6.9249949 6.4660597 6.2328396 6.3110738 6.2911119 8.2345324 5.6555490 8.1567173
6.9625192 6.4323215 6.2158251 6.2808933 6.3212180 8.1868067 5.6942511 8.1229486
6.9144611 6.3221364 6.1269059 6.2850032 6.3006382 8.1779747 5.7290030 8.1926842
6.9568377 6.3436584 6.1588359 6.3111863 6.4032927 8.1393824 5.7455635 8.1978426
7.0191669 6.3702369 6.2084050 6.3428688 6.5392208 8.1288090 5.7457237 8.3212509
6.8685031 6.3853397 6.2788525 6.5274205 6.6503243 8.2111282 5.7573709 8.3378448
6.8648009 6.4163260 6.2923102 6.5657101 6.7101383 8.3842154 5.7437997 8.1837397
6.8618231 6.5147362 6.2811413 6.6470041 6.7278566 8.4298134 5.7602067 8.1497393
6.7697725 6.5864377 6.4064708 6.6204638 6.7300463 8.4502344 5.7585788 8.0200539
6.7193484 6.5736909 6.4337511 6.4713898 6.7957983 8.3743219 5.6393366 7.9892993
6.6501074 6.6223354 6.4452705 6.5106888 6.6990457 8.3188505 5.7912898 8.0024672
6.5329223 6.6085191 6.3855743 6.5355134 6.6360860 8.2196655 5.8588634 8.0951214
6.5105639 6.6050453 6.3859844 6.4652224 6.6537228 8.2007618 5.7985969 8.1749983
6.4007387 6.5589581 6.3682489 6.5131946 6.7314382 8.2232656 5.7480340 8.2332134
6.3290696 6.6348982 6.3753166 6.5846577 6.8109546 8.1272526 5.7988267 8.3587294
6.2547641 6.7362018 6.4450998 6.5985131 6.9285560 8.1912270 5.8574252 8.4109449
6.3231940 6.7183456 6.5288925 6.5767765 6.9825850 8.2972851 5.9642744 8.5043869
6.2575779 6.6267314 6.5780854 6.5248795 7.0411811 8.3632679 6.0289683 8.3746233
6.1676154 6.5188737 6.5664349 6.5107841 7.0147071 8.2959480 6.0528359 8.3719521
6.1597142 6.4491916 6.4686809 6.6200695 6.9257436 8.2279358 5.9778066 8.3846121
6.1241055 6.4819703 6.3665247 6.5267935 6.9102407 8.2065601 5.9657202 8.3609428
6.2369843 6.5572481 6.3899140 6.5769286 6.9442687 8.1945171 6.0227571 8.4092913
6.2597003 6.5414209 6.3328791 6.6748481 7.0768452 8.2148113 5.9851856 8.4271936
6.2533455 6.5272884 6.3183689 6.6223202 7.0535021 8.1575623 5.9446068 8.5121365
6.3731699 6.4292889 6.4368510 6.5545611 7.0608258 8.1193142 5.8546066 8.5365419
6.5297995 6.3849692 6.5342340 6.4416680 7.0217657 8.1165838 5.9550891 8.5656853
6.6278782 6.3334374 6.5586562 6.3940163 6.9645758 8.0654049 5.9591088 8.5780001
6.7489238 6.3799458 6.5232744 6.3948336 6.8994489 8.1138296 6.0285811 8.5319881
6.6992507 6.2538881 6.3970895 6.3402019 6.9474134 7.9819717 5.9349446 8.4775782
6.6670189 6.2538948 6.2372870 6.1840672 6.9435620 7.8946323 6.0775065 8.4224443
6.6393857 6.0613647 6.1465616 6.1659789 6.8374290 7.9080462 6.1649556 8.4947004
6.6649790 6.0200849 6.0769429 6.1189404 6.6332908 7.9850426 6.2200050 8.4302645
6.6551018 5.9809527 6.0651445 6.2029123 6.6326170 7.9276233 6.2521276 8.4243670
6.5646706 6.0918493 6.0292830 6.2916799 6.5451579 7.9852958 6.2461367 8.4481411
6.5671611 6.1537066 6.1010280 6.4181581 6.6689115 7.8894768 6.2871780 8.4268093
6.7174726 6.1953735 6.2112055 6.4611549 6.6110225 7.8539314 6.4251437 8.4387608
6.8327937 6.3496170 6.1386962 6.4189425 6.7299590 7.8071699 6.3792796 8.5037346
6.8827190 6.3573351 6.0992336 6.4266839 6.7739239 7.7709742 6.4871345 8.5509405
6.8998785 6.4555278 6.0251212 6.5492716 6.8081465 7.7212968 6.5166693 8.6367874
6.9969430 6.4894753 6.0388703 6.6552448 6.8415785 7.7682924 6.4575920 8.6148310
6.9940176 6.4518685 6.0576916 6.5313659 6.8516426 7.8324127 6.5102892 8.5648937
7.0745106 6.5428495 6.1534872 6.4626694 6.8241520 7.8286819 6.5391994 8.3894835
7.1339993 6.4947743 6.1038065 6.4588614 6.7409091 7.9030609 6.6088753 8.2475624
7.0325313 6.4917836 6.0879192 6.3197026 6.6193700 7.8351278 6.5908132 8.0147219
6.8964643 6.4120474 6.1148510 6.2913051 6.5670190 7.8957624 6.7223830 7.8815789
6.7644501 6.4664445 6.1099434 6.2499957 6.5999093 7.8875647 6.6452951 7.9619708
6.8014002 6.4839230 6.1367712 6.2633514 6.5851078 7.8799100 6.6776776 8.0001135
6.7317371 6.4723454 6.1149502 6.1931510 6.6141157 7.9418778 6.6505675 8.1898870
6.5909319 6.4669652 6.0558543 6.1882863 6.6440849 8.0304708 6.4777350 8.2555685
6.4283271 6.4137840 6.0678821 6.1597438 6.6891189 8.1086006 6.4777360 8.3964691
6.5338268 6.3507476 6.0583978 6.1862864 6.6499562 8.2151451 6.4448853 8.4006958
6.4688749 6.3050179 6.0998197 6.2306118 6.7131801 8.3133402 6.4455843 8.5189886
6.5685372 6.4137611 6.1637096 6.1724830 6.7005739 8.2457371 6.5194378 8.4118643
6.6247659 6.4959254 6.1723795 6.1938429 6.8653517 8.2394657 6.4150429 8.3927870
6.6060410 6.6150026 6.2008729 6.2601914 6.8693600 8.1901302 6.4393382 8.3277388
6.7146220 6.6209798 6.2342072 6.2880273 6.9589376 8.2808466 6.4556999 8.4187756
6.7073488 6.5697522 6.3403473 6.3311586 6.9482255 8.1917315 6.4826498 8.2972240
6.7856622 6.4827685 6.4463778 6.3588037 6.9343495 8.2281837 6.4748034 8.2303152
6.8658862 6.4616966 6.5294003 6.4010839 6.7838845 8.1453991 6.5041156 8.1999464
6.9779158 6.4853263 6.5849781 6.2607832 6.7431498 8.2161455 6.5231924 8.2766466
7.0398526 6.4483309 6.6500635 6.2780199 6.8137665 8.2047234 6.5352545 8.3394909
6.9988756 6.5836210 6.5902381 6.1605625 6.8130631 8.1648664 6.4540467 8.4410219
7.1494045 6.4509926 6.5530977 6.0978928 6.8246455 8.0760183 6.3405557 8.4666920
7.0672932 6.4122052 6.5966482 6.1138501 6.8068743 7.9615803 6.3097076 8.4539833
7.0463610 6.3533373 6.5691104 6.1444817 6.8538260 7.8776679 6.4137568 8.5358610
7.0345325 6.4399633 6.6113739 6.2075424 6.9276905 7.8953853 6.3944240 8.6174793
6.9733467 6.4269791 6.6603112 6.2255607 6.9999504 7.9084077 6.4202499 8.5787706
6.8040552 6.4167538 6.6310730 6.2430639 6.9898753 7.9850435 6.4535956 8.5885820
6.7899666 6.4389181 6.6592278 6.2329383 7.0262718 8.0103540 6.4071679 8.4941425
6.7326937 6.5265865 6.6003046 6.4124813 7.1040006 8.0114498 6.4020886 8.4278326
6.8087983 6.5279627 6.6774940 6.4948292 7.1110206 7.9698234 6.4572787 8.3858433
6.8656626 6.4410672 6.7653604 6.6419301 7.0825152 7.8968277 6.4768753 8.2906284
6.9260712 6.3604240 6.6981435 6.6494684 7.0311213 7.9170685 6.5482230 8.3262339
6.9719477 6.4054756 6.5964413 6.6331325 7.0410414 7.8409138 6.6106534 8.3268166
6.9998560 6.4966426 6.5849190 6.6214113 6.9071188 7.7589526 6.6888671 8.4639206
7.0606928 6.5737796 6.5311842 6.6898904 6.8768353 7.7167830 6.7281327 8.5668344
7.0326972 6.6390672 6.4199152 6.6496692 6.9146242 7.6622691 6.7951651 8.6321688
7.0015044 6.6909928 6.3445067 6.6227360 7.0632358 7.6914597 6.8357825 8.7960348
7.0057402 6.6061425 6.2838802 6.4950213 7.2449265 7.6634445 6.7074199 8.7582483
6.9713693 6.5939717 6.2493401 6.4282198 7.3020988 7.5344529 6.6646576 8.7009706
6.9562731 6.5832758 6.2374368 6.4570699 7.4251757 7.4466658 6.6996379 8.6073608
6.9850731 6.6029773 6.3240328 6.5232124 7.5060291 7.4265370 6.7614570 8.6293802
6.9485869 6.5994267 6.3966160 6.3553386 7.5182571 7.3541312 6.6966281 8.5547886
7.0262814 6.6494765 6.3858943 6.4046164 7.4335165 7.3204455 6.6579580 8.5833445
6.9729357 6.6518121 6.2857242 6.3919950 7.3747592 7.3037224 6.5624213 8.5999479
6.9074073 6.6349673 6.2856078 6.2628741 7.2865357 7.2688050 6.5941601 8.5080042
6.8438611 6.6786299 6.2107549 6.2750759 7.3100395 7.3378930 6.7535925 8.5537891
6.7852740 6.6535025 6.0967660 6.1965380 7.3983970 7.4002171 6.7451620 8.5943012
6.7334604 6.7454000 6.1321511 6.1396194 7.2978930 7.4581051 6.8445354 8.5441008
6.7071557 6.7139082 6.1789775 6.1202884 7.2374396 7.4213252 6.8037729 8.4818859
6.7255573 6.7848821 6.3036580 6.1608901 7.1828098 7.5358419 6.7530246 8.5119343
6.7265224 6.7874217 6.3748236 6.1603994 7.1677170 7.6119833 6.6716247 8.4859896
6.6279602 6.7106538 6.3707457 6.1137776 7.2202911 7.6944942 6.6710448 8.4202633
6.5735588 6.7010407 6.4770627 6.0774846 7.2127957 7.6963964 6.6011796 8.4732666
6.4114518 6.5336146 6.4881573 6.0734239 7.2591896 7.6608834 6.5259914 8.3200006
6.3410416 6.4816194 6.5440307 6.1232243 7.2840295 7.6438432 6.5393190 8.3251448
6.2994509 6.5914645 6.5191469 6.1263762 7.3051677 7.6855154 6.5121956 8.1867580
6.4176850 6.4551725 6.4593201 6.1288404 7.2969298 7.4940004 6.5540056 8.2627134
6.4286838 6.3877611 6.3780413 6.0686870 7.1985159 7.4687209 6.5665851 8.2365761
6.4194665 6.4675765 6.4392300 6.0752325 7.1713171 7.5152297 6.5294142 8.1534796
6.4146023 6.5552816 6.5863943 6.0068474 7.2491574 7.5514374 6.7257876 8.0760565
6.4483819 6.5911517 6.5146661 6.0475311 7.2959719 7.5698519 6.7373924 8.1347361
6.4046574 6.6294675 6.4958911 5.9259582 7.2893085 7.5538464 6.6101422 8.2747946
6.3678870 6.5781903 6.4856715 5.9305215 7.3419185 7.4963531 6.5933442 8.3167915
6.2693706 6.4965448 6.5924449 5.9124599 7.3035684 7.4677219 6.6523376 8.2822084
6.1794772 6.3866391 6.5310245 5.7210073 7.3655920 7.3704886 6.5998120 8.3011742
6.1890345 6.2407541 6.5771041 5.6724858 7.3818579 7.3299422 6.5219197 8.3246861
6.2322693 6.3105869 6.5274911 5.7119565 7.3079486 7.5049062 6.4259067 8.2947960
6.1989522 6.3389807 6.5614238 5.7468948 7.1562924 7.4767599 6.4533095 8.3058119
6.2612896 6.3650489 6.5135689 5.8311195 7.1773844 7.4897523 6.5812116 8.2164450
6.3876314 6.4142008 6.4039340 5.8826380 7.0940814 7.3811502 6.6416287 8.2206993
6.4248929 6.3710337 6.4091640 5.8597126 6.9443026 7.3137794 6.6856284 8.2570095
6.5150828 6.3664765 6.4140172 5.9717612 6.8470712 7.3391223 6.6359029 8.3517523
6.5360780 6.4055004 6.5646534 6.0617909 6.8262744 7.3633699 6.6304617 8.4320965
6.5851355 6.3672080 6.6405926 6.1527143 6.7602229 7.3367896 6.5730238 8.5442019
6.5219431 6.3754244 6.7093239 6.0552621 6.6935964 7.3851151 6.6096377 8.6632929
6.5086360 6.2911196 6.7684097 6.0143247 6.7852530 7.4387221 6.4223943 8.6842470
6.5882697 6.3445783 6.7689061 5.9653506 6.9417992 7.4871273 6.3029876 8.5967569
6.5988703 6.4619513 6.7891164 6.0103202 7.0003242 7.4946256 6.2954292 8.5178308
6.5920076 6.3924742 6.7535181 6.0126143 7.0563316 7.4972854 6.1603446 8.4108343
6.6260448 6.4781752 6.6614237 5.9724817 7.1951785 7.5690231 5.9442773 8.3009624
6.6904202 6.3977246 6.7648306 5.8968811 7.2396145 7.5146933 6.0056286 8.2048607
6.8306689 6.4258966 6.8238292 5.9708052 7.3218622 7.6269207 6.0132079 8.2604542
6.7532625 6.5027599 6.8370214 5.9676147 7.3375001 7.6612730 6.0205097 8.3435450
6.7282643 6.3956389 6.8569732 6.0154467 7.2853985 7.7360001 6.0431957 8.4193096
6.6795006 6.4234753 6.7565026 6.0561180 7.2169657 7.7297945 6.1198034 8.4882841
6.6681371 6.3998013 6.7938595 6.0459013 7.1636868 7.7585011 6.1929035 8.5003204
6.5727878 6.3849168 6.7538881 6.0724745 7.1924000 7.5905962 6.1866016 8.4798269
6.5229149 6.4856234 6.8349175 6.1126661 7.2619514 7.5199733 6.0964189 8.4219942
6.4920797 6.5587869 6.8446455 6.1001682 7.2437263 7.4960618 6.1773977 8.4368343
6.3774037 6.5228372 6.8259320 6.1744137 7.2790537 7.5383587 6.1159253 8.4153700
6.3453584 6.3625102 6.8027644 6.2063127 7.2798629 7.5603232 6.0924869 8.3887224
6.5157757 6.3112454 6.8825917 6.2598257 7.3483591 7.6347375 6.1952920 8.3690729
6.4861646 6.3430595 6.8152122 6.2573285 7.4349494 7.5741339 6.1182866 8.2629042
6.5963264 6.2591677 6.7813287 6.3449669 7.4809623 7.6192756 6.2025399 8.3049650
6.6639814 6.3461738 6.6217709 6.3057499 7.3034329 7.6588488 6.2650065 8.1807632
6.7654943 6.4229178 6.4880238 6.1844525 7.3783827 7.6289864 6.2873816 8.1188421
6.7640181 6.4981279 6.4291987 6.3215575 7.3358207 7.5368652 6.3285012 8.0009851
6.7720237 6.4925861 6.3134890 6.3545852 7.3128271 7.5651298 6.4087386 8.0652313
6.7284369 6.3649631 6.4078946 6.5314050 7.3416476 7.5598187 6.3773665 7.9396138
6.6861987 6.3875651 6.4253268 6.6088080 7.3710074 7.6584506 6.4839883 7.7952466
6.5824056 6.4681258 6.4514971 6.5834122 7.2050176 7.7119756 6.5245004 7.5811262
6.4638591 6.4263005 6.5357509 6.6396546 7.1965575 7.8252568 6.4892058 7.6398735
6.4800477 6.4851546 6.5725374 6.5839000 7.2291784 7.9130774 6.5432262 7.5983119
6.4907913 6.5684843 6.6214514 6.4946976 7.3202124 7.9023495 6.5214915 7.5035272
6.4499259 6.4976287 6.5957608 6.5235624 7.4432335 7.9259419 6.6688089 7.4781423
6.4379072 6.4465995 6.5272598 6.4432344 7.4640617 7.8394165 6.7422223 7.3999996
6.4853635 6.4033146 6.5218377 6.3621688 7.4971008 7.7224016 6.7160397 7.3646188
6.5017080 6.2375898 6.5495520 6.2730527 7.5172987 7.7348208 6.7160063 7.3901162
6.4696088 6.1367307 6.5850201 6.1478763 7.4932518 7.6982212 6.6804724 7.4832330
6.5178642 6.1880045 6.5620937 6.1530933 7.5747809 7.8281388 6.5884962 7.5971994
6.5555940 6.2003064 6.7053962 6.0228882 7.5790720 7.7789917 6.6470232 7.5598369
6.6384864 6.3028388 6.7323928 5.9827194 7.6156888 7.8545814 6.6382246 7.6863947
6.6928639 6.3664894 6.6635966 5.9711447 7.6615796 7.9265909 6.7400584 7.8197746
6.6993442 6.3563104 6.7207913 6.0285864 7.4356399 8.0526237 6.6325908 7.9254727
6.6645098 6.2956376 6.7344069 6.0324106 7.3894238 8.1484833 6.6297221 8.0040083
6.5256181 6.3166671 6.6713018 5.9045415 7.3571839 8.0882206 6.6510520 8.1025333
6.4777126 6.3033319 6.6905422 5.9667821 7.2167449 8.0663013 6.5596905 8.1038208
6.4153686 6.3075595 6.6630549 6.1209922 7.1877556 8.0126209 6.4783745 8.1141729
6.3983521 6.2781253 6.7120824 6.2838702 7.1375680 8.0291700 6.4579716 8.0892220
6.3219857 6.2942977 6.5784292 6.3238893 7.1956735 8.0766630 6.5285940 8.1330318
6.4165449 6.2416501 6.5893645 6.4125934 7.1686602 8.0478001 6.4838424 8.0971508
6.4378777 6.1857276 6.6704597 6.3952217 7.0645609 7.9876995 6.4068465 8.0878754
6.4869967 6.2477269 6.7069454 6.4012675 7.0942369 7.9170394 6.4112735 8.2177896
6.5481453 6.2470994 6.7218180 6.5465364 7.1136575 7.8824339 6.4394283 8.3483992
6.6529560 6.2027364 6.7918277 6.5309334 7.1932998 8.0373259 6.4150777 8.4508638
6.6436276 6.2646599 6.8084540 6.5408239 7.2681623 7.9048076 6.4202924 8.5502529
6.6215644 6.2153435 6.7377882 6.5191851 7.3335323 8.0739632 6.3585610 8.6367130
6.6807632 6.2184839 6.8060765 6.4858975 7.2653413 8.1491175 6.4061222 8.5463009
6.8033376 6.2402997 6.7916927 6.4825234 7.2055936 8.1836462 6.2360339 8.4755268
6.8284640 6.2353411 6.8728004 6.5998659 7.1199088 7.9907255 6.2455335 8.5036888
6.8165517 6.2807546 6.9906259 6.6939139 7.0691833 7.8309751 6.1516447 8.7093058
6.8888321 6.1997733 6.8835664 6.7882142 7.0666900 7.7674541 6.0988655 8.6560345
6.8350239 6.0800381 7.0073943 6.8648334 7.0286927 7.7916217 6.0733318 8.6566439
6.7671442 6.1863995 6.8842521 6.8416715 7.1026306 7.7292037 5.9883432 8.7121191
6.7107291 6.1757617 6.8944335 6.8511696 7.0866656 7.7843857 6.0305085 8.6315489
6.6199808 6.0887284 6.8724990 6.8790665 7.1447520 7.7460794 5.8362889 8.5875969
6.5523582 6.0450416 6.8221579 6.9456563 7.1233382 7.7786579 5.8327670 8.5746431
6.5736704 5.9699340 6.9249578 6.9268365 7.1850495 7.9065652 5.7405658 8.5876102
6.5743737 5.9085531 6.9476976 6.8517280 7.2495694 8.0169573 5.5968366 8.6026115
6.6712132 5.7994952 7.1461129 6.8042040 7.2367291 8.1285315 5.4771028 8.6805305
6.7020903 5.7682080 7.1544757 6.7963829 7.2346511 8.2103920 5.4708080 8.6698046
6.7030158 5.7706308 7.0962758 6.9348917 7.2809229 8.2542906 5.6798344 8.6952219
6.6719761 5.6702366 7.0608277 6.9845338 7.3158588 8.1795416 5.6682410 8.5969820
6.6207714 5.6407685 7.0446091 7.0493436 7.2984295 8.1317997 5.6358857 8.5445347
6.5654225 5.7687254 6.9723706 7.1180744 7.3126564 8.1233253 5.6343846 8.4996099
6.4571195 5.8596578 6.9175282 7.0806551 7.3420157 8.1425800 5.5941768 8.5471849
6.4738598 5.9181600 6.8561692 7.0052710 7.2491088 8.1193790 5.5777364 8.4948177
6.2817135 6.0042582 6.8816953 6.9568310 7.1840725 8.1533957 5.5213594 8.6028337
6.3259864 6.1257749 7.0032616 6.9316010 7.1478958 8.1845589 5.5149937 8.7322226
6.2026601 6.0786977 7.0160365 6.8901873 7.1915913 8.2592115 5.4147248 8.7004805
6.3305092 6.1434064 7.0924163 6.9424505 7.1773095 8.2524796 5.2492681 8.7223721
6.3122821 6.1633325 7.0368156 6.8154759 7.0390987 8.3405685 5.2237859 8.6663160
6.2725558 6.0990772 7.0248780 6.7492418 6.9731555 8.3701963 5.2782955 8.5602770
6.2028708 5.9610448 6.9242959 6.7344394 7.0358491 8.4086580 5.3005576 8.5464411
6.1400027 5.8601732 6.8176980 6.6708622 7.0792103 8.3092508 5.2657862 8.5359802
6.1442957 5.8310032 6.8319073 6.6892476 7.1754742 8.3034296 5.2840500 8.4901466
6.0896983 5.8132520 6.7936606 6.6342869 7.1413407 8.3157549 5.2183518 8.4397593
6.1632433 5.7224574 6.8666649 6.6120725 7.1477647 8.3143682 5.2170348 8.3928871
6.1489592 5.6838760 6.8427553 6.5779757 7.1894150 8.3477917 5.0605788 8.3561420
6.2593727 5.7021403 6.7151694 6.6357031 7.1956639 8.3393230 5.0030394 8.3503447
6.1811934 5.6459336 6.7582684 6.6469336 7.2030315 8.3626060 5.1154466 8.3322420
6.1614156 5.6327939 6.7118616 6.6502609 7.2578278 8.3011475 5.0796275 8.4115391
6.0877938 5.6526346 6.7999916 6.6308661 7.1635537 8.2755241 5.2082500 8.2667570
6.1370959 5.7107191 6.7982240 6.6853805 7.0146070 8.1963749 5.1985989 8.2172899
6.1884890 5.5642266 6.8438158 6.7201815 6.9469247 8.1373510 5.2674985 8.0852795
6.2439480 5.6854024 7.0120478 6.6605082 6.8569040 8.1095390 5.2805085 8.0845003
6.1816463 5.7786822 7.0884428 6.6657991 6.8786840 8.0756989 5.2109494 8.0323067
6.1318483 5.8283782 7.0697865 6.6322660 6.8504248 8.0927887 5.2162766 7.9851584
6.2094312 5.7959647 7.1415224 6.5488691 6.8272467 8.1602335 5.2491088 7.9894576
6.1256447 5.8150616 7.0958796 6.5423441 6.9746814 8.1378145 5.1780581 8.0663948
6.0787292 5.8592196 7.0483685 6.4898376 6.8980918 8.1607599 5.2075543 8.1549959
5.9650464 6.0167494 7.1160536 6.3623915 6.8208179 8.1188288 5.0996723 8.3659458
5.9108377 6.0267181 7.1309023 6.2967834 6.7175217 8.0821972 4.8790607 8.5168171
5.8886318 6.0341005 7.1588531 6.2041531 6.7065511 8.1634521 4.9070711 8.7319574
5.9783435 6.0296931 7.1164069 6.2338881 6.5364337 8.1483679 4.9879303 8.7642565
6.0569701 6.0441256 7.1233048 6.2469687 6.6037869 8.0078783 5.1119056 8.7292662
6.0230322 6.0026050 7.1382737 6.2780466 6.6885304 7.9784966 5.0858970 8.7755814
5.8835998 6.0744390 7.2140121 6.4577141 6.7379107 7.8983569 5.0843968 8.7637453
5.8166890 6.1685839 7.2405553 6.6385202 6.6782212 7.9145045 5.1916089 8.6960440
5.7753730 6.2067542 7.2563701 6.6870217 6.7016644 7.8070369 5.1989226 8.6433716
5.6228561 6.1781516 7.2626839 6.6517611 6.7574673 7.6589160 5.2531214 8.6240654
5.6167464 6.1395316 7.1843233 6.5699863 6.5048037 7.6713767 5.3956208 8.6769562
5.5022106 5.9981351 7.1603088 6.4405236 6.4687867 7.6170888 5.4098535 8.5470543
5.5107980 6.1323829 7.0758452 6.3249063 6.5862174 7.6146684 5.5101128 8.3484440
5.5150638 6.2085600 7.1224103 6.2530904 6.5844584 7.6662693 5.6047640 8.2998819
5.4810481 6.2653208 7.2066140 6.2076511 6.6983171 7.7759891 5.7138081 8.2137318
5.5081191 6.3896923 7.1850042 6.2049365 6.7110095 7.7528744 5.8584251 8.1933117
5.5468860 6.4231548 7.2334270 6.1107168 6.6479568 7.7465363 5.9513083 8.2072096
5.6371026 6.5385227 7.2312779 6.0919795 6.7607222 7.8223128 5.9750018 8.2789049
5.7436633 6.5485196 7.3528404 6.0854559 6.8261795 7.9299045 6.0365520 8.2775326
5.9758377 6.4936881 7.3213496 6.1181798 6.9171581 7.9552293 6.0840588 8.3340702
5.9674678 6.4937749 7.2745056 6.0237508 7.0026383 7.9015017 6.1215177 8.5420732
6.0774913 6.4430256 7.1796427 6.0753756 7.0583339 8.0598354 6.1784644 8.5644436
6.0291719 6.4281278 7.1531277 5.9966121 7.1499271 7.9924068 6.1583853 8.6310921
5.9460020 6.4441075 7.0860777 6.0681276 7.1534362 7.9763579 6.1781545 8.5702791
5.9026418 6.4280920 7.0117927 6.0620790 7.2222052 8.0893812 6.1154079 8.6336126
5.8169179 6.3075967 6.8853555 6.0962377 7.3204794 8.0267420 5.9755068 8.6338673
5.7700973 6.2817621 6.7938814 6.1227117 7.3789392 7.9831405 5.9341812 8.7077684
5.7758870 6.1335702 6.7647271 6.2292438 7.4218335 7.9677978 5.9159918 8.7833767
5.6564183 6.1568475 6.7054071 6.1765871 7.4322634 7.9396353 5.9677739 8.8451939
5.6475458 6.1024656 6.6975226 6.2635384 7.4528403 7.8295336 5.9876614 8.9125834
5.7097983 6.0370712 6.6028953 6.2623363 7.5284638 7.7833304 6.0691056 8.8191118
5.8028336 6.0669651 6.6718459 6.2713056 7.5003400 7.6477218 6.0246272 8.8174915
5.8372068 5.9702411 6.6509342 6.1955857 7.5190187 7.5477295 6.0494027 8.8017073
5.8756733 6.0443740 6.6217160 6.2738957 7.4976430 7.5470119 6.1173978 8.7599592
5.9748268 6.1776614 6.5581760 6.3991599 7.6038213 7.5469589 6.1037893 8.7346449
6.0841236 6.4095235 6.4889827 6.4346027 7.5888023 7.5342779 6.1972852 8.7416067
6.1176167 6.4416494 6.3974924 6.4293175 7.5187068 7.5326872 6.2347422 8.7387362
6.1545529 6.4503193 6.4565058 6.4125986 7.5061588 7.6433239 6.1208830 8.7233839
6.1547742 6.3641734 6.4929271 6.4600334 7.5085936 7.5838799 6.1142564 8.6665449
6.1499991 6.4162912 6.4296885 6.3923383 7.4797144 7.5005126 6.1638918 8.6090393
6.1547284 6.3868890 6.3934283 6.2962070 7.3605528 7.5732527 6.0618439 8.6887913
6.1966672 6.3822927 6.4941592 6.1141162 7.3214922 7.6446366 6.0773377 8.6824961
6.1718745 6.3334332 6.4014616 6.1117315 7.3043618 7.6114993 6.1058302 8.5447712
6.2104030 6.2792931 6.3375521 6.0813780 7.4005480 7.6288662 6.1236858 8.6183949
6.2459993 6.1621628 6.3058786 6.2074246 7.3589916 7.6062264 6.0884361 8.6088133
6.1685042 6.1818824 6.2950444 6.2539177 7.3356929 7.5817947 6.2049675 8.6479549
6.1455221 6.1528888 6.2894311 6.2966938 7.2741532 7.7167516 6.3262825 8.6438074
6.1370983 6.2003531 6.1987615 6.1870461 7.3124633 7.7661443 6.3152099 8.6847744
6.0833492 6.1794090 6.2043953 6.1966996 7.2769594 7.8555255 6.3412809 8.6677818
5.9493089 6.2468514 6.1992006 6.3208127 7.3610463 7.8356185 6.3420587 8.6798372
5.9156485 6.3085961 6.2462068 6.4682412 7.3187885 7.9074941 6.3217468 8.6811209
5.9933538 6.3213625 6.1681166 6.5272512 7.3172469 8.0613527 6.3352799 8.7316113
6.0405097 6.3907323 6.1181908 6.5014553 7.1824265 8.0589247 6.3542776 8.7871799
6.1411190 6.2205181 6.0540562 6.6843877 7.2616768 8.0997000 6.3619657 8.6919155
6.1612411 6.1590786 6.1002507 6.6748891 7.1749768 8.0767641 6.2038484 8.5519180
6.2025709 6.0311074 6.0779786 6.6815333 7.1341300 8.2137594 6.0317874 8.5130939
6.1283636 5.9417601 6.1870437 6.5223498 7.0654416 8.3136787 6.0713968 8.4545918
6.1554871 5.9216709 6.2160892 6.5327144 6.9982657 8.3840818 6.1943569 8.6421223
6.2586956 5.9274168 6.1784806 6.6282153 6.9492784 8.3603878 6.2652020 8.5999365
6.2814851 5.8884873 6.1685472 6.6730042 6.9070077 8.2253113 6.2961659 8.6522884
6.3796606 5.8254514 6.0953102 6.6523390 7.0748520 8.2331018 6.3318000 8.6280270
6.3880677 5.7664819 6.1231570 6.7311502 7.0912147 8.1376591 6.3972602 8.6384039
6.4108152 5.8519592 6.1096005 6.6939988 7.0726881 8.1703844 6.4258394 8.5977631
6.3934722 5.7145777 6.0954380 6.7071071 7.0573645 8.1777000 6.4389052 8.6901798
6.3056097 5.5400028 6.0317650 6.6869206 7.0077672 8.2023678 6.4367137 8.6855860
6.3006301 5.4890995 5.9725895 6.7471371 6.9615850 8.2099104 6.4630437 8.6399231
6.2306113 5.6352487 5.9431877 6.7828131 6.9846096 8.2071934 6.4580679 8.6904631
6.3462739 5.6322289 5.8500347 6.7140851 6.9407163 8.1822062 6.5584645 8.6859455
6.2746506 5.7093639 5.8447104 6.7187214 6.9614701 8.3169584 6.5942855 8.5600700
6.2735682 5.7911935 5.8090634 6.7782307 6.9848223 8.3825722 6.4462543 8.4732914
6.2388105 5.8107576 5.7796369 6.7159591 7.0238328 8.4300680 6.3344741 8.4615440
6.2755284 5.9051785 5.7734466 6.7208395 7.1563931 8.3741684 6.3446178 8.3552866
6.3149233 5.9040928 5.6649704 6.6631241 7.1021814 8.3940563 6.3893118 8.3521233
6.3638306 5.9503675 5.8187952 6.5493970 7.1123619 8.4698229 6.3161116 8.4569197
6.3451452 5.9633989 5.8005934 6.2997112 7.2208700 8.5186157 6.2305264 8.5130806
6.2396646 6.1259084 5.8388610 6.3298879 7.2372532 8.6577682 6.2033587 8.6324730
6.2565870 6.1360507 5.8438063 6.2349935 7.2372956 8.5585852 6.0865312 8.6918020
6.2676511 6.1761351 5.8116922 6.2673588 7.2781124 8.5132265 6.0393143 8.6945686
6.3846512 6.1800694 5.8183284 6.2047024 7.4237885 8.4747314 6.0313907 8.7935543
6.4351583 6.2661614 5.7059669 6.3112082 7.4098768 8.4431696 5.9481483 8.8653774
6.3981228 6.2902665 5.7011366 6.3081861 7.2736130 8.3060713 5.9594221 8.8940725
6.2958198 6.3364854 5.7214384 6.3655224 7.2586670 8.2055006 5.9292331 8.8066969
6.2755208 6.4714170 5.7389874 6.3379483 7.1514587 8.1788960 5.8336439 8.8396749
6.3640466 6.5297241 5.7631459 6.2624755 7.0947056 8.1933966 5.7161407 8.8474855
6.5117960 6.4880519 5.8129973 6.1800480 6.9701223 8.1915073 5.7693882 8.7858334
6.4652929 6.5955410 5.8760490 6.0976648 6.9257703 8.1185827 5.6343026 8.8180761
6.4846306 6.5662270 5.9514627 6.0102739 6.9510679 8.0927429 5.6142383 8.7241125
6.4723234 6.6907206 5.9790435 5.9524522 7.0046067 8.0065880 5.5847116 8.6129971
6.5390253 6.7125502 5.9823561 5.9354877 6.8892689 7.9908304 5.5529156 8.5379410
6.5904627 6.7600679 5.9889092 5.8061838 6.9864516 8.0352726 5.6194453 8.5687494
6.6652060 6.8523927 6.0046582 5.8020396 6.9342837 7.9929085 5.5891314 8.5935192
6.6167855 6.8507309 6.0296073 5.7429719 6.9499793 7.9730992 5.5043998 8.5500650
6.6364970 6.8626704 6.1283617 5.6691966 6.9955611 7.9885364 5.5301418 8.4812164
6.5701761 6.7994528 6.0951700 5.6271501 7.0667882 7.9248848 5.6658077 8.3104391
6.6008911 6.7706742 6.1939225 5.5500031 7.0925574 7.9281588 5.7315373 8.2508392
6.4133840 6.7713614 6.2090974 5.5795722 7.1576586 7.9510441 5.8709011 8.3145685
6.4361315 6.7276163 6.2389183 5.5913515 7.0455432 7.9308095 5.9425755 8.3812876
6.3969045 6.7799902 6.2006822 5.6901431 7.0831184 7.8926311 6.0372038 8.4706850
6.3880529 6.7439494 6.1839314 5.7436838 7.1023436 7.8441319 6.0061173 8.4999228
6.4312339 6.7805214 6.2147918 5.7821436 7.0832558 7.9593964 6.0017018 8.3969412
6.4876366 6.8518262 6.1805549 5.8263192 7.1925554 8.0034933 6.0098181 8.5145760
6.5929060 6.8399615 6.1907687 5.8796635 7.1420097 8.0672712 5.9780836 8.5306196
6.6557417 6.8885522 6.1208758 5.9445624 7.1687865 8.0450649 5.9625134 8.5498848
6.6830711 6.9149756 6.1727982 5.9874239 7.1950049 8.0829639 5.8148785 8.7111273
6.6134844 6.8566732 6.1748996 5.9761887 7.1991744 8.0440550 5.7395830 8.7833385
6.4814873 6.6966033 6.2327828 6.0600252 7.1935353 8.0762920 5.7267222 8.9789104
6.4576044 6.5829735 6.2423658 6.1510839 7.1380773 8.0535593 5.7507524 8.9198856
6.4554553 6.5567322 6.1465993 6.1621146 7.2128611 7.9914851 5.8056221 8.8473835
6.4375567 6.5844030 6.0609288 6.1914172 7.2253313 7.9714036 5.7306523 8.7683821
6.4154243 6.6587019 6.2124109 6.2727456 7.3270278 8.0553532 5.7373924 8.7501059
6.3862419 6.7863040 6.3291988 6.2302723 7.3151174 8.1098700 5.7581625 8.6525326
6.4385180 6.7598925 6.3934011 6.1762481 7.3000622 8.2729120 5.8260241 8.6102448
6.3745718 6.7490902 6.4120560 6.1638918 7.3145280 8.2278805 5.7488341 8.5019417
6.3209805 6.7680731 6.5159931 6.2449985 7.2036104 8.2313242 5.7709270 8.5776920
6.3381000 6.6979156 6.6053739 6.2399278 7.1030998 8.1964073 5.7249460 8.5905752
6.4372358 6.5945606 6.5871263 6.2217374 7.0262766 8.2289371 5.7068205 8.5470524
6.3994279 6.5771666 6.6183105 6.1735125 7.1129341 8.3511934 5.6624408 8.5492935
6.4729319 6.6014299 6.6301060 6.1213570 7.1925073 8.3784266 5.6976595 8.5492105
6.5685596 6.6901536 6.5748897 6.1627088 7.1321216 8.2956667 5.7597799 8.4853516
6.5897908 6.6071157 6.5065498 6.1586847 7.2253375 8.2331696 5.7923102 8.5069313
6.6678281 6.6112032 6.4183421 6.2289090 7.2873907 8.2845964 5.9729447 8.4331207
6.6544228 6.6167021 6.4560962 6.2756038 7.2812753 8.2891655 6.0240498 8.5676508
6.6288948 6.4792199 6.4450011 6.2770720 7.2900820 8.2357416 6.1849561 8.7210999
6.5710616 6.5429478 6.3822002 6.2414703 7.3792367 8.1849470 6.1734214 8.7616272
6.5536051 6.5178552 6.4696140 6.3422861 7.4695864 8.1330843 6.1612430 8.6325169
6.5613046 6.6234646 6.5451412 6.3173895 7.4195848 8.1099129 6.2159548 8.7253408
6.5672693 6.4573417 6.4295526 6.1862001 7.4835663 8.1373844 6.3406267 8.6993666
6.5978804 6.4597669 6.4086552 6.0574126 7.5252538 8.0248270 6.4602842 8.8128948
6.5694366 6.4479465 6.2596455 5.9332805 7.4887443 8.1137543 6.5137334 8.9081354
6.6329417 6.4018946 6.0393729 5.8415384 7.4252481 8.0395021 6.4742184 8.9435835
6.5043097 6.3878183 6.1046367 5.7341886 7.3260994 8.1230898 6.3690314 9.0600491
6.4500108 6.4249182 5.9919500 5.6566410 7.2629828 8.1240225 6.4631371 9.0743675
6.4292159 6.5341253 5.9406090 5.7238889 7.2669787 8.1205807 6.4361310 9.0462303
6.4462447 6.4634752 5.8640804 5.7463732 7.1977992 8.0822639 6.3804092 9.0715895
6.4343448 6.4791436 5.9209900 5.7764320 7.2329569 8.1564522 6.2173581 9.0113592
6.5580201 6.5555887 5.8413739 5.6833248 7.1253734 8.0813465 6.2619963 8.9910898
6.6277094 6.6294632 5.8223538 5.7270112 7.0607686 8.0469313 6.0637622 8.9032488
6.6258173 6.6133728 5.9573092 5.6873164 7.2336211 8.0626154 6.0772710 8.7573309
6.7545419 6.8070679 5.9159927 5.8361416 7.3432736 8.0551081 6.0000668 8.6346407
6.9054790 6.7276158 6.0056047 5.7961764 7.2660060 8.1735992 5.9621377 8.6119432
6.8786469 6.6761498 6.0475430 5.7944398 7.1162300 8.2276564 5.9163170 8.6798925
6.7669644 6.5657220 6.0526938 5.9121480 7.1137457 8.2685261 5.8744836 8.6646051
6.7014618 6.5368977 6.0993738 5.9726133 7.1547565 8.3269453 5.9402413 8.6323175
6.6568794 6.4842377 6.1536784 6.0865979 7.2560458 8.2977362 6.0028739 8.6277952
6.5787544 6.3543429 6.0998406 6.1764736 7.2799654 8.2003050 5.8962617 8.6483355
6.5019960 6.4169955 6.1445093 6.0818281 7.2734218 8.1104288 5.9395952 8.6144571
6.5115237 6.4970922 6.2184110 6.0419059 7.2257061 8.0413961 5.9107103 8.6104860
6.5223866 6.3916063 6.1969166 5.8949728 7.2360148 8.0373821 5.9180427 8.5187931
6.6383719 6.3932829 6.1751623 5.8290234 7.2180185 8.0344648 6.0033526 8.5022631
6.6967144 6.3461742 6.1380105 5.7911620 7.1127033 8.1193790 6.1001120 8.4801168
6.7569914 6.4743743 6.1154919 5.7280989 6.9817290 8.1846094 6.1262898 8.4047937
6.7639194 6.5096078 6.1502175 5.6969399 6.9976878 8.2146120 6.1569614 8.3624172
6.7516265 6.5086389 6.1812005 5.5977206 7.0688872 8.1518497 6.1680384 8.2417240
6.6497211 6.5067368 6.1729298 5.6052570 7.0278783 8.2182493 6.2106690 8.3011322
6.6064243 6.3461952 6.2275643 5.5898170 7.0517473 8.2410402 6.2341528 8.2908421
6.4795017 6.3901963 6.2263598 5.5843396 7.0252008 8.1394367 6.2862034 8.3810816
6.4029655 6.3949842 6.1513162 5.6085281 6.9543896 8.1021452 6.2858977 8.4646320
6.3060298 6.3786235 6.0639095 5.6801929 7.0069404 7.9612880 6.2286601 8.5308952
6.1770086 6.3596158 6.1205850 5.7886620 6.9758716 7.9573936 6.1419501 8.5279217
6.1157284 6.3385973 6.0701156 5.8187952 7.0785775 7.8962426 6.0959682 8.5402555
6.1897435 6.2519054 6.1306491 5.9104357 6.9853830 7.9045529 5.9538980 8.4816866
6.0745602 6.3124862 6.2266231 5.8739834 6.8785601 8.0570822 5.9457688 8.5271072
6.1166582 6.3694663 6.2440705 5.9435520 6.9300785 8.0899391 5.9464679 8.5244617
6.0999904 6.3521800 6.2229018 6.0113435 6.8690352 7.9866014 5.9304194 8.4517088
6.0082779 6.3193202 6.2457633 5.9458199 6.7774034 8.0438461 5.8763895 8.5110340
6.0958757 6.2514858 6.3405585 5.9159722 6.8629451 8.0905447 6.0041728 8.3478518
6.1826940 6.1401391 6.3965936 5.9572144 6.9325552 8.1588945 5.9594135 8.2874165
6.2265954 6.0879035 6.3685808 6.0533500 6.9866390 8.1048212 5.9317827 8.2578487
6.1573119 6.1583481 6.4388371 5.9301853 7.0144434 8.1116447 5.9312391 8.3161240
6.1711831 6.2229691 6.4505100 5.9770532 7.2474842 8.1649408 6.0365586 8.2002678
6.1272631 6.2014165 6.6615543 6.1185489 7.2812901 8.1787939 6.0638666 8.3390980
6.1127186 6.2490950 6.6285381 6.2057524 7.2046523 8.1546345 6.0963755 8.3223209
6.1533055 6.3126621 6.6012373 6.1379905 7.3287673 8.0606012 6.1202941 8.2980089
6.1898899 6.3397698 6.6174150 6.1886292 7.2200255 7.9190102 6.0874810 8.2787237
6.1409116 6.3419676 6.6524315 6.2326593 7.1845093 7.9778328 6.0110326 8.2701416
6.1750464 6.3785748 6.5645323 6.1269526 7.0771751 8.0634499 6.0381913 8.2271385
6.1905293 6.5905294 6.4553571 6.0831985 7.0859628 8.1415691 6.0247269 8.2858477
6.3078370 6.5605054 6.3894114 6.0844769 7.0588250 8.2269297 6.1533575 8.4920883
6.2452765 6.5594072 6.2967744 6.0769901 7.1251755 8.2662468 6.1912875 8.4704437
6.2307777 6.4778261 6.2241974 6.0036802 7.1324706 8.2035398 6.2971139 8.6002169
6.3394389 6.4373455 6.2334824 5.9666896 7.2342911 8.1151924 6.1936707 8.8035536
6.4255853 6.3152318 6.1674595 6.0020247 7.3486519 8.1157169 6.2499819 8.8394804
6.5612125 6.3209500 6.3690152 5.9992108 7.4213610 8.1437235 6.3212156 8.9282780
6.5667715 6.3560457 6.3258839 6.0847917 7.3985786 8.0797672 6.2442756 8.8409777
6.5408258 6.2812901 6.4154024 6.0232239 7.3665681 8.0758057 6.3692961 8.7745085
6.5355883 6.2731962 6.4158897 5.8980188 7.3547015 7.9868965 6.4345565 8.8140478
6.5634694 6.3249784 6.4546218 6.0454926 7.3739324 8.0389719 6.3918576 8.8024769
6.5245781 6.3695979 6.5107965 5.9994574 7.4069066 7.9657516 6.3390861 8.9221411
6.5535178 6.3516998 6.5387750 6.2065544 7.4288168 7.8143892 6.3098192 8.8381348
6.4948611 6.4324770 6.5281181 6.1774588 7.4004340 7.7893496 6.3662729 8.8217459
6.3678880 6.5235157 6.5181761 6.1803303 7.5208025 7.8492932 6.3293185 8.7952528
6.3835440 6.6843281 6.5866966 6.1569395 7.3862906 7.9336715 6.3625841 8.7965717
6.4195094 6.7022295 6.6436424 6.1415133 7.3178501 8.0192986 6.3388634 8.8923388
6.4086552 6.7420077 6.5744548 6.1022582 7.3658996 8.1163168 6.3954487 8.8922253
6.3708043 6.6574669 6.5423822 6.0955639 7.4163389 7.9910769 6.4288712 8.9862576
6.4587622 6.5578523 6.5005417 6.1145868 7.3148561 7.9656706 6.4772067 8.9121819
6.5242286 6.6034045 6.3787737 6.1176643 7.3953204 7.9444408 6.5057020 9.0395555
6.5102320 6.5599689 6.3340902 6.1327257 7.4744892 8.0253534 6.5570440 8.9725819
6.4471383 6.4945807 6.2105718 6.2105417 7.4058619 7.9997354 6.5735502 8.9115562
6.4603782 6.3913522 5.9556961 6.2136459 7.4221869 7.9527040 6.6563401 8.8660650
6.4507585 6.3435559 5.9155817 6.1779633 7.4921837 8.0665140 6.5014343 8.8629694
6.5155711 6.2603340 5.8312154 6.2313251 7.6081128 8.0711784 6.5913672 8.9266624
6.6931648 6.2101274 5.8578663 6.1604586 7.6441193 7.9725356 6.6702342 9.0971594
6.7894797 6.1882458 5.9120917 6.1880698 7.5992870 8.0204782 6.7496991 9.1264963
6.8199592 6.1661997 5.9798989 6.0640588 7.6685104 8.0487146 6.8386087 9.0909309
6.7058477 6.2718358 6.0867295 5.9986610 7.6167612 7.9062696 6.8534460 9.0518875
6.5982552 6.3173709 6.0961528 5.9128380 7.5897760 7.8437581 6.9233518 9.0353479
6.5766311 6.3520951 6.1492910 5.8666310 7.6981688 7.7747941 6.8667340 9.1164560
6.6810675 6.4111814 6.1595793 5.8670869 7.8354907 7.9308176 6.8768349 9.0329838
6.6424994 6.4748659 6.2497497 5.7686067 7.7588139 7.9242167 6.8747859 9.0564461
6.5880723 6.4907517 6.2968073 5.7576165 7.6622944 7.8354087 6.8283157 8.9830112
6.4045210 6.5459085 6.4016318 5.7216978 7.7115836 7.7448730 6.9645667 8.8653259
6.3321323 6.5822916 6.5227432 5.7062674 7.6461210 7.5852685 6.8604708 8.8628178
6.3092623 6.5606599 6.4591107 5.7246661 7.6371117 7.5133390 6.7993698 8.8092527
6.4049010 6.5786281 6.4481916 5.7657027 7.6471567 7.5371051 6.6558805 8.7685785
6.3865666 6.5928750 6.4743829 5.8537307 7.5534992 7.5365968 6.5318551 8.7916670
6.4055037 6.4938264 6.5019665 5.8574829 7.4560361 7.5605197 6.5319405 8.8262806
6.4366717 6.4441876 6.3354540 5.9398084 7.3883114 7.5364022 6.4345980 8.8833494
6.4333382 6.5289750 6.2790880 5.9377241 7.3088369 7.4729986 6.4359179 8.8594484
6.3949633 6.4813590 6.2639842 5.9730687 7.3122182 7.4865966 6.5212364 8.7977142
6.3678374 6.4542780 6.3469577 5.9765401 7.2844286 7.4415488 6.6238928 8.7130327
6.3500919 6.3827772 6.3629117 5.8985133 7.2886105 7.6029472 6.6120172 8.7335749
6.2794108 6.4436698 6.3852401 5.9171028 7.3571143 7.5725994 6.6149411 8.7087717
6.2698369 6.4722815 6.4310074 5.9265542 7.3378148 7.5293984 6.5391073 8.7672930
6.3339329 6.4702349 6.4810843 5.9917727 7.3597107 7.4438052 6.4998875 8.7811813
6.3949866 6.5540729 6.4991336 5.9501200 7.3590860 7.3551435 6.4885783 8.7740402
6.4065261 6.6447096 6.4541082 5.8533940 7.3625016 7.2656283 6.5207424 8.7580910
6.4364796 6.5067005 6.5069203 5.8298798 7.5070333 7.1579828 6.5131807 8.7329750
6.3069305 6.5329204 6.4148688 5.7082129 7.4669371 7.2239251 6.6129613 8.7037306
6.4087410 6.5685434 6.5528584 5.7370329 7.5574822 7.2843032 6.6112027 8.6572714
6.3671575 6.4813914 6.5757914 5.7772036 7.6181369 7.2239099 6.5717292 8.5479622
6.3702316 6.4112082 6.6420646 5.7649622 7.6963358 7.1551633 6.6773639 8.6209097
6.4233947 6.3796682 6.6452188 5.8474255 7.6673379 7.1910977 6.6867290 8.5551453
6.4318004 6.3243256 6.7506075 5.7998853 7.5754371 7.0332637 6.7601056 8.5719519
6.5780816 6.3277178 6.7661896 5.8477435 7.5185595 7.0868134 6.7152762 8.5338964
6.6034832 6.3000817 6.7893929 5.7982297 7.4706502 7.2163391 6.6872621 8.4704208
6.6317101 6.3073354 6.7056456 5.7722964 7.2438564 7.3958941 6.6806202 8.3435230
6.5951958 6.3034959 6.7055712 5.7732916 7.1927319 7.4460773 6.6683564 8.3118744
6.5157351 6.2474084 6.5886774 5.6255507 7.1328912 7.4955969 6.6788707 8.3847876
6.5085216 6.2042603 6.5408607 5.6111374 7.1187081 7.4503541 6.6663642 8.4272814
6.4732180 6.2841382 6.3795552 5.5199361 7.1273932 7.4074736 6.6722050 8.4016857
6.5523171 6.3608913 6.3811059 5.5452724 7.0957255 7.5132151 6.6345005 8.4646206
6.6715837 6.2555294 6.4158955 5.5865946 7.0219789 7.5063543 6.6606946 8.5174274
6.6199079 6.1171575 6.4798293 5.6265635 7.1075706 7.5162444 6.6257191 8.4833679
6.5388279 5.9560657 6.5135336 5.6283340 7.0965390 7.5268712 6.6429033 8.5052528
6.4912186 5.8651724 6.4283476 5.6046562 7.0725846 7.4806557 6.6923704 8.5726404
6.5458708 5.8334212 6.4017920 5.6938004 6.9931426 7.5246224 6.7637591 8.6152210
6.5169945 5.6851821 6.3187876 5.6593170 7.0503740 7.5428996 6.8549542 8.6006556
6.4872370 5.7523346 6.2851663 5.8222022 7.1032863 7.5627837 6.9040399 8.6692295
6.3208599 5.7647209 6.2145085 5.8013802 7.0621800 7.5907049 6.7125983 8.6160917
6.3007112 5.8664975 6.2463856 5.7886128 7.1669669 7.5305171 6.7462368 8.7229538
6.3593879 5.8741698 6.3471923 5.7295289 7.1177173 7.5069437 6.7107739 8.7388725
6.4691262 5.8485355 6.3241343 5.6721516 7.0065999 7.5067606 6.6912398 8.6532211
6.5640488 5.6946678 6.2917581 5.6838560 6.9174867 7.5116105 6.6819706 8.6948786
6.6072989 5.5984540 6.2012029 5.7598205 7.0507660 7.5205474 6.6865764 8.8393850
6.5830197 5.5933433 6.2190309 5.8595824 7.0155621 7.5756850 6.6826386 8.8310041
6.5835147 5.5895572 6.0973148 5.8427534 6.9487572 7.6992292 6.7363081 8.9394999
6.6056542 5.4649076 6.0389194 5.8362985 6.9341130 7.7324734 6.7537341 8.9011402
6.5903945 5.5239220 6.0796633 5.7949328 6.8625050 7.7190862 6.7093267 9.0629911
6.6985073 5.4468307 5.9856896 5.7704773 6.9455266 7.7539730 6.8725543 9.1353149
6.7019463 5.4407387 6.0683441 5.7564445 6.8878956 7.6211658 6.7961884 9.2905102
6.5562787 5.2796569 6.1684656 5.8935165 6.9449759 7.5216117 6.8819818 9.3606186
6.4590645 5.2813387 6.3277807 6.1217656 6.9803915 7.4722795 6.9301009 9.3424301
6.4240570 5.2135091 6.4058771 6.1090407 7.1634641 7.4488554 6.8805394 9.4488773
6.3590794 5.1677461 6.4674730 6.0425243 7.1105547 7.4822164 6.7942481 9.3336763
6.3891397 5.2133188 6.4636593 6.1018572 7.1948299 7.3068089 6.7215824 9.3450441
6.2978582 5.1929331 6.3944745 6.0822663 7.3339334 7.1933198 6.6979413 9.3151779
6.3682175 5.2083554 6.5178132 6.0145540 7.3909268 7.0640268 6.6116877 9.2614565
6.3445039 5.1822925 6.5807304 5.9606652 7.5655165 7.0673332 6.5586243 9.2352982
6.3625259 5.2182431 6.7420092 6.0011420 7.5404606 7.0636353 6.4344230 9.2374420
6.3647127 5.2720089 6.9461236 6.0022798 7.5566840 7.0442457 6.3999252 9.2090769
6.3559995 5.2662487 6.9909596 6.0358005 7.5290604 7.0763383 6.4861603 9.1794128
6.3854246 5.2843518 7.0590186 5.9748883 7.5211248 7.1773419 6.5183277 9.2116680
6.3459101 5.1833963 7.0062447 5.8313131 7.5550761 7.1909099 6.4660749 9.3177910
6.3277683 5.2828093 6.9916677 5.7323585 7.5294280 7.2718997 6.5130153 9.3185053
6.2726440 5.2228894 6.8652525 5.7150917 7.5492787 7.2113338 6.3771868 9.2752533
6.2889919 5.2347322 6.9587021 5.7245913 7.5443001 7.2935805 6.3910556 9.2670546
6.2133107 5.2916822 7.1235967 5.8269739 7.6719327 7.2307034 6.4254646 9.2380676
6.2505150 5.3346591 7.1560011 5.9707732 7.7253890 7.2017388 6.4207592 9.4589005
6.2172036 5.2509480 7.0478616 6.0885763 7.8006353 7.0844970 6.4781299 9.5360775
6.2224197 5.3165622 7.0390024 6.2338576 7.6675715 7.0805016 6.4720502 9.5654583
6.3903937 5.2733521 6.9476733 6.2700915 7.6692638 7.0010624 6.5223913 9.6536341
6.2563210 5.1420307 6.9271927 6.2980480 7.6735973 6.9298391 6.5192885 9.7665043
6.2396817 5.1383357 6.9412508 6.4223342 7.6184492 6.9540076 6.4928808 9.7862272
6.1820626 5.0319185 6.9839072 6.4599638 7.5778098 7.0402093 6.4104552 9.8246298
6.2390332 4.9598074 7.0118289 6.3129778 7.5785098 7.0530839 6.4256234 9.8007774
6.3005619 5.0353689 7.1203871 6.3533807 7.6669908 7.0189137 6.4836850 9.8018064
6.2258806 5.0258451 7.1645050 6.3776498 7.7900419 6.9644909 6.6326413 9.8063822
6.1765127 5.1252084 7.1385961 6.4013724 7.7932882 7.0695653 6.6438775 9.7829180
6.1770067 5.1700072 7.1102481 6.4716725 7.7616515 7.1449537 6.7510071 9.7221813
6.2049270 5.2689867 7.0702505 6.3770843 7.6359797 7.1733904 6.6411095 9.8489456
6.1578913 5.2299271 7.1262927 6.4268985 7.6873364 7.2504478 6.6855254 9.8643503
6.1903400 5.1288838 7.2078571 6.3094177 7.6824703 7.3380342 6.6929379 10.0145884
6.1658530 5.1465430 7.1626954 6.2383919 7.6160307 7.2364326 6.6790338 10.1331348
6.1093593 5.2456961 7.1006656 6.2652082 7.6822853 7.1930876 6.7656455 10.0435886
6.2020373 5.3669500 7.1749864 6.2256761 7.5646048 7.0880632 6.8183045 10.0745535
6.2675047 5.4925251 7.2032294 6.2944851 7.6102514 7.1080747 6.8482947 10.1223783
6.2061024 5.4592915 7.1985993 6.3472986 7.5825133 7.1664953 6.7977576 10.1347122
6.3540893 5.4678068 7.1759982 6.3756537 7.6066651 7.2346835 6.7133551 10.2025881
6.4955850 5.5055394 7.2797103 6.3863645 7.5045271 7.3518229 6.6531816 10.1895447
6.3971896 5.6584439 7.2127290 6.4167986 7.4737520 7.4510460 6.6689768 10.1328354
6.3680396 5.6778793 7.1986094 6.3292632 7.3457723 7.4215598 6.6513429 10.1819496
6.3361702 5.6414094 7.1904035 6.2523236 7.2688870 7.2906179 6.5691023 10.1750307
6.2849936 5.5286021 7.1786990 6.2811608 7.2001758 7.2239432 6.5983043 10.2085018
6.3497324 5.5960288 7.2201157 6.1797805 7.1046448 7.1352520 6.5805130 10.1686983
6.2921329 5.5985456 7.2598906 6.1776028 7.0971160 6.9987226 6.5501523 10.0744801
6.3514123 5.5659933 7.3083816 6.1897054 7.2226567 6.8729630 6.5874224 9.9178534
6.2418041 5.5207601 7.3794570 6.2088742 7.2819338 6.8524303 6.5811892 9.8377724
6.2535968 5.5037932 7.3620610 6.0703478 7.2656283 6.8058124 6.7040043 9.7216682
6.2253556 5.5227413 7.4452038 6.0649738 7.3249321 6.7910461 6.8021894 9.7028122
6.2680817 5.4437828 7.4724989 6.0519905 7.4041743 6.7814012 6.7918134 9.6490746
6.2173753 5.4737978 7.5496268 6.1051188 7.3255091 6.8391833 6.9602838 9.6233349
6.0494518 5.4656425 7.4379010 6.1474266 7.2569666 6.9675679 7.0356555 9.6341686
5.9546008 5.6071229 7.3728595 6.2529426 7.2805686 7.0773363 6.9474936 9.5868254
5.8915801 5.7318711 7.4232650 6.0791740 7.3363996 7.1402302 6.9039097 9.4051514
5.8194957 5.7503610 7.4876323 6.0234208 7.3211284 7.2781820 6.9531927 9.4752426
5.7645707 5.6593661 7.3935394 5.9533386 7.1485515 7.3524690 6.7959499 9.4763098
5.6131525 5.6432586 7.4336114 6.0807204 7.1176095 7.3535867 6.6989565 9.4838734
5.5356722 5.6938715 7.4060020 6.0098934 7.1681228 7.5048590 6.5682969 9.5394411
5.5246539 5.5901752 7.3196902 6.0911202 7.1693864 7.5160027 6.5066390 9.4690914
5.5020943 5.4500608 7.3167481 6.2498384 7.1558356 7.4646440 6.4734125 9.4781055
5.4927688 5.4076118 7.3294573 6.3196635 7.0719342 7.4156733 6.3968272 9.5124407
5.5167322 5.3638573 7.3842006 6.3977346 7.0249977 7.3438387 6.3735871 9.4764481
5.5205541 5.2728853 7.3513460 6.3528709 6.9401002 7.2531953 6.3272166 9.3465366
5.5716515 5.2314854 7.3841782 6.3216519 6.9258790 7.1705198 6.3315883 9.1380796
5.5824533 5.2822986 7.4056153 6.2950535 7.0252976 7.0831523 6.3946233 9.0186567
5.6049085 5.2746358 7.5136929 6.1436081 7.0168819 6.9185219 6.3857207 9.1074543
5.6964164 5.2899656 7.5373182 6.0770459 7.1543427 6.8788919 6.4736137 9.1982698
5.8224549 5.4156013 7.4348993 6.0833259 7.2399597 6.9631233 6.5430441 9.2222376
5.8795776 5.4709945 7.4102736 6.0155187 7.3758378 6.9193878 6.6136189 9.1878300
5.9411240 5.5749998 7.2663641 5.9330139 7.4070868 7.0102520 6.6031556 9.1563625
5.9016142 5.4921155 7.1668410 5.9508939 7.4467721 7.0423536 6.5167260 9.1470213
5.8433356 5.4000397 7.1946754 5.9268599 7.4370766 7.1618767 6.4163027 9.2065973
5.8478479 5.3674984 7.2400193 5.9263196 7.4909616 7.2951298 6.4456177 9.1758690
5.8653517 5.3678679 7.2498226 5.9846959 7.4391747 7.4615302 6.4051046 9.2088509
5.9072251 5.3859439 7.2374229 5.9652171 7.4725633 7.4980946 6.2434731 9.1504126
5.9603148 5.3852181 7.4089680 5.9652848 7.3736200 7.5172243 6.2071328 9.0948162
5.9807043 5.4959555 7.4561005 5.9164329 7.4097304 7.4627495 6.1832819 9.0130377
5.9409723 5.4015970 7.4274964 5.9517021 7.3881760 7.5347943 6.2734995 9.0091267
6.0282121 5.4072070 7.3935575 5.9476852 7.3592300 7.4672022 6.2746296 8.9218302
6.0381231 5.4994593 7.3309655 5.8945980 7.4405103 7.4645863 6.2296696 8.9516668
6.0530896 5.4650912 7.2279587 5.8523035 7.5947247 7.4108186 6.1177835 8.9311047
5.9866877 5.4285975 7.2180767 5.8237195 7.5885749 7.3831034 6.1263442 8.9603148
5.8912001 5.4763985 7.1564775 5.8983932 7.5351720 7.3834271 6.1857672 9.0799112
5.8366718 5.2891521 7.2151537 5.8868957 7.4959865 7.3970418 6.2774940 9.1301346
5.8375244 5.2706141 7.2446613 5.8984361 7.6165662 7.4329448 6.4044037 9.1506824
5.7840514 5.2231421 7.2642856 5.9887261 7.6145401 7.3637562 6.3673248 9.2235565
5.8531866 5.2394128 7.2910733 6.0903716 7.6960058 7.3135080 6.4141603 9.3098202
5.8799849 5.1835432 7.3140402 6.1232905 7.6676736 7.2713480 6.3121276 9.3339720
6.0011077 5.2149358 7.3779559 6.2353969 7.7976146 7.3726373 6.2337904 9.3146391
6.0276270 5.3383279 7.4306116 6.2987413 7.9075103 7.5167794 6.1530867 9.2418842
6.0267296 5.3864951 7.4837961 6.1616387 7.8632779 7.5146556 6.1911373 9.3537540
6.0598607 5.4240994 7.4858828 6.0794964 7.7065201 7.4065332 6.2209496 9.2540541
6.0361280 5.2217007 7.4561372 6.0572782 7.5796051 7.3416476 6.2515936 9.3160992
6.2118125 5.2655849 7.5074949 6.1211052 7.5983658 7.2667913 6.2792997 9.2961435
6.3291249 5.2313695 7.5030351 6.1270924 7.5680609 7.3184857 6.3410292 9.3075390
6.4263864 5.1984286 7.4573855 6.1078620 7.5687647 7.2139535 6.3472881 9.4194336
6.4537249 5.2872005 7.4547291 6.0871091 7.4984274 7.3203974 6.4709749 9.3596001
6.5397997 5.2585387 7.5163593 6.1436138 7.4642253 7.4424500 6.5344939 9.4179802
6.7758226 5.3267946 7.6103663 6.2286038 7.3794746 7.3718333 6.4379940 9.5090265
6.8550186 5.3642206 7.6292362 6.2385516 7.2968664 7.3543596 6.3614740 9.5235186
6.8024349 5.5333514 7.6188574 6.3153977 7.3367615 7.3608871 6.4162483 9.4927664
6.7985659 5.5215769 7.5740905 6.3678188 7.4495811 7.3202624 6.4324036 9.3675222
6.8161988 5.4726729 7.5776024 6.3635135 7.5412097 7.4610524 6.4162951 9.3379402
6.6005573 5.4712224 7.5840573 6.3994303 7.5620532 7.3645053 6.3123565 9.3262310
6.4491262 5.4681797 7.5297952 6.4434381 7.5688539 7.3796682 6.2835059 9.3812199
6.4442687 5.3894587 7.4863739 6.4149976 7.5759835 7.4368734 6.1660056 9.3969831
6.4148836 5.4112926 7.3964396 6.3841438 7.6845613 7.4200506 6.0996175 9.3633709
6.4604015 5.4391870 7.3759336 6.4180236 7.7501988 7.4754186 5.9943085 9.3716040
6.3444381 5.3117571 7.3705726 6.3959999 7.7206454 7.4989004 5.8411207 9.4098577
6.3452854 5.2901711 7.4613929 6.4438224 7.6507049 7.5166011 5.7799592 9.4906244
6.2853212 5.2061763 7.6471891 6.4989543 7.5644727 7.5779257 5.7467461 9.4416246
6.1781855 5.1694822 7.6891747 6.5142450 7.5215898 7.5692139 5.7813072 9.5178175
6.1158409 5.0632257 7.6565976 6.4835467 7.4925628 7.5129743 5.8405104 9.5812330
6.1196671 5.0696712 7.6970129 6.4559817 7.5423150 7.5761166 5.8720207 9.5554991
6.1778712 5.0947394 7.6202250 6.4488525 7.6135097 7.5493679 5.8330421 9.5276585
6.1663980 5.2071009 7.6629558 6.5230918 7.5784807 7.3724079 5.8437047 9.5732880
6.1522584 5.1697183 7.6645541 6.4970531 7.6555805 7.3809109 5.8639736 9.6215992
6.2523608 5.1695991 7.6216674 6.5122666 7.6632547 7.4090757 6.0309453 9.6087017
6.3311920 5.1394682 7.6201777 6.4905849 7.6558123 7.5074959 6.0168862 9.6311169
6.4294977 5.1096544 7.5317426 6.5664058 7.6786652 7.5493236 6.1071253 9.6094942
6.4546766 5.2282934 7.4501767 6.5140567 7.5628290 7.5830951 6.1072636 9.5143328
6.3677192 5.3189249 7.3473234 6.3667083 7.5978503 7.5395074 6.1230159 9.4211302
6.3482862 5.2902236 7.3642688 6.3346829 7.5721078 7.4614353 6.1325045 9.3545847
6.4666734 5.2590213 7.3346157 6.3296475 7.6136646 7.5013466 6.1955619 9.3732929
6.4933758 5.2822504 7.3743849 6.3526239 7.5535774 7.5540094 6.2833157 9.1936131
6.5757418 5.2088518 7.4000878 6.3645844 7.5674219 7.4339743 6.2911692 9.2386646
6.6196609 5.1629224 7.3819652 6.3020597 7.6518216 7.4853311 6.3107300 9.1241522
6.5237665 5.2326946 7.3510199 6.3332639 7.6605368 7.4691114 6.3394995 9.0064764
6.5779901 5.1861553 7.3344707 6.2751503 7.6372786 7.4226828 6.3880324 8.8870783
6.4752822 5.0661922 7.4353156 6.2910166 7.6197648 7.2806339 6.3365068 8.8598270
6.3221545 5.1746387 7.4381609 6.3626189 7.5088902 7.3305311 6.3343306 8.6596880
6.3117256 5.1162796 7.5253329 6.4340706 7.3718486 7.4124932 6.2438259 8.6170206
6.1990719 5.2242770 7.6375651 6.4472895 7.3087597 7.4504943 6.2410016 8.6253366
6.2998424 5.3065152 7.6958299 6.3734732 7.2170162 7.4712009 6.3664422 8.5965567
6.2877302 5.3899102 7.6858587 6.3511796 7.3588119 7.6131902 6.3929567 8.6058865
6.2867179 5.5264902 7.6484847 6.2422614 7.2071009 7.6198926 6.3935447 8.5571404
6.2039466 5.3303275 7.5816364 6.2304559 7.2076287 7.6628470 6.3567491 8.4957142
6.1106019 5.3944983 7.6224318 6.2784495 7.0553966 7.7372894 6.3109193 8.5698118
6.1598864 5.3290601 7.6040888 6.2010570 6.9315863 7.7788668 6.3093324 8.6851273
6.0174332 5.4071941 7.6312633 6.2390246 6.9497714 7.7816730 6.2875900 8.8045959
5.9357018 5.4894457 7.6386070 6.2248282 7.0861692 7.7332163 6.2890997 8.7609911
5.9946823 5.5246816 7.7409711 6.0970721 7.1881528 7.8595562 6.2615261 8.7373075
6.0177689 5.5433292 7.7277932 6.0769320 7.1317210 7.8261118 6.2265115 8.8351755
5.8931155 5.6398745 7.7522340 6.0723748 7.0808501 7.8192897 6.1614733 8.8851700
5.9703860 5.5657911 7.7119808 6.0703716 7.0795851 7.8510933 6.0521502 8.9320593
6.0145721 5.5023885 7.5613561 6.1544547 7.0759764 7.8945117 6.1306863 8.9942188
6.0351839 5.3907285 7.3838992 6.1570692 7.2295799 7.9754891 5.9419675 9.0098352
5.9224429 5.2923927 7.3810291 6.1109467 7.2534251 7.9511156 5.8725452 8.9471216
5.8773866 5.3078489 7.3828840 6.1335006 7.3321686 8.0096569 5.9092984 8.8820915
5.8232226 5.2792215 7.3399687 6.1123385 7.3508105 8.0416899 5.8522944 8.7978487
5.7758226 5.2823896 7.3723497 6.1839995 7.2881017 8.0613213 5.9592566 8.7626524
5.7604208 5.0721416 7.4544497 6.1486602 7.3587079 8.0013771 5.9948182 8.7142019
5.7462149 5.1249127 7.5414033 6.1409488 7.4486341 8.0615129 5.9854355 8.7677097
5.7029419 5.1370287 7.6321473 6.1456790 7.4230986 8.0179081 6.1427059 8.7573557
5.6647520 5.1850920 7.5608511 6.1813135 7.3492212 7.9903722 6.1526713 8.7196894
5.7518697 5.1358576 7.4434137 6.2821441 7.2830930 8.0102787 6.1547074 8.6068611
5.8100471 5.1955390 7.4490294 6.3892403 7.4159360 8.0447340 6.0582366 8.6185684
5.7898340 5.2760849 7.5027270 6.4954486 7.4307652 8.0800686 6.1299973 8.6601505
5.8141389 5.2301159 7.6030583 6.5916896 7.3878980 8.1087399 6.2248611 8.6426020
5.8596463 5.2962060 7.6171389 6.5664191 7.2882266 7.9941120 6.1320758 8.5074921
5.7724886 5.3269248 7.5889039 6.5793509 7.2506070 7.8996258 6.1519918 8.6316004
5.8095856 5.2694683 7.5242543 6.4230103 7.1401320 7.9170685 6.1652260 8.8666353
5.7504997 5.3796792 7.5367093 6.4703794 7.0402675 7.9561872 6.1130099 8.8620472
5.7596359 5.3641624 7.5835114 6.5153546 6.8511548 7.9585800 6.1382442 8.7409182
5.8278909 5.4749274 7.6127310 6.4665761 6.8393989 8.0054026 6.1742988 8.6898680
5.7942305 5.4534998 7.6318765 6.4520898 6.8020720 7.8588686 6.1344132 8.8117466
5.7062593 5.4105444 7.6681166 6.4444861 6.7013068 7.8633127 6.2413363 8.7028913
5.5880728 5.3061652 7.7508826 6.4830847 6.7343674 7.8743014 6.3078809 8.6267090
5.6297631 5.2999129 7.8258233 6.5042930 6.7052627 7.9255090 6.4630761 8.6859283
5.5966558 5.2226877 7.8130231 6.5286674 6.5840483 7.8199458 6.4683123 8.6515064
5.6186628 5.0193768 7.7525668 6.4370918 6.6151028 7.7616119 6.4364362 8.6173973
5.5367541 4.9143553 7.6821976 6.4340525 6.7458677 7.7439251 6.3798757 8.5866537
5.6132588 4.8268857 7.6101465 6.4670982 6.9089174 7.7461205 6.4168692 8.6212521
5.5776834 4.7405601 7.6541686 6.5344415 7.0154104 7.7299037 6.4952154 8.5809689
5.5077281 4.6220322 7.5857301 6.5655665 7.0897698 7.7235670 6.5544114 8.5616140
5.3791656 4.5439320 7.5365882 6.6329579 7.1001115 7.7220211 6.4206538 8.5485401
5.3211622 4.4171734 7.4890547 6.5851226 7.1293426 7.6661043 6.3311310 8.5122280
5.2963395 4.2048507 7.5026226 6.5626373 7.1416173 7.7650347 6.3841143 8.4895182
5.1643300 4.0645847 7.5087299 6.5439749 7.1479959 7.8674111 6.4183927 8.4965153
5.0698514 4.0566869 7.4877801 6.5817461 7.1520433 7.9276013 6.5513067 8.4645329
5.0500259 4.1563663 7.4583373 6.5412407 7.2241302 7.9340677 6.6126094 8.4180651
5.0299573 4.0815296 7.5332670 6.4866533 7.1106949 7.8496661 6.6096153 8.3309021
5.1353130 4.0008154 7.5588746 6.3975220 7.1084704 7.7789960 6.6070538 8.2487316
5.2729759 4.0878406 7.5603766 6.3980842 7.1739893 7.5737934 6.6443601 8.1152802
5.2949891 4.1339097 7.4742603 6.3894343 7.1297007 7.4997334 6.6038938 8.0690889
5.4441710 4.1106005 7.5670547 6.3864169 7.1108656 7.3420773 6.5729198 8.0577879
5.3924036 4.0514445 7.4704032 6.3618317 6.9189730 7.3083048 6.6428666 7.9650350
5.3768139 4.0447583 7.4083848 6.3300834 6.8879147 7.2977209 6.6770134 8.0360174
5.3952622 4.1209927 7.3640618 6.2830038 6.7744675 7.3253384 6.6319342 8.0615482
5.5259471 3.9872961 7.2650924 6.2979636 6.7574606 7.3494225 6.6343551 7.9322639
5.4337516 3.9985573 7.0661578 6.1145802 6.6301589 7.3642836 6.5364256 7.9717536
5.4930177 4.0768547 7.0282359 5.9707532 6.7010841 7.5361362 6.5094280 8.0398006
5.4846892 4.1574502 7.0384369 5.9400196 6.8254914 7.6401277 6.5276980 8.1316872
5.5538840 4.0838199 7.0358353 5.9651375 6.8054094 7.6583953 6.4591818 8.0308485
5.6224747 4.0498829 6.9994035 5.9508028 6.8709607 7.7779393 6.4155855 8.0296631
5.6729474 4.1684957 7.1438389 5.9730630 6.8740845 7.9028139 6.4345241 8.0462065
5.6683803 4.1513367 7.1460729 5.8660264 6.7378521 7.9775081 6.4783311 8.0989685
5.6420960 4.2727323 7.0523443 5.8747067 6.7009006 7.8491359 6.4258132 8.0810509
5.5536594 4.3962135 6.9747782 5.9053717 6.5977468 7.7427649 6.4189653 8.0633183
5.4442558 4.3632426 6.8890109 5.9306998 6.5152531 7.7775273 6.4458051 7.9872236
5.5053873 4.5018325 6.8624291 5.9421153 6.4761806 7.8041968 6.3580785 7.9912295
5.5001669 4.6398468 6.7653399 6.0950646 6.4492397 7.7957125 6.3420696 8.0985975
5.6783123 4.7472081 6.7437744 6.2929983 6.5321388 7.8677125 6.4032760 8.1537170
5.8200984 4.7950616 6.5918460 6.2430863 6.5403252 7.8927097 6.4271736 8.0952444
5.8461747 4.7693434 6.6699042 6.3347569 6.5647759 7.9283724 6.4180794 8.0992584
5.7832866 4.9232712 6.7807298 6.4386649 6.6673899 7.9849348 6.3883033 8.2437429
5.8428216 4.9571447 6.9184337 6.5628967 6.6994076 8.0157032 6.4763579 8.4160347
5.7735381 5.0160398 6.8536048 6.5402637 6.6907206 8.0977125 6.4226327 8.5809679
5.8323078 5.0853219 6.9116545 6.5071330 6.6696553 8.1868801 6.2940869 8.6038160
5.8146987 5.0604916 6.8739104 6.4517322 6.7886562 8.2575512 6.2623196 8.5691557
5.8091660 5.0528884 6.8385682 6.3347845 6.7868528 8.1430035 6.2527318 8.6776800
5.7286563 5.0509806 6.8524523 6.3144708 6.8963504 8.1426182 6.2174492 8.6647177
5.6239023 5.1475172 6.8832827 6.3134737 6.9926429 8.2647438 6.2352710 8.6153612
5.5877738 5.1126590 6.9437985 6.2546344 7.0387287 8.3429041 6.1649981 8.6487131
5.4270620 5.0136304 7.0234232 6.2729564 7.1288729 8.4217939 6.0830169 8.6582708
5.4416533 4.9936671 7.0365062 6.2100267 7.1258626 8.4315472 6.0691004 8.6508245
5.5021768 4.8887000 7.0161629 6.1863842 7.1994104 8.4605589 6.1641378 8.6321669
5.5195270 4.7630367 6.9861217 6.2026854 7.2559776 8.4576273 6.0714273 8.6181440
5.5199413 4.8257675 6.9492335 6.2863741 7.2133045 8.3521090 6.1450682 8.4715023
5.5651383 4.8411789 6.8092833 6.3203287 7.1967778 8.3221397 6.2248106 8.4557323
5.7079477 4.7660527 6.7739325 6.2931724 7.1735787 8.2315235 6.3323393 8.3836088
5.7637701 4.8299174 6.8836350 6.2158155 7.1349306 8.1855536 6.3467813 8.2951536
5.8524709 4.7980547 7.0078716 6.2231827 7.1491108 8.1723375 6.4051785 8.2888422
5.8347788 4.7517385 7.0194373 6.1345739 7.0855675 8.2379293 6.4739981 8.2072287
5.8083148 4.7146807 7.0448132 6.0913730 7.1629095 8.2144442 6.4159126 8.1471920
5.7911835 4.8348150 7.0417848 6.1141543 7.1612797 8.1451025 6.2721195 8.1754103
5.8086977 4.9113226 6.9655013 6.0596805 7.0458517 7.9646139 6.1387453 8.1119261
5.7466764 4.9688711 6.9126554 6.1338553 7.1118107 8.0446405 6.0876341 8.0507154
5.6740985 5.0297408 6.8720460 6.1255126 7.1241994 8.0504751 6.1463718 8.0087299
5.5936489 5.0303435 6.9210305 6.2250366 7.0452042 7.9795442 6.1242313 7.9505529
5.6389866 5.1178031 6.9053245 6.2708783 7.0057144 7.9921703 6.0689931 7.9028969
5.5952253 5.0714250 6.9448366 6.2509832 6.9241457 8.1042089 6.1790261 7.8259125
5.6218848 5.0229406 6.9806476 6.2842355 6.7802496 8.0348558 6.1840196 7.9914098
5.5351801 5.0404115 7.0004811 6.3173261 6.7564635 8.0249805 6.2670054 8.0574074
5.4287744 5.1464000 7.0540915 6.3786998 6.6809139 7.9662127 6.3965616 8.0978966
5.2313247 5.1326962 6.8848138 6.4304976 6.6726794 7.9098992 6.4175005 8.1218596
5.1923041 5.1264458 6.9328418 6.4821067 6.6906843 7.9325638 6.3605871 8.2955866
5.0973849 5.1398950 6.8501205 6.5799947 6.7875295 7.9208612 6.4169035 8.3292351
4.9637861 5.2062860 6.8385649 6.6756082 6.8193002 7.8087802 6.2541633 8.2106123
4.8621998 5.2166553 6.7865987 6.7617030 6.8854604 7.7422585 6.3003721 8.3230276
4.8610086 5.2323761 6.7957282 6.7707195 6.8874793 7.7822595 6.2115979 8.4393721
4.9805441 5.1887217 6.7020988 6.7333708 6.9387193 7.7803774 6.1491919 8.5806541
5.0187955 5.2492285 6.7443581 6.6450582 7.0444708 7.7667265 6.3216166 8.5988979
5.0862870 5.4165063 6.7138281 6.6206975 7.1468420 7.7091427 6.2333312 8.6916132
5.0456381 5.5441957 6.5932035 6.5981698 7.2242002 7.7848496 6.2985263 8.6607599
5.0734100 5.6077366 6.6004586 6.5773706 7.2528024 7.7085700 6.2444401 8.6735182
5.1046300 5.5672545 6.6094279 6.4405932 7.1780272 7.6566749 6.3620310 8.5801353
5.0169525 5.5921211 6.6993699 6.4297838 7.1144052 7.5699830 6.4525604 8.6073198
4.9713731 5.6378140 6.8366303 6.4069290 7.0944495 7.4840350 6.4928045 8.5098553
4.9994531 5.5818439 6.7965789 6.4326468 7.0941997 7.3930945 6.5275054 8.4385843
4.9894567 5.6788139 6.8229790 6.5193944 6.9696488 7.2570453 6.5391903 8.4546576
4.9611568 5.5265856 6.7658162 6.4713807 6.9904995 7.3331308 6.5091434 8.4582958
4.8865199 5.4908676 6.6991320 6.5295076 6.9669476 7.4400172 6.5229034 8.5284348
4.8244271 5.3192225 6.6822519 6.5768652 7.0558448 7.5462236 6.5564857 8.5343323
4.7067542 5.3368011 6.7442722 6.6202593 6.9898758 7.4579301 6.5413303 8.5822001
4.6548777 5.3583512 6.6804924 6.6771107 6.8987751 7.3878403 6.7012787 8.6612005
4.7185845 5.4098673 6.6860037 6.6220760 6.8328166 7.3102551 6.6038370 8.7989864
4.6565323 5.3906307 6.6325030 6.7201014 6.7372999 7.3656850 6.5392542 8.8760509
4.5723028 5.3640513 6.7347999 6.7929444 6.6731291 7.3672795 6.3818536 8.8206463
4.4852681 5.4388647 6.6531858 6.9016638 6.5547342 7.3023262 6.3520389 8.8327885
4.4648643 5.3957133 6.5403948 6.8418379 6.5887494 7.3902845 6.3180709 8.8867445
4.4896894 5.2187099 6.5462332 6.8326383 6.5741963 7.5129571 6.3141732 8.9162703
4.4932613 5.1197314 6.4983816 6.7952013 6.5381818 7.4999552 6.1580224 8.8477459
4.4995112 5.0239582 6.4238939 6.8035288 6.6064477 7.6028671 6.1413765 8.8899689
4.5000877 4.9786057 6.4631352 6.7110653 6.6861806 7.6895409 6.2225800 8.8923960
4.4832311 5.0249443 6.5625410 6.8505373 6.6942654 7.5915613 6.2198019 8.9674463
4.5187597 5.0300107 6.6613722 6.8244414 6.6447768 7.6485376 6.1235752 8.9924994
4.4767404 5.0606422 6.7917047 6.8753505 6.5503039 7.7041082 6.1378660 9.0819902
4.4924941 4.9587994 6.8635869 6.8240747 6.5226598 7.7901125 6.1326942 9.1310673
4.5356073 4.9041190 6.9244356 6.7327356 6.4512806 7.7781391 6.0726628 9.1078463
4.4576283 4.9763703 6.9921803 6.6971416 6.3791895 7.7602873 6.1381345 9.1113653
4.6145082 4.9383492 6.9022870 6.6954513 6.3365459 7.8763452 6.0032907 9.1122971
4.6237245 4.9323816 6.8892775 6.6494775 6.4275794 7.8847151 5.9187465 9.0475950
4.7841096 4.8330064 6.9609270 6.7044458 6.3940511 7.7887440 5.9440675 8.9656658
4.9240980 4.8861518 7.0615196 6.6327195 6.3434820 7.7383165 5.9257231 8.9403200
5.0158968 4.8368058 7.0347476 6.6667943 6.3081493 7.8199062 5.9386759 8.8409252
5.0746527 4.8092151 7.0373602 6.7049356 6.3890734 7.7891374 5.8518834 8.7708178
5.1532006 4.7174134 6.9545717 6.6671405 6.4231558 7.7447748 5.7584252 8.7956190
5.1255078 4.7196641 6.8768878 6.7664247 6.4845695 7.7542429 5.5478830 8.7366228
5.0259781 4.6339746 6.7326655 6.8136840 6.6490970 7.6649127 5.4789987 8.6195621
4.9579644 4.5709591 6.7351179 6.9066801 6.5814199 7.6608019 5.4982519 8.5733719
4.8164492 4.4860129 6.5687532 6.8601766 6.6132045 7.6401324 5.4640651 8.5111036
4.9229560 4.3450389 6.5728235 6.6147423 6.6101561 7.7023292 5.3771296 8.4572010
4.8919430 4.3718262 6.5966740 6.6753216 6.6011701 7.7308722 5.3673029 8.5034218
5.0558677 4.3289533 6.6894827 6.5884652 6.5655169 7.6661906 5.3502135 8.3409243
5.1643171 4.2946038 6.6368489 6.6973953 6.3894234 7.6583357 5.2648387 8.2583933
5.3200359 4.1768775 6.6168718 6.7893877 6.4163980 7.7123156 5.2364068 8.1717520
5.4183636 4.2644095 6.5397778 6.8092971 6.5104065 7.6350622 5.2466249 8.1553764
5.3992729 4.2059431 6.4808202 6.7510009 6.4435349 7.6225471 5.3809471 8.0372448
5.3737040 4.2379346 6.4412870 6.7845216 6.4936919 7.6437416 5.4282250 8.0718250
5.3879991 4.2332115 6.6167359 6.8468924 6.5560808 7.6233573 5.5151582 7.9588246
5.3784227 4.0478387 6.6884732 6.8826518 6.5083694 7.6790900 5.4848604 7.9423804
5.4516044 4.0475760 6.8112779 6.9122715 6.5839162 7.8694015 5.5407476 7.9074879
5.4998670 4.0758348 6.8342319 6.9739327 6.6567402 7.8672357 5.4108200 8.0843868
5.5693712 4.1383328 6.7801199 6.9317203 6.7104931 7.8430605 5.5193434 8.0719004
5.4547367 4.1366286 6.7394075 6.9102478 6.7359672 7.8101282 5.6195683 8.1396761
5.4868021 4.1050563 6.7899046 6.8598766 6.7326040 7.8012462 5.6801934 8.2105103
5.5826979 4.1660194 6.7800398 6.8162732 6.7093172 7.6954856 5.4996843 8.1582537
5.4320941 4.1755052 6.8518949 6.8312025 6.5920334 7.6899061 5.4261761 8.0852880
5.3842697 4.2884769 6.9603105 6.7795682 6.5572772 7.6731396 5.4877429 8.1455631
5.3548403 4.2678947 7.0255599 6.8649974 6.4568472 7.6381865 5.5759521 8.1218443
5.2586493 4.3266459 6.9754910 6.8620577 6.3359470 7.6773806 5.6552105 8.0837479
5.1777868 4.3457012 7.0064135 6.8994226 6.3962388 7.8010249 5.6658411 8.0856352
5.2104092 4.3269882 6.9784126 6.9690824 6.3896618 7.9121265 5.6064506 8.1299334
5.1670642 4.2958770 6.9514222 7.0935230 6.3743072 7.9346509 5.5435634 8.1046019
5.0925736 4.3049955 6.8884654 7.1282635 6.4398136 7.9618349 5.5609055 8.0342970
5.0787978 4.2796278 6.7548270 7.2517881 6.5193925 7.9581761 5.5524721 8.0307989
5.1577916 4.1746497 6.7143207 7.1955829 6.6089888 8.0826311 5.4998002 7.8966546
5.1131592 4.1188083 6.7214231 7.2294641 6.6204352 8.1260033 5.4465342 7.8300929
5.0978460 4.1036768 6.8130388 7.1410751 6.6849241 8.1256962 5.4832163 7.7705698
5.1907067 4.0463457 6.7839904 7.1869569 6.7212791 8.1850262 5.5817604 7.7491093
5.1157565 3.9520540 6.7885160 7.1504140 6.9008813 8.1744509 5.5640087 7.6445417
5.1794076 3.8848526 6.6519747 7.0613747 6.8790860 8.1259861 5.5439334 7.8071671
5.1537414 3.8245089 6.6381974 6.9397206 6.8895516 8.1048994 5.4368329 7.8965673
5.1485000 3.8357790 6.4882035 6.9398880 6.9830680 8.0135498 5.4197073 8.0024500
5.1250682 3.9227843 6.4560838 6.8873024 6.9997363 7.9638071 5.4701176 8.0203333
5.1745868 3.9436197 6.4675465 6.7981162 7.1213918 8.0224867 5.5683470 7.9739304
5.2617087 3.9608824 6.4198956 6.8049350 7.0506206 7.9573646 5.5417299 7.7551603
5.2750697 4.0413609 6.4132576 6.8930898 6.9921632 8.0136309 5.6057515 7.8100238
5.3318043 4.0021496 6.5011134 6.9011450 6.9178338 7.8708649 5.5378871 7.7699413
5.2608976 4.0240278 6.6922140 7.0188460 7.0177555 7.7525597 5.3739228 7.8534207
5.3212719 4.0089202 6.7912383 7.0981669 6.9959249 7.6831355 5.2989435 7.9924545
5.3511992 4.0483031 6.7477379 7.1387191 7.0579786 7.6204166 5.3672791 7.9729590
5.4587407 3.9695811 6.7885995 7.2466240 6.9565701 7.4852285 5.3949437 8.0058041
5.3708596 4.0279365 6.7444878 7.1890659 6.9767509 7.4525752 5.4774871 7.9300847
5.2760167 4.0175648 6.6903143 7.1477227 7.0084453 7.4799280 5.6023345 7.9146295
5.1435633 4.0340981 6.6237416 7.0802498 7.0228233 7.4715376 5.6310349 7.8360806
5.0204401 4.0766277 6.5882840 7.0893993 6.9701242 7.4695940 5.6268764 7.8398461
4.9249125 3.9797859 6.5617566 6.9511743 6.8110671 7.3491697 5.7050800 7.6591511
4.8003144 3.8884478 6.4587150 6.9521894 6.7971859 7.4697461 5.6555476 7.6839948
4.8438334 3.8688519 6.3824944 6.9690428 6.6851139 7.5301051 5.6801281 7.7337298
4.9044919 3.9047585 6.2656822 6.9211493 6.5760851 7.7041445 5.6264920 7.7724075
4.9354382 3.9366791 6.1966724 6.9679341 6.4631643 7.8475380 5.6633043 7.7976527
5.0664520 4.0390472 6.2347922 7.0687523 6.4099498 7.8999858 5.7130303 7.8019710
5.1397204 3.9722061 6.1708493 6.9182982 6.4494948 7.9798551 5.6901636 7.8262620
5.0970483 3.9681695 6.1014175 6.8805246 6.5106268 7.8708425 5.6503735 7.9064465
5.0781331 3.8503737 6.0538683 6.8769183 6.5006051 8.0507174 5.5418558 7.9063182
5.1047482 3.7087920 6.0117741 6.8091102 6.5439558 8.1241922 5.4933162 7.9643078
5.1363931 3.5737832 6.0455489 6.6834478 6.5644112 8.1492567 5.4906774 8.0031910
5.2363582 3.6153119 6.0389590 6.5756245 6.7283559 8.1735878 5.4295063 7.8128958
5.1953468 3.5699999 6.1202579 6.6239185 6.7987485 8.1712799 5.4981751 7.6958523
5.1315184 3.7389824 6.2172346 6.6222959 6.8337021 8.1733856 5.4524598 7.6331735
4.9651947 3.8280449 6.3033543 6.7132616 6.8672185 8.1567545 5.4816804 7.6434855
4.8405094 3.9414291 6.3119798 6.6586165 6.8163424 8.1448097 5.4843173 7.6437826
4.8505740 3.9817576 6.2339692 6.7607007 6.6475749 8.1975136 5.4710693 7.6156645
4.7661247 4.0716028 6.2956352 6.8017612 6.6161461 8.1814556 5.5429201 7.5868750
4.7657523 4.0331035 6.3181272 6.7910357 6.5778103 8.1547441 5.6674585 7.5394974
4.6983042 3.9669130 6.2755499 6.7671852 6.6128759 8.1899633 5.7236023 7.5571861
4.6751509 3.9865005 6.1938181 6.6739268 6.5678582 8.1743650 5.7706060 7.7017312
4.7142944 3.9454806 6.2124910 6.6892242 6.4818964 8.0831976 5.8128400 7.7015572
4.7492123 3.8092117 6.2646232 6.6947722 6.3466258 8.0817471 5.7972574 7.8287830
4.8967571 3.9326823 6.3000174 6.5345502 6.3731017 8.1295462 5.9774809 7.9258866
4.9609675 3.9272013 6.3372474 6.4768362 6.3746414 8.0319872 6.0799880 8.0289669
4.8900023 3.9352565 6.3716636 6.3441811 6.4787469 7.9987249 6.0350366 8.0103846
4.9640679 3.9311740 6.3064046 6.3306193 6.5244327 7.9535627 5.9930215 7.9224405
4.8642015 4.0382957 6.2196245 6.2027540 6.4847064 8.0186605 5.9396973 7.9871039
4.9832282 3.9804289 6.1438313 6.1689501 6.6090522 8.0659227 5.9819098 7.9934835
4.9818377 3.9953506 6.2454348 6.1637640 6.5481367 8.0936365 5.8413043 8.0275393
5.1141343 3.8921602 6.2880754 6.2207642 6.5436649 8.2015553 5.7580214 8.0389509
5.1941662 3.9175234 6.3054276 6.1837611 6.5547190 8.2022495 5.7471690 8.0667562
5.1502562 3.9498823 6.3179808 6.3215818 6.5766106 8.2938585 5.8739300 8.0919304
4.9416389 3.8893926 6.3566003 6.4260683 6.6336460 8.3917513 5.9964018 8.0471010
5.0527124 3.8650286 6.3118577 6.4215684 6.5617409 8.4716120 5.9995680 8.1509933
4.9617343 3.9698381 6.3253293 6.5625601 6.5465713 8.2687550 5.9808435 8.2359829
4.9920764 4.0311007 6.2719564 6.5163069 6.5392423 8.1614609 6.0381389 8.2961340
5.0901022 4.0625811 6.3239126 6.6309390 6.3891101 8.1035166 6.0039396 8.3725080
5.0587454 4.0756755 6.4762664 6.7776799 6.3577628 8.0146990 5.9710150 8.4681339
5.0280185 3.9853892 6.4939184 6.8383217 6.3802876 7.9508410 6.0180640 8.5658550
4.9718251 4.0754738 6.5383854 6.9309254 6.4092946 7.8936071 6.1604280 8.6933823
4.9249630 3.9789140 6.5562429 6.9190221 6.4829006 7.8180966 6.1251020 8.7248335
4.8723450 3.9718571 6.6015215 6.9184546 6.4946370 7.8504400 6.0819192 8.7899141
4.8503633 3.9967754 6.5348430 6.8886075 6.4976773 7.8774557 5.9178100 8.8741188
4.8583269 4.0347948 6.5549598 6.9254417 6.5750628 7.8212590 5.8873434 8.8302698
4.7720985 3.9583402 6.5704556 7.0079007 6.5026569 7.7163606 5.9683123 8.7053986
4.7636170 3.9479332 6.4047246 7.0155153 6.5673637 7.6878381 5.9460726 8.6977797
4.8030605 3.8584445 6.3009667 7.0319982 6.6542764 7.7474403 5.7722530 8.6430674
4.8465247 3.9740956 6.3685436 7.0206923 6.6303558 7.7356682 5.8441410 8.6057978
4.8330612 4.0077190 6.4245462 6.9592891 6.6299481 7.7276063 6.0279360 8.5957317
4.8889022 3.9578125 6.4246755 7.0016494 6.5415058 7.7523499 6.2637076 8.6149025
4.7804914 4.1137114 6.4790425 6.9548283 6.5862765 7.7258315 6.3140616 8.5156212
4.7574635 4.1419811 6.3241968 6.9357901 6.5315142 7.7572913 6.2585897 8.4342213
4.8150477 4.1330662 6.2090449 6.9416194 6.5178208 7.8211455 6.2826247 8.2862568
4.7289958 4.1496081 6.2130675 6.7982416 6.4992986 7.8439355 6.2669120 8.2344723
4.7850518 3.9791305 6.1945505 6.7694950 6.5502515 7.7922306 6.3324499 8.0657778
4.7969790 3.9098115 6.1551428 6.7724233 6.5834360 7.8124342 6.4392767 8.1194315
4.7786064 3.8776557 6.1537962 6.6900597 6.5591259 7.8943834 6.4669003 8.1068573
4.8782516 3.8773580 6.1733785 6.6260223 6.5453515 7.9333100 6.4986963 8.0805349
4.8828311 3.8849275 6.2047749 6.5792880 6.5815816 7.9213943 6.4602394 7.9726067
4.9928527 3.8900366 6.2209420 6.6323586 6.6035671 7.8546638 6.4735374 7.9388242
4.9777393 3.7802360 6.1767578 6.6605930 6.5539770 7.7774029 6.3100595 7.9084730
4.9949532 3.6982872 6.1066976 6.8614984 6.6114979 7.6979384 6.3833733 7.9318166
5.1225319 3.6415427 6.0915985 6.9880786 6.6623468 7.6432924 6.5021782 7.9978223
5.1128502 3.5026197 6.1657038 7.0018854 6.7803507 7.6399164 6.5681863 8.0397043
5.0691252 3.4976158 6.1536093 6.9672422 6.8758526 7.6763248 6.4770417 8.0661135
5.0666137 3.6097417 6.1969876 6.8452630 6.9237666 7.7985702 6.4106140 8.0843849
5.0348625 3.5085626 6.1490941 6.7917237 6.9059124 7.9332476 6.3714423 7.9792676
4.9025526 3.5229278 6.1170917 6.7854109 7.0218363 7.8615804 6.2844033 7.9072204
4.9128733 3.4613943 6.0516806 6.8435845 6.9578700 7.7855597 6.3844814 7.8170853
4.9754057 3.4664397 6.0260386 6.9923263 6.9771056 7.9197445 6.3005352 7.8149223
4.9459567 3.5893309 5.9493222 7.0086279 6.8992620 8.0448771 6.3910947 7.7865667
4.8839936 3.4288230 5.9115872 7.0869031 6.9155493 7.9757118 6.3109345 7.7603045
4.8863893 3.2936761 5.8543358 7.0334454 6.8349590 8.1022596 6.2581439 7.7614274
4.8766346 3.2162015 5.9470391 7.0770030 6.8424220 8.1177340 6.2232361 7.8042035
4.7249799 3.0808384 5.9387341 7.0319338 6.7257667 8.1394997 6.1717806 7.9181180
4.6755376 3.1095295 5.8573966 6.8790307 6.8103871 8.0896845 6.0605340 7.9819822
4.6575308 2.9217079 5.7857924 6.7309623 6.8460579 8.0390644 5.9834733 7.9988017
4.6088285 2.7601397 5.7641282 6.8354702 6.9602556 7.8071952 5.9204488 8.0574236
4.6983538 2.7100449 5.6227317 6.9035039 7.0654163 7.6797118 5.8805943 8.0784969
4.7976632 2.6868093 5.5716214 7.0010219 7.1670074 7.6119351 5.7926335 8.1802654
4.9785914 2.7616260 5.6213865 6.9565606 7.1383562 7.5303683 5.8997493 8.2077866
5.0336385 2.8381982 5.6609573 7.0197449 7.0123076 7.6938658 5.9521399 8.3035355
4.9673572 2.9074523 5.6830740 7.2128797 6.9590230 7.7966080 5.9074588 8.3576670
4.9368267 2.9112678 5.7432117 7.4035616 6.9619799 7.8146706 5.9155512 8.3230906
4.8671513 3.1075487 5.7073932 7.6469345 6.9600244 7.8212600 5.8435469 8.3721046
4.8452625 3.0817556 5.7356348 7.7029338 6.9272575 7.7356243 5.9764991 8.3757381
4.7987289 2.9667592 5.7142115 7.8225298 6.9833007 7.7758341 5.8654652 8.4012804
4.8608856 2.8498008 5.7772751 7.7978382 6.8406563 7.7657995 5.8488851 8.3381548
4.8351130 2.7874513 5.7868657 7.6999054 6.7423916 7.8357158 5.7686076 8.2353048
4.8083901 2.8538761 5.8141017 7.7038250 6.6348743 7.8353868 5.7609982 8.2255154
4.8977833 2.8663130 5.8484139 7.6326723 6.6367435 7.8018475 5.7292180 8.1210222
4.8669124 2.6535261 5.8273621 7.5477757 6.7279282 7.8080850 5.5195155 8.1250668
4.8889961 2.7506061 5.9984407 7.5571532 6.7940102 7.7269268 5.5493746 8.1769609
4.7419147 2.7318680 5.8909521 7.5077543 6.8420873 7.7288647 5.4164343 8.0491667
4.5848856 2.6717658 5.9919462 7.4387736 6.9365225 7.7146964 5.3557324 8.0375357
4.6013083 2.8197265 6.1336803 7.4721093 6.9589052 7.6658397 5.3171711 7.9748249
4.6132994 2.7704494 6.1193724 7.4161320 6.9525285 7.5242572 5.2858801 7.9844804
4.7052822 2.7017868 6.2733579 7.3577714 6.9341888 7.5011258 5.2833095 8.0227594
4.7075181 2.7812741 6.3007331 7.2618818 6.9052191 7.5041609 5.2163739 8.0773907
4.6414561 2.7814748 6.2014451 7.2230973 6.9338198 7.4980679 5.1616788 8.2077055
4.4908056 2.7792182 6.1422329 7.0648441 7.0120740 7.6713576 5.2087560 8.2986612
4.4638214 2.7592812 6.1548791 6.9299417 7.1123428 7.5860829 5.0977511 8.2450686
4.4558425 2.8073163 6.2082515 6.9000483 7.1338105 7.6419673 5.1499801 8.3449907
4.4309754 2.8019843 6.1994815 6.8920941 7.1433272 7.5695758 5.1633525 8.3624268
4.5480266 2.8964672 6.2104793 6.9183731 7.1016779 7.4794354 5.4045677 8.4322767
4.5905991 3.0056391 6.1661315 6.8844376 7.1810627 7.4511456 5.5545025 8.4260521
4.6861434 3.0950139 6.3148284 6.7494907 7.1145935 7.4012675 5.6681194 8.4717865
4.7151079 3.0566628 6.4924250 6.7666540 7.0055213 7.3923573 5.8214502 8.5381575
4.8318458 3.0685318 6.4793701 6.8208809 7.0520644 7.4716139 5.9233885 8.5837841
4.7903728 3.0336933 6.5623565 6.7811460 7.0956869 7.5834880 5.9758396 8.5286207
4.8604956 2.9443765 6.6046834 6.7742410 7.1307468 7.6821208 6.0106392 8.4772854
4.8357091 2.9903922 6.6927981 6.7902293 7.1082678 7.7762151 6.1543541 8.5500116
4.7719355 3.0156898 6.6760578 6.9399748 7.1592169 7.8059759 6.2963262 8.6584148
4.8416743 3.0338848 6.7834911 7.0307703 7.1043444 7.8284149 6.3906054 8.7914915
4.9039874 2.9231522 6.7728791 7.0346866 7.1758175 7.8076673 6.5291739 8.9447250
4.8673248 2.8014934 6.8310289 7.0842671 7.1475034 7.7336607 6.5949841 8.9244347
4.7729230 2.6525671 6.8677096 7.0081706 7.2622995 7.7071500 6.5951838 8.8442497
4.7432413 2.5731645 6.8669105 6.9826164 7.2360320 7.6606774 6.6068172 8.7735262
4.6935987 2.4980741 6.9403329 6.9456768 7.2190742 7.7724919 6.5287857 8.8268919
4.7431026 2.5162420 6.7801404 6.9337673 7.1993632 7.7392640 6.5379891 8.7539597
4.7272830 2.5292869 6.8754177 6.9382191 7.1958947 7.7982616 6.5945868 8.7601538
4.7167759 2.4928184 6.9079628 6.8349133 7.2540913 7.8243737 6.6252403 8.6724024
4.7096219 2.5004637 6.9311328 6.7617168 7.2950020 7.8711176 6.6224928 8.6546812
4.7482610 2.4208398 6.8637314 6.7845263 7.2074218 7.9517961 6.6654129 8.5659075
4.9077106 2.4227386 6.7491007 6.7980356 7.1933508 7.8730159 6.6668673 8.6837187
4.9328017 2.3948150 6.7748289 6.8035755 7.0898194 7.8727050 6.6525326 8.7283983
4.8583660 2.3171053 6.7101884 6.7559862 7.0447607 7.8948174 6.7066879 8.7667398
4.8624845 2.2483363 6.7056608 6.6850677 6.9913468 8.0404396 6.6460962 8.7215166
4.9811640 2.0461729 6.5451083 6.5390210 6.9740171 8.1319389 6.6470661 8.6764603
4.8981009 1.9157838 6.4736443 6.5447965 6.9552164 8.1986771 6.6269341 8.7055912
4.9918585 1.8582245 6.5325680 6.4661889 6.7723746 8.1218157 6.4904604 8.6623449
4.9335117 1.8861352 6.4561310 6.5407352 6.7776079 7.9627013 6.3789740 8.7167568
4.9659057 1.7997043 6.4406519 6.6440978 6.8024707 7.8428407 6.3187637 8.6874266
4.9043169 1.7998867 6.4086771 6.6461105 6.7872324 7.8433270 6.2681231 8.6894464
4.9575748 1.7189142 6.4110870 6.5955501 6.8018847 7.9670534 6.2126260 8.5817947
4.8808546 1.6489565 6.4079213 6.5993285 6.6944327 8.1090784 6.2643828 8.5201902
4.9936461 1.6241716 6.3915458 6.5451474 6.6353955 8.1406164 6.3642359 8.3465214
4.9788127 1.5295947 6.2971072 6.5345449 6.6283035 8.2109528 6.3956842 8.2796726
4.9748335 1.4470659 6.2416673 6.5633473 6.7405806 8.3337965 6.5754275 8.2786245
4.9811311 1.3506765 6.3246303 6.5889869 6.7837477 8.2614927 6.5263371 8.3424330
4.9017434 1.3482660 6.3415060 6.5610018 6.8097973 8.3136778 6.6019545 8.3647776
4.8880405 1.1563779 6.3463521 6.5427341 6.8053837 8.2728167 6.5885882 8.4959221
4.7150154 1.3396448 6.3688774 6.6076088 6.8161216 8.2735729 6.5783486 8.4960737
4.7560697 1.4453300 6.3370028 6.5808783 6.9286895 8.0692205 6.4494648 8.3752232
4.8634887 1.4799480 6.2892761 6.6608782 6.9658976 7.8884330 6.4528003 8.2557621
4.7880287 1.3935988 6.4211578 6.6156960 7.0962014 7.8564568 6.4069371 8.2497301
4.8802800 1.4390446 6.5739779 6.6067376 7.0181346 7.8834634 6.4914513 8.1755915
4.8347487 1.4071901 6.5532508 6.5883012 7.0688944 7.8865862 6.5684347 8.1618404
4.6973009 1.4108106 6.3942518 6.5859365 7.0461078 7.9128757 6.5886521 8.2059841
4.7450266 1.3494275 6.3411117 6.5221882 6.9910936 7.9081841 6.6261764 8.3361845
4.7581782 1.3198855 6.2024102 6.5742145 7.0539117 7.9316125 6.6870656 8.2733212
4.9310765 1.1748233 6.1052194 6.6938572 7.1101985 7.9819064 6.7096963 8.2777424
5.1321645 1.1772947 5.9641590 6.7024345 7.0470347 8.0059586 6.7459326 8.2655468
5.1007023 1.1467011 5.9758239 6.6842771 7.0335536 7.9762206 6.6947312 8.3189287
5.0061021 1.0513688 5.9015460 6.6643376 7.0122280 7.9380040 6.6657615 8.3239212
4.9417305 1.0674561 5.9349608 6.6123495 6.9509826 8.0488596 6.4059706 8.2317066
4.9230080 1.0264412 5.9125357 6.5801678 7.0402498 7.9944143 6.3246965 8.2761278
4.8747535 1.0194013 5.8561921 6.4816699 7.0129371 7.9688230 6.3168669 8.3325624
4.7965994 0.8863257 5.7784543 6.4727173 7.0201855 7.8453884 6.4585176 8.3448420
4.8264370 0.9806575 5.7432661 6.4478235 7.0818772 7.9511695 6.4387646 8.2873049
4.7202735 0.9902750 5.7277226 6.4592190 7.0784678 8.0020666 6.3531075 8.5086174
4.7905393 0.9797529 5.6436071 6.4211931 7.0382533 7.9410248 6.3720317 8.5190592
4.8287983 1.0072919 5.6401687 6.4081621 6.9848375 8.0407906 6.5774384 8.6302366
4.8674431 0.9184752 5.6103506 6.3447843 6.9159198 8.0663061 6.5560532 8.6671705
4.9345770 0.9481535 5.7573614 6.4752884 6.9104791 8.1349840 6.5275311 8.7103081
4.9757166 0.9035009 5.8085337 6.4146080 7.0602608 8.0217886 6.3331680 8.6698542
4.9901357 1.0574030 5.8492532 6.4287281 6.9849224 7.9898024 6.2318444 8.5283585
4.9738102 0.9861541 5.8464260 6.3696470 7.0764942 7.9929132 6.1591930 8.4692602
4.9728999 0.9555978 5.7982192 6.4251685 7.0475459 8.0545664 6.3023267 8.5340157
4.8669391 0.9475952 5.7685356 6.2956347 6.9944830 8.1033077 6.3764896 8.5194550
4.9324727 1.0026538 5.6769938 6.3082933 6.8744879 8.1866293 6.4611263 8.4207611
4.9621372 0.9600900 5.6807175 6.3124127 6.7541351 8.2454643 6.5278602 8.3413706
5.0320845 0.9886113 5.5687923 6.3028069 6.7921891 8.1877031 6.5452952 8.4782085
5.0041952 0.8959606 5.5617480 6.3772788 6.8707709 8.0858994 6.4354033 8.5376244
5.0474582 1.0058485 5.3717222 6.3787112 6.9849944 8.0379086 6.4189305 8.5336428
5.1219110 0.9250813 5.4111595 6.5056982 7.0459633 8.0938931 6.3632112 8.5817900
5.1559587 1.0081192 5.4628911 6.5998964 6.9572973 8.1509953 6.3173780 8.6486082
5.2318296 0.9190680 5.4408002 6.6203804 6.9365673 8.2222815 6.2708793 8.7519531
5.2363334 0.9753927 5.4269357 6.7154131 6.7701626 8.2730970 6.2388191 8.8417826
5.1898313 0.8749021 5.5352044 6.6622872 6.6508017 8.1963539 6.3414226 8.8561354
5.1935005 0.9451901 5.6256528 6.6300311 6.5625229 8.1379223 6.3478680 9.0052786
5.2376132 0.9672102 5.6527886 6.5196815 6.6194925 8.1306171 6.2948847 8.9562635
5.1391416 0.8983369 5.7020540 6.4397326 6.6116476 8.1051702 6.1325426 8.9410620
5.1339612 0.9751796 5.7751889 6.3359966 6.5279646 8.0598803 6.0495253 8.9429293
5.0768294 0.9405149 5.7502885 6.3376470 6.4665918 8.0333939 5.9687324 8.8929090
4.9875522 0.9819824 5.7981200 6.3536572 6.3627582 7.9346247 5.9574060 8.8475437
5.0048790 0.9611840 5.9599953 6.2945681 6.3887453 7.8484173 5.9120493 8.9731627
5.0434680 1.0197093 6.0628467 6.3581057 6.4301300 7.6800175 5.8876042 9.0188398
5.1477056 0.9489154 6.1781569 6.3394570 6.5046325 7.7258668 6.0047011 9.0635157
5.1287713 1.0148454 6.1624675 6.3752437 6.3957129 7.7865200 5.9454412 9.0947084
5.0444818 0.9011163 6.1886225 6.4441490 6.4279075 7.7696967 5.9446177 9.0866690
4.9431815 0.9043187 6.2209325 6.4407582 6.4602728 7.8615656 6.0313945 9.0605888
4.9138803 1.0248139 6.1620808 6.3902655 6.6482449 7.9368033 5.9459991 9.0639896
4.8760638 0.9626679 6.2553325 6.2727857 6.7788320 7.9258323 5.8397565 9.1064720
4.8761053 0.9527479 6.2745805 6.2297311 6.8701982 7.9263711 5.8557105 9.1380749
4.9079046 0.9450910 6.2389531 6.1005406 6.9257541 7.9325666 5.9060488 9.2849607
4.7879672 1.0096991 6.2868824 6.0877891 6.9908395 7.9230947 5.8933105 9.2529373
4.8561707 0.9586824 6.2983847 6.0647445 7.0861344 7.9612432 5.9418154 9.4217739
4.9024515 1.0147344 6.4272709 6.1218972 7.1382136 7.8888483 5.9598455 9.5456610
4.8181014 0.9254937 6.4992847 6.0608454 7.1058517 7.8060703 5.9829416 9.7132320
4.6971631 0.9586110 6.6107469 6.0402293 7.0240850 7.8233800 6.0644307 9.7196980
4.6951737 1.0267373 6.6067061 6.1083913 7.0359206 7.8411307 6.0617700 9.7840328
4.6999712 0.8862956 6.5970464 6.1728005 7.1022649 7.7699609 6.1618185 9.9056435
4.6914225 0.9159506 6.4581361 6.1174107 7.2002773 7.6433239 6.2057614 9.9802952
4.6907063 1.0035486 6.3981886 6.1264515 7.3109984 7.5996361 6.1893640 10.1481133
4.7804813 0.9717208 6.4240136 6.2319231 7.3100567 7.5531106 6.2949591 10.1598635
4.7574987 0.9564323 6.4471183 6.2222614 7.2288013 7.6564360 6.2180905 10.1849918
4.9009571 0.8975227 6.5224166 6.2204614 7.1894622 7.6420302 6.1094098 10.2875872
4.7569547 0.9637291 6.6681738 6.2705626 7.0681229 7.7258277 6.0629215 10.3795767
4.5184879 0.9481937 6.5635986 6.2717810 7.0314183 7.7198644 6.1021194 10.4505968
4.4178615 0.8819407 6.5580339 6.2716160 6.9906621 7.5992851 6.2067676 10.3903065
4.4386878 1.0523158 6.4690638 6.3913798 6.9932585 7.5512729 6.1879454 10.3185654
4.5199499 0.9320791 6.3780036 6.4932060 6.9355202 7.4972067 6.2949715 10.1896305
4.5597730 0.9794145 6.3827672 6.5476279 6.9567118 7.5095220 6.2182846 10.0354118
4.5262876 0.9395460 6.3431573 6.6981564 6.8598814 7.5398488 6.2020669 10.0540209
4.5701704 1.0365658 6.5597873 6.7251701 6.8679080 7.5621228 6.2303095 10.0666409
4.6042500 0.9245267 6.6710200 6.7733874 6.8778300 7.6937127 6.2265196 10.0968761
4.6480441 1.0181698 6.7461472 6.7391014 6.9408646 7.6815662 6.3034806 10.1092405
4.5791712 0.9782037 6.7861156 6.6807137 6.9901781 7.7489128 6.2036757 10.0723591
4.5407910 0.8426154 6.7051759 6.5999532 7.1472340 7.7798491 6.3325043 9.9737129
4.4929929 1.0101959 6.7075953 6.4919095 7.1461701 7.8278365 6.2149749 9.9364719
4.4456944 0.9475783 6.7512593 6.4114375 7.2921391 7.8180051 6.1112981 9.9432621
4.4066548 0.9364912 6.7500391 6.4099917 7.3440170 7.7664132 6.0271440 9.8083296
4.4240675 0.9348439 6.8096194 6.4346018 7.3020606 7.8118992 6.0390806 9.7435484
4.5073028 0.9817589 6.9491591 6.3350229 7.3375711 7.7491221 6.0743055 9.6868992
4.3692994 0.9609601 6.9108429 6.2170157 7.3790250 7.6770639 6.0294809 9.5964012
4.2686334 0.9776320 6.8732777 6.1237569 7.3882046 7.7577496 6.1235352 9.5616951
4.3308196 0.9564710 6.7957983 6.0087228 7.3796854 7.7969718 6.0506511 9.5612259
4.3309422 0.9592541 6.7423501 5.9504170 7.3681531 7.8076854 5.9897523 9.5758238
4.2766623 0.8510039 6.6686096 5.8344674 7.4230061 7.7851171 6.1420965 9.4580050
4.3466177 0.9363397 6.5977755 5.8042231 7.3395872 7.7474861 6.2329140 9.3647661
4.3364115 0.9981662 6.5245471 5.7395301 7.4454799 7.6346107 6.3762088 9.3376541
4.4843001 0.9617767 6.5860653 5.8914218 7.4588108 7.5806603 6.4914031 9.2926416
4.4108448 0.9624549 6.5705476 5.8759637 7.4641538 7.4965262 6.6592293 9.2545176
4.5030389 0.9486604 6.6028323 5.9317427 7.5570464 7.4803138 6.6845894 9.3120346
4.4083600 0.9621981 6.6644015 5.9723144 7.4676585 7.5002851 6.6950526 9.3879366
4.4043145 0.8791066 6.6016645 5.9973717 7.5047750 7.4251990 6.6686125 9.3906126
4.4408126 1.0256041 6.5992074 5.9930935 7.4500504 7.5573912 6.5833344 9.3647642
4.5511432 0.9958365 6.5251846 6.0878153 7.4356589 7.6806369 6.5755081 9.3047686
4.5507493 0.9455295 6.4334979 6.0811100 7.3829684 7.7546067 6.5560203 9.3582382
4.6021481 0.9666021 6.4665136 6.0059361 7.3899331 7.8005357 6.6065216 9.4088316
4.5089397 0.8994152 6.5372577 6.0197101 7.3048296 7.8483615 6.5887561 9.4410896
4.4322047 0.9514312 6.5267773 5.9653802 7.2361393 7.9854727 6.4399776 9.5952044
4.4422650 0.9623488 6.5654016 5.9483256 7.2757497 8.0910177 6.4230628 9.7313147
4.4392405 0.9979320 6.4968948 5.9341784 7.1521029 8.1935387 6.3705902 9.8891068
4.4492784 0.9545804 6.5037932 5.9246006 7.0949931 8.1682510 6.3932076 9.9448566
4.4346280 0.9572453 6.5600243 5.8453298 7.0846395 8.1781731 6.4417348 9.9998140
4.4856563 0.9780736 6.4861617 5.7955008 7.0994854 8.2186985 6.3309965 10.0082922
4.4376001 0.9869532 6.3991752 5.8408051 7.0563993 8.1635151 6.3943229 9.9659376
4.3730745 0.9853067 6.2862062 5.8180265 7.0866628 8.1847658 6.4116802 10.0423050
4.3380661 0.9745135 6.2545452 5.9142423 7.0265846 8.2001429 6.3663588 9.9955750
4.4499307 0.9184555 6.3657799 5.9451885 6.9990320 8.0986567 6.3538361 9.9481411
4.5209641 0.9011750 6.2751536 6.0900059 6.9135957 8.0604639 6.3705320 10.0254564
4.6867533 0.9517739 6.3305573 6.1179633 6.8861017 8.0820799 6.2966051 10.0863514
4.8120608 1.0056734 6.3474069 6.0920787 6.8503528 7.9980407 6.3005166 10.1540089
4.8219585 0.9689928 6.4754767 6.0976348 6.8614311 8.0205660 6.1559744 10.1856737
4.6885390 1.0054405 6.5495229 6.0197148 6.9674711 8.0549850 6.1424122 10.1318417
4.6624684 0.9600643 6.6300883 6.0629840 7.0330439 8.0475731 6.0961266 9.9994488
4.5673599 0.9843257 6.6520300 6.1338511 7.1275926 8.0410156 5.9666467 10.0312405
4.5830941 0.9266688 6.7131958 6.1389642 7.0606165 8.0490665 6.0209846 9.9210281
4.5341325 0.9936392 6.7149882 6.1078830 7.0594239 8.0655575 5.9742670 9.9119864
4.4128633 0.8936172 6.7073765 6.0934582 7.2889662 8.1587782 6.0051074 9.8576450
4.4412675 1.0095587 6.8536162 6.0385590 7.4175687 8.1917639 6.0610223 9.9147835
4.3799629 0.8941203 6.8231707 5.9778471 7.5899577 8.1319094 6.0661983 9.8450174
4.4342012 1.0065398 6.8012590 5.8983130 7.7507415 8.1518555 6.1154518 9.8388071
4.5751529 0.8944511 6.8380771 5.9641337 7.6404090 8.2786455 6.1408496 9.8582001
4.4979587 0.9619150 6.8210597 6.0072384 7.6296759 8.2295809 6.1503115 9.8152933
4.4327126 0.9127073 6.8250589 5.9900899 7.5346317 8.2024860 6.1553884 9.7723484
4.4010820 0.9658155 6.7503338 5.9831996 7.5048308 8.0051746 6.1176782 9.7025061
4.4286427 0.9533587 6.7039289 6.0848966 7.4496584 8.0674734 6.0802817 9.6899681
4.3007922 0.9889483 6.6791196 6.1440978 7.4641395 8.0151968 6.0235810 9.6204815
4.2447982 0.9155452 6.7238154 6.2017465 7.4859476 8.1404991 5.9118495 9.5666857
4.0898094 0.9639952 6.7153726 6.2167306 7.4363356 8.3331728 5.8654408 9.4100342
4.1395583 1.0371326 6.7415633 6.2222509 7.3467736 8.5559750 5.8970079 9.4227619
4.1291323 1.0059364 6.7641506 6.2504625 7.4058585 8.6478462 5.8552094 9.2942553
4.2100267 0.8944058 6.7261090 6.2992697 7.4177051 8.7209034 5.7453833 9.2952852
4.3277225 0.9047491 6.6311808 6.3864651 7.4147220 8.7079382 5.6774464 9.2583265
4.4493036 1.0241199 6.5538573 6.3990264 7.3869605 8.6862001 5.7384057 9.2347250
4.6067204 0.9742833 6.6110506 6.5087500 7.3047347 8.6236944 5.6731153 9.1940041
4.6111760 0.9181359 6.5911422 6.5193024 7.2917838 8.7209530 5.6718540 9.2160130
4.6628890 0.9643853 6.5822878 6.4852705 7.2549725 8.6992693 5.5140944 9.1105213
4.8051257 0.9883319 6.4891262 6.6098876 7.2528853 8.6772652 5.5685148 9.0879173
4.9194179 0.9227766 6.5386338 6.5936961 7.1988049 8.6592903 5.5707903 8.9708185
5.0117121 0.8859214 6.5563312 6.5848312 7.1315584 8.6221342 5.5269861 8.8399487
5.0160484 0.9754038 6.5171804 6.5866747 7.1786962 8.4949932 5.6622200 8.8609228
4.9725146 0.9697302 6.5017419 6.5513730 7.1109066 8.4481564 5.7144361 8.8031111
5.0427113 0.9315781 6.5390348 6.6054945 7.0632849 8.2902622 5.8341007 8.9115429
5.0538683 0.9243966 6.5274310 6.5642896 7.0576687 8.2497931 5.7516832 8.9387188
5.0946779 1.0169313 6.5391908 6.5658841 7.1740766 8.3504848 5.7491417 9.0241413
5.0793009 0.9413164 6.5767241 6.3912468 7.2931046 8.5146084 5.7781072 8.8562737
5.0994811 0.9488791 6.5740523 6.4956770 7.4245019 8.5558872 5.8258901 8.9599714
5.1404328 0.9485331 6.5344272 6.5066872 7.4330692 8.6022396 5.8673525 9.0072145
5.1156950 0.9332682 6.4727221 6.4520903 7.4017582 8.6353874 5.9331365 8.9710197
5.1170983 0.9863833 6.4086185 6.4236598 7.2952232 8.6095438 6.0030866 9.0760117
5.0700903 0.9061460 6.3667922 6.4934092 7.3633151 8.5971251 5.8706679 9.1152563
5.1565304 0.9752210 6.4142036 6.5809560 7.3329048 8.5562057 5.8268437 9.1013374
5.1788998 0.8990404 6.4611788 6.4786067 7.3720798 8.5990438 5.9101744 9.1785860
5.1932893 0.9957064 6.4558420 6.4104309 7.3764915 8.6975451 5.8438210 9.3052998
5.2325778 0.8662585 6.3425059 6.3369112 7.4201398 8.7490129 5.8381763 9.3426437
5.2305474 1.0025120 6.2937350 6.2787032 7.4968629 8.7063675 5.8707347 9.4659815
5.3590512 0.9418504 6.1738224 6.2597027 7.4382739 8.7008629 5.8338404 9.5745335
5.3121090 0.9135178 6.0627179 6.3473644 7.4355025 8.7085114 5.9298019 9.7107334
5.2710891 0.9238431 6.1466842 6.4683075 7.4251165 8.7234735 6.0128713 9.7696457
5.1440983 0.9539638 6.1406593 6.4076600 7.3556585 8.6976719 5.9919963 9.7712250
5.0588074 0.9256086 6.0691018 6.6102829 7.3848176 8.8272619 5.9663696 9.8750248
5.0109925 0.9367759 6.1148500 6.6908326 7.2392516 8.7274599 5.9378581 9.8607779
5.0239048 0.9906033 6.0223961 6.7038875 7.0906472 8.7348852 5.9148650 9.8595762
4.9262757 1.0123105 6.0870895 6.7284012 7.1594143 8.6058636 5.8018703 10.0345507
4.9275718 0.9961961 6.1044774 6.6517882 7.1526957 8.6613798 5.8240204 10.1147490
5.0163851 0.9409989 6.1430731 6.4961591 7.1723442 8.6890354 5.8420525 10.1578484
4.9760661 0.8868684 6.1514692 6.2880654 7.0596433 8.7042351 5.8311195 10.2659397
4.9590979 0.9777623 6.1175284 6.2005057 7.0412455 8.7628345 5.8199778 10.4351845
4.9476771 0.9731619 6.0480647 6.1344147 6.9817357 8.6611872 5.8302560 10.3720951
5.0130777 0.9390233 6.0671320 6.1838112 6.9738932 8.6032352 5.9318414 10.2974310
5.0544615 0.9272153 5.9855914 6.2396793 6.8050027 8.4843512 5.9642839 10.3700809
5.0231504 0.9801708 5.9961662 6.3463931 6.7361765 8.4363298 6.0596781 10.4483099
4.9837537 0.9748749 5.9794059 6.3942666 6.7221303 8.5254622 6.0033517 10.4604378
5.0712118 0.9496424 6.1467953 6.3987193 6.8186350 8.5187244 5.9525943 10.5311441
4.8676391 0.9930357 6.1071072 6.3273411 6.8431954 8.5436506 6.0245967 10.6366100
4.8825965 0.8914955 6.1870136 6.4348354 6.9175487 8.5312634 6.0146241 10.7451420
4.7072430 0.9779955 6.1374331 6.4141521 6.8121572 8.4456844 5.9924664 10.8261251
4.7590227 0.9295624 6.1528463 6.4245553 6.8888507 8.4613295 5.8613086 10.8052702
4.7234669 0.9194292 6.1462326 6.4890065 6.9233289 8.4571838 5.9087811 10.8949490
4.6961594 0.9242049 6.1355662 6.4947109 6.9005203 8.5942335 5.8012829 10.9300146
4.5878358 0.9657388 6.0473671 6.4327922 6.7471671 8.5774536 5.9230785 10.8248568
4.5169859 0.9977130 5.9371715 6.4229336 6.7680545 8.5898952 5.8476176 10.8129778
4.5186505 0.9220225 5.8861747 6.5407524 6.8136287 8.5811176 5.7899313 10.8548727
4.5035229 0.9133750 5.8303094 6.6149163 6.8487859 8.6564150 5.8784423 10.9062929
4.5317369 1.0024776 5.7550645 6.6694021 6.8231406 8.7238960 5.7711072 10.9602938
4.6152959 0.9353527 5.8568254 6.6979423 6.8928785 8.8247643 5.7535138 10.9366016
4.6564445 0.8886140 5.9186864 6.7469912 6.9385538 8.8546829 5.7195206 10.8195372
4.6881413 0.9023213 5.9694510 6.7717037 7.0119014 8.9631023 5.7994599 10.6741610
4.7221284 0.9442304 5.9707112 6.6847758 6.9684334 8.9689493 5.7077999 10.6275644
4.7483721 0.9881385 5.8489280 6.5495143 7.0053315 8.9667683 5.7713847 10.4321394
4.7357635 0.9543263 5.9910254 6.4730592 6.9023466 8.9806232 5.8740263 10.4441223
4.7196054 0.9858431 5.9248166 6.4541883 6.9680295 8.9484282 5.8735051 10.5075312
4.7116132 1.0246191 5.9411988 6.4710584 6.9351668 8.8994293 5.8689928 10.5409508
4.9018192 0.9239704 5.9534521 6.4435010 7.0347934 8.8744650 5.9285703 10.4993258
4.8544803 1.0183693 6.0038838 6.5217032 7.0980630 8.9102468 5.8357744 10.4527082
4.8208919 0.8834382 6.0421286 6.4995337 7.1256742 9.0312634 5.9069686 10.6129398
4.9300404 0.9487530 6.0327344 6.4566908 7.0283079 9.1129456 5.8525558 10.4967651
4.9418259 0.9247946 5.9845543 6.5414085 6.9309764 9.0385914 5.9235034 10.6166945
5.0232363 0.9998941 5.9782758 6.4069428 7.0025077 9.0159712 5.9160190 10.5857668
4.9109116 0.9412622 5.8563890 6.5242195 7.1098456 8.9635687 5.9009314 10.6629639
4.9557166 0.9036375 5.7988982 6.4569860 7.1884956 8.9931145 5.9715929 10.6375122
4.9039598 1.0063099 5.7521038 6.5040865 7.3487144 8.9099760 6.0353098 10.6395836
4.8772345 0.8582145 5.8263049 6.5655050 7.3503141 8.9159431 6.0377488 10.6054153
4.8144784 0.9488966 5.7445002 6.5074673 7.2273483 8.9372311 6.1000004 10.3757296
4.6580043 1.0019044 5.7682509 6.5667224 7.0499392 8.9477110 6.0817132 10.3327274
4.7011733 0.8846155 5.8224282 6.5646729 6.9938936 8.9347820 6.0989599 10.4594250
4.7460017 0.9508945 5.9623718 6.6831307 6.9811225 8.8147240 6.2051840 10.5454950
4.8652167 0.9578515 6.0789227 6.6726475 7.0109158 8.8638172 6.1996374 10.6638069
4.9439673 1.0127385 6.1305838 6.6664853 7.0546546 8.9044609 6.1326790 10.5946980
4.8488312 0.9739753 6.1456933 6.6521449 7.0940485 8.8152142 6.0805454 10.4890757
4.8600316 0.9352937 6.1323466 6.6347032 7.1073179 8.7381516 6.2074542 10.3323202
4.7837410 0.9042126 6.1766977 6.5937753 7.2096272 8.6576862 6.2480254 10.2400112
4.7660804 0.9722534 6.2375016 6.5836983 7.1680188 8.7040691 6.2866683 10.2223539
4.7717600 0.8823180 6.1837845 6.5687208 7.1478577 8.7258568 6.3149896 10.1212692
4.8850923 0.9946311 6.2486753 6.4893556 7.2383542 8.6920528 6.5091243 10.1758795
4.7866607 0.9902398 6.3293285 6.4357524 7.2511268 8.6025581 6.4885292 10.0850382
4.6880035 1.0325166 6.3562422 6.2695856 7.1119499 8.5644102 6.4705052 10.0375366
4.6866136 0.9360513 6.3747506 6.2537928 7.1214418 8.5262232 6.4846644 10.0118837
4.6593237 0.9542068 6.4563956 6.2940850 7.0849800 8.5479460 6.3938222 9.9872494
4.6225867 0.8970054 6.5046225 6.2152839 7.1124182 8.5455093 6.3793044 10.0278463
4.6617088 0.8888619 6.5438285 6.1192617 7.1140270 8.6086321 6.3412175 10.1125307
4.6384044 1.0087284 6.4621425 6.0648370 7.0771708 8.6343775 6.4615741 10.1197481
4.7230973 0.9615157 6.4286995 6.0558667 7.0667157 8.4888887 6.4631653 10.0823889
4.6182323 0.9566066 6.3118739 6.1367784 7.3088355 8.4040442 6.4690666 10.1849098
4.5064564 0.9120898 6.2242265 6.0474277 7.3271899 8.4767179 6.5212402 10.1462364
4.5148101 0.9626682 6.1449289 5.9877281 7.3936162 8.5463381 6.6945171 10.1339617
4.4577441 0.9792087 6.0940776 6.0115752 7.3390565 8.5286942 6.6048975 10.0622940
4.3465033 0.9725534 6.0556746 6.0206580 7.1343617 8.5787382 6.5534115 10.0861750
4.2383499 0.9146701 5.9956312 6.0237255 6.9779606 8.5258656 6.6014018 10.1483068
4.2045078 0.9519277 6.0623598 5.9835167 6.9404116 8.4335651 6.6816454 10.2118225
4.0613961 0.9907457 6.0021052 5.8045740 6.8860965 8.4384756 6.7313490 10.1580477
[truncated: 2,803,488 more chars]
