# Supplementary material for: Geometric alignment of aminoacyl-tRNA relative to catalytic centers of the ribosome underpins accurate mRNA decoding
Source: Nat Commun. 2023 Sep 11;14:5582. doi: 10.1038/s41467-023-40404-9 (PMC10495418; doi:10.1038/s41467-023-40404-9)
Supplement: Supplementary file 7 — Source Data [file 41467_2023_40404_MOESM7_ESM.zip › Girodat_Nat_Comm_data/Supplemental Fig 4/Cognate-HygA-Rcca-cca.dat]

9.4974451 9.4974451 9.4974451 9.4974451 9.4974451 9.4974451 9.4974451 9.4974451 9.4974451 9.4974451 9.4974451 9.4974451 9.4974451 9.4974451
9.5419073 9.5888605 9.6101189 9.5765429 9.5817785 9.5526094 9.6255932 9.6218138 9.5624676 9.5967665 9.5973768 9.6102104 9.6312914 9.6056461
9.4495373 9.3485136 9.4431019 9.3511038 9.3399506 9.4168272 9.3922806 9.4652090 9.4286118 9.3754683 9.4383669 9.4295979 9.3823462 9.4197102
9.4003229 9.2660952 9.4335327 9.4362535 9.3546267 9.2867956 9.3381786 9.3768930 9.4594946 9.2651796 9.4518890 9.4415932 9.3644733 9.4500675
9.3977165 9.2629232 9.4891987 9.3402662 9.2656136 9.2092257 9.2553406 9.2194033 9.3187017 9.1171761 9.3581276 9.4275093 9.2691278 9.3733835
9.3573971 9.1352644 9.4300985 9.2085953 9.1319447 9.2025728 9.1277952 9.0610409 9.1984520 9.0029373 9.2628536 9.3181906 9.1607561 9.3126106
9.3825121 9.1250687 9.2925501 9.0745735 9.0983868 9.0628929 9.1390438 8.9779282 9.2456369 8.9178638 9.2243032 9.4018049 9.0536118 9.2279167
9.2477255 9.0473757 9.2456036 9.2127752 9.0376339 9.0257607 9.1464176 8.9149418 9.2687855 8.9295769 9.1141300 9.3684101 8.9791765 9.1787777
9.1335793 9.0413284 9.1960926 9.3100405 9.0043240 8.9362059 9.2896900 8.9496469 9.3513536 8.8899288 9.0151949 9.3722219 9.0942135 9.2409735
9.1134558 8.8978472 9.1239376 9.2951555 8.9945993 8.9446983 9.2869997 9.0774851 9.3969545 8.7947674 9.0244093 9.4207134 9.1617889 9.2941799
9.1737099 8.8243427 9.0094452 9.2189980 9.0407295 8.8860254 9.3425722 9.2525034 9.4539709 8.6798029 8.9758987 9.4262791 9.2322063 9.1469383
9.1224127 8.8132353 8.9435596 9.0954647 9.1864624 8.8871603 9.2318087 9.2350321 9.4199715 8.6018181 8.9011288 9.2775927 9.2363205 8.9917917
9.1140785 8.8822842 8.9493866 8.9851742 9.1678600 8.6798897 9.0409918 9.2758570 9.5007172 8.4613924 8.9083061 9.1626263 9.2036552 8.8250332
9.1107349 8.9329786 8.8802519 8.9081049 9.1376295 8.5815868 9.0418835 9.1984625 9.5087662 8.3467178 8.7928753 9.1173401 9.1426764 8.7885599
9.1707182 8.8650904 8.8859205 8.8011065 9.0984011 8.5181446 9.0410433 9.2520990 9.4234476 8.3289442 8.6734180 9.1832380 9.0393524 8.8264332
9.1881418 8.7977362 8.9248571 8.7876930 8.9660082 8.5988626 9.0789213 9.2385416 9.3999395 8.2379990 8.6194696 9.1929941 8.9543839 8.9787493
9.1288013 8.7528906 8.9525290 8.8222570 8.8502941 8.5617199 9.0953493 9.2060757 9.3039351 8.2169819 8.6236219 9.2325716 8.9364004 9.0618439
9.0482388 8.7602301 8.9388943 8.7959452 8.8664837 8.5313559 9.1460199 9.1893187 9.1224022 8.1379099 8.5407619 9.3255987 8.9887676 9.0288315
9.0936384 8.7468920 8.9153872 8.8043470 8.9910145 8.5141373 9.2009230 9.2407255 9.1351967 8.0913601 8.4527893 9.2921629 9.0520191 9.0264349
9.1300220 8.7986584 8.8810263 8.7466745 9.0708961 8.5638342 9.1751223 9.2641954 9.0002489 7.9920225 8.4205036 9.2427025 9.0936165 9.0077353
9.1327486 8.8738480 8.8141270 8.6690435 9.1060743 8.5668964 9.3106852 9.1732283 9.0690527 8.0301561 8.4492970 9.2787743 9.1067591 9.0185804
9.0832443 8.7359314 8.7090549 8.6848059 9.0674362 8.5415468 9.2807598 9.2781391 9.0272064 7.9423552 8.3361473 9.2068577 9.0720787 8.9086170
9.0321913 8.7198429 8.6569128 8.7704325 9.0379009 8.5945435 9.2428675 9.2764149 9.0818710 7.9360180 8.2847681 9.2027168 9.1298227 8.9142303
8.9548473 8.8076296 8.7097139 8.8515339 8.9118748 8.6399136 9.2497301 9.3177986 8.9486856 7.8853121 8.4153929 9.1949234 8.9751511 8.9120827
8.8370094 8.8682432 8.7094669 8.7656345 8.8119221 8.7374592 9.1294308 9.2418804 8.9541035 7.9273934 8.4630051 9.1609602 8.8767738 8.8782969
8.6445589 8.8826857 8.6935711 8.9074707 8.7972479 8.6225910 9.1058722 9.1473036 8.8647594 7.9810653 8.4185209 9.0656033 8.8551073 8.9125166
8.5398760 9.0539579 8.6014433 8.8404150 8.6671352 8.6527815 9.0430984 9.0463533 8.7516823 7.9367981 8.3734426 8.9757786 8.8234129 8.8042917
8.3407440 9.0383282 8.5742044 8.7704153 8.5576372 8.6290455 9.0254374 9.0341854 8.6340017 7.9346404 8.4253111 8.9959002 8.8437080 8.8013840
8.2717142 9.0765066 8.6247854 8.8324242 8.5012417 8.7173939 9.0891447 9.0467625 8.6025324 7.9918785 8.4722090 9.0625792 8.8306055 8.8038292
8.1961355 9.0259132 8.7174845 8.7710619 8.3434143 8.6380825 9.0668125 9.0718508 8.4920130 8.0468073 8.5512180 9.1887608 8.7686014 8.8261099
8.1354418 9.0666676 8.7629080 8.7742081 8.2796059 8.6364450 9.0847979 9.0880041 8.4365339 8.0461969 8.6621523 9.1555729 8.6448259 8.8184347
8.0673094 9.0701542 8.7044897 8.7072868 8.1813231 8.5615530 8.9911470 9.0292368 8.4638920 8.0409613 8.7270145 9.1147680 8.7562819 8.8211269
8.0621614 9.1729622 8.6245193 8.7133064 8.1278315 8.5633545 9.0158005 8.9163294 8.3829117 7.9900699 8.7150736 9.0114479 8.7442474 8.8777046
8.0924549 9.1571054 8.7028809 8.6766062 7.9792762 8.5477352 8.9627934 8.8026571 8.3791561 7.9396720 8.7097616 8.9734249 8.8433981 8.8495216
8.1878366 9.1672926 8.6928692 8.7135725 7.7949758 8.5487251 8.8887768 8.8668671 8.4308891 8.0176420 8.6352491 8.8327417 8.8049078 8.8474054
8.0812693 9.0879345 8.6790190 8.7790766 7.6894403 8.6142616 8.8827095 8.8547144 8.5286045 8.0407028 8.6422462 8.7885551 8.9190483 8.7407980
8.0067616 9.0820093 8.6662245 8.8057394 7.6205864 8.4752197 8.9090090 8.8755369 8.6226597 8.0124493 8.7274437 8.8913507 8.8887882 8.6757622
7.9353271 9.0387325 8.5437565 8.8892450 7.7227888 8.4007645 8.8885536 8.9502449 8.6699371 7.9892211 8.7235546 8.9353561 8.9259501 8.7347078
7.8680534 8.9679403 8.6147709 8.9098358 7.6700873 8.2469988 8.8661928 9.1124029 8.7067995 8.1053791 8.6676922 9.0601397 8.9895124 8.7623854
7.8785868 8.9178476 8.6419163 8.8381653 7.6709967 8.3142347 8.7479324 9.0855331 8.7283030 8.1774073 8.6600456 8.9756756 8.9289465 8.7201414
7.8930902 8.8638401 8.7114754 8.8412504 7.7176628 8.3143778 8.6205645 9.0565424 8.8234501 8.2078552 8.5694952 8.9669371 8.9112959 8.6994114
7.8881249 8.7684479 8.6737442 8.7372541 7.9170141 8.3068237 8.5334501 8.9923916 8.7566128 8.0960236 8.3619967 8.9433832 8.7798061 8.6790590
7.8864269 8.8178692 8.7459240 8.6531429 7.8689613 8.2432995 8.4696159 8.9407740 8.6822109 8.0539112 8.2368813 8.9894943 8.6614056 8.7177591
7.9891305 8.8501978 8.8502579 8.6589394 7.8691945 8.2547474 8.4688616 8.8422327 8.6974010 7.9622307 8.1278791 8.8920202 8.5054121 8.7126036
7.9317498 8.9400368 8.8403473 8.5828505 8.0317841 8.2411528 8.5280609 8.8602409 8.6022873 7.9130664 8.1159296 8.8301859 8.4741907 8.7025280
7.8485241 8.8816662 8.7738447 8.6575890 8.1537580 8.2527781 8.6618385 8.7705202 8.5305529 7.8346815 8.1240320 8.7946310 8.3410997 8.6861038
7.8268690 8.9334955 8.6316662 8.7545090 8.2376976 8.1643677 8.7914953 8.7014904 8.4519253 7.8327017 8.0383987 8.7368002 8.2713957 8.7707500
7.8949537 8.9389391 8.5979099 8.7480469 8.2571287 8.1375055 8.7563381 8.7205811 8.3467112 7.9063826 7.9701371 8.8130026 8.2544613 8.7734003
7.9080629 8.8922119 8.4771938 8.7123203 8.2618179 8.1839132 8.7933455 8.6571703 8.3013153 7.9470382 7.9116626 8.6962452 8.1189156 8.8831949
7.8369098 8.8605890 8.4241171 8.6251450 8.2706938 8.0751734 8.7883167 8.6032362 8.2872648 7.8959055 7.9459524 8.7762079 8.1638765 8.8571711
7.7627530 8.7163076 8.4503689 8.5655212 8.2402697 8.0776825 8.7370195 8.5675144 8.2824450 7.8704681 8.0106993 8.7379379 8.1580648 8.7896833
7.7779536 8.6198015 8.4935894 8.5765371 8.2349558 8.1086884 8.7019835 8.5035381 8.2989378 7.8163714 7.9377346 8.7972870 8.2904253 8.6742172
7.7560101 8.6758509 8.4034204 8.5715771 8.2944355 8.1670790 8.6692648 8.5260239 8.2968035 7.7490101 7.9143152 8.7827120 8.3933163 8.5716619
7.5964737 8.6211557 8.4302444 8.6154861 8.3494663 8.2274513 8.7018166 8.5302134 8.3360119 7.7326088 7.8406777 8.7514811 8.2794161 8.5343208
7.5965986 8.7572336 8.4765329 8.7136230 8.3957510 8.3303623 8.7640247 8.6275873 8.4510641 7.7697988 7.8821349 8.5938807 8.2545404 8.5192804
7.5636110 8.8825932 8.5306492 8.7656097 8.3952160 8.3200512 8.8263168 8.7450781 8.5145550 7.8209915 7.9325762 8.5719156 8.2016602 8.5492821
7.5331717 8.8730783 8.5306091 8.7360382 8.4254618 8.3428335 8.8639212 8.7333803 8.6008959 7.8823495 7.9923983 8.4976969 8.0024929 8.5651083
7.6077766 8.8533869 8.5558290 8.6805563 8.5118208 8.3030252 8.7654972 8.6796885 8.5948477 8.0090542 8.0221300 8.5399570 8.0248060 8.6479549
7.6009965 8.8105421 8.5325689 8.6921129 8.4850273 8.2925291 8.6903563 8.6424522 8.6101599 8.0724697 8.0537739 8.5337811 7.8701777 8.7161074
7.5791125 8.6833820 8.4321861 8.7130566 8.5014315 8.2150774 8.8289499 8.6096535 8.6418486 8.2048950 8.0014973 8.6659842 7.8600678 8.6595507
7.4713798 8.6263170 8.4954147 8.6501703 8.6126003 8.2291374 8.7369499 8.5880775 8.6549873 8.3541498 7.9250622 8.5425234 7.7630582 8.6808081
7.4940343 8.5990648 8.4734888 8.5781584 8.6926384 8.1416531 8.7537584 8.5999575 8.6937695 8.4510069 7.8524146 8.5004950 7.6619101 8.6366243
7.6507654 8.6045389 8.4478149 8.5237255 8.6866407 7.9689050 8.7227716 8.5975962 8.7025137 8.3781109 7.8284640 8.4602385 7.5019236 8.6638203
7.7337885 8.6191587 8.4181547 8.4227104 8.6456280 7.9669433 8.6881771 8.6172037 8.6613150 8.3111954 7.8194218 8.4032412 7.4373293 8.7949867
7.7760472 8.7026205 8.4165058 8.3449011 8.6014996 7.9436212 8.7493153 8.6637554 8.6909847 8.2882805 7.8670464 8.3310013 7.4060321 8.8692131
7.7280874 8.8989449 8.4559908 8.3028488 8.5147409 7.8568549 8.6944981 8.6709108 8.6435785 8.2078829 7.8401093 8.2310095 7.3292651 8.9026203
7.6298451 9.0237331 8.4665775 8.2340021 8.3962831 7.8973012 8.8275261 8.7006884 8.5136461 8.1636972 7.8880849 8.1768055 7.3572979 8.8420725
7.5897307 9.0727701 8.4401274 8.2513762 8.4095898 7.9461226 8.8805246 8.6206656 8.5019302 8.2016668 7.7823620 8.1336288 7.3677111 8.7028913
7.6576862 9.1543150 8.4765224 8.3155823 8.2998943 7.9581785 8.8816175 8.5248213 8.3961105 8.2594481 7.8654108 8.1617022 7.4723072 8.5983982
7.6894498 9.0114746 8.4148140 8.2723989 8.2614136 7.9032311 8.9116526 8.5809498 8.3789053 8.2482958 7.8904877 8.0957012 7.4393568 8.4697037
7.7090616 8.9620838 8.4968338 8.3166132 8.2713261 7.9586000 8.9448242 8.5133495 8.4751673 8.2029581 8.0000515 8.0963631 7.4372311 8.4142599
7.6890597 9.0443640 8.5246763 8.2817001 8.1995153 8.0557079 8.9999294 8.5048761 8.5627575 8.1602039 7.9295692 8.0570679 7.4589462 8.3807650
7.7007170 9.0553055 8.6325245 8.2493629 8.1336117 8.0835915 8.9133968 8.5832443 8.6429176 8.2807684 7.9375510 8.1310463 7.3343577 8.3720608
7.6854115 8.9953480 8.5891333 8.1563616 8.1003160 8.0033092 8.8044319 8.5053043 8.7721872 8.1399279 7.8987088 8.1155329 7.3475347 8.4936943
7.7313390 8.8977394 8.5695791 8.1885004 8.0941286 7.9914589 8.7539291 8.4167957 8.7634745 8.1803551 7.9601493 8.1331406 7.4756794 8.4616547
7.7286258 8.9485159 8.5461836 8.2385387 8.0948477 7.9293566 8.6289358 8.3415556 8.7798080 8.0838909 7.9738407 8.1488266 7.4944134 8.4512882
7.7072568 9.0169792 8.5669575 8.4200830 8.1563950 7.8711977 8.5345478 8.3154430 8.7133713 8.0447559 8.0916748 8.1672277 7.6042662 8.3816013
7.6604919 8.9159050 8.6238575 8.4811850 8.2217770 7.8506284 8.4614506 8.3269148 8.6660566 8.0714607 8.0764494 8.1896000 7.5149536 8.3930397
7.7442365 8.8761749 8.6659718 8.5062218 8.2294693 7.7814651 8.3038740 8.4285727 8.5825281 8.2206097 8.1250334 8.1577797 7.4315906 8.3536615
7.6998444 8.8288574 8.6231766 8.5044565 8.1670570 7.6886115 8.3111668 8.4337654 8.5383692 8.3190861 8.1586323 8.1207905 7.4402370 8.4104719
7.8489738 8.8907242 8.6477003 8.5407495 8.1324577 7.6320767 8.3112860 8.4759836 8.5050087 8.1989212 8.2034254 8.1317205 7.3968358 8.5230036
7.8693171 8.9586411 8.7025261 8.4667845 8.1336546 7.6689506 8.3650951 8.5165129 8.5511208 8.1579571 8.2251558 8.1648874 7.4367924 8.6278934
7.8803515 8.9407330 8.7554255 8.5509872 8.1624470 7.6650867 8.2037439 8.6319876 8.6310654 8.0820580 8.2112417 8.1059446 7.5639448 8.6418028
7.9399791 8.9125586 8.8099670 8.5984526 8.2209892 7.7361979 8.1331530 8.7562256 8.6406965 8.0562372 8.1890612 8.1367874 7.6290483 8.7091589
8.0122604 8.7879601 8.9420052 8.6568193 8.1156387 7.8128037 8.1081820 8.7426462 8.6199379 8.0640602 8.1359053 8.1667299 7.6640391 8.6588764
7.9659982 8.7282619 8.8908358 8.6023378 8.1912422 7.9017029 8.0891104 8.5839672 8.6132164 8.0487089 8.1446514 8.1107378 7.7170916 8.6440992
8.0612087 8.6139269 8.9341583 8.6371269 8.1126766 7.8285594 8.0777044 8.4557714 8.7037544 7.9838853 8.0667343 8.0703259 7.8036437 8.5731783
8.0309553 8.6246119 8.8236246 8.7417698 8.1595631 7.8073997 7.9772382 8.3773346 8.7584772 8.0209217 7.9709935 8.0162392 7.8295441 8.5388374
8.0909233 8.7044163 8.7154675 8.7605896 8.2113552 7.7674294 8.0546064 8.3585720 8.8153992 7.9852676 7.8378358 8.0003014 7.7117953 8.5334740
7.9824357 8.6703739 8.7709093 8.7981501 8.3513632 7.8474588 8.1021547 8.3220844 8.8583488 7.9906211 7.8313327 8.0476122 7.6517534 8.5157576
7.9858174 8.7009306 8.7023706 8.7547464 8.2897301 7.8032222 8.1573153 8.3515482 8.9933167 7.8164124 7.8419752 8.0806189 7.6260877 8.4512215
7.8548956 8.7163105 8.5524521 8.6938953 8.2977324 7.8870139 8.1271820 8.4289942 9.0215731 7.6925550 7.9013953 8.0985136 7.6741447 8.2234221
7.9042425 8.7551746 8.5184183 8.7301245 8.2035017 7.9499373 8.1064901 8.5904102 9.1428967 7.5574784 7.8111525 8.0568705 7.6149111 8.2523956
7.9902921 8.7100353 8.4595470 8.5851574 8.1617556 7.8781328 8.2230043 8.6217270 9.1045799 7.5858202 7.8606648 8.0195532 7.7320571 8.2044172
7.9576130 8.7307272 8.4528599 8.5791740 8.1861982 7.7638354 8.2362003 8.6322279 9.0561075 7.5704713 7.8941789 7.8267608 7.7120752 8.1890202
7.9635148 8.6709576 8.4732590 8.6735525 8.3606882 7.7468500 8.2415648 8.6200466 9.1028538 7.6106825 7.9283342 7.8362832 7.8381524 8.1823807
7.8925023 8.6988983 8.5912628 8.7100325 8.2166414 7.7416139 8.2072935 8.6787291 9.0075731 7.6455474 7.9037638 7.8982077 7.8750954 8.2757540
7.9724693 8.7544241 8.6535044 8.7077274 8.2083359 7.8086400 8.1375504 8.5965929 8.9281893 7.6279607 7.9566641 7.8085566 7.8353739 8.3088493
8.0411129 8.7495842 8.6945543 8.6583776 8.2376146 7.6489410 8.2243738 8.5252790 8.7195787 7.5195837 7.9209638 7.9016962 7.7998266 8.4842491
8.1456938 8.6655865 8.6103716 8.5263586 8.1720304 7.5808516 8.4012260 8.5019255 8.7035255 7.5291405 7.8823638 7.9468646 7.6434627 8.4645920
8.1403084 8.6292372 8.5170212 8.4069500 8.1835871 7.4589252 8.3947353 8.3881264 8.5981760 7.5667567 7.9452124 7.8813944 7.5722942 8.3799934
8.0902719 8.5402861 8.4924955 8.2975693 8.2295084 7.4146342 8.3958321 8.3795033 8.4805479 7.4541841 7.9675550 7.8976750 7.6894221 8.2658558
8.0998487 8.4628401 8.4456091 8.3215122 8.2609625 7.3847189 8.2579374 8.4039421 8.4335814 7.4974508 7.9397511 7.9358788 7.6698251 8.2447977
8.1119938 8.3600302 8.3274584 8.3656235 8.2222166 7.4494934 8.1885595 8.4742651 8.4455099 7.4235201 7.8138008 7.9556780 7.6517234 8.3049517
8.1238747 8.1804466 8.2394953 8.2940226 8.2121572 7.3431854 8.1537733 8.5353937 8.3506889 7.3224354 7.7188883 8.0976515 7.6313224 8.3582983
8.1481457 8.1150179 8.1939783 8.2095661 8.2297087 7.4311419 8.2050571 8.5195131 8.2451048 7.2990046 7.7217116 8.0910521 7.5980029 8.3094435
8.1532049 8.0047989 8.1539650 8.1643963 8.2211170 7.5659709 8.2093172 8.4581470 8.1347685 7.4389853 7.7714105 8.0327597 7.5215049 8.3435469
8.0921450 7.8925390 8.0728512 8.1671915 8.2002106 7.5770025 8.2246056 8.4402800 8.0304432 7.5514941 7.7085977 7.9345679 7.4302406 8.2892342
8.2180614 7.9097481 7.9516764 8.1302900 8.0480356 7.5908427 8.2443619 8.4538164 8.1068373 7.6072416 7.7034225 7.9115186 7.3316755 8.2446423
8.1603775 7.8581524 7.7877650 7.9926996 8.0218287 7.5150290 8.1766186 8.4520655 8.0645428 7.4966807 7.6233115 7.9095173 7.2205358 8.2238550
8.0638590 7.8881907 7.8591285 7.9729962 8.0246964 7.5613608 8.1121092 8.4380426 8.0973406 7.5608678 7.7550178 7.9342008 7.3088346 8.2896805
8.0972042 7.7980847 7.9438396 7.9279342 8.0251703 7.5436158 8.1846991 8.4976940 8.1088829 7.6264238 7.7616820 7.9477873 7.3604431 8.2582407
7.9723396 7.7280540 7.9507570 7.8191028 8.0010567 7.4632783 8.2353554 8.5191669 8.1664495 7.5726309 7.6623430 7.9484921 7.3037124 8.1619158
7.9851155 7.8417964 8.0541306 7.7400384 8.0041132 7.4035172 8.3308916 8.5892382 8.1072798 7.6214776 7.6225038 7.9610710 7.2988725 8.1352730
7.8830075 7.7761269 8.1465731 7.6516676 8.0773573 7.4229927 8.3718510 8.4600964 8.0887203 7.7493167 7.6394482 8.0015717 7.3571553 8.0997496
7.8554730 7.7313685 8.1795454 7.5858154 8.1769943 7.3644695 8.2580976 8.3879099 8.1320238 7.7846580 7.6287937 8.0601892 7.3671551 8.0394650
7.7610292 7.7439990 8.2519579 7.5990148 8.2705612 7.4488306 8.1515512 8.4594774 8.0881777 7.8539233 7.5483966 8.1405029 7.3646264 7.9424815
7.7863784 7.8234863 8.2958174 7.5590744 8.2787571 7.5021038 8.1024008 8.4947720 8.0744877 7.9732556 7.5810018 8.2999945 7.3558006 7.9488711
7.7526112 7.8894792 8.2913027 7.6302686 8.2300510 7.3782368 8.0972538 8.5575342 7.9751663 7.9395380 7.5310326 8.4212275 7.3792591 7.9247780
7.8062701 7.9037309 8.2175007 7.6247363 8.1755686 7.4293194 7.9696841 8.6118937 8.0138397 8.0426836 7.6077871 8.4193506 7.4277558 7.9621010
7.8620830 7.9318929 8.2297459 7.6831169 8.1961441 7.4202995 7.9929008 8.7046022 8.0824728 8.1439333 7.7283068 8.4743299 7.3523145 7.9448023
7.8489938 7.8598332 8.1059790 7.7306051 8.2744913 7.4539666 7.9024186 8.6876040 8.0110121 8.1414366 7.7260590 8.4773483 7.3780265 7.9313254
7.8143244 7.8020639 8.0513048 7.7357254 8.2083683 7.4859447 7.9831920 8.6386833 8.0560694 8.1391087 7.7089262 8.5017509 7.3686261 7.8739171
7.8292241 7.8935156 8.0552301 7.7104268 8.1679153 7.4729500 8.0115576 8.6485195 8.0582018 8.0530148 7.6811948 8.4340382 7.4113364 7.7178731
7.7940564 7.9281564 8.1492586 7.8230839 8.1425486 7.4652619 8.0117188 8.5878477 8.0864468 8.0769663 7.6035624 8.4289894 7.3600011 7.7033515
7.9510622 8.0063658 8.0457058 7.9926391 8.0969915 7.4853063 7.9951148 8.6568832 8.0433645 8.1459789 7.6524768 8.2650375 7.3944545 7.7100654
7.9295177 8.0901804 7.9654675 8.1378727 8.1197462 7.5602231 7.9918628 8.6707182 8.0254498 8.1126614 7.6484175 8.2481670 7.4670782 7.6695566
8.0914230 8.1014280 7.9137087 8.1630859 8.0942850 7.5557752 8.0368137 8.7098312 7.9792523 8.0240507 7.6272106 8.1238928 7.4692426 7.6165166
8.0930157 8.1685829 8.0014706 8.2152681 8.1541138 7.6100068 8.0950518 8.6833172 7.8806267 8.0488100 7.6564417 8.2007799 7.5189767 7.6863308
8.0626316 8.2725840 8.0500298 8.2654381 8.0949297 7.5675273 8.0779686 8.7114725 7.8522015 8.0648422 7.6224575 8.2225618 7.4421878 7.6586728
8.0558481 8.3167572 8.1695127 8.2439690 8.1132612 7.5059347 8.0069542 8.6688604 7.8183904 8.0917149 7.5910797 8.3021164 7.4875340 7.7338910
8.1199379 8.3471584 8.0536175 8.1818657 8.1062222 7.4886360 8.0261106 8.7264585 7.8937960 8.0500269 7.5314269 8.4312611 7.3662496 7.7160292
8.2489567 8.2580709 7.9117680 8.0989599 8.0455151 7.5249224 7.9771061 8.6651955 7.9850540 8.0005007 7.6294880 8.4863863 7.4196897 7.7828965
8.3091106 8.2856712 8.0502367 8.0655518 8.0201054 7.6549730 7.9131575 8.6493082 8.1553230 7.8852000 7.6878619 8.4815865 7.3730483 7.8043103
8.3954382 8.2934599 8.2041559 8.0466499 8.0413637 7.7376990 7.9161735 8.5546665 8.1267853 7.9197454 7.6811934 8.4984379 7.3904190 7.7866125
8.4103680 8.3156548 8.2796030 7.8588681 8.0346842 7.8823853 7.8769097 8.5933647 8.1973124 7.8919010 7.7034364 8.5543833 7.3252745 7.7247057
8.4190989 8.3847942 8.3701887 7.8986235 8.0591803 7.9372802 7.8967366 8.6668882 8.1933584 7.8330035 7.7222557 8.4772053 7.3766265 7.8382058
8.3749161 8.4423857 8.4452543 7.8155365 8.0824471 7.9892974 7.8604689 8.6566582 8.2183094 7.7793293 7.6981301 8.4236403 7.3399253 7.8254771
8.3622313 8.5266342 8.4030905 7.7461114 8.1761484 7.9893880 7.8838911 8.7756433 8.1697130 7.7793779 7.6005716 8.4161644 7.3881249 7.8923211
8.3894377 8.5701694 8.3581467 7.6793480 8.1669798 8.0780964 7.9133224 8.7219486 8.1860533 7.7952671 7.5507898 8.5190067 7.3280921 8.0352716
8.3628922 8.4350061 8.3732738 7.7602954 8.2412119 8.0996666 7.9862556 8.7084961 8.1202230 7.7123132 7.5895171 8.4782639 7.2007027 8.0898991
8.3619509 8.5085430 8.3658247 7.6583395 8.2223825 8.0942183 8.1055241 8.6685629 8.0304585 7.7076893 7.6056075 8.5013609 7.2428484 8.2207289
8.2883854 8.4576225 8.3503551 7.6697145 8.2623224 8.1233597 8.2435837 8.5641613 8.0472584 7.7942696 7.5886889 8.5324869 7.2005835 8.2668619
8.3343267 8.4156370 8.4002924 7.6182427 8.3296833 8.0714407 8.3534594 8.5731382 8.1025734 7.9121065 7.5070739 8.5067339 7.1628189 8.3365870
8.3268280 8.3956308 8.3617592 7.6235585 8.3620253 7.9199877 8.4094925 8.5652113 8.0677204 7.9621806 7.3994217 8.5461111 7.2371931 8.3497257
8.3808517 8.4263992 8.3394861 7.6565585 8.3383980 7.8992810 8.4731712 8.4993134 8.0317507 8.0729227 7.2029548 8.4501591 7.2356968 8.4741230
8.3801479 8.3895445 8.3344898 7.6203971 8.3712063 7.9279065 8.5586176 8.4048519 8.0154667 8.0945883 7.2569475 8.4156761 7.2376924 8.3947020
8.3880348 8.3986254 8.3352489 7.6761241 8.4403248 7.9893494 8.6107283 8.3913488 8.0989332 8.0442057 7.4107780 8.2504807 7.2501588 8.5039349
8.3457823 8.4869471 8.2191133 7.5963020 8.5118799 7.9586105 8.7482376 8.3731022 8.1031008 8.0050449 7.4019637 8.1677837 7.3457198 8.4053192
8.1690750 8.5278769 8.1202259 7.5080123 8.5362349 7.9305463 8.8566246 8.4655542 8.1364307 8.0603275 7.3405628 8.0722446 7.3016634 8.4032383
8.1860485 8.5638781 8.0807123 7.5232549 8.4529505 7.9083705 8.8321743 8.4175377 8.1170187 8.0252676 7.2855544 8.0980911 7.3165765 8.2611599
8.3399696 8.5212574 7.9773312 7.5743461 8.4640656 7.7751336 8.8851786 8.4011946 8.0319662 7.9381046 7.1739931 8.1201925 7.2387466 8.2514257
8.4155607 8.4710712 7.9730921 7.6411071 8.4717064 7.7774901 9.0894737 8.3311481 7.9994316 7.8833947 7.2162862 8.2311401 7.3204417 8.2129793
8.4918423 8.4775295 8.0191174 7.8029160 8.4856234 7.5975180 9.0557451 8.3767900 7.9878745 7.9509215 7.2109480 8.3031263 7.4139266 8.1308470
8.5042448 8.3511324 7.9783678 7.9614434 8.5297432 7.7754021 9.1395140 8.2765369 8.0368338 7.8913336 7.2859464 8.3140469 7.4607062 7.8909016
8.5569811 8.2791128 7.9683528 7.9988947 8.5816574 7.8588977 9.2533979 8.2592564 8.0476551 7.9129653 7.3220916 8.3577814 7.3832531 7.9575295
8.5141087 8.1825209 7.9640455 7.8910871 8.5319757 7.8436327 9.2747974 8.2280769 8.0589495 7.9026995 7.2742958 8.2959385 7.3582931 7.9605994
8.5257568 8.1587963 7.9348254 7.8774891 8.5838795 7.9106441 9.2694016 8.3411608 8.0571680 7.8502412 7.2808785 8.1417513 7.3270864 7.9247646
8.6222811 8.1645260 7.8638301 7.8332610 8.7457104 7.9895821 9.2302532 8.2537975 8.0099077 8.0052509 7.2527685 8.1223831 7.3475838 8.0065794
8.5145674 8.2287197 7.8918071 7.9246716 8.7933922 7.9291792 9.2126255 8.2956009 8.0173759 8.0449228 7.3161993 8.0386553 7.3167033 8.0030289
8.4770641 8.3330879 7.9219990 8.0031652 8.7847948 7.9657936 9.1327448 8.2567568 8.0624371 7.9779587 7.2596140 8.0103893 7.4977498 7.9486361
8.5464468 8.4323559 8.0127382 8.0045900 8.7031918 7.9953647 9.1474915 8.2820559 8.0098953 7.9095125 7.2981467 7.9163661 7.4891152 7.8957891
8.5604715 8.4509077 8.0227890 8.1492386 8.6486654 7.9877014 9.1270437 8.2222109 8.0186386 7.8277144 7.2475390 7.8695278 7.5440183 7.8226290
8.5390625 8.5431709 7.9895835 8.1997099 8.5953007 7.9855247 9.2433062 8.1375513 8.0313025 7.7684855 7.1356363 7.8703904 7.5323067 7.7397161
8.5573931 8.5084648 7.9827895 8.1972570 8.5356464 7.9286561 9.2282991 8.0837755 8.0452776 7.6945910 7.0441093 8.0173740 7.4504318 7.7350669
8.4909163 8.4749813 8.0782404 8.1920710 8.5365944 7.7606587 9.1239672 8.1906118 8.0999289 7.7763782 6.9493775 8.1463671 7.5072193 7.8646641
8.3919344 8.5840750 8.0257502 8.2198496 8.4460173 7.6338682 9.1558733 8.2111130 8.1017056 7.8671436 6.8669577 8.1726208 7.5623178 7.9836359
8.4266357 8.4971371 8.0564394 8.1775522 8.4105873 7.5929637 9.1051836 8.2665291 8.1160402 7.9702396 6.8792605 8.2338953 7.6011386 8.1215849
8.4888754 8.5529604 8.0467405 8.2835073 8.4086971 7.5164418 9.1968908 8.3334179 8.1326103 8.0627594 6.9449267 8.2455873 7.4991441 8.2199993
8.5827236 8.5814714 8.0229578 8.3476515 8.3229628 7.4718733 9.0709562 8.2983809 8.2741375 8.0360003 6.9975185 8.3238506 7.4141221 8.2509527
8.6298866 8.6974039 8.0551138 8.3546562 8.2984886 7.5398998 9.1616030 8.1952448 8.2930069 8.0845222 7.0611010 8.3843498 7.4572377 8.2062922
8.7589264 8.8373737 7.9593377 8.3242455 8.2594261 7.5958147 9.1812811 8.1546946 8.3485937 8.0786114 7.0868783 8.4177761 7.5280771 7.9998932
8.9222088 8.9719334 7.9957013 8.4343147 8.1532707 7.6040425 9.1613655 7.9901943 8.2914362 7.9511571 6.9670939 8.4638300 7.5208936 7.9483500
8.8287220 8.9747601 8.0356426 8.4573765 8.1225948 7.5965953 9.0753841 7.9306941 8.1889362 7.9678750 6.9192753 8.4529562 7.5472064 7.9417109
8.7919426 9.0118895 8.1142302 8.5294876 8.1065645 7.6130538 9.1946821 7.9112310 8.1939430 7.8123870 6.7501621 8.3665485 7.5566440 8.0132208
8.7130938 9.0535765 8.1440039 8.4976959 8.1175156 7.6018500 9.2380009 7.8544273 8.1035795 7.7669368 6.7958870 8.3974285 7.6353779 7.9503050
8.6963243 9.0973539 8.1063261 8.4062614 8.0461798 7.6123023 9.2392817 7.8316813 8.1179771 7.6702824 6.8061557 8.5243006 7.6895828 8.0615149
8.5764704 9.1006460 8.1387596 8.2112856 8.0343876 7.5761395 9.0805340 7.7702622 8.1415215 7.7773857 6.7524767 8.5951529 7.8169188 8.0707560
8.5467758 9.0480614 8.0527668 8.0753584 8.0555010 7.7026038 9.1004553 7.6897383 8.1976633 7.6968298 6.7181869 8.6567974 7.8733125 8.1975822
8.4874735 8.9961834 8.0170717 8.0984030 8.0023088 7.7854462 8.9866333 7.5918350 8.1388769 7.6436763 6.6041141 8.6696920 7.9406662 8.2177639
8.4980698 8.9565201 7.8813787 8.0201082 8.0322866 7.9353280 8.9289522 7.5300398 8.1395950 7.4902902 6.4936180 8.7246695 7.9523907 8.1810360
8.4887018 8.9531450 7.9142232 8.0691633 8.0902710 8.0187340 8.8754234 7.5908685 8.2816772 7.5196857 6.5207496 8.8084736 7.9105535 8.2028790
8.4543858 8.8725910 7.8672199 8.2100096 8.0788240 8.0828152 8.8397722 7.6518831 8.2793093 7.4714680 6.5961614 8.8898392 7.8221526 8.2775745
8.4122515 8.7912912 7.8205290 8.2876606 8.0603151 8.0887365 8.7991037 7.6389561 8.3839426 7.4546342 6.5978813 8.8610134 7.7532501 8.4049616
8.3819714 8.7341347 7.8671198 8.3554411 8.0532818 8.0511923 8.8601198 7.6302843 8.4637423 7.3752666 6.6298738 8.8250942 7.7200966 8.4063816
8.2150002 8.6961622 7.8705387 8.2900944 7.9277153 8.0122271 8.8378925 7.6711998 8.5107450 7.3175931 6.6552815 8.7083874 7.7526784 8.4772148
8.0426826 8.5803804 7.9453030 8.1996975 7.9860964 7.9756570 8.8574076 7.7122788 8.5138454 7.2375040 6.6882682 8.6569033 7.8268738 8.4997625
7.8984594 8.7124414 8.0228014 8.1107044 7.9801173 7.8279319 8.7023611 7.6891570 8.5076246 7.2645760 6.7252874 8.5175352 7.7547994 8.4943628
7.7846308 8.8179626 8.1456900 8.1550970 8.1379814 7.7827673 8.6919479 7.6143775 8.5440397 7.2966719 6.6254096 8.5375614 7.6830306 8.4678383
7.7333813 8.8177385 8.2801313 8.1653042 8.1409483 7.8010578 8.7882385 7.5621996 8.3753920 7.3102474 6.6722927 8.4130344 7.6331143 8.5274878
7.8866720 8.7343931 8.2428637 8.2750616 8.1147013 7.8514004 8.7939396 7.5331445 8.3232641 7.2241821 6.5282211 8.3488503 7.4658613 8.5644197
7.9305158 8.6966038 8.1960201 8.3465576 8.1453552 7.8290358 8.8488779 7.4932594 8.2271681 7.2256584 6.4388933 8.2962809 7.3621297 8.4778833
7.9603209 8.6029692 8.0961514 8.4758968 8.1297865 7.7918077 8.8913918 7.4643989 8.0344076 7.1996017 6.4351463 8.2729082 7.4491439 8.4306011
8.0187044 8.5685520 8.1262617 8.4219255 8.0554495 7.7548146 8.9696751 7.5383000 7.9056659 7.2082858 6.4547591 8.2598124 7.3908587 8.3450689
8.0595732 8.4775362 8.0473661 8.3138113 8.0429468 7.6032872 8.8721685 7.5276942 7.7883196 7.1389990 6.4900250 8.2916422 7.4092984 8.2959375
8.0840197 8.5283651 7.9899116 8.1706581 7.9945168 7.5633378 8.9294281 7.4614167 7.7618060 7.1237068 6.5735173 8.3218021 7.4385281 8.2626657
7.9667306 8.4958620 7.9032998 8.0589561 7.9927664 7.4474912 8.8490858 7.5484061 7.5431805 7.1318469 6.5565643 8.2761517 7.5292754 8.3113146
7.8435125 8.3701401 7.9460235 7.9624338 7.8920927 7.4331927 8.8257322 7.5142369 7.4995203 7.1990418 6.6704769 8.3807936 7.5286183 8.2527151
7.6726518 8.2236977 7.8078837 7.9339604 7.7277923 7.4961777 8.7960129 7.4883676 7.4213924 7.1767664 6.6379166 8.3314829 7.5173311 8.3202477
7.5210299 8.1834106 7.7261248 7.9409094 7.6036868 7.5278454 8.7199039 7.5591068 7.3852506 7.1210127 6.6586132 8.3695183 7.4783893 8.3623247
7.4912777 8.1870451 7.8532801 8.0064421 7.4382911 7.6388798 8.7560482 7.4977050 7.2889891 7.0246277 6.6618505 8.3850594 7.5120554 8.3887491
7.4440227 8.3005304 7.8877840 7.9530430 7.3824005 7.6921291 8.7183361 7.5059242 7.2944784 7.1094890 6.6825356 8.3308449 7.6355257 8.2590780
7.4761052 8.1562452 7.9256768 7.8334756 7.3026438 7.6740494 8.7181025 7.5443296 7.4493909 7.1998816 6.7702928 8.1989117 7.6763344 8.1181898
7.4386406 8.1939249 7.9178948 7.8182645 7.3476129 7.6195560 8.8141689 7.5562291 7.5046582 7.1995468 6.7229128 8.0827637 7.7080712 8.0717134
7.3905373 8.0965309 7.8993859 7.8450308 7.3325319 7.5251808 8.7129679 7.4813299 7.6040678 7.1157384 6.7513366 8.1290245 7.6998916 8.0292540
7.4160275 8.0504570 7.8018327 7.8990517 7.3489909 7.5144324 8.8364058 7.4527197 7.5337849 7.1606278 6.8080029 8.2401180 7.7842875 8.1113243
7.4728246 7.9665174 7.7440515 7.8691187 7.3220768 7.3948641 8.9196644 7.4806828 7.4518476 7.1848273 6.8268881 8.2422676 7.7120719 8.2157879
7.5600019 7.9843402 7.8454041 7.8874273 7.4423075 7.4577937 8.8268633 7.5492091 7.4871202 7.2109828 6.8060079 8.1977711 7.6515985 8.2824774
7.6144285 7.9198899 7.9274411 7.7641778 7.5118175 7.4768691 8.8565731 7.5405426 7.4806652 7.2745433 6.8805060 8.0895710 7.6360435 8.3684893
7.7695389 7.8440790 7.9448977 7.6969075 7.5794377 7.4578953 8.8566399 7.4681315 7.4732585 7.3350472 6.8558893 8.0378227 7.5366392 8.4142637
7.8225021 7.7888260 7.8829713 7.6989722 7.6242437 7.3923001 8.8766451 7.4132609 7.3617325 7.3314390 6.8852782 8.0964823 7.5359125 8.3251534
7.8618970 7.7818923 7.8481178 7.6459265 7.6698618 7.3913093 8.9170914 7.3474712 7.3718801 7.3223624 6.9204769 8.1332655 7.5168262 8.3814440
7.9093542 7.7366853 7.8874559 7.6453528 7.7919993 7.3824134 8.9854698 7.3564744 7.3301764 7.4009595 6.8839445 8.2574873 7.5270181 8.4619246
7.8447075 7.8004317 7.7933908 7.6568198 7.9342532 7.4215693 8.9596291 7.3312945 7.3266001 7.3189282 6.7807851 8.3332529 7.5339952 8.5733595
7.8909688 7.7769990 7.8304896 7.5689569 8.0018311 7.3671484 8.8914871 7.4344158 7.1888127 7.4412565 6.8176274 8.4078512 7.4382029 8.5739765
7.7956505 7.7269988 7.9366446 7.6511793 8.0952740 7.3352323 8.7987823 7.3959532 7.2466717 7.5572743 6.8317413 8.3222036 7.4264350 8.5999060
7.8335156 7.7033567 8.0014858 7.5938263 8.1799669 7.2111406 8.8266859 7.4247074 7.2686868 7.7284975 6.8353877 8.1938343 7.4633260 8.5521812
7.8639426 7.6817675 7.9796324 7.5419192 8.1652441 7.2106457 8.7666445 7.4047618 7.2951913 7.7653408 6.7582569 8.2130775 7.4204206 8.4986877
7.8516898 7.7030725 7.9273400 7.6277723 8.1615705 7.1658292 8.8119097 7.5502558 7.2766213 7.7634740 6.8077869 8.2566643 7.4233141 8.5102987
7.8139787 7.6752706 7.9443836 7.5623617 8.1724262 7.1930261 8.8850193 7.5554614 7.2410650 7.7075582 6.8338642 8.1624498 7.3428340 8.5215521
7.7386642 7.7496119 7.9479017 7.3975515 8.2690277 7.4014077 8.9563541 7.4824657 7.2927198 7.7594833 6.8966174 8.0310230 7.2032771 8.4490433
7.7795019 7.9270058 7.9140868 7.3012094 8.1828737 7.4090571 9.1038322 7.5522389 7.3468332 7.7292957 6.9456816 7.9169412 7.1288362 8.4237700
7.7466784 8.0513010 7.8552537 7.2278442 8.1278124 7.4386539 9.1213293 7.4511175 7.4000382 7.6528339 7.0505633 7.8804555 7.0169735 8.3074064
7.7045026 8.0521669 7.9048905 7.0882573 8.1492653 7.4368634 9.2164946 7.4502325 7.3854766 7.7822452 7.1995635 7.7329063 7.0067377 8.3086967
7.6744938 8.1227398 7.9884377 7.1151757 8.1166315 7.4245367 9.2507992 7.3923979 7.5333695 7.7830434 7.3261142 7.6141706 7.0164347 8.2772532
7.5977702 7.9956975 8.0219603 7.1523380 8.0627460 7.3012710 9.2764254 7.3681045 7.4955668 7.7916389 7.4429460 7.6143079 7.0497208 8.2137947
7.6848693 8.0678339 8.0926504 7.1616058 8.0330658 7.2627454 9.2982244 7.4307189 7.5838223 7.7539334 7.4375114 7.6283855 7.0790310 8.2101469
7.7495503 8.1151543 8.2244711 7.2183771 7.9739914 7.2214785 9.2669725 7.5384321 7.7242656 7.7744513 7.4952950 7.6187091 7.1936026 8.1397133
7.8130507 8.0483885 8.2934494 7.2188673 7.9992900 7.2960978 9.1866865 7.5412354 7.6275897 7.7983308 7.5257897 7.6226530 7.2716594 8.1257744
7.8652263 8.1029673 8.2970133 7.2456937 8.1057529 7.2972627 9.1780939 7.4343524 7.6551838 7.8041763 7.5269504 7.6635466 7.3386121 8.0858498
7.8249784 8.1470737 8.3463011 7.2657337 8.1408987 7.3814063 9.0948181 7.3530226 7.6636896 7.8253341 7.5268917 7.6664810 7.3421850 8.1958694
7.7897716 8.2443523 8.3268328 7.2590885 8.1597252 7.3660645 8.9240923 7.3945088 7.7746859 7.7147088 7.6100979 7.6343203 7.3454628 8.3068914
7.6664963 8.3881826 8.3204136 7.3191586 8.1740656 7.4054575 8.8440170 7.3820214 7.7760582 7.7591801 7.6130366 7.6542177 7.2231197 8.3285265
7.5077519 8.3890820 8.1938906 7.3197622 8.2740841 7.3674207 8.8172636 7.4140315 7.8538852 7.8248110 7.5890665 7.5336614 7.1976905 8.3500128
7.4940906 8.4336834 8.2125549 7.2170682 8.3601255 7.3770714 8.7618246 7.3850269 7.9386845 7.7662754 7.7025261 7.5290661 7.1322770 8.3632069
7.5256863 8.4209042 8.2448673 7.2272182 8.3089685 7.3826370 8.6379786 7.4406285 8.0355110 7.7739253 7.7876844 7.6098981 7.0757222 8.3939524
7.4117708 8.4655571 8.3443375 7.3226171 8.2068605 7.4668131 8.7244139 7.4481177 8.1060009 7.7994599 7.7097874 7.5995860 7.0153913 8.4143829
7.4810500 8.3911600 8.2370167 7.2904882 8.2660818 7.4975858 8.5959568 7.4172082 8.1558313 7.8537712 7.7678747 7.6038098 7.0781384 8.3926582
7.5633435 8.4322014 8.2199907 7.2856965 8.2248573 7.4942174 8.5610514 7.4219713 8.2192860 7.8220530 7.7653880 7.7061877 7.1169486 8.3743105
7.6473560 8.3763914 8.1323280 7.3681479 8.3327599 7.3298979 8.5186272 7.4640908 8.3151865 7.8153501 7.7528934 7.6405096 7.0824494 8.3850374
7.7063146 8.3472366 8.1470594 7.4666972 8.2846556 7.2011490 8.4864559 7.3978667 8.3727379 7.8251772 7.8345461 7.5005102 7.1008425 8.4491415
7.7600861 8.2787542 8.0231485 7.4221840 8.2054176 7.1775708 8.4509087 7.3627329 8.3063755 7.8291159 7.8238297 7.3851547 7.0790930 8.4309111
7.7260232 8.3214235 7.9643202 7.2523522 8.1569042 7.0948505 8.4528809 7.3544579 8.2671270 7.8283391 7.8570910 7.3240480 7.2075038 8.4469290
7.7036901 8.2834063 7.9139185 7.2218084 8.0324602 7.1248951 8.4448853 7.2935362 8.2522049 7.8636775 7.9094090 7.3934278 7.1567464 8.4609728
7.7827749 8.2615528 7.8254557 7.2557373 7.9921446 7.1920376 8.3075867 7.2966070 8.3031902 7.9102998 7.8968401 7.3663912 7.1552572 8.4990864
7.8499966 8.1785316 7.8038611 7.3553681 7.9128737 7.2466464 8.2070293 7.3246012 8.2714643 7.9813514 7.7995257 7.2776265 7.1584468 8.5464401
7.9557076 8.1440659 7.7701855 7.4369793 7.9387259 7.2990365 8.2264042 7.3369994 8.3015041 8.0019751 7.7725263 7.3408484 7.2205129 8.6440983
7.9603724 8.0363054 7.7510929 7.3824654 7.8776240 7.2728691 8.0723639 7.3701987 8.2012701 8.0196819 7.8274713 7.3549147 7.2674551 8.7446537
8.0594072 7.9015927 7.8209248 7.4048052 7.7993584 7.2957850 8.0321627 7.5163174 8.2458715 7.9559679 7.8117785 7.3616543 7.3293662 8.7458267
8.1594687 7.8450036 7.7994876 7.3759747 7.7706914 7.2776971 7.9929619 7.5167027 8.2325277 7.9984221 7.7924128 7.3153090 7.3759770 8.6946402
8.1617899 7.8129926 7.7559800 7.4816165 7.7486057 7.3813553 7.9575515 7.5706415 8.1894779 8.0116396 7.8622351 7.3224788 7.3898454 8.6120367
8.1666965 7.7579775 7.7007012 7.4988651 7.6540871 7.5020776 7.9945641 7.4903517 8.2343187 7.9847970 7.8850660 7.3005733 7.4249892 8.5702791
8.1931429 7.8056903 7.7869701 7.5452228 7.7411690 7.5198336 8.1984921 7.5576601 8.2812471 7.9024849 7.8865414 7.3081799 7.3288717 8.5535479
8.1957550 7.8230987 7.8304906 7.6556387 7.7613583 7.5161533 8.2845612 7.5321751 8.3099718 7.9373498 7.9586205 7.2930269 7.2780218 8.3863268
8.1271210 7.7844596 7.8682671 7.5830994 7.7272406 7.4196663 8.3737698 7.5393605 8.2329988 7.8973231 8.0435591 7.3066864 7.4001126 8.2543783
8.1287222 7.7785916 7.8125739 7.5811262 7.6928787 7.4525318 8.3101702 7.3972821 8.2812166 7.7836180 8.0676775 7.3309793 7.4133773 8.1301546
8.1656885 7.8018613 7.8559933 7.6614089 7.6148610 7.4353404 8.3841248 7.3075261 8.3014927 7.6319427 8.0215368 7.4205780 7.4913130 8.1413822
8.0754900 7.7443118 7.8516107 7.7122216 7.6014819 7.4102635 8.3526373 7.1770878 8.1979036 7.5155840 8.1825256 7.5005760 7.6140251 8.2129602
7.9636545 7.6468825 7.9245009 7.7308402 7.6781373 7.5108829 8.3685217 7.1213665 8.2028685 7.5484500 8.2139683 7.5897241 7.6537752 8.2183075
7.8873158 7.6356664 8.0443573 7.7601900 7.7271657 7.5952148 8.3536272 7.1118064 8.2184296 7.5664010 8.1801710 7.5936356 7.8267326 8.2002001
7.8185644 7.6542201 8.0706835 7.8247843 7.7771802 7.6538444 8.3949442 7.2522178 8.1786909 7.6373754 8.1579666 7.5213594 7.8806944 8.1546831
7.7279625 7.7232337 8.0810261 7.7918086 7.7231064 7.6971149 8.4563580 7.4254770 8.2320547 7.6395707 8.0917912 7.5096874 8.0089865 8.2440662
7.6857405 7.6697621 8.1435223 7.8049374 7.6987481 7.5763416 8.5140390 7.4413242 8.2981472 7.5848722 8.0397015 7.5273528 7.9873018 8.3028679
7.6169105 7.6516991 8.0478745 7.8352194 7.6932926 7.5658798 8.5328274 7.6707053 8.3918276 7.5923061 8.0388165 7.5054951 8.0582733 8.2442894
7.6250920 7.6245799 7.9659109 7.8643141 7.6585793 7.6392007 8.4725780 7.6657228 8.3920908 7.4816031 8.0806084 7.4283319 8.0551662 8.2559309
7.7569151 7.5655532 8.0098133 7.9144292 7.6648092 7.5707045 8.3753500 7.7267399 8.4413147 7.4525394 8.1188745 7.4122643 8.0140715 8.2329855
7.9326315 7.5538120 8.0627871 7.9465642 7.7271953 7.5616851 8.3127174 7.6740794 8.3620882 7.4750414 8.0934649 7.3696308 8.0188541 8.3100624
7.9390283 7.7278762 8.1065712 8.0114689 7.7271714 7.4617772 8.1466913 7.7262387 8.3006592 7.4616027 8.0821962 7.2847762 7.9522238 8.3711205
7.9565930 7.8802443 8.0969381 7.9345188 7.7872396 7.4356666 8.0794249 7.6794052 8.2505188 7.3727698 8.0652266 7.3099909 7.8712873 8.3781385
7.9349499 7.9299221 8.1889849 7.8615007 7.7703824 7.2980046 8.0585918 7.6881042 8.1727543 7.3726058 8.1102161 7.2044458 7.8443680 8.3630991
7.9506998 7.9233656 8.1850319 7.7603235 7.8552337 7.3359203 8.0676527 7.7116756 8.2083683 7.4043522 8.0557241 7.2023168 7.7499323 8.3681593
7.9119239 7.8914785 8.1860542 7.7198067 7.9279189 7.2882786 8.0389452 7.7554564 8.1491451 7.5035701 7.9961700 7.1803112 7.7009783 8.4206934
7.9160967 7.8804131 8.1485596 7.8078413 7.9017839 7.3148661 8.0653715 7.7087164 8.0808201 7.5054665 7.9801292 7.2326746 7.6650996 8.4812031
7.8904858 7.9347296 8.2383842 7.8858404 7.9710732 7.3857455 8.0637569 7.6106348 8.0178404 7.4328218 7.8037896 7.1553016 7.6395044 8.6370029
7.9127345 7.9393706 8.2738314 7.8981085 7.9845161 7.4394827 7.9961596 7.5473156 8.0664825 7.4726105 7.8263550 7.1186643 7.6476903 8.7020121
7.9135036 7.9256248 8.3956280 7.9271541 8.0165653 7.5032930 8.0393934 7.4832301 7.9336791 7.5298886 7.8754573 7.1193490 7.5554304 8.7542810
7.8935938 7.7727442 8.3963928 7.9098163 7.9707656 7.6028485 8.0539742 7.4483037 7.8861728 7.5020933 7.9359889 7.1584806 7.5331573 8.7815561
7.8050337 7.7727580 8.4041595 7.9289703 7.9846745 7.6664443 8.1008272 7.4999323 7.8677120 7.4883885 8.0006609 7.1415386 7.3839178 8.7739935
7.8088527 7.6869507 8.3732119 7.8000903 7.9933372 7.6555524 8.1090069 7.4874115 7.7820048 7.6205044 7.9492450 7.1202765 7.4002943 8.6502895
7.8152003 7.5589623 8.3064890 7.8684397 8.0870113 7.6801085 8.1199474 7.5400906 7.7115941 7.5981383 7.9639482 7.1394520 7.3695269 8.7023258
7.7965384 7.4659328 8.3340082 7.9694252 7.9769769 7.5976176 8.1323624 7.5302119 7.7959900 7.6103768 7.8974938 7.3022952 7.4827456 8.6892319
7.7937050 7.3863835 8.2325945 7.9924564 7.8640347 7.7000580 8.1476259 7.5751390 7.8926697 7.6445107 7.9946890 7.3554378 7.4695792 8.7270308
7.7862520 7.3599744 8.1657467 7.9603333 7.7988291 7.6995392 8.0672178 7.6653085 7.9962754 7.5556688 8.0179205 7.4013023 7.5192814 8.7318268
7.8977737 7.2578812 8.1532402 7.9445558 7.7029829 7.6848617 8.0040531 7.7240033 8.0629778 7.5299006 8.1294889 7.5312839 7.5079436 8.7451286
8.0420275 7.1682572 8.0362978 7.9327950 7.6473298 7.6190019 7.8929176 7.7150717 8.0124063 7.4249783 8.1526327 7.4681835 7.5517812 8.8026962
7.9975338 7.0767393 7.9396982 7.9901628 7.6244469 7.6741419 7.8716130 7.5812521 7.9900880 7.5217609 8.1438046 7.4505672 7.6167355 8.9642954
8.0961800 7.1126637 7.9561028 7.9774961 7.7548280 7.6475401 7.7474332 7.5962939 7.9123087 7.5416093 8.1380692 7.5462046 7.6518831 8.9513025
8.1296082 7.0981121 8.1075048 7.9962826 7.7734613 7.6640301 7.6871953 7.6897721 7.8144274 7.6569133 8.0719862 7.6417117 7.7199082 9.0288811
8.1514082 7.0884743 8.0629091 7.9354372 7.7850938 7.6740522 7.5552030 7.7578220 7.8296132 7.7536044 8.0616217 7.5688200 7.7987361 8.9323950
8.1816273 7.1298027 8.0152349 8.0003996 7.7078424 7.6109672 7.5033832 7.7432842 7.7444139 7.7554774 8.1188269 7.6599326 7.8311954 8.8439522
8.2260675 7.0916839 8.0311337 8.0928431 7.6807599 7.6022024 7.6263900 7.7916903 7.6041975 7.8031864 8.1687469 7.6589718 7.9057875 8.8515034
8.1562319 7.1554809 8.1694298 8.1231203 7.7010756 7.6456056 7.7321463 7.8598380 7.5658631 7.8812346 8.1395578 7.6772747 7.8535309 8.8566027
8.1217594 7.2084126 8.1655512 8.1761961 7.7013850 7.7333622 7.7716374 7.8703175 7.4611425 7.9866557 8.1249447 7.5577350 7.9982686 8.8951225
8.1109838 7.1467462 8.1026707 8.1900387 7.7580228 7.8033166 7.8641052 7.9120178 7.3974657 8.1002693 8.1119432 7.6012788 8.0532398 8.9947300
8.0363369 7.0739441 8.1274471 8.1330452 7.7644672 7.8339882 7.8747668 7.9374523 7.3535724 8.1430187 8.1941261 7.5060778 8.0376749 9.0148439
7.8790207 7.0743108 8.1742239 8.0764370 7.7866845 7.8070536 7.7349391 7.9714413 7.2243528 8.1863098 8.2924500 7.4326863 8.0184164 8.9821043
7.8581228 7.1020050 8.1989202 7.9960661 7.8144398 7.8501849 7.6436610 7.9402442 7.1125703 8.1880054 8.2327986 7.4254737 8.0055180 8.8481951
7.9013543 7.1116424 8.2003136 7.8505135 7.8237858 8.0206938 7.6557374 7.9705801 7.0964484 8.1360521 8.1236143 7.4595590 7.9330039 8.7652855
7.9453959 7.1392546 8.1907005 7.7616081 7.7932858 8.0957756 7.5110731 8.0203619 7.1030936 8.1280956 8.1831617 7.3760161 7.7900572 8.5944977
7.9640002 7.1743979 8.2420940 7.6577249 7.8559847 8.1786594 7.5537438 8.1124897 7.1383181 8.1458864 8.1594944 7.4429097 7.7865915 8.3605471
7.9730930 7.1538267 8.3016052 7.6687613 7.9011617 8.1793690 7.5197539 8.2225170 7.1760526 7.9184866 8.1771297 7.3432827 7.8857522 8.1750450
7.9808049 7.2593169 8.2926083 7.6735339 7.9608660 8.2120199 7.5895004 8.3481731 7.2470613 7.6374521 8.2041264 7.4428563 7.9057803 8.0427952
7.9578114 7.2713504 8.2112713 7.7009602 8.0323505 8.1825171 7.5049424 8.4710245 7.3315740 7.6048465 8.1106462 7.3994746 7.9429321 8.0281897
7.9380093 7.2752132 8.2032166 7.6378255 8.0456743 8.1816635 7.5604587 8.4841614 7.3511968 7.5604663 8.0888681 7.4611235 7.9180808 7.9521265
7.9806476 7.2036786 7.9987040 7.6156254 8.0656996 8.1811457 7.4170051 8.5433064 7.3674755 7.4259253 8.0424566 7.4455366 7.9272380 7.9135809
7.8896155 7.1655717 7.9970670 7.6280885 8.1815796 8.2565823 7.4372272 8.4602098 7.5035830 7.3375726 8.1459732 7.4267149 7.8925500 7.9445105
7.8856535 7.0654187 7.9968443 7.6559014 8.2766457 8.2635117 7.4584856 8.3722992 7.6222353 7.2380490 8.0923977 7.4242678 7.9348779 7.9740911
7.9014845 7.1506724 8.1183128 7.7585740 8.3185406 8.2454395 7.4286075 8.2714357 7.7068286 7.1242514 8.1324635 7.3493013 7.8882160 7.8950148
7.9039502 7.1437950 8.0436935 7.9098129 8.3080816 8.2206535 7.5658627 8.1577272 7.6849375 7.1345243 8.1475458 7.3172164 7.8197212 7.8256631
7.9245720 7.0697050 8.0437307 7.9276938 8.1813574 8.3106031 7.5989537 8.0360060 7.6403351 7.1844783 8.0662546 7.3077579 7.8453164 7.8173170
7.8756051 7.0353093 8.1036015 8.0326319 8.1856632 8.3233843 7.6886797 8.0092306 7.6647210 7.1825151 8.0162754 7.3076653 7.9510274 7.8738899
7.9148378 7.0223560 8.1451283 7.9074435 8.0836220 8.4330215 7.7346420 8.0433302 7.6219249 7.1025581 8.0844145 7.3713875 7.9460049 7.9906511
7.8808160 7.1076365 8.1062384 7.8289576 8.1242733 8.4046335 7.7923546 8.1642847 7.5368633 7.1987095 8.0798903 7.4924536 7.9008155 7.9751635
7.8241396 7.1329398 8.0640793 7.7152123 8.0749454 8.3191528 7.8394761 8.3509779 7.4452548 7.2696290 8.0284033 7.4970317 7.8755469 7.9617748
7.7248769 7.1751766 8.0091696 7.6496806 7.9858780 8.3351488 7.8247766 8.4357243 7.4911036 7.2347994 7.9795814 7.5117111 7.8710747 8.0090971
7.8515725 7.1591620 7.9730277 7.6026731 8.0350637 8.3400211 7.7031913 8.4588394 7.4415622 7.1732202 8.1417608 7.4087000 7.8783607 8.0920630
7.8706269 7.0966878 7.9580417 7.7211561 8.1191969 8.4412966 7.6716943 8.4661131 7.5106134 7.0973492 8.1448650 7.2923989 7.8668623 8.0053701
7.8577032 7.0970411 7.9573340 7.8557944 7.9454136 8.4621286 7.5816722 8.3939924 7.3733897 7.1315784 8.2005854 7.2270727 7.8019958 7.8672233
7.8153615 7.0705256 7.9009681 7.8959355 7.9098148 8.4870291 7.5428057 8.4111195 7.4096918 7.1480722 8.1247253 7.1163936 7.8074131 7.8990974
7.8774176 6.9920902 7.7680125 7.9453549 7.8649826 8.4770355 7.4193740 8.4108276 7.4630847 7.1596828 8.1318502 7.1186848 7.7675343 7.9285736
7.8975973 7.0258474 7.7830443 8.0195942 7.8075433 8.4689503 7.3114209 8.4567652 7.4875851 7.1353168 8.1218872 7.1676068 7.7413039 7.9804811
7.9405723 7.0676422 7.7690768 8.0380383 7.8360596 8.3514385 7.3748236 8.4389353 7.4529600 7.1720171 8.1591711 7.2310061 7.7419024 7.9231400
8.0085335 7.1381822 7.6339226 8.0670948 7.7955871 8.4967947 7.4543724 8.3673668 7.5243258 7.3364363 8.1711512 7.3722639 7.7793813 7.8133860
7.9967995 7.1501446 7.4775186 8.1095753 7.8450885 8.5574675 7.4954519 8.3208523 7.6516976 7.4693313 8.2065516 7.3523560 7.7726121 7.6799226
8.0268517 7.1377034 7.3497224 8.1074600 7.8216476 8.6057673 7.5823722 8.2740326 7.6561747 7.4573884 8.2533960 7.3423314 7.6617613 7.6187272
7.9635324 7.1399078 7.2359228 8.0920439 7.7484369 8.8182182 7.6055150 8.2545605 7.6286268 7.5319548 8.2463779 7.3101325 7.6793966 7.5841689
8.0419168 7.2839689 7.2387290 8.0501652 7.8324661 8.7134991 7.6701760 8.2542458 7.6600804 7.5933824 8.1763439 7.2496080 7.6205320 7.5813580
8.0890722 7.3053970 7.2688198 8.0323477 7.8720078 8.6957579 7.6681471 8.2582893 7.6229529 7.5854788 8.1621485 7.1653075 7.5706029 7.6201549
8.1607094 7.3235803 7.3328362 8.1203508 7.8276401 8.7326422 7.6279006 8.3221207 7.7492871 7.5335045 8.0128336 7.0562882 7.5379982 7.7170048
8.0911570 7.3974066 7.2859039 8.0976171 7.8587928 8.7447529 7.5289559 8.3559332 7.7139382 7.5613790 7.9996562 7.0165272 7.5254259 7.6776795
8.1649170 7.3877749 7.4506044 8.0980711 7.7799182 8.6608295 7.4277129 8.2789469 7.7773132 7.5767560 7.8868980 6.9531722 7.4479423 7.6822433
8.1642218 7.5111389 7.4669428 8.0391817 7.8231878 8.5974560 7.4557700 8.2383356 7.7302871 7.5117006 7.8787408 7.0949707 7.3577809 7.7595940
8.1040783 7.4312606 7.5457101 8.1131144 7.7662663 8.5904398 7.4306688 8.2931204 7.5948730 7.4561424 7.9251294 7.1677313 7.4246030 7.7630129
8.1014662 7.4354639 7.5689077 8.1171837 7.7331748 8.4921589 7.4080157 8.3297606 7.4921918 7.4978557 7.8414035 7.1959705 7.5314908 7.7772198
8.1389627 7.3786807 7.5369024 8.2376366 7.7586918 8.4660053 7.5384808 8.3475075 7.4016275 7.5422764 7.9155216 7.2261810 7.4839134 7.8119869
8.1735792 7.3537765 7.4212523 8.2313080 7.7648759 8.4378242 7.6048164 8.3830214 7.5026927 7.5754862 7.8983154 7.1636887 7.3475027 7.8564253
8.0881262 7.4026318 7.5794215 8.2230148 7.7732286 8.4517965 7.7349443 8.3923492 7.5974979 7.5769968 7.9499493 7.0565777 7.2589130 7.8018193
8.0653639 7.5314322 7.4839406 8.1818361 7.8647165 8.5256157 7.7704906 8.4551783 7.6719255 7.5442061 8.0400906 7.0529876 7.2826104 7.7665520
8.0416250 7.6000280 7.3895040 8.1911621 7.9992876 8.4888592 7.9027381 8.5080891 7.5141206 7.5503664 8.0028830 7.1054807 7.2590094 7.7232065
8.0015955 7.6012259 7.3586464 8.1115484 8.0131149 8.5836697 7.8088484 8.5199652 7.5847306 7.6445947 7.8962655 7.2059541 7.2867899 7.5859590
8.0452375 7.6880565 7.4291954 8.0006313 8.0024099 8.6271276 7.7494421 8.5779371 7.6791167 7.5415721 7.7599196 7.2214746 7.3452096 7.5280223
7.9555130 7.7254548 7.4475517 7.9975266 8.0204420 8.5287848 7.7310338 8.4888802 7.7839155 7.5301647 7.7000117 7.1903777 7.4528518 7.4132423
8.0143929 7.8173223 7.5471478 7.9728951 7.9364700 8.4642658 7.7614293 8.3970728 7.8652921 7.4551435 7.6331248 7.3800621 7.6022654 7.3610120
7.9683571 7.9042277 7.6778750 7.9241099 7.8522396 8.3286896 7.6794357 8.3111029 8.0092793 7.3966570 7.6941552 7.3882771 7.7178073 7.3221798
7.9101119 8.1049757 7.7267742 7.8664689 7.6722560 8.1587019 7.6614990 8.2076197 7.9472151 7.3040261 7.7180271 7.4880667 7.8635902 7.1533942
7.8861613 8.0676317 7.7384057 7.8946095 7.6798549 8.0493546 7.5173302 8.1559811 7.8985176 7.3615885 7.8106303 7.5396290 7.8782740 7.3202138
7.9083595 7.9920812 7.6247382 7.9290681 7.6770182 7.9628067 7.4296870 8.1157789 7.8301105 7.3474751 7.8721776 7.5546975 7.8881221 7.3094115
7.9425416 7.9614167 7.6144490 8.0496645 7.6035800 8.0031700 7.3883104 8.0723858 7.7767878 7.3495693 7.8710861 7.5809841 7.8609796 7.2491989
8.0193138 7.9562011 7.6540575 8.1721535 7.6041284 8.0891705 7.3141918 8.0920715 7.7963648 7.3220801 7.9133606 7.6999078 7.8101435 7.2999358
8.1112757 7.9260936 7.7229452 8.1375837 7.5586739 8.0988607 7.2554259 8.2026157 7.8092031 7.3498974 8.0978756 7.8008957 7.8865695 7.3865294
8.1112518 7.8838801 7.7406020 8.1116228 7.6146798 8.1418676 7.3327870 8.3572941 7.8376946 7.4690433 8.1783905 7.7975707 7.9629521 7.3839951
8.0733700 7.8883376 7.6322374 8.1809740 7.6392560 8.1637249 7.3789105 8.3630686 7.8473129 7.5073748 8.1587458 7.9719739 7.7773452 7.4159408
7.9942627 7.8411837 7.6270118 8.1245852 7.5810809 8.2503967 7.4009066 8.3562593 7.9336920 7.5275826 8.0998611 8.0817127 7.9061589 7.3318191
8.0322180 7.8716393 7.6360788 8.1351757 7.4832230 8.1854811 7.2714925 8.3604126 7.9607425 7.5836277 8.1869364 8.0455599 7.8564944 7.3449812
8.0527525 7.9260578 7.6315937 8.1128445 7.4197421 8.1697807 7.2834411 8.4297018 7.9894061 7.6043954 8.1827059 7.9341607 7.8603287 7.3714871
7.9938626 7.8440485 7.6492872 8.0645599 7.4692760 8.1519823 7.2053652 8.4544764 7.8977671 7.6091042 8.1280851 7.7316637 7.8746538 7.3644576
8.0333996 7.7374258 7.5849366 8.0744667 7.4979124 8.1497145 7.1723623 8.4779091 7.8627982 7.5881658 8.0149145 7.6870780 7.9427829 7.2723126
8.0786667 7.7509546 7.4839363 8.1149693 7.5344043 8.0486622 7.0514450 8.4982691 7.9207730 7.6082225 8.0126400 7.6724901 8.0431433 7.3149128
8.0998049 7.7004414 7.4088807 8.2102871 7.5873189 7.9887357 7.0749507 8.6064806 8.0228920 7.6460547 7.9048448 7.7921696 8.1328020 7.3215899
8.1968575 7.7524986 7.3260942 8.2764826 7.5447898 8.1018705 7.0980721 8.7013817 8.0517387 7.6537414 7.9609733 7.7352352 8.2452688 7.3348036
8.1228933 7.7873540 7.3821559 8.2464466 7.4662080 8.2290382 7.1819057 8.7918110 8.2035942 7.5780544 7.9403739 7.7381783 8.2739344 7.3799314
8.1154814 7.7985148 7.4464574 8.3135157 7.3971381 8.2630043 7.3316331 8.7494411 8.2036991 7.5872583 7.9102187 7.7542009 8.3679600 7.4981446
8.0856676 7.8702073 7.4703708 8.2536783 7.4526815 8.1542454 7.4000549 8.7460709 8.1531868 7.5476241 7.9794016 7.6908364 8.4311800 7.5163045
8.0537539 7.8994799 7.4712725 8.2080774 7.5022020 8.0747299 7.3169904 8.6496601 8.0606251 7.5538406 7.9543495 7.5979667 8.5277023 7.5479422
7.9329295 7.9374313 7.4705081 8.2204075 7.6410184 8.0453548 7.2552023 8.6210184 8.0777283 7.5359383 8.0654593 7.5028224 8.5945415 7.5077534
7.8922086 7.8053479 7.5594535 8.2622061 7.5380120 8.1154690 7.3720822 8.6041107 7.9643688 7.5172997 7.9968109 7.5075979 8.5534039 7.5657063
7.8626304 7.8684640 7.6069379 8.3634577 7.5427041 8.1803617 7.3423820 8.4782810 7.9318366 7.5084586 8.1159859 7.3827858 8.4107132 7.6960945
7.8352909 7.9186049 7.6748099 8.3418703 7.5820456 8.2036505 7.3740473 8.4692287 7.8289967 7.4892511 8.1424036 7.3458180 8.3541727 7.7261634
7.8212395 7.9449186 7.7880526 8.3780422 7.5821056 8.2097282 7.5597515 8.5389938 7.8121290 7.5669670 8.0416260 7.2416854 8.2629213 7.8130903
7.9475513 7.9910927 7.7483459 8.4105082 7.6160402 8.1488848 7.5020018 8.5494080 7.7978344 7.5702000 8.0629320 7.1754651 8.1674051 7.7746544
8.1012287 7.9969845 7.8197551 8.4077206 7.6769285 8.0983982 7.5496645 8.6373682 7.8034735 7.6881037 7.9931569 7.1402030 8.0014448 7.7759061
8.2314701 7.8650589 7.8130279 8.3644304 7.7499733 8.1535749 7.5113955 8.6003437 7.7571464 7.7751274 7.9701118 7.1458716 7.9521775 7.8947778
8.3033895 7.8399081 7.8294511 8.3311577 7.7293301 8.0889740 7.5444713 8.5717220 7.8233809 7.8716564 7.8737555 7.1184626 7.8838272 7.9291735
8.2081156 7.7438374 7.8189492 8.3125629 7.7237644 8.1101742 7.5072889 8.5633154 7.8164554 7.9304743 7.8699055 7.1000261 7.9721718 7.9863300
8.2347221 7.7566690 7.7807384 8.2305508 7.7219386 8.0258818 7.6286922 8.5399675 7.8015389 7.8549051 7.9565492 7.1209235 7.9963217 8.0150976
8.2398987 7.6812191 7.8245482 8.2197866 7.5928607 7.9574614 7.7710528 8.4769316 7.7925954 7.8565750 7.8810143 7.1973286 7.9109726 8.0130587
8.2489710 7.6226850 7.8373685 8.0970459 7.4675689 7.8372083 7.7546139 8.4615784 7.9149489 7.8744693 7.9473572 7.2548847 7.9120865 8.0468998
8.2315979 7.5376582 7.8448100 7.9569397 7.4920273 7.7954817 7.7722120 8.4144163 7.9346623 7.9200244 7.8619084 7.3791604 7.9588628 8.0145245
8.1520252 7.5711975 8.0048819 7.9476261 7.4121208 7.6644449 7.7343016 8.2880192 7.9886723 7.8862343 7.9885416 7.4335523 7.9257703 7.9260840
8.0725183 7.5316095 8.0464973 8.0638027 7.3567209 7.7523494 7.8074694 8.2722683 8.0135212 7.8640461 8.0062418 7.4513631 7.9636517 7.8500619
7.9795408 7.5385284 8.0898848 8.0477867 7.4004493 7.7050071 7.7541471 8.2578907 7.7934742 7.9157319 8.1864424 7.4812717 7.9469576 7.7436118
7.9152012 7.5271292 8.1485958 8.0072737 7.4883242 7.7183986 7.8004131 8.1776171 7.8267121 7.8859668 8.1448765 7.5087028 8.0030928 7.6816335
7.7981148 7.6323485 8.1720181 8.0057764 7.4842968 7.6588078 7.6805611 8.1973114 7.7881212 7.9274077 8.2044334 7.4812193 7.9659824 7.7492323
7.7880020 7.6787724 8.1974106 7.9112153 7.6022520 7.7312660 7.6466699 8.2255964 7.8349710 7.8411245 8.3238373 7.5234785 8.1340961 7.8182473
7.7973089 7.7391968 8.0996017 7.8505325 7.6548171 7.7793202 7.6232028 8.2707481 7.8439178 7.8584018 8.3731356 7.5210447 8.1572838 7.8003149
7.7524052 7.8061876 8.0009098 7.8933520 7.7159777 7.7456455 7.5601144 8.3173294 7.8555455 7.7642035 8.5151358 7.6380501 8.1280489 7.8249621
7.8691444 7.8553157 7.9616685 7.8806210 7.8536315 7.7163086 7.5807958 8.2764626 7.8765230 7.7110176 8.6010656 7.6945572 8.1264868 7.7438831
7.8709068 7.9162426 7.8399863 7.8929095 7.8566122 7.6190968 7.4896460 8.3495893 7.9556246 7.7038121 8.5980253 7.7593031 8.1341963 7.7496624
7.9073520 7.8879209 7.7709551 7.9232793 7.8667283 7.6191669 7.5557690 8.5405340 7.9151349 7.7031302 8.6574364 7.7266998 8.0954924 7.7679381
7.7579279 7.9152508 7.7316141 7.9788566 7.9229889 7.5386457 7.5327630 8.6060762 7.9757161 7.7534337 8.6637878 7.9295831 8.0530920 7.7711892
7.8377237 7.9005241 7.7106786 7.9176888 7.8741221 7.5333810 7.4710574 8.6451731 7.9095492 7.8547120 8.6732883 7.9280267 7.9944458 7.7305932
7.8682885 7.8934999 7.7247915 7.8737998 7.8648300 7.4874091 7.5368400 8.6108141 7.7277684 7.9797125 8.6157436 7.8844900 8.0213366 7.6823297
7.9149451 7.8647389 7.6324534 7.7458162 7.9450283 7.4197321 7.6229835 8.5911436 7.5605950 8.0730810 8.4605179 7.9457593 7.9933748 7.6587300
7.9519901 7.9366446 7.6156721 7.6672163 7.9780827 7.3659387 7.6843834 8.5247431 7.5149260 8.1758490 8.5518322 7.9540429 7.9664378 7.7119007
7.8787198 8.0046749 7.5399165 7.5383692 8.0502901 7.2548747 7.6531253 8.6589394 7.4433246 8.1368084 8.5756006 7.9174089 7.9119620 7.6745782
7.7784147 8.0750809 7.5977883 7.5591350 8.1625204 7.2258906 7.6738491 8.5666904 7.4450126 8.1125441 8.5603256 7.8748388 7.9699864 7.6977038
7.6821928 8.0965519 7.6010976 7.5113750 8.1893864 7.2446165 7.7683897 8.6070871 7.5692563 8.1377068 8.5963211 7.9321947 7.7217841 7.7283735
7.6815691 8.0186520 7.7229719 7.5629706 8.2580624 7.3815012 7.8121200 8.5232906 7.5064483 8.0408707 8.5584164 7.8970470 7.6772428 7.8170443
7.6569772 8.0997648 7.7409205 7.6182232 8.3221722 7.3682499 7.7884107 8.5967827 7.4526410 7.9404020 8.4821491 7.8971286 7.4721589 7.8414111
7.5853596 8.0459747 7.7436018 7.6101255 8.3020315 7.2365108 7.8614240 8.5606375 7.3861575 7.9069595 8.5401669 7.9687848 7.4393258 7.7875204
7.7833405 7.9200835 7.8180156 7.7182102 8.2447691 7.2732944 7.9346166 8.5783300 7.4163780 7.7105207 8.5692978 7.9835916 7.5004544 7.7075438
7.8195014 7.8824143 7.8264375 7.7902074 8.2611494 7.2220244 8.0526733 8.6257858 7.3673863 7.5772853 8.6917038 8.0396986 7.4477272 7.5815673
7.8839722 7.8930717 7.7882271 7.8704891 8.2281933 7.2343330 8.1044502 8.6863585 7.3011756 7.5488262 8.6764011 8.0642900 7.4101205 7.5126228
7.9189401 7.9630318 7.7448773 7.9899092 8.1514196 7.2923932 8.1219501 8.6425352 7.3074107 7.4927559 8.6399679 8.1102915 7.5037675 7.5148649
7.9576468 7.9742632 7.6940365 8.2465963 8.1114578 7.2342010 8.0897961 8.6054001 7.3214989 7.4770560 8.5894575 8.1087170 7.4249406 7.6277189
8.1044931 8.0324192 7.7212801 8.3843212 8.1891270 7.1987677 8.0472193 8.5382624 7.2723007 7.5118074 8.6364279 7.9892693 7.3671174 7.7095966
8.0825272 8.1109257 7.6512876 8.5467205 8.2755966 7.1836882 8.0744743 8.4379959 7.2836976 7.6027241 8.5431967 7.9804821 7.3785830 7.7775755
8.0156994 8.1360025 7.6342030 8.7179995 8.2874804 7.1547337 8.0626421 8.3890705 7.3272305 7.5865469 8.4487982 8.0447989 7.3194547 7.9552207
8.0485907 8.1633797 7.5631642 8.7614193 8.3405457 7.1741776 8.1771641 8.3610325 7.4538708 7.5416336 8.3295259 8.0021019 7.3941479 8.0066242
8.0713015 8.1339903 7.5186296 8.7984734 8.2438927 6.9871974 8.2328415 8.3722897 7.4914513 7.5946803 8.3906784 8.0104189 7.4645958 8.0557089
8.1278296 8.1126261 7.4727440 8.7609882 8.2434378 7.1080756 8.2426119 8.4224529 7.4813180 7.6568508 8.3785992 7.9838762 7.6942382 8.1032801
8.1153517 8.0813875 7.4565244 8.7467899 8.1862850 7.1596770 8.1857357 8.6023903 7.3987880 7.6858845 8.4571733 7.9162321 7.8230448 8.1401482
8.1373415 8.0251245 7.4906669 8.7560387 8.2389030 7.2631240 8.1444750 8.5880232 7.3775272 7.7939229 8.3925571 7.8464422 7.8702650 8.1144829
8.1215601 7.9954405 7.4634056 8.8522491 8.3266363 7.4189773 8.1057940 8.5147562 7.3782978 7.7301769 8.4711771 7.7897148 7.8151455 8.1284828
8.0289679 7.9889708 7.4738917 8.8205872 8.4264488 7.5263844 8.0423975 8.4202156 7.3283973 7.5961661 8.5959826 7.8340631 7.6027761 8.2655411
8.0073881 7.9863782 7.5740323 8.7881575 8.5298767 7.6138630 7.9435592 8.3325186 7.3399696 7.6226792 8.5961246 7.7376881 7.6948805 8.3586321
8.0044975 8.0047035 7.5590801 8.7690859 8.4741964 7.6563210 7.8386865 8.3653097 7.2970133 7.7456818 8.4694090 7.7053132 7.5976377 8.2813854
7.9528227 7.9497743 7.6284986 8.7407780 8.4398022 7.6959634 7.7359881 8.4505692 7.1785493 7.6643105 8.3580685 7.5386209 7.6206765 8.3010149
7.9766021 7.9051886 7.5951157 8.8048677 8.3814173 7.6095505 7.6814590 8.4926128 7.1334386 7.7937360 8.3091497 7.4767013 7.5753736 8.2473116
7.9287658 7.7824354 7.5723977 8.8668585 8.3020239 7.6545830 7.7238703 8.4985876 7.0267839 7.6355624 8.3385468 7.4479895 7.4094138 8.2255640
7.9240665 7.7825284 7.5776663 8.8850088 8.3791895 7.6436648 7.7316966 8.5306911 7.1383605 7.7034941 8.3626375 7.4017735 7.2546520 8.0989542
7.8666520 7.7900200 7.6019473 8.8829784 8.2472162 7.6626573 7.7466788 8.5863724 7.1613059 7.6377530 8.3925190 7.2408605 7.2199907 8.0061922
7.8086257 7.7842126 7.5994425 8.8290625 8.2834587 7.5931211 7.6916089 8.5191736 7.0915284 7.6967301 8.4675207 7.2936211 7.1795950 7.9633527
7.7877517 7.6970692 7.5620036 8.7664042 8.3335266 7.5679111 7.6440663 8.3524284 7.0963750 7.6589694 8.4072886 7.2626715 7.3218584 8.0908804
7.8020730 7.7810979 7.5453901 8.6994944 8.3146658 7.4559369 7.6312976 8.2425661 6.9712005 7.6973586 8.1999254 7.1405854 7.3019800 8.1847448
7.7660327 7.7530308 7.5157237 8.6232281 8.3555136 7.5408010 7.6657658 8.1690197 6.9756603 7.7182298 8.1529884 7.1085300 7.2568259 8.3125410
7.6711559 7.7630639 7.5045648 8.5759172 8.3147430 7.6176143 7.6681962 8.0164194 6.9536028 7.6095281 8.0877018 7.1121511 7.1529779 8.3510742
7.5906005 7.7821636 7.4668970 8.5823097 8.3356218 7.5725589 7.7978940 7.9758911 7.0469031 7.6619573 8.0449591 7.1281524 7.0536566 8.3386784
7.5781689 7.8902559 7.4732223 8.5319490 8.3106937 7.6111631 7.8531671 7.8701768 7.0934391 7.6229234 7.9501429 7.2303138 6.9905415 8.2865086
7.5633688 7.9622655 7.4855819 8.4971981 8.3668661 7.6242614 7.9142208 7.7977552 7.1672168 7.4901509 7.9108386 7.2298994 6.9697580 8.2473087
7.5790315 7.8405275 7.4986053 8.4984741 8.4001284 7.6647601 8.0168247 7.8773251 7.2208595 7.5279231 7.9124899 7.2587156 6.9926763 8.3255138
7.6036000 7.7657413 7.3836980 8.4379444 8.3397398 7.6486869 7.9891658 7.8442430 7.2124882 7.4996767 7.9652505 7.3230910 6.9174581 8.3509769
7.5586662 7.8388972 7.4624805 8.5311832 8.4481001 7.6828275 7.9234514 7.8739142 7.3228188 7.4695158 7.9851594 7.3617020 6.8764648 8.4106159
7.6053123 7.8241701 7.3422532 8.5303917 8.3595142 7.5390911 7.9230399 7.8617802 7.3635011 7.4167686 8.0490913 7.4781947 6.8968668 8.3863821
7.5855350 7.7986650 7.3050303 8.6302967 8.3817110 7.4912252 7.9826794 7.9419761 7.3394156 7.3618522 8.0590591 7.4629741 6.8662434 8.4480371
7.5507998 7.7012854 7.2349973 8.6891031 8.3079567 7.5039387 7.8472476 7.9509320 7.3697271 7.2716994 8.0738535 7.4280005 6.8153620 8.3642282
7.4026122 7.6096187 7.2289910 8.7281618 8.2649870 7.4369426 7.8085189 7.9516692 7.3826094 7.2057505 8.0425215 7.4246969 6.8696237 8.2843151
7.3852649 7.5667567 7.1546459 8.8437862 8.2820559 7.4319797 7.6633892 7.8148551 7.3804688 7.2681351 7.9970312 7.5795703 6.7889848 8.2697039
7.3444204 7.6401930 7.0647693 8.8320341 8.2764587 7.3533292 7.7110262 7.7895727 7.4526839 7.3532181 8.0313797 7.6685109 6.9044485 8.2966795
7.2025681 7.7758384 7.0495677 8.8073578 8.2273922 7.3414993 7.6827230 7.7035885 7.5050550 7.3867865 8.0348558 7.7479048 6.9640183 8.2371807
7.0793633 7.8424888 6.9613509 8.8228502 8.2897902 7.2022729 7.6457734 7.6736159 7.3907123 7.4259653 8.0544176 7.8199167 6.9736118 8.2483530
6.9418468 7.7832599 6.9568243 8.7274904 8.3502264 7.1631021 7.6068716 7.5961661 7.2465525 7.2620230 8.0910301 7.8251314 6.9497600 8.1412516
6.8521729 7.8661332 6.8590660 8.7556229 8.3164463 7.2063737 7.5604801 7.5901637 7.0592885 7.2544222 8.0471020 7.9800296 6.9991741 8.1796169
6.9145546 7.8593631 6.8449111 8.8184872 8.2226315 7.2693162 7.4716821 7.4799147 7.0672202 7.2130551 8.0223541 7.9832964 7.1046853 8.2118282
6.9079695 7.9022541 6.8891087 8.8337545 8.1282291 7.3004270 7.4888797 7.4205971 7.1176085 7.2895498 8.0181532 8.0139065 7.1611776 8.0811014
7.0031061 7.8481107 6.9593983 8.8041229 8.1159515 7.3723116 7.3914776 7.3150697 7.0477247 7.3195753 8.1126776 7.9920216 7.1733422 7.9410620
7.0007415 7.8905625 7.0065718 8.7797260 8.0056229 7.4253831 7.4008560 7.3468800 7.0561628 7.3721261 8.1123066 7.8852286 7.2368712 7.9120378
6.9948549 7.9468269 6.9705777 8.8301725 7.8378816 7.4969578 7.4537129 7.3665438 7.0423613 7.4459963 8.1563978 7.8819213 7.2335596 7.8469496
6.9850626 7.8939166 6.9144940 8.7430058 7.7765102 7.5405378 7.4232020 7.3090224 7.0136127 7.5141368 8.2337322 7.8600111 7.1767969 7.8528247
7.0378299 7.8383446 6.9561205 8.6362944 7.6508121 7.5719910 7.4543891 7.2641964 7.1610236 7.4714093 8.0935049 7.7464433 7.2872548 7.9191356
6.9700241 7.8828297 6.9813228 8.5270252 7.6429758 7.5477695 7.4651008 7.2230897 7.2290750 7.3883386 8.1552048 7.7191982 7.2685046 7.9448667
7.0679674 7.9584351 7.0554986 8.3979254 7.5629177 7.6080089 7.3938522 7.3218141 7.2854009 7.4914794 8.1324368 7.6163588 7.2359147 7.8457866
7.1120157 7.9721527 7.1337218 8.3432331 7.6114354 7.6432738 7.5127325 7.2693820 7.2033057 7.4798431 8.1548281 7.5558796 7.2303429 7.9254484
7.0827546 7.9741960 7.1951065 8.3202496 7.5820794 7.6730428 7.5339489 7.3788061 7.1460438 7.5223751 8.2067327 7.6105433 7.2292442 7.9224386
7.2256293 8.0311518 7.2137046 8.3417683 7.4977899 7.7576771 7.6228347 7.3299856 7.2039394 7.4893765 8.3772020 7.6753683 7.2772055 7.9667439
7.1562209 8.1258020 7.1085157 8.3704023 7.4481339 7.6021667 7.6286411 7.3168263 7.2428694 7.5334373 8.4982281 7.7659512 7.2710376 7.9913650
7.2153549 8.2202625 7.0813441 8.4288883 7.4554338 7.6130071 7.7292886 7.2166376 7.3295441 7.5765266 8.5530481 7.9275999 7.3727145 7.8997226
7.0126081 8.2169647 7.0374494 8.4868326 7.3814926 7.6257124 7.7322235 7.1511426 7.3363352 7.6420112 8.4508104 8.0114746 7.5091391 7.8490763
6.9696493 8.2675543 7.0338225 8.6217480 7.4142966 7.5640211 7.7470980 7.0719948 7.2357879 7.7113657 8.4090815 7.9400949 7.6787534 7.8024917
6.9252820 8.2981348 6.9466772 8.7261391 7.3592386 7.5685472 7.7063017 7.0031085 7.0916028 7.7864685 8.5697870 7.8557377 7.8028841 7.8856449
7.0989490 8.3175688 6.8097930 8.7814541 7.4178777 7.5830603 7.7419691 6.9879375 7.0524964 7.7760868 8.5698452 7.8441525 7.8793163 7.8610029
7.1600795 8.3196316 6.7163758 8.9221697 7.5630274 7.5393395 7.8453555 6.9539232 7.0859933 7.7480245 8.5756941 7.8286886 7.9193983 7.9427195
7.1729059 8.3410044 6.7621608 8.9012032 7.5778379 7.5977192 7.8950706 6.9799762 7.1045094 7.6662402 8.5657511 7.6986127 7.8743200 7.9609017
7.3472252 8.3900890 6.8956556 8.9745302 7.6021409 7.6111832 8.0467110 6.8782535 7.0737944 7.6311874 8.4649525 7.5541677 7.9086103 8.0217171
7.2908931 8.3803844 6.9311848 8.9381056 7.6545191 7.6003728 8.0852604 6.8382921 7.0717983 7.5154300 8.3447199 7.6012559 7.8944602 7.9198070
7.3983660 8.3101969 6.9624085 8.8497477 7.5986023 7.5146179 8.1647463 6.8661399 7.1675820 7.5424428 8.2369452 7.6287079 7.9319839 7.8525567
7.4593701 8.3356142 6.9870195 8.8478365 7.6940293 7.4402623 8.1345072 6.9478393 7.2581635 7.4874310 8.1693821 7.5568180 8.0032215 7.7382212
7.5899158 8.3170452 6.9405599 8.8582458 7.9072332 7.5208507 8.2825918 6.9939876 7.2883053 7.4629631 8.2849951 7.5213256 8.0675659 7.6335068
7.5621109 8.2545576 6.9799080 8.8857956 7.9164181 7.4917645 8.2147923 6.9879923 7.3841419 7.4710512 8.2951469 7.4472532 7.9768291 7.5727262
7.5318699 8.1515589 6.8812399 8.9456367 8.0032034 7.6220903 8.2295351 7.0142884 7.4453068 7.5205798 8.3390856 7.4752336 7.9826117 7.5455666
7.4576416 8.0511074 6.8496270 8.9871130 7.9118643 7.6983910 8.1764450 7.1176128 7.3612695 7.6038141 8.3455095 7.4387293 7.8904104 7.5753250
7.6065812 8.0286360 6.8347120 8.8394337 7.9132209 7.8840108 8.1376657 7.1070709 7.2908792 7.5220966 8.3939705 7.3872962 7.7445722 7.6428380
7.6765370 8.0033741 6.8472362 8.6431246 7.9597650 8.0032101 8.1208639 7.1390181 7.3314567 7.5101647 8.5010395 7.3869600 7.6983480 7.6431527
7.8019137 7.9419913 6.8128505 8.5049219 8.1023264 8.0301552 8.1436386 7.2703357 7.4086890 7.4773040 8.5848665 7.3752832 7.6375427 7.6964993
7.8756123 7.9515986 6.8167295 8.4127350 8.1039543 8.0922403 8.2401791 7.4263864 7.4044108 7.5147848 8.5019522 7.4567518 7.4968371 7.7202225
7.9049530 7.9327798 6.7565684 8.2843266 8.1307898 8.0799427 8.2122917 7.3689656 7.4358907 7.4972506 8.5180283 7.3835855 7.4163809 7.7710986
7.9502220 7.7560215 6.7357664 8.1685963 8.0538015 8.1657753 8.1710596 7.3475704 7.3191819 7.6833048 8.5126057 7.2746305 7.3369188 7.6487951
7.9487782 7.7778087 6.7024422 8.0368547 7.9358878 8.0954723 8.0788116 7.3851194 7.3742256 7.7699409 8.4410133 7.2592492 7.2723598 7.5291610
7.8989654 7.6928434 6.6691632 7.9776764 7.9055605 8.0526867 7.9998884 7.4307857 7.4534764 7.7450171 8.5165691 7.2333088 7.3312702 7.5899687
7.8101745 7.6180725 6.7873731 7.8766346 7.9436011 7.8841996 7.8376379 7.4298339 7.4766741 7.7979679 8.5763206 7.3131995 7.4803209 7.5620127
7.8595634 7.6659880 6.7831554 7.7385039 7.9730363 7.8398166 7.7502780 7.4054861 7.4926624 7.7582455 8.6641827 7.4804025 7.5751100 7.5765443
7.8779902 7.6090212 6.7497077 7.6648493 8.0448790 7.8823018 7.6664171 7.2801089 7.5095711 7.7243609 8.6584787 7.5976090 7.7047548 7.7163110
7.7758784 7.5096636 6.6473980 7.7154460 8.0202541 7.8581939 7.7727175 7.2404618 7.5888410 7.6742225 8.6470566 7.6335130 7.8349357 7.7748933
7.7441626 7.4425783 6.7379813 7.6252379 8.1028996 7.8213696 7.8911695 7.2763395 7.5850945 7.7159948 8.5897121 7.6009383 7.8290625 7.6589751
7.8135257 7.3858356 6.6161413 7.5568676 8.2464457 7.7661576 7.9579597 7.2463131 7.6046124 7.7485757 8.4919882 7.5505228 7.8524957 7.6389918
7.8770881 7.4483647 6.5342789 7.5693669 8.2162819 7.7340517 8.0063286 7.3187685 7.5452504 7.8237100 8.4242601 7.5545616 7.8133831 7.6232867
7.7885642 7.4544816 6.5204639 7.5905285 8.1800871 7.8081450 8.0893774 7.3740458 7.5346522 7.8198600 8.3777895 7.5617161 7.6866326 7.7268114
7.7707186 7.5938859 6.3626523 7.6004596 8.0292015 7.8423686 8.0460129 7.4312654 7.6570663 7.8767986 8.3368330 7.5781455 7.7296724 7.7057948
7.8419127 7.6134186 6.3369584 7.6149993 7.9516354 7.8589044 7.8452196 7.4801393 7.7044864 7.9027190 8.3892002 7.5589361 7.6964126 7.8045936
7.9066663 7.4698935 6.3385754 7.5825815 7.8533916 7.8775830 7.5654411 7.4975824 7.7191420 7.9806228 8.4138203 7.5184984 7.6796136 7.6974730
7.8836799 7.3872557 6.2574563 7.5669684 7.7635937 7.8479056 7.4442244 7.4760942 7.7533197 7.9856596 8.3816566 7.4740171 7.6291208 7.5564389
7.9870806 7.4279594 6.2830606 7.6984406 7.7172723 7.9211588 7.4717226 7.4139128 7.7534866 8.0056505 8.1604462 7.5074520 7.6338854 7.5009294
7.9131064 7.4097438 6.2549481 7.7116647 7.6156073 7.8399887 7.3038421 7.2435045 7.7946992 8.0298929 7.9208789 7.6278009 7.5751185 7.3571215
7.9751945 7.4288635 6.2467785 7.7036991 7.6624227 7.8517570 7.3182907 7.2006125 7.8472109 8.0331345 7.9894218 7.6783533 7.5981255 7.3644400
7.9438004 7.3963695 6.3814712 7.7202325 7.7494483 7.8374071 7.3780875 7.2276092 7.8927155 8.1259947 8.0279970 7.7412434 7.6584854 7.3772206
7.9753437 7.4524536 6.4457450 7.6746149 7.8228927 7.8760834 7.4933825 7.2674670 7.8581662 8.0669413 8.1333904 7.7733645 7.7360969 7.3866277
7.9915628 7.4945168 6.5191402 7.6741648 7.7889800 7.8660378 7.5414162 7.3357563 7.7771616 8.0435429 8.1280575 7.7218690 7.8109937 7.3544106
7.9872708 7.6461434 6.6234975 7.6765957 7.7621212 7.9083452 7.5004268 7.4770522 7.7177300 7.9095907 8.0880985 7.7018061 7.8187933 7.3703227
8.0299339 7.6938334 6.7215643 7.7636580 7.7302036 7.9025359 7.4517264 7.5518460 7.7050219 7.8048291 8.0252371 7.7382331 7.8121448 7.4152031
8.0718336 7.6777759 6.6574907 7.8125610 7.6871996 7.8903894 7.4869900 7.5697179 7.7618580 7.8531737 8.0041037 7.8571820 7.7292686 7.4094801
8.0286627 7.5621018 6.7316747 7.7718954 7.6611857 7.9118981 7.4318004 7.4794846 7.8726034 7.8432779 7.8939190 7.9779243 7.7148619 7.2747889
7.9357419 7.3832684 6.7154322 7.7123828 7.6311994 7.8890271 7.3800077 7.4132438 7.9891934 7.8392100 7.8405852 7.9725747 7.7246218 7.2549272
7.8762703 7.3519216 6.7799630 7.7023587 7.5373712 7.8281364 7.2859025 7.3327508 8.0486889 7.8832111 7.8051162 7.9726110 7.7023206 7.1832285
7.9439092 7.3838043 6.7867293 7.6574345 7.4915023 7.7723937 7.2520919 7.3148918 8.0767260 7.8661361 7.8665433 7.9581027 7.6829157 7.1268759
7.9108534 7.3179069 6.6768284 7.5315232 7.4867606 7.8192754 7.3804178 7.3460369 8.0864210 7.9733949 7.9142017 7.8976326 7.6454282 7.1669102
7.8856277 7.3369942 6.6956301 7.4920526 7.4280128 7.8233194 7.3894830 7.2965431 7.9644532 7.9237890 7.8742118 7.7948647 7.6659656 7.1361814
7.8782911 7.3949022 6.7117610 7.5401120 7.3801770 7.8211293 7.3710766 7.2697368 7.9935741 8.0585499 7.9746256 7.8538847 7.5650682 7.2523909
7.8582439 7.3471732 6.7618155 7.4734340 7.3519707 7.7694373 7.2420731 7.4013038 8.0149260 8.0629444 8.0033398 7.6517162 7.5695477 7.2065349
7.9254713 7.3332453 6.8242474 7.4691324 7.1978712 7.9289713 7.3303313 7.4625907 8.1962395 7.9189458 8.0738707 7.6220484 7.5391259 7.2303805
7.8495035 7.2548351 6.7922044 7.4819107 7.2478919 7.9427090 7.2598438 7.6264906 8.1736755 7.8733850 8.0309362 7.7506371 7.6227794 7.1908107
7.7917075 7.2282100 6.8016367 7.6208658 7.1463923 8.0121469 7.3954306 7.5075102 8.1273184 7.8937163 8.0308552 7.7943316 7.6462088 7.2578630
7.8002272 7.3621550 6.7445974 7.7296758 7.1307178 8.0482264 7.3109131 7.4807291 8.0644245 7.8442764 7.9799576 7.7672787 7.5981507 7.2622414
7.7352676 7.3893147 6.6311216 7.8405256 7.1350603 8.0239706 7.3629746 7.5087614 7.9768620 7.6695843 7.9089456 7.7146711 7.5423660 7.2583065
7.7596645 7.3323493 6.5859566 7.8135452 7.0034165 8.0436115 7.4246669 7.4530616 8.0632858 7.5295882 7.8858705 7.6243377 7.6164317 7.2497959
7.7730956 7.4475474 6.5479932 7.8474011 6.9563069 7.9473848 7.4765749 7.4556265 8.0348225 7.5898151 7.8467278 7.7994442 7.7246671 7.3438911
7.7446775 7.5252757 6.4652591 7.9378238 6.9529719 7.9382052 7.5219636 7.5163369 8.1263256 7.5097919 7.8539424 7.8915401 7.7457395 7.3887677
7.7666335 7.6603608 6.3305912 7.9268479 6.9910073 8.0269308 7.5872860 7.4889417 8.0499954 7.3471489 7.8795896 7.8816166 7.8054194 7.4127960
7.7793260 7.6823349 6.3737764 7.8073049 7.0439835 8.0954752 7.5943675 7.5236297 8.0703144 7.3080239 8.0059452 7.9263248 7.7362356 7.4527798
7.8827629 7.6584477 6.4014268 7.8203354 7.2102218 8.0542812 7.6150141 7.4798355 8.0575552 7.2878666 7.9496403 8.0479383 7.7173438 7.4458828
7.9975066 7.7016101 6.3751535 7.7062788 7.4144735 8.1122141 7.5866661 7.3777747 8.0446272 7.1622353 7.9769473 8.1567793 7.6415949 7.4068990
8.0388279 7.7327948 6.4494257 7.6327176 7.4112310 8.2118244 7.6108680 7.3965831 7.9960713 7.0840459 7.9328322 8.1002283 7.6576986 7.4923844
8.0694666 7.6936302 6.5264468 7.6198339 7.4729981 8.2623911 7.5405817 7.5053663 7.9319544 7.0840888 8.0276575 8.0990295 7.6647511 7.5966210
8.0437326 7.6978407 6.5181351 7.5686460 7.4850330 8.3230600 7.5861850 7.5470948 7.9349236 7.2317162 8.1110086 8.1509600 7.6400933 7.7042727
7.9715562 7.5523014 6.3730307 7.5482755 7.5286345 8.3353825 7.6578612 7.5242491 7.9640279 7.2237864 8.1073742 8.0559492 7.6561999 7.7654729
7.9632683 7.3824944 6.3641171 7.5492163 7.4979200 8.2843437 7.7038469 7.6192679 8.0588427 7.3394465 8.0866461 8.0732193 7.7532921 7.7682438
7.8905420 7.1581550 6.3507361 7.5007091 7.5135655 8.3021879 7.8541369 7.7167554 8.1238661 7.3886833 8.0748110 8.1213188 7.8241053 7.7990642
7.8898292 7.1380162 6.4431882 7.5420165 7.5955572 8.3308706 7.8674788 7.8624177 8.2115746 7.5647969 8.0832300 8.1507196 7.8628306 7.8258743
7.7663360 7.1137228 6.4548397 7.6096683 7.6847324 8.2477369 7.8129930 7.9207325 8.2240400 7.5684857 8.0871773 8.0900221 7.8728209 7.8357720
7.6920695 7.2100391 6.4560246 7.7009459 7.6385865 8.2986889 7.7725668 8.0211859 8.1863308 7.6988039 8.1904697 8.0485115 7.9798331 7.7887216
7.7117982 7.3762383 6.4908867 7.7224627 7.5585465 8.2974205 7.7987175 7.9997840 8.1137438 7.7767992 8.2334814 7.9948182 8.0594702 7.7902360
7.7120790 7.2820702 6.6077428 7.8238292 7.5133510 8.2144470 7.6923199 8.0103865 8.1421604 7.8290558 8.2587814 7.8863139 8.0397120 7.7649775
7.7275357 7.2815909 6.6451888 7.9599771 7.3476529 8.0970840 7.6044059 8.0275850 8.1301641 7.8204403 8.1450691 7.9412613 8.0647535 7.7830930
7.6866274 7.3006144 6.5997620 8.0235901 7.4201884 8.1453152 7.4898577 8.0419149 8.1825056 7.9089994 8.0101404 7.9024210 8.0692463 7.9413061
7.6279125 7.4243693 6.5073004 8.0652342 7.4573994 8.1366959 7.3756480 7.9528089 8.2813158 8.0437479 7.8413148 7.8512149 7.9451113 8.0519266
7.5446291 7.4782095 6.3897333 8.0014687 7.5542789 8.1508160 7.3748455 7.7998924 8.2921124 8.0369778 7.7196226 7.8496151 7.9031549 8.0988045
7.4605684 7.4544597 6.2719827 7.9633479 7.6150689 8.2222195 7.3421426 7.7977118 8.2991810 8.1115570 7.6358352 7.7979469 7.7726965 8.0597801
7.3767548 7.5415158 6.2812762 7.9809976 7.6762161 8.2362547 7.3444743 7.7303629 8.1845369 8.1771936 7.5957150 7.8232474 7.8334951 8.0941525
7.4486933 7.5088100 6.3074374 7.8804021 7.7038326 8.1594515 7.4491186 7.6283116 8.0804615 8.2128897 7.6831551 7.8470058 7.9491963 8.0663147
7.4846296 7.5442114 6.3628774 7.8617220 7.6366692 8.2043562 7.5565243 7.4855075 8.1212978 8.1936369 7.6812177 7.8045492 7.9019299 8.1017971
7.5609555 7.6000366 6.5261965 7.7541690 7.6101084 8.1652880 7.5795178 7.4192123 8.2079220 8.2670298 7.6977773 7.7588272 7.7944126 8.1524868
7.5524530 7.5728359 6.6340370 7.7038302 7.5264740 8.1403065 7.5741487 7.4632597 8.2829542 8.2646914 7.6170340 7.8227105 7.7676005 8.1028566
7.4457302 7.5322933 6.5991402 7.6818929 7.4325294 8.0757732 7.5048122 7.4488354 8.2018728 8.2313662 7.5222130 7.9003496 7.7475271 8.1228399
7.4961791 7.5991263 6.5810857 7.7034869 7.4259548 8.0273809 7.4836698 7.3939309 8.0770578 8.2174301 7.5177670 8.0049858 7.7796745 8.1892452
7.5227628 7.6138821 6.6553969 7.6966372 7.3272042 8.1018381 7.5696096 7.4288344 7.9172211 8.2244225 7.4678936 8.0144434 7.9297686 8.1967039
7.5426741 7.5587482 6.6324258 7.5660987 7.3025317 8.0392981 7.6023464 7.3770618 7.9636736 8.1827593 7.5773282 7.9822707 8.0578518 8.2147903
7.6178141 7.4976759 6.6581144 7.5030942 7.2631779 8.1081371 7.7199936 7.4209042 7.9663897 8.2086096 7.6993861 7.9211984 8.1519947 8.1867447
7.7003884 7.3489118 6.6639805 7.3730574 7.2244377 8.1581106 7.8847218 7.4395738 8.1536350 8.1424303 7.7201247 7.9510608 8.1963472 8.0840616
7.7440863 7.2534995 6.6461439 7.3662777 7.1252003 8.2367640 7.9251709 7.3929477 8.2790194 8.1544333 7.7865591 7.8839750 8.1361704 8.0248213
7.9748330 7.1282120 6.6910853 7.3632379 7.0446129 8.2832270 8.0909691 7.3900695 8.2716198 8.2313919 7.7859545 7.8901010 8.0804605 8.0039158
8.0261126 7.1370387 6.6493950 7.3785033 7.0020652 8.2737637 8.0949373 7.4215198 8.2904940 8.1123753 7.7378678 7.8220763 8.1033716 7.9985085
8.0617905 7.2010250 6.6214156 7.4554472 6.8745027 8.3343716 8.0276489 7.3628178 8.3298454 8.0722885 7.6575871 7.7348914 8.0446510 7.9067407
8.0043344 7.2725878 6.5316925 7.4945312 6.9431791 8.3104296 8.0197544 7.3519039 8.2141438 8.0281696 7.4987574 7.6086950 8.1310797 7.9422369
8.0466232 7.2595205 6.4440122 7.6311755 6.9829898 8.2649546 7.9791899 7.3552508 8.1342831 7.9242806 7.5368028 7.5943189 8.1091557 7.9111481
7.9680109 7.2530127 6.5241504 7.7259231 6.9629512 8.2301931 8.0058060 7.2698283 8.1352510 7.8586125 7.4600539 7.6328688 8.1438665 7.9231968
7.8925295 7.2998648 6.6564193 7.8022552 6.9023328 8.2041473 7.9848375 7.3622723 8.0774298 7.8215847 7.3825030 7.6910248 8.1406841 7.8811932
7.7458982 7.3120465 6.7751536 7.8324628 6.9000711 8.2704468 8.1301785 7.3723516 8.1410675 7.8241825 7.2891202 7.7360620 7.9943719 7.9389215
7.5602107 7.2090125 6.8755217 7.7596440 6.9611154 8.1949062 8.1817074 7.4721560 8.1032276 7.8597894 7.2720981 7.8233614 7.9421334 7.9218473
7.5299234 7.1518388 6.8780422 7.7522550 6.9733753 8.2351685 8.1186132 7.5735989 8.1728296 7.7966533 7.2818847 7.7270846 7.8865523 7.9627399
7.5532560 7.0839686 6.8217492 7.8444118 7.1633759 8.2434168 8.0285273 7.6112928 8.1517315 7.7508149 7.3332963 7.5798640 7.9147344 7.9568748
7.4482307 7.1037550 6.6984057 7.7658930 7.1185703 8.2358818 7.9874520 7.6323714 8.2125969 7.7797794 7.3755836 7.4851265 7.8948593 7.9462667
7.5314217 7.1388588 6.6135473 7.8290815 7.1334777 8.2122927 8.0313540 7.6391363 8.2580862 7.7692127 7.3635755 7.4970932 7.8052044 7.8873520
7.6059780 7.1002975 6.5550447 7.9025249 7.1704822 8.2513094 8.1728630 7.5152283 8.1920071 7.6884446 7.4158506 7.4914098 7.8051629 7.8495674
7.6661844 7.2003865 6.5553994 8.0435896 7.0389066 8.2418938 8.1501169 7.3438616 8.1821270 7.7285261 7.4305701 7.5934649 7.8363628 7.8416786
7.7861800 7.2723727 6.6528330 8.0781879 7.0512638 8.4056158 8.1812944 7.1721044 8.2382011 7.6360512 7.4760175 7.6424155 7.7941675 7.7788601
7.8922458 7.2761979 6.5613923 8.0853624 6.9475293 8.4557762 8.1590643 7.1811471 8.2599554 7.6062870 7.5535302 7.5604806 7.8070207 7.7819290
8.0413980 7.3307939 6.5314069 8.1040449 6.9483566 8.4962368 8.1654577 7.1126509 8.2176533 7.6265769 7.5361609 7.5812316 7.7089200 7.8002076
8.0725222 7.2659802 6.5294080 8.1681595 6.9679079 8.5596285 8.2438078 7.0889568 8.2114105 7.5981522 7.5145144 7.5681162 7.5930796 7.7798285
8.0760899 7.1568866 6.5174327 8.0949421 7.0378628 8.5861893 8.4474220 7.2415814 8.1976814 7.5136261 7.5356102 7.7439275 7.5827732 7.9411302
8.1333265 7.1387682 6.4827676 8.0585709 7.0572205 8.6620646 8.3611708 7.2994390 8.2699270 7.3964629 7.5309458 7.8061538 7.5067372 7.9953222
8.1625719 7.0785818 6.4534469 8.0010595 7.2040024 8.6773443 8.3290997 7.3566537 8.3899679 7.3874884 7.5016985 7.9481177 7.5674176 8.1256275
8.2402077 7.0925050 6.4839263 8.0313253 7.2824492 8.6746712 8.3182726 7.4853225 8.4550877 7.5406876 7.4340310 7.9979854 7.5724144 8.1674004
8.1373482 7.2325902 6.4404502 7.9937572 7.1756735 8.6831646 8.2533607 7.6484237 8.4667645 7.6282363 7.4340358 8.0287304 7.5659242 8.1436329
8.0499878 7.3265638 6.4175735 7.9195604 7.1169395 8.6415949 8.1712046 7.6670470 8.4623327 7.5973387 7.4339395 8.0503654 7.5660362 8.2054510
8.0024614 7.4218354 6.3358383 7.9486923 7.1213112 8.5920506 8.0424109 7.8109031 8.5450945 7.6094275 7.5091677 8.0890455 7.5026464 8.1486883
8.0277672 7.4962654 6.3082585 7.9254146 7.1665778 8.6056261 7.9030156 7.8432546 8.5022202 7.6070604 7.5556054 8.0794010 7.4298706 8.1609316
7.9807801 7.4240022 6.2986054 7.9214139 7.0985584 8.5302477 7.8582191 7.9675288 8.6081085 7.5640531 7.6258287 7.9427667 7.2252460 8.0375214
7.9450202 7.3404899 6.3533115 7.9602079 7.0219002 8.4982109 7.8641500 7.9454088 8.5254107 7.5753117 7.6579518 7.8214602 7.2253056 7.9859958
7.7784390 7.2926488 6.5084200 7.9484720 7.0239892 8.6201849 7.9925175 7.9181423 8.4587727 7.5996847 7.7239003 7.8731818 7.1977510 7.9815831
7.7012954 7.5121694 6.6334591 7.8123155 6.9675412 8.4972906 8.1896296 7.8793044 8.3644400 7.6440983 7.7819910 7.8476677 7.1250148 7.9785204
7.7533684 7.6374121 6.7051744 7.6960101 6.9082503 8.5019569 8.2324343 7.6933403 8.3156300 7.7328596 7.7482800 7.9365811 7.2393990 7.9528909
7.5895047 7.6998086 6.7579417 7.6522937 6.8896832 8.4953289 8.2734356 7.4996104 8.3573322 7.7907987 7.7434626 8.0317316 7.3051095 7.8906946
7.4630189 7.7794247 6.8124008 7.5056667 6.9686613 8.5355282 8.3426981 7.4781556 8.2770452 7.8307452 7.7412615 8.0615377 7.4164906 7.8762388
7.4658380 7.7508974 6.8449111 7.4575772 7.0932775 8.5804491 8.3329821 7.4172754 8.2496109 7.9075909 7.7101302 8.0940275 7.4635992 7.8028240
7.4108934 7.6664782 6.7763777 7.4686303 7.2670693 8.6953506 8.2912235 7.4007297 8.0129557 7.8649759 7.7064428 8.0671787 7.5064139 7.8450069
7.3555856 7.5326319 6.7927151 7.4375029 7.3080802 8.6909590 8.2151861 7.4640698 7.9589043 7.8708782 7.6259484 8.0593758 7.6085196 7.8738537
7.4306364 7.4654398 6.7733588 7.5065289 7.2860146 8.6598692 8.1056671 7.3481812 7.8458157 7.8140588 7.7147188 8.0640955 7.7284517 7.8468103
7.4908147 7.3790817 6.7879877 7.4856114 7.2533398 8.5938320 7.9177995 7.4862571 7.7890277 7.8346591 7.7443371 8.0533762 7.7512331 7.8718538
7.6760364 7.3720088 6.9089999 7.4867096 7.2890267 8.6900139 7.7827134 7.4680109 7.7651501 7.9002132 7.7473640 8.1700926 7.8101287 7.8064704
7.7607737 7.4572873 6.9319024 7.4305968 7.2864690 8.6735649 7.6421995 7.5156012 7.7007661 7.8569231 7.6991062 8.2333632 7.8322978 7.7944226
7.7726350 7.4028878 7.0977459 7.4372110 7.2974048 8.5816011 7.6084881 7.4456916 7.7041440 7.8224235 7.5952463 8.1276445 7.8950882 7.8761578
7.6431403 7.4620843 7.1129417 7.5035424 7.1853623 8.5808067 7.5264745 7.4867668 7.5629029 7.7146249 7.6421213 8.0389776 7.9447560 8.0398092
7.5138526 7.3140802 7.1659865 7.5113349 7.2040749 8.6017799 7.5552416 7.5130768 7.5871906 7.6609516 7.5204539 7.9057169 8.1096087 8.0289745
7.4483538 7.3593149 7.0828776 7.4668064 7.1620359 8.6538563 7.5731869 7.6719027 7.6600819 7.5994067 7.5652966 7.7921181 8.1523170 8.0285873
7.3672366 7.4178643 7.0732493 7.4676452 7.1823730 8.7112350 7.6182327 7.7424569 7.7299595 7.5736189 7.4427919 7.8301435 8.1574984 8.0150843
7.4036403 7.4287901 6.9887366 7.4581575 7.1449018 8.7367859 7.7631917 7.9021125 7.7581663 7.4072437 7.3692327 7.7511482 8.1971264 8.0517073
7.2985301 7.2994533 6.9108739 7.4881783 7.1239514 8.7292213 7.8763452 7.8713064 7.8269420 7.3925910 7.3052073 7.7636881 8.2053061 8.1134386
7.3034396 7.2010255 6.8430490 7.5337038 7.0572915 8.7019253 7.8904281 7.8617373 7.9561706 7.3735700 7.2448540 7.6876712 8.2922382 8.1291637
7.2305918 7.3047628 6.8025627 7.5187254 6.9844813 8.5482864 7.8278246 7.7810884 8.0090981 7.3961501 7.2651453 7.6413493 8.1429348 8.1927729
7.1990657 7.4108911 6.7191205 7.5034766 6.9112411 8.5265474 7.7817936 7.8018451 8.0071735 7.3798327 7.2661438 7.5862355 8.1155758 8.0431700
7.2255640 7.4383483 6.6968837 7.4440851 6.8295531 8.4614067 7.7979727 7.7018147 7.9964476 7.2973480 7.3441453 7.5098085 8.1482239 8.0288095
7.2701058 7.5711331 6.7084136 7.4885025 6.8510084 8.5044537 7.8123574 7.6032977 8.0123892 7.4611297 7.2721295 7.4578390 8.1461086 8.0661201
7.3083601 7.6829109 6.5899243 7.4560032 6.8771996 8.5679741 7.7192988 7.5379248 8.1580305 7.4853430 7.2498283 7.4670277 8.0954065 8.0965443
7.3936229 7.8093548 6.5671072 7.4113331 6.8310709 8.6637421 7.6666937 7.5523214 8.1757374 7.3603134 7.1559286 7.4821563 8.0171394 8.0243692
7.4541211 7.8539491 6.4653192 7.5607743 6.8269043 8.6922407 7.5591540 7.4857764 8.2198820 7.3671794 7.1301956 7.4830060 7.9794006 7.9158940
7.4401946 7.8588028 6.4599309 7.6710029 6.7856507 8.7468443 7.5119286 7.4570088 8.1914959 7.2874341 7.0928082 7.5093355 7.9919724 7.9287400
7.3543458 7.8549614 6.3594999 7.6570516 6.6883526 8.7893600 7.4117866 7.4721751 8.0910597 7.2339277 7.3042917 7.5455923 7.9468508 7.8739901
7.3312283 7.6115270 6.3723645 7.7540178 6.4928770 8.8136806 7.4706573 7.4915352 8.0905600 7.2077208 7.3681788 7.4366574 8.0397730 7.8674421
7.2282472 7.5178304 6.4050570 7.8172874 6.5560622 8.9594936 7.3839025 7.5256491 8.0193739 7.1677585 7.3993082 7.4200568 8.0453138 7.9894681
7.2392015 7.5541482 6.3940983 7.8687396 6.7033753 8.9111366 7.3567557 7.5986433 7.9786882 7.1594429 7.3699002 7.3423843 8.1357384 8.0014019
7.1082454 7.6400857 6.5524707 7.8997445 6.6511331 8.9264193 7.3277659 7.5868468 7.9905400 7.1534781 7.3755174 7.3117480 8.1289816 8.0637503
7.0911665 7.5036092 6.7246962 7.9853706 6.5706134 8.9002314 7.2879872 7.6315579 7.7820005 7.0289993 7.4360828 7.3434429 8.1765270 8.0716133
7.0054326 7.6399183 6.9097939 8.0175428 6.3742342 8.7832794 7.2158585 7.5737658 7.7207055 6.9571486 7.4975166 7.3089824 8.2404356 8.1437750
6.9202428 7.8081355 6.9573994 8.1205730 6.3914981 8.8685160 7.2362061 7.5587416 7.5480189 6.9436936 7.4791594 7.2560072 8.2576828 8.1447124
7.0018849 7.8794794 7.0480633 8.1292496 6.3207140 8.7667370 7.1939139 7.4208956 7.5577111 6.9071016 7.4765015 7.1828098 8.2344294 8.2302370
6.9545846 7.9087672 7.0035486 8.1937361 6.3363886 8.8179197 7.2407274 7.3435302 7.5905008 6.8904090 7.5403442 7.1315484 8.1717463 8.1428823
6.8810315 7.9292412 6.9779654 8.1880207 6.2417312 8.7195673 7.2642298 7.3009787 7.6852641 6.7925134 7.6570520 7.1067295 8.0735912 8.0966368
6.9432244 7.8676705 6.9070678 8.1810608 6.1506834 8.7356672 7.2763844 7.2983432 7.6935668 6.6936159 7.6952667 7.1625447 8.0892210 8.0477619
6.9835825 7.8125558 6.7585535 8.2839108 6.1766739 8.6752291 7.4033203 7.3711419 7.6360888 6.7084899 7.7679610 7.1611609 7.9987402 8.0263748
6.8523688 7.7041583 6.6285715 8.3331785 6.1090283 8.7204895 7.5255494 7.3302984 7.6918812 6.7247748 7.8732204 7.2165847 8.0303564 7.8971310
6.8534846 7.7383356 6.4521594 8.4257917 6.0640025 8.7372084 7.6479964 7.2666979 7.7315898 6.8124318 7.9260082 7.1301565 8.0789671 7.8321943
6.9029770 7.6759276 6.6475844 8.5440273 5.9827523 8.8142138 7.7460642 7.2013884 7.7559557 6.8620915 7.8567715 7.1308537 8.0801401 7.8407731
6.9592943 7.6436200 6.6544347 8.5202904 5.9870706 8.8137426 7.7562981 7.2493010 7.7222028 6.8567324 7.7557240 7.1476278 8.0568638 7.8320389
6.8599811 7.4912958 6.5241008 8.5046425 5.9244342 8.8885851 7.7878609 7.1681561 7.7128892 6.8489151 7.6903148 7.1758895 8.0724792 7.8309288
6.7809820 7.4017572 6.5727315 8.3569717 5.9030194 8.8568468 7.6651683 7.0562601 7.6477060 6.9275799 7.6922312 7.2456236 7.9963937 7.9103203
6.6575608 7.3013501 6.5665874 8.3020639 5.8783097 8.8032808 7.6157379 7.0260634 7.5498357 6.9989734 7.7625518 7.3650866 7.8967557 7.8886862
6.7812724 7.3132296 6.5176277 8.1959667 5.9182405 8.7322845 7.5632553 6.9496570 7.6254644 7.0097551 7.7294450 7.5428905 7.9638405 7.8034825
6.6714244 7.2975459 6.5569820 8.1030741 5.9861059 8.6778784 7.4606490 6.8541160 7.5686231 7.0185881 7.7728839 7.5859041 7.9879818 7.8406043
6.6943665 7.3168983 6.6236668 7.9672699 6.0666647 8.6933060 7.4212623 6.7801242 7.6243386 7.1000080 7.7678499 7.6793375 7.8627033 7.8491626
6.7329211 7.2527003 6.6865201 7.9033470 6.0986991 8.7820997 7.3774018 6.7399063 7.6693630 7.1414385 7.8030176 7.6509151 7.8833456 7.8616543
6.7559028 7.2682238 6.6303349 7.9439821 6.1189895 8.7824745 7.3212686 6.6865983 7.6519518 7.1684918 7.9315262 7.7044806 7.8527231 7.8626266
6.8484344 7.2803049 6.6795673 7.9881129 6.0931172 8.8135319 7.3553982 6.6972170 7.6120224 7.1911068 7.9681969 7.7713323 7.7889132 7.7747669
6.8812008 7.3708715 6.6495085 7.8712020 6.0390944 8.6834488 7.3596573 6.8518076 7.7262621 7.2280121 8.0215092 7.8330431 7.7871213 7.7120876
6.9299741 7.4569273 6.6751885 7.8042035 6.0684490 8.6087856 7.3483419 6.8102098 7.7909846 7.2984071 7.9792628 7.8735042 7.7350206 7.7027125
6.8775167 7.5422606 6.6641788 7.8300486 6.1350636 8.5346127 7.2960668 6.8196301 7.7765169 7.4107270 7.9905372 7.9545164 7.6602330 7.6227021
6.8836451 7.6417670 6.5685034 7.9249034 6.1083889 8.5108318 7.2378502 6.8410649 7.8865962 7.4344940 8.0127592 8.0423679 7.6145377 7.6511617
6.9255505 7.7006803 6.5245681 7.9520960 6.1339698 8.5618734 7.3164539 6.9535451 7.9661942 7.6119499 8.0192251 8.0678053 7.4818006 7.6045280
6.9135633 7.7126622 6.5288701 8.0120192 6.1466951 8.5796385 7.3269191 6.8636994 7.9428473 7.6677895 8.0067463 8.2243977 7.4699445 7.6687489
7.0253091 7.5533438 6.5840373 7.9433026 6.1059422 8.6168041 7.2329483 6.8252163 7.9630346 7.7098298 7.9064040 8.1517782 7.3969626 7.6267381
7.1161380 7.6290479 6.5614223 8.0041637 6.0527039 8.5697708 7.2166686 6.9401851 8.0344372 7.7182536 7.9266386 8.2396374 7.3560677 7.6432471
7.3341150 7.5429325 6.5988989 7.9351592 6.1303396 8.6193523 7.2629924 6.9489198 8.0279875 7.8041992 7.9585290 8.0775518 7.2577953 7.6449718
7.3918309 7.5222950 6.5260420 7.9214096 6.1930866 8.6130342 7.3054161 7.0559673 8.0248690 7.7993913 7.9557519 8.0352077 7.2138886 7.7453046
7.3247652 7.5767374 6.5865207 7.8533635 6.2507277 8.6412191 7.2729425 7.0973616 7.9930391 7.8104148 8.0233908 8.0457087 7.0346026 7.7855706
7.4135542 7.6001348 6.6060834 7.9442282 6.3258715 8.6143179 7.2549949 7.1619258 7.7953920 7.7230215 7.9030685 8.0772352 7.0335593 7.6943760
7.5527115 7.5233340 6.5716977 7.9853039 6.4758172 8.7474108 7.2713914 7.1105943 7.6697311 7.6640658 7.9703417 8.1270399 7.1046529 7.6199274
7.5717311 7.6156235 6.6586514 7.9697161 6.5129995 8.8536530 7.2602072 7.1382351 7.6218510 7.7757597 8.0352526 8.1134596 6.9954066 7.6124220
7.5738697 7.4947720 6.7287865 7.7767854 6.5233994 8.9609098 7.3719940 7.1450000 7.5655522 7.8524303 8.1801176 8.0544329 6.9688163 7.6630554
7.6805820 7.3520536 6.8134069 7.9140787 6.5112143 9.0584040 7.3388329 7.2040029 7.4473815 7.8163171 8.2617950 8.0191784 6.9166822 7.6337533
7.6564565 7.2963185 6.7662487 7.8486953 6.3787251 9.0491381 7.4163580 7.2080665 7.4435115 7.8022437 8.2450647 7.9860840 6.9311614 7.6034236
7.6824193 7.3627777 6.7715516 7.8865409 6.2897158 9.0695457 7.4171224 7.1442003 7.4427829 7.7644567 8.2838678 7.7889733 6.9817977 7.6302958
7.7173042 7.4881115 6.7902369 7.8412609 6.3108287 9.1143999 7.5530128 7.0252757 7.3884625 7.7868075 8.2690926 7.7685809 7.1041570 7.5095463
7.7407627 7.4232345 6.7233515 7.7795529 6.1369600 9.0292616 7.5352101 7.0288181 7.2756810 7.8428431 8.2367878 7.8335581 7.1277823 7.5770040
7.7112265 7.5963531 6.8115673 7.7768250 6.1118965 8.9192829 7.5455809 7.0649481 7.1925383 7.8530221 8.0753736 7.8380361 7.1997080 7.7249289
7.7431846 7.6032534 6.8845234 7.8565650 6.2411118 8.8127079 7.5022473 7.0758777 7.1048431 7.8616376 8.0930538 7.8464437 7.3186464 7.7466230
7.7696137 7.6964765 6.9078512 7.9824648 6.1849923 8.7836781 7.4913111 7.1076298 6.9818645 7.8951225 8.0562620 7.7918601 7.3957925 7.8348608
7.6265988 7.5959263 6.9289026 8.0291023 6.1606297 8.7211943 7.5306258 7.1943159 6.9076452 7.8561006 7.9983344 7.8001847 7.4906635 7.8623581
7.6369643 7.5707030 6.8980737 7.9611449 6.2134027 8.7329340 7.5743551 7.0658336 6.9261785 7.7866788 7.9148774 7.8716965 7.4762301 7.9264770
7.5203466 7.4836340 6.8188667 7.9849849 6.1901417 8.7915678 7.6936860 7.0411677 7.0469694 7.6257262 7.9891276 8.0656891 7.4296985 7.8769021
7.6271062 7.3905368 6.8094645 7.9092002 6.3032112 8.8101778 7.7585788 7.0063725 7.2048578 7.4191375 7.9413018 8.0136681 7.4182324 7.7217641
7.5582132 7.3348718 6.7989364 7.9033747 6.3768382 8.7094326 7.8881574 7.1008058 7.0863357 7.3681464 7.8571258 8.0137520 7.3734245 7.7734475
7.5906692 7.4013071 6.7813020 7.8756609 6.4640474 8.6862373 7.8819113 7.1531281 7.0747275 7.4410911 7.8392344 8.0345545 7.2979832 7.8363123
7.5996861 7.4294581 6.7842021 7.8353124 6.5988035 8.7409554 7.7780681 7.2761002 7.0857139 7.4990263 7.8652782 7.9466238 7.2791600 7.8961844
7.6011720 7.4042692 6.8303037 7.8200116 6.8065667 8.6945066 7.7193589 7.3942413 7.2150264 7.6345711 7.8794289 7.8423390 7.3120379 8.0208254
7.5421081 7.3409038 6.7829075 7.9097085 6.8950267 8.6759577 7.6917882 7.4252992 7.3539772 7.7683845 7.8956890 7.8280721 7.3346653 8.1170511
7.5546508 7.5225883 6.8281231 7.8750715 7.0182819 8.7560139 7.5324702 7.4285727 7.5764976 7.9475641 7.9073868 7.7190113 7.3170199 8.0887699
7.5352097 7.5836172 6.7620234 7.9405446 6.9595370 8.7504520 7.3843770 7.3426127 7.6995525 8.1084070 7.8754849 7.7130313 7.3585367 8.1201591
7.6248436 7.5592995 6.6579356 8.0285072 6.9126778 8.7048788 7.3097816 7.3651171 7.6546016 8.0332651 7.8371363 7.7383714 7.4146209 8.1307592
7.7060595 7.5986886 6.7621474 8.1060648 6.9165845 8.5970478 7.2929878 7.3786263 7.6649919 7.9753280 7.7818699 7.7275929 7.5510163 8.1026859
7.6078439 7.5213585 6.7775607 8.1973000 6.8441176 8.5658617 7.2236390 7.2602148 7.6917930 7.9226561 7.7314186 7.7311926 7.4820781 8.0211248
7.6645575 7.5513053 6.7681656 8.1577196 6.8429976 8.5633631 7.2030449 7.1955733 7.5886531 7.9004540 7.6094995 7.7893734 7.5141001 7.8415112
7.6256771 7.5263553 6.8142333 8.1522255 6.8182578 8.5565319 7.2496490 7.2048483 7.5590878 7.8263879 7.5015078 7.8200746 7.4913683 7.8167629
7.6505771 7.4860754 6.9687958 8.1342793 6.8358250 8.6448565 7.1818542 7.2818069 7.4682255 7.7819180 7.3283429 7.7780910 7.4066553 7.7401705
7.6218071 7.4211063 7.0755534 8.0997810 6.7873912 8.6343288 7.2508402 7.2311316 7.5421715 7.7393374 7.2778525 7.7821331 7.3869400 7.6924939
7.5986395 7.4421659 7.0682349 7.9797387 6.7127061 8.6977959 7.0949178 7.1757431 7.5687966 7.7574415 7.3139224 7.7684002 7.2247329 7.6648173
7.5252886 7.2807312 7.0820069 7.9272528 6.6317863 8.6967745 6.9275417 7.1981473 7.6100483 7.8586402 7.3143749 7.6454802 7.2735958 7.6507406
7.6800079 7.2020817 7.1025739 7.7674189 6.5788913 8.6775503 6.9159498 7.2178526 7.5733185 7.7588968 7.3656349 7.5749297 7.1773543 7.6202230
7.5751505 7.1927338 7.0393128 7.7780266 6.5349407 8.6009874 6.9290218 7.1605392 7.4849062 7.7296944 7.4597478 7.5490870 7.2469482 7.6358562
7.5665717 7.2144895 6.9557085 7.7537766 6.5000043 8.4944077 6.9521370 7.1105061 7.4600577 7.6910915 7.5658035 7.5944004 7.4038048 7.6923723
7.5178204 7.1831136 6.9945006 7.8130832 6.5576711 8.3353910 7.1366801 7.0975151 7.4587793 7.6504230 7.7234559 7.7424326 7.4910045 7.7263794
7.5403943 7.1816678 6.9626307 7.8350153 6.5004787 8.1407509 7.2165141 7.2239437 7.4251885 7.7877302 7.7207761 7.7129641 7.4096913 7.6292281
7.5689149 7.2024841 6.8086905 7.8828282 6.4721060 8.0634995 7.4147787 7.2796283 7.3156857 7.8318038 7.7803082 7.7530451 7.4350653 7.6352391
7.5467949 7.1731749 6.8700733 7.8851509 6.6101241 8.0127964 7.4632797 7.3177772 7.3796153 7.9457598 7.8539457 7.7839270 7.3026614 7.5214481
7.5835524 7.1253042 6.8432961 7.9339027 6.7613416 8.0418854 7.6414318 7.4810810 7.4047246 7.8600850 7.7849927 7.9615717 7.2544470 7.5225449
7.6485853 7.0789928 6.8174868 7.9606276 6.7999454 7.9682570 7.7050786 7.5453382 7.3582454 7.8779235 7.7910953 8.0911531 7.2221227 7.4886532
7.5912580 7.0441303 6.8437357 8.0305815 6.8875966 7.9862113 7.6993241 7.5648317 7.3450723 7.8175635 7.7591057 8.0964470 7.3417497 7.5389867
7.6776810 7.0497360 6.8040066 8.1051311 6.9167061 8.0028124 7.7359877 7.5485039 7.3515673 7.8809214 7.7805867 8.0648403 7.3694301 7.5758910
7.6802673 7.0849209 6.8414278 8.2435942 6.9329524 8.0435877 7.7709594 7.4966335 7.4590068 7.8750505 7.7894235 8.0466280 7.5187249 7.5355425
7.6344500 7.0526023 6.7737722 8.3265696 6.8983159 7.9458365 7.7745786 7.5317116 7.3740969 7.8326049 7.8101568 7.9488149 7.6290894 7.4579201
7.7222552 7.0144157 6.5876770 8.4331360 6.8796368 7.9321451 7.7724748 7.5074606 7.2936854 7.7832294 7.8958559 7.8585830 7.6715388 7.4474578
7.7341080 7.0922236 6.4741402 8.3823729 6.9486279 8.0185986 7.6809406 7.5528646 7.3234067 7.7784457 7.7678008 7.7751126 7.5385685 7.4691415
7.6922064 7.0415034 6.4780087 8.4275951 6.9830537 8.0055208 7.5009379 7.5460138 7.3365121 7.7686963 7.7550211 7.8640471 7.6033440 7.4822693
7.7678394 6.9443769 6.5028453 8.3343143 6.9857459 8.0659094 7.4714904 7.5554757 7.3761387 7.7634649 7.7889633 7.8980379 7.6004076 7.5097876
7.8095217 6.8447461 6.5151305 8.2922935 7.0250130 8.0198565 7.2249360 7.4962606 7.4177413 7.6403036 7.8091040 7.9357438 7.5784559 7.4959230
7.8845916 6.8769317 6.6258302 8.1964045 7.0172620 8.0566530 7.2359776 7.4383216 7.4583106 7.5168738 7.8132200 7.9784250 7.5231314 7.4279580
7.8480425 6.8845077 6.7381315 8.2449627 7.0313659 8.0747538 7.2190824 7.4058290 7.4805408 7.4094729 7.8390131 8.0165625 7.5248404 7.4190793
7.8128400 7.0479684 6.7174115 8.3071375 7.0004683 8.1470470 7.3051138 7.3526092 7.4362736 7.3129864 7.8831825 8.1702499 7.5392275 7.3704529
7.7821994 7.0446362 6.8063602 8.2972107 6.9825282 8.1573744 7.3471246 7.3665495 7.4614019 7.3063998 7.8165631 8.1862402 7.4785495 7.2476006
7.7813253 7.0666838 6.8356366 8.2240534 6.9062214 8.0627432 7.5079651 7.4134755 7.5391779 7.2441483 7.8239269 8.1262426 7.5898409 7.2049723
7.7857971 7.0563240 6.7264662 8.2276917 6.8702393 8.0250473 7.5970087 7.5304031 7.5432882 7.1753592 7.8475018 8.0515671 7.6942792 7.2637410
7.9079843 7.0911407 6.7267132 8.1880417 6.8289886 7.9303532 7.7763200 7.5140109 7.6299295 7.1596169 7.8021412 8.0106201 7.7703872 7.3521647
7.9853535 7.0499005 6.7285347 8.1940403 6.8453317 7.7849073 7.7370963 7.4576139 7.6564069 7.1581001 7.7874107 8.0343008 7.7987785 7.4386959
7.9407525 7.1092920 6.7354012 8.2084150 6.8818154 7.7365770 7.6950622 7.4517474 7.5888071 7.1517024 7.7980099 8.0504084 7.8422475 7.5286717
7.9820976 7.1212621 6.7341547 8.1750994 6.8402767 7.5654759 7.5207000 7.5520544 7.4163485 7.0807161 7.8386998 8.0610552 7.8056092 7.6002026
8.0963240 7.0768299 6.8224545 8.0817509 6.9646373 7.5304193 7.5094843 7.6934738 7.4628143 7.1827331 7.7752652 8.0716209 7.8567376 7.6045752
7.9622030 7.1793542 6.9182820 8.0906744 6.9355259 7.5719995 7.4945211 7.7950144 7.5172348 7.1390333 7.7703376 8.0840693 8.0192442 7.6923351
7.9222159 7.1010494 6.9687662 8.0614872 6.9964561 7.6470819 7.5004621 7.8435144 7.5530043 7.1886258 7.7887793 8.0555143 8.1504650 7.6823149
7.7555189 6.9922848 6.9725785 8.0520544 7.0963807 7.6111813 7.5840335 7.8912392 7.4897456 7.1959496 7.7261958 8.1351833 8.1203508 7.6876578
7.5568576 6.8756452 7.0586724 7.8954897 7.1045895 7.5002131 7.5740194 7.9769602 7.3435192 7.1776009 7.7382789 8.1153831 8.1096401 7.8144822
7.4556446 6.8431377 7.1478915 7.8953781 7.0966525 7.3846817 7.6046844 7.8899164 7.3255639 7.2171645 7.6986814 8.0239830 8.0082521 7.9285364
7.3431530 6.9281082 7.1352186 7.9570794 7.1625152 7.2609272 7.5861092 7.8961039 7.2338543 7.3444853 7.7635837 7.8485484 7.9899335 7.9440141
7.3537936 6.9026322 6.9981394 8.0036068 7.1136608 7.1600394 7.6193504 7.9836259 7.1933508 7.4661331 7.6826472 7.7868824 7.9948816 7.9566865
7.2671261 6.8425212 7.0941701 8.0511684 7.0605431 7.1984172 7.6963840 7.9801435 7.1485925 7.5314856 7.7040219 7.7565598 7.9899993 7.9313841
7.3438549 6.8142743 7.0955157 8.1530933 7.0165677 7.2030449 7.7117519 7.9861803 7.0708232 7.5294676 7.7302799 7.7568512 7.9224648 7.9546394
7.3022280 6.8203635 7.1762700 8.1906862 6.9732213 7.3178825 7.5187979 7.8703170 7.0343800 7.5151548 7.6997976 7.7619290 7.9182372 7.8799882
7.3888578 6.9259272 7.0861068 8.1032066 6.8880329 7.3856611 7.3931894 7.8630900 7.0595136 7.5423284 7.6758189 7.7416425 7.9282608 7.8278341
7.3454623 7.0213079 7.1175499 8.0716524 6.8628178 7.4477854 7.2733727 7.9204745 6.9947357 7.4969435 7.6842546 7.7886662 7.9525924 7.8743877
7.3234348 6.9646392 7.0837641 8.0861187 6.7987943 7.6056943 7.2134256 7.9142914 7.0248399 7.4274602 7.7486463 7.7613478 7.8876953 7.9499040
7.3879900 7.0697865 7.2255111 8.0818014 6.6749110 7.7212195 7.1542206 7.9692144 7.0504084 7.2486382 7.8013511 7.7156839 7.9412661 8.0052414
7.4110804 6.9196591 7.2437692 8.0248795 6.7007470 7.7832403 7.2359419 8.0447559 7.2108173 7.3682714 7.7170734 7.6891408 7.8826804 7.9564276
7.4431939 6.9597311 7.2421465 7.9855371 6.5757523 7.8591371 7.3689899 8.0833626 7.2419853 7.4119577 7.7078419 7.8028340 7.8700538 7.9087253
7.4586768 6.7551150 7.2625985 8.0734081 6.3774056 7.8362994 7.4213963 8.1417036 7.3452396 7.5143089 7.8387408 7.8180594 7.8901734 7.8738823
7.4445634 6.8151398 7.2594018 8.0341415 6.2171817 7.8439784 7.5080996 8.1035433 7.4082184 7.6334920 7.7937217 7.8693075 7.8214822 7.8852935
7.4346428 6.6862221 7.1840935 8.0555630 6.0904288 7.9292717 7.6495581 8.0066862 7.3910027 7.8195596 7.7801142 7.7961988 7.7842841 7.9719768
7.3974581 6.7076263 7.1081243 8.0586061 6.0086226 7.7894793 7.6423340 7.9745955 7.5027308 7.9327974 7.9624510 7.7586613 7.8159580 7.9177275
7.3423533 6.6489100 7.2590666 8.0950556 5.9289408 7.6429138 7.6384568 8.0089474 7.4977098 7.9516792 8.0246696 7.7187791 7.6649766 7.9691100
7.2854047 6.6364250 7.1972008 8.1333580 5.9578366 7.5883336 7.6883702 8.1072474 7.5408239 7.8387623 7.9145594 7.8779202 7.5294080 8.1055670
7.2319741 6.6186786 7.1088638 8.2069340 5.8497181 7.5868912 7.6737037 8.2162323 7.5773854 7.7973909 7.7831974 7.8869023 7.4899817 8.0626764
7.3257041 6.6222692 7.0579562 8.2940168 5.8456950 7.6039739 7.6761513 8.2950802 7.6541328 7.7284412 7.7738748 7.9019513 7.5293984 8.1080017
7.3084030 6.6788998 7.0317388 8.2805061 5.8454399 7.5224686 7.7541480 8.4607878 7.6540022 7.6914377 7.8583813 8.0416365 7.5598054 7.9564948
7.3918209 6.7078495 7.0745320 8.4488068 5.8249407 7.4480195 7.8007259 8.5864935 7.6394825 7.7519884 7.8584580 8.1567049 7.5103211 7.8538561
7.3703976 6.6722474 7.0421515 8.4270964 5.8542123 7.5130854 7.8404889 8.4968262 7.5895424 7.7719474 7.9295731 8.1859694 7.5582576 7.7567501
7.4134612 6.6850119 6.9358597 8.5365171 5.8965201 7.6166453 7.8958421 8.4726677 7.5727201 7.6262507 7.9601493 8.1868715 7.5674963 7.7345634
7.2974291 6.6782436 6.9991121 8.5890894 5.9510756 7.6517248 7.9672866 8.5294142 7.6076770 7.5247083 7.8987913 8.1269493 7.6594648 7.6621881
7.2767549 6.7905259 6.9964390 8.6957808 6.0586314 7.6844687 7.9482126 8.4348450 7.6026502 7.4980025 7.8104334 8.0081072 7.5932312 7.7076321
7.2206569 6.7877665 6.8150477 8.7465754 6.1460452 7.7952003 7.6977539 8.4447508 7.6601081 7.4896531 7.8106790 7.8873849 7.5064855 7.6613016
7.1858568 6.9041023 6.8512444 8.7485952 6.1655941 7.9051080 7.7630715 8.4176826 7.5947590 7.4326882 7.7975545 7.8923821 7.4970856 7.6386595
7.2525935 6.9558983 6.8469834 8.6987419 6.1667495 7.8660002 7.7263064 8.3317194 7.5555606 7.3711133 7.8433127 7.7573848 7.4270077 7.6844535
7.2276959 7.0277286 6.7485676 8.5624113 6.1256680 7.8577104 7.7274847 8.2978411 7.5011320 7.4452314 7.9012256 7.6359200 7.3761473 7.6072555
7.1410699 6.9958320 6.6786013 8.3489532 6.1548524 7.8707862 7.8078179 8.3002758 7.4528837 7.4887118 7.8443055 7.5228214 7.4285879 7.7156210
7.2931762 6.9528980 6.8460283 8.1717100 6.1296887 7.7649245 7.6762791 8.3133068 7.3555093 7.5335579 7.8576760 7.4300728 7.5325499 7.7084041
7.3880701 6.8095589 6.8278894 8.1726379 6.1365833 7.7473669 7.6804829 8.1987877 7.3204412 7.5213332 7.9392514 7.3430243 7.6583276 7.7168250
7.4830179 6.7309456 6.8830218 8.1147976 6.2882929 7.7966113 7.7045217 8.1240902 7.3753133 7.5271316 7.8316026 7.3435307 7.7420602 7.8436394
7.5511146 6.7464161 7.0072079 8.2151003 6.4057803 7.8361902 7.7251515 8.0020390 7.4206996 7.4237580 7.8366117 7.4058380 7.8467040 7.9440670
7.5738993 6.7509651 7.0301790 8.2109728 6.4064345 7.9042716 7.8037696 7.9277945 7.3778515 7.4636421 7.7163906 7.4787960 7.9031563 7.9832664
7.6825352 6.8289852 7.0204749 8.1938934 6.4646454 7.8163671 7.8272691 7.8870020 7.3118620 7.5292931 7.6825366 7.6102529 7.8903041 7.9263515
7.7207885 6.9034891 7.0988612 8.1243763 6.5082865 7.7887077 7.8403692 8.0029564 7.3116112 7.5495062 7.8061790 7.7186446 7.8565650 8.0462465
7.7029438 6.9010015 7.0616646 8.1215267 6.4773221 7.8425503 7.8551245 8.0749226 7.3430753 7.5523400 7.8914495 7.8761873 7.9208703 8.1041937
7.6593261 6.8882432 7.1347785 8.0764608 6.6095467 7.9200559 7.8508782 8.1774244 7.3611755 7.5445828 7.9180908 7.9359608 7.9801340 8.1459255
7.6416764 6.9581470 7.1403904 8.1989326 6.7529135 7.9102173 7.7894826 8.2223787 7.4858608 7.6132460 7.8597422 7.9161358 7.9599710 8.1782150
7.5275040 6.9217277 7.1678257 8.3470268 6.7615161 7.9575233 7.7299709 8.2279902 7.5957685 7.5922990 7.9487405 7.8548145 8.1002150 8.2028074
7.3466005 6.7945952 7.3638768 8.4231033 6.7928734 7.8987908 7.6894383 8.2793293 7.6450086 7.6380973 8.0172653 7.9003544 8.1027994 8.2012949
7.2474408 6.7564559 7.3390436 8.4914894 6.8337884 7.8942928 7.6459618 8.3320894 7.5375328 7.6580620 7.9761434 8.0174961 8.0845318 8.1030445
7.2787938 6.7852640 7.4116073 8.5359888 6.8174567 7.8147330 7.5873585 8.4031944 7.5041795 7.6751366 7.8916836 7.9912758 8.0904331 8.0509462
7.2381659 6.8234515 7.4091296 8.4459772 6.9019012 7.7163672 7.5606356 8.4925861 7.4384408 7.7169414 7.8233514 8.0150833 8.0671835 7.8146353
7.1610141 6.8859897 7.2907290 8.5151615 6.9293351 7.7623277 7.6177549 8.6145458 7.4730630 7.7432542 7.8101606 7.9683852 8.1283817 7.7521663
7.0865049 6.8806114 7.2963047 8.5226402 6.9307194 7.8090887 7.5826802 8.6927662 7.6487322 7.7067089 7.9302163 7.9889483 8.2077303 7.5828404
6.9176102 6.7608604 7.2082915 8.4278545 6.8072915 7.8748803 7.5512009 8.6310730 7.8146725 7.8114300 7.8820119 8.0033846 8.2536135 7.5642614
6.8811598 6.7443900 7.1131711 8.4796410 6.8394008 7.8821058 7.6631021 8.4706974 7.9441209 7.8723354 7.9066677 7.9348412 8.2987509 7.4871140
6.7549028 6.8064084 7.0017910 8.4586821 6.7981524 7.9046006 7.6405754 8.3687544 8.0528564 8.0106297 7.8670230 7.8170524 8.3059759 7.4174728
6.7609696 6.7353210 7.0151267 8.5319719 6.7753053 7.8795662 7.6022425 8.2928429 8.1540632 8.0496836 7.8600426 7.6962652 8.2873163 7.3098459
6.7124557 6.6925454 6.9734726 8.5823984 6.7280016 7.9117193 7.7021275 8.1588011 8.1316032 8.2001600 7.8539844 7.6168528 8.2324657 7.1845345
6.8221564 6.6410532 6.9260621 8.5391865 6.7748713 7.8532414 7.7785535 8.1133547 8.1980457 8.2250957 7.7782521 7.4452243 8.1496582 7.0728369
6.7556977 6.7114658 6.9730983 8.5209513 6.7593336 7.8908997 7.7227726 8.0381012 8.1194277 8.2073984 7.6874437 7.4035788 8.2930651 7.0685735
6.6773810 6.8219218 6.8794584 8.3986597 6.7764416 7.7896013 7.7176189 7.9174008 8.0972290 8.1690731 7.6176119 7.3236260 8.3736811 7.0176067
6.6354942 7.0236049 6.8802371 8.2792063 6.8976698 7.6550016 7.6627493 7.9629669 8.1139097 8.0659876 7.5511613 7.2869611 8.3220062 7.0714459
6.5517373 7.0594506 6.8035321 8.0922375 6.8540721 7.5529637 7.5885358 7.9082708 8.2073078 8.0511599 7.4841681 7.3168921 8.2228413 7.1918416
6.5850630 7.0484781 6.8453317 8.0091114 6.8849344 7.4135180 7.5058107 7.9273129 8.2650681 8.0566139 7.5842862 7.2230830 8.2078896 7.1737924
6.7094259 7.0543704 6.8604002 7.9496737 6.8741994 7.3215437 7.4142094 7.7991319 8.1833525 8.0930481 7.4926682 7.2231393 8.2298546 7.1409392
6.7717566 7.1298180 6.9137688 7.8019209 6.7839298 7.4559174 7.3502774 7.5645852 8.2199383 8.0651016 7.4319758 7.2138062 8.1956987 7.2200599
6.7973843 7.0725417 6.9321375 7.8019404 6.5804949 7.4719477 7.2381644 7.6784101 8.1367645 8.0478830 7.4936500 7.1558795 8.1913805 7.2633381
6.8232303 7.1754732 6.8424530 7.9357438 6.5379052 7.4927297 7.2104564 7.5064435 8.0969191 7.9922900 7.4691362 7.1649246 8.1280918 7.2767925
6.9248829 7.0812049 6.9162331 7.9479017 6.4738092 7.5756364 7.1626549 7.4279017 8.0622120 7.9981680 7.6040702 7.1064854 8.1582003 7.3119678
7.0244021 7.1086164 7.0045886 7.9812164 6.5228767 7.5725756 7.2470360 7.5569439 8.0151873 8.0538130 7.6450925 7.0116215 8.0876608 7.3790603
7.1060667 7.0823259 6.9702039 7.9619160 6.5322080 7.5989141 7.2762785 7.5282555 7.8613930 8.0719194 7.7251253 7.0388131 8.0876350 7.5020576
7.0806727 7.2034431 6.9670815 8.0091438 6.5885773 7.5139480 7.1591716 7.6114101 7.7319622 8.0210838 7.7219567 7.0699301 8.2129631 7.5151954
7.1239009 7.2373757 7.0153084 7.9404554 6.6223669 7.4711890 7.0756893 7.5998178 7.6979170 7.9551902 7.8091674 7.1446648 8.1977139 7.5043874
7.0185399 7.3629379 7.0841942 7.8801932 6.6485443 7.4067163 7.1030006 7.6696558 7.6743479 8.0325022 7.8586483 7.1655092 8.1641569 7.5109158
7.0524473 7.3853288 7.1351585 7.8548913 6.6379724 7.3491015 7.0343804 7.6758418 7.6666660 7.9277363 7.8439965 7.2478232 8.1332960 7.4523411
6.9836254 7.3548112 7.2399340 7.7862105 6.6396427 7.3470368 7.0696688 7.7781911 7.7606821 7.8590865 7.9366121 7.2949319 8.1011343 7.4605174
6.9651995 7.3242693 7.3081074 7.7349343 6.7066603 7.3359914 7.0457325 7.8402843 7.8486118 7.7789345 7.8365307 7.3402243 8.0828400 7.5762610
7.0280495 7.2783904 7.2355499 7.6619539 6.7640181 7.3036714 7.1687818 7.8581300 7.8140874 7.8027787 7.7936940 7.3918300 7.9726119 7.5738473
7.0514827 7.3266253 7.1861362 7.5144386 6.8043952 7.4119968 7.1206717 7.8390298 7.8156891 7.8017840 7.7268300 7.4682755 7.9810061 7.6028285
7.0763335 7.3735566 7.1604462 7.4258819 6.8401933 7.4506125 7.1514254 7.9292159 7.7496486 7.8372540 7.7219386 7.5557547 7.9455285 7.4900279
7.1283464 7.3882966 7.1662302 7.4136043 6.7019176 7.5184751 7.1516747 7.9525943 7.7964926 7.6788287 7.6259599 7.6014857 8.1322269 7.3980761
7.1426373 7.5055528 7.1103382 7.4757919 6.7953935 7.8258095 7.1828761 8.1181307 7.7708416 7.5925956 7.7004781 7.5892420 8.2637835 7.3906450
7.0520425 7.4535966 7.2350712 7.5567942 6.9526663 8.0152674 7.1467590 8.1981058 7.6763029 7.6625810 7.6825552 7.6197472 8.2132759 7.3896141
7.0479360 7.5335488 7.3277869 7.5525017 6.9364061 8.0495911 7.2212114 8.3195391 7.8258438 7.6374063 7.5824780 7.6825395 8.2209425 7.3351040
7.0071912 7.4474573 7.2688527 7.5930734 6.8652320 8.1169100 7.2769575 8.2209015 7.9391079 7.5884795 7.5296407 7.6635342 8.0247765 7.4246650
7.0560074 7.5034342 7.2859159 7.6147494 6.8712840 8.1122084 7.4046283 8.1559448 8.0438862 7.6150231 7.6696749 7.7207398 8.0624323 7.4977970
7.1119351 7.5621138 7.2895203 7.6004043 6.7939501 8.0591116 7.4578915 8.0597038 7.9581952 7.5772476 7.8855524 7.6724730 8.0226860 7.5253096
7.1436372 7.5272508 7.2681470 7.5260077 6.8454471 7.9605865 7.4562030 7.9934449 7.8948083 7.6367164 8.0035343 7.7535434 8.0160360 7.4625850
7.1739240 7.5073171 7.3252821 7.5221524 6.8403511 7.9445295 7.5042086 7.8393798 7.8671083 7.7522216 8.0606651 7.7817416 8.0061407 7.4239912
7.2113676 7.6060510 7.3453665 7.4033298 6.8229480 7.9486690 7.5946026 7.7330499 7.7920737 7.8476501 8.0501928 7.7701774 8.0250931 7.4827123
7.2589951 7.5881920 7.3402171 7.3379359 6.7560840 8.0337057 7.6843681 7.6689949 7.6925960 7.8054867 8.1925497 7.7609286 8.0307493 7.4013834
7.4379454 7.5541382 7.3656092 7.3040729 6.7200055 8.1402674 7.5159383 7.6148634 7.7367311 7.8480186 8.1979895 7.7405310 8.1169596 7.2854714
7.6236944 7.5239196 7.3529186 7.3724847 6.6812983 8.1254225 7.2980566 7.5643530 7.7454734 7.7904377 8.2529163 7.7671952 8.0781927 7.2413411
7.6137938 7.4782634 7.1949997 7.3156404 6.6767254 8.0517874 7.2230411 7.4790511 7.7346754 7.6790376 8.3193951 7.7591739 8.1240768 7.2505913
7.6688566 7.4079080 7.1281633 7.3270607 6.7242799 8.0280924 7.1845059 7.5569043 7.7397914 7.5656629 8.4059458 7.6465826 8.1552505 7.2438507
7.6866541 7.4336495 7.1503205 7.4272776 6.7404814 7.8864331 7.1836162 7.5831609 7.8053679 7.5222645 8.3719311 7.5444379 8.1368093 7.2275515
7.7317567 7.5802445 7.1362295 7.5067968 6.8422108 7.7886252 7.2197399 7.4643822 7.7883878 7.4572411 8.1393585 7.5017056 8.1033010 7.3772159
7.7571487 7.6125422 7.1501541 7.4546165 6.9122458 7.7723022 7.1272302 7.4853654 7.8878460 7.4829807 8.0355377 7.5614891 8.0638094 7.5215988
7.6895671 7.5936460 7.1899529 7.4925914 6.9222140 7.7264237 7.1776786 7.5326514 7.9198551 7.4158072 7.9382877 7.4742088 7.9124298 7.6408305
7.5755186 7.6394801 7.2139192 7.4514179 7.0380445 7.6374712 7.1263604 7.4807997 8.0276117 7.3849425 7.8995805 7.4273973 7.7982612 7.6155891
7.4770842 7.5848265 7.1715751 7.3994040 7.0940604 7.7044988 7.1589994 7.4531026 7.9439478 7.3340664 7.8764911 7.2900648 7.6169209 7.7343197
7.3814688 7.5138922 7.1084280 7.4330807 7.0137038 7.5643268 7.1680355 7.3193417 7.8854032 7.2518201 7.9493260 7.2916656 7.5406785 7.8386540
7.2756882 7.4170566 7.0875592 7.4683852 6.9491267 7.5022464 7.2746611 7.3287907 7.7841702 7.1191435 7.8998485 7.2554789 7.5024543 7.8070226
7.1347413 7.2701211 7.0845160 7.4638052 7.0083756 7.5412769 7.4047875 7.3124423 7.7554131 6.9794149 7.8009357 7.2605553 7.5370579 7.8629818
7.0921497 7.2083268 7.1241937 7.4074545 6.9909282 7.6171670 7.5409317 7.2232566 7.7965150 6.8982944 7.7548814 7.2068896 7.5475693 7.9309869
7.1325865 7.3590989 7.1303043 7.3778415 6.9004850 7.6200347 7.4885554 7.1625605 7.7189221 6.8529940 7.7078891 7.1183481 7.6312375 7.9302373
7.0969048 7.4479246 7.1784639 7.3792186 6.8574781 7.5445361 7.5814648 7.1931186 7.7678523 6.9179244 7.7032371 7.2239671 7.6515388 7.9920101
7.2276692 7.5469170 7.2905464 7.3865161 6.7621789 7.5631547 7.6296363 7.2921715 7.7799182 6.9920716 7.6217432 7.2965655 7.6244493 8.0295076
7.2487760 7.3801241 7.3336935 7.3782001 6.6275830 7.6530061 7.5954180 7.3759184 7.9154577 6.9981217 7.5998220 7.3672433 7.5171084 8.1396723
7.2332163 7.3473840 7.3662572 7.1939139 6.6195545 7.5781498 7.5959625 7.3058772 8.0446653 7.0159702 7.5273070 7.4469633 7.5286264 8.1718006
7.2652307 7.2182150 7.4977636 7.1497631 6.5405164 7.6557841 7.5203261 7.3512220 8.1755743 7.0675311 7.5351853 7.5357094 7.5369349 8.2394238
7.3251200 7.1537709 7.4112988 7.1703782 6.4930930 7.7629495 7.4940143 7.3553524 8.4055681 7.2092943 7.4656286 7.6239972 7.5013533 8.2498302
7.2781301 7.0905719 7.3666348 7.2544050 6.3628402 7.8652339 7.3742948 7.4029617 8.4070740 7.2369814 7.4363627 7.5740237 7.5248432 8.3477964
7.2531352 7.1605005 7.2852559 7.2854061 6.3150029 7.8498316 7.3095832 7.3389454 8.4486618 7.1854386 7.4069743 7.6302981 7.6369739 8.3765059
7.2003260 7.3085299 7.2805099 7.3772664 6.3043242 7.8865051 7.3185987 7.3455606 8.4189653 7.1363840 7.3906631 7.6515732 7.7864723 8.4790535
7.1340041 7.3278875 7.1483488 7.5074406 6.3700843 7.9102969 7.3496051 7.3200641 8.3997793 7.0809531 7.3961024 7.5651011 7.8569236 8.4487181
7.0931258 7.3662195 7.2113757 7.5728812 6.3967223 7.9150376 7.3077350 7.3057384 8.5022554 7.0678277 7.4550910 7.6015096 7.9743600 8.4001780
7.1653171 7.3437500 7.1648812 7.5840087 6.4096184 7.8392177 7.3367963 7.3368549 8.5868349 7.0427694 7.4459567 7.6703162 7.9802551 8.1708851
7.1524625 7.2777247 7.1947093 7.6365070 6.3975916 7.8119340 7.2531838 7.2248464 8.6463156 6.9460430 7.5533242 7.7153959 7.9155869 8.0338268
7.0563684 7.2659512 7.1978426 7.4695539 6.4454455 7.6607332 7.2629385 7.1685586 8.7433891 6.9297647 7.5489359 7.8340173 8.0266571 8.0650787
7.0000429 7.1696620 7.2476330 7.4910088 6.4595304 7.6995134 7.2733965 7.0422812 8.7850361 6.8986011 7.4628153 7.8400030 7.9734373 8.1658096
6.9712782 6.9780035 7.2410264 7.5666218 6.5490103 7.7367506 7.3404956 7.0066228 8.8563528 6.9274497 7.5543542 7.9099216 7.9416652 8.2192898
6.9764085 7.0261936 7.2588038 7.6779866 6.6194873 7.8179374 7.5154128 6.9859114 8.9063911 6.9109707 7.5033312 7.8555579 7.9517841 8.3040276
7.0185671 6.8670020 7.3370485 7.8982234 6.7618442 7.7697763 7.6199312 6.9640770 8.8833008 7.1008034 7.5131569 7.7411189 7.8233490 8.3981562
7.1758647 6.9173770 7.3716502 7.9961147 6.8497458 7.7563300 7.5788980 6.9825554 8.8416071 7.1599784 7.5271816 7.7317977 7.8523545 8.4120092
7.2628093 6.9374251 7.4028955 8.1163187 6.9585371 7.7471771 7.6824059 6.9715424 8.8225517 7.2057576 7.4401417 7.6824527 7.8481359 8.3821564
7.2117491 7.0169787 7.4092355 8.0153713 7.0032101 7.7293453 7.7310123 7.0782323 8.8508482 7.1803064 7.4954062 7.6485562 7.8724227 8.2878399
7.2101555 7.1648803 7.4009414 7.9401851 6.9640784 7.7474751 7.6850553 7.0483785 8.7681360 7.1986413 7.5430756 7.6703906 7.9132566 8.2909670
7.0971804 7.0674586 7.3558602 7.8659525 6.9883142 7.7730036 7.5760527 7.1366386 8.7420988 7.1138015 7.5208211 7.8277717 7.9706993 8.3128862
7.1077123 7.0723529 7.3047438 7.9648371 6.9221573 7.8286428 7.5870266 7.1220422 8.6846447 7.2148528 7.4009562 7.8896894 7.8504887 8.2614317
7.0094099 7.0228415 7.2318263 8.0002308 6.9805107 7.8332009 7.6371503 7.1481743 8.5325413 7.2186327 7.4901400 7.9251747 7.8166776 8.4232712
6.9794879 6.9194527 7.3213768 8.0592699 6.9817972 7.8146834 7.6113634 7.1448793 8.4196796 7.2275710 7.4590111 7.8712611 7.8815756 8.5574560
6.9036183 6.9313030 7.3448701 8.1663523 6.9315133 7.8787241 7.5805140 7.1960006 8.4183407 7.1858253 7.4759789 7.8174191 7.9325337 8.7341166
6.8347473 6.8474164 7.5300655 8.2407417 6.8721228 8.0884323 7.6297855 7.2066817 8.4191046 7.2311831 7.4377003 7.8089409 8.0755806 8.8293591
6.8514400 6.8243780 7.6178489 8.2946234 6.8352385 8.2217598 7.5112205 7.1661601 8.5448198 7.2701221 7.4419527 7.7624812 8.1098661 8.8048401
6.9010658 6.7870765 7.7084165 8.2566843 6.8576927 8.4046144 7.5630698 7.1585345 8.4873333 7.3015079 7.4587069 7.5912681 8.1906595 8.7545767
6.9228516 6.8334012 7.5773587 8.1581373 6.9322200 8.4522467 7.6493645 7.0619721 8.4638529 7.3553820 7.4080706 7.4454288 8.2770748 8.8157644
7.0040550 6.8738189 7.5887370 8.0286798 6.9763885 8.5137177 7.7057571 7.0427022 8.4452496 7.3391967 7.3787532 7.3445005 8.4040031 8.8315840
7.0354357 7.0429263 7.4127545 7.9505534 6.9398475 8.4419003 7.7287302 7.0935874 8.3787060 7.3207526 7.4240532 7.3162785 8.4415112 8.8470373
6.9538140 7.1142030 7.4345336 7.9229631 6.9271789 8.4669504 7.7282858 7.0279703 8.5243263 7.2291641 7.4706321 7.2995334 8.4425335 8.9119778
6.9327235 7.1927180 7.2419262 7.9040060 6.7925887 8.5234976 7.6006083 7.0802741 8.5289955 7.2229867 7.5105438 7.2946248 8.3543625 8.8944025
6.8794994 7.2237811 7.2095346 7.9540501 6.7589283 8.5690470 7.5063796 7.1575837 8.5131407 7.2361498 7.4287047 7.4224997 8.3126268 9.0256624
6.8165627 7.2550793 7.1567049 7.9777646 6.7969894 8.5746479 7.4952927 7.2709904 8.4368858 7.1273627 7.4091930 7.3335338 8.2661304 8.9531431
6.8259706 7.1178784 7.1789985 7.9933243 6.8661723 8.6277332 7.5560360 7.2997241 8.5096588 7.1690478 7.3346920 7.4616385 8.1512156 8.8533564
6.7951570 7.0978842 7.2489586 7.9828854 7.0277648 8.5092154 7.6122246 7.2232680 8.6348333 7.1216049 7.3680043 7.5161905 8.1251068 8.8409605
6.8965197 7.1219869 7.2973905 8.0046120 7.0945659 8.3017330 7.7216845 7.1479077 8.6771116 7.1130271 7.3841820 7.5678091 8.1009254 8.8229160
6.8733001 7.1805210 7.2532611 7.8642950 7.1609774 8.3521519 7.6616364 7.2211313 8.6216183 7.0705714 7.3890791 7.6337562 8.1025305 8.7557764
6.8802123 7.2538462 7.1843867 7.7273278 7.2031446 8.3434095 7.5826502 7.2139807 8.5500212 7.0053992 7.4015341 7.6955733 8.0667953 8.6788311
6.7695847 7.2239389 7.2065954 7.5720496 7.2888689 8.3996210 7.5626941 7.2217007 8.4712725 6.9797530 7.4359365 7.7518754 8.1689539 8.6677866
6.7407041 7.2323146 7.1962156 7.4732060 7.3520436 8.3762445 7.4795909 7.2784748 8.2711086 7.0724049 7.4430652 7.8066440 8.1825466 8.6182814
6.7022433 7.2354417 7.1788225 7.3691621 7.3810291 8.3665390 7.4828172 7.2758136 8.2864246 7.1745005 7.4758348 7.7266164 8.0435266 8.6664667
6.7818513 7.2333384 7.1850638 7.3919992 7.2727418 8.4438505 7.3869381 7.3985028 8.2380447 7.0895505 7.4864049 7.7471256 8.0175571 8.6604452
6.7606525 7.1474113 7.1622448 7.3861194 7.1850820 8.5668888 7.4570112 7.4446592 8.2591047 7.1139979 7.4955997 7.6660709 7.9099135 8.6589098
6.6256390 7.1980700 7.1079769 7.5569544 7.1113091 8.6390514 7.5041809 7.5809655 8.2358360 7.0663924 7.5227504 7.6443796 7.9236002 8.7114525
6.6507716 7.1661048 7.0420847 7.5621142 7.0755482 8.7187023 7.6213775 7.6673059 8.1619425 6.9706740 7.5455136 7.7025375 7.8270049 8.7366028
6.7364588 7.2482176 6.9309807 7.6588044 7.1103234 8.7602968 7.6606889 7.7845526 8.0722971 6.9815898 7.6689606 7.7321033 7.6142902 8.8428259
6.7676363 7.2883902 7.0426717 7.6777043 7.1433864 8.6471262 7.6410699 7.7594318 8.0972052 7.1181211 7.8700905 7.6404166 7.3633685 8.8890915
6.8619494 7.4732046 6.9736729 7.6412888 7.0954084 8.6439886 7.6534472 7.8506927 8.2374516 7.1980119 7.9813356 7.6137395 7.1886721 8.9048948
6.8930707 7.6002383 6.9563913 7.5857410 6.9815702 8.5446157 7.5378032 7.8527827 8.2276850 7.1277661 8.0409021 7.4843507 7.1802440 8.9586754
7.0152583 7.6782494 6.9573374 7.5604835 6.8991003 8.4422035 7.5575876 7.8065090 8.4420099 7.0964451 8.1998682 7.5507579 7.3075399 8.8889923
7.1670246 7.6914911 7.0005159 7.5471344 6.8786469 8.4704809 7.5483246 7.8567934 8.4958372 7.1736321 8.2733517 7.5810041 7.3428721 8.8089046
7.2021585 7.7496090 6.9600167 7.5687499 6.8969045 8.5723486 7.6177926 7.9070816 8.5715685 7.0762024 8.2845402 7.5829339 7.2891798 8.8581762
7.1814079 7.7955022 6.8960400 7.4639668 6.8251610 8.6512775 7.5497146 7.9612331 8.5968809 7.0298271 8.2419462 7.4611974 7.0878878 8.8192062
7.2139835 7.6741667 6.8062134 7.5211530 6.7795534 8.6671839 7.5559340 8.0739241 8.5443306 6.9179058 8.1881552 7.4058599 7.1528907 8.9109993
7.1483588 7.6028509 6.7444515 7.5642743 6.7638578 8.6245832 7.6217074 8.1580048 8.5559225 6.8908563 8.1918402 7.5940108 7.1007147 8.9374685
7.1061926 7.4186935 6.8583302 7.6767693 6.7909474 8.6706219 7.7001367 8.2655869 8.6383142 6.8457246 8.1117067 7.6501317 7.1373096 8.9403620
6.9477272 7.4080081 6.9271083 7.6601100 6.8498135 8.6119871 7.7462411 8.3066607 8.5658598 6.8395123 8.0207996 7.5812564 7.1759052 8.9302292
7.0179114 7.4365916 6.9993768 7.7366271 6.9129987 8.5811062 7.6908469 8.3106079 8.4805775 6.8125324 7.9609556 7.4852324 7.2996564 9.0509987
6.9899054 7.3748450 7.1968985 7.6848311 7.1023340 8.4953585 7.7184863 8.2969017 8.4518871 6.8153791 7.8274341 7.4267364 7.4338565 9.1284828
6.9937372 7.3459511 7.3249636 7.6231427 7.1005735 8.6190958 7.6313348 8.2990637 8.4177065 6.8429246 7.8266778 7.3287001 7.5856028 9.0550823
7.0106258 7.4197354 7.3922243 7.6242957 7.1468916 8.6712942 7.5722365 8.2927723 8.4167032 6.8788781 7.7677803 7.3468986 7.6930695 8.9871187
7.0550947 7.3700242 7.4738760 7.5653000 7.3081145 8.7198792 7.6086717 8.1958752 8.3622179 6.8405442 7.7490811 7.3400235 7.7704344 8.9769869
6.9488001 7.2752123 7.4892483 7.6771355 7.2934308 8.7737417 7.6167068 8.2149382 8.4845963 6.9142737 7.7200289 7.3671484 7.7407827 9.0997343
6.9198985 7.2155185 7.5468583 7.6572599 7.2514038 8.8112526 7.6107111 8.1482878 8.5241442 6.9236126 7.8282733 7.4029016 7.7186904 9.1177177
6.9611630 7.2461481 7.3992538 7.7106152 7.1128263 8.8551712 7.5427718 8.2011662 8.4804411 6.8839989 7.8132076 7.3733969 7.7867217 9.0756359
7.0564575 7.2462769 7.3767967 7.6444035 6.9703755 8.7997007 7.4326391 8.2121201 8.4660940 6.8895741 7.8176379 7.4914808 7.8462086 8.9780960
7.1436853 7.2397695 7.3632131 7.6529579 6.9208193 8.7042608 7.3140316 8.3002281 8.3888788 6.9161382 7.9388742 7.4446445 7.8765340 9.0447121
7.1575451 7.1502485 7.3248353 7.7098274 6.8757620 8.6353922 7.2159276 8.4412088 8.4179277 6.9351521 7.9754686 7.3959560 7.8332005 9.0150042
7.1867952 7.1534233 7.3814459 7.7280598 6.9193773 8.5815887 7.1634498 8.4416265 8.3665648 6.9562273 8.0083408 7.4207835 7.8124299 9.0997553
7.1557159 7.1993699 7.5082202 7.5143600 6.9663105 8.4821892 7.1739888 8.4049616 8.3306036 6.9566903 7.8346734 7.4696941 7.7574792 9.1411028
7.0595617 6.9817629 7.4798508 7.4275656 7.0426412 8.5200806 7.1609054 8.4351139 8.4055166 7.0952096 7.7735057 7.5346737 7.7129321 9.1445332
7.0851903 6.8931413 7.4522634 7.2960124 7.1808357 8.4696283 7.3011727 8.3855658 8.4985638 7.1176214 7.7403350 7.6456280 7.6993284 9.1224747
7.0627403 6.8285880 7.3661766 7.2538071 7.2629890 8.4270649 7.2794981 8.3668137 8.3697138 7.0883822 7.6626897 7.6750851 7.6469588 9.2099752
7.0029459 6.6560078 7.4625559 7.2009230 7.3687444 8.3257103 7.3263001 8.3734331 8.3637381 7.1730285 7.6847057 7.7955389 7.5852051 9.1769066
7.0902486 6.7062411 7.5730166 7.1847725 7.5037837 8.2076731 7.3391733 8.3470135 8.1730556 7.2700315 7.7291636 7.8515310 7.5187769 9.0798264
7.1201072 6.6995473 7.6834359 7.1990943 7.5349545 8.2558765 7.3269176 8.3347530 8.1095705 7.4394574 7.7562356 8.0180244 7.5187259 9.0424128
7.1058960 6.7103200 7.6338139 7.3039031 7.3989530 8.2247686 7.3805542 8.3085728 8.1138525 7.5351615 7.7671328 8.0011044 7.5625114 8.9498854
7.3025475 6.6642547 7.6665525 7.3290854 7.3947058 8.1966724 7.4025102 8.3897190 8.0264177 7.4520144 7.7593470 7.9033585 7.6163678 8.9947939
7.4228129 6.7171245 7.6200209 7.4165082 7.2892079 8.1333904 7.3778811 8.3893166 8.0679693 7.3206663 7.7378626 7.9062619 7.6680851 8.9623022
7.5114284 6.7791166 7.6114354 7.3601046 7.3075223 8.1737328 7.4385896 8.4369030 8.0624008 7.3713460 7.7643313 7.9034109 7.6626325 8.9600382
7.4249206 6.8449426 7.5408373 7.2547674 7.2928524 8.0905628 7.4716716 8.4375257 8.1260719 7.4127870 7.7318683 7.8020535 7.6460814 8.8841133
7.4232163 6.9133630 7.4713745 7.2102842 7.3184805 8.0720644 7.4106116 8.4294386 8.1591253 7.5311155 7.9058638 7.8346210 7.5621057 8.8408079
7.3806825 7.0387158 7.4880400 7.1157660 7.3096504 8.0317087 7.3486495 8.4071398 8.2763386 7.6186171 7.8987517 7.7704473 7.5086241 8.7449389
7.3572311 7.2240925 7.5655193 7.0585895 7.3371463 8.0433102 7.3184695 8.4168005 8.1805468 7.6032958 7.9233956 7.7407398 7.4886351 8.6571131
7.3051047 7.3394523 7.5645885 7.1221833 7.3780732 7.9008799 7.2095623 8.4961023 8.2868414 7.6316886 7.8597312 7.7620006 7.4599848 8.6461029
7.2632670 7.4366884 7.5318027 7.2092624 7.4483204 7.8272610 7.0708766 8.4463892 8.2773600 7.5812778 7.8785691 7.7325616 7.4497366 8.5398636
7.3208399 7.4239993 7.5665717 7.2491112 7.4317484 7.8509941 7.0578265 8.4704418 8.3865223 7.5442691 7.8302126 7.6838365 7.3184280 8.5240030
7.3265128 7.5236850 7.5899901 7.4033895 7.4198742 7.9333396 7.0575528 8.4518986 8.3829155 7.5489616 7.7789845 7.7311611 7.1543808 8.4916697
7.3991976 7.5157738 7.5835104 7.4593668 7.3942618 8.0258265 7.0368972 8.3801680 8.3818712 7.5515170 7.7116370 7.6702161 7.2238231 8.5439749
7.4220223 7.4404469 7.5711303 7.5408888 7.2994061 8.0700827 7.1312399 8.4106150 8.3768263 7.6318250 7.5903621 7.6496053 7.3325796 8.5729141
7.3724766 7.5568967 7.4491200 7.4694281 7.2262354 8.1536350 7.2237434 8.3191586 8.2396898 7.8080764 7.4844508 7.5823340 7.3217559 8.4843473
7.2106628 7.4282808 7.4948778 7.4644198 7.1354403 8.1825752 7.2118330 8.3373499 8.1551208 7.8862963 7.4330997 7.7588072 7.3470402 8.4550171
7.2076325 7.3661671 7.4323258 7.3602843 7.1856608 8.2080984 7.2158437 8.3327808 8.0922995 7.9420376 7.3793116 7.8026519 7.6119843 8.4453182
7.2043023 7.4109530 7.3650579 7.2688956 7.2664142 8.1302481 7.4273458 8.2856302 8.2556763 7.9742303 7.2388482 7.8962121 7.7528839 8.3602018
7.1688251 7.4224901 7.3669658 7.3362856 7.2518034 8.1633692 7.4566097 8.2159786 8.3336620 7.9888873 7.2197728 7.9349809 7.8678288 8.3699160
7.2461405 7.4703789 7.4020848 7.3520622 7.3085437 8.1904898 7.4335589 8.1529064 8.3397875 8.0663919 7.2019091 8.1466370 7.8797445 8.4015284
7.2981062 7.4323134 7.4074321 7.3219662 7.3718872 8.2372627 7.4568610 8.0852261 8.2810087 8.1369514 7.2078996 8.0831480 7.9355712 8.3691254
7.3293424 7.3845482 7.3505459 7.3343744 7.4255672 8.1665316 7.4386411 8.0990105 8.3146496 8.1614256 7.3459401 8.0916176 7.9343305 8.3330326
7.2926588 7.3079963 7.4053569 7.2992024 7.4451084 8.1581898 7.2871699 8.1341448 8.3554468 8.2813683 7.3607144 7.9579091 7.9942212 8.3494444
7.2969050 7.3730664 7.3751931 7.2622809 7.3964005 8.1472931 7.1919022 8.1348448 8.3935061 8.3864079 7.3933163 7.8996329 7.9621243 8.3811464
7.1542778 7.4569168 7.3412971 7.2027574 7.3698139 8.1976013 7.1722541 8.2306309 8.3932123 8.5229511 7.4244661 7.9877887 7.9381766 8.4502535
7.2279606 7.5004869 7.2812099 7.2497067 7.3300371 8.2569942 7.2222705 8.3034420 8.4750576 8.4469213 7.4217029 8.0705824 7.9556656 8.4725294
7.1789565 7.5584927 7.2633867 7.2691469 7.3090615 8.1240149 7.2454305 8.3812408 8.4405012 8.3356056 7.5109444 7.9835296 7.9651046 8.5911446
7.3210969 7.5546770 7.2142839 7.1886296 7.1921792 8.0879107 7.3327708 8.1987438 8.3947124 8.2110968 7.4536233 7.9517083 7.9259405 8.6469097
7.3892694 7.6647105 7.0967045 7.2232761 7.1566267 8.1574183 7.3860312 8.1307106 8.2915850 8.1097746 7.4885888 7.9681907 7.9337015 8.7281570
7.4832048 7.6269736 7.0088577 7.2289085 7.2168841 8.2023811 7.4728103 8.0788469 8.3563061 8.0308008 7.5316486 7.9217601 7.9873943 8.7332468
7.5274644 7.6666298 7.0086322 7.1237893 7.2289433 8.2626047 7.4464202 8.0367737 8.3115454 7.9631448 7.5606384 7.9615335 8.0293436 8.7367430
7.4976158 7.7733755 6.9706101 7.1707721 7.3438945 8.2682571 7.5092363 8.0243530 8.2496586 7.9183211 7.5399966 8.0005903 8.0474691 8.8394051
7.4700866 7.6845546 6.9625702 7.1828642 7.2950850 8.2577162 7.6116295 8.0647287 8.3819151 7.7975941 7.4253068 7.9689188 8.1545258 8.7730036
7.4841318 7.6696029 6.8926239 7.2447581 7.1817145 8.1557055 7.7077804 8.0509338 8.4397993 7.7230105 7.4554048 7.8369617 8.1582661 8.8450203
7.4426785 7.5161762 6.9579639 7.2894692 7.1525021 8.2158661 7.7271929 8.0094957 8.4242010 7.6467047 7.4532623 7.8104119 8.1314049 8.8090467
7.4205923 7.5680671 7.0632343 7.2967386 7.1857715 8.0683699 7.7270374 8.0097933 8.4275646 7.6535311 7.3639174 7.8094788 7.9924159 8.7554207
7.3652101 7.5670414 7.0646682 7.2973571 7.2498751 8.1563444 7.6622205 8.0609207 8.3167496 7.5084705 7.5152941 7.7893066 7.9755769 8.8030167
7.4317470 7.4615645 7.1102552 7.2976255 7.1795244 8.1348763 7.6783409 7.9602985 8.3088655 7.3493481 7.5914807 7.7560358 7.9615607 8.7024269
7.3034463 7.4920754 7.0790491 7.2994566 7.1455255 8.0678368 7.6542754 7.9156117 8.3119497 7.3284111 7.5412097 7.9252114 7.8978071 8.7208757
7.2345862 7.6520133 7.1107912 7.2664189 7.0280170 8.0348892 7.6196647 7.9104762 8.1671553 7.2962718 7.4983854 7.9493046 7.9127097 8.6756687
7.0708747 7.5774779 7.0602336 7.2878780 6.9603567 8.0071955 7.5314121 7.9429193 8.1863060 7.2559710 7.5957489 7.9463587 7.9586134 8.6107588
6.9499884 7.5877709 7.0109963 7.2732816 7.0456553 7.8796935 7.6711926 7.9109282 8.1368608 7.2041478 7.5883679 7.8985415 8.1474924 8.6336870
6.8783865 7.4538713 6.9419851 7.2172613 7.0079947 7.7860250 7.7215562 7.9152403 8.0755558 7.2005739 7.5744133 7.8050790 8.1591730 8.5711479
6.8719387 7.4067822 6.9943018 7.1270962 7.0204759 7.8234763 7.7187033 7.9802003 8.0441580 7.1478233 7.5473161 7.6640840 8.2406588 8.6407146
6.8927746 7.3854580 7.0336819 7.1553864 7.0632830 7.7358389 7.7036552 8.0265188 7.9693546 7.2502251 7.5174055 7.6230097 8.2508669 8.5366278
6.9510369 7.2228751 7.1570830 7.1988029 7.1315994 7.6596565 7.6366992 8.0695896 7.9103794 7.2261944 7.5005817 7.5935278 8.2111959 8.5848751
7.0124869 7.1037011 7.1185184 7.2698555 7.1774168 7.5845337 7.5698791 8.1474438 7.9788342 7.2992473 7.3628879 7.7189312 8.2451992 8.6422215
7.0279641 7.0521150 7.0450368 7.3537169 7.3043160 7.5363145 7.5085316 8.2521544 7.9926786 7.3784580 7.3650956 7.8087430 8.2078133 8.6810646
7.1160636 6.9670615 6.9673781 7.3853259 7.3397336 7.5003872 7.6157093 8.2752094 7.9238768 7.3772345 7.3884001 7.7126784 8.1155005 8.6106462
7.1780901 6.9961038 6.9872947 7.4264321 7.3364191 7.4660325 7.5495806 8.3156767 7.8580298 7.3878222 7.3825698 7.7064533 8.0926409 8.5561361
7.2543287 6.9392099 7.0003004 7.5375028 7.2921538 7.4414058 7.5462427 8.3554459 7.9206305 7.3624425 7.5154929 7.6770701 7.9956608 8.5461168
7.4206581 6.8607912 7.0791125 7.6503854 7.2214189 7.4963365 7.5206423 8.4079418 7.8228936 7.2703414 7.3701649 7.6921659 7.9956784 8.4922371
7.4791203 6.8766761 7.2261176 7.6887641 7.1753740 7.4821339 7.4651451 8.3295021 7.8124585 7.1453815 7.4207482 7.7805467 8.0801764 8.4146767
7.5217929 6.8558021 7.2891531 7.8370628 7.2261000 7.4090791 7.5017219 8.2841291 7.7582560 7.0614486 7.4335852 7.8035989 8.0445147 8.3838997
7.6085691 6.9490995 7.2215891 7.8786225 7.2684312 7.3684349 7.4339714 8.1681175 7.7001538 7.0355315 7.4618258 7.8580852 8.1303596 8.4034729
7.6803064 7.0140176 7.2136183 7.9853907 7.2682667 7.3134899 7.3840647 8.0365572 7.5246696 7.1209469 7.3691931 7.9072018 8.2273216 8.4767084
7.7374935 6.9779887 7.1781735 7.9304299 7.3375649 7.2881980 7.3307605 7.9741788 7.3826094 7.2261534 7.3496523 7.9306636 8.2493534 8.4665518
7.6449652 7.0681348 7.1699028 7.8657088 7.4569101 7.3007703 7.2473645 7.8724694 7.2858787 7.2795739 7.3520031 8.0283213 8.1988745 8.4867268
7.4951630 7.1300797 7.2614241 7.8273239 7.5017152 7.4464746 7.1948652 7.8214445 7.2388835 7.3720446 7.3684711 7.9350686 8.2336302 8.5244837
7.5006886 7.1660743 7.3047166 7.8767738 7.5267062 7.5015516 7.1274285 7.7973280 7.1743999 7.2926607 7.5025859 7.8952279 8.1118279 8.5337210
7.4431553 7.1429033 7.3274722 7.9067292 7.4573393 7.4653878 7.2015262 7.7835093 7.1860499 7.3642840 7.3803058 7.9327931 8.0423975 8.6194324
7.3648863 7.0730948 7.3456602 8.0292511 7.4216886 7.5180364 7.2372074 7.7478023 7.2071176 7.3748937 7.1188483 7.9067655 7.9990702 8.5553112
7.2166328 7.0768185 7.2864332 8.0496969 7.2862897 7.4054418 7.2730708 7.7426286 7.3131042 7.3687253 7.0189438 7.9679027 8.0053568 8.5261755
7.2225690 7.0604105 7.1483693 8.1208096 7.2935863 7.2786794 7.3430061 7.7654529 7.3358989 7.3812580 7.1317434 8.0391302 8.0190887 8.4951057
7.1604252 7.1951547 7.1431422 8.1156321 7.2942572 7.2592974 7.4963641 7.8604054 7.2316866 7.3837523 7.0857382 8.0732555 8.0906973 8.5559711
7.0868526 7.1121264 7.1110463 8.0569220 7.3724322 7.2737265 7.5169330 7.9655833 7.2819257 7.4451265 7.1694832 8.0501204 8.1760178 8.6319294
7.0619941 7.0652499 7.0483937 8.0078802 7.2883697 7.2614479 7.4647036 7.9880557 7.3620024 7.5323458 7.2599225 8.2514849 8.2176056 8.5035477
7.0270796 7.0190840 7.0477705 8.0155926 7.2652583 7.1094055 7.4271145 7.9066486 7.5333877 7.6732268 7.2632351 8.3435507 8.1577110 8.6515808
7.0257602 7.0323505 7.0758338 7.9823551 7.2158537 7.1278019 7.5071049 7.9416652 7.5541630 7.7366586 7.2813659 8.3561077 8.0013151 8.6446686
7.1058903 7.1296229 7.1633763 7.9319115 7.2806211 7.0741024 7.4659863 7.9873276 7.5642667 7.7130823 7.1699529 8.4235516 7.9378352 8.6601639
7.1668553 7.0716996 7.2668571 7.8116159 7.3471422 7.1608047 7.4236898 8.0246687 7.7461576 7.7314878 7.2251048 8.4062691 7.8436446 8.6362391
7.1892705 7.0042152 7.2959771 7.7710562 7.4081187 7.2293997 7.4702921 8.0361471 7.7158027 7.6126876 7.3214054 8.5203800 7.8557029 8.6206923
7.1468697 6.9491014 7.3165445 7.7548957 7.5156450 7.3072276 7.4785914 8.0221691 7.6300936 7.5106602 7.3930731 8.5476856 7.8153925 8.6197472
7.0328093 6.8756008 7.4008694 7.7005286 7.4314852 7.3732004 7.5112510 7.9681277 7.7219629 7.4427562 7.4417295 8.5412807 7.6483946 8.5774660
6.8496413 6.8969474 7.4014392 7.6838923 7.3220458 7.4299617 7.5910149 7.9967465 7.6158924 7.4888330 7.2680902 8.6412830 7.6416507 8.5061522
6.9129505 6.9130101 7.3407459 7.5813446 7.3321018 7.5663433 7.5983872 7.8890519 7.5027609 7.5139523 7.1814075 8.7343559 7.5786195 8.4351158
6.8150115 6.9913864 7.3189058 7.5916080 7.3701634 7.5645652 7.5311947 7.8472829 7.4160094 7.4711280 7.1776686 8.7487841 7.6232357 8.4352856
6.8364806 7.0208182 7.1916175 7.5798831 7.4194851 7.6355009 7.5737762 7.8329196 7.3393121 7.4417500 7.1076937 8.8009930 7.6935534 8.4987459
6.8061028 7.1026888 7.0599036 7.5633826 7.4504280 7.6704865 7.5269356 7.9665151 7.2298851 7.3915992 7.0917525 8.8588915 7.5265250 8.5393457
6.8151264 7.0096874 7.0655828 7.5838633 7.4255285 7.6168361 7.5918283 7.9207053 7.1674590 7.3129344 7.1160789 8.9511538 7.4849672 8.4749527
6.8216968 6.9436779 7.1662507 7.6889091 7.4331498 7.6120081 7.5185828 7.9563785 7.1765943 7.2739782 7.1723852 8.9507504 7.5179434 8.4859228
6.8082380 6.9409637 7.0209522 7.7358751 7.3091664 7.5831409 7.5024114 8.0308380 7.1126099 7.2134614 7.2414055 8.8955116 7.5773582 8.5163727
6.9354892 6.9486108 6.8644023 7.6269488 7.3976650 7.6756659 7.5042958 8.0616589 6.9506559 7.2807031 7.3374276 8.8124523 7.5052838 8.4926605
6.9049425 6.9223919 6.8253741 7.5779414 7.4715528 7.8120408 7.5353265 8.0153942 6.8742094 7.3065162 7.3750691 8.7815828 7.5463676 8.5523872
7.0478549 6.8293009 6.7407155 7.5542898 7.5612364 7.9482951 7.4717956 7.9990444 7.0606227 7.4180803 7.3955827 8.7691460 7.6554899 8.5312471
7.2485437 6.8538675 6.7235470 7.4690676 7.5979548 7.9928308 7.3339334 8.0181704 7.1435738 7.4022803 7.4376135 8.7537251 7.6313367 8.4759150
7.3472633 6.8702316 6.7576785 7.4613667 7.6331682 8.0125246 7.3521032 8.0314465 7.2210917 7.3680911 7.4688792 8.7329559 7.6962247 8.3965721
7.4976664 6.9440918 6.8577576 7.3551507 7.5974469 8.0079889 7.3181868 8.0583782 7.2780867 7.2505460 7.4807668 8.6501169 7.7031884 8.2578583
7.4979916 6.8376441 6.9418435 7.2138500 7.5443878 8.0428476 7.1209288 8.0728111 7.2177711 7.3611603 7.3937612 8.5591097 7.6270771 8.1053934
7.4908862 6.8875337 6.9394555 7.2000723 7.5281696 7.9562178 6.9372354 8.1770506 7.2818284 7.2919102 7.3342495 8.5698929 7.6266980 8.0187302
7.5304890 6.9105420 6.9476814 7.2937655 7.5557628 7.9087267 6.8769288 8.3408318 7.1635475 7.2572603 7.3412881 8.5940676 7.6209903 7.9582777
7.4164553 6.9796138 6.9151559 7.2944794 7.6004796 7.7913394 6.8883119 8.4082069 7.1342068 7.1900401 7.4630179 8.6099815 7.5809636 7.8973012
7.3881431 7.0962873 6.9985666 7.3551903 7.6578469 7.7608767 6.9068851 8.4308138 7.1085463 7.1956339 7.4855385 8.6596699 7.5679474 7.8632507
7.3136520 7.1192493 7.0890570 7.3973694 7.6677232 7.6212730 7.0235348 8.3442736 7.1738205 7.1973557 7.6721621 8.6569014 7.5513773 7.7470598
7.3482418 7.1677618 7.0797005 7.4893422 7.6605163 7.5706606 7.1085076 8.3053474 7.1895108 7.1533813 7.7959795 8.6131611 7.5328813 7.7621379
7.3309402 7.1712489 7.1033139 7.5183716 7.7341218 7.5152082 7.2374425 8.3519020 7.2072959 7.1463609 7.8763790 8.4822006 7.4824009 7.7889652
7.2975664 7.2451067 7.0421686 7.5624948 7.9170952 7.4162831 7.2690663 8.4099274 7.1557264 7.2110310 7.7860808 8.4684887 7.5421033 7.8934731
7.2545886 7.2692595 7.0782900 7.6070309 7.9510684 7.3899016 7.4006124 8.4156485 7.1452718 7.2547874 7.8050170 8.6001043 7.5882001 7.8701854
7.2038069 7.4019117 7.0880771 7.6181607 7.9205513 7.3944941 7.3942165 8.3430843 7.1055679 7.2074881 7.7234168 8.6489744 7.6177258 7.8447962
7.2473936 7.4193029 7.2225475 7.5916414 8.0013542 7.3842945 7.4430695 8.3525705 7.0415721 7.1420608 7.7880759 8.7090340 7.6229157 7.8040943
7.1467671 7.4295511 7.3535290 7.6834850 8.0102148 7.2742543 7.4958210 8.3730230 6.9174480 7.1081343 7.9309340 8.7453823 7.6610847 7.8555312
7.1432161 7.4611683 7.3969278 7.7657337 7.9634957 7.3459587 7.5886626 8.3341455 6.7927847 7.0945554 7.9052668 8.7162580 7.6069174 7.9286909
7.1057878 7.5376468 7.4118156 7.7638545 7.8425055 7.4070430 7.5467639 8.3947802 6.8143544 7.0778184 7.8741350 8.7257423 7.6248360 7.9630446
7.1419425 7.4128709 7.4713888 7.8944550 7.8654432 7.5692201 7.5234985 8.6291065 6.8467307 7.0588036 7.8041930 8.6264801 7.6968875 7.9280987
7.2360468 7.3853445 7.4919367 7.8010349 7.9242020 7.4610653 7.5365057 8.6698523 6.8814912 7.0190535 7.9197917 8.5846529 7.6339393 8.0277786
7.2783303 7.3727932 7.3571649 7.7557950 7.9042063 7.4465270 7.4560771 8.5948105 6.7882819 7.0529509 7.9177079 8.5771523 7.6892571 8.1777363
7.3534398 7.3714590 7.3742085 7.8650327 7.8121300 7.3241887 7.4111648 8.4918060 6.8221507 7.1093121 7.9377289 8.6015081 7.7318897 8.3254175
7.3963647 7.4201670 7.4318666 7.8169470 7.8495131 7.3504868 7.4128489 8.3754768 6.9178843 7.1301889 7.9626260 8.6817007 7.7656951 8.2834625
7.5290031 7.3601499 7.3968797 7.9500356 7.8051243 7.4986148 7.3725753 8.2433119 6.9056396 7.2494731 8.0620308 8.7306871 7.8292761 8.3120956
7.5840287 7.4366779 7.2867465 7.9812212 7.7663980 7.5208321 7.3581786 8.0823717 6.8011317 7.3271546 8.0257025 8.7828922 7.8619280 8.3295631
7.7340322 7.6041961 7.1862106 7.9827075 7.7068672 7.5453300 7.3827958 7.9585047 6.6639671 7.2482309 8.0821075 8.8349209 7.8701515 8.3593340
7.6291394 7.5830917 7.1033025 7.9066525 7.6531215 7.5513911 7.4386754 7.8637657 6.5922279 7.3277488 8.0672159 8.8619595 7.8547463 8.2887754
7.7789135 7.5662708 7.1813021 7.9053850 7.6310492 7.4731078 7.5566082 7.9479032 6.6542478 7.3363442 8.0365267 8.9512386 7.8657351 8.3351984
7.8097081 7.6243925 7.2361441 7.8171215 7.8175974 7.4682679 7.5191560 8.0170670 6.6667485 7.3708167 7.9663568 8.9684296 7.8114710 8.4071426
7.8359804 7.6662068 7.2945809 7.8021464 7.7999973 7.5384512 7.4605832 7.9960909 6.6084838 7.4027691 8.0296001 8.9881792 7.6958909 8.3869267
7.7893200 7.5357676 7.4078383 7.7589684 7.8976045 7.5130043 7.3847766 8.0795298 6.6264219 7.4054022 8.0117950 9.0767164 7.6866574 8.4579544
7.8924122 7.5438104 7.4025226 7.6972456 7.9358149 7.3742113 7.2876925 8.1717367 6.5878696 7.3622379 7.8865409 9.1790342 7.6854062 8.4733715
7.9056997 7.4825139 7.3345370 7.7155294 7.9068575 7.3898983 7.2605672 8.1604900 6.5990191 7.4306240 7.8273516 9.2008638 7.7178068 8.4024258
7.8597569 7.3426270 7.3021736 7.7776117 7.9713068 7.3602934 7.2548289 8.1263199 6.5553079 7.6133747 7.7331443 9.1705151 7.7057104 8.3020792
7.7868781 7.3871431 7.2788467 7.8853545 7.9766955 7.4075041 7.2255235 8.0458622 6.5472431 7.6987872 7.8007169 9.1220284 7.6853929 8.1371832
7.7453704 7.4624724 7.1893315 7.9169302 7.9377880 7.4327021 7.3643055 7.8598027 6.5510273 7.8509192 7.8721995 9.1296625 7.7068839 8.0192614
7.6605096 7.5852871 7.0709033 7.9718704 7.8958478 7.4874701 7.4153705 7.7957816 6.5239887 7.9806929 7.7821369 8.9476404 7.6982489 8.0195103
7.7267957 7.6278977 7.0123434 7.9808064 7.8230419 7.4692841 7.5029750 7.8656502 6.5406532 8.0746861 7.7061210 8.8724642 7.6309590 7.9167442
7.5771875 7.5751119 7.0536132 8.0282812 7.7869835 7.3768659 7.5851512 7.9228892 6.5563531 8.0983639 7.6896753 8.8076906 7.6956186 7.9701695
7.6454482 7.5628681 7.0021992 8.0370502 7.7297640 7.3003902 7.5784345 7.9135494 6.5670309 8.1410408 7.7318249 8.7442684 7.7249403 7.9604468
7.5665865 7.5455461 7.0103521 8.1035357 7.7611670 7.2454777 7.6080756 7.7775412 6.5571604 8.0948524 7.7510262 8.6859608 7.7207799 7.9135265
7.4643002 7.4920983 6.9523506 8.1694098 7.8217783 7.2087507 7.7001762 7.8717766 6.6687245 7.9681592 7.6853552 8.7078314 7.8497744 7.9177613
7.4569592 7.4154339 6.8020182 8.1160145 7.6946731 7.1346521 7.6335602 7.9425831 6.5126038 7.8960519 7.5927029 8.6568012 7.7756243 7.9403520
7.4670978 7.4394341 6.7818108 8.0818129 7.7229156 7.0860405 7.5570579 8.0728531 6.5646486 7.8376102 7.5410266 8.6139040 7.7234335 8.0579891
7.4772191 7.4062099 6.7585678 8.0623798 7.6355820 7.0193381 7.5524502 8.0559959 6.6631608 7.8363509 7.6070523 8.6262817 7.6080108 8.1080055
7.4221973 7.3934364 6.7235713 8.0590944 7.6246805 7.0900335 7.5503130 8.0401640 6.6969571 7.7410679 7.6766481 8.6242256 7.6524282 8.1305704
7.3783727 7.3668113 6.6480899 7.8903699 7.6198239 7.0958881 7.6072898 8.0453243 6.7092409 7.7571764 7.8434486 8.5924892 7.5751681 8.0400124
7.2472067 7.3349981 6.6104655 7.7975764 7.6127920 7.0917945 7.4777102 8.0355711 6.6905475 7.7938304 7.7924485 8.5851021 7.5796952 7.9984956
7.1253242 7.2588167 6.6017685 7.7217417 7.5915208 7.0304060 7.4452477 7.9607372 6.7586718 7.7312593 7.8464899 8.7160387 7.5948982 8.0246477
7.1163812 7.3024969 6.7093172 7.7664876 7.5530148 7.1015859 7.4108119 7.9546628 6.6968317 7.8181448 7.8779602 8.6051550 7.6967053 8.0825796
7.1085024 7.2746649 6.8181696 7.8271289 7.5123610 7.0807199 7.3786983 7.9056582 6.7605829 7.8701539 8.0014992 8.6728096 7.8479419 8.1601782
7.1451430 7.3018246 6.8888178 7.9823933 7.4532828 7.1482439 7.3979750 7.7892194 6.7155337 7.8193002 7.9199963 8.7211666 7.7970929 8.2696362
7.1697111 7.3494525 6.9523640 8.0997362 7.4283729 7.3769126 7.5015917 7.8518143 6.7112937 7.9336300 7.8372374 8.7871523 7.7670794 8.3256588
7.1349363 7.3286104 6.9129257 8.1395645 7.4199014 7.4875641 7.6123552 7.8776436 6.7383151 8.0514717 7.7939115 8.8223333 7.7890320 8.4189644
7.2076092 7.3612733 6.9148798 8.1575069 7.4625473 7.5929956 7.6408558 7.8111119 6.7117467 8.0121679 7.7640610 8.8331184 7.6688943 8.4801979
7.1231065 7.3542914 6.9741783 8.0907583 7.5391903 7.6326818 7.5885930 7.7586722 6.6999855 7.9969215 7.7821484 8.8963041 7.6537738 8.5429001
7.1421590 7.2960415 7.0985017 8.1655121 7.5663476 7.7339764 7.5132451 7.7613072 6.6732655 8.0246611 7.8676367 8.9693642 7.6798663 8.5184212
7.1027379 7.3305597 7.2494168 8.0648155 7.4646354 7.7403145 7.5316954 7.7802739 6.5506444 7.9359345 7.8699050 8.9511786 7.7607970 8.6202078
7.1598072 7.3182812 7.3082447 7.9884624 7.5898261 7.6780839 7.3563175 7.7865644 6.5789237 7.9132032 7.7728767 8.8892508 7.8446178 8.6380186
7.1865196 7.3920045 7.3806357 7.9169703 7.6975765 7.7551899 7.4220891 7.7943344 6.5171580 7.8498282 7.8018322 8.8136740 7.7430487 8.4285622
7.2829099 7.4983816 7.4167438 7.8430362 7.7115169 7.8110471 7.4608369 7.7719793 6.5041962 7.7382865 7.7501898 8.7692099 7.7261543 8.3529167
7.2665854 7.5242529 7.4976716 7.7549977 7.6624508 7.8620057 7.4416533 7.8501759 6.5496168 7.6172547 7.6683612 8.6712370 7.7493443 8.0874376
7.3567791 7.6250587 7.5304518 7.7249012 7.6329446 7.9281998 7.4895806 7.9689679 6.6533232 7.6110744 7.6183429 8.5979471 7.7177057 8.0277977
7.4343710 7.6964645 7.5612364 7.8073564 7.5976915 7.9303179 7.3547034 8.0653419 6.6802592 7.5635676 7.5645747 8.5865602 7.6836734 8.0720177
7.3931861 7.7161856 7.6743865 7.9332762 7.6138287 8.0770540 7.1364951 8.0968323 6.7263999 7.3398671 7.6442666 8.6442165 7.6269574 8.1011248
7.3885336 7.6915774 7.7019701 7.9871793 7.5556498 8.0731525 7.1120615 8.0411625 6.8172383 7.3905511 7.7041464 8.6226521 7.5967159 7.9891992
7.4660797 7.6886339 7.8184071 7.9434924 7.5277557 8.1157846 7.1347756 7.9448166 6.8256927 7.3293314 7.7429662 8.6303377 7.5204239 8.0176287
7.4947639 7.6100931 7.6973376 7.9469423 7.5147433 8.1567259 7.1034007 7.8468022 6.8419366 7.1880126 7.8562417 8.6353626 7.5174346 8.0444765
7.4253840 7.6538410 7.6353831 7.9945650 7.4889483 8.1370087 7.1874433 7.7416105 6.9066749 7.0403976 7.7309303 8.5993290 7.4914060 8.1006565
7.5334454 7.7055407 7.5652189 8.1025810 7.4703398 8.0977011 7.1152477 7.5698347 6.9769607 7.1448631 7.6995940 8.5566368 7.3964477 8.0870485
7.4520578 7.8230357 7.5810084 8.2413797 7.3962331 8.1377497 7.1074677 7.5428238 7.0107784 7.1548190 7.5919309 8.4978018 7.3917975 8.0839348
7.3933215 7.8506150 7.5377660 8.1747236 7.4297619 8.0528927 7.0775380 7.5450168 7.0763798 7.2157135 7.5607848 8.5110512 7.3582201 8.0693083
7.3324103 7.8542686 7.5282698 8.1187830 7.4758544 8.0421019 6.9861336 7.4996767 7.0812230 7.2691727 7.5019054 8.5906963 7.3196797 8.0079889
7.2896667 7.9856257 7.4032960 8.0382624 7.4206843 8.0418711 6.6999807 7.5087543 7.0170856 7.4178300 7.5164981 8.5183458 7.3009472 8.0648746
7.2777176 8.0115585 7.3108459 8.0870266 7.4368072 8.0351601 6.7215233 7.6328378 7.0531044 7.4760532 7.3631401 8.4390049 7.2361646 8.0967474
7.2482839 7.9374099 7.2858214 8.0671482 7.4308195 7.9535084 6.7709646 7.5909214 7.0509748 7.5591598 7.2878275 8.4098110 7.2614975 8.2095156
7.1374464 7.8688602 7.3217092 8.0247135 7.4591274 8.0049372 6.8304925 7.5073667 7.0584474 7.4589553 7.3494496 8.3185740 7.2931747 8.2602186
7.0761480 7.7409081 7.3020730 8.0556364 7.5111485 7.8626347 7.0185513 7.4513807 6.9955678 7.4221373 7.4140997 8.1940260 7.2146621 8.2409897
7.0610876 7.6100044 7.2685537 8.0880737 7.5690498 7.7988710 7.0839529 7.4063277 6.9533443 7.2502193 7.4095273 8.1806459 7.3153400 8.2257385
7.0912628 7.4344625 7.2141938 8.0880604 7.6123390 7.5916862 7.1135602 7.3495140 6.8951592 7.1686649 7.2446847 8.1581430 7.5342193 8.2587709
7.0460262 7.2800317 7.3542247 8.1475821 7.5481019 7.5841074 7.0099440 7.3629336 6.9226646 7.1998210 7.2432270 8.1665335 7.5348725 8.2772131
7.0996742 7.2145085 7.3363199 8.0985222 7.5427623 7.6146135 7.0166378 7.2554131 6.9498491 7.2855887 7.1849933 8.1919117 7.6477938 8.2161856
7.0991616 7.1129045 7.3843632 7.9531717 7.4772687 7.6903081 7.0727868 7.2447639 6.9141703 7.2914457 7.3331914 8.1665812 7.7819285 8.1957970
7.0938888 7.1297832 7.2793589 7.8752022 7.4200020 7.6277494 6.9896836 7.2670088 6.9327135 7.3216333 7.4427996 8.1811256 7.7602572 8.1341019
7.2054148 7.2951922 7.2519908 7.8775830 7.3980927 7.7197528 6.9992647 7.3321509 6.8524666 7.3634148 7.5779595 8.2518158 7.7165012 8.0747862
7.2536173 7.2900290 7.2171135 7.8887057 7.3283439 7.7118683 6.9926472 7.4254684 6.8137879 7.4184275 7.7368364 8.2762222 7.5706840 8.1727085
7.2910409 7.3512516 7.2045860 7.8672132 7.2883353 7.8182073 7.0313182 7.4576130 6.7052035 7.4217505 7.8497515 8.1958389 7.4874907 8.1478777
7.2356138 7.3493414 7.2286248 7.8561254 7.2796583 7.8068743 7.1430478 7.5004225 6.7792459 7.5087929 7.8909831 8.1597853 7.4397268 8.0560856
7.1150837 7.2663474 7.2709498 7.9358869 7.3051429 7.8041911 7.1589527 7.4327393 6.8613319 7.6063628 7.8526292 8.2663965 7.2611513 7.9154434
7.2212267 7.2647715 7.2269983 8.0712910 7.3042111 7.7621512 7.1760378 7.4082775 6.9588208 7.7742448 7.7504911 8.2446737 7.2012320 7.8749533
7.2254667 7.3609567 7.2550635 8.1219110 7.5165739 7.8439727 7.3061910 7.3889174 7.0451746 7.8445773 7.6840291 8.3094501 7.3005195 7.8867626
7.1953211 7.2417107 7.1561804 8.2134066 7.6052251 7.8070049 7.2932386 7.3668647 7.0328245 7.7916236 7.5074706 8.3017006 7.2971468 7.8562331
7.1134086 7.2950459 7.1816573 8.2551775 7.5951471 7.7340307 7.3398480 7.4123154 7.1360507 7.7452445 7.4697361 8.3238316 7.1717763 7.8309131
7.1944289 7.2481122 7.1693602 8.2184553 7.5927334 7.7318511 7.2979574 7.4438100 7.1423774 7.6705360 7.3705916 8.3211508 7.0343804 7.8293619
7.1454296 7.0043116 7.1719460 8.1686115 7.4734216 7.8370385 7.3492837 7.4383907 7.2034068 7.5258865 7.2995219 8.2209101 7.0002913 7.9281530
7.1256604 6.8713803 7.1617970 8.1632900 7.4654727 7.9321661 7.4319649 7.3690705 7.1855774 7.3443012 7.1813722 8.1384811 6.9572258 7.9139171
7.0962868 6.8575015 7.1726532 8.1073933 7.3609538 7.9176917 7.3419752 7.5250812 7.1625433 7.3309345 7.0076065 8.1104450 6.9771099 7.8426442
7.1883278 6.7503653 7.2107787 8.0430193 7.3728027 7.9828286 7.3637705 7.5815125 7.2160258 7.3449035 6.9337268 8.1674910 6.9545960 7.9026427
7.1871777 6.6231346 7.0603538 8.0058155 7.4294810 7.9272923 7.3797588 7.6499629 7.1882224 7.2981610 6.9194689 8.1559229 6.9726329 8.0159979
7.0673666 6.6261845 7.1044378 7.9419723 7.4357042 7.8856096 7.3861775 7.7826424 7.0340886 7.3020229 6.7623067 8.1846619 6.8959050 8.1255312
7.0137329 6.6193762 7.1585050 7.9498005 7.5050712 7.7681341 7.3358359 7.8960719 7.0500717 7.3245282 6.7196760 8.1733084 6.9467444 8.1200743
6.9904323 6.6052961 7.1945057 7.9216800 7.4347944 7.7398925 7.3965859 7.9427905 7.0488868 7.4492426 6.6596627 8.2163477 7.1051693 8.2898874
6.9682999 6.6252322 7.1511002 7.8009996 7.3638539 7.6474133 7.4238844 8.0797625 6.9288778 7.5535941 6.6532774 8.3094559 7.0191703 8.3975182
7.0050950 6.6166658 7.0759721 7.8623047 7.3672304 7.5358634 7.5606384 7.9932690 7.0941572 7.5285439 6.7705941 8.2853346 7.1555119 8.3082724
6.9935012 6.6759734 7.0532846 7.8397784 7.2235308 7.4775815 7.5618620 8.1527767 7.2020683 7.5984349 6.8197474 8.1804199 7.2627921 8.1206255
7.0334296 6.7312088 7.1119475 7.8558865 7.2610908 7.5430737 7.6259918 8.2239304 7.3062530 7.6401381 6.9192200 8.2035179 7.3491244 8.0345230
6.9386721 6.7320914 7.1915116 7.8168745 7.2316713 7.6401300 7.7187538 8.2238340 7.3901944 7.7102880 6.9602652 8.1212921 7.3641243 7.8992910
6.8920369 6.6945586 7.1993179 7.7989140 7.3351688 7.7462239 7.7534790 8.2811108 7.3722119 7.7166800 6.9595261 8.1526728 7.4287891 7.8859949
6.9599857 6.6610608 7.0838246 7.6286263 7.3620090 7.7215729 7.8368173 8.1115513 7.2053213 7.7176237 6.8662591 8.1359673 7.4679203 7.9340224
7.0668941 6.6467519 7.0951838 7.5849271 7.3834600 7.8515973 7.8533244 8.0520697 7.2312322 7.6727915 6.8118796 8.1736679 7.4741554 7.9635544
7.1288810 6.5468602 7.0803714 7.4728909 7.3872523 7.9796033 7.7704558 7.9729781 7.0660481 7.6798801 6.8849969 8.3133469 7.3701935 7.8622484
7.2246156 6.4981508 7.0530267 7.4387479 7.2722559 8.1332760 7.7335558 7.9193206 7.0829782 7.6501737 6.8153515 8.4753561 7.3732285 7.7975287
7.2555804 6.4177532 7.1230974 7.5170898 7.2953625 8.2646065 7.6036067 7.8643851 7.0844064 7.5983863 6.8113413 8.6125183 7.3252430 7.6908641
7.2376513 6.3256278 7.1417470 7.5184569 7.2248044 8.3764229 7.6642809 7.8659906 7.0969338 7.6120272 6.7830491 8.6782494 7.3146892 7.5925174
7.2583790 6.3574629 7.1598425 7.4430466 7.1311097 8.3338537 7.7634501 7.7778511 7.1523347 7.6360092 6.8037124 8.7438192 7.2084103 7.5662265
7.1760640 6.3885226 7.1949224 7.4666724 7.0725269 8.3977747 7.8256946 7.7041030 7.1832132 7.6156087 6.7971172 8.6878824 7.3090343 7.6189375
7.1315422 6.4792094 7.1424193 7.5709581 7.1421847 8.3651342 7.8398323 7.6374617 7.1028624 7.4743557 6.8952069 8.6586103 7.3256841 7.6373239
6.9667830 6.5061903 7.0797257 7.5220642 7.2119040 8.4276352 7.7599411 7.4899182 6.9899559 7.4568033 6.9442210 8.6174974 7.2735047 7.6633801
7.0864339 6.4227300 6.9985232 7.4657092 7.1967206 8.4124241 7.7045131 7.5094228 7.1237006 7.5365605 6.9069471 8.6810389 7.1873198 7.6852245
7.1143332 6.2030478 6.9168892 7.3313174 7.1106491 8.3593025 7.5530615 7.4392924 7.2299933 7.4840755 6.8638415 8.7441912 6.9773617 7.7691817
7.2279682 6.0570192 6.8490524 7.1788831 7.0506372 8.3788872 7.5141234 7.3489475 7.2740798 7.4712181 6.8276377 8.7015820 7.0114269 7.7988873
7.2644386 6.0667691 6.8658767 7.0879059 7.1451807 8.3317051 7.4817042 7.3800921 7.1439734 7.5407224 6.8919778 8.5706787 6.9984365 7.7987614
7.2891846 6.1297145 6.8191886 7.0150084 7.2250423 8.3047037 7.5167174 7.4070725 7.1331267 7.6487951 7.0317121 8.5735598 7.0427365 7.7467670
7.1892595 6.2066026 6.8580151 6.9682178 7.2377357 8.4254045 7.4011950 7.4168844 7.1063814 7.6039009 7.0866756 8.6168737 6.9352589 7.6648612
7.1675444 6.2267580 6.9040241 7.0317774 7.1927562 8.4751682 7.2496748 7.3948898 7.0579929 7.5926089 7.0301490 8.7819576 6.8127608 7.5727854
7.2238727 6.2432008 6.8623190 7.0811863 7.2786283 8.5165443 7.1883912 7.3736882 6.9796033 7.4794083 7.1432824 8.6748428 6.7192078 7.5889516
7.2819524 6.3523502 6.8354769 7.1618710 7.3200259 8.4127579 7.1270804 7.3542662 6.9021192 7.4531016 7.1006761 8.6374941 6.8566055 7.6936851
7.4082117 6.3236618 6.9089866 7.3026891 7.4662695 8.4466124 7.1283402 7.2936831 6.9714847 7.4094348 7.1055222 8.6023045 6.7617955 7.8050890
7.3322296 6.3016829 6.7851524 7.3655958 7.6923547 8.4355497 7.2561812 7.3533344 7.0018201 7.3469005 7.1166978 8.4149647 6.6679749 7.8935447
7.3094807 6.2281823 6.7807102 7.4100523 7.8031287 8.3245974 7.2104979 7.4397840 7.0942054 7.3824849 7.0528960 8.3976583 6.5464025 7.9080677
7.3485718 6.2361770 6.6753082 7.4832768 7.8777843 8.2545881 7.2638698 7.4962115 7.1128345 7.3819861 6.9617877 8.3993387 6.4928470 7.8718362
7.3106461 6.1583581 6.8158741 7.4403749 7.9076047 8.1566820 7.2084193 7.4839969 7.0752115 7.3996811 6.8455482 8.3967161 6.4552493 7.8225036
7.2457252 6.1540327 6.8070140 7.4167371 7.9122591 8.1349239 7.3506122 7.4768243 7.2300744 7.3737292 6.6954112 8.3689413 6.5080385 7.8649111
7.2378135 6.1184945 6.8306198 7.4500480 7.8484297 8.1201181 7.4978251 7.5734353 7.1615400 7.4669294 6.6600842 8.4241467 6.5147491 7.9056249
7.2406754 6.1298285 6.8831339 7.4113321 7.8721571 8.2373953 7.4677973 7.6402693 7.1532159 7.5362105 6.6097903 8.4893847 6.4222951 7.9582100
7.1881766 6.0912433 6.8137908 7.4325919 7.8666005 8.3134422 7.4579043 7.6484122 6.9968667 7.5424156 6.7088742 8.5466566 6.2823353 7.9818678
7.1365447 6.1132507 6.9126768 7.4556823 7.9244180 8.2252169 7.3033872 7.5769386 7.1075892 7.5509701 6.7118320 8.6255960 6.2499404 7.9613318
7.1528625 6.2307343 6.8858085 7.4249721 8.0822601 8.3065701 7.1681252 7.4845786 7.1349831 7.5401759 6.7622209 8.6384020 6.2705626 7.9435806
7.0798593 6.2530198 7.0177460 7.5360045 8.1804647 8.2525501 7.1425662 7.4685054 7.2242160 7.5225077 6.9001422 8.6572647 6.2450843 7.8486600
7.1690426 6.3797812 6.9589949 7.5964990 8.2681656 8.2448969 7.2774439 7.4051147 7.1613603 7.5590453 6.9568591 8.6878824 6.2899365 7.7511749
7.0955896 6.5061641 6.9262137 7.6959548 8.3598394 8.1693373 7.3684669 7.3952217 7.0944462 7.5870199 6.9401855 8.6314888 6.1514082 7.5724354
7.0808454 6.5269756 6.8044410 7.6287704 8.4119215 8.2495441 7.5159135 7.3548350 7.2463555 7.6095204 6.9611092 8.6376247 6.0851340 7.5057797
7.0559125 6.5081429 6.8100381 7.6279650 8.3739786 8.2317858 7.6016083 7.3008037 7.1453180 7.5525851 6.8560681 8.6551208 6.0940595 7.5490389
7.0345969 6.3884730 6.8568082 7.5310349 8.2184896 8.3333645 7.5582261 7.3099909 6.9861321 7.5884843 6.7974472 8.6094971 6.1986747 7.4759588
7.0098648 6.3881278 6.7664342 7.4858093 8.2768412 8.2099981 7.5019789 7.3526201 7.0670600 7.6517940 6.7559376 8.6082201 6.2062073 7.4460044
7.0519977 6.5356803 6.6369510 7.3807611 8.3447466 8.1549416 7.5653200 7.3121123 7.1076922 7.6603537 6.7027903 8.6384315 6.1598797 7.3760319
7.1787748 6.6264892 6.4601264 7.3577957 8.3017359 8.1049042 7.5036879 7.3020263 7.0974011 7.5861235 6.7137675 8.6308479 6.2173853 7.4514241
7.3172331 6.5859590 6.4439554 7.3774009 8.2550001 8.1482964 7.4947271 7.2604728 7.0665855 7.5013185 6.7505898 8.6614466 6.2509208 7.3666825
7.3226070 6.6050239 6.6012015 7.4716887 8.1921282 8.1557541 7.5027337 7.2075520 7.0712476 7.4805355 6.7504873 8.6473618 6.3065228 7.4111719
7.3250866 6.5625830 6.6695871 7.5726376 8.1388016 8.2162399 7.5128846 7.1721072 6.9943790 7.4505448 6.7393689 8.5890484 6.3749294 7.3990102
7.3219457 6.6124406 6.7095957 7.5330038 8.2478228 8.2715263 7.5035429 7.0791054 7.0901265 7.4786515 6.8048873 8.5646925 6.5090556 7.4245505
7.4357905 6.6315246 6.7529764 7.5268450 8.1908054 8.2619896 7.4885101 7.0612478 7.0242820 7.4822516 6.8083258 8.6960573 6.5125022 7.4647121
7.4618196 6.6788740 6.9112887 7.5364056 8.0808458 8.1531897 7.4755836 7.0854588 7.0604072 7.4658828 6.8403258 8.8464136 6.4935799 7.5975771
7.3902183 6.7406611 7.0691156 7.4453716 8.1105776 8.1805820 7.4332418 7.1150956 7.1099286 7.4456968 6.8002687 8.7718515 6.5661798 7.7355161
7.3488746 6.6915298 7.1159377 7.4118338 8.1215477 8.1052933 7.4995642 7.2604485 7.1489363 7.4889741 6.6273212 8.7966719 6.4997377 7.7105365
7.1970234 6.7291832 7.1478233 7.4538813 8.0294104 8.1188593 7.5255260 7.3897228 7.1800628 7.4017005 6.6853895 8.7019920 6.4572163 7.8270965
7.0492821 6.6907072 7.1401510 7.4543943 8.0034285 8.2363949 7.5815120 7.4142685 7.3412943 7.3602619 6.5375175 8.6817255 6.5084496 7.7421560
7.0178375 6.6443553 7.1991649 7.3955321 7.9319777 8.3442783 7.6089640 7.6626239 7.2420530 7.2682805 6.4290829 8.5877934 6.4953470 7.7554522
6.8670125 6.5923471 7.1612215 7.2725101 7.8005357 8.2231483 7.6192536 7.6146932 7.1629944 7.1965380 6.4404526 8.4344501 6.5662150 7.7034302
6.8534184 6.6590495 7.0639625 7.2600408 7.8100924 8.1861401 7.6513085 7.6444540 6.9288511 7.2413082 6.4490714 8.4801292 6.6158276 7.7282057
6.8195457 6.7568417 6.9400134 7.2550597 7.7577729 8.0758972 7.7336030 7.5805025 6.8559761 7.2924485 6.4692326 8.4501686 6.6834922 7.7661386
6.8137860 6.8008456 6.8432794 7.2848139 7.6695948 8.1248035 7.7568784 7.6307678 6.8853946 7.1552315 6.5530820 8.4800587 6.6282992 7.7241468
6.7608204 6.8427005 6.8280563 7.3149018 7.5455031 8.1173296 7.7568960 7.7202082 6.8011665 7.1466527 6.4539914 8.4981632 6.6236033 7.6425762
6.7220497 6.8551712 6.9274917 7.3679628 7.5906138 8.0665169 7.7445612 7.7480316 6.9968252 7.1723351 6.5022287 8.4862938 6.5444126 7.6538639
6.7357936 6.9489388 7.0039477 7.3610582 7.5754261 7.9403300 7.8015409 7.8053598 7.1336341 7.0943933 6.5582929 8.4252377 6.6179900 7.6718206
6.8398838 6.9559774 7.0375996 7.2679486 7.5921140 7.8917909 7.6240630 7.8053751 7.2145929 7.1602821 6.6366258 8.4227505 6.7024074 7.6793714
6.8497043 6.8964171 7.0703650 7.2351928 7.7110128 7.8663778 7.5422506 7.7190127 7.3105621 7.1668568 6.6195860 8.2884092 6.6168857 7.6052842
6.8871102 6.8538866 7.1686478 7.2106972 7.7597241 7.9142690 7.4848752 7.7574048 7.2213221 7.2059312 6.7196689 8.1406994 6.6562347 7.6181664
6.7894597 6.7911377 7.2022591 7.2162886 7.8135519 7.7382717 7.4101424 7.8588009 7.1191788 7.3951588 6.7610998 8.0013723 6.7026458 7.6995382
6.8225064 6.9051914 7.3285818 7.2483602 7.7598891 7.6678720 7.3314924 7.8985929 6.9997306 7.4230433 6.8499761 7.9413395 6.7069979 7.5796533
6.8062825 6.9229665 7.2709265 7.1242352 7.7950792 7.4790883 7.3597550 7.9315152 6.8937798 7.4767041 6.9177618 7.9555221 6.7300258 7.5207405
6.8710051 6.9813113 7.1661749 7.0401759 7.7817640 7.4705672 7.4395361 7.8620830 7.0141315 7.5504351 6.9302816 7.9152369 6.8371592 7.5109425
6.9824009 6.8911691 7.0567942 7.1120548 7.8600206 7.2908692 7.4305353 7.8093600 6.9073133 7.4687014 6.9301558 7.7948318 6.8924756 7.5962319
7.0404606 6.9325366 6.9303093 7.0596962 7.7274504 7.3092685 7.4605918 7.8123164 6.9715352 7.4116640 6.9558902 7.7782569 7.0841770 7.6190586
7.0614166 6.9249358 6.8180652 7.1541109 7.7286444 7.2150779 7.5007157 7.8002920 7.0656066 7.5265584 6.9500055 7.7371645 7.1739202 7.5822344
7.0665283 6.9073606 6.7710929 7.2617826 7.7165909 7.1193371 7.5588717 7.8560123 7.1136642 7.6026421 7.0011468 7.6815901 7.2217331 7.5943241
7.0359468 6.9172473 6.7500277 7.3598142 7.6986394 7.1238637 7.5857267 7.7552152 7.1958179 7.4185014 7.0295200 7.5381789 7.1657796 7.5740285
7.0003057 6.8312678 6.8496385 7.2214999 7.6636915 7.1498466 7.6071553 7.7437229 7.0917368 7.3481593 7.0724454 7.4563394 7.1329737 7.5984325
6.9851789 6.7113590 6.8342757 7.1371393 7.6575909 7.2698689 7.6356764 7.8552008 7.0301566 7.2604804 7.0559306 7.5054498 7.1413226 7.6850452
6.8392973 6.6933055 6.8402653 7.1018004 7.5326962 7.3385501 7.7618093 8.0206680 6.9848647 7.3043046 7.0123358 7.5051484 7.1181822 7.6050968
6.7648411 6.7515721 6.8561978 7.1434603 7.5446854 7.3089476 7.8680902 8.0784464 6.9945550 7.3007536 7.1028752 7.5115476 7.2275414 7.4792886
6.6974316 6.7724962 6.8520966 7.1629677 7.4713035 7.2024140 8.0070391 7.9674964 7.0460124 7.2852859 7.1504993 7.5212154 7.2207136 7.4562025
6.6568227 6.7939425 6.9401250 7.1460576 7.4862089 7.1666970 8.0688200 8.0828257 7.0667672 7.2471070 7.1424479 7.5680928 7.1318917 7.4611020
6.6543584 6.7747121 7.0997677 7.1222458 7.4274507 7.0676551 7.9813509 8.2569456 7.2023287 7.2455158 7.1393895 7.6399455 7.1547551 7.4222269
6.6806169 6.8337793 7.0352697 6.9917178 7.3494487 6.9939818 7.9185033 8.3443727 7.2281637 7.3173356 7.1807604 7.7440562 7.2284379 7.3835263
6.6262393 6.8921766 7.0476127 6.9201012 7.2758589 7.0511727 7.8738070 8.4053459 7.3197765 7.3582463 7.2403765 7.6355314 7.2841835 7.3671961
6.6262932 6.8749404 7.0201468 6.9417734 7.1806684 7.1311417 7.8817701 8.5023289 7.2243266 7.3456979 7.2542572 7.5496578 7.1774478 7.3104038
6.6561036 6.9741354 6.9704390 7.0399055 7.0927095 7.2149076 7.8044515 8.7056227 7.2252717 7.2988071 7.3268881 7.4665351 7.2738619 7.4138513
6.7020574 7.0178413 7.0593457 7.1572351 7.0489707 7.2020955 7.8025789 8.7809544 7.2761316 7.2547402 7.3530049 7.3934212 7.3705645 7.4454503
6.6575160 7.0848284 7.1009150 7.2984324 6.9202819 7.1077800 7.8914065 8.7687531 7.2657847 7.3402858 7.4391303 7.3087606 7.4531918 7.6033859
6.8077769 7.0491877 7.1552839 7.4738030 6.8310413 7.2047691 7.8886123 8.8397360 7.1762176 7.3618932 7.5177264 7.4018369 7.5293589 7.6155009
6.8516135 6.9792433 7.1890211 7.5574036 6.7308540 7.1573405 7.9301190 8.8076487 7.1227713 7.3481450 7.4675670 7.4506679 7.5367427 7.6359911
6.8722649 6.9755244 7.2012715 7.5268893 6.6884341 7.1247120 7.9809971 8.7312956 7.1379094 7.3092880 7.4649353 7.4893923 7.4745073 7.7597995
6.9265933 6.9651685 7.2396693 7.5111599 6.8024459 7.1311607 8.0611143 8.6387320 7.1162691 7.3302083 7.5979843 7.4778700 7.4939628 7.8810420
7.0483608 6.9139147 7.2778134 7.5307918 6.8468194 7.1844964 7.9029546 8.6782150 7.2006192 7.4121189 7.5758038 7.5178013 7.6035986 7.9549332
7.1160693 6.8526926 7.2568760 7.5007987 6.9302683 7.1826415 7.8793983 8.7184763 7.2644248 7.4579134 7.4870510 7.4266815 7.5783916 7.9519424
7.1353669 6.8571768 7.1724043 7.4764047 6.9450068 7.2299299 7.8223753 8.6731977 7.2242889 7.4578137 7.4573889 7.4100523 7.6324577 7.8622370
7.2033453 6.9348202 7.0664477 7.4221973 7.0557222 7.2421374 7.8523526 8.6502142 7.2631054 7.3887472 7.4682555 7.3473840 7.7426267 7.8758655
7.0922918 6.8923945 7.0144515 7.3526511 6.9276357 7.2285042 7.7514405 8.5899124 7.2819476 7.2762952 7.5401201 7.3387895 7.8985639 7.8537211
7.0091820 6.9334183 6.9303513 7.3653464 6.9548783 7.2976699 7.6535411 8.6062737 7.3464913 7.2449589 7.5695534 7.4044113 7.8945231 7.8420119
6.8935494 6.9783425 6.9497805 7.3147421 6.8815827 7.3196006 7.6505146 8.5999355 7.3804312 7.2578015 7.7229824 7.4757934 7.7948308 7.8328805
6.9305406 6.9425087 7.1008654 7.2218618 6.7967181 7.2474775 7.6006312 8.6036873 7.2826748 7.2954745 7.7187238 7.6763468 7.8997703 7.7498646
6.8400097 6.9901237 7.2322845 7.0856643 6.8407640 7.1692648 7.3837590 8.5896368 7.2820044 7.2844491 7.8141646 7.8351526 7.8184619 7.7840366
6.8096128 7.0572081 7.3481617 6.9745045 6.8945723 7.1174660 7.3128619 8.5495005 7.1957989 7.2592149 7.7954559 7.8688121 7.8128028 7.8475099
6.7593846 7.0463109 7.4188509 6.9978700 6.9671226 7.1341658 7.1219769 8.5286818 7.0612259 7.3978243 7.7417154 7.8196335 7.7131400 7.8699150
6.7518764 7.1653690 7.4340978 6.8984318 7.0623507 7.1024327 7.0050149 8.5501232 7.0406928 7.5564504 7.8095493 7.8075285 7.7492132 7.7780662
6.6969590 7.1170993 7.4543824 6.8899164 6.9831071 7.0503540 6.9957609 8.4710493 6.9157472 7.6668134 7.7784157 7.6839089 7.7893038 7.8662629
6.6901336 7.1078658 7.4460363 6.8425603 7.0282946 7.1724892 6.9289331 8.4843168 6.8958769 7.6729159 7.8041339 7.7443676 7.8011861 7.8529658
6.6209741 7.0586448 7.5543661 6.9313035 7.1064157 7.1941762 6.8526649 8.3989849 6.9550824 7.7182240 7.8430662 7.7100935 7.7417479 7.9060435
6.6873693 7.0986028 7.5504699 6.8137484 7.1452537 7.3100805 6.8092861 8.3031235 6.9399719 7.7746186 7.8239741 7.6775117 7.7052526 7.8653712
6.6686006 7.1749268 7.5446897 6.7714181 7.1584620 7.3415422 6.7953773 8.1845446 6.9029636 7.6787119 7.8060207 7.8306718 7.5081253 7.8742247
6.6238260 7.2050858 7.4921699 6.7234249 7.0405674 7.2420273 6.7962227 8.0538244 6.9447742 7.7290678 7.8214478 7.9772286 7.4735889 7.8901443
6.5578475 7.1504731 7.5009346 6.6698523 6.9412036 7.1331429 6.8540764 8.0111427 7.0203309 7.6424112 7.8304691 8.0606546 7.4869108 7.9735479
6.5318646 7.1573091 7.4571562 6.7235618 6.8984923 7.0700331 6.7979226 8.1529646 7.1026659 7.5001726 7.7647572 8.0901852 7.4076023 8.1736784
6.4730687 7.1452394 7.4920125 6.7921944 6.7611418 7.0653286 6.7916141 8.3035536 7.2450428 7.4992275 7.7763872 8.1019506 7.4749136 8.2036057
6.5456820 7.0684290 7.5549021 6.7647882 6.7470422 7.1007590 6.8043270 8.3299198 7.2784009 7.4258060 7.7211385 8.1165514 7.4949489 8.2159481
6.5431256 7.0278549 7.6921573 6.7660451 6.7682710 7.0649443 6.7906532 8.2433729 7.2425809 7.3043895 7.6958842 7.9866266 7.4646959 8.1037607
6.6186247 6.9866500 7.6247654 6.8827157 6.8616676 7.0633125 6.8032064 8.1920300 7.3754411 7.2827487 7.6900449 8.0212221 7.4218035 8.0582771
6.6225624 6.8816566 7.6930280 6.9828005 6.8485837 7.0058575 6.7687383 8.1082993 7.4395342 7.3507996 7.6984038 7.9783978 7.5829191 7.9055109
6.6729660 6.9782867 7.7301421 7.0318928 6.8523164 7.0367322 6.6930671 8.0058832 7.3753171 7.4804239 7.6795292 7.9958153 7.6399398 7.9082842
6.7369528 7.0221076 7.6407242 7.0891099 6.8312855 6.9448905 6.6517839 7.9211249 7.2820034 7.4462166 7.6928267 8.1571846 7.6910620 7.9021096
6.6951523 7.0561004 7.6414719 7.1300802 6.8026352 6.9582448 6.5132189 7.8762941 7.1657810 7.4875264 7.6797743 8.1861897 7.6633577 7.9975300
6.7110248 7.1148338 7.6569500 7.1381092 6.9073973 7.0016127 6.5466065 7.7539725 7.1585650 7.4583406 7.5433283 8.2759037 7.6073718 8.0645342
6.7782860 7.0615010 7.5933552 7.1658425 7.0264077 6.9268904 6.5832562 7.5872245 7.2204900 7.4615245 7.5773096 8.3733168 7.7084451 8.0646963
6.8101034 7.0939655 7.5588655 7.1362305 7.0006976 6.9239335 6.7406259 7.4963069 7.2878900 7.4814215 7.5344090 8.4066296 7.6869669 8.1217861
6.8598876 7.2003050 7.5657420 7.1065402 7.0046492 6.9048781 6.8427210 7.4617381 7.4295998 7.5080767 7.4842868 8.3653269 7.6642013 8.0822153
6.9718127 7.2010689 7.4772120 7.1494465 7.0171833 6.9030924 6.8822317 7.5057540 7.3553586 7.5976310 7.3980966 8.2748718 7.6831346 8.1274967
7.0169110 7.2476988 7.4240174 7.1682920 7.0024700 6.8694134 6.8802919 7.5055370 7.3240528 7.4757218 7.4176879 8.2610388 7.7523499 8.1336870
7.1004453 7.2887797 7.2915959 7.2052779 7.0350986 6.9329267 6.9696298 7.4776506 7.2569075 7.4550090 7.4199982 8.2415886 7.8109145 8.0887108
7.1033025 7.3402147 7.3114209 7.1501150 7.0954094 7.0378199 6.9291081 7.4260035 7.2308154 7.4098687 7.3412614 8.2774801 7.9596601 8.0313807
7.1566787 7.2244673 7.3126597 7.1858830 7.0308747 7.0601897 6.9203873 7.3966928 7.2341189 7.3518114 7.3111229 8.2184505 7.9550362 7.9706006
7.1046791 7.1360130 7.3670182 7.2059555 6.9878550 7.0300598 6.8889108 7.4208140 7.1731162 7.2274132 7.2304964 8.2657652 8.0583620 7.9262528
7.1132545 7.1590605 7.3359532 7.2748837 6.9403100 7.0531206 6.9803438 7.4549041 7.1291633 7.3597589 7.2620544 8.2342815 8.1295042 7.7895441
7.1586285 7.2133589 7.3327961 7.2471466 6.8932238 7.1053295 6.9672537 7.5639524 7.1081119 7.5287204 7.1980276 8.1349106 8.2076302 7.8142042
7.1499815 7.2347970 7.3177099 7.2002821 6.8580484 7.1583834 6.9744525 7.6078444 7.2267447 7.7543478 7.1765084 8.1000748 8.2952986 7.7956691
7.1786189 7.3330412 7.3208890 7.2142916 6.8161654 7.1602411 7.0460916 7.6328926 7.1709304 7.8183331 7.2091169 8.1730309 8.2835903 7.8448958
7.1447058 7.4010735 7.3381400 7.2618179 6.8121686 7.1310215 7.0776744 7.8201308 7.3066769 7.8956027 7.2428794 8.1010160 8.1949387 7.9077454
7.1713796 7.4000564 7.3195457 7.2371507 6.7615128 7.2307281 7.0743117 7.8789315 7.3812623 7.8531451 7.2541895 8.0794802 8.0816164 7.9096580
7.1647320 7.4749198 7.2637711 7.2021804 6.8453865 7.2534299 7.0477319 7.8969421 7.3958397 7.8640532 7.2024293 7.9805889 7.8914919 7.9538918
7.1381192 7.5047817 7.1805000 7.3603854 6.7207475 7.3760362 7.0569897 7.8164024 7.3707418 7.7823439 7.2179303 7.8072820 7.8822088 7.9696846
7.1840014 7.3926697 7.2056704 7.3216476 6.7306423 7.3758678 7.0783520 7.8093395 7.3154860 7.6943011 7.1848125 7.7032657 7.9127564 7.9636989
7.3102226 7.4001632 7.2315125 7.4105716 6.7076092 7.5220246 7.0941429 7.7432647 7.2147226 7.6307144 7.1808910 7.6785865 7.8266664 7.8782778
7.3093209 7.3458881 7.2915258 7.4646406 6.7099195 7.6169548 7.1039057 7.8799534 7.0262122 7.6897535 7.1047812 7.7483864 7.8701434 8.0817404
7.3255305 7.3756318 7.2751465 7.4359283 6.7557001 7.7150269 7.0372334 7.8494635 6.9063883 7.7051272 7.1036868 7.8132644 7.9101501 8.1654501
7.3959007 7.3147922 7.3389149 7.4468498 6.8566051 7.7237291 7.0679312 7.8122258 6.7959375 7.7054787 7.1345606 7.7277875 8.0195637 8.1795750
7.3929920 7.3124118 7.3579068 7.5354156 6.7658677 7.7634573 7.0522723 7.8157792 6.7744784 7.6883440 7.0521698 7.7914238 7.9695168 8.2001886
7.3839564 7.2934299 7.3985925 7.4868698 6.6885490 7.7990527 7.0347357 7.8779998 6.6920395 7.5786653 7.0630865 7.8350954 7.8831840 8.2616644
7.4380264 7.3567610 7.3737178 7.4691439 6.6644545 7.8556733 6.9295053 7.8408651 6.7074285 7.5853930 6.9349518 7.9565907 7.6902966 8.2750692
7.3652363 7.3203316 7.3016396 7.3869524 6.6383924 7.8702941 6.9312873 7.8207536 6.6091070 7.4988818 6.9582400 7.9647694 7.7070384 8.1753998
7.2983470 7.2137475 7.3940177 7.4171891 6.5798106 7.7623825 6.9118824 7.8617048 6.7192779 7.5276761 6.9956913 8.0561743 7.5821424 8.1055994
7.2881217 7.1940646 7.4586968 7.3227386 6.6825690 7.7616944 6.9575720 7.8819513 6.8053374 7.4753075 7.0744772 8.0879917 7.4426351 8.0062580
7.2897806 7.1550803 7.5460224 7.2853160 6.7788057 7.7959185 6.9355726 7.8724203 7.0015078 7.4850326 7.1741934 8.1013794 7.3649526 7.8498750
7.3158169 7.2056580 7.6062331 7.3208861 6.8728738 7.8090596 6.9568028 7.8767147 7.0103922 7.3759837 7.1933565 8.0787621 7.2924099 7.8083434
7.2533841 7.1769891 7.6487145 7.4264698 6.9229994 7.8785634 7.0380950 8.0070915 6.9568076 7.2907963 7.2632828 8.0190992 7.3875399 7.8578124
7.2468843 7.2231011 7.6671424 7.3841004 6.9327035 7.9973478 7.0390978 8.1807556 7.0631323 7.2530599 7.3931451 7.9976354 7.4152875 7.8041553
7.1682253 7.2251668 7.6613946 7.3613377 6.8394957 8.0898333 7.0066051 8.3233576 7.1313334 7.2311864 7.3477778 7.9496861 7.3796573 7.8601799
7.2074833 7.2113233 7.5682344 7.4175568 6.8014355 8.1647358 7.1660333 8.3696890 7.1689391 7.2301431 7.2807708 7.9328103 7.2970572 7.7568040
7.3510962 7.2208185 7.4888124 7.4529443 6.8203158 8.2557545 7.0606246 8.4213486 7.0763822 7.2430835 7.4301066 7.8972898 7.2463317 7.7947741
7.3388400 7.2545242 7.3660178 7.3575854 6.8091726 8.2503309 7.1621742 8.4293203 6.9998536 7.3006320 7.5003128 7.9477520 7.2914982 7.7360191
7.2366362 7.1718159 7.2614412 7.2336535 6.8182731 8.2632380 7.1164107 8.4685545 6.8918920 7.2572646 7.4725504 7.9115605 7.3687558 7.6299739
7.2109151 7.0279822 7.2814770 7.0951905 6.7897253 8.3058500 7.1078439 8.3908644 6.9750791 7.2665401 7.5148935 7.9022784 7.4022126 7.6111865
7.2267075 6.9560213 7.2706037 7.0692201 6.8039150 8.2366896 6.9365048 8.4772148 6.8492126 7.2663846 7.4924984 7.8321428 7.5072308 7.7165856
7.2177606 6.9481282 7.2524619 7.0047522 6.9109674 8.3047180 6.9318948 8.4989891 6.7833252 7.3773837 7.5413280 7.7021265 7.5791492 7.8449893
7.1792541 6.9089508 7.2273035 6.9562702 6.9385223 8.2212811 6.7930946 8.5689211 6.7647686 7.4345455 7.6041245 7.6119871 7.5424204 7.8599939
7.1796646 6.8108678 7.2038717 6.9373684 7.0369740 8.2591238 6.7854915 8.4919653 6.6829576 7.5088229 7.5920959 7.4320760 7.5483079 7.8789082
7.1215525 6.7541451 7.1463699 6.8192616 7.1746879 8.2656584 6.7584658 8.4916763 6.6740708 7.4383540 7.6205406 7.4141107 7.6202483 7.8738589
7.1000290 6.6193948 7.0976863 6.8162298 7.2882862 8.2807446 6.8219914 8.4487362 6.7465510 7.3941889 7.5487657 7.4365206 7.6248693 7.8447351
7.0137115 6.5708818 7.0588856 6.8514304 7.3624253 8.3524055 6.8786001 8.4094305 6.9251294 7.3259783 7.5249219 7.4444051 7.5729074 7.8094378
6.9220009 6.4623485 7.0120287 6.8992848 7.3042912 8.3956213 6.8821831 8.4294643 6.9262075 7.3089075 7.5910139 7.5322800 7.5497994 7.7215810
6.9652786 6.3885994 7.0491052 6.8775721 7.1567006 8.3971529 7.0036287 8.4329195 6.9263096 7.2635975 7.6072869 7.5229197 7.5626297 7.6297808
7.0500145 6.3834620 7.1386418 6.9351864 7.1325846 8.3512554 7.0301814 8.4889135 6.9083800 7.2462802 7.6762161 7.5871072 7.5630121 7.5368385
7.1776505 6.4428062 7.1725020 6.9049640 7.0540962 8.2781334 7.0326424 8.3327274 6.8275809 7.3279753 7.6947722 7.6020074 7.4285560 7.5018721
7.1470933 6.3730769 7.0968204 6.8702297 7.0122962 8.2241936 7.0110774 8.1819286 6.8534818 7.2600527 7.6541133 7.7858090 7.4684000 7.4633679
7.1795888 6.4706464 7.1253214 6.9438529 6.8343658 8.1000042 7.0284095 8.2025146 6.7829537 7.2751317 7.6115599 7.7535892 7.5138350 7.4455113
7.1425819 6.3947954 7.1730576 6.9797812 6.7892194 8.0496807 7.0704441 8.2887220 6.7281342 7.2857580 7.5917697 7.7348824 7.5285020 7.4584193
7.1607900 6.2564120 7.2577162 7.0238609 6.6618004 7.9992185 6.9031253 8.3341579 6.7431288 7.4052787 7.6213713 7.7448363 7.5436754 7.4500084
7.1387458 6.2899938 7.2917070 7.1560159 6.6691532 8.0138330 6.9609785 8.4813929 6.7643628 7.5449886 7.6804719 7.8341041 7.5964651 7.5348325
7.0832844 6.2723904 7.2237186 7.2437634 6.6412473 7.9936662 6.9721966 8.4833460 6.7592196 7.5667801 7.5915012 7.8615785 7.6587205 7.4977102
7.1390505 6.2537160 7.1858215 7.3599930 6.6142650 7.7684488 6.8761678 8.5296631 6.8222351 7.6780434 7.6216846 8.0227394 7.6639652 7.5519838
7.2339435 6.1920843 7.2127237 7.4403887 6.4866567 7.7869010 6.9706426 8.6406412 6.8593941 7.7814326 7.5819597 8.0689182 7.6616511 7.4449773
7.2568655 6.1901488 7.2189322 7.2977691 6.3703575 7.8121629 7.0287595 8.5496531 6.8342276 7.6415801 7.5864630 8.1324902 7.6564908 7.3968978
7.2666240 6.2730136 7.2140732 7.1602621 6.2900085 7.8432121 7.0159230 8.4920864 6.8894734 7.6159425 7.5366735 8.0315361 7.6179833 7.3625364
7.2259569 6.2418494 7.2473230 7.1498952 6.2463508 7.7808385 7.1103539 8.4431591 6.8640685 7.5959659 7.5584745 8.0548925 7.5928435 7.4282079
7.2216191 6.3168964 7.3644438 7.1051226 6.2506261 7.7644100 7.2220397 8.3991594 6.7893238 7.5254807 7.5092659 7.9184942 7.7012005 7.5056596
7.2719078 6.3725185 7.3435359 7.0509176 6.2531323 7.7876501 7.2513409 8.3920479 6.6850457 7.5411940 7.4566512 7.7708392 7.6291685 7.4397345
7.2741237 6.3802056 7.3510838 7.0550780 6.2632079 7.7191691 7.2498841 8.4296923 6.6759477 7.5644865 7.4519935 7.5725708 7.5606661 7.3205581
7.1231799 6.4304814 7.4172421 7.0993013 6.3225265 7.7175961 7.3835278 8.3600826 6.5816941 7.4217873 7.5101333 7.5310359 7.6001668 7.2548156
6.9944482 6.4619060 7.4168153 7.2284184 6.3791070 7.6654544 7.4918685 8.3081484 6.5378442 7.4348931 7.4473534 7.5748048 7.6782374 7.2948761
6.9880843 6.4682760 7.3500047 7.2309003 6.4185119 7.7470198 7.5616183 8.2804432 6.4836211 7.3586774 7.4273176 7.6432533 7.6427813 7.2432356
7.0570407 6.5313292 7.3914256 7.3301444 6.4869561 7.7098498 7.5381889 8.1891508 6.4565358 7.3903985 7.3916597 7.7358327 7.6176925 7.2806468
6.9669275 6.4204898 7.3599157 7.2745152 6.6275110 7.6351099 7.5905910 8.1709175 6.4881587 7.3430624 7.4437022 7.7144985 7.6054788 7.2131615
6.9444528 6.3769445 7.2072883 7.2852244 6.7417378 7.6041603 7.6174927 8.1920185 6.5679588 7.3017521 7.5315394 7.7040792 7.5632820 7.2526512
6.8774557 6.3838487 7.1486335 7.2780452 6.7421007 7.4790549 7.7405324 8.1702394 6.6640077 7.3758631 7.6614099 7.7424288 7.5387130 7.3432350
6.7926068 6.3957634 7.2102656 7.2087374 6.7691970 7.4283981 7.7735786 8.0659227 6.7326908 7.3687148 7.7794394 7.8369932 7.5485353 7.3237123
6.7421594 6.4411530 7.2482400 7.1248393 6.8726759 7.4250693 7.8841500 8.0653887 6.7674689 7.2559433 7.8282127 7.8447866 7.5867782 7.2196126
6.7373762 6.4379020 7.3452644 6.9962540 6.8499146 7.4708085 7.9934649 8.0537386 6.7699409 7.3127670 7.8651509 7.8628221 7.6105003 7.2623854
6.7066913 6.4040422 7.3598862 7.0204577 6.9819574 7.6393671 8.0662155 7.9704256 6.8537803 7.3321548 7.7723422 7.8420844 7.5589066 7.2069082
6.6626801 6.3681602 7.4614511 7.0011053 6.9775887 7.6602812 8.1254129 8.0156727 6.8124695 7.3081532 7.7802348 7.7995939 7.5983796 7.1279693
6.6540112 6.4767847 7.3212552 7.0282078 6.8475351 7.7720337 8.1356544 8.0233774 6.6076555 7.3412666 7.8599310 7.7930255 7.5474620 7.0438285
6.8182697 6.4233241 7.3006849 6.9846239 6.7291646 7.8484693 8.1004496 8.0377464 6.6095457 7.4235692 7.7725692 7.8254509 7.6046658 6.9976850
6.8874326 6.4474149 7.2480383 6.9147358 6.6654706 7.8230023 8.0691347 8.0245152 6.6433945 7.5763273 7.8526678 7.8906679 7.5215716 6.9791088
6.9716940 6.5559773 7.2801905 6.9492774 6.5735321 7.7545609 8.0888414 8.1127386 6.6610723 7.5874310 7.8387837 7.8758049 7.5230589 6.8631892
7.0057645 6.5685768 7.2852006 6.9634314 6.5810733 7.7396049 8.1530485 8.1253977 6.7368827 7.5230951 7.7814145 7.8157430 7.5793190 6.8102331
7.0542812 6.7001514 7.2933393 6.9389296 6.6940885 7.7676206 8.1337395 8.0758228 6.7704015 7.4876561 7.7658648 7.8439665 7.6108508 6.8096066
7.1383348 6.7701583 7.2615747 6.8685226 6.8408937 7.7260804 8.1802731 8.0963249 6.7765799 7.4424620 7.8511553 7.8535771 7.6302185 6.8852210
7.3005724 6.9123683 7.2028971 6.8393960 6.8768363 7.7036715 8.3304567 8.2385225 6.8553100 7.3799329 7.8708291 7.8464651 7.6871033 7.0252309
7.3083677 7.0263572 7.1681013 6.9066820 6.9301624 7.7434888 8.4315033 8.3105640 6.9443493 7.3610849 7.9177670 7.7983141 7.6417370 7.0704551
7.3048496 7.0765233 7.1177435 6.8941579 7.0064864 7.6417909 8.5372505 8.4972420 6.9632902 7.3456898 7.9501009 7.7719126 7.7028432 7.0438190
7.2966657 7.0029335 7.0756269 6.9094067 6.9978476 7.5501699 8.5473003 8.5184002 6.9324870 7.4215608 7.9247370 7.8611155 7.9353271 7.0334449
7.2278786 6.9112811 7.0965309 6.9242082 6.9921408 7.4698024 8.5531464 8.5792866 6.9254169 7.5333266 8.0293179 7.9313498 7.8827662 7.0559840
7.0851641 7.0113926 7.0014272 7.0175428 6.9071302 7.4906278 8.5643177 8.5100155 6.9305019 7.6662416 8.0821724 7.8947029 7.9293385 7.1141834
6.9477329 7.0159645 6.9679546 7.0260096 6.7454143 7.4187794 8.5189924 8.5976801 7.0083227 7.7321191 8.0589018 7.8836122 7.8744502 7.2077765
6.7513199 7.0865927 7.0250635 7.0045218 6.6926813 7.4807539 8.4775724 8.6312857 7.0262632 7.7692580 8.0194349 7.7948556 7.9167891 7.1418104
6.8045192 7.1232305 6.9940953 7.0256534 6.6841636 7.5766201 8.4147196 8.7029467 6.9165692 7.7131276 8.1105251 7.8992496 7.8275399 7.2250738
6.7695985 7.1663527 7.1083169 7.0227976 6.6483927 7.6417217 8.3652611 8.7470798 6.8905849 7.7588892 8.1356115 7.9683657 7.7463908 7.3285708
6.7693996 7.1794930 7.1468515 7.0299163 6.7659001 7.7257009 8.3267155 8.7663164 6.8951631 7.6371493 8.2515059 8.1001244 7.7422814 7.3200288
6.5631514 7.1922407 7.2394819 7.0228634 6.7513094 7.7013469 8.2767076 8.8580751 6.7648706 7.5622172 8.2123156 8.0837679 7.6787701 7.2993307
6.4750142 7.1579399 7.2494802 7.0203395 6.6540751 7.7556467 8.2333221 8.8750839 6.8425412 7.5200262 8.2538786 8.0495071 7.8002534 7.3527436
6.4729476 7.0942836 7.2466207 6.9749908 6.6395664 7.7244210 8.1708422 8.9407816 6.8981533 7.4766855 8.2686033 7.9287791 7.7832112 7.1832094
6.4192128 7.0695100 7.1960917 6.9763656 6.6633587 7.6685324 8.2044516 8.9249287 6.8592496 7.6161647 8.3080883 7.8859878 7.7697530 7.1452889
6.4471092 7.0258441 6.9351249 6.9950585 6.6704679 7.7729263 8.3152409 8.9557905 6.8264508 7.6142888 8.3472672 7.9016719 7.8136296 7.2398734
6.5587420 6.9897127 6.8133297 6.9453154 6.7707386 7.7496815 8.3701658 8.8917198 6.9404516 7.5948253 8.2891178 7.7757716 7.7636495 7.3550177
6.5500350 6.9542994 6.8266387 6.9710865 6.7754679 7.7346678 8.4152975 8.7720013 6.9525065 7.4567599 8.2647915 7.5647273 7.7578068 7.3266110
6.5575004 6.8484116 6.8026695 6.9441204 6.7117538 7.6571522 8.3790426 8.7628603 6.8847904 7.4552078 8.0723867 7.5547171 7.7892122 7.3805399
6.6740942 6.8346233 6.9009271 6.9272470 6.7105384 7.6655855 8.2894268 8.6248903 6.8871698 7.4832401 8.0990362 7.4836364 7.7385597 7.4179268
6.6904855 6.8916450 6.8306351 6.9685769 6.6323309 7.6313276 8.3254566 8.6745996 6.8521252 7.4854450 8.0069799 7.4773340 7.7640324 7.4575324
6.7517881 6.8579469 6.8619385 6.9749207 6.7358184 7.5539527 8.3870029 8.6317768 6.8332586 7.5160437 8.0095005 7.4402680 7.7846999 7.5316167
6.8113818 6.8207836 6.8129125 7.0353413 6.8653102 7.6501336 8.3694534 8.6862011 6.7909641 7.5810895 7.9762921 7.4648266 7.8123217 7.5245829
6.8156567 6.8455706 6.7740355 7.0954552 6.8082051 7.6243415 8.4060440 8.7674913 6.7665520 7.4334588 7.9605141 7.5301628 7.6719036 7.6236124
6.8452525 6.8742104 6.7864690 7.0984654 6.7375879 7.6687517 8.4710703 8.8651171 6.6015563 7.3957777 7.8453827 7.5222712 7.6821532 7.6066933
6.8540106 7.0451298 6.9360051 7.0391121 6.6301851 7.6985731 8.4519529 9.0317755 6.5563974 7.1343484 7.9319286 7.5868192 7.5739655 7.6841073
6.8152485 7.0569324 7.1000981 7.0129542 6.6198287 7.7610359 8.5034742 9.1222677 6.5620871 7.1669569 8.0199261 7.4652634 7.6342859 7.6547632
6.8114896 7.0250788 7.1449986 6.9842911 6.6482830 7.7526808 8.3636122 9.0865011 6.6194682 7.0966835 8.1283817 7.3713617 7.7855182 7.7195644
6.9137931 7.0479627 7.2090759 6.9919238 6.6618147 7.6599979 8.3126993 9.0869246 6.6968164 7.1554990 8.1165628 7.3041277 7.8158426 7.6564527
6.9915538 7.0941067 7.2795820 6.8821526 6.5602922 7.5305104 8.1309137 8.9994040 6.7242546 7.1400661 8.2042694 7.2527370 7.9100170 7.6729193
7.1130977 7.0774317 7.2065639 6.8778715 6.6387811 7.4536152 8.1268158 8.8913918 6.7465844 7.1689758 8.1568680 7.2380705 7.9823852 7.5918832
7.2516499 7.1046839 7.2180939 6.8777223 6.5839729 7.3296237 8.0805235 8.7906914 6.7501397 7.1906343 8.2237797 7.3021483 7.9735756 7.6652637
7.2130303 7.0471101 7.1701031 6.8889060 6.6327424 7.3117027 8.0213842 8.7440462 6.6911445 7.2165933 8.1753178 7.4117279 7.9522095 7.8679562
7.1826539 6.8760710 7.1396165 6.8552585 6.6560650 7.2154579 7.9817557 8.7806253 6.6567988 7.2728238 8.1992950 7.4808626 7.9191570 7.9824190
7.1792665 6.8040643 7.0684600 6.8419428 6.6063504 7.1705065 8.0117779 8.7467985 6.7612405 7.2726383 8.3160782 7.4870486 7.9393048 8.0425730
7.1786499 6.7103338 7.0977278 6.8485727 6.6521492 7.2345195 8.0713186 8.7364569 6.7868638 7.1923885 8.4069233 7.4198136 8.0621805 8.1485863
7.0654082 6.7512760 7.1701083 6.8028560 6.6040397 7.2605386 8.1607666 8.7533236 6.7989664 7.0437841 8.4429760 7.3407760 7.9961252 8.2537556
7.0231838 6.7553272 7.2024279 6.8395567 6.5870333 7.3373842 8.2154369 8.8101254 6.8657990 7.1158295 8.4491949 7.2492619 8.0618620 8.1738949
6.9778333 6.8417072 7.2283063 6.9242840 6.5556312 7.3147893 8.1822615 8.8437014 6.8443279 7.1241856 8.5320463 7.2641759 8.0100250 8.2659140
7.0260825 6.7960658 7.2664399 7.0485644 6.5283065 7.3913174 8.1981297 8.8446817 6.8786201 7.1458373 8.5778208 7.2769251 8.1022348 8.2357416
7.0586720 6.7866416 7.3946152 6.9328508 6.5563822 7.3465028 8.1535034 8.8901320 6.8588185 7.2746282 8.6112537 7.3814421 8.1704388 8.3103790
7.0820870 6.7641444 7.3374352 6.9386754 6.5058270 7.2322764 8.1137238 8.8693676 6.8766122 7.3509722 8.5786772 7.3993440 8.1834288 8.2409697
7.0647368 6.7509642 7.2836208 6.8884420 6.5388746 7.2325077 8.0337448 8.7777414 6.8993201 7.4281759 8.5343685 7.5353723 8.3079977 8.1673975
7.1417189 6.7578030 7.2088981 6.7702899 6.5933442 7.2020302 8.0641613 8.8178530 6.9331794 7.4272037 8.6609421 7.5108571 8.2308702 8.0611086
7.1425991 6.7883282 7.1958570 6.8246336 6.6161962 7.2210708 8.1051998 8.9070396 6.8877115 7.4896059 8.5275621 7.6159291 8.2739506 8.0353155
7.1375818 6.6581635 7.2271252 6.8063045 6.5591955 7.2030087 8.1587801 8.9685631 6.8658867 7.5408087 8.4620390 7.7371573 8.2437000 8.0450859
7.0869956 6.5780497 7.3202538 6.8679571 6.5567136 7.2372823 8.1490612 9.0176306 6.9190979 7.5063853 8.4837751 7.8135109 8.3865604 7.8468838
7.1600904 6.5112906 7.3908038 6.8677483 6.4833183 7.1708503 8.1359596 8.9820099 6.9439969 7.6036997 8.5160151 7.8016615 8.4307413 7.8261290
7.1827002 6.4665303 7.4602747 6.9480639 6.3816304 7.0508442 8.1232119 8.9407845 7.0155053 7.5412936 8.5353184 7.6982355 8.4520187 7.7057862
7.0838299 6.3662186 7.4900084 7.0158944 6.3117423 6.9428458 8.0125055 8.9216881 6.9242096 7.5658574 8.5761642 7.7096691 8.4384613 7.6744080
7.0939488 6.3244472 7.5075955 7.0404034 6.2724929 6.9730878 7.9292879 8.9050636 6.9690118 7.6316261 8.6162596 7.6514082 8.5157042 7.6679578
7.1195698 6.2991252 7.4573135 7.2108865 6.3760419 6.9731975 7.9156876 8.9028301 7.0445566 7.6458821 8.6876726 7.6289148 8.5299006 7.6775479
7.0387244 6.2406621 7.3654132 7.1798787 6.3097324 7.0410666 7.9668331 8.8925714 6.9345450 7.7927284 8.7204857 7.5959616 8.5686359 7.7231712
6.8828764 6.1554160 7.3190489 7.0319047 6.3876200 7.0053992 7.9373469 8.8725386 6.9289222 7.7346902 8.6565847 7.6592941 8.5520363 7.7462053
6.8062482 6.1377358 7.4552894 7.0079608 6.4312291 7.0274396 7.9075723 8.7894630 6.9040489 7.7456546 8.5168514 7.5295701 8.5559149 7.6531291
6.7248139 6.1297288 7.5201283 7.0006719 6.4472537 7.1526685 7.9301338 8.7314844 6.9029403 7.7050629 8.4741440 7.4988751 8.4748802 7.6194401
6.7622967 6.1145258 7.4972558 7.0477948 6.4506483 7.1360130 7.9669232 8.6868162 6.9062181 7.6434898 8.4109802 7.4494448 8.3585825 7.7043462
6.8137097 6.1406336 7.5513296 7.0209866 6.3786583 7.2104521 7.8988500 8.6907883 6.9016242 7.6372242 8.4872379 7.3931828 8.2362976 7.7147317
6.6907382 6.0959916 7.6484613 6.9747176 6.3654146 7.2121582 7.8921833 8.5940561 6.8754063 7.6327734 8.5354052 7.3830280 8.2564564 7.7062140
6.6234622 6.1017842 7.6624050 6.9796309 6.4286532 7.2673731 7.8476067 8.4256210 6.9422293 7.6340489 8.4702196 7.5092921 8.1170616 7.7020674
6.6840243 6.0872154 7.6853604 6.9010367 6.5019522 7.2070584 7.8477378 8.3849478 6.9903812 7.6099777 8.3649826 7.4948444 8.1762199 7.7990050
6.6995053 6.1435027 7.6499357 6.8648500 6.6774836 7.2948694 7.8849354 8.5042334 7.0222797 7.5900841 8.3776550 7.5815482 8.2021332 7.7395639
6.7509408 6.2550626 7.5420642 6.8817563 6.6617274 7.2997160 7.8595610 8.3643637 7.0756545 7.5110102 8.3476973 7.6700134 8.1615705 7.6915612
6.8672304 6.3764639 7.5179214 6.9632916 6.7248759 7.3625917 7.8302574 8.4314499 7.1614661 7.5752506 8.3667593 7.8520770 8.0947714 7.7340059
6.8688850 6.4705744 7.4280624 6.9985881 6.7888980 7.4167461 7.9104338 8.3996859 7.1110902 7.4758816 8.4632998 7.9709959 8.0821753 7.6504207
6.9198399 6.5740309 7.3315611 7.0048385 6.8005347 7.5417442 7.8946080 8.5443125 7.0423927 7.3640623 8.4562359 8.0123177 8.0232763 7.5509133
6.9499316 6.6226487 7.3189220 7.0445352 6.8429375 7.6868606 7.8313847 8.5222254 6.9218440 7.3203278 8.3464699 8.0215979 8.0493269 7.4920707
6.9079003 6.6356091 7.3174276 6.9525681 6.8908443 7.7847743 7.9058104 8.6024694 6.7720461 7.1481862 8.4113665 7.9772129 8.0222807 7.4544492
6.9565544 6.7110987 7.2690473 6.9454684 6.7786369 7.7176886 7.7609510 8.6620159 6.8253932 7.0877299 8.3380613 8.0245934 7.9410071 7.5256362
6.9715400 6.6708336 7.2225542 6.9201355 6.7861156 7.6782293 7.7476335 8.6794615 6.7766838 7.0079246 8.2618771 8.0037336 7.8522158 7.6185703
7.0095310 6.7133646 7.1813769 6.9257283 6.7616510 7.7150493 7.7461638 8.7225771 6.8559384 7.0769572 8.1574717 7.9721942 7.7441602 7.6940279
6.9237123 6.6588087 7.2157016 6.8928804 6.7571535 7.6765656 7.7892470 8.7371607 6.9032440 7.2144337 8.1647778 7.9246221 7.6882887 7.8200140
6.8617158 6.6827374 7.0870533 6.8078585 6.6508818 7.6433954 7.8405299 8.8677235 6.8597798 7.4207816 8.2157602 7.8638220 7.7338138 7.7788744
6.7440410 6.6645856 7.1360922 6.7541976 6.6007051 7.6641183 7.7311034 8.8807230 6.7100182 7.4006720 8.2458515 7.8785267 7.8207297 7.7721286
6.7301583 6.7134194 7.1149554 6.7555976 6.4627995 7.7666011 7.5763769 8.8820553 6.7243443 7.3235126 8.2383556 7.9536443 7.9406905 7.6722865
6.7457891 6.7820706 7.1520262 6.6924200 6.4115028 7.8614559 7.4637451 8.7782784 6.7011886 7.3250437 8.2821856 7.9102597 7.9535627 7.5445542
6.8179336 6.8417158 7.1758704 6.6575279 6.2470298 7.8823147 7.4089918 8.7201777 6.7600236 7.2529440 8.2281523 7.9848995 7.9968724 7.5867953
6.9121051 6.8539176 7.1980362 6.5956469 6.2774982 7.8801694 7.4104147 8.7118969 6.7674651 7.3000841 8.1921024 8.0067682 8.0785046 7.5168176
6.8554811 6.8493338 7.0689650 6.4871354 6.4077554 7.8563800 7.3882847 8.7114334 6.8099484 7.2113261 8.1831932 8.1045418 8.0610523 7.4936600
6.8064480 6.8235116 7.0721335 6.5637717 6.4773469 7.6389194 7.4328456 8.7168207 6.7903662 7.2232375 8.1607246 8.1348362 7.9317679 7.6434031
6.7114224 6.8079958 7.1311684 6.7092924 6.4498525 7.5074844 7.5251727 8.8283730 6.8978004 7.1908846 8.0956430 8.0808744 7.9414024 7.6473207
6.6501908 6.8633232 7.1859412 6.7844057 6.3821855 7.5261335 7.6084771 9.0172243 6.9686275 7.3311505 8.0052996 8.0263195 7.7371349 7.7625952
6.7391753 6.8622441 7.2089062 6.9398513 6.4141808 7.4717779 7.6692719 9.0051699 7.0517945 7.2848611 7.8513722 8.0326939 7.7751646 7.6761923
6.7743063 6.8045511 7.2573309 7.0045109 6.3165359 7.4455895 7.6953573 9.0150528 7.2583795 7.3451834 7.7081132 8.0479422 7.7466230 7.6665554
6.8268971 6.8765545 7.2073421 7.0365105 6.2744594 7.4839611 7.7064748 9.0020132 7.3603058 7.2432623 7.6491237 8.0455236 7.8336539 7.6442785
6.8519454 6.8881798 7.0950289 6.9844832 6.1213965 7.3954887 7.6792383 9.1241007 7.3795795 7.2961907 7.5978498 8.0156307 7.8602042 7.6404591
6.8986411 6.7408028 7.0733771 6.9956279 6.1622190 7.4256139 7.7129636 9.1868801 7.3455591 7.2780890 7.5350347 7.9436984 8.0240765 7.6457133
6.8375540 6.6454387 7.0653520 7.0255632 6.2922826 7.4016662 7.7158632 9.1719198 7.1989789 7.2374687 7.5648732 7.9402895 8.0813303 7.7364054
6.8479905 6.7135615 7.1234221 6.9639883 6.3562059 7.4142594 7.7826595 9.1764574 7.1513972 7.1528444 7.6082177 7.9312844 8.1186953 7.7122917
6.7528682 6.6190095 7.2034950 7.0766788 6.3329988 7.3346229 7.8622403 9.1005650 7.1523566 7.1130500 7.5761771 7.9613428 8.1828022 7.7869620
6.7217093 6.5883389 7.1880422 7.0422931 6.3247452 7.3981566 7.8910947 9.1209497 6.9876041 7.1918502 7.6155391 7.9837413 8.2369204 7.7499499
6.7487607 6.6126790 7.1321206 7.0633602 6.2719665 7.4466643 7.9503794 8.9704828 6.9534516 7.2965155 7.6804342 7.9867907 8.2147589 7.6763821
6.7991786 6.6474876 7.0701871 7.0885038 6.0714884 7.4183025 7.8241529 8.9563131 7.0049324 7.3703189 7.6984363 8.0171881 8.2006264 7.6984878
6.7407861 6.7208366 7.0774546 7.1106100 5.9783764 7.3546324 7.7004499 8.9772253 7.0462117 7.4171548 7.6410728 8.0193882 8.1803226 7.6417422
6.5765038 6.8458514 7.1342998 7.0779691 5.9629970 7.2736917 7.6509480 8.8817263 7.0148187 7.4090428 7.6467056 7.9594512 8.3330755 7.6246266
6.5066056 6.8923836 7.2369614 6.9535456 5.9959249 7.2789335 7.6513124 8.9574432 7.1941524 7.4677715 7.6756630 8.0129023 8.4236145 7.6104617
6.5289092 6.8297305 7.2566934 6.8818941 6.0287042 7.2875495 7.6299047 8.9434805 7.2463284 7.5040650 7.8038001 7.9091568 8.4667749 7.5880418
6.4977150 6.8431768 7.2524309 6.7849917 6.1641245 7.2677064 7.4942408 9.0231609 7.3574290 7.4359546 7.8107595 7.9080706 8.6443396 7.5678086
6.4979372 6.9221892 7.1286702 6.8334804 6.2621598 7.1149588 7.4858708 8.9660473 7.3883672 7.4790659 7.8527584 8.0439568 8.7424698 7.5847354
6.4706931 6.8167257 7.0397363 6.7723546 6.3006697 6.9638638 7.5299020 8.8771496 7.3040905 7.4625621 7.6802039 8.1781969 8.6666126 7.7166972
6.4782891 6.8699827 6.9518089 6.7583871 6.3503337 6.9709029 7.5512090 8.8104620 7.3036833 7.5721812 7.7138567 8.2131691 8.6185408 7.6995001
6.4635801 6.7934532 6.8769526 6.7527032 6.2817492 7.1083589 7.6617789 8.8756218 7.2826200 7.5951333 7.6749902 8.3094625 8.5456572 7.7508116
6.5244279 6.8354244 6.8564444 6.8648844 6.2573500 7.0767608 7.6505532 8.7990112 7.2284708 7.6112933 7.7482433 8.3181753 8.5548944 7.8162494
6.4728942 6.8407836 6.9038997 6.8694806 6.1714969 6.9559593 7.7358675 8.9707155 7.1440487 7.6203427 7.6998587 8.3548412 8.5392780 7.7424006
6.5556188 6.8872881 6.9131007 6.9537678 6.1024013 6.8867521 7.7321892 9.0526209 7.2017336 7.5731907 7.7055783 8.3812857 8.5969429 7.7008595
6.5147214 6.8270769 6.8907671 6.9722509 6.0610504 6.8782687 7.7605147 8.9814615 7.1511745 7.5348129 7.6866002 8.3775682 8.5426722 7.7037907
6.4543481 6.8894658 6.8241148 6.9721584 5.9718375 7.0214310 7.7556791 8.9950485 7.1493201 7.4244142 7.6787391 8.4137297 8.5841322 7.8004136
6.4321432 6.8746867 6.8438220 6.9373670 5.8433499 6.8650265 7.6679487 8.8494415 7.1171565 7.3435240 7.6259737 8.2485657 8.5221338 7.7840066
6.5710893 6.9375648 6.7353349 6.8004589 5.8713441 6.8026943 7.4565525 8.9383783 7.0905333 7.2628479 7.6500659 8.1600361 8.6176310 7.7698774
6.6086206 6.9997730 6.8161530 6.8232913 5.8732786 6.8774037 7.4969025 8.8856001 7.1448789 7.1957960 7.6998315 8.1925888 8.7357216 7.8373947
6.6217852 7.0772352 6.7728448 6.7467093 5.9482050 6.8712635 7.4417515 8.8878393 7.1943779 7.2153783 7.6466808 8.1276150 8.7090845 8.0140057
6.7082834 7.0212831 6.8761759 6.7542362 6.0658946 6.7860208 7.2696424 8.8883867 7.2899852 7.0958891 7.6694703 7.9678469 8.6944647 8.0890417
6.8426232 7.0410123 6.9855337 6.7747197 5.9846334 6.7497258 7.2527609 8.8172579 7.3509154 7.1712394 7.6166229 7.9081736 8.6786423 8.0771513
6.9433384 7.1548891 6.9581838 6.8264127 6.0684853 6.7678256 7.1784973 8.8608675 7.4376168 7.3683147 7.5407991 7.7440209 8.5944099 8.0677328
6.8617377 7.1582336 7.0738807 6.8712883 5.9887457 6.8121510 7.0843620 8.8302441 7.4871206 7.4545088 7.4860945 7.7237091 8.6758614 8.0173559
6.9031343 7.0344200 7.0672507 6.7040281 5.9258075 6.8666668 7.1695304 8.8606014 7.5438280 7.4502535 7.5823274 7.7104802 8.6484623 7.9621024
6.9426780 7.0212040 7.1160364 6.5337982 6.0035954 6.9040070 7.1396937 8.9340801 7.5929770 7.4907398 7.6241479 7.6321645 8.6526651 7.9319639
6.9166727 6.9466596 7.0090494 6.5247979 6.0699368 6.9038734 7.3187685 8.9247122 7.5714660 7.5181403 7.8332486 7.6589813 8.6495762 7.9072518
6.9179940 6.9660707 7.0091658 6.4552207 6.0821767 6.9303012 7.3854175 8.9775057 7.5621119 7.5659127 7.9932404 7.5892868 8.7195082 7.9050360
6.9400573 6.9470735 7.0919557 6.5194688 6.0676098 6.9335780 7.3916478 9.1904068 7.5015016 7.5908003 8.0433350 7.6518989 8.6896095 7.8802166
6.9258304 6.9413462 7.1964936 6.5665736 6.1613545 6.9722929 7.4510469 9.2375584 7.3831582 7.5368986 8.0554771 7.6860409 8.6517744 7.8127289
7.0672560 6.8131227 7.2095590 6.4577928 6.1016808 6.9834108 7.5419555 9.4455938 7.2627807 7.5938807 8.0840940 7.6808257 8.6669302 7.6870785
7.2260857 6.8626451 7.1808472 6.3785930 6.0015140 6.9360414 7.5438266 9.4660149 7.2870612 7.6371665 7.9786730 7.6976304 8.6844358 7.5904636
7.1918435 6.9506092 7.1858239 6.3983359 6.1320863 6.9320893 7.6447673 9.5147982 7.3926363 7.4588447 7.9928699 7.6531119 8.6390438 7.5964994
7.1727371 7.0070791 7.1539154 6.3625059 6.2416778 6.9021559 7.7014627 9.3639984 7.4817166 7.4239845 7.9894438 7.7907109 8.5667782 7.5599370
7.2141552 6.9998059 7.1282759 6.4120007 6.3371005 6.8370690 7.7626500 9.2742014 7.5643902 7.2673979 8.0191908 7.8385739 8.6158876 7.6525311
7.1857052 6.9780884 7.0938492 6.5457587 6.3698049 6.7733684 7.9305520 9.2437334 7.5366096 7.2902880 8.0214262 7.8438950 8.6741762 7.7138572
7.1193776 6.9419713 6.9892635 6.5775661 6.3819509 6.7766275 8.0099239 9.2241869 7.6460900 7.3558230 8.0435085 7.8151226 8.6559219 7.6661787
7.0708318 6.9966135 6.9561105 6.6566639 6.3862991 6.7554460 8.1248922 9.2277517 7.5484333 7.4199386 8.0429373 7.8370194 8.6025887 7.7225227
7.1690035 7.0996232 6.9992843 6.6894917 6.3776016 6.6836238 8.1173058 9.2089386 7.4654536 7.4684148 8.0947905 7.9456196 8.4132586 7.8162208
7.2614322 7.1401582 6.9704332 6.8553777 6.4624233 6.5446630 8.0454807 9.2661104 7.4829464 7.5219660 8.1454535 7.9639125 8.3586369 7.8337345
7.2225852 7.0049181 6.8836322 6.9281569 6.5401459 6.5628247 8.0000944 9.3946161 7.5125570 7.6604576 8.1779289 7.8860583 8.3063278 7.8796401
7.1300745 6.9508638 6.8877597 6.9397745 6.6103020 6.5871229 7.8040953 9.3927059 7.3798051 7.6772008 8.2520704 7.9050589 8.2690144 7.8853383
7.1684585 6.9244123 6.8721313 6.9365897 6.6172724 6.6264663 7.7937436 9.3956537 7.2750282 7.6194592 8.3151102 7.8565807 8.4042425 7.9324212
7.0969453 6.8586435 6.8917971 6.8622112 6.6863999 6.7186141 7.8240094 9.4184237 7.2577109 7.5939341 8.3172970 7.8316665 8.3874483 8.0612326
7.1545916 6.9597297 6.9918094 6.8521643 6.6046147 6.6153965 7.8408308 9.3792391 7.2050524 7.6238337 8.3704615 7.8262358 8.3335371 8.1494074
7.1612501 6.8590322 7.1221113 6.8218098 6.5515471 6.6962800 7.9823718 9.3039036 7.1748877 7.5377960 8.4209614 7.7266364 8.2346544 8.1554966
7.2023878 6.8336058 7.1979427 6.8699808 6.5424247 6.7532501 8.0356970 9.2148285 7.1272397 7.3129964 8.4270496 7.7336931 8.1580610 8.2149706
7.2227225 6.7331796 7.3427730 6.8060427 6.5222993 6.8362803 8.0423145 9.0953646 7.0431356 7.2850132 8.4759340 7.7336211 8.0775442 8.2047062
7.1209235 6.6789951 7.3672886 6.7849531 6.5035315 6.7647405 7.9959173 9.0204897 7.0975137 7.1349406 8.4181442 7.7571740 8.1860170 8.3113461
7.1336508 6.7153702 7.1756916 6.7524290 6.4068031 6.6953402 8.0667181 8.9824200 7.1531448 7.0140333 8.3595972 7.8045988 8.2450647 8.3689423
7.1445274 6.7700858 7.0095787 6.8432002 6.3656058 6.7030568 8.1040859 9.0202065 7.1664176 6.9296842 8.4281216 7.7601752 8.3257675 8.2794418
7.1194835 6.7527580 6.9895825 6.8451920 6.3314943 6.7453771 8.1566668 8.9952240 7.1614251 6.8814154 8.4802294 7.7739558 8.3341827 8.1508551
7.1551056 6.5399799 6.8813305 6.7520189 6.3621483 6.7631240 8.1311760 8.9839821 7.2075844 6.9472551 8.4550419 7.8994775 8.2079144 8.0457659
7.0809631 6.5469403 6.9068599 6.7557998 6.3784118 6.6481080 8.1681337 9.1671972 7.1114168 7.1153378 8.3218241 7.9228587 8.1686153 8.0627136
7.0687165 6.6248007 6.8004241 6.7491918 6.4541378 6.6271515 8.1974821 9.1559114 7.0225849 7.2570105 8.2309771 8.0548086 7.9728746 8.0005054
7.0244751 6.5629053 6.8145623 6.6967068 6.6208911 6.7268634 8.1043053 9.1464329 7.0995736 7.1972284 8.3845367 8.2002192 7.9580369 7.9666862
7.0731659 6.5015936 6.9026256 6.7415080 6.7062116 6.6750836 8.0355024 9.0938225 7.0795336 7.0894537 8.4698973 8.2506533 7.8980350 7.9336185
7.0252461 6.4846535 6.9617505 6.7423787 6.7185526 6.6858945 7.9968586 9.1127872 7.0314789 7.0859065 8.4655294 8.2976437 7.8460283 7.7775044
6.9477873 6.5183907 6.9984479 6.8058548 6.7277865 6.7482686 7.9824295 9.1275444 7.0282044 7.0030727 8.5549059 8.2838230 7.8496218 7.7388682
6.7742929 6.5830159 6.9229727 6.9545822 6.8214631 6.6710505 8.0982122 9.1553640 6.9747615 7.0048747 8.5592709 8.2252769 7.7559614 7.6353765
6.7530732 6.6475935 6.8905387 7.0314169 6.8777719 6.6410890 8.0969429 9.2174959 6.9243436 7.0244794 8.5117435 8.0861750 7.7229581 7.6637335
6.7236600 6.6742325 6.9633079 6.9834142 6.8560271 6.6755357 7.9884977 9.2788801 6.8913088 7.0929112 8.4718018 8.0081234 7.7400498 7.7419271
6.8177404 6.7087779 7.0073624 6.9251361 6.7304683 6.7114620 7.9864955 9.2816439 6.8440099 7.0967960 8.4154034 8.1772232 7.7291145 7.7965684
6.8512015 6.7821641 6.9016581 6.8428793 6.7187414 6.6620193 7.9935875 9.3585129 6.9560575 6.9881091 8.4099140 8.2230186 7.6565614 7.6745472
6.9845419 6.8864079 6.9623680 6.8533669 6.6414895 6.6620083 7.9618664 9.3429537 7.1176257 6.9733405 8.4094391 8.1226559 7.7800827 7.5423441
7.0101810 6.9337578 6.8680205 6.8923435 6.5834770 6.6344223 7.8699908 9.2980118 7.1094751 6.8962541 8.3613224 8.1382875 7.7392898 7.5316949
7.0843358 6.8990788 6.7625804 6.9755859 6.4900870 6.7088432 7.9340019 9.2349072 7.0403256 6.8764806 8.3812523 8.0555954 7.7581711 7.5492854
7.2332816 6.7346969 6.6343694 6.9082866 6.5692692 6.6781874 7.9786668 9.2481012 6.9950900 6.9994078 8.4029160 7.9975839 7.8259745 7.5505323
7.3073387 6.8592253 6.6206226 6.9116340 6.6645279 6.5907006 8.0783138 9.1491518 6.9911380 7.0753608 8.3075714 7.8950515 8.0624895 7.5563540
7.3083520 6.8802619 6.5262752 6.9786391 6.7159567 6.5791521 8.0687571 9.1657982 7.0705972 7.3191366 8.2206984 7.8277040 8.1336212 7.5706816
7.2265925 6.9337721 6.4819074 6.9019842 6.7582002 6.5301313 8.1098328 9.1223669 7.0233092 7.3795633 8.1054678 7.8011093 8.3108406 7.4747682
7.2428846 6.9294705 6.4054627 6.8336635 6.7588716 6.4489856 8.0782404 9.2303619 6.9958825 7.4446154 8.1760578 7.8725781 8.4072008 7.4524188
7.3252234 6.8375893 6.3193889 6.8481922 6.8007216 6.3826876 8.0622587 9.1926432 7.1099396 7.4632053 8.1222658 7.8723545 8.4391727 7.4328957
7.3950377 6.7398219 6.3856015 6.9012384 6.6501551 6.2697978 7.9895973 9.3365231 7.1429844 7.5863185 8.1290894 7.8966560 8.4311543 7.6343145
7.4097800 6.7392349 6.4121389 6.7703819 6.4656487 6.2269340 7.8402982 9.4422541 7.1970196 7.6496053 8.1703196 7.8793998 8.3938293 7.6594334
7.3911252 6.7985330 6.4346843 6.7160583 6.4667459 6.2408118 7.7830157 9.5139990 7.1128650 7.5857387 8.3376837 7.8165612 8.3955202 7.7244577
7.3380461 6.7377610 6.4213305 6.6947808 6.4859357 6.2763581 7.8307762 9.4823999 7.1875520 7.5453730 8.3482237 7.6982903 8.4517775 7.7111182
7.1811733 6.6705842 6.5686297 6.6345124 6.3196263 6.2828064 7.7148404 9.3570347 7.2669048 7.4827065 8.3390493 7.6987367 8.3752642 7.6550236
7.2178349 6.6390324 6.4656200 6.5070963 6.2194390 6.2829347 7.7018032 9.3640814 7.2603717 7.6058574 8.3929377 7.7115912 8.4069862 7.6690807
7.2859240 6.6950426 6.3880453 6.6518650 6.1086445 6.3109207 7.5808611 9.4625187 7.3380542 7.6746287 8.4022017 7.7707634 8.4993820 7.6564612
7.3037357 6.6950397 6.3462677 6.6466527 6.1114264 6.2385468 7.6633177 9.4593830 7.2916179 7.7303748 8.4183521 7.9467053 8.4322081 7.6764007
7.2917719 6.6713963 6.3021369 6.6228871 6.0297985 6.1158948 7.6884828 9.4047270 7.2290440 7.7898693 8.3927898 7.9890747 8.4773893 7.6316495
7.1889729 6.5087285 6.3266554 6.6406703 6.0434890 6.1063614 7.6366544 9.3714151 7.2692795 7.6461134 8.3563662 8.0000515 8.5952578 7.5731921
7.1225996 6.4303355 6.2611432 6.5799804 6.0075974 6.0392890 7.7125683 9.3547945 7.1884460 7.6426811 8.2739849 8.0590038 8.6670065 7.4439058
7.0231290 6.3109064 6.3111024 6.6986403 5.9064746 6.0705295 7.8583202 9.4475698 7.3202214 7.6509576 8.2175312 8.1841688 8.7347393 7.2721648
7.0424681 6.2234106 6.3624358 6.8085580 5.9347749 6.0233259 7.8217502 9.4279051 7.4119940 7.6738501 8.3608685 8.1673241 8.8133230 7.2229757
6.9912143 6.2216249 6.3995724 6.7833304 6.0133018 6.0552950 7.9148102 9.3980322 7.4361668 7.6144390 8.3679876 8.1113729 8.8319321 7.1579094
6.9537067 6.2821097 6.3335257 6.9172621 5.9667211 6.0956545 7.8591805 9.3395090 7.3778372 7.6166010 8.2880754 8.0496893 8.8679924 7.2858953
6.9092259 6.3481898 6.3447084 6.7590203 5.9179654 6.1426730 7.8674970 9.2808971 7.4005022 7.5878439 8.3396120 7.9603887 8.8698378 7.2207274
6.9108882 6.4479704 6.2929058 6.7686443 5.9591241 6.0557976 7.7996798 9.2166262 7.4021921 7.5156660 8.2677765 7.8800707 8.9131727 7.2275639
6.8935022 6.4566102 6.3059430 6.7046089 5.8588300 5.9684796 7.6155577 9.1590128 7.4626737 7.4082317 8.2438087 7.9081473 8.8970385 7.2987800
6.8983808 6.5617952 6.2715669 6.7675028 5.9324718 5.9322166 7.5555019 9.1577301 7.5296288 7.3441782 8.1778135 7.9079022 8.8470306 7.3901658
6.9046607 6.5909338 6.2687998 6.7224855 5.9808273 5.8356366 7.5416384 9.1198311 7.5303288 7.2847981 8.1022129 7.8966241 8.9452000 7.3790030
6.8861036 6.6001701 6.3259659 6.6815796 5.9525170 5.8046608 7.4973431 9.1284084 7.4759731 7.3468866 8.0908241 7.9216685 8.8851519 7.5892754
6.7392292 6.4926739 6.3501449 6.6966615 5.9498038 5.7963400 7.4180365 9.0529318 7.3916678 7.3367410 8.1662331 7.9004598 8.9141455 7.5929527
6.6794381 6.4423609 6.3952608 6.6179304 6.0181465 5.8403387 7.3548374 8.9353046 7.4405894 7.2409029 8.2284832 7.9225082 8.7887545 7.5732956
6.6292782 6.3905449 6.5023212 6.6392989 5.9779658 5.9255729 7.4088650 8.8882685 7.4810238 7.0965114 8.3234501 7.9011111 8.7636356 7.5719390
6.5988703 6.3699002 6.5343046 6.6727920 6.0898323 5.9037476 7.4984608 8.8836308 7.4189339 7.0691462 8.3401871 7.9442558 8.7313766 7.5301666
6.5812364 6.3989120 6.6073289 6.6366262 6.1581621 6.0058336 7.6590037 8.9012785 7.5536914 7.1007843 8.3453341 7.8668141 8.8136787 7.5280766
6.7206516 6.3698559 6.6864996 6.6226940 6.1888766 5.9917045 7.7506475 8.9806242 7.5998764 7.0750804 8.2572622 7.8458457 8.7802305 7.4060755
6.7897096 6.3595290 6.7347674 6.6154008 6.1350112 6.1740994 7.7282805 9.0064545 7.6732860 7.0738306 8.2430515 7.8848042 8.7284908 7.3386321
6.9698319 6.3883395 6.7165422 6.5939655 6.1069212 6.2197399 7.8330388 9.0234423 7.5935097 7.1073332 8.2080612 7.9459472 8.7210112 7.2373681
7.0887599 6.4588380 6.6770000 6.6237640 6.1822147 6.2038956 7.8177438 9.1359205 7.7005429 7.2233229 8.2598114 7.9763203 8.5742788 7.1321726
7.2113028 6.4627299 6.6791735 6.7835426 6.2069998 6.1310725 8.0347595 9.3320551 7.7223010 7.2975917 8.2242317 7.8607502 8.6272364 7.0059791
7.2296233 6.4335704 6.7051539 6.8157511 6.1640348 6.2170377 8.0096827 9.5540228 7.7258782 7.3358073 8.2616119 7.8715935 8.6715174 7.0392647
7.2309160 6.4301758 6.6742845 6.7863164 6.1721640 6.2303729 7.9250031 9.6757708 7.7914057 7.4441671 8.3234339 7.8597860 8.7146845 7.1440601
7.1415644 6.4232106 6.8284431 6.8477798 6.1020355 6.2819824 7.8787451 9.6544533 7.8545556 7.5649471 8.3515987 7.8610487 8.6097536 7.0617161
7.0130916 6.3709292 6.8892097 6.9078979 6.0636497 6.3237834 7.8962798 9.5686874 7.9792819 7.5343533 8.4159050 7.8947749 8.4551897 6.9581962
6.8728189 6.3869982 7.0068545 6.7564964 6.0618362 6.3934188 7.9424520 9.5563726 8.0220985 7.4807100 8.4739342 7.8540645 8.3433170 6.8555751
6.7984190 6.3186512 7.1166492 6.7392201 6.0958934 6.4032278 7.8597403 9.6080141 8.0350122 7.4242973 8.4632587 7.8564439 8.3221645 7.0466137
6.7410421 6.2270913 7.1677618 6.8006773 6.1771059 6.2350788 7.8792100 9.6919670 7.9742665 7.3908281 8.3929319 7.9080663 8.2884140 7.0915370
6.7163715 6.1312094 7.2074809 6.8682046 6.1276217 6.1074586 7.7527490 9.6890764 8.0763607 7.3337855 8.4175596 7.7562819 8.2263680 7.1807628
6.6674666 6.1406269 7.3226347 6.8592663 6.1269746 6.1764116 7.6219082 9.7091551 7.9947267 7.3166032 8.3062925 7.7824001 8.1488791 7.1369319
6.6309910 6.0543008 7.3306127 6.8629513 6.1926374 6.2723284 7.4722171 9.6538115 8.0311766 7.3008265 8.2064810 7.9060087 8.1633358 7.1514697
6.7313786 5.9284620 7.2559767 6.8662539 6.1284890 6.4692221 7.4713597 9.6425152 8.0527182 7.2357440 8.0251303 7.9526114 8.1143141 7.3010135
6.7708673 5.8955946 7.2303600 6.8777275 6.2215142 6.4459786 7.4376774 9.5046206 8.0386925 7.2232728 7.9558067 7.9848037 8.1489544 7.2974730
6.8384733 5.8880029 7.2626581 7.0299721 6.2040949 6.4812655 7.3702731 9.3904686 8.0171061 7.2149000 7.8462806 8.0643892 8.1720352 7.2755780
6.8623719 5.9804163 7.2108130 6.9497943 6.2800689 6.4814267 7.3682446 9.4341516 8.0130796 7.1275973 7.8530984 8.1728001 8.2179098 7.2594628
6.9120564 5.9797034 7.2865767 6.9067492 6.2971034 6.5398202 7.4258981 9.4073277 8.0292387 7.1537766 7.9439449 8.1467428 8.2476072 7.1877065
6.8934789 5.9468393 7.2434230 6.9199657 6.2479615 6.5511603 7.3916707 9.4122581 7.9475961 7.1178255 7.8612847 8.0737696 8.2110558 7.2301226
6.8915153 5.8278432 7.1913300 6.9521704 6.2556176 6.6316442 7.3447113 9.3935194 7.8658547 7.1982641 7.8275204 8.1062412 8.1816225 7.2804070
6.9173412 5.8113952 7.1149254 6.8697753 6.1687493 6.5402169 7.3196354 9.4983788 7.8797035 7.2373185 7.7252917 8.0182524 8.2130938 7.2918601
6.8649683 5.7903342 6.9514451 6.8169103 6.1311731 6.6084666 7.3098412 9.5511665 7.9827170 7.2672610 7.6783891 7.9843431 8.2516117 7.3900075
6.8908248 5.7218361 6.6567564 6.8159442 6.1832719 6.6017947 7.3737655 9.6484356 8.0643148 7.2330718 7.7216783 7.9713821 8.2413511 7.2778263
6.9869165 5.7373729 6.5712247 6.8570733 6.1876554 6.5678368 7.3197999 9.7312059 8.1033106 7.2808156 7.7799659 7.9652343 8.2801666 7.3675637
6.9957819 5.7054734 6.5949574 7.0295963 6.2440286 6.4807806 7.3719845 9.8317947 8.2112999 7.1641369 7.7371464 8.0417814 8.2219572 7.4533000
6.9817309 5.8420491 6.7577276 7.1109519 6.2258830 6.4478498 7.3580523 9.9015455 8.1604099 7.1984739 7.7450199 8.0493889 8.2876272 7.4952335
6.8518419 5.8985567 6.7393303 7.2145982 6.1551356 6.4337187 7.3292832 9.8040533 7.9666572 7.1947885 7.6981940 8.0109196 8.1629648 7.5413613
6.8122144 6.0809002 6.7740541 7.2381392 6.0247383 6.5467944 7.3557758 9.8601484 7.9013920 7.2401819 7.7617679 7.9166145 8.1657848 7.6319275
6.6239443 6.1447372 6.8562641 7.2319016 6.0754676 6.5681934 7.4597244 9.8096647 7.8865952 7.0974679 7.8613949 7.8674660 8.0812645 7.7144971
6.5876431 6.1910472 6.8338118 7.1698127 6.0961671 6.7605772 7.4739914 9.8745689 7.8017225 7.1619005 7.9160218 7.7770176 8.1306648 7.8321013
6.6229105 6.1720772 6.8997850 7.1617455 6.1794381 6.8498840 7.5385823 9.8138599 7.7838244 7.1966906 7.9049649 7.6982613 8.1443596 7.7734041
6.5729551 6.1268458 6.8486404 7.1402683 6.2616191 6.9238825 7.5259714 9.7931147 7.8650904 7.1766362 7.9541221 7.5762367 8.2417240 7.8145256
6.4985323 6.1186776 6.8450832 7.0858731 6.2194037 7.1008630 7.5001054 9.7798510 7.9159570 7.3537674 7.9593773 7.5172596 8.2870026 7.8239894
6.5244102 6.0155878 6.7048268 7.0602765 6.1564603 7.3406105 7.4727678 9.7252541 7.9864845 7.4235687 7.9463100 7.4356461 8.3361769 7.8175611
6.5722380 5.8885479 6.6581087 7.1363077 6.1179066 7.3938112 7.5199814 9.6235800 7.9574733 7.5308876 7.9179573 7.2883096 8.3023510 7.8111367
6.6011920 5.7370424 6.6150298 7.1513462 6.1602492 7.5401192 7.3849750 9.6390247 7.9225159 7.4749408 7.9171333 7.1744652 8.2902927 7.9335089
6.5285673 5.6892753 6.5832729 7.1339631 6.0217199 7.5756593 7.2369871 9.7484264 7.8149233 7.3940411 7.9974995 7.1404929 8.2693052 8.0630112
6.4423413 5.7023711 6.6580319 7.1524906 6.0166488 7.4753532 7.1693053 9.7519178 7.7470856 7.2882104 7.9106560 7.1199107 8.2071924 8.0822954
6.3825049 5.6737647 6.7010608 7.2339420 6.0302720 7.3914742 7.2437234 9.7404995 7.6358690 7.1701164 7.8730736 7.1700668 8.1860571 8.1217852
6.3034935 5.6348262 6.5712285 7.3536906 6.0194440 7.1699719 7.2876086 9.7294827 7.5056753 7.1424785 7.8973088 7.1868715 8.2459774 8.0202141
6.2516360 5.6510434 6.6324091 7.3779960 5.9990840 7.1140976 7.2718606 9.6883335 7.4162364 7.0888810 7.9215918 7.2824984 8.3073978 8.0433483
6.1287518 5.6424007 6.5747242 7.2742243 5.9284568 7.1284609 7.3123865 9.7638569 7.2949781 6.9005027 7.9197369 7.2655277 8.3656569 8.0246410
6.0528593 5.5928845 6.7423611 7.1584005 5.8729219 7.0818510 7.3149581 9.7705374 7.3246431 6.8299150 7.9681716 7.2274690 8.3037863 8.0073652
6.0294437 5.6889396 6.7024946 6.9549112 5.8337936 7.0157776 7.3844128 9.7911444 7.4309239 6.7564507 8.0648384 7.1892896 8.3287964 8.0761757
6.0431657 5.6304221 6.7942033 6.8532157 5.7792864 6.9782076 7.2983890 9.7744761 7.3538809 6.7428584 8.1131105 7.2460103 8.4216719 8.1444941
5.9995198 5.6053147 6.8085685 6.8255992 5.7506804 6.9889936 7.3057790 9.7571602 7.3873606 6.6923428 8.1576662 7.2646737 8.4615955 8.2351484
6.0405283 5.5519109 6.9071684 6.9515972 5.7400880 7.0071983 7.2344041 9.7458458 7.5458913 6.6866374 8.2493715 7.4315262 8.4402313 8.1388512
5.9668589 5.5757122 6.9516749 6.9705272 5.6943035 7.0026493 7.2715030 9.8217649 7.6086397 6.6359267 8.3350105 7.4786201 8.5641670 8.2332220
5.9954624 5.5471811 6.8515553 7.0565710 5.8182998 6.8567247 7.3388472 9.8076687 7.6882868 6.6331716 8.3329744 7.5280838 8.6180029 8.2434368
6.0393419 5.5022793 6.9010601 7.0309658 5.9060092 6.7991128 7.4081473 9.8937874 7.6820555 6.6822162 8.3781948 7.6858602 8.6042280 8.2743969
6.0578251 5.4535084 6.9527569 7.1001549 5.9115314 6.6830649 7.4511228 10.0041485 7.7741470 6.6859355 8.3224792 7.5974913 8.6256704 8.2603579
6.0796309 5.4251637 6.8915448 7.0239911 5.9341388 6.6948557 7.5917215 10.0299015 7.8522291 6.6871290 8.4625778 7.6967249 8.4877501 8.3548136
6.0412688 5.4093614 6.8796883 6.9267697 5.9188509 6.5761838 7.7243819 9.9388733 7.7710323 6.7242928 8.5048618 7.6825972 8.5101576 8.4618034
6.0781302 5.4842157 6.8402944 6.9725518 5.9359388 6.4382386 7.7611804 9.9022760 7.7224526 6.6857247 8.5078239 7.7556567 8.5188456 8.5802221
6.0962968 5.6155896 6.8083153 7.0007367 5.8389587 6.3934631 7.8556342 9.8127785 7.6293426 6.6767344 8.5587950 7.7520509 8.5440636 8.6135941
6.1034694 5.6051426 6.9174590 7.0672293 5.8538733 6.3808718 7.7984161 9.7998047 7.5349011 6.6763949 8.5956783 7.6997519 8.4968405 8.6049795
6.1924458 5.6537552 6.9737883 7.0632753 5.7537961 6.3366098 7.8076324 9.7985249 7.4877000 6.7459664 8.6440411 7.5309958 8.4595747 8.7106018
6.2820659 5.7223749 7.0073991 7.1634402 5.8004127 6.3538532 7.9348340 9.7513618 7.4014769 6.7171841 8.6452923 7.5088840 8.4193630 8.6728115
6.2365146 5.8851581 6.9245224 7.2763410 5.7203422 6.3808341 8.0235453 9.7494659 7.4413071 6.7821789 8.5977507 7.4400783 8.4414387 8.6204634
6.2691069 5.9979696 7.0215530 7.3530865 5.7577167 6.3584971 8.0345078 9.7679377 7.4903035 6.6821060 8.5096169 7.4344425 8.5440483 8.6361856
6.3794379 6.1614695 7.0076833 7.3554268 5.7643881 6.3381615 8.0620432 9.8021660 7.5575938 6.6787167 8.4860802 7.6139970 8.5851870 8.5223398
6.4085059 6.1735673 7.0126786 7.2411275 5.6844797 6.2710991 7.9308968 9.8875771 7.6491065 6.6520386 8.3983526 7.4583311 8.5223808 8.4535618
6.4573174 6.2158914 7.0181036 7.1911745 5.6760321 6.1860027 7.8431368 9.8266315 7.7308240 6.6997695 8.3036671 7.3493409 8.5396709 8.5543041
6.4894795 6.2452407 6.8596597 7.1406007 5.7028141 6.0916872 7.9035807 9.7607231 7.7838721 6.8078752 8.2516241 7.2798433 8.4133062 8.6232815
6.5816655 6.1925206 6.7234564 7.2612443 5.7192664 6.1029997 7.9064708 9.7222824 7.8221536 6.8774629 8.1514759 7.3988767 8.4071693 8.6678400
6.7271390 6.1905541 6.6175084 7.2405114 5.6758814 6.2236900 7.8206916 9.7035332 7.7451425 6.9652491 8.1009045 7.4399877 8.3659649 8.6468229
6.6650310 6.0748057 6.6913328 7.1245508 5.6719413 6.2112813 7.8753381 9.7432537 7.5771642 6.9964066 8.0975609 7.4935141 8.3062191 8.4443064
6.6301093 6.1363602 6.7224731 7.0506797 5.5656338 6.3034892 7.7788215 9.6566191 7.5854564 7.0698128 7.9303250 7.6461301 8.2710800 8.3622065
6.5164776 6.1215158 6.7817860 7.0671902 5.3547525 6.3063731 7.7144794 9.6257477 7.4343653 6.9248910 7.8339891 7.7477818 8.2311335 8.1971731
6.4793401 6.0861802 6.7790141 7.1406970 5.2699318 6.4200144 7.6075616 9.5497179 7.4003358 6.8941574 7.8868108 7.7360020 8.0889044 8.1758471
6.3680344 6.1404390 6.8214693 7.0913782 5.0731421 6.5099597 7.5001402 9.5393724 7.2950506 6.7925410 7.7555928 7.8123093 8.0291862 8.1295280
6.3566666 6.2299180 6.8760819 6.9971094 5.1197300 6.6656260 7.4652243 9.5774279 7.2686744 6.7864280 7.6267838 7.8508501 7.9956579 8.1738119
6.3731399 6.2401786 6.8048568 7.0178647 5.1610670 6.7457108 7.4832354 9.5530634 7.2539740 6.6584301 7.6322322 7.6169014 8.0708332 8.1963024
6.3454356 6.2356005 6.8786349 7.0453830 5.1455140 6.8027453 7.5796919 9.4671154 7.2687683 6.5865169 7.7174978 7.6553164 8.1138954 8.2302256
6.3472495 6.4374514 6.8548460 7.1242552 5.1538043 6.7845960 7.5214677 9.3501511 7.1769567 6.5551987 7.7857380 7.7641191 8.0235691 8.2280378
6.4258099 6.4616923 6.8879952 7.2951469 5.2369857 6.8576803 7.4686227 9.4043369 7.2155366 6.5756378 7.8383660 7.6790395 8.0029240 8.2441883
6.3456779 6.3043981 6.9319959 7.3736033 5.3369050 6.9100122 7.4633269 9.3938227 7.2348228 6.5125642 7.8293667 7.6253633 8.0875416 8.2392998
6.2872887 6.3045292 6.7625470 7.4408751 5.3302102 7.0462737 7.6042914 9.2410784 7.3122778 6.5201855 7.8713579 7.5115199 8.0565376 8.2431030
6.2921057 6.2592511 6.6314774 7.4860778 5.3964906 7.0216780 7.7072105 9.1150103 7.2949772 6.4607000 7.9264650 7.4580493 8.0638342 8.2601490
6.3091302 6.2609544 6.6699314 7.4505858 5.3557162 6.9842215 7.8744311 9.0977526 7.3019924 6.5071111 7.9218068 7.3365917 7.9894361 8.3234844
6.2167444 6.2398105 6.6222034 7.5489292 5.3706985 6.9676142 7.8939033 9.0290928 7.3058996 6.4551096 7.8980231 7.3278956 7.9264493 8.3507338
6.2381811 6.2786565 6.7034173 7.6098776 5.3414235 6.8123322 7.9152398 9.0882330 7.3107357 6.5156045 7.8290682 7.3293796 7.9048939 8.3273869
6.4339070 6.2001057 6.7973428 7.5169520 5.2759204 6.7001762 7.9043107 9.2301121 7.1943045 6.5628095 7.9141583 7.3729367 7.8347669 8.1483765
6.5669045 6.1876259 6.8120222 7.5161948 5.3781433 6.6059456 7.8526607 9.2794342 7.1883144 6.5801096 7.9943447 7.2916403 7.8200655 8.1284342
6.6154413 6.1459403 6.7798672 7.4136443 5.3537040 6.5343690 7.7971082 9.3031092 7.1618829 6.6723285 8.0389843 7.2642498 7.7759490 8.0995893
6.7185559 6.1482792 6.7208815 7.3800154 5.5076556 6.4053650 7.8007617 9.2933750 7.0360456 6.6860223 8.1584578 7.2064872 7.7215757 7.9884291
6.6710725 6.0398602 6.6323128 7.4577851 5.6301141 6.4155517 7.7948384 9.2507181 7.0730214 6.5742893 8.1189232 7.2380037 7.7258086 7.9417138
6.5230856 5.9330034 6.5545583 7.4383302 5.7366452 6.5553026 7.7800989 9.2346916 7.1273341 6.6618319 8.0858307 7.2547040 7.8300462 7.8356113
6.4094977 5.8686528 6.5317421 7.5448442 5.7388897 6.6651525 7.8812699 9.2168808 7.0523381 6.6953731 7.9457335 7.2157836 7.8398323 7.8283505
6.3353672 5.8278236 6.5004096 7.6612964 5.6748285 6.7112689 7.9135990 9.2114029 6.9888692 6.7640228 7.8690071 7.1973267 7.7585678 7.8016691
6.3569045 5.7786894 6.5459819 7.6338739 5.6839805 6.7582965 7.9704676 9.2143717 6.9984078 6.7673454 7.7050681 7.2262120 7.7488337 7.7873096
6.3212681 5.7505050 6.5925083 7.6973977 5.6406140 6.8630953 8.0446758 9.1963644 7.0117030 6.7356329 7.6257391 7.2717981 7.8165669 7.7952852
6.3601904 5.8014650 6.7202168 7.6696405 5.5768871 6.8591800 8.0192995 9.0927420 6.9859653 6.7469459 7.5220237 7.5167308 7.7619920 7.7391405
6.4634295 5.8201904 6.7260447 7.5381169 5.4912100 6.8902488 8.0078049 9.0128031 6.9485989 6.7430029 7.5454469 7.6150703 7.7414837 7.7839427
6.4997110 5.8515158 6.7364855 7.4316382 5.4960065 6.9481440 8.0330286 8.8854551 6.9003215 6.6972847 7.5987558 7.6007853 7.8106823 7.8200278
6.5503502 5.8959599 6.7597675 7.4088860 5.5755539 7.0277076 8.0098009 8.8824883 6.9983773 6.6800718 7.5268025 7.5195756 7.7887583 7.7908316
6.5487919 5.9629340 6.7652473 7.4373975 5.5915289 7.0125198 8.0074205 8.7517061 6.9547539 6.6150661 7.6169434 7.5403357 7.8069310 7.8405862
6.6039848 6.0691581 6.7935777 7.4562769 5.6297297 7.1204801 7.8865538 8.5988998 7.0818701 6.6945486 7.7355304 7.6104636 7.7785749 7.9455824
6.6139750 6.2075224 6.8531060 7.5541134 5.7287097 7.1048555 7.8120465 8.5567455 7.1301255 6.6741557 7.8451910 7.5885773 7.7952304 7.9618936
6.7141666 6.4153857 6.8210959 7.6232910 5.7154884 7.1351342 7.7393804 8.5593719 7.1720920 6.7591772 7.8877296 7.6538639 7.8307495 7.9718847
6.7822847 6.4516010 6.8532219 7.7439809 5.7262325 7.1740704 7.6828752 8.5733500 7.1396194 6.7733355 7.9383907 7.6422839 7.8967867 7.8636699
6.8250527 6.4672117 6.8940945 7.7784700 5.6910572 7.0543003 7.7447262 8.6044846 7.1194377 6.7880244 8.0781183 7.4274206 7.8936839 7.8100004
6.8943086 6.4187884 6.7924938 7.7389312 5.6842098 6.9593701 7.7801881 8.7073278 7.1289420 6.7249174 8.1133614 7.2950630 7.8753428 7.7774549
6.9269514 6.3006101 6.7713871 7.7862787 5.6040578 6.9487901 7.8850126 8.7568398 7.1904712 6.7956386 8.0199127 7.0642200 7.8214741 7.8444676
6.9559426 6.2100720 6.7323618 7.7586823 5.5229926 6.9399338 7.7905588 8.8690805 7.2507257 6.7526803 8.0466223 7.0219851 7.8642445 7.8925900
6.8957500 6.1624165 6.7530618 7.7433076 5.4627495 7.0132012 7.7723212 8.8891602 7.3893409 6.7133250 8.1307507 6.9937963 7.7564106 8.0545378
6.8524117 6.0682225 6.7254057 7.7680001 5.4860272 7.0138283 7.7534189 8.7342520 7.5924149 6.6366529 8.0948706 7.1207709 7.7190228 8.1713800
6.8119478 5.9963923 6.6333103 7.6885571 5.5539904 7.0331941 7.5920730 8.6780424 7.6173306 6.5452032 8.0606966 7.1463203 7.8065801 8.1575718
6.7523928 5.8941016 6.6609106 7.6228905 5.5214009 7.0534506 7.4597878 8.7012911 7.6762648 6.4440699 8.1028957 7.3219023 7.8776679 8.1888809
6.6890130 5.9297767 6.6360507 7.5009203 5.5373712 7.0776644 7.3430314 8.8389282 7.7418213 6.4013572 8.2108297 7.3195672 7.8212714 8.2240591
6.7314887 5.9363661 6.7124910 7.4581375 5.5584922 7.1371784 7.3850627 8.8710213 7.7863784 6.4190230 8.3076143 7.4116893 7.7604141 8.2359076
6.7802892 5.8980551 6.7814574 7.4161067 5.5736399 7.0405679 7.4118958 8.9941645 7.8084383 6.4079657 8.4377031 7.4582191 7.7352629 8.1952581
6.8349166 5.8848777 6.8021760 7.4452071 5.6208749 7.0055895 7.3521032 9.0592995 7.8249788 6.4555216 8.5430155 7.4217005 7.8118644 8.1864204
6.7587476 5.9230304 6.9041476 7.5305495 5.5343609 6.9875216 7.2851157 9.1167507 7.8371596 6.5575023 8.5451641 7.3979278 7.7811832 8.2378054
6.6579113 6.0407124 6.8379536 7.4699316 5.4648023 7.0514383 7.2802277 9.2545967 8.0416327 6.5150557 8.5768948 7.3517752 7.7042551 8.2767935
6.6580200 6.2907686 6.8444867 7.4653549 5.5480976 7.1188393 7.2535753 9.1618605 7.9997497 6.4361739 8.4580889 7.2833428 7.7068176 8.1850147
6.5726476 6.4253745 6.7380896 7.3340678 5.5973516 7.0694213 7.2378898 9.0363226 8.0628433 6.3081346 8.3679342 7.2526689 7.7249022 8.0755672
6.4367681 6.5128055 6.7537541 7.3450918 5.6682210 7.1839623 7.1776304 8.9482403 8.1003675 6.4095278 8.2382269 7.2669964 7.7497158 8.1253901
6.2757330 6.6550064 6.6982217 7.3206620 5.6723957 7.2950492 7.1625919 8.8647585 8.0864534 6.3363943 8.1439619 7.2872400 7.7169099 8.1643314
6.2228556 6.7212167 6.6487446 7.2464819 5.5729485 7.3930378 7.0733318 8.8197803 8.0892849 6.3031220 8.0393066 7.2278395 7.6298442 8.1909342
6.1170344 6.7965288 6.6403089 7.2257605 5.4299150 7.4328885 6.9816804 8.8613062 8.0567131 6.4106984 8.0655384 7.1498713 7.6126137 8.2018843
5.9839745 6.8337660 6.5540299 7.2057552 5.4110107 7.4863229 7.0194330 8.9004364 7.9408712 6.5194378 8.1677141 7.0505495 7.5592232 8.0413284
5.8769565 6.7313957 6.4424696 7.1336880 5.5587454 7.5612788 7.0477114 8.7848492 7.9242578 6.6036949 8.3190556 7.0887771 7.6025715 8.0286198
5.8443589 6.7177615 6.3167143 7.1183572 5.5009985 7.5508857 6.9860921 8.8077688 7.7983518 6.7160058 8.3193588 7.0501256 7.7003717 8.0020504
5.9692698 6.7277465 6.2358379 7.0651135 5.5521827 7.5261464 6.9175415 8.8549328 7.7670927 6.7523022 8.3448896 7.1006536 7.7436008 8.0561829
6.0563703 6.8011589 6.0953851 7.0334730 5.5696492 7.4582949 6.9358540 8.8763838 7.8176594 6.7630739 8.2744732 7.1794653 7.8431177 7.9916997
6.1868210 6.8269677 6.0808058 7.1273127 5.4823270 7.2959704 6.8667965 8.9721508 7.8302526 6.7347131 8.2259560 7.2133088 7.9196329 8.0183163
6.2528725 6.8444142 6.0683341 7.0881991 5.5003395 7.2258072 6.9116359 8.9545441 7.7997513 6.7722230 8.0991840 7.2171431 7.9346423 7.9979849
6.2278886 6.7631378 6.1184902 7.1544170 5.5276742 7.2538490 6.8851562 8.8587027 7.6911983 6.8127961 7.9237232 7.2919750 7.8775516 8.0268278
6.3290119 6.6495314 6.0478797 7.1747093 5.6087546 7.1356001 6.9649992 8.8755836 7.6915603 6.9102836 7.8152719 7.3726320 7.9094005 7.8989644
6.2297730 6.6569800 6.0665417 7.3085055 5.6843915 7.1924715 6.9298148 8.8273487 7.6568241 6.9918818 7.7248626 7.3265204 7.8668785 7.7901998
6.1831079 6.6114664 6.0697813 7.4319353 5.7053986 7.2844815 6.9215646 8.7692919 7.6704836 6.9233441 7.6898060 7.3697200 7.9313498 7.7340002
6.1333084 6.6241126 6.1000943 7.5168667 5.7241530 7.2957067 6.9653096 8.7349186 7.6741061 6.8883567 7.5673485 7.3705049 7.9801736 7.7949190
6.1497855 6.6428194 6.1521993 7.4923501 5.7356067 7.2561126 6.9706931 8.7442827 7.6529593 6.8346820 7.4802103 7.4185343 7.9847631 7.8561220
6.2342014 6.6210637 6.2527275 7.4179139 5.7305212 7.1919384 6.9452014 8.6584206 7.6876969 6.7954178 7.5071654 7.3456693 7.9790525 7.9398227
6.2641673 6.5257173 6.3572636 7.3583403 5.7387819 7.1917992 6.9732533 8.7471123 7.8104234 6.6266389 7.5179071 7.2702088 7.9790936 7.9450541
6.1963463 6.4780326 6.3381848 7.4319134 5.7088423 7.2367935 6.9938531 8.7440262 7.8613806 6.6703534 7.5553260 7.1866035 7.9075117 7.9841523
6.1148877 6.5131531 6.4448128 7.3431001 5.7005219 7.1639395 7.1391435 8.7407885 7.9038372 6.6034279 7.5212407 7.1219230 7.9438872 7.9718037
6.1282849 6.5106335 6.4265604 7.4128809 5.6798110 7.1245065 7.2242379 8.6764145 8.0273123 6.5811081 7.5276661 7.1061487 7.9747849 7.8287115
6.1442862 6.4580221 6.3688579 7.3250794 5.7229342 7.0929294 7.3484845 8.6019993 7.9740334 6.6532063 7.5883412 7.0178232 8.0511646 7.8496604
6.0517578 6.5166273 6.4274712 7.4539595 5.7200618 7.0847774 7.2846122 8.3639154 7.8281221 6.6826186 7.5234003 6.9423299 8.1439428 7.7337084
6.1562557 6.5329123 6.4496412 7.4430251 5.6192260 7.0131793 7.3048086 8.3492842 7.7550321 6.7769847 7.5382528 6.9183273 8.1695814 7.6735096
6.1084042 6.4937053 6.4491744 7.4886150 5.6287718 7.0168786 7.3290811 8.2564125 7.6162400 6.7824488 7.4684587 6.8667855 8.1398487 7.5915227
6.1523066 6.5726776 6.3891468 7.5186758 5.7485013 6.8906994 7.2929168 8.3288126 7.6030393 6.6603241 7.3488197 6.8266063 8.1684942 7.6352077
6.0250258 6.7123199 6.4043279 7.6084142 5.7183523 6.9802237 7.2893267 8.3023310 7.6268430 6.6815963 7.3325286 7.0100060 8.1297798 7.5219789
6.1070704 6.6102047 6.4553924 7.6117363 5.8961840 6.9843860 7.2909088 8.3600578 7.6977272 6.6450114 7.3070421 6.9725633 8.1200562 7.4875789
5.9796948 6.6771150 6.4861131 7.5118842 5.9298859 7.0172834 7.3472562 8.4192095 7.7155304 6.6063137 7.2757344 7.0178914 8.1742277 7.4939828
5.9818144 6.7266884 6.5279403 7.3311906 5.9956212 7.0831714 7.3522797 8.5245380 7.7661614 6.4962668 7.2223158 7.2202458 8.1676807 7.5932007
6.0342269 6.7389574 6.7201967 7.1712337 6.1174068 6.9975338 7.4147515 8.4554138 7.7547989 6.5568662 7.2146749 7.1198354 8.2552252 7.6178021
6.0693417 6.6824489 6.7510567 7.0964828 6.2304673 7.0770988 7.4569831 8.5823641 7.7266102 6.7022362 7.2358422 7.1823101 8.2176828 7.7848997
6.2133203 6.5986781 6.7365136 7.0469275 6.3561587 7.0140729 7.5372210 8.4400854 7.6509709 6.8185396 7.2228065 7.2218390 8.1874475 7.8851786
6.3429098 6.4437714 6.7958598 6.9970241 6.4031115 7.0228305 7.5657010 8.2597942 7.6524463 6.8866467 7.1327958 7.1865644 8.0710468 7.8729568
6.4491925 6.3062186 6.8008137 6.9159164 6.2775378 7.0660758 7.4934359 8.1543560 7.7617135 6.8958941 7.1283402 7.1507177 8.0562830 7.9562802
6.5489573 6.2211494 6.8502474 6.9951229 6.2828383 7.0159597 7.4942603 8.0898418 7.7287436 6.8961267 7.2323890 7.2348905 8.0160217 8.0013256
6.5174937 6.0813951 6.8793392 6.8302269 6.2185192 7.0646734 7.4882736 8.0635500 7.8150287 6.8121414 7.2249856 7.1378798 7.9619641 7.9452739
6.5271196 6.1072087 6.8393188 6.7843218 6.2731752 7.1161470 7.4791279 8.0551882 7.8327231 6.8525205 7.3159742 7.2157078 7.9275126 8.0524292
6.6527090 6.0464826 6.7465968 6.7057638 6.1673040 7.1060367 7.4781966 8.0219183 7.7951989 6.8336596 7.3587341 7.1340933 7.9175410 7.8973212
6.6715207 6.0362525 6.7551875 6.7740626 6.1162877 7.0854383 7.4079418 8.1002779 7.8278179 6.7216835 7.3341570 7.1127725 7.9786844 7.8542452
6.6328273 6.0571775 6.7397504 6.7672276 6.0445781 7.0502753 7.3469901 8.1730471 7.8288431 6.6135859 7.3423686 7.1055737 8.0336771 7.6623950
6.7135854 6.1399255 6.7390060 6.8340812 6.1202407 6.9972916 7.3709903 8.3175049 7.7933536 6.5585494 7.2070408 7.0681810 8.0256348 7.5440607
6.7900958 6.0579476 6.8295183 6.8714800 6.1882157 6.8741875 7.5440316 8.3768492 7.8119864 6.6469688 7.2787061 7.1418400 7.9820046 7.5263472
6.8463187 6.1076961 6.8197637 6.9190254 6.2439880 6.7566233 7.5996318 8.4626141 7.7181430 6.7768064 7.3347378 7.0886736 7.9248290 7.5679345
6.8638582 6.0422688 6.7435975 6.8992968 6.4108109 6.7791362 7.5750461 8.4747915 7.6519346 6.8518467 7.4266143 7.1788778 7.7946873 7.6997366
6.8887506 6.0840793 6.7245221 6.8351116 6.4598393 6.9060764 7.6088004 8.4441662 7.6738696 6.8658175 7.4943838 7.2432508 7.7035260 7.6964579
6.9362469 6.0601668 6.7188501 6.8659868 6.4788928 6.8348293 7.4703631 8.5296192 7.7447815 6.8336759 7.5697317 7.2837038 7.6927438 7.6946535
6.9065704 6.0511870 6.6558266 6.7898436 6.4973936 6.7923989 7.5941496 8.5377007 7.8951702 6.7208643 7.5265846 7.2625237 7.6956620 7.7123241
6.8626037 5.9023170 6.5925198 6.8218198 6.4494629 6.8057652 7.4746375 8.5389233 7.9208593 6.6065426 7.4882631 7.2678514 7.6806388 7.6935315
6.6998105 5.9269123 6.5965552 6.8733106 6.5028667 6.7857018 7.4870358 8.4670744 8.0402527 6.5245214 7.5773563 7.3958039 7.7179666 7.7155209
6.6179276 5.9757924 6.6005740 6.8176703 6.5286236 6.7201838 7.6526899 8.4290829 8.0798655 6.4104266 7.6059556 7.4499230 7.7189250 7.6761575
6.6229749 5.9146147 6.5325732 6.8349638 6.5618348 6.6845775 7.7325125 8.4117413 8.1833296 6.3966103 7.6755838 7.4896712 7.7372985 7.6990647
6.6729198 5.9567208 6.5854878 6.7960091 6.5978246 6.7886763 7.7986126 8.4842129 8.2059727 6.3809781 7.8122993 7.6294584 7.7424564 7.7199378
6.7838888 5.9226766 6.5811353 6.8157864 6.6116805 6.8430958 7.9124393 8.4719877 8.1156244 6.3757381 7.8501654 7.7099152 7.7900333 7.7427664
6.7853045 5.9825096 6.6314116 6.8748922 6.6273670 6.8122711 7.9221950 8.5335846 8.0712814 6.3841228 7.9745917 7.5821896 7.8038216 7.8732629
6.7461028 5.9546542 6.5918941 6.9297452 6.6101866 6.8596816 7.9509110 8.5653257 7.9961243 6.3265128 8.0142975 7.5114713 7.8340244 7.8076315
6.6596298 5.8612671 6.4691415 6.9790936 6.6405640 6.8845038 7.9444704 8.6556082 7.8909931 6.4251251 7.9585543 7.4531312 7.6949620 7.9155536
6.6718359 5.9223657 6.4748092 6.9718571 6.7283216 6.9834809 8.0766344 8.7232647 7.9100876 6.4973502 7.9646831 7.4408240 7.6816969 7.9127321
6.7758150 5.9514184 6.4616098 7.0862355 6.7071457 7.0543890 7.9201436 8.8167782 7.9179096 6.5837502 7.8623037 7.4599524 7.7637825 7.9746447
6.6466689 5.9750671 6.4618888 7.1138144 6.6721997 6.9496140 7.9508109 8.8593349 7.8772964 6.5646834 7.7862334 7.5927157 7.8698745 7.9180861
6.6327491 5.9653554 6.4778771 7.1714430 6.7119007 6.9555411 7.9636154 8.7345734 7.8400068 6.5890942 7.6532979 7.5924644 7.9625859 7.9646688
6.5747280 6.0336542 6.5713973 7.2118273 6.7385392 6.9474964 8.0055618 8.7209206 7.7807837 6.6222816 7.5596347 7.6217446 7.9808578 8.0838604
6.5841470 6.0420709 6.5595465 7.2073984 6.6463666 6.8804789 8.1080666 8.5994759 7.6384912 6.6368608 7.5168428 7.5767989 7.9390764 8.0914373
6.6959748 6.1324520 6.6088910 7.1495929 6.5913224 6.8221059 8.0717106 8.5600052 7.4840755 6.6323075 7.4897952 7.5265875 7.9285045 8.1956720
6.6471596 6.0334358 6.5770798 7.0874343 6.6130843 6.7005711 8.0585747 8.5490093 7.4744067 6.5703735 7.4644260 7.5431705 7.9484315 8.1626463
6.4883232 5.9890199 6.4365058 7.0632954 6.6603127 6.7388268 8.0791540 8.4937010 7.5999599 6.4350405 7.3253832 7.4189596 7.9353504 8.1795664
6.3764658 5.9230809 6.3449569 7.0144763 6.6682987 6.6787329 8.1592188 8.3431053 7.7889738 6.3460445 7.2538404 7.2973356 7.8530688 8.2838478
6.4723330 5.9818811 6.1943188 7.0660682 6.6659560 6.6847119 8.1341000 8.3660049 7.8603330 6.3601832 7.2058039 7.1290483 7.8378448 8.3623943
6.5788145 6.0089602 6.1611505 7.0777206 6.7301574 6.7852564 8.2013397 8.2025766 7.8631229 6.4349613 7.1574893 7.0367069 7.7893858 8.4969110
6.6264291 6.0325174 6.0681033 7.1429291 6.5789685 6.7515259 8.1566219 8.1361513 7.8791184 6.3744164 7.2113924 7.0403681 7.7079167 8.5212126
6.6112542 6.0614252 6.1403079 7.1225963 6.5430903 6.6666026 8.2084713 8.0185404 7.8586106 6.3332176 7.2166500 7.0589333 7.6616988 8.5495911
6.4706492 6.0639443 6.1402130 7.3113165 6.4985933 6.6571527 8.1946344 8.0632429 7.8200884 6.4057136 7.2688680 6.9871478 7.5246000 8.4441204
6.4675007 6.1217146 5.9770236 7.4286313 6.4464865 6.6557560 8.0505247 8.0220222 7.8563714 6.4558291 7.2657089 6.9798155 7.4254727 8.5126352
6.4635406 6.1341138 5.9800124 7.4932427 6.4608011 6.6566329 7.9599819 7.9754820 7.7780833 6.4436383 7.3496733 6.9315147 7.2658830 8.4330883
6.4348631 6.1817164 5.9949355 7.5848413 6.4421654 6.7387152 7.9823389 7.8801827 7.8223572 6.5066838 7.4827933 6.8778281 7.2705584 8.4299994
6.4878807 6.1436110 6.1404786 7.6153460 6.4684834 6.8176603 8.0313692 7.8763304 7.7731266 6.4304109 7.5570908 6.8687420 7.2488489 8.5495825
6.4261718 6.0142636 6.2041359 7.6869426 6.3883123 6.8059573 8.0712385 7.8340087 7.8519125 6.4493198 7.6285009 6.8654284 7.2573028 8.4141445
6.4694133 5.9405689 6.2664638 7.7146311 6.2297115 6.7000761 8.0744801 7.8966284 7.7510614 6.5137396 7.7297187 6.7857094 7.2320671 8.4386520
6.3964386 5.9772019 6.4093294 7.7272143 6.1372113 6.7294736 8.1382008 7.8869166 7.5604987 6.5275416 7.6728301 6.7908907 7.2050138 8.3568611
6.4801712 6.0301375 6.5118499 7.6565604 6.1027341 6.6467881 8.0676813 7.9340243 7.4062934 6.5633717 7.6881132 6.8760691 7.2608104 8.3090935
6.4283180 6.0291834 6.5272102 7.6010356 6.1348786 6.6749544 8.0718575 7.9791746 7.5392585 6.5696077 7.8243146 6.9459548 7.3221259 8.1413593
6.3971701 6.1683354 6.4463487 7.4913259 6.1691132 6.6670194 7.9454975 7.9995856 7.3658538 6.4866605 7.8926339 6.9980860 7.3356156 8.0802441
6.5458021 6.1994653 6.4932337 7.4672308 6.2191401 6.7807550 7.8236237 7.9826350 7.4307365 6.4685831 7.8094220 6.9536352 7.3018603 8.0873318
6.5416722 6.2518263 6.5170760 7.5042577 6.2139387 6.8692760 7.8277955 7.9528284 7.3817978 6.4534969 7.7902269 7.0183430 7.2964888 8.0144958
6.6419201 6.2343106 6.6395640 7.5432343 6.0792003 6.9356332 7.8656549 7.8533411 7.3673544 6.3451729 7.8159752 7.0621009 7.3309536 7.9000778
6.6554604 6.2183223 6.8217149 7.6008945 6.1218433 6.9055953 7.9393549 7.7572351 7.3878336 6.2346368 7.8112831 7.0463638 7.2635179 7.8360233
6.6338778 6.1113744 6.8508606 7.5452428 6.0837049 6.8697686 7.9844847 7.7328606 7.5747046 6.2991877 7.7595921 7.1448169 7.2813640 7.7639422
6.7036819 6.1446924 6.8301406 7.4553409 6.0746193 6.8662887 8.0555258 7.7568650 7.7144160 6.1999283 7.6804771 7.1141405 7.3949809 7.5435066
6.7481480 6.1411185 6.7118506 7.3942533 5.9425530 6.7858357 8.0681400 7.7786655 7.8092852 6.2404366 7.6909781 7.1552086 7.4812627 7.4669437
6.7756448 6.1295543 6.6671987 7.2797461 5.8021317 6.6973386 8.0817289 7.7188287 7.7512250 6.2163944 7.7314291 7.1239939 7.4105167 7.4015594
6.7812095 6.0205998 6.6003685 7.2019606 5.8807607 6.5805578 8.1538448 7.6633935 7.6868029 6.2344599 7.8369780 7.1794024 7.4860272 7.2926130
6.7911358 5.8901315 6.5553393 7.2292728 5.9416299 6.4412088 8.3113718 7.7160468 7.6487298 6.3113699 7.8946080 7.2407198 7.4287601 7.2899251
6.7618685 5.8411860 6.4714117 7.3128395 5.9492512 6.3983908 8.3133669 7.5580654 7.7089472 6.3573885 7.8392215 7.2296133 7.5443668 7.3634477
6.6248069 5.8342328 6.3239770 7.3492889 5.9697394 6.3835082 8.3429909 7.6851401 7.7061987 6.3880396 7.7643733 7.1802588 7.6280742 7.4040103
6.5544133 5.8087597 6.2537303 7.4146690 5.9728622 6.3812428 8.2883835 7.6374984 7.7453918 6.4351811 7.7096224 7.1914945 7.6287575 7.5116425
6.6118364 5.8717213 6.2407608 7.4258361 6.0266051 6.4382167 8.1672230 7.7042241 7.7133031 6.4840751 7.5965314 7.1402135 7.6467609 7.6581059
6.6659966 5.8910165 6.2430887 7.3410625 5.9993215 6.5027137 8.0624800 7.8511548 7.6962929 6.4519224 7.6261978 7.1678867 7.6833758 7.8414979
6.5215931 5.8299608 6.2738843 7.2750902 5.9613681 6.5964756 8.0477724 7.9974613 7.6649756 6.4258471 7.5876846 7.2012734 7.6384125 7.8308954
6.6433887 5.7982869 6.3353868 7.1565270 6.0041184 6.6937804 7.9375248 8.0359945 7.7109179 6.2777624 7.5397491 7.0962977 7.6213164 7.7033668
6.7173939 5.7961702 6.4400749 7.0980358 5.9881253 6.7783685 7.9330654 8.0268030 7.7896762 6.2451200 7.5996399 6.9968152 7.7039137 7.6812248
6.6874180 5.7388039 6.4490943 7.0779228 5.9710898 6.7663550 7.9606552 8.0288591 7.9651184 6.2252102 7.6050968 6.8976331 7.6004319 7.7168899
6.7005606 5.8608837 6.4884319 7.0144548 5.9917903 6.8659668 7.9859138 7.9332123 7.9627905 6.1511655 7.6074548 6.9497976 7.5992136 7.6714096
6.7043896 5.7647080 6.5837889 6.9738183 6.0104814 6.9763489 8.0006380 8.0616055 7.9648442 6.1168571 7.6449175 6.8631945 7.6318760 7.5114746
6.6825719 5.7528586 6.6298766 6.9557233 5.9902101 6.9356790 7.9603429 8.0416832 7.9480882 6.1964836 7.7077346 6.9896970 7.6618080 7.3682389
6.8328395 5.7861476 6.6914597 6.9221015 6.1790495 6.9446816 7.9222922 7.9906034 7.9305739 6.2378774 7.7756643 7.0834522 7.5587721 7.2975011
6.8793368 5.8270078 6.6708703 7.0358706 6.2548718 6.9728656 7.8263807 8.0349960 7.8693604 6.2861671 7.6943583 7.1025958 7.5288501 7.1444149
6.9236012 5.8715611 6.8168001 7.0630012 6.3848171 6.9992166 7.8136640 7.9895639 7.8599892 6.2897005 7.6863642 7.0821500 7.4054322 7.2242341
6.9716687 5.9288416 6.8034949 7.2337594 6.3416157 7.1232715 7.8792820 7.9399357 7.8566518 6.1954436 7.6003633 7.0360665 7.4231429 7.2472501
7.0205755 5.9147902 6.7743392 7.2511983 6.3392124 7.1348386 7.8311887 7.7984600 7.8413630 6.3023124 7.6142359 7.0495591 7.4933715 7.3132415
7.0226116 5.8793583 6.8282242 7.1812325 6.3010774 7.2085037 7.8013611 7.8654747 7.8819299 6.1714740 7.7529812 6.9519005 7.5506368 7.4089284
7.0567837 5.8190737 6.7828312 7.1474876 6.2157617 7.0986953 7.7182035 7.8864985 7.9319034 6.1467924 7.8199377 6.9703546 7.5461955 7.4615726
7.0366759 5.7463894 6.7740026 7.1356993 6.0837660 7.0671191 7.6255488 7.9055085 7.9717946 6.1513844 7.9229493 6.9777293 7.5124512 7.4560704
7.0452542 5.7011199 6.7750306 7.1027932 6.0040870 7.1143408 7.6592050 7.9117622 7.9034605 6.1925955 8.0478258 7.0904903 7.6442981 7.3955894
7.1114211 5.6796665 6.6278858 7.1398244 5.9339161 7.2562404 7.5658598 7.9000483 7.7784224 6.1942348 8.1135168 7.1454096 7.7007236 7.4458985
7.0515704 5.7885661 6.5471120 7.1423507 5.9301128 7.2818727 7.6227007 7.8863344 7.7182245 6.1645150 8.0730371 7.3267708 7.6396408 7.4553394
7.1345272 5.7053914 6.3966751 7.0296040 5.9267459 7.3781137 7.6507630 7.9376054 7.6920090 6.2249451 8.0148764 7.4558215 7.6030488 7.5624394
7.0988264 5.7914729 6.2746558 6.9951591 5.9840636 7.4565406 7.6621118 7.9101071 7.5621152 6.3369722 7.9710197 7.4971066 7.6044664 7.6880627
7.0718017 5.8817401 6.2104602 6.8806057 6.0337272 7.4548278 7.5849986 7.8747177 7.5401044 6.4105549 7.9868174 7.5673437 7.6462808 7.6837416
7.1047344 5.9946470 6.0811057 6.9171100 6.1048231 7.3853407 7.6325936 7.9220881 7.5953841 6.5348248 8.0673981 7.6547480 7.6685090 7.6521182
7.0471406 6.0014772 6.0700493 6.9328275 6.1706934 7.3753686 7.7270365 8.0078392 7.5303497 6.5165377 8.0717382 7.7430134 7.7098885 7.6922717
6.8951807 6.0954971 6.0572681 6.8856673 6.2296071 7.2745686 7.7906418 7.9501638 7.4843540 6.5566401 8.0588102 7.7524242 7.6812830 7.6761031
6.8576841 6.0879354 5.9424429 6.8772435 6.1900563 7.2144113 7.7853007 8.0269184 7.4253068 6.6294298 7.8954563 7.7613573 7.6230640 7.6724210
6.9231224 6.1615820 5.9318728 6.9232597 6.1290331 7.2792296 7.8513460 8.0296440 7.4359541 6.5907536 7.9298372 7.7693481 7.7828608 7.6881471
6.9614849 6.2713208 5.8701305 6.9862943 6.1492724 7.2414384 7.8981681 8.0594549 7.5307841 6.5916009 7.9348750 7.6795530 7.9025989 7.6811213
6.9909520 6.2556729 5.8955011 6.9740262 6.0640140 7.2982287 7.9267454 8.0639753 7.5673118 6.5979590 7.9025517 7.6673841 7.9562540 7.6351118
6.9986744 6.3535705 5.8162990 6.9096060 6.0039458 7.2831273 7.8764963 8.0263023 7.5706778 6.6024256 7.8215246 7.6055689 7.9354672 7.5781412
7.0761528 6.3887177 5.8002830 6.7984896 6.0591125 7.2154908 7.8379626 7.8929152 7.5909762 6.7630329 7.8341351 7.5240207 7.9856730 7.4688115
6.8996181 6.3253770 5.7942662 6.6792612 5.9425397 7.1901531 7.7924776 7.9477515 7.6077795 6.8519158 7.8501368 7.5968866 7.9610224 7.3700228
6.8840222 6.2095633 5.8184252 6.7154860 5.8448238 7.1284862 7.8568425 8.0233574 7.7380381 6.7532687 7.7701173 7.6265893 7.9488101 7.3470826
6.8117867 6.1408582 5.8324642 6.6481309 5.8659568 7.2179604 7.8522367 7.9928293 7.8202157 6.7492247 7.7551255 7.6411629 7.8331060 7.3361211
6.7785730 6.0865402 5.9744592 6.6269689 5.8645282 7.1781888 7.7416987 7.9362102 7.8823695 6.7564697 7.7615514 7.6551437 7.8298244 7.3808179
6.5748200 6.0155878 6.0551643 6.6162820 5.9146180 7.2432804 7.7423568 7.8890123 7.8945088 6.7632732 7.8182192 7.5637522 7.7060285 7.3107285
6.4283543 6.0150967 6.1331596 6.5815778 5.9397349 7.2387104 7.5915852 7.8573523 7.7316852 6.7483964 7.7696714 7.5066733 7.7477722 7.3465486
6.2726560 5.9977694 6.2430301 6.7274127 5.9759550 7.2781086 7.5655532 7.8402753 7.6977420 6.7928572 7.7930379 7.5403805 7.7633839 7.3300400
6.0520849 6.1045623 6.2896290 6.9221668 6.1103973 7.3967867 7.6876941 7.9232483 7.7065139 6.7274184 7.8412423 7.5234909 7.7312541 7.2443767
6.0132232 6.0865636 6.2994428 6.9179673 6.2089081 7.4461026 7.8228736 7.7651153 7.7058911 6.7003021 7.8247504 7.5725484 7.6429787 7.3158088
6.0766258 6.0395961 6.3494434 6.8620481 6.2112570 7.4033852 7.9595723 7.7125182 7.7558651 6.7948065 7.7290969 7.5748196 7.7743473 7.3186321
6.0406289 6.0623751 6.3706374 6.9058790 6.2585802 7.4082093 7.8994155 7.6640086 7.7878804 6.8292189 7.5372596 7.7539840 7.7653060 7.2651219
5.9896245 6.0873933 6.4570899 6.8700209 6.3144865 7.2855229 7.8811412 7.7013168 7.6896539 6.8193107 7.5906010 7.7557468 7.6004186 7.2976155
6.0024176 5.9749441 6.4904523 6.8167515 6.3084216 7.1797814 7.9788637 7.6516719 7.5986366 6.7494116 7.5771174 7.7339010 7.5532184 7.2360821
6.0341496 5.9304290 6.6174359 6.9787073 6.2938342 6.9896731 8.0495806 7.6339374 7.6147614 6.6870327 7.5205636 7.6554174 7.5769086 7.1897993
6.1111994 5.8495812 6.6026802 7.0364852 6.4761448 6.8751955 8.1674261 7.6138172 7.6238041 6.5314040 7.5753474 7.5702648 7.5889568 7.2226458
6.1495461 5.8247795 6.5935764 7.0319262 6.5244737 6.7284861 8.2376575 7.6172533 7.6412339 6.4309764 7.6005034 7.5291133 7.6706376 7.3234444
6.1044040 5.8193665 6.5622706 6.9621181 6.6177645 6.6352320 8.4090586 7.6368852 7.6819143 6.4506335 7.5716910 7.4258337 7.6610303 7.2847438
6.1105094 5.9219522 6.6343541 6.9108577 6.6652584 6.5176620 8.4043045 7.6264782 7.5767860 6.4224510 7.5186996 7.3237109 7.6769938 7.2293139
6.2971501 5.9951324 6.5940528 6.9499035 6.6463642 6.4799528 8.4446564 7.6552505 7.5006447 6.5136900 7.5562501 7.2615294 7.7808242 7.3257265
6.2773499 6.0595112 6.5976348 7.0922170 6.6074309 6.5201902 8.2973757 7.6946797 7.3600178 6.5327940 7.5637250 7.2163572 7.7982993 7.4015045
6.3529310 6.2241650 6.6812224 7.1889677 6.4891777 6.5819821 8.1875191 7.7126927 7.3042812 6.5718665 7.5908699 7.1716385 7.8434253 7.3951130
6.3954253 6.2778716 6.8345957 7.2274861 6.4146876 6.6406002 8.1296873 7.6966767 7.3250875 6.5793457 7.6041012 7.0475020 7.8460107 7.4180121
6.3972311 6.2896538 6.8871145 7.2108908 6.2790966 6.6270928 8.0812540 7.6276970 7.3960414 6.5823569 7.6963081 6.9225149 7.8157477 7.4256582
6.3447666 6.3097801 6.9821062 7.1175508 6.2607388 6.7357416 7.9765172 7.6967454 7.5536327 6.6385741 7.8604240 6.8524199 7.8865495 7.3510103
6.2565060 6.3181520 6.9712477 7.0939469 6.2808909 6.7375774 8.0661888 7.7070360 7.6426563 6.6287856 7.8368068 6.9290605 7.9924474 7.3978310
6.2413092 6.4223204 6.9442115 7.0658803 6.2717929 6.8090906 8.0459080 7.7911758 7.6593614 6.6490378 7.8293233 6.9028001 8.1691246 7.4297948
6.2826548 6.4923377 6.9074183 7.0790348 6.2568951 6.7460804 7.8871765 7.8006845 7.7674789 6.5511646 7.8572555 6.9758348 8.1841936 7.4334645
6.2619882 6.4090977 6.8718901 7.0170860 6.2193775 6.7492027 7.8739486 7.8751345 7.6048470 6.4680390 7.7587209 7.0742025 8.4031868 7.3431950
6.2392702 6.3668699 6.8916659 6.9703631 6.2373662 6.6903825 7.8192458 7.8531752 7.4095263 6.4346142 7.7233515 7.1479669 8.3893251 7.3034797
6.2326865 6.2909551 6.8970323 7.0952830 6.1926899 6.6730595 7.8582640 7.8031645 7.3476529 6.4174266 7.7344856 7.1347747 8.3980417 7.3920465
6.2918916 6.2306991 6.8789396 7.2271514 6.2644958 6.6765299 7.8528819 7.8858366 7.2959061 6.3823876 7.7292023 7.2217574 8.3853493 7.4750700
6.4462547 6.2006593 6.7809868 7.2412362 6.3257065 6.7380300 7.8472576 7.8716989 7.2677612 6.3289652 7.6877794 7.2619376 8.4264460 7.5642734
6.5255065 6.1186285 6.7851462 7.2984686 6.2786436 6.7489510 7.8115458 7.9853096 7.2835011 6.2909350 7.7762361 7.2101951 8.4517708 7.6144152
6.5479035 6.1688499 6.7465539 7.2711320 6.2234039 6.8919668 7.9128919 7.9948320 7.2739921 6.2280483 7.8392296 7.2788658 8.4648066 7.7399349
6.6329474 6.1332884 6.7093825 7.2253065 6.1732864 6.9038463 7.9146266 8.0712318 7.2702117 6.0571818 7.8856912 7.2827878 8.5770073 7.8065414
6.7061439 6.1148243 6.7708092 7.0584617 6.1519108 6.9027801 7.9427471 8.0467405 7.2520976 6.0493751 7.7868257 7.3131843 8.5489521 7.7369900
6.7069263 6.0894728 6.6367016 6.9163160 6.0575609 6.8326087 8.1059265 8.0834599 7.2300463 6.0357533 7.6447320 7.3686280 8.4681864 7.6110015
6.6626606 5.9456873 6.6989369 6.7669215 5.9184685 6.9209981 8.1615105 8.0700788 7.3011451 6.1074972 7.6590343 7.3672943 8.4354849 7.5631990
6.5983205 5.9731417 6.6127534 6.6718655 5.8391957 6.9347939 8.1694975 7.9502273 7.3937626 6.1242447 7.5241051 7.4282174 8.4946842 7.5162272
6.6363320 5.9684095 6.5989962 6.5972958 5.7041678 6.9075332 8.1370249 7.8562980 7.5461378 6.0407853 7.4210320 7.3535666 8.5039139 7.4694095
6.7408032 6.0413470 6.5392790 6.5869975 5.6927752 6.9564848 8.2190495 7.8575320 7.4405560 5.9603367 7.3965650 7.3867784 8.5634365 7.5346837
6.6308594 6.0220122 6.5946112 6.5708861 5.7087016 6.8796358 8.3418198 7.7959538 7.4348321 5.9237041 7.3969812 7.3469362 8.5857353 7.5394869
6.7431760 5.9696774 6.6624479 6.4616928 5.7189460 6.8788838 8.4627810 7.8694248 7.4114213 5.9002414 7.3114004 7.3315248 8.7630625 7.6392727
6.8235931 6.0267100 6.6685352 6.5336361 5.7116127 6.8549500 8.4890385 7.9122453 7.4307365 5.7768269 7.2968049 7.3341203 8.8230247 7.6966977
6.8867230 6.0253544 6.7437081 6.4922605 5.7073569 6.9222298 8.4166040 7.9807801 7.4406643 5.7560945 7.4296679 7.3333006 8.7371101 7.8270731
6.8773274 5.8665032 6.6606827 6.4244080 5.6607475 6.8704348 8.3573990 7.9516048 7.4578199 5.6852140 7.5476809 7.4017873 8.7991638 7.9528804
6.8554707 5.8874488 6.6852369 6.3732595 5.6053109 6.9402685 8.4090405 7.9142528 7.4353375 5.6526642 7.5539632 7.4842463 8.8491259 8.1624470
6.8721089 5.9862199 6.6947327 6.2706370 5.6470137 6.8873949 8.4138584 7.8228650 7.2891164 5.5943899 7.5518045 7.3938317 8.8457413 8.1667767
6.8475509 5.9549098 6.6373129 6.2483039 5.7478805 6.9081001 8.4861422 7.7809930 7.1273503 5.5603061 7.5499215 7.3209991 8.8910780 8.2022476
6.8058615 5.9085317 6.7237797 6.2365093 5.7948818 6.8282251 8.5694971 7.7215199 6.9856048 5.5916419 7.4303555 7.2823205 8.9811764 8.1126156
6.6792607 6.0082264 6.7197828 6.1651263 5.8559294 6.8460660 8.5124903 7.7524557 6.9103541 5.6573167 7.3067408 7.3905644 8.8326406 8.0695190
6.5222096 6.0219150 6.7739887 6.0228772 5.8404331 6.8607674 8.4868860 7.6945996 6.8165956 5.7945018 7.3647904 7.4547930 8.7771378 8.0311308
6.4138312 6.1171556 6.8236623 5.9476786 5.9235835 7.0404549 8.3768654 7.7429180 6.7881494 5.7695012 7.4241242 7.6521316 8.7036877 8.1122169
6.3885903 6.0368443 6.8580279 6.0325837 6.0457201 7.0778351 8.3882666 7.5831819 6.8364401 5.7018719 7.6006126 7.6792555 8.5666227 8.2833548
6.3206377 6.0611234 6.8624454 6.0748711 6.1200347 7.0972462 8.2321100 7.5882959 6.9559917 5.6320333 7.5619240 7.8268061 8.4311876 8.3080883
6.3446264 6.1892567 6.9944115 5.9772344 6.0196872 7.1183639 8.1659756 7.6154499 6.9874873 5.6460967 7.5054498 7.7978826 8.3229742 8.2805605
6.2794781 6.2447429 6.8827572 5.9764404 6.0096803 7.1409402 8.2632513 7.5634589 6.9575510 5.5723233 7.4217763 7.8494654 8.2746658 8.1819687
6.3094130 6.2386861 6.9488502 5.8772087 5.9420571 7.2028623 8.2424345 7.5600352 6.8875766 5.6598768 7.3029938 7.7928233 8.3415413 8.1791925
6.3799825 6.3222518 7.0361681 5.8667049 5.9605732 7.1288509 8.2128668 7.5221667 6.9482841 5.7243280 7.3245969 7.7806802 8.3404408 8.0361233
6.4780598 6.3319535 7.0984187 5.9032784 5.9486618 7.1626382 8.2147312 7.5183902 6.9556818 5.7242599 7.2682986 7.7413163 8.3922224 7.9788518
6.6522245 6.3825955 7.0853395 5.9638996 5.8430219 7.2035012 8.2023525 7.3783116 7.0517335 5.5941763 7.2245822 7.7866521 8.4767599 8.0032759
6.7851715 6.4587536 7.0298047 6.0407505 5.8412137 7.1340079 8.1740379 7.5574107 7.1507583 5.4749613 7.1787791 7.8572521 8.6629982 7.9180355
6.8517265 6.5500231 7.0182738 6.0456977 5.8242149 7.1123314 8.2142839 7.5618887 7.1724811 5.4313955 7.2921638 7.7995090 8.6382265 7.9188800
7.0028706 6.5720949 7.0726552 6.1928024 5.8144631 7.1858869 8.1844482 7.4991899 7.2142057 5.3818750 7.2831435 7.7417874 8.6827106 7.8774304
6.9072657 6.6112728 6.9750719 6.1248775 5.7528281 7.2773404 8.2469110 7.4890041 7.3692970 5.3358731 7.2289176 7.6402173 8.6561642 7.9268770
6.9094176 6.5913358 6.9543319 6.2040162 5.7973456 7.2965140 8.2984314 7.4928555 7.4182611 5.3329043 7.4118314 7.5811620 8.7360010 8.0517168
6.9228296 6.5883794 6.8844547 6.3600283 5.8018808 7.3217602 8.3403015 7.3374777 7.5299087 5.3257837 7.4043045 7.3811808 8.6660156 8.1545029
6.9425268 6.6494718 6.8895650 6.4383726 5.8601599 7.3229041 8.2043085 7.3215899 7.4533114 5.2928190 7.4004455 7.3002701 8.7229824 8.1970606
6.9914427 6.6753817 6.7804847 6.5187154 5.9806013 7.2834477 8.1754751 7.4071293 7.4505229 5.3823757 7.4493060 7.3088560 8.7748547 8.2635632
7.1001730 6.5449705 6.7586894 6.5170126 5.9469724 7.2845302 8.1043339 7.3649545 7.3808184 5.4772501 7.4759274 7.3499427 8.7810154 8.2008963
7.0476413 6.5046721 6.7314153 6.5025949 5.9970708 7.2070274 8.2093620 7.3878107 7.4274702 5.4989829 7.4697280 7.4122486 8.7852764 8.2873459
7.0199051 6.3601861 6.8177614 6.5807400 6.1218805 7.2217627 8.1750174 7.4350195 7.5126328 5.4893579 7.4839926 7.2981496 8.8188248 8.2652140
6.9795275 6.3197646 6.8453503 6.6081924 6.0968575 7.2297959 8.0711594 7.5458617 7.5574255 5.5953808 7.5292130 7.3473182 8.7724190 8.2435951
7.0149198 6.3943620 6.8824458 6.6843219 6.0916576 7.0874157 8.0024824 7.5213971 7.5636139 5.6076217 7.5264387 7.2347732 8.8346272 8.2587461
7.0462823 6.3701830 6.8176627 6.5478482 6.0403309 6.9265728 7.9883103 7.4076705 7.6165032 5.5075574 7.6983752 7.2381902 8.8530884 8.3601332
7.1010528 6.4042435 6.8577032 6.5441008 6.0188107 6.8489170 7.9471378 7.4794669 7.7104664 5.4223461 7.8252559 7.2599330 8.8768797 8.4003115
7.1540632 6.4146690 6.9076324 6.4639263 5.9998441 6.7931328 7.8968854 7.4849987 7.7317677 5.4789405 7.8864760 7.3271685 8.8489132 8.3492622
7.2073832 6.5356088 6.8605566 6.4592934 5.8776140 6.7366290 7.8144593 7.4496765 7.7647538 5.5499463 7.9941688 7.2636733 8.8808050 8.2680016
7.1869340 6.5594797 6.8751259 6.4694948 5.7889628 6.7454753 7.7193384 7.4749608 7.8429813 5.5025067 8.0573177 7.1985674 8.9131641 8.1892109
7.1760054 6.5409889 6.8696227 6.6050982 5.7378864 6.8404322 7.7474442 7.6008925 7.8845501 5.5452013 8.0662422 7.2039423 8.9371252 8.1534576
7.1866875 6.4954019 6.7967572 6.5932999 5.6676226 6.8135729 7.8074770 7.6289711 7.9976325 5.5027976 8.0336208 7.2008038 8.8817263 8.1907883
7.1873994 6.5973048 6.8332152 6.5910668 5.6437578 6.8032503 7.8919644 7.6515369 7.9529428 5.5189881 7.9473038 7.1779256 8.8548222 8.0811129
7.1849790 6.5746727 6.8392992 6.4801226 5.7183876 6.7461991 8.0409050 7.5370717 7.9154410 5.5112329 7.9618597 7.1314197 8.8175306 8.1858511
7.0752625 6.6205983 6.7799568 6.4038267 5.8288994 6.8026690 8.1671686 7.4518986 7.7319884 5.4526844 7.9097652 7.1134825 8.7596798 8.2642040
6.9663863 6.6267595 6.6532817 6.4954171 5.8125381 6.7906160 8.3371181 7.3801537 7.6601930 5.4113913 7.9118333 6.9712510 8.7309647 8.2886391
6.7662244 6.7196059 6.6297441 6.5092406 5.8249717 6.8281651 8.4236641 7.3348017 7.6164026 5.3230977 7.8996015 6.7306585 8.6402273 8.3354387
6.7045374 6.7885513 6.6178193 6.5413318 5.7136846 6.6948638 8.5590715 7.2842245 7.6703806 5.2439613 8.0120573 6.5804958 8.6227846 8.2710142
6.7286625 6.6623464 6.6040192 6.5996103 5.6515794 6.6078510 8.5626497 7.3294559 7.7617307 5.1923499 8.1265268 6.6011319 8.6009989 8.2372570
6.7839375 6.5451622 6.7014227 6.7952461 5.6532135 6.5472746 8.6695347 7.4469352 7.8475161 5.2048731 8.2213793 6.6025486 8.5834208 8.1237440
6.9320607 6.4674206 6.7665954 6.8829322 5.6859584 6.6232424 8.6492653 7.4248443 7.8650460 5.2320251 8.2733908 6.7118731 8.5923109 8.0874243
6.9705114 6.5258307 6.8101830 6.9474850 5.7268419 6.5810370 8.6593370 7.2949586 7.8331838 5.2215562 8.2623806 6.7651653 8.5286055 8.0717297
6.9267783 6.4262233 6.7996020 6.9493494 5.8389359 6.5022478 8.5785751 7.3126326 7.7808213 5.2405171 8.0943079 6.7598910 8.4855013 8.0811062
6.9732218 6.5433116 6.8664436 6.9797511 5.8302927 6.5254846 8.4865828 7.2741547 7.8232222 5.4055748 7.9776316 6.8506565 8.5229330 8.0637493
6.9798694 6.5650907 6.9202237 7.0499420 5.7956662 6.5669622 8.3790503 7.3192253 7.7992949 5.5433683 7.8757257 6.9790177 8.4727125 8.1660872
6.9750576 6.5409141 6.9415660 7.1177583 5.8238378 6.7002878 8.4271660 7.3001413 7.7479625 5.5223508 7.8716826 7.0247316 8.4161415 8.2404490
7.0847626 6.5942836 6.9341803 7.0541978 5.8662486 6.7768807 8.4442101 7.3770304 7.7466092 5.4981303 7.7758842 7.1271238 8.3235512 8.2317400
7.2276101 6.5749259 6.9226923 7.0062509 5.8357186 6.7839732 8.4230862 7.4679904 7.7218838 5.4602032 7.7748337 7.2645826 8.2677612 8.2251568
7.1771736 6.6734576 6.9145126 6.9063382 5.8726482 6.8434882 8.3984776 7.5492787 7.7415853 5.4246392 7.6631618 7.3570762 8.2024231 8.2909613
7.0445633 6.6925287 6.8588090 6.7479253 5.8238039 6.8606472 8.4490585 7.7363849 7.7021275 5.4060569 7.5871344 7.3548083 8.2120323 8.3622875
7.0380831 6.6251922 6.8760271 6.6338506 5.7696223 6.8044853 8.4024954 7.9020877 7.6221194 5.3706923 7.4873185 7.3854613 8.1638994 8.4006901
6.9802060 6.6767902 6.8030267 6.4713702 5.9074988 6.7026019 8.3868933 7.9848585 7.5076585 5.3574882 7.4613876 7.3922276 8.2155533 8.4729815
6.9662032 6.6690631 6.7765160 6.5078793 6.0080719 6.7189989 8.3079920 8.0678463 7.4334159 5.3019619 7.4851990 7.3178787 8.1759710 8.5445518
6.9726934 6.6879973 6.7294378 6.5660834 6.0252495 6.7434216 8.2318687 8.1932011 7.3505235 5.3281412 7.4390392 7.3884573 8.1938648 8.5443792
7.0071239 6.6898675 6.6648774 6.5191159 6.1144247 6.7963710 8.2341194 8.2247257 7.3075342 5.2763429 7.4154301 7.3849454 8.2418900 8.5780306
7.0957870 6.6960745 6.6614213 6.4997554 6.0826178 6.8518124 8.2998400 8.3445854 7.3596959 5.2419295 7.4308710 7.3588963 8.2328358 8.6026382
7.1785884 6.6109180 6.6012988 6.4713926 6.2290936 6.7973990 8.3526840 8.5478182 7.3899412 5.3099370 7.4084129 7.3974214 8.2158222 8.5007658
7.3089380 6.5050855 6.6874685 6.5898385 6.4675713 6.7621441 8.4342690 8.5636740 7.3395915 5.2683601 7.3340125 7.4626231 8.1599894 8.3805513
7.4384618 6.3541703 6.7664614 6.5554695 6.6413360 6.7379150 8.4352398 8.5883198 7.3418145 5.2105885 7.3178225 7.4370818 8.0037737 8.2820339
7.4716411 6.2857933 6.8955793 6.5820155 6.6734900 6.7459979 8.4374723 8.5377884 7.3769956 5.2251153 7.4070506 7.4394698 7.9267807 8.2361832
7.4578729 6.3726058 6.9183660 6.5591459 6.6984887 6.7066102 8.4077778 8.5766983 7.5144305 5.2243605 7.3807993 7.3453102 7.8312335 8.2895594
7.3906856 6.4196382 6.9405732 6.6742325 6.7266588 6.7030640 8.4008932 8.4192104 7.5390296 5.1899323 7.3513484 7.4155049 7.7824025 8.4307203
7.4331522 6.5421844 6.9641271 6.6882858 6.6118937 6.7191200 8.3255749 8.3874893 7.5590973 5.1884513 7.3897920 7.4345493 7.7914128 8.4330721
7.4179850 6.5633392 7.0280023 6.6638937 6.4813776 6.6833105 8.2770214 8.2424212 7.5259533 5.1374612 7.3775110 7.2551107 7.7831526 8.3470936
7.4767056 6.5076780 7.0347919 6.7189288 6.4855528 6.6792035 8.2557907 8.1350718 7.4633298 5.1662602 7.3983121 7.2428899 7.6965952 8.2793169
7.4405446 6.4540949 7.0185146 6.7237210 6.3776007 6.6823010 8.3732681 8.0797758 7.3584881 5.1766191 7.4224534 7.1874824 7.6099305 8.2435675
7.3366957 6.2838140 6.9708190 6.7303944 6.4356880 6.6690130 8.4342613 8.0587111 7.3638377 5.0473604 7.4784493 7.1756811 7.5314741 8.2300472
7.3857546 6.1488962 6.8073626 6.5880075 6.3426685 6.7091584 8.5095854 8.0568151 7.3635035 5.1080475 7.3819852 7.2254944 7.6898913 8.3358583
7.2588596 6.1248593 6.8871508 6.5601306 6.3245778 6.6570573 8.5734320 8.0577230 7.3927522 5.1463389 7.3515930 7.3274302 7.7052836 8.3690166
7.1230869 6.1444850 6.8198571 6.6423235 6.3064294 6.5900788 8.4598274 8.0849400 7.3573055 5.1461220 7.3031435 7.3218913 7.7483568 8.3790245
7.1604648 6.1812873 6.8388915 6.6881218 6.2367148 6.5941978 8.4537277 8.1344090 7.2948580 5.1909833 7.3279982 7.2961683 7.8689003 8.3425264
7.1309481 6.2391100 6.8041916 6.7229872 6.3021770 6.6144271 8.4599218 8.1659002 7.2667999 5.1443262 7.3332534 7.3383608 7.9031758 8.3382654
7.0663295 6.4298687 6.8432126 6.6764364 6.2933550 6.6532845 8.3661642 8.1391172 7.1487217 5.0683789 7.4640903 7.2021518 7.8410010 8.2592869
7.1782594 6.4196911 6.8584332 6.6953573 6.1723576 6.6695604 8.3523092 8.1291122 7.1259432 5.2567801 7.5155864 7.1523910 8.0027399 8.2060299
7.1419177 6.4246206 6.8715019 6.7481885 6.1118693 6.6234550 8.2527580 8.1639137 7.1107316 5.3307223 7.6520805 7.0504169 8.1165314 8.2419996
7.2778249 6.4518981 6.7999740 6.7585096 5.9788141 6.6405511 8.2428637 8.1591625 7.0321050 5.3520184 7.8173656 6.9779534 8.1476393 8.1925697
7.3673878 6.2933159 6.8430901 6.6506886 5.8802252 6.6554828 8.1982145 8.2570057 7.0271859 5.3414407 8.0424824 6.8968568 8.1320171 8.2270069
7.4838076 6.3117285 6.8435116 6.6860352 5.7979059 6.5468369 8.2177057 8.1768541 7.0076141 5.4615612 8.1055050 6.7856236 8.1789780 8.2130213
7.5244088 6.3377218 6.8384323 6.7824016 5.8739610 6.6147881 8.0368299 8.1777821 7.0664368 5.3935752 8.1010799 6.7503085 8.2181826 8.2597656
7.5714350 6.4210086 6.7458091 6.8008137 5.7623515 6.7112370 7.9201317 7.9941545 7.1232114 5.4982882 8.0911646 6.8360696 8.2421093 8.2584457
7.6347790 6.3799448 6.6584926 6.7699003 5.8103352 6.6951909 7.9117131 7.9749217 7.1312203 5.4662032 8.1674042 6.9822011 8.1353397 8.1458778
7.6114197 6.4797688 6.5030470 6.7247505 5.8523879 6.8420095 7.8935394 7.8547897 7.1624193 5.4240403 8.2768049 7.0230241 7.9640865 8.0853567
7.4904780 6.4052806 6.5138488 6.8308253 5.8449450 6.7545638 7.9622087 7.8119793 7.1693583 5.3627157 8.2952499 7.0109882 7.9331675 8.0600395
7.3438740 6.4258413 6.5806623 6.7826524 5.7716155 6.7076664 7.9299426 7.7108898 7.1631932 5.3877707 8.2931948 7.1065474 7.9944234 8.0676680
7.2139096 6.3939424 6.5194845 6.6880422 5.7241282 6.6933017 7.8723030 7.6565795 7.2206440 5.3434982 8.1708975 7.1891866 7.9079089 7.9994850
7.2210913 6.4491296 6.4514470 6.5680285 5.6912827 6.7909265 8.0142660 7.6087298 7.2596436 5.4201651 8.0844240 7.2341480 7.7934003 7.8327279
7.1598225 6.4414377 6.4538097 6.6639671 5.6963725 6.7692509 7.9241385 7.6300421 7.2447500 5.5418487 7.9518180 7.2316942 7.7564745 7.7449746
7.2232251 6.5939736 6.4505062 6.7923331 5.6780925 6.7112532 7.8784118 7.6454558 7.2481294 5.6316929 7.8779473 7.1967793 7.8535986 7.6054134
7.2772317 6.5666146 6.4834270 6.7525101 5.5655785 6.8351402 7.7692800 7.5942035 7.2707458 5.7068319 7.8860402 7.1238594 7.8860059 7.6565447
7.2324953 6.5906024 6.5758443 6.7709446 5.4376111 6.8125725 7.8529811 7.5144215 7.2004318 5.7457809 7.8615565 7.0665731 7.9905167 7.6882443
7.3305645 6.4986176 6.5579762 6.8801823 5.3434129 6.8128786 7.8882174 7.4004517 7.1825380 5.7842369 7.8104734 7.0182304 7.9248085 7.6776719
7.4396429 6.5424600 6.5143294 6.9399376 5.3032241 6.7149472 7.7824969 7.3946929 7.2485156 5.8708382 7.8040113 6.9335337 7.9170690 7.6901121
7.4295936 6.4776726 6.4907637 6.9775743 5.2681007 6.6384745 7.7586470 7.5107021 7.3678322 5.9398904 7.8354945 6.8800192 7.9856443 7.6990528
7.3572359 6.4312592 6.6125808 6.9331503 5.2985549 6.5404959 7.7061224 7.5266604 7.2286501 6.0077295 7.8522744 6.8671308 7.9820180 7.7576776
7.3769331 6.3491626 6.5749211 7.0466976 5.3075104 6.6158247 7.7700887 7.4585209 7.2877474 5.9754214 7.7804585 6.8543153 7.8742847 7.7375426
7.4413815 6.2253838 6.6628447 7.1263537 5.2921748 6.7198620 7.8470178 7.3953524 7.2032342 5.9058275 7.7684150 6.6805773 7.8262153 7.6006951
7.3858495 6.1500125 6.6380315 7.2505436 5.2916169 6.7330050 7.9083343 7.4511862 7.1865196 5.9025316 7.8765807 6.7010965 7.6645093 7.5756340
7.2814426 6.1373367 6.6262779 7.3637500 5.2880058 6.8103442 7.9647784 7.4560199 7.1405997 5.7668619 7.7709041 6.5876007 7.5837002 7.7212930
7.1776485 6.0369015 6.6067185 7.4817123 5.3868613 6.8516212 7.9778814 7.5808301 7.1081586 5.6759725 7.7578049 6.5631070 7.5379081 7.8513370
7.1272607 5.9481716 6.5725579 7.5217233 5.4847345 6.9539919 8.0349436 7.5571766 7.1883426 5.6187897 7.6571951 6.4408708 7.4431229 8.0629282
7.1715784 5.8631296 6.5930905 7.6007056 5.5344830 6.8678608 8.0445404 7.5283365 7.2285843 5.5661545 7.6131511 6.4842963 7.4381833 8.1071863
7.1457362 5.8308249 6.6559224 7.6205168 5.6483464 6.8891973 8.0426550 7.5513835 7.2517681 5.4702206 7.5651493 6.4800425 7.4883137 8.1485929
7.1951761 5.7260213 6.6278543 7.4788198 5.6794310 6.9015770 7.9573750 7.5524497 7.1755834 5.4759388 7.5585213 6.4694262 7.4683595 8.1738749
7.1578040 5.6524243 6.6124749 7.4484215 5.7047238 6.8853207 7.8682008 7.5510798 7.1798596 5.4513078 7.5850430 6.5457220 7.4376082 8.1690340
7.0596437 5.5760312 6.4619422 7.5119157 5.6639595 6.8432217 7.8439646 7.4418921 7.1629529 5.3079710 7.5894194 6.5116749 7.3894439 8.1723986
7.1535544 5.4791207 6.3317184 7.5995154 5.5329304 6.8130369 7.8471103 7.3516002 7.1779332 5.2250381 7.5615358 6.5523949 7.3197927 8.0862846
7.1696458 5.5193162 6.2376251 7.6336002 5.5189948 6.9254165 7.8877974 7.2654786 7.1649151 5.1513109 7.4615903 6.6765356 7.3693814 8.0137415
7.2449532 5.5526986 6.2960424 7.5947485 5.4486117 6.9180961 7.7988577 7.2209601 7.2559218 5.0828495 7.5572920 6.6596308 7.3573647 7.9892559
7.1762114 5.5338573 6.3146229 7.5022330 5.4286551 6.8650794 7.7795105 7.1274452 7.2486343 5.0425220 7.6528959 6.7802572 7.4153767 7.9624157
7.1739078 5.5777378 6.2965517 7.4445696 5.4803958 6.8725386 7.8098865 7.0721879 7.1845012 5.0175128 7.7094507 6.6618447 7.3600774 8.0755901
7.1849961 5.5370178 6.3476810 7.4369774 5.4734268 6.7299547 7.8599205 6.9795203 7.1781693 5.0147252 7.7482610 6.7118363 7.3120861 8.1543055
7.1944294 5.5192704 6.3213682 7.3704314 5.4883094 6.5961318 8.0985374 7.0153642 7.2464509 4.9982467 7.8057303 6.8394222 7.3381715 8.2083044
7.1817756 5.4554162 6.3470626 7.3918395 5.5395074 6.4792562 8.2908773 7.0278211 7.3539252 5.0457568 7.7998176 6.9649429 7.3130364 8.2138348
7.2114458 5.4477439 6.3196611 7.4707751 5.5315218 6.4308281 8.4024639 7.0319853 7.3833504 5.0074749 7.8815780 7.2054739 7.3803277 8.2055235
7.1853862 5.4813080 6.3930407 7.4543829 5.5202632 6.4452233 8.3153906 7.0903583 7.3582883 4.8692036 7.9177146 7.2239442 7.4036198 8.2189016
7.1438565 5.6454859 6.4025531 7.4524031 5.6569366 6.4994793 8.3693752 7.0529885 7.3633089 4.7428665 7.9820342 7.2797065 7.5329232 8.2301207
7.0644922 5.7206016 6.5114760 7.4383373 5.7331853 6.5549335 8.3606005 7.0561829 7.3169785 4.7251444 7.9912806 7.3133473 7.5366197 8.2789745
7.0542607 5.7140126 6.5935349 7.4799886 5.8136420 6.6876450 8.4047394 7.0609097 7.2442489 4.8204350 8.0286169 7.3058949 7.5716009 8.3202963
7.0671167 5.6360207 6.6205149 7.4780006 5.9455247 6.8308802 8.4951458 7.0523825 7.3766251 4.9378862 7.9619269 7.3203549 7.5149102 8.2625828
7.1059675 5.5658813 6.6682253 7.4361038 5.9586830 6.9801779 8.5527754 7.1137753 7.3214912 4.9281139 8.0135450 7.3217006 7.5120258 8.1547670
7.0803337 5.5437994 6.8033371 7.3972187 5.8881917 6.8726630 8.5425491 7.1254301 7.4433823 4.8470163 8.1236811 7.3828769 7.6504736 8.1009140
7.1678195 5.4798250 7.0218730 7.3250370 5.7903428 6.7528944 8.5347643 7.2336478 7.5327373 4.9556303 8.1142788 7.4121175 7.6377134 8.0211411
7.1440659 5.4634781 7.1086202 7.3834810 5.7271833 6.8155060 8.4703379 7.2300668 7.5371108 4.8870349 8.1476603 7.3989182 7.7085137 7.9640150
7.2385406 5.4665027 7.1333370 7.3138371 5.6962194 6.8073311 8.4040079 7.2422233 7.6254668 4.8811722 8.1147423 7.3443799 7.6027460 7.9438806
7.2468085 5.4838848 7.0843816 7.2757015 5.6947412 6.7424278 8.3692589 7.1327100 7.7019286 4.9112244 8.0798626 7.3099189 7.4723701 8.0088425
7.2030840 5.4975338 7.0374193 7.2750626 5.6922860 6.7179046 8.3573732 7.1823511 7.7095776 4.9638095 8.1628017 7.3585014 7.4455943 8.0576143
7.1882849 5.4379749 6.9433384 7.2860780 5.5459042 6.7298150 8.3964319 7.2254009 7.6730065 4.9877839 8.1071081 7.3384676 7.4317126 8.0484533
7.1851234 5.3725734 6.9976802 7.3278575 5.5972533 6.7408862 8.3359079 7.2948174 7.7203288 4.8977127 8.1002331 7.4108481 7.3834090 7.9755893
7.2100224 5.4423432 6.9771776 7.3347826 5.4738140 6.7658052 8.3360806 7.3340988 7.7461843 4.8078947 8.0814362 7.4134436 7.6156406 7.9770956
7.3210435 5.5106311 7.0847349 7.3860035 5.3965349 6.7816305 8.2270460 7.4060197 7.8383708 4.7526908 8.1284742 7.4483004 7.7316270 8.0316563
7.3364267 5.4784164 6.9790540 7.3548942 5.3821044 6.7643332 8.1982050 7.4126558 7.8083472 4.8188267 8.0423222 7.4633799 7.7695632 8.1201944
7.2984395 5.4451909 6.8900294 7.2154284 5.3011823 6.7242255 8.2028952 7.3798900 7.8758640 4.8605990 8.0356703 7.6257472 7.7655706 8.0545740
7.2081528 5.3479633 6.8492637 7.2678328 5.2171507 6.7768402 8.2161713 7.3019509 7.7316828 4.8590741 7.8247566 7.6202092 7.6586046 8.0102987
7.2701092 5.2925949 6.7873774 7.2187343 5.1882911 6.7110629 8.1482315 7.2562404 7.8207340 4.9525151 7.9082642 7.6387563 7.5318322 7.9663777
7.3321309 5.2849016 6.8929582 7.2705250 5.2085991 6.6280546 8.1861496 7.3270521 7.6936264 4.8430614 7.8508520 7.4771571 7.5804214 8.1282387
7.3662605 5.2653422 6.9916286 7.3108001 5.3121810 6.5086942 8.3538799 7.3243527 7.7191792 4.9019122 7.8911510 7.3749652 7.6349826 8.2483053
7.4001751 5.1878242 7.0509853 7.3391585 5.3333621 6.5564566 8.4435740 7.3987651 7.6888304 4.8354468 7.8808136 7.2479982 7.7126722 8.4364386
7.3407760 5.1755762 7.0803213 7.3732972 5.3608623 6.4648919 8.3682909 7.3248048 7.6894345 4.8447905 7.8967295 7.2455735 7.7820210 8.5331488
7.3806987 5.3184185 6.9986367 7.3789840 5.4408622 6.4394817 8.2873707 7.3395228 7.6324539 4.9176154 7.8709393 7.2427297 7.8371258 8.5491943
7.2388101 5.3810277 6.9775853 7.3200397 5.4995322 6.4397926 8.3791285 7.2880239 7.5296044 4.9110718 7.8493657 7.2472463 7.8823042 8.5572414
7.2604842 5.4103231 6.9885554 7.3600717 5.7592382 6.4738464 8.4368792 7.3223057 7.4651761 4.9576120 7.8594222 7.1349225 7.9078765 8.5518312
7.1504350 5.4406319 7.0595369 7.2719760 5.6913795 6.4213948 8.5835037 7.3143291 7.3703098 5.0058861 7.8258066 7.2109880 7.7882328 8.4065866
7.1168466 5.3594036 7.1234279 7.3650389 5.7218947 6.5144815 8.6377678 7.3436069 7.4630594 4.8254857 7.8300152 7.2333331 7.7912111 8.3600111
6.9931989 5.3338709 7.1855478 7.4258151 5.7354431 6.6024051 8.6529007 7.1888452 7.3110332 4.8082161 7.8564281 7.2867289 7.7217889 8.3408375
7.0589776 5.2617745 7.1637163 7.4752827 5.6951818 6.7052107 8.5610704 7.0719609 7.2511969 4.8374228 7.8969278 7.2576466 7.7749949 8.2262354
7.0000796 5.1859856 7.1991749 7.4011121 5.7037611 6.6991858 8.4784641 7.1267200 7.1823573 4.8398743 7.9175172 7.1849866 7.6981797 8.1819019
7.0129771 5.1360426 7.1556473 7.2827954 5.6699052 6.7382007 8.4417124 7.0232849 7.0826926 4.8272519 7.8601632 7.2017393 7.7547584 8.1749678
6.9898424 5.1121163 7.1897936 7.1388564 5.5340185 6.7546496 8.4460745 7.0440698 7.0496740 4.8785338 7.8523364 7.3074574 7.7517471 8.1992512
6.9150906 5.1081147 7.1000638 7.0734067 5.4038458 6.8019004 8.4197235 7.0756741 6.9945397 4.8488851 7.7693939 7.4101624 7.7615328 8.1524458
6.9062748 5.0969567 6.9319878 6.9925351 5.2909040 6.6731343 8.3142815 7.1023126 6.9869552 4.8827024 7.8003464 7.4933605 7.6662073 8.0846891
6.8462162 5.0580158 6.7535281 6.9685583 5.3318543 6.5857916 8.4113169 7.0980225 7.0093803 4.7323608 7.8174233 7.4073648 7.5187912 8.0583582
6.8474302 5.1598969 6.7230182 6.9791031 5.3478322 6.6132874 8.4056330 7.0751138 7.0982556 4.7401729 7.8853407 7.2336574 7.4942193 8.0970345
6.8637576 5.2224822 6.7412992 7.0456443 5.4820304 6.5479951 8.3153982 7.1568780 7.1195230 4.6955252 7.8363271 7.1951165 7.4448104 8.2645903
6.9401269 5.2310028 6.7984185 7.1218696 5.6157641 6.4860730 8.3102312 7.2551131 7.0339422 4.7226253 7.7928052 7.2041879 7.4644775 8.3139868
7.0334620 5.3678975 6.8177185 7.2199612 5.7469645 6.4604001 8.3371286 7.3615398 6.9940472 4.8122792 7.8164010 7.1813183 7.3807988 8.3829279
7.0435653 5.3574266 6.8659739 7.2505407 5.8356190 6.3840132 8.3497849 7.5094838 6.9765182 4.9268460 7.8446097 7.2584882 7.3770657 8.3240728
7.0623426 5.5154791 6.9449043 7.3332930 5.9157948 6.3301325 8.3048954 7.7074361 7.0188947 5.0624800 7.8173537 7.3103862 7.2715554 8.3116961
7.0451460 5.6582279 7.0365100 7.2785115 5.7583361 6.3094010 8.2406626 7.8191247 7.0665331 5.2977257 7.7344074 7.3724637 7.3470645 8.2581902
7.0175066 5.6739163 7.0669737 7.3172364 5.7154794 6.3198748 8.1965332 7.8310246 7.1576018 5.5262780 7.7142649 7.2952151 7.3188028 8.2783623
7.0238390 5.8026862 7.0241623 7.2974219 5.6156502 6.2705088 8.1226997 7.9272399 7.1384053 5.4500904 7.6396742 7.1791677 7.2835479 8.3883171
7.0082254 5.8235030 6.8969145 7.2735076 5.5649834 6.3219261 8.1355886 8.0567465 7.1788330 5.4873977 7.5760045 7.0972800 7.2973437 8.3600626
6.9938989 5.9459591 6.8310404 7.3107600 5.5965652 6.3825116 8.1344490 8.1623945 7.2678213 5.4430289 7.6254010 6.9843273 7.2370811 8.4127398
7.0641913 5.9672623 6.7466960 7.3708696 5.5402832 6.5203099 8.1785898 8.2458925 7.2877078 5.5389628 7.6350856 6.9395733 7.1834764 8.3027048
7.0911613 5.9721928 6.6392159 7.2802138 5.5658059 6.5047355 8.1372004 8.2720213 7.2114100 5.4443293 7.7145276 6.8920374 7.2900476 8.2140417
7.1661873 5.9251981 6.6140985 7.1233444 5.5979924 6.4747472 8.0632639 8.2236853 7.1272745 5.4596677 7.6208334 6.8699331 7.2718711 8.1354275
7.0935431 5.8545337 6.7374458 6.9420161 5.5026455 6.4366131 8.0851889 8.2146568 7.1073637 5.3386941 7.7353106 6.8808141 7.3437781 8.0206070
7.0718617 5.8055944 6.7451382 6.8741217 5.4355969 6.5145192 8.1606550 8.1870623 7.1111097 5.2047415 7.7874045 6.8776360 7.3728056 8.0181465
6.9464717 5.8693829 6.8782725 6.7991476 5.4925098 6.6121626 8.1349878 8.0766792 7.1481194 5.0708432 7.8347497 6.8606091 7.3575521 8.1297874
6.9447155 5.9072018 7.0692911 6.9192595 5.4235921 6.7484255 8.1822233 8.0345688 7.2238698 4.9853907 7.9062257 6.8759594 7.3823977 8.1061869
6.9360285 5.9212031 7.1866550 6.9030018 5.3847303 6.8697004 8.1075621 8.0462036 7.2821093 5.0046573 7.9439697 6.9008164 7.3987312 8.1470003
6.8492675 5.9280510 7.2179017 6.8878436 5.4873824 7.0423646 8.0159616 8.0396624 7.3112292 4.8728533 8.0323124 6.8706851 7.4121313 8.1621094
6.7943401 5.9201264 7.2475786 6.7812414 5.5316830 7.2093897 7.9147797 7.9862123 7.3096628 4.8756413 8.0347376 6.8970008 7.4710360 8.2047596
6.6458654 5.9389453 7.1802335 6.7815866 5.5620294 7.3309922 7.7857637 7.9301705 7.2615976 4.9040384 8.0593185 6.9286900 7.4203978 8.1764851
6.7233534 5.9981503 7.1366620 6.8819385 5.6187763 7.3001156 7.7901812 7.9042206 7.1929784 4.9564219 7.9761748 6.8843536 7.3664279 8.1392965
6.7249532 6.0486975 7.1737118 6.9952102 5.6859117 7.3195901 7.7956419 7.9485574 7.1154361 5.1277652 8.0013142 6.8080492 7.4171720 7.9815540
6.7277055 6.1449924 7.2659492 7.1054592 5.6777997 7.1377840 7.8073230 7.9385486 7.1296239 5.1849394 7.9826984 6.8386507 7.4029965 7.8510828
6.8811998 6.2096391 7.4058924 7.0777798 5.6337833 7.0450964 7.8233514 7.8131161 7.1915655 5.2811308 8.0271120 6.9330311 7.4128881 7.8973546
7.0223627 6.1900425 7.4690170 7.0883603 5.6963077 6.9516039 7.7941718 7.7145648 7.2317476 5.3960834 8.1575270 6.9742513 7.4774904 7.8232889
7.0490937 6.2034259 7.5045443 7.0532351 5.7005577 6.7691326 7.7931938 7.6923962 7.3072987 5.4937692 8.2473021 7.0045638 7.6143169 7.8901267
7.0143642 6.3044562 7.4999952 7.0562406 5.7018919 6.7048373 7.7690787 7.6363645 7.2599282 5.5659385 8.3587933 6.9748425 7.5549417 7.9699745
6.9661584 6.3724117 7.3834691 7.0709391 5.7367182 6.6849513 7.8385625 7.5086050 7.2674060 5.5420375 8.3268404 7.0626693 7.6046600 7.9807620
6.9665337 6.2077351 7.1717730 6.9806552 5.6506534 6.6707830 8.0431070 7.3919544 7.1346383 5.5972719 8.3250046 7.1611624 7.5737114 7.9449024
6.8776412 6.1163731 7.0780511 6.9661098 5.5561304 6.6775489 8.1323624 7.2712479 7.0421844 5.6566839 8.2853813 7.2197013 7.6340199 7.9251261
6.9097648 6.0018497 7.0219851 7.0086808 5.5097575 6.5975318 8.2019110 7.2780056 7.0197988 5.6916389 8.2219419 7.1658916 7.6049247 7.9750061
6.8148708 6.0224566 6.9116054 6.9985929 5.4945297 6.6548905 8.2109308 7.3138881 7.0905237 5.7701130 8.1531982 7.1926179 7.5692263 8.0312138
6.7532549 6.0231533 6.8130870 6.9280515 5.4322462 6.6523848 8.0997314 7.3047667 7.1074147 5.7861676 8.0944357 7.2027626 7.6046515 8.1247101
6.7238760 6.0229764 6.7259145 6.9042439 5.4138932 6.6996393 8.1625853 7.4913893 7.1923804 5.8109894 8.1119061 7.2988524 7.6266522 8.2012253
6.7876496 5.9620008 6.6852083 6.9760590 5.3492484 6.7740216 8.2794542 7.3889346 7.2398019 5.7134566 8.0551577 7.2927623 7.6063957 8.1492739
6.7312584 5.9516749 6.6660571 6.9198661 5.2289324 6.8224473 8.3579292 7.4272242 7.3452525 5.5136533 7.9937177 7.3659725 7.6032858 8.2387018
6.7126570 5.9493942 6.6388779 6.8519673 5.1184664 6.8866391 8.4732056 7.3985839 7.4357243 5.4073105 7.8857231 7.2554870 7.6593127 8.1843185
6.6008143 5.9278684 6.6720238 6.8983212 5.0718784 6.8781843 8.5860815 7.4182806 7.4814863 5.3541899 7.8613348 7.1415572 7.7541394 8.0776300
6.6067214 5.8890562 6.6615939 6.9490190 4.9934077 6.8195920 8.6076593 7.3498774 7.5029979 5.4778295 7.9220142 7.1052003 7.7992196 8.0708332
6.6322131 5.8412056 6.7182598 6.9711642 5.0943847 6.7989483 8.6957598 7.2851391 7.4452024 5.5325069 8.0116730 7.1464438 7.7183681 8.1941643
6.6677737 5.8834348 6.6437769 7.0473800 5.2194972 6.8101153 8.7482624 7.3005610 7.3932428 5.6010628 8.0478153 7.1566811 7.6572871 8.1622772
6.6646314 6.0081587 6.7133617 7.0839529 5.1523089 6.7255597 8.6878109 7.3905268 7.3330102 5.5713491 8.1064310 7.1846824 7.5895801 8.1672354
6.6396718 6.0994501 6.7019467 7.1037121 5.0918012 6.8142014 8.7332678 7.3770561 7.2657056 5.5077310 7.9723482 7.1834755 7.4460912 8.1570997
6.7028961 6.0920219 6.7243199 7.0367317 5.0998430 6.7054353 8.7050972 7.2731490 7.3077092 5.5309997 8.1697083 7.2768235 7.4530764 8.1797771
6.7583551 6.0226741 6.6144490 7.0527096 5.1188903 6.7195907 8.5955362 7.3853893 7.3930144 5.5261273 8.1137381 7.2849116 7.5131316 8.2148294
6.6918879 5.9579186 6.5777431 7.0265765 5.0348411 6.5750208 8.5221825 7.4038129 7.4373446 5.4780746 8.0922909 7.2739830 7.6155834 8.2090816
6.6116519 5.9613485 6.4136295 7.0707970 4.9764371 6.5770764 8.5457649 7.4070001 7.3317242 5.4873991 8.1186037 7.1389971 7.6068506 8.1151457
6.6644444 6.0125108 6.2601156 7.0180488 4.8218942 6.5104012 8.4913340 7.4542994 7.1811175 5.4809594 8.2116470 7.1112967 7.6504469 8.1126356
6.6984515 6.0234613 6.2782879 7.0316448 4.8699389 6.4495430 8.4410639 7.4802790 7.1317692 5.5583911 8.1762428 6.9402432 7.5935493 8.1692486
6.6668487 6.0340090 6.3633838 7.0649686 4.9593973 6.4093127 8.2949276 7.4710922 6.8703327 5.5379677 8.0830030 6.8933206 7.6273918 8.1719484
6.7666736 6.0672822 6.4226747 7.0758505 5.0967078 6.4735565 8.3700581 7.5259185 6.7662234 5.4969931 7.8942237 6.8801503 7.5988684 8.0777702
6.9110680 6.1029844 6.4518404 7.1869354 5.1736083 6.5144401 8.4471998 7.6716795 6.7433105 5.5443935 7.7729192 6.8287859 7.6029444 8.1826906
6.8255281 6.1934366 6.4850578 7.3008838 5.2305989 6.4278622 8.5180235 7.6724181 6.8472533 5.6133137 7.7827902 6.9206758 7.4570074 8.2860708
6.8137522 6.2654581 6.5140743 7.2420702 5.2919083 6.6217284 8.5579062 7.7851009 6.7791142 5.6213374 7.7235451 7.0769148 7.4055810 8.3545055
6.8121753 6.2905946 6.5527792 7.2241993 5.4419270 6.6291146 8.4461613 7.8078747 6.8009491 5.5922818 7.6856771 7.0703859 7.3957090 8.3602343
6.8328815 6.3229394 6.5786042 7.2462416 5.6291380 6.6063037 8.4298706 7.7949529 6.8469877 5.5406990 7.6622605 7.2442274 7.5148473 8.3502083
6.8598499 6.3492560 6.6030126 7.2657762 5.8155184 6.5246606 8.4975138 7.8103933 6.7787137 5.4078608 7.6929693 7.3835368 7.5819712 8.3557005
6.8656931 6.2423320 6.6362071 7.2441401 5.8621011 6.4743161 8.5526133 7.8548231 6.9514008 5.3467860 7.5967216 7.5463214 7.7627077 8.2918987
6.8165607 6.1009159 6.6393213 7.2114787 5.9529595 6.4626060 8.6018257 7.8318353 6.9249253 5.3736000 7.5014415 7.7123752 7.8979850 8.3260231
6.8163848 6.0152845 6.6183891 7.1737761 6.2128401 6.4803367 8.5142212 7.8688316 6.9275169 5.4954934 7.4828587 7.7922688 8.0033197 8.2217302
6.8371806 5.9582119 6.7059436 7.0628209 6.2961612 6.5105152 8.4429188 7.9327583 6.9000092 5.5184531 7.4141707 7.8256321 7.9800510 8.2278700
6.9368224 5.8951573 6.7727499 7.0495729 6.3482375 6.5204659 8.2542582 7.9746928 6.7750506 5.4932613 7.4647541 7.9773779 8.0627003 8.1888666
6.8824854 5.9078093 6.7695184 6.9652777 6.2816224 6.5982428 8.1435413 8.0034208 6.7280083 5.5368471 7.4927235 7.9584575 7.9475546 8.2765045
6.8351922 5.9120946 6.7534771 6.9051991 6.2434549 6.6331329 8.0367775 8.0081062 6.6869073 5.3879676 7.4846749 7.9895530 8.1174326 8.4367008
6.9601693 5.9722600 6.7572393 6.9163237 6.1442084 6.6329188 7.9678731 8.0391417 6.7383928 5.4629354 7.5340943 8.0049295 8.1222773 8.5041132
7.1063757 5.9413824 6.6708636 6.8887858 6.0482230 6.7623019 7.8822007 8.0598564 6.7226553 5.4468684 7.5875092 7.9677634 8.0926361 8.5554543
7.1160398 5.9941978 6.6285748 6.8919115 5.8147869 6.9392524 7.7481694 8.0941868 6.8123436 5.3767934 7.6434112 7.9449100 8.0609894 8.4802542
7.0792770 6.0729961 6.5896444 6.9007235 5.8840995 7.0200138 7.6519589 8.0464220 6.8281493 5.3728948 7.7653193 7.8505449 7.9905467 8.3110466
7.1383739 5.9327607 6.6224666 6.9846082 5.9879351 6.9519343 7.4918752 8.0352764 6.8626304 5.3320842 7.7488956 7.7862482 7.9003596 8.1029530
7.1517839 5.8768730 6.7493606 7.0453820 5.9699225 6.9384551 7.5471478 8.0563879 6.7969580 5.3554239 7.8092918 7.8137879 7.9522610 8.0478735
6.9696498 5.9286485 6.7426367 7.1324954 5.8948245 6.7805681 7.5426226 8.2906818 6.8532872 5.5045166 7.7487516 7.7873025 7.9812603 8.0766649
6.9642749 6.0131502 6.8159938 7.1083531 5.8182669 6.7098951 7.6061521 8.4139214 6.8228192 5.5263510 7.8011112 7.7954702 7.9074917 8.0462399
6.9557619 6.1213684 6.7856665 7.1056938 5.7180004 6.6747031 7.6578770 8.3856192 6.8105216 5.5646667 7.9194798 7.7512612 7.7378745 8.0831385
6.9705286 6.1639867 6.8333831 7.0686955 5.6348858 6.5883026 7.6960192 8.4226313 6.8685260 5.6086054 7.8808470 7.8287349 7.6076865 8.1196938
6.9229231 6.1399369 6.7954254 7.0944371 5.6244102 6.4956579 7.6366549 8.4193306 6.9658380 5.6341739 7.8844695 7.8860040 7.6462817 8.1272192
6.9183865 6.1021385 6.7534294 7.0489693 5.5748029 6.3635039 7.6611495 8.4218416 6.9219685 5.6167660 7.8607841 7.9743271 7.6710749 8.0763588
6.8719110 6.1128883 6.7609892 7.0564470 5.5748963 6.3742166 7.6084552 8.4813871 6.9038692 5.6452103 7.8171058 7.9833984 7.7321987 7.9239845
6.8203969 5.9522018 6.6741729 6.8689098 5.6345992 6.4111757 7.6464062 8.4898195 6.8971367 5.6791630 7.9995794 8.0013981 7.8040557 7.8108287
6.7238712 5.9363503 6.6823621 6.9054470 5.7704639 6.5450191 7.5691657 8.4023066 6.9111671 5.6875672 8.1945152 7.9262648 7.7244692 7.7342577
6.6289544 5.8664598 6.7691026 6.8975153 5.8330517 6.5201120 7.6697631 8.4747972 6.8420529 5.5716343 8.3272305 7.8599095 7.7553339 7.6865244
6.7074785 5.8997388 6.8424301 6.9201431 5.8992605 6.5390153 7.7355132 8.4343634 7.0632997 5.5678816 8.2303305 7.8617234 7.7452707 7.6786966
6.5982852 5.9360924 6.8791599 6.9331560 5.9656587 6.4185252 7.7101293 8.3733292 7.0635819 5.6019025 8.1252394 7.7466669 7.8973517 7.6846695
6.5511289 5.9475479 6.8123326 6.9975038 5.9760795 6.3180647 7.6894746 8.3428679 7.0991640 5.5425434 8.0320826 7.6058230 7.8891764 7.7114773
6.4941297 5.9360862 6.8883781 6.9848361 5.9359608 6.2829828 7.6903076 8.2318182 7.2196083 5.6278367 7.9034491 7.6875896 8.0712366 7.7074108
6.5679851 5.8441033 6.8686352 7.1122136 5.9918971 6.4108691 7.6629968 8.0953159 7.3135080 5.5435767 7.7577815 7.6685143 8.1872168 7.6758413
6.6095996 5.9720006 6.8749046 7.1486006 5.9750624 6.3959451 7.7566571 8.0233936 7.2989359 5.5406528 7.8038344 7.6064119 8.2826996 7.5925617
6.6278462 5.9586077 6.6807666 7.1187196 5.9982929 6.4337392 7.9068742 8.0451040 7.3190742 5.3981190 7.8247089 7.5144463 8.3984709 7.5612149
6.5884476 6.0991483 6.6660509 7.0472922 5.9804673 6.3948545 7.9390125 7.9512873 7.3156023 5.3631840 7.8036838 7.4174423 8.4869604 7.5566993
6.6050687 6.0990448 6.5345297 7.0537167 6.0775743 6.4017587 8.0243883 8.0899353 7.2891150 5.1461811 7.8235941 7.4432068 8.4457388 7.4734449
6.6341248 6.0408483 6.5161047 7.0205574 6.1396160 6.4286065 7.9731617 8.1607094 7.3499546 5.1633964 7.8228254 7.5323811 8.4293089 7.4900603
6.6641865 6.0271382 6.5662079 6.9916816 6.1738863 6.5625963 8.0078297 8.1643057 7.3781219 5.1876431 7.8918118 7.6066895 8.3641939 7.4456000
6.5935636 6.0059986 6.5471749 6.9736638 6.1343865 6.5669761 7.9181871 8.1539116 7.5002236 5.1609936 7.8257208 7.7124748 8.3871365 7.4409218
6.5462875 5.9312320 6.5747972 6.9649944 6.0557146 6.4867649 7.8804808 8.0857697 7.4993143 5.1232295 7.8056564 7.8282194 8.5178623 7.4492335
6.4303231 5.9415989 6.5951729 6.9712210 6.0671940 6.5216007 7.8983660 8.0213213 7.4807415 5.1258640 7.8144965 7.9025126 8.5713787 7.4732404
6.4027233 6.0056982 6.7111311 6.8753319 5.9752135 6.4672227 7.9670172 7.9994516 7.5479293 5.0113387 7.8001261 7.8738055 8.5918846 7.3748975
6.3652735 6.0918412 6.8209949 6.8392935 5.8891096 6.4416084 8.0512228 8.0039473 7.5784378 5.1195741 7.7961426 7.7570210 8.5792999 7.4022613
6.4319601 6.1487551 6.9796901 6.8516378 5.7192364 6.3329654 8.1120872 7.9798493 7.6450992 5.1195688 7.8289809 7.6700091 8.5696659 7.5161023
6.5665150 6.1222029 6.9529910 6.7194977 5.5905614 6.2515740 8.1694298 7.9270201 7.6352744 5.0744081 7.7391510 7.5166874 8.5752888 7.5152426
6.6738925 6.1645184 6.9738603 6.8036575 5.4860468 6.1627564 8.1706448 8.0666008 7.5598798 5.0744162 7.6503019 7.4818292 8.6141281 7.5977244
6.7323146 6.1174617 6.9562774 6.8268075 5.4639883 6.1184206 8.2081041 8.0481014 7.4736023 4.9815736 7.5979981 7.6027527 8.5591478 7.7140193
6.7983813 5.9702368 6.9219956 6.8105083 5.5225334 6.0695829 8.2063828 7.9248471 7.4039416 4.9834418 7.5000367 7.5640073 8.5443096 7.8627305
6.8630476 5.9465322 6.8388925 6.8254499 5.6219687 6.0638723 8.0902414 7.9030452 7.2853856 5.0429788 7.5463758 7.5238876 8.5534334 8.0584469
6.9181471 5.8687921 6.8557978 6.7578483 5.6668839 6.0149493 8.0456743 7.9390359 7.2697210 5.0396395 7.7140203 7.5081835 8.5652008 8.1104164
6.9236832 5.8821735 6.9096055 6.6732616 5.8360529 5.9519057 8.0809937 7.9657965 7.1977124 4.9676623 7.7737136 7.6448560 8.6341496 8.1753569
7.0037994 5.9433699 7.0234289 6.7082300 5.9233880 5.9249449 8.1829042 7.9833250 7.2551003 5.0237622 7.9299984 7.6178546 8.5088282 8.2091217
6.9883089 6.0393214 6.9886928 6.6679883 5.9353914 5.9347200 8.2625618 7.9325042 7.3013401 4.9680872 7.9854016 7.5450253 8.5178576 8.2098265
6.9782290 5.9718833 7.0609479 6.6430440 5.9620066 5.9180112 8.2926941 7.8970923 7.3706818 4.9360757 8.1583767 7.4643750 8.4097080 8.1572132
6.9121232 5.9540267 6.9909549 6.4969029 5.9497223 6.0215158 8.3989592 7.8614674 7.4963050 4.8594308 8.2615681 7.4859147 8.4291124 8.1495857
6.9620614 5.9002671 7.0267944 6.4518156 5.9581790 6.0204701 8.4828215 7.8640943 7.6608224 4.9540071 8.3380728 7.4406209 8.4702415 8.1565704
6.8210230 5.9757714 7.0037584 6.4747424 5.9901562 5.9651265 8.4750824 7.8955317 7.7411404 5.0048962 8.2224293 7.4818659 8.5546799 8.0711918
6.7074466 5.9729600 6.9874825 6.4399705 6.0460672 5.9221911 8.4389057 7.7878690 7.8589888 5.0323501 8.2956762 7.5323300 8.5993290 8.0821028
6.5869365 5.9362440 7.0498233 6.4631767 6.0585794 5.8869443 8.4999475 7.6837864 7.8365698 4.9966168 8.1501722 7.5558915 8.6779451 8.0456610
6.4581223 5.8514171 6.9978008 6.4188495 6.1777558 5.9279995 8.6147709 7.6009817 7.8000216 5.1090407 8.2036858 7.6377311 8.7792501 7.9880261
6.4979653 5.8348722 6.9002166 6.3354578 6.2037230 5.8757339 8.5821676 7.7256503 7.8082943 5.1812835 8.1310358 7.6561518 8.8400869 8.0361118
6.4483380 5.9020076 6.8667197 6.2363005 6.2752924 5.7690701 8.5906410 7.6181026 7.6654406 5.2628894 8.1670313 7.5521455 8.8409405 7.9409232
6.4335499 5.8565488 6.9302211 6.2040963 6.2689509 5.8156042 8.5931549 7.7410083 7.5933113 5.3030210 8.1187124 7.4027305 8.8098545 7.9257298
6.4844346 5.9026022 6.8805718 6.1462727 6.3343821 5.9499254 8.6005392 7.7422547 7.5216188 5.4812875 8.1855812 7.4672470 8.8508530 8.0782661
6.5121884 5.8914423 6.9326439 6.1617327 6.4131203 6.0022140 8.6387520 7.7593150 7.5015345 5.5001545 8.1539841 7.4188714 8.8346739 8.0710812
6.6319332 5.9527998 6.9705052 6.1828523 6.6264782 5.9826174 8.8405972 7.7610536 7.4751096 5.4158506 8.1677361 7.4793444 8.6782579 8.1620121
6.8075109 5.9923964 6.9871221 6.0080953 6.6593328 6.0536442 8.7290869 7.6502032 7.4739223 5.3923302 8.1445827 7.5782022 8.5720091 8.2015400
6.9766059 5.9649572 7.0322275 6.0443969 6.5840240 6.1509385 8.6864910 7.7512140 7.3739963 5.4264302 8.2491293 7.6600375 8.4643707 8.3664703
6.9870405 6.0839939 7.1233239 5.9112535 6.6436667 6.2605619 8.7120857 7.8112168 7.4810157 5.4396892 8.2215109 7.6708560 8.4044304 8.3340788
6.9533653 6.2067394 7.0931125 5.8546271 6.6456223 6.3578649 8.7602301 7.9133010 7.4580326 5.4923372 8.1153631 7.6509709 8.4181528 8.3353653
6.9694009 6.3116755 7.1282034 5.9090543 6.6734858 6.4079542 8.8438196 8.0307732 7.5644674 5.4687929 8.0550537 7.7218370 8.3276243 8.3028364
6.8973360 6.2671180 7.1313286 5.9104681 6.6562967 6.5086474 8.8947392 8.1409092 7.5485396 5.4692063 8.0097790 7.7293148 8.1158829 8.3270845
6.9099398 6.2935939 7.0482998 5.9358950 6.7947006 6.4961834 8.8955669 8.0305147 7.5608101 5.4317183 7.9436579 7.7786293 8.0701323 8.4032669
6.9046011 6.3201313 7.1421552 5.8947582 6.9556994 6.5547261 8.9460697 7.9818487 7.6837392 5.3805704 7.9370837 7.7490678 7.9323854 8.4622240
7.0137887 6.2805963 7.1477704 5.9243917 6.9726944 6.5919981 9.0577908 7.9315157 7.6912427 5.3787222 8.0527515 7.7209654 7.6814775 8.5102091
6.9516950 6.2007260 7.0973892 5.8710208 6.9077325 6.5882401 9.1285515 7.7976470 7.8760633 5.3750763 8.0887442 7.6611958 7.5403833 8.5512838
6.9869819 6.2511363 7.1419973 5.7794476 6.9862051 6.5950494 9.1307344 7.7332954 7.9783750 5.3823962 7.9954276 7.5718136 7.4220414 8.5771475
7.0550065 6.2608142 7.1358190 5.6953230 6.9948735 6.5067482 9.0617495 7.6441693 7.9725523 5.3829193 7.9139519 7.5282717 7.4114265 8.5478678
7.0222559 6.3221698 7.1684270 5.6280661 6.9051218 6.4714222 8.9610720 7.5685391 7.8840995 5.4139895 7.8217063 7.5280404 7.4493022 8.4976797
6.8453422 6.3401117 7.2706518 5.6081829 6.8990932 6.5214782 8.7927265 7.5209188 7.8566670 5.5193968 7.8928695 7.5870323 7.4369693 8.4156446
6.7787929 6.2420244 7.3137136 5.4240766 6.9119120 6.6187096 8.7120409 7.3671651 7.8557124 5.5840321 7.8936820 7.5964775 7.4185109 8.4430332
6.6693997 6.1993022 7.3697667 5.4112597 7.0256166 6.6950436 8.7041388 7.3404112 7.8298044 5.5868917 7.9581099 7.4900913 7.3919411 8.3121653
6.6532822 6.0996151 7.5023241 5.5872593 6.9439578 6.7706985 8.5757236 7.2854996 7.8359656 5.5685668 7.8041840 7.4987016 7.4956226 8.1686277
6.6478219 5.9552121 7.4955702 5.6234617 6.7902179 6.8024101 8.5343418 7.3471613 7.9134765 5.5782361 7.8558741 7.6314006 7.6295590 8.0890036
6.7015209 5.9491739 7.4708691 5.5985265 6.7203550 6.8857479 8.5077858 7.3251176 7.8720107 5.5619602 7.8618751 7.6121497 7.7726483 8.1280785
6.7235322 5.8240399 7.4273248 5.5692501 6.7490301 6.7995777 8.5427408 7.2896423 7.9764833 5.5037432 7.9031453 7.6174974 7.8319979 8.0838165
6.6305957 5.6793704 7.3454676 5.5482726 6.7090473 6.7451682 8.5573587 7.3900261 7.9868975 5.4551077 7.9548616 7.6151481 7.6904821 8.1336670
6.5777779 5.6016622 7.1932602 5.4912090 6.7672982 6.7925386 8.5931787 7.4263668 7.9270792 5.3845873 7.9872751 7.5415583 7.6391773 8.1284847
6.5563898 5.4988112 7.1719069 5.5371089 6.6966438 6.7352595 8.5982466 7.3981280 7.9563699 5.3971024 7.9394727 7.4831200 7.5253963 8.1650820
6.5372968 5.4603910 7.1206784 5.4768977 6.7010169 6.6693220 8.5773726 7.5030828 7.9999256 5.5066991 7.9543953 7.6060753 7.5532136 8.2404861
6.5341477 5.4015493 7.0565610 5.4384146 6.7025247 6.6091757 8.4967985 7.4567146 7.9989963 5.6864414 7.9492331 7.5891814 7.4452748 8.1944027
6.5555148 5.3448100 7.0549159 5.4025068 6.6105313 6.5505233 8.4243565 7.5353084 7.9952054 5.7948651 7.9673061 7.5470133 7.3661208 8.2791729
6.5225973 5.3086996 7.0934210 5.4247575 6.5367455 6.3829956 8.3651943 7.4559579 7.9933171 5.6681242 7.8658113 7.4666095 7.3848915 8.1517735
6.5291381 5.3922462 7.0529809 5.5234914 6.5527282 6.3470359 8.3889942 7.4072447 7.9462442 5.6449866 7.8237953 7.4104753 7.5342016 8.0103760
6.4817820 5.4383726 7.0549493 5.6858501 6.5316954 6.2174172 8.4025869 7.3438106 7.8741131 5.6747575 7.8671827 7.4335747 7.5888128 7.8680587
6.4956708 5.5471749 7.0396481 5.7963414 6.5845008 6.2423477 8.3669052 7.2746124 7.7594523 5.7651768 7.8778896 7.4181027 7.6461658 7.8284416
6.4289923 5.7061176 7.0213094 5.8814774 6.6044383 6.2767248 8.3380518 7.3024049 7.7441502 5.7680306 7.8460007 7.4587231 7.7874842 7.8625674
6.4802270 5.7705736 6.9815836 5.9254904 6.5739002 6.2982101 8.3735199 7.2258830 7.6625595 5.7165508 7.7911992 7.5223398 7.8325453 7.8522010
6.4126968 5.8236461 7.0086088 5.9718480 6.6360693 6.2597809 8.4113379 7.1935930 7.7481008 5.6953254 7.6944389 7.5261087 7.8772082 7.9432054
6.4347863 5.8946939 7.0117068 5.9906583 6.6049542 6.2045159 8.4030561 7.1728115 7.7188206 5.7549086 7.6993461 7.5648470 7.9886718 8.1023550
6.5350347 5.8866649 7.0886254 5.9038610 6.5459156 6.1794019 8.2356644 7.2737794 7.7964897 5.9070406 7.6740565 7.5140672 7.9170423 8.0262566
6.5221891 5.6820378 7.0263572 5.8737245 6.4817805 6.0664573 8.1040678 7.2969723 7.7879229 5.9029198 7.7221980 7.4889336 8.0099955 8.0096312
6.5355573 5.6539316 6.9315448 5.9710264 6.4126725 6.0189958 8.0262241 7.2519870 7.7951269 5.8200593 7.6836634 7.4055772 7.9656177 7.9359016
6.6245565 5.5771542 6.7719445 5.8713670 6.2081409 6.0242572 8.0755606 7.1454229 7.7461476 5.8288431 7.7430644 7.3427339 7.9321008 7.9769254
6.6655679 5.5584140 6.6681643 5.7969918 6.1648378 6.0852580 8.1268969 7.0920181 7.7160726 5.8103895 7.7290492 7.2818503 7.9532895 8.0166359
6.7290740 5.3951292 6.6190262 5.7016087 6.0939932 6.2524190 8.2009659 7.0059357 7.7061758 5.6651435 7.7279038 7.3245697 7.9850168 7.9332633
6.6805687 5.3510451 6.5949821 5.7229223 6.0700421 6.3025322 8.2601652 7.0159726 7.8409853 5.6462245 7.8710060 7.1775694 8.0771465 7.8970375
6.6502857 5.3114462 6.7919283 5.7060456 6.0453939 6.4239268 8.1935501 7.0586066 7.8832102 5.6903296 7.8332520 7.1440682 8.0381136 7.8987732
6.6328783 5.1805348 6.9336891 5.6030302 5.9595747 6.5510354 8.1810627 6.9997287 8.0494070 5.6924653 7.7808452 7.1933188 7.8804960 7.8135071
6.5925999 5.1555233 7.0193558 5.6822023 6.1581817 6.6951013 8.2048244 7.0651107 8.0627508 5.5751944 7.5954871 7.2430658 7.7837815 7.8395925
6.5302730 5.1605458 7.0187368 5.6936545 6.1621728 6.8300166 8.2061405 7.1753097 8.0222502 5.4738798 7.6106305 7.2949262 7.7683697 7.8102961
6.5128651 5.2493334 7.0798612 5.6973796 6.1541567 6.8610139 8.1334648 7.2846355 8.0631380 5.4205766 7.5852523 7.2788792 7.6903133 7.9027348
6.5473757 5.3247185 7.1478863 5.8221312 6.1801028 6.8124275 8.2434196 7.2166066 8.0762234 5.3584199 7.5294299 7.3467383 7.7614655 7.9075823
6.5805902 5.5565519 7.1804066 5.9665575 6.2697053 6.8583260 8.3274574 7.1245785 7.9636102 5.3630719 7.5330911 7.3572836 7.6672864 7.7970471
6.5663571 5.6005144 7.1810188 6.0312271 6.2758603 6.7516012 8.3920860 7.1876459 7.7691479 5.4209514 7.5132174 7.3440371 7.6381612 7.8026266
6.3630571 5.7080936 7.2548966 6.2283912 6.2328863 6.6682601 8.4448366 7.1994605 7.5718160 5.4304147 7.4682584 7.2879720 7.5660553 7.6601071
6.3193293 5.7092471 7.2421160 6.3198352 6.2641344 6.6961684 8.5084906 7.2049365 7.3153777 5.4009800 7.3794837 7.3151870 7.5416870 7.6101542
6.3538580 5.6406984 7.2895613 6.4512076 6.1800928 6.7494574 8.5127344 7.1387749 7.2230883 5.3872242 7.3762264 7.3353038 7.6319475 7.5731106
6.3931627 5.6304660 7.2712126 6.4922662 6.2173080 6.6532311 8.5176239 7.0582871 7.1135154 5.3971486 7.4710040 7.3882995 7.5811558 7.6254983
6.3496461 5.6044812 7.2614746 6.4991589 6.2186069 6.6955972 8.5013981 6.9475150 7.1521287 5.4536924 7.4099436 7.4702115 7.6492572 7.5286756
6.2802143 5.5218620 7.3029442 6.4041896 6.2501082 6.8087029 8.5528049 6.8891859 7.1294022 5.3972378 7.3948159 7.5648165 7.6835918 7.4406524
6.2406502 5.5434093 7.3414755 6.4456377 6.2946653 6.6830835 8.6485271 6.8005986 7.1186581 5.3849669 7.5003195 7.5665975 7.7198868 7.4605007
6.2208786 5.5114794 7.2403684 6.3203354 6.2153606 6.6115022 8.6923399 6.8916779 7.2246184 5.4971843 7.5258126 7.4656672 7.6542916 7.4474545
6.2487249 5.5963054 7.1775594 6.3607907 6.1495128 6.3921351 8.7044106 6.8713593 7.2672820 5.5387883 7.5316439 7.3219233 7.7121220 7.4183059
6.1771555 5.5557470 7.1110196 6.2516046 6.0658031 6.4507232 8.6910734 6.8772645 7.3727174 5.6376381 7.5792189 7.2854061 7.6467633 7.3805795
6.2515588 5.4997292 7.1175900 6.2021723 5.9740095 6.5425887 8.6601725 6.8941393 7.3297167 5.7882323 7.6631770 7.0903435 7.6295457 7.3600502
6.4433985 5.5425220 7.1203957 6.0377798 5.8970571 6.5564213 8.5754538 6.9734235 7.3689098 5.8705559 7.5861640 6.9862666 7.6571360 7.2665243
6.6428390 5.5590649 7.0561647 6.1473317 5.8107762 6.6359329 8.5957422 7.1250272 7.4644384 5.8320236 7.5282259 6.9815016 7.5265589 7.2589345
6.7021847 5.5919552 6.9756718 6.2629681 5.8337049 6.6865344 8.5281544 7.2328620 7.5214849 5.8153634 7.7257075 6.9574895 7.5231829 7.2302580
6.6564155 5.6450462 6.8066730 6.3178482 5.9006720 6.5988655 8.5038080 7.2474489 7.4520736 5.8152814 7.8107190 6.9354792 7.5226235 7.2283139
6.6265616 5.7003579 6.7583570 6.2894716 5.8895020 6.4683547 8.4947166 7.2496610 7.4345675 5.7697043 7.9093642 6.9207630 7.5762672 7.2627435
6.5818186 5.7003722 6.8218575 6.3465695 5.8382525 6.4886785 8.4517279 7.3294768 7.4113340 5.6986055 7.9418964 6.9848905 7.6148839 7.2641687
6.6744695 5.7679090 6.9105768 6.2789140 5.9171839 6.6222320 8.2979012 7.3590074 7.2846384 5.6652937 7.7775698 6.9823961 7.7791748 7.3029113
6.6716356 5.7568808 6.9203119 6.1584969 5.8935175 6.6260152 8.2569637 7.3614044 7.2492661 5.5971589 7.7652173 7.0842171 7.8552785 7.3768911
6.7177401 5.6546617 6.9155154 5.9600773 5.9947896 6.6427093 8.2344761 7.2757983 7.1155782 5.5794020 7.8055019 7.0938249 7.9075046 7.3931394
6.6130862 5.6316376 6.8995752 6.0187654 5.9190845 6.7061901 8.2474575 7.2414737 7.0255079 5.4524674 7.7515326 7.1456151 7.8724685 7.3635349
6.4672294 5.5451899 6.9058833 6.0504980 5.8651614 6.7556629 8.2052450 7.1865144 7.0239987 5.4552774 7.7734675 7.1604562 7.8458781 7.2889724
6.3575597 5.5416746 6.8386092 6.0329351 5.8192372 6.7944422 8.2249727 7.1376395 6.9743242 5.4065909 7.7771773 7.1349053 7.7247190 7.3166389
6.3411179 5.3990011 6.7750158 6.1611595 5.9124069 6.9237618 8.3141079 7.1130629 6.9421835 5.4763927 7.7388692 7.1403446 7.7696214 7.3167167
6.4396796 5.4067225 6.6856337 6.0814919 5.9711690 6.9153643 8.2134533 7.1848950 7.0269151 5.5294905 7.7183604 7.0565472 7.7711596 7.4914985
6.6127086 5.4788914 6.6015224 6.1137953 5.9249229 6.9526300 8.1764860 7.3242798 7.0832796 5.4982271 7.6188393 7.0047565 7.8050275 7.6575217
6.7997503 5.4867587 6.5336914 6.2339296 6.0481668 6.9160557 8.1032400 7.3656473 7.1509347 5.4596496 7.5983186 6.9609876 7.9045782 7.7953992
6.8443766 5.5910211 6.4325953 6.2006178 6.0295868 6.9302344 8.0502186 7.3288507 7.1676345 5.3378901 7.5986776 6.8428712 7.9951444 7.9777875
6.8054767 5.6294360 6.4303780 6.0925593 6.0135589 6.9918313 8.0207949 7.2915139 7.2280779 5.2241001 7.5498686 6.8111577 7.9366126 7.9704289
6.9009595 5.6064801 6.2795062 6.0657582 5.9378381 6.9232626 8.0372581 7.3058782 7.1698470 5.1208525 7.4853678 6.9019971 7.8031535 7.8937998
6.9995117 5.5034165 6.2425280 6.0806046 5.8482418 6.8384061 8.0498705 7.2530184 7.1443429 5.1538668 7.4759064 7.0434914 7.6939716 7.8386106
7.0298419 5.4804106 6.3070068 6.0831995 5.8955116 6.8315969 8.0834217 7.3780909 7.1823707 5.1443868 7.5311518 7.1653585 7.7065392 7.7652640
7.0586176 5.5084133 6.2744641 6.1365418 5.8730059 6.8704777 8.1119556 7.3935747 7.1601686 5.2054672 7.6468325 7.2168736 7.6494451 7.7334166
7.0063272 5.5643568 6.3754196 6.2217407 5.9092579 6.8610363 8.0052509 7.3743863 7.2508526 5.3095775 7.6910768 7.1556273 7.5756431 7.6152248
6.9062529 5.5922809 6.3864899 6.2668290 5.9975209 6.8755693 8.0724993 7.1920533 7.2683945 5.4573197 7.7727351 7.1452222 7.5297513 7.4217148
6.9364872 5.6255388 6.4445233 6.3704281 6.0610981 6.8587236 8.1225853 7.1745501 7.2813439 5.3937302 7.7785830 7.0092649 7.4551220 7.3890147
6.9345345 5.5914168 6.5505242 6.3524299 5.9620137 6.8258514 8.1684637 7.1826491 7.2512512 5.4363174 7.7434487 6.9359188 7.4545908 7.3797221
6.7959070 5.6459613 6.6474142 6.3510437 5.9567199 6.9100823 8.2643785 7.2051039 7.3441296 5.4734621 7.7174454 6.8245597 7.4588289 7.3499289
6.7460637 5.6970577 6.7694554 6.4400811 5.9613819 6.7959046 8.3242130 7.3168225 7.1764956 5.4629540 7.6501613 6.7352023 7.3884130 7.3750191
6.7620592 5.5709748 6.8044930 6.4042597 6.0218744 6.8533912 8.2967834 7.3124847 7.1790829 5.5345316 7.6708117 6.7061996 7.4977055 7.3055372
6.7980151 5.4689665 6.7850556 6.5293703 5.9427309 6.8125238 8.3168821 7.4204946 7.1945586 5.6175637 7.7192068 6.5570250 7.5953064 7.2377868
6.8566298 5.3618770 6.8028321 6.5227284 5.9681134 6.8415880 8.2081871 7.3437133 7.1301084 5.6405034 7.7007027 6.6485868 7.6073084 7.1896973
6.7500873 5.2427020 6.8348784 6.5885372 5.9860644 6.7488093 8.1134052 7.3209682 7.1229572 5.5874081 7.6242971 6.6404037 7.7282710 7.1905131
6.8103328 5.2842536 6.7668734 6.6388464 5.9856057 6.6752362 8.0336637 7.3064480 7.1115746 5.6294265 7.5825281 6.7354012 7.9243865 7.2158418
6.7185292 5.2797775 6.8327928 6.5702233 5.9581995 6.7548470 7.9414506 7.3704400 7.1149426 5.6089644 7.6739016 6.8057404 7.9477224 7.2468605
6.7814603 5.2057858 6.9061356 6.6050830 5.9558744 6.8478699 7.8936338 7.4224997 7.1325693 5.6255350 7.7427549 6.7952132 7.9371309 7.3016047
6.7331529 5.1218872 6.8936315 6.5337439 5.8668990 6.8763776 7.7722964 7.6564660 7.2766061 5.6058111 7.7314830 6.7929115 7.8691020 7.2720923
6.8246655 5.1298647 6.9581161 6.5310602 5.8682127 6.8957162 7.7238050 7.5573702 7.3211584 5.5972013 7.7798548 6.7466679 7.7996998 7.4084053
6.8235612 5.1437931 6.8758254 6.4859786 5.8539329 6.9560814 7.7591686 7.6419978 7.3679366 5.5124116 7.7994099 6.7573276 7.8964634 7.4698243
6.7573590 5.1222258 6.8389916 6.4260397 5.9067440 7.0335464 7.8087020 7.6724496 7.4976058 5.5158715 7.8406606 6.7002754 7.8491902 7.5909872
6.7960205 5.1949716 6.8156376 6.4892311 5.9850144 7.0764141 7.7860956 7.7452369 7.5899510 5.4565578 7.8567801 6.7575846 7.8771119 7.6328058
6.6598697 5.3023887 6.8666296 6.5551581 5.9969740 7.0434198 7.8046012 7.7530136 7.6417294 5.5192356 7.8707418 6.7669783 7.9343657 7.6627746
6.6190467 5.4473381 7.0101976 6.6394715 5.9921041 7.0469742 7.7531304 7.6606088 7.6548324 5.5910091 7.8554902 6.7945943 7.9212270 7.6824017
6.4831491 5.4124002 7.0593638 6.6057229 5.9448452 7.0586863 7.8540154 7.6475916 7.5703592 5.6214910 7.9305253 6.8297338 8.0138130 7.7073588
6.3937006 5.3525047 7.1044278 6.6390977 5.9040942 6.9942651 7.8423367 7.6519151 7.5240407 5.5512114 7.9394279 6.9468498 8.0969505 7.6890597
6.3893509 5.3702774 7.0061150 6.6956592 6.0117302 6.9905000 7.8808641 7.6569772 7.5713134 5.5283332 7.9165506 6.9345164 8.1642551 7.8241382
6.4200568 5.3843632 6.9739852 6.7114234 6.0509424 7.0956879 7.8081846 7.7869458 7.5368929 5.4768848 7.8095899 6.8893046 8.1920338 7.8609123
6.4233346 5.3221903 6.9676957 6.6874537 6.0526910 7.0716381 7.8010578 7.9248219 7.5578952 5.4879398 7.7968097 6.9249411 8.2370081 7.9419088
6.4435577 5.2807341 6.9676709 6.6837888 6.0683265 7.1305680 7.8720613 8.0057220 7.5044870 5.4608865 7.7782874 6.9516711 8.1887760 7.9360867
6.4677110 5.2898502 6.9261975 6.7355685 6.0435543 6.9418144 7.9479055 8.0367146 7.3963714 5.5493422 7.7974682 6.9823422 8.2118826 7.8043437
6.4977751 5.3861141 7.0242138 6.6588874 5.9869990 6.8563600 7.9961476 8.0024042 7.3180971 5.4898252 7.8175659 6.9646053 8.2447233 7.9416585
6.5399222 5.4896622 6.9701395 6.6735201 6.0727124 6.8293972 7.9568152 7.9938822 7.3555474 5.4216576 7.8469892 7.0133815 8.3041515 7.9205408
6.5631380 5.4265995 6.8862495 6.4984689 6.1589017 6.7887850 7.9011745 7.9755135 7.2905927 5.4060316 7.9566460 6.8795586 8.3832073 7.8999929
6.4593325 5.4684000 6.7583385 6.4598041 6.2541809 6.7775073 7.7992973 7.8919086 7.2214937 5.5415316 8.0696344 6.8775644 8.4207125 7.9183726
6.4285231 5.4944768 6.8573079 6.3261180 6.3332534 6.8150215 7.7573252 8.0869761 7.2494793 5.6402264 8.1029053 6.8354073 8.4257822 7.9162774
6.3111310 5.5530457 6.8453650 6.3477893 6.3732476 6.7975740 7.7820616 8.1344042 7.1872587 5.7224765 8.1875353 6.8203378 8.4460125 7.9065285
6.3820539 5.5752726 6.7465558 6.4375749 6.2695737 6.7962160 7.8446550 8.0672922 7.1122289 5.7587237 8.1342716 6.7165761 8.6000319 7.8550406
6.3261781 5.5860696 6.7659025 6.5314970 6.1895084 6.8428984 7.7901750 8.1294041 7.0905776 5.7535219 8.0906754 6.7550588 8.5418205 7.8143935
6.3369932 5.5375605 6.7418370 6.6282496 6.0266647 6.8059125 7.8423858 8.0762854 7.1477118 5.8403044 8.1545582 6.7958136 8.4356976 7.7887630
6.3224773 5.4470739 6.8030334 6.6992464 5.9585533 6.8340116 7.8261471 8.0574532 7.2303872 5.7980247 8.1913671 6.8204546 8.4412851 7.9188752
6.3722072 5.4120750 6.8187256 6.8322086 5.9746938 6.8125896 7.7975740 8.0167694 7.3187466 5.8398800 8.1658936 6.7308726 8.3992949 7.9699059
6.2173395 5.3313799 6.8006740 6.8205686 5.9058452 6.7688713 7.8401799 7.9351182 7.3650603 5.8385572 8.0508661 6.8094335 8.2849932 7.9405727
6.2277179 5.3670049 6.8033776 6.9762678 5.9449983 6.7553415 8.0275412 7.8692255 7.2991958 5.7635708 7.9881539 6.8324828 8.1759720 7.9260125
6.1957035 5.4959149 6.8108606 7.0231638 5.9511042 6.6930113 8.1385670 7.7751784 7.2909846 5.7871547 7.9403634 6.7589803 8.1151934 7.8184237
6.1034155 5.4778337 6.9097433 6.9883509 5.9958239 6.6615882 8.2598267 7.6619849 7.4102936 5.7124681 7.8072438 6.7211094 8.0900106 7.6686077
6.1401696 5.5191460 7.0094929 6.9574170 5.9771423 6.6145687 8.3145466 7.6170707 7.5409951 5.7289400 7.8132167 6.7775431 8.0550156 7.6001539
6.1216135 5.4493370 7.1019673 6.9131651 6.0026565 6.5782008 8.3676949 7.5182648 7.5996962 5.6918659 7.7861581 6.9101148 8.1601429 7.6767120
6.1101556 5.3606887 7.1894488 6.8094220 6.0082622 6.7184906 8.3713837 7.5484977 7.6594319 5.7856717 7.7832942 6.9299936 8.1536312 7.6793728
6.2315874 5.3587379 7.2346807 6.8209882 5.9188285 6.8204293 8.3254309 7.5746727 7.6547813 5.8263211 7.8032975 6.8305836 8.2089043 7.6552849
6.2158704 5.2499151 7.2486959 6.8947630 5.9537992 6.7672815 8.2611599 7.7519417 7.7238846 5.8588605 7.7462587 6.7497973 8.2332153 7.7203569
6.2242231 5.2070999 7.2827368 6.9519773 5.9298954 6.7817822 8.2760916 7.7541780 7.7952576 6.0067329 7.7788606 6.7743692 8.2270155 7.6951790
6.2643943 5.3298345 7.3431072 6.8996639 6.0077181 6.7030888 8.2599888 7.8724480 7.7727532 6.0105329 7.6929903 6.8026752 8.1595144 7.7376895
6.1650434 5.3029785 7.2455740 6.7628803 5.9841261 6.6286249 8.2676935 7.8993316 7.7321906 6.0802121 7.6184235 6.6649394 8.0844584 7.7649903
6.1220064 5.2545929 7.3257546 6.6858053 6.0498877 6.6004691 8.4101896 7.9210000 7.7917175 6.0569944 7.4751005 6.5802174 8.0504122 7.6553459
6.0732102 5.2194676 7.3194928 6.6827474 6.1525450 6.6380072 8.4089451 7.7765789 7.7960844 5.9504123 7.4318023 6.5442290 8.0438309 7.6172547
6.1000266 5.1930451 7.4238176 6.6842337 6.1791015 6.6148400 8.4745531 7.8575077 7.7990422 5.9223018 7.4592528 6.5318904 8.0557194 7.6438079
6.0944853 5.1469512 7.2715693 6.6383905 6.2053633 6.7278981 8.3899422 7.7262058 7.8161569 5.7904868 7.4480572 6.5899959 8.1753206 7.7004299
6.1431446 5.1242843 7.1877713 6.5676284 6.1070566 6.7961764 8.3773232 7.6921535 7.8408241 5.6144328 7.4520011 6.6915841 8.1340981 7.6861448
6.0538087 5.2460966 7.0576611 6.4987011 5.9708128 6.7530842 8.3792543 7.6925173 7.8731871 5.5745263 7.4756694 6.7729912 8.1666098 7.7313161
6.1101627 5.1551857 6.9808812 6.5624447 5.8113136 6.9999461 8.2485914 7.5760446 7.7288556 5.5938988 7.4617162 6.7797470 8.1801481 7.7109461
6.0643430 5.2007675 6.8992734 6.5614858 5.7326856 7.0629330 8.1623049 7.4948506 7.7883811 5.5974541 7.4994025 6.8958263 8.2073355 7.7855887
6.2396703 5.1775022 6.8807807 6.5244241 5.7330089 7.0843635 8.1190643 7.3504095 7.7844362 5.7178993 7.5198550 6.8357406 8.1168556 7.8188052
6.2629094 5.2897844 6.8466663 6.4696279 5.7580738 7.0343018 8.1166668 7.2671480 7.7495890 5.7896547 7.5771766 6.7751780 8.0057678 7.8328934
6.1450534 5.4809766 6.7736406 6.5846853 5.7612076 6.9288054 8.1111689 7.2304282 7.9423261 5.8013291 7.5792532 6.7457280 7.9695625 7.8618832
6.1130581 5.5181923 6.7502189 6.6358562 5.7495890 6.9112773 8.0343447 7.2666759 7.9138789 5.7877774 7.6106486 6.7007565 7.9491124 7.7907557
6.0415254 5.4971418 6.9281335 6.5654387 5.7915268 6.9110007 8.0065765 7.3985128 8.0186577 5.7021914 7.6668253 6.6990595 7.9140186 7.7975297
6.0778918 5.3988848 6.8704743 6.4909606 5.8531051 7.0039062 8.0644884 7.3916359 8.0213823 5.5765820 7.7269735 6.7072930 7.9112554 7.8404193
6.1228857 5.3865328 6.7982960 6.4862399 5.9078856 7.0250859 8.0023117 7.6326385 7.9580975 5.5873661 7.6004262 6.7088132 7.6774087 7.9064980
6.2274446 5.3849382 6.7845721 6.4627099 5.9569130 7.0758429 8.0168037 7.7527328 7.9607563 5.6116147 7.6048727 6.6817827 7.6986361 7.9220600
6.1925936 5.3733811 6.7463903 6.4580789 5.9622936 7.0771036 7.8396449 7.8877549 7.9228168 5.6012759 7.6336374 6.6759253 7.6844468 7.8756881
6.2327580 5.4873595 6.7349787 6.4759016 6.0277715 7.0713072 7.7348294 7.9646444 7.8583112 5.5811687 7.6094542 6.7704334 7.7629309 7.8027601
6.2770772 5.4305468 6.7082462 6.5047369 6.1005416 7.1582990 7.8009033 7.9779234 7.7916384 5.5125003 7.5234270 6.7831635 7.7729197 7.7987432
6.2518020 5.4874883 6.7017198 6.3193960 6.1032119 7.3251505 7.7295914 7.9481988 7.7224255 5.5551038 7.5926600 6.8017702 7.7771940 7.7781043
6.2432671 5.3034701 6.6222925 6.2329407 6.0745087 7.3358788 7.6403136 7.9624319 7.6884999 5.5198326 7.5654945 6.7868128 7.7553878 7.7559776
6.2303343 5.2442732 6.7210612 6.2003965 6.0106263 7.2651772 7.5847173 7.8403945 7.7057681 5.5381060 7.5593123 6.8195825 7.8472347 7.7920609
6.1809630 5.2122254 6.6596661 6.3048520 5.9918957 7.2906990 7.5727882 7.8383536 7.7799287 5.5112677 7.6427870 6.8674846 7.9301467 7.8467979
6.2039704 5.1411457 6.5643101 6.2797151 5.9011807 7.3237271 7.5506849 7.8700275 7.8377676 5.4704018 7.7715068 6.8320179 7.7572608 7.7374148
6.2284141 5.1111588 6.5446577 6.3300910 5.8820353 7.4007287 7.5459971 7.9290271 7.8189058 5.3323765 7.7696590 6.8341002 7.6899199 7.8320293
6.2656894 5.0183196 6.5643086 6.4238577 5.9188461 7.4130816 7.6178432 8.0322123 7.8632760 5.3333831 7.7797422 6.7115827 7.6831646 7.8189111
6.2827191 5.0924220 6.5641093 6.4690280 5.9905071 7.4488220 7.7086296 8.0930939 7.9357705 5.3998356 7.7229810 6.7807903 7.6083035 7.8280144
6.3249583 5.1275816 6.4765968 6.5714664 6.1058750 7.3625474 7.7913933 8.0142250 7.9845996 5.4753761 7.7969046 6.7179623 7.5549417 7.8278856
6.3544555 5.1012640 6.4313192 6.5624232 6.0919542 7.3512206 7.7965569 8.1184778 8.1284389 5.5080967 7.7447181 6.7245173 7.6115189 7.8573561
6.4250441 5.0878029 6.3086257 6.5541134 6.1423106 7.3909898 7.7775669 8.0542316 8.1960974 5.5040994 7.8428497 6.7615042 7.6571555 7.9593325
6.4274850 5.1176152 6.3310738 6.5234728 6.1940756 7.3311648 7.8664126 8.2333975 8.3094025 5.4937963 7.7326326 6.7621388 7.6254859 7.9530983
6.6173105 5.0734286 6.3517747 6.4187760 6.3740134 7.3803096 7.8869448 8.2191648 8.1725550 5.5094228 7.7252088 6.8463926 7.5546236 7.9254994
6.7930431 5.0551748 6.3531694 6.3499155 6.4792476 7.2886930 8.0464668 8.2154417 8.1470795 5.4700575 7.7358871 6.8164101 7.4052920 7.8711042
6.9300971 5.0927815 6.3322673 6.2907138 6.4572701 7.2433753 8.0671492 8.1448412 8.1148729 5.4974952 7.8668857 6.7574925 7.3854589 7.8461347
6.9110889 5.1882915 6.5207925 6.2746434 6.4133635 7.2859530 8.1054544 8.0908728 8.0437479 5.5883031 7.9651885 6.6038637 7.3798852 7.8842988
6.9844079 5.2075500 6.5204082 6.2482271 6.4582105 7.2274075 7.9828558 8.0430765 7.9655061 5.6246772 8.1806526 6.5751028 7.1969848 7.8297868
6.8621907 5.2324600 6.5525866 6.2869983 6.4345474 7.1288195 7.8466334 7.9899802 7.9033351 5.6809969 8.1285858 6.5160608 7.1394210 7.8404555
6.8424506 5.2195563 6.6416430 6.2799773 6.3401928 7.0489035 7.8970571 7.9441338 7.7949848 5.6407700 8.1468267 6.6094956 6.9662519 7.7978120
6.7613025 5.2245879 6.7233219 6.2378988 6.3494325 7.1566024 7.9740024 8.0181055 7.7269683 5.7684379 8.1589060 6.7213411 7.0084672 7.7605000
6.6171508 5.1147118 6.7584128 6.1109481 6.4788871 7.1572328 8.0529366 8.0336637 7.6145635 5.8039436 8.1369276 6.7976928 6.9414878 7.6934042
6.6712737 5.1523581 6.6844683 6.0122342 6.5721898 7.1870251 8.1680508 8.0789194 7.6416364 5.9945354 8.0585146 6.8986158 6.9475183 7.6532264
6.5122166 5.0548277 6.6547184 6.0013924 6.5208759 7.1679463 8.2880306 8.0518456 7.7210317 5.9886270 8.0504541 6.9427958 6.9407139 7.5861278
6.5024080 5.0127497 6.5755639 6.0108013 6.5533228 7.2489181 8.2760210 8.0789824 7.7390156 5.9009562 7.9974723 7.0789032 6.9435201 7.4187202
6.4720607 5.0837264 6.5096431 6.0189724 6.5360661 7.2145500 8.4223013 8.0203819 7.8355579 5.7600050 8.0181189 7.0657187 7.1062059 7.2848392
6.5635347 5.1354737 6.4870868 6.0070868 6.5469999 7.1574774 8.4588871 7.9125495 7.7145185 5.7811875 8.0436468 6.9997020 7.2145810 7.1968656
6.7409725 5.2091417 6.4527888 6.0172234 6.5620403 7.1335068 8.4886341 7.6672039 7.7361889 5.7587776 8.0143137 6.8745155 7.2618055 7.1433349
6.7548699 5.2708030 6.3494687 5.9802632 6.4002142 7.0044456 8.4112539 7.6055841 7.7534471 5.6712966 8.0246077 6.8939195 7.3264227 7.0697184
6.7867599 5.2341461 6.4160724 6.0499306 6.2954936 6.9583778 8.3778553 7.6393275 7.7290850 5.5794239 8.0413227 6.8193235 7.3888812 6.9628801
6.8204226 5.3012409 6.4246855 5.9147358 6.2701273 7.0303903 8.3373518 7.5531445 7.6257763 5.5546575 8.0738668 6.7939391 7.4257278 7.0208101
6.8104496 5.2366352 6.4185467 5.9067774 6.2527833 6.9209952 8.3071041 7.5229239 7.5947709 5.3903313 8.0009193 6.8273048 7.4663954 6.9589562
6.8168855 5.1854424 6.2716579 5.8829432 6.2264590 6.7528639 8.3126011 7.5573201 7.5103436 5.4027619 7.9202657 6.7193546 7.6011648 6.9851332
6.8121185 5.2308283 6.2524772 5.9342203 6.1921134 6.6400394 8.3116455 7.5768404 7.5420470 5.4103422 7.9582648 6.8571882 7.6057363 6.9519968
6.7328877 5.2414832 6.2070489 6.0202813 6.0829706 6.5697079 8.2977829 7.5845537 7.5581665 5.3791032 7.8535867 6.7822280 7.5739131 6.8527665
6.7020650 5.2429819 6.2038536 5.9604249 6.0532570 6.4925756 8.1898861 7.6758728 7.6047654 5.4029412 7.8497639 6.8851752 7.5244427 6.8152695
6.6416206 5.1296120 6.2678781 5.9374905 6.1497736 6.4474196 8.1252403 7.8591995 7.6216407 5.4190359 7.8826003 6.9370217 7.4595838 6.7504992
6.6456518 5.1602879 6.2503972 5.9398026 6.0846362 6.4132667 8.1257229 7.8993015 7.6495886 5.5058117 7.8991971 6.9597478 7.3833604 6.8658223
6.6146903 5.1556001 6.3305473 6.0390086 6.0859895 6.3800530 8.1180573 7.9069872 7.6645846 5.4293900 7.8532567 6.9592543 7.3775954 6.9458709
6.5846624 5.2318225 6.4191041 6.0824256 6.0832467 6.4504523 8.1498680 7.9631934 7.5860825 5.5141945 7.8218327 7.0271358 7.3284836 7.0860124
6.6016126 5.2512422 6.4228330 6.1735277 6.1431537 6.3762302 8.1227617 8.1151848 7.5410132 5.5076818 7.8500547 7.1203256 7.3567128 7.2181258
6.5838652 5.2718916 6.3821507 6.2759333 6.0846558 6.4118862 8.1142550 8.0840149 7.4804525 5.4562011 7.9004416 7.1624379 7.4490018 7.1700044
6.6608167 5.3411608 6.4138861 6.3400698 6.1152749 6.4492440 8.0353041 8.2317600 7.5125885 5.4897885 8.0365868 7.0366216 7.5758433 7.2793107
6.6488957 5.3314886 6.3999729 6.2197146 6.0427365 6.5396390 8.0707331 8.2853861 7.6169753 5.4788785 8.0273733 6.9951711 7.6669450 7.2494678
6.6445827 5.3231034 6.4950304 6.1464343 6.0926991 6.6395454 8.0938168 8.4054947 7.7188087 5.4298792 8.1152925 7.0081840 7.6573386 7.2339563
6.5943112 5.2867150 6.4949036 6.0001140 6.0325685 6.6903553 8.1109247 8.5172777 7.7409058 5.3830242 8.1344023 7.0387812 7.6529756 7.2538333
6.4578333 5.2871432 6.3407707 5.9069834 5.9870548 6.7258801 8.1541071 8.5483723 7.8100166 5.3889899 8.2767448 6.9434018 7.6653066 7.3224211
6.4636550 5.1786723 6.3259969 5.8283916 6.0466576 6.8464098 8.1204491 8.5208626 7.8769035 5.3577809 8.2039757 6.9472013 7.6677251 7.3581963
6.4822979 5.1897488 6.2270837 5.8398762 5.8938189 6.9494677 8.1398897 8.4979401 7.9030051 5.3429761 8.1519661 6.9499216 7.6723442 7.3618388
6.6266818 5.1426425 6.1397090 5.8505511 5.9406157 6.9765329 8.1534109 8.4438047 7.8861938 5.4927697 8.1450891 6.9094353 7.6948743 7.3128958
6.7458081 5.1025896 6.1495275 5.8769336 5.9510098 6.9607258 8.1599960 8.3989067 7.9641466 5.6617050 8.1477289 6.9333839 7.6610670 7.2783623
6.6782765 5.1160336 6.1633954 5.7358975 5.9304457 6.9420547 8.0396509 8.3446493 7.9396219 5.7464962 8.0911932 6.9362130 7.6190109 7.3547864
6.6181245 5.1612992 6.1609316 5.7512374 5.9774761 6.8555484 7.9914927 8.2594213 7.9923744 5.8086133 7.9642854 6.9666138 7.5521741 7.4202557
6.6928406 5.1230607 6.2016950 5.8090544 5.9463100 6.9191813 7.8542171 8.1705389 8.1144733 5.8967080 7.8313270 7.0444450 7.5393581 7.4205909
6.7027988 5.1443195 6.1961498 5.8434730 5.9850993 6.9446702 7.8167124 8.0498018 8.1596117 5.8945165 7.6735063 7.1507049 7.5414758 7.4982762
6.6717706 5.1579814 6.2630000 5.8167624 6.0333691 6.8598771 7.7958217 7.9127350 8.1844416 5.8182302 7.5963025 7.2473965 7.5246849 7.5225568
6.7205272 5.1830316 6.2921338 5.7391877 6.1377068 6.8346820 7.6979899 7.8982739 8.1904402 5.7732992 7.5536571 7.2378211 7.5654984 7.5063834
6.7866688 5.2917686 6.2651987 5.7362351 5.9803963 7.0005808 7.6679993 7.8942175 8.1785583 5.7432475 7.4925179 7.1684113 7.5302601 7.5006108
6.6327591 5.2532659 6.1707878 5.8698564 5.8905559 7.0437789 7.6169248 7.8997893 8.2006121 5.7712522 7.4507360 7.1701403 7.3981590 7.5412316
6.7204208 5.2308464 6.1247511 5.8868179 5.8689227 6.9841957 7.6245289 7.9480824 8.0792961 5.7361441 7.3752003 7.1614976 7.3776283 7.6427135
6.7115273 5.1292248 6.1947293 5.8305411 6.0036058 6.9256482 7.6096406 7.9764938 7.9756184 5.6749697 7.4023252 7.1801262 7.3839593 7.7495160
6.7323847 5.0699587 6.2261667 5.8679914 6.0729680 6.9679418 7.5662727 7.9797182 7.9577374 5.6736112 7.3458247 7.1940613 7.3600326 7.7742171
6.7173171 5.0891223 6.1604729 5.9001513 6.1989689 6.9941773 7.5957799 7.9270673 7.7984800 5.5493531 7.3912907 7.1590629 7.3730016 7.7475743
6.6509638 5.0624561 6.1619692 5.9817719 6.1976395 6.9998178 7.6665583 7.8278847 7.8516407 5.5289779 7.4519734 7.0855126 7.3752580 7.7421026
6.6994677 5.1313691 6.2549534 5.9953871 6.2644515 7.0949535 7.6947136 7.7332020 7.7516837 5.5116978 7.5408096 7.0033998 7.4726014 7.7600050
6.7475643 5.2222986 6.2456951 5.9941421 6.2941885 7.0148201 7.7525468 7.5564470 7.8469286 5.4702902 7.6574798 7.0520024 7.4343123 7.8169937
6.7600760 5.1994576 6.1994972 6.0516829 6.3459053 7.0090241 7.6663184 7.4918132 7.8047547 5.5279336 7.7947607 7.1200838 7.3168983 7.8876495
6.8557434 5.1480126 6.1689348 6.0033650 6.2702470 7.1851087 7.5516462 7.5269618 7.7291727 5.5756254 7.7915821 7.1179910 7.3326449 7.8921933
6.8756351 5.0990200 6.1974874 6.0157871 6.3737617 7.0773673 7.5505524 7.4897037 7.5583653 5.6863308 7.7308459 7.0871477 7.2938037 8.0275297
6.8390317 5.1407781 6.2703428 5.9649243 6.3780026 7.0352640 7.5595613 7.6467896 7.5286636 5.7542114 7.7480488 7.2117968 7.3544555 8.1355972
6.8202972 5.1792583 6.3313990 6.1360002 6.4196916 7.0086632 7.4862432 7.5725269 7.5860333 5.7870531 7.8336763 7.2268968 7.4085684 8.2111139
6.7123814 5.2411370 6.3431482 6.0959892 6.2586079 7.0242572 7.4545460 7.7340336 7.5924058 5.8710151 7.7964125 7.3154869 7.5470934 8.3199291
6.7248225 5.2383742 6.3163877 6.0953760 6.3095145 7.0802550 7.3730221 7.6529121 7.5438757 5.8308039 7.8762212 7.3023977 7.5136185 8.3055182
6.6461916 5.1463079 6.2945609 6.0635509 6.3013973 7.1238971 7.3810844 7.6640463 7.7366557 5.8050132 7.8343368 7.3606668 7.3502302 8.2773027
6.4644527 5.1224551 6.3102255 6.1032052 6.3125167 7.2179370 7.4184041 7.8191829 7.6398501 5.8832521 7.8270230 7.4357004 7.3212585 8.3071470
6.3328362 5.1978288 6.2145257 6.1066241 6.2825537 7.1789656 7.4880023 8.0278254 7.7434206 5.8711424 7.8683162 7.4249835 7.1927481 8.1562548
6.2025318 5.1787558 6.2611966 6.0822697 6.2397547 7.1554332 7.5668020 8.0045490 7.8492827 5.9307766 7.8959780 7.4651985 7.1067600 8.1484537
6.2000127 5.2470365 6.3722782 6.1165700 6.3229804 7.1025352 7.5283289 7.9847798 7.9818630 5.9483747 7.9586372 7.4217286 7.0060754 8.0620766
6.2960215 5.1589170 6.3165770 6.1634531 6.2808900 7.0538311 7.5763931 7.9707818 7.8872676 5.9602680 8.1048050 7.4022031 7.0023961 8.0687160
6.3250494 5.2821779 6.2653680 6.1891522 6.3480296 7.0585036 7.5998030 8.0506725 7.8168054 5.9182053 8.1666689 7.3148127 6.9419646 8.1592798
6.3332567 5.1571140 6.2125626 6.2157607 6.3937197 7.0380530 7.5218978 8.0123529 7.6560311 5.9345379 8.2949266 7.4093690 6.9822478 8.1437683
6.3336630 5.0518107 6.3104129 6.2601094 6.3515530 7.0016751 7.6621623 8.1308136 7.5802994 5.8608222 8.3691044 7.4433703 7.0503507 8.1784887
6.3641062 5.0282574 6.3819456 6.3676071 6.2519498 7.0782557 7.6736240 8.1226912 7.5229335 5.8365240 8.3305893 7.4293361 7.0985928 8.2044306
6.2772751 5.0463738 6.3917165 6.4119081 6.0949826 7.2234917 7.6984277 8.1324615 7.5402455 5.8291850 8.3843441 7.4175382 7.2519732 8.2375650
6.2125473 5.0992575 6.3289242 6.3266406 6.0259967 7.3485441 7.6694570 8.1719704 7.5852389 5.8058057 8.3332701 7.2962279 7.3307381 8.3038349
6.2106586 5.1422596 6.3253460 6.2496767 6.0296631 7.3565946 7.5819755 8.2325926 7.6418276 5.8240080 8.3354683 7.1599231 7.2773380 8.3423605
6.2729397 5.0609703 6.3463359 6.1773963 6.0115728 7.2335773 7.5525079 8.2832823 7.7569346 5.8328786 8.3125458 7.0147514 7.3211064 8.2847815
6.4207664 5.0480003 6.3823714 6.2079043 6.0736232 7.2722211 7.6026597 8.2625170 7.6762705 5.8100629 8.1540689 6.8159800 7.2904272 8.1672001
6.4781876 5.1280570 6.3348627 6.1589704 6.0995660 7.3436623 7.6525011 8.2394114 7.8376999 5.8201151 8.1842871 6.7656808 7.3746843 8.0518770
6.4900160 5.1534209 6.3022323 6.1401148 6.1160111 7.3327479 7.7416782 8.2247562 7.8494625 5.8976145 8.1058655 6.7175231 7.4364347 8.0132828
6.4325604 5.2094889 6.2634053 6.0984631 6.1091547 7.3520412 7.8617210 8.1976471 7.7357364 5.8274746 8.1802092 6.7429042 7.5214915 8.0648232
6.2941813 5.1453195 6.2828059 6.0111012 6.0964408 7.3495674 8.0118694 8.1538591 7.6476111 5.7866917 8.1942244 6.7327909 7.4836187 8.0363255
6.2823844 5.1920400 6.2065659 5.9831572 5.9763036 7.3218760 7.9799428 8.0905523 7.6089344 5.7686863 8.2573881 6.7194886 7.5447655 7.9836345
6.3667393 5.1869030 6.2343173 5.9331732 5.7945437 7.1924458 8.0401888 8.2781439 7.6575298 5.6742697 8.2659330 6.5964174 7.5381598 7.9449930
6.3408003 5.2213092 6.4042888 6.0307689 5.7597475 7.1072865 7.9787683 8.3200741 7.6668496 5.5310960 8.2337399 6.5772071 7.5662551 7.8908014
6.3589792 5.2293215 6.4790668 6.0311818 5.7479701 7.0935559 7.9829235 8.2337217 7.5915370 5.5481324 8.2928562 6.4125652 7.7126989 7.9538536
6.3786583 5.2133913 6.4373798 6.0739164 5.7249160 7.1758943 7.8760180 8.1799088 7.6240106 5.6135726 8.2057762 6.4996767 7.7139888 7.9126258
6.3404450 5.2450194 6.3773422 6.0154181 5.6806374 7.1300387 7.8851676 8.2994432 7.7100120 5.6054835 8.2106228 6.4351525 7.7571292 7.8517509
6.4226770 5.3209987 6.4080601 5.9832554 5.4772067 7.0299315 7.8482952 8.3594322 7.6423659 5.5833731 8.2713642 6.5426698 7.8476596 7.8086114
6.4057627 5.3141079 6.4660635 5.8630018 5.4739490 6.9975071 7.9504228 8.4784336 7.6316748 5.6212702 8.2732563 6.7015138 7.8378224 7.6921792
6.4059858 5.3082166 6.5577407 5.9643898 5.3977671 7.0131359 7.9615722 8.4742517 7.6893301 5.6972370 8.3213234 6.7702699 7.8761687 7.5906658
6.4742322 5.2616706 6.5653524 5.9777417 5.4658084 6.8812132 7.9164433 8.4459906 7.7817845 5.6880803 8.1823082 6.8282347 7.8941836 7.5077348
6.4133134 5.2035704 6.7230525 5.9365463 5.4467239 6.8493161 7.8949223 8.3529663 7.7471061 5.7107229 8.1947727 6.8529139 7.9911833 7.6344147
6.4851208 5.0875931 6.8662057 5.9322701 5.3536959 6.9334893 7.8565812 8.3581142 7.7293143 5.7438464 8.3555069 6.9267011 7.9731607 7.6621675
6.3925624 5.0833445 6.9459810 5.9892764 5.4233007 7.0913577 7.8367238 8.3460245 7.7717452 5.6398649 8.4655933 6.9885554 7.9916320 7.8047633
6.3500195 5.1806884 6.8521600 5.9581323 5.5840755 7.1104751 7.8751402 8.3104515 7.8131719 5.5574875 8.5435066 6.9106789 7.9493403 7.8235211
6.3081713 5.2153525 6.9769502 5.9171696 5.5167365 7.1006131 7.9740486 8.2908697 7.8483181 5.3801942 8.5546103 6.9099884 7.8612785 8.0431881
6.2685533 5.1930900 6.9132237 5.9071360 5.5093985 7.1136894 7.9779162 8.3408651 7.7650380 5.2553492 8.5913763 6.9149494 7.7118158 8.0672092
6.2977438 5.0968122 6.8777585 5.9355078 5.5058627 7.0792260 7.9272714 8.3400974 7.8010135 5.2481546 8.5901155 6.8357177 7.6721258 8.1230469
6.2897391 5.0759864 6.9706888 5.9000010 5.6890473 7.1657081 7.8958273 8.4084225 7.8388371 5.2271137 8.5898771 6.8197432 7.6054587 8.1172419
6.2738976 5.1403584 6.9738111 5.9544559 5.6459513 7.2152853 7.8837810 8.5126495 7.8237629 5.1611810 8.5085878 6.8163791 7.5804768 8.1988058
6.2435398 5.0892363 7.0989790 5.8946795 5.6876183 7.2223744 7.9148822 8.5861635 7.7870369 5.1553955 8.4862118 6.8548636 7.5549021 8.2287245
6.2404456 5.1450076 7.0811849 5.9502368 5.6759696 7.2675524 7.8650045 8.6602259 7.8302789 5.1536851 8.3586235 6.8624306 7.5549092 8.2135162
6.1587825 5.2461004 6.9970226 6.2040658 5.6672354 7.3788538 7.8665791 8.6325083 7.7683930 5.1033731 8.2357588 6.6861329 7.4092751 8.0928888
6.1871586 5.3052683 6.8310475 6.2228904 5.7196088 7.2921071 7.8574510 8.6696424 7.8159962 5.0939445 8.0727510 6.7093978 7.3609147 8.0708685
6.1723380 5.3596954 6.8184309 6.1994390 5.7965727 7.1936121 7.7995977 8.6478567 7.9132004 5.1370969 7.9090862 6.7107768 7.2456012 8.0805607
6.1399527 5.2921143 6.8945827 6.1810980 5.7972798 7.0466886 7.8143477 8.7305517 7.9261818 5.2869692 7.6990647 6.8385549 7.2401619 8.0461321
6.1984100 5.2884450 6.8767519 6.1936202 5.7872133 7.0007629 7.8087201 8.6513624 7.9431291 5.2981720 7.6370668 6.7058191 7.1943102 8.0724401
6.2071118 5.3436832 6.6536632 6.2671909 5.8988528 6.9984903 7.7378278 8.6508474 8.0526018 5.3634605 7.5560546 6.7421761 7.2610831 8.0822592
6.2732644 5.5085330 6.6123776 6.2426291 5.9643335 7.0453129 7.7683935 8.5585527 8.0288630 5.4776316 7.6552033 6.6445279 7.2891574 8.0332565
6.3088160 5.5970845 6.5268874 6.4291024 5.9508424 6.9612808 7.7697563 8.7083035 8.0039454 5.5822511 7.6609282 6.7120137 7.4146094 7.9293814
6.3430219 5.5534492 6.4746652 6.5471473 6.0201349 6.9471989 7.8061357 8.6397791 7.9099293 5.5689611 7.7212887 6.7549286 7.5039167 7.8182197
6.3261619 5.4338942 6.2568030 6.5510540 5.9629021 6.9528461 7.7909703 8.6112728 7.8832669 5.4921851 7.7153068 6.7206602 7.5333767 7.8541861
6.3611856 5.4291487 6.1653032 6.5549555 6.0315714 6.9288673 7.8053856 8.5850945 7.7686825 5.3554187 7.7034631 6.7501307 7.7452679 7.8570590
6.3078728 5.4977636 6.0786433 6.5793977 6.0026670 6.8539362 7.8166022 8.5388956 7.7055073 5.3900752 7.6573997 6.6857657 7.8921547 8.0014954
6.2747164 5.5783091 6.0541353 6.6689916 5.9308934 6.8483787 7.8185849 8.5951891 7.6759553 5.3698125 7.6576219 6.5752525 8.0530748 7.9676142
6.2517114 5.6059861 5.9980640 6.6893845 5.9698043 6.9026327 7.7516174 8.5283546 7.6664948 5.4141450 7.4937124 6.4762592 8.1591530 8.0066833
6.3673258 5.4431028 5.9697008 6.6560874 5.8860149 6.8484073 7.8285108 8.4287262 7.6565051 5.3095284 7.4265609 6.4756260 8.1522226 8.0770903
6.4826961 5.4589920 5.9649396 6.6533499 5.8109627 6.8981047 7.8632369 8.2899942 7.6352587 5.2458591 7.4249749 6.3237300 8.0690060 8.2148075
6.6329794 5.3851352 5.8470273 6.6360612 5.6522617 6.9208946 7.8430495 8.0427752 7.6121778 5.1560626 7.4601550 6.2823825 8.1033859 8.3854866
6.6350188 5.3697624 5.8123951 6.6381392 5.5869989 6.8336525 7.8080502 7.9794221 7.6979551 5.1575999 7.4092817 6.1869550 8.1334839 8.4215851
6.6065340 5.2359285 5.7877831 6.5673437 5.5662799 6.8363910 7.8459554 8.0087070 7.7345915 4.9356518 7.3752770 6.1685619 8.0663052 8.4525547
6.5324740 5.2097621 5.9049606 6.5427561 5.5451550 6.8038979 7.6659636 8.0900373 7.6995130 4.8695526 7.3899283 6.2594976 7.9611406 8.3743782
6.5604787 5.1856947 5.9663773 6.5229063 5.6249514 6.7075205 7.6435757 8.1807919 7.4537692 4.8365564 7.4704700 6.3372912 7.9774423 8.4127769
6.5894175 5.1545157 5.9998064 6.6193032 5.6017127 6.5872998 7.6296344 8.2285242 7.4263186 4.9116526 7.5126638 6.1958418 7.9007163 8.3651171
6.5735698 5.0885611 6.1060591 6.7219567 5.5892949 6.4664650 7.7066436 8.2152939 7.4708695 4.8877435 7.5013733 6.2248325 7.8805623 8.3038635
6.6053529 5.1606908 6.1181026 6.7111201 5.6480670 6.4227295 7.6076446 8.2913713 7.3631067 4.9216094 7.5340633 6.1953988 7.9423137 8.3611546
6.6221738 5.2279363 6.1588922 6.7057438 5.8410673 6.4529653 7.6457529 8.3266754 7.3811412 5.0377278 7.4552965 6.2449951 7.8972569 8.3509111
6.6830001 5.2478075 6.0733624 6.6512575 5.9130287 6.3750267 7.6957240 8.3068113 7.4594893 5.1073565 7.3429255 6.3193097 7.9000602 8.4764776
6.8164806 5.4150758 6.1724439 6.6354337 6.0190091 6.3352394 7.7522430 8.2825727 7.4730182 5.2408180 7.2714443 6.2514439 7.8933825 8.4708862
6.8530378 5.4694715 6.2481804 6.6794529 6.0581274 6.2896733 7.7891445 8.3084135 7.5517011 5.2130060 7.1912279 6.2917109 7.9372206 8.4199352
6.8232341 5.4799790 6.3343339 6.7143002 6.0777512 6.3249335 7.8768210 8.3998051 7.5070391 5.2060828 7.1804175 6.2416863 7.8047585 8.4409275
6.8627086 5.4409199 6.4190001 6.6648884 5.9998426 6.3374219 7.9364314 8.3687868 7.4176993 5.1023335 7.1294050 6.2541795 7.7494617 8.5414801
6.8117065 5.3711061 6.3677092 6.6790819 6.0389938 6.4164038 7.8293772 8.3720999 7.3537025 5.1375256 7.0299544 6.2611618 7.7929864 8.6085129
6.8511834 5.4257689 6.3003473 6.6997857 6.0571156 6.4271913 7.9068503 8.3749733 7.3582802 5.1863585 7.0176406 6.2902417 7.8836741 8.7493649
6.8295083 5.4437528 6.2248387 6.7339358 5.9738388 6.4665370 7.8532977 8.3569298 7.3583879 5.2107620 6.9875507 6.1402268 7.8797359 8.8240795
6.8888645 5.4397640 6.1527500 6.8604016 5.9744182 6.4632902 7.9808693 8.4367085 7.3288879 5.1642790 7.0536766 6.0488715 7.7923107 8.7261524
6.9353819 5.3037229 6.1314650 6.8753791 5.8932829 6.4536877 7.9679961 8.4467411 7.3114181 5.1816759 7.1425586 5.9807715 7.7358332 8.7477398
6.9802160 5.3158474 6.1475549 6.8547850 5.8994098 6.4887915 8.0638971 8.4918604 7.2486501 5.3027668 7.3312001 5.9507041 7.7455068 8.6929741
6.9543610 5.3273392 6.0949354 6.8376474 5.9417005 6.5545282 8.1413174 8.4488621 7.2299662 5.3458552 7.5124846 5.9218497 7.7125020 8.6235132
6.9471507 5.4649568 6.0604067 6.9007778 5.9770803 6.5458970 8.1665840 8.2855282 7.1853580 5.4750328 7.6284270 5.8259792 7.6769633 8.5329809
6.9046431 5.4975200 6.0793285 6.8280816 5.9716473 6.4654298 8.1212473 8.1472511 7.1797314 5.5386767 7.6115537 5.8797421 7.6654143 8.4994698
6.8837199 5.4015718 6.0997086 6.6747088 5.9638772 6.5599208 8.0736160 8.1408672 7.3139076 5.4919028 7.5541806 5.8726950 7.7078619 8.4737167
6.8495517 5.5272307 6.1468401 6.5864110 5.9685636 6.5577989 8.0778751 8.1755953 7.3258715 5.5423722 7.4852424 5.8968806 7.6910915 8.5517979
6.8576689 5.4503942 6.0902271 6.4880395 5.9807744 6.6360035 8.0631065 8.2226868 7.3921714 5.6034179 7.4909310 5.9407954 7.7072873 8.6508331
6.8070626 5.4549379 6.0235286 6.4097886 6.0075121 6.8219347 8.0295010 8.1514988 7.4670167 5.6986918 7.5588598 5.9206467 7.6599956 8.7045507
6.7519956 5.4163065 5.9389253 6.2982326 5.8873076 6.9336929 8.0028496 8.1923151 7.6166210 5.7063937 7.5707598 5.9447904 7.6383071 8.6106787
6.7090974 5.4475026 5.9275212 6.2118797 5.8190565 7.0012259 7.9304342 8.2218313 7.7023501 5.6842356 7.5626569 6.0115004 7.5358820 8.6354876
6.6362863 5.5392556 5.7977819 6.1546831 5.7848368 6.9544835 7.8752294 8.1946011 7.6683803 5.7386417 7.6417351 5.8324437 7.4753575 8.5888081
6.6304235 5.5274553 5.8387303 6.2288146 5.5927801 7.0605855 7.9443192 8.0889082 7.5055943 5.7268372 7.6882420 5.8394594 7.3649464 8.6316004
6.6711998 5.5140719 5.8319893 6.2310262 5.6630335 7.0199571 7.9632092 8.0022554 7.4680171 5.6285925 7.6635294 5.7480350 7.2835732 8.6053829
6.7492585 5.6190152 5.7570653 6.0591307 5.6383438 6.9918017 8.0318489 8.0811367 7.4879460 5.5666552 7.6038504 5.8246651 7.3298564 8.6157093
6.7973199 5.6075964 5.7859983 5.9125276 5.6999264 6.9516091 8.0618505 8.1413240 7.5416698 5.4830132 7.5558968 5.8520522 7.4268651 8.5781498
6.8698583 5.6581154 5.7849016 5.7585750 5.7911301 7.0684953 8.1097059 8.1429119 7.5347185 5.5177441 7.4526062 6.0419278 7.5037212 8.5083284
6.8935905 5.7048016 5.9422545 5.7504015 5.8381376 7.0859575 7.9443059 8.2381134 7.6427822 5.5488653 7.5150666 6.1793294 7.5608621 8.4279041
6.8826814 5.8581848 5.9439282 5.7074394 5.8862262 7.0885520 7.8344426 8.2936850 7.5804167 5.5823836 7.4655700 6.2145443 7.5559092 8.3666191
6.8072953 5.9226651 6.0351439 5.8344746 5.9827619 7.0546427 7.7132530 8.3046618 7.5960975 5.5153165 7.4534850 6.1135626 7.4692216 8.2564383
6.8582063 5.9905839 6.1060271 5.8125815 5.9881268 7.0421791 7.6915097 8.3975239 7.5208974 5.5328169 7.3856840 6.1172051 7.3365412 8.2717533
6.7874441 5.9498210 6.0572066 5.7664137 6.0618615 7.0667787 7.5628037 8.3912487 7.4589467 5.5988455 7.4599662 6.1827040 7.2822227 8.1231403
6.8357677 5.9470248 6.0382004 5.8025432 6.1304507 7.2126298 7.5331564 8.4171190 7.4366713 5.6500945 7.4395947 6.1880655 7.2846036 8.1233120
6.9141026 6.0760813 6.0395117 5.7982187 6.0707159 7.2332864 7.5056515 8.4112825 7.3500471 5.7842550 7.4282050 6.2116261 7.3968973 8.0288773
7.0118504 6.0791645 5.9837584 5.7523427 6.0474644 7.1361842 7.3409915 8.3280506 7.3101978 5.8126855 7.3219190 6.1356449 7.3973079 8.0414381
7.0680470 6.2040601 5.8873649 5.7813349 5.9556456 7.0596437 7.2810740 8.3085508 7.3198843 5.8414660 7.3013406 6.0901771 7.3665147 8.0299196
7.0035882 6.1164355 5.8631907 5.8294835 6.0123229 7.0680718 7.2962155 8.2136974 7.2789440 5.8585987 7.3224053 6.0148578 7.3984966 8.0498638
6.8874755 5.9940076 6.0087523 5.7567029 6.0500569 7.1461906 7.3503962 8.1765699 7.3479347 5.8157058 7.3815384 6.0249891 7.4646912 8.0373945
6.8973675 5.8864741 6.1026564 5.7714438 5.9805136 7.0517807 7.4250560 8.1029606 7.3053555 5.8227954 7.3288808 5.9891043 7.5149589 8.0416994
6.9311185 5.9378881 6.1901569 5.8862338 6.0538278 6.9360075 7.4928622 8.1220341 7.3289051 5.7576928 7.3870754 5.9645338 7.5048461 8.1091595
6.8550320 5.9111037 6.3076801 5.9085155 6.0263195 6.8670945 7.4981947 8.1658268 7.2790399 5.7207069 7.3714314 5.9948301 7.4814844 8.1222658
6.8526635 5.9021416 6.4005914 5.9758115 5.9252477 6.8701305 7.5384159 8.1061153 7.2303605 5.6498842 7.3895769 5.9787393 7.4593892 8.0866737
6.8407540 5.9067187 6.4480548 6.0777097 5.8337111 6.8173704 7.4444098 8.1634359 7.2946143 5.7546449 7.4226322 5.9789190 7.4367428 7.9286890
6.7434778 5.8567939 6.4911318 6.1044550 5.7894974 6.8135467 7.4244804 8.1873856 7.3596621 5.7822852 7.4092941 6.0145154 7.4977598 7.9690299
6.7654204 5.8778801 6.6005573 6.2419567 5.7290316 6.7360606 7.4360723 8.1321468 7.3127985 5.6602554 7.3609552 6.0398502 7.5731058 7.9844093
6.7774787 5.9462862 6.5329671 6.3726292 5.7269716 6.6003962 7.3792706 7.9847217 7.3213034 5.5465703 7.3365626 6.0846095 7.7231588 7.8700957
6.6889348 5.8542218 6.5303321 6.5075564 5.7734089 6.4841843 7.3862672 7.9078574 7.2766123 5.4576392 7.3820605 6.1601057 7.7299552 7.8309588
6.6087818 5.8178253 6.5289640 6.5153084 5.7197089 6.4437814 7.3640800 7.8264942 7.2764859 5.5650630 7.3922353 6.0766649 7.7328391 7.9130607
6.6383967 5.8726926 6.4873538 6.4097853 5.6821785 6.3976073 7.4783444 7.8116713 7.2624002 5.5923762 7.2486138 6.0906801 7.6394262 7.9882402
6.6674209 5.7846017 6.3845706 6.3403368 5.6876812 6.4763751 7.4758115 7.7484937 7.2853518 5.5881515 7.2448111 6.0079069 7.5250025 8.0877495
6.7503719 5.8079028 6.3611822 6.3262749 5.6627169 6.4702363 7.4900651 7.7580752 7.2801132 5.6289778 7.2839632 6.0560122 7.4848032 8.0301809
6.8470278 5.6134839 6.1758008 6.4094543 5.6339331 6.5063462 7.5686173 7.7702312 7.2884917 5.6282597 7.3878217 6.0930243 7.5425868 8.0220814
6.8983703 5.6229725 6.1217890 6.3732128 5.6589928 6.4841805 7.5974011 7.8535485 7.2513366 5.7641482 7.4848948 6.1584368 7.7138352 7.9075394
6.9631004 5.4954352 6.0268106 6.3653011 5.6343389 6.4621367 7.5102477 7.7758808 7.2939491 5.7881832 7.4352913 6.2050295 7.6812630 7.8642006
7.0391932 5.4046087 6.1861482 6.2676368 5.6701884 6.4749589 7.4928403 7.7072954 7.2197609 5.8635511 7.4856057 6.2894645 7.6511669 7.7548018
7.1437750 5.3687205 6.2262321 6.1928177 5.6325808 6.4060054 7.4682956 7.7469912 7.2369876 5.8726015 7.4894271 6.2516427 7.5556688 7.7478790
7.1661296 5.2729111 6.2506790 6.1339560 5.7066398 6.3629527 7.4542165 7.7059898 7.2568927 5.8245058 7.4590969 6.1515369 7.4895048 7.7618146
7.2043238 5.2110639 6.1878572 5.9630332 5.7673178 6.3815565 7.4231420 7.7770028 7.2635307 5.6931949 7.4355721 6.0822706 7.4974375 7.9503384
7.1608181 5.1891460 6.2819695 5.8747082 6.0149193 6.3719873 7.3156824 7.7483687 7.3776932 5.6012521 7.4731441 6.2299175 7.5381684 8.0807371
7.0986509 5.3438373 6.2720003 5.8043795 6.0567284 6.4257040 7.2948437 7.5661464 7.4098001 5.6301918 7.6629124 6.3327904 7.5068054 8.2384644
7.0904145 5.4806757 6.1796227 5.7266679 6.1325035 6.3051023 7.3401747 7.5579972 7.3722157 5.5358481 7.7936387 6.3530717 7.5491333 8.4332972
7.1380382 5.5423055 6.1580076 5.7110438 6.1289511 6.2895260 7.4253302 7.6085639 7.3209286 5.5682154 7.8466806 6.4005594 7.5435019 8.4475679
7.1976256 5.6771646 6.0291796 5.6999445 6.1467495 6.2498527 7.3988109 7.6594014 7.3500800 5.5818605 7.8204694 6.4338741 7.5377622 8.4879532
7.1198606 5.6335239 6.0579572 5.5768209 6.1550207 6.2800341 7.4398789 7.6746259 7.3603377 5.6361475 7.8631978 6.4139342 7.6102786 8.4853840
7.1531892 5.6446009 6.0929604 5.6600456 6.0240974 6.2151103 7.4078579 7.7060122 7.3352790 5.5647235 7.8189554 6.4140310 7.6765661 8.3848858
7.1400719 5.6293492 6.1019373 5.6989169 6.0802131 6.1258793 7.5075216 7.6914287 7.3000541 5.5386395 7.8299537 6.5112963 7.6841846 8.3381605
7.2052050 5.6048994 6.0851698 5.8131042 6.0602980 6.0697222 7.5230165 7.6842566 7.4131012 5.4386797 7.8580685 6.6572261 7.7991333 8.2981129
7.1490574 5.6329603 6.0711551 5.8179994 6.0149627 6.0477772 7.5035348 7.7280202 7.3380532 5.4833841 7.7701025 6.5960622 7.7488260 8.1536160
7.1769586 5.7082548 6.2070880 5.8618007 6.0854836 6.1055093 7.5305319 7.8275414 7.3523731 5.4744601 7.8354297 6.6883826 7.7040696 8.1330366
7.1663537 5.6925378 6.2135277 5.9439616 6.2539592 6.2325745 7.5619879 7.8642015 7.5128226 5.5231109 7.9254885 6.7422991 7.5823350 8.0112753
7.0982924 5.6695790 6.1576104 5.8784337 6.3158746 6.3340573 7.5463552 7.9208627 7.5194340 5.6912780 8.0113268 6.7576571 7.3774624 8.0013514
7.0512919 5.6542058 6.3154182 6.0212402 6.3251724 6.3194952 7.5687575 7.8143148 7.5302033 5.6701450 7.8594337 6.6705785 7.3365459 8.0295019
6.9980893 5.6149569 6.3233967 6.0888929 6.2726784 6.2894759 7.6505494 7.7521734 7.5807905 5.6359191 7.7537203 6.7259793 7.2583351 8.0285130
7.0220680 5.5344906 6.2364597 6.2378621 6.3105788 6.3134131 7.6454821 7.8574305 7.5822296 5.6214910 7.7415857 6.7131600 7.2587662 7.9873571
7.0597496 5.5403056 6.2338047 6.3197584 6.3259339 6.2607694 7.6042576 7.7740211 7.5422654 5.5460129 7.7401032 6.6054864 7.3527141 7.9135561
7.1058407 5.5070958 6.1336937 6.2267089 6.3382840 6.2250981 7.4121804 7.8747215 7.5710845 5.5310383 7.7066698 6.5816612 7.4015188 7.9565005
7.0967550 5.3221540 6.1269946 6.1585193 6.3649888 6.1962795 7.2844214 7.8497219 7.5745282 5.5717874 7.7400012 6.6502361 7.3140316 7.9775133
7.0054054 5.2429175 6.0760050 6.2053432 6.3153219 6.2671361 7.1386447 7.9920216 7.7412696 5.5934176 7.7853813 6.6208830 7.3095279 8.0181913
7.0983982 5.1479998 6.1142907 6.2622638 6.3022041 6.2258091 7.0393434 8.0188894 7.7921090 5.6080909 7.7664104 6.6663613 7.2967863 8.0149212
7.1239634 5.1191416 6.1791229 6.2522721 6.3749642 6.2658644 6.9598575 8.1030769 7.8657408 5.6044903 7.6862283 6.6019707 7.2843943 7.9672461
7.1772008 5.0999589 6.2719564 6.2655916 6.4207864 6.3470531 6.9306169 8.0844021 7.9550524 5.6024294 7.7516055 6.5749846 7.3577852 7.8824654
7.1933894 5.1064124 6.3212385 6.2305059 6.4778304 6.2803054 6.9464545 8.0325909 8.0134010 5.6470327 7.6740437 6.4496832 7.3847246 7.8024979
7.2466927 5.1708536 6.2886457 6.3581543 6.4060225 6.0750117 7.0000100 8.0607090 8.0594511 5.6534977 7.6330042 6.4371471 7.4761424 7.7903781
7.1188421 5.1445012 6.2364783 6.2987661 6.3818631 6.2041168 7.0827699 8.0735674 8.0705481 5.5323334 7.6255488 6.3774567 7.4774942 7.6560464
7.0846515 5.2186756 6.1440096 6.3877292 6.2962575 6.3413577 7.0770278 8.1055126 8.0207815 5.5459719 7.7209358 6.4541521 7.5735884 7.5106168
7.0716805 5.1877756 6.1423364 6.3845539 6.2446933 6.4710622 7.0743995 8.1209593 8.0406055 5.5050435 7.6282716 6.5454679 7.7203112 7.3841662
7.0438766 5.1522450 6.1164737 6.3616986 6.2855334 6.4443378 7.0862861 8.0407505 8.0033665 5.6431828 7.7262025 6.5565314 7.8799167 7.3988400
7.1164703 5.1850080 6.1046019 6.4632440 6.2447586 6.4899564 7.1672306 8.0040264 7.9012818 5.6119285 7.6468868 6.5592318 7.9394760 7.2937665
7.2321725 5.1277800 6.1430421 6.5468321 6.1910963 6.4332533 7.1757431 7.8839316 7.7618809 5.6863093 7.7769957 6.6113257 8.1217566 7.2426033
7.3209057 5.0934567 6.0648088 6.4623928 6.2070451 6.4354668 7.2061234 7.8617048 7.6331115 5.6681786 7.8473921 6.6764660 8.1819057 7.1785111
7.3455191 5.0860510 6.0085168 6.3046727 6.1827669 6.4185624 7.1978641 7.8659415 7.6621060 5.7200031 7.7874484 6.6592050 8.2391052 7.2128563
7.2609921 5.0190434 5.9240212 6.2255702 6.1332178 6.4613690 7.2371840 7.8933764 7.6928301 5.7724161 7.7709537 6.6085081 8.1473970 7.3044200
7.2159948 4.9560175 5.8522310 6.1763816 6.1178322 6.5206342 7.2610531 8.0069180 7.7557211 5.7159557 7.7602911 6.7350302 8.0470963 7.3866863
7.1655021 4.9793577 5.8204231 6.2692413 6.0081973 6.5959821 7.3306289 8.0065212 7.7981529 5.6981564 7.8668661 6.8446436 8.0405312 7.4044685
7.1397133 5.0023146 5.8076110 6.2074113 5.9047756 6.5387816 7.4723582 8.0158930 7.7656503 5.6958704 7.8555465 6.9364076 7.9655256 7.3729658
7.0457907 5.1869135 5.8616176 6.2287393 5.8491964 6.5283589 7.5485344 8.0779839 7.7477169 5.6956077 7.8569522 6.9261217 8.0469561 7.4626164
6.9765277 5.3813944 5.8698139 6.2561674 5.7827268 6.5976772 7.5110908 8.0697212 7.7367740 5.7071180 7.8558412 7.0237322 8.0345488 7.5207987
7.1220150 5.4824929 5.9382992 6.2405562 5.7323689 6.5467787 7.4310198 8.1350155 7.6419678 5.6269684 7.8627057 7.0710716 7.9513230 7.5243535
7.1983366 5.5261889 6.0996790 6.2644558 5.7231312 6.5237603 7.4387159 8.1634865 7.7365589 5.5210137 7.9966297 7.1439013 7.8165188 7.5669570
7.1623831 5.6482587 6.1787233 6.2812877 5.6445231 6.5336733 7.3775983 8.2502708 7.5913453 5.4266820 8.1085110 7.1987662 7.8080668 7.6084146
7.2100258 5.6099792 6.3855305 6.2125740 5.6578112 6.4607229 7.3084426 8.2748890 7.5276499 5.4127183 8.1438446 7.1941581 7.8249822 7.6535554
7.2184014 5.5980735 6.3049150 6.0814691 5.6398649 6.4377646 7.1846704 8.3570719 7.4769311 5.4807911 8.1581039 7.2175250 7.8915410 7.6197929
7.2380128 5.5950789 6.4044733 5.9745536 5.7180967 6.4127178 7.2047062 8.2291498 7.6455536 5.4915318 8.0850849 7.2975202 7.8754735 7.5367947
7.1590824 5.4114785 6.3990831 5.9640203 5.7274251 6.3539057 7.2511344 8.2776089 7.6979618 5.4375458 8.1142597 7.2397337 7.9953103 7.4154963
7.2616253 5.2722516 6.3429027 5.9416499 5.7236600 6.3057299 7.1762462 8.3220968 7.7876892 5.4562340 8.0618944 7.0848584 8.0377836 7.3325191
7.3012471 5.1830111 6.3868532 5.8586497 5.7261996 6.2463064 7.2880998 8.2749176 7.7726860 5.5464649 8.0866232 7.1141028 8.0807066 7.3243861
7.3001757 5.1355476 6.3376627 5.9747400 5.8069129 6.4250841 7.3174891 8.3405905 7.6840205 5.6599731 8.1144619 7.0789862 8.0886450 7.3924108
7.3211980 5.0621495 6.3120861 6.0893245 5.7948251 6.4259138 7.3626208 8.2385073 7.6652203 5.7677360 7.9724784 7.0444231 8.1254892 7.3978138
7.3399925 5.0862832 6.1837134 6.0880446 5.6602936 6.3594079 7.4379778 8.2096853 7.5644264 5.7629786 7.9491301 6.9529548 8.0870152 7.4967995
7.3539844 5.0299568 6.1716576 6.0742121 5.7912960 6.3483229 7.3647270 8.2517290 7.5632606 5.6701446 7.8851757 6.9008741 8.2052765 7.4366822
7.4394097 5.0667872 6.3280177 6.1136851 5.8487778 6.4028535 7.3671079 8.2143641 7.4977574 5.5597878 8.0481224 6.8171024 8.2591076 7.5120454
7.5853934 5.0004749 6.2790799 6.0630612 5.7991948 6.3717608 7.2872682 8.2373991 7.4812627 5.5097413 8.0289793 6.8033376 8.3298578 7.5365696
7.6863942 4.9286046 6.3395948 6.1020780 5.7826066 6.4707603 7.3002610 8.2243090 7.5147805 5.5369735 8.0745859 6.7459722 8.2047501 7.5844746
7.7138300 4.8728423 6.4321680 6.1192675 5.8896132 6.5109720 7.4241204 8.2980509 7.5555353 5.4917831 8.0931978 6.7486229 8.1718874 7.6559515
7.6213589 4.8887181 6.4612503 6.1014152 5.9723086 6.4730554 7.5825176 8.2600279 7.4733882 5.3801169 8.1839657 6.7806015 8.0746107 7.6737103
7.5643415 4.9825621 6.4516759 6.0191693 6.0021114 6.6067338 7.6864371 8.3247375 7.4559255 5.4507713 8.1934223 6.7972355 8.0659828 7.7289686
7.4409976 5.0601935 6.4650292 6.0209665 6.0271025 6.6703830 7.6620355 8.2385321 7.2749643 5.4423656 8.2577238 6.8583679 7.9858956 7.8758249
7.4775782 5.2050619 6.4335742 6.1197338 5.9703555 6.5707603 7.6474004 8.1947870 7.4037809 5.5186529 8.3301058 6.9106665 7.9923697 7.8908043
7.5266967 5.2339740 6.5383258 6.1893415 6.0594096 6.5676241 7.6632752 8.1809072 7.3833575 5.4922738 8.4429855 6.9361215 8.0529318 7.8002634
7.5437970 5.3026466 6.5579658 6.0745769 6.0862908 6.5550861 7.6364408 8.2226896 7.4197292 5.4779239 8.3809977 6.9651294 8.0746832 7.7069702
7.5222359 5.2488933 6.5359955 6.0698924 5.9984035 6.4758129 7.5841560 8.2878332 7.5180006 5.3950081 8.4173737 6.9486742 8.2861938 7.6625862
7.5409479 5.3857465 6.5458179 6.1294570 5.8974509 6.3293142 7.6196856 8.2663136 7.5214767 5.4061794 8.4219675 6.9381561 8.3875294 7.5615616
7.5271444 5.3756995 6.4472251 6.1895571 5.7970576 6.3130546 7.6157279 8.1103153 7.5394621 5.4966946 8.3619442 6.8548951 8.4664192 7.5167937
7.4054670 5.4515038 6.3497233 6.1202760 5.8036084 6.2819815 7.6350532 8.0302114 7.4163899 5.4096861 8.3371277 6.9398909 8.5277185 7.4673071
7.4703107 5.4185324 6.3436098 6.1231890 5.8385015 6.2327194 7.6069970 7.9909334 7.2856436 5.4619756 8.3516655 6.9643726 8.4478302 7.5056977
7.4082174 5.4540896 6.2570648 6.0923400 5.9382644 6.2755599 7.6079707 7.8816395 7.2091951 5.4072948 8.3976927 6.8632894 8.3625202 7.4352589
7.4344573 5.3378186 6.2566991 6.1119890 5.9912229 6.3702044 7.5803051 7.8911471 7.2032800 5.5177507 8.3238144 6.7128673 8.4129267 7.4597869
7.3715944 5.2596688 6.1324086 6.0806503 6.1281939 6.4682612 7.6569619 7.8971391 7.2174859 5.5362339 8.2917633 6.7119913 8.3405294 7.4468818
7.4253755 5.1003180 6.1314883 6.2064290 6.1819053 6.5337644 7.6403656 8.0048494 7.2260170 5.4613872 8.2578192 6.7428379 8.3466597 7.5147495
7.4662657 5.0603828 6.0885077 6.1638145 6.1761312 6.7026258 7.6219339 8.0650034 7.2893801 5.5303998 8.1915903 6.8051372 8.3491583 7.5203505
7.5957327 5.0232821 5.9895515 6.1802092 6.0344172 6.8449826 7.5834384 8.0783844 7.2943697 5.6210203 8.1760139 6.7237954 8.3862543 7.5701909
7.5649166 5.1060491 6.0237956 6.0789514 5.8732905 6.9352932 7.6410556 8.0118675 7.2156973 5.5775642 8.0767441 6.6759434 8.3632603 7.5679917
7.4077601 5.1977887 6.1594243 5.9497437 5.8843794 6.9461255 7.6999922 7.9978456 7.1449614 5.5977526 7.9525037 6.8466344 8.4539957 7.4601369
7.3625851 5.3861799 6.2265806 5.8628354 5.9776669 6.9130449 7.7224970 7.9328241 7.1046538 5.5626297 7.8312492 6.7974977 8.5198154 7.3672552
7.4278927 5.3912582 6.3781691 5.8336263 6.0437379 7.0644965 7.7756658 7.8861279 7.0124941 5.5299878 7.7012091 6.8263078 8.5642776 7.3528023
7.3625913 5.5680966 6.3883247 5.9056473 6.0274849 7.0156140 7.8131227 7.9522562 7.1101437 5.6044397 7.7949214 6.8505001 8.6418991 7.4013176
7.2771082 5.6284924 6.3980370 5.9522891 6.0410347 7.0613089 7.7371845 7.9965663 7.3684516 5.5460138 7.8201232 6.8348708 8.6998444 7.4855061
7.2796474 5.6164355 6.4047408 5.8971324 6.0982127 7.0282612 7.7744489 8.1059580 7.4796991 5.6257424 7.8551197 6.8252602 8.6897907 7.6081300
7.2020097 5.5552287 6.4042168 6.0043769 6.1886759 6.8805723 7.7509604 8.0697994 7.5850024 5.6276493 7.9381571 6.8125000 8.7537813 7.7246904
7.0977154 5.5556364 6.4372969 6.0356026 6.1463685 6.8617911 7.7008796 8.0754223 7.5786529 5.6313396 7.8924999 6.8506789 8.7929726 7.8103547
7.0604596 5.3917627 6.3551106 5.9891062 6.1650190 6.8432407 7.6176219 8.1855850 7.5314522 5.6213942 7.9062371 6.9173017 8.7274313 7.8355093
7.0899057 5.4509172 6.3221889 6.0163059 6.0861306 6.7938819 7.5695105 8.2092772 7.5387115 5.6322641 7.9402757 6.9739275 8.7191095 7.7941222
7.1475530 5.4817643 6.3877368 5.9958701 6.0786796 6.7598605 7.5980415 8.3240719 7.4697299 5.6655798 7.7479911 6.9788499 8.7881966 7.7433996
7.1661410 5.5381269 6.4363832 5.9277768 6.1135960 6.8292327 7.6617007 8.3052063 7.3900924 5.7406182 7.7072883 7.0168824 8.7525768 7.6611042
7.3014498 5.6442919 6.4023075 5.9147553 6.1311994 6.8505001 7.6035681 8.3170214 7.3812766 5.7185478 7.6778827 6.9213338 8.6766949 7.5734215
7.2236118 5.7099185 6.3849339 5.7903538 5.9901886 6.8762164 7.6550870 8.3221741 7.1938834 5.7223296 7.5373449 6.9492188 8.7116985 7.5920653
7.3904200 5.6694965 6.3938003 5.8359051 5.9253974 6.8319960 7.7824807 8.2119541 7.1161027 5.6868877 7.4766951 6.8956194 8.6217976 7.6209850
7.5595932 5.7059302 6.3981414 5.8652463 5.8912373 6.8302212 7.8525858 8.2059097 7.1677518 5.6876082 7.3988571 6.9483309 8.6088734 7.6647153
7.7311692 5.6472292 6.4833736 5.8138757 5.9103217 6.8119073 7.7935882 8.2320299 6.9863663 5.7211957 7.4508948 6.8842139 8.5638084 7.7056127
7.8297977 5.5923352 6.5799789 5.7429485 5.9549146 6.8292918 7.6912513 8.2311535 7.0891318 5.7240376 7.4000483 6.8596168 8.4909544 7.8361940
7.9140773 5.5345168 6.6382189 5.6988511 5.9264879 6.7691011 7.6623211 8.2648888 7.0127435 5.6805086 7.3592763 7.0344977 8.4613571 7.8909168
7.9082279 5.6725860 6.5436840 5.6333456 5.9095087 6.8349347 7.6442237 8.3602295 7.0849323 5.6503773 7.3673329 7.0741110 8.3560581 7.9836836
7.9859090 5.6759949 6.5286546 5.6240087 5.9570746 6.8268151 7.5992455 8.3567657 7.1071916 5.6858983 7.3483486 7.0975227 8.3135252 8.0382195
7.9702315 5.7293205 6.5173912 5.6276731 5.8952622 6.9009228 7.6409583 8.3338165 7.2475581 5.6259303 7.3053088 7.0182614 8.3087788 8.1113424
8.0346031 5.7421107 6.4030046 5.6136956 5.9661822 6.8100381 7.7607303 8.3428869 7.2493472 5.6129689 7.2687702 7.0238223 8.2707882 8.0656481
8.1486874 5.6897225 6.4915943 5.6215181 6.1276226 6.8323641 7.8330812 8.4089642 7.2044640 5.7327075 7.4104238 7.0752730 8.2857628 8.0744858
8.2030125 5.5713487 6.4605165 5.5742660 6.2095037 6.8737555 7.8471994 8.4337778 7.2370744 5.8339758 7.3250270 7.0558662 8.3318110 8.1177530
8.2120914 5.5138030 6.5602851 5.4681039 6.3304777 6.8224115 7.8206902 8.5274029 7.2847977 5.8159037 7.3123822 7.0726118 8.4554043 8.1877327
8.1492958 5.5617476 6.5595632 5.5359201 6.2643614 6.9846072 7.7705998 8.5614204 7.1958866 5.7301497 7.1538458 7.0804629 8.5222340 8.1441374
8.0711498 5.6311450 6.5229325 5.4972744 6.3399673 7.1220241 7.7593460 8.5348396 7.1739626 5.7328176 7.1274457 7.0656352 8.6118650 8.1222534
8.0771227 5.7250066 6.5305705 5.5095725 6.3169971 7.1807966 7.7848167 8.4444265 7.0350428 5.8634253 7.1557984 6.9245191 8.5506182 8.0556383
8.1341410 5.7809005 6.4404254 5.6340375 6.2844076 7.2113810 7.8543854 8.3102932 7.0198617 5.8642468 7.1910276 6.7941713 8.5546474 7.9938111
8.0989141 5.8325310 6.3641958 5.6556382 6.2065959 7.0971861 7.8284698 8.1633291 6.8797684 5.9926567 7.2624178 6.7156038 8.5967398 8.0319157
8.1781006 5.8361030 6.2110939 5.7520761 6.1048560 7.0954485 7.8852520 7.9946198 6.7708902 5.9333243 7.2875929 6.7522044 8.5564070 8.0512629
8.2076693 5.8023596 6.2321987 5.8440337 6.0632195 7.1287751 7.9351854 7.8339372 6.7012072 6.0236864 7.3119202 6.7225137 8.6439581 7.9749689
8.2333221 5.8848677 6.2496467 5.8695755 5.9790654 7.0973921 8.0091820 7.7242246 6.6183095 6.0300264 7.3869562 6.6284690 8.6895838 7.8922110
8.2324905 5.8817816 6.2911258 5.8463454 5.9020443 7.0713291 8.0530691 7.6877451 6.5340748 5.9572315 7.4423065 6.4858937 8.6472111 7.7160044
8.2933512 5.9149632 6.3357916 5.8825870 5.8956566 7.0006437 8.1136007 7.6148095 6.6183553 5.8294415 7.4064503 6.4909511 8.6837778 7.6968417
8.2843542 5.8882098 6.2929769 5.8424468 5.8524623 7.0050006 8.0472336 7.6365280 6.7122989 5.7234750 7.3881774 6.4425459 8.6057034 7.8760977
8.1838436 5.8964868 6.2567205 5.7520056 5.8532896 6.9457645 8.1137609 7.6639862 6.6650429 5.7174220 7.5091071 6.4036903 8.5738888 7.9173627
8.0486603 5.8856840 6.1519833 5.6446576 5.7453494 6.9781718 8.0361290 7.6621003 6.6517143 5.7104945 7.5693665 6.4387279 8.5136223 8.0914841
8.1002331 5.9311676 6.2490873 5.7186413 5.7246237 6.9968500 8.0521898 7.7533998 6.6978168 5.6951075 7.5662079 6.5324578 8.6182499 8.1921635
8.0861845 5.8722978 6.2157464 5.7398162 5.6723647 6.8795214 8.0571365 7.7183857 6.7643085 5.6715975 7.5323668 6.5358820 8.6933041 8.1706543
8.0739622 5.7933874 6.2472515 5.7161684 5.6762013 6.7828650 7.9949102 7.6803966 6.9066978 5.6944304 7.4577456 6.4939098 8.7763662 8.0578604
8.1270342 5.7445478 6.1511559 5.7659459 5.6955142 6.6885529 8.0479231 7.6623378 6.9489799 5.7259789 7.4573617 6.5636382 8.6990547 7.9619603
8.2138042 5.7103915 6.2775278 5.7890792 5.5217910 6.6858158 8.0261173 7.6831417 6.9939365 5.7848001 7.5072184 6.4161162 8.6380882 7.9036055
8.1841564 5.7439475 6.2300196 5.8970809 5.4273639 6.7033873 8.0327606 7.7383733 6.9534450 5.8027229 7.5754209 6.3293729 8.6713505 7.8028789
8.1407442 5.7929668 6.3119698 5.8998470 5.5273018 6.7435670 8.0615768 7.7557588 6.9363337 5.8164787 7.5649796 6.3976407 8.6879177 7.7234349
8.1852083 5.8753061 6.4694743 5.9681044 5.5137882 6.7651067 8.0789833 7.8922353 6.9092102 5.7797594 7.5231581 6.3598433 8.6192398 7.6906276
8.1428413 6.0124965 6.5429082 5.8787093 5.5826035 6.7919092 8.1681738 8.1228323 6.9913430 5.7833757 7.4260750 6.3303580 8.6473646 7.6663947
8.0231371 6.0812926 6.6341548 5.8811946 5.6118493 6.7598820 8.1646519 8.2356796 6.9701018 5.8620868 7.5329032 6.3098283 8.6045189 7.5051861
7.9886308 6.0658960 6.5355797 5.7573366 5.5810280 6.8652258 8.2084131 8.3609638 7.0058713 5.8288317 7.5297132 6.3511362 8.5875254 7.4204926
7.9102044 6.0951066 6.5015941 5.6895332 5.7276330 6.8987374 8.1015806 8.3915806 7.1073709 5.8268938 7.4287624 6.4357328 8.5428448 7.4141030
7.9824328 6.1918592 6.4870820 5.7892451 5.7833600 6.9723697 8.1912670 8.3946724 7.1199312 5.7796116 7.3904047 6.5575914 8.5517178 7.4574804
7.8936810 6.2010612 6.5429149 5.8570628 5.9078856 6.8791366 8.2835875 8.4170246 7.1397333 5.8322077 7.3630362 6.6418247 8.6123590 7.3965306
7.7417707 6.1641116 6.5708413 5.8619924 5.9539280 6.9185991 8.2753963 8.3807840 7.2055860 5.7419877 7.2950225 6.7642579 8.6389275 7.4033823
7.7272224 6.2187920 6.6889477 5.9643397 6.0390544 6.7879553 8.2733841 8.5233040 7.2379103 5.6463842 7.4486575 6.7979827 8.7930117 7.4266381
7.7554297 6.1816211 6.6098313 6.1162572 6.1657138 6.8075452 8.3822937 8.5420446 7.2734542 5.6334553 7.5089984 6.7956057 8.8483725 7.5083866
7.7634525 6.1262307 6.6409235 6.1795516 6.1490993 6.7699594 8.5237188 8.3618107 7.2466941 5.5372267 7.6168003 6.7621942 8.8572168 7.4488115
7.7563639 6.1520562 6.6431623 6.1322536 6.1887450 6.6470547 8.5993176 8.2726946 7.2474046 5.5523863 7.7181373 6.8282385 8.9133301 7.3725338
7.7579508 6.0943418 6.7595067 6.0472903 6.0992312 6.6211524 8.5632801 8.1995525 7.2230592 5.5829501 7.6855845 6.8097386 8.8839788 7.2715201
7.7834263 6.0653996 6.7863111 5.9899974 6.0904098 6.5955162 8.6649113 8.2352676 7.2282867 5.5804806 7.7000866 6.7592530 8.8765030 7.1668367
7.7916527 6.1321411 6.7754855 6.0777941 6.0731130 6.4662042 8.6276560 8.1637506 7.3082762 5.4961491 7.7368660 6.6789050 8.7640953 7.2959123
7.8750448 6.1860886 6.5503025 6.0498080 5.9729080 6.5242519 8.6225786 8.0456533 7.2616625 5.6065583 7.8841882 6.7655344 8.8395748 7.3357763
7.8892059 6.1329961 6.5295143 6.0323400 5.9684477 6.6570644 8.5634794 8.0801373 7.2727375 5.5541754 7.7315483 6.6984448 8.8289881 7.3873739
7.9325385 6.0835004 6.4263258 6.0339937 5.9073853 6.7644010 8.4889088 8.0183821 7.1484022 5.6247277 7.6333280 6.5972023 8.7256441 7.4937243
8.0402002 6.1168909 6.3655496 5.9820566 5.8949122 6.8756490 8.5475807 8.0323496 7.1211061 5.6488395 7.6218028 6.5131640 8.6944313 7.5464692
8.0375576 6.1348405 6.3254671 6.1214314 5.8624835 6.8384705 8.4700613 8.0877485 7.0172896 5.6949625 7.6801529 6.5810437 8.6117668 7.5825167
7.9934301 6.1801200 6.3145456 6.2065659 5.6861730 6.7883544 8.4899082 8.0932779 7.0508056 5.6820040 7.6974077 6.7395463 8.5710030 7.6636305
7.9397073 6.1634922 6.3867850 6.3131890 5.7823305 6.6799555 8.4919643 8.0474730 6.9874678 5.5986986 7.6208987 6.8400621 8.5531797 7.8217130
8.0523911 6.1606193 6.3186579 6.4651933 5.8657341 6.5496645 8.4681396 7.9939523 7.0020170 5.5356064 7.6714215 6.9220815 8.6431141 7.9495368
8.0671606 6.1669254 6.2245350 6.4559412 5.7466288 6.4114380 8.5132160 8.0093813 7.0534439 5.4399467 7.6945262 7.0671329 8.5691881 8.1101284
8.1010208 6.1852918 6.1647105 6.5225568 5.7196932 6.4046130 8.6311712 7.9985018 7.0746098 5.3972535 7.6490045 7.0924182 8.5047903 8.1158857
8.1691933 6.1405268 6.0698657 6.4958687 5.8500390 6.4175882 8.5393524 8.0844641 7.0179262 5.3185291 7.5440483 7.0899587 8.4551859 8.0676908
8.2063246 6.2903576 6.1052666 6.6265597 5.9214344 6.3204675 8.5185061 8.1184359 7.1562319 5.3043628 7.4731646 7.1760020 8.2746658 7.8775549
8.2019300 6.3772178 6.1486225 6.6460261 5.9664607 6.3339777 8.3484106 8.2357693 7.2230778 5.3083024 7.5122766 7.1863708 8.3112326 7.8055568
8.2678223 6.4196134 6.1596003 6.6494899 5.9634852 6.4319515 8.2193460 8.2467480 7.2883167 5.3928094 7.4376373 7.1560445 8.2023926 7.7307334
8.2150316 6.3218064 6.1333132 6.5108972 6.0814924 6.5428572 8.1802788 8.3289948 7.4440489 5.3589625 7.4486799 7.1614590 8.0969963 7.6839628
8.1998625 6.2719407 6.1531630 6.4503641 6.1699004 6.5632434 8.1323566 8.3492870 7.4684014 5.3874259 7.4352846 7.1542902 8.0530119 7.5802445
8.1782198 6.2534981 6.1114058 6.3338962 6.3199134 6.5139422 8.0616598 8.4504433 7.5555844 5.3671489 7.4840040 7.1637192 8.1005049 7.4705677
8.2111664 6.2991910 6.1633358 6.3638783 6.2906680 6.6132159 8.0100861 8.5176296 7.5262856 5.4326892 7.3636389 7.1322017 8.0735884 7.4697161
8.0866251 6.3115959 6.1343822 6.2822471 6.3709903 6.5432143 8.0104342 8.4684925 7.4343233 5.4790912 7.2704802 7.1293874 7.8901601 7.4176683
8.0378342 6.3492875 6.1975784 6.1726332 6.3409247 6.5246062 7.9693260 8.4683647 7.3832593 5.5189443 7.2347441 7.0287499 7.8226600 7.4025779
7.9572062 6.3966193 6.3254395 6.0960884 6.3804436 6.5423474 7.9249239 8.4602194 7.2995701 5.5368629 7.2838478 6.9499173 7.8948469 7.5098553
7.8639789 6.5009518 6.3440609 6.1110730 6.3678737 6.3940988 7.8610125 8.5739870 7.3457880 5.7285752 7.3787971 6.8220592 7.9115429 7.4317069
7.9648695 6.5762405 6.2326341 6.0389452 6.4281731 6.4831147 7.7385592 8.5689507 7.4071574 5.7385945 7.3489404 6.7155619 7.9160581 7.4316611
7.9952374 6.5850134 6.3435464 6.0156856 6.4564424 6.5513830 7.6310949 8.5311956 7.5095997 5.7206273 7.3977957 6.6281047 7.8643975 7.3827596
8.0327044 6.6452298 6.2095909 5.9043946 6.5039973 6.5905943 7.6719832 8.4507093 7.5573616 5.7264004 7.5333838 6.5385303 7.9506373 7.4509387
7.9481497 6.4486842 6.1203289 5.8669438 6.6264963 6.6122122 7.7008805 8.4656401 7.5305829 5.7795229 7.5821381 6.5204802 7.9125767 7.4875560
7.9680147 6.4319549 6.0580816 5.8426414 6.5728812 6.7018943 7.8426757 8.5492182 7.6332788 5.7798524 7.5575786 6.5787563 7.9496222 7.4594989
8.0004282 6.3239059 6.1344962 5.8471546 6.5543513 6.7435584 7.7983112 8.4663963 7.5765882 5.7364440 7.5227823 6.7222214 7.8596125 7.4233379
8.0150423 6.2085419 6.1774392 5.8408198 6.5236659 6.6911817 7.7639713 8.4585152 7.6273746 5.7294397 7.4558764 6.8166037 7.8795028 7.4682765
8.1642551 6.1577301 6.2052360 5.8626900 6.4279017 6.6252012 7.7397256 8.5020828 7.6255679 5.8113461 7.3455334 6.7174430 7.8305130 7.4756570
8.1698675 6.1929059 6.1513968 5.7706380 6.5258389 6.5302691 7.8672423 8.5336180 7.6999478 5.8508377 7.1771259 6.7171707 7.8070536 7.5328875
8.1166191 6.1764722 6.1140232 5.7315636 6.4965115 6.4119544 7.8770008 8.5975246 7.6785488 5.8628478 7.3043389 6.6954131 7.7296128 7.4915171
8.0312204 6.2082229 6.0886922 5.7755804 6.5114303 6.3550577 7.9211311 8.5528164 7.6734786 5.8292465 7.3651695 6.7391911 7.7601490 7.6101689
7.8552527 6.1200328 6.0440507 5.7798595 6.6130662 6.3479037 7.9649386 8.5011082 7.5886426 5.6535015 7.2800765 6.7271852 7.8501425 7.6225486
7.6889358 6.1934791 6.0236096 5.8169065 6.5705123 6.3249850 7.9691205 8.5988560 7.4126687 5.6599426 7.2802258 6.7751269 7.8834095 7.7355642
7.6145539 6.2856312 6.0089002 5.8252668 6.6448345 6.3069310 7.8390384 8.6464853 7.2762289 5.6056886 7.2718139 6.8335700 7.9081783 7.7739482
7.6339908 6.2742844 6.0581460 5.7512836 6.5722198 6.3641787 7.8740110 8.6481428 7.2939982 5.6238441 7.3808618 6.8810611 7.8910437 7.8279657
7.5539694 6.2128124 6.0364304 5.6984911 6.6157517 6.4022923 7.9558487 8.7235146 7.3622823 5.6626554 7.2428393 6.9736300 7.9443378 7.9298062
7.4568920 6.2106705 6.0136251 5.6174717 6.5046234 6.4119754 7.9666004 8.7794828 7.5076342 5.7103238 7.3466001 7.0970845 7.9752221 7.9426723
7.4175091 6.2202096 5.9041553 5.7522225 6.4467649 6.3700585 8.0574570 8.8759575 7.4206567 5.6942358 7.4008555 7.0952287 7.8739815 8.0615883
7.3944330 6.2370467 5.8202696 5.7943048 6.4266887 6.3928280 8.0681477 8.8742208 7.3898363 5.5751939 7.5056663 7.0210395 7.9519377 8.2137489
7.5238385 6.0840039 5.8846869 5.8449802 6.5008545 6.3509779 8.0649796 8.9161291 7.3698196 5.7029243 7.4647765 6.9010100 7.9986181 8.2059822
7.5998225 5.9596057 5.9147344 5.8332219 6.5170193 6.3837743 7.9064641 8.9114103 7.4857335 5.6993403 7.5350895 6.9307613 8.0852814 8.2621622
7.6323829 5.9309945 5.8521719 5.8228784 6.5306873 6.3963389 7.8581109 8.8515577 7.5881820 5.6722088 7.5684152 6.9477158 8.0893326 8.2316885
7.6706333 5.9026780 5.8628721 5.7235532 6.5468898 6.3697624 7.6895361 8.7955027 7.5731220 5.6819263 7.5090861 7.0385857 8.1550293 8.1622553
7.7464910 5.8762946 5.8283434 5.6671882 6.4701400 6.4412141 7.5742874 8.8092508 7.5860734 5.6134391 7.4983315 7.0409231 8.1135712 8.0921822
7.8298130 6.0218191 5.8734117 5.7225027 6.4905057 6.5462909 7.5037003 8.7901411 7.6881127 5.5058727 7.4804869 6.9990749 8.1042738 7.9928155
7.8832836 6.0266118 5.8531199 5.7387557 6.3764319 6.6364999 7.4819975 8.7274733 7.7760267 5.5946131 7.3906851 6.9514661 8.1018248 7.9363427
7.8006344 5.9083133 5.8138733 5.8485231 6.3125448 6.7492919 7.3878388 8.7513523 7.8227749 5.5655165 7.2605872 6.8506217 8.0578089 7.8792987
7.8029504 5.9877849 5.7215452 5.9058590 6.3087659 6.7192349 7.2025275 8.8347216 7.8861341 5.5583372 7.1305141 6.7260413 8.1666307 7.7898660
7.7213297 5.9500918 5.6700225 5.7985306 6.4342422 6.7843728 7.1624951 8.8125868 8.0008678 5.4900284 7.1048002 6.7004991 8.2838030 7.7570300
7.6443820 5.9089074 5.6159821 5.7956142 6.4076500 6.7476192 7.0960188 8.7773533 8.1371708 5.5162950 7.0908184 6.8166146 8.3934479 7.7256508
7.7074304 5.8473973 5.5467420 5.9568391 6.1990747 6.7609701 7.1198955 8.6256876 8.1630869 5.6277614 7.0398712 6.9016685 8.4504480 7.6917949
7.6644254 5.8752170 5.5148129 6.0136824 6.0814586 6.7257929 7.2219996 8.5441284 8.1355200 5.6770029 6.9128780 6.9585938 8.4779720 7.6820207
7.6399255 5.8592238 5.4547300 5.9563408 5.8812695 6.7073579 7.2659674 8.3595657 8.0782175 5.7395759 6.9977250 6.8765187 8.5022488 7.6720381
7.5865164 5.7670822 5.3603277 5.9069333 5.8468690 6.6951494 7.2033486 8.3348465 8.0133572 5.6478000 7.0046797 6.8236370 8.3883457 7.5563102
7.6506491 5.7106104 5.3821263 5.9391637 5.7083364 6.6705971 7.2000651 8.2935181 7.9854932 5.6330886 7.0347276 6.8099604 8.3296852 7.5746965
7.6770582 5.5770340 5.3379116 5.9530430 5.6796532 6.7446165 7.0949965 8.1927404 7.9420094 5.5362468 7.0445318 6.8608465 8.3748798 7.5301638
7.8557348 5.5573316 5.3907547 6.0461097 5.5484562 6.7708225 7.1181269 8.1346169 7.8325663 5.5144100 6.9489026 6.7745538 8.3769379 7.7093172
7.9977832 5.5338888 5.5212913 6.1985321 5.5246515 6.7790504 7.0808220 8.0882521 7.7634811 5.5293293 6.9774690 6.6873317 8.4572678 7.6411176
8.0518370 5.5839586 5.5863371 6.2527356 5.5469632 6.8459716 7.1588907 8.0900087 7.8519840 5.4025588 7.0674515 6.7652535 8.4149303 7.6565113
8.1113291 5.6992822 5.5384650 6.1879911 5.4816833 6.9692483 7.1490541 8.2015181 7.8464561 5.3187284 7.0712376 6.8021145 8.3715019 7.7087121
8.0448446 5.7385921 5.5431361 6.2221837 5.4773288 7.0259395 7.2409840 8.3210211 7.8836594 5.3183031 7.1058969 6.8984108 8.2753353 7.7108793
8.0546827 5.7863584 5.4841008 6.2166629 5.4576259 7.1198092 7.3105865 8.3872499 7.8786793 5.2526827 7.0800781 6.8278623 8.1264515 7.6821775
7.9949493 5.8097668 5.4809752 6.2242832 5.4917111 7.1332874 7.3112569 8.4924517 7.9115129 5.2501516 7.0212884 6.8405051 8.1121368 7.6311703
7.9483705 5.9553041 5.4294887 6.2870598 5.4232736 7.1382284 7.3781648 8.5026569 8.0113373 5.3585844 6.9166708 6.8196282 8.0528374 7.5765662
7.9629664 6.0062704 5.5130768 6.3981729 5.3790512 7.1739535 7.4848499 8.5784721 8.0448685 5.2665300 6.7986493 6.8957152 7.9548397 7.5900745
7.8361964 6.0683031 5.5322170 6.4272223 5.3890910 7.0660338 7.5245404 8.5255690 7.9945979 5.2316246 6.7745061 6.8623185 7.8705020 7.5608253
7.7937760 6.0742636 5.6131387 6.4417582 5.4863219 7.0795312 7.5094495 8.5395641 7.9597273 5.1832986 6.7720361 6.8323898 7.9023199 7.5945015
7.8351479 6.0060444 5.6702542 6.4155211 5.5073133 7.0264935 7.4383712 8.5014496 8.0413761 5.2297230 6.8352780 6.8930039 7.8380928 7.6559072
7.8959432 5.9400010 5.7102213 6.2574649 5.4750118 7.0357032 7.3836699 8.5959024 8.0952358 5.3009834 6.7977533 7.0088391 7.8157964 7.7715406
7.9462867 5.8767519 5.7024479 6.2628298 5.5291748 6.9778447 7.3034186 8.7179222 8.2168026 5.3900065 6.8291445 7.0270095 7.8584876 7.7803211
7.9798512 5.8373222 5.6968770 6.2017264 5.5731530 6.9538832 7.2590108 8.7499723 8.1377668 5.6757975 6.9008846 7.0028887 7.9099598 7.8021860
8.0075474 5.8294764 5.7884736 6.3615127 5.5614219 6.9375796 7.3311491 8.7385597 8.1744213 5.7453551 6.8600354 6.9133997 7.9323907 7.8136830
8.0118637 5.9729986 5.8553419 6.3533864 5.4986954 6.9847946 7.3536730 8.7767324 8.1627350 5.8036432 6.8582535 6.9861765 7.9907203 7.8981943
8.0363846 6.0872636 5.9199014 6.3104095 5.4474459 7.0305181 7.4121313 8.8310175 8.2600603 5.9107995 6.9540324 6.9127789 8.0788288 7.9133625
8.0006351 6.0839081 5.9167714 6.2957335 5.3639436 7.0844607 7.4518986 8.7729855 8.2747917 5.9395180 6.9708047 6.9753327 8.0470009 7.9585400
7.9701638 5.9877410 5.9215670 6.2245536 5.3010106 7.0481777 7.5110097 8.6709547 8.3250141 5.9200993 7.0518594 6.9066296 8.0270271 7.8856225
7.9808283 5.9829278 5.9035239 6.1013513 5.2920284 6.9809618 7.5862479 8.6489134 8.3580770 5.9086237 7.1414495 6.9158921 7.9285245 7.9130983
7.8351774 5.8523188 5.9062123 6.0800862 5.3453197 6.9527998 7.6329675 8.7437840 8.2596226 5.9472990 7.1877799 6.8572755 7.8975883 7.9663553
7.6803689 5.7671504 5.8421397 5.9419589 5.3294120 6.8983693 7.7057691 8.7091808 8.2603397 5.9831700 7.2688508 6.7647357 7.8203106 8.0261402
7.6520185 5.7455034 6.0280552 5.8996220 5.2394824 6.8017688 7.6407795 8.7293034 8.3275700 6.0857100 7.3124042 6.6602759 7.7279477 8.0958796
7.6230221 5.7216892 6.0046582 5.9906473 5.2151136 6.8232265 7.6006479 8.7722902 8.2525578 6.0850096 7.4062214 6.5633850 7.6370711 8.0722923
7.6225410 5.6392641 6.0097227 6.0853033 5.0878534 6.8046260 7.5552511 8.7204370 8.2608919 6.0312252 7.3692045 6.5033069 7.6352792 8.0874071
7.5830970 5.6536002 5.9431901 6.1310596 5.0083094 6.9329934 7.4874101 8.6627302 8.2464085 5.9158864 7.3804355 6.5063729 7.6050992 8.0621090
7.5869193 5.6646290 5.9086113 6.2475100 4.9765077 6.9497638 7.5542793 8.6861095 8.2182198 5.9954691 7.4538145 6.6302581 7.5769067 8.2131577
7.7348404 5.6226387 5.9156437 6.2704530 4.9479432 6.8764286 7.5871429 8.6466703 8.1940689 6.1548319 7.4740314 6.7137451 7.6288748 8.2505865
7.7347741 5.6902995 5.9144316 6.3649769 4.9282289 6.8658557 7.7086926 8.5808287 8.2366772 6.1956773 7.5009570 6.6074133 7.6753216 8.2339535
7.7319045 5.7628298 5.8201585 6.3888106 4.8221335 6.7975698 7.8076525 8.6355047 8.2781677 6.1939135 7.4388351 6.6960158 7.7169261 8.2528915
7.7358713 5.7897882 5.7033849 6.2437611 4.9163003 6.8452015 7.9725585 8.6809769 8.0782795 6.2852912 7.3847632 6.6132188 7.7763915 8.2353363
7.7977800 5.7760301 5.7159739 6.2028728 4.9628572 6.8106403 8.0674658 8.7374802 8.0519981 6.4271083 7.3577728 6.5698423 7.6818233 8.2580595
7.7351146 5.7943621 5.7906604 6.2428885 4.9925056 6.8104119 8.0887508 8.8149967 7.9940424 6.4560013 7.3683023 6.4872766 7.5700731 8.2412815
7.7335920 5.7525134 5.8307991 6.3405957 4.9479127 6.8159308 8.0681906 8.9106426 7.9199185 6.3843036 7.4004097 6.5516453 7.5956173 8.1976604
7.7891879 5.7982078 5.8638158 6.4866643 4.9718843 6.7669187 8.0889425 8.8898392 7.9331737 6.4025149 7.3868303 6.5463796 7.4564538 8.0645790
7.8275309 5.8906131 5.9053020 6.3931160 4.9684453 6.6555057 7.9781823 8.9338055 7.9723420 6.2375393 7.2629247 6.4539499 7.4144969 8.0785398
7.8131018 5.8738351 6.1128597 6.4977279 4.8677378 6.5293498 7.9013348 8.9472799 8.0007772 6.1196771 7.2464552 6.5221858 7.3738575 7.9895673
7.7915416 5.9052563 6.3498640 6.5966067 5.0132117 6.5257640 7.8140812 8.9791117 8.1380692 6.0655241 7.2317343 6.4437957 7.2859573 7.8696661
7.7574244 5.9549913 6.5068903 6.5460873 4.9688945 6.5002427 7.6953797 9.1052532 8.2606049 6.0848761 7.2335176 6.4477100 7.3865886 7.8663116
7.8711672 5.9832911 6.5653067 6.3991017 5.0531054 6.4790087 7.6203699 9.0655127 8.3073568 6.1782312 7.3271909 6.2949300 7.4820457 7.9342675
7.9357986 6.0470982 6.5876861 6.2385759 5.0399222 6.5063524 7.5554709 9.0778580 8.2961187 6.1426539 7.3568234 6.2568617 7.6383896 7.9837890
8.0766506 6.0234537 6.5890923 6.1680198 4.9590921 6.5501065 7.5444002 8.9199286 8.3471603 6.1065035 7.4123254 6.1665392 7.7084517 8.1433277
7.9913592 5.9062872 6.5966239 6.0522313 4.9112992 6.5149322 7.6197348 8.8263540 8.2897291 6.0663724 7.5297785 6.1908469 7.6253424 8.1298618
8.0945797 5.9556260 6.5741529 6.0551395 4.8710642 6.4806437 7.7871051 8.8121853 8.2177639 6.1313491 7.6749787 6.2150893 7.5943804 8.1358595
8.0185900 5.9202485 6.6269522 5.9983425 4.9896197 6.4667969 7.8230214 8.8128834 8.0417089 6.1604457 7.5868034 6.2901740 7.5213761 8.1767740
7.8759389 5.9336171 6.5003209 6.1093025 4.9994926 6.4749765 7.7957325 8.6942930 7.8377452 6.0420904 7.5357461 6.2999549 7.5558109 8.2585955
7.7386889 5.9072208 6.3898959 6.1267824 5.0088615 6.5280619 7.8568692 8.6020613 7.6616178 5.9529514 7.4924364 6.2258992 7.6290922 8.3518581
7.6565075 5.9456487 6.3224702 6.1891694 5.0665898 6.5563850 7.8323932 8.5102062 7.6447735 5.8221593 7.6359129 6.1723785 7.5271788 8.3444395
7.5222492 5.9546905 6.3275585 6.0976186 5.0917897 6.6976843 7.8007035 8.5448561 7.7189703 5.6549006 7.5788031 6.1461735 7.4738369 8.2814760
7.4847846 6.0426059 6.3767753 6.0495067 5.0255089 6.7809196 7.9116783 8.4128609 7.6843686 5.5683103 7.5897355 6.1065078 7.5198355 8.3500433
7.5935297 6.1190462 6.3330669 6.0594926 4.9965692 6.7997665 7.8193159 8.4556961 7.6032133 5.4978299 7.6580496 6.1701679 7.5953317 8.2926292
7.5101347 6.1515975 6.1947174 6.0180674 4.9527755 6.7361264 7.8609953 8.4644203 7.8189683 5.4567623 7.5807376 6.1400719 7.6491184 8.3469877
7.5468831 6.1221776 6.2322936 5.9945664 4.8929782 6.8102098 7.9187002 8.3903542 7.9133420 5.4783769 7.6006651 6.1107926 7.7070532 8.2788658
7.5538812 6.0424981 6.2516360 6.0365543 4.8500657 6.8912783 7.9177642 8.4781256 7.9999638 5.5095296 7.4201541 6.0867729 7.7394218 8.2486153
7.4939318 6.0451951 6.1469746 6.0302520 4.8968544 7.0234780 7.9353671 8.3937140 7.9885430 5.5268574 7.4204144 6.0747156 7.6519866 8.1163025
7.3780608 6.0409408 6.1440506 5.9906640 4.9369178 7.1034594 8.0235682 8.3600969 8.1335964 5.5676093 7.3651333 6.1342397 7.5925794 8.1239614
7.3654857 5.9666605 6.1598353 5.9954605 5.0319829 7.2187843 7.9787846 8.2953033 8.2276344 5.4919209 7.3381691 6.1239610 7.5669680 8.1383753
7.1884632 6.0339794 6.1505647 6.0049515 5.1228824 7.2846460 8.0094662 8.2676592 8.1833792 5.5364237 7.3099141 6.2349281 7.5434647 8.1346798
7.1556840 6.1348100 6.2433844 5.8795605 5.1274428 7.3064275 7.9897919 8.2526407 8.2611065 5.5572047 7.3103862 6.2689996 7.6237803 8.0492716
7.0927119 6.1780481 6.1968999 5.9886222 5.0790191 7.3809180 7.9973474 8.3628311 8.3564472 5.5449862 7.3123288 6.2763634 7.6076903 8.0707970
7.0770411 6.1699724 6.1546011 5.9506240 5.0259495 7.4171200 8.0802441 8.4080858 8.4267178 5.6025476 7.2917628 6.2650657 7.5757089 8.0178728
7.0565081 6.0191035 6.0863686 6.0488176 5.0390134 7.3869467 8.1640587 8.5364828 8.3739700 5.6261325 7.1528158 6.2961073 7.6641855 7.9289093
7.0281858 6.0698948 6.1395164 6.0451846 4.9641843 7.3407388 8.1267881 8.5956717 8.4186697 5.5146790 7.0869823 6.3310599 7.8162255 7.9019895
6.9385538 6.0645990 6.2820535 6.0300736 5.0104265 7.2686310 8.0062361 8.6199379 8.3491869 5.5298166 7.1501069 6.3600526 7.7928638 7.9538355
6.9261608 6.0075769 6.3945842 5.9756021 4.9977431 7.1758208 7.7574835 8.7459993 8.2157698 5.5486512 7.1266236 6.3479362 7.7253714 8.0983229
6.9853396 5.8418665 6.3215537 5.8788724 4.8995981 7.0768018 7.7771492 8.6004229 8.2019215 5.4716797 7.1554241 6.3520665 7.5898933 8.1125040
6.9573002 5.6627822 6.2757950 5.8310900 4.8796992 7.0763998 7.8144374 8.5833349 8.1852217 5.3947263 7.2389808 6.3524599 7.4215703 8.1901665
6.8181653 5.5962439 6.3635783 5.8235312 4.8991580 7.0773964 7.7525287 8.4993515 8.1138363 5.2075191 7.2780652 6.4930801 7.2779250 8.1496792
6.7206326 5.4966207 6.3626127 5.7798591 4.9155540 7.2063489 7.6930876 8.3454552 8.1195984 5.1066785 7.4292226 6.5394425 7.2241001 8.1324015
6.6992664 5.3749619 6.2886252 5.7523456 4.8671165 7.2861996 7.7417521 8.2617331 8.0547495 5.0127301 7.5954561 6.5506496 7.2575717 8.1122103
6.7885227 5.3877120 6.3642368 5.6975036 4.9244814 7.2967777 7.7236156 8.2537985 8.0104151 5.0075264 7.7020411 6.5714250 7.2774715 8.1528406
6.7331152 5.4423194 6.3444858 5.7396564 4.9621396 7.2959752 7.7021017 8.3649721 8.0087881 4.9846435 7.7638016 6.6883159 7.2875061 7.9567418
6.7389665 5.3771505 6.2500710 5.7285285 5.0847311 7.2892437 7.6495180 8.3971834 7.8013859 5.0001578 7.7635942 6.7772326 7.3511992 7.8775301
6.7806497 5.4305201 6.3038607 5.7459130 5.0368719 7.4035983 7.6522446 8.5634794 7.7333083 5.0727339 7.8233542 6.8931808 7.3024564 7.7893209
6.8641634 5.4706736 6.2193770 5.6509075 5.0783257 7.4999857 7.6376553 8.5808887 7.7807298 4.9634051 7.8065777 6.8750548 7.2932744 7.8111167
6.9357624 5.4734864 6.3438392 5.6445069 5.0562859 7.5466924 7.6727815 8.6151638 7.7732730 5.0210195 7.6813440 6.8763905 7.4065318 7.6765141
6.8694315 5.5027776 6.1999688 5.6233916 4.9741497 7.6186910 7.6901979 8.6714010 7.8265328 5.0748830 7.5391641 6.8500547 7.5846820 7.6561213
6.9400330 5.5500493 6.2020421 5.5486727 4.8344955 7.6385760 7.6983218 8.6428375 7.8288364 5.0758166 7.5177622 6.7775364 7.6502523 7.6574721
6.9832745 5.4972286 6.3030853 5.5220814 4.7897434 7.6456571 7.6224389 8.7233553 7.8720636 5.0346117 7.4572673 6.9012322 7.7644758 7.7341175
6.9912820 5.4714098 6.2371583 5.5677605 4.7304258 7.6116652 7.5353813 8.7962990 7.9728794 5.0233045 7.4627814 6.7922201 7.6655407 7.7629399
7.0921092 5.5514407 6.1768498 5.5077643 4.7446260 7.6799202 7.6025419 8.8226337 7.9841652 5.0513444 7.3900423 6.7564659 7.5659575 7.8621740
7.2150850 5.5643806 6.3073058 5.4892416 4.7156854 7.6619153 7.6862235 8.8616724 7.9105873 5.0008693 7.4221969 6.6773372 7.6403894 7.9342413
7.2502079 5.6403069 6.3625965 5.4880390 4.7229543 7.6838307 7.7508378 8.8165417 7.9558015 5.0569425 7.4686418 6.6511331 7.5816264 7.9992895
7.1562171 5.6801233 6.3522644 5.4071693 4.6713705 7.7364235 7.8525896 8.8159657 7.8310375 5.0740576 7.5618582 6.6279564 7.6317878 8.1828680
7.1369500 5.7206192 6.3183522 5.4403725 4.5280652 7.7250266 7.8184443 8.8993473 7.8408775 5.1080651 7.6011381 6.6109333 7.5991688 8.1974449
6.9921808 5.7639437 6.3300319 5.5111351 4.4656210 7.7480588 7.7978187 8.7738190 7.9234123 5.1657095 7.6921988 6.7828922 7.5502529 8.1196022
7.0391626 5.7783337 6.3281126 5.6373758 4.4841781 7.7974253 7.8048000 8.8025303 7.9162779 5.2606039 7.8027067 6.8452005 7.5165186 8.1493177
6.9469962 5.7260742 6.2506104 5.7710490 4.5984921 7.7238278 7.7585092 8.7508659 7.8675656 5.2956042 7.7949624 6.9152884 7.4318357 8.1867065
6.9180541 5.8288112 6.1324372 5.8039556 4.5712724 7.6567631 7.6637454 8.6601610 7.9581180 5.3485336 7.7379894 6.9113197 7.5322127 8.1028624
6.9728932 5.9894490 6.1856627 5.9011216 4.4941306 7.5430260 7.7457795 8.6408157 7.9985027 5.4255633 7.7712345 6.9698563 7.4902616 8.0515461
7.0662270 6.0165639 6.1879969 5.9389873 4.6002769 7.6162953 7.7667089 8.6837883 8.0690212 5.3603997 7.7410965 7.0042405 7.4328418 7.9761891
7.0346942 5.9990530 6.2163587 6.0019441 4.5791492 7.6626487 7.8216901 8.6652346 8.1432724 5.3648815 7.7911487 7.0900674 7.2477059 7.9450507
7.0434623 6.0497174 6.2349362 6.0368223 4.5011325 7.5874062 7.8292274 8.6695604 8.1431084 5.3142753 7.7387195 7.1380453 7.1395545 7.9518199
7.0804367 5.9590101 6.2944736 6.1030383 4.5482140 7.5074778 7.8658757 8.6190462 8.2958956 5.2670164 7.7527351 7.0876651 7.0127726 7.9879746
7.0535598 6.0262208 6.3329101 6.0427847 4.6038537 7.4830461 7.8682804 8.5714941 8.2437878 5.1024141 7.6837049 7.0821910 7.0057797 8.0302887
7.0470052 5.9422889 6.3255658 6.0648909 4.7363462 7.4568763 7.9132943 8.5307951 8.3195372 5.1620812 7.6877918 7.0974598 6.9993258 8.0475321
6.9853220 5.8892083 6.1862950 5.9588337 4.7073431 7.4883380 7.9361138 8.5282755 8.4024124 5.1194487 7.6361079 7.1419063 7.0579643 7.9751172
6.8793607 5.8839240 6.2365670 5.9229703 4.6919322 7.5649152 8.0086241 8.4741869 8.3879805 5.1810517 7.6581035 7.1315565 6.9672241 7.8508382
6.8603644 6.0291829 6.3956189 6.0342336 4.6677804 7.5425696 7.8719034 8.4360466 8.4238367 5.2127514 7.6541076 7.2615862 6.9231367 7.9063263
6.8716941 6.1562743 6.4518099 5.9975920 4.6153088 7.5354919 7.8050408 8.4030695 8.4516163 5.1999006 7.6547785 7.2717509 6.8958855 7.9091163
6.8150835 6.2199230 6.4555526 6.1093979 4.6059108 7.5796108 7.7752490 8.3093204 8.4643555 5.1338582 7.6071124 7.3430376 6.9280453 7.9011450
6.7906909 6.2627325 6.5685649 5.9990954 4.6526923 7.5259562 7.8132620 8.2403202 8.4037094 5.1042519 7.6136327 7.4327197 7.0912685 7.9819555
7.0464454 6.1808105 6.6692142 5.9664340 4.5607424 7.5570068 7.8014250 8.1644983 8.3982725 5.2017164 7.5612760 7.4393730 7.1440220 8.0228243
7.0892029 6.1123347 6.5376120 5.9259930 4.6180634 7.5140085 7.8696551 8.1814070 8.4529476 5.1952457 7.5665789 7.3404074 7.1388683 8.0642424
7.0890422 6.0262270 6.3810225 5.9154892 4.5893731 7.4440475 7.8393793 8.1079197 8.2914677 5.1885219 7.6177974 7.3997836 7.2476506 7.9703250
7.1314049 5.8895550 6.3918676 5.9449229 4.5969205 7.3264747 7.7495565 8.1674929 8.2694044 5.2004867 7.6502013 7.3790269 7.2814775 7.9099603
7.1734838 5.8641648 6.3648329 5.9297819 4.6477685 7.3692966 7.8567452 8.1769361 8.2837191 5.2151995 7.6420393 7.4947591 7.2660027 7.8309736
7.1611552 5.9106684 6.4546099 5.9451308 4.7354312 7.4584146 8.0271769 8.2744780 8.1851044 5.2533441 7.8026133 7.5601077 7.3123074 7.8342113
7.0819926 5.7745852 6.3881660 6.0416174 4.8406072 7.5971947 8.1386003 8.3235655 8.1797037 5.3648252 7.8305526 7.5453672 7.2968998 7.8338852
7.1757665 5.8210874 6.4418640 6.0730577 4.8180971 7.6134505 8.2816877 8.3246641 8.2227345 5.5188775 7.8190813 7.5495458 7.3531399 7.7966890
7.2098589 5.7126546 6.4044814 6.0552645 4.8449273 7.5915766 8.2855282 8.4576473 8.2456188 5.5565348 7.8182530 7.6085386 7.2920933 7.7349548
7.1508880 5.6152263 6.5056982 6.0354843 4.8044796 7.6068282 8.1832886 8.4574642 8.2163029 5.4717445 7.7486253 7.6180229 7.1889272 7.8201346
7.1589613 5.6643806 6.4472742 6.1459484 4.7375445 7.5682077 8.1746721 8.5711422 8.2192831 5.5595694 7.8476434 7.6102309 7.1986971 7.9367304
7.2489944 5.5793128 6.5074477 6.1683850 4.7903461 7.5040627 8.2377911 8.4834003 8.1717644 5.6263099 7.8691249 7.7348809 7.2886758 7.8078270
7.2622385 5.4712524 6.5764246 6.1452055 4.9367328 7.4149590 8.1955404 8.4976196 8.1631327 5.6867452 7.8889427 7.7807283 7.3162413 7.7436628
7.3142562 5.4266129 6.5540314 6.0584621 4.9652624 7.3656297 8.0960846 8.5919094 8.2481499 5.6053338 7.8304300 7.7898831 7.4564557 7.8806591
7.3290730 5.3541002 6.5980635 6.0450463 5.0469003 7.3896027 8.0894518 8.5987911 8.3888922 5.6774349 7.7143803 7.8721452 7.4210291 7.9376822
7.1295910 5.1864643 6.5520949 6.0570388 5.0755539 7.3037291 8.0284748 8.6056414 8.3011494 5.7318792 7.8432674 7.8995762 7.4199786 7.9910669
7.0352945 5.2041426 6.5801501 6.0468912 5.0929704 7.2301111 7.9582343 8.6135302 8.3195362 5.7904801 7.8915391 7.8904262 7.4175706 8.0480471
7.0082879 5.2506371 6.3719316 6.1131506 5.0789351 7.3109093 7.9738331 8.5787640 8.2897606 5.7583590 7.9891682 7.8628249 7.2704234 8.0492973
7.0158753 5.2314339 6.3511076 6.1269913 5.0786290 7.2464890 7.9942541 8.4848185 8.2719030 5.7500134 8.0285988 7.7171698 7.2355323 8.0135450
7.1265469 5.2754812 6.2413116 6.2140536 5.0355754 7.2104144 7.9272943 8.5377827 8.2204771 5.7448902 8.1274471 7.6597781 7.3016448 8.0282011
7.1821170 5.4020610 6.3283839 6.1273532 5.0794668 7.1993732 7.8805509 8.6893988 8.1395855 5.6383204 8.0984850 7.5993614 7.3238168 8.0144529
7.3084893 5.4582014 6.4141078 6.1821661 5.0578237 7.2690740 7.8258548 8.7502604 8.1450834 5.4925504 8.0553474 7.5288749 7.3182931 8.0507593
7.2142086 5.5680175 6.5676045 6.0852280 5.0605164 7.2690601 7.7861114 8.8185825 8.1944637 5.4314437 8.0016060 7.5792918 7.3422561 7.9843912
7.2082744 5.6813755 6.5892463 6.0818787 4.9459581 7.3176575 7.7616534 8.7984610 8.2066965 5.3275871 8.0439501 7.5958371 7.2675433 7.8427348
7.2813601 5.7646074 6.6046453 5.9758391 4.9264426 7.3287921 7.7779884 8.7396593 8.1502991 5.2155170 7.8598123 7.4826856 7.1862063 7.7523799
7.3435707 5.7350211 6.4704876 5.8716192 4.8751616 7.4102645 7.8388119 8.7372637 8.1763067 5.0780449 7.8417320 7.5616460 7.1256557 7.6457844
7.3826017 5.7214384 6.4565067 5.9080276 4.9327369 7.3051705 7.9046621 8.7794123 8.2162876 5.0817709 7.8342881 7.5943847 7.1163201 7.7364326
7.3464794 5.6412330 6.4034085 6.0086451 4.9478421 7.2940550 7.8779750 8.7394638 8.3115149 5.0380640 7.7491002 7.5454264 7.1818604 7.7122107
7.2737231 5.5382152 6.4114504 6.1149440 4.9315085 7.4098821 7.9895697 8.7676153 8.3567314 5.0240188 7.7048531 7.5023928 7.1717219 7.6918335
7.2785473 5.5854354 6.4150023 6.1006622 4.8398676 7.3593683 8.0716524 8.6881714 8.4038496 5.1181502 7.6857576 7.5719566 7.1779823 7.7775736
7.3863811 5.6755571 6.5010996 5.9978108 4.9136386 7.3452148 8.0091524 8.4891090 8.3805389 5.0977855 7.7743654 7.5027318 7.1950197 7.7998133
7.4111371 5.6813879 6.4921541 5.9055214 4.9139748 7.4212270 7.9663777 8.4659500 8.4302759 5.1144028 7.8741345 7.4921432 7.2634363 7.8691182
7.4037261 5.7941265 6.5150523 5.8895831 4.9407282 7.3279662 7.8649468 8.3970051 8.5105324 5.0725827 7.9422908 7.3708954 7.3997102 7.8634877
7.3474092 5.7557774 6.4157190 5.9597478 4.9588113 7.3635006 7.8114414 8.3999348 8.4979258 5.0151396 8.0300417 7.2710762 7.3219604 7.8873992
7.2920814 5.7682624 6.3901935 5.8398023 4.9440103 7.3648663 7.7089396 8.3874159 8.5355711 5.1304297 8.0431900 7.1851215 7.2753673 7.8852038
7.3893652 5.8988471 6.3107157 5.8565040 4.7621164 7.3660908 7.7827802 8.5479832 8.4752054 5.2774749 8.0903139 7.1665077 7.2048697 7.8055339
7.4893899 6.0809102 6.1568756 5.8935494 4.7701120 7.3950906 7.8113203 8.6239071 8.4711142 5.3869739 7.9551363 7.2491775 7.1646104 7.8028526
7.4950852 6.2193437 6.0851169 5.9054356 4.7719016 7.4512420 7.8377643 8.6456757 8.3665724 5.3721824 7.9247932 7.1923137 7.0969214 7.8264890
7.5848904 6.1785841 6.0746250 5.7997465 4.8285584 7.3846641 7.8436184 8.6921864 8.2962627 5.4050856 7.8703327 7.1561131 7.1238875 7.9004068
7.5954118 6.2406950 6.0060072 5.7993441 4.8669195 7.4195056 7.7229271 8.8019714 8.2233210 5.3968763 7.8553166 7.0433068 7.0620356 7.9177852
7.5164461 6.2025537 6.0020366 5.8347597 4.9286680 7.4649215 7.7091699 8.9953346 8.1591806 5.4121099 7.7600975 6.9974556 7.1045237 7.8913612
7.4729905 6.1473317 6.0017738 5.8896437 5.0294986 7.4694667 7.7566609 9.0263596 8.0766687 5.4362664 7.7554994 6.9424157 7.1275768 7.8334293
7.4418249 6.0742459 6.1173644 5.8254433 5.0220366 7.4556856 7.9424167 9.0641518 8.0181017 5.4886732 7.7613015 6.8886347 7.1453986 7.9430695
7.5608916 6.0474586 6.1112218 5.8217287 5.0064025 7.3753462 8.0480680 9.0067053 8.0000525 5.4640794 7.6782069 6.7813344 7.2246275 7.9473786
7.4866514 6.0498643 6.2112403 5.8030090 5.1033378 7.3422823 7.9958673 9.0221291 8.0276785 5.4701376 7.6267099 6.7931552 7.3649597 7.9302201
7.5806866 6.0397129 6.2116899 5.7256918 5.2320108 7.2815123 7.9855704 8.9106550 7.8953500 5.4360881 7.5274906 6.7816739 7.3882179 7.7867289
7.5558882 5.9735117 6.2044134 5.7655082 5.1974821 7.2495255 8.0621538 8.7337914 7.8552933 5.4061437 7.5329137 6.6955848 7.4031043 7.6674047
7.5141892 5.9110503 6.2793875 5.7030191 5.2336373 7.2408834 8.0366096 8.5853844 7.7856069 5.3006382 7.5461974 6.6811728 7.3222399 7.6832824
7.3960981 5.8932009 6.2594790 5.6199050 5.2357726 7.2623920 8.0913324 8.5030909 7.7165432 5.2041354 7.5485272 6.6341729 7.2981138 7.6738906
7.4121695 5.9291153 6.2669225 5.4796014 5.2107053 7.2502303 7.9858961 8.5564508 7.7283325 5.1948361 7.5905366 6.6371002 7.2471175 7.6332283
7.3245106 5.8559237 6.2378531 5.4223518 5.2666512 7.2577696 7.9820361 8.6167755 7.6955843 5.2259550 7.6719022 6.5773239 7.2719812 7.5840259
7.2557273 5.7649126 6.2763515 5.3113232 5.1291013 7.2305560 7.8604565 8.6602488 7.6612716 5.2167821 7.6474309 6.5559249 7.2939553 7.6567841
7.2228832 5.7433624 6.3275294 5.2332187 5.1047359 7.2072186 7.6836076 8.6780138 7.7075310 5.2789917 7.7654696 6.5591550 7.3261061 7.7001748
7.1908588 5.7246761 6.2901525 5.1678290 5.1413145 7.1568031 7.5104651 8.7503004 7.7786541 5.3356571 7.7756944 6.5010719 7.3337097 7.7121634
7.1301694 5.8289952 6.3192415 5.1573558 5.0381718 7.1170821 7.4737291 8.7522650 7.7012582 5.3007607 7.9757104 6.5213041 7.2999477 7.6527290
7.0653224 5.9154205 6.1896086 5.2001433 5.0391755 7.0495105 7.4084172 8.7144470 7.7041044 5.2987356 8.0743723 6.4336128 7.3044634 7.6366301
6.9535780 5.9186721 6.0853200 5.2289886 5.1161475 7.0480795 7.4051151 8.5310946 7.7131410 5.3044515 8.1866646 6.3758273 7.3734622 7.5464706
6.8306990 5.9251347 6.0171180 5.3458858 5.1254935 6.9992957 7.3243308 8.5226593 7.6960535 5.2793946 8.1725426 6.2862940 7.3961616 7.5181208
6.8019228 5.8686790 5.9097395 5.4411268 5.1570220 6.9593763 7.3420830 8.5374527 7.7553000 5.3275189 8.2520113 6.1033459 7.4636917 7.5607800
6.6842318 5.9016552 5.8001208 5.4760113 5.2476020 6.9953904 7.3558130 8.5702200 7.7769623 5.2765098 8.1698284 6.1479182 7.5043306 7.6444817
6.7647796 5.9026079 5.6959047 5.5114326 5.2702003 7.0852051 7.3435574 8.6361799 7.8563213 5.3508067 8.0899086 6.1802530 7.5935259 7.8034830
6.8571873 5.8465118 5.6087627 5.5510883 5.3402395 7.1374164 7.4022975 8.6194515 7.8349848 5.2857304 7.9427152 6.2038517 7.5960026 7.8452044
6.9891024 5.7287250 5.5069394 5.5073900 5.4066663 7.1198573 7.4669929 8.6622362 7.7520604 5.3267899 7.9748492 6.1991534 7.4621334 7.8070097
7.0103803 5.6546078 5.4536929 5.4303894 5.4304132 7.1910119 7.4976845 8.6746912 7.7207279 5.3048635 8.0433788 6.2229156 7.3815885 7.8181372
7.2384415 5.5505457 5.3692341 5.4059620 5.4380498 7.2183533 7.3927431 8.6269989 7.6878276 5.2793779 8.0363436 6.2345486 7.3947620 7.7747331
7.2931561 5.6091380 5.3689423 5.3203950 5.3883257 7.1819677 7.2938676 8.7025986 7.6385541 5.2885838 7.9908743 6.2454553 7.4463181 7.7136631
7.3597918 5.6161852 5.2495246 5.4105268 5.4092894 7.2429819 7.2597823 8.6953287 7.6686740 5.1917543 7.9674649 6.1995831 7.5400114 7.7115536
7.3158050 5.6201444 5.2815986 5.3593779 5.3713083 7.0931072 7.2360826 8.6891880 7.6759071 5.2231812 8.0107641 6.1503830 7.4456372 7.8239980
7.3121667 5.7814722 5.3418827 5.4384465 5.3898063 7.1337481 7.2731376 8.6363611 7.7210922 5.2400880 8.0122023 6.0669289 7.4412198 7.7735782
7.1748347 5.8031402 5.3844328 5.5070891 5.4663777 7.2184916 7.2539434 8.4997749 7.8372846 5.1413026 8.0103474 6.0437870 7.3743005 7.7101912
7.1882901 5.8332725 5.3881550 5.5239410 5.4556546 7.2844720 7.3089943 8.3753223 7.9225273 5.0665336 7.9723911 5.9627304 7.5214343 7.6628113
7.0701575 5.9256659 5.5209212 5.6193876 5.4889593 7.3591032 7.2402611 8.2701845 8.0280857 4.9688282 7.9991379 5.9640360 7.4601655 7.5399914
7.0676966 5.9389124 5.6809206 5.6382170 5.5288630 7.3815327 7.3207870 8.0974913 8.0254993 5.0105124 8.0040646 5.9018674 7.5351171 7.5333776
7.0489244 5.9293590 5.7540722 5.6786232 5.6171145 7.3502879 7.4154711 7.9853125 8.1091938 5.1109843 8.1056719 5.8937745 7.6023240 7.4948063
7.1251841 5.9030800 5.7480049 5.7175040 5.6575584 7.4014015 7.4914951 7.8302031 8.0911646 5.1490169 8.2775822 5.8574843 7.7361612 7.4274235
7.2136631 6.0546193 5.8200803 5.7346168 5.6148872 7.3634272 7.5851398 7.7139282 8.0919905 5.1266532 8.2714367 5.8867698 7.7992859 7.2950635
7.1955557 6.0873694 5.6973715 5.7788472 5.6314025 7.4305859 7.5789256 7.7687902 8.1064663 5.1180892 8.3844795 5.9269323 7.8320117 7.2874002
7.1358390 6.1401396 5.6860728 5.9002481 5.5784073 7.4849014 7.5442076 7.8598557 8.1134386 5.1154060 8.4263458 5.9914346 7.8316693 7.3768711
7.1308084 6.1931376 5.7036114 5.9590168 5.6346412 7.4756775 7.4708724 7.8492994 8.0238991 5.1087446 8.4639540 5.8926129 7.8498979 7.4167843
7.0498519 6.2471008 5.7423797 6.0604696 5.6262808 7.4357352 7.3448219 7.9254155 8.0332994 5.0812726 8.3678122 5.9286351 7.8169475 7.4475751
6.9626341 6.2424288 5.7878823 6.1082110 5.4647217 7.3500223 7.1644120 7.9500208 7.9777651 4.9768929 8.3071690 5.9332900 7.7807498 7.5097299
6.9659829 6.2008924 5.8732214 6.1182904 5.3087316 7.4192047 7.0523176 7.9900436 8.0490017 4.8755374 8.1567373 5.8641315 7.7061901 7.4081230
6.9351912 6.2719622 5.8231344 6.0982881 5.2880960 7.3594937 7.0759511 7.9058595 7.9818978 4.8668442 8.0977888 5.8530025 7.6878524 7.4042807
6.9288034 6.2239046 5.8632355 6.0498228 5.3488317 7.3604107 7.0877829 7.9034014 7.9478478 4.7720590 8.0521154 5.8096247 7.6363487 7.4474239
6.8936424 6.2255301 5.8284082 5.8877006 5.3159709 7.2619429 7.0913615 7.9187889 7.8623514 4.7802629 7.9365587 5.7679501 7.5337281 7.4323812
6.9577150 6.1623359 5.8610344 5.8901062 5.3668838 7.2997742 7.0939722 7.9736357 7.6772318 4.7926307 7.8723865 5.8165603 7.4639282 7.5254459
6.9087276 6.1128511 5.8866000 5.8037276 5.4338312 7.2249422 6.9987340 8.0639610 7.5697379 4.8184729 7.8034158 5.8292155 7.3866601 7.4222836
6.8196855 6.0336437 5.8860822 5.7628331 5.5240164 7.2742004 7.0384607 8.2558060 7.5000830 4.7365856 7.8086181 5.8796635 7.3917484 7.5454245
6.8205929 5.9788160 5.9360604 5.7804499 5.5464730 7.1072044 6.9547343 8.3600760 7.4302077 4.6348190 7.9132719 5.9045577 7.3727598 7.7088847
6.7979507 5.8839383 5.9085755 5.7004809 5.5029879 7.0332775 6.9179583 8.4342442 7.4897580 4.6683359 7.9724207 6.0533228 7.3703799 7.8321228
6.8004551 5.6687379 5.9392099 5.7320914 5.4718461 6.9485936 6.8874502 8.5453091 7.5080276 4.6331472 8.0148573 6.0634260 7.5166230 7.9392562
6.7890668 5.5805459 5.9491663 5.7874079 5.4707446 6.8863740 6.8428230 8.6093254 7.4889364 4.6687193 8.0909786 6.1470213 7.4729967 7.9782624
6.7870193 5.6389503 5.9069529 5.8674788 5.4869370 6.8241639 6.9268055 8.6454258 7.5143933 4.6571054 8.0613718 6.1204267 7.5217338 7.9270158
6.8435283 5.6982136 5.8111720 5.9960818 5.5830708 6.7763448 6.7953672 8.7372303 7.4757581 4.7371616 8.1076136 6.1088095 7.6010346 7.9084830
6.7949915 5.7533431 5.8258381 5.9924040 5.6860723 6.7950683 6.7967520 8.8074970 7.4813089 4.8812752 8.1802988 6.0080180 7.5335550 7.9091206
6.7260857 5.7096119 5.9115500 6.0063396 5.7329321 6.8692946 6.7810421 8.8057728 7.4822001 4.9649305 8.2738285 6.0542817 7.4527621 7.7733474
6.6089439 5.8433008 5.8870330 5.9970770 5.7078800 6.9477415 6.7560811 8.6966925 7.4683499 4.8719029 8.2465696 6.1152449 7.4428067 7.7889829
6.6173310 5.8715863 5.9361644 5.9721794 5.6254582 6.8914738 6.7408662 8.6318130 7.5005870 4.8450661 8.3326750 6.2005048 7.3406882 7.6862903
6.6203561 6.0135317 5.9480095 5.9745378 5.6764169 6.8980470 6.7332358 8.5504074 7.4518328 4.7728038 8.2963171 6.3990326 7.2838798 7.6956782
6.5742311 6.0474606 5.9361672 5.9918594 5.7011681 6.9322114 6.8193927 8.4647036 7.4925714 4.7170720 8.3306932 6.5532961 7.2538414 7.6428661
6.6603894 6.0397873 5.9344172 6.0136399 5.6542172 6.9808221 6.9426441 8.4362888 7.5245605 4.6296496 8.3825817 6.7070990 7.3124180 7.4862752
6.8865328 6.0198479 5.8854370 5.8273406 5.6457515 7.0476041 6.9857316 8.3882217 7.6011229 4.6395807 8.4506340 6.7670641 7.3057380 7.4076700
6.8839622 5.9949012 5.7985902 5.7652383 5.7359257 7.1957645 6.9367442 8.3554688 7.6858940 4.5609365 8.5027876 6.8052754 7.4266319 7.3806939
6.8951015 6.0361567 5.7890735 5.7459798 5.6256895 7.1361694 6.9164581 8.3390875 7.6057940 4.5674491 8.6177645 6.8605137 7.4436126 7.3970037
6.9833975 6.0088959 5.9286933 5.6909394 5.6267114 7.1133504 6.9418364 8.3773365 7.7316189 4.5633845 8.6799803 6.9031863 7.4514160 7.3500896
6.9844623 6.0008578 5.8582258 5.5881844 5.6185651 7.0217485 6.9282374 8.3938341 7.9259109 4.6075783 8.7406063 6.9839501 7.5296001 7.4509773
6.9834661 6.0257921 5.8538027 5.5759373 5.7010055 7.0000124 6.9917874 8.4447403 7.8987637 4.5689754 8.7810354 6.9303374 7.4812961 7.4391336
6.9226270 6.1379466 5.8530707 5.4246807 5.7981720 6.9684696 7.0803938 8.4294863 7.8478813 4.4986916 8.9472313 6.8388944 7.3878593 7.4936671
6.8668890 6.1469030 5.7211547 5.4497333 5.7637506 6.9810219 6.9874792 8.4581861 7.8864932 4.4843640 9.0195789 6.7642021 7.3215637 7.5097489
6.8972540 6.1720099 5.5799947 5.4573383 5.8356624 7.0392056 7.0394368 8.4003906 7.9326820 4.3864737 8.9604969 6.6950469 7.3122630 7.5453262
7.0317745 6.1447716 5.4965973 5.5523009 5.7391725 7.0270734 7.0338025 8.3129263 7.9070983 4.4327593 8.9331713 6.6810126 7.3532262 7.6596279
7.1051764 6.1863813 5.5147457 5.4940548 5.7414041 6.9329619 7.1323256 8.2545757 8.0020294 4.3926911 8.9357300 6.6563430 7.4587593 7.7142606
7.2433200 6.1660099 5.4882717 5.5182600 5.7406068 6.9576077 7.0920739 8.2096548 8.0908670 4.3680634 8.9387484 6.6709328 7.3936658 7.5825009
7.3175545 6.1526785 5.4619360 5.5419054 5.7967496 7.1183634 7.1531987 8.1134367 8.2207050 4.6454301 8.8629942 6.6318345 7.4705973 7.5797677
7.3003764 6.1473598 5.4682531 5.6880374 5.7500830 7.1155453 7.1814151 8.1061029 8.2735081 4.6878929 8.7953491 6.4956641 7.4548903 7.6549006
7.4434905 6.0975246 5.4184570 5.7449174 5.6903391 7.0181179 7.2780347 8.0788460 8.2882252 4.7382669 8.8244734 6.4582114 7.3875527 7.6938643
7.4564314 6.0559907 5.2800994 5.7889066 5.5601997 7.0373111 7.3177166 8.1094379 8.3527594 4.6997466 8.7117043 6.4502397 7.4332056 7.7280421
7.4269147 6.0898042 5.2445354 5.8882847 5.4895725 6.9849524 7.2368283 8.1615810 8.3376608 4.6384339 8.6307888 6.4186964 7.4379258 7.6424527
7.2873530 6.1495333 5.2339320 5.8132000 5.3868046 6.9811435 7.2670860 8.2849703 8.2938709 4.6978879 8.7257366 6.3307056 7.2684836 7.6090317
7.3008008 6.1902971 5.2378573 5.7483606 5.1632891 7.0698161 7.1965380 8.2589302 8.1177692 4.7689066 8.8131409 6.2832756 7.1737409 7.5829949
7.2233300 6.2011971 5.2258205 5.7226815 5.1234050 7.0297322 7.2648277 8.2847176 7.8675966 4.7356696 8.8133965 6.2370276 7.0759811 7.6302819
7.1177034 6.1242065 5.1417875 5.7753062 5.0455112 7.0287619 7.3204589 8.4397612 7.8173232 4.8188658 8.8025045 6.2364311 6.9858603 7.7315316
7.0915494 6.0811586 5.1956306 5.8456435 5.0922422 6.9871287 7.2701983 8.4780006 7.7318206 4.8396273 8.8196192 6.1595979 6.9752107 7.7325168
7.1423936 6.0782495 5.3335857 5.8630948 5.0497689 6.9971590 7.1828828 8.5236320 7.7043629 4.8825083 8.7348785 5.9904985 6.9753385 7.7367473
7.2314134 6.0506554 5.3819461 5.7697158 5.0762253 6.8950677 7.1076903 8.5882502 7.6389914 4.8452897 8.5476456 5.9551578 6.9694486 7.7197461
7.2097359 6.0651088 5.3461637 5.8204970 5.0919394 6.8977127 7.0198126 8.4668837 7.8481293 4.7714481 8.4724836 5.8737230 7.0699568 7.7219601
7.2276134 5.9516387 5.3775787 5.8399801 5.0719280 6.9501696 6.9977002 8.5855961 7.8535128 4.7835741 8.4424715 5.8070879 7.0731449 7.7724962
7.2604136 5.9395823 5.4823942 5.8031359 5.1089554 6.9321704 7.0291057 8.5204906 7.7940059 4.6999502 8.4108944 5.7376719 7.1676927 7.7850347
7.3550339 5.8726096 5.4871645 5.8282547 5.1355586 7.0133128 7.0369711 8.5531263 7.8069572 4.6299677 8.5231361 5.7849441 7.1430864 7.7738366
7.2956347 5.9607987 5.3747354 5.7911630 5.1623273 7.1301389 6.9763465 8.5876055 7.7171288 4.6358690 8.6101770 5.8348842 7.0494714 7.8577218
7.2343302 5.9475274 5.3900795 5.7710595 5.1514082 7.1714840 6.9636283 8.6576567 7.7572989 4.6736159 8.5519743 5.7708092 7.0317140 7.8431616
7.3213944 5.8489428 5.5061073 5.7797089 5.1106815 7.0940013 7.0531793 8.6886721 7.7528262 4.6933222 8.6432199 5.5996957 7.0606298 7.8335333
7.2325125 5.7322869 5.5536237 5.9096603 5.0506425 7.0413494 6.9622173 8.6810913 7.7564287 4.6091719 8.7173824 5.6264081 7.1825705 7.8387828
7.1869421 5.7009077 5.6584125 5.8893037 5.0253468 6.9609237 6.9749689 8.6478891 7.7770634 4.7047143 8.8031025 5.5080647 7.2376966 7.8229375
7.1631169 5.7618432 5.7655277 5.9591746 4.9867201 6.8390541 6.9541602 8.6693792 7.7806907 4.7696581 8.8625498 5.5811334 7.3355327 7.5651484
7.1150827 5.8736939 5.8126392 5.9499164 4.9989481 6.8315248 6.9618373 8.5966091 7.8060117 4.7546449 8.8298645 5.5569930 7.3988037 7.5451765
7.0624590 5.8174295 5.7524505 6.0460701 4.9825377 6.8750968 6.8569798 8.5964308 7.7775149 4.7517161 8.7823915 5.5907793 7.4644814 7.5103583
6.9815626 5.8527465 5.6817737 6.0164843 4.9969602 6.7837477 6.9124465 8.5589428 7.6107965 4.8755417 8.7368212 5.6051774 7.5120511 7.4687924
6.9219418 5.8775249 5.7022042 6.0596695 4.9804754 6.8337336 6.8755932 8.6184053 7.4850898 4.8680220 8.6385689 5.5256357 7.6332703 7.4127784
6.8500180 5.8643217 5.7002625 6.1423588 5.0430903 6.7937789 6.8494015 8.5790548 7.4129944 4.9004793 8.6208668 5.4532967 7.6801753 7.3425636
6.7846298 5.8364010 5.7123494 6.1083961 5.1168780 6.8560572 6.8125587 8.7214670 7.3178077 4.9730206 8.5846434 5.4285045 7.7929525 7.4777341
6.8359442 5.8444867 5.6576924 6.0236249 5.1729918 6.9088511 6.8879919 8.7933292 7.2531457 4.9242110 8.5996914 5.4394193 7.8178182 7.4649024
6.8426585 5.7795506 5.6380215 5.8883209 5.2177153 7.0027514 6.9091735 8.8886662 7.2693949 4.8511891 8.4945688 5.3237281 7.7744985 7.4319291
6.9207044 5.6044149 5.5118222 5.7394819 5.4365993 7.0112476 6.9418788 8.8404207 7.2348990 4.8565774 8.4263325 5.3573203 7.7334003 7.5010166
6.8909936 5.4245806 5.5634894 5.6945477 5.4554372 6.9540696 7.0228386 8.8533926 7.2315140 4.7671790 8.3870907 5.3580604 7.7564979 7.5357761
6.7667899 5.5019479 5.5971971 5.6880460 5.3989944 6.9763241 7.0385103 8.7127829 7.2476621 4.6170120 8.4171886 5.2529082 7.6349382 7.6816020
6.7935858 5.5474248 5.7556605 5.7072406 5.3004050 6.9475570 7.0957317 8.6652794 7.2687607 4.4906192 8.4393301 5.1183443 7.5128713 7.7566094
6.9525299 5.7321110 5.7356906 5.7117424 5.3109646 6.9010162 7.1202235 8.6077108 7.1564298 4.4006948 8.3596897 5.1131501 7.5154843 7.7425594
6.9408636 5.8680763 5.7818875 5.7773805 5.2701073 6.9821348 7.0730419 8.4520607 7.2377777 4.2806854 8.3807039 5.1173220 7.5458441 7.7177124
7.0455780 5.9316115 5.9201527 5.7612376 5.3281002 6.9199314 7.1075335 8.4259424 7.3027525 4.0748234 8.4999647 5.1659284 7.5548782 7.6922550
7.1074653 5.9984350 5.8898692 5.8086290 5.3283067 6.8712945 7.0644312 8.3020382 7.3802238 4.0801287 8.5245075 5.2572265 7.4400635 7.6679955
7.1295533 5.9990745 5.8369393 5.7793832 5.3699040 6.8464732 7.0084343 8.3083363 7.3647084 3.9722898 8.5858603 5.2256875 7.4192300 7.7701302
7.1305976 5.8633575 5.7808504 5.6725411 5.3164992 6.8313298 6.9599419 8.3317347 7.4140096 3.9640000 8.6761818 5.2246509 7.3614888 7.8038950
7.1190891 5.7646141 5.8298283 5.6253781 5.2597785 6.8891783 7.0248766 8.3531475 7.2567339 3.9521985 8.6436195 5.1808391 7.4038377 7.8383813
7.1337104 5.6662350 5.9309778 5.5411038 5.1649342 6.9771004 7.0561857 8.4331541 7.1569934 3.9658496 8.5681934 5.2166567 7.5010982 7.8290439
7.0971980 5.6813407 5.9314685 5.5122404 5.1218586 6.9010911 7.1239471 8.4783592 7.1665087 3.9989874 8.5881681 5.3835015 7.5554261 7.8329806
7.0700703 5.7009864 6.0324135 5.5255723 5.0444336 6.9447823 7.1605692 8.4733248 7.1111379 3.9969268 8.4740925 5.4046006 7.6823568 7.8588133
6.9839115 5.7783885 5.9967823 5.4095993 5.0478482 7.0217381 7.1581025 8.5892096 7.0731878 4.0622063 8.4082947 5.4020677 7.5652752 7.8174443
6.9321961 5.8775153 6.0266252 5.3438921 5.0889239 7.1659694 7.2605348 8.5759439 7.0665402 4.2364340 8.2811422 5.4747529 7.6477094 7.7244039
6.8427033 5.9002495 6.0084987 5.3149161 5.1017556 7.2436829 7.2518077 8.4970999 7.1356864 4.3041830 8.2670479 5.4546585 7.4944434 7.7829194
6.8536067 5.9056559 6.0120111 5.3441844 5.1477981 7.3142276 7.2742152 8.3884192 7.1751952 4.3239145 8.2659178 5.4501810 7.3825693 7.6449056
6.9978051 5.8998570 5.9753566 5.2535739 5.1541538 7.2331176 7.2184153 8.3536358 7.2783561 4.3438849 8.3013945 5.4539289 7.3713336 7.6889725
7.0334878 5.8327923 5.9455342 5.1590791 5.2358689 7.0649419 7.3086519 8.2741184 7.3318553 4.3217273 8.3884716 5.5085325 7.3393426 7.7492294
7.0706139 5.6920452 5.8564191 5.1494050 5.2963777 6.9586935 7.4403124 8.2834787 7.3593545 4.3676839 8.3093891 5.3441052 7.3991795 7.7509990
7.0977473 5.5523949 5.7015181 4.9845886 5.3099904 6.8317037 7.5912700 8.2936640 7.4389219 4.2206640 8.2602797 5.3003712 7.3090577 7.8137178
7.0837798 5.4079366 5.6251092 4.9536066 5.3650756 6.8411222 7.6912298 8.3795013 7.7017250 4.2338438 8.2364492 5.1622515 7.3486285 7.7970533
7.0081024 5.3219709 5.5213618 4.8324928 5.3545599 6.7348189 7.7510009 8.3955698 7.7671709 4.1013627 8.3206530 5.1700487 7.3782926 7.7875485
7.0077581 5.2233696 5.5464344 4.7926111 5.4189467 6.6767235 7.7879062 8.4075022 7.9015198 4.0112267 8.3114061 5.2516341 7.3218780 7.7414274
6.9533381 5.1912303 5.3715396 4.7699203 5.4880724 6.5629992 7.7120271 8.4890480 7.9388084 3.9754980 8.4380341 5.2372880 7.2222152 7.7055497
6.8863835 5.2816849 5.4069071 4.6896124 5.4170818 6.4634380 7.6622419 8.5222607 8.0896101 3.9977555 8.4880466 5.1763539 7.2305326 7.5972753
6.8050795 5.4908123 5.3089485 4.7706623 5.3489933 6.4156837 7.6625147 8.6064987 8.1060944 4.0500612 8.5689011 5.2244935 7.3325543 7.5118542
6.6967864 5.5648842 5.2804265 4.7649074 5.3406429 6.3938465 7.6853852 8.6083508 8.0363569 4.2107801 8.6230526 5.2770538 7.3783035 7.4910746
6.7045321 5.5162334 5.2164607 4.7409444 5.3584957 6.3738842 7.8496461 8.6562920 8.0634928 4.3120322 8.7999525 5.3348050 7.4226947 7.5815539
6.7652254 5.5618196 5.3144712 4.8565488 5.4951229 6.3768125 7.8399076 8.6385851 8.2009563 4.2339578 8.9032497 5.3036995 7.4080853 7.5619168
6.8597207 5.4967623 5.3431535 4.7926970 5.4122367 6.4333506 7.9103055 8.6242142 8.1836958 4.2707243 8.8751078 5.3315344 7.4502940 7.6184349
6.9562378 5.4591312 5.3370285 4.7763548 5.3476763 6.5639925 7.8796563 8.4354343 8.1423035 4.3094788 8.8397713 5.2611642 7.5658693 7.6689997
7.1508965 5.4399590 5.3287373 4.8391972 5.4649324 6.6256146 7.8077288 8.3423195 8.1549206 4.3600230 8.8616400 5.1955304 7.5601149 7.5976334
7.2857194 5.4090018 5.3062243 4.8897805 5.4862919 6.6021290 7.7001872 8.1634560 8.2214479 4.2284226 8.8422642 5.2339492 7.5320158 7.6115003
7.2814827 5.4999142 5.2820301 4.7839112 5.4413791 6.5804682 7.6363111 8.0773983 8.2894058 4.1831560 8.8211451 5.3528786 7.6811824 7.7293296
7.2874947 5.4999008 5.2971325 4.8585668 5.3853760 6.5078244 7.5534534 8.0412474 8.2288780 4.1349831 8.8419113 5.4405484 7.7679515 7.6621399
[truncated: 5,207,595 more chars]
