# Supplementary material for: Geometric alignment of aminoacyl-tRNA relative to catalytic centers of the ribosome underpins accurate mRNA decoding
Source: Nat Commun. 2023 Sep 11;14:5582. doi: 10.1038/s41467-023-40404-9 (PMC10495418; doi:10.1038/s41467-023-40404-9)
Supplement: Supplementary file 7 — Source Data [file 41467_2023_40404_MOESM7_ESM.zip › Girodat_Nat_Comm_data/Supplemental Fig 4/Near-cognate-Rcca-cca.dat]

9.5233450 9.5233450 9.5233450 9.5233450 9.5233450 9.5233450 9.5233450 9.5233450 9.5233450
9.6218786 9.5959387 9.5443916 9.5843010 9.5761414 9.5889215 9.5789585 9.5846796 9.6026812
9.5639296 9.5706224 9.5217667 9.5011282 9.6125975 9.4924097 9.4831667 9.4568272 9.5765438
9.4278765 9.4583426 9.4354544 9.4251595 9.4761057 9.3104725 9.3075247 9.2822084 9.4934702
9.3734684 9.4267845 9.4254961 9.3047915 9.3488407 9.1903181 9.3428679 9.1916914 9.5959930
9.2403526 9.3554487 9.3354540 9.0886955 9.3034534 9.1479788 9.4547882 9.2340679 9.5789328
9.1124449 9.2564135 9.2360620 8.9801140 9.1663570 9.1826878 9.3896341 9.2616138 9.4933424
9.0260305 9.2545137 9.2669706 8.7805128 9.0487041 9.1886015 9.3270359 9.1868811 9.6092710
9.0253782 9.1904917 9.2844868 8.7166758 9.0312233 9.0684175 9.2029390 9.1982861 9.5869761
8.9737358 9.1078892 9.2746859 8.6666346 8.9509945 8.9521227 9.1402903 9.2805700 9.5254107
8.9651642 9.2397127 9.2089901 8.6949034 8.9343376 9.0206652 9.0386791 9.1761150 9.5075054
9.0251503 9.1994095 9.2181787 8.6511211 9.0127716 9.1830292 8.9457178 9.1468258 9.4998322
9.0209818 9.2686930 9.1435843 8.6714764 8.9609852 9.2846336 8.8410921 9.0023546 9.5364923
9.0596724 9.2736845 9.2178688 8.6008615 8.9857664 9.2966537 8.8303890 9.0313091 9.3492670
9.1344881 9.2461634 9.1404963 8.5295963 8.9491062 9.3271198 8.7770853 9.0963974 9.3761568
9.1392708 9.0877447 9.1473436 8.5627613 8.8368664 9.3675194 8.7961283 9.1560879 9.3223705
9.1367435 9.1335583 9.2258930 8.5389853 8.8504419 9.2747107 8.8250561 9.1602650 9.1997099
9.1718330 9.1211481 9.0451746 8.4493027 8.8784647 9.2339716 8.9530716 9.1564035 9.0847111
9.1734686 9.0031891 9.0144892 8.4610291 8.9369383 9.0832767 9.0635481 9.1610527 8.9873066
9.0317783 8.9994087 9.0232649 8.4638901 8.9912271 8.9819126 9.0862398 9.0818043 8.9897394
8.7876101 8.9111748 8.8076677 8.4323578 8.9843397 8.9110088 9.0744534 9.0587149 9.0910892
8.6370859 8.8251600 8.7628508 8.3449316 9.0273771 8.8835859 9.2232103 9.0746727 9.0460491
8.6163206 8.8932142 8.7712002 8.1856155 8.9294596 8.7812071 9.2669649 8.8642178 9.1337442
8.7577181 8.9666529 8.6336727 8.1188688 8.8522120 8.8224869 9.2715216 8.9000368 9.1693344
8.7289133 8.9850712 8.5156469 8.0053768 8.7699041 8.8893681 9.2566338 8.8096542 9.1803160
8.8422213 8.9004049 8.3968325 7.9971952 8.7819433 8.9219704 9.1873550 8.9667177 9.1670504
8.9037542 8.9147367 8.3412981 7.9076891 8.9040623 8.6753225 9.1438360 9.0318136 9.0505428
8.9447536 8.9586620 8.3183270 7.9522595 8.8795757 8.7422924 9.1402225 8.9882288 9.2067270
9.1252222 9.0981121 8.4166822 8.0006475 8.9250040 8.6964083 8.9597692 8.8047075 9.2377129
9.2286158 9.1749229 8.4862232 7.9687443 8.9973593 8.7419329 8.8797083 8.7557764 9.2247305
9.2575064 9.1451511 8.4508467 8.0677261 9.0164061 8.6283884 8.7893944 8.6770411 9.1302347
9.2350235 9.0267191 8.3587074 8.1206732 9.0442333 8.5392857 8.8230534 8.7150145 9.0638628
9.1372414 9.0606117 8.3477802 7.9955516 9.0817833 8.5283890 8.9080534 8.6070833 9.1346703
8.8546762 8.9311972 8.4549608 8.0942841 9.0753145 8.4748898 9.0869522 8.4396868 9.1811523
8.7421961 8.7531023 8.6025658 8.2353239 9.0920753 8.6354790 9.0976229 8.2726698 9.1450901
8.7666302 8.6970263 8.5675316 8.3277006 9.0771513 8.5849657 9.0754261 8.1167707 9.1249628
8.8189907 8.6387291 8.6039486 8.3465223 8.9574518 8.6270370 9.0139189 8.0809402 9.0623207
8.9246845 8.5326767 8.7263689 8.4409914 8.8512440 8.7011862 8.9427099 8.0472021 9.2273769
8.8380747 8.6925583 8.8563967 8.4142475 8.7416039 8.5741358 8.9221144 7.9079485 9.1566849
8.8168955 8.5605392 8.8554735 8.2357616 8.6423893 8.5735741 8.9358311 7.9051971 9.1827812
8.8721199 8.5236340 8.8065672 8.1934748 8.6961384 8.6691866 8.9620008 8.0286808 9.2224674
8.7304420 8.5834913 8.7467299 8.2082644 8.6520109 8.6921434 9.0055132 8.0812540 9.0722733
8.7008657 8.6081629 8.7576532 8.2210979 8.6547937 8.7723989 8.9097328 8.0563869 8.9085426
8.4818506 8.5574827 8.8019657 8.1678104 8.6015730 8.8358288 8.7921047 7.9793224 8.8799171
8.4190092 8.4493542 8.7645798 8.1850538 8.5455952 8.8527708 8.7023087 7.9606228 8.8893213
8.4113188 8.4083166 8.8525391 8.2207556 8.6074295 8.7433634 8.7632437 7.9948134 8.8678951
8.3382502 8.3877611 8.8563833 8.3087215 8.6998806 8.6675301 8.7926846 8.0454712 8.9139786
8.4104328 8.4065475 8.7785692 8.1884041 8.7111101 8.5622435 8.9081001 8.0166197 8.9527731
8.4002447 8.3940639 8.6311712 8.2149000 8.8047256 8.4995260 8.9308977 8.0878401 8.8916368
8.3286543 8.4799414 8.4990530 8.2311049 9.0243654 8.4514589 8.8883476 8.0163708 8.8629017
8.3598080 8.4555788 8.3984079 8.1855354 9.0845747 8.4720364 8.8623686 7.9965067 8.7564802
8.2178392 8.4929419 8.2612629 8.1986046 9.0841646 8.2891598 8.7215157 8.0723133 8.7648420
8.1154728 8.5570145 8.1196518 8.2279482 9.1510229 8.3659277 8.5552130 8.0680590 8.6003313
8.0738974 8.6924992 8.1004086 8.2551489 9.1540012 8.3675852 8.5297022 8.1153593 8.5558863
8.0353127 8.7801743 8.2664738 8.3391609 9.1878719 8.5087805 8.4313221 8.0910006 8.4622059
8.0462923 8.7862396 8.3282328 8.2851763 9.1420298 8.6069298 8.4625883 8.1150723 8.6476231
8.0368862 8.9158220 8.3889122 8.2291107 9.1554241 8.5936041 8.4116154 8.1981688 8.6758718
7.9572315 8.8655109 8.4553423 8.2218676 9.2097788 8.4204950 8.2836857 8.2300091 8.7924032
7.9497957 8.8606224 8.4586973 8.2317648 9.2573700 8.4138136 8.1929474 8.2431822 8.7434511
7.9697475 8.8360529 8.5436125 8.3169365 9.3079462 8.3260298 8.2374697 8.2680559 8.7183151
8.0798321 8.7128525 8.4874640 8.2890120 9.2663212 8.1225777 8.2577658 8.2985153 8.7052774
8.1203222 8.7823668 8.5143671 8.3212433 9.1410084 8.1751213 8.4126406 8.2772331 8.6098318
8.1970730 8.6264563 8.4108973 8.2925920 9.0166368 8.0289173 8.3606853 8.2571020 8.6585693
8.1010351 8.6785069 8.4382305 8.2706079 9.0139084 8.0840034 8.4450693 8.2260180 8.5645247
8.1674328 8.6628542 8.3091545 8.3363066 9.0771112 8.0368662 8.4640532 8.3026114 8.5977936
8.1570272 8.6524096 8.2203512 8.2939472 9.1040802 7.9240170 8.5075378 8.3739519 8.5496588
8.1693754 8.7225943 8.1362009 8.2657528 9.0934076 7.8770552 8.4553528 8.3620358 8.4538155
8.1080828 8.7207623 8.0716829 8.1366119 9.0623178 7.8327570 8.3940058 8.2828169 8.4752455
7.9985313 8.6378403 8.0244818 8.1072531 9.0678902 7.8172660 8.3670740 8.2157583 8.5982113
8.1215143 8.6532784 7.8918777 8.0222635 9.1200657 7.7303629 8.3239555 8.3416395 8.7278090
8.1300631 8.6167707 7.7970262 8.1251402 9.0246000 7.7261610 8.2369328 8.3804836 8.6771927
8.2066011 8.5549526 7.9226837 8.1019230 9.0699997 7.7325091 8.1975412 8.2683516 8.6520262
8.2195187 8.4438076 8.0584583 8.0991230 9.0702038 7.8155756 8.1053629 8.3642426 8.4872131
8.2777615 8.4662533 8.2086544 8.0706234 9.0079002 7.9015541 8.1412706 8.4368544 8.3734283
8.1530094 8.3507671 8.2780533 8.0582762 8.9310198 8.0183067 8.1375294 8.5688934 8.4090033
8.0405788 8.3886538 8.3886862 8.0247459 8.9079390 8.0926971 8.1244574 8.6321564 8.3089762
7.9387770 8.3481760 8.5477238 7.9172206 8.8662367 8.0931149 8.0492382 8.7882357 8.2327566
7.8743467 8.2994938 8.5362005 7.7441664 8.9424353 8.0750284 7.9613314 8.8010798 8.2817736
7.8506827 8.1856623 8.5736322 7.7077646 8.9645386 8.2245998 7.8943429 8.8199015 8.1923695
7.7668762 8.2096167 8.5749664 7.7395473 8.8593731 8.1551380 7.8225474 8.7811775 8.1338205
7.7081647 8.1825247 8.6014805 7.6846337 8.7781372 8.1726732 7.8340616 8.7291889 8.0638323
7.6789570 8.1499805 8.4724464 7.7209115 8.6845236 8.0474749 7.8284354 8.7229309 8.2171974
7.6957703 8.2267189 8.3996162 7.7933793 8.6213617 8.0909748 7.8219557 8.5835161 8.2719097
7.8076148 8.2930784 8.3267345 7.7262263 8.6908712 8.0697231 7.7781692 8.5457478 8.2493954
7.9536586 8.3967381 8.3726110 7.6947446 8.6568041 8.1501093 7.7517848 8.3501902 8.3022652
8.0402346 8.4856701 8.3731899 7.5878572 8.5712748 8.1803150 7.7488279 8.3588314 8.2540216
8.0743742 8.5643330 8.3246250 7.6184192 8.4548512 8.2347622 7.8202739 8.3623724 8.2111969
8.0048428 8.5358915 8.3291006 7.5964656 8.4740419 8.1887503 7.9035068 8.3659849 8.2124481
7.9575720 8.6036911 8.4460106 7.5926647 8.5525122 8.1425648 7.8326960 8.3028746 8.3058090
7.7787104 8.5054464 8.5344372 7.5065417 8.5383587 8.1554451 7.7927651 8.1470413 8.2625360
7.7295609 8.4621353 8.5343380 7.3940763 8.4199448 8.1641941 7.8154349 8.1613083 8.4080591
7.7459216 8.4858494 8.5778236 7.5165186 8.2250261 8.1750126 7.7797914 8.2169809 8.3658133
7.6506391 8.5460396 8.5442772 7.4625478 8.4396248 8.2037439 7.7093673 8.2445679 8.4837112
7.5659552 8.5162354 8.5255880 7.4362512 8.5483532 8.1698341 7.7967319 8.2255020 8.7384233
7.6378818 8.5180016 8.5425663 7.4813666 8.5261450 8.1997089 7.8497314 8.3597212 8.8206902
7.7187743 8.2848110 8.4957285 7.5954304 8.5558453 8.2590141 7.9021983 8.4737129 8.9427080
7.8546882 8.2345276 8.4854641 7.6780968 8.5379620 8.2459326 7.9489064 8.3981428 8.8924122
7.9419746 8.0360804 8.3802977 7.7805595 8.5134897 8.2161303 7.9260464 8.2411585 8.8143482
7.9727292 7.9946141 8.3332558 7.7516284 8.4918365 8.1954260 7.8785667 8.0845556 8.7360153
8.0139933 7.8519292 8.2495394 7.7145061 8.5960999 8.1340609 7.8766875 8.0357885 8.6947498
8.1047029 7.8567214 8.2671423 7.7339306 8.5981216 8.0828695 7.8749156 8.0879612 8.7444611
8.3077211 7.9324555 8.2080288 7.7188945 8.5582523 7.9999752 7.9284816 8.0730705 8.6798220
8.2775774 7.8361111 8.1381979 7.6035051 8.5888100 7.9533463 7.9389615 8.0657396 8.5133753
8.1049652 7.9033728 8.2122679 7.5280805 8.7018719 7.7637343 7.9395199 7.9709215 8.5089331
8.0937643 7.9428658 8.3220196 7.4744449 8.7118330 7.7119937 7.9488182 7.9664097 8.3540030
8.0916386 7.9654222 8.3438768 7.5045958 8.6007996 7.4571428 8.0151682 8.0095186 8.2604218
8.1141825 7.9102225 8.3187466 7.5126572 8.6484661 7.3791041 7.9321170 8.0190001 8.2146778
8.1310930 8.0413160 8.4612036 7.4689174 8.6873169 7.3030834 7.8434477 8.1076517 8.2630663
8.1999426 8.1028748 8.5028296 7.4712205 8.8384132 7.2519732 7.9275265 8.1985846 8.2720795
8.2974663 8.2776537 8.6373949 7.4468436 8.5612364 7.2579908 7.8939037 8.3008261 8.2632208
8.3670416 8.3652620 8.5461197 7.4491768 8.6560011 7.3402209 7.9969296 8.3722630 8.2558861
8.4299965 8.3396311 8.5185022 7.4071555 8.8135996 7.3659525 8.1651316 8.3830891 8.3237896
8.4434671 8.2965994 8.4669561 7.2038512 8.7604218 7.4060373 8.1639738 8.2988644 8.4033346
8.3528719 8.2586842 8.5502672 7.1529860 8.7336292 7.4943342 8.1983547 8.2152615 8.5257063
8.3575230 8.1335773 8.5049124 7.1671681 8.7699032 7.4612379 8.2081909 8.0728292 8.5125904
8.5107756 8.0902214 8.3982716 7.1773467 8.7515459 7.5513835 8.2995415 8.0107203 8.5452957
8.6006632 7.9907784 8.4321041 7.2050333 8.8187332 7.4557433 8.2641287 7.9859533 8.5712614
8.6409760 7.9715104 8.4439726 7.1998014 8.8529739 7.5364814 8.1867085 7.9368887 8.5754166
8.5666485 7.9876838 8.3879271 7.1663394 8.9042339 7.4848909 8.0730371 7.9525614 8.5402527
8.6026640 7.8854785 8.3973904 7.2632380 8.7834778 7.4516010 7.9932637 7.9337864 8.4193716
8.5907879 7.9529057 8.3252249 7.3159075 8.6888218 7.4353905 8.0632763 7.9891400 8.2842407
8.5487537 7.9390459 8.3186464 7.2944055 8.4792624 7.4682479 8.1495285 8.0730724 8.0352936
8.5483742 8.0055799 8.2652702 7.4279523 8.1918688 7.3871069 8.1355648 8.0555496 8.1578846
8.5056467 8.0891476 8.3469820 7.4142461 8.2039099 7.4864316 8.1254129 8.1230240 8.1770496
8.4492426 8.1582518 8.4324503 7.3667278 8.2477961 7.4145579 8.0696077 8.2103462 8.2545967
8.3053827 8.1649246 8.3760204 7.3109660 8.2636738 7.4759903 8.0245695 8.2064791 8.2285604
8.3044224 8.2652941 8.3675432 7.2857189 8.1489305 7.4707847 8.1041937 8.1545839 8.2451010
8.2196789 8.2533188 8.4213772 7.2458138 8.1679821 7.4360085 8.1332350 8.0786190 8.1935339
8.2101421 8.3639441 8.3625937 7.3687186 8.0846977 7.3627524 8.1668549 8.0873461 8.0890970
8.1438503 8.3366632 8.4643564 7.4160695 8.0205164 7.3407030 8.2794161 8.1097231 8.0120487
8.1408691 8.3477745 8.4675817 7.3621149 8.1008682 7.3008404 8.2906694 8.0175848 7.9095635
8.1903639 8.3353872 8.5077162 7.3141479 8.2933979 7.4256225 8.3355370 7.9809318 7.8493938
8.0689640 8.1319666 8.5672007 7.1389952 8.3662100 7.4577584 8.3893251 7.9601412 7.9771132
7.9630985 8.0717592 8.5358486 7.0965033 8.4949865 7.4636331 8.4063988 8.0466509 8.0278749
8.0540733 8.0981884 8.4899244 7.0298381 8.4606333 7.4815927 8.4238806 8.1935396 8.1046696
8.0874548 8.0736427 8.3827963 6.9904456 8.5800323 7.3529091 8.3503761 8.3224163 8.1589012
8.0748110 8.1620436 8.4540091 7.0501390 8.7091265 7.4111605 8.3834095 8.2561865 8.2036505
8.0753775 8.1083221 8.4693613 7.0107169 8.6277428 7.4627900 8.3362484 8.1913633 8.2965155
8.1170053 8.1730690 8.5174055 7.0178652 8.7430658 7.4567051 8.3482218 8.2956476 8.3122416
8.1325388 8.2018385 8.4667273 6.9691648 8.7271547 7.5003657 8.4632530 8.2144241 8.3408241
8.0419083 8.3709745 8.5102453 7.0038514 8.5908365 7.4339623 8.5156040 8.1407833 8.4554329
7.9973001 8.4613876 8.5512733 7.0352364 8.6066961 7.3966012 8.4926624 8.1138582 8.4762840
7.9418979 8.5342922 8.4038248 7.1439757 8.5211687 7.4244876 8.4736538 8.2726593 8.4405413
7.8602343 8.4738054 8.3343306 7.1643586 8.5979538 7.3595004 8.4452410 8.3071356 8.4213486
7.8602505 8.3104181 8.1638927 7.2455730 8.6366463 7.2665820 8.2358818 8.4567289 8.4803429
7.8610797 8.2167721 8.1241970 7.1865172 8.6406794 7.3233085 8.1310148 8.4015369 8.5373898
8.0285835 8.0361490 8.1478777 7.2187438 8.6124516 7.3257475 7.9391565 8.5417261 8.6186285
7.9756937 7.9000821 8.1817026 7.2517834 8.6284065 7.3879390 7.9320149 8.4867630 8.5221462
7.9287214 7.8236890 8.1012993 7.2922153 8.5364647 7.3678241 7.7667751 8.6315088 8.5225840
7.9037228 7.8461547 8.0940571 7.3787994 8.4813156 7.4521570 7.7120652 8.6085978 8.5206699
7.9020467 7.8486090 8.1180382 7.4985433 8.4477253 7.3747902 7.6700792 8.6380138 8.5593624
7.9393296 8.0191641 8.1625814 7.5137072 8.4362049 7.3828259 7.5932965 8.6852474 8.5749063
7.9668946 8.0528383 8.2541857 7.6917434 8.5328112 7.3909674 7.5632405 8.5899277 8.7446899
7.9863968 8.1189690 8.2939796 7.7781167 8.5096064 7.3746648 7.5532284 8.5309448 8.7891340
7.9615440 8.1066074 8.3208475 7.8009310 8.5375957 7.3836341 7.5304937 8.5703840 8.7332449
7.9928203 8.0148821 8.2796488 7.8125925 8.5961733 7.4071889 7.3442163 8.4758692 8.6993399
7.9795847 7.9902840 8.2999897 7.6757231 8.5785103 7.4405284 7.2462797 8.4373446 8.6753025
8.1251640 8.1036139 8.2581549 7.5108409 8.5009928 7.4606342 7.3185849 8.2733040 8.7669859
8.1524315 8.0568466 8.2097893 7.5341272 8.4895945 7.4372296 7.3090096 8.2115154 8.6385498
8.2321663 8.1036911 8.1526928 7.4808359 8.5013857 7.5059323 7.3024178 8.1996040 8.6912098
8.2262716 8.1844349 8.1609879 7.3879690 8.5376501 7.4485226 7.2496295 8.2789974 8.7961645
8.3364172 8.0783558 8.0580006 7.4790740 8.6327753 7.3493929 7.1795006 8.2699404 8.9803448
8.3627138 8.0686016 8.1532574 7.3596807 8.6125488 7.3534660 7.2320566 8.1827240 9.0051765
8.3066559 7.9414597 8.1172466 7.3393626 8.6461639 7.3438368 7.3345938 8.1660204 8.9981861
8.2860260 7.8682079 8.0617428 7.3345280 8.7114639 7.3604712 7.4504471 8.1245718 8.9134007
8.2099771 7.9508653 8.0234032 7.3438954 8.8103962 7.3975964 7.4445400 8.1455879 8.8927956
8.1592541 7.9683990 8.0701132 7.3877058 8.8644409 7.5031137 7.3170328 7.9997711 8.9029655
8.1125193 8.0060415 7.9872513 7.4123158 8.8255529 7.5920839 7.2019157 7.9418902 8.9417143
8.0939922 8.0121431 8.0245514 7.3228636 8.8037500 7.7639546 7.2222166 7.9298630 8.8427258
8.0448475 7.8701134 8.1531181 7.2848444 8.8192139 7.8323288 7.1747160 7.7595005 8.8845739
8.0017786 7.8855824 8.2431374 7.1462917 8.7806683 7.9345136 7.2039447 7.8286281 8.8477507
7.8897347 7.9605131 8.2514095 7.0801115 8.8078718 7.9121075 7.1593819 7.8177209 8.9314566
7.8272047 8.0016079 8.2357693 7.0945444 8.8380690 7.9212995 7.0114903 7.7945995 8.9202967
7.7168498 8.0154486 8.1943846 7.1193261 8.8219595 7.7865891 7.0424457 7.7683082 8.8056583
7.7301559 7.9827452 8.1155157 7.1393051 8.8467331 7.8059044 7.0548453 7.8717413 8.7473145
7.6568966 8.0695333 8.0579805 7.1665783 8.7527876 7.8912573 7.0468149 7.9097595 8.7064047
7.6790195 8.0688629 7.9787493 7.1234188 8.6821022 8.0059414 7.0819831 7.9720297 8.6538086
7.7136054 8.1079998 7.9293756 7.0202684 8.7195234 8.0477524 7.0260253 7.9202809 8.6091595
7.7788625 8.1871481 7.8066053 6.9831147 8.6923428 8.1082363 7.1333566 7.8292627 8.5567036
7.7563558 8.1605644 7.6846032 6.8720579 8.6586580 8.1418381 7.1905589 7.7064891 8.5770979
7.5454745 8.2052603 7.6842113 6.8777719 8.6157703 8.1553926 7.3183880 7.7002463 8.6117620
7.5436907 8.2334642 7.7151117 6.7513118 8.4701309 8.0948954 7.5557818 7.6462994 8.5295420
7.4452567 8.1927719 7.8822365 6.6434441 8.4900627 8.1089211 7.5764227 7.5150981 8.5803051
7.6995177 8.1016932 7.9470401 6.6745024 8.4186869 8.0045500 7.6449528 7.6178193 8.5216198
7.7163620 8.0472031 7.9009871 6.6518149 8.4769173 7.9824367 7.6192765 7.5960007 8.4422188
7.7761655 8.0647898 7.9953294 6.7565098 8.3334303 8.0741644 7.5381055 7.5598350 8.4604712
7.7651472 8.0075960 8.0266933 6.6896420 8.2026329 8.0302296 7.4758005 7.4554086 8.4758863
7.7259183 8.0141916 8.0230503 6.7366390 8.1358719 8.0188580 7.5085506 7.4451041 8.6512480
7.7490587 8.0386124 8.0428953 6.7120495 8.1416349 8.0265131 7.4264860 7.3090949 8.6493549
7.6723371 8.1027651 8.1582870 6.6742849 8.2914133 8.0232067 7.4767098 7.2211990 8.6562290
7.7660089 8.2018051 8.1103745 6.7866864 8.3587055 7.9999595 7.5251284 7.1698141 8.7182798
7.8223443 8.2310905 8.1552649 6.7809143 8.4773884 8.0065899 7.6285119 7.1099644 8.7420712
7.7880216 8.3000612 8.1261520 6.8038826 8.6076746 7.9259267 7.6604023 7.1792402 8.7093039
7.7541027 8.2754478 8.1103392 6.7637987 8.7035036 7.9336162 7.7384620 7.2899847 8.5651236
7.8041134 8.2164850 8.1670828 6.7868204 8.8750973 8.0360994 7.7372179 7.3287139 8.5433044
7.8722343 8.1822414 8.1096392 6.7955747 9.0790033 8.0754013 7.7664499 7.2455316 8.5358505
7.8939848 8.1655188 8.1232405 6.8421526 9.1990871 8.1919689 7.7206612 7.3587360 8.6291895
7.9177542 8.2763853 8.0774441 6.7816472 9.2325697 8.1946754 7.6599865 7.3322639 8.7150593
7.9388924 8.3307447 8.0720482 6.8673224 9.1529064 8.3575716 7.6691241 7.3508220 8.6787729
7.9516048 8.5041161 8.1153316 6.8102522 9.0236540 8.4024229 7.7663317 7.2880821 8.6730604
7.8754687 8.5143404 8.0705881 6.8235283 9.0038795 8.4274912 7.8543196 7.2813277 8.5868168
7.9084115 8.6405907 8.2424297 6.9276862 8.9872770 8.3794947 7.7981343 7.1946692 8.3420563
7.9070835 8.6342583 8.2627735 6.9923797 9.0189695 8.4165611 7.7573562 7.3563814 8.3927078
7.8947558 8.6534939 8.2095261 7.0632071 9.0163088 8.4099426 7.8173389 7.4271970 8.3841267
7.8418288 8.6766815 8.1714220 7.1393085 8.9961596 8.3009148 7.8332329 7.5077286 8.2850990
7.8730946 8.5363808 8.0077133 7.1206789 9.0428095 8.1815643 7.8862944 7.3497977 8.3063583
7.8742824 8.3918591 8.0117779 7.1718631 9.1295872 8.0058823 7.9609370 7.3660998 8.2088432
7.8535624 8.3245115 7.9363995 7.2848921 9.1114206 7.9745121 8.1022291 7.3298612 8.2727594
7.8733501 8.3082409 7.9488187 7.4498463 9.0969820 7.9850330 8.1349697 7.2740688 8.2016506
7.8092217 8.3391581 7.9041753 7.4933114 9.0931997 8.1048956 8.1882410 7.3409634 8.2651386
7.7162066 8.3518620 7.8743148 7.4462571 9.0323620 8.2058516 8.2188635 7.3514400 8.2991152
7.6700945 8.5252228 7.9188714 7.4616733 9.0154018 8.2286148 8.2446804 7.3133717 8.3517666
7.6394138 8.5246391 7.9643521 7.3914576 8.9023542 8.2057791 8.0547819 7.2352791 8.3914633
7.6736946 8.5833769 8.0865669 7.3703303 8.8711128 8.0986977 7.9556046 7.3079648 8.4636726
7.6103973 8.5930815 8.2208147 7.3164830 8.8246918 7.9750528 7.7946067 7.3916912 8.4820852
7.7072353 8.7039146 8.1400576 7.3567657 8.8197832 8.0032301 7.8230124 7.4461122 8.5160599
7.7258039 8.6137314 8.2359877 7.4544363 8.9599705 8.0538378 7.7595162 7.3422232 8.4782705
7.7820144 8.6475668 8.2469139 7.4398584 8.9645824 8.0824442 7.7627840 7.2639298 8.3471327
7.8012567 8.7100506 8.2040825 7.4446363 9.0103750 8.1809349 7.7574883 7.3395276 8.5141058
7.7155190 8.6516771 8.1563368 7.4380097 8.9871807 8.1572247 7.7612658 7.3943062 8.5973740
7.7237177 8.5428905 8.2561026 7.5046659 8.9098196 8.1964159 7.7381697 7.3840919 8.6085920
7.7086434 8.4437866 8.1616344 7.5614705 8.7336779 8.3013649 7.8493767 7.3944726 8.7122698
7.7325401 8.2369604 8.3407545 7.5456591 8.5961609 8.2525606 7.9371696 7.4893789 8.7215738
7.7736287 8.2457628 8.4316711 7.6303215 8.5409813 8.2736721 7.9507589 7.4295559 8.7075291
7.7960930 8.2125559 8.4744740 7.6000228 8.5326624 8.1666956 8.0092726 7.4261069 8.7467470
7.7938333 8.1817331 8.4387846 7.4763823 8.5684557 8.0412865 8.0245628 7.3907003 8.6919222
7.8447032 8.1718397 8.4255428 7.4780769 8.5499525 7.9752808 8.0366001 7.3750739 8.6131763
7.7754750 8.0559664 8.3175602 7.4730062 8.5714397 7.9137349 7.9595652 7.3201914 8.6249161
7.8667078 7.9884501 8.2838268 7.4540582 8.6028585 7.8624239 7.9674373 7.3097553 8.6290627
7.8930502 7.9915442 8.2069063 7.6056299 8.5293436 7.8499455 7.9638362 7.2276502 8.5444326
7.8649259 7.8776445 8.1954794 7.6686754 8.5053635 7.9424157 7.9525280 7.1934052 8.4112101
7.9460454 7.8536363 8.1590414 7.6499681 8.4794884 8.0064077 7.9577293 7.0165873 8.3136005
7.8856878 7.9098015 8.1547937 7.6968160 8.5259428 8.0721350 7.9326653 6.9973412 8.1017847
7.8833647 7.9752355 8.2182970 7.6847844 8.5416880 8.1161833 7.9143209 7.0191531 8.0589104
7.9122753 7.9398727 8.3376579 7.6678700 8.5635672 8.0673122 7.9408174 7.0646467 7.8478909
7.9244809 7.9118648 8.4120169 7.6986694 8.6344709 8.1035013 8.0491924 7.1122222 7.9592528
7.8831878 7.8844938 8.3583012 7.7452912 8.6751280 8.1080122 8.0358858 7.1154294 7.9434786
7.9159207 7.9353600 8.4311132 7.7440720 8.6643658 8.0200787 7.9931135 7.0964336 7.9831839
7.8669124 8.1418180 8.4361992 7.6630960 8.6323195 8.0182800 7.9350944 7.1409941 7.8778687
7.9752789 8.1454077 8.4886560 7.6216111 8.5761223 8.0226698 7.9792328 7.1562233 7.8962846
7.9141431 8.1829815 8.4038916 7.4848652 8.5338287 8.0341864 7.9855537 7.0979300 7.9265184
7.9301662 8.1938915 8.3384590 7.4182148 8.5609961 8.0147314 7.9498963 7.1390209 7.9096851
8.0265694 8.1974440 8.3462620 7.3173957 8.5201387 8.1101255 8.0231066 7.1260438 7.8888669
8.0429535 8.2540426 8.2589684 7.2951283 8.6563625 8.2062111 8.0401602 7.1083579 7.8780107
7.9849820 8.3565607 8.2168617 7.2918248 8.6409464 8.1787825 8.1367302 7.0335059 7.8336926
7.9479475 8.3536091 8.1186991 7.3533826 8.5706615 8.2330093 8.2788715 7.0339408 7.7838159
7.8529158 8.4181528 8.2142267 7.4703383 8.5102816 8.1454058 8.3634186 7.1160254 7.7765665
7.8900990 8.4715900 8.3361130 7.4850950 8.5547934 8.0820351 8.3983641 7.3322501 7.7475953
7.8989348 8.5132694 8.3582640 7.5187969 8.6276188 8.0865288 8.3457813 7.4597716 7.7872701
7.8888998 8.4943132 8.3576050 7.4986987 8.6680899 8.0596027 8.4351778 7.5021610 7.8848968
7.9885869 8.5225210 8.3506317 7.5520887 8.5899534 8.0061789 8.3179722 7.5027952 7.8888540
7.8913469 8.5947495 8.2530565 7.5594115 8.5648851 8.0192785 8.2768879 7.5475507 7.8882456
7.8737063 8.7361164 8.2328568 7.6554599 8.5317430 8.0470762 8.2781048 7.6332855 7.9826360
8.0564651 8.7237368 8.1851892 7.6334219 8.6355658 8.0372181 8.2367811 7.6130667 7.9289842
8.1014824 8.6235876 8.1738386 7.6449389 8.5933790 7.9479704 8.1905518 7.6317039 7.9392705
8.0486536 8.5360079 8.0683823 7.8120017 8.5982275 7.8674359 8.1700220 7.5557942 7.9847555
7.9541202 8.4762068 7.9895849 7.8276978 8.6791401 7.8060851 8.1464701 7.4536071 8.0239687
7.7933917 8.3472872 8.0680246 7.7050853 8.6719990 7.8416409 8.1617928 7.4633574 8.0165825
7.7966919 8.2709122 8.1726112 7.6476150 8.7266121 7.7521977 8.1339025 7.5525494 7.8985705
7.8289795 8.2569523 8.2149439 7.6835809 8.6778107 7.8346562 8.1469097 7.5078764 7.9231477
7.7943001 8.1824341 8.2856703 7.7392740 8.5709286 7.7568455 8.0921946 7.4513621 7.9263411
7.6953120 8.1530218 8.2655535 7.8575449 8.4444761 7.8579512 8.1465073 7.4145017 7.8507042
7.7419772 8.0283079 8.2834196 7.8797150 8.3527031 7.9770656 8.1227598 7.4065466 7.8583007
7.7250562 7.9307899 8.2393990 7.9477568 8.2841663 8.1560040 8.1561985 7.3968205 7.9066148
7.7292204 7.9769945 8.1806164 7.9181361 8.3361406 8.1998043 8.2158747 7.4132996 7.9202456
7.7348471 7.8074350 8.2500181 7.9603462 8.2444096 8.2709360 8.2222614 7.3605542 7.9234848
7.8621225 7.6506491 8.3962746 7.9824138 8.2698088 8.2324381 8.2060175 7.4640698 7.9726462
7.9918747 7.4704118 8.5172367 8.1039648 8.2737007 8.1799545 8.2417936 7.6236901 7.9612913
7.9509010 7.5549545 8.4982080 8.2010841 8.3310738 8.2028770 8.2553139 7.7095819 8.0651112
7.9093714 7.5625501 8.5150642 8.2426243 8.3527727 8.1626139 8.2258272 7.7009416 8.0316133
7.8342991 7.5449162 8.4103432 8.1945429 8.4534178 8.1227064 8.2555981 7.7929173 8.0472918
7.6745863 7.5981283 8.3899431 8.0630770 8.4760199 7.9919434 8.2589998 7.7934370 7.9515233
7.6862960 7.5593915 8.4414501 8.0104980 8.6367359 7.8811707 8.2835102 7.7607808 7.8889117
7.6337194 7.6573143 8.4524345 7.9906421 8.8534393 7.9492049 8.3610134 7.7732472 7.7594604
7.6226692 7.7011046 8.4860086 7.9432487 8.8126707 8.0357580 8.3717842 7.8569655 7.7917967
7.6445456 7.7862291 8.4049883 7.9729342 8.8568897 8.1110220 8.4223099 7.9661360 7.8686590
7.7218165 7.8693719 8.4365940 8.0386419 8.8658342 8.1236629 8.4812241 7.9547162 8.0369797
7.7875504 7.9270620 8.4573879 8.1339808 8.9206924 8.1316490 8.4785414 7.9613094 8.0360937
7.7585397 7.9833741 8.4670238 8.1761265 8.8254824 8.1958094 8.5459223 7.9207411 8.0249834
7.7325087 7.9183197 8.5159540 8.2821178 8.9045982 8.1415300 8.5928125 7.8579960 7.9614830
7.7828050 8.0226068 8.6419363 8.2532434 8.8478947 8.1391153 8.6236506 7.8354220 7.9335709
7.8346534 7.9257426 8.6709661 8.1296749 8.7855501 8.0905094 8.6701183 7.7326593 7.9119573
7.7815351 7.8558588 8.6241865 8.1777296 8.8462496 8.0837984 8.6366835 7.7265859 7.8976192
7.8821287 7.8196354 8.6247482 8.2153187 8.8023729 8.1987810 8.5891657 7.6859264 7.8919253
7.9561777 7.8056278 8.4971428 8.1963015 8.7415419 8.2103176 8.5619888 7.6164269 7.9683723
7.9983196 7.8372431 8.5439129 8.1858292 8.7423420 8.2343130 8.6997051 7.6089292 8.0239048
8.0133982 7.9287467 8.5168533 8.3224792 8.6980400 8.2461042 8.6962671 7.6869669 8.0396748
8.0106974 8.0326538 8.3346930 8.3806171 8.7631388 8.4604826 8.6375647 7.6073270 7.9745293
7.9243283 8.1756191 8.1934843 8.3828640 8.7755079 8.4392166 8.7077427 7.7030764 8.0127296
7.8694468 8.2593069 8.2340612 8.3806772 8.7144175 8.4605656 8.6584492 7.8479104 8.0232706
7.8538370 8.2441568 8.3097038 8.3668146 8.6845570 8.3826504 8.6402798 7.9613986 8.1048622
7.9419150 8.3223896 8.3251562 8.3262501 8.7225132 8.2691555 8.7517223 8.0795441 8.2145014
7.9445629 8.2912693 8.2404079 8.3084316 8.5662699 8.2235126 8.7513132 8.1539755 8.2440081
7.9676795 8.3865805 8.1692791 8.3136749 8.5703144 8.1612701 8.6824446 8.1771879 8.2576189
7.9739556 8.5077295 8.1335344 8.1677303 8.4740353 8.1504688 8.6378555 8.1629057 8.1021938
7.9807243 8.5838261 8.2856760 8.1756849 8.3829994 8.0468912 8.5980396 8.1949635 8.0959225
8.0176277 8.6081924 8.2323999 8.1787262 8.3091688 7.7948742 8.5965910 8.0677271 8.0145798
8.0395374 8.6838045 8.3381863 8.2046356 8.3427267 7.6461067 8.6534529 8.0683393 7.9341636
8.0936422 8.7537947 8.3708115 8.3272867 8.2300558 7.4842205 8.6697464 8.0728464 8.0863400
8.0606813 8.6490965 8.5317860 8.3434801 8.2290411 7.3314199 8.4672804 8.1523504 8.1790504
8.0303926 8.6976309 8.4973288 8.3227272 8.3331394 7.2696633 8.4255924 8.2550583 8.1768179
7.8999014 8.6695881 8.5412769 8.2405453 8.3469934 7.2321906 8.4378891 8.2565804 8.1802654
7.8835773 8.5995550 8.3610697 8.1978312 8.4252701 7.2607718 8.3008614 8.2999859 8.1471539
7.7887955 8.5950165 8.3594522 8.1819820 8.4516020 7.2879238 8.3694038 8.2861280 8.1453619
7.6831918 8.6571856 8.4264746 8.1763306 8.5439072 7.1326141 8.3620291 8.2368546 8.1684904
7.6246581 8.5771999 8.4906731 8.1445417 8.6214924 7.1163898 8.4040184 8.2163372 8.1544886
7.5884805 8.3794088 8.5374327 8.0963688 8.7481270 7.1088367 8.3146410 8.2603998 8.2361574
7.6139698 8.2522984 8.4535055 7.9725590 8.7879810 7.1022849 8.2595482 8.3035555 8.2599678
7.6788149 8.3112192 8.3869686 8.0048847 8.8877420 7.1068187 8.1935863 8.3893270 8.2710772
7.5195174 8.3726301 8.3641024 7.9722910 8.8903036 7.0662546 8.2760944 8.4667082 8.2491465
7.4911451 8.3777037 8.3177767 7.8815236 8.8091908 6.9782343 8.2554493 8.3302097 8.0487003
7.5511813 8.3860178 8.3637934 7.8619685 8.8749437 7.0873137 8.1370506 8.2837000 8.0835533
7.5736580 8.5384474 8.2895479 7.9281459 8.9857721 7.0888472 8.0175657 8.3092232 7.9467077
7.6757703 8.5443640 8.3263121 7.9030685 8.9786453 6.9964876 7.9359884 8.4026279 7.9607987
7.7154088 8.5234118 8.3104239 7.9934783 9.0236702 6.9364972 7.8449640 8.5666285 8.0602360
7.7531080 8.5399609 8.2332487 7.9994764 8.9927835 6.9725380 7.7771716 8.5039768 7.9936070
7.8447456 8.5098362 8.2875090 8.1571646 9.0601072 6.9752431 7.8544874 8.5852556 7.9284573
7.7939639 8.4756842 8.3592272 8.2041664 9.2033319 7.0424232 7.8958445 8.5918579 7.9044061
7.8553958 8.4560242 8.4621677 8.0661917 9.1440840 7.1159105 7.8858252 8.6230984 7.8197308
8.0563984 8.4507446 8.5312338 7.9374042 9.0557976 7.1347289 7.9908924 8.5564489 7.8456302
8.0026217 8.4687357 8.6831932 7.8533344 9.0732374 7.1167388 7.9453516 8.5156975 7.6833963
7.8864145 8.4509754 8.6591959 7.8105879 9.2183886 7.1300182 7.8233562 8.7227621 7.6371055
7.8566890 8.3417559 8.6778202 7.7638807 9.3554506 7.1963100 7.8481355 8.6945467 7.6400738
7.8198323 8.2952700 8.7471647 7.7844992 9.3446350 7.2217617 7.7880630 8.7290983 7.6602960
7.7719173 8.2740250 8.6421890 7.7069259 9.2801504 7.2661719 7.6373701 8.7376423 7.7038689
7.7770271 8.1462193 8.5487041 7.7422748 9.3137140 7.2650709 7.5596790 8.6872797 7.7100329
7.7856317 8.1803417 8.4995565 7.6900806 9.1837931 7.2940574 7.5436187 8.5778732 7.6174402
7.8288646 8.1893167 8.4204245 7.5706439 9.2393064 7.3679404 7.5528421 8.5284929 7.5857663
7.8355331 8.1361122 8.3602448 7.5574021 9.1907158 7.3403463 7.5236406 8.5406418 7.4696970
7.9008627 8.0684233 8.3399267 7.6746140 9.2510386 7.3244328 7.5608292 8.5220203 7.4772739
7.8664446 8.0474815 8.3297386 7.6639667 9.2607775 7.2729788 7.5614557 8.6243210 7.4861698
7.8596649 8.0564423 8.3404179 7.6492214 9.1569643 7.3209085 7.7714610 8.5572147 7.5885835
7.8592405 8.1730423 8.3706741 7.6195059 9.1345873 7.4480953 7.9573779 8.4673929 7.7260714
7.7456765 8.2038221 8.2614050 7.6580348 9.1250648 7.5698028 8.0247974 8.3759146 7.7655969
7.6936259 8.0624809 8.2863693 7.6589036 9.1270418 7.7469916 7.9795012 8.3436565 7.8554201
7.5638304 8.1121387 8.3514338 7.7106848 9.0920868 7.7946687 7.9717889 8.3618183 7.8410378
7.6573381 8.0861826 8.3381090 7.7134938 9.1248055 7.8715510 7.9415660 8.3615122 7.7954955
7.6294365 8.0971832 8.3269835 7.6201401 8.9572744 7.8804655 7.8517118 8.4417963 7.7347202
7.6981478 8.0409927 8.2451401 7.7004552 8.9078541 7.9283767 7.9128518 8.3427849 7.7474279
7.7753811 8.1150608 8.2938080 7.8004680 8.9383402 7.9791346 7.9544964 8.4182863 7.7042027
7.8138671 8.1582670 8.1362095 7.7886696 8.9057817 8.1188765 8.0300655 8.2816744 7.7303200
7.8108702 8.2770500 8.1561012 7.8364630 9.0120096 8.0687714 8.0667610 8.3083649 7.6553016
7.9068837 8.3589935 8.0771465 7.7756724 9.0056334 7.9715948 7.9987688 8.2193975 7.7369161
7.7926102 8.2920294 8.0576038 7.7749214 9.0584641 7.9494524 7.9020457 8.3028040 7.7993388
7.8360500 8.4102983 7.9189844 7.6964808 9.0318642 7.9752455 7.9062481 8.2953291 7.9337449
7.9426770 8.3201456 7.8329167 7.6538458 9.0434742 7.9012828 7.8230538 8.1784773 7.8913922
7.9692321 8.2070141 7.7906837 7.5667243 9.0167437 7.8804488 7.7499695 8.0859079 8.0071411
7.9729242 8.2190895 7.6631560 7.5232430 9.0076494 7.9113817 7.7262740 8.1692581 8.1527901
7.9302268 8.2329054 7.6855145 7.6237950 8.9476089 7.8893580 7.6887703 8.2018156 8.1837139
7.9353118 8.2115126 7.6291776 7.6650710 9.0211258 7.8880224 7.6836314 8.1223545 8.2731962
7.8917608 8.1236124 7.7767186 7.6692080 8.9131165 7.9401989 7.6639352 8.1061411 8.4360418
7.8464370 8.1780949 7.8156047 7.7655907 8.8561268 8.0867434 7.7552090 8.0135450 8.4972782
7.8081198 8.2419024 7.8679032 7.7516499 8.8468437 8.2323341 7.7021532 8.0148878 8.4732704
7.8551989 8.2681265 7.8824143 7.8482499 8.8916750 8.3585882 7.7175269 7.9548745 8.5654898
7.8946056 8.3802643 7.9435163 7.9477987 8.8986120 8.3805923 7.5822735 7.9607601 8.5755939
7.8777876 8.4639492 7.9641933 7.8868446 8.7570238 8.3779240 7.5987611 7.9575877 8.6908445
7.9148674 8.4204121 8.0186014 7.8965645 8.7075987 8.4318504 7.5727472 7.9724946 8.6384039
8.0284100 8.4420376 8.0210152 8.0179529 8.6812134 8.5048504 7.5904841 8.1149139 8.6494884
8.1306944 8.3521223 8.0351543 8.1874075 8.5717020 8.3976517 7.5850453 8.1793432 8.7232361
8.1596937 8.3188457 8.0709591 8.3404303 8.5326452 8.3185358 7.6032248 8.2953596 8.8422823
8.1402187 8.2607908 8.1188517 8.3934860 8.4894190 8.3057995 7.5421810 8.3253536 9.0196819
8.1766682 8.2885218 8.1017056 8.3596468 8.2920914 8.2225256 7.5605249 8.2786026 9.0664816
8.1431923 8.3115520 8.1939430 8.4169416 8.2548647 8.2423525 7.5016170 8.1646128 9.0510216
8.1763506 8.2924070 8.3646517 8.3418913 8.2561655 8.2298098 7.5812583 8.1563568 9.0432119
8.1744080 8.3520355 8.4806128 8.3344164 8.3133841 8.2075901 7.6268992 8.0193253 8.9619808
8.1262236 8.3296957 8.5052900 8.3003807 8.2869549 8.1462507 7.6178699 7.9162512 8.9538240
8.0318375 8.2302694 8.5327282 8.2719135 8.2891121 8.1745186 7.7120552 7.8296843 8.7935266
8.1598101 8.1050749 8.4527903 8.2314787 8.3558588 8.2014170 7.6872721 7.7810040 8.8521624
8.1435394 8.0170527 8.3626165 8.0743322 8.5118427 8.2784014 7.6615739 7.7184119 8.8249912
8.2143888 7.9527321 8.4740467 7.9510651 8.5477114 8.3353853 7.5650163 7.7637744 8.7786150
8.1335373 7.9499407 8.4924517 7.8664794 8.5694332 8.3566513 7.3624372 7.8572421 8.8439465
8.1565485 7.9128404 8.5166178 7.9101791 8.6406536 8.4569101 7.2989473 7.9612908 8.8812437
8.2533617 7.8036919 8.5453959 7.9754620 8.5473700 8.4781303 7.2155290 7.9674563 8.8844719
8.2786217 7.7850261 8.5675497 8.0240688 8.5656900 8.5461607 7.2513885 8.0287838 8.8602800
8.4125214 7.6603379 8.5532217 8.0460529 8.4746952 8.5497799 7.2832608 8.0037670 8.8791037
8.4036636 7.5803342 8.6363239 8.0250435 8.4280434 8.5350113 7.2677875 8.0055094 8.9722757
8.3526115 7.4408016 8.5848360 7.9493742 8.5239096 8.5941868 7.5116467 7.9410496 8.9955683
8.2749491 7.4253035 8.5935221 8.0068207 8.4995346 8.6198349 7.6510882 7.9398770 9.0988808
8.2934008 7.3307805 8.4811840 8.0431719 8.3715630 8.6615705 7.7839751 7.8646116 9.0927734
8.3672934 7.2000880 8.5723934 8.0448723 8.3583965 8.6325197 7.8388057 7.8701868 9.1000080
8.3277464 6.9891987 8.4862213 7.9804096 8.4184093 8.5397291 7.8967714 7.7876625 9.0302877
8.2070074 6.9079232 8.3817282 7.9822588 8.3734188 8.5330477 7.8775816 7.8353977 8.8913078
8.0798016 7.0050740 8.2787704 8.0111237 8.3823452 8.4134359 7.8614869 7.8088274 9.0143890
8.0030127 7.0496454 8.3018932 7.9765277 8.4200706 8.3730745 7.7931104 7.8432002 9.0328321
7.8698821 7.0142641 8.3201790 7.9733372 8.4410067 8.2747068 7.8273745 7.8739419 9.0532970
7.6697125 7.0596857 8.2536697 8.1521692 8.4722700 8.2643194 7.9346137 7.7827868 8.9560118
7.6480074 7.2545624 8.3514376 8.1815357 8.6246653 8.2693434 8.0522594 7.8270464 9.1124773
7.5959187 7.4626031 8.4579458 8.2070084 8.7487707 8.3915091 8.0612583 7.6557455 9.1689253
7.6325936 7.4797640 8.4670877 8.1927204 8.8201408 8.3372707 7.9520264 7.6269770 9.2173052
7.6424685 7.5863047 8.4071169 8.0613947 8.8346357 8.4164505 7.9250860 7.6568308 9.0996151
7.6899719 7.6646690 8.3532515 8.0147629 8.8689823 8.5182161 7.9344802 7.7332802 9.1180658
7.6701026 7.6430926 8.3479357 7.9345379 8.8628492 8.5803967 7.7539353 7.5749302 9.0749235
7.6581831 7.6686282 8.3773022 7.9367085 8.7621469 8.4773073 7.6418061 7.5483518 9.0023031
7.6349268 7.5690026 8.4001474 7.8774381 8.7618723 8.5263748 7.5303397 7.4376669 8.9762354
7.6137915 7.5566273 8.4424219 7.9272695 8.8708057 8.5123863 7.3937135 7.4143529 8.7869358
7.6586995 7.5977035 8.5160475 7.8047585 8.8843813 8.4548292 7.4890723 7.5573912 8.8663292
7.8031383 7.6798763 8.5357246 7.7461367 8.8542290 8.3137302 7.4583197 7.4916320 9.0394516
7.8234329 7.7176137 8.4492512 7.7495532 8.8847342 8.2355375 7.5535212 7.4746585 9.0086994
7.9900417 7.6260071 8.4943886 7.8399782 8.8616781 8.1611280 7.5379930 7.4706678 9.0434093
7.9266443 7.6665039 8.5821810 7.9650092 8.8450861 8.0972195 7.6101561 7.5331302 9.1871805
7.9979668 7.5954475 8.5884666 8.0034485 8.8426361 8.0669508 7.6889901 7.5257950 9.0675306
8.0647726 7.5717578 8.6192904 8.0479803 8.7294598 8.1225376 7.8058300 7.4080338 9.0350533
8.0640745 7.5451417 8.5974941 7.9892750 8.7058048 8.1566076 7.9359002 7.3461080 9.0026722
8.1062622 7.5111036 8.5027742 8.0545835 8.6523247 8.0938740 7.9636054 7.3177304 8.8365383
8.1033363 7.4393873 8.5669241 8.0556583 8.5845737 7.9798260 8.0731239 7.4330878 8.7345505
8.1377354 7.4448013 8.6275263 8.0755978 8.4615803 7.8645821 8.1033926 7.4932489 8.6463184
8.0946283 7.4909186 8.6318693 7.9974327 8.5110197 7.7398853 8.1167059 7.4912610 8.6094055
8.2356548 7.4690056 8.5914068 7.9252443 8.4998055 7.7160273 8.2147732 7.5863037 8.5152864
8.1562347 7.5888834 8.5391340 7.8909230 8.5226545 7.6914983 8.2002735 7.6415129 8.5165443
8.1676702 7.6740870 8.5598145 7.9264207 8.6022491 7.6766534 8.0142317 7.6195197 8.4365683
8.1178722 7.8062992 8.5518866 7.8984179 8.6163683 7.7288122 7.9431791 7.5368767 8.5047436
8.0415154 7.8599081 8.6763763 7.9565001 8.7165718 7.7577538 7.9973822 7.5056672 8.6397734
8.0383921 7.9291725 8.6756907 8.0273314 8.7830133 7.8000522 7.9594779 7.5923305 8.6555576
7.9283886 7.9171839 8.6627235 8.0589190 8.6934223 7.7570748 7.9445443 7.5374198 8.7292261
7.8746753 7.9422531 8.5341148 7.9891577 8.6657677 7.8036289 7.9583120 7.5958052 8.8490572
7.9315653 7.8575997 8.3674765 7.9563632 8.7576485 7.7377901 7.9880676 7.6210933 8.8349390
7.8805609 7.9203901 8.3696651 7.9048486 8.6875963 7.7249770 8.1527443 7.6137762 8.7958946
7.8460355 7.9276342 8.4261007 7.8089209 8.8231726 7.6911464 8.1821918 7.7537107 8.7222862
7.9277225 7.9921207 8.2871199 7.7744093 8.7581644 7.6410875 8.2374001 7.6852889 8.7070799
8.0101070 8.0018749 8.1515379 7.8451519 8.9002104 7.6140857 8.2823753 7.8881717 8.7123318
8.0307026 8.0369883 8.1662273 7.8322806 8.8482151 7.6688104 8.2564621 7.9060998 8.6752996
7.9647851 8.0022011 8.1188793 7.7549019 8.8252459 7.7206812 8.2106657 8.0039396 8.5007105
8.0950832 7.9926329 8.0760822 7.7318192 8.8440151 7.6954985 8.2168732 8.0349846 8.5548973
8.1377153 7.9743228 8.0836229 7.7721171 8.8621435 7.6992874 8.1844187 8.0645514 8.4428864
8.0883255 7.9103470 8.1450872 7.8703771 8.8744936 7.5521407 8.2858810 8.0458736 8.4996634
8.0496769 7.8579121 8.1692181 7.8772082 8.8695717 7.4754872 8.2618504 8.1120758 8.6000700
7.8697605 7.8494639 8.0642138 7.8859577 8.7528849 7.5100179 8.2025127 8.1334600 8.7666206
7.9076238 7.9032373 8.1352892 7.9782243 8.7805786 7.5525775 8.1983128 8.0530348 8.7948380
7.9909043 7.8931599 8.1672745 8.0034647 8.7607632 7.4975581 8.1561537 8.0203075 8.7811365
8.0347633 7.8281155 8.2163267 8.1371279 8.6993046 7.4630499 8.2335157 8.0537872 8.7965326
8.1758242 7.8725090 8.1585875 8.0932808 8.6663227 7.3659105 8.1876202 7.9473386 8.7853127
8.3120747 7.8121395 8.2156792 8.0292730 8.5982714 7.2660818 8.1451263 7.9812508 8.8063068
8.3618259 7.7639928 8.1968508 7.9903264 8.5099878 7.0785809 8.2524920 8.0197849 8.7544832
8.4638939 7.8241649 8.1982622 8.0086365 8.4511662 7.0561175 8.2317677 8.1838236 8.7178087
8.4352283 7.8965588 8.1730642 8.0427065 8.5385771 7.1935821 8.2844715 8.1320639 8.7088709
8.5700550 7.9341683 8.0738459 8.1141853 8.5068569 7.2886724 8.2758703 8.1961288 8.8808031
8.5701132 8.0610018 8.0907907 8.0577450 8.5150881 7.3222589 8.3162880 8.2387657 8.8525400
8.5490379 8.0581207 8.0657120 7.9883885 8.5227804 7.2550015 8.1260681 8.1931944 8.9371567
8.5320721 8.1055079 8.1798086 8.0882549 8.4655733 7.3733253 8.1147556 8.3783216 9.0150137
8.4804773 7.9838414 8.1568708 7.9358883 8.4432592 7.3704472 8.1991844 8.3995342 9.0042162
8.3821735 7.9888992 8.3029404 7.9982929 8.5758495 7.3629313 8.2078485 8.4933205 8.9490461
8.3127184 8.0572987 8.3015471 7.9662013 8.6644335 7.2947254 8.1664734 8.4202719 8.9289417
8.3465195 8.0662012 8.2010603 7.8536425 8.8219404 7.1947641 8.1860237 8.2789507 8.9866600
8.3547144 8.1443844 8.1206951 7.8183894 8.7967663 7.2334366 8.2882376 8.1679583 9.0294476
8.3252115 8.1394901 8.1884232 7.7460389 8.7551031 7.2312155 8.3668461 8.0986633 9.0807991
8.4013596 8.1229086 8.0587053 7.7430553 8.7242355 7.4115191 8.4829245 8.0776539 9.2286911
8.4146585 8.1164007 8.0325012 7.7535515 8.7303905 7.4891524 8.5350027 8.1998310 9.2514296
8.3011494 8.0909967 7.9620848 7.7447062 8.6034975 7.4747171 8.5585604 8.1522789 9.1595030
8.2718563 7.8950300 7.8076172 7.7533879 8.4125414 7.4761949 8.4487524 8.2844496 9.1379805
8.2535563 7.8247452 7.8467169 7.8124723 8.3631449 7.4889531 8.3574476 8.3707447 9.0028019
8.3488483 7.7084570 7.7538166 7.7426739 8.2779169 7.4439611 8.3328848 8.3671141 9.0221939
8.3926363 7.6696730 7.8320942 7.8234105 8.3635054 7.4842682 8.3430843 8.3272924 9.0852346
8.4241400 7.6531920 7.8421645 7.8699040 8.3537645 7.5473151 8.2796879 8.3712254 9.0964899
8.3331509 7.7439332 7.8800979 7.9809775 8.4147997 7.6148214 8.2649031 8.4681625 9.0865183
8.3309307 7.8384390 7.8650389 8.0170860 8.4261761 7.6323185 8.2814455 8.5134315 9.0576353
8.3265791 7.7928371 7.8956738 7.9032187 8.3708830 7.6872959 8.3224010 8.4735432 8.9825678
8.2758379 7.7845902 7.9241323 8.0401669 8.1978312 7.7465119 8.4121342 8.4180031 9.0163727
8.1760426 7.7763343 7.9670744 7.9997520 8.1756668 7.7642555 8.4491367 8.2455769 8.8908615
8.1125336 7.7034903 8.0032225 8.0892954 8.1283894 7.8318729 8.4431076 8.2096500 8.8770723
8.0742674 7.5881624 8.0098400 8.1267204 8.1249943 7.7889175 8.4378920 8.2291479 8.7667294
8.2350492 7.4960690 8.0920343 8.2018270 8.1910763 7.6696687 8.3045225 8.2399940 8.7104731
8.2330122 7.5615439 8.1161289 8.2006931 8.1111269 7.5725694 8.4354925 8.3129196 8.6683483
8.3253889 7.5493717 8.2698851 8.0629158 8.0511427 7.5184298 8.4943304 8.3729410 8.5909872
8.2911062 7.6713948 8.2807322 8.0002117 8.1149654 7.5275803 8.4545937 8.3242483 8.5055237
8.3088102 7.7373142 8.4407635 7.8503089 8.1598511 7.5102062 8.4180670 8.2906303 8.4401770
8.2021685 7.7863116 8.4340763 7.9005265 8.2339249 7.5129571 8.3948126 8.1887655 8.5547628
8.2079163 7.7272449 8.4688206 7.8255591 8.2291632 7.4700637 8.4289436 8.2002745 8.6226978
8.2137365 7.6846719 8.3732738 7.6824579 8.3137941 7.3994670 8.3918600 8.2523890 8.6492586
8.2689981 7.7655506 8.3284445 7.6535740 8.1943159 7.3978148 8.3301792 8.1613913 8.4887409
8.3124619 7.6689949 8.4027557 7.5631604 8.2627821 7.3741641 8.3723574 8.0797443 8.4582224
8.3663759 7.7088337 8.3785467 7.6882191 8.2448215 7.3167844 8.4053707 8.0982733 8.4901180
8.3819361 7.6062050 8.4707069 7.7423277 8.3348942 7.2978110 8.4521408 8.1798992 8.5467157
8.4107599 7.6354542 8.3582649 7.8257012 8.3110361 7.4199233 8.4698153 8.1112700 8.6460323
8.4951391 7.6420226 8.2595282 7.8596878 8.1826220 7.5039687 8.4657049 8.2446995 8.5862265
8.3738680 7.6510329 8.0435047 7.9286323 8.0662832 7.5194602 8.5030766 8.2220516 8.5874424
8.3386641 7.5641131 7.9978600 7.9352570 8.1201982 7.5986185 8.5367165 8.1927652 8.4912176
8.3484154 7.5659795 8.0081482 7.9561195 8.0398932 7.5633087 8.5269775 8.2178421 8.6463938
8.2734928 7.4995742 7.9655910 8.0069895 8.0767746 7.6427727 8.5893116 8.2542782 8.6514711
8.2871132 7.4310117 7.9086027 8.0017643 8.0194216 7.7504692 8.5908384 8.2544098 8.6708508
8.3564844 7.4003863 7.8793416 7.9857001 8.1140032 7.6935596 8.5972338 8.2839842 8.6194229
8.3383989 7.4002199 7.7499371 7.9919333 8.2057505 7.6007810 8.6276999 8.1888695 8.4935379
8.3325644 7.4565768 7.6506648 7.9876428 8.1749620 7.5139775 8.5660353 8.0919981 8.3863783
8.1971979 7.6893153 7.5221004 8.0860710 8.2317581 7.4245324 8.6225538 8.0142260 8.3421707
8.1769695 7.7058883 7.5098953 8.1044893 8.2081490 7.3009462 8.5898972 7.9955153 8.3445301
8.1137266 7.6772766 7.4990616 8.0946016 8.2916164 7.2181931 8.5709229 7.9940743 8.3339300
8.1365728 7.6297274 7.5269451 8.0045691 8.2435532 7.1876559 8.5883989 8.0249701 8.3725157
8.1631641 7.7436361 7.4597282 8.0877352 8.3152828 7.1033783 8.5326118 7.9876366 8.4708128
8.1618052 7.7110915 7.4110637 8.0827923 8.3756199 7.2188778 8.5380754 8.0774565 8.5216751
8.2637329 7.7069159 7.4504056 7.9807949 8.4709377 7.3570938 8.5067434 8.0770607 8.4855671
8.3509331 7.6903658 7.4153323 7.9349651 8.5067387 7.3980179 8.5567808 8.1249352 8.5243673
8.4620199 7.8097458 7.2723732 7.8694038 8.4757404 7.5245643 8.5884275 8.1340628 8.4907637
8.5645847 7.9039145 7.1754270 7.7663407 8.6278048 7.6781130 8.7400160 8.0824890 8.5393238
8.4229832 8.1439447 7.2283516 7.8505731 8.6791744 7.7887077 8.8307266 8.0577993 8.5839596
8.6246347 8.1704092 7.2081847 7.8775492 8.6035213 7.8546185 8.9090366 8.1483688 8.7020721
8.6638079 8.1377230 7.2773461 7.7814884 8.5597506 7.9345026 8.7350798 8.3057995 8.8145561
8.8547153 8.0935287 7.3836598 7.8282003 8.4512939 8.0466223 8.7213879 8.2927055 8.8542347
8.8998718 8.0018454 7.4052334 7.8057694 8.4502945 8.1307192 8.6528549 8.2861443 9.0070496
8.9298811 7.9119430 7.3927374 7.9487448 8.3807735 8.0351276 8.7361116 8.2833776 9.0560150
8.9173088 7.8799286 7.4421253 7.8910551 8.3752375 7.8978524 8.6687374 8.2478848 8.9298382
8.8303661 7.7944403 7.4447398 7.8009872 8.4344292 7.8238931 8.6740665 8.2577477 8.9048023
8.8542624 7.9188261 7.4020886 7.9642835 8.6100492 7.9052262 8.5516548 8.2374296 8.9225035
8.8548145 7.8893809 7.3180285 7.7993503 8.5899792 7.9920073 8.5772753 8.2869444 8.8266926
8.7999420 7.9825377 7.2902799 7.7935443 8.6549873 7.8672638 8.5208073 8.2949381 8.6534224
8.8453341 8.0499887 7.2955136 7.7110457 8.5483494 7.8642459 8.5135603 8.2246046 8.4719276
8.8526402 8.0662088 7.2884588 7.6953979 8.4017935 7.7905965 8.5061779 8.2329731 8.3858700
8.8319187 8.2494268 7.4285622 7.7284493 8.3111553 7.7570505 8.4864531 8.2260399 8.4702787
8.7372828 8.2705326 7.4706621 7.7159109 8.4455538 7.7214208 8.3752880 8.2182293 8.4466085
8.6497450 8.3911333 7.5832772 7.7248893 8.3230343 7.6945190 8.4556084 8.3089342 8.3928909
8.5749559 8.3519783 7.6051192 7.8071890 8.1451550 7.6688499 8.4608221 8.2696915 8.2569084
8.5797701 8.3461075 7.5417266 7.7578969 8.0065031 7.6484051 8.4160614 8.2057037 8.3099222
8.6367235 8.3714333 7.6452117 7.7944593 8.0069542 7.6924515 8.2895641 8.1612864 8.2678308
8.6808491 8.3827219 7.5892687 7.7986307 8.0277109 7.7049184 8.2623339 8.2527208 8.3076525
8.6034584 8.3100986 7.6170464 7.8507953 8.1095114 7.6339397 8.0746832 8.3125811 8.2491760
8.5311232 8.1988897 7.6541152 8.0313540 8.0124855 7.5958381 8.0141020 8.3218899 8.2435703
8.5195036 8.1555367 7.7212257 8.1658430 7.9762502 7.5847797 8.0228033 8.3359709 8.3003817
8.5770578 8.1143541 7.6196661 8.1361027 7.9572325 7.5872297 7.9268298 8.3243151 8.3357267
8.7103291 8.1431723 7.5350485 8.1015825 7.9338193 7.6515632 7.8532834 8.4209127 8.3698254
8.7179680 8.0927420 7.4292250 7.9146061 7.9666266 7.5875926 7.8700089 8.4427948 8.3729248
8.6662931 8.1153374 7.4831805 7.8627973 7.9105859 7.5731683 7.8351030 8.5565939 8.4665976
8.5594578 8.1828117 7.4167013 7.9089441 7.8802052 7.5864749 7.7706861 8.6725960 8.4645834
8.5608358 8.2177687 7.3417754 7.7817678 7.9085011 7.5013609 7.8062577 8.6999769 8.4609871
8.5204248 8.3342981 7.2915277 7.6655474 7.7598772 7.5060844 7.7866697 8.5933409 8.4109306
8.5768423 8.2965879 7.2028103 7.5977950 7.6480236 7.4685473 7.8758125 8.4615097 8.4337626
8.5054045 8.1979113 7.2405968 7.5978780 7.6248326 7.4403286 7.9202166 8.4626465 8.4045305
8.4216404 8.3473597 7.2618275 7.6200871 7.5953326 7.3654633 7.9233088 8.3246126 8.3169603
8.3575201 8.3295593 7.1417737 7.6012225 7.7073393 7.3143539 7.8637333 8.1538744 8.3519144
8.3677969 8.3379345 7.3147244 7.6636586 7.8595252 7.2604942 7.6997509 8.0708694 8.3174200
8.2101622 8.3548994 7.3127475 7.7783575 7.7403359 7.2361002 7.5911126 7.9867463 8.4041157
8.0195904 8.2950077 7.3056154 7.8572268 7.6999950 7.3069367 7.4741163 7.8539495 8.4302568
7.9338498 8.3621235 7.4059014 7.9179821 7.6081367 7.2719855 7.4275489 7.7222681 8.4578762
7.7423601 8.3663521 7.4065442 7.9223633 7.6226974 7.2303066 7.4061661 7.7234545 8.5363712
7.6983099 8.3983192 7.2553945 7.9226117 7.5894375 7.1369629 7.3809009 7.7337561 8.3328075
7.6744938 8.4198370 7.2558398 7.9897585 7.6014152 7.2076583 7.3829551 7.6366906 8.3849545
7.6029406 8.3927822 7.3400712 7.9252319 7.6063118 7.3195024 7.3592019 7.8091455 8.2402163
7.6245580 8.4008312 7.3053670 7.8698797 7.5619946 7.4877763 7.2945333 7.7805681 8.1425714
7.6907635 8.3818445 7.4486079 7.8039179 7.4688330 7.5804839 7.2305055 7.9014039 8.0482788
7.7008405 8.3297110 7.4767222 7.9233799 7.3802409 7.6675539 7.2472782 7.9421859 8.0576277
7.7111115 8.2741470 7.5148396 7.9937296 7.3649931 7.7226663 7.2613001 7.9585266 8.0764027
7.6489320 8.3101740 7.5056601 8.1033430 7.2715850 7.7343779 7.2844510 7.8653054 7.9505644
7.4881439 8.2191143 7.4552946 8.0486870 7.3247728 7.6349835 7.2064219 7.7610483 7.9556546
7.5301466 8.1618490 7.5249934 8.0734043 7.3265176 7.6433682 7.1887908 7.8005595 7.8279510
7.5649781 8.0885391 7.5299020 8.0141439 7.2641344 7.5655313 7.2711329 7.8548374 7.8345819
7.6895261 8.0830193 7.5490746 8.0118313 7.2202024 7.5649896 7.2787495 7.7703433 7.7388539
7.7144156 7.9985642 7.5717611 7.9515429 7.2296309 7.6418514 7.3047009 7.7376966 7.7670040
7.7543759 7.9944792 7.6543756 7.9086833 7.3524976 7.7798491 7.3681493 7.7392497 7.7419777
7.8354788 8.0834808 7.7749352 7.8173118 7.3867369 7.6931911 7.5175576 7.6356077 7.7711015
7.8374424 8.0736761 7.8493857 7.7956223 7.4163308 7.6117930 7.4715266 7.6302829 7.8544722
7.8957849 8.2045937 7.8128419 7.7790136 7.5592399 7.5830193 7.5834031 7.6457772 7.8945651
7.9644718 8.1748457 7.6342087 7.8034606 7.5861983 7.5186129 7.5370226 7.5916262 7.8505735
7.8787637 8.1463928 7.5658040 7.8971772 7.5522304 7.4918494 7.5493894 7.5899391 7.8045864
7.8593812 8.3069296 7.5408731 7.8019066 7.5557952 7.5764222 7.6445169 7.4999208 7.8215251
7.7609854 8.2816801 7.3481789 7.8074698 7.5688605 7.7851067 7.6052866 7.5560145 7.8530102
7.7547975 8.3134441 7.4423556 7.8053937 7.5764394 7.8870974 7.5835686 7.6511183 7.9105034
7.7715073 8.2625847 7.3562150 7.7880306 7.7186742 8.0220947 7.6650901 7.7026849 8.0022373
7.8168631 8.3357229 7.2758508 7.7629933 7.6731858 8.0565882 7.7198620 7.7364907 8.0461073
7.9033237 8.3747034 7.1903553 7.6967568 7.6794248 8.1166458 7.8809896 7.6864471 8.0958824
7.9707289 8.3809090 7.0326257 7.7882180 7.6093183 8.0946455 7.8182302 7.6473794 8.1771336
8.0902319 8.4172573 7.1379752 7.7750072 7.6582499 8.1299677 7.9417243 7.8148541 8.2464046
8.0295210 8.4674597 7.2088857 7.5606537 7.7324915 8.1331758 7.9397068 7.8709106 8.2970018
7.9855680 8.4804945 7.1102867 7.5778384 7.8760767 8.2237329 7.9912262 7.9322095 8.4769735
7.9073496 8.5899563 7.1446919 7.4851007 7.9714437 8.3199959 8.2282495 7.9441314 8.5172682
7.8365450 8.6055717 7.1784835 7.4320054 8.0242987 8.4515562 8.1672401 7.9915876 8.6910553
7.8114190 8.5656414 7.1636100 7.3824272 8.1674442 8.6146584 8.1482811 8.0127296 8.7132187
7.8073306 8.5507145 7.1081939 7.4045663 8.1939135 8.6847239 8.0132799 7.8702984 8.8450470
7.6942158 8.6087055 7.1943731 7.3804483 8.3988104 8.7145891 7.9394326 7.9289536 8.7101936
7.6148887 8.5716724 7.2786055 7.3627048 8.3858070 8.8582678 7.9080062 7.9465418 8.6041470
7.5132442 8.4365606 7.2347617 7.3537393 8.4732323 8.8792086 7.8379292 7.9973731 8.5443335
7.3804469 8.2790785 7.2999258 7.4027958 8.3643131 8.8383093 7.7565370 7.8786435 8.6582909
7.4486432 8.2847729 7.3190293 7.4750609 8.3932314 8.5627956 7.7670665 7.9114332 8.7691422
7.3519897 8.2187090 7.4402194 7.5181360 8.3991756 8.3555384 7.6571136 7.7940760 8.8984270
7.3554945 8.2526741 7.4673834 7.4585319 8.3836794 8.3334675 7.7076740 7.6545758 9.0159492
7.3542275 8.2612429 7.4902229 7.4650455 8.2447748 8.3721256 7.7857709 7.6280022 9.0495510
7.4420924 8.2458010 7.5706677 7.5293789 8.0309315 8.4551506 7.8496428 7.6357155 9.1292009
7.4510088 8.3032885 7.4799252 7.5596848 8.0087910 8.4761934 7.8205476 7.7727427 9.0938339
7.6280065 8.2314491 7.5967937 7.5634880 7.9607315 8.5054417 7.8030238 7.7987118 8.9215174
7.7956195 8.3526306 7.5469222 7.4717994 7.9631333 8.5474367 7.7630897 7.8558192 8.7678642
7.8147554 8.4933710 7.4753742 7.5667062 7.9331417 8.5839605 7.7219086 7.8058639 8.6860056
7.9026647 8.4902582 7.5718207 7.5223975 7.8530493 8.5232658 7.7220774 7.8378577 8.7139559
7.9504476 8.6250858 7.5904517 7.6245065 7.8709989 8.4974871 7.7914095 7.8188257 8.6912432
7.9885111 8.5551434 7.6026330 7.6660533 7.9522767 8.5059929 7.9231677 7.8394260 8.6065760
8.0605249 8.6170683 7.5253897 7.7633619 7.8316531 8.5485859 7.9128389 7.8634958 8.5270720
8.0178814 8.6350260 7.5516615 7.7670856 7.7244329 8.5114365 7.9448223 7.9886513 8.5511179
8.0094204 8.4767122 7.4629946 7.8092351 7.6492462 8.4557343 8.0201464 8.0073786 8.4671965
7.9241161 8.4340658 7.4746432 7.7713289 7.4958835 8.4369287 8.1158485 8.0548267 8.4815273
7.8100085 8.5111237 7.4413481 7.7370491 7.4413528 8.5981407 8.1762457 8.0210657 8.5122385
7.9063168 8.5388994 7.5618305 7.7371550 7.4319320 8.4551268 8.3269491 8.0393915 8.5278492
7.8928962 8.6945705 7.5297046 7.7155252 7.3784599 8.4132051 8.2882051 8.0525923 8.6940470
7.9046478 8.7271938 7.5833530 7.7386608 7.3708668 8.4084234 8.2793617 8.1438828 8.5555916
7.8242664 8.7398863 7.5572972 7.7375278 7.3677430 8.4044628 8.3775549 8.1320248 8.5459852
7.7015781 8.7570934 7.5221252 7.8309917 7.4005780 8.3877544 8.4702692 8.1415720 8.5024338
7.6842632 8.7981339 7.4683127 7.7478714 7.4899988 8.3633842 8.4420748 8.1794424 8.5569963
7.7422962 8.8688860 7.3997302 7.6218510 7.5773420 8.2934904 8.4316311 8.2521400 8.5597057
7.6633134 8.8867407 7.3323932 7.6391916 7.7376223 8.2236433 8.3659525 8.1862106 8.5012054
7.6811824 8.8533564 7.2247553 7.5980630 7.8140817 8.2529030 8.3631887 8.2204103 8.5376749
7.6961665 8.9170790 7.1772871 7.6394830 7.8570542 8.0794191 8.3112822 8.1696920 8.5388489
7.6626353 8.9376450 7.0905175 7.5689144 7.8289337 8.0699987 8.1809750 8.1473942 8.5921164
7.6782026 8.8995342 7.1034465 7.5478578 7.7522106 8.0721722 8.1668215 8.2470284 8.5863581
7.6238294 8.8514223 7.0956907 7.6015210 7.7707753 8.1129103 8.0892515 8.1949673 8.6907434
7.5090413 8.9339619 7.0224977 7.6746521 7.6950588 8.1052341 7.9340100 8.1706467 8.7620764
7.5065088 8.8779707 7.1161408 7.7822099 7.8335490 8.0915623 7.9302826 8.0779619 8.7687206
7.4668741 8.8357897 7.1289973 7.7792840 7.8872423 8.0405397 7.6799641 8.0394068 8.8229418
7.4386253 8.8315382 7.1571779 7.8128338 7.9337635 8.0207605 7.5739493 7.8995347 8.8228378
7.4444242 8.8076868 7.0720382 7.8630033 8.0388346 8.1185532 7.5739112 7.9516172 8.7030325
7.3071709 8.7800102 7.0777888 7.7614908 8.0769730 8.1504583 7.5339274 7.9152365 8.7801514
7.3698945 8.7968559 7.1133661 7.8079224 8.0885477 8.1957636 7.5143533 7.8825612 8.7656479
7.4230990 8.7664614 7.1312156 7.8234010 8.1076241 8.1881475 7.4816175 7.8559399 8.8172846
7.5019884 8.6485271 7.1806574 7.9588809 8.0895777 8.0548477 7.5273519 7.8707404 8.8857012
7.4635715 8.6800880 7.0569873 7.9389091 8.0031672 8.0306463 7.5690231 7.8863888 8.8184948
7.4387298 8.6726351 7.0592732 7.9328027 8.0116682 7.9334106 7.6262050 7.8832588 8.8354473
7.4506063 8.6889753 6.9743462 7.8580146 8.0615168 7.9181180 7.6742668 7.9189024 8.8229980
7.4445610 8.6743402 6.9485035 7.8888979 7.9875841 7.8815532 7.6638336 7.9965158 8.6964779
7.3974333 8.7007523 6.7572865 7.8985310 8.0106087 7.9434934 7.6518879 7.9570341 8.6706390
7.4395366 8.6307173 6.6954231 7.8787761 7.9912291 7.9741631 7.6797190 7.9505944 8.7002745
7.4628634 8.7235498 6.6802311 7.7729959 7.9625468 8.0422916 7.6453462 7.8894763 8.7704668
7.3917637 8.7131376 6.7003403 7.7190828 7.9576287 8.0818329 7.6612873 7.8197627 8.6384802
7.4410472 8.6974030 6.6864986 7.6664395 7.8694725 8.1712513 7.4484100 7.8197989 8.6420622
7.4121752 8.6017523 6.8015399 7.7837539 7.8720131 8.1572752 7.4068084 7.8002844 8.6705751
7.4900689 8.6409283 6.7626843 7.7865400 7.8717308 8.0922956 7.3639631 7.9043403 8.6106844
7.4276333 8.6232052 6.6754022 7.8594642 8.0716085 8.0498581 7.3708067 8.0493698 8.6446819
7.4155793 8.6068716 6.7487307 7.9395323 7.9436941 7.9126348 7.3505530 8.1084709 8.6600466
7.5183396 8.6091003 6.8044906 7.9670844 7.8604546 7.8150620 7.2835689 8.2096977 8.5996962
7.5252762 8.5483656 6.7342315 8.0660925 7.8637271 7.8700271 7.3376322 8.1711597 8.5950050
7.4778299 8.6942940 6.7962685 8.1734657 7.9856825 7.8298693 7.3727436 8.1715136 8.6025448
7.3899155 8.6660929 6.8410687 8.1235228 7.9158940 7.6812482 7.3224130 8.0804958 8.5488939
7.3404899 8.6891193 6.9519048 8.0082321 7.8567214 7.4604445 7.2492619 8.0932808 8.5336857
7.2999401 8.7293472 6.8474712 7.9786758 7.6470914 7.3466377 7.2680798 8.1145773 8.5173893
7.3173900 8.8053885 6.7734208 7.8731217 7.5462255 7.2977381 7.2765069 8.1576672 8.4976168
7.3876424 8.7193766 6.7859702 7.7077684 7.6193037 7.2247381 7.3727365 8.1622419 8.4261065
7.4847054 8.6110315 6.7891827 7.5255141 7.6466064 7.1836076 7.4624510 8.1748123 8.3370142
7.5409913 8.5789251 6.7380238 7.4473186 7.7198772 7.2268748 7.6474695 8.2078848 8.3538551
7.5277138 8.5397253 6.7560153 7.4335694 7.7182865 7.2666883 7.5758986 8.2486782 8.1873894
7.5012116 8.5511599 6.7428112 7.4159269 7.6584210 7.1822724 7.5918193 8.2138662 8.1154451
7.5051699 8.4923019 6.7905889 7.3625669 7.4561381 7.2808905 7.5563760 8.1794434 8.0574741
7.6283922 8.4846458 6.7192302 7.3102589 7.4171586 7.2651925 7.6293216 8.0688839 8.1014252
7.6623869 8.4620829 6.6920457 7.2202601 7.3831258 7.3028302 7.6920304 8.0281572 8.0160923
7.6698685 8.4809771 6.6303449 7.2047648 7.3792844 7.2142162 7.6403675 8.0288525 8.0401592
7.6523838 8.4605093 6.7409482 7.0969415 7.2994280 7.1949058 7.6457486 7.8501449 7.9775972
7.7735481 8.5350990 6.7390471 7.1564255 7.3666978 7.1094656 7.7887836 7.9548464 7.9924898
7.8059916 8.5317774 6.8251920 7.2554927 7.3542709 7.1604390 7.7920876 7.9284711 8.0380831
7.7843833 8.5330191 6.8394866 7.2038426 7.3726530 7.2015500 7.9304757 8.0165234 8.0665588
7.7415333 8.4526529 6.8126392 7.2765131 7.3704553 7.3137040 7.8456488 7.8801565 7.9564753
7.7788763 8.4391451 6.8825092 7.2623534 7.3850384 7.4438286 7.9136615 7.9011703 7.9530673
7.9001822 8.5065393 7.0552797 7.3244820 7.3571997 7.4491525 7.9427505 7.9439816 7.9078450
7.9566550 8.6421814 7.0926886 7.3775034 7.2855749 7.5603323 7.9639254 7.9740963 7.9310565
7.9873500 8.6973906 7.1211967 7.4848943 7.2498150 7.7087712 7.8488011 8.0646524 7.8476973
7.9344149 8.7801275 7.1715384 7.4870386 7.1808624 7.6375580 7.7665377 8.0468893 7.8486505
7.8818789 8.9063597 7.2390876 7.5949702 7.1972828 7.6946211 7.7565303 8.1223869 7.8814259
7.7461824 8.8996019 7.2523060 7.5701623 7.1510210 7.7262406 7.6639390 8.1635580 7.9407825
7.8084521 8.9369822 7.2040935 7.6144571 7.2946754 7.8364215 7.5843749 8.2423077 8.0055990
7.7408657 8.9171991 7.2576594 7.7572050 7.3898802 7.9853420 7.4853697 8.2345047 8.0921440
7.7557688 8.8930559 7.1749873 7.7414017 7.4461956 7.9914947 7.5018005 8.1221504 8.1733503
7.7170596 8.8746853 7.2575102 7.7337689 7.4259543 8.0205097 7.5441785 7.9286947 8.1435289
7.6636086 8.7606926 7.2299528 7.5303516 7.4213662 8.0454979 7.5150805 7.8713441 8.1513844
7.7132015 8.8587284 7.1973352 7.6425772 7.3962846 8.0967808 7.5113006 7.8433428 8.2029295
7.6191111 9.0000257 7.2558026 7.5966430 7.4868836 8.0888109 7.4721923 7.8771763 8.2199135
7.5127225 8.9629250 7.4903712 7.5386510 7.6020679 8.0707073 7.4403505 7.8972044 8.2644014
7.4707265 8.9950380 7.6487222 7.4473186 7.6501565 8.0935173 7.4476185 7.8998437 8.3404312
7.4730277 9.1017427 7.7188954 7.4995632 7.6572819 8.0522556 7.3914127 8.0516768 8.3743134
7.5655041 9.1845827 7.8669505 7.4718699 7.6634459 7.9701548 7.4860291 8.0637903 8.3742819
7.5239716 9.1845970 8.0743504 7.5822415 7.6256509 7.9953923 7.5366378 8.0182104 8.4464779
7.5906320 9.1824312 8.0287142 7.6461921 7.6298771 7.8868279 7.5680528 7.8716998 8.5120249
7.4968548 9.2101450 7.9633713 7.6696057 7.6670213 7.8832059 7.5379133 7.8521590 8.4890146
7.5519476 9.1880322 8.0080290 7.6975727 7.6793089 7.9018579 7.6962938 7.8914151 8.4906492
7.5701537 9.2650270 8.0531006 7.7141623 7.7895961 7.9338026 7.7738776 7.9238391 8.5388165
7.5950046 9.2532711 7.8898864 7.8944077 7.6485348 8.0470943 7.8742509 7.8472519 8.4179077
7.6232696 9.3416567 7.7974191 8.0463018 7.7258940 8.1549835 7.8649845 7.9530282 8.3710804
7.6319880 9.3460817 7.7318196 8.1476450 7.6483903 8.2492981 7.9042711 8.0048180 8.4018202
7.7613630 9.2892790 7.7906656 8.1634226 7.6647983 8.2497625 7.8921442 7.9668789 8.4224987
7.6386113 9.0923014 7.6382513 8.1189070 7.6674094 8.3138781 7.9729414 8.0068665 8.3135691
7.6318645 8.9826784 7.4431014 8.0127869 7.6959367 8.3146763 8.0488710 7.9940214 8.2628317
7.6776195 8.8386889 7.3666506 7.9637966 7.6614251 8.1680155 8.3572140 7.9821310 8.2683372
7.7834477 8.8468237 7.2192588 7.8616400 7.6752253 8.1217794 8.4940300 7.8868470 8.1418505
7.7853198 8.9314041 7.2016635 7.9532213 7.7898369 8.0214071 8.6078310 7.8346143 7.9798260
7.8117814 8.8809652 7.1509829 7.9150629 7.8397446 8.0072470 8.7252970 7.6823759 7.9167585
7.9065809 8.7742081 7.0001235 7.8116512 7.8551455 7.9698129 8.7838526 7.7084160 7.8077950
7.8699770 8.8697929 6.9366612 7.8849573 8.0043879 7.9643140 8.8084040 7.6482038 7.8114238
7.9250550 8.9875135 7.0990705 7.8933134 7.9542804 7.7882309 8.8654747 7.8409662 7.8506064
7.9472804 8.8968639 7.1580572 7.7742615 7.9570966 7.8387923 8.9386454 7.8330994 7.9035993
7.9892211 8.7981319 7.1438088 7.7238698 7.7965488 7.8462014 9.0005455 7.8361330 7.7716131
8.1437645 8.7911282 7.1197228 7.7836585 7.7385030 7.9495711 8.9788456 7.7363586 7.6134286
8.0864687 8.7840595 7.0829778 7.7398496 7.7398753 7.9398355 8.9941177 7.8215089 7.6249652
8.0766249 8.7878160 7.0068092 7.7717671 7.7636156 7.9412022 9.0161982 7.8292961 7.6043777
8.1279221 8.7892199 7.0398664 7.8119440 7.6876264 7.8372674 9.0554514 7.9958067 7.5824447
8.2059669 8.8381071 6.9901018 7.7904367 7.6688871 7.8827105 9.0365801 7.9644513 7.5593677
8.2178135 8.7764473 6.8625989 7.7666430 7.6287684 7.9565678 8.9366331 7.9896069 7.6968107
8.2450123 8.7054586 6.7980433 7.7564092 7.7563720 7.9484959 8.8184242 7.9178410 7.6689630
8.3789101 8.8077002 6.8285031 7.7405109 7.8115106 7.9753275 8.7657776 7.9200373 7.7041249
8.3667355 8.8187160 6.8226619 7.8565369 7.8659525 7.9782162 8.6231461 7.9678874 7.6550169
8.4191303 8.8349218 6.8605604 8.0237770 7.9093428 8.0165949 8.5075512 8.0330973 7.7182312
8.3982639 8.8409252 6.9091778 8.1943169 7.9334998 8.0031023 8.5623236 8.0518055 7.6828504
8.2913103 8.7663088 6.8718557 8.2660885 7.8862267 7.9921060 8.6428804 8.0679026 7.6897454
8.2939749 8.7901497 6.9360118 8.3109255 7.6895280 7.9219069 8.7139444 8.1126852 7.6637425
8.2766304 8.8394775 7.0322189 8.3502445 7.6081009 7.8842497 8.8037653 8.0853310 7.6370039
8.3603678 8.8687553 7.0950270 8.4124298 7.4722338 7.9373860 8.8125963 8.0523129 7.5575557
8.3402185 8.9295902 7.1599059 8.4449244 7.4819579 7.9744358 8.8039656 8.1336346 7.5458474
8.4503021 8.9172325 7.2299881 8.2554922 7.4458790 8.0701942 8.7535820 8.0266771 7.5646782
8.3755283 8.8685274 7.3204064 8.2726107 7.3934870 8.0971241 8.8055029 7.9473720 7.5305963
8.4995327 8.9951677 7.3926291 8.2878733 7.4210534 8.2457047 8.9434786 7.9402809 7.4903240
8.5599604 8.9414587 7.2945771 8.5013905 7.3987288 8.1875257 9.0265045 7.8003964 7.4257650
8.6121855 8.9987707 7.3083463 8.5348673 7.4051495 8.1024275 9.0061827 7.6917691 7.3811975
8.7134933 8.9135723 7.2398200 8.5773058 7.5109978 8.0489912 9.0059900 7.4984808 7.3701963
8.6906614 9.0007811 7.2806492 8.6705427 7.5339332 8.0213680 9.0252113 7.4239750 7.2774806
8.6271267 8.8857756 7.2760630 8.6828861 7.4496880 8.0629320 8.9404087 7.3921824 7.1615295
8.7281322 8.9204540 7.2131939 8.6006861 7.4087372 7.9274006 8.9369440 7.4096580 7.1309443
8.6835203 8.9251804 7.2819514 8.5500584 7.3781185 8.0038824 8.9313688 7.4068971 7.1489677
8.8766928 8.9067602 7.3057623 8.6064758 7.2899299 8.0016298 8.9412298 7.4960074 7.1307468
8.8823576 9.0324860 7.3765016 8.5473766 7.3023171 8.1660471 8.9648342 7.4433680 7.1794348
8.9048786 8.9415159 7.4281721 8.5659494 7.3006425 8.1910563 8.8754864 7.4396901 7.1732817
8.9023504 8.9482937 7.4653211 8.5648003 7.1730676 8.0587082 8.7837410 7.3769159 7.2078104
8.7779083 8.8129644 7.5435004 8.4365301 7.0589499 8.1041565 8.6832771 7.3279409 7.1247702
8.6831751 8.8483591 7.5486145 8.3134203 6.9726644 8.0569887 8.6587563 7.4023714 7.2029982
8.5843992 8.8331718 7.6875119 8.2810535 6.8237104 7.9711981 8.5996971 7.3732014 7.1611137
8.5861340 8.7709560 7.7465706 8.1773682 6.7514248 7.9906478 8.5392427 7.3553152 7.1971636
8.5584164 8.7339163 7.7193227 8.0456772 6.6223350 7.7922044 8.4881735 7.2886329 7.1183467
8.5582800 8.7370195 7.7936559 8.0541945 6.6730714 7.7248139 8.4532642 7.2136421 7.1632910
8.5960464 8.8200054 7.7504239 7.8993564 6.6807566 7.6780105 8.3210831 7.3070731 7.1983981
8.5259962 8.8065577 7.7220154 7.9101896 6.6544085 7.7348151 8.3245792 7.3390145 7.2246895
8.3997660 8.8324499 7.7246675 7.8975878 6.7240567 7.7930946 8.2913828 7.4024668 7.2420206
8.3612909 8.7822113 7.7809424 7.8894887 6.7517948 7.7104435 8.2487822 7.4874401 7.2269249
8.3451633 8.7717762 7.8309708 7.8914938 6.7778931 7.7964888 8.3160267 7.6337447 7.2281165
8.2672977 8.7870646 7.7670655 7.7091203 6.7440290 7.7714338 8.4288464 7.6674027 7.2733779
8.4036465 8.8591843 7.8400617 7.7027450 6.7395315 7.9155192 8.4263945 7.6162691 7.2983236
8.3707476 8.7542105 7.8707581 7.6505237 6.6801267 7.9006734 8.5823011 7.7167149 7.2672205
8.3247042 8.7816658 7.9716821 7.6628690 6.7621269 7.9366813 8.5191631 7.9151039 7.0886250
8.3170786 8.7631330 8.1441727 7.6520381 6.8674603 8.0142279 8.4581547 8.0103617 7.1307907
8.3483524 8.7856617 8.1323643 7.6156416 6.9912372 8.0784912 8.4504414 8.0072451 7.1474862
8.3470907 8.7378826 8.0268450 7.6611042 7.1301389 8.0815783 8.4609718 8.0190926 7.2416763
8.4064159 8.8271580 8.0630789 7.6166921 7.2269225 8.0807753 8.6292038 7.9880714 7.3560195
8.3853369 8.8451424 8.0625601 7.6555061 7.2409635 8.0359068 8.5504799 8.0166483 7.3970127
8.3710814 8.8616972 7.9540296 7.7046847 7.4581118 8.0501022 8.6150389 8.0757618 7.4597692
8.3064127 8.8183508 8.0331526 7.7120881 7.4809265 7.9711943 8.4877176 8.1644344 7.4937716
8.3390265 8.7013979 8.0464296 7.8229117 7.5595694 8.0015984 8.4269295 8.1561146 7.5779505
8.3445158 8.5279779 8.1109591 7.8176217 7.4690485 7.8715940 8.2025824 8.1796904 7.6258373
8.2746973 8.4478140 8.2120209 7.8542023 7.5865893 7.7530951 8.1409035 8.1258268 7.7259173
8.3254290 8.4362850 8.1903343 7.8019557 7.6681991 7.6363754 8.1408939 8.1198111 7.7620034
8.3435068 8.3287964 8.2159748 7.7727723 7.5693212 7.5911298 8.1710339 8.0384846 7.7089849
8.4090109 8.3377237 8.0902863 7.7376752 7.5737200 7.5709224 8.1120453 8.1647501 7.6592169
8.4242010 8.3289871 7.9529572 7.7744551 7.4622984 7.5880060 8.2729034 8.2370710 7.6396518
8.3515472 8.3532782 7.9447484 7.7849503 7.4549327 7.4593763 8.2701845 8.3612747 7.6159563
8.3197002 8.3386631 7.8362379 7.7539778 7.3710737 7.5008645 8.2841320 8.3923922 7.5863094
8.2260571 8.2572803 7.8931088 7.6453891 7.4712472 7.5400376 8.3623838 8.4300423 7.5763998
8.3961267 8.1950302 7.8664560 7.5736065 7.5144219 7.4097905 8.2697182 8.4076281 7.5148573
8.4186306 8.2502279 7.8940134 7.4960327 7.5843215 7.3634772 8.1799889 8.3098154 7.5095601
8.3264027 8.3022757 7.9038925 7.5217776 7.5466232 7.2355032 8.0547810 8.1755238 7.5169435
8.2646065 8.2836132 7.8390846 7.6337609 7.5165896 7.3075328 7.9589024 8.0924006 7.4429803
8.3105268 8.2058344 7.9211106 7.7175698 7.4637260 7.3564692 7.8502970 8.0233736 7.3504324
8.2914248 8.2069044 7.8825340 7.6996388 7.5829349 7.4657502 7.7758574 7.9009814 7.3806176
8.3226042 8.1329975 7.9752407 7.7642941 7.5392194 7.5695915 7.6368299 7.9567523 7.3997068
8.2169981 8.0460100 7.9318790 7.6549997 7.5225997 7.5532064 7.7385726 8.0028410 7.3637094
8.2364244 8.0168247 7.9004979 7.6875143 7.5854917 7.5679107 7.7593875 7.9473891 7.4253845
8.2028227 8.0130787 7.8875451 7.6947784 7.4164438 7.5990872 7.8439164 7.7614288 7.3706656
8.0547934 8.0179901 7.9129157 7.6445694 7.2367258 7.5469918 7.9500279 7.6617298 7.3916721
8.1316929 8.0757437 7.8780494 7.8441172 6.9918165 7.5155425 8.0287514 7.6278763 7.3492727
8.0566988 8.1105394 7.9240575 7.8765182 6.9483976 7.4571323 8.1867447 7.6533604 7.3522553
8.0959473 8.1347189 8.0395250 7.9155698 6.8651543 7.5604386 8.3250828 7.6660123 7.4430223
8.1556311 8.1326962 8.1552715 7.9653187 6.7448702 7.4221611 8.3109550 7.5999389 7.2890320
8.2661657 8.0985060 8.1745758 7.9271684 6.7308269 7.4335389 8.2728424 7.5373688 7.3618455
8.0292339 8.1068392 8.3931465 7.8100352 6.6075721 7.5473704 8.2469635 7.5225611 7.4707675
8.0589752 8.1187801 8.3759851 7.8334036 6.6350808 7.7002773 8.2947378 7.5670619 7.5293193
8.0566177 8.1144991 8.2279902 7.7555151 6.6341267 7.8379745 8.1629839 7.5827308 7.5518050
8.0323210 8.0502186 8.1049128 7.7346845 6.6571989 7.7734203 8.1010523 7.5939131 7.4985132
8.1007891 8.0706453 8.0655622 7.7963085 6.5629191 7.7363286 8.1738329 7.5526328 7.5752301
8.0438776 8.1866274 7.8980508 7.7529073 6.5676270 7.6994143 8.1863565 7.6443968 7.5589337
7.9597611 8.1727419 7.7819648 7.8947601 6.6725430 7.6205530 8.1008596 7.6477375 7.6353035
7.8210940 8.2028036 7.7599320 7.9832239 6.6817403 7.7641511 8.0042782 7.6503935 7.6340098
7.8026295 8.1455431 7.7221217 8.0784178 6.7676654 7.8533535 7.9917846 7.5891752 7.7434554
7.8045139 8.1086445 7.6789937 8.0046139 6.7745109 7.8006988 8.0888777 7.5955801 7.6848426
7.8871131 8.0173206 7.6938868 7.9554658 6.8285456 7.7319689 8.0124846 7.5150118 7.5655560
7.8733201 7.9889727 7.6854281 7.9110765 6.9805188 7.7142835 7.9830651 7.5102901 7.5433831
7.9991064 7.9404788 7.6258907 8.0294619 7.0020514 7.7600150 8.0076275 7.5046687 7.4909101
7.9418473 7.8118134 7.7665310 8.0499496 7.0647631 7.8251047 8.0067282 7.4714518 7.4989567
8.0535030 7.7348042 7.7110705 8.1314077 7.0858235 7.8590622 8.1264238 7.5387626 7.4613800
7.9388409 7.7522612 7.8516908 8.1314735 7.0091672 7.9731593 8.1641226 7.5230889 7.4643245
7.8717122 7.7444577 7.6891804 8.1490355 7.1478901 7.9651742 8.2121630 7.4018860 7.4861155
7.7711272 7.8306069 7.7142448 8.0911903 7.1230650 7.9460077 8.0960264 7.4400458 7.5318418
7.8991704 7.8725753 7.6839771 8.0892458 7.1843610 7.9702730 7.9054070 7.4978614 7.5568924
7.8850374 7.8133421 7.8061390 8.1093321 7.2163744 7.9630046 7.8877163 7.6304770 7.5833392
7.8372340 7.7679443 7.8352871 8.1358938 7.2841487 8.0639591 7.8765874 7.6109571 7.6290202
7.9806633 7.7152824 7.8031754 8.1673765 7.2440543 8.1206713 7.9016256 7.6647353 7.7317615
8.0616465 7.7933650 7.8265886 8.1100101 7.2143636 8.1308384 7.8287930 7.6389499 7.7173452
8.0034313 7.7094131 7.7091947 8.1177559 7.2126465 8.0959673 7.8798871 7.6139445 7.7213750
7.9616208 7.5717587 7.6696301 8.0971642 7.2420182 8.1676903 7.7779279 7.6017337 7.7947984
7.9144268 7.4284410 7.6268640 8.0593586 7.1484118 8.1102390 7.7292194 7.5914135 7.7624784
8.0011444 7.4464087 7.5639458 7.9383035 7.1138282 8.2252407 7.7224746 7.5985413 7.7377520
8.0366707 7.3771830 7.5389867 8.0656910 7.1006727 8.1775312 7.6340437 7.5874777 7.5852165
7.9504166 7.2955408 7.6100259 8.1648397 7.2591085 8.0566168 7.7206869 7.5896621 7.5931582
7.9642482 7.3838043 7.6160107 8.2910051 7.2658415 7.9360657 7.7491345 7.6177120 7.5333757
8.0170603 7.5255556 7.6566324 8.1972828 7.3087339 7.8660970 7.8263059 7.6354589 7.3424506
8.0159121 7.6071882 7.6509209 8.2053947 7.3741512 7.7944589 8.0343761 7.5617762 7.2959428
8.1410522 7.6844831 7.6996536 8.2654943 7.4051881 7.7626648 8.1855497 7.4871511 7.3144522
8.1689987 7.7048206 7.6628470 8.3019056 7.3392482 7.7653065 8.2369013 7.5326290 7.2593117
8.1568861 7.6984668 7.7584181 8.3869200 7.1920414 7.6482120 8.3072243 7.5607595 7.2364545
8.3204288 7.7890539 7.6507406 8.3656988 7.0189834 7.5888090 8.3603134 7.6279511 7.3175268
8.3642883 7.7893481 7.6374226 8.3557148 6.8947086 7.4565043 8.4569159 7.6608820 7.3644371
8.3944445 7.9257030 7.6973071 8.3908081 6.8857427 7.3804603 8.4783497 7.6730180 7.3909674
8.3884583 7.9877982 7.5393844 8.3899860 6.7561736 7.3441973 8.5670090 7.6415553 7.5221748
8.5010977 8.0287809 7.5511074 8.4425697 6.8560562 7.3084955 8.5722685 7.4900837 7.3573318
8.5780067 8.0515757 7.5659661 8.4461994 6.7622943 7.2709317 8.5096798 7.4738936 7.2608647
8.6260185 8.0137796 7.4723592 8.5035772 6.7456107 7.1955538 8.5109425 7.4269032 7.1243296
8.6110878 7.8830466 7.3358121 8.4671259 6.6460228 7.1920123 8.4669304 7.4391456 7.0112987
8.6005831 7.8809538 7.3526669 8.4533453 6.7128544 7.1615534 8.5123520 7.5149336 6.8775325
8.5760841 7.9532714 7.3208694 8.4900351 6.6985264 7.0705366 8.5171595 7.4709344 6.9135227
8.5879679 7.9017658 7.2527127 8.5209503 6.7735577 7.0009718 8.4453001 7.3553414 6.9573908
8.7009230 7.8113780 7.3505068 8.5132341 6.8016791 6.8494482 8.3954973 7.3545713 6.9231172
8.7465143 7.6957316 7.4528689 8.5401421 6.8428063 6.7967348 8.3846073 7.3490410 6.8466892
8.6908512 7.6020236 7.2320557 8.6010056 6.8445063 6.7961383 8.2919693 7.4296117 6.8305011
8.7768421 7.6542859 7.2632632 8.5012369 6.7511287 6.7225051 8.3712320 7.3988729 6.7770014
8.7764301 7.6826262 7.2604985 8.5368862 6.6782188 6.7139316 8.4042540 7.4510150 6.8855553
8.7521229 7.6143079 7.2325468 8.5420284 6.7237449 6.6787767 8.3969221 7.5515280 6.7170181
8.8163576 7.6383982 7.2258325 8.5981159 6.6731582 6.7779169 8.4132309 7.6194677 6.8085032
8.7570362 7.6876607 7.2753205 8.6289263 6.6872067 6.9062877 8.4092045 7.5690656 6.8292918
8.7160368 7.7285986 7.1797543 8.6177435 6.6184888 6.9115424 8.4558077 7.4944806 6.9267049
8.6730366 7.7420673 7.1787014 8.5304718 6.6030917 6.8230209 8.5811033 7.4719214 6.9000025
8.6129723 7.8444824 7.0999889 8.3618784 6.5061474 6.7497683 8.6984987 7.3541017 7.0660172
8.6166849 7.8889003 7.0926390 8.4393520 6.6155233 6.7068210 8.7645941 7.1992574 7.1808414
8.5808573 7.8758507 7.1311893 8.4269257 6.6276960 6.7130904 8.7258224 7.2300386 7.2752995
8.5066996 7.8564563 7.0846238 8.4028673 6.6060052 6.7751021 8.7092667 7.2568126 7.3274488
8.4108934 7.7691655 7.0534062 8.5701513 6.6353216 6.7015467 8.6744356 7.2797771 7.3671889
8.4365511 7.7124414 7.1203351 8.6245813 6.6087332 6.7322192 8.6142263 7.2311840 7.4206529
8.4837980 7.7355657 7.1813908 8.5688686 6.6258845 6.7838936 8.5141277 7.2280231 7.3876820
8.5873098 7.7576656 7.3298578 8.6177511 6.5264306 6.7763200 8.4324751 7.1914663 7.5358191
8.5473661 7.7477326 7.3273797 8.5464001 6.6112299 6.7297482 8.4227428 7.2974072 7.4988155
8.5219126 7.8621268 7.3236637 8.4746952 6.5347743 6.7291927 8.5411730 7.3489342 7.5481305
8.4974442 7.8483663 7.2523775 8.4023991 6.5836782 6.8505054 8.7521544 7.4608755 7.6227145
8.3903723 7.8741822 7.2142997 8.4786673 6.5264244 6.8827701 8.7988157 7.5050740 7.6885524
8.3714304 7.9382181 7.2701468 8.5769396 6.6474123 6.8705435 8.8265734 7.5374479 7.8561068
8.3842392 7.8761477 7.3691945 8.5249100 6.5507278 6.8981619 8.8637953 7.4506145 7.9162536
8.4319248 7.8493538 7.3330603 8.5957403 6.5856752 7.0963526 8.8893671 7.4978986 7.8969340
8.3622322 7.8267555 7.3995037 8.5949593 6.6474166 7.1765656 8.8977270 7.4645567 7.8741012
8.4025497 7.7251058 7.4242311 8.5201187 6.7167902 7.2641749 9.0024357 7.5183740 7.9395738
8.2898855 7.6883068 7.3130956 8.4220419 6.7884574 7.3487530 9.0309887 7.5625515 7.8678441
8.1960535 7.6185222 7.3792686 8.3794804 6.7878938 7.3410950 8.9945164 7.5734396 7.9183946
8.1826019 7.6295271 7.3604589 8.2616367 6.7092543 7.3576689 9.0676174 7.4082541 8.0170727
8.0637989 7.6827779 7.2930188 8.3261576 6.8445840 7.3496552 8.9914217 7.3413191 8.1784897
7.9915047 7.6272621 7.3377881 8.2547188 7.0551834 7.2644262 8.7550287 7.2381401 8.1269283
8.1027498 7.6028829 7.3317060 8.2633429 7.0639868 7.3119011 8.7887831 7.2892666 8.0658407
8.0933666 7.5573807 7.3057942 8.2537355 7.0301347 7.3257031 8.7185078 7.2756219 7.9372911
8.1172619 7.5980382 7.3037844 8.2431040 6.9077606 7.3013196 8.6980028 7.4375038 7.8328290
8.0719862 7.5701456 7.3212910 8.2749739 6.8641901 7.2416883 8.6780396 7.5218019 7.7324419
8.0675917 7.6779079 7.4188776 8.3333454 6.8269973 7.2570071 8.7479362 7.5302424 7.6543374
8.1068716 7.6292791 7.4285955 8.2334480 6.7989001 7.2354913 8.6741514 7.5021944 7.6527834
8.2368803 7.6685863 7.5197301 8.2544203 6.7941175 7.2090473 8.7873259 7.3256545 7.5426307
8.2228193 7.6313086 7.4936128 8.2608824 6.7402658 7.2322974 8.8692894 7.3387547 7.5877557
8.2391891 7.6878719 7.4283533 8.3709087 6.7357388 7.2655425 8.8819580 7.2702670 7.6165528
8.1854076 7.6057873 7.4669147 8.5585194 6.8854313 7.3310595 8.9029055 7.3384771 7.5865426
8.1518335 7.6503968 7.4578586 8.5902805 7.0559106 7.2901969 8.8464251 7.3455582 7.5898099
8.1413755 7.6317143 7.5587368 8.6173353 7.0080457 7.2015758 8.8981180 7.4549055 7.5328832
8.1173191 7.5860558 7.6248908 8.5184879 6.9623737 7.3057590 8.9495087 7.4627776 7.6033406
8.1369286 7.6725416 7.7164526 8.4475098 6.9818587 7.3998556 8.9993105 7.4380226 7.5934043
8.0243645 7.8137836 7.7080536 8.4696503 6.9881043 7.5064535 8.9441204 7.4601855 7.5593882
8.0239534 7.9153376 7.6838665 8.4629450 6.9597554 7.4524040 8.9349051 7.5296388 7.6961131
7.9747720 7.9383526 7.6804171 8.4095869 7.0350823 7.5473914 9.0018291 7.5250683 7.6706157
7.8267889 8.0485668 7.6158476 8.4489298 6.9198813 7.4411340 8.8756914 7.7417269 7.6804132
7.8112931 8.0019140 7.6928415 8.4923658 6.9103146 7.4860029 8.8712816 7.6947031 7.7058325
8.0557404 8.0174322 7.8485889 8.4642000 6.9215546 7.6488700 8.8990850 7.7943840 7.4959383
8.0938959 7.9557314 7.8443151 8.3584538 6.9150119 7.6953101 8.9930677 7.6984425 7.5452518
8.0953131 8.0357761 7.8887110 8.2547817 6.8525167 7.9207568 8.9668407 7.6228781 7.3760848
7.9849105 8.1297026 7.9311523 8.1920729 6.9184413 7.8537965 9.1400547 7.6227341 7.4278598
7.9713087 8.2143888 7.9113021 8.1191530 6.9069805 7.9939427 9.2270660 7.5598636 7.4739609
7.9080167 8.2994719 7.8103061 8.1323471 6.9118485 8.1381826 9.1450329 7.5336962 7.3961811
7.9204688 8.4174852 7.8447728 8.1216793 6.9343061 8.1888752 9.2239752 7.4853001 7.3323603
7.9158187 8.3194828 7.8394670 8.1556225 6.8905602 8.1242027 9.1484442 7.4591045 7.2710958
7.8361979 8.1476974 7.8781838 8.2915010 6.8909965 8.1184273 8.9957685 7.4832139 7.2094684
7.7716956 8.1359301 7.8413014 8.2683067 6.9308629 8.2476330 8.9441175 7.5039406 7.2359400
7.8330879 8.0086384 7.7801881 8.3330679 6.9611087 8.2278652 8.9739733 7.4894853 7.2119141
7.7581878 7.9283271 7.7379298 8.3404865 7.0812364 8.2680588 9.0737810 7.5059299 7.2546487
7.6967778 7.7949996 7.7749019 8.3298521 7.2249146 8.3373909 9.0676813 7.4554257 7.1581473
7.6322498 7.7725401 7.7493076 8.2891817 7.3033924 8.3362932 9.0304117 7.5072932 7.2537847
7.5818262 7.7654395 7.7471452 8.2097645 7.4655447 8.3585215 8.9023247 7.4511118 7.3458009
7.6110845 7.6370978 7.6180749 8.0670033 7.4174533 8.2801981 8.9231119 7.3997808 7.3486586
7.6049509 7.7309666 7.5710850 7.9653988 7.4152107 8.2753506 8.9779100 7.5577269 7.3354506
7.7163863 7.8016477 7.6042814 7.9074521 7.3722916 8.2029686 8.9095325 7.7522907 7.2853303
7.7396970 7.9308648 7.5955982 7.9548326 7.2690115 8.2706423 8.8464622 7.8131185 7.4030147
7.7289968 7.9152589 7.5829968 8.0599890 7.1434941 8.2056599 8.8034525 7.9495816 7.3703623
7.5804358 7.9696946 7.5000448 8.0937405 7.0627866 8.0833569 8.7487640 7.8853478 7.2869349
7.6354952 7.9912920 7.4928999 8.0847902 6.8816566 8.0581121 8.7032337 7.8872619 7.2559118
7.6017761 7.9456058 7.3495569 8.0251608 6.8075981 7.9716806 8.7123613 7.9178495 7.2158566
7.5878277 7.9656634 7.2850428 7.9658208 6.8759770 7.9024992 8.7382030 7.9399629 7.2386575
7.7286730 7.9556990 7.3593745 7.9814849 6.9212356 7.8593268 8.7183695 7.9269271 7.3354640
7.7718825 7.8259873 7.4608293 8.0726423 7.0065980 7.8573928 8.6965771 7.9239435 7.3258343
7.7505760 7.8252063 7.4687791 8.1124907 6.9750905 7.8819771 8.8513651 7.9954200 7.4207740
7.7595110 7.8400483 7.5597558 8.1731081 6.8858142 7.9209199 8.7359695 7.9080033 7.4065495
7.6453414 8.0179491 7.5273757 8.2081623 6.8386126 8.0017433 8.7107906 7.9546251 7.3985949
7.5738187 8.0832014 7.5747271 8.1575985 6.8184423 7.9782004 8.8289785 7.9252505 7.4376488
7.5970311 8.0566816 7.6078000 8.1583366 6.6959672 8.0117559 8.8498507 7.9232998 7.3810916
7.5224319 8.0647469 7.7256861 8.0254345 6.7888746 7.9248843 8.9103985 7.8549838 7.4411850
7.6251292 8.1334887 7.8311267 7.9303651 6.7776299 7.9045796 8.8933411 7.7879291 7.4718862
7.7285609 8.1953154 7.8614588 7.9132781 6.7567968 7.8879004 8.7583408 7.7186756 7.5875187
7.8907356 8.1509428 7.9636712 7.8774309 6.7187309 7.9194598 8.7187920 7.7320418 7.5668998
7.9834599 8.0686646 8.0495777 7.7759948 6.8490520 7.8950810 8.6866388 7.7317195 7.4965892
7.9797521 8.0795269 8.1734858 7.7994666 6.9135036 7.9796185 8.6488476 7.7751851 7.5163770
8.0050135 8.0389643 8.0973988 7.7905288 6.9442787 8.0418339 8.6465454 7.8318820 7.4894762
8.1046610 8.0464602 8.1806421 7.7345405 6.9493423 8.0230513 8.6432323 7.9598641 7.5933828
8.0738821 8.0478706 8.1503201 7.7588744 6.9493446 7.9925895 8.5537300 8.0094738 7.6529994
8.0823450 8.0600481 8.2402563 7.6636405 6.8693123 7.9811492 8.5499926 7.9885693 7.7344437
8.1239147 8.1122789 8.2877932 7.6777329 6.7315993 8.0057812 8.5616007 8.0113430 7.6436038
8.1931906 8.0615473 8.2695160 7.7394853 6.6363974 7.9430251 8.5371151 8.0073175 7.5889487
8.1336508 8.1332827 8.1687984 7.7632418 6.6669431 7.9611931 8.6715555 7.8572545 7.6058364
8.1323042 8.1079473 8.0730362 7.7500587 6.6998835 8.0487013 8.6306829 7.7915220 7.6539426
8.0749683 8.1273060 7.9589162 7.7126265 6.8662820 8.0876760 8.6258192 7.6754041 7.7321782
8.0584803 8.1408758 8.0297136 7.6700625 6.8912616 8.1115198 8.7331333 7.5888610 7.7477221
7.9435115 8.1519365 8.0223303 7.6763773 6.9318357 8.1128893 8.7379951 7.5782046 7.7233486
7.8104811 8.1008215 8.1111383 7.7227650 6.8807001 8.1170845 8.7760963 7.5590258 7.6689749
7.8192325 8.0767488 8.1192970 7.7793612 6.7342052 8.2540035 8.8161402 7.7192559 7.6333714
7.8986359 8.0544548 8.1195278 7.9537706 6.6864886 8.2348022 8.8499317 7.7392220 7.6000633
7.9016337 8.0135460 7.9619718 8.0251417 6.7372689 8.2780457 8.8129101 7.7173924 7.5794520
7.8927116 8.0769691 7.9152207 8.1125813 6.8393912 8.3391428 8.8971519 7.7320013 7.4725752
7.7963834 8.1265278 7.8787804 8.0159292 6.6677260 8.3640585 8.9678698 7.8071399 7.5223560
7.7788644 8.0998335 7.9295020 8.0308323 6.6139712 8.3288364 9.0116453 7.8453727 7.3965712
7.8777251 8.1068611 7.9288368 7.9895096 6.6621761 8.3029985 8.9600821 7.8446131 7.5142016
7.8703938 7.9838371 7.9724588 7.9502764 6.6323762 8.1685638 8.8956480 7.8266892 7.5359359
7.7989488 7.9967051 8.0508728 8.0546341 6.7188325 8.1032286 8.8686028 7.8704724 7.5085878
7.6593690 8.0401125 8.1427069 8.0632019 6.7830248 8.1355209 8.8661880 7.8215246 7.4685421
7.5726218 8.0804873 8.1786604 8.0506039 6.7685323 8.1308651 8.8128376 7.7880483 7.4393005
7.5798936 8.1255693 8.2757807 8.1624346 6.7393584 8.1666861 8.8294153 7.7389297 7.4366808
7.5356584 8.1741953 8.3176231 7.9387250 6.8268127 8.2118711 8.8416700 7.7555747 7.4481993
7.6468272 8.2920656 8.2931137 8.0152340 6.9329906 8.2811642 8.6586552 7.6899147 7.5113525
7.4923429 8.3396950 8.1590443 8.0070896 7.0284863 8.2237339 8.5602589 7.6698580 7.5408616
7.4071822 8.3602476 8.1084852 7.9703813 7.0722895 8.1407280 8.4190054 7.7716951 7.5079546
7.3949761 8.3801317 8.0841894 7.9425383 6.9874830 8.0894642 8.3509636 7.7787838 7.4531174
7.3890624 8.3892107 8.1078701 7.9431024 7.0488043 7.9867802 8.3322573 7.8051515 7.4283519
7.5493956 8.3814898 8.1695089 7.8785453 6.9925547 8.0064631 8.2514744 7.7718377 7.2933040
7.5392981 8.4117908 8.1769581 7.9827919 6.8854494 8.0423126 8.2023010 7.7313170 7.3284392
7.5413933 8.3598166 8.2301607 8.0763645 6.9241586 8.0070906 8.2888212 7.7937102 7.3055964
7.6452928 8.3200245 8.2242260 8.1967373 6.9016247 8.0820360 8.3840551 7.7447481 7.3094153
7.6532402 8.2933636 8.0994310 8.2559652 6.8778234 7.9462085 8.4170780 7.6820126 7.3024011
7.7908521 8.3673916 7.9803534 8.1500225 6.9224839 7.8707919 8.4617853 7.6539755 7.2603512
7.6843219 8.2672853 7.8087583 8.1839609 6.9351912 7.7904520 8.4635744 7.6369982 7.3426208
7.5781622 8.2620268 7.7310109 8.0591040 6.8635406 7.8926950 8.4139080 7.6240654 7.3689780
7.6132298 8.1415701 7.7657132 8.1319180 6.9446778 8.0080261 8.3673754 7.7001305 7.3030405
7.5706425 8.0121641 7.7653151 8.2444372 6.9739442 8.2069502 8.4804325 7.7333632 7.3962784
7.6255183 7.9897685 7.7160110 8.2159958 7.0084424 8.3619556 8.5046806 7.7095327 7.5055490
7.6322188 7.8922191 7.7908411 8.1230288 7.0732803 8.3318214 8.5677567 7.8305030 7.4958415
7.6656928 7.9010754 7.9281282 7.9884248 7.1420608 8.2352085 8.5589542 7.9033809 7.5042796
7.6554737 7.9559002 8.1206198 7.9335966 7.1737161 8.1449957 8.4408932 7.8672123 7.4181724
7.6418514 7.8528867 8.1494484 8.0083151 7.2741098 8.0423813 8.4024315 7.7449284 7.4716268
7.5907369 7.8303723 8.2131720 7.9876895 7.4198065 7.9812942 8.3096428 7.6632514 7.5944629
7.6232023 7.8181753 8.1301422 8.0653543 7.5702477 7.8612885 8.4174757 7.5911360 7.7440200
7.6595268 7.8687816 7.9622731 8.1075783 7.5665402 7.8290720 8.4117870 7.5203528 7.7719297
7.7379723 7.9774475 7.9385490 8.0124969 7.7014771 7.8069839 8.3761101 7.4490151 7.8108644
7.6549511 8.0234375 7.9929976 8.0879278 7.6718040 7.7810020 8.4616537 7.3298259 7.6953073
7.6189909 8.0014477 8.0202150 8.0140991 7.6260786 7.7954988 8.5233488 7.4477906 7.6827121
7.5816193 8.0468864 8.0865698 7.8046756 7.6133204 7.7819138 8.5286083 7.5223732 7.5900068
7.5029922 8.0191498 8.2751989 7.7097487 7.6508684 7.8810134 8.4512844 7.5054522 7.5509377
7.4771085 8.0273933 8.4049807 7.5917168 7.6686349 7.9167309 8.4303761 7.5067215 7.6147652
7.4774232 8.0661802 8.3724699 7.4606457 7.6439710 8.0007629 8.4859161 7.4777250 7.4792767
7.3908577 7.9011517 8.4284983 7.4808602 7.6908436 7.9976902 8.5499725 7.5379705 7.4652758
7.2863975 7.9879742 8.5437155 7.3766170 7.5951533 8.1138601 8.6173525 7.5974679 7.5187302
7.2395282 7.7896194 8.5685644 7.3528414 7.5614495 8.0104961 8.6455698 7.5836649 7.6010489
7.2950783 7.7652841 8.5691681 7.3088789 7.5377269 7.9811735 8.6814270 7.5476980 7.6448302
7.2974224 7.7704644 8.5308762 7.1877751 7.5666814 7.9518909 8.7139044 7.4626679 7.5205493
7.4211950 7.6207557 8.5343542 7.2217851 7.7190919 8.0137968 8.7840281 7.4423399 7.5794725
7.4413323 7.5441966 8.4749374 7.3218861 7.6575904 8.0390654 8.8392620 7.4878397 7.6295547
7.5552559 7.5436859 8.3811340 7.2556906 7.7045007 8.1718798 8.8843479 7.4945431 7.7039666
7.5435882 7.5255446 8.2096233 7.1828613 7.7161317 8.2248764 8.8168507 7.3458643 7.8658195
7.4492769 7.4934053 8.2214165 7.2352858 7.7321534 8.2087555 8.7831764 7.2799840 7.9595189
7.3806629 7.6134529 8.1214533 7.2748156 7.8132915 8.1821222 8.7328806 7.3103251 8.0242910
7.2850389 7.7462306 8.1107368 7.1683435 7.8738389 8.0789690 8.7144861 7.4308572 7.9243388
7.3227983 7.8052721 8.0806456 7.2075424 8.0001154 8.1618824 8.7179365 7.4089313 7.8299174
7.2755218 7.7000351 8.0688925 7.3747077 8.1671104 8.1882553 8.7159939 7.3690510 7.6963520
7.3544316 7.7347894 8.0951309 7.6417823 7.9581003 8.2456388 8.7871504 7.4231601 7.5567303
7.3477654 7.8411312 8.1435595 7.8835230 8.0070791 8.3917055 8.8192959 7.3588872 7.4491467
7.2571325 7.9631300 8.1692791 8.1332064 8.0666771 8.3935795 8.8095694 7.3910465 7.4754272
7.3223515 8.0182772 8.2657127 8.2302570 7.9346304 8.3013163 8.7531672 7.4001188 7.5293126
7.2600975 8.0309534 8.2441092 8.3198042 7.7335939 8.1580362 8.7838173 7.2316780 7.5509434
7.3206344 7.9987164 8.2857714 8.2712545 7.5950670 8.1745090 8.6298857 7.2193666 7.5134530
7.5251880 8.0908699 8.2873926 8.2894478 7.4661498 8.1741877 8.6242819 7.1262569 7.4256029
7.6381841 8.0113621 8.2222948 8.1915655 7.3642492 8.1629505 8.6076126 7.0668764 7.3899622
7.6125307 7.9823604 8.2148380 8.1054230 7.3795571 8.2174768 8.5680456 6.9986367 7.2857733
7.6099257 7.9511437 8.2930574 8.0771132 7.4650187 8.3630314 8.5893202 6.9668393 7.2353525
7.5518031 7.9166141 8.3396997 8.0188284 7.3979816 8.2981644 8.5969782 6.9341097 7.2072577
7.4557838 7.9387679 8.2944565 7.9830599 7.5416951 8.2422771 8.5980864 6.8908339 7.2721438
7.4605870 7.9008636 8.2226954 7.9857779 7.5076113 8.2341394 8.5507708 6.7674379 7.2657809
7.3213558 7.8006401 8.3116627 7.9529819 7.6634531 8.2926865 8.5153904 6.7167273 7.2942071
7.3961048 7.8417215 8.4002542 7.8751888 7.6639814 8.2004566 8.5428009 6.7270379 7.2638049
7.4204860 7.9736371 8.3289576 7.7595968 7.7670894 8.0810337 8.5052099 6.7556758 7.2959228
7.4777942 7.9764948 8.1841297 7.7482309 7.7988334 7.9504838 8.4922142 6.7472115 7.2625804
7.5873208 7.9002032 8.0447369 7.7532368 7.8431282 8.0245094 8.5113173 6.7257152 7.2614150
7.5206423 7.9167881 8.0302877 7.7504754 7.7741489 8.1964903 8.4280691 6.7202640 7.2328033
7.4436169 7.9482799 7.9526997 7.7622390 7.7880602 8.2278118 8.3930941 6.8583908 7.3398089
7.3803611 7.9943118 8.0506592 7.7585678 7.7236834 8.0737076 8.4745922 6.8735938 7.3071823
7.3821993 7.9415660 7.9409394 7.7596030 7.7640548 8.0733519 8.4780903 6.8940349 7.3521209
7.3648367 7.8646245 7.9596238 7.8416018 7.7600012 8.0718908 8.2845335 6.9585371 7.4605579
7.3394175 7.7755103 7.8838720 7.8264823 7.7655621 7.9564948 8.1456137 6.8929367 7.4972177
7.4437385 7.8438797 7.9084406 7.8583641 7.7377305 7.9835010 8.1009226 6.8933597 7.4928246
7.4917936 7.8527684 7.8550582 7.7338166 7.7606034 7.9451370 8.0151424 6.8545046 7.5486765
7.4233766 7.8184495 7.8342524 7.6460528 7.7356114 7.9289379 8.0168638 6.8296289 7.5575781
7.5022979 7.8880610 7.7051330 7.7120275 7.7471299 7.9710937 8.0636806 6.7355347 7.6704288
7.5061679 7.9235377 7.5679975 7.7394676 7.6735620 7.9101815 8.0557795 6.6864653 7.6641417
7.5549717 7.8674960 7.5622940 7.9101982 7.6973143 7.9072075 8.0860100 6.6734829 7.6852555
7.6764998 7.9000220 7.4435339 8.0129137 7.6692033 7.8872852 8.1124725 6.5075641 7.7000694
7.6737766 7.8514910 7.4906859 8.0342360 7.5799241 7.9202595 8.1914892 6.4257321 7.7000151
7.7102866 7.8309088 7.4949927 7.9872570 7.5422583 7.9659081 8.1742353 6.3942823 7.5743880
7.7344341 7.8135428 7.6013446 8.0225458 7.4758277 8.0109758 8.2610855 6.5331211 7.5281157
7.8311162 7.7964230 7.6219854 7.8975377 7.3911667 8.0617390 8.1923046 6.5255661 7.4610147
7.8486042 7.7445703 7.6318722 7.8292880 7.3760419 8.1221085 8.2366686 6.6016383 7.5239706
7.9566598 7.7315493 7.7109613 7.7720590 7.3442435 8.1342897 8.1388664 6.5645933 7.4945445
8.0445089 7.7670550 7.7179813 7.7817435 7.2717638 8.1483240 8.1631145 6.5500064 7.7171779
8.0375719 7.8216314 7.7673388 7.7836113 7.2234983 8.0878391 8.2004194 6.5412965 7.7870264
8.0512400 7.8509612 7.8018303 7.7752757 7.1660600 8.0543718 8.2315826 6.4534354 7.7494478
8.2457361 7.7955561 7.7650437 7.9532228 7.2077670 8.1476469 8.2300301 6.4188547 7.6393614
8.2535381 7.7113628 7.6317415 8.1160231 7.1879363 8.1478310 8.2122908 6.3397236 7.5759149
8.3130522 7.7399144 7.5069532 8.1544437 7.1428256 8.1814146 8.1291904 6.3269553 7.4703121
8.3537035 7.7551737 7.3285165 8.3106136 7.1422005 8.1834393 8.1558418 6.2891736 7.3903422
8.3108091 7.6692224 7.1910167 8.4247847 7.1578550 8.0478878 8.0478325 6.3408647 7.4697924
8.2515059 7.6652079 7.1755700 8.4394083 7.2978415 8.0062914 7.9660549 6.4917064 7.3905382
8.1934614 7.7686620 7.0987654 8.4578409 7.3773322 7.9713473 7.8657470 6.4548287 7.3270659
8.1204891 7.6903310 7.0998993 8.3584309 7.4172540 7.9732981 7.8685441 6.6169486 7.3430352
8.0497665 7.6933675 7.1072421 8.1738205 7.3199220 8.0134296 7.8725634 6.6267309 7.3575025
8.0971079 7.5980754 7.1681371 8.1585236 7.3076882 8.0550518 7.8365698 6.7804389 7.3178649
8.2034559 7.5536628 7.1776071 8.1569090 7.2371979 8.0292158 7.6330509 6.8297253 7.3481669
8.2323103 7.4816298 7.2975855 8.2294102 7.1631322 7.9934878 7.5896802 6.9457226 7.3653531
8.1892138 7.4019265 7.1859808 8.1968813 7.1318669 7.8652954 7.5842791 6.9261866 7.3668351
8.1365099 7.3917704 7.1527748 8.1823921 7.0725832 7.9223313 7.4864335 6.9330182 7.2507820
8.1559792 7.3419538 7.2608523 8.1534281 6.9877772 7.9075050 7.5586858 7.0458007 7.1780195
8.1941013 7.4204216 7.4484134 8.0678787 7.0371237 7.9595847 7.5465512 7.0686011 7.3235402
8.2966413 7.5065556 7.5004086 8.0538940 7.0214996 8.0355463 7.5670691 7.0501089 7.2229347
8.4305077 7.6003022 7.4680533 8.0416451 6.9940977 8.0300064 7.5396619 7.0205002 7.3163786
8.3975201 7.5974369 7.5164351 8.0743990 7.0364604 8.1336422 7.5039597 6.9443250 7.3486614
8.4261055 7.6531253 7.5234947 8.0254707 6.9965777 8.2127752 7.3397036 6.8870463 7.3857174
8.4675388 7.7771049 7.5678329 8.0233479 7.0016265 8.2807035 7.3585553 6.7950850 7.4885116
8.4838076 7.6863742 7.6491623 8.0216284 7.0841265 8.3598032 7.3986349 6.7363567 7.3087683
8.4637241 7.6830611 7.6400318 7.8627887 7.1069665 8.4528036 7.5164199 6.7479029 7.3598495
8.3341951 7.7776222 7.6731443 7.8976197 7.1157093 8.5035019 7.6638618 6.7339368 7.4121656
8.2032375 7.6973596 7.6061597 7.8721890 7.1866846 8.5703459 7.6588306 6.7802830 7.3930984
8.0306387 7.6902804 7.6323996 7.8536921 7.2229471 8.5503597 7.7594528 6.8020902 7.4738264
7.9991941 7.7337656 7.4822316 7.7496357 7.3134646 8.4380627 7.7059326 6.9629140 7.4601731
7.9783840 7.6706996 7.4503055 7.7638364 7.3992548 8.5096655 7.5376220 6.9327416 7.4894261
7.9314380 7.7602358 7.5015264 7.7737875 7.4942527 8.4532461 7.5999937 6.9194846 7.4993052
7.9463029 7.7325153 7.4693551 7.8202171 7.5687275 8.3165588 7.5466356 6.8731985 7.5009699
7.7948141 7.7623658 7.4807730 7.9374022 7.6594706 8.3017836 7.7281609 6.9186358 7.3959174
7.7441130 7.7574077 7.4180346 7.8992033 7.7203326 8.2917767 7.6313972 6.8257260 7.4258447
7.6606297 7.8522844 7.3589311 7.8498974 7.6624084 8.1919441 7.6240139 6.8484626 7.3841133
7.6490688 7.9100065 7.2229228 7.6848555 7.7880034 8.2619801 7.6553063 6.7934518 7.3483768
7.6569238 7.9556613 7.2868586 7.6424313 7.7647200 8.3221560 7.6581736 6.8161106 7.2780247
7.6698518 8.0197344 7.2480388 7.6154118 7.7927232 8.4327717 7.7171993 6.8084302 7.2980790
7.7790160 8.1713028 7.0971241 7.5115590 7.7415338 8.4275055 7.6557693 6.7830262 7.1868420
7.9334688 8.1539412 6.9993906 7.3845177 7.6942134 8.3716249 7.5631299 6.8875203 7.2710791
7.9230189 8.2284317 6.8858523 7.3846288 7.6957541 8.3853254 7.6237712 7.0009155 7.4058619
7.9517660 8.3189936 6.8279095 7.5384736 7.6954660 8.4331198 7.5279126 7.1023245 7.4927263
7.8631759 8.2652826 6.8192987 7.6422119 7.6429329 8.5038815 7.5937858 7.2368546 7.5295763
7.8307252 8.2286787 6.7566538 7.7705054 7.6499887 8.3813534 7.6382093 7.2079687 7.5851722
7.7320304 8.1365376 6.8537126 7.8096557 7.5913992 8.4081984 7.7333894 7.0947142 7.7016001
7.6535215 8.1457100 6.8009067 7.8235464 7.5145121 8.4322729 7.7990289 7.0353298 7.5826406
7.5234504 8.1951046 6.8024163 7.7654686 7.4813657 8.4887657 7.8640432 6.9527068 7.6217775
7.4780855 8.1205559 6.7732224 7.8383207 7.3552403 8.5359640 7.9665527 6.8486247 7.5877318
7.3925300 8.1310120 6.8406897 7.8017383 7.3567824 8.6553020 7.9145336 6.8433056 7.6053524
7.3008294 8.1411619 6.7995586 7.8443489 7.2450047 8.6723852 7.8605981 6.7558541 7.7116394
7.2793088 8.2172441 6.8045440 7.8209906 7.2972331 8.7175493 7.9725332 6.7760010 7.5598154
7.2856460 8.2841825 6.7197495 7.6831927 7.1812115 8.6402740 7.9760718 6.7753243 7.5183144
7.3745160 8.3892174 6.7932215 7.6992960 7.1612325 8.6292810 8.0627098 6.8835297 7.5326381
7.4185076 8.5301418 6.7698369 7.6395779 7.0398817 8.6327620 8.1668339 6.8188634 7.5882154
7.4675136 8.3473129 6.6505656 7.5069008 7.1077971 8.5563240 8.2469826 6.8530931 7.6544299
7.4523206 8.2359381 6.6848078 7.6119132 7.2739472 8.5513096 8.3799496 6.7267518 7.7118063
7.4123163 8.1537924 6.5186491 7.7376719 7.3277550 8.6242781 8.4313898 6.7660756 7.7399402
7.4192734 8.0984268 6.4791865 7.7601037 7.3798566 8.6680450 8.4893122 6.6534534 7.6473112
7.5039282 7.9621119 6.5338697 7.8018994 7.3813314 8.5996122 8.4345446 6.6693416 7.5084295
7.4479856 7.9648538 6.5121646 7.7761068 7.3458099 8.6817551 8.4504080 6.6952214 7.5611596
7.3577824 7.8709631 6.5279698 7.8288097 7.3270903 8.6429195 8.3547487 6.6537099 7.7693062
7.3867364 7.8360825 6.5447845 7.7793403 7.3930259 8.6789503 8.3767023 6.6785941 7.8111038
7.3548570 7.8062363 6.5271344 7.8588619 7.4913073 8.5777121 8.4114704 6.6710815 7.8233061
7.3504014 7.9014573 6.5233235 7.8783932 7.5653925 8.4773493 8.4844685 6.7025695 7.8660145
7.2022943 7.8472490 6.4760785 7.9094505 7.6080322 8.5335732 8.5333118 6.6637602 7.8248010
7.1114330 7.8411627 6.4439430 7.9240665 7.5638132 8.4821224 8.4976187 6.6313758 7.9381471
7.0101752 7.8656616 6.3997183 7.8930154 7.5173607 8.5310411 8.5483227 6.5757546 7.9514341
6.8995886 8.0183287 6.3991990 7.9026175 7.5381031 8.5215607 8.5380468 6.6167569 7.8640423
6.9710364 8.1138105 6.4275489 7.8766074 7.5062881 8.6157169 8.5207386 6.6020579 7.8629766
7.0650396 8.1695843 6.4792576 7.9405346 7.5616808 8.7295771 8.4742327 6.6286335 7.7765164
7.0823011 8.1399012 6.5133662 7.8809900 7.6556611 8.6783237 8.3756962 6.6718888 7.7878718
7.2012658 8.1624651 6.6227655 8.0017576 7.7387609 8.6996298 8.4438992 6.6119976 7.6950927
7.1323380 8.0708246 6.6681695 7.8216634 7.8464007 8.7429953 8.4257317 6.6297002 7.6836076
7.1971860 8.0976849 6.8193884 7.6882939 7.9413853 8.7628250 8.5580025 6.5405431 7.5355840
7.1532316 8.1954165 6.7146730 7.5564771 7.9766555 8.7002888 8.5909986 6.5594330 7.5208373
7.2467933 8.2634382 6.7679639 7.4119163 7.9989576 8.6772642 8.6066637 6.5049882 7.4574008
7.2042022 8.2742538 6.8855720 7.3199787 7.9967384 8.5672235 8.7311230 6.5464830 7.3385057
7.1115251 8.3272858 6.9108367 7.1628118 8.0226002 8.5540524 8.8480883 6.5869894 7.3744411
7.1609707 8.4569864 6.9647961 6.9976888 7.9929948 8.5948143 8.8212700 6.5745621 7.4657898
7.2753530 8.3538904 7.0570412 6.9959726 7.9453321 8.6851234 8.8060589 6.5111785 7.7107072
7.2943354 8.4316807 7.0653539 6.8849859 8.0673561 8.7476873 8.8505630 6.3841810 7.8420672
7.4020324 8.2932997 7.0889139 6.8790779 8.1245403 8.8431520 8.8843498 6.4326668 7.8587160
7.5213480 8.2488651 7.2380142 6.8494563 8.1253605 8.8715897 8.8867064 6.3805928 7.9817772
7.6014547 8.2789774 7.2814837 6.7644525 8.0856285 8.8151102 9.0212660 6.2986350 7.9847636
7.6274509 8.2824755 7.2073965 6.7602410 8.1550093 8.8326921 9.0336189 6.2798915 8.0927734
7.7055550 8.1064405 7.2249336 6.7452369 8.0916367 8.8503504 9.0634193 6.2781539 8.0390720
7.7394986 7.9682708 7.1995816 6.7776194 7.8591194 8.8286400 9.1022682 6.2080059 7.9619093
7.6346302 7.9135666 7.1166186 6.7576938 7.8873858 8.8250189 9.0435715 6.0920725 7.9858775
7.6149387 7.9583950 6.9795489 6.8652453 7.7986159 8.8439999 8.9465046 6.0609989 8.0216217
7.4858327 7.9000268 6.8884835 6.9252605 7.8424554 8.8192902 8.8858509 6.1221023 8.0145435
7.4492173 7.8392777 6.8549242 7.0813227 7.8920512 8.7964048 8.8960505 6.2164521 7.8336339
7.2553921 7.8039556 6.6841908 7.0435476 7.9671268 8.6974068 8.8913651 6.2051940 7.7357044
7.2118239 7.7353640 6.6222606 7.0448723 7.9595757 8.6633701 8.7243376 6.2538848 7.7147741
7.1918988 7.7080145 6.5371404 7.0641832 7.9548578 8.6417618 8.6841631 6.1910973 7.6880541
7.0634027 7.7559862 6.4437284 6.9948297 7.9568329 8.6108046 8.5584154 6.1812019 7.6388087
7.2015791 7.7242808 6.4505825 7.0114636 7.9522300 8.5153999 8.5095310 6.3159819 7.6646781
7.2715011 7.6440043 6.4050503 7.1373363 7.8682733 8.3829575 8.5009069 6.3478541 7.5835619
7.2645717 7.5928249 6.4310269 7.2122092 7.7711596 8.4022799 8.4692621 6.3819051 7.5562582
7.2773943 7.5864115 6.3854585 7.2733946 7.8209100 8.3235159 8.4874973 6.3291125 7.5865593
7.2202182 7.5563912 6.5777149 7.1875892 7.6646118 8.4319324 8.5293703 6.4075065 7.6037045
7.0938168 7.5355654 6.5308456 7.2234640 7.6819272 8.4007854 8.5402355 6.3516374 7.6941457
7.0697470 7.4607959 6.5916662 7.2128367 7.7106695 8.4063072 8.6635456 6.4752059 7.7458100
7.0363693 7.3463612 6.5965300 7.2859535 7.7794137 8.4053736 8.6343555 6.5026808 7.8049116
6.9906774 7.2547874 6.5953698 7.3427238 7.6011734 8.3992033 8.6466837 6.3915801 7.9024730
7.0584984 7.2394357 6.5804610 7.2920480 7.4788404 8.4300346 8.7228413 6.2776532 7.9125729
6.8866272 7.1733828 6.6935420 7.2362866 7.4401698 8.3345671 8.8561535 6.1571717 7.9775515
6.9051065 7.2421331 6.7676773 7.1889505 7.3481579 8.3702955 8.8839140 6.1414075 7.9422908
7.0509901 7.3124700 6.7330623 7.1581173 7.3132334 8.3954811 8.9117451 6.0074415 7.8604360
7.0366726 7.4126015 6.7067299 7.1755018 7.3436556 8.3086605 8.8974762 5.9401388 7.7618418
7.1217265 7.4118237 6.7914505 7.2788773 7.4251642 8.3422613 8.9752989 5.9173861 7.7171216
7.0969648 7.5638790 6.8803606 7.3493733 7.4785228 8.4699440 9.0130415 5.8511114 7.6859517
7.0640388 7.5308361 6.8952732 7.4687819 7.5143147 8.5330076 9.0725079 5.9734359 7.6076474
7.1506057 7.5610337 6.9801855 7.4596372 7.5974150 8.4594908 8.9181519 5.9164686 7.5435591
7.0857706 7.6612186 6.9731646 7.5801849 7.5776515 8.3836432 8.9599810 5.9127011 7.5651679
7.0960555 7.7093372 6.9160748 7.6166511 7.6473804 8.2929707 9.0333138 5.8164597 7.5973287
7.0666680 7.8642368 6.9038486 7.6101532 7.6204982 8.1643515 9.1209526 5.8202786 7.6428466
7.1173043 7.9896274 6.9914179 7.7130117 7.7180357 8.1334438 9.1701565 5.7950225 7.6209068
7.1049566 8.0245075 7.0333614 7.6461949 7.7292943 8.0495129 9.0814600 5.8589392 7.6375699
7.1603994 8.1188936 7.0408583 7.6939588 7.6918473 8.0003300 9.0788927 5.8622270 7.6151290
7.1747923 8.0716658 6.9644260 7.7020631 7.7495642 8.0524216 9.1139240 5.9003119 7.6203871
7.2642927 8.1702127 7.0169377 7.7157598 7.7397299 8.0723667 9.1393032 5.9221601 7.6229362
7.3100910 8.2244720 7.1106663 7.5473366 7.8010068 8.0617466 9.2484150 5.9255657 7.7290611
7.3260336 8.2984314 7.1497068 7.5271659 7.8151798 8.0647840 9.3027735 6.0086246 7.7228818
7.3743763 8.2905703 7.1548905 7.5361753 7.8484683 8.0645199 9.3109341 6.1173677 7.6425624
7.4811521 8.3120852 7.2142525 7.4837995 7.8065119 8.1078491 9.3513727 6.2162776 7.4866643
7.5205350 8.3188229 7.2928605 7.5409665 7.7578969 8.0869303 9.4339685 6.3001709 7.4119763
7.5753679 8.2666721 7.2061353 7.6330032 7.8691359 8.1285887 9.3388729 6.3850994 7.4058361
7.6198459 8.2718143 7.1054254 7.5839481 7.8643103 8.2380724 9.1923761 6.5592718 7.3881984
7.6041498 8.2829247 7.1660099 7.5868373 7.7910223 8.3108397 9.1477547 6.5805206 7.4220128
7.7143497 8.3308477 7.1712117 7.6123524 7.8687401 8.3491011 9.2092924 6.6367683 7.3395462
7.8098545 8.2494879 7.1894197 7.6337857 7.9416652 8.3247023 9.3124218 6.6832657 7.4053302
7.8633389 8.1286135 7.1978116 7.7508869 7.8446908 8.2315378 9.3257189 6.7348847 7.3697519
7.9571848 8.1443195 7.2670112 7.8455682 7.6965241 8.2863569 9.3431587 6.7905617 7.4991078
7.9579959 8.1974354 7.4686093 7.9233603 7.6988597 8.2024508 9.3517151 6.8294940 7.5282116
8.0517273 8.3732347 7.5117912 8.0037689 7.7429767 8.1732187 9.2846079 6.8127270 7.5740623
7.9905505 8.4819183 7.6298962 8.1063108 7.6331739 7.9886537 9.2621889 6.7014046 7.5573397
8.0845804 8.4359713 7.7088919 8.2927532 7.5356092 7.9830050 9.2076721 6.7361202 7.5382566
8.1149569 8.4969425 7.6920099 8.2845659 7.4851184 7.8547869 9.1076422 6.5934973 7.6164231
8.1867838 8.3826246 7.7009878 8.3204069 7.4047122 7.8598537 9.0949783 6.5919776 7.6102734
8.1126308 8.3208303 7.7104478 8.3923244 7.3313828 7.8337460 9.0675116 6.5756688 7.6106629
8.1930647 8.3173637 7.7256842 8.4562664 7.3412070 7.8855247 9.0261803 6.5599260 7.5731735
8.2168264 8.1892700 7.6851015 8.4411364 7.4925685 7.7469015 9.0560684 6.5371146 7.4387674
8.2662477 8.1329670 7.7284026 8.4538288 7.5694823 7.7340789 9.0037241 6.5118780 7.4744978
8.2598391 8.2219524 7.8013973 8.5314989 7.6050882 7.8366985 8.9753151 6.4640026 7.5933404
8.1667147 8.2352791 7.7844529 8.5230198 7.6483731 7.8919549 9.0369577 6.4755154 7.5314999
8.1988840 8.2777758 7.6643934 8.4694700 7.5463462 7.8512797 9.0880222 6.5772319 7.5513315
8.3592625 8.3328447 7.5137553 8.2969894 7.5338387 7.7684245 9.0937319 6.6964784 7.6505799
8.3364162 8.2859287 7.5311389 8.2496319 7.5638533 7.8420076 9.0866652 6.7337203 7.6367288
8.2835770 8.1507397 7.3996139 8.2676115 7.4925666 7.9436436 9.1145849 6.8469682 7.6702924
8.1906204 8.1861162 7.3663669 8.1247931 7.4755559 8.0426035 9.1316204 6.8324594 7.7855515
8.2342281 8.1846294 7.3508759 8.1370335 7.4474306 8.0859509 9.1305866 6.9061441 7.7982416
8.2520256 8.2152634 7.3185081 8.0987082 7.4616709 8.1626272 9.0412598 6.8500657 7.7914233
8.1690216 8.2161007 7.2464347 8.0338087 7.3933306 8.2678928 8.9959211 6.9679565 7.8226175
7.9854231 8.2871618 7.2854829 7.9105296 7.4250464 8.2593956 8.9269056 7.0270214 7.7823381
7.8644295 8.3236532 7.2918949 7.9632716 7.4055533 8.2912788 8.9045105 6.9762554 7.7246108
7.8601890 8.3786755 7.3657670 7.8860221 7.4606237 8.2480497 8.8905706 7.0904951 7.6153717
7.8933825 8.2997828 7.2728510 7.9595542 7.5478005 8.2546358 8.9500675 7.1412625 7.7192502
7.8019471 8.3633032 7.1392937 8.0069790 7.6271243 8.1941214 8.8802881 7.1544309 7.8343911
7.7085547 8.3042498 7.2057700 7.9973841 7.6123538 8.1968012 8.8515997 7.0539031 7.8312674
7.7263398 8.3673372 7.0410185 8.0196781 7.5384264 8.1347237 8.8580608 6.8786182 7.9024711
7.6784339 8.4400167 7.0654459 8.1567001 7.5411839 8.1987066 8.8606215 6.8247657 7.8852181
7.7625380 8.2930832 7.0568438 8.1344976 7.5730472 8.3123932 8.8680897 6.8713794 7.8150115
7.7953086 8.2238941 7.1031213 8.0815096 7.4450269 8.3379450 8.7480183 6.8689141 7.6815944
7.7552447 8.4109182 7.1110759 8.1547165 7.4839334 8.2849693 8.7698870 6.8561492 7.5414586
7.7553458 8.4702806 7.1825356 8.2541609 7.5171351 8.3149357 8.8120537 6.8040991 7.5637956
7.7514067 8.5853615 7.1973767 8.2940912 7.4879746 8.2577972 8.8656530 6.7329483 7.5008616
7.7995400 8.5666838 7.1229053 8.3334732 7.5308714 8.1814251 8.9166288 6.7464337 7.5861001
7.8349495 8.5775738 7.1834917 8.2812901 7.6473699 8.2973728 9.0323706 6.6465163 7.4978118
7.9296570 8.4924278 7.2566948 8.2319212 7.6832285 8.2210245 9.1222601 6.7550311 7.3903327
8.0501833 8.3698025 7.3813319 8.2737398 7.6133819 8.1350737 9.2360392 6.7836399 7.3377285
8.0450726 8.3730164 7.4481716 8.2326345 7.5776424 8.0234680 9.3631306 6.8910284 7.2866158
7.9726090 8.3953857 7.5070658 8.2141838 7.5746551 7.9517493 9.3553886 6.8948317 7.2524600
7.9012713 8.3861542 7.4262767 8.2571754 7.5840197 7.9780607 9.2849360 6.8671002 7.1691999
7.9491253 8.3093395 7.4508686 8.1852350 7.6282344 7.9620481 9.1879625 6.8813119 7.0984025
8.0651350 8.2995787 7.4910674 8.3107862 7.6655855 8.0257416 9.0582123 6.7300406 7.0031180
8.0720654 8.4191704 7.3456216 8.3086395 7.7180295 7.9151545 9.0360384 6.7651968 6.9597292
8.1758814 8.4356308 7.3537908 8.2941179 7.6579003 7.9323602 8.9403315 6.8143878 6.9099369
8.1757708 8.3994865 7.3414702 8.2863445 7.6432376 7.9291759 8.9204302 6.8673544 6.9373221
8.1036577 8.3278847 7.2765188 8.1766787 7.5549741 7.9807172 8.9850388 6.8897762 6.9496975
8.0716219 8.2167749 7.2721858 8.1544952 7.5647182 8.1284800 8.8419619 6.8282166 7.0811105
7.9074531 8.2503166 7.3309407 8.2199583 7.5907292 8.1476831 8.8079062 6.9233689 7.0919423
7.7901683 8.1119814 7.3602200 8.2192945 7.6146927 8.1381855 8.8587408 6.7923059 7.0956225
7.6148992 8.1622343 7.4389443 8.2933111 7.6412988 8.0778999 8.8477583 6.8756323 7.0781398
7.4771576 8.0852299 7.5082359 8.2708883 7.6178741 8.0870132 8.7528410 6.9369664 7.1038747
7.5386481 8.0158386 7.6103058 8.3821707 7.4914913 8.1445112 8.7635498 6.8912954 7.0274382
7.3431730 7.9322977 7.7258415 8.3292446 7.3673792 8.1748285 8.7422533 6.7798066 6.9750991
7.2394595 7.9861655 7.7816710 8.2405138 7.2873869 8.4052753 8.6883955 6.8202982 6.9634781
7.2881289 8.0015430 7.6812291 8.2263136 7.2298861 8.3372898 8.6405210 6.8497887 6.9931941
7.2816572 8.1368914 7.7707410 8.0950432 7.2909365 8.3021650 8.7483187 6.8680286 6.9793139
7.2499022 8.1906614 7.6921296 8.2130356 7.2955856 8.2343807 8.8127985 6.8813133 6.9444981
7.1658201 8.2052717 7.7551270 8.1414604 7.2248592 8.1723356 8.8130713 6.9483161 6.9589667
7.0579309 8.2505827 7.7116756 8.0912046 7.2127252 8.3075037 8.7878990 6.8624206 6.9259567
6.9308839 8.2934217 7.7119074 8.0317345 7.2163177 8.2401295 8.7664633 6.8002019 6.8984747
6.8540254 8.3901787 7.7867708 8.0166197 7.4152632 8.1588268 8.7021484 6.7294679 6.8275623
6.8043780 8.3114939 7.9277906 8.0428648 7.4243460 8.0718670 8.7357254 6.7947040 6.7642593
6.7450638 8.4086790 7.9352889 8.0681753 7.4211092 7.9281974 8.7116365 6.7782121 6.8054361
6.8066316 8.3492012 7.8682346 8.1598234 7.3662701 7.9379954 8.7374353 6.7821155 6.7144899
7.0100794 8.4684772 7.7547703 8.2660198 7.4351707 7.8136215 8.8421974 6.8058844 6.6724534
7.0418077 8.3869886 7.6896071 8.3313818 7.4134064 7.6555257 8.9404955 6.7556057 6.7061973
7.0909543 8.3421774 7.6754856 8.2596502 7.4330807 7.5982175 8.8457232 6.7630892 6.7411985
7.1716328 8.3519754 7.5934143 8.4320993 7.4481192 7.5168982 8.9553680 6.7617564 6.8328934
7.2608538 8.3574295 7.6549182 8.3986149 7.5371661 7.5095444 8.8951168 6.8013830 6.7368217
7.3341284 8.3301945 7.5123348 8.2992144 7.5610166 7.4792013 8.8836842 6.8322177 6.7666540
7.3182154 8.2880945 7.5412560 8.1710443 7.4768109 7.5310082 8.8952112 6.8355136 6.8383279
7.3506227 8.2622671 7.5429773 8.2159023 7.3481646 7.7109199 8.8529806 6.7176290 6.8973527
7.4156404 8.1836758 7.5842357 8.2539053 7.3607111 7.7894688 8.7966843 6.7348027 6.9790435
7.2820878 8.1308489 7.6471872 8.2570677 7.2410402 7.8951092 8.8157682 6.7619557 6.8916259
7.2066827 8.1466932 7.6850100 8.3691292 7.2086744 7.9154825 8.9426823 6.7545819 6.8697591
7.1517806 8.2260294 7.6938529 8.3404417 7.1436305 7.8934450 9.0857306 6.7188015 7.0022826
7.1360216 8.3756599 7.6804318 8.3777580 7.1708632 7.9128723 9.2716131 6.7036552 7.0285091
7.1033211 8.4016037 7.6711535 8.3887510 7.2023416 7.9779472 9.3770466 6.7476501 7.2267804
7.1689935 8.5902548 7.5832009 8.3174934 7.4059563 8.0295191 9.3698273 6.8280120 7.3326383
7.1330914 8.5239925 7.5278196 8.2458639 7.3659487 8.1624327 9.2297850 6.8397832 7.4841580
7.1987677 8.6605034 7.4901900 8.2681408 7.3892074 8.1017046 9.2201881 6.9693875 7.6846895
7.2440400 8.6840391 7.5093122 8.2860050 7.4244857 8.1278067 9.2961969 6.9781280 7.6946306
7.3637781 8.8296871 7.4504099 8.2809029 7.6387138 8.0803146 9.2610559 6.9510221 7.7635679
7.5906191 8.8630562 7.4269714 8.4221897 7.6509600 7.9935870 9.1373873 6.9056268 7.6671271
7.7433181 8.7558956 7.3602471 8.5157108 7.5646906 7.9386516 9.0708923 6.7385945 7.7082453
7.8889837 8.7476921 7.3763022 8.6680946 7.6099591 7.8680501 9.0447235 6.6619291 7.7077742
7.9845247 8.7480164 7.4541020 8.7053070 7.7355957 7.9528728 9.0615015 6.6641383 7.7304187
7.9425044 8.7541351 7.4471769 8.6556101 7.7652082 7.9368386 8.9179602 6.5213151 7.7415862
7.9074712 8.6847534 7.4978504 8.6109285 7.7849627 7.9620538 8.9185143 6.5251284 7.6364665
7.9058890 8.6556559 7.5270905 8.6974859 7.7746425 7.9830165 8.8849010 6.5612378 7.5591798
7.8972378 8.6857281 7.4908538 8.8116522 7.7504768 7.8697376 8.7794361 6.4639144 7.4205408
7.9607306 8.6838284 7.4024472 8.8303900 7.9212265 7.8448620 8.6901369 6.4939785 7.4408941
7.8695087 8.6633005 7.3404670 8.6916533 7.9875903 7.7865157 8.6767902 6.4191389 7.2705998
7.8587685 8.6978779 7.4727745 8.7358551 8.0829391 7.8163767 8.7142935 6.3297558 7.2463365
7.7910209 8.6876612 7.5475898 8.6801186 8.1629505 7.8433318 8.7679434 6.3047800 7.2815156
7.6266656 8.7162704 7.6783538 8.6449652 8.1050243 7.8040576 8.8336077 6.2378030 7.3714089
7.6669860 8.6818562 7.5863228 8.6255846 8.0908890 7.7655993 8.9170437 6.2394352 7.3911643
7.4959874 8.5405569 7.5853000 8.6458616 7.9615960 7.6874051 8.9548883 6.3176875 7.5394921
7.4741654 8.4662008 7.6532178 8.5577230 7.8749142 7.7557416 8.9779100 6.3530879 7.5030236
7.4310675 8.3518438 7.6498504 8.5659771 7.9245281 7.8114433 8.8198004 6.3730183 7.4931459
7.2501011 8.2457943 7.6363945 8.6389866 7.8597398 7.8826303 8.8312740 6.3502355 7.5135374
7.2473664 8.1573868 7.6544666 8.5948400 7.6245480 7.8825302 8.8749447 6.3064175 7.5393791
7.2172666 8.1761055 7.6186762 8.5299501 7.6177649 7.9345551 8.9023514 6.3481746 7.6963882
7.3211336 8.2047062 7.5952048 8.6035843 7.5815039 7.8629432 8.8026848 6.3689294 7.6410685
7.3655605 8.2226934 7.6764326 8.7000198 7.5381031 7.7440014 8.7402792 6.3706832 7.6037855
7.3228846 8.1557093 7.5692782 8.7966728 7.5129242 7.6668601 8.9192991 6.3168316 7.5784407
7.3356490 8.0637703 7.5800643 8.8978968 7.6033392 7.5186863 8.8381529 6.4472370 7.5501928
7.3790994 8.0036211 7.5112329 8.8799086 7.7172623 7.5441823 8.8121605 6.4718385 7.5205622
7.2253103 7.9440656 7.5544734 8.8179665 7.8344502 7.5492687 8.8980722 6.5762558 7.6205163
7.2672505 7.9411139 7.6410637 8.7974052 7.8569655 7.5439429 8.8937616 6.5817938 7.7323785
7.3180251 8.0632229 7.6354179 8.8545485 7.9135375 7.5145283 8.8980618 6.5387912 7.8876910
7.3013010 8.2171621 7.6275120 8.8254032 7.9422112 7.5037308 8.9911690 6.6650176 7.8983955
7.2661791 8.0639706 7.6273932 8.9984732 8.0185051 7.4863672 8.9500141 6.5339713 7.8983717
7.3129768 7.9614091 7.5928493 8.9579124 8.0513544 7.5895896 8.9006529 6.4788713 7.9499245
7.2918272 7.9170666 7.6855059 8.9463243 7.9627481 7.6356931 8.7757530 6.3961406 7.8231544
7.3091583 7.9549985 7.6214862 8.8510513 7.9374228 7.6681209 8.7602587 6.3802314 7.7825470
7.2153516 8.0194950 7.5952868 8.8348207 7.8270674 7.6721177 8.6924334 6.3643756 7.7380252
7.0902729 7.9645963 7.4805708 8.8488693 7.8546829 7.6214290 8.6311626 6.4335551 7.6874042
7.1159692 8.0060701 7.4706020 8.9324293 7.8232703 7.6623154 8.6030188 6.4567561 7.6927052
7.0669060 7.8847184 7.4861121 8.9970179 7.6699114 7.6268268 8.7149363 6.4752102 7.5455441
7.0899553 7.8047557 7.5166235 9.1052179 7.6473360 7.7256289 8.7350063 6.3739481 7.3782296
7.0862765 7.8786817 7.5624542 9.1680393 7.6082826 7.5655417 8.7636747 6.3158350 7.1884933
7.1163483 7.8223863 7.5587544 9.2572670 7.4894862 7.5856924 8.7550278 6.4033008 7.1563959
7.0719175 7.9107819 7.3819523 9.2432957 7.4295025 7.6851377 8.7065706 6.4852228 7.1185970
7.1049619 7.7734704 7.4278760 9.1717339 7.2583733 7.6888556 8.7716484 6.6164980 7.0920777
7.0706954 7.6513438 7.4677658 8.9371634 7.2717428 7.7544966 8.7524233 6.6935344 7.1186619
7.0661807 7.6750951 7.4805770 8.7532721 7.1929917 7.8890071 8.7243156 6.6835184 7.2022772
6.9930987 7.5726995 7.3758602 8.6317644 7.1472397 7.9951611 8.7283001 6.7013493 7.2721119
6.9206061 7.5775542 7.2980876 8.5995798 7.2323661 8.0138683 8.7734947 6.6582646 7.2756677
6.8477054 7.5476785 7.3953633 8.5492334 7.3295131 8.0094910 8.7518616 6.7053618 7.2577214
6.8630137 7.5448108 7.4652634 8.4131670 7.3894820 8.0251274 8.7388210 6.6607289 7.3498316
6.8429461 7.4828095 7.5444989 8.3841171 7.4681325 8.0649633 8.7232857 6.6934829 7.4085441
6.9215174 7.4693475 7.4321165 8.3274040 7.4834981 8.0380611 8.7701759 6.7141647 7.3697224
6.9339843 7.4634728 7.5676613 8.4652147 7.4916339 7.9542923 8.6380930 6.8190866 7.3141022
7.0310836 7.5035892 7.5895381 8.5081797 7.4570451 8.0275402 8.6817951 7.0134797 7.2475891
6.9046597 7.4458599 7.5970545 8.3845587 7.5142899 7.9288960 8.6040440 7.0675168 7.3286629
6.8764076 7.3808393 7.6216240 8.3254156 7.4144850 7.8571324 8.6879349 7.0755267 7.4771333
6.7393870 7.3753915 7.6017509 8.4206085 7.5649290 7.8354096 8.7864819 7.0407715 7.5449796
6.8082938 7.2562108 7.5292492 8.4027605 7.6293578 7.7352033 8.7748060 7.0352850 7.4476986
6.8688645 7.2870851 7.5121827 8.2937508 7.6903796 7.8174486 8.7552071 7.0566812 7.4268513
6.8790822 7.4180346 7.4745679 8.3017159 7.7043519 7.9202976 8.7672386 7.0746479 7.2918620
6.8121448 7.4584079 7.2916055 8.3089581 7.6541696 7.9510403 8.7767649 7.0532293 7.2063141
6.8079562 7.5997648 7.2067628 8.2432585 7.5191202 7.9022379 8.7071848 6.8973184 7.1059384
6.9566627 7.6262059 7.2677488 8.2121897 7.4719143 7.9021354 8.6731291 6.8221512 7.0992994
6.9321094 7.7361097 7.2684107 8.1700687 7.5500450 7.9515610 8.6153564 6.8098426 6.9366660
7.0731568 7.6596246 7.2250142 8.1983271 7.4438772 8.0488176 8.6898470 6.9010038 6.9179306
6.9893975 7.6228414 7.2140989 8.2325583 7.5397811 8.0160360 8.6911812 7.0282593 6.7692780
6.8696046 7.5725627 7.2948761 8.2452841 7.5536485 7.9151635 8.7882013 7.0551205 6.8156872
6.8521376 7.5015984 7.3271475 8.2349815 7.5823560 7.8912168 8.8594589 6.9463835 6.8762169
6.9326143 7.5488677 7.2873125 8.4997177 7.4769988 7.9191222 8.8952999 6.9171553 6.7773733
6.9535213 7.4548802 7.3096204 8.5449953 7.3363061 8.0651016 8.8242512 6.9360938 6.8580918
7.1407490 7.4213185 7.4064641 8.6434059 7.4350562 8.1650696 8.8541117 6.9158125 6.8360848
7.1639585 7.4307323 7.5348454 8.6915016 7.3737879 8.2731876 8.8937349 6.8918991 6.8160009
7.1663685 7.3796830 7.6490397 8.6369047 7.4286556 8.1805620 8.9158592 6.8781557 6.7877064
7.2162886 7.4007306 7.6750245 8.6248875 7.4841156 8.0760508 8.8116655 6.8776426 6.8592052
7.2646246 7.3186903 7.6889205 8.5680256 7.5451140 7.9580941 8.6372519 6.8130417 6.8862453
7.3309674 7.2629919 7.5640631 8.4378233 7.5887322 7.8752089 8.5791578 6.7640009 6.8973923
7.2285480 7.2081671 7.4900494 8.2448730 7.5901957 8.0854082 8.4673290 6.8424702 7.0037203
7.1912074 7.1972980 7.5956516 8.1871452 7.6819305 8.0672045 8.4066133 6.8623734 7.1328931
7.1875677 7.1536336 7.5673394 8.1501989 7.6192870 8.0928373 8.3803492 7.0244365 7.1637692
7.2427201 7.2175927 7.5004268 8.1729116 7.5794692 8.1037683 8.2941227 7.1537027 7.0690031
7.2974591 7.1873593 7.4341884 8.1727552 7.5612326 8.0640326 8.5008144 7.1849871 6.9658408
7.2539134 7.2696357 7.3943005 8.2119188 7.4640555 7.9949212 8.6407862 7.1615977 6.8957734
7.3748598 7.2878971 7.4382133 8.2590084 7.4974132 8.0435514 8.7872543 7.2344365 6.8785491
7.3627849 7.3122010 7.5050159 8.2707996 7.3550868 8.1337576 8.7319632 7.1275458 7.0097122
7.3519502 7.3025985 7.6651917 8.4512053 7.4102783 8.3121395 8.6312189 7.0809040 6.9951701
7.3502321 7.3444829 7.6058764 8.4976568 7.2879992 8.3333683 8.5085707 7.0927515 7.0006995
7.2438364 7.3063865 7.5147653 8.4763079 7.2998753 8.3444777 8.4066982 7.0468745 6.9055700
7.2489076 7.4137363 7.5667138 8.3810692 7.1942649 8.4060183 8.2571125 6.9784307 6.8261719
7.2698641 7.5148435 7.5415792 8.3479433 7.1666136 8.5383768 8.2724628 6.8800683 6.9213777
7.3743386 7.5729246 7.3797245 8.2956934 7.3114262 8.6332493 8.3014603 6.9232655 7.0829148
7.3123899 7.5811906 7.4106760 8.2829857 7.3172741 8.6960926 8.2542439 6.9321475 7.1759729
7.3073826 7.6274285 7.4376445 8.3042040 7.4467573 8.7087860 8.1666737 6.9643965 7.2220659
7.3983326 7.6856914 7.5171456 8.3365164 7.5100198 8.6260872 8.0660391 7.0846682 7.3455606
7.4761138 7.6739001 7.5490251 8.3335857 7.3390431 8.4676352 8.0092316 7.0869584 7.3955398
7.5503526 7.6837225 7.5818381 8.3668699 7.3510919 8.3580294 8.0711594 7.1286201 7.3959756
7.6279192 7.6845608 7.7523422 8.3946600 7.3424644 8.4490423 8.1463680 7.1584058 7.3848867
7.5413055 7.5990610 7.7756205 8.4670963 7.3031116 8.3397112 8.1466970 7.0521979 7.4769955
7.5321431 7.5818348 7.7909770 8.5954657 7.3374639 8.3911676 8.2663031 7.1878085 7.5117598
7.5991158 7.5484033 7.8024507 8.6296453 7.2380772 8.3871355 8.3538599 7.2258759 7.3868623
7.6130252 7.6241269 7.5925565 8.6272993 7.2947116 8.3730898 8.3848867 7.1310425 7.3428431
7.6866260 7.6366487 7.5576625 8.6526470 7.2687092 8.2493191 8.3329105 7.0766053 7.2965226
7.7065859 7.8163958 7.5664086 8.6297607 7.1271977 8.2700148 8.3489904 7.0194154 7.2261782
7.7672200 7.8834147 7.5258269 8.6170444 6.9484925 8.1939106 8.3274012 7.1082516 7.1298914
8.0003901 7.8257856 7.5146899 8.5836515 6.9700689 8.1025972 8.3920612 7.0550160 7.1936612
7.9503145 7.7252603 7.5733509 8.5588017 6.9610920 8.2089653 8.3363886 7.0484147 7.3456717
7.8905349 7.6803236 7.6191583 8.5475616 7.0089726 8.1860113 8.2384806 7.0807266 7.3118501
7.7743430 7.6306057 7.6077127 8.4654875 7.0469098 8.2300835 8.3076420 7.1043501 7.3924065
7.6602507 7.7034163 7.5703039 8.2988205 7.0063324 8.0939636 8.2617893 6.9927249 7.5117059
7.4985967 7.7529807 7.5931745 8.3131933 7.1407142 8.0749655 8.1648903 6.9560065 7.5125647
7.4783754 7.8026304 7.6117911 8.2527876 7.1563950 8.0890198 8.1643715 7.0032358 7.4156585
7.5050159 7.8715506 7.6282997 8.2966185 7.2186904 8.0931292 8.2558241 7.1010861 7.4027581
7.3574762 7.7991419 7.6128154 8.3145695 7.2400780 8.0413313 8.2553453 7.1116309 7.3532023
7.4803381 7.7885180 7.5297132 8.3611069 7.2737207 8.0436964 8.2609425 7.0621657 7.3750420
7.5123219 7.8610134 7.5890436 8.4011011 7.2789617 7.9157457 8.2782211 7.0627918 7.3015313
7.6226377 7.9801946 7.6191449 8.5239563 7.2818017 7.9656854 8.1986246 7.0523477 7.2624731
7.5813751 8.0337467 7.6513557 8.4205437 7.1706290 7.9478531 8.2321558 7.0748878 7.1862001
7.5554876 7.9872622 7.7151361 8.6103344 7.1936269 7.9216495 8.0857306 7.0933542 7.1308303
7.5764065 8.0129299 7.8587141 8.6614408 7.2168899 7.7597094 8.1015301 7.2222753 7.1445866
7.6274462 8.0393600 7.8819132 8.7755747 7.2191930 7.7879314 8.1562080 7.1521001 7.0896778
7.6748614 8.1009617 7.8882422 8.7625036 7.2479591 7.7653785 8.1878405 7.1379786 7.0610032
7.6717496 8.0349846 7.8406863 8.8355942 7.1570940 7.7657046 8.2527065 7.1090932 7.0429983
7.6434407 8.1068001 7.8191128 8.9186716 7.1448050 7.8195467 8.3207359 7.1472340 7.0363522
7.6572690 8.1422663 7.7087960 8.9134083 7.0445223 7.8018117 8.2947683 7.1690893 6.9557910
7.7167602 8.1664286 7.7631788 8.9988041 6.9303718 7.9169531 8.3419380 7.1863980 7.0045638
7.7213988 8.1194792 7.7888350 8.9590597 6.9345179 7.8950887 8.3250256 7.1252532 7.0965509
7.6600938 8.0708332 7.8253622 8.9405413 7.0191145 7.8823695 8.3011618 7.1183434 7.1414065
7.6515503 8.1654024 7.9158311 8.9308758 6.9895635 7.8002515 8.3330364 7.0925994 7.1594954
7.5341530 8.1132622 7.9958901 8.9769268 6.9713163 7.7621479 8.3731327 7.1735630 7.1292892
7.6473093 8.2412930 8.0742369 8.9855566 6.9967217 7.6880903 8.3880615 7.2555485 7.1769595
7.6382289 8.2870455 8.1966524 8.9482450 7.0565729 7.6533914 8.4923429 7.2360215 7.1679592
7.6310802 8.2201643 8.1615543 8.8841066 7.0913563 7.5543318 8.5745707 7.2403369 7.1178312
7.6527009 8.0102730 8.3373671 8.9355564 7.0928149 7.5598459 8.5818205 7.1213226 7.0742927
7.5939960 7.9638677 8.2858944 8.9736710 7.2729030 7.5583038 8.6457090 7.3732948 7.1584797
7.4453373 7.8905439 8.2332878 8.9903870 7.2874155 7.5575008 8.7322702 7.3291144 7.1452217
7.4572701 7.8842921 8.1572523 9.0906324 7.2626963 7.6979699 8.7852697 7.2546253 7.1827855
7.3787355 7.9172149 8.2043085 9.1195898 7.1803317 7.8047113 8.8422403 7.3837361 7.2079549
7.3928852 7.9087791 8.0753002 9.1037054 7.2116556 7.8680882 8.8220882 7.3761230 7.2184143
7.4262290 7.9537230 8.0541506 8.9513273 7.2219167 7.9382906 8.8355093 7.4813495 7.3033895
7.4256115 7.8368030 7.8677921 8.9274464 7.1675868 7.9471512 8.7531633 7.4049101 7.3038712
7.4261618 8.0152664 7.8887720 8.8040047 7.1224613 7.9356604 8.7728815 7.4763646 7.3091707
7.3971300 7.9613271 7.8946209 8.6428528 7.0995803 7.9513493 8.6877537 7.4804983 7.3774915
7.3698921 8.0522490 7.8866725 8.5823517 7.1090040 7.9380169 8.7544632 7.4379492 7.3215351
7.3657684 8.1419497 7.8402038 8.4252844 7.0817041 7.8070331 8.7423420 7.4208221 7.2420402
7.2482243 8.1312590 7.8865356 8.2870560 6.9642735 7.7195396 8.8044605 7.4120445 7.2184858
7.2355285 8.1965904 7.9291854 8.2610884 6.9108167 7.7177944 8.7839403 7.4543414 7.1608701
7.2087474 8.2662020 7.9891853 8.2853317 6.7491879 7.6622882 8.7419357 7.4717112 7.3338270
7.2276669 8.2513494 8.0307980 8.3116837 6.6103415 7.7446933 8.4658852 7.4778023 7.3175068
7.3284793 8.1411686 8.1725636 8.2805023 6.6197505 7.7327194 8.5627174 7.4310746 7.2943263
7.2379460 8.1350937 8.1301842 8.2473631 6.6104741 7.7461805 8.5186262 7.4377937 7.3418741
7.1858330 8.1160383 8.1820364 8.1604013 6.7745085 7.6780429 8.5073824 7.4969120 7.3786507
7.1139889 8.1408510 8.1149960 8.1654949 6.8251820 7.6970491 8.3972607 7.4064841 7.4116530
7.1483665 8.1681137 8.0923309 8.3464928 6.9259253 7.7531233 8.2961197 7.5378036 7.3062525
7.3264027 8.1365204 8.1105032 8.3676319 6.9180827 7.6908393 8.2072878 7.6099768 7.2231340
7.3809967 8.2314739 8.0974293 8.3300524 7.0097437 7.6870537 8.2125053 7.5643201 7.1747417
7.5036001 8.3394289 8.0822067 8.2626486 6.9936733 7.6185374 8.1567955 7.5482626 7.1180172
7.6251526 8.2238216 8.0229902 8.2447577 6.9908676 7.5475211 8.1147585 7.6356421 7.2233195
7.7574058 8.2240772 7.9602656 8.2332001 7.0134668 7.6266170 8.1667347 7.6572976 7.3723617
7.7067680 8.1129646 7.9647589 8.1472435 7.0399690 7.6165385 8.1456356 7.5618844 7.5595374
7.6142960 8.1246414 7.8495002 8.0568743 7.0046115 7.7334309 8.1337910 7.5964441 7.4017291
7.4802070 8.1552639 7.8905544 8.0680141 7.0167284 7.7026711 8.1687326 7.5532746 7.3784165
7.4440103 8.1988993 7.8025222 8.1403961 7.0307674 7.7316656 8.1651039 7.5505557 7.4616013
7.4576998 7.9959083 7.8036146 8.1462412 6.9422989 7.7696376 8.0576868 7.4424157 7.4143257
7.5363207 8.0083427 7.7086430 8.3197622 6.9259691 7.8359628 8.0907593 7.3805046 7.3671255
7.3571553 8.0121517 7.7389312 8.3437586 6.7872343 7.6613035 7.9066935 7.4413400 7.5071068
7.3893194 7.9930840 7.7244282 8.3921003 6.6945024 7.6256719 7.9588490 7.4010191 7.4695292
7.4530120 8.0482388 7.7562151 8.2480745 6.6889482 7.5225897 7.9887619 7.4523745 7.3783917
7.3521132 8.0008984 7.7467461 8.0828352 6.6646910 7.4937091 8.1683397 7.3932295 7.2385201
7.2599239 7.9221730 7.8028030 7.9524407 6.6848927 7.6144457 8.2469730 7.3460650 7.2991986
7.1776686 8.0072241 7.7268772 7.9912162 6.5834513 7.4565907 8.3087902 7.4158435 7.2088389
7.3318501 8.1159534 7.6779294 7.9709167 6.6350198 7.5618420 8.3995333 7.2666979 7.2751889
7.3613210 8.1090145 7.7341766 7.9769483 6.7476640 7.5228138 8.3420486 7.0217724 7.1905408
7.3721595 8.2573605 7.7706838 8.0137796 6.8907638 7.5469489 8.3038559 7.0371833 7.3304620
7.2940993 8.2372293 7.9068322 8.0172863 6.8483777 7.6227679 8.3738213 6.9650846 7.3777666
7.3669405 8.2391405 7.8849435 8.0511694 6.8472252 7.7973466 8.4012527 6.8962169 7.4939213
7.3272672 8.1707773 7.7840114 8.1587629 6.8574924 7.8546104 8.4077854 6.9193316 7.5268984
7.4084878 8.0332699 7.9097261 8.1784496 6.9705296 7.8072557 8.3975439 7.0864143 7.5881195
7.4078360 7.8979712 7.9265256 8.2302799 7.0066319 7.6985502 8.4332705 7.2104645 7.6055951
7.4440179 7.8307447 7.9865198 8.2750120 7.0011191 7.7618499 8.2729282 7.3399720 7.5936761
7.5359421 7.7734375 8.0403442 8.2738266 6.9433203 7.7748075 8.2043495 7.3807168 7.5372562
7.6588178 7.6402388 7.9981556 8.1800737 6.8814564 7.8216376 8.1248598 7.2743773 7.4640613
7.6935825 7.6315007 7.9209919 8.2199955 6.7876277 7.8789229 8.0439634 7.1537414 7.5977025
7.6436987 7.5116439 7.9042621 8.1142120 6.8308430 7.8606319 8.0200424 7.0360379 7.5225158
7.6613302 7.4710841 7.9183197 8.1034622 6.9113193 7.8621507 8.0256996 7.0792885 7.5688767
7.6499701 7.5637755 7.9587312 8.0773430 7.0334573 7.9853621 8.1066761 7.1411586 7.5827136
7.5990481 7.7160158 8.0237322 7.9971752 7.0150671 8.0207472 8.1998558 7.2079659 7.5685215
7.4610529 7.8489776 8.0004578 7.8071780 7.0598617 8.0118198 8.1622028 7.2245264 7.5047626
7.4625225 7.9413934 8.1144342 7.7080626 7.0171905 7.9701700 8.1668348 7.2024794 7.5186019
7.2425866 7.8448110 8.1587296 7.6917863 6.9782510 7.9519081 8.1607533 7.1186523 7.5800524
7.1166129 7.8672485 8.2163382 7.8327670 6.8931475 7.9487586 8.1866550 7.0491333 7.5471964
6.9952040 7.8992257 8.1599903 7.7893224 6.9341388 7.9867043 8.1909971 7.0442467 7.4933953
6.9240494 7.9832582 8.1438398 7.8050251 6.8130360 7.9938512 8.2057610 7.0669031 7.6324916
6.8707299 8.0158844 8.0578556 7.7666531 6.8609157 7.9974313 8.2060328 7.1506500 7.7347021
6.9361167 8.0622091 8.0171747 7.7438035 6.9268732 7.9166675 8.0456333 7.2426353 7.7241278
6.9550886 8.0948648 7.9339023 7.7770519 6.8694177 7.7908072 8.1291962 7.1817007 7.7038364
7.0262494 8.0897884 7.8400760 7.8757749 6.8494840 7.7663798 8.1751986 7.0571256 7.8316402
7.0936146 8.1378279 7.7225671 7.9733024 6.9446559 7.6532989 8.1226196 6.9823580 7.8975143
7.1199231 8.0681286 7.7282290 8.0472946 7.0549812 7.5930486 8.1514778 6.9111705 7.9422202
7.1811934 8.0342073 7.6939850 8.1399422 7.0705986 7.5492492 8.1519432 6.8129940 7.8533196
7.3492837 7.9658084 7.8030796 8.1858521 7.0397077 7.5556946 8.1114044 6.7779665 7.8872204
7.4670782 8.0128565 7.8259101 8.1748171 7.0945797 7.5804329 8.0633602 6.7491884 7.9461036
7.5996046 8.1695185 7.8685412 8.2412462 7.0759025 7.5662575 8.0731974 6.8042340 7.9187980
7.5836525 8.2064495 7.9615226 8.2705870 7.1126523 7.5758076 8.0714979 6.7518115 7.8886967
7.5511951 8.3491726 7.9818325 8.1205530 7.1874189 7.4867458 8.1041403 6.8263850 7.8107638
7.5824709 8.4340420 7.9647679 8.0403137 7.2443857 7.4436045 8.2092571 6.8864660 7.7584896
7.5619745 8.4265223 8.0672312 8.0716105 7.2133989 7.4715867 8.1191359 6.8428755 7.7338319
7.6298542 8.3817272 8.1018887 8.1163425 7.2333975 7.5132942 8.1893435 6.9307756 7.6675973
7.5658841 8.3315754 8.0202684 8.1736727 7.2936473 7.5266366 8.0482130 6.8758187 7.7513776
7.4753637 8.2904673 8.0132952 8.1963863 7.2793112 7.5009136 8.0411749 6.7919149 7.7809958
7.4344215 8.2971449 8.1484518 8.1977520 7.3781910 7.6018143 7.9284992 6.7889919 7.9228139
7.4484172 8.2122536 8.1131401 8.1203165 7.3896794 7.7005868 7.8516035 6.6442332 7.8372002
7.4818821 8.2378082 8.0714722 7.9699211 7.4292693 7.6230178 7.7609153 6.7070079 7.8810601
7.4968772 8.2402973 8.0683117 7.9540215 7.3439507 7.6887507 7.7368107 6.6287785 7.7544065
7.5393662 8.1825676 8.1167011 7.8134594 7.3226085 7.7297916 7.7191172 6.6634765 7.6261888
7.5326896 8.1965036 8.0965700 7.8789496 7.2276163 7.6989985 7.7491693 6.7058587 7.5574260
7.5657520 8.2177353 8.1828976 7.9306412 7.1014938 7.5698252 7.7102370 6.7627735 7.5539994
7.5154939 8.1465740 8.1499672 8.0460806 7.1755719 7.5531383 7.6686907 6.8099723 7.5354753
7.5516038 8.1784906 8.1028385 8.0013771 7.1740203 7.5376406 7.5362048 6.8690743 7.6502380
7.5200925 8.1278629 8.0038433 8.0873070 7.3030481 7.5312486 7.4437404 6.7396584 7.7429762
7.5189056 8.0119591 7.9286966 8.0793219 7.2516928 7.5544744 7.3771300 6.6365051 7.7880211
7.5581002 8.0237665 7.9400473 7.9104395 7.1630826 7.5986910 7.4691710 6.6638255 7.7500372
7.5805044 8.0823250 7.9779811 8.0035677 7.1463585 7.6815114 7.5527496 6.7321653 7.8500915
7.6047611 8.1511612 7.9656744 8.1403961 7.0931640 7.6659284 7.6138339 6.8939071 7.9194674
7.6405511 8.2740450 7.8984866 8.1806164 7.1909637 7.6154680 7.6453724 6.9251652 7.9992695
7.7527957 8.1958303 7.8929224 8.2295218 7.1330285 7.5267715 7.6793513 6.9178710 8.0619984
7.7095771 8.1046057 7.8140693 8.1869278 7.2385268 7.5847616 7.7545471 6.7152114 8.0549364
7.6535220 8.1569462 7.8012881 8.1496058 7.3247519 7.5750923 7.7589283 6.7896442 8.0341558
7.6711550 8.0536079 7.7217274 8.2130566 7.3208079 7.5491371 7.7650638 6.7992992 8.0353947
7.5706921 8.0991678 7.6823206 8.1736641 7.3322062 7.5121107 7.8791356 6.8099084 8.1489506
7.5113382 8.0659552 7.6887012 8.1950350 7.2481680 7.6443281 7.8593979 6.7711906 8.1815672
7.3930135 8.1336994 7.7180266 7.9931607 7.1496310 7.6453238 7.9714332 6.6974473 8.1409779
7.3072186 8.0944328 7.7567301 7.8176785 7.1538858 7.6867085 8.1367369 6.6163955 8.2152157
7.2640939 8.0526905 7.8448124 7.6663952 7.0792489 7.5853305 8.1543589 6.5407853 8.3029709
7.2308965 8.0109243 7.8893704 7.5495090 7.0264220 7.4872031 8.1378117 6.4295635 8.4629192
7.1761637 7.8687577 7.9964623 7.6666784 7.0712576 7.4629197 8.0606890 6.4098787 8.5426693
7.1549582 7.7818642 8.0738039 7.7105980 7.0135803 7.4163656 8.0145044 6.3616095 8.6295795
7.0978441 7.7706127 8.0166197 7.7453346 7.0352545 7.3813233 7.8965292 6.3223763 8.6192713
7.0837536 7.7360239 8.0483341 7.5771704 6.9972486 7.3748202 7.8593712 6.3229127 8.5451136
7.0594058 7.7702146 7.9704895 7.4973350 6.9900188 7.4081101 7.8614063 6.3215671 8.5879078
7.0204024 7.8502026 7.9397259 7.4702606 7.0990682 7.3653460 7.8810067 6.2295518 8.5488930
7.0515037 7.9063168 7.8887191 7.4579868 7.0331230 7.3813677 7.9804788 6.2040949 8.5467720
7.0231071 7.9030519 7.8855166 7.3655443 6.8577619 7.3607326 8.1077738 6.2273078 8.6615868
7.0800753 7.7779403 7.9241505 7.3798847 6.8738184 7.2780008 8.1589088 6.2897196 8.6534967
7.0938683 7.7149196 7.9884510 7.3245955 6.7998357 7.2805142 8.1459579 6.2853851 8.6563883
7.0473194 7.6235209 7.9625745 7.3014383 6.7641859 7.4410162 8.2262068 6.3912058 8.6622953
7.0783911 7.7085929 7.9496140 7.3296065 6.6908960 7.4973602 8.2184114 6.5076351 8.6508532
7.1647348 7.8281631 7.8062730 7.2490044 6.5036368 7.5518408 8.2038078 6.4428525 8.5751009
7.2640491 7.8993354 7.7497077 7.2932234 6.6082969 7.5648770 8.1457357 6.4980397 8.5822411
7.3262191 7.9117384 7.5543509 7.1735253 6.6416321 7.6591697 8.1321707 6.5126638 8.5373096
7.4078593 7.9791532 7.4698448 7.3269105 6.7282009 7.6459169 8.1379890 6.5498333 8.5418863
7.2323699 8.0360060 7.4337153 7.4024396 6.7498255 7.7550979 8.1286736 6.5149775 8.4085588
7.2334132 8.0283375 7.4357805 7.4936371 6.6217794 7.7406178 8.1509914 6.4367290 8.4577169
7.0773315 8.0591822 7.3658099 7.6685290 6.6829805 7.7761269 8.0963373 6.4546447 8.3557301
6.8808174 8.1203051 7.3277106 7.5854454 6.5913796 7.7527962 8.0013514 6.3850603 8.3487997
6.8614330 8.1947451 7.3389149 7.5027976 6.5852976 7.7052994 8.0416746 6.4608207 8.2892570
6.9430790 8.2189569 7.3807797 7.4525552 6.5107765 7.7094088 8.1097689 6.5518532 8.2017403
6.9549775 8.1961031 7.3268433 7.4968729 6.3477511 7.5094066 8.2128258 6.6735353 8.1075611
7.0312190 8.1629152 7.4233408 7.4900875 6.2834449 7.5122271 8.0977926 6.7218804 8.0125179
7.0572538 8.2709455 7.4364004 7.5107102 6.3685365 7.4773602 7.9958215 6.6947756 8.0567770
7.0156665 8.2158194 7.4124961 7.3772492 6.3681850 7.5837584 8.0736818 6.6593976 7.9961281
7.1078701 8.2492380 7.3466768 7.3101373 6.3627906 7.6222091 8.2766514 6.7343197 8.0071630
7.1748185 8.2777109 7.4758945 7.2939367 6.2660370 7.5770493 8.2456322 6.8436894 7.9487338
7.2217317 8.2431297 7.4435344 7.3054872 6.0924492 7.5589914 8.2647886 6.8046474 7.8487024
7.2216468 8.1591721 7.5284510 7.3488841 6.1322570 7.5161247 8.1842041 6.8674364 7.7910590
7.0041957 8.1364956 7.5661268 7.2269363 6.2086067 7.4276571 8.2074919 6.9790196 7.7493834
6.9523296 8.0440826 7.4690518 7.2588844 6.4690475 7.4076171 8.1976719 6.9435468 7.7536445
6.9587684 7.9393191 7.3558517 7.2143812 6.5333858 7.3546338 8.2167778 6.9857826 7.7419496
6.8564963 7.8392525 7.1744881 7.0994182 6.6729741 7.3275285 8.0832052 6.9448256 7.6526251
7.0570226 7.8643064 7.1077356 7.0296469 6.7320151 7.1923523 8.2270088 7.0016599 7.6822515
6.9841266 7.7107506 7.0612020 7.1473584 6.8972068 7.1562595 8.1698227 6.9453263 7.6721845
6.9849858 7.6386414 7.0564799 7.1946039 6.9323974 7.1902628 8.0885611 6.9670305 7.5695791
6.9297838 7.6854110 7.0729628 7.2771831 7.0678349 7.1303573 8.0619993 7.0361938 7.4999881
6.8760843 7.7775178 7.1559024 7.1496382 7.0337567 7.0854764 7.9824433 7.0721049 7.5272083
6.8729916 8.0214825 7.2220297 7.2500501 7.0602803 7.0964971 8.0196390 7.0583787 7.6143675
6.7056804 7.9648056 7.2784362 7.1650672 7.0595083 7.1086264 7.9952474 7.0569658 7.7253966
6.6152024 8.0178585 7.3960171 7.1940560 6.9996986 7.1811695 8.0609407 7.0822582 7.6707249
6.4837065 8.0669289 7.3759608 7.1700063 6.9130774 7.1810632 7.9104848 7.1002421 7.6251574
6.4789310 8.0211363 7.2858720 7.1692433 6.8504677 7.2681413 7.9342499 7.0694442 7.5619302
6.5153208 8.0344238 7.2482238 7.2581506 6.9011102 7.2730851 7.8062363 7.1424770 7.5004115
6.5555186 8.0411854 7.2143965 7.3388052 6.8319373 7.3308682 7.7456980 7.0890684 7.5881724
6.5474830 8.1544495 7.3199587 7.3794785 6.8391733 7.3210630 7.6193147 7.1063690 7.5096178
6.6054506 8.2234201 7.2609544 7.2994385 6.8755817 7.3698392 7.6495433 7.0782986 7.6360273
6.6780071 8.3177414 7.1734824 7.2145214 6.9209032 7.4114332 7.5247464 6.9390831 7.6586418
6.7445917 8.3105545 7.1871042 7.1011262 6.9656577 7.4604244 7.4171309 7.0345864 7.6971493
6.8407626 8.2216320 7.0978956 7.1147480 6.9225707 7.4905396 7.3701549 6.9377489 7.7633214
6.9564705 8.2618103 7.0481348 7.0698791 6.9101906 7.5419669 7.3775229 6.9594765 7.7619953
6.9241867 8.2197428 7.0968685 7.1348310 6.9389319 7.5321074 7.3706303 6.8494759 7.8749185
6.9375157 8.1646099 7.1439452 7.1310072 6.9950757 7.4779277 7.4141288 6.8391256 8.0067921
6.8312340 8.0578690 7.2487912 7.2242093 7.0944624 7.3899994 7.3941321 6.8361468 7.9977221
6.7835865 8.0795603 7.2702227 7.2814288 6.9512329 7.2772503 7.4276299 6.7922997 8.0479631
6.7420068 8.0667896 7.2047977 7.3972640 6.9689183 7.0636678 7.4184985 6.7715955 8.1057549
6.7107019 8.0590382 7.2019348 7.3556576 6.8892016 6.9783406 7.4701219 6.8411574 8.0926056
6.6687469 7.9618149 7.0967469 7.3018622 6.8560128 7.0028052 7.5862312 7.0188513 8.0681858
6.6967235 7.9926853 7.0603900 7.2216072 6.8586626 6.9834843 7.6529341 7.2484393 8.0942984
6.5951800 7.9123635 6.9432263 7.1923304 6.8594489 7.0469041 7.6618276 7.2674828 8.2060919
6.7004228 7.9433675 7.0272722 7.1457744 6.7994795 7.1064944 7.6209202 7.2608576 8.2006044
6.8602767 7.8095493 7.0394835 7.2137694 6.6157503 7.0821948 7.7187653 7.2888069 8.2840462
6.8268113 7.7304878 7.0823464 7.2995362 6.7985649 7.1887751 7.5854921 7.3118215 8.2866983
6.7669587 7.5973201 7.1685252 7.4275088 6.8145952 7.2555914 7.5733085 7.3141508 8.3835630
6.8317795 7.5127954 7.2111297 7.4787922 6.8590269 7.2885928 7.4469385 7.2963710 8.4000940
6.8144150 7.3989811 7.1856494 7.4194317 6.8519063 7.1902695 7.3849211 7.2341576 8.5408697
6.7840099 7.2207408 7.2845206 7.4799080 6.8795609 7.3122439 7.3281679 7.2813573 8.4951010
6.8908014 7.1893849 7.3345795 7.5106215 6.9860735 7.4766169 7.2544432 7.2441797 8.4386244
6.9308586 7.2555642 7.3265791 7.5610399 7.0339594 7.5389385 7.1889162 7.1861787 8.3606758
6.9855971 7.2489924 7.2927456 7.5719957 7.1327305 7.5995579 7.2548985 7.0734367 8.3151464
7.1435623 7.3391347 7.3979549 7.5273137 7.0861239 7.6662321 7.2719350 6.9697700 8.4073505
7.1924210 7.3005991 7.5368857 7.4855595 7.0892634 7.7718921 7.2804990 7.0317292 8.3863506
7.1867552 7.2330818 7.6135015 7.3972507 7.1259122 7.7862792 7.2911172 7.1526423 8.3490429
7.1909471 7.2420902 7.6602859 7.3669853 7.1197915 7.8440471 7.3523555 7.1516037 8.3674278
7.1768866 7.3647323 7.7106876 7.1599388 7.0668869 7.9420099 7.5703263 7.2235398 8.4050732
7.2471457 7.4318528 7.6897836 7.1323633 7.0759459 7.7715936 7.5702052 7.3147779 8.4146738
7.2492428 7.5783725 7.7629633 6.9876041 7.0614409 7.7196856 7.5708818 7.3838205 8.4060774
7.2612519 7.4595637 7.7474675 6.9343519 7.0309596 7.8205333 7.5865574 7.4672971 8.3754120
7.3905263 7.5067978 7.7050505 6.9730268 7.0346537 7.8650413 7.5767112 7.3505664 8.4188843
7.3604603 7.5341215 7.6752119 7.0908613 7.1064868 7.8365088 7.5732007 7.3292766 8.3699799
7.2264528 7.5788908 7.5727983 7.1715865 7.1057200 7.6828103 7.6107750 7.3902144 8.3569689
7.2028470 7.5573940 7.5788460 7.1286697 7.0869365 7.5371947 7.6977544 7.3690386 8.3821630
7.1702352 7.4704003 7.5376415 7.0901513 7.0964255 7.5437889 7.6260080 7.4341207 8.3419724
7.2371087 7.3792272 7.4840169 7.1606760 7.0534267 7.6589561 7.7722788 7.4440174 8.3188047
7.2361383 7.4625578 7.5592179 7.1545873 7.0116372 7.6275635 7.7183070 7.4180422 8.2235765
7.1013570 7.5132265 7.5292068 7.2740216 7.0480914 7.6220880 7.6603374 7.3650489 8.2297430
7.2453675 7.5337815 7.5083761 7.2205448 6.9792657 7.6626153 7.5863008 7.4044075 8.2442703
7.3453212 7.5104437 7.5076056 7.2180390 7.1110187 7.6530900 7.5555582 7.3164124 8.1405535
7.4134054 7.6097403 7.5629067 7.3001719 7.0486512 7.6456852 7.4764872 7.2724028 8.1138992
7.4789519 7.6777396 7.6943641 7.3845830 7.1145010 7.5967636 7.4425759 7.2013807 8.0526133
7.5200586 7.7807503 7.6349883 7.4144249 7.0373368 7.4439821 7.4954305 7.1323943 8.0124369
7.3515558 7.7028685 7.6247239 7.4554229 6.9294877 7.4546208 7.5451765 7.1399364 7.9716768
7.3538213 7.7672310 7.5725775 7.5009856 6.9253368 7.4652400 7.5991426 7.2447357 7.9306579
7.3163629 7.8090086 7.5613031 7.5286403 6.9955859 7.5235796 7.6805296 7.2138996 8.0918970
7.2515922 7.7356911 7.5907664 7.4985127 6.9521923 7.5008502 7.7225418 7.2652912 7.9580016
7.2375765 7.8043456 7.5788045 7.5792794 6.8196597 7.5428576 7.7082176 7.2544055 7.9176526
7.1565027 7.7972488 7.6619911 7.5086966 6.7760429 7.4599185 7.6819906 7.1690640 7.7992210
7.1750464 7.6933851 7.6313405 7.4708500 6.8211985 7.5364451 7.6899180 7.0807557 7.8114867
7.1202183 7.6086154 7.6621032 7.4170461 6.7139640 7.6159234 7.7225194 6.9520640 7.7323890
7.0632377 7.5359731 7.8120413 7.4432788 6.5770164 7.6805601 7.5973582 6.9385366 7.7051482
7.1235585 7.4550896 7.7920566 7.3880954 6.4405837 7.7345695 7.4729018 7.0390458 7.7483644
7.2161851 7.3309407 7.8028564 7.3884745 6.4133306 7.8532920 7.4708385 7.0441618 7.9274554
7.2518301 7.4320192 7.8384109 7.3074799 6.4162364 7.9968305 7.4826374 7.0978994 7.9570642
7.1355371 7.3572850 7.9251995 7.1858153 6.3100286 8.0030613 7.4854760 7.0327015 8.0721178
7.1925364 7.2747970 7.9755993 7.0897765 6.3797340 8.0284681 7.5331912 7.0176878 8.2644072
7.1856995 7.1536717 7.9801145 7.0223069 6.3457637 8.0299606 7.5394521 6.9427500 8.2406960
7.2137418 7.0067506 7.8315778 7.0160108 6.2549043 8.0468111 7.6479578 6.9741063 8.0922060
7.2960138 7.1671653 7.6943202 7.0256310 6.2169452 8.0714655 7.7066746 6.9835715 8.0787687
7.3294983 7.1713252 7.5614920 7.0332108 6.1834483 8.0725031 7.7247033 7.0710077 7.9745803
7.2815351 7.1521912 7.5996017 6.8621836 6.2209611 7.9787660 7.8092031 7.0659900 7.9549565
7.2411609 7.0881228 7.5210581 6.8486357 6.2352295 8.0082273 7.8085585 7.0759339 7.9423170
7.2763243 7.1534653 7.5006547 6.6994839 6.2866883 7.9681506 7.6993551 7.0586863 8.0287447
7.2775612 7.3539543 7.4321041 6.7905130 6.5453038 7.8836045 7.8490682 7.0519786 8.0533905
7.2975574 7.4419036 7.3989091 6.7589560 6.5727487 7.8132200 7.8872986 7.1637154 8.0678902
7.3272119 7.5156441 7.3706288 6.8792577 6.5737295 7.9022660 7.8825879 7.2380686 8.1155624
7.3507843 7.5561147 7.3967142 6.9818158 6.5389771 7.9261808 7.8438115 7.1417933 7.9761338
7.4125376 7.5736752 7.4934292 7.1854563 6.4759870 7.9467645 7.8282623 7.0280375 7.9755077
7.4885411 7.5986347 7.3897057 7.2153497 6.5163598 7.9876413 7.8734779 7.0556440 7.9638553
7.3654432 7.6536293 7.3860850 7.2103386 6.6314535 8.0548763 7.8082213 7.0290203 7.9909716
7.3371806 7.6582432 7.5388489 7.2061558 6.6817861 8.1150427 7.7724333 6.8922076 7.9639316
7.2740607 7.7470384 7.4859223 7.1675658 6.6837788 8.0325203 7.6557837 7.0400419 8.0031042
7.2222409 7.5697680 7.5157571 7.1494679 6.5927558 8.0342999 7.4865422 7.2227449 8.0536633
7.2954478 7.5784311 7.5449986 7.2587805 6.6019554 7.9465833 7.4444919 7.4184709 8.0827665
7.3581052 7.4637775 7.6510677 7.3942394 6.6182828 7.9249415 7.4156094 7.4513268 8.0495176
7.4977789 7.5226359 7.4898190 7.4395576 6.5268354 7.9013271 7.4074402 7.4450831 7.9466796
7.5222692 7.4120636 7.4731636 7.5430984 6.4969239 7.8266516 7.3510103 7.3529582 8.0226984
7.5528498 7.3361807 7.5103755 7.5660849 6.4936085 7.7629795 7.3262763 7.3447442 7.9184732
7.5094295 7.1255913 7.4689131 7.5406146 6.4877901 7.7673793 7.3884254 7.2719316 7.9192510
7.5341258 7.0431099 7.4304018 7.4573979 6.5060534 7.8837333 7.4990697 7.3318758 7.9545746
7.5310059 6.9955964 7.4138236 7.3170171 6.5612988 7.9000421 7.4170575 7.3529792 7.9169412
7.4704456 6.9362435 7.4144945 7.1972580 6.5607705 7.9107957 7.3454175 7.3167658 8.0202284
7.3901548 6.9325886 7.4357610 7.1856675 6.3701620 7.8146672 7.4261818 7.1758122 8.0833549
7.2881179 6.8844485 7.4654627 7.2147841 6.3715825 7.7275915 7.4509501 7.1486454 8.0258293
7.2313042 6.9677505 7.4418783 7.2229862 6.3493271 7.5823526 7.4270983 7.1451392 8.1291628
7.2417426 7.1885290 7.5453639 7.0926118 6.3464823 7.5076642 7.4566913 7.1001954 8.1133146
7.2776308 7.2355099 7.5930672 7.0190477 6.2653823 7.5694270 7.4231305 6.8648543 8.0854006
7.3172808 7.3095579 7.6475039 6.9856453 6.3162947 7.5839071 7.3097868 6.8278646 8.0500116
7.4122486 7.3219576 7.7927122 6.9923649 6.4127808 7.4493527 7.1137705 6.8698192 8.0336599
7.4760895 7.2646766 7.7744555 6.9500356 6.3580065 7.4967546 7.0382314 6.8315229 7.9389153
7.6376286 7.2382760 7.7654147 6.8493414 6.3140173 7.3939323 7.0586710 6.8088279 7.8604174
7.6688828 7.2943878 7.7831445 6.8095684 6.3184948 7.4808331 7.0510921 6.7814541 7.6140294
7.6203189 7.2039824 7.8692894 6.8453026 6.3164997 7.4325356 7.2142124 6.6367812 7.5772467
7.5084839 7.1504617 7.9506764 6.9133816 6.2549243 7.4685831 7.1678300 6.5616069 7.5353732
7.5005879 7.1076369 8.0366545 6.9529119 6.3167958 7.4671903 7.2071929 6.5720978 7.5578041
7.5098686 7.0409398 7.9934077 6.9518723 6.2702265 7.5334415 7.2389755 6.5789499 7.6641469
7.4639273 7.1210580 7.9573994 6.9433732 6.1985974 7.5218167 7.3607798 6.5817099 7.7029233
7.5031996 7.0287838 7.8815331 6.9312420 6.1610641 7.4271865 7.3252931 6.7788148 7.8021135
7.5110559 6.9947195 7.9101858 7.0015321 6.1645446 7.5217519 7.4814782 6.8668690 7.8316226
7.5606050 6.9551425 7.8233953 6.9789310 6.2202325 7.5665140 7.4318347 6.8112178 7.7569866
7.6076279 6.9165177 7.7200527 7.0752840 6.2513695 7.5266590 7.4351573 6.7568278 7.8573141
7.5429797 6.9188032 7.7482238 7.1134892 6.3680925 7.4021783 7.5115891 6.6690965 7.8965483
7.5415301 6.7705531 7.8383927 7.1857247 6.4406657 7.3718138 7.5016050 6.5892086 7.9026752
7.4010673 6.7846780 7.8689737 7.2350717 6.3847175 7.3445616 7.3678808 6.4582314 7.9716325
7.3285422 6.8406458 7.8879037 7.1793528 6.4102502 7.3271313 7.3749142 6.6768813 7.9456029
7.3456078 6.9013090 7.9157209 7.3287988 6.3995905 7.2737231 7.3246050 6.7198725 7.8319511
7.3803129 7.0872841 7.9658566 7.2993584 6.4090576 7.2479281 7.3822370 6.7925382 7.8872581
7.4910626 7.1750612 8.0188541 7.3807864 6.4331241 7.2266002 7.4390569 6.7953162 7.8703952
7.4819221 7.2736678 8.0327816 7.5025568 6.4484429 7.1483192 7.4079995 6.7341194 7.9523258
7.5540085 7.1783524 7.8102069 7.5134144 6.4465714 7.2145772 7.3933682 6.6489143 7.9915571
7.4852138 7.1776943 7.7797284 7.5054507 6.5453329 7.1808748 7.4034486 6.7065763 7.9415574
7.4328804 7.2244644 7.6871047 7.4038067 6.5329733 7.2640128 7.4115806 6.7410226 7.9397545
7.4578300 7.3351803 7.6674337 7.3414264 6.4674649 7.2574406 7.3617711 6.6954665 7.9178972
7.3612032 7.4392223 7.6531100 7.3429627 6.4411297 7.3346996 7.2890124 6.7642269 8.0175219
7.4136105 7.4892235 7.5625229 7.3402767 6.4237609 7.4331398 7.1761298 6.8402987 7.9040213
7.4035506 7.4381089 7.5306315 7.1896682 6.5041790 7.4316759 7.1825614 6.9138165 7.8148432
7.3689294 7.3607111 7.4416509 7.2403884 6.5405707 7.4428530 7.0886087 6.9709010 7.6372428
7.4128547 7.2729321 7.3815532 7.2164302 6.6410627 7.4317122 7.1378460 7.0665684 7.6218033
7.2541227 7.2929554 7.2912402 7.2696166 6.6808410 7.4277911 7.2443252 7.1529918 7.7097845
7.3656325 7.3434167 7.2980680 7.2821808 6.6773810 7.4316797 7.1303883 7.1645060 7.6123509
7.4024367 7.4482698 7.3731699 7.3955016 6.5470333 7.4824362 7.1792293 7.2170095 7.7141285
7.4194942 7.3761292 7.3779287 7.4342999 6.5654030 7.4510970 7.1587982 7.2232547 7.6694231
7.4883356 7.3832436 7.3002253 7.2642512 6.6228967 7.3908482 7.2068524 7.1888800 7.7496285
7.5305171 7.2486811 7.3273101 7.3114944 6.6275430 7.3816905 7.2123613 7.2371411 7.6898694
7.5273938 7.2031760 7.3673096 7.2290654 6.6480913 7.3980298 7.1507511 7.2061400 7.5636725
7.5392408 7.1418695 7.4676929 7.3147535 6.6530933 7.4060144 7.1361394 7.1918082 7.5740061
7.4856930 7.1043086 7.4406285 7.2864938 6.6710100 7.3005133 7.1109862 7.0882339 7.4989791
7.3803363 7.1430483 7.6006756 7.3898950 6.5563169 7.2182493 7.0002046 7.0437908 7.5169687
7.3199530 7.1802683 7.6069555 7.2989645 6.6112676 7.1499205 6.9051785 7.0608048 7.4713807
7.3925047 7.3111415 7.7639537 7.2412348 6.6349602 7.0714154 6.9272561 7.1614761 7.5413594
7.4321604 7.2104545 7.6923952 7.1619449 6.6755853 7.0117006 7.1638069 7.2803307 7.6121826
7.4059110 7.2470222 7.7285175 7.1057873 6.7350106 6.9786654 7.1903210 7.2724028 7.5160160
7.4073210 7.3821411 7.5521255 7.1203351 6.7082233 6.9930782 7.2598991 7.1844692 7.5253239
7.4146805 7.4306779 7.4399157 7.1026540 6.7692990 7.0031428 7.4465790 7.1823258 7.5382996
7.4871616 7.2996507 7.4366770 7.2125864 6.9026766 7.0252786 7.4611712 7.1926851 7.4825063
7.4833794 7.1628108 7.4287148 7.3426905 6.8430858 7.0383191 7.3528900 7.1738663 7.3419518
7.4737172 7.1128068 7.3647466 7.4696622 6.9399014 7.1386614 7.3022461 7.2012587 7.3836784
7.5098701 7.1640525 7.4705324 7.5582237 6.9126873 7.1429081 7.2722144 7.1051316 7.5567679
7.4548454 7.1973705 7.4010577 7.5854597 6.9891372 7.1988840 7.2222733 7.0746841 7.7018547
7.4860477 7.2775893 7.4268551 7.5556417 7.0520263 7.2477098 7.1495638 6.9690638 7.7811365
7.4671235 7.2455325 7.4099712 7.6253748 7.0471497 7.1620026 7.1569114 6.9257507 7.9161429
7.3747220 7.2906828 7.3067980 7.5883117 7.0372949 7.2150736 7.2243190 6.8138494 7.9848971
7.4380078 7.0783420 7.2549086 7.6176763 7.0706310 7.1436834 7.3527355 6.6893115 7.9599652
7.4963231 7.1346965 7.0732021 7.4849849 7.0337048 7.0907459 7.3159842 6.6632900 7.8535504
7.3822660 7.1098495 6.9525504 7.4569240 7.0495872 7.0538111 7.5247922 6.6545868 7.7678175
7.4613709 7.1259303 6.8854065 7.2841010 7.1276555 7.0857091 7.6045041 6.7033577 7.7469993
7.3349352 7.0872431 6.9693427 7.2970166 7.2423401 7.1318645 7.7305875 6.6525083 7.7682314
7.3104296 6.9654012 7.0000544 7.2949357 7.2397695 7.1926990 7.8288465 6.8115687 7.6515679
7.3202972 6.8579292 6.9293137 7.3532109 7.2915874 7.2301917 7.8458314 6.7802048 7.7044353
7.3203368 6.8528967 6.8713274 7.3594751 7.1749682 7.3241730 7.8607049 6.7539439 7.7637486
7.3595495 6.9646850 6.7960124 7.4075928 7.0508847 7.3698525 7.9912114 6.7789979 7.6792507
7.4274645 7.0337434 6.7439923 7.2967820 7.0340209 7.4512691 7.9978356 6.8094640 7.6971951
7.4779601 6.9164209 6.8616838 7.3325300 7.1137424 7.5151587 8.0234642 6.8660522 7.6667180
7.4163604 6.9183836 6.9670401 7.3038449 7.0407009 7.4288087 8.0199299 6.8663163 7.8428330
7.3588543 6.9557271 7.0339732 7.2606745 7.0846586 7.3638053 8.0463858 7.0373378 7.8254256
7.4044151 7.0228763 6.9846544 7.2504001 7.0376301 7.1661544 8.0614424 7.0240741 7.8094964
7.3107266 7.0407166 7.0104942 7.2074733 7.0848041 7.3001695 7.8724604 7.0128751 7.9456558
7.2932591 7.1274786 7.0990009 7.2385902 7.0226545 7.2587285 7.8041859 6.9983511 7.9503012
7.1968594 7.0797687 7.1280074 7.1938424 7.0024290 7.3310041 7.7589149 6.9777598 7.9752731
7.1295500 6.9005237 7.2914147 7.0853205 7.0219254 7.3342247 7.6342897 6.9193053 7.8651023
7.1394439 6.8449192 7.2430005 6.8697624 6.9101119 7.3447509 7.6326952 6.9745407 7.7908649
7.1998959 6.8826056 7.1170654 6.8041263 6.8184099 7.5075550 7.5880852 6.9002733 7.8120823
7.2412763 6.8685241 7.1608963 6.8414350 6.7697053 7.4410825 7.5604100 6.8412313 7.8562102
7.2321048 6.8090143 7.1445413 6.7119699 6.7994227 7.4520760 7.5883856 6.8701062 7.9224010
7.2285962 6.9381061 7.1334920 6.7133660 6.8563628 7.4294415 7.4980426 6.9185514 7.9999418
7.3363957 6.8966022 7.2376852 6.7030549 6.8845844 7.4121885 7.6092463 7.0008254 7.9983668
7.3572850 6.9265223 7.2052121 6.7327147 6.9909530 7.3906598 7.6254392 6.9308944 7.9983978
7.4369221 6.9851561 7.2738223 6.6521282 7.0384173 7.2727609 7.4729357 6.8848076 7.9615822
7.3427677 6.8345561 7.3207512 6.7533216 7.0988698 7.2345343 7.6085567 6.9060969 8.0453215
7.5088158 6.6943789 7.3523269 6.6894846 7.1866865 7.1814489 7.4867635 7.0063219 8.0306959
7.4081502 6.6835141 7.3431964 6.6906958 7.2439876 7.1054873 7.6050696 7.0964561 7.9919815
7.3595672 6.7742057 7.3677640 6.6943283 7.2123356 7.0112200 7.5587664 7.0960793 7.9869504
7.4625769 6.7774301 7.3491096 6.6800652 7.2519035 7.1512299 7.5762458 7.0857091 7.9211826
7.5086398 6.9416995 7.3679552 6.6889129 7.1383920 7.2302566 7.4898868 7.0473146 8.0135412
7.6701732 6.9104629 7.4212327 6.6979256 7.1852908 7.3326759 7.4342217 7.0697274 7.9949961
7.6876044 6.9020143 7.4302435 6.9289818 7.2558613 7.3582191 7.4657702 7.0337315 8.0085144
7.5876703 6.9187140 7.4051785 6.9713383 7.2425637 7.3859496 7.5238514 6.9101920 7.9260559
7.5087495 6.9243269 7.4263158 7.0584302 7.1764483 7.3552089 7.5915008 6.8708563 7.7561378
7.5703931 6.9225650 7.4186926 7.0898800 7.2410059 7.3227711 7.5542965 6.7963824 7.6807256
7.5939789 6.8926988 7.3224893 7.1244955 7.1202226 7.4000673 7.6362777 6.8206697 7.5842810
7.6203775 6.8130784 7.3486257 7.0632200 7.1038284 7.4022136 7.5982018 6.7674370 7.5448208
7.7601323 6.7847319 7.2853041 7.0729179 7.0588508 7.2927475 7.5943799 6.8390913 7.5555682
7.7533865 6.8009300 7.4930625 7.1001906 7.0625525 7.2365489 7.5160122 6.7480817 7.5332370
7.7853398 6.8265924 7.6294403 7.0233665 7.0527601 7.3443508 7.6252112 6.8445663 7.5854416
7.8255181 6.8668723 7.8097296 6.8883533 7.0589204 7.4897208 7.5700026 6.7804065 7.6314116
7.9038110 6.7875977 8.0008564 6.8059878 7.0984011 7.5954385 7.5502410 6.7018743 7.6165357
7.9474068 6.7895179 8.0731869 6.8204999 7.0461960 7.6042414 7.5411839 6.6231422 7.5840006
7.9311190 6.8204980 8.0369644 6.8392696 6.9960241 7.6524849 7.6861868 6.6824479 7.6004891
7.8408923 6.7454967 8.0446577 6.7169342 6.8730206 7.6616144 7.6228461 6.6898918 7.5834265
7.7667174 6.7431827 8.0852795 6.6257524 6.9661427 7.7262359 7.5887251 6.7491007 7.6049852
7.6829782 6.7204375 8.1233826 6.5718303 6.9482131 7.6213331 7.6754365 6.7554183 7.5813251
7.6983156 6.6942248 8.1753674 6.4585233 7.0330706 7.7088079 7.6544561 6.8208218 7.6929884
7.7389989 6.5894041 8.2002449 6.5179930 7.0338745 7.7038007 7.6141577 6.8846674 7.7083397
7.8160024 6.4180202 8.2790146 6.5362368 6.9230714 7.7892308 7.6266184 6.9210987 7.7512431
7.6911340 6.1953588 8.2070847 6.5575891 6.8467240 7.8247228 7.6527724 6.9267459 7.8367658
7.6480317 6.1987009 8.1545296 6.5971203 6.7285514 7.9481187 7.6547804 6.8483977 7.8126678
7.6420827 6.2586169 8.0101223 6.6655693 6.8225994 7.8978963 7.6155443 6.6506782 7.6532331
7.5869007 6.3257437 7.9894395 6.6349354 6.8627157 7.8386750 7.6481147 6.6370301 7.6699548
7.5872445 6.3707199 7.9826393 6.7077007 6.7629819 7.8087049 7.8323727 6.5159259 7.6948218
7.6383505 6.2714267 7.8792300 6.6859121 6.7317286 7.8075986 7.8560228 6.5475731 7.7260737
7.6739268 6.4368572 7.8248253 6.7361956 6.6969762 7.8394351 7.9250441 6.4802380 7.7745214
7.6648035 6.5303507 7.7965508 6.7349586 6.6789498 8.0283403 8.0041809 6.5303946 7.8082547
7.6631875 6.4494672 7.7645965 6.7490282 6.7338214 7.9271626 7.9949341 6.5741467 7.7842088
7.6949835 6.3932958 7.6961932 6.8506565 6.8070893 7.8644500 8.0573473 6.6035762 7.7746830
7.5840034 6.4756384 7.7106848 6.8666258 6.8780632 7.8814697 8.1723576 6.6677999 7.7342734
7.5297437 6.6406093 7.8992867 6.9068561 7.1123910 7.8985305 8.2910738 6.8505507 7.7126584
7.6155462 6.6849780 7.9182754 6.8295770 7.1694202 7.8773098 8.3006277 6.9592891 7.6953278
7.6504517 6.7569151 7.9480782 6.7797055 7.1953907 8.0008316 8.3667040 7.1623783 7.6747961
7.7113676 6.6232424 8.0160666 6.7279897 7.2198071 7.9726043 8.4593010 7.1807003 7.6706200
7.7755938 6.5071831 8.0403061 6.8320274 7.2594047 7.9428115 8.5630760 7.1215119 7.7308607
7.8670897 6.4459524 7.9836755 6.9289994 7.1622376 7.8604455 8.4690018 6.9905634 7.7143221
7.9487553 6.4913216 7.9249039 6.9133592 7.0950241 7.7658281 8.5443621 6.9335356 7.7148232
8.0510578 6.4908171 7.9374814 6.9222693 6.9249196 7.8541617 8.5600491 6.9115119 7.6004276
7.9912148 6.6509981 7.8345852 6.8865013 6.8929615 7.8168988 8.4772491 6.8899803 7.4900255
7.8733239 6.7304263 7.8198714 6.8628716 6.7262793 7.9065218 8.4445887 6.9416237 7.5602288
7.9775352 6.7258730 7.8227396 6.8006520 6.5546284 7.8851509 8.3592424 7.0064616 7.5822806
7.8925810 6.8395386 7.8520432 6.8121982 6.4543858 8.0435457 8.3906727 7.1587710 7.5901303
7.8183327 6.9497523 7.8393917 6.8105378 6.4924788 8.1412849 8.3241196 7.1617012 7.6120305
7.7950144 6.8667903 7.8067718 6.7909565 6.4710355 8.1312523 8.2864408 7.1894288 7.5417080
7.7570543 6.8560581 7.8698449 6.7346411 6.4843893 8.3104925 8.3313761 7.1355424 7.5795813
7.8245735 6.8368387 7.7404876 6.6555023 6.3081903 8.3616190 8.2491980 7.1215320 7.6295805
7.8665195 6.7311702 7.8340960 6.5521235 6.2694960 8.4355917 8.1268015 7.0961876 7.6531196
7.9620738 6.6955671 7.8061962 6.5120039 6.2017574 8.4581509 8.0415497 7.1197715 7.6986866
7.9413772 6.7805700 7.8916368 6.4007611 6.1500244 8.3401012 8.0529003 7.2105699 7.7506022
7.8900890 6.7437382 7.8447924 6.3579369 6.2038221 8.3490286 8.0762835 7.1469727 7.7893591
7.8761296 6.8044844 7.8568134 6.2539606 6.3246756 8.2307835 8.0762749 7.0099239 7.7990913
7.7770395 6.8052459 7.7762179 6.2843566 6.4868755 8.2350578 8.1621141 7.0983882 7.7420835
7.7179589 6.8196034 7.7913890 6.3577132 6.5218878 8.3384266 8.1807632 7.2317686 7.6776447
7.6613274 6.7274456 7.6927748 6.4401126 6.4980812 8.2715578 8.3072805 7.2511187 7.5754194
7.7142739 6.6402483 7.7708030 6.6899672 6.6706190 8.2544022 8.3320618 7.2303290 7.5474138
7.7219520 6.6588783 7.7710242 6.7128663 6.6921520 8.3067875 8.3143206 7.1611872 7.6169801
7.6335411 6.7069025 7.7006984 6.7152019 6.8008208 8.2437887 8.2745018 7.1176443 7.7596698
7.6586957 6.6624699 7.6543140 6.7882514 6.7782836 8.3587446 8.1664000 7.0160007 7.7404547
7.5555205 6.7354302 7.6041398 6.7369914 6.7545199 8.3906717 8.0827303 7.0014930 7.8714666
7.4652801 6.7822928 7.5936198 6.7565351 6.6452098 8.4180641 8.0130787 7.0246220 7.9249306
7.4038773 6.7398200 7.5433874 6.5885553 6.6202493 8.5332241 7.8925886 6.9579887 8.0195980
7.2683640 6.7263832 7.6516480 6.4874458 6.6285253 8.5522928 7.9450417 6.8476605 8.1618681
7.2657723 6.7385936 7.7632489 6.4862471 6.6679683 8.5328331 8.0491285 6.7699165 8.1602221
7.3690219 6.8129663 7.8933911 6.4962921 6.6466250 8.6014719 8.2191896 6.8953505 8.2545671
7.3458977 6.8646803 7.8160610 6.5706725 6.6688852 8.6469288 8.2116680 6.9954190 8.1500244
7.3794432 6.9283700 7.7465467 6.6856475 6.6844440 8.7123423 8.0351763 7.0222335 8.1955843
7.4243693 6.8610477 7.8177819 6.7940984 6.6438041 8.6789770 7.8830218 6.8939276 8.2259312
7.3525448 6.7406168 7.8416348 6.8593373 6.6577191 8.5772362 7.8843994 6.8481550 8.3464088
7.5604448 6.7177958 7.8887811 6.8394489 6.6644316 8.5641603 7.9519114 6.6797476 8.3349743
7.4934578 6.7452984 7.8871732 6.8285193 6.6416459 8.6105757 7.9660025 6.7008324 8.3027306
7.4973893 6.7918010 7.9338751 6.7254524 6.7289038 8.5879564 7.9122043 6.6881299 8.1905756
7.4378843 6.7406893 7.9099174 6.6917629 6.7840700 8.6244755 7.8228440 6.7894092 8.0196428
7.4967537 6.8054948 7.8294454 6.5541015 6.8041029 8.6767483 7.8401151 6.7684746 8.0222120
7.4503956 6.8981614 7.8293390 6.5575948 6.7520747 8.7078314 7.7648196 6.7336011 7.9711065
7.4994984 6.8550076 7.7365255 6.5164618 6.8092365 8.7513409 7.6756725 6.7051291 7.9424195
7.4358354 6.8199039 7.6867876 6.5746365 6.8475342 8.7420330 7.6797376 6.7049689 7.9632473
7.3511095 6.7140002 7.6595430 6.5611491 6.8574376 8.6648779 7.6958160 6.7863417 8.0704498
7.3520789 6.6658821 7.6089597 6.4849982 6.7024980 8.6553698 7.5718560 6.8037772 8.0617237
7.2555447 6.7029166 7.4956632 6.4120717 6.5744829 8.5617952 7.5283508 6.7323456 8.1046019
7.3022738 6.7160978 7.4361186 6.3922443 6.5357900 8.6753073 7.3502355 6.6056557 8.1669407
7.3945408 6.7311006 7.4201136 6.3752193 6.5562263 8.8289766 7.3319297 6.5958834 8.2813721
7.3784900 6.7551994 7.4538546 6.4638300 6.5456634 8.6573992 7.4372888 6.6447654 8.2421513
7.4266205 6.7472143 7.4871125 6.6237803 6.4970417 8.6474047 7.4813995 6.6235194 8.3013191
7.3859615 6.7958078 7.6065655 6.6756873 6.5881190 8.6227760 7.4612212 6.6362743 8.3972044
7.3876343 6.7799225 7.5267549 6.6846523 6.6518230 8.7271948 7.5349631 6.6182055 8.4229507
7.4410353 6.7333479 7.5403466 6.7232852 6.7450910 8.7627926 7.4589424 6.6003747 8.4156742
7.4339461 6.7720990 7.5294771 6.7409239 6.8711796 8.6760721 7.4719605 6.5506382 8.5001574
7.3887534 6.7347679 7.4371552 6.7935214 6.8968163 8.6715202 7.4954934 6.5654974 8.5056105
7.4368386 6.7343850 7.3551106 6.7940803 6.9750624 8.7762165 7.5081100 6.4696250 8.4181757
7.3809705 6.7175593 7.3615737 6.8449469 6.9741344 8.7764597 7.4074512 6.4462256 8.3653126
7.3540306 6.7205338 7.3776231 6.9019794 7.1214275 8.7884350 7.4313207 6.3927794 8.2778873
7.3521299 6.6684980 7.3156409 6.9170089 7.1013775 8.8221416 7.4878840 6.4990458 8.1676798
7.4039617 6.7249465 7.3580284 6.8813953 7.0263138 8.8026342 7.4536557 6.5996323 8.0299883
7.4671130 6.6697564 7.4998841 6.8509870 6.9077482 8.7698259 7.3760157 6.4871755 8.0238132
7.5386767 6.7060275 7.5868468 6.8322086 6.8930411 8.8615217 7.3828907 6.4070778 7.9966521
7.5524082 6.5480967 7.6412997 6.9006591 6.8886628 8.9383621 7.2612081 6.3661299 7.9574122
7.5120530 6.4512734 7.4895115 6.9118886 6.8422589 8.9799213 7.3440838 6.2306585 7.9622374
7.5437799 6.4697361 7.4873185 6.8295512 6.9243503 8.9854803 7.4138508 6.2063937 7.9582839
7.4912066 6.4301147 7.4330368 6.7674022 6.9423447 8.9969740 7.3832846 6.1657791 8.0166998
7.5060782 6.4565163 7.3743529 6.6841383 7.0246363 8.9699059 7.3554974 6.1554976 7.9166479
7.3922863 6.3969455 7.3601761 6.6586361 6.8986878 8.9883080 7.4759564 6.1259918 7.8165398
7.3563380 6.4134030 7.3071337 6.6033454 6.9575157 9.0283365 7.4837956 6.1021943 7.7822986
7.3848095 6.5114017 7.3606334 6.5348697 6.9874444 9.0815983 7.5581946 6.0656533 7.7196379
7.4065008 6.7607083 7.4127498 6.5695944 6.9920874 9.2930069 7.5936565 6.0893416 7.8753085
7.4349575 7.0084653 7.4402666 6.4497604 6.9457512 9.3220654 7.6402621 6.1468978 7.8384705
7.3613982 7.0977588 7.5284233 6.3833179 7.0127196 9.3213263 7.6258302 6.1045442 7.6532555
7.3833613 7.1107326 7.7031202 6.3967390 6.9704289 9.2814617 7.6052136 6.0640278 7.4812140
7.3461676 6.9921012 7.7999935 6.4991522 6.9591203 9.3478174 7.6859426 6.0509973 7.4281197
7.4648137 7.0594339 7.7732949 6.5283895 6.9815364 9.3041372 7.5434670 6.0884461 7.3966551
7.3508177 7.0890975 7.8674912 6.6483684 7.0488796 9.3122139 7.5900369 6.0457158 7.3906879
7.3387628 7.0760374 7.8937263 6.5338564 7.0322709 9.4043417 7.5171404 6.1385303 7.2359004
7.3826962 7.1037302 7.7626123 6.4643874 6.9702482 9.4972477 7.5250082 6.2590942 7.2373447
7.3264308 6.9443607 7.6995683 6.5765991 6.9870925 9.4382219 7.5092440 6.4250293 7.2348337
7.3324151 6.9253702 7.8105478 6.5010166 7.0405149 9.4593840 7.5365868 6.4484653 7.2229347
7.2858615 6.9345365 7.7622652 6.6310387 7.0650983 9.3225613 7.6960754 6.4484296 7.0425096
7.2414021 6.8274136 7.8664703 6.5882916 7.1069226 9.2607059 7.8242249 6.4197545 6.9833236
7.2384963 6.9141307 7.9404206 6.5312676 7.1265254 9.2574663 7.8923678 6.4370475 7.0263367
7.2583528 7.0141740 8.0921783 6.6030116 7.0368147 9.2904606 7.8838401 6.4623384 7.2255335
7.1841464 7.0214601 8.0237789 6.6106515 6.9975410 9.2945833 7.8139129 6.4640884 7.2513061
7.0926251 7.0617537 8.1191168 6.3434510 7.0891118 9.3156204 7.8905287 6.5744591 7.2721753
7.0060596 7.0888324 8.0888405 6.2769766 7.1522527 9.4287663 7.8357658 6.5403967 7.3196774
7.0278549 7.1093950 8.1399975 6.2322230 7.1932216 9.4515829 7.9991765 6.5395617 7.4152594
6.9584045 7.0295610 8.0830002 6.1954727 7.2512226 9.4000731 7.9676032 6.4434657 7.2663722
6.9540396 7.1070843 8.1488295 6.0392876 7.2302566 9.2181473 7.8910379 6.5045228 7.3263249
6.9600363 7.0249496 8.1947508 5.9112267 7.2137957 9.2069864 7.9061313 6.4761124 7.1458879
7.0096831 6.9377050 8.2490263 5.8233418 7.2154360 9.1568270 8.0478487 6.4500175 7.0708098
6.9587622 6.9126797 8.1419945 5.8591137 7.2711954 9.1567841 8.0829134 6.4224682 6.9375911
6.9552507 6.8792114 8.0050220 5.8859105 7.2946725 9.2201080 7.9987574 6.3399606 6.9610343
6.8868299 6.8656836 7.9634500 5.9104843 7.1472960 9.1973763 7.9633188 6.3240166 7.0331068
6.8912992 6.9100690 7.8850522 5.9412990 7.0210357 9.3041105 8.0007696 6.2133975 6.9713707
6.9390130 6.9316344 7.9887500 6.0359092 6.9963078 9.2163534 7.9241848 6.2238498 6.9859166
7.0219254 6.8471904 7.9454412 6.0673981 7.0160027 9.1763840 7.8135567 6.1839628 6.9986391
7.0995855 6.8911338 7.9595528 6.0899220 6.9653158 9.1649685 7.6809959 6.1908350 6.9979119
6.9623857 6.8345976 7.9185085 6.1579933 6.8626189 9.0300674 7.7999220 6.2113576 7.0388274
6.9783859 6.8811760 7.8471951 6.1408448 6.9308848 9.0366697 7.6947842 6.2998033 7.0264106
6.8616166 6.8329792 7.7732596 6.1304669 6.8812079 8.9376745 7.8504677 6.1963019 7.0121412
6.6970963 6.9513526 7.7280726 6.3206325 6.8001046 8.8547602 7.7694411 6.0963249 7.0900016
6.6325617 6.9466782 7.5898366 6.3770866 6.8116817 8.7576504 7.8646698 6.0515246 7.1539664
6.5611768 6.8790379 7.4513626 6.4110608 6.7817597 8.7030993 7.8995137 6.0541415 7.2224479
6.6455998 6.8641610 7.4307265 6.3436418 6.7366590 8.6812458 8.0565195 5.9732575 7.1883316
6.7644129 6.7798290 7.3577695 6.2241168 6.6851974 8.7027340 8.0283957 5.9572577 7.2513409
6.8265672 6.8642287 7.3101473 6.3571072 6.7284827 8.7013073 8.0373602 5.9266510 7.3772678
6.8795080 6.9334011 7.3569098 6.3606730 6.7411075 8.6420317 8.0469713 5.9144850 7.3172698
6.9517536 6.8515315 7.4615726 6.4282146 6.6966004 8.5369720 8.0521193 5.7793784 7.3356028
6.9189568 6.8854570 7.4955559 6.5013885 6.7646494 8.4744997 8.0376520 5.7941556 7.3377967
6.8682613 6.9047585 7.5143399 6.5627208 6.8097739 8.4407778 7.9721375 5.7795234 7.3333397
6.7986569 6.8980799 7.5251279 6.5040817 6.7936497 8.4142084 7.9229345 5.7387033 7.3133206
6.9431453 6.8461452 7.6292944 6.3210573 6.7522860 8.4513502 7.8605127 5.7870779 7.2819796
6.9742174 6.7651534 7.6842918 6.1905785 6.8954353 8.4389553 7.6345744 5.6712275 7.2656136
7.0428805 6.6806264 7.6059594 6.2431450 6.9428859 8.4442930 7.6269116 5.7790980 7.2866130
7.1757293 6.6785479 7.4435744 6.2430530 7.0059066 8.6058598 7.5788126 5.8379750 7.2932153
7.2766356 6.6947298 7.3934159 6.2864375 6.9293547 8.5327272 7.4772363 5.8576465 7.3173409
7.3653655 6.6991949 7.3451090 6.1685658 6.9375243 8.4968843 7.3428202 5.9736948 7.3714066
7.4376636 6.6605902 7.4060936 6.2096553 6.8691149 8.4218311 7.2359052 6.1181769 7.3725882
7.4694929 6.6102061 7.4045582 6.1318197 6.8713703 8.4189262 7.1471901 6.1403637 7.3956523
7.3600359 6.6025877 7.3945303 6.3554435 6.7468934 8.3559151 7.1710105 6.1790452 7.3485665
7.3110628 6.5514584 7.4319301 6.3455267 6.7315702 8.2955704 7.0803795 6.0992775 7.4465599
7.3541341 6.6109948 7.5586395 6.3593645 6.7611561 8.2475796 6.9843760 6.0882664 7.4420562
7.4067497 6.6675839 7.5949559 6.3464270 6.7080016 8.2749949 6.9592371 6.0890636 7.5073462
7.4571252 6.6207538 7.6489015 6.2087359 6.5935035 8.2496967 6.9181767 6.0225506 7.6410241
7.5622716 6.6814332 7.5433326 6.2512088 6.6876602 8.1958513 6.8660355 6.0721860 7.7527552
7.4471097 6.7220397 7.5290527 6.3273993 6.8360386 8.1683855 6.8206129 6.0816760 7.8429437
7.4548950 6.8162131 7.4375739 6.3878012 6.8305745 8.0670633 6.7510462 6.0892644 7.8214078
7.4586873 6.8786955 7.5400925 6.3152857 6.8146930 8.0323191 6.7686138 6.0819087 7.8087988
7.4006886 6.8625407 7.6355300 6.3221602 6.8557611 8.0102253 6.6694827 6.0910501 7.7359104
7.5098348 6.9814472 7.6893587 6.4127245 6.8003182 8.0240974 6.7404561 6.0841284 7.7519732
7.5308242 6.9643731 7.6621065 6.5245295 6.7676845 7.9489040 6.5721655 6.2595029 7.7805324
7.5285015 7.0885372 7.5825481 6.5491128 6.8125343 8.0649452 6.5414991 6.2179022 7.7589841
7.6185570 7.1138043 7.6086955 6.5425611 6.8285122 8.0606918 6.6044273 6.1868753 7.7337766
7.6685791 7.0972724 7.6617875 6.4876399 6.8064876 8.0795403 6.6519380 6.1992245 7.6994925
7.6012588 7.1240425 7.6136603 6.4752364 6.9009976 8.0757170 6.7788424 6.1453748 7.7305455
7.4265556 7.1510081 7.6042876 6.3431311 7.0223041 7.9738121 6.7124805 6.0614181 7.7286406
7.3992448 7.1623154 7.5450573 6.2144289 6.9911485 7.9890919 6.7993841 6.0482264 7.8022542
7.4235148 7.2226443 7.5184937 6.1023912 7.0117416 7.9716353 6.8710027 5.9991508 7.8351755
7.4885750 7.2508006 7.5772362 6.1206040 7.1100340 7.8214836 6.8595195 5.8788834 7.8613753
7.4461226 7.2372885 7.6109815 6.1708803 7.1216440 7.7886529 6.8571558 5.9591732 7.8956332
7.3074293 7.2822595 7.5237303 6.1586280 7.1204920 7.7058983 6.7965112 5.9117608 7.8377237
7.2833600 7.1391826 7.5201535 6.1876321 7.2226753 7.7433567 6.8364582 5.7892971 7.8037925
7.3155241 7.1353664 7.6131983 6.2004757 7.1327095 7.7905922 6.8461027 5.8589973 7.7272506
7.3591709 7.0952249 7.5734229 6.0947351 6.9938765 7.7231140 6.9376507 5.7473402 7.7283854
7.3655906 7.1009536 7.7088561 6.0633821 6.8177867 7.7756433 7.0122943 5.7707424 7.6655283
7.3410778 7.0883198 7.8314962 6.0868959 6.8196778 7.7549853 7.0694957 5.8288198 7.6163192
7.3122940 7.1580801 7.8787527 6.1043811 6.7282176 7.6232133 7.1553011 5.7957554 7.5794029
7.2945890 7.2094588 7.7816062 6.1539006 6.7852116 7.6518502 7.1242828 5.8202405 7.5314412
7.3463545 7.1033926 7.7777967 6.2495670 6.6672835 7.6707869 7.1430612 5.8124423 7.5069351
7.3870115 7.0833416 7.8410516 6.2399850 6.7623200 7.5988979 7.1602788 5.9284649 7.4962635
7.2436142 7.1550307 7.7575545 6.1998158 6.6129270 7.5487905 7.2518001 5.8846169 7.4898338
7.2339158 7.1712880 7.7671933 6.1697445 6.6987891 7.5266128 7.2465358 5.9498425 7.5361199
7.1868191 7.0985522 7.7824368 6.2864704 6.7343926 7.4473867 7.3621511 5.8916330 7.5478978
7.2299480 7.1303630 7.6030354 6.2777991 6.7778535 7.4891567 7.4328475 5.9336367 7.6398273
7.3190188 7.1420465 7.5703759 6.2852435 6.6963329 7.5240870 7.4975257 5.9367476 7.5299931
7.2082496 7.1172895 7.5611300 6.2180200 6.7303567 7.4463129 7.5400896 5.9461336 7.4110231
7.2468438 7.1060395 7.6873899 6.1450410 6.7323403 7.3334417 7.6331358 5.9742427 7.4056768
7.2114296 7.1521134 7.6748309 6.1793823 6.7384982 7.4107924 7.5061588 5.9822965 7.4229436
7.1271334 7.1725211 7.7310848 6.1150627 6.7044563 7.4287553 7.5601811 5.9399481 7.4462037
7.0415792 7.2796683 7.7503109 6.1186056 6.7310386 7.4187679 7.5001049 5.8946719 7.4113908
6.9949474 7.1969976 7.9314127 6.0649862 6.6837096 7.3969879 7.4632211 5.8405619 7.3516135
7.0803914 7.3116083 7.7900138 6.1610446 6.7784700 7.4937658 7.3022575 5.7682447 7.3506050
7.1029897 7.3575702 7.8773360 6.2814636 6.8368778 7.5636449 7.2269750 5.7807775 7.4974856
7.0597572 7.2341251 7.7943397 6.3463807 6.9001136 7.5837502 7.1334333 5.7436924 7.4327440
7.0273738 7.1818385 7.7768426 6.4247403 6.8816376 7.5260863 7.1996841 5.8317747 7.3595309
7.0169044 7.2469287 7.7717557 6.3685975 6.8840809 7.5269876 7.3180709 5.8604727 7.2934709
7.0978980 7.2570539 7.8495698 6.4314480 6.8519120 7.5073338 7.2878304 5.8809085 7.2198853
7.1915255 7.2093854 7.8405714 6.4860158 6.8431835 7.5557842 7.3276544 5.8252382 7.3167820
7.2828207 7.2526402 7.6640673 6.4831882 6.7828698 7.5461464 7.2177291 5.7138963 7.3403797
7.3384404 7.2801671 7.5616961 6.4371514 6.8842773 7.5783658 7.3122625 5.6458111 7.4392262
7.4586444 7.3673406 7.4775753 6.3242922 6.8231573 7.5241227 7.1992025 5.4646649 7.5558481
7.5213485 7.2654877 7.3799844 6.2948084 6.8409691 7.4286675 7.1378589 5.3762980 7.5009670
7.4977918 7.2449799 7.3977103 6.2390079 6.8210287 7.4850430 7.0781074 5.2528205 7.5254416
7.4220991 7.2526112 7.4335403 6.2136745 6.7398949 7.5080552 7.0199313 5.2698841 7.5013447
7.3212304 7.1093631 7.4349165 6.1413131 6.7423348 7.4275060 7.1460810 5.1156902 7.5466552
7.3026648 7.0921388 7.3915319 6.0729289 6.7669549 7.4342637 7.2140455 4.9941716 7.4381590
7.2891316 7.0627341 7.3366952 6.0562272 6.7383080 7.3870301 7.3089223 4.9677730 7.3785105
7.3066339 7.0001478 7.3788929 6.1426473 6.8525372 7.3185153 7.5101490 4.9079475 7.4450517
7.2794590 6.9837413 7.4006386 6.2167287 6.8133326 7.4050512 7.5897884 4.9745722 7.4177089
7.1620164 6.9604301 7.5062451 6.3005772 6.8280182 7.4598713 7.5716348 4.9947734 7.3683281
7.0186887 6.9335241 7.3656950 6.4577856 6.8479366 7.4572334 7.4573374 4.9268088 7.3385811
7.0153952 7.0020943 7.4056492 6.3822412 6.8520942 7.4273424 7.5090561 4.9202070 7.2650814
6.9987826 7.0981135 7.4068222 6.4247274 6.7941904 7.4787312 7.4860158 4.7635336 7.3826103
6.9041009 7.1175866 7.4594741 6.3629069 6.8452344 7.4442887 7.5342445 4.9099140 7.4125900
7.0259085 7.3006244 7.4884796 6.3189440 6.8901172 7.4466457 7.5266633 4.8655114 7.4184098
7.0627227 7.3900595 7.4210649 6.2306762 6.9340911 7.4240031 7.5538039 4.8427887 7.5267491
7.0512004 7.3404722 7.4609876 6.1522980 7.0060754 7.4323721 7.7421460 4.7508950 7.6328855
7.0462580 7.3429236 7.5839787 6.1444783 7.0548191 7.4082117 7.7612424 4.7424445 7.6873932
7.1642637 7.3804584 7.6478891 6.1733699 7.0853066 7.3652554 7.7977710 4.8028555 7.6597557
7.0651269 7.3550525 7.7115335 6.1458473 7.0364313 7.4170122 7.8314748 4.8151836 7.5847344
7.0965490 7.2894678 7.8863225 6.1340852 7.0453749 7.3767581 7.7553439 4.7603402 7.5060830
7.1312513 7.2529864 8.0430088 6.1411538 7.0764971 7.4021497 7.8029838 4.6500468 7.3678317
7.1405063 7.2343936 8.0954475 6.1968880 7.0557966 7.3566284 7.7847772 4.5627956 7.2256422
7.1794558 7.2668147 8.0694885 6.2147598 6.9925375 7.3968306 7.7207079 4.5806494 7.2023439
7.1461077 7.3788648 7.9647665 6.2224755 7.0380340 7.5007710 7.7153177 4.6150246 7.2639127
7.1947055 7.4574232 8.0009317 6.2351122 7.0574565 7.4687757 7.6663537 4.5651493 7.2869859
7.1693978 7.4958897 7.9495535 6.1405401 6.9547296 7.4862366 7.6986699 4.5565948 7.3495569
7.1787653 7.5454683 7.9295721 6.1950965 6.8380661 7.4429646 7.6123118 4.5506201 7.4125400
7.2830954 7.5198994 7.9023275 6.2885966 6.7970676 7.4961138 7.5985241 4.6916900 7.4437575
7.2943606 7.5594282 7.9729285 6.4580750 6.7381444 7.5758219 7.6400490 4.6696343 7.4839401
7.2972364 7.4635329 8.0815830 6.4523392 6.7799239 7.6402612 7.6673250 4.6868215 7.4964700
7.2156096 7.3081408 8.1381302 6.4025998 6.8163939 7.7695007 7.5874591 4.6653562 7.4765072
7.1758051 7.1384158 8.1811619 6.4320807 6.8328156 7.8066297 7.5926065 4.7014642 7.5300779
7.2399130 6.9659901 8.2306013 6.3949013 6.9610047 7.8549905 7.6174641 4.6453753 7.5588994
7.1644316 6.9029913 8.2482605 6.3494854 6.9325490 7.8356986 7.6187892 4.6777792 7.5918541
7.1941938 6.9154062 8.2842913 6.3151002 6.9061952 7.8057427 7.7137952 4.7477150 7.4753342
7.2077823 7.0007477 8.2835579 6.3019776 6.9927626 7.7019701 7.7863245 4.7697334 7.3801370
7.3820686 6.8915367 8.3093510 6.3482804 7.0240955 7.7260242 7.8619804 4.8904071 7.4130473
7.4076200 6.9401526 8.0831509 6.3955860 7.1387911 7.6739397 7.8002930 4.9294176 7.4096665
7.4616003 6.9404035 7.9944725 6.4288220 7.1130066 7.6203451 7.7064247 5.0133262 7.5084419
7.4786401 6.9382820 8.0300379 6.4913230 7.1403966 7.5493269 7.7712960 4.9419065 7.4557290
7.3842807 6.9129577 7.9812827 6.4192882 7.2201185 7.4616947 7.7373605 5.0751991 7.4505358
7.4480309 6.8656020 8.0462503 6.4336872 7.2328238 7.4568653 7.7957001 5.0944085 7.4370151
7.4022417 6.9019914 8.0068512 6.4823790 7.1997137 7.5382104 7.7989616 5.0511136 7.5176792
7.3761621 6.9481373 8.0026321 6.4580517 7.3361053 7.4769001 7.8756905 5.0092816 7.4543705
7.3481927 6.9255867 7.9538879 6.4186420 7.2962427 7.4766994 7.8559432 5.1452718 7.5231857
7.2974553 7.0600491 7.9104381 6.5286565 7.3775997 7.3151245 7.8588915 5.1958165 7.5031619
7.2942986 6.9102912 7.8233008 6.4773827 7.2723780 7.3559260 8.0071869 5.2057915 7.5129724
7.2118483 6.7699232 7.7936258 6.4208512 7.2144728 7.3230882 7.9785733 5.2952523 7.6036267
7.3367138 6.7310452 7.8498154 6.4108429 7.2392955 7.2486544 8.0341330 5.3969522 7.7219543
7.2967215 6.7705164 7.7870302 6.4934525 7.2492447 7.3124418 7.9747758 5.3361311 7.7743001
7.2014565 6.8544002 7.8392329 6.5102592 7.3798904 7.3927679 7.8625507 5.1857872 7.7314353
7.1584878 6.8889909 7.8546829 6.5653439 7.3565283 7.4345398 7.8872690 5.2559309 7.6478467
7.1670470 6.9394236 7.9366412 6.5560308 7.3108907 7.4453368 7.9724693 5.2940617 7.5751166
7.2242742 7.0125422 7.9010663 6.5389228 7.2910891 7.3167286 8.0370960 5.4171329 7.4538231
7.2361999 7.0520029 7.7641339 6.4230242 7.3507419 7.3575811 8.1111364 5.4416490 7.4927888
7.2737207 7.0048022 7.7316155 6.5512900 7.2670321 7.3429074 8.0444822 5.5345554 7.5140691
7.2138643 7.1550317 7.6516557 6.6267161 7.1173930 7.3233066 7.9686103 5.4564466 7.5903254
7.1936326 7.0169287 7.6827936 6.4985909 7.0644298 7.3379431 8.0838804 5.5260949 7.7030153
7.2051229 6.9195786 7.6231527 6.3590689 7.0681763 7.3553944 8.0460215 5.4500556 7.7017202
7.2231631 6.9851604 7.6474190 6.4445858 7.0785661 7.2468600 8.1091480 5.5361919 7.7924037
7.3568697 7.0538764 7.6544728 6.5071449 7.0613732 7.1366954 8.1352196 5.6016436 7.7567687
7.4844227 6.9742222 7.6596770 6.5452471 7.0567055 7.1019583 7.9708381 5.6321630 7.7419748
7.6296144 6.9991922 7.7224255 6.6249099 7.0663996 7.1142936 7.9092298 5.5690961 7.7443991
7.7232323 7.0431476 7.7246242 6.6699142 7.1039119 7.0829945 7.9375668 5.4166965 7.7379065
7.7138543 7.1984787 7.7851357 6.6994486 6.9647417 6.9906278 7.8999805 5.2464380 7.7718067
7.6397414 7.3563919 7.7207780 6.6700058 7.0333290 6.9417772 7.9582419 5.1464915 7.6527123
7.5679221 7.3713408 7.7416935 6.7042222 7.0995512 6.9962006 8.0438719 5.0376682 7.5556722
7.5341363 7.3310909 7.7094841 6.6383367 7.0994244 7.1266665 8.1112747 5.0139709 7.6085572
7.3837519 7.2967916 7.6559048 6.6248593 7.1586599 7.1900992 8.1257887 4.9258537 7.6371317
7.3648953 7.3796210 7.6074004 6.5411339 7.1622028 7.2362075 8.0421295 4.9875150 7.6164865
7.3709011 7.4998097 7.6807623 6.4225721 7.1374731 7.2643452 8.0172834 5.0310125 7.5922756
7.2840805 7.4670510 7.8172517 6.3870664 7.2165933 7.2310824 7.8994603 5.1369524 7.6072750
7.1466522 7.2657723 7.9117260 6.3984327 7.1899343 7.2921567 7.7200174 5.0778852 7.7176490
7.0840020 7.1380801 7.8932438 6.6076508 7.2294168 7.3560691 7.6309810 5.1115484 7.6405468
7.0962076 7.2111602 7.7870231 6.6265674 7.2761631 7.4419823 7.5832753 5.0872779 7.6720653
7.0473280 7.2781525 7.8405581 6.6629729 7.2746582 7.4049263 7.4951649 5.0906706 7.5913162
7.0962944 7.3473673 7.7928052 6.7765131 7.3028369 7.4335885 7.5406671 5.1406946 7.6572022
7.1251049 7.2712221 7.7832441 6.8051004 7.4340668 7.3886304 7.5911407 5.0508204 7.6906381
7.1581912 7.3435707 7.7010446 6.8554840 7.4393950 7.3147445 7.5576472 5.0248938 7.6207256
7.2385764 7.4080181 7.6141696 6.9206939 7.3148751 7.2286563 7.6261320 4.9571085 7.5790963
7.2540236 7.3241501 7.7931719 6.9751277 7.2952237 7.2645450 7.6974721 5.0024171 7.4687099
7.2842803 7.2019811 7.8486876 6.9661222 7.3600416 7.2204518 7.7685733 4.9923487 7.6042547
7.1428084 7.1858916 7.9604764 7.0309000 7.3094702 7.2218232 7.8891592 4.8855262 7.6467986
7.0528135 7.1886616 8.0117292 6.9640741 7.2423019 7.1700301 7.9866705 4.8032546 7.6795034
7.0229235 7.2006683 8.0090914 6.8341212 7.2748351 7.2072182 8.0396214 4.7952633 7.7159605
6.9407873 7.3067102 7.9258242 6.8385053 7.2793946 7.3000102 8.1597481 4.7549124 7.7913408
6.9073339 7.3520827 7.8745475 6.6911378 7.2581186 7.3839598 8.1880159 4.7151756 7.7988939
7.0073719 7.3646536 7.9403329 6.5499210 7.2540369 7.3866220 8.2271357 4.6701264 7.8117132
7.1633034 7.3615608 7.9407072 6.5573740 7.2173104 7.3449197 8.3350897 4.6043038 7.7623734
7.0892267 7.2765837 7.9360542 6.5579233 7.1815200 7.3177967 8.5118713 4.5918131 7.8231378
7.0067830 7.2742515 7.9165769 6.5894241 7.2424264 7.4237943 8.5277319 4.5323453 7.7744846
6.8615036 7.2700796 7.9748073 6.7383490 7.2803044 7.4528680 8.4644480 4.5907264 7.5982389
6.8475890 7.2152672 7.9610186 6.8167992 7.2157364 7.4166250 8.4086246 4.7808776 7.5667381
6.8671632 7.1541991 8.0196085 6.8108387 7.1737733 7.4271460 8.5015869 4.9123077 7.5745139
6.9203429 7.1015544 7.8929272 6.7538738 7.2310214 7.4406605 8.4461985 4.9470882 7.6632800
6.9250526 7.1544566 7.7782593 6.6487780 7.1854992 7.4970651 8.5071888 4.9904027 7.7324367
6.9417429 7.1213446 7.7666402 6.6501646 7.2324414 7.4885430 8.6104288 5.0130968 7.7114921
6.9296794 7.1064806 7.8576035 6.6093888 7.2432342 7.3971109 8.5681276 5.0056443 7.6540189
6.8410850 7.0592337 7.8249202 6.7023129 7.1719213 7.3454142 8.5099459 4.9576001 7.6026325
6.7807126 7.1146336 7.7378020 6.7455444 7.0918627 7.2327490 8.4680901 4.9475055 7.5912848
6.8630953 7.0964050 7.7801957 6.7520852 6.9539790 7.3118067 8.5294285 4.7855992 7.6039896
6.9083905 6.9547234 7.7718410 6.8826771 6.9523377 7.3899469 8.4866619 4.6513195 7.5596571
6.8886080 6.9886055 7.7882547 6.8664322 6.9784122 7.4726524 8.4844408 4.5712867 7.5890799
6.9296889 7.0464692 7.9065881 6.8902369 7.0632606 7.5238729 8.4897509 4.6416917 7.6257491
6.9900103 7.0382371 7.9045172 6.9312272 7.1473193 7.5769134 8.4295092 4.6589432 7.5212445
6.9521995 7.1119847 7.8848515 6.8196774 7.1898880 7.5551744 8.5106258 4.7351108 7.5527840
7.0367775 7.0716648 7.8191075 6.9010549 7.2151504 7.4630704 8.4986706 4.8760500 7.5876336
7.1015048 7.0696006 7.8239775 6.9365911 7.1915340 7.5348663 8.4579248 4.8727059 7.5790038
7.1637902 7.0403891 7.7748108 6.9103436 7.1834817 7.4128847 8.3288269 4.8244414 7.4959326
7.2732606 6.9871674 7.8240142 6.9611025 7.1718860 7.3916998 8.2043324 4.8019452 7.4490657
7.3101912 6.9471741 7.8084884 6.9865742 7.1339784 7.3050919 8.1888485 4.7532887 7.3530588
7.2761064 6.9687824 7.8504453 7.0172186 7.2107387 7.3629389 8.2654076 4.7848320 7.2935448
7.1835499 7.0088706 7.8044138 6.9362726 7.0911303 7.4274235 8.2843838 4.8368001 7.3113446
7.1726413 7.0132666 7.9457712 6.8787179 7.0985637 7.5114841 8.2242441 4.8803658 7.2876344
7.1004200 7.1575823 8.0939474 6.7494359 7.0231366 7.4972529 8.2062130 4.9461265 7.3312011
7.2152524 7.2440410 8.1169920 6.6278543 6.9396853 7.6130924 8.3686075 4.9928293 7.2426333
7.2753344 7.2222681 8.0800371 6.6221857 6.9629197 7.5293713 8.3833466 5.0671797 7.1215305
7.4363747 7.2151575 8.1462746 6.5867705 6.9206367 7.5878644 8.4891539 4.9970202 7.1169944
7.3256464 7.2474184 8.1380644 6.5996265 6.9573212 7.6448145 8.6348467 4.9270744 7.1299267
7.3596497 7.2394714 7.9844103 6.4552331 7.0485268 7.6893263 8.5897312 4.8886518 7.2177868
7.2845831 7.1175480 7.8953667 6.4189649 7.0989599 7.7308736 8.4413023 4.9218459 7.3159304
7.2355857 6.9892559 7.9047213 6.2768121 7.1384406 7.8777728 8.3813553 5.0339870 7.2916622
7.2139301 7.0289593 7.8186302 6.3414402 7.2250776 7.9534626 8.2774096 5.1140680 7.2633262
7.1395006 7.0704031 7.7540951 6.2738552 7.1684599 7.9705615 8.1855707 5.1290154 7.2960515
7.1186857 7.0126967 7.7282853 6.2287583 7.0590234 7.9781590 8.1749172 5.0201063 7.4029522
7.0310597 6.9440770 7.7313442 6.1480212 6.9285831 8.1194267 8.1856251 4.9402838 7.4581513
7.0419002 6.7233119 7.7603664 6.0607142 6.9395447 8.1748896 8.3081856 4.9013495 7.4400578
7.1439919 6.7463198 7.9410229 6.0831857 6.9734483 8.3183079 8.3590460 4.8775644 7.4669905
7.1401229 6.7552686 7.9838028 6.0097852 7.0185189 8.3047180 8.3969440 4.8374124 7.4653773
7.1210842 6.8703337 7.9827318 5.9725909 6.9775424 8.2915812 8.4224701 4.8670912 7.4959626
7.0752268 6.8171887 8.0222702 5.8835459 6.9849844 8.2805977 8.3789730 4.9927855 7.4631510
7.1232424 6.7419267 8.0369310 5.8529973 7.0128250 8.1196289 8.3535309 5.1185040 7.5548277
7.2446561 6.7320781 8.0928068 5.7957497 7.0768147 8.0064917 8.4762869 5.1714373 7.5625062
7.2834997 6.6889486 8.1314850 5.8537698 7.1429906 7.9632306 8.5221386 5.1588178 7.5603108
7.2391667 6.6889038 8.0966377 5.8203807 7.0835247 7.9379954 8.6273918 5.1128154 7.4775853
7.1595869 6.6186781 8.0582504 5.9533157 7.1000490 7.9645677 8.6399193 5.0741782 7.4036303
7.0851855 6.5731592 8.0144577 5.9952636 7.0994787 7.9972353 8.5512209 5.0003195 7.4002485
6.9703813 6.5051646 8.0506401 6.0968790 7.0671453 8.0616455 8.4743843 4.9384885 7.4569778
6.9189119 6.4269528 8.0643873 6.1176572 7.0075793 8.2097912 8.4548168 4.9138074 7.4619393
6.8968930 6.3879862 8.1439266 6.2996192 7.0226364 8.1823063 8.2713947 4.8584032 7.3975372
7.0532622 6.2852516 8.1629066 6.3284011 6.9842010 8.0488148 8.2196159 5.0118556 7.4920263
7.0657859 6.3577847 8.1512289 6.4105783 7.0329990 8.0092039 8.2230635 4.9812703 7.4515138
7.1272655 6.4298840 8.2018290 6.5131106 7.0850968 7.8324418 8.2539444 4.9778934 7.4225173
7.1699209 6.3982711 8.0854425 6.5814023 7.0381265 7.7113047 8.3237352 5.0148482 7.5092554
7.1607862 6.4586644 8.0148478 6.4814057 7.0892339 7.6926122 8.3802166 5.0700951 7.6077909
7.1982856 6.4767499 8.0725183 6.4886999 7.1382947 7.6170168 8.4945917 5.0706563 7.7212534
7.1847715 6.4829469 8.0869255 6.5132685 7.2507472 7.4492989 8.6035929 5.0811853 7.6544781
7.0306649 6.4247108 8.1811237 6.4774914 7.3590302 7.4503789 8.6654539 5.0209007 7.7122965
6.8269806 6.3732805 8.1083012 6.4484544 7.2450371 7.3742723 8.6228523 5.0117464 7.7512770
6.8330965 6.2831035 8.0525198 6.4200501 7.1566415 7.3727803 8.6032810 5.0295553 7.8515286
6.8167520 6.1492662 8.0342436 6.3927422 6.9936881 7.3997464 8.4164619 5.2021756 7.9560494
6.9416447 6.2576900 8.0225191 6.4257054 6.8662834 7.3886380 8.4835272 5.2618775 7.9863262
6.9597206 6.3116961 8.0490122 6.4774852 6.8343825 7.3565412 8.4865828 5.3957543 7.9767914
7.0227375 6.1987247 8.1106653 6.5465021 6.8391156 7.2368317 8.5429363 5.5177674 7.8911667
6.9609189 6.1453047 8.1572723 6.4872851 6.7862768 7.3533535 8.5226889 5.5436049 8.0028028
6.9216509 6.1281605 8.1348028 6.6352572 6.7686920 7.3703465 8.4612093 5.6654005 7.9650674
6.9147396 6.1397600 8.0689907 6.4948335 6.7945504 7.4393592 8.4612427 5.6567211 7.8924403
7.0035501 6.0890055 7.8789864 6.4286680 6.8575630 7.3589993 8.4765043 5.6511302 7.8956389
7.0287042 6.1955242 7.8051953 6.4477634 6.8776236 7.2656713 8.4881639 5.6217880 7.7869391
6.9319782 6.2572012 7.8564029 6.5071926 6.9988446 7.1723742 8.4881315 5.6060081 7.7919974
6.9535217 6.2643909 7.8060479 6.6091166 7.0685377 7.1296678 8.5679588 5.6242008 7.8104568
6.8006182 6.2025752 7.7740703 6.6803451 7.0487552 7.0988092 8.6699247 5.5781422 7.9215560
6.7944431 6.2252827 7.7675014 6.7348843 7.1664310 7.1061091 8.6925983 5.6028333 7.9153214
6.8814759 6.1619134 7.7133074 6.7505021 7.1493282 7.1091313 8.7691679 5.4891567 8.0654154
6.9826736 6.1715364 7.7327580 6.7836595 7.0452628 7.0165305 8.7379141 5.4769464 8.0400944
7.0755725 6.2460198 7.7980909 6.6401668 6.9677873 6.9985652 8.7894859 5.4396548 7.9698844
7.1415877 6.2680655 7.7607884 6.6702070 6.8414931 6.8864946 8.6998158 5.3331795 7.9688373
7.2493229 6.4294143 7.7622313 6.4822907 6.7059035 6.9324136 8.7192640 5.3843207 7.9570408
7.1607571 6.2581339 7.8340421 6.4947438 6.6834860 6.8895674 8.6776400 5.2129307 8.0308228
7.0899296 6.2798195 7.7807236 6.5007076 6.5265274 7.0160947 8.6171331 5.1147161 8.0903339
7.0768838 6.3226504 7.8528495 6.4442558 6.4912901 7.0119715 8.5125008 5.1535382 7.9434018
6.9280920 6.3319693 7.8079190 6.3826199 6.4347286 6.9385347 8.5056868 5.2323651 7.8956261
6.9203472 6.2544985 7.8057780 6.3311071 6.4521041 6.9965677 8.4525433 5.1958179 7.8332148
6.8900113 6.0702796 7.8540769 6.1813517 6.5271988 7.0316334 8.5640898 5.1942477 7.8227439
6.8372107 6.0117912 7.9233470 6.1257930 6.5977368 6.9658146 8.5509443 5.1588078 7.8236065
6.8575754 5.9303341 8.1023149 6.0176201 6.5875897 6.9883857 8.6388721 5.1627445 7.7631564
6.8416319 5.9679365 8.1136322 5.8720531 6.7112169 6.9894180 8.5694933 5.1743307 7.8415542
6.8488226 6.0290217 8.1091719 5.8008575 6.8166313 7.0239635 8.4790230 5.1396036 7.7464085
6.8406515 5.9877810 8.2783108 5.6395435 7.0061154 7.1915936 8.5027933 5.0968227 7.7508464
7.0421019 5.9423752 8.2460585 5.7247944 7.1601105 7.4032741 8.6492586 5.1601715 7.7622666
7.0580235 5.8965526 8.3347301 5.6646476 7.2191496 7.4039669 8.5981264 5.1185279 7.7721829
7.0980864 5.9416022 8.3439322 5.6983771 7.2039719 7.3056746 8.6107922 5.0662303 7.8009710
7.1515031 5.8755407 8.4184465 5.7547321 7.2161074 7.4760718 8.5858517 5.0406499 7.9421353
7.0028129 5.9479842 8.3261337 5.7463169 7.1361470 7.5234179 8.4222145 4.9905896 7.9180355
6.9297357 5.8835053 8.4902887 5.8823028 7.0481701 7.5607224 8.2513485 5.0450649 7.8840671
6.7280769 5.8679528 8.4396667 5.8995318 7.1234050 7.5442553 8.2507658 4.9965358 7.7956352
6.6537700 5.8116922 8.4716396 5.8728132 7.0410199 7.4481893 8.3516035 4.9471669 7.7467237
6.6650386 5.7861724 8.3149385 5.9781346 7.1806531 7.4002728 8.3172646 4.9707050 7.6786680
6.6002345 5.7761731 8.2761698 5.9959812 7.1121454 7.4170146 8.3564949 4.8898129 7.5361338
6.6723752 5.7148485 8.2821550 5.9400692 7.2067180 7.4670744 8.3581219 4.9094882 7.4899817
6.6931405 5.6434617 8.2395029 5.8780923 7.1742678 7.4843302 8.4009676 4.9379687 7.4641781
6.7501440 5.5675464 8.2175140 5.8703370 7.1407056 7.4784374 8.4545469 5.0223856 7.4162731
6.7436218 5.7036586 8.3025322 5.7501311 7.0517936 7.5740900 8.4606466 5.1215849 7.3464217
6.8450813 5.7053132 8.3934517 5.7411838 7.1050105 7.7190218 8.2633171 5.1397238 7.2800965
6.9230723 5.6706791 8.3374157 5.8484206 7.1557169 7.7329712 8.1962538 5.1479731 7.1584353
6.8971815 5.5984087 8.3204441 6.0441427 7.1519299 7.8501406 8.2528391 5.1833172 7.0470662
6.9078465 5.5239096 8.2373924 6.1341457 7.1451597 7.8687725 8.1925135 5.2873979 6.8698959
6.7851992 5.5301585 8.3220520 6.2052307 7.1036224 7.8969088 8.2234087 5.3800020 6.7989516
6.8581038 5.5078516 8.4124117 6.1797047 7.1262503 7.9324460 8.2779465 5.4191551 6.7502642
6.9205928 5.5972452 8.4364614 6.2437091 7.1831112 7.9565611 8.3322039 5.3399262 6.6683230
6.8991799 5.6301312 8.2815094 6.3337393 7.2329760 7.9447937 8.4149675 5.2903433 6.6641345
6.8834596 5.5531836 8.2701368 6.1864209 7.2280903 8.0664711 8.5287142 5.3368502 6.7328773
6.8196583 5.4828610 8.1393223 6.2531657 7.3200798 8.0750103 8.5710154 5.3307333 6.7157211
6.7874246 5.4924936 7.9405546 6.2015204 7.3870425 8.0927515 8.4942245 5.4287109 6.6993484
6.7783985 5.5395184 7.9801464 6.1041226 7.4705105 7.9941192 8.4467192 5.3636384 6.7842512
6.7975874 5.5690408 7.9286823 6.1774297 7.4708257 8.0576649 8.3633995 5.2409072 6.8046980
6.8493056 5.7519951 7.9427414 6.0873623 7.4647608 8.0330648 8.3941479 5.0788989 6.8135586
6.7923536 5.7964621 7.9506588 6.0408788 7.3553710 8.0546131 8.4083252 4.9512482 6.7987952
6.7565827 5.7442255 7.9100604 6.0749197 7.3468356 8.0812035 8.3169832 4.8717580 6.8052626
6.7057848 5.8396039 7.9121780 6.1138687 7.3060317 8.0634384 8.3333941 4.8237576 6.8542528
6.7126422 5.7165241 7.8604364 6.0873985 7.3642149 8.0169640 8.2964048 4.8446922 6.8273401
6.7104001 5.8224983 7.8553243 5.9611626 7.3510375 7.9501910 8.2165442 4.8826084 6.9387178
6.6319852 5.7996297 7.8813491 5.9553986 7.2906280 7.9087572 8.2404747 4.9419665 6.9811721
6.6406412 5.8307209 7.8702645 6.0791006 7.3553715 7.9218483 8.1600742 5.0336637 7.0783968
6.6032019 5.8746133 7.7945642 6.1198888 7.3022251 7.8239670 8.2590904 5.0073385 7.0497756
6.6663151 5.8179340 7.8567743 6.1405959 7.2884502 7.7309275 8.2642422 4.9591231 7.1380568
6.6445813 5.7540798 8.0388470 6.2651324 7.1972847 7.6617613 8.2361965 4.9979639 7.0793133
6.7259550 5.7258306 7.9827895 6.1944838 7.2006083 7.6652508 8.3238754 4.9320621 6.9997349
6.8137965 5.6057172 7.9646239 6.1569285 7.1039357 7.4570656 8.3161631 4.8687086 7.0678425
6.8376489 5.5764332 7.9693527 6.2456326 7.1555204 7.3500190 8.2999706 4.9880052 7.0967855
6.8338037 5.5417061 7.9154153 6.1188431 7.1587009 7.3423471 8.2656670 5.0553064 7.0734415
6.8161983 5.6043892 7.9533801 6.0392051 7.1417265 7.2593126 8.3353052 4.9884520 7.0424933
6.8426433 5.7423534 7.7863092 6.0082688 7.1258407 7.2018776 8.2766104 4.9775367 7.0123997
6.8156543 5.7888489 7.7776561 6.1123896 7.1308956 7.2019238 8.2774897 5.0570793 7.0819221
6.8181157 5.7712040 7.7111506 6.2085600 7.0231142 7.2390389 8.3152256 5.1309695 7.0424399
6.8393168 5.5452471 7.5952516 6.2352839 6.9850092 7.1627398 8.4234543 5.0521460 6.9371085
6.8748813 5.5227680 7.5506997 6.2634163 6.9708905 7.2191453 8.5008411 4.9973731 6.9323878
6.9819584 5.4997702 7.5404224 6.2738066 7.0267329 7.1993608 8.5524406 4.9093919 7.1019897
6.9014082 5.4967537 7.5363169 6.2110438 6.9251437 7.3417239 8.5712671 4.8274078 7.1162200
6.7953906 5.4877858 7.6728215 6.1657577 6.8724160 7.2928734 8.4446592 4.7741256 7.2045431
6.7080345 5.3802381 7.6032290 6.2458038 6.8607574 7.2298446 8.3073750 4.6087046 7.1351218
6.7692060 5.2985387 7.5241194 6.2061501 6.8193727 7.2645798 8.2515106 4.6571598 7.0817151
6.7877469 5.2526760 7.4883313 6.2554803 6.8763599 7.2928991 8.2495127 4.6345167 7.1870494
6.7527208 5.2744055 7.5076056 6.2872663 6.8903456 7.3871951 8.1567211 4.6533771 7.1589346
6.7899799 5.2907505 7.5384393 6.3131943 6.8442898 7.4767094 8.1723289 4.6417594 7.2485247
6.6629248 5.3077173 7.5344801 6.4076252 6.9034157 7.4916816 8.1319504 4.6387987 7.3664956
6.6944385 5.3552332 7.4347811 6.3904595 6.9438977 7.4902320 8.1700172 4.7448592 7.4705691
6.5514116 5.3026056 7.4115548 6.3723040 6.8299303 7.4627972 8.1585894 4.8094921 7.4481392
6.5212836 5.2891393 7.5088978 6.2693763 6.7808614 7.4167442 8.1726074 4.7867203 7.3250413
6.4429302 5.4438477 7.5061102 6.1132751 6.8050208 7.4775362 8.2116718 4.8136549 7.4243536
6.3930573 5.5529528 7.4933438 6.0133319 6.7158828 7.4758329 8.3181496 4.8281841 7.5343347
6.3908806 5.6066298 7.3779655 6.0197444 6.6859593 7.6435337 8.3727465 4.9535646 7.5562110
6.4028339 5.5746069 7.4392309 6.1772032 6.6789570 7.7567167 8.4152374 5.0268188 7.5847726
6.3508420 5.5988512 7.4936872 6.2899723 6.7925491 7.8195949 8.4892931 5.0894518 7.5918736
6.4573617 5.5681319 7.4928436 6.3945956 6.8919821 7.8102145 8.4836645 5.0367465 7.6248894
6.4350891 5.6364689 7.5660915 6.3665071 6.9059248 7.7645984 8.5319138 4.9535303 7.5082827
6.3884497 5.5630255 7.5819817 6.2387085 6.9420452 7.8254776 8.4596319 4.8784304 7.5917907
6.3884964 5.4283080 7.6978574 6.3773232 6.8765988 7.8936563 8.3850985 5.0456815 7.5635219
6.3610601 5.3010616 7.7157931 6.4521236 6.8376374 7.8674130 8.4309483 5.1159358 7.4784999
6.4221196 5.3549562 7.6830592 6.5217042 6.8583832 7.8476334 8.4415264 5.2651701 7.4019084
6.5471077 5.4424028 7.6817966 6.6167684 6.8884182 7.9544368 8.4526014 5.4042492 7.4581623
6.5042934 5.4145761 7.6262784 6.6798320 6.8510075 8.0316668 8.4306116 5.4190106 7.4720125
6.5584440 5.4840994 7.5312390 6.5781946 6.8240557 8.1194725 8.3679609 5.5138369 7.4331579
6.6549225 5.6109576 7.4802427 6.5099220 6.7989511 7.9746943 8.3688879 5.5012050 7.4127312
6.6153636 5.6166272 7.5388169 6.4627829 6.8744144 7.9307799 8.3905954 5.4544864 7.3709707
6.6496315 5.7980576 7.5796385 6.3647051 6.9163995 7.9058433 8.3638926 5.5692258 7.2889748
6.7293262 5.8001990 7.7486210 6.3894181 6.9265518 8.0106192 8.3104019 5.6484981 7.3156800
6.7039042 5.8653851 7.6638021 6.3913884 6.9791894 7.9842920 8.2968941 5.6805968 7.4140773
6.7450390 5.8924193 7.5913358 6.4152203 7.0396380 8.0300245 8.2002182 5.6298094 7.4141035
6.6956420 5.9151688 7.6076617 6.3947535 7.1044040 8.0624294 8.0940180 5.5980992 7.3500733
6.6426425 5.9815464 7.7099123 6.4991527 7.1738272 8.1288986 8.2166567 5.4626570 7.3410449
6.5762548 5.9024677 7.6719494 6.4013729 7.2908883 8.1348829 8.2579641 5.4197712 7.3039942
6.5030079 5.8449178 7.6544762 6.2950954 7.2204905 8.2913132 8.2883606 5.3278871 7.2617631
6.5071688 5.6596107 7.6341429 6.3009357 7.2701068 8.1656017 8.2678261 5.3203735 7.1830716
6.5573378 5.3862324 7.6465969 6.3553987 7.1932111 8.1682358 8.2270355 5.3423882 7.2533298
6.6255121 5.3740277 7.6085005 6.2169228 7.1265049 8.2126122 8.2431068 5.3024888 7.2704391
6.5452843 5.2419806 7.6437593 6.2303548 7.1057410 8.1712589 8.3600540 5.3216691 7.3748221
6.5112686 5.2449851 7.7626119 6.2091913 7.1326370 8.1439409 8.3702564 5.4227395 7.3895392
6.5733838 5.3161941 7.9077191 6.2177906 7.1417842 8.1597910 8.3538437 5.4087749 7.4685850
6.4988880 5.3530102 8.0217495 6.1567378 7.2196631 8.0613203 8.2839727 5.4424562 7.5681615
6.4545221 5.4312735 8.1422462 6.2014680 7.2391520 8.1209898 8.3506746 5.4247727 7.7258997
6.3582821 5.4351535 8.2033815 6.2820768 7.2382593 8.0433712 8.3006649 5.4357901 7.7843304
6.3585157 5.5196929 8.1625443 6.2988043 7.2847676 8.0750227 8.3713064 5.3712339 7.7642503
6.3869720 5.4445806 8.1027193 6.2742863 7.2657304 7.9910269 8.4142218 5.6074824 7.7486448
6.3500571 5.2506089 8.0127010 6.2768149 7.1812158 8.0285683 8.3992901 5.6222358 7.8066683
6.2613549 5.3099403 7.9425125 6.2491012 7.0924091 8.0674171 8.4086018 5.6994367 7.8001223
6.2979012 5.2873101 7.7712460 6.3257113 7.0100241 8.0696526 8.4339304 5.8151765 7.7964435
6.4009624 5.2271738 7.6768255 6.3058515 6.9362316 7.9512587 8.4518633 5.8503799 7.7688975
6.4096375 5.1679101 7.6050825 6.3698235 6.9329057 7.9003825 8.4112215 5.8431163 7.7117391
6.4464211 5.1175551 7.4990120 6.4191613 6.9830775 7.9691553 8.3564243 6.0036836 7.6140919
6.5397558 5.1190839 7.5847220 6.3364921 7.0829320 7.9960332 8.2190657 5.9480376 7.6485438
6.6277428 5.0890589 7.5570378 6.4580522 7.1732550 7.9172330 8.2189426 5.8703279 7.5726399
6.5744667 5.0844049 7.5129223 6.4964471 7.2312956 7.9277496 8.1012640 5.9205847 7.5558424
6.6063709 5.0306993 7.5658593 6.3992229 7.2597675 7.8692679 8.0301838 5.8321600 7.6272335
6.6491184 5.0279202 7.5454478 6.2699103 7.2570310 7.8104734 8.0790024 5.8146291 7.6931872
6.7283497 4.9523654 7.5867901 6.2088494 7.3633232 7.9311709 8.2196789 5.7563739 7.6577854
6.6897178 4.9490752 7.6401658 6.1824102 7.4609179 7.6975927 8.2770720 5.8553491 7.7946758
6.7059059 5.0839415 7.7221541 6.2035103 7.3608961 7.5840244 8.2068577 5.8568072 7.8230529
6.5136409 5.1751614 7.6599112 6.4008727 7.4947681 7.5117106 8.2005491 5.8970199 7.8664932
6.5333338 5.3180594 7.6171908 6.4062262 7.4035769 7.4115877 8.1104937 6.0103259 7.9147763
6.5339489 5.5042439 7.5799212 6.4391112 7.4639268 7.4416389 8.1665010 6.0474043 7.8129745
6.6528864 5.4182129 7.5210981 6.4487534 7.4779916 7.4883633 8.0886517 6.0666351 7.8363738
6.7373767 5.3727851 7.5316195 6.5762062 7.3630667 7.4956603 8.0256300 6.2345324 7.7400179
6.7691898 5.4260731 7.5486870 6.4682436 7.3287177 7.3428321 8.0136833 6.1269455 7.7810292
6.7162700 5.4869189 7.4332395 6.5292206 7.2996655 7.3081679 7.9735732 6.1492209 7.7254658
6.6244669 5.4919834 7.5129085 6.5509925 7.2170377 7.2838511 7.8648529 5.9577842 7.7654643
6.5809689 5.4018164 7.6404452 6.5472898 7.1639910 7.2806888 7.8036799 6.0076346 7.8715925
6.5421772 5.2996278 7.4865212 6.5586224 7.1658177 7.1974297 7.7092919 6.0547276 8.0030127
6.4875827 5.2660103 7.4937372 6.6152859 7.1690588 7.1512055 7.7400451 5.9946413 7.9699101
6.5072761 5.3575468 7.5112481 6.6536798 7.2933664 7.0017147 7.8370562 6.1293879 7.9594693
6.4739008 5.4463248 7.6311841 6.5266242 7.3071833 7.0618110 7.9182391 6.0818963 7.8915610
6.3879609 5.5393586 7.5624075 6.5432081 7.3351488 7.0814700 7.8506474 6.1280007 7.8540726
6.4771657 5.5393519 7.5910234 6.7077847 7.4110665 7.1263866 7.8323073 6.2307935 7.8061066
6.3261533 5.5289283 7.6527581 6.7677603 7.3094206 7.2002716 7.8821783 6.2478333 7.8846307
6.2255692 5.6128631 7.6922183 6.7116690 7.2063866 7.2809439 7.9849620 6.2088752 7.8546185
6.1694231 5.6297383 7.7243862 6.7648888 7.0434713 7.4352751 8.0346413 6.3007321 7.9820461
6.2069936 5.5528979 7.7428083 6.8541818 6.9710584 7.4108152 8.0275869 6.1501589 8.0100107
6.1733985 5.4468575 7.7466693 6.8450084 6.9034848 7.2889824 7.8930025 6.0829725 8.0570498
6.0737062 5.3957438 7.7483892 6.8047805 6.8965216 7.2232342 7.9429121 5.8892083 8.0112190
5.9840965 5.5471497 7.8234468 6.7966251 6.8952436 7.3464370 7.8713479 5.8620281 8.0327978
6.0251546 5.6675534 7.7191858 6.7032566 6.9451809 7.3482518 7.8808899 5.9021902 8.0024014
5.9095278 5.7524323 7.8284850 6.6559010 6.9365697 7.3521047 7.8355064 5.9759059 7.9861493
5.8710074 5.8393703 7.8735147 6.5835357 6.8279729 7.3411942 7.8673816 5.9801674 7.8761916
5.9523339 6.0537791 7.8027930 6.4965563 6.8137684 7.3160605 7.8565035 5.9134197 7.8610454
5.9662929 5.9632792 7.7432404 6.4514065 6.9066129 7.3706999 7.8651977 5.9073744 7.7490196
6.0936046 6.0337906 7.6589832 6.4868898 6.9864445 7.4552674 7.7940602 5.9105282 7.7566900
6.0585070 5.9469829 7.6297088 6.4876423 6.9252596 7.5201368 7.7379384 5.9291568 7.7768307
6.1535254 5.9633856 7.6459365 6.4806261 6.8054013 7.4893909 7.7287064 5.9076672 7.7275314
6.1679816 5.9332232 7.6129251 6.5119839 6.7162995 7.5615473 7.7640557 5.8541718 7.7664003
6.3193321 5.9340816 7.5609689 6.6642814 6.6076255 7.6102552 7.8593831 5.8888173 7.7512660
6.2703490 5.8698616 7.4643269 6.6812248 6.5790410 7.5797911 7.9403639 5.9099951 7.7301841
6.2290988 5.8234487 7.5237918 6.6429119 6.4447508 7.5311561 8.0230989 5.9015727 7.6649184
6.2924047 5.8075070 7.5041981 6.6803617 6.4239612 7.4608488 8.0598154 5.9193006 7.6234426
6.3589482 5.8547320 7.4777284 6.6040473 6.2916837 7.5687895 8.1797781 5.9925609 7.5826674
6.3129005 5.6820030 7.4234781 6.5131888 6.3359270 7.5517983 8.1254463 6.0189877 7.5582695
6.4349685 5.7378879 7.4904876 6.5163431 6.2508106 7.5614610 8.0360527 6.0197930 7.4314780
6.4534278 5.6645226 7.5698447 6.4666672 6.3423533 7.6029205 8.1029835 5.9887543 7.2151556
6.5867691 5.6195936 7.5228601 6.5176573 6.4064331 7.5705671 8.0617065 5.9500175 7.1074829
6.6743555 5.6700420 7.5623960 6.6160183 6.6108756 7.6068583 7.9593630 5.9912724 7.0910177
6.8599195 5.6405768 7.4927931 6.7472529 6.6766405 7.5813828 8.0573521 5.9245930 7.1997581
6.8383112 5.6718688 7.5646205 6.9487276 6.6005754 7.6042085 8.0401964 5.8462586 7.2673321
6.9241681 5.6276374 7.5730987 7.0274539 6.5711436 7.6117787 8.1148090 5.7499642 7.3333521
6.9997635 5.6741066 7.6357303 7.0378885 6.5946951 7.7456694 8.1021528 5.5709634 7.5569415
6.9600449 5.6113405 7.6490736 6.9610591 6.5417285 7.7080140 7.9454570 5.5351191 7.6341457
6.9850931 5.6421676 7.7966156 7.0656838 6.5643792 7.7725072 7.9325004 5.5716081 7.5428681
6.8979478 5.7311735 7.8384070 7.0634770 6.5770378 7.8391547 7.8115039 5.6869764 7.6616092
6.9232316 5.6106882 7.8411865 7.0092373 6.5887341 7.7946262 7.7831664 5.6991644 7.6453528
6.8583512 5.6303697 7.9092402 6.8553891 6.5190210 7.8096099 7.6501207 5.7850113 7.5067663
6.8299427 5.5753140 8.0303812 6.7759705 6.5662117 7.8996892 7.6290231 5.8056993 7.4602523
6.8112721 5.6553435 8.1473703 6.6961703 6.6162529 7.8991752 7.5617800 5.8645406 7.4407949
6.7840562 5.7277508 8.2387152 6.4707699 6.6380701 7.9865317 7.6945610 5.7504463 7.6173496
6.6894441 5.7007508 8.2257853 6.3589783 6.5701485 8.0724602 7.7216587 5.8416018 7.7093258
6.7520161 5.6576662 8.1412163 6.3626456 6.6005220 8.0947800 7.6883717 5.8555732 7.8542628
6.7943578 5.6369715 8.0616636 6.2070351 6.6197996 8.0034037 7.7653332 5.9128981 7.9591794
6.8248634 5.6263895 7.9861403 6.1682358 6.6162806 7.8373170 7.8057976 5.7593627 8.0717812
6.8400173 5.5301366 7.8042278 6.0634933 6.7074370 7.7920461 7.9154892 5.7846408 8.0772486
6.8704996 5.5405703 7.7386780 5.9896116 6.7600107 7.7171903 7.9823489 5.8890634 8.1039791
6.9012899 5.5531297 7.6730599 6.0272741 6.8959169 7.5970402 8.0205612 5.9623137 7.9682002
6.9213376 5.6177535 7.7448049 6.0238047 6.9196968 7.6489835 8.0743227 5.9385180 7.9403582
6.8880634 5.5477586 7.7720613 5.9271760 6.9808536 7.6532025 8.0974712 5.8620620 7.9429688
6.8785176 5.5141726 7.8934379 5.9133530 7.0361595 7.6074872 8.1276531 5.8281827 7.9694910
6.8731337 5.6042747 7.7822151 5.8792381 7.0472088 7.6832585 8.0824423 5.7943954 7.8868284
6.7553420 5.5733509 7.7258496 5.7781315 6.9977827 7.7930050 8.0916328 5.7422686 7.7457051
6.7640166 5.5653167 7.6670747 5.7914724 7.0153084 7.8645515 8.1073704 5.7162218 7.7612591
6.7525053 5.5985746 7.8594170 5.7795067 7.0017724 7.8719435 8.1468372 5.8183842 7.7514048
6.7400322 5.4638853 7.9304762 5.8455868 6.9864817 7.7886109 8.1608648 5.7260871 7.7839532
6.7711067 5.5495849 7.9265208 5.7771273 7.1503892 7.7993937 8.0580425 5.8152041 7.8208866
6.7076569 5.5929217 7.8006325 5.6902361 7.1611743 7.7275424 8.1064835 5.7978272 7.7858496
6.7047887 5.6826091 7.7954245 5.7438183 7.1113462 7.7068787 8.1582689 5.7218766 7.8647709
6.8098569 5.8606968 7.8097215 5.7731552 7.1278524 7.7648993 8.3527718 5.8222623 7.9519162
6.8104286 5.9136434 7.8301315 5.6762815 7.0291619 7.8136864 8.3030605 5.9090681 7.9495921
6.8413696 5.9433646 7.8465672 5.7969284 6.9764972 7.8506804 8.3602314 5.8842835 7.8979759
6.8005624 5.7512593 7.8753681 5.8106928 7.0064888 7.9489641 8.2258463 5.7847252 7.9680862
6.8767300 5.8172607 7.9227653 5.8349733 6.9566135 7.9288416 8.2935381 5.7929149 7.9249234
6.8995523 5.9065285 8.0188208 5.9655881 7.1101413 7.9811707 8.2756920 5.7319088 7.8111305
6.8717136 6.0273724 8.0955791 6.1022635 7.0913625 7.8832436 8.3286285 5.7819424 7.8548870
6.9841657 6.1467943 8.1942320 6.2596483 7.1173229 7.8316555 8.3566151 5.7434936 7.7493887
6.9380302 6.1595387 8.1008873 6.2862353 7.0709248 7.7867084 8.3065615 5.7358313 7.6672292
6.9137015 6.0469389 8.0273943 6.2101297 7.0760598 7.7396069 8.2609434 5.6752620 7.5764346
6.9299717 6.0447769 7.9053593 6.2393131 7.1921506 7.7754850 8.1711187 5.6002016 7.4787641
6.8941536 6.0939698 7.9883866 6.2629023 7.2613626 7.7319899 8.1568785 5.5529470 7.5017128
6.8201103 5.9131708 8.0550098 6.1847768 7.3977966 7.7449350 8.2206078 5.4302545 7.4285302
6.7260227 5.7517772 8.1166248 6.1787181 7.3445082 7.8324795 8.2189999 5.3580823 7.4615860
6.6076951 5.6036835 8.1654224 6.0827417 7.3211937 7.8021097 8.2200470 5.2587414 7.6019549
6.5207691 5.6066141 8.1941748 6.0058589 7.3198276 7.7694907 8.2081299 5.3646984 7.7852392
6.4680371 5.6547480 8.1739092 6.0824904 7.3173566 7.7735791 8.3691616 5.4036589 7.8775806
6.3181844 5.7708368 8.0509491 6.0528402 7.1565719 7.7813091 8.3549347 5.5268698 7.8962231
6.3047266 5.7060328 8.0596809 6.1305385 7.0430470 7.8482537 8.2654562 5.7023878 7.8755846
6.1684570 5.7112494 8.1429920 6.1937132 7.0243268 7.8611469 8.2321091 5.7233901 7.8240304
6.1062231 5.6601624 8.1636486 6.1474767 6.9906344 7.8469992 8.1705265 5.7056246 7.7670288
6.1942468 5.4583039 8.1750097 6.1832676 7.1180367 7.8944664 8.1950178 5.6104174 7.7113853
6.2003732 5.2587423 8.0286961 6.2953472 7.0853915 7.8305211 8.1917686 5.5118699 7.6610322
6.2702270 5.1369276 8.0911484 6.2265458 7.1378822 7.8108859 8.0638008 5.5316129 7.6938248
6.2923160 4.9948320 7.9575162 6.1988835 7.0638585 7.7489238 8.1429176 5.5380888 7.6724524
6.3671269 4.9753466 7.7990360 6.2104445 6.9812479 7.7123528 8.1723776 5.5634680 7.6137981
6.3247852 4.9440503 7.6855750 6.0455289 6.9561987 7.6518250 8.2245588 5.6792755 7.6308837
6.2548280 5.0866284 7.6157274 6.1072140 7.0096354 7.7456150 8.1069365 5.7080679 7.5642023
6.1428614 5.1197014 7.5011845 6.0626702 6.9766121 7.8266487 8.1685734 5.7882848 7.4456782
6.0514235 5.1523919 7.5007281 5.9361210 6.9972839 7.8497114 8.1009493 5.9200568 7.5038123
6.0147142 5.2428551 7.5394554 5.9786134 7.0285745 7.8837848 8.0236492 6.0006609 7.5873060
5.9901361 5.2937913 7.7170959 6.0306129 6.9956570 7.9268904 8.0579710 5.9728270 7.5756698
6.0806413 5.3076763 7.6317973 6.0119371 7.0469728 7.8493414 7.9499178 5.9707417 7.5873065
6.0518103 5.2450967 7.5634575 6.0327477 7.0928006 7.8279080 7.8858213 5.8999739 7.5929136
6.0955381 5.2025065 7.5368571 6.1679411 7.1407156 7.7307639 7.7756939 5.9029980 7.6121168
6.1491456 5.2221508 7.5981970 6.1173410 7.0574570 7.7479720 7.8341470 5.8980842 7.5311327
6.2065120 5.1624317 7.6486864 6.1377144 7.0706501 7.8424263 7.7422204 5.9759388 7.5336823
6.2175708 5.1445312 7.7655787 6.0534968 7.0709157 7.8446188 7.7406116 5.9452248 7.6222239
6.2326279 5.2101808 7.8538542 6.0829191 6.9900823 7.7927785 7.7065263 6.0166435 7.6186743
6.2944403 5.3757362 7.7947249 6.0207882 6.9271622 7.8096390 7.7264447 5.9397893 7.5884399
6.2350907 5.3680053 7.7725973 6.0030289 6.9592199 7.8109841 7.7256455 5.9285846 7.3653560
6.2587676 5.5696177 7.7656856 6.1080132 6.9560380 7.8947825 7.7224197 5.8916674 7.4654083
6.1936450 5.5008631 7.7810264 6.1289239 6.9796309 7.9583392 7.7004623 5.9358373 7.4497008
6.2033796 5.6003289 7.7856979 5.9878182 6.9934106 7.8948851 7.6994863 5.9632168 7.4671221
6.3201661 5.5980935 7.6076484 5.9519386 6.9656396 7.9250665 7.7324281 5.9437928 7.6646404
6.3155141 5.5776095 7.6346955 5.9647083 6.8822513 7.8438206 7.7383304 5.9366784 7.7234559
6.4038758 5.6961370 7.6338978 5.9809446 6.8324285 7.7993507 7.7878203 5.9650927 7.8126926
6.4316087 5.6476598 7.5448260 5.8768396 6.9104099 7.7530217 7.7856355 5.7923193 7.9201455
6.4289508 5.6164484 7.6705141 5.9752030 6.8486776 7.7045531 7.8904853 5.7281170 7.9228477
6.3822622 5.5898476 7.7052221 6.0247769 6.7672215 7.7058959 7.8542442 5.8488688 7.9488020
6.2856560 5.6715403 7.7228823 6.0166187 6.6898851 7.6581736 7.8048406 5.9058146 7.9603930
6.3836803 5.6456766 7.6812801 5.9903755 6.7444873 7.6515169 7.7575197 5.8968220 8.0079145
6.3390689 5.6131153 7.6677632 5.9682293 6.7995338 7.6215725 7.7429166 5.9752278 7.9028606
6.4215755 5.4861426 7.5729933 5.7509050 6.8708634 7.6680870 7.6358881 5.8651543 7.9288154
6.4032068 5.4855547 7.4427500 5.8264365 6.8025103 7.6571760 7.6183329 5.9247832 7.7829280
6.3642826 5.4932203 7.5006475 5.8525333 6.7897954 7.5687151 7.7153368 5.9760652 7.6979194
6.4121833 5.3352518 7.5238276 5.9893093 6.7603922 7.5601597 7.5983262 5.9123473 7.8328075
6.4704776 5.3329601 7.5443664 5.9740539 6.8230848 7.6065412 7.5702372 5.9923248 7.8400517
6.4804635 5.2149067 7.6501961 6.1135268 6.8541918 7.6650062 7.5468984 5.9457097 7.8311992
6.5177975 5.2866883 7.7746592 6.0879426 6.9075880 7.6686182 7.6431208 5.8917279 7.8349051
6.5587478 5.3010073 7.8090897 6.0771341 6.8628879 7.7219338 7.5755978 5.8868566 7.8997173
6.5284491 5.2837400 7.7770352 6.0646081 6.8263240 7.7152863 7.6041055 5.8675418 7.9028239
6.6101966 5.2745795 7.7262301 6.0357304 6.7953691 7.7427211 7.6127706 5.7881751 7.9366007
6.4655766 5.1669116 7.7217727 6.0492911 6.8137870 7.7994394 7.6628394 5.6982222 7.9881430
6.4033184 5.1666265 7.6668010 6.0110979 6.7963152 7.7767134 7.7409396 5.7119136 7.9895058
6.2937617 5.1719065 7.7165341 5.8993235 6.8248239 7.7398911 7.5935874 5.6959815 8.0069952
6.2437415 5.2947750 7.6606145 5.8910131 6.8788862 7.7598000 7.6589656 5.8126516 7.8904600
6.1255603 5.4181857 7.6775694 5.9025583 6.9323349 7.6921372 7.7237830 5.7731247 7.8982782
5.9844584 5.3255486 7.6754680 5.8776011 7.0137157 7.7175989 7.6365147 5.8352647 7.8364482
5.9014907 5.2845473 7.6228657 5.9411149 7.0378103 7.7582674 7.5949082 5.8273468 7.8231564
5.9175596 5.3290710 7.6183562 5.9585605 6.9913697 7.7931676 7.5790854 5.8793993 7.8165569
5.8484545 5.4806008 7.5984287 5.9602361 6.9204488 7.8614078 7.6190500 5.9122639 7.8326063
5.9326849 5.4875355 7.5838981 6.1062918 6.8316946 7.8330812 7.7079711 5.9645586 7.6668019
5.9124918 5.5236015 7.6141896 6.1183157 6.7750134 7.9180579 7.7297988 6.0083337 7.5712781
5.9316707 5.4922347 7.6726103 6.0728540 6.6852431 7.8226228 7.7945304 5.9530463 7.5481596
5.8957582 5.4981475 7.7421570 6.0752578 6.7195659 7.7429228 7.7829485 5.9222832 7.6099687
5.8519292 5.4771490 7.7406583 6.1507697 6.8060083 7.6663342 7.8357143 5.9242220 7.6043663
5.8191819 5.6133513 7.8054614 6.2540030 6.9615402 7.6828866 7.8886852 5.8698697 7.6277666
5.6792927 5.5237474 7.9619918 6.2662325 7.0410771 7.8440571 7.7959723 5.8805265 7.6763916
5.7145381 5.6046233 8.0178347 6.3034935 7.1023970 7.8811851 7.8406992 5.9087553 7.7518544
5.6350770 5.7018180 8.0365410 6.2993875 7.0812216 8.0748949 7.7224579 5.8337927 7.8205986
5.6475124 5.7611656 8.0190153 6.2663484 7.1487212 8.2377567 7.6322403 5.8264031 7.8061748
5.6465464 5.7363844 8.0490189 6.3656831 7.1633811 8.3233938 7.6497130 5.7932258 7.6695976
5.6541185 5.8030615 7.7915812 6.3869491 7.0357423 8.2654552 7.6956797 5.8021984 7.6592216
5.6266918 5.7349954 7.8345218 6.4008160 7.0708485 8.3229733 7.8085008 5.8115091 7.5881066
5.6107526 5.7455668 7.8347306 6.3582444 6.9688382 8.3395262 7.8659348 5.8502746 7.4603658
5.5273824 5.8438010 7.7781744 6.3198781 6.7995195 8.4047585 7.9175329 5.8708467 7.3508115
5.5358977 5.8043766 7.7911720 6.3346505 6.9706349 8.3105707 7.9404469 5.7485018 7.2421227
5.4880910 5.8401618 7.7354579 6.3342452 7.1090584 8.2987537 7.9274268 5.7904153 7.2865653
5.4731750 5.7698631 7.5904317 6.3690548 7.0672045 8.2247581 7.8546352 5.7631860 7.1865172
5.5131450 5.7934365 7.5837488 6.4183445 7.1490126 8.1763840 7.7717109 5.7831140 7.2258658
5.5671573 5.7454739 7.7036343 6.5055227 7.1580195 8.1317673 7.7857933 5.7640080 7.2376127
5.6630044 5.7869229 7.8116913 6.4941010 7.1099811 8.0700741 7.8030796 5.7422647 7.2197390
5.6622891 5.9009061 7.7639284 6.5489902 7.1766262 8.0275364 7.7813625 5.6782546 7.2155261
5.4991479 5.9154119 7.8495131 6.4925599 7.1510739 8.1827765 7.8814955 5.7527003 7.3689690
5.4866438 5.9802303 7.9271626 6.4475060 7.0473471 8.1699095 7.9202962 5.7054839 7.4824729
5.4363608 6.1600761 8.0155706 6.4634409 7.0721722 8.1670675 7.8864760 5.7820325 7.4264011
5.3821673 6.2173152 8.0911369 6.3482733 6.9831228 8.2497463 7.9105220 5.8330483 7.3792605
5.3873940 6.1924992 8.0656719 6.4584894 6.8641629 8.1892881 7.8422966 5.8644185 7.4197812
5.5162587 6.1600394 7.9976583 6.5407877 6.7651839 8.0551739 7.8846970 6.0041556 7.6511359
5.6480470 6.2426701 7.9733448 6.6816978 6.7569504 8.0029898 7.8493137 6.0576730 7.7138400
5.7271585 6.1373682 7.9008236 6.6086931 6.8674235 7.9019260 7.7948046 6.0536661 7.6337852
5.7270060 6.0509434 7.8547859 6.5499239 6.7369404 7.9518795 7.8243666 5.9856696 7.6727281
5.8317070 6.0273790 7.7981677 6.4775448 6.6688409 7.9686632 7.8386769 5.9975214 7.6794996
5.9682546 6.0086541 7.7606559 6.5210581 6.7388153 8.0223722 7.9294934 5.9345770 7.6994081
6.1476159 6.0214744 7.6904287 6.4791465 6.7114444 8.1231689 7.8187847 5.8487382 7.7296262
6.1917820 6.1064968 7.7149434 6.5213737 6.6984854 8.1535473 7.8740144 5.7821774 7.7457719
6.2861447 6.1820998 7.6892495 6.6548662 6.6623154 8.1901903 7.9283504 5.7975826 7.7612071
6.4473066 6.2727752 7.7028270 6.6175432 6.7127061 8.2449131 7.9883318 5.8695393 7.8721776
6.4806056 6.1996140 7.7315168 6.4756374 6.7545257 8.2230577 7.9352713 5.8222456 7.8441463
6.4676414 6.2972398 7.7174811 6.4734316 6.7458954 8.1120319 7.9853001 5.7569742 7.7976384
6.5506001 6.4260449 7.7935982 6.3461127 6.6552405 8.0033159 8.0185919 5.8985114 7.8348832
6.5905223 6.4581027 7.8846960 6.4039917 6.6260886 7.9466863 8.1950607 5.9154382 7.8253584
6.6708932 6.4989429 7.7796416 6.4515829 6.5322199 7.9828129 8.2750082 5.8891668 7.9367166
6.6599827 6.4955335 7.7315445 6.4571953 6.5024109 8.0420141 8.4069710 6.0788231 8.0396318
6.5536761 6.3811736 7.7160530 6.4583936 6.4534473 7.9293356 8.3253565 6.0582595 8.0984344
6.4841290 6.3152642 7.7125111 6.5029216 6.4188581 7.7695479 8.0974522 6.0856161 8.0924129
6.4859643 6.2795196 7.7806749 6.4780602 6.4284291 7.6441092 7.9654851 6.0736699 8.1873398
6.5116963 6.2266660 7.8280764 6.5137739 6.4086003 7.6909990 7.8998933 6.0374599 8.2193184
6.4507113 6.1793089 7.8731174 6.5364003 6.5495486 7.6921844 7.7935791 6.0287070 8.2005529
6.4502716 6.3006768 7.9349742 6.5144567 6.7106147 7.7694802 7.8076634 6.0275059 8.0646324
6.3601370 6.3425336 7.9616580 6.4279604 6.6413264 7.7423029 7.8725505 6.1456103 8.0104275
6.4387617 6.4530530 7.9382191 6.4838948 6.7100153 7.6603479 8.0093508 6.1225576 7.9219227
6.3969245 6.4752879 7.8912921 6.5534568 6.7217894 7.6889606 8.0543013 6.1748204 7.8720179
6.4129329 6.5361300 7.8466744 6.6059909 6.7698808 7.6542306 8.0530195 6.2593102 7.8660984
6.5861058 6.5145917 7.8873630 6.5132680 6.8306365 7.7008243 8.0824556 6.3400545 7.9000659
6.4566698 6.4527783 7.8941169 6.5256872 6.7985268 7.6676340 8.1140556 6.2854018 7.9226484
6.5163312 6.5115414 7.8895288 6.4867368 6.8748493 7.6235623 8.1664600 6.3630815 7.9417424
6.5201292 6.5788145 7.8693614 6.3724160 6.8691311 7.5893269 8.3112164 6.3810043 8.0150967
6.6445823 6.7362247 7.9082632 6.3309999 6.8093023 7.4802885 8.3818245 6.3552527 8.1024303
6.6203227 6.7585554 7.9319201 6.1575122 6.8128977 7.4178543 8.4893847 6.2681184 8.0440512
6.6821766 6.8147001 7.9142351 6.0498447 6.7541766 7.2920394 8.4677057 6.2906671 8.1003180
6.7286725 6.8470831 7.7866001 6.0062490 6.7802382 7.2436919 8.5066423 6.4274764 8.1667538
6.7888694 6.8126078 7.6043868 5.9899774 6.8808417 7.1494050 8.4712811 6.4173689 8.0766516
6.7541585 6.8277044 7.5938673 5.9388247 6.8059964 7.0990238 8.5369568 6.5223551 8.0179520
6.7359467 6.7928042 7.6289730 5.8527374 6.7948909 7.0878510 8.5104113 6.5474143 8.0306616
6.7425933 6.7631359 7.5942588 6.0276761 6.7577319 6.9955592 8.4292707 6.6470642 8.0140190
6.7125888 6.7500200 7.5376863 6.1912107 6.7460537 6.9463391 8.4292755 6.6052494 8.0105677
6.6047082 6.6875958 7.5121017 6.3684983 6.8046622 7.0251493 8.4395742 6.7427130 8.0218296
6.7134471 6.7505431 7.5018759 6.4955873 6.6825895 6.9793882 8.4469185 6.7597656 7.9795108
6.7205215 6.7954307 7.5037737 6.4204812 6.6681852 6.9635167 8.3809156 6.7932525 7.9657254
6.7742352 6.7675018 7.4927745 6.4925985 6.7079501 7.0792432 8.3649473 6.8533301 8.0127163
6.7673860 6.7140050 7.4698315 6.6162286 6.7325835 7.1671391 8.4483728 6.8373318 7.9757476
6.7116351 6.5260158 7.5550418 6.5664306 6.6449285 7.1563339 8.4876413 6.7041240 8.1174269
6.6611042 6.4633255 7.5614190 6.6166420 6.6007218 7.1086693 8.4244938 6.6815767 8.1217165
6.5774441 6.4619751 7.5309300 6.5840702 6.6000395 7.1984792 8.4122162 6.6493697 8.1384935
6.4849463 6.3913460 7.4583316 6.5686469 6.6890068 7.2164936 8.3115692 6.7461910 8.0478630
6.3759260 6.4059520 7.4565263 6.5439649 6.5035081 7.3114004 8.3391790 6.6985126 8.0512619
6.2991667 6.4366317 7.4565253 6.4800386 6.4274440 7.3536820 8.2099991 6.6759095 8.0800591
6.3496571 6.4759784 7.3859177 6.5379252 6.4252777 7.3782806 8.2420387 6.5315309 8.0678072
6.4301887 6.4054203 7.4321628 6.5628471 6.3626847 7.2493119 8.1376247 6.4253168 7.9445500
6.3956323 6.3678398 7.3229284 6.5885830 6.4249420 7.1909389 8.1070538 6.3109074 7.8912525
6.3703136 6.4059663 7.3547220 6.4490666 6.3969798 7.2045579 8.2134876 6.2793117 7.9041643
6.2953377 6.3801146 7.3181772 6.4480829 6.3849893 7.1728134 8.2787170 6.2268519 7.9287901
6.2734747 6.4726830 7.3939180 6.4146590 6.3267593 7.0867538 8.2346821 6.2943010 7.9703131
6.2380319 6.4578662 7.4449511 6.4533644 6.3868976 7.0753827 8.2157135 6.1896024 7.9476881
6.2869487 6.4038148 7.4391303 6.4899554 6.3568130 7.1229053 8.1198483 6.1856713 7.9499564
6.3042665 6.3249059 7.4640021 6.6146665 6.3096766 7.0855446 8.2581253 6.2795892 7.9829493
6.2849431 6.3684630 7.4273300 6.5560684 6.3617830 7.1010861 8.2684469 6.2882910 8.0045481
6.2799788 6.3340554 7.4861488 6.6750641 6.3635988 7.0584555 8.3800154 6.2525516 7.9660201
6.2232938 6.4046612 7.5338516 6.5030990 6.4740043 7.2111993 8.4557114 6.2644272 8.0546989
6.2261815 6.2715702 7.5815921 6.5470233 6.5645466 7.1929960 8.4795227 6.2685299 7.9744143
6.2301321 6.3070083 7.5918398 6.5838051 6.4991198 7.2743707 8.4753733 6.2993660 7.8561091
6.2247829 6.2950392 7.5924416 6.5507650 6.6200604 7.2638369 8.5176277 6.2852564 7.8273463
6.2709441 6.4002209 7.6074662 6.4392033 6.6636791 7.3009934 8.4659185 6.3424191 7.7840471
6.2806411 6.4541154 7.5439029 6.4749064 6.6523104 7.1875849 8.3783712 6.1720185 7.7837863
6.2626901 6.5489182 7.6341662 6.5250921 6.5922441 7.1942005 8.3116579 6.0913334 7.7922301
6.2102375 6.3958764 7.5835676 6.5417256 6.6333027 7.3470297 8.3111038 5.9889417 7.7677283
6.2757282 6.2376204 7.5791879 6.5424490 6.5622635 7.3586559 8.2770319 5.9147978 7.7595634
6.3801012 6.2714167 7.5065155 6.6053286 6.5889883 7.4235182 8.1206131 5.8021636 7.8902693
6.3937998 6.2989030 7.5323567 6.6940565 6.6295767 7.3332367 8.1365185 5.7606335 7.8231244
6.3888717 6.1172137 7.5633101 6.6554556 6.6571774 7.2924500 8.1256342 5.6765618 7.7944093
6.3773537 6.0261865 7.5087695 6.6726189 6.6959338 7.2891212 8.1470757 5.6942005 7.7543111
6.3617163 5.8852553 7.4804173 6.6192617 6.7988386 7.1552701 8.1459990 5.7771320 7.7895441
6.3220315 5.7851791 7.5207386 6.6069307 6.9184008 7.1968932 8.1896381 5.6306686 7.9270244
6.2530766 5.7968512 7.5770574 6.6534543 6.8205028 7.1453438 8.2600651 5.7582197 7.9502006
6.2486134 5.7858734 7.6625872 6.7286592 6.9104042 7.2296147 8.2775230 5.7476635 7.9228625
6.2569547 5.7612443 7.7105341 6.6606607 6.9740634 7.2886143 8.3450966 5.6565475 7.8717561
6.3573847 5.7879601 7.8130517 6.5870991 7.0141349 7.2422299 8.2839880 5.6111131 7.8508511
6.4190440 5.8208737 7.8169713 6.5748873 7.1002684 7.1865840 8.2463694 5.5531583 7.7121348
6.4615836 5.8577027 7.8416772 6.5640059 7.0075860 7.1916413 8.1940098 5.4616480 7.7148027
6.3949609 5.8712316 7.8304157 6.4569211 7.0379987 7.2478428 8.1258297 5.5403290 7.7390385
6.3846850 5.8901591 7.7476368 6.3466110 7.0507746 7.2420688 8.0406094 5.5728192 7.7720737
6.3241196 5.7594376 7.7155800 6.2413054 6.9250546 7.2062716 8.1099377 5.5901299 7.8042674
6.2968912 5.8779254 7.6356463 6.2420297 6.8080530 7.2203703 7.9565639 5.6353278 7.6488028
6.1419697 5.9494519 7.5976973 6.1274924 6.7967730 7.2238855 7.8720794 5.6770496 7.4990025
6.0682206 5.9429789 7.6345840 6.1078763 6.8013177 7.2776217 7.9483547 5.8223848 7.3012352
6.0629039 6.0538821 7.5808959 6.0484776 6.7548904 7.3218808 8.0924778 5.8090620 7.2597857
6.0484128 6.0155649 7.5974360 6.0036106 6.7931099 7.4748797 8.0586777 5.8698373 7.3306103
6.0929093 5.8165803 7.6365814 5.9410834 6.7815232 7.5758123 7.9775534 5.9438057 7.4653835
6.1937108 5.8098359 7.6525207 5.9631310 6.8137341 7.5636320 7.8833580 6.0746455 7.5078917
6.2889156 5.8829393 7.6772919 5.8824730 6.8911304 7.7056236 7.9264464 6.0957155 7.5595222
6.3692245 5.7989178 7.7500124 5.7941594 6.9790492 7.6943302 7.7376060 5.9497752 7.5795703
6.3698478 5.8588371 7.7137113 5.8512077 6.9302511 7.6546078 7.6644111 6.0370302 7.6396699
6.5465322 5.8914719 7.6123233 5.8407626 6.9453669 7.7910790 7.7081089 6.1233191 7.7421246
6.4851251 5.8108602 7.6666894 5.7962770 6.7715464 7.7600846 7.7883959 6.1418357 7.8347383
6.5104675 5.7384753 7.6958447 5.8816133 6.7560091 7.9618731 7.9651599 6.2168646 7.9394808
6.5617471 5.5957627 7.6950517 5.9363518 6.7297916 7.8951712 7.9394231 6.1499643 7.8995757
6.5730276 5.4847088 7.7458224 5.9681835 6.7414370 7.8985496 7.8448482 6.2021189 7.9167786
6.5701728 5.3523746 7.7319112 5.9547682 6.7186842 7.8976822 7.9204245 6.1495895 8.0404510
6.5636368 5.4090748 7.6527467 6.0344853 6.7545772 7.8829064 7.9651217 6.1746650 8.0756702
6.5308385 5.4701662 7.6194758 5.9800539 6.7941556 7.8642731 7.9536743 6.1340070 8.0424786
6.6339555 5.6082191 7.6398039 6.0083756 6.7436128 7.8350625 8.1195507 6.1595182 7.9778676
6.7932758 5.6108880 7.6592960 6.0870848 6.7842145 7.7934403 8.0821743 6.0497694 7.9244332
6.8688717 5.4322734 7.8162775 6.1292343 6.8202047 7.8641014 7.9651942 6.0212369 7.8515930
6.9704938 5.3747010 7.8504262 6.1312275 6.7656507 7.8783469 8.0026770 6.0380712 7.8407350
6.9734006 5.4251742 8.0206566 6.1693387 6.6497593 7.9047909 8.0027666 6.2988968 7.7203503
6.9437923 5.3888841 8.0299110 6.2081141 6.6682787 7.8476219 8.0650539 6.2585096 7.7076297
6.8503118 5.5157413 7.9964514 6.2408843 6.6417480 7.8519473 7.9848804 6.3292899 7.5858169
6.7758732 5.5417948 8.1020212 6.1176462 6.6981449 7.7538843 7.9820852 6.3404098 7.4900303
6.8188596 5.5409374 7.9779873 6.1174140 6.7591600 7.7111864 7.8949900 6.4941425 7.4680195
6.8471389 5.4619846 7.9793429 6.0814834 6.8211927 7.6196337 7.9614387 6.5166850 7.6160970
6.8361421 5.4583688 8.0073833 6.1084266 6.8692551 7.6525149 7.9454479 6.5514722 7.5217481
6.8010163 5.4763608 8.0622520 6.0776591 6.7420645 7.6592278 7.8298669 6.5344906 7.5745940
6.8076768 5.4503331 8.0241203 6.1202879 6.9034300 7.6431341 7.9018860 6.5006523 7.5445046
6.7967963 5.4329352 7.8737245 6.1531167 6.9798622 7.4362020 7.8850713 6.4567704 7.6042471
6.7617855 5.4823265 7.9135990 6.1762247 7.0038929 7.3929663 7.9911966 6.4349785 7.6407275
6.7001505 5.6944056 7.9439325 6.2640748 7.0032711 7.4038420 7.8872786 6.3174462 7.5758486
6.6274281 5.7400818 8.0266209 6.2576332 7.0741382 7.3326726 7.9136372 6.3251300 7.6085458
6.6026211 5.7374911 7.8613129 6.2243118 7.0727396 7.2183185 7.9727883 6.3301406 7.6546564
6.5890031 5.6954861 8.0564356 6.2037020 7.0109892 7.2088361 7.9212003 6.3754821 7.7183433
6.5485649 5.6013365 8.1819887 6.2070613 7.0746403 7.2152572 7.9146423 6.4521360 7.6738591
6.5815663 5.6776075 8.1415462 6.2418165 7.0333915 7.2966232 7.9184127 6.5679750 7.6920133
6.4493890 5.6690526 8.2206211 6.2806659 7.0532732 7.2594185 7.9527979 6.5672574 7.7128630
6.3861294 5.7477131 8.2619781 6.3331375 7.0753117 7.2005339 7.8661637 6.6500735 7.8435574
6.3788280 5.7921295 8.2809486 6.3165698 7.0067635 7.2691483 7.8318286 6.7875180 7.8084102
6.4159956 5.8216453 8.2818613 6.2386990 7.0777225 7.2586799 7.8150434 6.7979364 7.7923136
6.3322625 5.9714174 8.2406721 6.2298536 7.1303782 7.1723108 7.7467847 6.8181515 7.7905312
6.3234887 6.0757523 8.2753000 6.2613235 7.1192155 7.2548180 7.7272930 6.7608328 7.7376728
6.2934928 6.0769153 8.2984915 6.0983825 6.9607482 7.3143797 7.5795498 6.7309480 7.7016869
6.2803230 6.0609889 8.2594786 6.1168017 6.8108559 7.4036145 7.4819794 6.7449875 7.6126003
6.2513828 5.9613438 8.2347746 6.0988555 6.6959214 7.5259953 7.3953233 6.7144971 7.5109186
6.2036848 6.0367756 8.2823534 6.0166206 6.6126308 7.5248437 7.3823361 6.6803603 7.5329924
6.1930032 5.9440699 8.1920118 5.9586725 6.6467953 7.5432673 7.4182954 6.6696792 7.5789337
6.2716131 5.7513518 8.2134466 5.9210439 6.6269765 7.4770775 7.5233183 6.6454234 7.5333977
6.3905368 5.8848085 8.1238966 5.8476486 6.6647477 7.6039968 7.5109334 6.4979258 7.5952868
6.4515772 5.8300567 8.1446180 5.8705764 6.6818800 7.6039848 7.5693021 6.4138513 7.5998240
6.4935188 5.8683429 8.0280075 5.7572784 6.7270012 7.6397219 7.4542589 6.3429680 7.6719751
6.5179896 5.9114113 7.8591743 5.7610188 6.7512083 7.5490675 7.4045925 6.3232751 7.7814574
6.5129375 5.9380741 7.8499684 5.7160912 6.8271232 7.5537605 7.4399838 6.3190913 7.8296442
6.4029789 5.9484701 7.7272701 5.6683121 6.8132262 7.5320663 7.4834390 6.3606081 7.8370175
6.4623780 6.0013676 7.7236376 5.6300244 6.7580662 7.6698542 7.4820151 6.4202533 7.6779966
6.3033013 6.0228033 7.6816897 5.6575928 6.6999650 7.5762496 7.4595189 6.4972658 7.7131515
6.2725716 5.9085670 7.8097987 5.6100717 6.6698947 7.5728774 7.4779882 6.5137572 7.7046733
6.2681618 5.8339324 7.8669190 5.7199869 6.5605917 7.4415359 7.4542499 6.6488810 7.6294231
6.1922936 5.7979646 7.8738012 5.6927586 6.4919963 7.3873587 7.3812981 6.6202683 7.5637136
6.2883492 5.6785426 7.9511309 5.7464824 6.5231066 7.2914186 7.3866191 6.5444517 7.5593934
6.4833012 5.5179024 7.9766598 5.7704024 6.5021653 7.2024302 7.3212070 6.4947467 7.6151872
6.5318575 5.3099217 7.9717288 5.8908200 6.5710034 7.0505152 7.2102661 6.5532331 7.6180115
6.6192365 5.2730584 7.9273219 5.9757371 6.5565000 6.8837881 7.2345085 6.4485335 7.6479139
6.5783548 5.3400726 7.8925495 5.9902759 6.5901637 6.8844366 7.1785226 6.4561505 7.5947337
6.6204443 5.3967543 7.8870487 5.9688349 6.6114788 6.8796930 7.2366047 6.4337344 7.5446191
6.5690727 5.4512591 7.7861328 5.9495587 6.6088414 7.0507503 7.2934856 6.3650622 7.5156851
6.5507374 5.4702883 7.6786051 6.0556951 6.4518552 7.2460070 7.3607435 6.3950858 7.5377674
6.4289455 5.4721718 7.6285791 6.0274892 6.3737078 7.4059539 7.3634901 6.4553514 7.6754942
6.3348675 5.5227265 7.4843025 6.1742978 6.3590107 7.3248196 7.4200644 6.4692564 7.7078466
6.3055496 5.5286446 7.4672999 6.2176304 6.2968817 7.2830286 7.5539122 6.4141350 7.8042922
6.2620540 5.5309672 7.4205370 6.2892647 6.2979074 7.2753491 7.5413017 6.3604689 7.7980795
6.2486973 5.5940852 7.4583211 6.2636981 6.3487978 7.2398939 7.5504503 6.2192678 7.7659540
6.2685542 5.6648545 7.3746037 6.2844520 6.2474742 7.2815833 7.6870351 6.2202883 7.7737079
6.1848116 5.6913247 7.3096509 6.3482885 6.3112702 7.3539352 7.6291018 6.2149673 7.7390962
6.1387663 5.7356586 7.2402539 6.2724209 6.3123412 7.3727984 7.6469321 6.2296076 7.8414130
6.0519185 5.7951603 7.2642608 6.3540354 6.4157538 7.2653561 7.6229448 6.4400272 7.8874340
6.1233172 5.7831087 7.2135687 6.4280152 6.4655542 7.2023172 7.4946938 6.5330024 7.7380610
6.1339402 5.9438863 7.0864120 6.4014330 6.5737019 7.1375313 7.5279675 6.5537715 7.7668347
6.0682120 5.9017358 7.0620842 6.3792272 6.6201415 7.0219646 7.3688755 6.5835471 7.7904058
6.0410590 5.9814916 7.0219479 6.2415109 6.5405707 7.0131516 7.3055382 6.6089988 7.8608217
6.0100870 5.9703736 7.0575376 6.3624277 6.5800972 7.0891156 7.4294257 6.6201544 7.9352369
5.9955611 5.9082489 7.2073922 6.3381925 6.5292802 7.0521955 7.4477105 6.6160598 7.9367094
5.9852500 5.8158398 7.0624275 6.3974080 6.5514674 7.1113710 7.4930906 6.5652423 7.9637260
5.9145770 5.7470574 6.9918847 6.3726988 6.5811076 7.1276011 7.4783945 6.5790501 7.9784861
5.9470778 5.6317258 6.8215232 6.4141111 6.7248268 7.1489568 7.5115061 6.6082039 7.9982128
5.9660306 5.5665159 6.8139877 6.4409037 6.7901044 7.2385383 7.5142221 6.5403709 7.9407821
5.9081426 5.5516415 6.8254929 6.4968686 6.8264608 7.2274470 7.4840851 6.6031189 7.9905181
5.8309698 5.5856857 6.6847191 6.5268106 6.8301845 7.2975192 7.4795880 6.5712714 7.8907304
5.8243093 5.6952491 6.6529374 6.5263538 6.8838134 7.3298898 7.3978233 6.7017045 7.8856225
5.9337440 5.7437434 6.6010261 6.6860538 6.8086691 7.2745838 7.4216566 6.6608257 7.8529677
5.9764218 5.7861719 6.7039714 6.7381353 6.9124928 7.2559342 7.3428402 6.6865587 7.9494052
6.0433140 5.6977115 6.8489404 6.7687607 6.9652848 7.1996994 7.0981894 6.7504292 7.9950924
6.0448270 5.8055811 6.8516765 6.6576257 6.9983459 7.3003750 7.0464754 6.6668649 7.9566779
6.0588956 5.8034310 6.8025956 6.6131954 7.0694046 7.3791552 7.1698332 6.6273217 7.9772372
5.9792476 5.9014626 6.7215166 6.6649966 7.1268210 7.4297347 7.2512255 6.6622405 7.8567314
5.8138404 5.9046798 6.8010001 6.6766796 7.1706424 7.4057856 7.3074183 6.6671438 7.7167788
5.7577190 5.9445672 6.8635607 6.6424608 7.1749120 7.3131294 7.4294372 6.7627840 7.6355534
5.8325024 6.0352597 6.8795805 6.6634946 7.2019377 7.2815580 7.3525290 6.6960859 7.6180782
5.8455768 5.8336391 6.9435077 6.6037230 7.0996056 7.3318734 7.3375521 6.6813970 7.5252323
5.8557715 5.8773689 6.9926810 6.7089548 7.0689721 7.4213777 7.2000175 6.7442503 7.4003677
5.8133163 5.8974767 7.0135360 6.7836180 7.1277146 7.3183270 7.1562276 6.7826653 7.2778749
5.7509208 5.8918929 6.9447737 6.6513224 7.0995264 7.2924509 7.1765676 6.7944937 7.3308039
5.6236696 5.7901611 6.9017291 6.5838065 7.0758963 7.0824780 7.1946144 6.7386436 7.3123159
5.6223512 5.6820092 6.9812388 6.5219417 6.9783878 7.1200957 7.3809595 6.8199883 7.3759375
5.6098533 5.8312082 6.9779391 6.4588294 6.9737291 7.1420403 7.4356880 6.7871852 7.2855244
5.6598015 5.7391272 6.9552522 6.3985219 6.8952675 7.2858419 7.5709620 6.7082205 7.3560376
5.6152458 5.8189225 6.8208661 6.4366527 6.8693485 7.2376676 7.4891896 6.7171779 7.3004746
5.6123700 5.8853650 6.8157139 6.4384246 6.8980155 7.2909012 7.5644960 6.7896237 7.2951031
5.6632466 5.9089494 6.8289466 6.4836040 7.0166764 7.1832328 7.5856233 6.9111056 7.2900910
5.6927366 5.8851395 6.8427992 6.5164466 7.0022397 7.2114806 7.6323128 6.9617152 7.2326517
5.7996473 5.8390794 6.8492651 6.6198668 6.9814806 7.2734737 7.6819229 6.9298520 7.4005990
5.8851571 6.0201387 6.8309627 6.7136707 6.9752712 7.2151771 7.7823720 6.9086089 7.4885521
5.8780699 6.1294575 6.8894081 6.6866932 6.9585576 7.2718453 7.9290175 6.7693181 7.4942732
5.7430625 6.0210299 6.7473407 6.6568260 6.9882045 7.2242203 7.8514194 6.5979438 7.3748097
5.8206987 5.9616857 6.8418994 6.6924582 6.9240370 7.2367611 7.8482847 6.5662017 7.3849740
5.8371449 5.8968439 6.8744383 6.6329441 6.8891878 7.2145548 7.8630104 6.6187329 7.4295893
5.8784714 5.8616457 6.9096184 6.6269736 6.8344736 7.0536909 7.7310886 6.7100997 7.3816156
5.9293394 5.9049172 6.8678718 6.6072636 6.8017678 6.9908481 7.7268176 6.7011485 7.2447066
5.8654294 5.9600992 6.7078829 6.6221666 6.8022032 7.1327114 7.6837587 6.7438402 7.2281575
5.8982258 5.9683819 6.7303038 6.5836658 6.6779861 7.3475542 7.7730060 6.7349277 7.2584829
5.9662609 5.9181828 6.8268061 6.5692163 6.6325526 7.4603481 7.6577582 6.8274913 7.2703967
6.0224204 5.8751287 6.8444562 6.4792075 6.7218213 7.5396571 7.6367149 6.7262712 7.3115163
5.9692006 5.8129611 6.9532504 6.5850120 6.7034678 7.5675440 7.5478077 6.7313204 7.2323732
5.9585538 5.7508430 6.9814997 6.8610897 6.7101040 7.5458994 7.5747371 6.7442360 7.1970057
6.0166340 5.6693363 6.9980826 6.8212094 6.7113276 7.5134282 7.5376987 6.7067857 7.2115726
5.9861770 5.7344580 6.8900366 6.8722272 6.7190919 7.4814982 7.4894104 6.7300506 7.2407637
5.9411063 5.6428871 6.9480782 6.7573400 6.7222681 7.4537997 7.6385522 6.8063631 7.1269956
5.8588223 5.6382709 6.8796310 6.6434493 6.6479597 7.3699570 7.6729565 6.9100327 7.1383195
5.8320718 5.6166077 7.0475841 6.6822939 6.7606912 7.3573976 7.7047844 6.8740997 7.0570488
5.8388124 5.5942125 7.0905590 6.5726495 6.6755362 7.4982595 7.6992588 6.8698802 7.0591416
5.8264723 5.5811515 7.2275782 6.5455608 6.6836348 7.5025930 7.6489997 6.8332200 6.9823642
5.9233642 5.4135637 7.2966638 6.5308909 6.7955546 7.5036578 7.6290817 6.8367171 6.9272575
6.0489058 5.3080578 7.3796358 6.5396805 6.9852881 7.5020537 7.5645595 6.8442392 6.8507948
6.1040788 5.2098083 7.3614264 6.5945034 7.0280557 7.4204021 7.4428124 6.8855491 6.7818542
6.3069181 5.1621547 7.3638067 6.5801773 7.0326605 7.4880261 7.4214983 6.8277206 6.7429991
6.2823782 5.2010760 7.3777723 6.7068357 7.0552373 7.5567484 7.4628115 6.8508239 6.8998785
6.2783260 5.2079167 7.4870625 6.8872881 7.0392151 7.6178622 7.5873551 6.9190292 7.0219188
6.3147163 5.1645231 7.4334903 6.8304386 7.1089153 7.6264539 7.6039467 6.9358711 7.1151962
6.2625475 5.2478552 7.5299668 6.8406439 7.0328960 7.6586566 7.6973186 6.9472923 7.1158075
6.3005180 5.2670474 7.6777673 6.7021050 7.0171385 7.7179546 7.7511516 6.8528986 7.1371713
6.2888875 5.2773890 7.6175056 6.6700168 6.9595003 7.6646981 7.7977138 6.7457657 7.1701398
6.3310223 5.2600198 7.4982486 6.6186695 6.9546599 7.6547403 7.7730331 6.8032165 7.1446238
6.3572745 5.3346510 7.4418168 6.6503654 6.9102921 7.6297078 7.7046766 6.8119798 7.1071453
6.3952999 5.4352984 7.3965302 6.7051802 6.9331422 7.7175789 7.5905275 6.6981363 7.0680795
6.4559679 5.4052367 7.3423800 6.7426901 6.8788476 7.8156838 7.4659281 6.6075363 6.9652410
6.4441595 5.4291549 7.4529343 6.6623921 6.7886615 7.8433571 7.3877916 6.7223849 6.9154038
6.4713912 5.6252694 7.4687862 6.5928578 6.8030310 7.8790503 7.3877621 6.7842627 6.8598742
6.4098010 5.5568571 7.5411468 6.5517197 6.8331232 7.8378973 7.3594222 6.8463960 6.8513536
6.4120789 5.7809315 7.5836153 6.4984875 6.8325815 7.7357535 7.4635577 6.8695297 6.8199625
6.2705746 5.7838106 7.6309085 6.4232879 6.8455753 7.7062078 7.4770832 6.7741036 6.9609051
6.2450490 5.9546089 7.5857916 6.4162035 6.8930497 7.6111722 7.5131464 6.6092038 6.9544554
6.1859045 5.8899870 7.5081215 6.3308845 6.9643035 7.5919132 7.4411907 6.5800614 6.9873343
6.1426597 5.8519192 7.4388428 6.2804823 7.0508733 7.5475307 7.3010941 6.5431013 7.0297513
6.1461654 5.8211102 7.4620657 6.2733970 7.0487790 7.5954471 7.3197846 6.6043234 7.0604625
6.1549931 5.8875175 7.3856921 6.2647734 7.1268892 7.5470119 7.3708420 6.6955776 7.1462107
6.0885186 5.9409599 7.2935929 6.3025074 7.1307445 7.5275459 7.4262328 6.5834799 7.1321807
6.1380568 5.8812938 7.4318109 6.3107948 7.0692167 7.4733992 7.4698758 6.5367475 7.1893349
6.1105089 5.8720117 7.4640031 6.2591248 6.9841442 7.5051489 7.5266905 6.4674659 7.0942221
6.1074195 5.9041634 7.4483771 6.3128047 6.9532633 7.5369124 7.5605149 6.4412732 7.1344390
6.0732656 5.7883048 7.5870142 6.3481832 6.8921909 7.5328584 7.6658316 6.3841338 7.1940131
6.0894313 5.6352077 7.6431003 6.3630419 6.8544517 7.3900509 7.8076706 6.3399177 7.2761230
5.9804530 5.4401827 7.6952944 6.3400974 6.7851963 7.3147416 7.9050932 6.3512678 7.1501126
5.9878964 5.4456930 7.6396041 6.2138615 6.8652649 7.2574887 7.8251386 6.3401470 7.1044579
5.9989853 5.4505873 7.7369924 6.2934070 6.9018016 7.3047686 7.8555136 6.3487005 7.0196347
6.1139917 5.5330586 7.7301960 6.3117933 6.8994694 7.4162154 7.8428984 6.3966832 7.0297604
6.0544934 5.5299139 7.8641796 6.3588595 6.8399138 7.4401588 7.8474941 6.4203801 7.0695691
6.0813770 5.5413122 7.8491206 6.2519588 6.9299808 7.4149513 7.8777218 6.3452692 7.2193284
6.1582408 5.5465441 7.9219127 6.3133879 6.9330282 7.2691355 7.9699512 6.3043008 7.3237133
6.1585536 5.5527873 7.7266688 6.3411646 6.9167013 7.2121887 8.1273079 6.3184552 7.2243199
6.2070699 5.6092772 7.6537676 6.4000602 6.9047332 7.1488676 8.1061392 6.2823586 7.0639381
6.2377443 5.7795138 7.6476364 6.4043736 6.9765587 7.0702062 8.0620241 6.4025798 6.9820743
6.2190738 5.8140068 7.6465521 6.3572278 7.0095053 7.0904112 8.0472651 6.4085774 6.9224863
6.1634398 5.9630628 7.5689158 6.3543363 7.0138140 7.1144695 8.0248728 6.4853787 6.9375653
6.1458602 6.0194778 7.4105797 6.5166302 7.0049419 7.2335391 7.9829092 6.4994736 6.9307694
6.0710506 6.1309438 7.3990188 6.4043341 6.9312143 7.2851071 8.1608257 6.5885315 6.9830947
6.1138415 6.2861238 7.2666969 6.3441353 6.9299502 7.2077856 8.2283316 6.4881239 6.8743834
6.0808954 6.4186773 7.2180037 6.1779313 6.8956647 7.1245699 8.2717304 6.3859925 6.8121099
6.1024566 6.5636454 7.1557827 6.0671725 6.8915925 7.1680040 8.2088175 6.3590970 6.8813310
5.9804511 6.5551195 7.1388569 6.1459908 6.7331214 7.2591381 8.1283131 6.4539595 6.7383027
5.9852252 6.5006437 7.1624284 6.0308051 6.8330436 7.2577300 7.9117055 6.5062099 6.7239966
6.0254202 6.4132104 7.1392670 5.9755888 6.9145103 7.3565326 7.7479429 6.4810553 6.8397379
6.0000515 6.3574042 7.1260595 5.9072428 7.0688066 7.4463439 7.5998516 6.4690342 6.8999405
5.9621773 6.3326273 7.1162519 5.9940829 7.1430497 7.4271064 7.5610795 6.5045929 6.9223800
6.0381927 6.4260244 7.1413083 5.9562216 7.2112761 7.4243116 7.5149665 6.5084782 7.0274053
6.0887012 6.4432817 7.1587801 5.9283805 7.1438332 7.4005466 7.5623956 6.4967780 7.1247387
6.1318073 6.4756279 7.1574621 5.9073591 7.1098733 7.3321137 7.6199698 6.3945384 7.1507010
6.1774101 6.5395255 7.2934666 6.1011453 7.0167384 7.2497706 7.6949306 6.2430196 7.0409536
6.1834359 6.5773005 7.3840108 6.0888481 7.0694952 7.2025490 7.6829214 6.1146584 7.0696225
6.2525125 6.5909081 7.4138036 6.0428758 6.9502287 7.0916052 7.6055760 6.0761485 7.1229620
6.1790090 6.6211638 7.3793306 6.0097547 6.9796953 7.0834484 7.4312959 5.9139957 7.2176800
6.0823569 6.6335988 7.4360275 6.0728512 6.8769617 7.1010437 7.4254279 5.8583336 7.1170549
6.0056305 6.5236926 7.5044560 6.0870466 6.8522954 7.0483150 7.3531880 5.8333917 7.0611315
5.9316406 6.4467010 7.5200939 6.0527153 7.0077043 7.0838466 7.3377337 5.7977586 7.0496349
5.9180298 6.4756179 7.5324359 6.0726233 7.0928736 7.0566673 7.3633890 5.7436295 7.1056395
5.9234352 6.3165078 7.4618454 6.0994554 7.1035843 7.0613003 7.3658729 5.7555780 7.0714822
5.9249558 6.2443514 7.4293151 6.0917630 6.8780465 7.1367865 7.3911252 5.7479296 7.1399565
5.9179740 6.3105483 7.3817682 6.0740581 6.7280569 7.1046052 7.3399315 5.6811624 7.2341599
5.8128791 6.2579641 7.2016029 6.0092959 6.7761493 7.1033020 7.3443327 5.7938848 7.1916986
5.6286364 6.1572332 7.2101407 5.9277663 6.7198524 7.1783743 7.3020959 5.8886561 7.2369242
5.5945673 6.0814738 7.1768227 5.9369578 6.8151436 7.1663532 7.3181014 6.0714602 7.2167888
5.4170961 6.1550450 7.1653705 5.8057470 6.9555979 7.2224951 7.2950692 6.0832167 7.3315887
5.4083605 6.2260866 7.2126508 5.7670760 6.9239564 7.1849394 7.1937628 6.0826077 7.2830119
5.3568597 6.1584420 7.3068228 5.7021194 7.0078688 7.0454121 7.2216721 6.1901946 7.3267512
5.6051884 6.1831880 7.2545466 5.6684709 6.9093289 6.9700189 7.1759129 6.2077160 7.2045050
5.6783452 6.2004852 7.1981568 5.6888123 6.9756637 6.8289108 7.1988888 6.2274079 7.2303348
5.7270679 6.3088956 7.0789609 5.6390214 6.9708867 6.7410574 7.2202945 6.2996101 7.2737818
5.7578144 6.4039588 7.0492706 5.5672951 7.0155268 6.7730050 7.2416515 6.2823920 7.4153376
5.6994467 6.4564228 7.1431255 5.6306496 6.9752278 6.7387433 7.3028188 6.4023380 7.3581471
5.7247062 6.5053000 7.2698207 5.5637426 7.0015888 6.6605749 7.2845879 6.5157876 7.4232349
5.7257867 6.4910502 7.3358207 5.4925370 7.1365719 6.6628203 7.4040399 6.3875647 7.4931369
5.7161832 6.3856087 7.4263015 5.6084728 7.0705638 6.6047192 7.3814068 6.2036400 7.4984436
5.8130584 6.3724713 7.4733529 5.6717763 7.1935806 6.7132883 7.5355134 6.1921716 7.5120997
5.8985305 6.3576469 7.4932408 5.5671930 7.1418324 6.8050604 7.5274696 6.0601325 7.4862399
5.8472118 6.3636255 7.6285048 5.4241257 7.2165523 6.7827873 7.5410609 6.0475535 7.4250517
5.9219527 6.4340930 7.6826558 5.4007339 7.2076793 6.8450279 7.4947639 5.9158549 7.4078507
5.9230132 6.4945297 7.7138228 5.3671699 7.0393858 6.8363004 7.5921350 5.8066487 7.4051385
5.9091001 6.5580359 7.6460013 5.3242521 6.9368606 6.8562183 7.6157036 5.8289385 7.2652521
5.8271203 6.4714355 7.6804719 5.2195458 6.8761535 6.8841233 7.7589378 5.6575007 7.1766930
5.7669201 6.3070464 7.5949154 5.2056561 6.7879391 6.9502382 7.7564244 5.6548915 7.1167178
5.6156821 6.1016674 7.5096741 5.1992660 6.7119894 7.0352492 7.7330866 5.5704598 7.1044726
5.5729222 6.0200329 7.4214187 5.2651529 6.7682800 7.0896182 7.7684875 5.6273756 7.0303946
5.6875648 6.0440960 7.3143587 5.2361946 6.8240829 7.2021165 7.8574934 5.5788403 7.0293207
5.7357378 6.1577597 7.1982789 5.2523704 6.8431921 7.1692796 7.9916601 5.5431600 7.0555358
5.7640672 6.1779642 7.1573281 5.1853209 6.9776201 7.2208066 8.0045052 5.3839412 7.0770016
5.7837596 6.1466436 7.1036615 5.2687502 7.0629039 7.0728049 8.1352606 5.2984385 7.0492368
5.7897291 6.1303611 6.9968524 5.2691307 7.0245132 6.9964414 8.2008562 5.1254511 6.9949841
5.6975908 6.0685878 6.9801478 5.2059822 6.9520254 7.0284095 8.0878716 5.1081796 7.0335951
5.6243811 6.0279422 7.0303898 5.2551751 6.8453169 6.9895425 8.2036448 5.1035051 7.1201067
5.5862131 6.1228037 7.0265527 5.2075739 6.9672203 7.0294018 8.2610188 5.0655365 7.0272980
5.5319476 6.1985974 6.9971724 5.2847934 6.9065766 6.9926190 8.2242298 5.0820599 7.0590239
5.5862494 6.2898173 6.9081583 5.3280540 6.8772140 6.9635954 8.1769819 5.2496819 7.1800389
5.5724277 6.4209991 6.8238449 5.3210344 6.8628573 7.0267997 8.1857605 5.1728559 7.2344136
5.6020741 6.5835824 6.8009281 5.3542738 6.9188643 7.1329255 8.1285257 5.2384496 7.2719126
5.6690488 6.6468172 6.9272599 5.3528800 6.8665404 7.1946287 8.0211658 5.2531400 7.3153653
5.7997656 6.6099849 6.9432096 5.4448109 6.8132215 7.3289442 7.9785552 5.2167945 7.2932086
5.8722701 6.4808474 6.9698391 5.5375938 6.6984363 7.4017091 7.8165674 5.2213249 7.3099833
5.7065902 6.4656243 6.9940619 5.5048823 6.7232728 7.4243212 7.7446351 5.1459727 7.2270818
5.7677741 6.4095926 7.0767484 5.6013117 6.7912059 7.4078727 7.6356077 5.0624261 7.1275377
5.7636366 6.3632302 7.1403704 5.6556101 6.9452229 7.4249344 7.5907221 5.0100660 7.1291637
5.6685958 6.4126387 7.1544042 5.7315950 7.0048714 7.4754686 7.5923414 5.1339931 7.1171513
5.6893544 6.4103475 7.1331320 5.7727408 7.0951362 7.4966955 7.5763392 5.0686002 7.1480374
5.7312264 6.3961840 7.0734868 5.6933694 7.1275177 7.5599275 7.6584053 5.1138406 7.1281028
5.7817612 6.3430896 7.0154462 5.6987391 7.0950422 7.5515108 7.6761088 5.0435576 7.0106373
5.8947048 6.3418479 7.0353947 5.6770363 7.0546837 7.5552926 7.6789479 4.9867053 6.9247746
5.9356003 6.3058577 7.0278468 5.7610807 7.0997248 7.6303425 7.7241583 5.1544867 6.9986987
6.0116205 6.2833896 7.0904942 5.6712832 7.1586208 7.6258874 7.5971465 5.0547318 7.1421781
5.9703898 6.3144584 7.1159315 5.6932011 7.1144590 7.6122899 7.5095787 4.8707223 7.1263118
5.9336033 6.4415088 7.1439781 5.7293668 7.0483975 7.5993066 7.4750991 4.8017673 7.1418257
5.8964567 6.5111852 7.1573296 5.7389436 6.9857917 7.4876776 7.4457850 4.8186703 7.2070661
5.9160171 6.5561867 7.1962900 5.8346324 6.9452596 7.4479523 7.5204077 4.8690414 7.2949209
6.0225549 6.4118676 7.2817020 5.8030887 6.8399940 7.4756408 7.5364585 4.8302431 7.2667537
6.0869503 6.3285332 7.2871571 5.7309289 6.8524394 7.4456983 7.5657830 4.8671870 7.2707243
6.0656495 6.2721725 7.0808339 5.6956854 6.8656902 7.4570322 7.5748215 4.8046637 7.3079996
5.9416742 6.3117561 7.1007915 5.5988026 6.8970056 7.3941932 7.6552553 4.8095946 7.2674685
5.8588095 6.3936958 7.0856986 5.5685391 6.9249077 7.3618083 7.5252032 4.8441005 7.2808847
5.6714306 6.4319711 7.0765371 5.5807800 6.8674412 7.1790271 7.5454144 4.8370109 7.3399806
5.6203957 6.3924742 6.9822373 5.5232878 6.7807059 7.1138010 7.4175816 4.8250608 7.3512363
5.7291489 6.3005581 7.0204163 5.5610433 6.7125058 7.0665903 7.4432855 4.8672471 7.4187694
5.8321390 6.3039479 7.0603209 5.6039214 6.6985965 6.9780922 7.5525374 4.8975477 7.4489360
5.7811723 6.3017888 7.1099062 5.7238183 6.6769342 6.9635987 7.6118069 4.9457979 7.3603678
5.8012094 6.3218608 7.1402130 5.7331691 6.7367663 6.9735432 7.6729426 4.9908094 7.3667850
5.8532834 6.3142896 7.0816917 5.8196864 6.8648901 6.8830376 7.6912575 5.0999107 7.2983570
5.7982278 6.3589678 7.1580677 5.8425174 6.8186989 6.8870420 7.7847385 5.2266932 7.2717929
5.7064996 6.3901000 7.0852494 5.8817415 6.8542247 6.8419418 7.8422389 5.3086648 7.3890462
5.5794411 6.3402863 7.1626592 5.8485079 6.9498115 6.9294386 7.8389125 5.1578541 7.4028277
5.5354338 6.1763530 7.0922427 5.9044342 7.0197496 6.9958444 7.7481189 5.1039128 7.5005584
5.5310621 6.0583682 7.1903801 5.8222275 6.9301691 7.1291213 7.6488166 5.0734215 7.5200672
5.5050240 6.0777979 7.2248821 5.8688045 6.7756219 7.1958566 7.5629177 5.1088653 7.5728464
5.4662261 6.0572376 7.2939949 5.8024354 6.6856561 7.2274179 7.4998631 5.1212668 7.7696090
5.3343706 6.1340098 7.2414207 5.7365017 6.6466761 7.1783147 7.4925709 4.9131198 7.8270607
5.4116755 6.1535153 7.3620124 5.7499242 6.8531432 7.1444006 7.4053745 5.0600352 7.8326044
5.3070469 6.1878910 7.3320360 5.7651343 6.9326258 7.1833310 7.4517045 5.0567780 7.8625388
5.4321051 6.3340688 7.3422704 5.7131572 6.8969340 7.1788630 7.4773450 5.0402722 7.8443675
5.5221062 6.2026019 7.1953678 5.7102122 6.9089427 7.1896687 7.5124488 5.0397429 7.9687490
5.6113153 6.1602902 7.1176682 5.7328563 6.8312178 7.2340779 7.5763016 5.0148530 7.9770765
5.5863414 6.1821437 6.9569836 5.7550955 6.8599262 7.2810407 7.5399942 4.8321252 7.8535290
5.6094928 6.0859342 6.9880571 5.8414311 6.6764445 7.2584057 7.6192951 4.6739159 7.7816582
5.5776057 6.0501299 7.0911784 5.9180069 6.5875216 7.3427620 7.5222898 4.5886979 7.7484379
5.5388498 5.9757237 7.1303177 5.8521695 6.6351566 7.3603830 7.5021706 4.5089374 7.7909284
5.5129132 5.9021845 7.1272602 5.8285999 6.5858841 7.4431195 7.4875469 4.5401316 7.7052178
5.4922595 5.7756305 7.1116567 5.8196559 6.5938606 7.4815192 7.5526652 4.6302691 7.7190719
5.4196506 5.7089939 7.1700997 5.7724948 6.5095110 7.4855351 7.5675564 4.6197009 7.7664614
5.4005899 5.7455473 7.1488681 5.5487761 6.4187965 7.5071445 7.6914134 4.5876698 7.7162905
5.3582511 5.7473588 7.1555891 5.5192943 6.3590345 7.5247931 7.6345124 4.6684685 7.5767674
5.3496542 5.7323179 7.1003237 5.4109683 6.4294147 7.5879993 7.6278672 4.5880365 7.5493426
5.3188658 5.7084394 7.0428677 5.5327244 6.3503590 7.5250659 7.5030308 4.5440650 7.4090977
5.3547792 5.6410069 7.0650616 5.4997902 6.3611956 7.5162439 7.4826026 4.4802198 7.3554020
5.3604136 5.7465301 7.0906863 5.4821415 6.3882236 7.4465508 7.5063519 4.4126310 7.4077168
5.3357306 5.7227654 7.0302062 5.5072246 6.4352784 7.4434271 7.4776807 4.3702655 7.3458400
5.3259907 5.7470307 7.0253959 5.5118632 6.4568324 7.5295358 7.6310387 4.1984777 7.3554578
5.3475366 5.8163314 7.0478325 5.5158257 6.4361324 7.4632978 7.6886086 4.2610202 7.2876840
5.2542958 5.8760428 7.0901761 5.5555577 6.4273028 7.4465127 7.6522679 4.2440443 7.2362514
5.2265220 5.8491616 7.0812154 5.5915117 6.4034786 7.4200010 7.5044146 4.3438802 7.2594628
5.2435060 5.8662052 6.9758348 5.6454453 6.3830104 7.4893942 7.5396638 4.4443569 7.1699281
5.2121239 5.8624773 6.9791651 5.6417255 6.3289733 7.4962044 7.4274788 4.4453039 7.1525698
5.2724967 5.9023657 6.9456577 5.7588072 6.4038706 7.4719930 7.4982829 4.5107841 7.2547593
5.2046189 5.8309007 6.8927498 5.7975960 6.3448606 7.4483232 7.5503917 4.5836854 7.2396541
5.2261286 5.8000255 6.9109058 5.9503913 6.3681273 7.4101429 7.4489555 4.6369414 7.3305058
5.2152042 5.7486181 6.9447803 5.9380574 6.2753692 7.3078570 7.4251642 4.5854130 7.3304338
5.2293439 5.7242675 6.9800410 5.8940072 6.2389007 7.3196697 7.4371099 4.4838095 7.3202615
5.2224445 5.7173572 7.0960827 5.8912873 6.3496280 7.1911492 7.3437347 4.4813972 7.3580256
5.2820449 5.6965828 7.1174102 5.8417234 6.4349113 7.1871662 7.3017025 4.3751755 7.3217139
5.3685136 5.8044682 7.1226101 5.8521538 6.4449286 7.2004805 7.2822013 4.3065648 7.3022566
5.4356532 5.8101068 7.0346961 5.8573895 6.4100084 7.2351661 7.4055395 4.2978473 7.4390044
5.4622607 5.7613091 7.0428772 5.9328127 6.3511615 7.2104545 7.3840194 4.3290977 7.5129552
5.4823823 5.6910582 7.0417929 5.8332386 6.3229914 7.2456522 7.3812714 4.4336696 7.5828590
5.5518489 5.5668640 7.0524573 5.7679939 6.4134459 7.1602278 7.3910856 4.4751892 7.6865592
5.5892482 5.6502943 7.0018206 5.7951279 6.3988104 7.2094507 7.4911141 4.5032425 7.8049283
5.5963316 5.7357545 6.9206800 5.8479757 6.3850837 7.1601372 7.4510717 4.5359387 7.8907442
5.6855354 5.7714095 6.9866076 6.0117059 6.4401045 7.1791525 7.5507040 4.6362047 7.8590703
5.6902628 5.6470227 7.0612936 6.0888205 6.4915628 7.1621170 7.5996399 4.7479162 7.9105539
5.6550617 5.7111745 7.0479755 6.1166968 6.5478396 7.2847614 7.6737676 4.8335853 8.0237627
5.5539808 5.7225671 6.9116292 6.1002645 6.7420082 7.3940959 7.6844091 4.9360170 7.9246683
5.4228563 5.7753935 6.8791981 6.1125784 6.8401241 7.4713302 7.5958767 5.0779300 7.8736634
5.4689217 5.8616843 6.9832172 6.2043934 6.8446488 7.4499722 7.4161086 5.0928211 7.8413811
5.4849849 5.8756332 7.1582794 6.2126837 6.8645229 7.4394064 7.4832826 5.1191311 7.8401237
5.3708062 5.8415079 7.2341104 6.3021822 6.9976158 7.4775786 7.5846114 5.0514870 7.8363895
5.2398958 5.8440423 7.2714171 6.3138008 7.0240250 7.4564071 7.6063204 4.9707503 7.8850002
5.2482824 5.9836316 7.2088990 6.2379060 7.0763683 7.4624486 7.6877179 4.9020753 7.9532928
5.2547169 6.0652275 6.9795294 6.2511582 7.0369163 7.5491643 7.7581711 4.9498324 7.9668598
5.3114038 5.9336467 6.9833021 6.2268891 7.0398870 7.5238390 7.8283429 5.0338011 8.0096550
5.3563170 5.8234653 6.9361210 6.1251512 7.0547771 7.5399203 7.7993469 5.0904894 8.0307970
5.3408151 5.6869698 7.0154676 6.2656465 7.1304269 7.5346699 7.9076037 5.1187148 7.9612684
5.5128703 5.6217165 7.0186362 6.2921009 7.2750144 7.4326062 7.8354130 5.0658808 7.8785191
5.6203794 5.4957376 7.0940642 6.3339562 7.1776781 7.4212041 8.0632477 5.0380888 7.8486190
5.6757350 5.4299307 7.1782970 6.4164314 7.2140212 7.4127402 8.0674238 5.1048350 7.7867208
5.7056894 5.3344817 7.2226882 6.5005326 7.2247448 7.4769678 8.2030249 5.1064830 7.7823353
5.7190781 5.2493196 7.2763267 6.4215097 7.2800546 7.5408206 8.2709246 5.0337644 7.7353868
5.6646156 5.3622260 7.2467418 6.4440627 7.2522998 7.7177267 8.1822395 5.0620608 7.7433205
5.7762837 5.4460473 7.4047136 6.3119793 7.2662983 7.6832509 8.0622740 4.8897924 7.8255587
5.7308955 5.4834299 7.4239197 6.2878585 7.1603217 7.7881408 7.9667325 4.8578653 7.8377414
5.6793127 5.4185882 7.4417529 6.2168622 7.0589166 7.7976336 7.9244151 4.8266058 7.8897905
5.7891049 5.2460384 7.5719395 6.0603266 6.9624157 7.7055583 7.9044471 4.8309469 7.9383578
5.7553506 5.2035232 7.5460424 5.8733187 6.9414234 7.6394272 7.8882980 4.7471099 7.9438119
5.8256941 5.1515398 7.5738778 5.7296996 6.9127035 7.5747967 7.8392539 4.6611018 7.9498496
5.8835545 5.1270618 7.6529636 5.7325997 6.8930912 7.5202589 7.8203053 4.6741018 8.0031977
5.9084492 5.1238837 7.6541052 5.7964554 6.9181280 7.4991779 7.7703748 4.7435017 7.9286122
5.8957262 5.2444854 7.6438146 5.8039975 6.9155750 7.5705109 7.6186819 4.8350253 7.9073353
5.9499235 5.2790442 7.6872931 5.8675160 6.9073153 7.6188240 7.6296616 4.7282195 7.9279017
5.8699727 5.4004250 7.6302199 5.8932838 6.9215918 7.6724758 7.6302481 4.8402967 7.9455600
5.7201896 5.4269786 7.6101069 6.0388761 6.9145241 7.5425577 7.7829227 4.9293747 7.9539752
5.5855074 5.5379090 7.5625820 6.0595675 6.9245524 7.4672828 7.6891985 4.9196196 7.9061365
5.5765615 5.5490222 7.4855771 6.1492414 6.9255548 7.4531054 7.7165523 4.8563499 7.9871521
5.4930315 5.6430445 7.5640788 6.0790467 6.8911724 7.4397521 7.7541442 4.7384720 7.9920726
5.3869390 5.6429439 7.5586495 6.0755672 6.8323321 7.4021626 7.6868968 4.7966671 7.9389896
5.4508467 5.6973200 7.7563534 6.0360355 6.9203815 7.3025823 7.7016253 4.7456865 7.8870726
5.5893593 5.4923801 7.8288445 5.9066696 7.1312194 7.2582374 7.7004237 4.7954817 7.9133263
5.7209854 5.3892145 7.7187133 5.9267163 7.1875639 7.2105842 7.7458873 4.8133245 7.9037504
5.8329778 5.2610455 7.7643270 5.8899012 7.1406803 7.2471585 7.6938243 4.8161316 7.8805923
5.9258523 5.1865110 7.8323851 5.8649921 7.2341652 7.1608071 7.5540023 4.7323589 7.8466258
6.0225029 5.1888909 7.8201141 5.9381266 7.1231003 7.0489268 7.5510988 4.8556843 7.8707623
6.1981177 5.2002769 7.7623391 5.9442854 7.1368170 7.0247016 7.5403295 4.8056550 7.8305488
6.2217898 5.2715216 7.7929082 5.9506855 7.0452948 6.9511347 7.4856868 4.8325262 7.9218822
6.4006739 5.2335434 7.7808714 5.9032283 6.9878368 6.9345694 7.4794230 4.7946463 7.9948907
6.4118352 5.2939386 7.8012843 5.9046521 6.8828435 7.0793123 7.4288077 4.7906885 7.9750357
6.3787622 5.2296462 7.8589807 5.8591881 6.6895237 7.1283994 7.3647275 4.7008367 8.0819330
6.2014704 5.2076259 7.8282614 5.8660693 6.5593691 7.2038970 7.3343329 4.6527200 8.0810041
6.1130533 5.1133590 7.7266498 5.8782825 6.3526044 7.2777839 7.3269157 4.6019430 8.1989145
6.0206895 5.1203566 7.7801046 5.8389950 6.3910589 7.3547196 7.4038563 4.5908651 8.1708231
6.0019698 4.9877162 7.7122655 5.7049747 6.5275888 7.4699106 7.3616948 4.4943042 8.1572113
5.8833570 4.9527740 7.7070847 5.5795388 6.6779242 7.4031544 7.4153690 4.4745164 8.0941935
5.8610229 5.0081286 7.6545539 5.5183935 6.7435775 7.4613161 7.4389448 4.4896135 8.1414623
5.8814988 5.0958281 7.6075840 5.4863796 6.7896714 7.5565233 7.3982067 4.4226227 8.1168118
5.8688211 5.2374105 7.6992040 5.4109063 6.8261290 7.4424224 7.3938112 4.4039016 8.3096514
5.8955302 5.2977309 7.7495904 5.3429103 6.7749152 7.4901257 7.4495325 4.4001541 8.4250460
6.0391364 5.3698730 7.7799010 5.2852650 6.8231869 7.3465405 7.4903183 4.3466301 8.4479265
6.1019754 5.3935561 7.8174453 5.3535218 6.9476357 7.3272052 7.5390596 4.2740436 8.3689699
6.0378857 5.4365997 7.7848105 5.4217696 6.8970361 7.3362432 7.6189923 4.3481045 8.2871838
5.9609761 5.5561142 7.6679244 5.4620872 6.8382816 7.3307500 7.7855196 4.3998094 8.2651844
5.9697065 5.4670696 7.6231894 5.5047808 6.9764595 7.3290725 7.8502965 4.4448190 8.1502304
6.0270009 5.6046100 7.5128770 5.5073791 6.9558778 7.3627410 7.8812351 4.4606996 8.1397381
6.0644431 5.5042715 7.5135155 5.6390963 6.8770800 7.3078003 7.9357166 4.5097985 8.0731068
6.1728344 5.5533056 7.6043305 5.7286654 6.9258723 7.3307810 7.9487290 4.5507388 8.1278610
6.2126980 5.6558304 7.6166883 5.7754726 6.8692183 7.2496424 8.0208826 4.5118532 8.1304226
6.0980172 5.5790672 7.7196469 5.7741303 6.8292093 7.3251343 7.9606576 4.5896688 8.2075968
6.1210394 5.6609254 7.6854496 5.6824322 6.8718390 7.3841815 7.9586821 4.6363769 8.1678085
5.9774747 5.7124200 7.7119665 5.6399775 6.8455224 7.4500899 7.9049902 4.6964293 8.1987448
5.9654675 5.7457271 7.7508078 5.6419287 6.8565044 7.5459261 7.8896227 4.5612655 8.1585188
5.9616604 5.6800742 7.7911286 5.6297812 6.8197331 7.5368347 7.8494601 4.5765991 8.2187395
6.1441002 5.6877460 7.8462610 5.6050053 6.7903128 7.5941010 7.8791676 4.6653194 8.2374039
6.1073565 5.6458664 7.8218627 5.5663209 6.7646804 7.5295210 7.9405861 4.6443858 8.2933846
6.1642704 5.6291471 7.8319635 5.5837889 6.6947889 7.5071473 8.1902971 4.7734232 8.2599163
6.1581383 5.6053772 7.7010565 5.6082492 6.6876783 7.3932786 8.1532650 4.7530508 8.2997837
6.1667562 5.5388846 7.6150599 5.7284322 6.8210855 7.3298802 8.2174883 4.6490269 8.2862988
6.1038027 5.5246243 7.6556592 5.8445573 6.8839388 7.3993621 8.1201887 4.8074927 8.2577639
6.0799203 5.5023365 7.6471782 5.8742814 6.8122902 7.3400798 8.0187826 4.7802997 8.3374052
5.9882693 5.5958524 7.7142520 5.9382396 6.8056674 7.4098687 8.0564537 4.7955785 8.2806387
5.9472661 5.4697232 7.7245388 6.0663185 6.7132397 7.3694563 8.0009651 4.7445803 8.2652941
6.0535898 5.4672623 7.7234182 6.1752386 6.6745625 7.3389654 8.0747776 4.6496892 8.1887522
6.0984101 5.5068979 7.8336720 6.2204919 6.5757074 7.3429980 8.0485964 4.5127239 8.0545435
6.1159534 5.4784780 7.8829293 6.2096167 6.4324460 7.2912002 7.9451885 4.4344907 7.9394221
6.1785750 5.3375759 7.9008999 6.2584581 6.3979573 7.1703987 7.9452391 4.4930868 7.9919658
6.1080132 5.4367919 7.8480005 6.3525724 6.3620524 7.1822448 7.8669238 4.5887861 7.9590483
6.0425129 5.3638253 7.8577442 6.3642569 6.2890987 7.1239886 7.7674074 4.6610446 7.8884826
5.9704008 5.4816370 7.8538628 6.3093667 6.1199136 7.2293744 7.7816491 4.6109676 7.8373318
6.0100074 5.5746245 7.7956839 6.2929492 6.1361265 7.2715969 7.7908235 4.6474609 7.8583121
6.0277343 5.5286961 7.7764354 6.2756162 6.1338673 7.3646283 7.8834357 4.8033233 7.7817769
5.9060283 5.4143600 7.8659959 6.2649536 6.2005601 7.3814430 7.8249660 4.7304468 7.6472793
5.9096437 5.3073077 7.7663903 6.2560449 6.2607307 7.3537045 7.8393145 4.7925625 7.5940027
6.0204568 5.3937855 7.6134300 6.2184925 6.2702560 7.3857484 7.9074888 4.7816453 7.5738287
6.1613536 5.2717085 7.6028919 6.2135201 6.2618661 7.3153648 7.9042912 4.7642846 7.6175299
6.2383952 5.1877508 7.6123657 6.2624688 6.2278485 7.3335838 7.8391290 4.7812777 7.5560670
6.2452068 5.0474310 7.5633430 6.3374667 6.1514311 7.2756548 7.7445955 4.8339534 7.4977646
6.3150144 4.9896388 7.5917664 6.2031045 6.1162739 7.3128848 7.7557797 4.6895905 7.4826813
6.4596658 5.1324415 7.4619484 6.1839724 6.0990295 7.2858839 7.7843966 4.5977974 7.4048162
6.5101647 5.1881061 7.4250202 6.2037940 6.1582742 7.2708201 7.8119369 4.5397372 7.3960295
6.5655942 5.2062664 7.3706212 6.2219167 6.1955833 7.1031733 7.6785984 4.4629259 7.2601047
6.5150857 5.2463384 7.2348728 6.2114305 6.1630955 6.9635377 7.6305218 4.3927970 7.2766175
6.4333773 5.2064843 7.0878987 6.1900182 6.1525846 6.9186468 7.6667237 4.3122802 7.2631907
6.4010277 4.9903789 7.1455564 6.2975907 6.1793647 6.8213234 7.6893325 4.2904401 7.1995554
6.4692774 4.9139948 7.0528698 6.3976426 6.1976070 6.8837566 7.7454224 4.3269849 7.0987935
6.5505390 4.8516054 7.0351930 6.3618574 6.2184362 6.8222532 7.7274981 4.4095664 7.1006808
6.6205459 4.8542137 6.9393253 6.4071398 6.2181182 6.8349795 7.6616478 4.6076403 6.9798918
6.5967574 4.8831143 6.9477835 6.3445382 6.0793138 6.8721600 7.8291521 4.6573954 7.0679440
6.4656334 4.8684754 6.9369988 6.3321838 6.1284442 6.8165436 7.8781590 4.6943645 6.8432269
6.3515539 4.9228382 6.9313207 6.3195276 6.0740438 6.7783303 7.8241410 4.7457213 6.7889915
6.3689480 5.0670571 6.9484968 6.3794947 6.1892514 6.9700780 7.9638596 4.7895021 6.8229194
6.4700999 5.0279198 6.9755168 6.4067402 6.1229811 7.0541701 8.0591984 4.8219457 6.8569584
6.3821511 5.0048652 7.0404181 6.3889432 6.3016601 7.1163626 8.1078949 4.8234563 6.9445758
6.4762554 4.9943895 7.0042191 6.3383665 6.2505212 7.1589441 8.0595074 4.7370415 6.7969155
6.4547138 4.9414072 7.0985937 6.2938337 6.1406136 7.2373223 7.9987254 4.7505078 6.8592377
6.3717794 4.9223585 7.0842733 6.1669068 6.0335822 7.3209505 7.9507937 4.7139468 6.9055967
6.3492517 4.8462338 7.1028814 6.2502117 5.9858332 7.2942290 7.9184742 4.7829599 6.9202938
6.2083683 4.8243084 7.1626415 6.3532734 5.9642510 7.2660770 7.7164197 4.7731972 6.8575130
6.0851426 4.8514380 7.1319208 6.5761986 6.0288177 7.3387084 7.6432180 4.6875567 6.7583656
5.9708395 4.8404942 7.1690574 6.5317984 6.0875449 7.3473096 7.6157990 4.7053318 6.6676536
6.0201721 4.8489327 7.2187581 6.6231375 6.1375690 7.4921241 7.5615234 4.6883373 6.5255060
6.0647140 4.9768271 7.2157450 6.6408849 6.2238870 7.4971204 7.6083493 4.7198386 6.4424906
6.2149639 5.0582938 7.1909361 6.8312716 6.2576561 7.5079799 7.6089430 4.6905055 6.3602962
6.1953945 4.9936357 7.2244773 6.7535014 6.3791361 7.4487944 7.6055746 4.6781478 6.2977233
6.1470056 4.9758763 7.2801461 6.7806478 6.3713546 7.4251180 7.6371541 4.6717973 6.3530889
6.1787667 5.1102881 7.2509770 6.7622089 6.2984624 7.4365230 7.6867356 4.6720695 6.3324308
6.1379218 5.0544052 7.2032943 6.7023215 6.2243552 7.3837404 7.6443276 4.5084581 6.3758516
6.1166096 5.1559286 7.2065501 6.5911856 6.2153697 7.3711042 7.7729177 4.3913822 6.4313812
6.0921607 5.3099909 7.2588229 6.5552988 6.2043953 7.3096738 7.8305001 4.2828183 6.3014569
6.0411282 5.2911744 7.3412266 6.5840111 6.2050858 7.3459177 7.8241582 4.1081591 6.3722143
6.1148686 5.2328143 7.2803845 6.5225139 6.2069168 7.3146358 7.7745557 4.0772610 6.2279119
6.1611814 5.2105756 7.1009388 6.5274696 6.2406406 7.2496848 7.7648082 4.1042156 6.2454052
6.1801934 5.2594647 7.0593572 6.4593644 6.3228898 7.2488770 7.8481116 4.0988402 6.1482892
6.1788416 5.2442379 7.0704851 6.3457766 6.3793187 7.0721970 7.8105197 3.9402282 6.0907950
6.1966219 5.1861458 7.0355520 6.3200631 6.3339005 7.0379744 7.8894181 3.9255922 6.0473456
6.2358742 5.1973581 7.0356836 6.3198419 6.3754864 7.0790505 7.9269772 3.8802755 6.0090580
6.2701015 5.1275582 7.0954547 6.3467140 6.3884869 7.1382918 7.9280891 3.9490876 5.9375200
6.3720965 5.1461329 7.0290999 6.3516846 6.3693104 7.0901737 8.1177626 3.8428035 5.8699622
6.3406787 5.1323304 7.0242558 6.4040785 6.4917908 7.0791459 8.2576199 3.8178473 5.9353619
6.3889117 5.1800680 6.9975305 6.4576974 6.4508743 7.0549002 8.3202772 3.7228410 6.0358787
6.3955741 5.2322416 7.0724549 6.5755982 6.4356880 7.0988822 8.2551327 3.6906688 6.2075677
6.2889638 5.1531301 6.9935446 6.5711889 6.4929261 7.1192694 8.3242702 3.7143145 6.2406707
6.2368550 5.2402778 7.0796285 6.5562763 6.4462314 7.1033874 8.3982010 3.6468837 6.2081800
6.3700266 5.2333221 7.1673970 6.6489439 6.4121933 7.0228248 8.4423723 3.7320724 6.1842618
6.1973810 5.1276155 7.1543388 6.5776415 6.3913908 7.0844107 8.3147840 3.6745832 6.1970072
6.1381941 5.1492720 7.1159453 6.5625472 6.3267984 7.1165895 8.3467751 3.7398162 6.2484484
6.1525517 5.1288376 7.1639805 6.5766110 6.3139648 7.0984836 8.2674093 3.7965930 6.2977653
6.1124334 5.1343808 7.1565704 6.5999250 6.3301220 7.0378847 8.3336725 3.6739399 6.3475108
6.1913962 5.0838184 7.1594210 6.5988603 6.3539181 7.0944624 8.2735415 3.7017207 6.3959427
6.0349879 5.2174225 7.1543474 6.7468042 6.3337636 7.1650720 8.4320059 3.7326274 6.4816217
6.1368136 5.2072606 7.0304141 6.7283182 6.3996449 7.1812425 8.3821688 3.6841183 6.4396200
6.0969248 5.2593617 6.9157882 6.6831527 6.5015411 7.2435803 8.3912535 3.5892105 6.5226078
6.2088561 5.2022171 6.7896156 6.7140636 6.5886612 7.1467767 8.4039469 3.5298438 6.5319066
6.2363839 5.2346439 6.7979150 6.6617861 6.6109452 7.1057687 8.4280758 3.4792440 6.5437360
6.1001472 5.1997333 6.7466426 6.7547107 6.5337777 7.0945468 8.5494165 3.4433880 6.4966669
6.0617862 5.2590718 6.7826672 6.8579035 6.5083356 7.1806874 8.5511351 3.4111090 6.4483862
6.1044383 5.3329101 6.7983913 6.8252296 6.3746672 7.2010612 8.6279459 3.4008479 6.4747834
6.1034355 5.3021579 6.8720784 6.8442993 6.3382640 7.1889329 8.6270571 3.4749260 6.6109385
6.1585226 5.2539840 6.8561258 6.8803749 6.2477131 7.1741343 8.5871878 3.5669997 6.5955305
6.2371516 5.2059636 6.9453793 6.8183432 6.2206821 7.1995244 8.4397659 3.5287709 6.5806565
6.3288946 5.0350561 6.9762554 6.8940635 6.2568040 7.1867657 8.4093742 3.5078208 6.6278558
6.3586640 5.1042914 7.0227342 6.8552675 6.2579494 7.2502532 8.3260450 3.5416579 6.6898952
6.4580827 5.0701089 7.0890918 6.9235277 6.2707353 7.2902513 8.2640896 3.5525799 6.6815658
6.5203996 5.1085315 7.1316538 6.8532224 6.2790017 7.2072010 8.2992268 3.5639138 6.5761485
6.4472017 5.0671225 7.2194700 6.8376732 6.2665615 7.1588831 8.1478739 3.7293668 6.4444261
6.2972741 5.0368705 7.1864576 6.8796105 6.1947041 7.1108828 8.3264246 3.8761389 6.3517933
6.2918768 4.9643154 7.1288142 6.8419347 6.2571859 7.1753850 8.2619152 3.8970408 6.3931522
6.3289452 5.0381403 7.1792736 6.8455009 6.1707997 7.2610464 8.1638517 4.0765147 6.3107572
6.2647872 4.9914141 7.3273854 6.7386756 6.2174430 7.3131924 8.2166500 4.0152845 6.4628358
6.3391871 5.0758295 7.4544401 6.5680928 6.1174507 7.3527918 8.1146755 4.1240878 6.5152555
6.3490748 5.1206298 7.4925480 6.5648165 6.0303769 7.3405557 8.1008749 4.1974969 6.5791183
6.4817977 5.2164855 7.4956365 6.5615077 5.9807830 7.2208834 8.0605946 4.3530221 6.6617832
6.5678630 5.1563268 7.5744028 6.5228205 5.9771175 7.1391649 8.0567417 4.3483801 6.8585191
6.5776281 5.1986156 7.7338953 6.5679030 6.1011043 7.0747166 8.1271801 4.3318529 6.9208236
6.6317153 5.1781349 7.6820240 6.5155144 6.0787449 7.0152788 8.1706743 4.3663096 6.9761934
6.6527662 5.2436833 7.8154488 6.6131072 6.0595503 7.0025487 8.1590128 4.3654628 6.8073268
6.6925731 5.3701978 7.7473664 6.5840564 5.9657679 7.1680479 8.1488886 4.3665566 6.8001676
6.6387424 5.4379253 7.7167454 6.6319137 6.0604343 7.1773610 8.1354179 4.3886590 6.7759924
6.5992918 5.4560170 7.6445894 6.6766005 6.1254930 7.1730776 8.1942444 4.4172716 6.7946286
6.5216427 5.4187250 7.5831027 6.5896983 6.2267227 7.1485410 8.1527805 4.4308867 6.9123411
6.5701141 5.4279771 7.5369372 6.5943832 6.2702584 7.2147641 8.2795687 4.3547878 7.0799756
6.6115503 5.5417099 7.4891839 6.5720696 6.3052211 7.0751247 8.4315310 4.4352994 7.2521577
6.7089663 5.5159278 7.4787703 6.5774436 6.2559891 7.0665617 8.4339142 4.4937906 7.3319650
6.7019734 5.4103107 7.5647626 6.5587463 6.1606736 7.0499864 8.4846506 4.3758869 7.3518252
6.6610012 5.3760219 7.6081648 6.5642934 6.0500793 6.9790249 8.4422693 4.2585821 7.3292909
6.6279335 5.4165902 7.7505484 6.4901772 6.0161443 6.9635816 8.4292622 4.2598896 7.3266478
6.6271162 5.4309864 7.8148861 6.4798503 5.9567528 7.1062708 8.4125948 4.2073321 7.2879500
6.5951695 5.5427132 7.8933425 6.3084908 5.9296060 7.1983943 8.4822540 4.3166714 7.3857813
6.5248232 5.5336623 7.9129930 6.2592497 5.8811889 7.2206550 8.5211887 4.3264031 7.5260243
6.5056734 5.4660668 8.0063295 6.2143869 5.7238364 7.2529726 8.4979630 4.3231807 7.5843272
6.5318213 5.3123393 8.0842991 6.1426044 5.6511183 7.3253202 8.5343542 4.2779002 7.6305671
6.4999700 5.3328524 8.0406904 6.1450438 5.5603557 7.2551260 8.5036163 4.1575828 7.6528282
6.5074039 5.3984942 8.1968164 6.1718564 5.5474172 7.2878709 8.4080791 3.9994431 7.6473999
6.5705752 5.4863110 8.0450773 6.1763167 5.4552445 7.2151909 8.2637081 4.0776439 7.5427909
6.5448904 5.5929608 8.1357155 6.2797947 5.4337649 7.1460996 8.2706137 4.0049334 7.5419846
6.5747905 5.6954465 8.1271782 6.2414904 5.3513598 7.1204529 8.2570934 4.0816154 7.5167031
6.5660739 5.7670326 8.1355286 6.2495885 5.3363976 7.2584405 8.2451715 4.1111064 7.5785403
6.6258345 5.7521472 8.2789660 6.2572732 5.3713207 7.2317104 8.2162733 4.1984916 7.6001844
6.6864624 5.8963146 8.1802235 6.2971029 5.3358965 7.2335100 8.2179823 4.1137338 7.7254033
6.7068138 5.8311734 8.1036739 6.3297668 5.3430309 7.2577081 8.4088259 4.1710339 7.6640649
6.7720237 5.8760943 7.9840178 6.2560043 5.4120741 7.1926541 8.3247194 4.1644168 7.5582476
6.6884995 5.8655052 7.9290757 6.2033973 5.4711843 7.1340747 8.2891273 4.1279960 7.6051273
6.7482381 5.8149056 7.7995772 6.2453299 5.5305986 7.0893340 8.3150921 4.2472582 7.4871984
6.7920113 5.7735658 7.6932573 6.1425438 5.5412450 7.1200123 8.3214302 4.2739625 7.5575795
6.6975212 5.6521206 7.6092997 6.1617155 5.5448799 7.0756674 8.2046480 4.2951269 7.5246258
6.6598706 5.4884267 7.5728846 6.2151976 5.5566688 6.9214673 8.3300304 4.3692627 7.5433898
6.6714191 5.3128300 7.5744910 6.2114334 5.5842209 6.8888664 8.2830086 4.2480240 7.5615492
6.6792650 5.3068800 7.6281905 6.1478386 5.5131621 6.9398170 8.2834063 4.3028841 7.5422401
6.5776091 5.2553439 7.6722593 6.2510743 5.5398617 6.9646702 8.3348198 4.1835823 7.5312619
6.5400515 5.3335299 7.7052579 6.2733698 5.4407058 7.1451125 8.4163132 4.2124515 7.6503177
6.6362414 5.3958502 7.7280445 6.3327956 5.3815217 7.0678544 8.3192844 4.1503162 7.7740674
6.8065701 5.4788365 7.7085986 6.2651920 5.3443327 7.0833778 8.2901640 4.1855898 7.8052197
6.8148770 5.3893123 7.6309032 6.1753225 5.4583445 7.0674663 8.3606319 4.1989994 7.9233923
6.8426490 5.1748571 7.5952010 6.1545186 5.4222741 7.0347810 8.2542982 4.3338771 7.8476920
6.8195357 5.1109228 7.6484790 6.0892835 5.4685645 7.0682774 8.2124939 4.3968177 7.8113723
6.8146348 5.0922718 7.7703571 6.1808672 5.5721383 7.0971279 8.1399403 4.5282731 7.7825294
6.7932630 5.0304079 7.7821784 6.0478311 5.5736413 7.1221647 8.1064501 4.6954813 7.8121796
6.7118707 5.0091996 7.8788509 6.0631804 5.5259652 7.0353751 8.1540365 4.7227421 7.7713428
6.6784706 5.1105981 7.9421124 5.9710102 5.5257096 7.1150336 8.0136375 4.8557167 7.7609921
6.6858106 5.1225963 7.8894525 6.0862489 5.5291123 7.0224547 8.0283728 4.8348074 7.6840849
6.7860537 5.2529402 7.7684460 6.2118587 5.5905800 6.9568601 7.9505100 4.7866163 7.5147448
6.8163085 5.2892933 7.7450852 6.1700101 5.5925474 6.8839974 7.9932094 4.7084436 7.4611955
6.6067009 5.2131834 7.7297411 6.1891599 5.5476441 6.9546981 7.9591866 4.7132006 7.3498216
6.4493217 5.1857200 7.7773528 6.1862922 5.5801125 7.0006213 8.0062609 4.6574798 7.2528849
6.3434515 5.2777209 7.6937852 6.2843976 5.5592489 7.0354724 7.9937768 4.5254965 7.2986126
6.2966261 5.2227917 7.5354533 6.3442917 5.5680618 7.0300217 8.0439491 4.4894228 7.1713476
6.3176560 5.3017197 7.4905934 6.3262348 5.6176481 6.9898653 8.1592817 4.4419465 7.3541479
6.4543066 5.2805085 7.3796811 6.2671342 5.5948954 6.9651704 8.2934513 4.3618569 7.4438114
6.4021640 5.3373117 7.3978677 6.3773570 5.5201321 6.7703853 8.3200388 4.3349471 7.5120130
6.4183865 5.3427968 7.3377934 6.3673549 5.5016470 6.7890902 8.3963938 4.3067946 7.5290241
6.3983035 5.4483066 7.2616134 6.2449489 5.5551691 6.7318330 8.3877106 4.2611475 7.4874592
6.4050651 5.4974442 7.2396736 6.2389383 5.5429759 6.5995688 8.3979797 4.2965469 7.5290813
6.4953952 5.5735917 7.2550559 6.3030338 5.4500499 6.5483875 8.4606953 4.3478551 7.4314809
6.4203749 5.5920033 7.4218364 6.3803639 5.4720335 6.4702125 8.4827080 4.3922338 7.4288225
6.4669118 5.6313686 7.5326858 6.4662666 5.4514918 6.5221419 8.5839214 4.5315399 7.4389677
6.3588905 5.5519705 7.5603495 6.4544907 5.3453507 6.5013056 8.5107660 4.5646558 7.4531460
6.2334905 5.5930023 7.5953550 6.4882727 5.2613587 6.7346015 8.4726353 4.4809861 7.4411077
6.2061610 5.5752902 7.6847115 6.4484019 5.1679335 6.7043209 8.5380478 4.4267540 7.3359365
6.0996137 5.5916200 7.7322726 6.4677358 5.1312056 6.6659832 8.5775290 4.2938709 7.3156614
6.1116681 5.7047462 7.7104158 6.4839702 5.0723515 6.6477780 8.6335745 4.2078056 7.3400965
6.1161447 5.7544227 7.8094196 6.5238843 5.0967970 6.7811475 8.4981575 4.0928268 7.3019276
6.0661006 5.6134014 7.8712478 6.6378689 5.0951910 6.7923007 8.4479647 4.0385780 7.3266788
6.0056992 5.4741287 7.8391652 6.7689271 5.0812721 6.8411846 8.4715414 4.1004529 7.2217250
5.9968996 5.5203815 7.8751340 6.7799420 5.0749288 6.9827886 8.4034758 4.1404238 7.1373296
5.8632121 5.4539433 7.9138150 6.7514491 5.1599431 6.9941487 8.3800726 4.1875153 7.0515594
5.8325930 5.6166344 7.9293151 6.6515312 5.2931170 7.1362104 8.3695488 4.1337538 6.9552808
5.8732638 5.7356634 7.8694363 6.7497983 5.4114380 7.1688461 8.3300619 4.2304063 6.9475260
5.8144283 5.8318462 7.8964777 6.7896504 5.4534521 7.1461635 8.2951612 4.2420044 6.8468184
5.7973180 5.8122177 7.9348946 6.7709994 5.5836992 7.1983433 8.1735516 4.3351088 6.8453379
5.8649392 5.8126001 8.0478382 6.7473087 5.5544477 7.2851787 8.1053658 4.3082857 6.7852392
5.9268422 5.8943667 8.0590792 6.8675194 5.4878678 7.2802420 8.0319920 4.2180223 6.7699380
5.8950262 5.8937001 8.0727329 6.9406486 5.5241861 7.3379211 8.0364447 4.1784663 6.8035488
5.9725070 5.9133339 8.1889830 7.0062594 5.5421052 7.2837396 7.9935498 4.1644731 6.8521833
5.9192100 5.8245935 8.2879400 7.0241780 5.4689412 7.2537746 8.0680609 4.2710509 6.8317075
5.8829584 5.7794905 8.2407160 7.0436025 5.3072414 7.2878952 8.0224972 4.3790174 6.8856478
5.8050156 5.7749295 8.1036358 7.1107278 5.3461123 7.2178264 7.9331517 4.5852032 6.9634743
5.7773008 5.6943588 8.0958624 7.0561419 5.1381059 7.1873403 7.9179273 4.7086897 6.9826884
5.7768512 5.5665588 8.1909876 7.0861340 5.1563978 7.1337404 7.7824769 4.6228366 7.0085487
5.8698378 5.4778214 8.1607933 6.9308953 5.0891333 7.1779885 7.7039194 4.5936499 6.8901095
5.9515877 5.4881792 8.1736631 6.9025912 4.9557118 7.0035458 7.6047783 4.7887373 6.8507433
6.1197524 5.4092631 8.1003790 6.9110990 4.9622068 6.8915825 7.6026821 4.7552977 6.8917603
6.1913223 5.3380766 8.0485506 6.9174461 4.8913231 6.6977544 7.6308832 4.7625451 6.8092813
6.2488823 5.3462181 8.1071978 6.8593750 4.7915463 6.5952916 7.6059990 4.7796135 6.8028421
6.3745508 5.3727818 8.0832329 6.8140345 4.8614860 6.5604324 7.6510444 4.7601972 6.7801213
6.3473935 5.4203348 8.0437250 6.7870240 4.9196672 6.5205541 7.6647077 4.7970042 6.7460117
6.3710794 5.4535713 7.9436040 6.7339072 5.0158300 6.4839463 7.7861743 4.8148770 6.7174759
6.3771820 5.5159087 7.8908405 6.6582365 5.1606007 6.5001292 8.0127182 4.8423643 6.6595268
6.2964058 5.6419334 7.9189401 6.7064247 5.1469460 6.5179768 8.0153780 4.7529664 6.6335754
6.3609872 5.6956153 7.8917408 6.7906237 5.1624575 6.5556736 8.0368519 4.6661820 6.7239208
6.3598366 5.6664362 7.8689399 6.8607688 5.2291799 6.5656505 8.0506830 4.7037773 6.7149787
6.4584823 5.6746616 7.9066935 6.9139595 5.3418941 6.6134276 7.9604535 4.5328884 6.9343596
6.4952674 5.5483546 7.8184705 7.0099077 5.2985320 6.6785755 7.9716668 4.6094980 7.0071759
6.5552430 5.5165162 7.7701116 7.0554471 5.2831583 6.6025548 7.9778414 4.5128341 7.0112772
6.5678596 5.4786358 7.7148657 7.0111661 5.3406854 6.7541285 8.0748911 4.4473681 7.1425629
6.7655702 5.5391302 7.6868992 6.8148041 5.3451357 6.7469263 8.0161171 4.4581251 7.1172605
6.8588161 5.5984106 7.7327008 6.6820345 5.4569473 6.7769594 7.9163008 4.4049382 7.0767570
6.8433795 5.7122879 7.6768589 6.6310945 5.5755281 6.8639598 7.9868412 4.3208332 6.9781551
6.7765193 5.6075077 7.6062732 6.5118489 5.6547885 6.9303408 7.8804431 4.3093987 6.9148030
6.6544762 5.5310063 7.6125207 6.5509000 5.7218351 7.0380330 7.9007988 4.3138075 6.9218168
6.6990328 5.5025754 7.5728564 6.5150027 5.7062025 6.9569740 7.9077168 4.2345700 6.9765897
6.6610956 5.5210366 7.4512091 6.4881825 5.6976728 7.0183406 7.9892402 4.1819243 6.9864831
6.6604428 5.5479708 7.3536720 6.4675450 5.6303291 6.9738011 8.0631466 4.2039909 7.0139251
6.6331296 5.5524983 7.2435036 6.4742370 5.5130982 6.9913507 8.0542994 4.1252561 7.0198746
6.6216211 5.4959536 7.3887768 6.3118105 5.3636537 7.0485110 8.1054621 4.0363979 6.8713427
6.5022669 5.4369664 7.5154810 6.2918568 5.4182386 7.1408777 8.0436678 4.0351858 6.9246783
6.5410409 5.3624082 7.5193033 6.2413058 5.4484611 7.1399441 8.1491776 3.9506845 6.8955140
6.5452204 5.3095050 7.5516691 6.2282462 5.4135809 6.9841347 8.1986809 3.8956914 6.7976732
6.6312056 5.3257360 7.5425730 6.2063279 5.3754244 6.8511786 8.2019835 3.8223794 6.7562656
6.6642580 5.2798500 7.6103206 6.3325391 5.3999600 6.8458934 8.1833649 3.8283961 6.8167262
6.6994548 5.2885513 7.6670232 6.3205900 5.4654627 6.7589049 8.0834074 3.9015927 6.8974152
6.8015833 5.3526177 7.6196895 6.3147950 5.4960313 6.7727108 8.1255579 3.9827595 6.8073468
6.7357759 5.5121784 7.5558157 6.3665385 5.5821261 6.7204309 8.0776024 4.0874343 6.7530255
6.7610283 5.5433493 7.4975123 6.3710856 5.6421399 6.7895594 8.0655479 4.1942759 6.6564498
6.6300302 5.6097236 7.5473514 6.3307157 5.6791916 6.8318853 7.9520063 4.2450223 6.4971647
6.5288935 5.6961398 7.5388136 6.3655081 5.6846962 6.9416494 7.9488196 4.1878386 6.3210034
6.5412474 5.8330364 7.7092805 6.4920025 5.7715259 7.0431910 7.8578091 4.0763507 6.2885318
6.4720540 5.9373722 7.7277746 6.3740220 5.8638492 7.1351752 7.8112650 4.0594521 6.2172914
6.5163431 5.9826202 7.8223567 6.4566994 5.9864082 7.1362667 7.6815820 4.1417966 6.2172608
6.5281816 5.9853086 7.8660083 6.6024151 6.0492430 7.0516520 7.6843333 4.1398721 6.2469230
6.5968943 5.9745035 7.8849368 6.6371603 6.0344028 7.0940833 7.5425134 4.1443415 6.2553530
6.5243850 6.0235109 7.8699045 6.6293244 6.0081730 7.0561771 7.5138783 4.1856341 6.2582450
6.5232816 6.0005102 7.9838405 6.7089338 5.9564567 7.0052834 7.5095286 4.2345581 6.3214846
6.6593304 5.9514341 8.0025148 6.6764731 6.0117092 7.0726490 7.5179310 4.3474126 6.4243670
6.5792131 5.9288368 8.0036812 6.6540036 6.1025629 7.1885562 7.4954314 4.5067067 6.3651314
6.6795535 5.9071226 7.9954309 6.6329713 6.0732160 7.3918481 7.5354791 4.5347309 6.4139357
6.6789765 6.0974650 7.9619308 6.4848280 6.0815215 7.2460012 7.5450563 4.5689926 6.4356461
6.8145432 6.0833330 7.9646807 6.4857631 6.1040053 7.3450780 7.5280628 4.5301576 6.4385176
6.9221997 6.0264416 7.8904200 6.4643378 6.0409594 7.2528787 7.5073800 4.6075959 6.4406667
7.1186380 6.1334968 7.9725718 6.5826802 6.1495557 7.2165136 7.6085105 4.5317469 6.3869300
7.1104164 6.2067590 8.0079832 6.6181498 6.1245990 7.1940894 7.5297008 4.5491657 6.4017444
7.1064396 6.2940779 7.9380755 6.5648341 6.1868768 7.1473684 7.4723454 4.6108942 6.3358736
7.0784912 6.3210025 7.9047256 6.5596800 6.3307109 7.0934601 7.3453226 4.5188136 6.3424625
7.0301952 6.2971501 7.9147367 6.5667739 6.3255458 7.0313220 7.2852645 4.5635405 6.4423480
6.9301019 6.2973819 7.8776670 6.5162644 6.3850484 7.1386647 7.2748823 4.4689202 6.4611526
6.9143181 6.2410302 7.8526077 6.5219231 6.3705463 7.2873025 7.2689195 4.4385319 6.4007096
6.8553925 6.1614861 7.8418083 6.4810266 6.3771992 7.2715392 7.2810879 4.4607987 6.5339437
6.7695065 6.1525054 7.9188275 6.5478516 6.3339863 7.3117552 7.4583950 4.3953657 6.5774560
6.7857509 6.2570395 8.0080881 6.5209365 6.3549452 7.3440037 7.5936680 4.5049405 6.6538792
6.6130056 6.3013511 8.0245247 6.4228911 6.3269892 7.3824353 7.6123462 4.6076565 6.7060804
6.6090837 6.3561234 8.1228199 6.3464594 6.4163198 7.3376837 7.6668382 4.5502949 6.6876173
6.6067162 6.3666191 8.0287848 6.2836089 6.3803358 7.3074341 7.7180371 4.4602542 6.5812440
6.4890118 6.2747092 8.0191555 6.2012010 6.3624005 7.3049254 7.8112192 4.4241376 6.5830989
6.3809295 6.3675938 8.1512642 6.2081518 6.3754411 7.1713080 7.8242755 4.3674502 6.6787205
6.2498727 6.4526439 8.0971079 6.1978025 6.3067994 7.1602030 7.8578067 4.3640366 6.6686568
6.2053127 6.5641918 7.9813266 6.1346574 6.2368016 7.2000623 7.8421855 4.3457384 6.5332336
6.1205916 6.5451126 7.8594055 6.1516643 6.2036471 7.3055992 7.7796335 4.2660193 6.5898271
6.0638785 6.5060077 7.8035474 6.0244117 6.1583209 7.2214079 7.7282720 4.3013592 6.7300773
5.9858708 6.3832059 7.7891850 6.0701423 6.1046476 7.2278848 7.6460834 4.3532209 6.6880264
5.9596763 6.4286165 7.8082151 6.0938306 6.1662660 7.2471261 7.6344132 4.4222741 6.7574077
5.9520268 6.4535065 7.7931323 6.2023792 6.2551589 7.2412539 7.5847926 4.5377979 6.7935176
5.9807167 6.3247380 7.8684354 6.2949090 6.3268757 7.2765985 7.5834188 4.5877800 6.7618685
6.0373015 6.3073454 7.9347315 6.2407379 6.2470260 7.1305065 7.5657096 4.6123838 6.7587857
6.1405988 6.2726517 7.9647717 6.0873022 6.2683682 7.0443001 7.5862999 4.6290517 6.7747455
6.2205310 6.2124043 8.0179186 6.0334945 6.1525507 6.8976369 7.4847188 4.5840111 6.8264303
6.3103476 6.1850219 7.9821525 6.0091777 6.1759276 6.8664412 7.4824910 4.5045552 6.8648667
6.4295936 6.1753049 8.0212011 5.9503188 6.0378833 6.7815361 7.4679852 4.4435496 6.7143064
6.4506102 6.1605992 8.0033884 6.0490861 6.0423517 6.9010000 7.5223308 4.3311448 6.7262535
6.5953193 6.1755829 7.8272152 5.9767632 5.9864249 7.0369248 7.5719838 4.3057594 6.7331543
6.6574512 6.1562881 7.7516809 5.9284539 5.9331861 7.1158028 7.4983687 4.2278824 6.7389455
6.7366486 6.1007957 7.7889309 5.9664745 5.7136984 7.1235609 7.4208665 4.1384025 6.6515222
6.7077036 6.1318059 7.8450356 6.0122862 5.7800851 7.0628777 7.2958508 4.1272922 6.6783381
6.7188191 6.1165490 7.8743725 6.0695214 5.7328820 7.1281147 7.2120047 4.1036849 6.6857858
6.6347690 6.0290899 7.7690387 6.1639748 5.7690516 7.1019468 7.3089523 4.0468888 6.5179830
6.5310788 6.0379219 7.7310901 6.1968312 5.7940283 7.0379400 7.4188056 4.1557989 6.5106478
6.5698447 6.0403843 7.6911445 6.1345077 6.0436959 7.0540838 7.4472260 4.2025032 6.5416665
6.5635676 6.0521760 7.5955148 6.1018205 6.0769410 7.1066136 7.4511104 4.2446666 6.5820842
6.6384635 6.0135584 7.5814443 6.0747657 6.1050868 7.1196079 7.4494791 4.1487761 6.5936542
6.6663713 6.0068154 7.4928193 5.9145436 6.0763063 7.1385431 7.4696283 4.1995540 6.6289420
6.6605916 5.9968777 7.3447604 5.8792906 5.9873219 7.1991754 7.3797283 4.2953739 6.5876141
6.6833034 6.0001192 7.3273163 5.8112416 5.9084978 7.1196656 7.3646388 4.3122468 6.5580282
6.7380443 5.8839135 7.3559761 5.8064709 5.8699002 7.0664768 7.3743815 4.3820615 6.6260653
6.6856909 5.9112687 7.2053089 5.7682109 5.9508595 7.1576056 7.2556973 4.4446630 6.7745743
6.7121553 5.8473740 7.0918155 5.7644944 6.0146408 7.1678181 7.2725515 4.3949914 6.8733931
6.5797133 5.8038921 7.1657252 5.6899042 5.9028845 7.2535682 7.2432299 4.4106765 6.9267893
6.5313525 5.7495227 7.0707865 5.5335112 5.8933921 7.2932677 7.2642794 4.2791228 6.7834849
6.4580488 5.6293206 7.1261544 5.5027041 5.9005599 7.2796164 7.3506417 4.1676064 6.7714238
6.4377379 5.7439408 7.1415806 5.5330076 5.8263049 7.2684879 7.4539723 3.9757054 6.8410120
6.4360404 5.6933913 7.1420650 5.5314202 5.7014709 7.2245150 7.4584661 3.8524065 6.7248449
6.4019170 5.5998278 7.2008743 5.5847168 5.6457744 7.3120427 7.4945164 3.8846300 6.8242207
6.2961049 5.6281338 7.2240224 5.7125926 5.6275129 7.2716346 7.5099530 3.8265533 6.7477121
6.2997651 5.6982388 7.1527648 5.8604002 5.6581407 7.1776366 7.5476246 3.7992938 6.7601509
6.2552280 5.7605972 7.1950769 5.9619756 5.6919460 7.1386890 7.6415362 3.9019399 6.6544547
6.2730103 5.7018056 7.1841574 5.9571338 5.6009607 7.1346526 7.6422696 3.6668386 6.7783895
6.1705127 5.6682587 7.2108049 6.0962343 5.6401901 7.0358620 7.6667156 3.7448339 6.7045383
6.0935636 5.6101065 6.9861035 6.0921235 5.6281772 7.0720053 7.5201583 3.6753426 6.8556046
6.0557089 5.6432004 7.0729394 6.0777273 5.5647154 7.0078020 7.5562329 3.5854354 6.8514671
6.1396437 5.6066799 7.1162496 6.1582346 5.6335092 7.0690265 7.6317382 3.6044071 6.8899646
6.1476040 5.4985085 7.1395082 6.0801640 5.5911307 7.1026340 7.7345400 3.6370301 6.8820624
6.1648154 5.4685054 7.1861424 6.0306520 5.5168810 7.2517500 7.8254805 3.6784148 6.8115921
6.3146172 5.5082197 7.2073755 5.9285336 5.4781613 7.2975206 7.8411946 3.6892319 6.7444553
6.3723674 5.6068439 7.2062526 5.9763165 5.5506892 7.3175664 7.7652392 3.7524579 6.8401046
6.4006071 5.6987081 7.1094055 5.9763603 5.5097127 7.4162831 7.6555490 3.7908547 6.9042215
6.4817405 5.7523336 7.0750189 6.1258655 5.5549374 7.3332114 7.5751305 3.7232482 6.9545646
6.4970880 5.7954412 7.1652966 6.1612592 5.6208248 7.4247751 7.5432825 3.8644924 7.0007739
6.4923067 5.7265429 7.1581707 6.1976280 5.6691442 7.4405394 7.5850911 3.9363685 7.0920353
6.5707264 5.7818236 7.1246285 6.2078180 5.8207374 7.4668994 7.6078768 4.0104642 7.0909057
6.5474510 5.7290468 6.9636326 6.1105676 5.7565203 7.4266500 7.6259809 3.9548085 7.0602012
6.6468658 5.7299428 6.9486189 6.1755414 5.7550278 7.5188475 7.6190615 4.0366135 7.0471578
6.7373390 5.6559644 7.1054611 6.2443428 5.7775211 7.4562674 7.6033921 4.0743575 7.0400701
6.7494988 5.7034163 7.1526585 6.2241707 5.8845501 7.3672638 7.5783706 3.9974053 7.0632739
6.7562466 5.6890397 7.1216807 6.2219949 5.7576046 7.3887887 7.4352365 4.0360684 7.0706644
6.6457491 5.6215000 7.1203041 6.3554811 5.5886636 7.3401227 7.3341227 4.1259108 7.0358481
6.6640887 5.6543932 7.1336651 6.3993883 5.6201420 7.2635078 7.3885403 4.1219707 6.9367986
6.5832906 5.7238154 7.1462998 6.4886398 5.5577092 7.1704063 7.4699860 4.0699611 6.8723435
6.4454069 5.7127895 7.0596509 6.6171122 5.5188131 7.0845900 7.5622349 3.9977720 6.8694353
6.5314064 5.6268249 7.2089367 6.7050462 5.4638996 7.0964651 7.5040402 4.0852146 6.8299036
6.5504198 5.4423771 7.2005348 6.6164198 5.4338765 7.1092477 7.3317842 4.1460280 6.7835932
6.5986552 5.3806758 7.2308855 6.4712677 5.3552661 7.0587325 7.3382206 4.0495138 6.8262148
6.5621676 5.2526965 7.2146406 6.4082050 5.3639178 7.0310311 7.3960967 4.1649289 7.0061841
6.4311876 5.0877500 7.2112513 6.3656955 5.5000968 6.9259143 7.2371392 4.0946546 6.9683619
6.4659863 5.0693736 7.3612604 6.3733749 5.4602451 6.9449306 7.2270069 4.1434326 7.0231237
6.4327540 5.0988345 7.4740500 6.3601604 5.3414464 6.9725437 7.2050009 4.1392050 7.0393491
6.4348307 5.1261153 7.4417534 6.3459706 5.4225783 6.8908157 7.2805514 4.1293397 7.0269685
6.4462314 5.2133451 7.4945941 6.4404120 5.3583045 6.8043470 7.3594885 4.2099752 7.1191144
6.4913359 5.1872096 7.4733949 6.4372497 5.4580588 6.7781496 7.3684936 4.2172160 7.1521935
6.4638557 5.1835432 7.4067731 6.4283843 5.4087739 6.7269979 7.3138418 4.2840524 7.1355801
6.5224895 5.0737891 7.4733653 6.5208549 5.4700017 6.6735044 7.3465738 4.3260489 7.0578866
6.5255890 5.0900946 7.4342608 6.5584545 5.3650885 6.5942502 7.3815489 4.2349925 7.1414800
6.5659990 5.1281166 7.4024963 6.6118217 5.3262849 6.4121265 7.3748250 4.2146735 7.2486472
6.4601769 5.1545734 7.4356456 6.5507250 5.3040810 6.3936992 7.4930487 4.2029271 7.2385874
6.3955121 5.2407188 7.4576087 6.5691304 5.2620611 6.2741561 7.4466085 4.2213330 7.2399292
6.3938785 5.2284508 7.3882685 6.6032281 5.4077616 6.2129354 7.5197358 4.2270136 7.1178784
6.3989859 5.3219938 7.3844910 6.5117116 5.4578934 6.2374392 7.5306396 4.1880684 7.1679101
6.3438253 5.4040427 7.3945508 6.5362210 5.4277692 6.1378131 7.6529226 4.1838570 7.2303185
6.2357073 5.3304977 7.4074688 6.6014223 5.3470087 6.2154164 7.6358814 4.1870604 7.3367448
6.2453823 5.3453412 7.4368420 6.6513672 5.3735633 6.1611695 7.6206393 4.1786008 7.3763685
6.1572552 5.3553271 7.5133381 6.7146692 5.2012444 6.1595616 7.6261296 4.2162213 7.4560728
6.2891264 5.4862847 7.5527406 6.7214737 5.1430993 6.1113763 7.5631666 4.3733559 7.5048146
6.2011137 5.4736729 7.5632963 6.6737909 5.1226764 6.1858130 7.5241675 4.4452024 7.6253762
6.2964621 5.4984684 7.5508947 6.7297816 5.1247625 6.1821866 7.4562221 4.5371518 7.6896372
6.1523194 5.5546994 7.5158539 6.6743650 5.1781950 6.3611217 7.4139695 4.5018334 7.6992912
6.0902438 5.5278726 7.5171137 6.5627728 5.3639789 6.4963913 7.4216022 4.6271038 7.6559381
6.1649117 5.4845471 7.4934235 6.5214844 5.5434003 6.5114994 7.5268550 4.7371736 7.7523465
6.1595387 5.5450182 7.4079866 6.3611670 5.6151776 6.5365753 7.4359360 4.9781046 7.7384248
5.9627666 5.5610871 7.3900957 6.4206524 5.5563188 6.4592929 7.4640260 5.0551047 7.7078876
5.8008418 5.5633197 7.2984719 6.4251256 5.6392450 6.4136767 7.3510103 5.0751500 7.6597047
5.7216520 5.4592729 7.3032122 6.4348526 5.4807906 6.3129387 7.4392118 5.0252862 7.7572441
5.6748548 5.4571228 7.1729174 6.3832793 5.5150895 6.2786956 7.5005207 4.9200430 7.7253122
5.6159725 5.3158822 7.2703733 6.2824907 5.5741816 6.1210003 7.3938622 4.8893886 7.7643566
5.6838007 5.3965836 7.2517958 6.2884607 5.5324960 6.0582576 7.4433694 4.9383287 7.6770444
5.5329633 5.4301071 7.1890931 6.2842226 5.4738417 6.0396428 7.4725494 4.9488087 7.8752193
5.6014028 5.4740510 7.2270079 6.2277861 5.2900047 5.9538884 7.5893445 4.9979548 7.9713588
5.6007180 5.4223690 7.2076454 6.2387509 5.3266869 5.9887919 7.5838389 5.0201521 7.9416475
5.7022977 5.4286547 7.1685276 6.2585034 5.3453093 5.9592080 7.6641870 4.9305353 7.8607774
5.7139711 5.3273697 7.2441430 6.2140093 5.3807158 6.0930982 7.7650089 4.9173331 7.9024410
5.8624463 5.3364625 7.2820115 6.2773523 5.3518577 6.0531678 7.9456911 4.9311357 8.0003490
5.9652896 5.3786249 7.3838835 6.3057990 5.3274579 5.9457002 7.8442936 4.9048429 7.9948020
6.1287174 5.3496723 7.3992047 6.3774905 5.2943296 5.8152332 7.8624620 4.9926381 7.9761481
6.1560259 5.4346061 7.4250469 6.3908920 5.2231593 5.7798729 7.8913040 5.0372772 7.9563227
6.0905013 5.4405708 7.4291782 6.3587151 5.2483435 5.7665792 7.8085160 5.0508299 7.9327073
6.0407233 5.4900737 7.4965267 6.3644295 5.0885034 5.9718852 7.7715168 5.0670156 7.9845781
6.0693660 5.5162492 7.5312328 6.2996783 5.0238795 6.0449896 7.7561712 5.1234202 7.9401264
5.9496922 5.5752940 7.5963435 6.1698399 4.9928474 6.0631599 7.8089857 5.2563467 7.9695139
5.8588786 5.6023192 7.6689968 5.9913254 4.9539704 6.2131238 7.8686366 5.2754040 7.9583726
5.8361330 5.5930581 7.6554203 5.9408808 5.0077276 6.2094011 7.8009791 5.2832460 8.0774593
5.7274566 5.6248646 7.6241188 6.0431786 5.0644655 6.1674466 7.7932777 5.1952281 8.0640793
5.7974892 5.6709547 7.7245383 6.1421266 5.0852671 6.0528326 7.7195253 5.1547222 8.2127571
5.7496071 5.5461221 7.7664657 6.2456017 5.1569581 6.0344181 7.6946425 4.9684529 8.2089806
5.6422606 5.4695859 7.7726636 6.3641667 5.2273564 5.9231248 7.6437507 4.9668994 8.0743694
5.5022378 5.4956751 7.7279716 6.4062877 5.3917060 5.8483305 7.6317592 5.0154829 8.0349293
5.6540608 5.3452344 7.7515979 6.4420314 5.3180547 5.8131919 7.7529168 4.9703469 7.9603491
5.6800218 5.3007960 7.6739774 6.4263086 5.3645306 5.9017725 7.7425318 5.0505166 8.0312223
5.8344049 5.3565888 7.5157380 6.4646492 5.3202548 5.9230332 7.7827830 5.0690856 7.9758658
5.7576065 5.4327564 7.4791150 6.4110632 5.3664680 5.8638048 7.7405558 4.9950023 7.9866805
5.7280030 5.4833336 7.5563078 6.4952664 5.3625607 5.8698144 7.7980299 4.9956455 7.9954863
5.7332997 5.5760636 7.5373740 6.4032950 5.3694911 5.8023739 7.8017769 5.0121398 8.1073189
5.6888747 5.5636930 7.5915141 6.4656558 5.4204235 5.8019199 7.7996650 5.0612621 8.1372423
5.7210388 5.5734172 7.7922835 6.3993435 5.4781399 5.6969047 7.7912321 5.0920281 8.1303377
5.7775192 5.5762258 7.7356372 6.3996325 5.5378685 5.7951455 7.8887563 5.2944455 8.1157131
5.7873135 5.5470014 7.7583742 6.5551381 5.6599121 5.8498335 7.7417841 5.3007660 8.1899509
5.7742276 5.5491967 7.7716928 6.4784098 5.6900687 5.8491664 7.8163638 5.3991513 8.2330885
5.8506594 5.5522704 7.8444438 6.3172860 5.7442503 5.8798256 7.7464848 5.4429455 8.2778034
5.9163842 5.5804181 7.9227381 6.2102785 5.7828155 5.7815151 7.7809124 5.4011288 8.1852713
5.9357572 5.5908957 8.0351381 6.1447945 5.7683878 5.8099298 7.8294663 5.4192138 8.1799107
5.9935513 5.5186710 7.9289756 6.2302527 5.7554255 5.7047648 7.7353306 5.3368616 8.2190971
5.9584651 5.4811182 7.8777223 6.3299785 5.7898555 5.6251950 7.7482209 5.3031354 8.2961922
5.8931928 5.4357281 7.9675231 6.4360852 5.8299017 5.6050963 7.8514423 5.4613438 8.1879997
5.8764911 5.5501337 8.0025158 6.4566550 5.7603898 5.6038060 7.8301444 5.4431381 8.1674414
5.9266772 5.5408783 8.0043459 6.5505867 5.6363163 5.5789623 7.7854733 5.3461108 8.1481047
5.8679776 5.5978098 7.8662305 6.6908784 5.7756810 5.6723385 7.7719159 5.2436323 8.2507391
5.7917404 5.6627069 7.8142185 6.7864232 5.8648195 5.6637349 7.7803516 5.2468677 8.3145208
5.7979531 5.5740585 7.7234979 6.6936193 5.8989573 5.6830735 7.8053684 5.1962523 8.3662157
5.7522759 5.6073384 7.7924409 6.5498323 5.9364123 5.5920572 7.8580651 5.1760001 8.4016886
5.7111063 5.6759305 7.7367935 6.4210978 5.9329138 5.5979290 7.8241491 5.1968155 8.3133659
5.7550039 5.6730089 7.6951675 6.2786713 5.9716296 5.5981746 7.7613978 5.1500912 8.3258162
5.5985599 5.6604247 7.6125875 6.2620344 5.9513412 5.5330577 7.7594199 5.2575321 8.3302393
5.6341977 5.7294621 7.5552216 6.2259245 5.9197283 5.6064358 7.8865824 5.1242886 8.3552923
5.7995434 5.8460889 7.5221496 6.2234402 6.0273218 5.5833955 7.8812313 5.1389289 8.3400936
5.8943834 5.9039621 7.4577894 6.2187696 5.9048061 5.6435308 7.8293872 5.1349311 8.3224564
6.0887623 5.8580866 7.5742965 6.2472773 5.9034128 5.6054158 7.8267632 5.1713810 8.2914753
6.1507244 5.9071627 7.6623445 6.3319607 5.8656602 5.5732393 7.7630177 5.3132124 8.3037663
6.1903105 5.9242244 7.7616458 6.2829504 5.8878727 5.5273590 7.7584586 5.2378960 8.3280964
6.1089306 6.0106096 7.7212391 6.3027377 5.9336333 5.4449792 7.7036705 5.2203937 8.2986221
6.1121354 6.0582495 7.7553673 6.3445854 5.9679842 5.4716487 7.6617413 5.1044955 8.1652155
5.9811888 6.2444110 7.7071490 6.2899833 5.9822564 5.5793357 7.7364659 5.1208105 8.1042681
6.0544534 6.4340529 7.5774431 6.3249931 6.0815897 5.6069427 7.7344937 5.0212269 8.1447601
6.1029658 6.4659142 7.4274936 6.3555388 6.0770369 5.6210256 7.7081866 4.9319715 8.1094599
6.0866222 6.3808107 7.4897070 6.4019299 6.0690169 5.6498766 7.6537261 4.9572721 8.0724611
6.1813779 6.3075719 7.4798822 6.4143052 5.9776750 5.6345630 7.7190809 5.0292325 8.0977411
6.2326102 6.2313957 7.4537115 6.4291406 6.0905294 5.6099153 7.5998836 5.0234599 8.0218801
6.2027516 6.1923647 7.5421448 6.3443604 6.2140784 5.6243033 7.4760218 5.0880923 8.0444984
6.1403580 6.1902008 7.5504093 6.3589396 6.2969985 5.6725721 7.6699729 5.1264424 8.1168432
6.1066794 6.1846404 7.5859056 6.3454070 6.2179136 5.7815199 7.6602044 5.1316891 8.2017317
6.0354896 6.1352072 7.6191301 6.3482742 6.2762170 5.8374395 7.6620383 5.0487351 8.1973925
5.9319091 6.2520041 7.6564188 6.3252635 6.2210951 5.7496147 7.7887402 5.1198888 8.2493782
5.9358606 6.2720728 7.6536655 6.2241964 6.1063552 5.7141643 7.9151912 5.0103350 8.2775955
5.9887409 6.2602940 7.7061772 6.1919909 6.0046778 5.7253537 7.9459324 5.0275712 8.1878033
6.0770326 6.2846074 7.6026821 6.0691485 6.0052562 5.8151555 7.9172835 5.0152555 8.2267456
6.0452566 6.2954669 7.5929132 5.9186387 5.9891100 5.8596892 7.9403157 5.0495510 8.1307650
6.1461349 6.4005265 7.4998927 5.8072143 6.0052876 5.8770504 7.9437580 5.0607605 8.0801249
6.1695929 6.4158516 7.4875145 5.7320108 6.1646795 5.9989271 7.8750467 5.0715141 7.8874021
6.3344998 6.4701624 7.4583836 5.7234020 6.1986361 6.1379533 7.7728086 5.0537124 7.8640056
6.3296890 6.4431505 7.5601397 5.6845379 6.2939734 6.1657395 7.6941581 5.0285807 7.8212609
6.4278989 6.4255586 7.4976091 5.7733593 6.3106098 6.3022113 7.6375632 4.9306374 7.8397908
6.4046302 6.5002232 7.5050683 5.7829437 6.3842359 6.1387215 7.6524811 4.9245381 7.7804737
6.4574485 6.4733191 7.3824706 5.7294426 6.4380894 6.2381387 7.5828481 4.8961287 7.6891713
6.4971337 6.4696879 7.4167843 5.7479439 6.5744843 6.3063588 7.5667877 4.9433103 7.7819929
6.4178672 6.4987764 7.3125429 5.6550450 6.5260582 6.2688022 7.5046406 5.1082659 7.7763562
6.3819108 6.4210935 7.3096585 5.5960121 6.4114027 6.3474269 7.4308057 5.1392221 7.6952610
6.2977147 6.3822198 7.4221783 5.5936975 6.4334488 6.2308540 7.3138661 5.0718603 7.7073493
6.3265734 6.3826323 7.5301723 5.4580698 6.2996640 6.2868366 7.2713399 4.9962373 7.6961012
6.1887188 6.4035158 7.5247269 5.4680095 6.3472252 6.3075695 7.2444658 4.9715366 7.5457273
6.2086453 6.3533735 7.5821333 5.4269176 6.3014627 6.4133797 7.2657771 4.8919683 7.5419846
6.3262749 6.2311049 7.7094088 5.3544264 6.3536286 6.3755198 7.3592443 4.9144220 7.4924202
6.2466822 6.2803593 7.7228374 5.3779702 6.3273110 6.3391685 7.3380060 4.9437318 7.5672088
6.1467915 6.3224273 7.7172966 5.3979893 6.3939056 6.1481123 7.3704066 4.8582716 7.5657744
6.1137218 6.3282027 7.6425495 5.4179387 6.3090081 6.0405254 7.2799792 4.8606367 7.5806732
6.0742474 6.4039345 7.5448027 5.4824162 6.1966090 5.9115353 7.3352895 4.9276767 7.6667776
6.1725478 6.3355613 7.4717650 5.5401196 6.3187137 5.9036241 7.3468633 4.9465199 7.7620578
6.1136961 6.3710055 7.5901122 5.5414276 6.4492683 5.8317032 7.3503838 4.9893599 7.7309828
6.0751071 6.3841524 7.5784903 5.6061902 6.5397091 5.8111281 7.2580752 5.1026392 7.7436442
5.9480762 6.4721131 7.6529489 5.5527754 6.5089612 5.8970089 7.2520657 5.0943365 7.8050718
5.9266467 6.4015827 7.5778379 5.6591787 6.3974118 5.9074159 7.2580609 5.1824651 7.8764057
5.8576775 6.4230385 7.5358262 5.6703615 6.2765808 5.8347669 7.3281350 5.2627459 7.8401566
5.8277526 6.2813611 7.5224071 5.6947150 6.2482381 5.7438121 7.3629227 5.1750627 7.9456110
5.8539181 6.1780519 7.4069867 5.6334963 6.2788420 5.7892389 7.4324412 5.0652833 7.8828311
5.8785262 6.0208988 7.4741011 5.7442627 6.3058934 5.8336406 7.3370619 5.0743594 7.8130813
5.9132695 5.9933176 7.4425502 5.7154264 6.2580175 5.8278470 7.2667408 5.1485829 7.7882581
5.9070816 5.9340291 7.5201383 5.7378120 6.2818136 5.8612838 7.1847587 4.9761701 7.7510648
5.9528832 5.9748178 7.4234223 5.6262393 6.2553902 5.8589983 7.0727615 5.0747929 7.7221394
5.9303765 5.9726830 7.3626647 5.7209744 6.3029666 5.8729415 7.0187654 5.0805001 7.8061438
6.0092607 5.9568734 7.3000269 5.8464785 6.3223195 5.8369498 7.0358319 5.0017047 7.7775712
6.1186342 5.8834729 7.1889892 5.8082795 6.4465957 5.7557697 7.0022354 4.9316239 7.9376850
6.0698700 5.9588575 7.2046494 5.8029723 6.4707136 5.7318597 7.0779166 4.9587936 7.9885459
6.0382314 5.8741193 7.2440543 5.7905369 6.5034876 5.5795984 6.9117541 4.9457512 7.9841685
5.9556980 6.0027323 7.3522048 5.7897110 6.4211674 5.5047355 6.9014635 4.9192977 8.0417490
5.8615003 5.9770436 7.2283301 5.7910523 6.3669515 5.4050965 6.8794637 5.0332131 8.1043282
5.9442215 5.9250622 7.1344953 5.8952656 6.3505435 5.4483294 6.9544768 5.1457839 8.1347551
5.8629007 5.8715758 7.0845728 5.9662471 6.3251128 5.4006233 7.0088391 5.1940885 8.1242380
5.9523821 5.8947716 7.1915164 5.9477053 6.3773918 5.4760499 7.0400677 5.1221008 8.1052780
5.8537960 5.8859520 7.2365837 5.9169273 6.3208570 5.5849333 6.9772668 5.2374668 8.1114273
5.8027444 5.8549352 7.1627584 5.9066386 6.2838826 5.6294446 6.8983788 5.1597557 8.0941105
5.7427812 5.8316703 7.2103372 5.9359298 6.2993793 5.6774726 6.8964953 5.1219621 8.0239534
5.8793979 5.6940279 7.2087564 5.8587875 6.3262954 5.5967679 6.9426856 5.1230574 8.0462809
5.8763518 5.6233549 7.2130780 5.9062853 6.4363484 5.5691476 6.9456401 5.2021341 8.0350199
5.8965802 5.5707240 7.2080421 6.0118494 6.2951941 5.5777941 6.9361014 5.1850328 7.9135060
5.8424139 5.5010452 7.0784531 6.0552802 6.2817230 5.5890126 6.9391541 5.1879778 7.9393988
5.8958807 5.5118575 6.9272990 6.0668988 6.2079000 5.4477539 6.9669638 5.2713394 7.8142924
5.9322395 5.5207987 6.8879738 6.0734925 6.1362743 5.2921748 6.8984218 5.1832385 7.9105358
5.8751369 5.5793533 6.8275433 6.0845895 6.0315723 5.1323967 6.9858432 5.2359896 7.9507408
5.8875203 5.4731126 6.7922115 6.0336261 6.0778160 4.9775000 7.1111817 5.1778584 7.9148307
5.8868909 5.4454889 6.6884618 6.0076275 6.0680895 5.0145264 7.1588440 5.0701447 8.0779142
5.8857455 5.4344149 6.6704946 5.9700255 5.9680552 5.0411716 7.2418518 5.0554795 8.0798855
5.8484688 5.4839935 6.7200365 5.7896094 6.0227141 5.1780891 7.0260377 5.0509210 8.1308279
5.7891841 5.5205975 6.6420846 5.7778025 6.1566491 5.2397223 7.0373502 4.9786448 8.2105122
5.7360463 5.5142865 6.6877398 5.5612197 6.2244773 5.3300347 7.0405474 5.0232196 8.2260714
5.7963562 5.5978794 6.7842770 5.6149168 6.2211390 5.2322078 6.9698291 5.0265508 8.2820892
5.7561069 5.6711864 6.8769655 5.5342932 6.2448125 5.3448367 7.0060220 5.0232277 8.3781481
5.8013558 5.7022967 7.0265450 5.5038991 6.3361983 5.3887067 7.0941777 5.0358262 8.5050268
5.7928104 5.7333350 7.1116924 5.4763446 6.3169765 5.4446268 7.1625290 4.8790383 8.5441103
5.7819753 5.7849021 7.2071114 5.4314861 6.4066668 5.5785184 7.1204286 4.7863712 8.4407244
5.7733030 5.7743759 7.1620564 5.4279900 6.4119406 5.6926274 7.1645346 4.7959194 8.3495770
5.7279620 5.8340907 7.0931821 5.4255953 6.3027520 5.6761746 7.1360192 4.7775011 8.4346399
5.6669111 5.7861404 7.0001655 5.4990888 6.1865602 5.6363611 7.0659504 4.8279285 8.2373962
5.6427841 5.8242192 7.0753436 5.4334359 6.0951691 5.6559892 7.1195235 4.8413854 8.1638947
5.6228018 5.7787890 7.0154877 5.4487376 6.0674376 5.7128453 6.9946733 4.8068056 8.1135683
5.7185187 5.7388654 7.0674500 5.5805154 5.9402871 5.7526116 6.9878540 4.7692080 8.0252657
5.6764965 5.7658792 7.1906605 5.5765667 5.9358163 5.7833481 6.9652877 4.7409978 7.9947920
5.6630139 5.7566729 7.1666298 5.6578341 5.8592300 5.8580990 6.8757782 4.8171253 8.1190767
5.6399708 5.6734185 7.1797347 5.5113707 5.7608428 5.7918692 6.9898186 4.8463855 8.1665707
5.8063941 5.7218604 7.2097411 5.5066390 5.6981640 5.7245684 7.0792603 4.8243146 8.1622791
5.8613949 5.7701745 7.2280612 5.6173210 5.6870737 5.7141190 7.1029043 4.8354473 8.1517811
5.9533715 5.8010025 7.1629481 5.6717167 5.6670113 5.7861452 7.0303807 4.8220358 8.1221504
5.9035482 5.8160515 7.2409825 5.6870689 5.6867852 5.7971272 7.0249252 4.8107529 8.1879568
5.8340974 5.7962976 7.3044190 5.6783180 5.7164359 5.8426681 7.1328602 4.8085594 8.2112303
5.7208900 5.8891735 7.3748736 5.7173839 5.7671885 5.7160349 7.0886831 4.6982160 8.1979666
5.6905727 5.8834844 7.3846898 5.7779174 5.7365441 5.6030188 6.9466457 4.5785327 8.1886568
5.6513219 5.8889523 7.3822136 5.7616096 5.7290988 5.5951014 6.9246850 4.6556721 8.2008791
5.7587028 5.9077249 7.4369154 5.7622347 5.7717276 5.5624704 6.9585824 4.6287775 8.1964474
5.7569237 5.9357738 7.4218283 5.8709311 5.7432575 5.3862576 6.9307761 4.6458597 8.1481104
5.8013554 5.8511281 7.2952399 5.8206301 5.6983509 5.2182660 6.8885512 4.6016841 8.1670923
5.9415712 5.8093534 7.3270168 5.9897661 5.6719656 5.1815758 6.9204545 4.6106300 8.2718544
6.0159879 5.8093247 7.3429794 5.9292626 5.7079043 5.1420069 6.9455705 4.6016850 8.3402147
5.9539118 5.8038840 7.3644905 5.9205565 5.8254552 5.1365328 7.0234952 4.4092789 8.3400373
5.8648086 5.8620987 7.1504035 5.9025869 5.9775162 5.1689792 7.0367093 4.5704999 8.2925138
5.7868080 5.9017448 7.1488881 5.8566847 6.1291156 5.2381883 7.0838647 4.6630707 8.2318764
5.7178259 6.0282841 6.9410539 6.0130262 6.1840878 5.4044781 7.1851783 4.7888598 8.1790791
5.7302365 6.1730661 6.9570656 6.0624876 6.3094120 5.5852122 7.1126208 4.7731495 8.1493235
5.7885528 6.1951523 7.0576720 5.9835553 6.4380240 5.7177715 7.0950108 4.7663941 8.1635246
5.8618932 6.2145376 6.9773607 5.9283352 6.4651623 5.8151989 7.0177875 4.8180914 8.1681080
5.8768458 6.2582059 6.9787354 5.8150458 6.4979668 5.8284254 6.9666004 4.8042650 8.2254391
5.8464713 6.2286553 6.9612236 5.6605830 6.5982513 5.8297744 6.9834833 4.9261456 8.1780329
5.8943224 6.2381201 6.9997568 5.6089940 6.7003284 5.7269697 7.0522156 4.9391289 8.2126684
5.8706956 6.1689181 7.0999928 5.6751199 6.8199992 5.7505870 7.1041193 5.0297737 8.1833591
5.9101753 6.1539702 6.9526558 5.7349768 6.8065271 5.7118325 7.1044941 5.1900134 8.2417374
5.9139552 6.0519466 6.9966025 5.6765032 6.6881156 5.6912193 7.0740132 5.1988478 8.3356066
5.8452153 5.9878078 6.7699604 5.7148933 6.4834042 5.5684686 7.0208082 5.1827464 8.1799183
5.8723416 5.9373918 6.8197865 5.7792568 6.4731059 5.4591680 6.9441795 5.1663218 8.1292734
5.8525238 6.0723028 6.8663120 5.8072448 6.3316774 5.5653653 6.8276143 5.3150935 8.1517925
5.9053655 6.1517115 6.8798761 5.9099860 6.3412094 5.6017671 6.6983542 5.3055034 8.1778851
6.0698442 6.2310505 6.9362602 5.9625549 6.2455173 5.5710158 6.6506286 5.2953038 8.3026009
5.9945831 6.3291125 6.8050838 6.0004983 6.1301947 5.4937372 6.6727304 5.2721701 8.3203955
5.9996061 6.3664923 6.8666553 6.0281353 6.1086726 5.4367537 6.7757597 5.2799888 8.2769566
5.9728494 6.3579903 6.8470082 6.0628309 6.1053076 5.4478073 6.8570790 5.1957798 8.2851524
6.0214858 6.3675075 6.9849339 6.1448045 6.1204405 5.4444160 6.8676410 5.2026882 8.4076424
5.9802556 6.2209320 6.8605170 6.1048069 6.0435424 5.4452310 6.8952608 5.3157234 8.3978863
6.0786567 6.1060324 6.9325953 6.1023598 6.2131891 5.4651518 6.9438658 5.3061881 8.3592949
6.0055852 5.9863143 6.9677806 6.2064829 6.3139367 5.4763274 6.9596615 5.3913026 8.2983942
6.0635853 5.8434157 7.0608215 6.1591935 6.3263483 5.4352303 6.9772701 5.3132310 8.2677803
5.9903870 5.8205881 7.1562414 6.1809616 6.2792344 5.5226550 7.0274549 5.3116937 8.2605782
6.0694065 5.7268391 7.2040119 6.1353421 6.2967887 5.4661593 6.9231238 5.4125152 8.1958160
6.0365996 5.7273350 7.3418303 6.1296058 6.4265146 5.4954615 6.8208570 5.4196258 8.1895943
5.8383508 5.7582154 7.2940989 6.1386514 6.4686432 5.4676576 6.7549229 5.4461284 8.1968622
5.7290120 5.8011508 7.2738605 6.0929680 6.6717129 5.3411846 6.6906381 5.4083161 8.1429920
5.6904435 5.8479571 7.2572436 6.0746951 6.8519988 5.1742430 6.7173791 5.5011706 8.2143869
5.8184943 5.9109163 7.2886024 5.9851170 6.9109464 5.1354370 6.6850171 5.5181537 8.2190781
5.7122974 5.9131799 7.2834935 5.9819260 6.8641319 5.0966158 6.7419639 5.5938926 8.2905512
5.6410589 5.9454050 7.2364650 5.9400296 6.9036798 5.1662841 6.6347146 5.5009398 8.3797588
5.5849619 5.9681926 7.1826415 5.8300648 6.9808364 5.0872893 6.5101242 5.4197078 8.3778582
5.5805769 5.9714708 7.1391277 5.8091369 6.9158297 5.1479554 6.5767832 5.2320495 8.3873997
5.5156250 5.8893743 7.1299672 5.7698426 6.9213095 5.2205725 6.5792780 5.2274852 8.3419437
5.5830140 5.8940735 7.0370021 5.8865275 6.8074269 5.2565322 6.7362108 5.1982255 8.4776258
5.6175194 5.9457932 6.9925404 5.9949422 6.7936983 5.2395992 6.7407179 5.1225233 8.4062595
5.6382456 6.0889368 6.9079337 6.0326228 6.9085708 5.3015337 6.8885550 5.1461258 8.3613539
5.6410928 6.0858641 6.8593626 6.0924420 6.9293303 5.2433977 7.0022001 5.1332264 8.3543777
5.5676999 6.0911794 6.8051338 6.2347856 6.8985662 5.2235160 7.1011348 5.0990829 8.3916435
5.6055250 6.0299129 6.7778072 6.3338919 6.8210297 5.3030434 7.1668539 5.1715240 8.3542538
5.5304546 6.0679731 6.7090726 6.2589798 6.7271867 5.3564162 7.0992332 5.0647669 8.2344656
5.4555068 5.9440389 6.8577666 6.3668447 6.6322160 5.4262638 7.1401033 4.9757814 8.1547270
5.3564534 5.8692064 6.9251313 6.3524251 6.5845532 5.2902479 7.2478671 4.8322649 8.1135731
5.2753706 5.8244977 6.8240862 6.3250380 6.4420323 5.2913837 7.1355743 4.9114199 8.1566515
5.0600410 5.8382378 6.8151593 6.4021239 6.4266629 5.3433042 6.9556785 4.9353161 8.2950735
5.1223707 5.7980232 6.8160849 6.3605556 6.4722514 5.2945199 6.9567924 4.9862175 8.4382725
5.0769367 5.7180963 6.7773046 6.4443874 6.4938393 5.2744794 6.7523494 5.0975757 8.4739618
5.0717793 5.7936931 6.7876549 6.5216179 6.6135511 5.1607642 6.6517200 5.0858226 8.5192699
5.0904074 5.8341107 6.7776613 6.4860806 6.6712551 5.1073298 6.6615071 5.0940528 8.5259237
5.1149406 5.8935061 6.8205428 6.3559713 6.8065391 5.1189122 6.6848550 5.1226549 8.5684433
5.1819568 5.9018707 6.8549304 6.1802492 6.7302995 5.1695352 6.6773410 5.2214699 8.5568008
5.4044952 5.8550243 6.8163896 6.1154089 6.6688638 5.0785494 6.6236472 5.2346106 8.4965487
5.4139524 5.9252849 6.7681379 5.9878430 6.5735903 5.0474944 6.5259619 5.4241405 8.4246750
5.4344411 5.9290595 6.6927090 6.0223236 6.5714240 5.1006236 6.5070834 5.4856830 8.4910851
5.4606919 6.0453115 6.6319947 6.0712109 6.5643578 5.2472992 6.4975986 5.5464368 8.5334454
5.5409560 6.1151586 6.6548481 6.0845118 6.4657660 5.3047123 6.5533423 5.6763945 8.6215057
5.5461116 6.1374078 6.8332605 6.1490655 6.3967361 5.4118180 6.6073728 5.5774193 8.6585674
5.5506415 6.2290277 6.7680025 6.1483884 6.2573733 5.5456090 6.5871119 5.7159839 8.6867752
5.5797524 6.2121887 6.7484775 6.1888638 6.2499313 5.5975599 6.5692744 5.6852045 8.7048779
5.6181207 6.1902242 6.7707782 6.1489229 6.2416611 5.5837817 6.5245976 5.7652602 8.7058172
5.5422297 6.1999536 6.8309274 6.0529819 6.2168388 5.5452604 6.3691936 5.6665978 8.6697531
5.5419335 6.2895455 6.8530893 5.9411564 6.1982675 5.3717127 6.1763148 5.7243004 8.7203951
5.4398613 6.4009519 6.8680849 5.8343649 6.2170167 5.3374557 6.0091577 5.5885496 8.7179108
5.5109572 6.2953768 6.9563661 5.8645163 6.2060857 5.1793880 5.9967623 5.5469646 8.7424564
5.4015322 6.3526397 7.0350924 5.8404746 6.0961213 5.1704831 5.9973664 5.5177398 8.8314095
5.4832149 6.3715625 6.9976273 5.8829699 6.0775981 5.1774840 6.0120988 5.4550700 8.6998968
5.4970226 6.3481650 6.9610853 5.9180169 6.0223284 5.1519380 6.0359745 5.3931141 8.5967045
5.5092583 6.4484105 6.8494992 6.0380731 6.1471081 5.1447830 5.9745975 5.3198843 8.5869532
5.3223839 6.4024682 6.8174338 6.0906343 6.1978393 5.2369814 6.0081811 5.3162041 8.5987463
5.1986804 6.3745875 6.8366609 5.9334378 6.3125920 5.2684741 6.1342587 5.2668500 8.5484695
5.1455564 6.3914533 6.7744551 5.8255363 6.4067135 5.3264551 6.1775465 5.1686234 8.5387545
5.1568174 6.3747635 6.8379397 5.8639526 6.4353814 5.3138027 6.2128630 5.3804054 8.5785866
5.1304197 6.3890109 6.8276777 5.8607402 6.4959335 5.2471342 6.2277098 5.4140759 8.5655212
5.1391463 6.2622690 6.7044964 5.8486814 6.5460548 5.2592301 6.1730757 5.5318871 8.6508045
5.2079749 6.1776719 6.6024814 5.9247060 6.6113038 5.3204827 6.1407905 5.5878930 8.7310696
5.2483101 6.2509751 6.5473261 5.9047389 6.6569753 5.3083797 6.1972628 5.6757932 8.7141438
5.1854534 6.2378650 6.6333966 5.8933835 6.5795064 5.2715888 6.1644912 5.6781058 8.8060989
5.2251644 6.2202067 6.5128646 5.9299083 6.5518446 5.1811833 6.2503681 5.6490726 8.9060535
5.2952909 6.1946993 6.6224608 5.8494005 6.5863066 5.1334510 6.2082047 5.5306783 8.8606062
5.3909845 6.1772952 6.6458731 5.9436369 6.4721384 5.0790353 6.1458163 5.4797454 8.9029551
5.4363823 6.2253566 6.8027091 5.9073229 6.5235009 5.1048942 6.1936431 5.5454521 8.8862295
5.5022273 6.2913055 6.9449487 5.8538570 6.6250114 5.1533937 6.1422591 5.4411087 8.8671951
5.4970870 6.3992090 6.9294777 5.9220591 6.5147114 5.1408763 6.1532822 5.4687314 8.9234457
5.5199308 6.3508573 7.0019584 5.9203315 6.5252299 5.1810789 6.2034583 5.2825441 8.8740444
5.6183057 6.4075508 6.9088140 6.0241780 6.5840273 5.1550217 6.2903104 5.3793344 8.7361784
5.6010914 6.3619375 6.8469081 6.0295248 6.5158362 5.1483970 6.3368564 5.5149403 8.7133055
5.6169958 6.2040725 6.7664342 6.0539560 6.5033431 5.1626439 6.2777042 5.5868664 8.7838774
5.6661806 6.2118201 6.7259974 6.0136781 6.4304199 5.2612185 6.2183771 5.6301942 8.7395849
5.7006359 6.1006293 6.7976470 5.8927641 6.4344711 5.3329268 6.1960645 5.7019463 8.6927223
5.7773733 6.1601162 6.7097821 5.8951788 6.4198022 5.3517761 6.1292877 5.7541404 8.7092934
5.9547973 6.2816710 6.6706963 5.8142476 6.3300619 5.3156514 6.1569986 5.7108035 8.6574440
5.9407039 6.3508668 6.5920691 5.8383436 6.3092761 5.2919202 6.2127519 5.6594973 8.5605278
5.9219522 6.4811234 6.5600882 5.8520947 6.2997084 5.2977481 6.1401219 5.6340756 8.5543041
5.9668951 6.5343299 6.5879583 5.9097357 6.2849040 5.2212129 6.1883626 5.5569706 8.5625105
5.9847436 6.4471264 6.7280622 5.9001551 6.2338657 5.1822472 6.0958881 5.5927415 8.7281036
6.0431881 6.4252801 6.7754292 5.8436108 6.1875892 5.1045413 6.0746789 5.6419063 8.7183466
6.0243664 6.4179430 6.8473558 5.8438582 6.2044096 5.1090994 6.0661831 5.6402898 8.9291430
6.0376086 6.4346008 6.8919940 5.7964892 6.2338243 5.1084332 5.9935026 5.6410551 8.9977322
5.9593287 6.4475937 6.7719469 5.8484244 6.3421273 5.0324850 5.8972678 5.5947061 8.8913164
5.9296980 6.5005817 6.7809181 5.9349518 6.4447842 4.9371133 5.7928205 5.5405531 8.7902565
6.0607576 6.5085754 6.7663398 6.0168185 6.3943396 4.8659554 5.6823730 5.6297007 8.7548237
6.0491009 6.3908639 6.7653909 6.1156731 6.4166780 4.8933420 5.6341591 5.5818043 8.8069248
6.1542587 6.4326615 6.7310162 6.1239691 6.5036492 4.9434962 5.6296353 5.6516404 8.9247246
6.1726842 6.3921514 6.7373295 6.1825514 6.4451003 4.8984118 5.5846667 5.5960445 9.0471239
6.2531762 6.4075589 6.7022142 6.0579205 6.3263054 4.8922071 5.5303550 5.5565891 8.9757423
6.3998899 6.4080186 6.7526979 6.0096903 6.3744874 4.8228240 5.4298940 5.6175036 9.0181189
6.3801699 6.4442687 6.7259541 6.1126943 6.4910464 4.9098711 5.3941879 5.6797991 8.9151974
6.3287683 6.6079564 6.7160907 6.0966854 6.4843950 4.8859763 5.3978252 5.6843133 8.8729019
6.3924627 6.4632249 6.7095790 6.0575032 6.5364318 4.8901639 5.3929644 5.7463470 8.7422380
6.4127836 6.5425320 6.6785297 6.0083947 6.5304918 4.9334850 5.3453054 5.6820278 8.5946207
6.4802084 6.5124040 6.7235479 6.1293430 6.5670505 4.8918309 5.3897972 5.5319924 8.6117363
6.5025883 6.6025896 6.6998749 6.0815277 6.5442019 4.9701176 5.4967184 5.4271207 8.4783897
6.5654745 6.7017450 6.8276749 6.0271554 6.5217824 4.9987230 5.5348134 5.3927517 8.4087954
6.5454917 6.6577706 6.8334322 6.0469990 6.4968953 5.1303153 5.5377488 5.5712652 8.3143435
6.5033469 6.4925718 6.7743783 5.9898801 6.4340453 5.2305765 5.5887232 5.5614924 8.3003063
6.4542246 6.3281994 6.6778607 5.9533820 6.3002734 5.2168651 5.5775537 5.5433698 8.2338505
6.3336306 6.3320928 6.7216296 6.1453972 6.2415986 5.0852880 5.6036320 5.4577847 8.2329273
6.2385459 6.2804976 6.8200994 6.1335716 6.1228900 5.0807600 5.6375446 5.4615636 8.2688131
6.1513557 6.2691207 6.8351312 6.0380592 6.1469688 5.0278983 5.6346250 5.4626870 8.3398762
6.0996943 6.2327089 6.8413501 6.0092540 6.1803365 5.0629945 5.5992994 5.3581324 8.3142586
6.0621829 6.2971392 6.8956490 5.9535904 6.1755986 5.0981522 5.6648517 5.3398862 8.2302017
6.0744271 6.2969818 6.8453155 5.9212203 6.3214269 5.1122823 5.7230334 5.3195829 8.2779799
6.0461650 6.2515287 6.8515944 5.9845247 6.3819122 5.1256042 5.8025455 5.3313522 8.2654114
5.9735436 6.1633806 6.7499495 5.9501095 6.4909992 5.1284227 5.7463012 5.2763405 8.2970724
5.9594903 6.1272979 6.7689629 5.9119959 6.4897032 5.2045298 5.6716132 5.3562284 8.1964493
5.8903551 6.1365743 6.8180408 5.8813982 6.4652185 5.2798820 5.6572509 5.3831205 8.1455612
5.8508182 6.1301389 6.7466950 5.7165942 6.4707251 5.3983865 5.7868357 5.4374309 8.1111031
5.8180308 6.1832781 6.5542512 5.6077709 6.4867740 5.5086651 5.9042578 5.4707332 7.9729896
5.9268494 6.1975169 6.4587398 5.5489111 6.5795474 5.5899491 5.9111681 5.5049849 7.9880710
5.8651719 6.1514859 6.5520406 5.4933367 6.6472049 5.6908426 5.9044089 5.5637012 8.1083927
5.8353906 6.2595949 6.5961385 5.5641208 6.7896786 5.6718674 5.8596549 5.6443605 8.1207619
5.7276263 6.2973471 6.6402879 5.5364304 6.6854486 5.7444844 5.8203778 5.6470976 8.3128242
5.7641177 6.3997974 6.6510644 5.5281534 6.6298656 5.7845635 5.7471542 5.5758953 8.4273157
5.5627708 6.4542890 6.6793604 5.5882444 6.5572629 5.8394122 5.7095037 5.5060501 8.5412188
5.5454922 6.5029812 6.7318158 5.5305247 6.5961723 5.9407816 5.7233987 5.4262867 8.5146856
5.6349773 6.4330740 6.7338343 5.4487829 6.6639256 5.7791367 5.7664018 5.4399719 8.4403248
5.7046170 6.4383569 6.6064706 5.3656878 6.7468166 5.6048484 5.8758492 5.4246993 8.4150276
5.8154421 6.3924851 6.5481257 5.4766192 6.7426343 5.5884390 5.8163204 5.4195261 8.3738823
5.8092995 6.3583674 6.6346574 5.4746304 6.6662364 5.6470790 5.6722822 5.3961096 8.2468929
5.8841610 6.3220830 6.6111951 5.5644927 6.6394577 5.6351848 5.6132264 5.4197373 8.1590929
5.9820533 6.2757659 6.6927695 5.5556993 6.5414267 5.6240416 5.6013088 5.4175830 8.0767612
5.9873614 6.3863540 6.7349305 5.6066518 6.5855260 5.6269603 5.5849319 5.4806919 8.1138821
5.9154139 6.4168591 6.7575598 5.6705108 6.6317253 5.7771106 5.7184286 5.5469317 8.2553368
5.8970814 6.4663696 6.7748227 5.6751657 6.5532322 5.9211717 5.8353086 5.6830797 8.4251337
5.8861332 6.4530406 6.8414063 5.6378517 6.5739918 5.9150882 5.9036207 5.6493807 8.5492010
5.8532519 6.3560715 6.8599057 5.6586766 6.5936179 5.9395971 5.8328657 5.7750564 8.5097818
5.7958012 6.3059025 6.8598781 5.5911779 6.5911460 5.9361744 5.7148676 5.6370702 8.5966854
5.8608642 6.2857285 6.8803821 5.6049933 6.5819526 5.9740963 5.5548844 5.7048235 8.5692682
5.8064919 6.2806549 6.8690653 5.5253763 6.5257030 5.9863625 5.5049305 5.6444340 8.5071383
5.7563877 6.1500611 6.8358378 5.5596929 6.3604045 5.9021778 5.5213943 5.5053067 8.3618984
5.6479769 6.2500315 6.7024889 5.5923724 6.2548485 5.8788853 5.6686358 5.4980569 8.2139368
5.6311169 6.2205391 6.6373181 5.5804539 6.2851801 5.8265758 5.7497725 5.3322434 8.1338892
5.5355268 6.2369695 6.6735077 5.7247972 6.3525429 5.7785263 5.7986465 5.2657080 8.1319933
5.4517512 6.2122140 6.5101480 5.8630538 6.2785234 5.7585888 5.8430595 5.1531634 8.1221457
5.5132995 6.3837934 6.5124879 5.8987613 6.2554746 5.7473655 5.8417525 5.1447859 8.1063004
5.4716606 6.4456339 6.4979486 6.0601010 6.2719131 5.7873755 5.8476763 5.1063595 8.1137533
5.4017296 6.5309477 6.5733685 6.0132437 6.2919121 5.7918196 5.9141173 5.0522518 8.2036753
5.3495340 6.5296154 6.6248174 6.0210185 6.1840477 5.8587456 6.0003743 5.1004667 8.1603365
5.3705287 6.4498405 6.6244192 6.0600958 6.2949114 5.9141049 6.1033192 5.0873828 8.1777620
5.3690062 6.4503174 6.7162986 6.0171685 6.2353492 5.8881679 6.1703458 5.1028423 8.2286444
5.3255730 6.4084482 6.6853609 6.0264683 6.2812004 5.9049606 6.1594772 5.1038084 8.2348146
5.3911891 6.4494371 6.7204552 6.0193548 6.3023138 5.9049497 6.1135964 5.2126679 8.4136810
5.4776082 6.4087515 6.6629696 5.9697356 6.3066635 5.9698110 6.2386394 5.1107383 8.3061495
5.5836658 6.4513559 6.6520739 6.0777621 6.3714247 6.0719228 6.2253876 5.0896826 8.2360430
5.5792437 6.4609423 6.5401173 6.0054188 6.3633060 6.0541172 6.2939029 5.1139455 8.2374563
5.6520748 6.4226236 6.5640216 6.1427627 6.3455043 6.0737262 6.3316760 5.1665497 8.3141470
5.7290034 6.4311295 6.5607405 6.1390152 6.3019781 6.0832047 6.2249918 5.1280174 8.3473778
5.6828885 6.4604416 6.5008936 6.1474767 6.3193135 6.1628428 6.2194881 5.1160097 8.3222971
5.6094065 6.4283242 6.5339475 6.1981525 6.3841429 6.0157495 6.1314621 5.0762882 8.3362083
5.7184038 6.4346089 6.5017934 6.2506809 6.2812581 6.0289116 6.0991960 5.0128050 8.2970629
5.6540375 6.4520717 6.4825721 6.3342543 6.2533646 6.1745701 6.1187625 4.8703699 8.2569923
5.5942502 6.4373474 6.5402904 6.2596054 6.1957932 6.0842166 6.1266308 4.8685555 8.2555571
5.5413785 6.4458475 6.5654850 6.3511047 6.1462007 6.0672541 6.2364855 4.8705449 8.2222586
5.6079826 6.4234099 6.6678834 6.4125547 6.1006470 6.0217671 6.3327994 4.9272141 8.1880493
5.7502198 6.4412570 6.5716047 6.4770956 6.0319395 5.9734225 6.3058314 5.0471764 8.2056112
5.7344661 6.3534284 6.5321584 6.4594069 6.0860114 6.0064511 6.3264632 5.1164217 8.1687708
5.8225398 6.4515901 6.5132155 6.5195165 6.0842199 5.9662442 6.4640484 5.1128926 8.0406027
5.8023787 6.3888946 6.6601686 6.5763721 6.0826287 6.0046062 6.5893326 5.1272840 8.0433350
5.7928128 6.3683491 6.6567049 6.6452198 6.2209754 6.0342698 6.5445423 5.0166612 8.0728664
5.7912726 6.3054261 6.6965508 6.6815009 6.1913881 6.0385580 6.5372195 4.9540858 7.9956264
5.8605070 6.3813205 6.7292476 6.6694183 6.2845230 6.0436335 6.6144090 4.9033237 7.9790320
5.8887887 6.5354834 6.8757339 6.6221037 6.3020768 6.0649858 6.5485229 4.8497906 7.9720674
5.8210864 6.5899062 6.9267573 6.5916595 6.2143774 5.8761387 6.4888458 4.8199816 8.0198727
5.8404617 6.6753917 6.8895602 6.5560179 6.2424712 5.8633528 6.5352945 4.7293806 7.9494286
5.8870168 6.6636748 6.9000316 6.6262012 6.2207336 5.8569078 6.6257787 4.9337173 7.8103638
5.8713093 6.6060028 6.9414372 6.5755978 6.2464752 5.7678065 6.5726328 4.9479208 7.8087363
5.9596996 6.6011748 7.0274801 6.5346255 6.3778496 5.8183527 6.6180964 4.9917512 7.8059554
5.8837633 6.6830673 6.9612641 6.5265093 6.4179683 5.8532300 6.7084837 4.9698348 7.8259549
5.8736329 6.7470541 6.9065924 6.4345903 6.4295826 5.7316403 6.6897159 4.9444633 7.7548585
5.8682837 6.7314043 6.8766265 6.3331294 6.4363923 5.7046523 6.8072672 4.9150372 7.7068300
5.8592935 6.7893100 6.8570752 6.3498521 6.3980188 5.5888839 6.7599993 4.9006596 7.5685196
5.8239980 6.7721515 6.8164020 6.2874694 6.3083916 5.5475550 6.7316566 4.8139133 7.4551215
5.7886167 6.8077807 6.8629017 6.2827511 6.3381424 5.4792256 6.6764507 4.7560825 7.5547256
5.7429180 6.8664432 6.8648200 6.1673875 6.2411990 5.4659166 6.6213102 4.8270178 7.5851545
5.7905154 6.9149809 7.0545421 6.0819125 6.2734122 5.2977262 6.5587811 4.8905168 7.6801848
5.7876282 6.9320202 7.0957265 6.0868344 6.3255486 5.2321835 6.6260471 4.9567008 7.6597366
5.8170838 6.9421139 7.0444026 5.9314022 6.2417040 5.2670245 6.6053624 5.0037098 7.7530446
5.8036923 6.8764753 7.0528526 5.8138480 6.2550335 5.2769780 6.5566554 4.9342260 7.7655940
5.9226689 6.8253045 7.0785227 5.7534671 6.2750640 5.3628521 6.5444427 4.9380550 7.8985515
5.9482398 6.8751378 7.2132893 5.7970133 6.2598705 5.3583083 6.5666556 4.8519173 7.9335756
5.9681253 6.8203568 7.1369686 5.7846766 6.1567535 5.4151397 6.6421366 4.8742876 7.8731017
6.0141063 6.9079490 7.2164783 5.7686286 6.0944071 5.4666471 6.7459059 4.7763882 7.9560647
6.1509519 6.7817545 7.2119985 5.7713351 6.0733576 5.5498199 6.8958921 4.7310061 7.8712683
6.1858935 6.8007202 7.1961937 5.8421669 5.9744368 5.7236662 7.0256543 4.7470508 7.9781747
6.2646427 6.7784739 7.3106933 5.9131207 5.9815164 5.8959618 7.0755825 4.6909389 7.9286203
6.1494532 6.7181349 7.4144015 5.8043494 5.9951620 5.8817158 6.9882121 4.7129779 7.9484839
6.1209755 6.7640386 7.5393143 5.7082291 6.0331664 5.8710413 7.0257587 4.6851997 7.9510341
6.1580172 6.6200266 7.6020699 5.6093564 6.1477976 5.9649572 7.0268393 4.7040272 7.8558393
6.1462321 6.5529652 7.6490450 5.6554585 6.2236123 5.9897318 7.0806279 4.8762383 8.0212688
6.1473517 6.3797455 7.6613374 5.6778383 6.3218246 5.9435287 7.1405482 4.9138317 7.9599614
6.2449226 6.4091873 7.6989970 5.6131573 6.3518395 5.9522190 7.0494995 4.9580483 7.9920373
6.2944226 6.4616108 7.6411800 5.5686865 6.4501910 5.8266273 7.1285300 4.9549093 8.0486355
6.2511954 6.4545827 7.6234040 5.4793444 6.4876375 5.7284312 7.1398187 4.9353065 8.1353960
6.1388540 6.4401608 7.5166364 5.4852176 6.5285606 5.5847197 7.1181002 5.1117058 8.1312475
6.2289543 6.4531255 7.4029741 5.4878082 6.5339112 5.5978832 7.1801481 5.1640000 8.1076117
6.3004498 6.3741384 7.2766962 5.3934937 6.5390658 5.6859980 7.1590500 5.1029897 8.0560265
6.2907329 6.2760167 7.1933422 5.4140754 6.5627818 5.6107364 7.1224236 5.0642047 8.0616198
6.2894392 6.1629896 7.1761532 5.3623691 6.5758600 5.7106237 7.2313104 4.9885716 7.8592210
6.3216491 6.1549964 7.1725006 5.3622112 6.5264087 5.7068005 7.2118134 4.8321371 7.9045663
6.2893338 6.0979681 7.2442231 5.3041635 6.4737468 5.6660595 7.1605706 4.7083707 7.6895676
6.2065768 6.0697398 7.2105746 5.3162937 6.5185714 5.7498131 7.0698166 4.6484022 7.7240143
6.3150058 6.0323634 7.1758103 5.4203520 6.4424028 5.8719621 7.0904942 4.6923852 7.7510490
6.2885380 6.1362882 7.2072296 5.4245358 6.3304443 5.9226317 7.1260133 4.5930085 7.8525133
6.3146811 6.2273264 7.2036052 5.3889914 6.3197551 5.8869662 7.0721045 4.5423331 7.9060240
6.3176932 6.2107935 7.2388501 5.3159142 6.3751931 5.9655528 7.1134639 4.5307980 7.9761262
6.3689051 6.3014297 7.2563472 5.2631474 6.2747369 6.0084996 7.0750680 4.4666581 8.0749378
6.3499775 6.3421965 7.3404984 5.2711325 6.3162379 5.9499297 7.1151299 4.5673375 8.0565243
6.3355880 6.3884330 7.4101133 5.2214870 6.3894625 5.9670796 6.9672375 4.5303621 8.1102438
6.2761650 6.4966793 7.5025406 5.3345613 6.3507314 5.9072156 7.0303254 4.4881487 8.1770010
6.3186431 6.6067252 7.5203180 5.3362532 6.3132644 5.8940787 6.9638772 4.4256320 8.2316294
6.3049068 6.5765166 7.5515532 5.3937755 6.3379850 5.8796320 6.9820123 4.4883118 8.2691097
6.3377924 6.5167842 7.5810685 5.3199959 6.3405285 5.8641486 6.9850206 4.5542626 8.3109245
6.3682256 6.3696642 7.6271687 5.1980381 6.3058033 5.9111099 6.9521775 4.4324818 8.4466076
6.4091821 6.3631978 7.7254825 5.1268015 6.3143826 5.9566965 6.8537998 4.5061221 8.4929800
6.6198874 6.3221002 7.7426205 5.2044029 6.3876481 5.9367247 6.8016114 4.5248017 8.6778202
6.7470746 6.3070493 7.5810804 5.2124310 6.3095617 5.9588885 6.7664123 4.5315366 8.6697636
6.6292896 6.4194903 7.4732676 5.2744222 6.2400141 5.9173284 6.7561512 4.5130544 8.6825638
6.6461854 6.4806962 7.4170775 5.1373191 6.1024203 5.9131727 6.7434320 4.4889660 8.6206160
6.5319366 6.5903249 7.3161411 5.2075677 6.0591531 6.0322018 6.7041807 4.5011592 8.4476070
6.4675779 6.6991811 7.3492556 5.2696490 6.0591593 6.0229349 6.7181230 4.4487953 8.3812141
6.4281707 6.7490025 7.1901841 5.3075705 6.0808649 6.0920806 6.7340741 4.5536547 8.2380581
6.5412350 6.7869821 7.2776356 5.3770580 5.9973273 6.0800371 6.6301627 4.4499507 8.1479473
6.4245758 6.6638551 7.2718992 5.4422841 5.8248181 6.0295186 6.5659862 4.4353094 8.0667810
6.3715262 6.5620041 7.1857190 5.5382495 5.8768654 6.0556679 6.5082006 4.3416824 8.1021137
6.2715912 6.5139251 7.2811065 5.5024037 5.9168253 6.0758095 6.4827576 4.2596083 8.1760454
6.3198910 6.4427562 7.3087831 5.4916973 5.9701114 6.1024928 6.5576291 4.2712383 8.2853422
6.2541842 6.4129844 7.2812929 5.4626455 6.1088686 6.0193467 6.6350069 4.2580028 8.2129717
6.1187205 6.4512119 7.3062582 5.4728141 6.1034126 5.9439940 6.7249508 4.1903477 8.2588243
6.0311837 6.4124446 7.3483052 5.5088534 6.1326294 5.8949900 6.7054663 4.3421941 8.4263334
5.9121966 6.3088455 7.4531035 5.5937357 6.0419540 5.8523111 6.8794146 4.5178995 8.4438534
5.8520141 6.2537208 7.4760628 5.6381164 6.1327090 5.8960462 6.8143086 4.5789814 8.4335699
5.7917213 6.1635485 7.4229918 5.7081103 6.1457825 5.7496448 6.8918381 4.4918275 8.4949884
5.7509117 6.1616511 7.3908582 5.6983795 6.2626100 5.7704606 6.9858770 4.6325440 8.4273376
5.7856998 6.1644621 7.3580360 5.7408881 6.2702980 5.8017325 7.1065693 4.4456091 8.3242388
5.7930207 6.1631527 7.4332047 5.6766181 6.3227243 5.8049841 7.1700864 4.3088183 8.2651176
5.8601770 6.1232581 7.3296661 5.8094115 6.4094095 5.8535337 7.2520585 4.2846832 8.2236462
5.8735342 6.2314487 7.2358003 5.8208861 6.4759569 5.7928166 7.2845860 4.3834839 8.2608452
5.9163332 6.2415285 7.1633472 5.8522711 6.4882636 5.6906128 7.2650361 4.3073053 8.3358898
5.8856788 6.2050562 7.1808987 5.9453087 6.4619365 5.6428838 7.1478839 4.3631415 8.4262686
5.9521642 6.3268690 7.1441808 6.0479965 6.4787192 5.6377935 7.1602702 4.5231800 8.4265785
6.0066118 6.3846622 7.2371573 6.0814939 6.4619660 5.5424886 7.1356301 4.5819821 8.4042759
6.0535507 6.4299393 7.1838460 6.1948028 6.3859124 5.5644140 7.1484728 4.5536423 8.3609524
6.0457187 6.3717327 7.1521721 6.2967157 6.3791533 5.6116085 7.1412883 4.4776430 8.4114647
6.1000381 6.2854552 7.1663456 6.4430294 6.2610741 5.6823425 7.1161861 4.6196566 8.4362936
6.2239213 6.2585688 7.1815696 6.5568094 6.3159552 5.6573720 7.1559873 4.7327385 8.3969793
6.2848420 6.2630005 7.2313013 6.6218796 6.2439904 5.6720204 7.1792107 4.8091702 8.3439589
6.3695250 6.2983909 7.2927856 6.6990285 6.2295632 5.7505388 7.1904821 4.7862549 8.3015404
6.3761706 6.3545794 7.2870498 6.7100768 6.3027997 5.7447309 7.1904001 4.8147678 8.3059940
6.6155272 6.5353298 7.2919946 6.6191368 6.1424136 5.7503419 7.2146630 4.8937602 8.3573828
6.6389375 6.6335354 7.2303829 6.6320653 6.1871352 5.7343402 7.1598539 4.9297004 8.4004526
6.6671147 6.6909957 7.1239681 6.6053672 6.1798863 5.7180047 7.1897602 5.0453281 8.5317297
6.6036210 6.7048945 7.0558767 6.5485005 6.1218395 5.7801056 7.1156402 5.0393457 8.5397911
6.5248933 6.6313047 7.0086427 6.5594029 6.1480350 5.7166080 7.1845632 5.1243010 8.4188347
6.5252662 6.6644258 6.9490304 6.6563988 6.2192483 5.7069364 7.2416320 5.1811361 8.3982439
6.4097328 6.5817471 6.9149303 6.6652927 6.2508039 5.6494975 7.2669983 5.1607075 8.4321594
6.3496552 6.5657949 7.0235562 6.7269144 6.2559867 5.6106696 7.2607126 5.0471120 8.3577938
6.2732096 6.6427655 7.0631914 6.6418753 6.1475525 5.5452895 7.3195019 4.9171505 8.2352858
6.2342105 6.6033144 7.0876837 6.6469140 6.3032084 5.5847673 7.2876878 4.8020978 8.0670013
6.1434193 6.5623274 6.9904208 6.6996589 6.2921224 5.4994564 7.1748204 4.7525063 8.0056515
6.1741405 6.5665517 7.0070734 6.7071238 6.2294984 5.5798321 7.2305465 4.7259121 7.9988542
6.0585756 6.5901322 7.0573702 6.6277442 6.4163904 5.5778241 7.2243381 4.7325044 7.9510727
6.0760522 6.7350154 7.0842443 6.4873967 6.3851309 5.5370517 7.1391501 4.7916064 7.9117365
6.0562210 6.8143725 7.2172213 6.3440742 6.2314792 5.6119843 7.0767875 4.7375441 7.9143238
6.0857129 6.8440032 7.3006763 6.2549906 6.1505585 5.5214944 7.0271010 4.7743216 8.0089560
6.1789150 6.9036260 7.2457108 6.3119326 6.1574397 5.5555325 7.1152391 4.7143788 8.0411491
6.0882330 6.8386865 7.2318625 6.2590933 6.2105236 5.4875731 7.0803280 4.6865087 8.1644630
6.1285501 6.8208570 7.2768450 6.2473693 6.3175287 5.4889817 7.1661382 4.5459614 8.1828804
6.1079473 6.8346663 7.1312928 6.1926904 6.3468318 5.5383153 7.2587094 4.5339546 8.1632977
6.1674123 6.8497305 7.1192698 6.2736325 6.4144998 5.6517296 7.2448773 4.4010468 8.2178822
6.1684661 6.6412034 7.1387463 6.4451365 6.3273616 5.5856552 7.2463102 4.3024325 8.1469984
6.1862516 6.5318327 7.1538696 6.4971485 6.3083363 5.4345765 7.2475305 4.3333988 8.0583344
6.1414938 6.4468994 7.2488141 6.6990871 6.3187728 5.2794490 7.1658320 4.4553871 8.0600300
6.1779890 6.3665519 7.3280487 6.7817621 6.2382426 5.2923512 7.2443175 4.5084066 8.0377760
6.1308002 6.4324598 7.3745594 6.8525186 6.2432356 5.3034840 7.1430645 4.5023341 7.8919716
6.0231013 6.3791351 7.3115702 6.9320350 6.1388211 5.2661138 7.2130761 4.5097351 7.9282012
6.0200047 6.4774852 7.4387412 7.0339913 6.0952344 5.1392169 7.2171340 4.5519762 7.9184561
6.0401077 6.4852743 7.4818053 7.0607576 6.0966682 5.1761460 7.1900101 4.4546514 7.9247499
6.1407294 6.4115057 7.5380116 6.9947758 5.9864936 5.1675010 7.1405787 4.4035606 7.9123878
6.1828551 6.4098182 7.5035071 6.9405999 6.0085187 5.1816525 7.1727676 4.4265652 7.9702058
6.2765040 6.3264060 7.5376010 6.9475684 5.8892994 5.2391052 7.1755953 4.4778190 7.9963450
6.2985640 6.3648887 7.5747352 6.9356494 5.8819799 5.3506951 7.1577916 4.5747671 8.0032959
6.2609382 6.4128380 7.5849290 7.0186596 5.8922400 5.2813087 7.0969048 4.6594429 8.0171413
6.2568192 6.3173141 7.5909505 6.9843755 6.0087357 5.3593822 7.2441473 4.6994410 7.9637427
6.2667599 6.2663593 7.5144954 6.9723420 6.1629758 5.4404936 7.2707982 4.6432114 8.0395002
6.2943993 6.2666554 7.5104461 6.9478240 6.3007250 5.4070196 7.3219938 4.5778546 8.0542755
6.3294702 6.3147354 7.7098570 6.9054523 6.3094592 5.4937496 7.3169990 4.3948598 8.0992346
6.3035536 6.2726412 7.7279444 6.8996024 6.2990608 5.4956470 7.3095050 4.4558573 8.0377655
6.2522988 6.2759762 7.7689857 6.8027096 6.1830554 5.4940548 7.3774352 4.5992432 8.0578375
6.1569161 6.4100871 7.8827500 6.6244755 6.2066755 5.4742851 7.2631807 4.5592904 8.1765938
6.0270710 6.3878369 7.8630505 6.6530066 6.1659875 5.5514688 7.2198682 4.4565620 8.1396322
5.9659634 6.4114594 7.9874120 6.5914736 6.2068987 5.7048950 7.2144885 4.4304447 8.1842737
5.9370852 6.2983117 8.0361948 6.5539637 6.1756868 5.7657056 7.1979070 4.4479175 8.1862125
5.9512935 6.3139353 8.0058880 6.6330833 6.0975795 5.8291545 7.2450285 4.4329219 8.1943083
6.0719833 6.4654603 7.9211879 6.4311380 6.0936432 5.7466927 7.1594925 4.4325819 8.2471113
6.1259046 6.4835343 7.7857437 6.4005561 6.1104870 5.6985388 7.2075672 4.5226645 8.3078194
6.1879721 6.5136914 7.7914910 6.3587780 6.0859427 5.6387272 7.2310820 4.6132183 8.3515091
6.3494124 6.5927992 7.8525262 6.3881187 6.0342116 5.5833063 7.2249899 4.5021262 8.3286943
6.4771848 6.5767965 7.8371582 6.5253329 6.0751376 5.5364976 7.2508974 4.5630574 8.3704233
6.6251383 6.6913371 7.8147340 6.6437359 5.9741073 5.6089482 7.2618108 4.4279141 8.3607616
6.6285872 6.7104163 7.6865563 6.7234187 6.0776896 5.6659441 7.1185541 4.4068599 8.4838142
6.6581273 6.7262774 7.6469293 6.7291627 6.1071420 5.6131248 6.9598889 4.3963060 8.6030121
6.6767855 6.7690964 7.6089196 6.7129431 6.2641654 5.5242190 6.9406624 4.5181985 8.6564627
6.6358657 6.8003654 7.5261316 6.6414814 6.3175621 5.4946589 6.8992386 4.5193963 8.7174664
6.6956553 6.8080988 7.4119296 6.6444612 6.3550863 5.5587482 6.8855510 4.3848505 8.7101631
6.6294508 6.7556138 7.3954268 6.7128935 6.3311434 5.5624871 6.9067292 4.3794532 8.6808453
6.5481510 6.6845655 7.4005618 6.7976322 6.3187704 5.5158253 6.9256878 4.4017105 8.6887398
6.4894624 6.7401352 7.4543023 6.6516881 6.3214808 5.4010167 6.9260268 4.3869829 8.6971035
6.5040960 6.7682867 7.4404907 6.5879741 6.2666960 5.3987617 6.9833903 4.3230581 8.6650295
6.4711490 6.8158112 7.5001726 6.6682549 6.2748208 5.3020310 7.0574489 4.3135061 8.6587973
6.5229802 6.7220864 7.6051068 6.8632622 6.3490796 5.2905049 7.0751338 4.1969581 8.6915569
6.3676276 6.6563888 7.6334252 6.8157573 6.4011011 5.1661777 7.1126685 4.1747689 8.6571951
6.2259111 6.6343780 7.6361532 6.8324900 6.3771906 5.1361742 7.0449390 4.1196108 8.5584679
6.1468511 6.7435760 7.5368237 6.8775454 6.4585366 5.1825643 7.0995326 4.0663548 8.5140219
6.0361848 6.7468314 7.5250702 6.9305739 6.4186420 5.1591673 7.0696373 4.1621251 8.5182295
6.0438046 6.7786627 7.5976605 6.9554439 6.4210186 5.3106909 7.0461440 4.1255107 8.5261173
6.0160308 6.7302060 7.5640073 7.0271668 6.4712949 5.1863856 6.9872036 4.2194319 8.5324306
5.9395027 6.8350282 7.6153011 7.0649991 6.4595475 5.2470322 7.0710583 4.1508989 8.5117311
5.9299045 6.7975430 7.5464964 7.0865126 6.5029860 5.3277726 7.0232768 4.2759566 8.3961525
5.9274092 6.7629914 7.5439825 7.1023507 6.5687370 5.3999977 7.0850434 4.2960854 8.4099760
5.9787369 6.7582927 7.6479254 7.1052098 6.6051512 5.5310869 7.0829592 4.2627096 8.3171854
6.0804524 6.7604470 7.7087698 6.9753280 6.5394053 5.6542215 7.0491509 4.3427663 8.3693838
5.9606204 6.7252445 7.7356148 6.8712282 6.5207672 5.6806164 6.9579916 4.5304613 8.2608995
5.8670769 6.7021027 7.5345020 6.7775779 6.5122752 5.8082070 6.9582911 4.5032954 8.1317787
5.7476435 6.7612939 7.3940415 6.6802659 6.5063882 5.8310480 6.9673996 4.5150461 8.0592356
5.7635312 6.7265205 7.3934531 6.5962691 6.4986272 5.8430572 6.9896321 4.4633517 8.0845251
5.7391086 6.7608032 7.3051248 6.5087757 6.5107636 5.7683306 6.9501657 4.4055843 8.0533533
5.8437276 6.8282542 7.2162051 6.4555540 6.5118876 5.7891569 6.9642205 4.4480247 8.0697594
5.8007879 6.8229094 7.2867823 6.5362115 6.5362158 5.7432628 6.9830842 4.4394226 8.1145029
5.9459319 6.7990389 7.2354503 6.6553602 6.4918413 5.7396355 7.0157428 4.3947749 8.1648035
5.9446683 6.6948414 7.0916553 6.6467047 6.4916801 5.7026777 6.8730159 4.3518910 8.0591993
6.0555873 6.7076044 7.0227056 6.6130228 6.3696423 5.8150134 6.8779016 4.3165064 8.0420990
6.0127368 6.8097768 6.9667077 6.5699115 6.3153234 5.8248549 7.0064726 4.2026696 8.0405607
6.0881205 6.8717523 6.8657780 6.5291491 6.3087668 5.8062296 7.2011275 4.1747141 8.1490898
6.0532866 6.9024534 6.9361925 6.5623651 6.3144379 5.8332391 7.3433495 4.1413250 8.1717701
6.0515218 6.7956448 6.8725858 6.6265879 6.3397880 5.9304056 7.4608793 4.1584387 8.1778011
6.1264925 6.7052069 6.8694100 6.5890594 6.3544626 5.9724836 7.5329266 4.1843562 8.0704060
6.1500106 6.5543485 7.0527706 6.6012712 6.3270717 6.0559154 7.5541415 4.2978930 8.0640469
5.9885082 6.5064244 7.2173586 6.6315608 6.2770567 6.1234317 7.5291362 4.2855124 8.0000563
5.9512005 6.4929051 7.2806258 6.6963553 6.1884627 6.2494154 7.5237799 4.3181581 8.0428028
5.8463216 6.5584917 7.3136435 6.8011150 6.1066689 6.2314730 7.5146999 4.3437109 7.9463763
5.8437648 6.5099120 7.2538366 6.8522038 6.1444383 6.1369538 7.5373058 4.3789115 7.9016972
5.8186378 6.5281258 7.3495674 6.7591176 6.1813402 6.0397658 7.4367795 4.3958411 8.0140696
5.8068986 6.5355210 7.3795428 6.7276707 6.1229234 6.0332813 7.4429479 4.3781390 8.1470690
5.8378348 6.5168357 7.4468317 6.7263288 6.0966744 6.1048989 7.3366494 4.4419036 8.2228069
5.8706169 6.5269127 7.4876089 6.6547217 6.1060462 6.2219315 7.3631539 4.3742247 8.2486601
5.8623466 6.5333810 7.5961661 6.6905632 6.0760760 6.2315063 7.3565655 4.2382026 8.3220825
5.8476200 6.5130963 7.5831223 6.6694212 6.0952210 6.2472215 7.3565283 4.1515636 8.2887583
5.9149776 6.4847035 7.5453525 6.6414981 6.1391177 6.2723451 7.3391790 4.0594578 8.2282391
5.9195480 6.4667101 7.4426265 6.5998998 6.1525645 6.1692734 7.3768635 4.0041790 8.2797689
5.8821039 6.4414558 7.2443557 6.4163504 6.2455821 6.2588644 7.5254097 4.0225396 8.1754160
5.9391894 6.3925924 7.2766080 6.4154887 6.2449417 6.2756333 7.5658650 3.9649768 8.0262356
5.9022670 6.3535490 7.1757283 6.4424448 6.2577553 6.2801046 7.5914941 3.8446012 8.0812988
5.9948640 6.2854772 7.1310816 6.4105301 6.3005462 6.4392133 7.5437336 3.7994523 8.0094442
6.0275841 6.3407311 7.1083937 6.3381429 6.2380610 6.6071701 7.4596548 3.8549030 7.9810123
6.0019784 6.4400558 6.9505091 6.3285913 6.2073498 6.5664506 7.3602262 3.8310258 7.9792714
6.0453968 6.4656339 6.8119483 6.4062462 6.1443963 6.4608650 7.3723273 3.7944362 8.0413666
6.0900297 6.4953165 6.8477230 6.4273272 6.1408739 6.4328351 7.3528662 3.7123644 8.0458813
6.0249653 6.4883776 6.7531037 6.4352756 6.1166329 6.3079519 7.2909713 3.5463109 8.0022783
6.0651855 6.3480072 6.8532581 6.3009591 6.1953425 6.3613009 7.2472882 3.4427481 7.9440794
6.0958381 6.3787103 6.8821063 6.2727590 6.1141014 6.3309240 7.1666412 3.3887727 7.9003692
6.2214465 6.3891649 6.9192133 6.2675762 6.0654097 6.3340740 7.0588918 3.3011649 7.9734488
6.2239690 6.5479188 6.8790302 6.1459880 6.0966973 6.2776203 7.1301455 3.2428987 7.9802980
6.3790293 6.5729861 6.9390907 6.0919280 6.1379161 6.2461696 7.0768995 3.2766833 8.0400009
6.4786401 6.6171560 6.9323583 5.8730292 6.1535568 6.2253447 7.1396656 3.3442950 7.9377513
6.6415009 6.5911679 6.9861259 5.8522239 6.1719017 6.2195787 7.2053432 3.3620608 8.0537157
6.7199512 6.6184278 7.0143890 5.8102641 6.2265940 6.2289157 7.1637301 3.3479998 8.0292206
6.7881336 6.7229724 6.9499044 5.7987618 6.1368961 6.2976785 7.2201514 3.4114664 8.0165472
6.7869062 6.7847862 6.9710760 5.7866511 6.2413263 6.3598514 7.2104363 3.4217889 8.0361109
6.9819150 6.7148657 6.8764615 5.7561135 6.2767849 6.4619036 7.2334256 3.5774097 8.0820141
6.9659438 6.8475695 6.7708788 5.7464385 6.3368430 6.3528743 7.1395903 3.5913768 8.0280437
6.9639716 6.8341966 6.7631512 5.7801366 6.4183259 6.3669424 7.1462307 3.5258069 7.9977460
6.9138303 6.8298755 6.8493156 5.7417407 6.4106250 6.4229283 7.1105285 3.4364142 7.9572968
6.7769794 6.9003530 6.9054193 5.6784644 6.3954301 6.4397106 7.1188068 3.4003077 7.8971572
6.7178841 6.8516493 7.0134583 5.5463395 6.4413848 6.5843763 7.0716095 3.2730267 7.8946877
6.7654066 6.7595758 7.0536666 5.5748782 6.4819946 6.6570983 6.9806509 3.2400768 7.8178430
6.6616764 6.7300839 7.0205364 5.4295073 6.5202007 6.6922908 7.0041943 3.2150092 7.6869040
6.6136131 6.7501292 7.0774441 5.4618344 6.5618944 6.7039580 7.0728707 3.1792190 7.4888835
6.5066848 6.7125106 7.1227508 5.5027933 6.5842681 6.6785927 7.0306177 3.1365511 7.3649006
6.4125919 6.6163168 7.1994772 5.5865674 6.6165009 6.6642275 6.9682622 3.1799545 7.3552179
6.4073710 6.5522690 7.1995130 5.6623282 6.6297693 6.5320129 6.8550286 3.1448305 7.4583850
6.4992466 6.4443307 7.1402187 5.7965875 6.6466403 6.6140828 6.8248358 3.1640584 7.5309582
6.5456924 6.3729601 7.1618395 5.9520750 6.5715561 6.5964766 6.7982578 3.1820605 7.5786138
6.5172014 6.2987785 7.0496731 6.0324655 6.5554180 6.6141739 6.9063473 3.0959902 7.6064296
6.4309449 6.2204471 7.0453877 6.1933546 6.4198813 6.5939674 6.9804635 3.0343740 7.5463266
6.2349014 6.1283560 7.0027490 6.2900505 6.2131929 6.5619340 6.9243894 2.8682668 7.6429615
6.0651674 6.1112695 7.0352707 6.4258060 6.2675972 6.4582758 6.8597131 2.8098054 7.5452485
5.9414177 6.1119561 6.9703016 6.4863968 6.2564707 6.3822374 6.8794804 2.7003381 7.5080357
5.8682165 6.0840516 6.9730763 6.6736712 6.3201685 6.4338999 6.9250231 2.8408518 7.6177297
5.8459344 6.0139594 6.8948760 6.6862211 6.3186789 6.5095778 6.9711733 2.8292501 7.5950928
5.9306741 6.0247312 6.8097458 6.7105813 6.2518706 6.5548940 6.9461236 2.8532646 7.5538139
5.8731670 6.2150931 6.8414917 6.8500395 6.1152654 6.4273129 6.9973764 2.7370930 7.6117487
5.9814978 6.1966634 6.9033804 6.8648672 6.0197244 6.3586783 7.0850158 2.7788391 7.5709629
6.0293312 6.2383671 6.8372164 7.0689669 5.8993034 6.4015532 7.0131240 2.8520789 7.7082376
6.0900316 6.1891460 6.7333636 7.1424265 5.9177666 6.4094949 7.1073599 2.7824705 7.7031555
6.1598406 6.1279755 6.7227273 7.2609653 5.9550796 6.3665857 7.0026107 2.6263206 7.6488304
6.1797671 5.9708667 6.7366290 7.0622935 6.0742283 6.2450185 7.0030251 2.4834335 7.6321006
6.2404270 5.8768902 6.6982141 7.0181804 6.0531697 6.2803106 6.9644499 2.5596051 7.6557746
6.2870731 5.7535901 6.4881082 7.0106883 6.0887375 6.2100816 6.8797956 2.6119785 7.6769123
6.2057190 5.7728105 6.5394230 6.8989835 6.0998096 6.1613932 6.8894644 2.5616336 7.6131396
6.1383834 5.8292999 6.5717816 6.8312402 6.0904660 6.0205884 6.8500700 2.4978836 7.4911928
6.1286001 5.9043865 6.4853449 6.8127699 6.1406212 5.9672966 6.8853149 2.4406610 7.5395823
6.1129966 5.8740416 6.4886518 6.7524700 6.1744409 5.9333801 6.9484692 2.4767849 7.6126995
6.0377383 5.9727340 6.3488808 6.6542273 6.1485977 5.9168572 6.8723545 2.3799458 7.6662693
6.0850000 5.9838996 6.3933835 6.6186943 6.1865139 6.0183887 6.8627133 2.4788182 7.6763048
6.1278348 6.0546451 6.4305515 6.6114631 6.3447275 6.1496911 6.7962532 2.3400760 7.7242384
6.2796001 5.9674964 6.4638824 6.6022434 6.4255185 6.1869397 6.8702006 2.4193556 7.7571115
6.2619858 6.0135283 6.5299296 6.6264544 6.4797726 6.3351502 6.8719716 2.4223752 7.7537270
6.2755980 6.0659690 6.5518856 6.6139474 6.5900898 6.3625546 6.8597660 2.3252869 7.8400888
6.4447517 6.1363606 6.5611300 6.5215559 6.5880990 6.3721828 6.9302654 2.2983887 7.9281173
6.5263324 6.2418046 6.4907255 6.5159087 6.5714335 6.3264241 6.8060527 2.3300319 7.9622002
6.5080714 6.2459974 6.3489146 6.4672155 6.6017089 6.2840824 6.7466903 2.2831380 7.9359961
6.4759836 6.2408242 6.3725519 6.5602946 6.5826235 6.3321280 6.6955662 2.2293935 8.0138950
6.5628428 6.2202582 6.3170786 6.6556492 6.4305487 6.2272034 6.7758684 2.1344213 8.0190678
6.6213713 6.1454549 6.3933239 6.7090034 6.3624187 6.1138663 6.8074274 2.0788538 8.0278111
6.6726751 6.1242652 6.3612056 6.6991982 6.3413420 6.0730190 6.7761688 2.1376555 7.9483271
6.6374779 6.0919080 6.3205700 6.7569313 6.3584065 5.9992476 6.7074161 2.1124866 7.9635711
6.6019955 6.0156527 6.3505197 6.8313093 6.3708487 5.8754458 6.6456394 2.1360099 8.0367355
6.5818744 6.0854516 6.5340085 6.7970634 6.4094548 5.7774520 6.7305007 2.2973738 7.9439354
6.5742126 6.1326008 6.5890622 6.7940092 6.4598503 5.7508483 6.8109326 2.3489289 7.8978295
6.5690942 6.0760574 6.5594401 6.8389244 6.4507685 5.6947317 6.8638058 2.4776592 7.9264326
6.5848260 5.9813290 6.6995463 6.7554765 6.4589057 5.6322289 6.8467288 2.5282273 7.9138441
6.5989017 5.8826356 6.6858883 6.6871853 6.4011898 5.7133617 6.9339619 2.5717845 8.0388784
6.4966779 5.8542786 6.7770271 6.8559246 6.3447065 5.6975365 6.9287052 2.5525372 8.1534920
6.4349480 5.7563066 6.8191996 7.0399408 6.3085546 5.7465453 6.8999896 2.5424247 8.1973562
6.5465908 5.7902012 6.9719968 7.0521674 6.3785748 5.7551117 6.9265709 2.5904677 8.2092161
6.5396304 5.8567238 7.0535088 7.1866255 6.3540616 5.7808294 6.9829230 2.5820735 8.2311068
6.4262300 5.8068099 7.1008115 7.2554388 6.3950949 5.8710351 7.0731559 2.6117523 8.2344141
6.3338261 5.8311729 7.1666770 7.1804667 6.3914981 5.9508924 7.1222200 2.6158335 8.2892408
6.3091187 5.8110161 7.0986266 7.1141739 6.4935532 5.9418406 7.1156578 2.5248744 8.2648487
6.2967043 5.8865876 7.1115584 7.0544901 6.4037471 5.9705720 7.2046509 2.4899812 8.1783600
6.1299763 5.9647799 7.0995913 7.0547533 6.3682213 6.0127373 7.2286558 2.4264569 8.1162682
6.1406369 6.0217395 7.1094737 7.1283445 6.2408776 5.9800453 7.2362761 2.4729271 8.1185551
6.0201206 5.9859543 7.1804037 7.1050987 6.1425610 6.0337982 7.1570516 2.4174879 8.1786585
6.0857735 5.9803371 7.2646446 7.1635613 6.1513286 6.0612879 7.1002235 2.4417264 8.1571598
6.0465136 6.1258764 7.2259483 7.1553116 6.1936083 6.0069094 7.0075712 2.4844728 7.9848871
6.0584073 6.1432123 7.2390065 7.1724176 6.2050014 5.9618063 7.0598593 2.4644954 7.9157023
6.1558266 6.0812922 7.1302280 7.1562190 6.2252069 5.9537845 7.0843577 2.4782150 7.9549398
6.2234077 6.0551019 7.1418161 7.0590835 6.0955868 6.1544619 7.1020184 2.3385267 7.8821898
6.2016759 6.0643382 7.2072086 7.0935535 6.0940094 6.2506580 7.1582479 2.2243705 7.9601412
6.1994410 6.0990019 7.2382441 7.1196957 6.2149000 6.2913857 7.1666708 2.2302711 7.9223251
6.1772385 6.1002498 7.2142253 7.1160965 6.1747432 6.2921953 7.1431923 2.2047009 7.9545259
6.1229801 6.0440593 7.1642594 7.2282662 6.1955976 6.2396741 7.2272663 2.1091580 8.1429653
6.2428389 6.0349879 7.0452948 7.2320986 6.1583018 6.3393440 7.1536727 2.0677605 8.0715322
6.2160640 6.0338001 6.9081273 7.2481098 6.1790638 6.4836950 7.1531916 2.0314589 8.1120043
6.1604009 6.1282616 6.8975415 7.2165575 6.1994219 6.5204897 7.1501255 2.1337194 8.0369101
6.1396656 6.2220635 6.8053446 7.2666073 6.2824173 6.5388803 7.1603112 2.1110795 8.0787392
6.2052612 6.2375941 6.7073274 7.2383857 6.3667784 6.5776253 7.0365791 2.2233794 8.1043739
6.2782264 6.1772475 6.7164602 7.1304140 6.3193583 6.5912747 6.9849601 2.0828130 8.0881681
6.3409853 6.1549807 6.6535859 7.1511331 6.3652053 6.5192318 6.9436612 2.0041513 7.9892397
6.3633227 6.0711007 6.6269774 7.1567268 6.4001575 6.5493097 6.8900332 2.1277432 7.9419050
6.3782229 6.1608558 6.5569139 7.1369801 6.4000249 6.6069360 6.8081326 2.1396673 7.9378791
6.2309027 6.0819316 6.6000657 7.0613532 6.3836675 6.7288761 6.6843553 2.1772141 7.9444990
6.2372684 6.0252967 6.7469316 6.9743652 6.4861236 6.6558733 6.6432538 2.3537219 7.9371667
6.2890739 5.9299264 6.7341213 7.0250750 6.4618897 6.7419395 6.6914101 2.2986197 7.8992200
6.4160233 5.8965154 6.8596087 7.0221109 6.5434356 6.6868553 6.6704392 2.3291502 7.9086981
6.4381795 5.9359097 6.7989416 7.0377917 6.3670421 6.7899761 6.6628876 2.3588712 7.9620185
6.3184552 5.8853827 6.7286839 7.0895824 6.3382835 6.8459206 6.7740283 2.3307762 7.9208035
6.2311401 5.8569555 6.8353510 7.0039411 6.2978711 6.8883791 6.8125591 2.4355409 7.8237519
6.1730094 5.7842865 6.8775291 6.9458232 6.2343459 6.8982229 6.8759170 2.3022821 7.8238606
6.3364778 5.8966732 6.8217196 7.0248556 6.2478580 6.9488316 6.9224586 2.2834601 7.9410257
6.4539866 5.9185352 6.7363243 6.9651823 6.3236470 6.9325342 6.8680611 2.3044715 8.0189009
6.4988132 5.8916826 6.7227430 6.9891701 6.3012452 6.8710775 6.9765258 2.2293777 8.0203619
6.4523292 5.8946538 6.7830896 6.9394197 6.3287892 6.9159160 6.9737291 2.1889567 8.0154114
6.4690056 5.8855166 6.7605238 6.9904566 6.3154035 6.8930845 6.8415995 2.1372943 7.9454694
6.3973408 5.7500472 6.7737207 6.8956332 6.3099580 6.8943982 6.7221603 2.1321740 7.9201560
6.3905325 5.6822429 6.7745380 6.8884368 6.3356366 6.8740654 6.8449788 2.1055241 8.0563841
6.4023914 5.6396003 6.8188896 6.8732133 6.2996511 6.7720723 6.8072877 2.1752944 7.9743071
6.3925691 5.6698489 6.8279972 6.9128342 6.3489509 6.8058286 6.6232424 2.1747591 7.9018273
6.3076644 5.7124391 6.7759962 6.9351182 6.3043666 6.9342694 6.5803728 2.1934288 7.8820848
6.2877727 5.7041216 6.7348900 6.9790745 6.3403883 7.0183716 6.5811462 2.2194815 7.8985820
6.2703791 5.8338642 6.8002152 7.0195704 6.3549914 7.0347700 6.6812253 2.1124866 7.9564867
6.1339321 5.8956699 6.7641835 7.0303283 6.2987809 7.0802159 6.7739863 2.1213536 7.9296713
6.0033245 5.9576426 6.7019968 6.9474092 6.3522887 6.9837298 6.7203889 2.2206266 7.9879794
6.0176668 6.1196470 6.6189284 6.7986197 6.2580237 6.8929806 6.8139439 2.1774042 7.8679566
5.8834853 6.1947131 6.6388993 6.7831340 6.1635499 6.7351780 6.9090142 2.0983608 7.9313393
5.8834448 6.2582774 6.6500411 6.6676774 6.1085324 6.6964326 6.9938192 2.1221309 8.0304680
5.8603363 6.1745558 6.6402349 6.6097875 6.1046686 6.5602589 7.1228137 2.2711303 8.0998707
5.8022985 6.2358322 6.7066240 6.6588321 6.1697273 6.4981046 7.2111020 2.3983612 8.1319056
5.7302237 6.3576908 6.6605835 6.6491976 6.0890751 6.4506903 7.1405077 2.3359394 8.0061140
5.8017983 6.3646131 6.6795406 6.5686798 6.2001214 6.4496217 7.1046810 2.3305249 7.8958454
5.8664412 6.4032731 6.6038041 6.4490223 6.2250905 6.5692010 7.0123506 2.1846859 7.9040923
5.8294096 6.4269662 6.5887523 6.4171605 6.2191525 6.7370749 6.9353871 2.0695522 7.9216561
5.7235303 6.4038668 6.4735847 6.4810543 6.1355095 6.7288451 6.8446898 2.1333606 7.8297439
5.5923853 6.5136776 6.4421268 6.4558516 6.0369639 6.8019662 6.9763994 2.1532581 7.7820282
5.4945731 6.4394894 6.4607363 6.4007683 6.0464358 6.7608738 6.9281378 2.0664124 7.6868377
5.4578462 6.4580894 6.5157580 6.3238230 6.0230227 6.8572474 6.8381691 2.0193832 7.7110386
5.5743055 6.3316321 6.6539173 6.2989364 6.1428628 6.8340764 6.8239770 1.9592396 7.7261667
5.6501527 6.3511868 6.4733520 6.3492260 6.2897243 6.7799397 6.8961406 1.9117260 7.7011628
5.5196648 6.3074861 6.4415722 6.4291077 6.2871242 6.7378922 6.9280143 1.9108057 7.7571931
5.4638429 6.2342982 6.4597821 6.5020876 6.3863859 6.6605811 6.8925800 1.9724300 7.7261310
5.4513984 6.1420093 6.5012245 6.6740675 6.3621149 6.6010890 6.8901691 2.0073719 7.7431388
5.3443956 6.0581079 6.4817014 6.7576137 6.4609728 6.5472522 6.9134493 2.0650756 7.7537231
5.3398848 6.0895948 6.4031696 6.8304849 6.4448433 6.4606099 6.9171753 2.1083295 7.7974482
5.3431644 6.0540957 6.4051366 6.7661848 6.3874273 6.3177013 6.9074183 2.0783110 7.7343969
5.4481158 6.2348785 6.2386227 6.6598043 6.4218283 6.3341179 6.7415862 2.0355539 7.6026158
5.5379353 6.2979941 6.1121068 6.4403963 6.4538045 6.4198585 6.7870474 2.0119407 7.5401134
5.6176286 6.3675823 6.0672131 6.3354878 6.4861507 6.5678763 6.7203135 2.0997653 7.4594588
5.5608664 6.3863473 5.9551764 6.2434287 6.5699077 6.6048622 6.7246561 2.0661168 7.4586987
5.5887494 6.4085441 5.8612771 6.2865415 6.7280145 6.5264692 6.6819491 2.2114439 7.3247766
5.6001501 6.2913771 5.8303704 6.2593355 6.8829417 6.4487486 6.7051101 2.3630965 7.3296442
5.6296983 6.2731056 5.8636708 6.1318722 6.7738023 6.3375263 6.7408657 2.3758092 7.3088856
5.5117221 6.2855949 5.8963027 6.0844212 6.6362672 6.2636375 6.6562347 2.2626388 7.4626193
5.4397907 6.3496351 5.8514128 5.9640832 6.5761981 6.2619858 6.6217036 2.3535542 7.4601412
5.4313874 6.2585425 5.8454647 5.8955717 6.5877252 6.2512498 6.6175156 2.4282768 7.5543566
5.4402337 6.2474966 5.9116039 5.8709712 6.5677848 6.1981363 6.6477408 2.3492079 7.5949836
5.4931107 6.2825775 5.8366227 5.8932810 6.6031342 6.2708611 6.6283851 2.2455249 7.6061487
5.5043321 6.2567067 5.7239609 5.8421297 6.5273070 6.2755289 6.6897154 2.2198155 7.5848141
5.5234275 6.1008992 5.6879582 5.8762851 6.5769572 6.2769117 6.7765908 2.2811651 7.5595303
5.5831447 6.0107036 5.6226659 5.8910441 6.6191750 6.3253374 6.7329016 2.2888033 7.4514294
5.6041722 5.9680691 5.6135464 5.8613443 6.6675224 6.2091231 6.7398763 2.3548489 7.3819814
5.6764054 5.9317989 5.5568881 5.8586531 6.7076526 6.1222968 6.5787950 2.4490080 7.5030661
5.7369270 6.0940509 5.5764756 5.8994355 6.7513418 6.2132611 6.5919781 2.4575553 7.4647422
5.8717108 6.0839629 5.6223636 5.8727837 6.6503310 6.1217217 6.5771108 2.4848108 7.3193960
5.9306693 6.0342627 5.6985121 5.9980092 6.5467458 6.1499805 6.6067319 2.4894960 7.3663659
5.9327726 5.9330635 5.7019391 5.9870291 6.4851217 6.1567483 6.5766082 2.5227242 7.2044168
5.9558539 5.9325705 5.7104473 6.1513495 6.4645677 6.2279959 6.5749874 2.5005078 7.2576246
6.0327220 5.9968472 5.7398362 6.1048875 6.4927773 6.4058251 6.5697422 2.5037200 7.1854815
6.1661382 5.9353271 5.7317758 6.1988301 6.3715467 6.4795570 6.5917053 2.4795642 7.1699300
6.1947412 6.0184889 5.7324123 6.2057362 6.3091660 6.4478598 6.6107140 2.5397611 7.0836706
6.1937585 6.0582929 5.7671251 6.1991158 6.3002191 6.5215950 6.5592723 2.4907825 6.9900446
6.1686878 6.1714172 5.8483567 6.2535672 6.3539624 6.5381246 6.5568657 2.3517978 7.0206714
6.1230559 6.1911201 5.9380541 6.1769085 6.4234862 6.6732421 6.7081890 2.2574821 6.9679852
6.1606436 6.1416698 6.0499172 6.0992775 6.4472394 6.6405654 6.8231792 2.3322544 7.0073609
6.2124171 6.1026139 6.0754385 6.1823649 6.5012417 6.6287432 6.8597083 2.3496420 7.0582805
6.2241426 6.1285105 6.0744610 6.1775832 6.4417863 6.5331678 6.9463496 2.4758120 7.1330352
6.2311864 6.2145119 5.9950390 6.0600390 6.4897113 6.5065970 6.9646220 2.4210393 7.2126021
6.2371716 6.3024669 5.9245720 6.0733447 6.4818115 6.5330973 6.8489661 2.4650991 7.1202850
6.1799650 6.2552352 5.9636865 6.0141268 6.5630693 6.5049725 6.7874937 2.5141847 7.0793514
6.1633887 6.1192837 5.9948349 6.0755529 6.6108398 6.6070113 6.7657537 2.5334501 7.1404514
6.1590166 5.9756436 6.0803442 6.0692754 6.7026424 6.5758796 6.8734918 2.4918747 6.9776006
6.2460155 5.8697290 6.0095830 6.0894270 6.6259265 6.5385528 6.8804536 2.4412842 7.0080700
6.3793855 5.9012604 5.9747634 6.1077147 6.5730987 6.4816775 6.7727499 2.3334074 6.9589777
6.3350081 5.7470698 5.9876022 6.0841069 6.6472597 6.6235409 6.7897863 2.1803567 7.0177517
6.3433385 5.7120514 5.9436688 6.0532169 6.6277251 6.6529326 6.8097863 2.0577493 6.9192395
6.2671900 5.6942463 6.0109873 6.1261072 6.7035718 6.6232920 6.8633513 2.0905895 6.9343338
6.2695718 5.7883224 5.9824433 6.1578226 6.5968499 6.4283981 6.8873034 1.9910222 6.9055915
6.2510533 5.8124332 5.9840407 6.3015747 6.4990115 6.4366970 6.9028873 2.0631254 7.0307412
6.2708836 5.9417748 5.9283895 6.2503657 6.5358019 6.4626799 6.9292893 1.9730684 7.0923567
6.2805562 5.9987068 6.0716076 6.2453880 6.7619596 6.4209085 6.9743276 2.0341754 7.2004457
6.1867456 5.9091191 6.2394233 6.1538014 6.7710371 6.3684649 6.9220300 2.0055878 7.2754855
6.0659275 5.9102654 6.1299930 6.1424546 6.7914581 6.4554005 6.9090734 2.0833073 7.3857675
6.0177236 5.9393973 6.2597713 6.1802006 6.8742585 6.4513264 7.0094328 2.1028764 7.4358153
6.0991373 5.9702740 6.3516026 6.2298717 6.9218707 6.3423624 7.0216742 2.0062177 7.4369006
6.0743318 5.9572930 6.2866907 6.3692670 6.9166317 6.3144112 7.0794263 2.0691376 7.3549685
6.1270127 6.0647421 6.3015733 6.2719049 6.9329605 6.2107058 6.9932985 2.0537968 7.3067722
6.0532079 6.1644816 6.3643131 6.4321723 6.8457303 6.1660671 6.9309993 2.0985081 7.2045002
6.1430087 6.1414065 6.3587914 6.5102978 6.9233899 6.1518469 6.9490662 2.2135072 7.2206645
6.0973396 6.1782126 6.3472362 6.4461327 6.8643007 6.1170754 6.8494911 2.0700464 7.1667185
6.1695337 6.1542315 6.4052615 6.4561753 6.7774186 6.1941595 6.7258382 2.0148473 7.2105923
6.1796107 6.1121697 6.4972329 6.4357347 6.7567806 6.2444024 6.6281171 1.9690504 7.1176181
6.2452736 6.0746436 6.5893559 6.3501945 6.7604451 6.2122231 6.6543956 1.9041888 7.1268845
6.3361869 5.9016285 6.5623627 6.3728504 6.7250509 6.3145928 6.6303139 2.0120680 7.2615104
6.2824583 5.7911921 6.5924211 6.3152370 6.7335653 6.2480626 6.6343808 2.0177786 7.1758165
6.3147774 5.6830812 6.6988006 6.3120031 6.6506038 6.2965832 6.6076007 2.0716784 7.1376090
6.3766804 5.5489807 6.5814390 6.3260250 6.5740943 6.3939471 6.5844407 2.0375168 7.1940751
6.4237390 5.5770454 6.5461798 6.2484775 6.5359879 6.3766885 6.6479011 2.0492406 7.1797938
6.4422088 5.5128784 6.5533652 6.2550650 6.4456415 6.3273220 6.6197171 2.0261600 7.2878194
6.4074302 5.5623069 6.7133956 6.3062639 6.4473219 6.2719746 6.7075539 1.9270912 7.3884387
6.3625069 5.6097150 6.7295971 6.3549285 6.5766869 6.2084408 6.7838321 1.8940451 7.4941788
6.3040257 5.5729251 6.6789021 6.3276510 6.5313783 6.2507520 6.8069568 1.9572692 7.5656161
6.2887764 5.4685988 6.8166604 6.3919725 6.3689437 6.2820616 6.9404616 1.9107132 7.6545029
6.2381272 5.3683138 6.7615042 6.4779229 6.2967410 6.3963995 7.0080500 1.9375533 7.5549612
6.2123895 5.3930407 6.7821617 6.5025811 6.2039437 6.1930795 7.0926852 2.0009317 7.5523429
6.2176490 5.3439732 6.8549910 6.4489288 6.2168708 6.3292551 7.0525684 2.0667531 7.5376902
6.2369957 5.3232045 6.7722721 6.4560318 6.1254554 6.3064733 7.0941777 2.3185806 7.4996328
6.3071885 5.1869874 6.8701811 6.4457483 6.1044130 6.3542285 7.1215405 2.3354073 7.5383544
6.3794532 5.1679368 6.8330612 6.4568348 6.2061777 6.2982097 7.1633515 2.3182807 7.5059080
6.2849841 5.2346530 6.8363266 6.5447359 6.3069520 6.1299968 7.0343041 2.3583007 7.5052390
6.3071656 5.3975296 6.8403463 6.5279336 6.2388968 6.0193305 7.0771384 2.3318777 7.4023132
6.3896656 5.3886662 6.7670498 6.4925113 6.2318959 6.0555267 7.0622258 2.3145113 7.4075880
6.3664007 5.4334807 6.7335739 6.4918256 6.2671881 5.9443960 7.1020951 2.1730921 7.4617248
6.4022980 5.5186419 6.6410155 6.4033322 6.2426229 5.9157257 7.1142406 2.1546631 7.5752807
6.5259552 5.5613651 6.4574718 6.3297658 6.2406983 5.8259125 7.1100283 2.2002120 7.5690002
6.5222964 5.5164857 6.3783398 6.3488498 6.3265853 5.7076859 7.1312923 2.2064364 7.6388254
6.5053964 5.4391894 6.5008702 6.3804259 6.4039021 5.7317472 7.0867786 2.1804311 7.6496787
6.4520049 5.4125357 6.4926014 6.4478292 6.4072027 5.5610285 7.0676188 2.1571329 7.6449380
6.4662204 5.3706341 6.5003734 6.5994892 6.3895998 5.5242600 6.9173465 2.1610959 7.5481958
6.3847637 5.3501353 6.4995246 6.6767473 6.4753709 5.4851398 6.9120045 2.0929649 7.6175761
6.2717662 5.3310537 6.5713358 6.7418556 6.3916535 5.4771466 6.9281907 2.0389423 7.5491881
6.2995853 5.2586751 6.6421185 6.6921434 6.3885293 5.4139123 6.7681065 2.0481417 7.6801472
6.2985511 5.2290697 6.5924978 6.6261702 6.3467598 5.3563738 6.7161851 2.1030502 7.5826545
6.4939771 5.2045722 6.5773320 6.7099462 6.3868408 5.2771759 6.8947334 2.0638707 7.6107402
6.6474018 5.2624073 6.5626669 6.6811585 6.3614173 5.1935678 6.9660211 2.0045762 7.7228551
6.8377590 5.1852837 6.5413246 6.6551609 6.4635787 5.1832728 7.1001301 1.8965191 7.8786368
6.8131013 5.2300854 6.6270027 6.7411199 6.3873539 5.1901941 7.2054243 1.8690183 7.9362030
6.6668382 5.2635193 6.7450104 6.8061848 6.3717742 5.2118554 7.0734372 1.8449447 7.9639587
6.7482562 5.1688061 6.7978878 6.7772145 6.2909617 5.2484174 7.1502967 1.8051624 8.0917377
6.6997538 5.2135973 6.6353278 6.6458960 6.3387403 5.2330432 7.1313043 1.7761290 8.3024044
6.7444286 5.2016535 6.5549679 6.6301899 6.4155035 5.2516732 7.0294065 1.7089103 8.3952837
6.6854768 5.1877689 6.4767966 6.5839262 6.5106931 5.2420192 6.9233680 1.7231151 8.4376488
6.7020302 5.3458290 6.4176884 6.6550393 6.6181316 5.2289953 6.8671479 1.7372552 8.4076567
6.7644677 5.3702064 6.3951101 6.6915293 6.5406199 5.1648741 6.7709451 1.7819304 8.4591236
6.7630019 5.3902121 6.3900623 6.5892863 6.4622698 5.2067838 6.7335858 1.8550942 8.4695568
6.7520843 5.3337507 6.5135932 6.4775863 6.4823141 5.2326460 6.8428106 1.8913702 8.4840889
6.7473321 5.2796545 6.6017361 6.5051632 6.4200430 5.2158422 6.8941936 1.9782035 8.5818815
6.7209153 5.1864285 6.6791701 6.4200888 6.3826070 5.0896845 6.9512634 2.0778525 8.5824604
6.6237645 5.1951985 6.8123384 6.4490886 6.3862443 5.1211991 7.0559120 2.0714226 8.5796537
6.5742927 5.1207514 6.8036466 6.3991127 6.3835778 5.1646447 7.1307850 1.9826025 8.7114677
6.5515513 5.1187677 6.7650065 6.4258623 6.4092474 5.2147822 7.0559235 2.0254509 8.7024813
6.6746120 5.1539240 6.8301964 6.5213118 6.3349400 5.1692009 6.9766273 2.1177847 8.6783037
6.6635365 5.1545491 6.8741827 6.5238647 6.3104696 5.1853828 7.0396175 2.0462570 8.7188501
6.6450076 5.1561537 6.8860054 6.5746803 6.3735356 5.1788173 7.0963387 2.0230281 8.6194973
6.6616664 5.1770887 6.7920485 6.6243200 6.3155961 5.2199979 7.1841278 1.9536906 8.6638441
6.6171966 5.1564803 6.6440945 6.5142312 6.2299824 5.3215079 7.3242545 1.9455662 8.7560520
6.6086187 5.2132621 6.6920137 6.3626590 6.2711196 5.3573823 7.3221684 1.9920267 8.7670107
6.5260520 5.2040873 6.6371508 6.3357220 6.4074035 5.3382711 7.3940301 1.9749652 8.7235298
6.3751345 5.1724095 6.5937076 6.2437744 6.4775486 5.3499184 7.4263716 2.0705256 8.7185163
6.3916287 5.1401324 6.4654460 6.2212238 6.5107760 5.2449780 7.5398803 2.1531534 8.7018003
6.2714534 5.0347738 6.4782457 6.1513586 6.5386834 5.1597185 7.4762707 2.0706501 8.7388754
6.3300571 4.9641399 6.5979958 6.1018867 6.5866942 5.0178699 7.3759303 2.0193241 8.8197966
6.3397422 4.7773671 6.6379719 6.0349898 6.6625800 4.9721904 7.2966838 1.9947211 8.8985987
6.4238839 4.6657548 6.5627279 6.1923194 6.5820346 4.7467403 7.2192369 2.1045864 8.8802805
6.5216074 4.5986991 6.5047574 6.2165127 6.5251002 4.6625700 7.1558967 2.0635874 8.8849134
6.4298372 4.6576095 6.5113764 6.1894007 6.5721316 4.6625400 7.0652175 2.0885079 8.6954222
6.4713736 4.7339840 6.3568988 6.1734052 6.5242152 4.5832996 6.9983234 2.0467968 8.6013613
6.4203067 4.7769861 6.2913547 6.1388130 6.4265790 4.5890317 6.8905764 1.9972465 8.6055470
6.3099165 4.7907271 6.4527593 6.2026310 6.3865423 4.5492101 6.7237778 1.9839820 8.6957102
6.2612014 4.7186694 6.4486256 6.3436708 6.5233731 4.5740399 6.7881799 1.9365077 8.6719837
6.2519026 4.6811838 6.5334239 6.2634802 6.4518604 4.6101689 6.8634052 1.8481581 8.8015776
6.2258625 4.6849232 6.6454577 6.3062525 6.4357462 4.7182522 6.9684353 1.8916501 8.8779554
6.1573153 4.6876812 6.6126051 6.1588879 6.4632630 4.8605723 7.0545607 1.8736753 8.7813740
6.1360521 4.7145848 6.5967307 6.2415328 6.4733500 4.9830146 7.0672674 1.8449515 8.8362503
6.1871343 4.6774545 6.4151459 6.2124052 6.5258560 4.9146562 7.0684185 1.7708812 8.7867804
6.2739234 4.8339014 6.4773598 6.2244430 6.6027670 4.9038339 7.1113019 1.7457802 8.7275448
6.3058214 4.9691157 6.6195717 6.0885825 6.6485567 4.8713961 6.9786901 1.7663375 8.7388821
6.3248467 5.0624094 6.5977941 6.0805464 6.6430936 4.8737798 6.8224478 1.7626512 8.7397051
6.2962880 5.1095972 6.6592603 6.0483408 6.6390224 4.7916374 6.8625040 1.7578807 8.7703571
6.2383795 5.1624484 6.6195269 5.9874449 6.7066936 4.7365065 6.8353686 1.8133492 8.8375921
6.2402067 5.0685835 6.6116691 6.0090046 6.6987462 4.7902164 6.6394424 1.6770008 8.8234711
6.0737586 5.0353565 6.6453009 6.0468783 6.6889162 4.8159137 6.5061283 1.6777185 8.9639940
6.0134249 5.0676942 6.6260247 6.0656514 6.6705389 4.7893138 6.3973856 1.6405410 8.9451532
6.0351753 4.9795141 6.6583447 6.1024294 6.8787732 4.7724404 6.3123965 1.5705882 8.9973412
6.0589137 5.0749893 6.6996379 6.2939582 6.9307637 4.7675114 6.2627101 1.6152760 9.0697222
6.1562123 5.1258693 6.7950492 6.3548455 6.9628401 4.7737942 6.3117218 1.6590652 8.9698410
6.1703997 5.1959729 6.7972503 6.5221128 7.0057492 4.7472634 6.2957311 1.7364801 8.9043169
6.1783638 5.2228751 6.8320441 6.5930443 6.8507428 4.7825847 6.3344774 1.7425594 8.8072367
6.1526680 5.3083482 6.7883396 6.6771646 6.9065490 4.7695823 6.2715406 1.7941654 8.7609730
6.0137291 5.3953171 6.7461829 6.7230344 6.7533512 4.8259702 6.1416631 1.9314140 8.7749872
5.9656954 5.4776926 6.8469491 6.6536517 6.5822549 5.0380678 6.2634015 1.8875021 8.7639437
5.9352193 5.4931521 6.9176598 6.6701684 6.5148382 5.0905099 6.2971792 1.8573915 8.9535856
6.0157638 5.5130420 6.9598784 6.6037145 6.4755869 5.1374593 6.2145271 1.8469720 8.9782057
5.9421225 5.4265113 6.9346695 6.6621380 6.5545392 5.0664401 6.2892165 1.9872144 9.0975199
5.8960986 5.3066254 6.9007082 6.6419044 6.5031548 5.1423712 6.2977428 2.0053239 9.1052189
5.9938979 5.2629662 6.8907514 6.6614561 6.5574574 5.2152863 6.4132919 2.0832775 9.1412649
6.0283742 5.3014693 6.8274493 6.5798025 6.6400213 5.1419435 6.3676682 2.0759494 9.1029539
6.2399383 5.3036404 6.8161564 6.4691181 6.6825695 5.0417724 6.3904967 2.0641701 9.2093277
6.4234400 5.3287311 6.7811289 6.4209318 6.7766337 5.0822792 6.3925300 2.0878048 9.1709614
6.5803103 5.3151536 6.8598127 6.3836694 6.7886176 5.0249243 6.3657422 1.9511110 9.1061850
6.7032447 5.3377781 6.7666745 6.3296103 6.7675734 5.1077514 6.3850603 1.8863022 9.1273270
6.6191602 5.3608766 6.7603664 6.3266339 6.7224541 5.2231703 6.4400773 1.7598382 9.1512814
6.4349046 5.4548669 6.7490320 6.3599424 6.6053338 5.2560663 6.4945388 1.6433004 8.9106445
6.3700948 5.5101423 6.6864109 6.3932977 6.6989779 5.2079124 6.4645038 1.7306552 8.7475805
6.2878995 5.6631942 6.6322122 6.3717203 6.5574470 5.1773596 6.3048744 1.7447257 8.6883125
6.2634683 5.5862498 6.6438913 6.3655295 6.4649892 5.1285191 6.2867761 1.8207448 8.6094980
6.3276758 5.4627056 6.6470289 6.3732781 6.3894539 5.1874299 6.2875304 1.9012108 8.5941572
6.2007232 5.5214167 6.4951630 6.3434410 6.4086804 5.2824178 6.2934151 1.9128249 8.7088203
6.1251154 5.4161491 6.4459682 6.4304023 6.3204279 5.2302899 6.3961148 1.8590567 8.7341623
6.0807056 5.4559908 6.4599013 6.5240836 6.2921615 5.3235373 6.3321676 1.7930208 8.9381599
6.1338124 5.4624472 6.5160918 6.5353613 6.2949429 5.3206348 6.2504401 1.7019501 8.9451208
6.2215295 5.4934072 6.7200785 6.6946449 6.4405041 5.2325120 6.3320785 1.6569092 8.9621468
6.2035847 5.6022816 6.7859468 6.6786370 6.5211639 5.3155670 6.2129836 1.7611035 8.8741941
6.2979207 5.5397730 6.8869886 6.6362791 6.4296007 5.2409225 6.2040033 1.6550343 8.9044628
6.3581810 5.4573421 6.8782187 6.7220101 6.4039450 5.2177639 6.2008233 1.7113549 8.9218502
6.3991704 5.4361296 6.8634434 6.7049508 6.3309073 5.1395993 6.1633797 1.6648148 8.8764277
6.4950461 5.4477978 6.8807778 6.6354313 6.2980261 5.0596347 6.0912023 1.6620822 8.8516731
6.5274024 5.4317188 6.9595809 6.6901646 6.3713899 5.0068574 6.1634593 1.6274410 8.7918663
6.5851698 5.3727269 6.9066114 6.5606718 6.3573780 5.0545206 6.2559071 1.7246343 8.7558088
6.5511775 5.4578371 6.8403392 6.5581484 6.3798213 5.1052566 6.2206559 1.6712730 8.7662992
6.6101646 5.4874630 6.9076262 6.6083736 6.4551234 5.0369992 6.0864978 1.6192325 8.7844505
6.5128145 5.4764280 6.9117522 6.6487746 6.4357009 5.1335201 6.1167397 1.5831575 8.7291031
6.5416479 5.4023042 6.7661853 6.4964662 6.3943243 5.2015696 6.1742854 1.6210542 8.6101713
6.4677405 5.3864112 6.7006216 6.6240644 6.3565683 5.1201329 6.0574951 1.5638585 8.5410957
6.5746756 5.3232427 6.6571760 6.6868944 6.3453846 5.1103115 6.0405393 1.5852572 8.4524193
6.5627546 5.3278899 6.7262521 6.7978005 6.4462271 5.1542668 6.0845194 1.6638025 8.4057570
6.6463742 5.3139458 6.6452551 6.8143420 6.3874812 5.2130556 5.9993148 1.8775311 8.3534470
6.7037706 5.4106455 6.6861267 6.8666487 6.3472915 5.1345782 5.9822869 1.8418877 8.3427649
6.7987185 5.4262071 6.7162690 6.8919115 6.3065333 5.1505919 5.9269166 1.8598460 8.3560600
6.7917600 5.5366368 6.6151037 6.8531709 6.1593661 5.1129837 5.9847317 1.8435404 8.3598289
6.7633762 5.6250472 6.5728512 6.8072023 6.2478995 5.0895362 6.0908623 1.8988421 8.4838600
6.6730185 5.6876702 6.4519343 6.6745939 6.1800337 5.1459942 6.2137465 1.9575387 8.4502316
6.6369987 5.7878780 6.3971210 6.6260343 6.1025777 5.1855330 6.3359680 1.8805144 8.4300976
6.5867939 5.8845210 6.4171038 6.6675496 6.2268453 5.1638913 6.4898777 1.9071898 8.4811983
6.5256371 5.7921586 6.6717749 6.6535907 6.1927528 5.2069640 6.5149035 1.8453271 8.4792433
6.5508413 5.8959961 6.6637125 6.6147671 6.1368279 5.2277122 6.6026235 1.8699727 8.3657990
6.5106540 6.0044031 6.7037907 6.6035786 6.0742030 5.2635188 6.5803070 1.8204769 8.4354010
6.4577470 6.0393434 6.8231297 6.5571909 5.9965825 5.3850751 6.5096498 1.7320071 8.4224329
6.5470185 6.1055818 6.7791028 6.4345121 6.1208906 5.5068865 6.5585542 1.7179720 8.4155493
6.5620580 6.0878453 6.7847333 6.3452640 6.1731815 5.6109438 6.5807786 1.7579881 8.3897610
6.6025701 6.1473389 6.7931371 6.3642693 6.1563969 5.7418098 6.7074661 1.7484925 8.3993654
6.5350509 5.9972706 6.7879987 6.2626128 6.1155558 5.6961174 6.6290326 1.8387189 8.4737167
6.5227962 6.0027165 6.8294044 6.3548465 6.1581521 5.7192907 6.6765847 1.8658293 8.4925928
6.4059968 6.0532856 6.8104453 6.3995185 6.1284475 5.7806530 6.8221388 1.8608589 8.4606476
6.3589172 6.1295929 6.7671857 6.5495734 6.1255774 5.7508445 6.9341674 1.9353554 8.3076773
6.2086353 6.0488796 6.7183380 6.6124935 6.0924721 5.7546210 6.9208903 1.8149567 8.3026991
6.3540916 6.1798520 6.6431170 6.7036099 6.0781879 5.7791624 6.9424739 1.8434925 8.2344036
6.2839270 6.1310682 6.5094652 6.8254089 6.0463037 5.7766013 6.8940010 1.7640458 8.1815586
6.2001696 6.0979748 6.4939184 6.7140121 6.0648041 5.8533874 7.0088987 1.7057618 8.1124792
6.2699065 6.0821958 6.3447795 6.5686369 6.1347880 5.8569555 7.0199656 1.6496614 8.2416420
6.1721497 6.0108314 6.2047944 6.4870915 6.2055731 5.9048815 6.9113269 1.6203047 8.3551474
6.1422343 5.9341683 6.1608958 6.5785460 6.1668763 5.8999825 6.8204346 1.4489776 8.4452429
6.0094604 5.9990029 6.1384082 6.6215706 6.1522465 5.8543391 6.7766566 1.4711331 8.4410467
6.0711975 5.8964248 6.0461988 6.6425800 6.1366243 5.6832747 6.8228703 1.4933325 8.5276098
6.1203899 5.9951682 6.0014162 6.5800600 6.1658039 5.5452170 6.6800380 1.2293973 8.6307440
6.2192602 6.0222735 5.8502769 6.5227928 6.1792593 5.3886299 6.6882119 1.2434280 8.6789780
6.2324066 6.1483369 5.7109189 6.4671116 6.1380920 5.3983169 6.7333045 1.2195504 8.6563425
6.2305064 6.1588483 5.5701103 6.4452896 6.0757203 5.4537244 6.6931381 1.3124955 8.6155052
6.2922578 6.2553382 5.3445983 6.4783611 6.0746155 5.2632875 6.6893945 1.4849708 8.4305477
6.3475552 6.2095981 5.3434148 6.4757271 6.1275272 5.2836986 6.6864972 1.5010899 8.3293333
6.3332233 6.1863999 5.2978821 6.4955587 6.1267419 5.2023077 6.6862011 1.5738462 8.3095903
6.4299870 6.1796923 5.3324070 6.4847074 6.1961565 5.2339129 6.6920729 1.3763981 8.1840639
6.6516328 6.1916780 5.3310227 6.4325619 6.1648202 5.1796784 6.6559496 1.2736744 8.0672560
6.7615089 6.2467303 5.2794952 6.3836851 6.2149968 5.1931577 6.5664082 1.2681915 7.8981214
6.9174290 6.2629719 5.1979370 6.3174367 6.1312804 5.0938931 6.5271811 1.2714455 7.8801227
6.9950037 6.2981067 5.1163478 6.2072840 6.0939808 5.0937648 6.6466508 1.2664480 7.7680922
7.0458689 6.2479711 5.1048493 6.2485833 6.1056008 5.1023006 6.6337280 1.2222240 7.8072362
7.0392847 6.2222910 5.3109198 6.1315579 6.0994616 4.9957957 6.6920347 1.1392261 7.8035693
6.9957814 6.2254276 5.4635801 6.0761404 6.1369014 4.9198136 6.7435961 1.1658942 7.7927032
6.8551664 6.1279397 5.5101886 6.1582513 6.0940509 4.9666219 6.7989750 1.1709359 7.7872324
6.8055339 6.1154871 5.5736098 6.1069889 6.0593443 5.0284529 6.8512249 1.3124431 7.8340874
6.7517738 6.0709972 5.6875548 6.0370002 6.0396199 5.0934525 6.8262482 1.2625246 7.8493199
6.7504950 6.0756965 5.7649875 5.9313860 5.9834275 5.0273304 6.9577436 1.1930772 7.8626394
6.7914543 5.9895687 5.7081218 5.9636259 5.8244085 5.0260406 7.0512862 1.0894161 7.9559598
6.8769727 6.0267339 5.6987424 5.9595342 5.7987318 4.9793563 6.9950590 0.9654115 7.8836555
6.8518419 6.0815763 5.7924609 5.9429102 5.6693683 5.0435224 7.0772963 1.0052619 7.8469720
6.8343506 6.1229620 5.7951479 6.0752773 5.8601775 5.0775199 6.9490504 0.9671001 7.8478498
6.7205319 6.2063508 5.6556749 6.0077629 5.8246069 5.0919580 6.9411640 1.0386273 7.8083224
6.7318954 6.2755666 5.6184435 5.9972749 5.8420906 5.1849999 6.8825002 0.9942722 7.7475057
6.7475243 6.3781633 5.5676003 5.9977741 5.6553559 5.3556900 6.8811064 0.9805526 7.6301928
6.7719288 6.3944135 5.4995160 5.9600472 5.6670866 5.3164310 6.9615035 0.9102916 7.5637202
6.8250279 6.4692221 5.4561453 5.8430271 5.5124316 5.2919350 7.0877795 0.9163258 7.5472579
6.8101897 6.5053191 5.4990153 5.9460211 5.6305161 5.3701258 7.0939736 0.8682234 7.3779664
6.7924533 6.4667039 5.6086564 5.9100842 5.6695447 5.3979745 7.2331219 1.0243522 7.3697739
6.7967815 6.4523158 5.5775871 5.8783746 5.6310706 5.4098854 7.1714044 0.9598535 7.3542471
6.7092390 6.4633541 5.6142235 5.9874959 5.6019011 5.3661695 7.0734973 0.9929757 7.3767095
6.6735535 6.4599333 5.5110960 5.9330406 5.7276130 5.1702967 7.0899734 0.9217463 7.4047298
6.7199583 6.4337072 5.4446974 6.0016670 5.7001595 5.1082282 7.1673951 0.9683256 7.3906598
6.7547097 6.4928927 5.4039865 6.0635600 5.6610303 5.1457338 7.1337209 0.9600070 7.4788404
6.7575750 6.4545259 5.3197784 6.0471668 5.5762157 5.1513534 7.0203810 0.9292223 7.4184403
6.5751190 6.4797807 5.2430134 5.9598670 5.5688939 5.1523094 7.1194930 1.0261176 7.4031682
6.5253072 6.5251999 5.2323461 5.9386330 5.5342145 5.1518726 7.1069407 0.9573925 7.5453844
6.4116840 6.6344633 5.2855897 5.9973946 5.5125084 5.2653155 7.1367550 0.9212779 7.5847406
6.3844280 6.7140088 5.2223396 5.9239855 5.5580683 5.1119776 7.1436148 1.0139401 7.6380515
6.3795338 6.6334300 5.1898718 6.0014858 5.5140719 5.0788531 7.1112690 0.8999712 7.7375288
6.2172146 6.6275454 5.1667280 6.0828056 5.4570160 5.1009998 7.0764437 0.9148168 7.7326946
6.1201425 6.7463193 5.1564589 6.1218209 5.3868632 5.1456366 7.1361542 0.9598673 7.7606006
6.0267797 6.8180838 5.2346587 6.1910586 5.4382567 5.0722075 7.1683979 0.9325697 7.7552567
6.0818720 6.8293200 5.2284145 6.2355685 5.4492249 5.0965428 7.1765127 0.9907113 7.8427291
6.1017637 6.8925991 5.2065692 6.2088675 5.5123734 4.9807382 7.2708135 0.9021245 7.8087721
6.0571761 6.9074116 5.2276273 6.2172170 5.6562862 4.8764935 7.2796645 0.9691132 7.7542253
5.9524760 6.7631989 5.3219957 6.1794114 5.6887307 4.9459743 7.1426435 0.9628173 7.6859074
5.9998217 6.6233630 5.1343904 6.0538831 5.7016625 5.0044088 7.1443167 1.0062457 7.5849080
6.0722804 6.6606379 5.0778260 6.0147748 5.7787533 4.9467549 7.0905719 1.0050191 7.4783540
6.1077065 6.5987501 5.0258684 5.9103117 5.8397045 5.0018487 7.0920076 0.8283322 7.5242534
6.0932398 6.5484362 4.8672795 5.8497601 5.9600158 5.0018969 7.1079082 0.9871940 7.5373859
6.0953436 6.4819775 4.9639835 5.8497634 5.9388738 5.0276427 7.1300006 0.9989571 7.5880003
6.1375623 6.4618955 4.9372954 5.8690782 6.0475154 5.0226498 7.0368800 0.9617883 7.5545278
6.3341169 6.4481812 4.9576836 5.9709215 6.0307155 4.9940534 6.9417181 0.9424608 7.4591479
6.3218818 6.3833466 5.1052227 5.9534445 6.0199633 4.9559226 6.9109416 0.8641569 7.2860579
6.3810401 6.4345002 5.2080021 6.0466633 6.0719991 4.9260030 6.9131799 0.9651229 7.3515944
6.4931068 6.3106132 5.3370366 5.9977059 6.1379790 4.8242073 6.7169375 0.9132007 7.3313565
6.5244002 6.3228202 5.3740506 5.9510479 6.1211257 4.8739176 6.7133498 0.9748183 7.3840103
6.6887412 6.2669153 5.4769778 5.8647652 6.0643964 4.7398987 6.6166606 0.9478846 7.3831606
6.6537342 6.3171659 5.5929160 5.8239756 6.0821180 4.6006408 6.5950956 0.9537767 7.4113688
6.6866117 6.3722582 5.6676364 5.6997094 6.0888853 4.5817604 6.6570706 0.9743219 7.4289279
6.7176299 6.3292928 5.7372642 5.6601558 6.1245508 4.4684887 6.5850129 0.8082950 7.2279849
6.6688080 6.3638463 5.7645617 5.6528831 6.0919762 4.3695049 6.5523400 0.9565417 7.0990405
6.6695743 6.2533498 5.9769483 5.7571774 6.0270057 4.3370161 6.6399293 0.8709686 7.1040030
6.6447616 6.2150531 6.0228658 5.7987618 6.0273075 4.2645316 6.5937862 0.9851773 6.9934497
6.5535378 6.0947928 6.0309277 5.8859234 6.0631061 4.3435135 6.4853897 0.9584929 6.8778672
6.6015444 6.0682492 5.9846563 6.0146818 6.0716262 4.3832240 6.4416723 0.9873272 6.8541989
6.5988927 5.9242883 5.9832029 6.1704669 6.0494199 4.4293113 6.4574265 0.9449732 6.8954639
6.5730348 5.9964538 5.9205341 6.2634010 6.1452317 4.4457126 6.4696360 0.9149125 6.8839087
6.4522972 5.9231834 5.8969722 6.3773370 6.1644001 4.4690180 6.4537320 1.0012957 6.9421620
6.4469848 5.9386883 5.7847862 6.3099461 6.1718845 4.4738421 6.5737538 0.9251908 7.0207133
6.4033389 5.7486229 5.7493234 6.3403621 6.1676874 4.5796981 6.7615628 0.9551086 6.9921026
6.3966522 5.6728330 5.7656980 6.3415818 6.2361670 4.7362065 6.8016338 1.0003109 6.8573833
6.3698339 5.6435571 5.7741675 6.3783784 6.2931938 4.6435599 6.8925943 0.8935953 6.8127427
6.3286319 5.6609569 5.8597469 6.3378463 6.3527975 4.7519269 6.9606323 0.9028491 6.8550253
6.3059773 5.5769763 6.0287194 6.3403187 6.3108187 4.8105035 6.9532027 1.0284547 6.9320903
6.2817078 5.5516505 6.1394033 6.4045081 6.3025780 4.8445396 6.8736272 0.8703445 6.8528442
6.1583352 5.5642896 6.0961967 6.4999146 6.2573018 4.9492702 6.8307014 0.9617075 6.7505188
6.0501976 5.5742221 6.0382090 6.5843029 6.2115526 4.9309745 6.7885513 0.9247780 6.7130489
6.0524826 5.6267738 5.9953332 6.5349693 6.2299333 4.9834085 6.8125997 1.0079980 6.7279320
6.0066204 5.6409593 5.9872837 6.4636288 6.1827722 4.9476914 6.8104959 0.9695576 6.7262750
5.9733753 5.5696235 5.9173641 6.3817296 6.2552490 4.9625492 6.8678670 0.9314232 6.8203764
6.0830564 5.5903373 5.9246454 6.4414029 6.2929912 5.0534844 6.9988465 1.0207881 6.8026752
6.1137228 5.6386414 5.8164654 6.4396019 6.3588023 5.0326481 7.0418549 0.9656407 6.8534031
6.1952600 5.7659149 5.6819415 6.5209618 6.3810263 5.0149813 7.1106648 0.9842243 6.8721070
6.1992583 5.8013115 5.6131878 6.5777168 6.3871837 5.0260296 7.0488548 1.0064316 7.0552883
6.1638036 5.8102760 5.5283260 6.6358953 6.3952403 4.9866261 7.0166922 0.8960171 7.0383000
6.1548662 5.7981009 5.6235504 6.7046628 6.4683080 4.9795427 6.9510493 0.9631710 7.1663651
6.1208153 5.7155862 5.5579967 6.7771649 6.5350885 4.9762816 6.8963466 0.9597993 7.2137837
6.0620046 5.7473817 5.6708670 6.8445716 6.4354815 4.9068961 6.9648910 0.9175199 7.3071675
6.0488343 5.6501112 5.6921587 6.7016592 6.3075600 4.8913317 6.8335171 0.9162374 7.4770393
6.0148182 5.6127963 5.6699309 6.7396936 6.2292051 4.8375120 6.7998948 0.9656186 7.6189976
6.0953779 5.5532999 5.6749496 6.6060481 6.1298847 4.7105694 6.8831849 0.9127522 7.6157818
6.0311193 5.5718937 5.7496142 6.7022409 6.2242737 4.6416473 6.9747477 0.9863945 7.7164235
6.1593175 5.5503349 5.6525655 6.6005406 6.3328276 4.6096721 6.9708629 0.9337984 7.6350045
6.1220651 5.5778265 5.7716613 6.5179272 6.4006796 4.6514535 6.9901338 0.9389540 7.6964493
6.0810423 5.4991112 5.7391238 6.3384318 6.4569173 4.6785226 7.1014695 0.8814186 7.7263656
6.1830349 5.4700694 5.8073611 6.1857362 6.3577595 4.7162461 7.1105700 1.0121021 7.7234955
6.3969774 5.4574256 5.6898003 6.2709713 6.3384428 4.7079678 7.1284423 0.9661921 7.6621380
6.4573035 5.4372745 5.6931133 6.2582583 6.4399872 4.5548129 6.9778910 0.9859937 7.7227283
6.4366903 5.3593259 5.6200051 6.2589431 6.5449109 4.5084467 6.9641018 0.9488438 7.6017714
6.3222117 5.3936338 5.6238484 6.2252340 6.5626969 4.3794770 7.0095057 0.9520268 7.5733881
6.3351903 5.4064474 5.7783728 6.1333032 6.6400337 4.3524733 6.9905815 0.9291182 7.4955840
6.2015619 5.5729532 5.8347950 6.1845398 6.5760784 4.2682753 7.0220346 1.0200126 7.5739417
6.0842924 5.6304908 5.9078202 6.1153340 6.6307282 4.2450194 7.0018601 0.9481362 7.6144357
5.9952278 5.6216030 5.9009256 6.1311269 6.6519532 4.2268758 7.0426421 0.9822700 7.6361713
5.9597139 5.5353799 5.9253163 6.2189627 6.6617351 4.1228652 7.1441216 0.9159504 7.7359943
5.9601994 5.4286342 5.8913379 6.3141913 6.7225413 4.0494890 7.1782718 0.9463860 7.7916322
5.9226651 5.3888869 5.8410277 6.2982869 6.7963352 3.9809828 7.1938233 0.9513199 7.9261818
5.9765811 5.4129691 5.7875066 6.3020391 6.8360577 3.9482119 7.3354878 0.9609448 7.9081879
6.0064416 5.4838195 5.7543302 6.3240118 6.7006378 4.0327101 7.2992864 0.9941123 7.8478470
5.9406943 5.4533792 5.7588706 6.3161073 6.6610284 4.0521045 7.4156723 0.9888255 7.7931924
5.9218335 5.4231267 5.7752218 6.2454910 6.6009693 4.0603232 7.5428381 0.9507371 7.9071770
6.0032296 5.4774237 5.6806164 6.3332100 6.6836820 4.0762987 7.6110835 0.9555093 7.8401833
5.9190960 5.4655046 5.6501689 6.3514385 6.6321759 4.1581216 7.6154914 0.9803717 7.9280486
5.9299874 5.3899069 5.7210240 6.3260040 6.6086588 4.2858810 7.4790611 0.9466417 7.8222575
5.9510236 5.4023538 5.8447781 6.2743444 6.6623368 4.3640037 7.4107203 0.9257893 7.7646036
5.9904366 5.3749046 5.8705215 6.2301774 6.5633526 4.3995805 7.4241033 0.9185096 7.7921176
6.0260086 5.3807235 5.8397341 6.2479134 6.4196906 4.3633914 7.4283342 0.9674165 7.8263259
6.0961814 5.4634900 5.8236318 6.2531390 6.5966020 4.3431530 7.4248776 0.9463252 7.8255339
6.0826049 5.5598826 5.7588663 6.2206545 6.6396232 4.3794785 7.4643583 0.9539595 7.8196774
6.0737147 5.5380545 5.8267131 6.2157063 6.6712427 4.5289135 7.4998522 0.9869248 7.8456564
6.0892601 5.5462370 5.9185438 6.3121376 6.5942483 4.5630469 7.3916216 0.9311041 7.7856312
6.0403547 5.4923739 5.9694843 6.2706585 6.6108923 4.5528302 7.3597455 0.9350075 7.9151540
6.0379243 5.4654083 5.9794364 6.3156414 6.6025124 4.6347513 7.3799314 0.9547337 8.0130911
5.9521060 5.4737554 6.0071201 6.3438983 6.5027885 4.7215071 7.3325930 0.9455405 8.1011801
5.9418559 5.4920416 6.0053124 6.3175888 6.4251075 4.6671062 7.2629185 0.9805168 8.0868692
5.9472427 5.5124631 6.1206703 6.4110098 6.5190678 4.6848421 7.1128554 0.9149494 8.0847673
5.9502172 5.5606146 6.2449050 6.2971206 6.6217289 4.6279106 7.0132036 0.9969696 7.9900146
6.0954680 5.6790576 6.2930026 6.3464327 6.7263861 4.4644055 6.9321361 0.9949899 7.8704348
6.0596094 5.7232943 6.2861991 6.2566071 6.7564836 4.6548810 6.8588276 0.9705225 7.8502655
6.0962129 5.7764897 6.2476759 6.2950678 6.7579584 4.6581516 6.8310537 0.9692005 7.8050857
6.1561480 5.8502879 6.2115154 6.2343459 6.8186035 4.6813045 6.8435254 0.9337257 7.6503258
6.1019578 5.8800869 6.1725864 6.1375751 6.6890216 4.7440982 6.9064231 0.8929109 7.6632500
6.1868157 5.9908795 6.0473099 6.1499820 6.6585946 4.8312764 6.9308314 0.9649870 7.6512971
6.1297727 5.9500194 6.0510497 6.0338993 6.5547776 4.8485370 6.9357595 0.9073853 7.6821733
6.1278653 5.9916410 6.0153236 6.0183592 6.4995780 4.8710008 6.8998628 0.9504078 7.6408696
5.9821844 5.9644036 6.0118732 6.0436316 6.6151085 4.8638973 6.8475041 0.9711992 7.6491323
6.0662203 5.9293509 5.9795399 6.0780177 6.6908636 4.9295449 6.7666144 0.9309052 7.6609211
6.0683064 5.9953761 6.0128865 6.1060853 6.7160211 4.9792199 6.6866937 0.9605323 7.5618110
6.0700107 5.9748096 5.9845276 6.1604977 6.5994024 4.8516698 6.7081437 0.9736798 7.6103024
6.0692029 6.0719938 5.9492531 6.2557187 6.6678944 4.8678112 6.7276211 0.9674153 7.6239953
6.0875392 6.1135807 5.9620123 6.3870454 6.6128855 5.0291905 6.7611403 0.9906291 7.7455206
6.0761666 6.0351734 5.9741158 6.4493394 6.5576687 4.9977031 6.8680134 0.9321843 7.7817187
6.0025382 6.0621324 5.9780841 6.5599689 6.5077353 5.1427412 6.9544563 0.9796516 7.7482343
6.1273184 5.9713507 6.0297914 6.6202693 6.4898233 5.2003965 7.0368643 0.9081273 7.7751536
6.1466923 6.0476599 6.0381570 6.6629238 6.5311227 5.2097740 7.0924463 0.9480707 7.8673997
6.2289476 5.9769092 6.2363515 6.7595472 6.5879951 5.0984721 7.1245661 0.8886141 7.8976307
6.2223220 5.8931088 6.3298745 6.8532681 6.4980946 5.1027684 7.1783781 0.9328181 7.9826946
6.1111622 5.9590483 6.3409190 6.8617506 6.4006128 5.0692840 7.0228944 0.9781176 7.8903012
6.0335274 5.9184508 6.2863140 6.8537951 6.3196683 4.9599929 6.9328504 0.9799890 7.9545894
6.0062819 5.8327155 6.3949718 6.6750793 6.2779021 4.9663291 6.8766842 0.9593983 7.9727607
5.8985810 5.7506609 6.3279982 6.5740252 6.3756876 5.0501986 6.8664503 0.9989237 8.0966692
5.9118938 5.7210870 6.4501643 6.5451398 6.4728827 5.1309290 6.9243746 0.9801853 8.1626472
5.8489747 5.6242929 6.5876212 6.6234746 6.5503249 5.1698313 6.9401569 0.9046905 8.1468620
5.7073040 5.5569081 6.6049919 6.5635653 6.5548477 5.0852795 7.0942097 1.0110101 8.2473984
5.5577874 5.5639167 6.7369218 6.4750600 6.5225778 5.0513721 7.1747437 0.9776475 8.3005104
5.5076518 5.6332355 6.7541995 6.3439970 6.5277362 5.1194654 7.1104889 1.0016955 8.4108162
5.4807205 5.5249033 6.8625102 6.2471876 6.5702987 5.0792871 7.0943656 0.9556431 8.3954744
5.4093065 5.5186267 6.9810138 6.3031044 6.6443543 5.0533066 7.1066775 0.9661162 8.4269028
5.2707801 5.4988098 6.9944224 6.2045355 6.6160855 5.0265017 7.0470996 0.9855546 8.4514446
5.2619643 5.4182115 6.8886466 6.3120499 6.5954471 5.1586914 7.0623717 0.9981967 8.4087114
5.2702198 5.4574428 6.9153309 6.3535185 6.5344720 5.1634274 7.1610975 0.9652046 8.3398600
5.3271656 5.4868293 6.9135494 6.3898602 6.5139637 5.0644522 7.1536446 0.9177589 8.3150148
5.4200020 5.4710779 6.9935098 6.3679600 6.5634522 5.0131793 7.1220632 1.0559666 8.2270327
5.4548721 5.4775310 6.8696256 6.4314966 6.6251593 4.9661598 7.1778245 1.0172428 8.3561373
5.4418435 5.4781861 7.0544472 6.5565038 6.6276307 4.9862051 7.2550912 0.9616223 8.3152981
5.5630007 5.4454584 7.1217780 6.4826889 6.6480556 4.9345117 7.3350377 0.9869149 8.3070688
5.7166505 5.4116273 7.0883694 6.4151478 6.6294961 4.8181381 7.4042916 0.9951258 8.3983107
5.6217508 5.4864902 7.1528835 6.4450040 6.6632400 4.8665919 7.3517542 0.9549134 8.3840494
5.6445670 5.4791260 7.0580654 6.3762670 6.5896950 4.7730565 7.3607707 0.9708886 8.4104280
5.6682935 5.5174565 6.9659314 6.3523464 6.7846451 4.7507129 7.2217469 0.9553998 8.2963219
5.6817250 5.5323844 6.9547291 6.4958243 6.8159189 4.7991109 7.1471539 0.9773480 8.2195253
5.5410767 5.5633764 6.9618287 6.5554290 6.8467574 4.8884563 7.1180038 0.9822153 8.1255827
5.4170456 5.5871420 6.8678684 6.5279350 6.8293519 4.9517503 7.0721087 0.9163258 8.0635242
5.3034582 5.6412921 6.8270721 6.5383825 6.8009624 4.9081750 7.0624375 0.9775565 7.9924674
5.3325396 5.7043967 6.6934404 6.4666991 6.6851807 4.8651414 7.1421676 0.9167134 7.9730759
5.2618713 5.7205925 6.6154442 6.5578284 6.7066422 4.7997603 7.0709639 1.0363045 7.9138284
5.2333345 5.8042235 6.5527554 6.6808906 6.6581855 4.8895001 7.0191092 0.8910245 7.9259520
5.2972360 5.7269077 6.4747491 6.7387161 6.6408892 4.9337659 7.0104828 0.9532575 7.9051147
5.3336787 5.7154560 6.5058222 6.6874547 6.6362700 4.9073510 6.9790554 0.9515606 7.9463387
5.3574185 5.6613154 6.5457129 6.7436075 6.5091696 4.9117179 6.9287148 0.9480891 8.0310984
5.4430623 5.5960526 6.4752302 6.6491337 6.5285983 4.8860397 6.7314677 0.9949991 7.9952884
5.6333876 5.5088663 6.4655495 6.5900426 6.5337110 4.8200603 6.6695266 0.9631509 8.0092058
5.6733317 5.4042149 6.3313308 6.5176773 6.6035981 4.8609896 6.6977682 0.9243937 8.0504713
5.5636792 5.2502441 6.3516235 6.4309578 6.5895348 4.8183589 6.6958833 0.9968652 7.9814782
5.4400001 5.3031945 6.4468713 6.3904490 6.5200133 4.8630767 6.8077989 0.9763588 8.0245543
5.4688683 5.2250819 6.5141783 6.3054328 6.5042205 4.8833575 6.8437991 0.9573677 7.9383121
5.4427676 5.4049773 6.6082215 6.2558126 6.5785069 4.7983737 6.8316121 0.9265772 7.8355374
5.3535981 5.4178929 6.7607398 6.2308927 6.6657276 4.7474313 6.7483988 0.9857664 7.7795577
5.3508935 5.4762735 6.8222089 6.2492275 6.7416778 4.6548514 6.6800523 0.9809073 7.8132844
5.3078680 5.5335469 6.9320736 6.2854099 6.6242018 4.6052866 6.6390142 0.9470747 7.8085771
5.4059000 5.5004954 6.9471679 6.3590884 6.6324854 4.4442053 6.5659370 0.8717262 7.7230182
5.5099878 5.4340758 6.9188466 6.3491096 6.7361116 4.3662405 6.5406413 0.9447392 7.8335462
5.4610782 5.5415401 6.7930112 6.3268342 6.6860123 4.3435264 6.5701632 0.9903251 7.8293405
5.5582824 5.5451593 6.7864962 6.2295003 6.6391616 4.4399548 6.6493421 0.9560779 7.9284859
5.5900040 5.5051870 6.7616401 6.3718309 6.6896958 4.4069300 6.6310115 0.9523391 7.9592724
5.5918341 5.5635462 6.6568842 6.4632916 6.7021995 4.4419465 6.7033677 0.9922090 8.0134287
5.6107507 5.4392700 6.6879277 6.6061473 6.7281141 4.4781227 6.7411137 0.9733536 7.9398046
5.6872735 5.4689922 6.7086630 6.7398367 6.7331095 4.5736012 6.6927500 1.0068974 8.0009871
5.7131972 5.3510942 6.5982857 6.8270159 6.7075553 4.6246948 6.6445441 0.9243544 8.0623960
5.6952920 5.3376341 6.5169597 6.7827678 6.7568851 4.6453981 6.5411453 0.9893683 8.0660315
5.8626823 5.3782220 6.5049071 6.8008456 6.7026501 4.4600062 6.5502658 0.9747748 8.0710545
5.8317809 5.3640280 6.6087894 6.7833376 6.6710386 4.4443536 6.5589395 0.9417742 8.0070877
5.9205570 5.3749399 6.5638056 6.7461739 6.6756983 4.3553963 6.5324082 0.9030764 8.0475273
5.9713359 5.3416924 6.5295696 6.7486768 6.5759344 4.3567982 6.6338644 0.9684640 8.0474281
6.0628662 5.3632841 6.5334926 6.6957855 6.5220904 4.2862291 6.6391115 0.9175188 8.0640812
6.0895972 5.2518349 6.5401368 6.7094488 6.4888520 4.1810050 6.5995231 0.9478931 8.1027498
6.0854387 5.1969852 6.5800910 6.6354961 6.4180851 4.1804271 6.5608625 0.9857327 8.1226072
5.9604788 5.1792226 6.7884269 6.5753326 6.3330593 4.2186580 6.6303153 0.9519916 8.2551041
5.9856091 5.2425199 6.8841481 6.4956074 6.3197942 4.2773051 6.6009440 0.9980682 8.2715368
6.0092740 5.3237424 6.8350592 6.3764892 6.2767553 4.1827502 6.7235618 0.9283962 8.2742033
5.9764628 5.3475981 6.6760020 6.1953392 6.3371320 4.3425913 6.7380013 0.9775788 8.2535944
5.9498692 5.4003172 6.7520280 6.1888218 6.1608238 4.3485494 6.7053580 0.9537975 8.2517567
5.9302979 5.3938770 6.7220197 6.2098799 6.2073507 4.2153325 6.7089119 0.9704901 8.1712818
5.9194365 5.3441010 6.6189251 6.1471882 6.2087359 4.0689559 6.5829096 0.9491596 8.1911516
5.8065720 5.3764272 6.5265307 6.2325711 6.2463040 4.1516767 6.6074872 1.0121351 8.2524204
5.8518453 5.2478948 6.4463382 6.2203784 6.2595954 4.2712560 6.6288481 0.9080567 8.3266716
5.7841940 5.2786050 6.3699508 6.1971259 6.5025091 4.4109421 6.6285605 1.0074919 8.2505121
5.6900644 5.2335916 6.3348608 6.1443868 6.6002817 4.5103159 6.6446147 0.9164920 8.2124987
5.7554550 5.3211594 6.3886018 6.1752524 6.5352826 4.5604787 6.6667104 0.9880937 8.0984907
5.6000776 5.3843565 6.4637899 6.1739144 6.6052837 4.4656811 6.6732073 0.9646605 8.0048056
5.6044574 5.4152470 6.4762893 6.1501260 6.5833941 4.4209690 6.7257147 0.9361998 8.0336771
5.5532112 5.4381804 6.5619450 6.2049494 6.6213322 4.4419746 6.6643558 0.9983331 7.9009767
5.5019970 5.3987370 6.5764632 6.2153673 6.4880934 4.3862667 6.6960874 0.9852110 7.8300238
5.5277863 5.3948269 6.5524387 6.1032109 6.4131784 4.3899913 6.7477226 1.0111555 7.7758651
5.4821501 5.3467278 6.5625243 6.0294347 6.3152213 4.3793569 6.7605920 0.9537507 7.7718511
5.5893264 5.3389745 6.5190315 6.0387716 6.3835478 4.3247094 6.7542586 0.9308335 7.7200170
5.6483994 5.2808256 6.4881124 6.0070796 6.2848587 4.2394538 6.7528801 0.9925364 7.6641459
5.6551476 5.3661475 6.3807406 5.9403358 6.3211093 4.3042140 6.6919742 0.9942051 7.7325883
5.5693555 5.2768245 6.2917695 5.8549924 6.2785077 4.3602457 6.6567578 0.9626145 7.7453709
5.5857916 5.1490345 6.2536507 5.8049097 6.1877732 4.4587417 6.6770558 0.9235035 7.7860112
5.3694086 5.0986123 6.1501546 5.8733578 6.0785499 4.5464272 6.5873079 0.9099652 7.7460990
5.3090534 5.1249270 5.9878750 5.8483062 5.8590813 4.6051321 6.6802859 1.0163301 7.7663064
5.2292309 5.0946522 6.0661092 5.8837266 5.8431153 4.6271129 6.5941978 0.9230137 7.8767595
5.3215303 5.0162292 6.1975203 5.8345375 5.9478664 4.6103158 6.5734167 0.9540498 7.8218260
5.4399981 5.1134529 6.1860113 5.8611569 5.8357716 4.4764414 6.4930978 0.9737508 7.8615522
5.5532675 5.2624540 6.1418319 5.9325294 5.7959580 4.4588108 6.5435038 0.9676520 7.8502803
5.6640854 5.3050542 6.1582055 5.8907900 5.7547841 4.4938030 6.6762166 0.9520682 7.9669080
5.6583142 5.4478631 6.1191292 5.7966943 5.7985754 4.5201221 6.7447739 1.0171717 7.9648576
5.6736269 5.4824166 6.1027756 5.8245740 5.8791032 4.5770445 6.7172012 0.9569615 8.0347004
5.6605325 5.5757122 6.0921884 5.9044824 5.7926869 4.6127300 6.6727381 0.9474243 8.0362091
5.7967215 5.5494938 6.1853557 5.9212508 5.8089643 4.5467877 6.6472440 0.9485379 8.0617390
5.9299312 5.5533228 6.3039317 5.9565611 5.8071184 4.5034089 6.7364039 0.9444441 8.0084200
6.0011454 5.6024890 6.3284140 5.9553518 5.7874660 4.5275569 6.8299060 0.9582821 8.0245275
6.0424938 5.5559440 6.3440337 6.0087419 5.6614232 4.5384712 6.8476448 0.9504594 8.0798836
6.0745320 5.5814843 6.2405415 5.9684386 5.7690768 4.5151210 6.7337022 0.9630722 8.0966625
6.1107368 5.3201733 6.1322541 5.9553232 5.8280468 4.5749416 6.6179619 0.9419952 8.1733379
6.0846009 5.4021320 6.0615320 6.0331507 5.9352636 4.6219859 6.5105343 0.9247594 8.1877117
6.1056437 5.4055524 6.1272774 5.9888000 6.0135341 4.5607972 6.4671593 0.9488196 8.1214695
6.0524111 5.3339505 6.0760317 5.9239235 5.9618850 4.4122539 6.4661374 0.9372094 8.1081161
6.0771651 5.3923922 6.0876207 5.8669100 5.9211922 4.4137974 6.5623851 1.0153514 8.1143875
5.9775500 5.3489223 6.1005445 5.7402501 5.9536686 4.3020887 6.5943813 0.9969724 8.0055561
6.0669003 5.3689413 6.0314412 5.6324863 6.0399323 4.2693272 6.7724061 0.9303547 7.9564524
5.9976254 5.2974510 6.1442437 5.6087985 5.9719620 4.1721816 6.8459606 0.9040523 7.9471207
6.0028143 5.2726989 6.1596756 5.7130237 5.9417682 4.1995497 6.8260956 0.9954075 7.9758272
6.0303831 5.1836848 6.1764388 5.7541733 5.8925943 4.1983447 6.7515121 0.9191324 7.8900919
6.0212269 5.1711483 6.0711026 5.8706741 5.9392395 4.2858477 6.7054534 1.0041589 7.8173380
6.0908890 5.2988210 6.2358150 5.6851559 5.9165435 4.4192481 6.6161361 0.9389967 7.7534919
6.2126513 5.3164201 6.1164908 5.7505298 5.8724499 4.4983745 6.4841805 1.0225939 7.6202893
6.2210455 5.3334465 6.1355910 5.7021632 5.9334207 4.5047393 6.4420729 0.9117442 7.6447015
6.2262158 5.2839470 6.1554694 5.6922626 5.9307771 4.5471005 6.4631019 0.9800559 7.6598911
6.1600575 5.1521673 6.1856670 5.7321076 5.9009337 4.3500838 6.3521314 0.9494251 7.7644486
6.0518212 5.0796466 6.2021356 5.7030611 5.8511662 4.3785119 6.4290776 0.9952338 7.7888622
6.2457008 5.1280041 6.1869817 5.8008833 5.7932882 4.4487624 6.4534492 0.9336329 7.7566090
6.2024145 5.1489468 6.2342157 5.7479062 5.9047728 4.4047685 6.4367771 0.8903133 7.8589139
6.3062301 5.1016059 6.1515260 5.7572594 6.0179763 4.4743934 6.4055037 1.0510077 7.9727187
6.3629417 5.2625980 6.1269217 5.6062503 6.1640129 4.4538479 6.3748422 0.9720674 8.0461063
6.4217138 5.3454418 6.1746807 5.5377579 6.2426620 4.4908934 6.4340038 0.9722147 8.1128807
6.4312806 5.4590816 6.2081027 5.5513606 6.2575808 4.3881836 6.4390049 0.9979134 8.1009903
6.4167299 5.3689704 6.2012634 5.4449172 6.2923574 4.5098085 6.3558125 0.9435663 8.1330986
6.3795376 5.4142084 6.2698307 5.4505548 6.3147759 4.5597625 6.1857662 0.9784299 8.2176476
6.3355279 5.4269085 6.2761111 5.4219360 6.2528205 4.4989705 6.3137503 0.9638619 8.3116665
6.3135395 5.5335941 6.1937165 5.3743629 6.2280779 4.5052423 6.3998885 0.9746159 8.2955761
6.3435183 5.4892507 6.2250323 5.3744383 6.0982714 4.5500808 6.4449105 0.9581456 8.3258009
6.3386574 5.5025492 6.1544037 5.4929128 6.0892177 4.5307488 6.4796062 0.9149518 8.3296442
6.2865744 5.5261111 6.1334791 5.4318705 6.0943661 4.5560594 6.4236412 0.9760810 8.2859221
6.2585673 5.6566658 6.1336961 5.4331775 6.1283755 4.6092477 6.4337549 0.8920177 8.1767931
6.1560459 5.6917982 6.0742807 5.4225650 6.3163686 4.7002592 6.4018779 0.9168260 8.1329231
6.1426034 5.7255797 6.0348401 5.4358082 6.3279500 4.7454386 6.3224297 0.9163038 8.0519209
6.2112150 5.8388457 6.0064263 5.4516540 6.4688087 4.7702770 6.3349957 0.9383984 7.9325223
6.2129087 5.7555251 5.9358487 5.5201187 6.5010643 4.7821631 6.3181062 0.8974155 7.9501371
6.3590007 5.8444524 5.9949408 5.5307217 6.5335326 4.7819066 6.2728200 0.9773906 7.9629917
6.3020115 5.8812332 6.0047917 5.5047626 6.6534505 4.8134418 6.4650726 0.9372233 7.9616137
6.4387007 5.8260798 5.9900174 5.4949031 6.6230698 4.8381405 6.6187410 0.9554870 7.9739447
6.3605824 5.7497149 5.8979011 5.4264631 6.7277741 4.8557920 6.7537575 0.9513895 7.9214659
6.3114648 5.5862188 5.8882709 5.5233846 6.7485466 4.8415561 6.6738172 0.9702886 7.8511539
6.2755947 5.4234905 5.8102865 5.4780211 6.7864323 4.8464289 6.6830773 0.9449350 7.8794684
6.2915282 5.2902684 5.7067676 5.3565745 6.7678990 4.7574368 6.6721835 1.0323668 7.8117981
6.3140712 5.2646194 5.7309971 5.3870149 6.8270292 4.5962501 6.5815635 0.9950939 7.7918358
6.3520117 5.4093966 5.7860284 5.2932515 6.8503900 4.5017123 6.5281401 0.9271254 7.8496814
6.2166319 5.4844890 5.8687248 5.1625643 6.8300924 4.5183091 6.4757004 1.0371509 7.8946853
6.2320457 5.4992371 5.9612384 5.0697169 6.8051987 4.4833617 6.5018783 0.8689909 7.9129200
6.3036408 5.4924397 6.0018568 5.0418978 6.7774720 4.5464120 6.3781033 1.0173796 7.8817387
6.3530121 5.4778252 5.9398227 4.9797106 6.7367983 4.6219263 6.3164916 0.9644772 7.9095769
6.2204537 5.4729309 5.9340281 5.1055679 6.6684022 4.5985823 6.3798852 0.9897127 7.9803314
6.1910353 5.3933668 5.8617058 5.1168056 6.6022716 4.5863914 6.2653627 0.9027309 8.1198587
6.1953621 5.2957163 5.8257337 5.1339459 6.4368315 4.6247993 6.2272658 0.9492635 8.2284489
6.1580553 5.2212996 5.8383498 5.1069303 6.4091363 4.6708050 6.2860799 0.9608262 8.2633591
6.1579604 5.1204939 5.9186406 4.9807000 6.4417672 4.7646589 6.3050861 0.9656253 8.3063345
6.1433558 5.1118069 5.8626151 5.0664654 6.4748254 4.6401620 6.3148456 1.0157254 8.3503447
6.2127843 5.0795202 5.8846111 5.0627370 6.3190837 4.6487079 6.2863226 0.9297815 8.3737144
6.2854724 4.9647350 5.7881293 5.0083022 6.2320251 4.5889983 6.3233442 1.0115962 8.2494001
6.3877397 5.0404668 5.8337407 5.0586152 6.3387318 4.5718369 6.4951715 0.9759945 8.1769514
6.4208865 5.0505881 5.7735724 5.0909724 6.3079095 4.5766716 6.7026081 0.9369135 8.1320410
6.3010759 5.0092025 5.7452769 5.0600486 6.4240313 4.6012378 6.7809453 0.9517425 8.1121120
6.0994296 5.0750070 5.7789598 4.9153814 6.5293107 4.8368230 6.7668476 0.9575121 8.1302576
6.1280651 5.0284991 5.8196182 4.7912722 6.5687504 4.8153734 6.7451596 0.9415429 8.0888233
6.0775561 5.0779595 5.8657737 4.7128067 6.5863523 4.8602943 6.5810399 0.9758528 8.1048069
6.0677338 5.1880426 5.9001274 4.6892095 6.6829681 4.7254677 6.6669903 0.8994344 8.1225767
6.1128216 5.2250957 5.9476810 4.7198877 6.7909999 4.5916166 6.7238359 0.9771247 8.1534052
6.0899839 5.2485962 5.9139829 4.6918221 6.7889910 4.6558008 6.6633277 1.0074308 8.1295557
6.0383716 5.3168430 5.9839506 4.8238125 6.8241076 4.7416835 6.6309118 0.9107316 8.0720882
6.0072207 5.2338128 6.0089984 4.9527612 6.8895221 4.7684765 6.5614157 0.9816053 8.1039972
6.0438747 5.3093801 6.0584402 5.0970683 6.9381227 4.8950353 6.5347505 0.9039108 8.0851336
6.0462146 5.3017950 5.9727044 5.2245560 6.9555507 4.8413863 6.4465890 1.0210932 8.0930643
6.0455632 5.4336963 5.9754138 5.2469125 7.1222105 4.9521918 6.3241315 0.9342885 8.0796604
5.9941440 5.5121355 6.0781898 5.2546072 7.0627475 4.8570290 6.3899484 1.0051433 8.1273737
6.0441413 5.5913773 6.0953555 5.1907086 6.9230890 4.9198871 6.3853970 0.9414321 8.1502218
6.1820831 5.7530155 6.0730205 5.2604408 6.9648609 5.0396552 6.4627695 0.9430701 8.1794786
6.1390147 5.7550187 6.1222825 5.1913052 6.9574032 5.1885605 6.4524689 1.0149664 8.2006445
6.1328058 5.7765870 6.2293930 5.1518550 6.8947225 5.3192511 6.4850516 0.9261867 8.1973228
6.2064939 5.7486496 6.2844005 5.0582452 6.8440180 5.3689156 6.5139551 0.9220741 8.2948284
6.1643810 5.8076997 6.3321009 4.9409714 6.6632657 5.4915023 6.5655375 1.0276693 8.2177057
6.2289271 5.8080645 6.3724556 4.9226203 6.6076250 5.5347028 6.5416946 0.9564649 8.1812401
6.3448701 5.7124448 6.5210042 4.9754276 6.4425812 5.4537773 6.5838919 0.9234296 8.1953888
6.2652550 5.6161566 6.6279750 4.9129109 6.4761744 5.3265162 6.4804320 0.9663988 8.2424908
6.3435779 5.5205564 6.6322145 4.8466449 6.5292664 5.3010774 6.4606309 0.9207634 8.3351307
6.3320718 5.4569788 6.6056514 4.6352968 6.5319037 5.3246574 6.4609632 0.9897866 8.3790941
6.3389988 5.4038072 6.6346059 4.5711832 6.5302100 5.2643723 6.4198084 0.9340835 8.4185343
6.4212012 5.3580465 6.4949121 4.5608416 6.5035563 5.2211618 6.4760447 1.0079224 8.5125675
6.3038635 5.2942338 6.4638672 4.5370836 6.6292834 5.2097487 6.5502186 0.9083089 8.4708509
6.2707524 5.3234720 6.4717784 4.5809970 6.5702000 5.2271194 6.4683867 0.9560606 8.3824825
6.2602520 5.2066212 6.4975286 4.6143508 6.5699511 5.1597304 6.5084958 0.9169443 8.4421730
6.3110356 5.0945377 6.4418602 4.5099468 6.4920259 5.0994616 6.5906873 0.9461191 8.4697781
6.2380433 4.9919086 6.4339318 4.5789442 6.3797460 5.0756474 6.6063657 0.9321769 8.5204334
6.1746721 5.0048728 6.2922721 4.5487943 6.2926230 5.1204100 6.5769548 1.0006998 8.3978510
6.2438869 5.1183515 6.2548127 4.5421996 6.2295346 5.0754080 6.5420418 0.9258270 8.3917990
6.2811809 5.2075906 6.1853123 4.4880576 6.2930226 5.0671954 6.5503445 0.9890279 8.3608313
6.2356653 5.3124638 6.2627625 4.3930879 6.3620601 5.0954475 6.4799285 0.9450986 8.1824846
6.1681046 5.4338889 6.3306212 4.3396912 6.4176230 5.0755310 6.4091492 0.9681572 8.1395254
6.2217607 5.4814391 6.4404001 4.2684579 6.4127908 5.1186299 6.4489355 0.9666116 8.2786303
6.4241629 5.6379647 6.4040608 4.2778902 6.2477345 5.1240902 6.4533482 0.9577544 8.2891207
6.3523402 5.6329432 6.3916087 4.1389112 6.2041149 5.1465373 6.3979368 0.9446245 8.3333693
6.3499193 5.6591330 6.3278599 4.0593915 6.2247491 5.1200757 6.3899722 0.9440215 8.3414450
6.3472772 5.6841531 6.2736425 4.1355824 6.2230644 5.0985546 6.3711987 0.9611254 8.2135696
6.3937316 5.8504004 6.3111176 4.0645714 6.1951823 5.1494946 6.4780231 0.9020121 8.1935434
6.4964089 5.9379153 6.3230305 4.1858454 6.1676745 5.0939822 6.6025195 0.9812101 8.0877895
6.5765948 6.0417104 6.4184680 4.2796412 6.0610156 5.0920234 6.5545626 1.0424812 8.1342888
6.3947549 5.9866419 6.2538400 4.2325945 5.9389701 5.0389671 6.6036568 0.9180486 7.9872437
6.4209738 6.0973186 6.1921930 4.2045541 5.8998690 5.0063305 6.7149601 0.9504831 7.9832768
6.5674396 6.1383452 6.2720175 4.2005763 5.9182625 5.1328001 6.6879711 0.9457499 7.8491054
6.6193552 6.0821228 6.3897800 4.1666460 5.9058614 5.1137094 6.6659765 0.9194474 7.8652282
6.5890670 6.0900469 6.3138871 4.2279353 5.7126813 5.1590719 6.6768093 0.8900183 7.8510361
6.5358653 6.0449810 6.3193383 4.2271466 5.6863995 5.0919752 6.6749730 0.9691422 7.8353238
6.4554257 6.1966443 6.3482771 4.1886506 5.6789794 5.0954618 6.6171279 0.9669719 7.8428545
6.4018183 6.1641431 6.2792110 4.1040783 5.7609277 5.0988054 6.5929422 0.9474096 7.8996892
6.2695022 6.2350020 6.2307415 4.1238675 5.7313938 5.0617099 6.5507507 0.9302307 7.9388204
6.0660748 6.3926792 6.1267591 4.0887451 5.7424278 4.9552827 6.6110883 0.9779729 7.9836612
5.9523368 6.4480710 6.0304031 4.2394838 5.7031689 4.8891640 6.5262146 0.9286631 8.0897160
5.8875399 6.4600992 5.8899784 4.2165461 5.6947818 4.8230705 6.5674896 0.9561573 8.1285038
5.9786601 6.3853979 5.8413949 4.3763323 5.6780901 4.7517338 6.5319276 0.8909078 8.1946507
5.9095230 6.3013892 5.6898851 4.4304976 5.6375327 4.7211623 6.5683260 0.9370514 8.1756802
5.9096761 6.4086452 5.5697079 4.4617801 5.6128159 4.5976539 6.6123309 0.9348300 8.0051641
5.8547034 6.4777374 5.5923533 4.3293695 5.5903339 4.5176158 6.5158520 1.0093212 7.9326859
5.8561935 6.5470376 5.5670929 4.5052338 5.6676373 4.5741563 6.3483567 0.9035710 7.9130464
5.8650665 6.4392433 5.5211983 4.5304866 5.6496873 4.5695925 6.3565183 0.9566246 7.9746275
5.7084455 6.4876156 5.4444308 4.4922037 5.6081953 4.6674314 6.3857193 0.9711223 7.9350805
5.7567263 6.4645782 5.4525819 4.4492970 5.7387977 4.6010814 6.4107981 0.9785604 7.9861460
5.7601986 6.4530172 5.5046620 4.4504066 5.7253885 4.6595740 6.3862643 0.9310019 7.9731474
5.7919149 6.4074059 5.5530148 4.3716979 5.8073826 4.7337937 6.4591293 0.9864393 7.9733410
5.7471118 6.4521146 5.5499744 4.3670511 5.8370991 4.8295827 6.4017920 0.9479857 8.0331621
5.7619758 6.4794922 5.5685668 4.2902017 5.8268352 4.9445930 6.3712516 0.9189415 7.9660783
5.7320590 6.5098472 5.6337328 4.3238978 5.8218284 4.8345127 6.3299108 1.0006596 7.9540915
5.6857476 6.4441967 5.5721459 4.2126083 5.8401809 4.8066306 6.3384142 0.9364814 7.9795833
5.5923777 6.4514747 5.4783063 4.1002131 5.8770175 4.7483773 6.3643155 0.9221660 7.9531932
5.5034871 6.3934216 5.4391680 4.1484771 5.9517374 4.7234297 6.2831540 0.9365268 7.9597635
5.4879661 6.2408566 5.5079198 4.1764932 5.8793945 4.6283383 6.3422151 0.9935785 7.9024644
5.4245133 6.2005043 5.5159583 4.3098307 5.7689781 4.6114149 6.3309965 0.9300741 7.8754792
5.2548876 6.0091262 5.4564881 4.3573346 5.7107911 4.6880026 6.2964473 0.9178381 7.8556685
5.1603546 5.9582486 5.3582959 4.5301948 5.7465725 4.7015343 6.3432417 0.8837393 7.8123989
5.1020408 6.0092053 5.3726325 4.4033518 5.7790790 4.8452692 6.2834759 0.9819189 7.8265595
5.1025229 6.0863466 5.3464465 4.4939618 5.7654333 4.9603705 6.2100539 0.9962299 7.8285460
5.1407790 6.1346478 5.2872276 4.4829483 5.8140907 5.1004581 6.2541671 0.9075694 7.7979341
5.1388898 6.0740600 5.2248898 4.4366384 5.7268744 5.1773138 6.3306751 0.9695174 7.7398186
5.1698627 5.9979734 5.2485318 4.4680614 5.6522198 5.0677147 6.3620224 1.0152074 7.7010026
5.2324314 5.7727981 5.1976252 4.5669813 5.6164465 4.9935493 6.4647369 0.9771249 7.6247940
5.2758112 5.6103187 5.2680607 4.5717893 5.5417628 4.9893765 6.3570728 0.9211624 7.6742544
5.2739100 5.4410071 5.3136325 4.4913735 5.5905213 4.9892840 6.3131628 0.9620169 7.6869516
5.2662282 5.3405313 5.2294469 4.6456318 5.6973686 5.0793571 6.3402696 0.9661082 7.6582861
5.2153687 5.3986802 5.2386894 4.5678945 5.6762266 5.1698217 6.3507543 0.9723546 7.6466556
5.2134843 5.5498466 5.2518916 4.5788603 5.8050508 5.1483183 6.3635702 0.9574974 7.6743851
5.2241211 5.4425802 5.3601685 4.6205373 5.7407951 5.0745430 6.3250222 0.9470524 7.8001776
5.2749586 5.4120841 5.2948470 4.5458941 5.8080320 5.0497661 6.3190312 0.9437134 7.7997961
5.3513513 5.4202342 5.4067330 4.4573731 5.8437033 5.1323323 6.2956777 0.9320123 7.9010901
5.4160690 5.5058661 5.5134034 4.6117539 5.9105983 5.1718087 6.2216368 0.9479668 7.7818232
5.4369788 5.4459496 5.5281439 4.6081467 5.9355040 5.2659760 6.3250632 0.9278414 7.8779273
5.4226561 5.4690528 5.5619397 4.5411139 5.9339366 5.3144474 6.3871627 1.0158387 7.9201155
5.4324284 5.5062037 5.5277691 4.5874171 5.9224014 5.2964888 6.3833566 0.9303662 7.9632874
5.3710260 5.6275654 5.4674754 4.5643077 5.7836347 5.2968302 6.4564772 0.9450212 7.9704447
5.3006587 5.5869808 5.4837875 4.5198827 5.7987781 5.3904524 6.4125810 0.8779526 7.9337301
5.2159572 5.5795693 5.4135127 4.5797472 5.9811211 5.4452920 6.3572807 0.9814427 7.8917847
5.2705464 5.5307322 5.3800249 4.4811621 6.0341945 5.4684758 6.2730904 0.9913886 7.8972902
5.2023587 5.6193576 5.4208989 4.6314034 6.0719457 5.4451289 6.2871280 1.0042092 7.8751483
5.1208162 5.5604019 5.3993020 4.4554954 6.0339813 5.3864431 6.3038483 0.9495616 7.7658434
5.0781775 5.5459661 5.3807263 4.4095039 6.0302672 5.3884335 6.3189931 0.9355938 7.7391119
5.1887879 5.5979948 5.2209392 4.5054655 5.8929181 5.3929577 6.3738704 0.9618913 7.7996664
5.2091746 5.5562606 5.2557697 4.4548907 5.8184690 5.4165778 6.3319106 0.9691826 7.8106165
5.3223166 5.6168056 5.1935239 4.4536042 5.9415669 5.3672462 6.3430066 0.9290411 7.7242036
5.2148037 5.6479006 5.1771221 4.5446115 5.9505143 5.2444153 6.2526793 0.8965616 7.6599097
5.1704259 5.7149510 5.2105136 4.5112634 6.0507073 5.1517639 6.1046810 0.9098783 7.7808294
5.1153998 5.8235154 5.3300095 4.5842247 6.1276402 5.0925636 6.0491557 0.9697463 7.7308340
5.0685778 5.8386903 5.3050756 4.6366572 6.0598874 5.0599823 5.9233694 0.9195732 7.7869496
4.9671602 5.9029489 5.4340177 4.6095424 6.1688795 5.1354671 5.9599915 0.9416436 7.8525372
4.9869628 5.9578013 5.3794336 4.6443100 6.1717134 5.1257329 5.8975706 0.9328486 7.9011054
[truncated: 3,200,097 more chars]
