# Supplementary material for: Geometric alignment of aminoacyl-tRNA relative to catalytic centers of the ribosome underpins accurate mRNA decoding
Source: Nat Commun. 2023 Sep 11;14:5582. doi: 10.1038/s41467-023-40404-9 (PMC10495418; doi:10.1038/s41467-023-40404-9)
Supplement: Supplementary file 7 — Source Data [file 41467_2023_40404_MOESM7_ESM.zip › Girodat_Nat_Comm_data/Supplemental Fig 3/Near-cognate-NEO-fe.txt]

0.29622	2.17381	18.10000
0.35396	2.17381	18.10000
0.41170	2.17381	18.10000
0.46944	2.17381	18.10000
0.52717	2.17381	18.10000
0.58491	2.17381	17.40000
0.64265	2.17381	12.80000
0.70039	2.17381	15.10000
0.75813	2.17381	18.10000
0.81587	2.17381	18.10000
0.87360	2.17381	18.10000
0.93134	2.17381	18.10000
0.98908	2.17381	18.10000
1.04682	2.17381	18.10000
1.10456	2.17381	18.10000
1.16230	2.17381	18.10000
1.22004	2.17381	18.10000
1.27777	2.17381	18.10000
1.33551	2.17381	18.10000
1.39325	2.17381	18.10000
1.45099	2.17381	18.10000
1.50873	2.17381	18.10000
1.56647	2.17381	18.10000
1.62421	2.17381	18.10000
1.68194	2.17381	18.10000
1.73968	2.17381	18.10000
1.79742	2.17381	18.10000
1.85516	2.17381	18.10000
1.91290	2.17381	18.10000
1.97064	2.17381	18.10000
2.02838	2.17381	18.10000
2.08611	2.17381	18.10000
2.14385	2.17381	18.10000
2.20159	2.17381	18.10000
2.25933	2.17381	18.10000
2.31707	2.17381	18.10000
2.37481	2.17381	18.10000
2.43254	2.17381	18.10000
2.49028	2.17381	18.10000
2.54802	2.17381	18.10000
2.60576	2.17381	18.10000
2.66350	2.17381	18.10000
2.72124	2.17381	18.10000
2.77898	2.17381	18.10000
2.83671	2.17381	18.10000
2.89445	2.17381	18.10000
2.95219	2.17381	18.10000
3.00993	2.17381	18.10000
3.06767	2.17381	18.10000
3.12541	2.17381	18.10000
3.18315	2.17381	18.10000
3.24088	2.17381	18.10000
3.29862	2.17381	18.10000
3.35636	2.17381	18.10000
3.41410	2.17381	18.10000
3.47184	2.17381	18.10000
3.52958	2.17381	18.10000
3.58731	2.17381	18.10000
3.64505	2.17381	18.10000
3.70279	2.17381	18.10000
3.76053	2.17381	18.10000
3.81827	2.17381	18.10000
3.87601	2.17381	18.10000
3.93375	2.17381	18.10000
3.99148	2.17381	18.10000
4.04922	2.17381	18.10000
4.10696	2.17381	18.10000
4.16470	2.17381	18.10000
4.22244	2.17381	18.10000
4.28018	2.17381	18.10000
4.33791	2.17381	18.10000
4.39565	2.17381	18.10000
0.29622	2.23835	18.10000
0.35396	2.23835	18.10000
0.41170	2.23835	18.10000
0.46944	2.23835	18.10000
0.52717	2.23835	14.40000
0.58491	2.23835	12.80000
0.64265	2.23835	9.82000
0.70039	2.23835	9.82000
0.75813	2.23835	12.10000
0.81587	2.23835	17.40000
0.87360	2.23835	18.10000
0.93134	2.23835	18.10000
0.98908	2.23835	18.10000
1.04682	2.23835	18.10000
1.10456	2.23835	18.10000
1.16230	2.23835	18.10000
1.22004	2.23835	18.10000
1.27777	2.23835	18.10000
1.33551	2.23835	18.10000
1.39325	2.23835	18.10000
1.45099	2.23835	18.10000
1.50873	2.23835	18.10000
1.56647	2.23835	18.10000
1.62421	2.23835	18.10000
1.68194	2.23835	18.10000
1.73968	2.23835	18.10000
1.79742	2.23835	18.10000
1.85516	2.23835	18.10000
1.91290	2.23835	18.10000
1.97064	2.23835	18.10000
2.02838	2.23835	18.10000
2.08611	2.23835	18.10000
2.14385	2.23835	18.10000
2.20159	2.23835	18.10000
2.25933	2.23835	18.10000
2.31707	2.23835	18.10000
2.37481	2.23835	18.10000
2.43254	2.23835	18.10000
2.49028	2.23835	18.10000
2.54802	2.23835	18.10000
2.60576	2.23835	18.10000
2.66350	2.23835	18.10000
2.72124	2.23835	18.10000
2.77898	2.23835	18.10000
2.83671	2.23835	18.10000
2.89445	2.23835	18.10000
2.95219	2.23835	18.10000
3.00993	2.23835	18.10000
3.06767	2.23835	18.10000
3.12541	2.23835	18.10000
3.18315	2.23835	18.10000
3.24088	2.23835	18.10000
3.29862	2.23835	18.10000
3.35636	2.23835	18.10000
3.41410	2.23835	18.10000
3.47184	2.23835	18.10000
3.52958	2.23835	18.10000
3.58731	2.23835	18.10000
3.64505	2.23835	18.10000
3.70279	2.23835	18.10000
3.76053	2.23835	18.10000
3.81827	2.23835	18.10000
3.87601	2.23835	18.10000
3.93375	2.23835	18.10000
3.99148	2.23835	18.10000
4.04922	2.23835	18.10000
4.10696	2.23835	18.10000
4.16470	2.23835	18.10000
4.22244	2.23835	18.10000
4.28018	2.23835	18.10000
4.33791	2.23835	18.10000
4.39565	2.23835	18.10000
0.29622	2.30288	18.10000
0.35396	2.30288	18.10000
0.41170	2.30288	18.10000
0.46944	2.30288	17.40000
0.52717	2.30288	12.80000
0.58491	2.30288	9.07000
0.64265	2.30288	6.04000
0.70039	2.30288	6.80000
0.75813	2.30288	9.07000
0.81587	2.30288	12.80000
0.87360	2.30288	18.10000
0.93134	2.30288	18.10000
0.98908	2.30288	18.10000
1.04682	2.30288	18.10000
1.10456	2.30288	18.10000
1.16230	2.30288	18.10000
1.22004	2.30288	18.10000
1.27777	2.30288	18.10000
1.33551	2.30288	18.10000
1.39325	2.30288	18.10000
1.45099	2.30288	18.10000
1.50873	2.30288	18.10000
1.56647	2.30288	18.10000
1.62421	2.30288	18.10000
1.68194	2.30288	18.10000
1.73968	2.30288	18.10000
1.79742	2.30288	18.10000
1.85516	2.30288	18.10000
1.91290	2.30288	18.10000
1.97064	2.30288	18.10000
2.02838	2.30288	18.10000
2.08611	2.30288	18.10000
2.14385	2.30288	18.10000
2.20159	2.30288	18.10000
2.25933	2.30288	18.10000
2.31707	2.30288	18.10000
2.37481	2.30288	18.10000
2.43254	2.30288	18.10000
2.49028	2.30288	18.10000
2.54802	2.30288	18.10000
2.60576	2.30288	18.10000
2.66350	2.30288	18.10000
2.72124	2.30288	18.10000
2.77898	2.30288	18.10000
2.83671	2.30288	18.10000
2.89445	2.30288	18.10000
2.95219	2.30288	18.10000
3.00993	2.30288	18.10000
3.06767	2.30288	18.10000
3.12541	2.30288	18.10000
3.18315	2.30288	18.10000
3.24088	2.30288	18.10000
3.29862	2.30288	18.10000
3.35636	2.30288	18.10000
3.41410	2.30288	18.10000
3.47184	2.30288	18.10000
3.52958	2.30288	18.10000
3.58731	2.30288	18.10000
3.64505	2.30288	18.10000
3.70279	2.30288	18.10000
3.76053	2.30288	18.10000
3.81827	2.30288	18.10000
3.87601	2.30288	18.10000
3.93375	2.30288	18.10000
3.99148	2.30288	18.10000
4.04922	2.30288	18.10000
4.10696	2.30288	18.10000
4.16470	2.30288	18.10000
4.22244	2.30288	18.10000
4.28018	2.30288	18.10000
4.33791	2.30288	18.10000
4.39565	2.30288	18.10000
0.29622	2.36742	18.10000
0.35396	2.36742	18.10000
0.41170	2.36742	18.10000
0.46944	2.36742	13.60000
0.52717	2.36742	9.82000
0.58491	2.36742	6.04000
0.64265	2.36742	3.78000
0.70039	2.36742	3.78000
0.75813	2.36742	6.04000
0.81587	2.36742	10.60000
0.87360	2.36742	17.40000
0.93134	2.36742	18.10000
0.98908	2.36742	18.10000
1.04682	2.36742	18.10000
1.10456	2.36742	18.10000
1.16230	2.36742	18.10000
1.22004	2.36742	18.10000
1.27777	2.36742	18.10000
1.33551	2.36742	18.10000
1.39325	2.36742	18.10000
1.45099	2.36742	18.10000
1.50873	2.36742	18.10000
1.56647	2.36742	18.10000
1.62421	2.36742	18.10000
1.68194	2.36742	18.10000
1.73968	2.36742	18.10000
1.79742	2.36742	18.10000
1.85516	2.36742	18.10000
1.91290	2.36742	18.10000
1.97064	2.36742	18.10000
2.02838	2.36742	18.10000
2.08611	2.36742	18.10000
2.14385	2.36742	18.10000
2.20159	2.36742	18.10000
2.25933	2.36742	18.10000
2.31707	2.36742	18.10000
2.37481	2.36742	18.10000
2.43254	2.36742	18.10000
2.49028	2.36742	18.10000
2.54802	2.36742	18.10000
2.60576	2.36742	18.10000
2.66350	2.36742	18.10000
2.72124	2.36742	18.10000
2.77898	2.36742	18.10000
2.83671	2.36742	18.10000
2.89445	2.36742	18.10000
2.95219	2.36742	18.10000
3.00993	2.36742	18.10000
3.06767	2.36742	18.10000
3.12541	2.36742	18.10000
3.18315	2.36742	18.10000
3.24088	2.36742	18.10000
3.29862	2.36742	18.10000
3.35636	2.36742	18.10000
3.41410	2.36742	18.10000
3.47184	2.36742	18.10000
3.52958	2.36742	18.10000
3.58731	2.36742	18.10000
3.64505	2.36742	18.10000
3.70279	2.36742	18.10000
3.76053	2.36742	18.10000
3.81827	2.36742	18.10000
3.87601	2.36742	18.10000
3.93375	2.36742	18.10000
3.99148	2.36742	18.10000
4.04922	2.36742	18.10000
4.10696	2.36742	18.10000
4.16470	2.36742	18.10000
4.22244	2.36742	18.10000
4.28018	2.36742	18.10000
4.33791	2.36742	18.10000
4.39565	2.36742	18.10000
0.29622	2.43196	18.10000
0.35396	2.43196	18.10000
0.41170	2.43196	18.10000
0.46944	2.43196	12.80000
0.52717	2.43196	9.07000
0.58491	2.43196	3.78000
0.64265	2.43196	1.51000
0.70039	2.43196	1.51000
0.75813	2.43196	4.53000
0.81587	2.43196	9.07000
0.87360	2.43196	15.10000
0.93134	2.43196	15.10000
0.98908	2.43196	18.10000
1.04682	2.43196	18.10000
1.10456	2.43196	18.10000
1.16230	2.43196	18.10000
1.22004	2.43196	18.10000
1.27777	2.43196	18.10000
1.33551	2.43196	18.10000
1.39325	2.43196	18.10000
1.45099	2.43196	18.10000
1.50873	2.43196	18.10000
1.56647	2.43196	18.10000
1.62421	2.43196	18.10000
1.68194	2.43196	18.10000
1.73968	2.43196	18.10000
1.79742	2.43196	18.10000
1.85516	2.43196	18.10000
1.91290	2.43196	18.10000
1.97064	2.43196	18.10000
2.02838	2.43196	18.10000
2.08611	2.43196	18.10000
2.14385	2.43196	18.10000
2.20159	2.43196	18.10000
2.25933	2.43196	18.10000
2.31707	2.43196	18.10000
2.37481	2.43196	18.10000
2.43254	2.43196	18.10000
2.49028	2.43196	18.10000
2.54802	2.43196	18.10000
2.60576	2.43196	18.10000
2.66350	2.43196	18.10000
2.72124	2.43196	18.10000
2.77898	2.43196	18.10000
2.83671	2.43196	18.10000
2.89445	2.43196	18.10000
2.95219	2.43196	18.10000
3.00993	2.43196	18.10000
3.06767	2.43196	18.10000
3.12541	2.43196	18.10000
3.18315	2.43196	18.10000
3.24088	2.43196	18.10000
3.29862	2.43196	18.10000
3.35636	2.43196	18.10000
3.41410	2.43196	18.10000
3.47184	2.43196	18.10000
3.52958	2.43196	18.10000
3.58731	2.43196	18.10000
3.64505	2.43196	18.10000
3.70279	2.43196	18.10000
3.76053	2.43196	18.10000
3.81827	2.43196	18.10000
3.87601	2.43196	18.10000
3.93375	2.43196	18.10000
3.99148	2.43196	18.10000
4.04922	2.43196	18.10000
4.10696	2.43196	18.10000
4.16470	2.43196	18.10000
4.22244	2.43196	18.10000
4.28018	2.43196	18.10000
4.33791	2.43196	18.10000
4.39565	2.43196	18.10000
0.29622	2.49649	18.10000
0.35396	2.49649	18.10000
0.41170	2.49649	18.10000
0.46944	2.49649	13.60000
0.52717	2.49649	7.56000
0.58491	2.49649	3.02000
0.64265	2.49649	0.75600
0.70039	2.49649	1.51000
0.75813	2.49649	3.78000
0.81587	2.49649	8.31000
0.87360	2.49649	12.80000
0.93134	2.49649	18.10000
0.98908	2.49649	18.10000
1.04682	2.49649	18.10000
1.10456	2.49649	18.10000
1.16230	2.49649	18.10000
1.22004	2.49649	18.10000
1.27777	2.49649	18.10000
1.33551	2.49649	18.10000
1.39325	2.49649	18.10000
1.45099	2.49649	18.10000
1.50873	2.49649	18.10000
1.56647	2.49649	18.10000
1.62421	2.49649	18.10000
1.68194	2.49649	18.10000
1.73968	2.49649	18.10000
1.79742	2.49649	18.10000
1.85516	2.49649	18.10000
1.91290	2.49649	18.10000
1.97064	2.49649	18.10000
2.02838	2.49649	18.10000
2.08611	2.49649	18.10000
2.14385	2.49649	18.10000
2.20159	2.49649	18.10000
2.25933	2.49649	18.10000
2.31707	2.49649	18.10000
2.37481	2.49649	18.10000
2.43254	2.49649	18.10000
2.49028	2.49649	18.10000
2.54802	2.49649	18.10000
2.60576	2.49649	18.10000
2.66350	2.49649	18.10000
2.72124	2.49649	18.10000
2.77898	2.49649	18.10000
2.83671	2.49649	18.10000
2.89445	2.49649	18.10000
2.95219	2.49649	18.10000
3.00993	2.49649	18.10000
3.06767	2.49649	18.10000
3.12541	2.49649	18.10000
3.18315	2.49649	18.10000
3.24088	2.49649	18.10000
3.29862	2.49649	18.10000
3.35636	2.49649	18.10000
3.41410	2.49649	18.10000
3.47184	2.49649	18.10000
3.52958	2.49649	18.10000
3.58731	2.49649	18.10000
3.64505	2.49649	18.10000
3.70279	2.49649	18.10000
3.76053	2.49649	18.10000
3.81827	2.49649	18.10000
3.87601	2.49649	18.10000
3.93375	2.49649	18.10000
3.99148	2.49649	18.10000
4.04922	2.49649	18.10000
4.10696	2.49649	18.10000
4.16470	2.49649	18.10000
4.22244	2.49649	18.10000
4.28018	2.49649	18.10000
4.33791	2.49649	18.10000
4.39565	2.49649	18.10000
0.29622	2.56103	18.10000
0.35396	2.56103	18.10000
0.41170	2.56103	18.10000
0.46944	2.56103	14.40000
0.52717	2.56103	7.56000
0.58491	2.56103	3.02000
0.64265	2.56103	0.75600
0.70039	2.56103	0.75600
0.75813	2.56103	3.78000
0.81587	2.56103	8.31000
0.87360	2.56103	13.60000
0.93134	2.56103	18.10000
0.98908	2.56103	18.10000
1.04682	2.56103	18.10000
1.10456	2.56103	18.10000
1.16230	2.56103	18.10000
1.22004	2.56103	18.10000
1.27777	2.56103	18.10000
1.33551	2.56103	18.10000
1.39325	2.56103	18.10000
1.45099	2.56103	18.10000
1.50873	2.56103	18.10000
1.56647	2.56103	18.10000
1.62421	2.56103	18.10000
1.68194	2.56103	18.10000
1.73968	2.56103	18.10000
1.79742	2.56103	18.10000
1.85516	2.56103	18.10000
1.91290	2.56103	18.10000
1.97064	2.56103	18.10000
2.02838	2.56103	18.10000
2.08611	2.56103	18.10000
2.14385	2.56103	18.10000
2.20159	2.56103	18.10000
2.25933	2.56103	18.10000
2.31707	2.56103	18.10000
2.37481	2.56103	18.10000
2.43254	2.56103	18.10000
2.49028	2.56103	18.10000
2.54802	2.56103	18.10000
2.60576	2.56103	18.10000
2.66350	2.56103	18.10000
2.72124	2.56103	18.10000
2.77898	2.56103	18.10000
2.83671	2.56103	18.10000
2.89445	2.56103	18.10000
2.95219	2.56103	18.10000
3.00993	2.56103	18.10000
3.06767	2.56103	18.10000
3.12541	2.56103	18.10000
3.18315	2.56103	18.10000
3.24088	2.56103	18.10000
3.29862	2.56103	18.10000
3.35636	2.56103	18.10000
3.41410	2.56103	18.10000
3.47184	2.56103	18.10000
3.52958	2.56103	18.10000
3.58731	2.56103	18.10000
3.64505	2.56103	18.10000
3.70279	2.56103	18.10000
3.76053	2.56103	18.10000
3.81827	2.56103	18.10000
3.87601	2.56103	18.10000
3.93375	2.56103	18.10000
3.99148	2.56103	18.10000
4.04922	2.56103	18.10000
4.10696	2.56103	18.10000
4.16470	2.56103	18.10000
4.22244	2.56103	18.10000
4.28018	2.56103	18.10000
4.33791	2.56103	18.10000
4.39565	2.56103	18.10000
0.29622	2.62557	18.10000
0.35396	2.62557	18.10000
0.41170	2.62557	18.10000
0.46944	2.62557	13.60000
0.52717	2.62557	7.56000
0.58491	2.62557	3.78000
0.64265	2.62557	1.51000
0.70039	2.62557	1.51000
0.75813	2.62557	4.53000
0.81587	2.62557	9.07000
0.87360	2.62557	17.40000
0.93134	2.62557	18.10000
0.98908	2.62557	18.10000
1.04682	2.62557	18.10000
1.10456	2.62557	18.10000
1.16230	2.62557	18.10000
1.22004	2.62557	18.10000
1.27777	2.62557	18.10000
1.33551	2.62557	18.10000
1.39325	2.62557	18.10000
1.45099	2.62557	18.10000
1.50873	2.62557	18.10000
1.56647	2.62557	18.10000
1.62421	2.62557	18.10000
1.68194	2.62557	18.10000
1.73968	2.62557	18.10000
1.79742	2.62557	18.10000
1.85516	2.62557	18.10000
1.91290	2.62557	18.10000
1.97064	2.62557	18.10000
2.02838	2.62557	18.10000
2.08611	2.62557	18.10000
2.14385	2.62557	18.10000
2.20159	2.62557	18.10000
2.25933	2.62557	18.10000
2.31707	2.62557	18.10000
2.37481	2.62557	18.10000
2.43254	2.62557	18.10000
2.49028	2.62557	18.10000
2.54802	2.62557	18.10000
2.60576	2.62557	18.10000
2.66350	2.62557	18.10000
2.72124	2.62557	18.10000
2.77898	2.62557	18.10000
2.83671	2.62557	18.10000
2.89445	2.62557	18.10000
2.95219	2.62557	18.10000
3.00993	2.62557	18.10000
3.06767	2.62557	18.10000
3.12541	2.62557	18.10000
3.18315	2.62557	18.10000
3.24088	2.62557	18.10000
3.29862	2.62557	18.10000
3.35636	2.62557	18.10000
3.41410	2.62557	18.10000
3.47184	2.62557	18.10000
3.52958	2.62557	18.10000
3.58731	2.62557	18.10000
3.64505	2.62557	18.10000
3.70279	2.62557	18.10000
3.76053	2.62557	18.10000
3.81827	2.62557	18.10000
3.87601	2.62557	18.10000
3.93375	2.62557	18.10000
3.99148	2.62557	18.10000
4.04922	2.62557	18.10000
4.10696	2.62557	18.10000
4.16470	2.62557	18.10000
4.22244	2.62557	18.10000
4.28018	2.62557	18.10000
4.33791	2.62557	18.10000
4.39565	2.62557	18.10000
0.29622	2.69010	18.10000
0.35396	2.69010	18.10000
0.41170	2.69010	18.10000
0.46944	2.69010	18.10000
0.52717	2.69010	10.60000
0.58491	2.69010	5.29000
0.64265	2.69010	3.02000
0.70039	2.69010	3.78000
0.75813	2.69010	6.04000
0.81587	2.69010	10.60000
0.87360	2.69010	18.10000
0.93134	2.69010	18.10000
0.98908	2.69010	18.10000
1.04682	2.69010	18.10000
1.10456	2.69010	18.10000
1.16230	2.69010	18.10000
1.22004	2.69010	18.10000
1.27777	2.69010	18.10000
1.33551	2.69010	18.10000
1.39325	2.69010	18.10000
1.45099	2.69010	18.10000
1.50873	2.69010	18.10000
1.56647	2.69010	18.10000
1.62421	2.69010	18.10000
1.68194	2.69010	18.10000
1.73968	2.69010	18.10000
1.79742	2.69010	18.10000
1.85516	2.69010	18.10000
1.91290	2.69010	18.10000
1.97064	2.69010	18.10000
2.02838	2.69010	18.10000
2.08611	2.69010	18.10000
2.14385	2.69010	18.10000
2.20159	2.69010	18.10000
2.25933	2.69010	18.10000
2.31707	2.69010	18.10000
2.37481	2.69010	18.10000
2.43254	2.69010	18.10000
2.49028	2.69010	18.10000
2.54802	2.69010	18.10000
2.60576	2.69010	18.10000
2.66350	2.69010	18.10000
2.72124	2.69010	18.10000
2.77898	2.69010	18.10000
2.83671	2.69010	18.10000
2.89445	2.69010	18.10000
2.95219	2.69010	18.10000
3.00993	2.69010	18.10000
3.06767	2.69010	18.10000
3.12541	2.69010	18.10000
3.18315	2.69010	18.10000
3.24088	2.69010	18.10000
3.29862	2.69010	18.10000
3.35636	2.69010	18.10000
3.41410	2.69010	18.10000
3.47184	2.69010	18.10000
3.52958	2.69010	18.10000
3.58731	2.69010	18.10000
3.64505	2.69010	18.10000
3.70279	2.69010	18.10000
3.76053	2.69010	18.10000
3.81827	2.69010	18.10000
3.87601	2.69010	18.10000
3.93375	2.69010	18.10000
3.99148	2.69010	18.10000
4.04922	2.69010	18.10000
4.10696	2.69010	18.10000
4.16470	2.69010	18.10000
4.22244	2.69010	18.10000
4.28018	2.69010	18.10000
4.33791	2.69010	18.10000
4.39565	2.69010	18.10000
0.29622	2.75464	18.10000
0.35396	2.75464	18.10000
0.41170	2.75464	18.10000
0.46944	2.75464	17.40000
0.52717	2.75464	11.30000
0.58491	2.75464	7.56000
0.64265	2.75464	5.29000
0.70039	2.75464	6.04000
0.75813	2.75464	9.07000
0.81587	2.75464	12.10000
0.87360	2.75464	14.40000
0.93134	2.75464	18.10000
0.98908	2.75464	18.10000
1.04682	2.75464	18.10000
1.10456	2.75464	18.10000
1.16230	2.75464	18.10000
1.22004	2.75464	18.10000
1.27777	2.75464	18.10000
1.33551	2.75464	18.10000
1.39325	2.75464	18.10000
1.45099	2.75464	18.10000
1.50873	2.75464	18.10000
1.56647	2.75464	18.10000
1.62421	2.75464	18.10000
1.68194	2.75464	18.10000
1.73968	2.75464	18.10000
1.79742	2.75464	18.10000
1.85516	2.75464	18.10000
1.91290	2.75464	18.10000
1.97064	2.75464	18.10000
2.02838	2.75464	18.10000
2.08611	2.75464	18.10000
2.14385	2.75464	18.10000
2.20159	2.75464	18.10000
2.25933	2.75464	18.10000
2.31707	2.75464	18.10000
2.37481	2.75464	18.10000
2.43254	2.75464	18.10000
2.49028	2.75464	18.10000
2.54802	2.75464	18.10000
2.60576	2.75464	18.10000
2.66350	2.75464	18.10000
2.72124	2.75464	18.10000
2.77898	2.75464	18.10000
2.83671	2.75464	18.10000
2.89445	2.75464	18.10000
2.95219	2.75464	18.10000
3.00993	2.75464	18.10000
3.06767	2.75464	18.10000
3.12541	2.75464	18.10000
3.18315	2.75464	18.10000
3.24088	2.75464	18.10000
3.29862	2.75464	18.10000
3.35636	2.75464	18.10000
3.41410	2.75464	18.10000
3.47184	2.75464	18.10000
3.52958	2.75464	18.10000
3.58731	2.75464	18.10000
3.64505	2.75464	18.10000
3.70279	2.75464	18.10000
3.76053	2.75464	18.10000
3.81827	2.75464	18.10000
3.87601	2.75464	18.10000
3.93375	2.75464	18.10000
3.99148	2.75464	18.10000
4.04922	2.75464	18.10000
4.10696	2.75464	18.10000
4.16470	2.75464	18.10000
4.22244	2.75464	18.10000
4.28018	2.75464	18.10000
4.33791	2.75464	18.10000
4.39565	2.75464	18.10000
0.29622	2.81917	18.10000
0.35396	2.81917	18.10000
0.41170	2.81917	18.10000
0.46944	2.81917	18.10000
0.52717	2.81917	13.60000
0.58491	2.81917	9.82000
0.64265	2.81917	7.56000
0.70039	2.81917	8.31000
0.75813	2.81917	9.82000
0.81587	2.81917	14.40000
0.87360	2.81917	18.10000
0.93134	2.81917	18.10000
0.98908	2.81917	18.10000
1.04682	2.81917	18.10000
1.10456	2.81917	18.10000
1.16230	2.81917	18.10000
1.22004	2.81917	18.10000
1.27777	2.81917	18.10000
1.33551	2.81917	18.10000
1.39325	2.81917	18.10000
1.45099	2.81917	18.10000
1.50873	2.81917	18.10000
1.56647	2.81917	18.10000
1.62421	2.81917	18.10000
1.68194	2.81917	18.10000
1.73968	2.81917	18.10000
1.79742	2.81917	18.10000
1.85516	2.81917	18.10000
1.91290	2.81917	18.10000
1.97064	2.81917	18.10000
2.02838	2.81917	18.10000
2.08611	2.81917	18.10000
2.14385	2.81917	18.10000
2.20159	2.81917	18.10000
2.25933	2.81917	18.10000
2.31707	2.81917	18.10000
2.37481	2.81917	18.10000
2.43254	2.81917	18.10000
2.49028	2.81917	18.10000
2.54802	2.81917	18.10000
2.60576	2.81917	18.10000
2.66350	2.81917	18.10000
2.72124	2.81917	18.10000
2.77898	2.81917	18.10000
2.83671	2.81917	18.10000
2.89445	2.81917	18.10000
2.95219	2.81917	18.10000
3.00993	2.81917	18.10000
3.06767	2.81917	18.10000
3.12541	2.81917	18.10000
3.18315	2.81917	18.10000
3.24088	2.81917	18.10000
3.29862	2.81917	18.10000
3.35636	2.81917	18.10000
3.41410	2.81917	18.10000
3.47184	2.81917	18.10000
3.52958	2.81917	18.10000
3.58731	2.81917	18.10000
3.64505	2.81917	18.10000
3.70279	2.81917	18.10000
3.76053	2.81917	18.10000
3.81827	2.81917	18.10000
3.87601	2.81917	18.10000
3.93375	2.81917	18.10000
3.99148	2.81917	18.10000
4.04922	2.81917	18.10000
4.10696	2.81917	18.10000
4.16470	2.81917	18.10000
4.22244	2.81917	18.10000
4.28018	2.81917	18.10000
4.33791	2.81917	18.10000
4.39565	2.81917	18.10000
0.29622	2.88371	18.10000
0.35396	2.88371	18.10000
0.41170	2.88371	18.10000
0.46944	2.88371	18.10000
0.52717	2.88371	17.40000
0.58491	2.88371	12.80000
0.64265	2.88371	9.82000
0.70039	2.88371	9.82000
0.75813	2.88371	12.10000
0.81587	2.88371	15.10000
0.87360	2.88371	18.10000
0.93134	2.88371	18.10000
0.98908	2.88371	18.10000
1.04682	2.88371	18.10000
1.10456	2.88371	18.10000
1.16230	2.88371	18.10000
1.22004	2.88371	18.10000
1.27777	2.88371	18.10000
1.33551	2.88371	18.10000
1.39325	2.88371	18.10000
1.45099	2.88371	18.10000
1.50873	2.88371	18.10000
1.56647	2.88371	18.10000
1.62421	2.88371	18.10000
1.68194	2.88371	18.10000
1.73968	2.88371	18.10000
1.79742	2.88371	18.10000
1.85516	2.88371	18.10000
1.91290	2.88371	18.10000
1.97064	2.88371	18.10000
2.02838	2.88371	18.10000
2.08611	2.88371	18.10000
2.14385	2.88371	18.10000
2.20159	2.88371	18.10000
2.25933	2.88371	18.10000
2.31707	2.88371	18.10000
2.37481	2.88371	18.10000
2.43254	2.88371	18.10000
2.49028	2.88371	18.10000
2.54802	2.88371	18.10000
2.60576	2.88371	18.10000
2.66350	2.88371	18.10000
2.72124	2.88371	18.10000
2.77898	2.88371	18.10000
2.83671	2.88371	18.10000
2.89445	2.88371	18.10000
2.95219	2.88371	18.10000
3.00993	2.88371	18.10000
3.06767	2.88371	18.10000
3.12541	2.88371	18.10000
3.18315	2.88371	18.10000
3.24088	2.88371	18.10000
3.29862	2.88371	18.10000
3.35636	2.88371	18.10000
3.41410	2.88371	18.10000
3.47184	2.88371	18.10000
3.52958	2.88371	18.10000
3.58731	2.88371	18.10000
3.64505	2.88371	18.10000
3.70279	2.88371	18.10000
3.76053	2.88371	18.10000
3.81827	2.88371	18.10000
3.87601	2.88371	18.10000
3.93375	2.88371	18.10000
3.99148	2.88371	18.10000
4.04922	2.88371	18.10000
4.10696	2.88371	18.10000
4.16470	2.88371	18.10000
4.22244	2.88371	18.10000
4.28018	2.88371	18.10000
4.33791	2.88371	18.10000
4.39565	2.88371	18.10000
0.29622	2.94825	18.10000
0.35396	2.94825	18.10000
0.41170	2.94825	18.10000
0.46944	2.94825	18.10000
0.52717	2.94825	18.10000
0.58491	2.94825	12.80000
0.64265	2.94825	11.30000
0.70039	2.94825	12.10000
0.75813	2.94825	14.40000
0.81587	2.94825	18.10000
0.87360	2.94825	18.10000
0.93134	2.94825	18.10000
0.98908	2.94825	18.10000
1.04682	2.94825	18.10000
1.10456	2.94825	18.10000
1.16230	2.94825	18.10000
1.22004	2.94825	18.10000
1.27777	2.94825	18.10000
1.33551	2.94825	18.10000
1.39325	2.94825	18.10000
1.45099	2.94825	18.10000
1.50873	2.94825	18.10000
1.56647	2.94825	18.10000
1.62421	2.94825	18.10000
1.68194	2.94825	18.10000
1.73968	2.94825	18.10000
1.79742	2.94825	18.10000
1.85516	2.94825	18.10000
1.91290	2.94825	18.10000
1.97064	2.94825	18.10000
2.02838	2.94825	18.10000
2.08611	2.94825	18.10000
2.14385	2.94825	18.10000
2.20159	2.94825	18.10000
2.25933	2.94825	18.10000
2.31707	2.94825	18.10000
2.37481	2.94825	18.10000
2.43254	2.94825	18.10000
2.49028	2.94825	18.10000
2.54802	2.94825	18.10000
2.60576	2.94825	18.10000
2.66350	2.94825	18.10000
2.72124	2.94825	18.10000
2.77898	2.94825	18.10000
2.83671	2.94825	18.10000
2.89445	2.94825	18.10000
2.95219	2.94825	18.10000
3.00993	2.94825	18.10000
3.06767	2.94825	18.10000
3.12541	2.94825	18.10000
3.18315	2.94825	18.10000
3.24088	2.94825	18.10000
3.29862	2.94825	18.10000
3.35636	2.94825	18.10000
3.41410	2.94825	18.10000
3.47184	2.94825	18.10000
3.52958	2.94825	18.10000
3.58731	2.94825	18.10000
3.64505	2.94825	18.10000
3.70279	2.94825	18.10000
3.76053	2.94825	18.10000
3.81827	2.94825	18.10000
3.87601	2.94825	18.10000
3.93375	2.94825	18.10000
3.99148	2.94825	18.10000
4.04922	2.94825	18.10000
4.10696	2.94825	18.10000
4.16470	2.94825	18.10000
4.22244	2.94825	18.10000
4.28018	2.94825	18.10000
4.33791	2.94825	18.10000
4.39565	2.94825	18.10000
0.29622	3.01278	18.10000
0.35396	3.01278	18.10000
0.41170	3.01278	18.10000
0.46944	3.01278	18.10000
0.52717	3.01278	17.40000
0.58491	3.01278	12.80000
0.64265	3.01278	9.82000
0.70039	3.01278	10.60000
0.75813	3.01278	12.80000
0.81587	3.01278	17.40000
0.87360	3.01278	18.10000
0.93134	3.01278	18.10000
0.98908	3.01278	18.10000
1.04682	3.01278	18.10000
1.10456	3.01278	18.10000
1.16230	3.01278	18.10000
1.22004	3.01278	18.10000
1.27777	3.01278	18.10000
1.33551	3.01278	18.10000
1.39325	3.01278	18.10000
1.45099	3.01278	18.10000
1.50873	3.01278	18.10000
1.56647	3.01278	18.10000
1.62421	3.01278	18.10000
1.68194	3.01278	18.10000
1.73968	3.01278	18.10000
1.79742	3.01278	18.10000
1.85516	3.01278	18.10000
1.91290	3.01278	18.10000
1.97064	3.01278	18.10000
2.02838	3.01278	18.10000
2.08611	3.01278	18.10000
2.14385	3.01278	18.10000
2.20159	3.01278	18.10000
2.25933	3.01278	18.10000
2.31707	3.01278	18.10000
2.37481	3.01278	18.10000
2.43254	3.01278	18.10000
2.49028	3.01278	18.10000
2.54802	3.01278	18.10000
2.60576	3.01278	18.10000
2.66350	3.01278	18.10000
2.72124	3.01278	18.10000
2.77898	3.01278	18.10000
2.83671	3.01278	18.10000
2.89445	3.01278	18.10000
2.95219	3.01278	18.10000
3.00993	3.01278	18.10000
3.06767	3.01278	18.10000
3.12541	3.01278	18.10000
3.18315	3.01278	18.10000
3.24088	3.01278	18.10000
3.29862	3.01278	18.10000
3.35636	3.01278	18.10000
3.41410	3.01278	18.10000
3.47184	3.01278	18.10000
3.52958	3.01278	18.10000
3.58731	3.01278	18.10000
3.64505	3.01278	18.10000
3.70279	3.01278	18.10000
3.76053	3.01278	18.10000
3.81827	3.01278	18.10000
3.87601	3.01278	18.10000
3.93375	3.01278	18.10000
3.99148	3.01278	18.10000
4.04922	3.01278	18.10000
4.10696	3.01278	18.10000
4.16470	3.01278	18.10000
4.22244	3.01278	18.10000
4.28018	3.01278	18.10000
4.33791	3.01278	18.10000
4.39565	3.01278	18.10000
0.29622	3.07732	18.10000
0.35396	3.07732	18.10000
0.41170	3.07732	18.10000
0.46944	3.07732	18.10000
0.52717	3.07732	15.10000
0.58491	3.07732	11.30000
0.64265	3.07732	9.07000
0.70039	3.07732	8.31000
0.75813	3.07732	10.60000
0.81587	3.07732	15.10000
0.87360	3.07732	14.40000
0.93134	3.07732	18.10000
0.98908	3.07732	18.10000
1.04682	3.07732	18.10000
1.10456	3.07732	18.10000
1.16230	3.07732	18.10000
1.22004	3.07732	18.10000
1.27777	3.07732	18.10000
1.33551	3.07732	18.10000
1.39325	3.07732	18.10000
1.45099	3.07732	18.10000
1.50873	3.07732	18.10000
1.56647	3.07732	18.10000
1.62421	3.07732	18.10000
1.68194	3.07732	18.10000
1.73968	3.07732	18.10000
1.79742	3.07732	18.10000
1.85516	3.07732	18.10000
1.91290	3.07732	18.10000
1.97064	3.07732	18.10000
2.02838	3.07732	18.10000
2.08611	3.07732	18.10000
2.14385	3.07732	18.10000
2.20159	3.07732	18.10000
2.25933	3.07732	18.10000
2.31707	3.07732	18.10000
2.37481	3.07732	18.10000
2.43254	3.07732	18.10000
2.49028	3.07732	18.10000
2.54802	3.07732	18.10000
2.60576	3.07732	18.10000
2.66350	3.07732	18.10000
2.72124	3.07732	18.10000
2.77898	3.07732	18.10000
2.83671	3.07732	18.10000
2.89445	3.07732	18.10000
2.95219	3.07732	18.10000
3.00993	3.07732	18.10000
3.06767	3.07732	18.10000
3.12541	3.07732	18.10000
3.18315	3.07732	18.10000
3.24088	3.07732	18.10000
3.29862	3.07732	18.10000
3.35636	3.07732	18.10000
3.41410	3.07732	18.10000
3.47184	3.07732	18.10000
3.52958	3.07732	18.10000
3.58731	3.07732	18.10000
3.64505	3.07732	18.10000
3.70279	3.07732	18.10000
3.76053	3.07732	18.10000
3.81827	3.07732	18.10000
3.87601	3.07732	18.10000
3.93375	3.07732	18.10000
3.99148	3.07732	18.10000
4.04922	3.07732	18.10000
4.10696	3.07732	18.10000
4.16470	3.07732	18.10000
4.22244	3.07732	18.10000
4.28018	3.07732	18.10000
4.33791	3.07732	18.10000
4.39565	3.07732	18.10000
0.29622	3.14185	18.10000
0.35396	3.14185	18.10000
0.41170	3.14185	18.10000
0.46944	3.14185	18.10000
0.52717	3.14185	14.40000
0.58491	3.14185	10.60000
0.64265	3.14185	8.31000
0.70039	3.14185	7.56000
0.75813	3.14185	10.60000
0.81587	3.14185	17.40000
0.87360	3.14185	18.10000
0.93134	3.14185	17.40000
0.98908	3.14185	18.10000
1.04682	3.14185	18.10000
1.10456	3.14185	18.10000
1.16230	3.14185	18.10000
1.22004	3.14185	18.10000
1.27777	3.14185	18.10000
1.33551	3.14185	18.10000
1.39325	3.14185	18.10000
1.45099	3.14185	18.10000
1.50873	3.14185	18.10000
1.56647	3.14185	18.10000
1.62421	3.14185	18.10000
1.68194	3.14185	18.10000
1.73968	3.14185	18.10000
1.79742	3.14185	18.10000
1.85516	3.14185	18.10000
1.91290	3.14185	18.10000
1.97064	3.14185	18.10000
2.02838	3.14185	18.10000
2.08611	3.14185	18.10000
2.14385	3.14185	18.10000
2.20159	3.14185	18.10000
2.25933	3.14185	18.10000
2.31707	3.14185	18.10000
2.37481	3.14185	18.10000
2.43254	3.14185	18.10000
2.49028	3.14185	18.10000
2.54802	3.14185	18.10000
2.60576	3.14185	18.10000
2.66350	3.14185	18.10000
2.72124	3.14185	18.10000
2.77898	3.14185	18.10000
2.83671	3.14185	18.10000
2.89445	3.14185	18.10000
2.95219	3.14185	18.10000
3.00993	3.14185	18.10000
3.06767	3.14185	18.10000
3.12541	3.14185	18.10000
3.18315	3.14185	18.10000
3.24088	3.14185	18.10000
3.29862	3.14185	18.10000
3.35636	3.14185	18.10000
3.41410	3.14185	18.10000
3.47184	3.14185	18.10000
3.52958	3.14185	18.10000
3.58731	3.14185	18.10000
3.64505	3.14185	18.10000
3.70279	3.14185	18.10000
3.76053	3.14185	18.10000
3.81827	3.14185	18.10000
3.87601	3.14185	18.10000
3.93375	3.14185	18.10000
3.99148	3.14185	18.10000
4.04922	3.14185	18.10000
4.10696	3.14185	18.10000
4.16470	3.14185	18.10000
4.22244	3.14185	18.10000
4.28018	3.14185	18.10000
4.33791	3.14185	18.10000
4.39565	3.14185	18.10000
0.29622	3.20639	18.10000
0.35396	3.20639	18.10000
0.41170	3.20639	18.10000
0.46944	3.20639	18.10000
0.52717	3.20639	14.40000
0.58491	3.20639	9.82000
0.64265	3.20639	7.56000
0.70039	3.20639	7.56000
0.75813	3.20639	9.82000
0.81587	3.20639	14.40000
0.87360	3.20639	18.10000
0.93134	3.20639	18.10000
0.98908	3.20639	18.10000
1.04682	3.20639	18.10000
1.10456	3.20639	18.10000
1.16230	3.20639	18.10000
1.22004	3.20639	18.10000
1.27777	3.20639	18.10000
1.33551	3.20639	18.10000
1.39325	3.20639	18.10000
1.45099	3.20639	18.10000
1.50873	3.20639	18.10000
1.56647	3.20639	18.10000
1.62421	3.20639	18.10000
1.68194	3.20639	18.10000
1.73968	3.20639	18.10000
1.79742	3.20639	18.10000
1.85516	3.20639	18.10000
1.91290	3.20639	18.10000
1.97064	3.20639	18.10000
2.02838	3.20639	18.10000
2.08611	3.20639	18.10000
2.14385	3.20639	18.10000
2.20159	3.20639	18.10000
2.25933	3.20639	18.10000
2.31707	3.20639	18.10000
2.37481	3.20639	18.10000
2.43254	3.20639	18.10000
2.49028	3.20639	18.10000
2.54802	3.20639	18.10000
2.60576	3.20639	18.10000
2.66350	3.20639	18.10000
2.72124	3.20639	18.10000
2.77898	3.20639	18.10000
2.83671	3.20639	18.10000
2.89445	3.20639	18.10000
2.95219	3.20639	18.10000
3.00993	3.20639	18.10000
3.06767	3.20639	18.10000
3.12541	3.20639	18.10000
3.18315	3.20639	18.10000
3.24088	3.20639	18.10000
3.29862	3.20639	18.10000
3.35636	3.20639	18.10000
3.41410	3.20639	18.10000
3.47184	3.20639	18.10000
3.52958	3.20639	18.10000
3.58731	3.20639	18.10000
3.64505	3.20639	18.10000
3.70279	3.20639	18.10000
3.76053	3.20639	18.10000
3.81827	3.20639	18.10000
3.87601	3.20639	18.10000
3.93375	3.20639	18.10000
3.99148	3.20639	18.10000
4.04922	3.20639	18.10000
4.10696	3.20639	18.10000
4.16470	3.20639	18.10000
4.22244	3.20639	18.10000
4.28018	3.20639	18.10000
4.33791	3.20639	18.10000
4.39565	3.20639	18.10000
0.29622	3.27093	18.10000
0.35396	3.27093	18.10000
0.41170	3.27093	18.10000
0.46944	3.27093	18.10000
0.52717	3.27093	14.40000
0.58491	3.27093	9.07000
0.64265	3.27093	6.80000
0.70039	3.27093	6.80000
0.75813	3.27093	11.30000
0.81587	3.27093	14.40000
0.87360	3.27093	18.10000
0.93134	3.27093	18.10000
0.98908	3.27093	18.10000
1.04682	3.27093	18.10000
1.10456	3.27093	18.10000
1.16230	3.27093	18.10000
1.22004	3.27093	18.10000
1.27777	3.27093	18.10000
1.33551	3.27093	18.10000
1.39325	3.27093	18.10000
1.45099	3.27093	18.10000
1.50873	3.27093	18.10000
1.56647	3.27093	18.10000
1.62421	3.27093	18.10000
1.68194	3.27093	18.10000
1.73968	3.27093	18.10000
1.79742	3.27093	18.10000
1.85516	3.27093	18.10000
1.91290	3.27093	18.10000
1.97064	3.27093	18.10000
2.02838	3.27093	18.10000
2.08611	3.27093	18.10000
2.14385	3.27093	18.10000
2.20159	3.27093	18.10000
2.25933	3.27093	18.10000
2.31707	3.27093	18.10000
2.37481	3.27093	18.10000
2.43254	3.27093	18.10000
2.49028	3.27093	18.10000
2.54802	3.27093	18.10000
2.60576	3.27093	18.10000
2.66350	3.27093	18.10000
2.72124	3.27093	18.10000
2.77898	3.27093	18.10000
2.83671	3.27093	18.10000
2.89445	3.27093	18.10000
2.95219	3.27093	18.10000
3.00993	3.27093	18.10000
3.06767	3.27093	18.10000
3.12541	3.27093	18.10000
3.18315	3.27093	18.10000
3.24088	3.27093	18.10000
3.29862	3.27093	18.10000
3.35636	3.27093	18.10000
3.41410	3.27093	18.10000
3.47184	3.27093	18.10000
3.52958	3.27093	18.10000
3.58731	3.27093	18.10000
3.64505	3.27093	18.10000
3.70279	3.27093	18.10000
3.76053	3.27093	18.10000
3.81827	3.27093	18.10000
3.87601	3.27093	18.10000
3.93375	3.27093	18.10000
3.99148	3.27093	18.10000
4.04922	3.27093	18.10000
4.10696	3.27093	18.10000
4.16470	3.27093	18.10000
4.22244	3.27093	18.10000
4.28018	3.27093	18.10000
4.33791	3.27093	18.10000
4.39565	3.27093	18.10000
0.29622	3.33546	18.10000
0.35396	3.33546	18.10000
0.41170	3.33546	18.10000
0.46944	3.33546	17.40000
0.52717	3.33546	13.60000
0.58491	3.33546	8.31000
0.64265	3.33546	6.04000
0.70039	3.33546	6.04000
0.75813	3.33546	9.82000
0.81587	3.33546	15.10000
0.87360	3.33546	18.10000
0.93134	3.33546	18.10000
0.98908	3.33546	18.10000
1.04682	3.33546	18.10000
1.10456	3.33546	18.10000
1.16230	3.33546	18.10000
1.22004	3.33546	18.10000
1.27777	3.33546	18.10000
1.33551	3.33546	18.10000
1.39325	3.33546	18.10000
1.45099	3.33546	18.10000
1.50873	3.33546	18.10000
1.56647	3.33546	18.10000
1.62421	3.33546	18.10000
1.68194	3.33546	18.10000
1.73968	3.33546	18.10000
1.79742	3.33546	18.10000
1.85516	3.33546	18.10000
1.91290	3.33546	18.10000
1.97064	3.33546	18.10000
2.02838	3.33546	18.10000
2.08611	3.33546	18.10000
2.14385	3.33546	18.10000
2.20159	3.33546	18.10000
2.25933	3.33546	18.10000
2.31707	3.33546	18.10000
2.37481	3.33546	18.10000
2.43254	3.33546	18.10000
2.49028	3.33546	18.10000
2.54802	3.33546	18.10000
2.60576	3.33546	18.10000
2.66350	3.33546	18.10000
2.72124	3.33546	18.10000
2.77898	3.33546	18.10000
2.83671	3.33546	18.10000
2.89445	3.33546	18.10000
2.95219	3.33546	18.10000
3.00993	3.33546	18.10000
3.06767	3.33546	18.10000
3.12541	3.33546	18.10000
3.18315	3.33546	18.10000
3.24088	3.33546	18.10000
3.29862	3.33546	18.10000
3.35636	3.33546	18.10000
3.41410	3.33546	18.10000
3.47184	3.33546	18.10000
3.52958	3.33546	18.10000
3.58731	3.33546	18.10000
3.64505	3.33546	18.10000
3.70279	3.33546	18.10000
3.76053	3.33546	18.10000
3.81827	3.33546	18.10000
3.87601	3.33546	18.10000
3.93375	3.33546	18.10000
3.99148	3.33546	18.10000
4.04922	3.33546	18.10000
4.10696	3.33546	18.10000
4.16470	3.33546	18.10000
4.22244	3.33546	18.10000
4.28018	3.33546	18.10000
4.33791	3.33546	18.10000
4.39565	3.33546	18.10000
0.29622	3.40000	18.10000
0.35396	3.40000	18.10000
0.41170	3.40000	18.10000
0.46944	3.40000	15.10000
0.52717	3.40000	13.60000
0.58491	3.40000	8.31000
0.64265	3.40000	6.04000
0.70039	3.40000	6.04000
0.75813	3.40000	8.31000
0.81587	3.40000	13.60000
0.87360	3.40000	15.10000
0.93134	3.40000	17.40000
0.98908	3.40000	18.10000
1.04682	3.40000	18.10000
1.10456	3.40000	18.10000
1.16230	3.40000	18.10000
1.22004	3.40000	18.10000
1.27777	3.40000	18.10000
1.33551	3.40000	18.10000
1.39325	3.40000	18.10000
1.45099	3.40000	18.10000
1.50873	3.40000	18.10000
1.56647	3.40000	18.10000
1.62421	3.40000	18.10000
1.68194	3.40000	18.10000
1.73968	3.40000	18.10000
1.79742	3.40000	18.10000
1.85516	3.40000	18.10000
1.91290	3.40000	18.10000
1.97064	3.40000	18.10000
2.02838	3.40000	18.10000
2.08611	3.40000	18.10000
2.14385	3.40000	18.10000
2.20159	3.40000	18.10000
2.25933	3.40000	18.10000
2.31707	3.40000	18.10000
2.37481	3.40000	18.10000
2.43254	3.40000	18.10000
2.49028	3.40000	18.10000
2.54802	3.40000	18.10000
2.60576	3.40000	18.10000
2.66350	3.40000	18.10000
2.72124	3.40000	18.10000
2.77898	3.40000	18.10000
2.83671	3.40000	18.10000
2.89445	3.40000	18.10000
2.95219	3.40000	18.10000
3.00993	3.40000	18.10000
3.06767	3.40000	18.10000
3.12541	3.40000	18.10000
3.18315	3.40000	18.10000
3.24088	3.40000	18.10000
3.29862	3.40000	18.10000
3.35636	3.40000	18.10000
3.41410	3.40000	18.10000
3.47184	3.40000	18.10000
3.52958	3.40000	18.10000
3.58731	3.40000	18.10000
3.64505	3.40000	18.10000
3.70279	3.40000	18.10000
3.76053	3.40000	18.10000
3.81827	3.40000	18.10000
3.87601	3.40000	18.10000
3.93375	3.40000	18.10000
3.99148	3.40000	18.10000
4.04922	3.40000	18.10000
4.10696	3.40000	18.10000
4.16470	3.40000	18.10000
4.22244	3.40000	18.10000
4.28018	3.40000	18.10000
4.33791	3.40000	18.10000
4.39565	3.40000	18.10000
0.29622	3.46454	18.10000
0.35396	3.46454	18.10000
0.41170	3.46454	18.10000
0.46944	3.46454	18.10000
0.52717	3.46454	12.10000
0.58491	3.46454	8.31000
0.64265	3.46454	6.04000
0.70039	3.46454	6.04000
0.75813	3.46454	8.31000
0.81587	3.46454	12.10000
0.87360	3.46454	14.40000
0.93134	3.46454	18.10000
0.98908	3.46454	17.40000
1.04682	3.46454	18.10000
1.10456	3.46454	18.10000
1.16230	3.46454	18.10000
1.22004	3.46454	18.10000
1.27777	3.46454	18.10000
1.33551	3.46454	18.10000
1.39325	3.46454	18.10000
1.45099	3.46454	18.10000
1.50873	3.46454	18.10000
1.56647	3.46454	18.10000
1.62421	3.46454	18.10000
1.68194	3.46454	18.10000
1.73968	3.46454	18.10000
1.79742	3.46454	18.10000
1.85516	3.46454	18.10000
1.91290	3.46454	18.10000
1.97064	3.46454	18.10000
2.02838	3.46454	18.10000
2.08611	3.46454	18.10000
2.14385	3.46454	18.10000
2.20159	3.46454	18.10000
2.25933	3.46454	18.10000
2.31707	3.46454	18.10000
2.37481	3.46454	18.10000
2.43254	3.46454	18.10000
2.49028	3.46454	18.10000
2.54802	3.46454	18.10000
2.60576	3.46454	18.10000
2.66350	3.46454	18.10000
2.72124	3.46454	18.10000
2.77898	3.46454	18.10000
2.83671	3.46454	18.10000
2.89445	3.46454	18.10000
2.95219	3.46454	18.10000
3.00993	3.46454	18.10000
3.06767	3.46454	18.10000
3.12541	3.46454	18.10000
3.18315	3.46454	18.10000
3.24088	3.46454	18.10000
3.29862	3.46454	18.10000
3.35636	3.46454	18.10000
3.41410	3.46454	18.10000
3.47184	3.46454	18.10000
3.52958	3.46454	18.10000
3.58731	3.46454	18.10000
3.64505	3.46454	18.10000
3.70279	3.46454	18.10000
3.76053	3.46454	18.10000
3.81827	3.46454	18.10000
3.87601	3.46454	18.10000
3.93375	3.46454	18.10000
3.99148	3.46454	18.10000
4.04922	3.46454	18.10000
4.10696	3.46454	18.10000
4.16470	3.46454	18.10000
4.22244	3.46454	18.10000
4.28018	3.46454	18.10000
4.33791	3.46454	18.10000
4.39565	3.46454	18.10000
0.29622	3.52907	18.10000
0.35396	3.52907	18.10000
0.41170	3.52907	18.10000
0.46944	3.52907	18.10000
0.52717	3.52907	12.80000
0.58491	3.52907	9.07000
0.64265	3.52907	5.29000
0.70039	3.52907	6.04000
0.75813	3.52907	8.31000
0.81587	3.52907	11.30000
0.87360	3.52907	17.40000
0.93134	3.52907	18.10000
0.98908	3.52907	18.10000
1.04682	3.52907	18.10000
1.10456	3.52907	18.10000
1.16230	3.52907	18.10000
1.22004	3.52907	18.10000
1.27777	3.52907	18.10000
1.33551	3.52907	18.10000
1.39325	3.52907	18.10000
1.45099	3.52907	18.10000
1.50873	3.52907	18.10000
1.56647	3.52907	18.10000
1.62421	3.52907	18.10000
1.68194	3.52907	18.10000
1.73968	3.52907	18.10000
1.79742	3.52907	18.10000
1.85516	3.52907	18.10000
1.91290	3.52907	18.10000
1.97064	3.52907	18.10000
2.02838	3.52907	18.10000
2.08611	3.52907	18.10000
2.14385	3.52907	18.10000
2.20159	3.52907	18.10000
2.25933	3.52907	18.10000
2.31707	3.52907	18.10000
2.37481	3.52907	18.10000
2.43254	3.52907	18.10000
2.49028	3.52907	18.10000
2.54802	3.52907	18.10000
2.60576	3.52907	18.10000
2.66350	3.52907	18.10000
2.72124	3.52907	18.10000
2.77898	3.52907	18.10000
2.83671	3.52907	18.10000
2.89445	3.52907	18.10000
2.95219	3.52907	18.10000
3.00993	3.52907	18.10000
3.06767	3.52907	18.10000
3.12541	3.52907	18.10000
3.18315	3.52907	18.10000
3.24088	3.52907	18.10000
3.29862	3.52907	18.10000
3.35636	3.52907	18.10000
3.41410	3.52907	18.10000
3.47184	3.52907	18.10000
3.52958	3.52907	18.10000
3.58731	3.52907	18.10000
3.64505	3.52907	18.10000
3.70279	3.52907	18.10000
3.76053	3.52907	18.10000
3.81827	3.52907	18.10000
3.87601	3.52907	18.10000
3.93375	3.52907	18.10000
3.99148	3.52907	18.10000
4.04922	3.52907	18.10000
4.10696	3.52907	18.10000
4.16470	3.52907	18.10000
4.22244	3.52907	18.10000
4.28018	3.52907	18.10000
4.33791	3.52907	18.10000
4.39565	3.52907	18.10000
0.29622	3.59361	18.10000
0.35396	3.59361	18.10000
0.41170	3.59361	18.10000
0.46944	3.59361	18.10000
0.52717	3.59361	14.40000
0.58491	3.59361	7.56000
0.64265	3.59361	6.04000
0.70039	3.59361	6.04000
0.75813	3.59361	8.31000
0.81587	3.59361	12.10000
0.87360	3.59361	18.10000
0.93134	3.59361	18.10000
0.98908	3.59361	18.10000
1.04682	3.59361	18.10000
1.10456	3.59361	18.10000
1.16230	3.59361	18.10000
1.22004	3.59361	18.10000
1.27777	3.59361	18.10000
1.33551	3.59361	18.10000
1.39325	3.59361	18.10000
1.45099	3.59361	18.10000
1.50873	3.59361	18.10000
1.56647	3.59361	18.10000
1.62421	3.59361	18.10000
1.68194	3.59361	18.10000
1.73968	3.59361	18.10000
1.79742	3.59361	18.10000
1.85516	3.59361	18.10000
1.91290	3.59361	18.10000
1.97064	3.59361	18.10000
2.02838	3.59361	18.10000
2.08611	3.59361	18.10000
2.14385	3.59361	18.10000
2.20159	3.59361	18.10000
2.25933	3.59361	18.10000
2.31707	3.59361	18.10000
2.37481	3.59361	18.10000
2.43254	3.59361	18.10000
2.49028	3.59361	18.10000
2.54802	3.59361	18.10000
2.60576	3.59361	18.10000
2.66350	3.59361	18.10000
2.72124	3.59361	18.10000
2.77898	3.59361	18.10000
2.83671	3.59361	18.10000
2.89445	3.59361	18.10000
2.95219	3.59361	18.10000
3.00993	3.59361	18.10000
3.06767	3.59361	18.10000
3.12541	3.59361	18.10000
3.18315	3.59361	18.10000
3.24088	3.59361	18.10000
3.29862	3.59361	18.10000
3.35636	3.59361	18.10000
3.41410	3.59361	18.10000
3.47184	3.59361	18.10000
3.52958	3.59361	18.10000
3.58731	3.59361	18.10000
3.64505	3.59361	18.10000
3.70279	3.59361	18.10000
3.76053	3.59361	18.10000
3.81827	3.59361	18.10000
3.87601	3.59361	18.10000
3.93375	3.59361	18.10000
3.99148	3.59361	18.10000
4.04922	3.59361	18.10000
4.10696	3.59361	18.10000
4.16470	3.59361	18.10000
4.22244	3.59361	18.10000
4.28018	3.59361	18.10000
4.33791	3.59361	18.10000
4.39565	3.59361	18.10000
0.29622	3.65814	18.10000
0.35396	3.65814	18.10000
0.41170	3.65814	18.10000
0.46944	3.65814	18.10000
0.52717	3.65814	11.30000
0.58491	3.65814	7.56000
0.64265	3.65814	5.29000
0.70039	3.65814	6.80000
0.75813	3.65814	7.56000
0.81587	3.65814	12.10000
0.87360	3.65814	17.40000
0.93134	3.65814	17.40000
0.98908	3.65814	18.10000
1.04682	3.65814	18.10000
1.10456	3.65814	18.10000
1.16230	3.65814	18.10000
1.22004	3.65814	18.10000
1.27777	3.65814	18.10000
1.33551	3.65814	18.10000
1.39325	3.65814	18.10000
1.45099	3.65814	18.10000
1.50873	3.65814	18.10000
1.56647	3.65814	18.10000
1.62421	3.65814	18.10000
1.68194	3.65814	18.10000
1.73968	3.65814	18.10000
1.79742	3.65814	18.10000
1.85516	3.65814	18.10000
1.91290	3.65814	18.10000
1.97064	3.65814	18.10000
2.02838	3.65814	18.10000
2.08611	3.65814	18.10000
2.14385	3.65814	18.10000
2.20159	3.65814	18.10000
2.25933	3.65814	18.10000
2.31707	3.65814	18.10000
2.37481	3.65814	18.10000
2.43254	3.65814	18.10000
2.49028	3.65814	18.10000
2.54802	3.65814	18.10000
2.60576	3.65814	18.10000
2.66350	3.65814	18.10000
2.72124	3.65814	18.10000
2.77898	3.65814	18.10000
2.83671	3.65814	18.10000
2.89445	3.65814	18.10000
2.95219	3.65814	18.10000
3.00993	3.65814	18.10000
3.06767	3.65814	18.10000
3.12541	3.65814	18.10000
3.18315	3.65814	18.10000
3.24088	3.65814	18.10000
3.29862	3.65814	18.10000
3.35636	3.65814	18.10000
3.41410	3.65814	18.10000
3.47184	3.65814	18.10000
3.52958	3.65814	18.10000
3.58731	3.65814	18.10000
3.64505	3.65814	18.10000
3.70279	3.65814	18.10000
3.76053	3.65814	18.10000
3.81827	3.65814	18.10000
3.87601	3.65814	18.10000
3.93375	3.65814	18.10000
3.99148	3.65814	18.10000
4.04922	3.65814	18.10000
4.10696	3.65814	18.10000
4.16470	3.65814	18.10000
4.22244	3.65814	18.10000
4.28018	3.65814	18.10000
4.33791	3.65814	18.10000
4.39565	3.65814	18.10000
0.29622	3.72268	18.10000
0.35396	3.72268	18.10000
0.41170	3.72268	18.10000
0.46944	3.72268	18.10000
0.52717	3.72268	15.10000
0.58491	3.72268	7.56000
0.64265	3.72268	6.04000
0.70039	3.72268	6.04000
0.75813	3.72268	9.07000
0.81587	3.72268	12.80000
0.87360	3.72268	18.10000
0.93134	3.72268	18.10000
0.98908	3.72268	18.10000
1.04682	3.72268	18.10000
1.10456	3.72268	18.10000
1.16230	3.72268	18.10000
1.22004	3.72268	18.10000
1.27777	3.72268	18.10000
1.33551	3.72268	18.10000
1.39325	3.72268	18.10000
1.45099	3.72268	18.10000
1.50873	3.72268	18.10000
1.56647	3.72268	18.10000
1.62421	3.72268	18.10000
1.68194	3.72268	18.10000
1.73968	3.72268	18.10000
1.79742	3.72268	18.10000
1.85516	3.72268	18.10000
1.91290	3.72268	18.10000
1.97064	3.72268	18.10000
2.02838	3.72268	18.10000
2.08611	3.72268	18.10000
2.14385	3.72268	18.10000
2.20159	3.72268	18.10000
2.25933	3.72268	18.10000
2.31707	3.72268	18.10000
2.37481	3.72268	18.10000
2.43254	3.72268	18.10000
2.49028	3.72268	18.10000
2.54802	3.72268	18.10000
2.60576	3.72268	18.10000
2.66350	3.72268	18.10000
2.72124	3.72268	18.10000
2.77898	3.72268	18.10000
2.83671	3.72268	18.10000
2.89445	3.72268	18.10000
2.95219	3.72268	18.10000
3.00993	3.72268	18.10000
3.06767	3.72268	18.10000
3.12541	3.72268	18.10000
3.18315	3.72268	18.10000
3.24088	3.72268	18.10000
3.29862	3.72268	18.10000
3.35636	3.72268	18.10000
3.41410	3.72268	18.10000
3.47184	3.72268	18.10000
3.52958	3.72268	18.10000
3.58731	3.72268	18.10000
3.64505	3.72268	18.10000
3.70279	3.72268	18.10000
3.76053	3.72268	18.10000
3.81827	3.72268	18.10000
3.87601	3.72268	18.10000
3.93375	3.72268	18.10000
3.99148	3.72268	18.10000
4.04922	3.72268	18.10000
4.10696	3.72268	18.10000
4.16470	3.72268	18.10000
4.22244	3.72268	18.10000
4.28018	3.72268	18.10000
4.33791	3.72268	18.10000
4.39565	3.72268	18.10000
0.29622	3.78722	18.10000
0.35396	3.78722	18.10000
0.41170	3.78722	18.10000
0.46944	3.78722	17.40000
0.52717	3.78722	15.10000
0.58491	3.78722	7.56000
0.64265	3.78722	5.29000
0.70039	3.78722	6.04000
0.75813	3.78722	9.07000
0.81587	3.78722	12.10000
0.87360	3.78722	14.40000
0.93134	3.78722	18.10000
0.98908	3.78722	18.10000
1.04682	3.78722	18.10000
1.10456	3.78722	18.10000
1.16230	3.78722	18.10000
1.22004	3.78722	18.10000
1.27777	3.78722	18.10000
1.33551	3.78722	18.10000
1.39325	3.78722	18.10000
1.45099	3.78722	18.10000
1.50873	3.78722	18.10000
1.56647	3.78722	18.10000
1.62421	3.78722	18.10000
1.68194	3.78722	18.10000
1.73968	3.78722	18.10000
1.79742	3.78722	18.10000
1.85516	3.78722	18.10000
1.91290	3.78722	18.10000
1.97064	3.78722	18.10000
2.02838	3.78722	18.10000
2.08611	3.78722	18.10000
2.14385	3.78722	18.10000
2.20159	3.78722	18.10000
2.25933	3.78722	18.10000
2.31707	3.78722	18.10000
2.37481	3.78722	18.10000
2.43254	3.78722	18.10000
2.49028	3.78722	18.10000
2.54802	3.78722	18.10000
2.60576	3.78722	18.10000
2.66350	3.78722	18.10000
2.72124	3.78722	18.10000
2.77898	3.78722	18.10000
2.83671	3.78722	18.10000
2.89445	3.78722	18.10000
2.95219	3.78722	18.10000
3.00993	3.78722	18.10000
3.06767	3.78722	18.10000
3.12541	3.78722	18.10000
3.18315	3.78722	18.10000
3.24088	3.78722	18.10000
3.29862	3.78722	18.10000
3.35636	3.78722	18.10000
3.41410	3.78722	18.10000
3.47184	3.78722	18.10000
3.52958	3.78722	18.10000
3.58731	3.78722	18.10000
3.64505	3.78722	18.10000
3.70279	3.78722	18.10000
3.76053	3.78722	18.10000
3.81827	3.78722	18.10000
3.87601	3.78722	18.10000
3.93375	3.78722	18.10000
3.99148	3.78722	18.10000
4.04922	3.78722	18.10000
4.10696	3.78722	18.10000
4.16470	3.78722	18.10000
4.22244	3.78722	18.10000
4.28018	3.78722	18.10000
4.33791	3.78722	18.10000
4.39565	3.78722	18.10000
0.29622	3.85175	18.10000
0.35396	3.85175	18.10000
0.41170	3.85175	18.10000
0.46944	3.85175	18.10000
0.52717	3.85175	11.30000
0.58491	3.85175	7.56000
0.64265	3.85175	5.29000
0.70039	3.85175	5.29000
0.75813	3.85175	8.31000
0.81587	3.85175	11.30000
0.87360	3.85175	18.10000
0.93134	3.85175	18.10000
0.98908	3.85175	18.10000
1.04682	3.85175	18.10000
1.10456	3.85175	18.10000
1.16230	3.85175	18.10000
1.22004	3.85175	18.10000
1.27777	3.85175	18.10000
1.33551	3.85175	18.10000
1.39325	3.85175	18.10000
1.45099	3.85175	18.10000
1.50873	3.85175	18.10000
1.56647	3.85175	18.10000
1.62421	3.85175	18.10000
1.68194	3.85175	18.10000
1.73968	3.85175	18.10000
1.79742	3.85175	18.10000
1.85516	3.85175	18.10000
1.91290	3.85175	18.10000
1.97064	3.85175	18.10000
2.02838	3.85175	18.10000
2.08611	3.85175	18.10000
2.14385	3.85175	18.10000
2.20159	3.85175	18.10000
2.25933	3.85175	18.10000
2.31707	3.85175	18.10000
2.37481	3.85175	18.10000
2.43254	3.85175	18.10000
2.49028	3.85175	18.10000
2.54802	3.85175	18.10000
2.60576	3.85175	18.10000
2.66350	3.85175	18.10000
2.72124	3.85175	18.10000
2.77898	3.85175	18.10000
2.83671	3.85175	18.10000
2.89445	3.85175	18.10000
2.95219	3.85175	18.10000
3.00993	3.85175	18.10000
3.06767	3.85175	18.10000
3.12541	3.85175	18.10000
3.18315	3.85175	18.10000
3.24088	3.85175	18.10000
3.29862	3.85175	18.10000
3.35636	3.85175	18.10000
3.41410	3.85175	18.10000
3.47184	3.85175	18.10000
3.52958	3.85175	18.10000
3.58731	3.85175	18.10000
3.64505	3.85175	18.10000
3.70279	3.85175	18.10000
3.76053	3.85175	18.10000
3.81827	3.85175	18.10000
3.87601	3.85175	18.10000
3.93375	3.85175	18.10000
3.99148	3.85175	18.10000
4.04922	3.85175	18.10000
4.10696	3.85175	18.10000
4.16470	3.85175	18.10000
4.22244	3.85175	18.10000
4.28018	3.85175	18.10000
4.33791	3.85175	18.10000
4.39565	3.85175	18.10000
0.29622	3.91629	18.10000
0.35396	3.91629	18.10000
0.41170	3.91629	18.10000
0.46944	3.91629	18.10000
0.52717	3.91629	13.60000
0.58491	3.91629	8.31000
0.64265	3.91629	5.29000
0.70039	3.91629	6.04000
0.75813	3.91629	9.07000
0.81587	3.91629	12.80000
0.87360	3.91629	17.40000
0.93134	3.91629	18.10000
0.98908	3.91629	18.10000
1.04682	3.91629	18.10000
1.10456	3.91629	18.10000
1.16230	3.91629	18.10000
1.22004	3.91629	18.10000
1.27777	3.91629	18.10000
1.33551	3.91629	18.10000
1.39325	3.91629	18.10000
1.45099	3.91629	18.10000
1.50873	3.91629	18.10000
1.56647	3.91629	18.10000
1.62421	3.91629	18.10000
1.68194	3.91629	18.10000
1.73968	3.91629	18.10000
1.79742	3.91629	18.10000
1.85516	3.91629	18.10000
1.91290	3.91629	18.10000
1.97064	3.91629	18.10000
2.02838	3.91629	18.10000
2.08611	3.91629	18.10000
2.14385	3.91629	18.10000
2.20159	3.91629	18.10000
2.25933	3.91629	18.10000
2.31707	3.91629	18.10000
2.37481	3.91629	18.10000
2.43254	3.91629	18.10000
2.49028	3.91629	18.10000
2.54802	3.91629	18.10000
2.60576	3.91629	18.10000
2.66350	3.91629	18.10000
2.72124	3.91629	18.10000
2.77898	3.91629	18.10000
2.83671	3.91629	18.10000
2.89445	3.91629	18.10000
2.95219	3.91629	18.10000
3.00993	3.91629	18.10000
3.06767	3.91629	18.10000
3.12541	3.91629	18.10000
3.18315	3.91629	18.10000
3.24088	3.91629	18.10000
3.29862	3.91629	18.10000
3.35636	3.91629	18.10000
3.41410	3.91629	18.10000
3.47184	3.91629	18.10000
[truncated: 3,184 more rows]
