# Supplementary material for: Geometric alignment of aminoacyl-tRNA relative to catalytic centers of the ribosome underpins accurate mRNA decoding
Source: Nat Commun. 2023 Sep 11;14:5582. doi: 10.1038/s41467-023-40404-9 (PMC10495418; doi:10.1038/s41467-023-40404-9)
Supplement: Supplementary file 7 — Source Data [file 41467_2023_40404_MOESM7_ESM.zip › Girodat_Nat_Comm_data/Supplemental Fig 3/Cognate-NEO-fe.txt]

0.19797	1.98348	18.10000
0.25959	1.98348	18.10000
0.32121	1.98348	18.10000
0.38283	1.98348	17.30000
0.44446	1.98348	17.30000
0.50608	1.98348	18.10000
0.56770	1.98348	18.10000
0.62933	1.98348	18.10000
0.69095	1.98348	18.10000
0.75257	1.98348	18.10000
0.81420	1.98348	18.10000
0.87582	1.98348	18.10000
0.93744	1.98348	18.10000
0.99906	1.98348	18.10000
1.06069	1.98348	18.10000
1.12231	1.98348	18.10000
1.18393	1.98348	18.10000
1.24556	1.98348	18.10000
1.30718	1.98348	18.10000
1.36880	1.98348	18.10000
1.43043	1.98348	18.10000
1.49205	1.98348	18.10000
1.55367	1.98348	18.10000
1.61530	1.98348	18.10000
1.67692	1.98348	18.10000
1.73854	1.98348	18.10000
1.80016	1.98348	18.10000
1.86179	1.98348	18.10000
1.92341	1.98348	18.10000
1.98503	1.98348	18.10000
2.04666	1.98348	18.10000
2.10828	1.98348	18.10000
2.16990	1.98348	18.10000
2.23153	1.98348	18.10000
2.29315	1.98348	18.10000
2.35477	1.98348	18.10000
2.41639	1.98348	18.10000
2.47802	1.98348	18.10000
2.53964	1.98348	18.10000
2.60126	1.98348	18.10000
2.66289	1.98348	18.10000
2.72451	1.98348	18.10000
2.78613	1.98348	18.10000
2.84776	1.98348	18.10000
2.90938	1.98348	18.10000
2.97100	1.98348	18.10000
3.03263	1.98348	18.10000
3.09425	1.98348	18.10000
3.15587	1.98348	18.10000
3.21749	1.98348	18.10000
3.27912	1.98348	18.10000
3.34074	1.98348	18.10000
3.40236	1.98348	18.10000
3.46399	1.98348	18.10000
3.52561	1.98348	18.10000
3.58723	1.98348	18.10000
3.64886	1.98348	18.10000
3.71048	1.98348	18.10000
3.77210	1.98348	18.10000
3.83372	1.98348	18.10000
3.89535	1.98348	18.10000
3.95697	1.98348	18.10000
4.01859	1.98348	18.10000
4.08022	1.98348	18.10000
4.14184	1.98348	18.10000
4.20346	1.98348	18.10000
4.26509	1.98348	18.10000
4.32671	1.98348	18.10000
4.38833	1.98348	18.10000
4.44995	1.98348	18.10000
4.51158	1.98348	18.10000
4.57320	1.98348	18.10000
0.19797	2.04797	18.10000
0.25959	2.04797	18.10000
0.32121	2.04797	12.00000
0.38283	2.04797	12.00000
0.44446	2.04797	12.80000
0.50608	2.04797	18.10000
0.56770	2.04797	18.10000
0.62933	2.04797	18.10000
0.69095	2.04797	18.10000
0.75257	2.04797	18.10000
0.81420	2.04797	18.10000
0.87582	2.04797	18.10000
0.93744	2.04797	18.10000
0.99906	2.04797	18.10000
1.06069	2.04797	18.10000
1.12231	2.04797	18.10000
1.18393	2.04797	18.10000
1.24556	2.04797	18.10000
1.30718	2.04797	18.10000
1.36880	2.04797	18.10000
1.43043	2.04797	18.10000
1.49205	2.04797	18.10000
1.55367	2.04797	18.10000
1.61530	2.04797	18.10000
1.67692	2.04797	18.10000
1.73854	2.04797	18.10000
1.80016	2.04797	18.10000
1.86179	2.04797	18.10000
1.92341	2.04797	18.10000
1.98503	2.04797	18.10000
2.04666	2.04797	18.10000
2.10828	2.04797	18.10000
2.16990	2.04797	18.10000
2.23153	2.04797	18.10000
2.29315	2.04797	18.10000
2.35477	2.04797	18.10000
2.41639	2.04797	18.10000
2.47802	2.04797	18.10000
2.53964	2.04797	18.10000
2.60126	2.04797	18.10000
2.66289	2.04797	18.10000
2.72451	2.04797	18.10000
2.78613	2.04797	18.10000
2.84776	2.04797	18.10000
2.90938	2.04797	18.10000
2.97100	2.04797	18.10000
3.03263	2.04797	18.10000
3.09425	2.04797	18.10000
3.15587	2.04797	18.10000
3.21749	2.04797	18.10000
3.27912	2.04797	18.10000
3.34074	2.04797	18.10000
3.40236	2.04797	18.10000
3.46399	2.04797	18.10000
3.52561	2.04797	18.10000
3.58723	2.04797	18.10000
3.64886	2.04797	18.10000
3.71048	2.04797	18.10000
3.77210	2.04797	18.10000
3.83372	2.04797	18.10000
3.89535	2.04797	18.10000
3.95697	2.04797	18.10000
4.01859	2.04797	18.10000
4.08022	2.04797	18.10000
4.14184	2.04797	18.10000
4.20346	2.04797	18.10000
4.26509	2.04797	18.10000
4.32671	2.04797	18.10000
4.38833	2.04797	18.10000
4.44995	2.04797	18.10000
4.51158	2.04797	18.10000
4.57320	2.04797	18.10000
0.19797	2.11246	18.10000
0.25959	2.11246	12.00000
0.32121	2.11246	9.03000
0.38283	2.11246	8.28000
0.44446	2.11246	9.78000
0.50608	2.11246	13.50000
0.56770	2.11246	18.10000
0.62933	2.11246	18.10000
0.69095	2.11246	18.10000
0.75257	2.11246	18.10000
0.81420	2.11246	18.10000
0.87582	2.11246	18.10000
0.93744	2.11246	18.10000
0.99906	2.11246	18.10000
1.06069	2.11246	18.10000
1.12231	2.11246	18.10000
1.18393	2.11246	18.10000
1.24556	2.11246	18.10000
1.30718	2.11246	18.10000
1.36880	2.11246	18.10000
1.43043	2.11246	18.10000
1.49205	2.11246	18.10000
1.55367	2.11246	18.10000
1.61530	2.11246	18.10000
1.67692	2.11246	18.10000
1.73854	2.11246	18.10000
1.80016	2.11246	18.10000
1.86179	2.11246	18.10000
1.92341	2.11246	18.10000
1.98503	2.11246	18.10000
2.04666	2.11246	18.10000
2.10828	2.11246	18.10000
2.16990	2.11246	18.10000
2.23153	2.11246	18.10000
2.29315	2.11246	18.10000
2.35477	2.11246	18.10000
2.41639	2.11246	18.10000
2.47802	2.11246	18.10000
2.53964	2.11246	18.10000
2.60126	2.11246	18.10000
2.66289	2.11246	18.10000
2.72451	2.11246	18.10000
2.78613	2.11246	18.10000
2.84776	2.11246	18.10000
2.90938	2.11246	18.10000
2.97100	2.11246	18.10000
3.03263	2.11246	18.10000
3.09425	2.11246	18.10000
3.15587	2.11246	18.10000
3.21749	2.11246	18.10000
3.27912	2.11246	18.10000
3.34074	2.11246	18.10000
3.40236	2.11246	18.10000
3.46399	2.11246	18.10000
3.52561	2.11246	18.10000
3.58723	2.11246	18.10000
3.64886	2.11246	18.10000
3.71048	2.11246	18.10000
3.77210	2.11246	18.10000
3.83372	2.11246	18.10000
3.89535	2.11246	18.10000
3.95697	2.11246	18.10000
4.01859	2.11246	18.10000
4.08022	2.11246	18.10000
4.14184	2.11246	18.10000
4.20346	2.11246	18.10000
4.26509	2.11246	18.10000
4.32671	2.11246	18.10000
4.38833	2.11246	18.10000
4.44995	2.11246	18.10000
4.51158	2.11246	18.10000
4.57320	2.11246	18.10000
0.19797	2.17695	18.10000
0.25959	2.17695	11.30000
0.32121	2.17695	5.27000
0.38283	2.17695	5.27000
0.44446	2.17695	6.77000
0.50608	2.17695	10.50000
0.56770	2.17695	18.10000
0.62933	2.17695	18.10000
0.69095	2.17695	18.10000
0.75257	2.17695	18.10000
0.81420	2.17695	18.10000
0.87582	2.17695	18.10000
0.93744	2.17695	18.10000
0.99906	2.17695	18.10000
1.06069	2.17695	18.10000
1.12231	2.17695	18.10000
1.18393	2.17695	18.10000
1.24556	2.17695	18.10000
1.30718	2.17695	18.10000
1.36880	2.17695	18.10000
1.43043	2.17695	18.10000
1.49205	2.17695	18.10000
1.55367	2.17695	18.10000
1.61530	2.17695	18.10000
1.67692	2.17695	18.10000
1.73854	2.17695	18.10000
1.80016	2.17695	18.10000
1.86179	2.17695	18.10000
1.92341	2.17695	18.10000
1.98503	2.17695	18.10000
2.04666	2.17695	18.10000
2.10828	2.17695	18.10000
2.16990	2.17695	18.10000
2.23153	2.17695	18.10000
2.29315	2.17695	18.10000
2.35477	2.17695	18.10000
2.41639	2.17695	18.10000
2.47802	2.17695	18.10000
2.53964	2.17695	18.10000
2.60126	2.17695	18.10000
2.66289	2.17695	18.10000
2.72451	2.17695	18.10000
2.78613	2.17695	18.10000
2.84776	2.17695	18.10000
2.90938	2.17695	18.10000
2.97100	2.17695	18.10000
3.03263	2.17695	18.10000
3.09425	2.17695	18.10000
3.15587	2.17695	18.10000
3.21749	2.17695	18.10000
3.27912	2.17695	18.10000
3.34074	2.17695	18.10000
3.40236	2.17695	18.10000
3.46399	2.17695	18.10000
3.52561	2.17695	18.10000
3.58723	2.17695	18.10000
3.64886	2.17695	18.10000
3.71048	2.17695	18.10000
3.77210	2.17695	18.10000
3.83372	2.17695	18.10000
3.89535	2.17695	18.10000
3.95697	2.17695	18.10000
4.01859	2.17695	18.10000
4.08022	2.17695	18.10000
4.14184	2.17695	18.10000
4.20346	2.17695	18.10000
4.26509	2.17695	18.10000
4.32671	2.17695	18.10000
4.38833	2.17695	18.10000
4.44995	2.17695	18.10000
4.51158	2.17695	18.10000
4.57320	2.17695	18.10000
0.19797	2.24145	18.10000
0.25959	2.24145	7.53000
0.32121	2.24145	3.01000
0.38283	2.24145	2.26000
0.44446	2.24145	5.27000
0.50608	2.24145	7.53000
0.56770	2.24145	12.80000
0.62933	2.24145	18.10000
0.69095	2.24145	18.10000
0.75257	2.24145	18.10000
0.81420	2.24145	18.10000
0.87582	2.24145	18.10000
0.93744	2.24145	18.10000
0.99906	2.24145	18.10000
1.06069	2.24145	18.10000
1.12231	2.24145	18.10000
1.18393	2.24145	18.10000
1.24556	2.24145	18.10000
1.30718	2.24145	18.10000
1.36880	2.24145	18.10000
1.43043	2.24145	18.10000
1.49205	2.24145	18.10000
1.55367	2.24145	18.10000
1.61530	2.24145	18.10000
1.67692	2.24145	18.10000
1.73854	2.24145	18.10000
1.80016	2.24145	18.10000
1.86179	2.24145	18.10000
1.92341	2.24145	18.10000
1.98503	2.24145	18.10000
2.04666	2.24145	18.10000
2.10828	2.24145	18.10000
2.16990	2.24145	18.10000
2.23153	2.24145	18.10000
2.29315	2.24145	18.10000
2.35477	2.24145	18.10000
2.41639	2.24145	18.10000
2.47802	2.24145	18.10000
2.53964	2.24145	18.10000
2.60126	2.24145	18.10000
2.66289	2.24145	18.10000
2.72451	2.24145	18.10000
2.78613	2.24145	18.10000
2.84776	2.24145	18.10000
2.90938	2.24145	18.10000
2.97100	2.24145	18.10000
3.03263	2.24145	18.10000
3.09425	2.24145	18.10000
3.15587	2.24145	18.10000
3.21749	2.24145	18.10000
3.27912	2.24145	18.10000
3.34074	2.24145	18.10000
3.40236	2.24145	18.10000
3.46399	2.24145	18.10000
3.52561	2.24145	18.10000
3.58723	2.24145	18.10000
3.64886	2.24145	18.10000
3.71048	2.24145	18.10000
3.77210	2.24145	18.10000
3.83372	2.24145	18.10000
3.89535	2.24145	18.10000
3.95697	2.24145	18.10000
4.01859	2.24145	18.10000
4.08022	2.24145	18.10000
4.14184	2.24145	18.10000
4.20346	2.24145	18.10000
4.26509	2.24145	18.10000
4.32671	2.24145	18.10000
4.38833	2.24145	18.10000
4.44995	2.24145	18.10000
4.51158	2.24145	18.10000
4.57320	2.24145	18.10000
0.19797	2.30594	15.10000
0.25959	2.30594	6.02000
0.32121	2.30594	1.51000
0.38283	2.30594	0.75300
0.44446	2.30594	3.76000
0.50608	2.30594	7.53000
0.56770	2.30594	11.30000
0.62933	2.30594	15.10000
0.69095	2.30594	18.10000
0.75257	2.30594	18.10000
0.81420	2.30594	18.10000
0.87582	2.30594	18.10000
0.93744	2.30594	18.10000
0.99906	2.30594	18.10000
1.06069	2.30594	18.10000
1.12231	2.30594	18.10000
1.18393	2.30594	18.10000
1.24556	2.30594	18.10000
1.30718	2.30594	18.10000
1.36880	2.30594	18.10000
1.43043	2.30594	18.10000
1.49205	2.30594	18.10000
1.55367	2.30594	18.10000
1.61530	2.30594	18.10000
1.67692	2.30594	18.10000
1.73854	2.30594	18.10000
1.80016	2.30594	18.10000
1.86179	2.30594	18.10000
1.92341	2.30594	18.10000
1.98503	2.30594	18.10000
2.04666	2.30594	18.10000
2.10828	2.30594	18.10000
2.16990	2.30594	18.10000
2.23153	2.30594	18.10000
2.29315	2.30594	18.10000
2.35477	2.30594	18.10000
2.41639	2.30594	18.10000
2.47802	2.30594	18.10000
2.53964	2.30594	18.10000
2.60126	2.30594	18.10000
2.66289	2.30594	18.10000
2.72451	2.30594	18.10000
2.78613	2.30594	18.10000
2.84776	2.30594	18.10000
2.90938	2.30594	18.10000
2.97100	2.30594	18.10000
3.03263	2.30594	18.10000
3.09425	2.30594	18.10000
3.15587	2.30594	18.10000
3.21749	2.30594	18.10000
3.27912	2.30594	18.10000
3.34074	2.30594	18.10000
3.40236	2.30594	18.10000
3.46399	2.30594	18.10000
3.52561	2.30594	18.10000
3.58723	2.30594	18.10000
3.64886	2.30594	18.10000
3.71048	2.30594	18.10000
3.77210	2.30594	18.10000
3.83372	2.30594	18.10000
3.89535	2.30594	18.10000
3.95697	2.30594	18.10000
4.01859	2.30594	18.10000
4.08022	2.30594	18.10000
4.14184	2.30594	18.10000
4.20346	2.30594	18.10000
4.26509	2.30594	18.10000
4.32671	2.30594	18.10000
4.38833	2.30594	18.10000
4.44995	2.30594	18.10000
4.51158	2.30594	18.10000
4.57320	2.30594	18.10000
0.19797	2.37043	17.30000
0.25959	2.37043	6.02000
0.32121	2.37043	1.51000
0.38283	2.37043	0.75300
0.44446	2.37043	3.01000
0.50608	2.37043	6.77000
0.56770	2.37043	10.50000
0.62933	2.37043	17.30000
0.69095	2.37043	18.10000
0.75257	2.37043	18.10000
0.81420	2.37043	18.10000
0.87582	2.37043	18.10000
0.93744	2.37043	18.10000
0.99906	2.37043	18.10000
1.06069	2.37043	18.10000
1.12231	2.37043	18.10000
1.18393	2.37043	18.10000
1.24556	2.37043	18.10000
1.30718	2.37043	18.10000
1.36880	2.37043	18.10000
1.43043	2.37043	18.10000
1.49205	2.37043	18.10000
1.55367	2.37043	18.10000
1.61530	2.37043	18.10000
1.67692	2.37043	18.10000
1.73854	2.37043	18.10000
1.80016	2.37043	18.10000
1.86179	2.37043	18.10000
1.92341	2.37043	18.10000
1.98503	2.37043	18.10000
2.04666	2.37043	18.10000
2.10828	2.37043	18.10000
2.16990	2.37043	18.10000
2.23153	2.37043	18.10000
2.29315	2.37043	18.10000
2.35477	2.37043	18.10000
2.41639	2.37043	18.10000
2.47802	2.37043	18.10000
2.53964	2.37043	18.10000
2.60126	2.37043	18.10000
2.66289	2.37043	18.10000
2.72451	2.37043	18.10000
2.78613	2.37043	18.10000
2.84776	2.37043	18.10000
2.90938	2.37043	18.10000
2.97100	2.37043	18.10000
3.03263	2.37043	18.10000
3.09425	2.37043	18.10000
3.15587	2.37043	18.10000
3.21749	2.37043	18.10000
3.27912	2.37043	18.10000
3.34074	2.37043	18.10000
3.40236	2.37043	18.10000
3.46399	2.37043	18.10000
3.52561	2.37043	18.10000
3.58723	2.37043	18.10000
3.64886	2.37043	18.10000
3.71048	2.37043	18.10000
3.77210	2.37043	18.10000
3.83372	2.37043	18.10000
3.89535	2.37043	18.10000
3.95697	2.37043	18.10000
4.01859	2.37043	18.10000
4.08022	2.37043	18.10000
4.14184	2.37043	18.10000
4.20346	2.37043	18.10000
4.26509	2.37043	18.10000
4.32671	2.37043	18.10000
4.38833	2.37043	18.10000
4.44995	2.37043	18.10000
4.51158	2.37043	18.10000
4.57320	2.37043	18.10000
0.19797	2.43492	17.30000
0.25959	2.43492	6.02000
0.32121	2.43492	1.51000
0.38283	2.43492	0.75300
0.44446	2.43492	3.01000
0.50608	2.43492	6.77000
0.56770	2.43492	10.50000
0.62933	2.43492	17.30000
0.69095	2.43492	18.10000
0.75257	2.43492	18.10000
0.81420	2.43492	18.10000
0.87582	2.43492	18.10000
0.93744	2.43492	18.10000
0.99906	2.43492	18.10000
1.06069	2.43492	18.10000
1.12231	2.43492	18.10000
1.18393	2.43492	18.10000
1.24556	2.43492	18.10000
1.30718	2.43492	18.10000
1.36880	2.43492	18.10000
1.43043	2.43492	18.10000
1.49205	2.43492	18.10000
1.55367	2.43492	18.10000
1.61530	2.43492	18.10000
1.67692	2.43492	18.10000
1.73854	2.43492	18.10000
1.80016	2.43492	18.10000
1.86179	2.43492	18.10000
1.92341	2.43492	18.10000
1.98503	2.43492	18.10000
2.04666	2.43492	18.10000
2.10828	2.43492	18.10000
2.16990	2.43492	18.10000
2.23153	2.43492	18.10000
2.29315	2.43492	18.10000
2.35477	2.43492	18.10000
2.41639	2.43492	18.10000
2.47802	2.43492	18.10000
2.53964	2.43492	18.10000
2.60126	2.43492	18.10000
2.66289	2.43492	18.10000
2.72451	2.43492	18.10000
2.78613	2.43492	18.10000
2.84776	2.43492	18.10000
2.90938	2.43492	18.10000
2.97100	2.43492	18.10000
3.03263	2.43492	18.10000
3.09425	2.43492	18.10000
3.15587	2.43492	18.10000
3.21749	2.43492	18.10000
3.27912	2.43492	18.10000
3.34074	2.43492	18.10000
3.40236	2.43492	18.10000
3.46399	2.43492	18.10000
3.52561	2.43492	18.10000
3.58723	2.43492	18.10000
3.64886	2.43492	18.10000
3.71048	2.43492	18.10000
3.77210	2.43492	18.10000
3.83372	2.43492	18.10000
3.89535	2.43492	18.10000
3.95697	2.43492	18.10000
4.01859	2.43492	18.10000
4.08022	2.43492	18.10000
4.14184	2.43492	18.10000
4.20346	2.43492	18.10000
4.26509	2.43492	18.10000
4.32671	2.43492	18.10000
4.38833	2.43492	18.10000
4.44995	2.43492	18.10000
4.51158	2.43492	18.10000
4.57320	2.43492	18.10000
0.19797	2.49941	15.10000
0.25959	2.49941	6.77000
0.32121	2.49941	3.01000
0.38283	2.49941	2.26000
0.44446	2.49941	4.52000
0.50608	2.49941	8.28000
0.56770	2.49941	15.10000
0.62933	2.49941	17.30000
0.69095	2.49941	18.10000
0.75257	2.49941	18.10000
0.81420	2.49941	18.10000
0.87582	2.49941	18.10000
0.93744	2.49941	18.10000
0.99906	2.49941	18.10000
1.06069	2.49941	18.10000
1.12231	2.49941	18.10000
1.18393	2.49941	18.10000
1.24556	2.49941	18.10000
1.30718	2.49941	18.10000
1.36880	2.49941	18.10000
1.43043	2.49941	18.10000
1.49205	2.49941	18.10000
1.55367	2.49941	18.10000
1.61530	2.49941	18.10000
1.67692	2.49941	18.10000
1.73854	2.49941	18.10000
1.80016	2.49941	18.10000
1.86179	2.49941	18.10000
1.92341	2.49941	18.10000
1.98503	2.49941	18.10000
2.04666	2.49941	18.10000
2.10828	2.49941	18.10000
2.16990	2.49941	18.10000
2.23153	2.49941	18.10000
2.29315	2.49941	18.10000
2.35477	2.49941	18.10000
2.41639	2.49941	18.10000
2.47802	2.49941	18.10000
2.53964	2.49941	18.10000
2.60126	2.49941	18.10000
2.66289	2.49941	18.10000
2.72451	2.49941	18.10000
2.78613	2.49941	18.10000
2.84776	2.49941	18.10000
2.90938	2.49941	18.10000
2.97100	2.49941	18.10000
3.03263	2.49941	18.10000
3.09425	2.49941	18.10000
3.15587	2.49941	18.10000
3.21749	2.49941	18.10000
3.27912	2.49941	18.10000
3.34074	2.49941	18.10000
3.40236	2.49941	18.10000
3.46399	2.49941	18.10000
3.52561	2.49941	18.10000
3.58723	2.49941	18.10000
3.64886	2.49941	18.10000
3.71048	2.49941	18.10000
3.77210	2.49941	18.10000
3.83372	2.49941	18.10000
3.89535	2.49941	18.10000
3.95697	2.49941	18.10000
4.01859	2.49941	18.10000
4.08022	2.49941	18.10000
4.14184	2.49941	18.10000
4.20346	2.49941	18.10000
4.26509	2.49941	18.10000
4.32671	2.49941	18.10000
4.38833	2.49941	18.10000
4.44995	2.49941	18.10000
4.51158	2.49941	18.10000
4.57320	2.49941	18.10000
0.19797	2.56390	18.10000
0.25959	2.56390	9.03000
0.32121	2.56390	5.27000
0.38283	2.56390	4.52000
0.44446	2.56390	6.02000
0.50608	2.56390	11.30000
0.56770	2.56390	14.30000
0.62933	2.56390	18.10000
0.69095	2.56390	18.10000
0.75257	2.56390	18.10000
0.81420	2.56390	18.10000
0.87582	2.56390	18.10000
0.93744	2.56390	18.10000
0.99906	2.56390	18.10000
1.06069	2.56390	18.10000
1.12231	2.56390	18.10000
1.18393	2.56390	18.10000
1.24556	2.56390	18.10000
1.30718	2.56390	18.10000
1.36880	2.56390	18.10000
1.43043	2.56390	18.10000
1.49205	2.56390	18.10000
1.55367	2.56390	18.10000
1.61530	2.56390	18.10000
1.67692	2.56390	18.10000
1.73854	2.56390	18.10000
1.80016	2.56390	18.10000
1.86179	2.56390	18.10000
1.92341	2.56390	18.10000
1.98503	2.56390	18.10000
2.04666	2.56390	18.10000
2.10828	2.56390	18.10000
2.16990	2.56390	18.10000
2.23153	2.56390	18.10000
2.29315	2.56390	18.10000
2.35477	2.56390	18.10000
2.41639	2.56390	18.10000
2.47802	2.56390	18.10000
2.53964	2.56390	18.10000
2.60126	2.56390	18.10000
2.66289	2.56390	18.10000
2.72451	2.56390	18.10000
2.78613	2.56390	18.10000
2.84776	2.56390	18.10000
2.90938	2.56390	18.10000
2.97100	2.56390	18.10000
3.03263	2.56390	18.10000
3.09425	2.56390	18.10000
3.15587	2.56390	18.10000
3.21749	2.56390	18.10000
3.27912	2.56390	18.10000
3.34074	2.56390	18.10000
3.40236	2.56390	18.10000
3.46399	2.56390	18.10000
3.52561	2.56390	18.10000
3.58723	2.56390	18.10000
3.64886	2.56390	18.10000
3.71048	2.56390	18.10000
3.77210	2.56390	18.10000
3.83372	2.56390	18.10000
3.89535	2.56390	18.10000
3.95697	2.56390	18.10000
4.01859	2.56390	18.10000
4.08022	2.56390	18.10000
4.14184	2.56390	18.10000
4.20346	2.56390	18.10000
4.26509	2.56390	18.10000
4.32671	2.56390	18.10000
4.38833	2.56390	18.10000
4.44995	2.56390	18.10000
4.51158	2.56390	18.10000
4.57320	2.56390	18.10000
0.19797	2.62839	18.10000
0.25959	2.62839	12.80000
0.32121	2.62839	7.53000
0.38283	2.62839	6.77000
0.44446	2.62839	9.78000
0.50608	2.62839	12.00000
0.56770	2.62839	18.10000
0.62933	2.62839	17.30000
0.69095	2.62839	18.10000
0.75257	2.62839	18.10000
0.81420	2.62839	18.10000
0.87582	2.62839	18.10000
0.93744	2.62839	18.10000
0.99906	2.62839	18.10000
1.06069	2.62839	18.10000
1.12231	2.62839	18.10000
1.18393	2.62839	18.10000
1.24556	2.62839	18.10000
1.30718	2.62839	18.10000
1.36880	2.62839	18.10000
1.43043	2.62839	18.10000
1.49205	2.62839	18.10000
1.55367	2.62839	18.10000
1.61530	2.62839	18.10000
1.67692	2.62839	18.10000
1.73854	2.62839	18.10000
1.80016	2.62839	18.10000
1.86179	2.62839	18.10000
1.92341	2.62839	18.10000
1.98503	2.62839	18.10000
2.04666	2.62839	18.10000
2.10828	2.62839	18.10000
2.16990	2.62839	18.10000
2.23153	2.62839	18.10000
2.29315	2.62839	18.10000
2.35477	2.62839	18.10000
2.41639	2.62839	18.10000
2.47802	2.62839	18.10000
2.53964	2.62839	18.10000
2.60126	2.62839	18.10000
2.66289	2.62839	18.10000
2.72451	2.62839	18.10000
2.78613	2.62839	18.10000
2.84776	2.62839	18.10000
2.90938	2.62839	18.10000
2.97100	2.62839	18.10000
3.03263	2.62839	18.10000
3.09425	2.62839	18.10000
3.15587	2.62839	18.10000
3.21749	2.62839	18.10000
3.27912	2.62839	18.10000
3.34074	2.62839	18.10000
3.40236	2.62839	18.10000
3.46399	2.62839	18.10000
3.52561	2.62839	18.10000
3.58723	2.62839	18.10000
3.64886	2.62839	18.10000
3.71048	2.62839	18.10000
3.77210	2.62839	18.10000
3.83372	2.62839	18.10000
3.89535	2.62839	18.10000
3.95697	2.62839	18.10000
4.01859	2.62839	18.10000
4.08022	2.62839	18.10000
4.14184	2.62839	18.10000
4.20346	2.62839	18.10000
4.26509	2.62839	18.10000
4.32671	2.62839	18.10000
4.38833	2.62839	18.10000
4.44995	2.62839	18.10000
4.51158	2.62839	18.10000
4.57320	2.62839	18.10000
0.19797	2.69288	18.10000
0.25959	2.69288	13.50000
0.32121	2.69288	9.03000
0.38283	2.69288	9.03000
0.44446	2.69288	10.50000
0.50608	2.69288	13.50000
0.56770	2.69288	18.10000
0.62933	2.69288	18.10000
0.69095	2.69288	18.10000
0.75257	2.69288	18.10000
0.81420	2.69288	18.10000
0.87582	2.69288	18.10000
0.93744	2.69288	18.10000
0.99906	2.69288	18.10000
1.06069	2.69288	18.10000
1.12231	2.69288	18.10000
1.18393	2.69288	18.10000
1.24556	2.69288	18.10000
1.30718	2.69288	18.10000
1.36880	2.69288	18.10000
1.43043	2.69288	18.10000
1.49205	2.69288	18.10000
1.55367	2.69288	18.10000
1.61530	2.69288	18.10000
1.67692	2.69288	18.10000
1.73854	2.69288	18.10000
1.80016	2.69288	18.10000
1.86179	2.69288	18.10000
1.92341	2.69288	18.10000
1.98503	2.69288	18.10000
2.04666	2.69288	18.10000
2.10828	2.69288	18.10000
2.16990	2.69288	18.10000
2.23153	2.69288	18.10000
2.29315	2.69288	18.10000
2.35477	2.69288	18.10000
2.41639	2.69288	18.10000
2.47802	2.69288	18.10000
2.53964	2.69288	18.10000
2.60126	2.69288	18.10000
2.66289	2.69288	18.10000
2.72451	2.69288	18.10000
2.78613	2.69288	18.10000
2.84776	2.69288	18.10000
2.90938	2.69288	18.10000
2.97100	2.69288	18.10000
3.03263	2.69288	18.10000
3.09425	2.69288	18.10000
3.15587	2.69288	18.10000
3.21749	2.69288	18.10000
3.27912	2.69288	18.10000
3.34074	2.69288	18.10000
3.40236	2.69288	18.10000
3.46399	2.69288	18.10000
3.52561	2.69288	18.10000
3.58723	2.69288	18.10000
3.64886	2.69288	18.10000
3.71048	2.69288	18.10000
3.77210	2.69288	18.10000
3.83372	2.69288	18.10000
3.89535	2.69288	18.10000
3.95697	2.69288	18.10000
4.01859	2.69288	18.10000
4.08022	2.69288	18.10000
4.14184	2.69288	18.10000
4.20346	2.69288	18.10000
4.26509	2.69288	18.10000
4.32671	2.69288	18.10000
4.38833	2.69288	18.10000
4.44995	2.69288	18.10000
4.51158	2.69288	18.10000
4.57320	2.69288	18.10000
0.19797	2.75737	18.10000
0.25959	2.75737	15.10000
0.32121	2.75737	10.50000
0.38283	2.75737	9.03000
0.44446	2.75737	14.30000
0.50608	2.75737	15.10000
0.56770	2.75737	18.10000
0.62933	2.75737	18.10000
0.69095	2.75737	18.10000
0.75257	2.75737	18.10000
0.81420	2.75737	18.10000
0.87582	2.75737	18.10000
0.93744	2.75737	18.10000
0.99906	2.75737	18.10000
1.06069	2.75737	18.10000
1.12231	2.75737	18.10000
1.18393	2.75737	18.10000
1.24556	2.75737	18.10000
1.30718	2.75737	18.10000
1.36880	2.75737	18.10000
1.43043	2.75737	18.10000
1.49205	2.75737	18.10000
1.55367	2.75737	18.10000
1.61530	2.75737	18.10000
1.67692	2.75737	18.10000
1.73854	2.75737	18.10000
1.80016	2.75737	18.10000
1.86179	2.75737	18.10000
1.92341	2.75737	18.10000
1.98503	2.75737	18.10000
2.04666	2.75737	18.10000
2.10828	2.75737	18.10000
2.16990	2.75737	18.10000
2.23153	2.75737	18.10000
2.29315	2.75737	18.10000
2.35477	2.75737	18.10000
2.41639	2.75737	18.10000
2.47802	2.75737	18.10000
2.53964	2.75737	18.10000
2.60126	2.75737	18.10000
2.66289	2.75737	18.10000
2.72451	2.75737	18.10000
2.78613	2.75737	18.10000
2.84776	2.75737	18.10000
2.90938	2.75737	18.10000
2.97100	2.75737	18.10000
3.03263	2.75737	18.10000
3.09425	2.75737	18.10000
3.15587	2.75737	18.10000
3.21749	2.75737	18.10000
3.27912	2.75737	18.10000
3.34074	2.75737	18.10000
3.40236	2.75737	18.10000
3.46399	2.75737	18.10000
3.52561	2.75737	18.10000
3.58723	2.75737	18.10000
3.64886	2.75737	18.10000
3.71048	2.75737	18.10000
3.77210	2.75737	18.10000
3.83372	2.75737	18.10000
3.89535	2.75737	18.10000
3.95697	2.75737	18.10000
4.01859	2.75737	18.10000
4.08022	2.75737	18.10000
4.14184	2.75737	18.10000
4.20346	2.75737	18.10000
4.26509	2.75737	18.10000
4.32671	2.75737	18.10000
4.38833	2.75737	18.10000
4.44995	2.75737	18.10000
4.51158	2.75737	18.10000
4.57320	2.75737	18.10000
0.19797	2.82186	18.10000
0.25959	2.82186	13.50000
0.32121	2.82186	9.03000
0.38283	2.82186	9.03000
0.44446	2.82186	12.80000
0.50608	2.82186	12.80000
0.56770	2.82186	18.10000
0.62933	2.82186	18.10000
0.69095	2.82186	18.10000
0.75257	2.82186	18.10000
0.81420	2.82186	18.10000
0.87582	2.82186	18.10000
0.93744	2.82186	18.10000
0.99906	2.82186	18.10000
1.06069	2.82186	18.10000
1.12231	2.82186	18.10000
1.18393	2.82186	18.10000
1.24556	2.82186	18.10000
1.30718	2.82186	18.10000
1.36880	2.82186	18.10000
1.43043	2.82186	18.10000
1.49205	2.82186	18.10000
1.55367	2.82186	18.10000
1.61530	2.82186	18.10000
1.67692	2.82186	18.10000
1.73854	2.82186	18.10000
1.80016	2.82186	18.10000
1.86179	2.82186	18.10000
1.92341	2.82186	18.10000
1.98503	2.82186	18.10000
2.04666	2.82186	18.10000
2.10828	2.82186	18.10000
2.16990	2.82186	18.10000
2.23153	2.82186	18.10000
2.29315	2.82186	18.10000
2.35477	2.82186	18.10000
2.41639	2.82186	18.10000
2.47802	2.82186	18.10000
2.53964	2.82186	18.10000
2.60126	2.82186	18.10000
2.66289	2.82186	18.10000
2.72451	2.82186	18.10000
2.78613	2.82186	18.10000
2.84776	2.82186	18.10000
2.90938	2.82186	18.10000
2.97100	2.82186	18.10000
3.03263	2.82186	18.10000
3.09425	2.82186	18.10000
3.15587	2.82186	18.10000
3.21749	2.82186	18.10000
3.27912	2.82186	18.10000
3.34074	2.82186	18.10000
3.40236	2.82186	18.10000
3.46399	2.82186	18.10000
3.52561	2.82186	18.10000
3.58723	2.82186	18.10000
3.64886	2.82186	18.10000
3.71048	2.82186	18.10000
3.77210	2.82186	18.10000
3.83372	2.82186	18.10000
3.89535	2.82186	18.10000
3.95697	2.82186	18.10000
4.01859	2.82186	18.10000
4.08022	2.82186	18.10000
4.14184	2.82186	18.10000
4.20346	2.82186	18.10000
4.26509	2.82186	18.10000
4.32671	2.82186	18.10000
4.38833	2.82186	18.10000
4.44995	2.82186	18.10000
4.51158	2.82186	18.10000
4.57320	2.82186	18.10000
0.19797	2.88635	18.10000
0.25959	2.88635	12.80000
0.32121	2.88635	8.28000
0.38283	2.88635	8.28000
0.44446	2.88635	9.78000
0.50608	2.88635	12.00000
0.56770	2.88635	17.30000
0.62933	2.88635	18.10000
0.69095	2.88635	18.10000
0.75257	2.88635	18.10000
0.81420	2.88635	18.10000
0.87582	2.88635	18.10000
0.93744	2.88635	18.10000
0.99906	2.88635	18.10000
1.06069	2.88635	18.10000
1.12231	2.88635	18.10000
1.18393	2.88635	18.10000
1.24556	2.88635	18.10000
1.30718	2.88635	18.10000
1.36880	2.88635	18.10000
1.43043	2.88635	18.10000
1.49205	2.88635	18.10000
1.55367	2.88635	18.10000
1.61530	2.88635	18.10000
1.67692	2.88635	18.10000
1.73854	2.88635	18.10000
1.80016	2.88635	18.10000
1.86179	2.88635	18.10000
1.92341	2.88635	18.10000
1.98503	2.88635	18.10000
2.04666	2.88635	18.10000
2.10828	2.88635	18.10000
2.16990	2.88635	18.10000
2.23153	2.88635	18.10000
2.29315	2.88635	18.10000
2.35477	2.88635	18.10000
2.41639	2.88635	18.10000
2.47802	2.88635	18.10000
2.53964	2.88635	18.10000
2.60126	2.88635	18.10000
2.66289	2.88635	18.10000
2.72451	2.88635	18.10000
2.78613	2.88635	18.10000
2.84776	2.88635	18.10000
2.90938	2.88635	18.10000
2.97100	2.88635	18.10000
3.03263	2.88635	18.10000
3.09425	2.88635	18.10000
3.15587	2.88635	18.10000
3.21749	2.88635	18.10000
3.27912	2.88635	18.10000
3.34074	2.88635	18.10000
3.40236	2.88635	18.10000
3.46399	2.88635	18.10000
3.52561	2.88635	18.10000
3.58723	2.88635	18.10000
3.64886	2.88635	18.10000
3.71048	2.88635	18.10000
3.77210	2.88635	18.10000
3.83372	2.88635	18.10000
3.89535	2.88635	18.10000
3.95697	2.88635	18.10000
4.01859	2.88635	18.10000
4.08022	2.88635	18.10000
4.14184	2.88635	18.10000
4.20346	2.88635	18.10000
4.26509	2.88635	18.10000
4.32671	2.88635	18.10000
4.38833	2.88635	18.10000
4.44995	2.88635	18.10000
4.51158	2.88635	18.10000
4.57320	2.88635	18.10000
0.19797	2.95084	18.10000
0.25959	2.95084	12.00000
0.32121	2.95084	8.28000
0.38283	2.95084	8.28000
0.44446	2.95084	9.78000
0.50608	2.95084	12.80000
0.56770	2.95084	18.10000
0.62933	2.95084	18.10000
0.69095	2.95084	18.10000
0.75257	2.95084	18.10000
0.81420	2.95084	18.10000
0.87582	2.95084	18.10000
0.93744	2.95084	18.10000
0.99906	2.95084	18.10000
1.06069	2.95084	18.10000
1.12231	2.95084	18.10000
1.18393	2.95084	18.10000
1.24556	2.95084	18.10000
1.30718	2.95084	18.10000
1.36880	2.95084	18.10000
1.43043	2.95084	18.10000
1.49205	2.95084	18.10000
1.55367	2.95084	18.10000
1.61530	2.95084	18.10000
1.67692	2.95084	18.10000
1.73854	2.95084	18.10000
1.80016	2.95084	18.10000
1.86179	2.95084	18.10000
1.92341	2.95084	18.10000
1.98503	2.95084	18.10000
2.04666	2.95084	18.10000
2.10828	2.95084	18.10000
2.16990	2.95084	18.10000
2.23153	2.95084	18.10000
2.29315	2.95084	18.10000
2.35477	2.95084	18.10000
2.41639	2.95084	18.10000
2.47802	2.95084	18.10000
2.53964	2.95084	18.10000
2.60126	2.95084	18.10000
2.66289	2.95084	18.10000
2.72451	2.95084	18.10000
2.78613	2.95084	18.10000
2.84776	2.95084	18.10000
2.90938	2.95084	18.10000
2.97100	2.95084	18.10000
3.03263	2.95084	18.10000
3.09425	2.95084	18.10000
3.15587	2.95084	18.10000
3.21749	2.95084	18.10000
3.27912	2.95084	18.10000
3.34074	2.95084	18.10000
3.40236	2.95084	18.10000
3.46399	2.95084	18.10000
3.52561	2.95084	18.10000
3.58723	2.95084	18.10000
3.64886	2.95084	18.10000
3.71048	2.95084	18.10000
3.77210	2.95084	18.10000
3.83372	2.95084	18.10000
3.89535	2.95084	18.10000
3.95697	2.95084	18.10000
4.01859	2.95084	18.10000
4.08022	2.95084	18.10000
4.14184	2.95084	18.10000
4.20346	2.95084	18.10000
4.26509	2.95084	18.10000
4.32671	2.95084	18.10000
4.38833	2.95084	18.10000
4.44995	2.95084	18.10000
4.51158	2.95084	18.10000
4.57320	2.95084	18.10000
0.19797	3.01533	18.10000
0.25959	3.01533	11.30000
0.32121	3.01533	8.28000
0.38283	3.01533	8.28000
0.44446	3.01533	9.03000
0.50608	3.01533	12.00000
0.56770	3.01533	18.10000
0.62933	3.01533	18.10000
0.69095	3.01533	18.10000
0.75257	3.01533	18.10000
0.81420	3.01533	18.10000
0.87582	3.01533	18.10000
0.93744	3.01533	18.10000
0.99906	3.01533	18.10000
1.06069	3.01533	18.10000
1.12231	3.01533	18.10000
1.18393	3.01533	18.10000
1.24556	3.01533	18.10000
1.30718	3.01533	18.10000
1.36880	3.01533	18.10000
1.43043	3.01533	18.10000
1.49205	3.01533	18.10000
1.55367	3.01533	18.10000
1.61530	3.01533	18.10000
1.67692	3.01533	18.10000
1.73854	3.01533	18.10000
1.80016	3.01533	18.10000
1.86179	3.01533	18.10000
1.92341	3.01533	18.10000
1.98503	3.01533	18.10000
2.04666	3.01533	18.10000
2.10828	3.01533	18.10000
2.16990	3.01533	18.10000
2.23153	3.01533	18.10000
2.29315	3.01533	18.10000
2.35477	3.01533	18.10000
2.41639	3.01533	18.10000
2.47802	3.01533	18.10000
2.53964	3.01533	18.10000
2.60126	3.01533	18.10000
2.66289	3.01533	18.10000
2.72451	3.01533	18.10000
2.78613	3.01533	18.10000
2.84776	3.01533	18.10000
2.90938	3.01533	18.10000
2.97100	3.01533	18.10000
3.03263	3.01533	18.10000
3.09425	3.01533	18.10000
3.15587	3.01533	18.10000
3.21749	3.01533	18.10000
3.27912	3.01533	18.10000
3.34074	3.01533	18.10000
3.40236	3.01533	18.10000
3.46399	3.01533	18.10000
3.52561	3.01533	18.10000
3.58723	3.01533	18.10000
3.64886	3.01533	18.10000
3.71048	3.01533	18.10000
3.77210	3.01533	18.10000
3.83372	3.01533	18.10000
3.89535	3.01533	18.10000
3.95697	3.01533	18.10000
4.01859	3.01533	18.10000
4.08022	3.01533	18.10000
4.14184	3.01533	18.10000
4.20346	3.01533	18.10000
4.26509	3.01533	18.10000
4.32671	3.01533	18.10000
4.38833	3.01533	18.10000
4.44995	3.01533	18.10000
4.51158	3.01533	18.10000
4.57320	3.01533	18.10000
0.19797	3.07982	18.10000
0.25959	3.07982	11.30000
0.32121	3.07982	6.77000
0.38283	3.07982	6.77000
0.44446	3.07982	9.03000
0.50608	3.07982	12.80000
0.56770	3.07982	15.10000
0.62933	3.07982	18.10000
0.69095	3.07982	18.10000
0.75257	3.07982	18.10000
0.81420	3.07982	18.10000
0.87582	3.07982	18.10000
0.93744	3.07982	18.10000
0.99906	3.07982	18.10000
1.06069	3.07982	18.10000
1.12231	3.07982	18.10000
1.18393	3.07982	18.10000
1.24556	3.07982	18.10000
1.30718	3.07982	18.10000
1.36880	3.07982	18.10000
1.43043	3.07982	18.10000
1.49205	3.07982	18.10000
1.55367	3.07982	18.10000
1.61530	3.07982	18.10000
1.67692	3.07982	18.10000
1.73854	3.07982	18.10000
1.80016	3.07982	18.10000
1.86179	3.07982	18.10000
1.92341	3.07982	18.10000
1.98503	3.07982	18.10000
2.04666	3.07982	18.10000
2.10828	3.07982	18.10000
2.16990	3.07982	18.10000
2.23153	3.07982	18.10000
2.29315	3.07982	18.10000
2.35477	3.07982	18.10000
2.41639	3.07982	18.10000
2.47802	3.07982	18.10000
2.53964	3.07982	18.10000
2.60126	3.07982	18.10000
2.66289	3.07982	18.10000
2.72451	3.07982	18.10000
2.78613	3.07982	18.10000
2.84776	3.07982	18.10000
2.90938	3.07982	18.10000
2.97100	3.07982	18.10000
3.03263	3.07982	18.10000
3.09425	3.07982	18.10000
3.15587	3.07982	18.10000
3.21749	3.07982	18.10000
3.27912	3.07982	18.10000
3.34074	3.07982	18.10000
3.40236	3.07982	18.10000
3.46399	3.07982	18.10000
3.52561	3.07982	18.10000
3.58723	3.07982	18.10000
3.64886	3.07982	18.10000
3.71048	3.07982	18.10000
3.77210	3.07982	18.10000
3.83372	3.07982	18.10000
3.89535	3.07982	18.10000
3.95697	3.07982	18.10000
4.01859	3.07982	18.10000
4.08022	3.07982	18.10000
4.14184	3.07982	18.10000
4.20346	3.07982	18.10000
4.26509	3.07982	18.10000
4.32671	3.07982	18.10000
4.38833	3.07982	18.10000
4.44995	3.07982	18.10000
4.51158	3.07982	18.10000
4.57320	3.07982	18.10000
0.19797	3.14431	18.10000
0.25959	3.14431	11.30000
0.32121	3.14431	6.77000
0.38283	3.14431	6.02000
0.44446	3.14431	7.53000
0.50608	3.14431	13.50000
0.56770	3.14431	12.80000
0.62933	3.14431	18.10000
0.69095	3.14431	18.10000
0.75257	3.14431	18.10000
0.81420	3.14431	18.10000
0.87582	3.14431	18.10000
0.93744	3.14431	18.10000
0.99906	3.14431	18.10000
1.06069	3.14431	18.10000
1.12231	3.14431	18.10000
1.18393	3.14431	18.10000
1.24556	3.14431	18.10000
1.30718	3.14431	18.10000
1.36880	3.14431	18.10000
1.43043	3.14431	18.10000
1.49205	3.14431	18.10000
1.55367	3.14431	18.10000
1.61530	3.14431	18.10000
1.67692	3.14431	18.10000
1.73854	3.14431	18.10000
1.80016	3.14431	18.10000
1.86179	3.14431	18.10000
1.92341	3.14431	18.10000
1.98503	3.14431	18.10000
2.04666	3.14431	18.10000
2.10828	3.14431	18.10000
2.16990	3.14431	18.10000
2.23153	3.14431	18.10000
2.29315	3.14431	18.10000
2.35477	3.14431	18.10000
2.41639	3.14431	18.10000
2.47802	3.14431	18.10000
2.53964	3.14431	18.10000
2.60126	3.14431	18.10000
2.66289	3.14431	18.10000
2.72451	3.14431	18.10000
2.78613	3.14431	18.10000
2.84776	3.14431	18.10000
2.90938	3.14431	18.10000
2.97100	3.14431	18.10000
3.03263	3.14431	18.10000
3.09425	3.14431	18.10000
3.15587	3.14431	18.10000
3.21749	3.14431	18.10000
3.27912	3.14431	18.10000
3.34074	3.14431	18.10000
3.40236	3.14431	18.10000
3.46399	3.14431	18.10000
3.52561	3.14431	18.10000
3.58723	3.14431	18.10000
3.64886	3.14431	18.10000
3.71048	3.14431	18.10000
3.77210	3.14431	18.10000
3.83372	3.14431	18.10000
3.89535	3.14431	18.10000
3.95697	3.14431	18.10000
4.01859	3.14431	18.10000
4.08022	3.14431	18.10000
4.14184	3.14431	18.10000
4.20346	3.14431	18.10000
4.26509	3.14431	18.10000
4.32671	3.14431	18.10000
4.38833	3.14431	18.10000
4.44995	3.14431	18.10000
4.51158	3.14431	18.10000
4.57320	3.14431	18.10000
0.19797	3.20880	18.10000
0.25959	3.20880	9.78000
0.32121	3.20880	6.02000
0.38283	3.20880	5.27000
0.44446	3.20880	7.53000
0.50608	3.20880	11.30000
0.56770	3.20880	13.50000
0.62933	3.20880	18.10000
0.69095	3.20880	17.30000
0.75257	3.20880	18.10000
0.81420	3.20880	18.10000
0.87582	3.20880	18.10000
0.93744	3.20880	18.10000
0.99906	3.20880	18.10000
1.06069	3.20880	18.10000
1.12231	3.20880	18.10000
1.18393	3.20880	18.10000
1.24556	3.20880	18.10000
1.30718	3.20880	18.10000
1.36880	3.20880	18.10000
1.43043	3.20880	18.10000
1.49205	3.20880	18.10000
1.55367	3.20880	18.10000
1.61530	3.20880	18.10000
1.67692	3.20880	18.10000
1.73854	3.20880	18.10000
1.80016	3.20880	18.10000
1.86179	3.20880	18.10000
1.92341	3.20880	18.10000
1.98503	3.20880	18.10000
2.04666	3.20880	18.10000
2.10828	3.20880	18.10000
2.16990	3.20880	18.10000
2.23153	3.20880	18.10000
2.29315	3.20880	18.10000
2.35477	3.20880	18.10000
2.41639	3.20880	18.10000
2.47802	3.20880	18.10000
2.53964	3.20880	18.10000
2.60126	3.20880	18.10000
2.66289	3.20880	18.10000
2.72451	3.20880	18.10000
2.78613	3.20880	18.10000
2.84776	3.20880	18.10000
2.90938	3.20880	18.10000
2.97100	3.20880	18.10000
3.03263	3.20880	18.10000
3.09425	3.20880	18.10000
3.15587	3.20880	18.10000
3.21749	3.20880	18.10000
3.27912	3.20880	18.10000
3.34074	3.20880	18.10000
3.40236	3.20880	18.10000
3.46399	3.20880	18.10000
3.52561	3.20880	18.10000
3.58723	3.20880	18.10000
3.64886	3.20880	18.10000
3.71048	3.20880	18.10000
3.77210	3.20880	18.10000
3.83372	3.20880	18.10000
3.89535	3.20880	18.10000
3.95697	3.20880	18.10000
4.01859	3.20880	18.10000
4.08022	3.20880	18.10000
4.14184	3.20880	18.10000
4.20346	3.20880	18.10000
4.26509	3.20880	18.10000
4.32671	3.20880	18.10000
4.38833	3.20880	18.10000
4.44995	3.20880	18.10000
4.51158	3.20880	18.10000
4.57320	3.20880	18.10000
0.19797	3.27329	18.10000
0.25959	3.27329	9.78000
0.32121	3.27329	5.27000
0.38283	3.27329	5.27000
0.44446	3.27329	6.77000
0.50608	3.27329	11.30000
0.56770	3.27329	17.30000
0.62933	3.27329	18.10000
0.69095	3.27329	18.10000
0.75257	3.27329	18.10000
0.81420	3.27329	18.10000
0.87582	3.27329	18.10000
0.93744	3.27329	18.10000
0.99906	3.27329	18.10000
1.06069	3.27329	18.10000
1.12231	3.27329	18.10000
1.18393	3.27329	18.10000
1.24556	3.27329	18.10000
1.30718	3.27329	18.10000
1.36880	3.27329	18.10000
1.43043	3.27329	18.10000
1.49205	3.27329	18.10000
1.55367	3.27329	18.10000
1.61530	3.27329	18.10000
1.67692	3.27329	18.10000
1.73854	3.27329	18.10000
1.80016	3.27329	18.10000
1.86179	3.27329	18.10000
1.92341	3.27329	18.10000
1.98503	3.27329	18.10000
2.04666	3.27329	18.10000
2.10828	3.27329	18.10000
2.16990	3.27329	18.10000
2.23153	3.27329	18.10000
2.29315	3.27329	18.10000
2.35477	3.27329	18.10000
2.41639	3.27329	18.10000
2.47802	3.27329	18.10000
2.53964	3.27329	18.10000
2.60126	3.27329	18.10000
2.66289	3.27329	18.10000
2.72451	3.27329	18.10000
2.78613	3.27329	18.10000
2.84776	3.27329	18.10000
2.90938	3.27329	18.10000
2.97100	3.27329	18.10000
3.03263	3.27329	18.10000
3.09425	3.27329	18.10000
3.15587	3.27329	18.10000
3.21749	3.27329	18.10000
3.27912	3.27329	18.10000
3.34074	3.27329	18.10000
3.40236	3.27329	18.10000
3.46399	3.27329	18.10000
3.52561	3.27329	18.10000
3.58723	3.27329	18.10000
3.64886	3.27329	18.10000
3.71048	3.27329	18.10000
3.77210	3.27329	18.10000
3.83372	3.27329	18.10000
3.89535	3.27329	18.10000
3.95697	3.27329	18.10000
4.01859	3.27329	18.10000
4.08022	3.27329	18.10000
4.14184	3.27329	18.10000
4.20346	3.27329	18.10000
4.26509	3.27329	18.10000
4.32671	3.27329	18.10000
4.38833	3.27329	18.10000
4.44995	3.27329	18.10000
4.51158	3.27329	18.10000
4.57320	3.27329	18.10000
0.19797	3.33778	17.30000
0.25959	3.33778	9.78000
0.32121	3.33778	5.27000
0.38283	3.33778	5.27000
0.44446	3.33778	7.53000
0.50608	3.33778	11.30000
0.56770	3.33778	13.50000
0.62933	3.33778	18.10000
0.69095	3.33778	18.10000
0.75257	3.33778	18.10000
0.81420	3.33778	18.10000
0.87582	3.33778	18.10000
0.93744	3.33778	18.10000
0.99906	3.33778	18.10000
1.06069	3.33778	18.10000
1.12231	3.33778	18.10000
1.18393	3.33778	18.10000
1.24556	3.33778	18.10000
1.30718	3.33778	18.10000
1.36880	3.33778	18.10000
1.43043	3.33778	18.10000
1.49205	3.33778	18.10000
1.55367	3.33778	18.10000
1.61530	3.33778	18.10000
1.67692	3.33778	18.10000
1.73854	3.33778	18.10000
1.80016	3.33778	18.10000
1.86179	3.33778	18.10000
1.92341	3.33778	18.10000
1.98503	3.33778	18.10000
2.04666	3.33778	18.10000
2.10828	3.33778	18.10000
2.16990	3.33778	18.10000
2.23153	3.33778	18.10000
2.29315	3.33778	18.10000
2.35477	3.33778	18.10000
2.41639	3.33778	18.10000
2.47802	3.33778	18.10000
2.53964	3.33778	18.10000
2.60126	3.33778	18.10000
2.66289	3.33778	18.10000
2.72451	3.33778	18.10000
2.78613	3.33778	18.10000
2.84776	3.33778	18.10000
2.90938	3.33778	18.10000
2.97100	3.33778	18.10000
3.03263	3.33778	18.10000
3.09425	3.33778	18.10000
3.15587	3.33778	18.10000
3.21749	3.33778	18.10000
3.27912	3.33778	18.10000
3.34074	3.33778	18.10000
3.40236	3.33778	18.10000
3.46399	3.33778	18.10000
3.52561	3.33778	18.10000
3.58723	3.33778	18.10000
3.64886	3.33778	18.10000
3.71048	3.33778	18.10000
3.77210	3.33778	18.10000
3.83372	3.33778	18.10000
3.89535	3.33778	18.10000
3.95697	3.33778	18.10000
4.01859	3.33778	18.10000
4.08022	3.33778	18.10000
4.14184	3.33778	18.10000
4.20346	3.33778	18.10000
4.26509	3.33778	18.10000
4.32671	3.33778	18.10000
4.38833	3.33778	18.10000
4.44995	3.33778	18.10000
4.51158	3.33778	18.10000
4.57320	3.33778	18.10000
0.19797	3.40227	17.30000
0.25959	3.40227	9.78000
0.32121	3.40227	5.27000
0.38283	3.40227	4.52000
0.44446	3.40227	6.77000
0.50608	3.40227	11.30000
0.56770	3.40227	13.50000
0.62933	3.40227	18.10000
0.69095	3.40227	18.10000
0.75257	3.40227	18.10000
0.81420	3.40227	18.10000
0.87582	3.40227	18.10000
0.93744	3.40227	18.10000
0.99906	3.40227	18.10000
1.06069	3.40227	18.10000
1.12231	3.40227	18.10000
1.18393	3.40227	18.10000
1.24556	3.40227	18.10000
1.30718	3.40227	18.10000
1.36880	3.40227	18.10000
1.43043	3.40227	18.10000
1.49205	3.40227	18.10000
1.55367	3.40227	18.10000
1.61530	3.40227	18.10000
1.67692	3.40227	18.10000
1.73854	3.40227	18.10000
1.80016	3.40227	18.10000
1.86179	3.40227	18.10000
1.92341	3.40227	18.10000
1.98503	3.40227	18.10000
2.04666	3.40227	18.10000
2.10828	3.40227	18.10000
2.16990	3.40227	18.10000
2.23153	3.40227	18.10000
2.29315	3.40227	18.10000
2.35477	3.40227	18.10000
2.41639	3.40227	18.10000
2.47802	3.40227	18.10000
2.53964	3.40227	18.10000
2.60126	3.40227	18.10000
2.66289	3.40227	18.10000
2.72451	3.40227	18.10000
2.78613	3.40227	18.10000
2.84776	3.40227	18.10000
2.90938	3.40227	18.10000
2.97100	3.40227	18.10000
3.03263	3.40227	18.10000
3.09425	3.40227	18.10000
3.15587	3.40227	18.10000
3.21749	3.40227	18.10000
3.27912	3.40227	18.10000
3.34074	3.40227	18.10000
3.40236	3.40227	18.10000
3.46399	3.40227	18.10000
3.52561	3.40227	18.10000
3.58723	3.40227	18.10000
3.64886	3.40227	18.10000
3.71048	3.40227	18.10000
3.77210	3.40227	18.10000
3.83372	3.40227	18.10000
3.89535	3.40227	18.10000
3.95697	3.40227	18.10000
4.01859	3.40227	18.10000
4.08022	3.40227	18.10000
4.14184	3.40227	18.10000
4.20346	3.40227	18.10000
4.26509	3.40227	18.10000
4.32671	3.40227	18.10000
4.38833	3.40227	18.10000
4.44995	3.40227	18.10000
4.51158	3.40227	18.10000
4.57320	3.40227	18.10000
0.19797	3.46676	17.30000
0.25959	3.46676	9.03000
0.32121	3.46676	4.52000
0.38283	3.46676	4.52000
0.44446	3.46676	6.77000
0.50608	3.46676	10.50000
0.56770	3.46676	14.30000
0.62933	3.46676	18.10000
0.69095	3.46676	18.10000
0.75257	3.46676	18.10000
0.81420	3.46676	18.10000
0.87582	3.46676	18.10000
0.93744	3.46676	18.10000
0.99906	3.46676	18.10000
1.06069	3.46676	18.10000
1.12231	3.46676	18.10000
1.18393	3.46676	18.10000
1.24556	3.46676	18.10000
1.30718	3.46676	18.10000
1.36880	3.46676	18.10000
1.43043	3.46676	18.10000
1.49205	3.46676	18.10000
1.55367	3.46676	18.10000
1.61530	3.46676	18.10000
1.67692	3.46676	18.10000
1.73854	3.46676	18.10000
1.80016	3.46676	18.10000
1.86179	3.46676	18.10000
1.92341	3.46676	18.10000
1.98503	3.46676	18.10000
2.04666	3.46676	18.10000
2.10828	3.46676	18.10000
2.16990	3.46676	18.10000
2.23153	3.46676	18.10000
2.29315	3.46676	18.10000
2.35477	3.46676	18.10000
2.41639	3.46676	18.10000
2.47802	3.46676	18.10000
2.53964	3.46676	18.10000
2.60126	3.46676	18.10000
2.66289	3.46676	18.10000
2.72451	3.46676	18.10000
2.78613	3.46676	18.10000
2.84776	3.46676	18.10000
2.90938	3.46676	18.10000
2.97100	3.46676	18.10000
3.03263	3.46676	18.10000
3.09425	3.46676	18.10000
3.15587	3.46676	18.10000
3.21749	3.46676	18.10000
3.27912	3.46676	18.10000
3.34074	3.46676	18.10000
3.40236	3.46676	18.10000
3.46399	3.46676	18.10000
3.52561	3.46676	18.10000
3.58723	3.46676	18.10000
3.64886	3.46676	18.10000
3.71048	3.46676	18.10000
3.77210	3.46676	18.10000
3.83372	3.46676	18.10000
3.89535	3.46676	18.10000
3.95697	3.46676	18.10000
4.01859	3.46676	18.10000
4.08022	3.46676	18.10000
4.14184	3.46676	18.10000
4.20346	3.46676	18.10000
4.26509	3.46676	18.10000
4.32671	3.46676	18.10000
4.38833	3.46676	18.10000
4.44995	3.46676	18.10000
4.51158	3.46676	18.10000
4.57320	3.46676	18.10000
0.19797	3.53125	18.10000
0.25959	3.53125	9.03000
0.32121	3.53125	4.52000
0.38283	3.53125	4.52000
0.44446	3.53125	6.02000
0.50608	3.53125	9.78000
0.56770	3.53125	17.30000
0.62933	3.53125	18.10000
0.69095	3.53125	18.10000
0.75257	3.53125	18.10000
0.81420	3.53125	18.10000
0.87582	3.53125	18.10000
0.93744	3.53125	18.10000
0.99906	3.53125	18.10000
1.06069	3.53125	18.10000
1.12231	3.53125	18.10000
1.18393	3.53125	18.10000
1.24556	3.53125	18.10000
1.30718	3.53125	18.10000
1.36880	3.53125	18.10000
1.43043	3.53125	18.10000
1.49205	3.53125	18.10000
1.55367	3.53125	18.10000
1.61530	3.53125	18.10000
1.67692	3.53125	18.10000
1.73854	3.53125	18.10000
1.80016	3.53125	18.10000
1.86179	3.53125	18.10000
1.92341	3.53125	18.10000
1.98503	3.53125	18.10000
2.04666	3.53125	18.10000
2.10828	3.53125	18.10000
2.16990	3.53125	18.10000
2.23153	3.53125	18.10000
2.29315	3.53125	18.10000
2.35477	3.53125	18.10000
2.41639	3.53125	18.10000
2.47802	3.53125	18.10000
2.53964	3.53125	18.10000
2.60126	3.53125	18.10000
2.66289	3.53125	18.10000
2.72451	3.53125	18.10000
2.78613	3.53125	18.10000
2.84776	3.53125	18.10000
2.90938	3.53125	18.10000
2.97100	3.53125	18.10000
3.03263	3.53125	18.10000
3.09425	3.53125	18.10000
3.15587	3.53125	18.10000
3.21749	3.53125	18.10000
3.27912	3.53125	18.10000
3.34074	3.53125	18.10000
3.40236	3.53125	18.10000
3.46399	3.53125	18.10000
3.52561	3.53125	18.10000
3.58723	3.53125	18.10000
3.64886	3.53125	18.10000
3.71048	3.53125	18.10000
3.77210	3.53125	18.10000
3.83372	3.53125	18.10000
3.89535	3.53125	18.10000
3.95697	3.53125	18.10000
4.01859	3.53125	18.10000
4.08022	3.53125	18.10000
4.14184	3.53125	18.10000
4.20346	3.53125	18.10000
4.26509	3.53125	18.10000
4.32671	3.53125	18.10000
4.38833	3.53125	18.10000
4.44995	3.53125	18.10000
4.51158	3.53125	18.10000
4.57320	3.53125	18.10000
0.19797	3.59574	18.10000
0.25959	3.59574	9.78000
0.32121	3.59574	5.27000
0.38283	3.59574	5.27000
0.44446	3.59574	6.77000
0.50608	3.59574	10.50000
0.56770	3.59574	14.30000
0.62933	3.59574	17.30000
0.69095	3.59574	18.10000
0.75257	3.59574	18.10000
0.81420	3.59574	18.10000
0.87582	3.59574	18.10000
0.93744	3.59574	18.10000
0.99906	3.59574	18.10000
1.06069	3.59574	18.10000
1.12231	3.59574	18.10000
1.18393	3.59574	18.10000
1.24556	3.59574	18.10000
1.30718	3.59574	18.10000
1.36880	3.59574	18.10000
1.43043	3.59574	18.10000
1.49205	3.59574	18.10000
1.55367	3.59574	18.10000
1.61530	3.59574	18.10000
1.67692	3.59574	18.10000
1.73854	3.59574	18.10000
1.80016	3.59574	18.10000
1.86179	3.59574	18.10000
1.92341	3.59574	18.10000
1.98503	3.59574	18.10000
2.04666	3.59574	18.10000
2.10828	3.59574	18.10000
2.16990	3.59574	18.10000
2.23153	3.59574	18.10000
2.29315	3.59574	18.10000
2.35477	3.59574	18.10000
2.41639	3.59574	18.10000
2.47802	3.59574	18.10000
2.53964	3.59574	18.10000
2.60126	3.59574	18.10000
2.66289	3.59574	18.10000
2.72451	3.59574	18.10000
2.78613	3.59574	18.10000
2.84776	3.59574	18.10000
2.90938	3.59574	18.10000
2.97100	3.59574	18.10000
3.03263	3.59574	18.10000
3.09425	3.59574	18.10000
3.15587	3.59574	18.10000
3.21749	3.59574	18.10000
3.27912	3.59574	18.10000
3.34074	3.59574	18.10000
3.40236	3.59574	18.10000
3.46399	3.59574	18.10000
3.52561	3.59574	18.10000
3.58723	3.59574	18.10000
3.64886	3.59574	18.10000
3.71048	3.59574	18.10000
3.77210	3.59574	18.10000
3.83372	3.59574	18.10000
3.89535	3.59574	18.10000
3.95697	3.59574	18.10000
4.01859	3.59574	18.10000
4.08022	3.59574	18.10000
4.14184	3.59574	18.10000
4.20346	3.59574	18.10000
4.26509	3.59574	18.10000
4.32671	3.59574	18.10000
4.38833	3.59574	18.10000
4.44995	3.59574	18.10000
4.51158	3.59574	18.10000
4.57320	3.59574	18.10000
0.19797	3.66023	18.10000
0.25959	3.66023	9.78000
0.32121	3.66023	6.02000
0.38283	3.66023	5.27000
0.44446	3.66023	7.53000
0.50608	3.66023	9.78000
0.56770	3.66023	17.30000
0.62933	3.66023	18.10000
0.69095	3.66023	18.10000
0.75257	3.66023	18.10000
0.81420	3.66023	18.10000
0.87582	3.66023	18.10000
0.93744	3.66023	18.10000
0.99906	3.66023	18.10000
1.06069	3.66023	18.10000
1.12231	3.66023	18.10000
1.18393	3.66023	18.10000
1.24556	3.66023	18.10000
1.30718	3.66023	18.10000
1.36880	3.66023	18.10000
1.43043	3.66023	18.10000
1.49205	3.66023	18.10000
1.55367	3.66023	18.10000
1.61530	3.66023	18.10000
1.67692	3.66023	18.10000
1.73854	3.66023	18.10000
1.80016	3.66023	18.10000
1.86179	3.66023	18.10000
1.92341	3.66023	18.10000
1.98503	3.66023	18.10000
2.04666	3.66023	18.10000
2.10828	3.66023	18.10000
2.16990	3.66023	18.10000
2.23153	3.66023	18.10000
2.29315	3.66023	18.10000
2.35477	3.66023	18.10000
2.41639	3.66023	18.10000
2.47802	3.66023	18.10000
2.53964	3.66023	18.10000
2.60126	3.66023	18.10000
2.66289	3.66023	18.10000
2.72451	3.66023	18.10000
2.78613	3.66023	18.10000
2.84776	3.66023	18.10000
2.90938	3.66023	18.10000
2.97100	3.66023	18.10000
3.03263	3.66023	18.10000
3.09425	3.66023	18.10000
3.15587	3.66023	18.10000
3.21749	3.66023	18.10000
3.27912	3.66023	18.10000
3.34074	3.66023	18.10000
3.40236	3.66023	18.10000
3.46399	3.66023	18.10000
3.52561	3.66023	18.10000
3.58723	3.66023	18.10000
3.64886	3.66023	18.10000
3.71048	3.66023	18.10000
3.77210	3.66023	18.10000
3.83372	3.66023	18.10000
3.89535	3.66023	18.10000
3.95697	3.66023	18.10000
4.01859	3.66023	18.10000
4.08022	3.66023	18.10000
4.14184	3.66023	18.10000
4.20346	3.66023	18.10000
4.26509	3.66023	18.10000
4.32671	3.66023	18.10000
4.38833	3.66023	18.10000
4.44995	3.66023	18.10000
4.51158	3.66023	18.10000
4.57320	3.66023	18.10000
0.19797	3.72472	18.10000
0.25959	3.72472	10.50000
0.32121	3.72472	5.27000
0.38283	3.72472	6.02000
0.44446	3.72472	7.53000
0.50608	3.72472	12.80000
0.56770	3.72472	15.10000
0.62933	3.72472	18.10000
0.69095	3.72472	18.10000
0.75257	3.72472	18.10000
0.81420	3.72472	18.10000
0.87582	3.72472	18.10000
0.93744	3.72472	18.10000
0.99906	3.72472	18.10000
1.06069	3.72472	18.10000
1.12231	3.72472	18.10000
1.18393	3.72472	18.10000
1.24556	3.72472	18.10000
1.30718	3.72472	18.10000
1.36880	3.72472	18.10000
1.43043	3.72472	18.10000
1.49205	3.72472	18.10000
1.55367	3.72472	18.10000
1.61530	3.72472	18.10000
1.67692	3.72472	18.10000
1.73854	3.72472	18.10000
1.80016	3.72472	18.10000
1.86179	3.72472	18.10000
1.92341	3.72472	18.10000
1.98503	3.72472	18.10000
2.04666	3.72472	18.10000
2.10828	3.72472	18.10000
2.16990	3.72472	18.10000
2.23153	3.72472	18.10000
2.29315	3.72472	18.10000
2.35477	3.72472	18.10000
2.41639	3.72472	18.10000
2.47802	3.72472	18.10000
2.53964	3.72472	18.10000
2.60126	3.72472	18.10000
2.66289	3.72472	18.10000
2.72451	3.72472	18.10000
2.78613	3.72472	18.10000
2.84776	3.72472	18.10000
2.90938	3.72472	18.10000
2.97100	3.72472	18.10000
3.03263	3.72472	18.10000
3.09425	3.72472	18.10000
3.15587	3.72472	18.10000
3.21749	3.72472	18.10000
3.27912	3.72472	18.10000
3.34074	3.72472	18.10000
3.40236	3.72472	18.10000
3.46399	3.72472	18.10000
3.52561	3.72472	18.10000
3.58723	3.72472	18.10000
[truncated: 3,184 more rows]
