# Supplementary material for: Geometric alignment of aminoacyl-tRNA relative to catalytic centers of the ribosome underpins accurate mRNA decoding
Source: Nat Commun. 2023 Sep 11;14:5582. doi: 10.1038/s41467-023-40404-9 (PMC10495418; doi:10.1038/s41467-023-40404-9)
Supplement: Supplementary file 7 — Source Data [file 41467_2023_40404_MOESM7_ESM.zip › Girodat_Nat_Comm_data/Supplemental Fig 3/Cognate-GEN-fe.txt]

0.18808	2.02554	17.70000
0.24901	2.02554	17.70000
0.30995	2.02554	14.80000
0.37088	2.02554	17.00000
0.43181	2.02554	17.70000
0.49274	2.02554	17.70000
0.55367	2.02554	17.70000
0.61460	2.02554	17.70000
0.67553	2.02554	17.70000
0.73646	2.02554	17.70000
0.79739	2.02554	17.70000
0.85832	2.02554	17.70000
0.91925	2.02554	17.70000
0.98018	2.02554	17.70000
1.04112	2.02554	17.70000
1.10205	2.02554	17.70000
1.16298	2.02554	17.70000
1.22391	2.02554	17.70000
1.28484	2.02554	17.70000
1.34577	2.02554	17.70000
1.40670	2.02554	17.70000
1.46763	2.02554	17.70000
1.52856	2.02554	17.70000
1.58949	2.02554	17.70000
1.65043	2.02554	17.70000
1.71136	2.02554	17.70000
1.77229	2.02554	17.70000
1.83322	2.02554	17.70000
1.89415	2.02554	17.70000
1.95508	2.02554	17.70000
2.01601	2.02554	17.70000
2.07694	2.02554	17.70000
2.13787	2.02554	17.70000
2.19880	2.02554	17.70000
2.25974	2.02554	17.70000
2.32067	2.02554	17.70000
2.38160	2.02554	17.70000
2.44253	2.02554	17.70000
2.50346	2.02554	17.70000
2.56439	2.02554	17.70000
2.62532	2.02554	17.70000
2.68625	2.02554	17.70000
2.74718	2.02554	17.70000
2.80811	2.02554	17.70000
2.86904	2.02554	17.70000
2.92998	2.02554	17.70000
2.99091	2.02554	17.70000
3.05184	2.02554	17.70000
3.11277	2.02554	17.70000
3.17370	2.02554	17.70000
3.23463	2.02554	17.70000
3.29556	2.02554	17.70000
3.35649	2.02554	17.70000
3.41742	2.02554	17.70000
3.47835	2.02554	17.70000
3.53929	2.02554	17.70000
3.60022	2.02554	17.70000
3.66115	2.02554	17.70000
3.72208	2.02554	17.70000
3.78301	2.02554	17.70000
3.84394	2.02554	17.70000
3.90487	2.02554	17.70000
3.96580	2.02554	17.70000
4.02673	2.02554	17.70000
4.08766	2.02554	17.70000
4.14859	2.02554	17.70000
4.20953	2.02554	17.70000
4.27046	2.02554	17.70000
4.33139	2.02554	17.70000
4.39232	2.02554	17.70000
4.45325	2.02554	17.70000
4.51418	2.02554	17.70000
0.18808	2.09290	17.70000
0.24901	2.09290	17.00000
0.30995	2.09290	11.80000
0.37088	2.09290	10.30000
0.43181	2.09290	14.00000
0.49274	2.09290	17.00000
0.55367	2.09290	17.70000
0.61460	2.09290	17.70000
0.67553	2.09290	17.70000
0.73646	2.09290	17.70000
0.79739	2.09290	17.70000
0.85832	2.09290	17.70000
0.91925	2.09290	17.70000
0.98018	2.09290	17.70000
1.04112	2.09290	17.70000
1.10205	2.09290	17.70000
1.16298	2.09290	17.70000
1.22391	2.09290	17.70000
1.28484	2.09290	17.70000
1.34577	2.09290	17.70000
1.40670	2.09290	17.70000
1.46763	2.09290	17.70000
1.52856	2.09290	17.70000
1.58949	2.09290	17.70000
1.65043	2.09290	17.70000
1.71136	2.09290	17.70000
1.77229	2.09290	17.70000
1.83322	2.09290	17.70000
1.89415	2.09290	17.70000
1.95508	2.09290	17.70000
2.01601	2.09290	17.70000
2.07694	2.09290	17.70000
2.13787	2.09290	17.70000
2.19880	2.09290	17.70000
2.25974	2.09290	17.70000
2.32067	2.09290	17.70000
2.38160	2.09290	17.70000
2.44253	2.09290	17.70000
2.50346	2.09290	17.70000
2.56439	2.09290	17.70000
2.62532	2.09290	17.70000
2.68625	2.09290	17.70000
2.74718	2.09290	17.70000
2.80811	2.09290	17.70000
2.86904	2.09290	17.70000
2.92998	2.09290	17.70000
2.99091	2.09290	17.70000
3.05184	2.09290	17.70000
3.11277	2.09290	17.70000
3.17370	2.09290	17.70000
3.23463	2.09290	17.70000
3.29556	2.09290	17.70000
3.35649	2.09290	17.70000
3.41742	2.09290	17.70000
3.47835	2.09290	17.70000
3.53929	2.09290	17.70000
3.60022	2.09290	17.70000
3.66115	2.09290	17.70000
3.72208	2.09290	17.70000
3.78301	2.09290	17.70000
3.84394	2.09290	17.70000
3.90487	2.09290	17.70000
3.96580	2.09290	17.70000
4.02673	2.09290	17.70000
4.08766	2.09290	17.70000
4.14859	2.09290	17.70000
4.20953	2.09290	17.70000
4.27046	2.09290	17.70000
4.33139	2.09290	17.70000
4.39232	2.09290	17.70000
4.45325	2.09290	17.70000
4.51418	2.09290	17.70000
0.18808	2.16027	17.70000
0.24901	2.16027	11.10000
0.30995	2.16027	8.11000
0.37088	2.16027	5.90000
0.43181	2.16027	8.11000
0.49274	2.16027	11.10000
0.55367	2.16027	17.70000
0.61460	2.16027	17.70000
0.67553	2.16027	17.70000
0.73646	2.16027	17.70000
0.79739	2.16027	17.70000
0.85832	2.16027	17.70000
0.91925	2.16027	17.70000
0.98018	2.16027	17.70000
1.04112	2.16027	17.70000
1.10205	2.16027	17.70000
1.16298	2.16027	17.70000
1.22391	2.16027	17.70000
1.28484	2.16027	17.70000
1.34577	2.16027	17.70000
1.40670	2.16027	17.70000
1.46763	2.16027	17.70000
1.52856	2.16027	17.70000
1.58949	2.16027	17.70000
1.65043	2.16027	17.70000
1.71136	2.16027	17.70000
1.77229	2.16027	17.70000
1.83322	2.16027	17.70000
1.89415	2.16027	17.70000
1.95508	2.16027	17.70000
2.01601	2.16027	17.70000
2.07694	2.16027	17.70000
2.13787	2.16027	17.70000
2.19880	2.16027	17.70000
2.25974	2.16027	17.70000
2.32067	2.16027	17.70000
2.38160	2.16027	17.70000
2.44253	2.16027	17.70000
2.50346	2.16027	17.70000
2.56439	2.16027	17.70000
2.62532	2.16027	17.70000
2.68625	2.16027	17.70000
2.74718	2.16027	17.70000
2.80811	2.16027	17.70000
2.86904	2.16027	17.70000
2.92998	2.16027	17.70000
2.99091	2.16027	17.70000
3.05184	2.16027	17.70000
3.11277	2.16027	17.70000
3.17370	2.16027	17.70000
3.23463	2.16027	17.70000
3.29556	2.16027	17.70000
3.35649	2.16027	17.70000
3.41742	2.16027	17.70000
3.47835	2.16027	17.70000
3.53929	2.16027	17.70000
3.60022	2.16027	17.70000
3.66115	2.16027	17.70000
3.72208	2.16027	17.70000
3.78301	2.16027	17.70000
3.84394	2.16027	17.70000
3.90487	2.16027	17.70000
3.96580	2.16027	17.70000
4.02673	2.16027	17.70000
4.08766	2.16027	17.70000
4.14859	2.16027	17.70000
4.20953	2.16027	17.70000
4.27046	2.16027	17.70000
4.33139	2.16027	17.70000
4.39232	2.16027	17.70000
4.45325	2.16027	17.70000
4.51418	2.16027	17.70000
0.18808	2.22764	17.70000
0.24901	2.22764	8.85000
0.30995	2.22764	4.43000
0.37088	2.22764	2.95000
0.43181	2.22764	5.16000
0.49274	2.22764	8.11000
0.55367	2.22764	13.30000
0.61460	2.22764	17.00000
0.67553	2.22764	17.70000
0.73646	2.22764	17.70000
0.79739	2.22764	17.70000
0.85832	2.22764	17.70000
0.91925	2.22764	17.70000
0.98018	2.22764	17.70000
1.04112	2.22764	17.70000
1.10205	2.22764	17.70000
1.16298	2.22764	17.70000
1.22391	2.22764	17.70000
1.28484	2.22764	17.70000
1.34577	2.22764	17.70000
1.40670	2.22764	17.70000
1.46763	2.22764	17.70000
1.52856	2.22764	17.70000
1.58949	2.22764	17.70000
1.65043	2.22764	17.70000
1.71136	2.22764	17.70000
1.77229	2.22764	17.70000
1.83322	2.22764	17.70000
1.89415	2.22764	17.70000
1.95508	2.22764	17.70000
2.01601	2.22764	17.70000
2.07694	2.22764	17.70000
2.13787	2.22764	17.70000
2.19880	2.22764	17.70000
2.25974	2.22764	17.70000
2.32067	2.22764	17.70000
2.38160	2.22764	17.70000
2.44253	2.22764	17.70000
2.50346	2.22764	17.70000
2.56439	2.22764	17.70000
2.62532	2.22764	17.70000
2.68625	2.22764	17.70000
2.74718	2.22764	17.70000
2.80811	2.22764	17.70000
2.86904	2.22764	17.70000
2.92998	2.22764	17.70000
2.99091	2.22764	17.70000
3.05184	2.22764	17.70000
3.11277	2.22764	17.70000
3.17370	2.22764	17.70000
3.23463	2.22764	17.70000
3.29556	2.22764	17.70000
3.35649	2.22764	17.70000
3.41742	2.22764	17.70000
3.47835	2.22764	17.70000
3.53929	2.22764	17.70000
3.60022	2.22764	17.70000
3.66115	2.22764	17.70000
3.72208	2.22764	17.70000
3.78301	2.22764	17.70000
3.84394	2.22764	17.70000
3.90487	2.22764	17.70000
3.96580	2.22764	17.70000
4.02673	2.22764	17.70000
4.08766	2.22764	17.70000
4.14859	2.22764	17.70000
4.20953	2.22764	17.70000
4.27046	2.22764	17.70000
4.33139	2.22764	17.70000
4.39232	2.22764	17.70000
4.45325	2.22764	17.70000
4.51418	2.22764	17.70000
0.18808	2.29501	17.00000
0.24901	2.29501	7.38000
0.30995	2.29501	2.21000
0.37088	2.29501	1.48000
0.43181	2.29501	2.95000
0.49274	2.29501	6.64000
0.55367	2.29501	9.59000
0.61460	2.29501	14.00000
0.67553	2.29501	17.00000
0.73646	2.29501	17.70000
0.79739	2.29501	17.70000
0.85832	2.29501	17.70000
0.91925	2.29501	17.70000
0.98018	2.29501	17.70000
1.04112	2.29501	17.70000
1.10205	2.29501	17.70000
1.16298	2.29501	17.70000
1.22391	2.29501	17.70000
1.28484	2.29501	17.70000
1.34577	2.29501	17.70000
1.40670	2.29501	17.70000
1.46763	2.29501	17.70000
1.52856	2.29501	17.70000
1.58949	2.29501	17.70000
1.65043	2.29501	17.70000
1.71136	2.29501	17.70000
1.77229	2.29501	17.70000
1.83322	2.29501	17.70000
1.89415	2.29501	17.70000
1.95508	2.29501	17.70000
2.01601	2.29501	17.70000
2.07694	2.29501	17.70000
2.13787	2.29501	17.70000
2.19880	2.29501	17.70000
2.25974	2.29501	17.70000
2.32067	2.29501	17.70000
2.38160	2.29501	17.70000
2.44253	2.29501	17.70000
2.50346	2.29501	17.70000
2.56439	2.29501	17.70000
2.62532	2.29501	17.70000
2.68625	2.29501	17.70000
2.74718	2.29501	17.70000
2.80811	2.29501	17.70000
2.86904	2.29501	17.70000
2.92998	2.29501	17.70000
2.99091	2.29501	17.70000
3.05184	2.29501	17.70000
3.11277	2.29501	17.70000
3.17370	2.29501	17.70000
3.23463	2.29501	17.70000
3.29556	2.29501	17.70000
3.35649	2.29501	17.70000
3.41742	2.29501	17.70000
3.47835	2.29501	17.70000
3.53929	2.29501	17.70000
3.60022	2.29501	17.70000
3.66115	2.29501	17.70000
3.72208	2.29501	17.70000
3.78301	2.29501	17.70000
3.84394	2.29501	17.70000
3.90487	2.29501	17.70000
3.96580	2.29501	17.70000
4.02673	2.29501	17.70000
4.08766	2.29501	17.70000
4.14859	2.29501	17.70000
4.20953	2.29501	17.70000
4.27046	2.29501	17.70000
4.33139	2.29501	17.70000
4.39232	2.29501	17.70000
4.45325	2.29501	17.70000
4.51418	2.29501	17.70000
0.18808	2.36237	17.70000
0.24901	2.36237	6.64000
0.30995	2.36237	1.48000
0.37088	2.36237	0.73800
0.43181	2.36237	2.21000
0.49274	2.36237	5.90000
0.55367	2.36237	8.11000
0.61460	2.36237	14.80000
0.67553	2.36237	17.00000
0.73646	2.36237	17.70000
0.79739	2.36237	17.70000
0.85832	2.36237	17.70000
0.91925	2.36237	17.70000
0.98018	2.36237	17.70000
1.04112	2.36237	17.70000
1.10205	2.36237	17.70000
1.16298	2.36237	17.70000
1.22391	2.36237	17.70000
1.28484	2.36237	17.70000
1.34577	2.36237	17.70000
1.40670	2.36237	17.70000
1.46763	2.36237	17.70000
1.52856	2.36237	17.70000
1.58949	2.36237	17.70000
1.65043	2.36237	17.70000
1.71136	2.36237	17.70000
1.77229	2.36237	17.70000
1.83322	2.36237	17.70000
1.89415	2.36237	17.70000
1.95508	2.36237	17.70000
2.01601	2.36237	17.70000
2.07694	2.36237	17.70000
2.13787	2.36237	17.70000
2.19880	2.36237	17.70000
2.25974	2.36237	17.70000
2.32067	2.36237	17.70000
2.38160	2.36237	17.70000
2.44253	2.36237	17.70000
2.50346	2.36237	17.70000
2.56439	2.36237	17.70000
2.62532	2.36237	17.70000
2.68625	2.36237	17.70000
2.74718	2.36237	17.70000
2.80811	2.36237	17.70000
2.86904	2.36237	17.70000
2.92998	2.36237	17.70000
2.99091	2.36237	17.70000
3.05184	2.36237	17.70000
3.11277	2.36237	17.70000
3.17370	2.36237	17.70000
3.23463	2.36237	17.70000
3.29556	2.36237	17.70000
3.35649	2.36237	17.70000
3.41742	2.36237	17.70000
3.47835	2.36237	17.70000
3.53929	2.36237	17.70000
3.60022	2.36237	17.70000
3.66115	2.36237	17.70000
3.72208	2.36237	17.70000
3.78301	2.36237	17.70000
3.84394	2.36237	17.70000
3.90487	2.36237	17.70000
3.96580	2.36237	17.70000
4.02673	2.36237	17.70000
4.08766	2.36237	17.70000
4.14859	2.36237	17.70000
4.20953	2.36237	17.70000
4.27046	2.36237	17.70000
4.33139	2.36237	17.70000
4.39232	2.36237	17.70000
4.45325	2.36237	17.70000
4.51418	2.36237	17.70000
0.18808	2.42974	17.00000
0.24901	2.42974	7.38000
0.30995	2.42974	2.21000
0.37088	2.42974	1.48000
0.43181	2.42974	2.95000
0.49274	2.42974	5.90000
0.55367	2.42974	11.10000
0.61460	2.42974	14.80000
0.67553	2.42974	17.00000
0.73646	2.42974	17.70000
0.79739	2.42974	17.70000
0.85832	2.42974	17.70000
0.91925	2.42974	17.70000
0.98018	2.42974	17.70000
1.04112	2.42974	17.70000
1.10205	2.42974	17.70000
1.16298	2.42974	17.70000
1.22391	2.42974	17.70000
1.28484	2.42974	17.70000
1.34577	2.42974	17.70000
1.40670	2.42974	17.70000
1.46763	2.42974	17.70000
1.52856	2.42974	17.70000
1.58949	2.42974	17.70000
1.65043	2.42974	17.70000
1.71136	2.42974	17.70000
1.77229	2.42974	17.70000
1.83322	2.42974	17.70000
1.89415	2.42974	17.70000
1.95508	2.42974	17.70000
2.01601	2.42974	17.70000
2.07694	2.42974	17.70000
2.13787	2.42974	17.70000
2.19880	2.42974	17.70000
2.25974	2.42974	17.70000
2.32067	2.42974	17.70000
2.38160	2.42974	17.70000
2.44253	2.42974	17.70000
2.50346	2.42974	17.70000
2.56439	2.42974	17.70000
2.62532	2.42974	17.70000
2.68625	2.42974	17.70000
2.74718	2.42974	17.70000
2.80811	2.42974	17.70000
2.86904	2.42974	17.70000
2.92998	2.42974	17.70000
2.99091	2.42974	17.70000
3.05184	2.42974	17.70000
3.11277	2.42974	17.70000
3.17370	2.42974	17.70000
3.23463	2.42974	17.70000
3.29556	2.42974	17.70000
3.35649	2.42974	17.70000
3.41742	2.42974	17.70000
3.47835	2.42974	17.70000
3.53929	2.42974	17.70000
3.60022	2.42974	17.70000
3.66115	2.42974	17.70000
3.72208	2.42974	17.70000
3.78301	2.42974	17.70000
3.84394	2.42974	17.70000
3.90487	2.42974	17.70000
3.96580	2.42974	17.70000
4.02673	2.42974	17.70000
4.08766	2.42974	17.70000
4.14859	2.42974	17.70000
4.20953	2.42974	17.70000
4.27046	2.42974	17.70000
4.33139	2.42974	17.70000
4.39232	2.42974	17.70000
4.45325	2.42974	17.70000
4.51418	2.42974	17.70000
0.18808	2.49711	17.70000
0.24901	2.49711	8.11000
0.30995	2.49711	3.69000
0.37088	2.49711	2.95000
0.43181	2.49711	4.43000
0.49274	2.49711	8.11000
0.55367	2.49711	11.10000
0.61460	2.49711	17.70000
0.67553	2.49711	17.70000
0.73646	2.49711	17.70000
0.79739	2.49711	17.70000
0.85832	2.49711	17.70000
0.91925	2.49711	17.70000
0.98018	2.49711	17.70000
1.04112	2.49711	17.70000
1.10205	2.49711	17.70000
1.16298	2.49711	17.70000
1.22391	2.49711	17.70000
1.28484	2.49711	17.70000
1.34577	2.49711	17.70000
1.40670	2.49711	17.70000
1.46763	2.49711	17.70000
1.52856	2.49711	17.70000
1.58949	2.49711	17.70000
1.65043	2.49711	17.70000
1.71136	2.49711	17.70000
1.77229	2.49711	17.70000
1.83322	2.49711	17.70000
1.89415	2.49711	17.70000
1.95508	2.49711	17.70000
2.01601	2.49711	17.70000
2.07694	2.49711	17.70000
2.13787	2.49711	17.70000
2.19880	2.49711	17.70000
2.25974	2.49711	17.70000
2.32067	2.49711	17.70000
2.38160	2.49711	17.70000
2.44253	2.49711	17.70000
2.50346	2.49711	17.70000
2.56439	2.49711	17.70000
2.62532	2.49711	17.70000
2.68625	2.49711	17.70000
2.74718	2.49711	17.70000
2.80811	2.49711	17.70000
2.86904	2.49711	17.70000
2.92998	2.49711	17.70000
2.99091	2.49711	17.70000
3.05184	2.49711	17.70000
3.11277	2.49711	17.70000
3.17370	2.49711	17.70000
3.23463	2.49711	17.70000
3.29556	2.49711	17.70000
3.35649	2.49711	17.70000
3.41742	2.49711	17.70000
3.47835	2.49711	17.70000
3.53929	2.49711	17.70000
3.60022	2.49711	17.70000
3.66115	2.49711	17.70000
3.72208	2.49711	17.70000
3.78301	2.49711	17.70000
3.84394	2.49711	17.70000
3.90487	2.49711	17.70000
3.96580	2.49711	17.70000
4.02673	2.49711	17.70000
4.08766	2.49711	17.70000
4.14859	2.49711	17.70000
4.20953	2.49711	17.70000
4.27046	2.49711	17.70000
4.33139	2.49711	17.70000
4.39232	2.49711	17.70000
4.45325	2.49711	17.70000
4.51418	2.49711	17.70000
0.18808	2.56447	17.70000
0.24901	2.56447	11.80000
0.30995	2.56447	6.64000
0.37088	2.56447	5.16000
0.43181	2.56447	6.64000
0.49274	2.56447	11.80000
0.55367	2.56447	17.00000
0.61460	2.56447	14.80000
0.67553	2.56447	17.70000
0.73646	2.56447	17.70000
0.79739	2.56447	17.70000
0.85832	2.56447	17.70000
0.91925	2.56447	17.70000
0.98018	2.56447	17.70000
1.04112	2.56447	17.70000
1.10205	2.56447	17.70000
1.16298	2.56447	17.70000
1.22391	2.56447	17.70000
1.28484	2.56447	17.70000
1.34577	2.56447	17.70000
1.40670	2.56447	17.70000
1.46763	2.56447	17.70000
1.52856	2.56447	17.70000
1.58949	2.56447	17.70000
1.65043	2.56447	17.70000
1.71136	2.56447	17.70000
1.77229	2.56447	17.70000
1.83322	2.56447	17.70000
1.89415	2.56447	17.70000
1.95508	2.56447	17.70000
2.01601	2.56447	17.70000
2.07694	2.56447	17.70000
2.13787	2.56447	17.70000
2.19880	2.56447	17.70000
2.25974	2.56447	17.70000
2.32067	2.56447	17.70000
2.38160	2.56447	17.70000
2.44253	2.56447	17.70000
2.50346	2.56447	17.70000
2.56439	2.56447	17.70000
2.62532	2.56447	17.70000
2.68625	2.56447	17.70000
2.74718	2.56447	17.70000
2.80811	2.56447	17.70000
2.86904	2.56447	17.70000
2.92998	2.56447	17.70000
2.99091	2.56447	17.70000
3.05184	2.56447	17.70000
3.11277	2.56447	17.70000
3.17370	2.56447	17.70000
3.23463	2.56447	17.70000
3.29556	2.56447	17.70000
3.35649	2.56447	17.70000
3.41742	2.56447	17.70000
3.47835	2.56447	17.70000
3.53929	2.56447	17.70000
3.60022	2.56447	17.70000
3.66115	2.56447	17.70000
3.72208	2.56447	17.70000
3.78301	2.56447	17.70000
3.84394	2.56447	17.70000
3.90487	2.56447	17.70000
3.96580	2.56447	17.70000
4.02673	2.56447	17.70000
4.08766	2.56447	17.70000
4.14859	2.56447	17.70000
4.20953	2.56447	17.70000
4.27046	2.56447	17.70000
4.33139	2.56447	17.70000
4.39232	2.56447	17.70000
4.45325	2.56447	17.70000
4.51418	2.56447	17.70000
0.18808	2.63184	17.70000
0.24901	2.63184	14.80000
0.30995	2.63184	8.85000
0.37088	2.63184	8.11000
0.43181	2.63184	10.30000
0.49274	2.63184	13.30000
0.55367	2.63184	17.70000
0.61460	2.63184	17.70000
0.67553	2.63184	17.70000
0.73646	2.63184	17.70000
0.79739	2.63184	17.70000
0.85832	2.63184	17.70000
0.91925	2.63184	17.70000
0.98018	2.63184	17.70000
1.04112	2.63184	17.70000
1.10205	2.63184	17.70000
1.16298	2.63184	17.70000
1.22391	2.63184	17.70000
1.28484	2.63184	17.70000
1.34577	2.63184	17.70000
1.40670	2.63184	17.70000
1.46763	2.63184	17.70000
1.52856	2.63184	17.70000
1.58949	2.63184	17.70000
1.65043	2.63184	17.70000
1.71136	2.63184	17.70000
1.77229	2.63184	17.70000
1.83322	2.63184	17.70000
1.89415	2.63184	17.70000
1.95508	2.63184	17.70000
2.01601	2.63184	17.70000
2.07694	2.63184	17.70000
2.13787	2.63184	17.70000
2.19880	2.63184	17.70000
2.25974	2.63184	17.70000
2.32067	2.63184	17.70000
2.38160	2.63184	17.70000
2.44253	2.63184	17.70000
2.50346	2.63184	17.70000
2.56439	2.63184	17.70000
2.62532	2.63184	17.70000
2.68625	2.63184	17.70000
2.74718	2.63184	17.70000
2.80811	2.63184	17.70000
2.86904	2.63184	17.70000
2.92998	2.63184	17.70000
2.99091	2.63184	17.70000
3.05184	2.63184	17.70000
3.11277	2.63184	17.70000
3.17370	2.63184	17.70000
3.23463	2.63184	17.70000
3.29556	2.63184	17.70000
3.35649	2.63184	17.70000
3.41742	2.63184	17.70000
3.47835	2.63184	17.70000
3.53929	2.63184	17.70000
3.60022	2.63184	17.70000
3.66115	2.63184	17.70000
3.72208	2.63184	17.70000
3.78301	2.63184	17.70000
3.84394	2.63184	17.70000
3.90487	2.63184	17.70000
3.96580	2.63184	17.70000
4.02673	2.63184	17.70000
4.08766	2.63184	17.70000
4.14859	2.63184	17.70000
4.20953	2.63184	17.70000
4.27046	2.63184	17.70000
4.33139	2.63184	17.70000
4.39232	2.63184	17.70000
4.45325	2.63184	17.70000
4.51418	2.63184	17.70000
0.18808	2.69921	17.70000
0.24901	2.69921	17.00000
0.30995	2.69921	14.00000
0.37088	2.69921	10.30000
0.43181	2.69921	11.80000
0.49274	2.69921	13.30000
0.55367	2.69921	17.70000
0.61460	2.69921	17.70000
0.67553	2.69921	17.70000
0.73646	2.69921	17.70000
0.79739	2.69921	17.70000
0.85832	2.69921	17.70000
0.91925	2.69921	17.70000
0.98018	2.69921	17.70000
1.04112	2.69921	17.70000
1.10205	2.69921	17.70000
1.16298	2.69921	17.70000
1.22391	2.69921	17.70000
1.28484	2.69921	17.70000
1.34577	2.69921	17.70000
1.40670	2.69921	17.70000
1.46763	2.69921	17.70000
1.52856	2.69921	17.70000
1.58949	2.69921	17.70000
1.65043	2.69921	17.70000
1.71136	2.69921	17.70000
1.77229	2.69921	17.70000
1.83322	2.69921	17.70000
1.89415	2.69921	17.70000
1.95508	2.69921	17.70000
2.01601	2.69921	17.70000
2.07694	2.69921	17.70000
2.13787	2.69921	17.70000
2.19880	2.69921	17.70000
2.25974	2.69921	17.70000
2.32067	2.69921	17.70000
2.38160	2.69921	17.70000
2.44253	2.69921	17.70000
2.50346	2.69921	17.70000
2.56439	2.69921	17.70000
2.62532	2.69921	17.70000
2.68625	2.69921	17.70000
2.74718	2.69921	17.70000
2.80811	2.69921	17.70000
2.86904	2.69921	17.70000
2.92998	2.69921	17.70000
2.99091	2.69921	17.70000
3.05184	2.69921	17.70000
3.11277	2.69921	17.70000
3.17370	2.69921	17.70000
3.23463	2.69921	17.70000
3.29556	2.69921	17.70000
3.35649	2.69921	17.70000
3.41742	2.69921	17.70000
3.47835	2.69921	17.70000
3.53929	2.69921	17.70000
3.60022	2.69921	17.70000
3.66115	2.69921	17.70000
3.72208	2.69921	17.70000
3.78301	2.69921	17.70000
3.84394	2.69921	17.70000
3.90487	2.69921	17.70000
3.96580	2.69921	17.70000
4.02673	2.69921	17.70000
4.08766	2.69921	17.70000
4.14859	2.69921	17.70000
4.20953	2.69921	17.70000
4.27046	2.69921	17.70000
4.33139	2.69921	17.70000
4.39232	2.69921	17.70000
4.45325	2.69921	17.70000
4.51418	2.69921	17.70000
0.18808	2.76657	17.70000
0.24901	2.76657	14.00000
0.30995	2.76657	11.10000
0.37088	2.76657	9.59000
0.43181	2.76657	11.10000
0.49274	2.76657	17.00000
0.55367	2.76657	17.70000
0.61460	2.76657	17.70000
0.67553	2.76657	17.70000
0.73646	2.76657	17.70000
0.79739	2.76657	17.70000
0.85832	2.76657	17.70000
0.91925	2.76657	17.70000
0.98018	2.76657	17.70000
1.04112	2.76657	17.70000
1.10205	2.76657	17.70000
1.16298	2.76657	17.70000
1.22391	2.76657	17.70000
1.28484	2.76657	17.70000
1.34577	2.76657	17.70000
1.40670	2.76657	17.70000
1.46763	2.76657	17.70000
1.52856	2.76657	17.70000
1.58949	2.76657	17.70000
1.65043	2.76657	17.70000
1.71136	2.76657	17.70000
1.77229	2.76657	17.70000
1.83322	2.76657	17.70000
1.89415	2.76657	17.70000
1.95508	2.76657	17.70000
2.01601	2.76657	17.70000
2.07694	2.76657	17.70000
2.13787	2.76657	17.70000
2.19880	2.76657	17.70000
2.25974	2.76657	17.70000
2.32067	2.76657	17.70000
2.38160	2.76657	17.70000
2.44253	2.76657	17.70000
2.50346	2.76657	17.70000
2.56439	2.76657	17.70000
2.62532	2.76657	17.70000
2.68625	2.76657	17.70000
2.74718	2.76657	17.70000
2.80811	2.76657	17.70000
2.86904	2.76657	17.70000
2.92998	2.76657	17.70000
2.99091	2.76657	17.70000
3.05184	2.76657	17.70000
3.11277	2.76657	17.70000
3.17370	2.76657	17.70000
3.23463	2.76657	17.70000
3.29556	2.76657	17.70000
3.35649	2.76657	17.70000
3.41742	2.76657	17.70000
3.47835	2.76657	17.70000
3.53929	2.76657	17.70000
3.60022	2.76657	17.70000
3.66115	2.76657	17.70000
3.72208	2.76657	17.70000
3.78301	2.76657	17.70000
3.84394	2.76657	17.70000
3.90487	2.76657	17.70000
3.96580	2.76657	17.70000
4.02673	2.76657	17.70000
4.08766	2.76657	17.70000
4.14859	2.76657	17.70000
4.20953	2.76657	17.70000
4.27046	2.76657	17.70000
4.33139	2.76657	17.70000
4.39232	2.76657	17.70000
4.45325	2.76657	17.70000
4.51418	2.76657	17.70000
0.18808	2.83394	17.70000
0.24901	2.83394	17.70000
0.30995	2.83394	9.59000
0.37088	2.83394	9.59000
0.43181	2.83394	11.80000
0.49274	2.83394	17.70000
0.55367	2.83394	17.70000
0.61460	2.83394	17.70000
0.67553	2.83394	17.70000
0.73646	2.83394	17.70000
0.79739	2.83394	17.70000
0.85832	2.83394	17.70000
0.91925	2.83394	17.70000
0.98018	2.83394	17.70000
1.04112	2.83394	17.70000
1.10205	2.83394	17.70000
1.16298	2.83394	17.70000
1.22391	2.83394	17.70000
1.28484	2.83394	17.70000
1.34577	2.83394	17.70000
1.40670	2.83394	17.70000
1.46763	2.83394	17.70000
1.52856	2.83394	17.70000
1.58949	2.83394	17.70000
1.65043	2.83394	17.70000
1.71136	2.83394	17.70000
1.77229	2.83394	17.70000
1.83322	2.83394	17.70000
1.89415	2.83394	17.70000
1.95508	2.83394	17.70000
2.01601	2.83394	17.70000
2.07694	2.83394	17.70000
2.13787	2.83394	17.70000
2.19880	2.83394	17.70000
2.25974	2.83394	17.70000
2.32067	2.83394	17.70000
2.38160	2.83394	17.70000
2.44253	2.83394	17.70000
2.50346	2.83394	17.70000
2.56439	2.83394	17.70000
2.62532	2.83394	17.70000
2.68625	2.83394	17.70000
2.74718	2.83394	17.70000
2.80811	2.83394	17.70000
2.86904	2.83394	17.70000
2.92998	2.83394	17.70000
2.99091	2.83394	17.70000
3.05184	2.83394	17.70000
3.11277	2.83394	17.70000
3.17370	2.83394	17.70000
3.23463	2.83394	17.70000
3.29556	2.83394	17.70000
3.35649	2.83394	17.70000
3.41742	2.83394	17.70000
3.47835	2.83394	17.70000
3.53929	2.83394	17.70000
3.60022	2.83394	17.70000
3.66115	2.83394	17.70000
3.72208	2.83394	17.70000
3.78301	2.83394	17.70000
3.84394	2.83394	17.70000
3.90487	2.83394	17.70000
3.96580	2.83394	17.70000
4.02673	2.83394	17.70000
4.08766	2.83394	17.70000
4.14859	2.83394	17.70000
4.20953	2.83394	17.70000
4.27046	2.83394	17.70000
4.33139	2.83394	17.70000
4.39232	2.83394	17.70000
4.45325	2.83394	17.70000
4.51418	2.83394	17.70000
0.18808	2.90131	17.70000
0.24901	2.90131	14.80000
0.30995	2.90131	9.59000
0.37088	2.90131	8.85000
0.43181	2.90131	10.30000
0.49274	2.90131	17.00000
0.55367	2.90131	17.70000
0.61460	2.90131	17.70000
0.67553	2.90131	17.70000
0.73646	2.90131	17.70000
0.79739	2.90131	17.70000
0.85832	2.90131	17.70000
0.91925	2.90131	17.70000
0.98018	2.90131	17.70000
1.04112	2.90131	17.70000
1.10205	2.90131	17.70000
1.16298	2.90131	17.70000
1.22391	2.90131	17.70000
1.28484	2.90131	17.70000
1.34577	2.90131	17.70000
1.40670	2.90131	17.70000
1.46763	2.90131	17.70000
1.52856	2.90131	17.70000
1.58949	2.90131	17.70000
1.65043	2.90131	17.70000
1.71136	2.90131	17.70000
1.77229	2.90131	17.70000
1.83322	2.90131	17.70000
1.89415	2.90131	17.70000
1.95508	2.90131	17.70000
2.01601	2.90131	17.70000
2.07694	2.90131	17.70000
2.13787	2.90131	17.70000
2.19880	2.90131	17.70000
2.25974	2.90131	17.70000
2.32067	2.90131	17.70000
2.38160	2.90131	17.70000
2.44253	2.90131	17.70000
2.50346	2.90131	17.70000
2.56439	2.90131	17.70000
2.62532	2.90131	17.70000
2.68625	2.90131	17.70000
2.74718	2.90131	17.70000
2.80811	2.90131	17.70000
2.86904	2.90131	17.70000
2.92998	2.90131	17.70000
2.99091	2.90131	17.70000
3.05184	2.90131	17.70000
3.11277	2.90131	17.70000
3.17370	2.90131	17.70000
3.23463	2.90131	17.70000
3.29556	2.90131	17.70000
3.35649	2.90131	17.70000
3.41742	2.90131	17.70000
3.47835	2.90131	17.70000
3.53929	2.90131	17.70000
3.60022	2.90131	17.70000
3.66115	2.90131	17.70000
3.72208	2.90131	17.70000
3.78301	2.90131	17.70000
3.84394	2.90131	17.70000
3.90487	2.90131	17.70000
3.96580	2.90131	17.70000
4.02673	2.90131	17.70000
4.08766	2.90131	17.70000
4.14859	2.90131	17.70000
4.20953	2.90131	17.70000
4.27046	2.90131	17.70000
4.33139	2.90131	17.70000
4.39232	2.90131	17.70000
4.45325	2.90131	17.70000
4.51418	2.90131	17.70000
0.18808	2.96868	17.70000
0.24901	2.96868	17.00000
0.30995	2.96868	9.59000
0.37088	2.96868	8.11000
0.43181	2.96868	10.30000
0.49274	2.96868	13.30000
0.55367	2.96868	17.00000
0.61460	2.96868	17.70000
0.67553	2.96868	17.70000
0.73646	2.96868	17.70000
0.79739	2.96868	17.70000
0.85832	2.96868	17.70000
0.91925	2.96868	17.70000
0.98018	2.96868	17.70000
1.04112	2.96868	17.70000
1.10205	2.96868	17.70000
1.16298	2.96868	17.70000
1.22391	2.96868	17.70000
1.28484	2.96868	17.70000
1.34577	2.96868	17.70000
1.40670	2.96868	17.70000
1.46763	2.96868	17.70000
1.52856	2.96868	17.70000
1.58949	2.96868	17.70000
1.65043	2.96868	17.70000
1.71136	2.96868	17.70000
1.77229	2.96868	17.70000
1.83322	2.96868	17.70000
1.89415	2.96868	17.70000
1.95508	2.96868	17.70000
2.01601	2.96868	17.70000
2.07694	2.96868	17.70000
2.13787	2.96868	17.70000
2.19880	2.96868	17.70000
2.25974	2.96868	17.70000
2.32067	2.96868	17.70000
2.38160	2.96868	17.70000
2.44253	2.96868	17.70000
2.50346	2.96868	17.70000
2.56439	2.96868	17.70000
2.62532	2.96868	17.70000
2.68625	2.96868	17.70000
2.74718	2.96868	17.70000
2.80811	2.96868	17.70000
2.86904	2.96868	17.70000
2.92998	2.96868	17.70000
2.99091	2.96868	17.70000
3.05184	2.96868	17.70000
3.11277	2.96868	17.70000
3.17370	2.96868	17.70000
3.23463	2.96868	17.70000
3.29556	2.96868	17.70000
3.35649	2.96868	17.70000
3.41742	2.96868	17.70000
3.47835	2.96868	17.70000
3.53929	2.96868	17.70000
3.60022	2.96868	17.70000
3.66115	2.96868	17.70000
3.72208	2.96868	17.70000
3.78301	2.96868	17.70000
3.84394	2.96868	17.70000
3.90487	2.96868	17.70000
3.96580	2.96868	17.70000
4.02673	2.96868	17.70000
4.08766	2.96868	17.70000
4.14859	2.96868	17.70000
4.20953	2.96868	17.70000
4.27046	2.96868	17.70000
4.33139	2.96868	17.70000
4.39232	2.96868	17.70000
4.45325	2.96868	17.70000
4.51418	2.96868	17.70000
0.18808	3.03604	17.70000
0.24901	3.03604	14.80000
0.30995	3.03604	9.59000
0.37088	3.03604	7.38000
0.43181	3.03604	9.59000
0.49274	3.03604	14.00000
0.55367	3.03604	17.00000
0.61460	3.03604	17.70000
0.67553	3.03604	17.70000
0.73646	3.03604	17.70000
0.79739	3.03604	17.70000
0.85832	3.03604	17.70000
0.91925	3.03604	17.70000
0.98018	3.03604	17.70000
1.04112	3.03604	17.70000
1.10205	3.03604	17.70000
1.16298	3.03604	17.70000
1.22391	3.03604	17.70000
1.28484	3.03604	17.70000
1.34577	3.03604	17.70000
1.40670	3.03604	17.70000
1.46763	3.03604	17.70000
1.52856	3.03604	17.70000
1.58949	3.03604	17.70000
1.65043	3.03604	17.70000
1.71136	3.03604	17.70000
1.77229	3.03604	17.70000
1.83322	3.03604	17.70000
1.89415	3.03604	17.70000
1.95508	3.03604	17.70000
2.01601	3.03604	17.70000
2.07694	3.03604	17.70000
2.13787	3.03604	17.70000
2.19880	3.03604	17.70000
2.25974	3.03604	17.70000
2.32067	3.03604	17.70000
2.38160	3.03604	17.70000
2.44253	3.03604	17.70000
2.50346	3.03604	17.70000
2.56439	3.03604	17.70000
2.62532	3.03604	17.70000
2.68625	3.03604	17.70000
2.74718	3.03604	17.70000
2.80811	3.03604	17.70000
2.86904	3.03604	17.70000
2.92998	3.03604	17.70000
2.99091	3.03604	17.70000
3.05184	3.03604	17.70000
3.11277	3.03604	17.70000
3.17370	3.03604	17.70000
3.23463	3.03604	17.70000
3.29556	3.03604	17.70000
3.35649	3.03604	17.70000
3.41742	3.03604	17.70000
3.47835	3.03604	17.70000
3.53929	3.03604	17.70000
3.60022	3.03604	17.70000
3.66115	3.03604	17.70000
3.72208	3.03604	17.70000
3.78301	3.03604	17.70000
3.84394	3.03604	17.70000
3.90487	3.03604	17.70000
3.96580	3.03604	17.70000
4.02673	3.03604	17.70000
4.08766	3.03604	17.70000
4.14859	3.03604	17.70000
4.20953	3.03604	17.70000
4.27046	3.03604	17.70000
4.33139	3.03604	17.70000
4.39232	3.03604	17.70000
4.45325	3.03604	17.70000
4.51418	3.03604	17.70000
0.18808	3.10341	17.70000
0.24901	3.10341	13.30000
0.30995	3.10341	8.11000
0.37088	3.10341	7.38000
0.43181	3.10341	8.11000
0.49274	3.10341	13.30000
0.55367	3.10341	17.00000
0.61460	3.10341	17.70000
0.67553	3.10341	17.70000
0.73646	3.10341	17.70000
0.79739	3.10341	17.70000
0.85832	3.10341	17.70000
0.91925	3.10341	17.70000
0.98018	3.10341	17.70000
1.04112	3.10341	17.70000
1.10205	3.10341	17.70000
1.16298	3.10341	17.70000
1.22391	3.10341	17.70000
1.28484	3.10341	17.70000
1.34577	3.10341	17.70000
1.40670	3.10341	17.70000
1.46763	3.10341	17.70000
1.52856	3.10341	17.70000
1.58949	3.10341	17.70000
1.65043	3.10341	17.70000
1.71136	3.10341	17.70000
1.77229	3.10341	17.70000
1.83322	3.10341	17.70000
1.89415	3.10341	17.70000
1.95508	3.10341	17.70000
2.01601	3.10341	17.70000
2.07694	3.10341	17.70000
2.13787	3.10341	17.70000
2.19880	3.10341	17.70000
2.25974	3.10341	17.70000
2.32067	3.10341	17.70000
2.38160	3.10341	17.70000
2.44253	3.10341	17.70000
2.50346	3.10341	17.70000
2.56439	3.10341	17.70000
2.62532	3.10341	17.70000
2.68625	3.10341	17.70000
2.74718	3.10341	17.70000
2.80811	3.10341	17.70000
2.86904	3.10341	17.70000
2.92998	3.10341	17.70000
2.99091	3.10341	17.70000
3.05184	3.10341	17.70000
3.11277	3.10341	17.70000
3.17370	3.10341	17.70000
3.23463	3.10341	17.70000
3.29556	3.10341	17.70000
3.35649	3.10341	17.70000
3.41742	3.10341	17.70000
3.47835	3.10341	17.70000
3.53929	3.10341	17.70000
3.60022	3.10341	17.70000
3.66115	3.10341	17.70000
3.72208	3.10341	17.70000
3.78301	3.10341	17.70000
3.84394	3.10341	17.70000
3.90487	3.10341	17.70000
3.96580	3.10341	17.70000
4.02673	3.10341	17.70000
4.08766	3.10341	17.70000
4.14859	3.10341	17.70000
4.20953	3.10341	17.70000
4.27046	3.10341	17.70000
4.33139	3.10341	17.70000
4.39232	3.10341	17.70000
4.45325	3.10341	17.70000
4.51418	3.10341	17.70000
0.18808	3.17078	17.70000
0.24901	3.17078	12.50000
0.30995	3.17078	7.38000
0.37088	3.17078	5.90000
0.43181	3.17078	7.38000
0.49274	3.17078	11.80000
0.55367	3.17078	17.70000
0.61460	3.17078	17.70000
0.67553	3.17078	17.70000
0.73646	3.17078	17.70000
0.79739	3.17078	17.70000
0.85832	3.17078	17.70000
0.91925	3.17078	17.70000
0.98018	3.17078	17.70000
1.04112	3.17078	17.70000
1.10205	3.17078	17.70000
1.16298	3.17078	17.70000
1.22391	3.17078	17.70000
1.28484	3.17078	17.70000
1.34577	3.17078	17.70000
1.40670	3.17078	17.70000
1.46763	3.17078	17.70000
1.52856	3.17078	17.70000
1.58949	3.17078	17.70000
1.65043	3.17078	17.70000
1.71136	3.17078	17.70000
1.77229	3.17078	17.70000
1.83322	3.17078	17.70000
1.89415	3.17078	17.70000
1.95508	3.17078	17.70000
2.01601	3.17078	17.70000
2.07694	3.17078	17.70000
2.13787	3.17078	17.70000
2.19880	3.17078	17.70000
2.25974	3.17078	17.70000
2.32067	3.17078	17.70000
2.38160	3.17078	17.70000
2.44253	3.17078	17.70000
2.50346	3.17078	17.70000
2.56439	3.17078	17.70000
2.62532	3.17078	17.70000
2.68625	3.17078	17.70000
2.74718	3.17078	17.70000
2.80811	3.17078	17.70000
2.86904	3.17078	17.70000
2.92998	3.17078	17.70000
2.99091	3.17078	17.70000
3.05184	3.17078	17.70000
3.11277	3.17078	17.70000
3.17370	3.17078	17.70000
3.23463	3.17078	17.70000
3.29556	3.17078	17.70000
3.35649	3.17078	17.70000
3.41742	3.17078	17.70000
3.47835	3.17078	17.70000
3.53929	3.17078	17.70000
3.60022	3.17078	17.70000
3.66115	3.17078	17.70000
3.72208	3.17078	17.70000
3.78301	3.17078	17.70000
3.84394	3.17078	17.70000
3.90487	3.17078	17.70000
3.96580	3.17078	17.70000
4.02673	3.17078	17.70000
4.08766	3.17078	17.70000
4.14859	3.17078	17.70000
4.20953	3.17078	17.70000
4.27046	3.17078	17.70000
4.33139	3.17078	17.70000
4.39232	3.17078	17.70000
4.45325	3.17078	17.70000
4.51418	3.17078	17.70000
0.18808	3.23814	17.70000
0.24901	3.23814	12.50000
0.30995	3.23814	6.64000
0.37088	3.23814	5.16000
0.43181	3.23814	6.64000
0.49274	3.23814	10.30000
0.55367	3.23814	17.00000
0.61460	3.23814	17.70000
0.67553	3.23814	17.70000
0.73646	3.23814	17.70000
0.79739	3.23814	17.70000
0.85832	3.23814	17.70000
0.91925	3.23814	17.70000
0.98018	3.23814	17.70000
1.04112	3.23814	17.70000
1.10205	3.23814	17.70000
1.16298	3.23814	17.70000
1.22391	3.23814	17.70000
1.28484	3.23814	17.70000
1.34577	3.23814	17.70000
1.40670	3.23814	17.70000
1.46763	3.23814	17.70000
1.52856	3.23814	17.70000
1.58949	3.23814	17.70000
1.65043	3.23814	17.70000
1.71136	3.23814	17.70000
1.77229	3.23814	17.70000
1.83322	3.23814	17.70000
1.89415	3.23814	17.70000
1.95508	3.23814	17.70000
2.01601	3.23814	17.70000
2.07694	3.23814	17.70000
2.13787	3.23814	17.70000
2.19880	3.23814	17.70000
2.25974	3.23814	17.70000
2.32067	3.23814	17.70000
2.38160	3.23814	17.70000
2.44253	3.23814	17.70000
2.50346	3.23814	17.70000
2.56439	3.23814	17.70000
2.62532	3.23814	17.70000
2.68625	3.23814	17.70000
2.74718	3.23814	17.70000
2.80811	3.23814	17.70000
2.86904	3.23814	17.70000
2.92998	3.23814	17.70000
2.99091	3.23814	17.70000
3.05184	3.23814	17.70000
3.11277	3.23814	17.70000
3.17370	3.23814	17.70000
3.23463	3.23814	17.70000
3.29556	3.23814	17.70000
3.35649	3.23814	17.70000
3.41742	3.23814	17.70000
3.47835	3.23814	17.70000
3.53929	3.23814	17.70000
3.60022	3.23814	17.70000
3.66115	3.23814	17.70000
3.72208	3.23814	17.70000
3.78301	3.23814	17.70000
3.84394	3.23814	17.70000
3.90487	3.23814	17.70000
3.96580	3.23814	17.70000
4.02673	3.23814	17.70000
4.08766	3.23814	17.70000
4.14859	3.23814	17.70000
4.20953	3.23814	17.70000
4.27046	3.23814	17.70000
4.33139	3.23814	17.70000
4.39232	3.23814	17.70000
4.45325	3.23814	17.70000
4.51418	3.23814	17.70000
0.18808	3.30551	17.70000
0.24901	3.30551	11.80000
0.30995	3.30551	6.64000
0.37088	3.30551	5.16000
0.43181	3.30551	6.64000
0.49274	3.30551	10.30000
0.55367	3.30551	13.30000
0.61460	3.30551	17.70000
0.67553	3.30551	17.00000
0.73646	3.30551	17.70000
0.79739	3.30551	17.70000
0.85832	3.30551	17.70000
0.91925	3.30551	17.70000
0.98018	3.30551	17.70000
1.04112	3.30551	17.70000
1.10205	3.30551	17.70000
1.16298	3.30551	17.70000
1.22391	3.30551	17.70000
1.28484	3.30551	17.70000
1.34577	3.30551	17.70000
1.40670	3.30551	17.70000
1.46763	3.30551	17.70000
1.52856	3.30551	17.70000
1.58949	3.30551	17.70000
1.65043	3.30551	17.70000
1.71136	3.30551	17.70000
1.77229	3.30551	17.70000
1.83322	3.30551	17.70000
1.89415	3.30551	17.70000
1.95508	3.30551	17.70000
2.01601	3.30551	17.70000
2.07694	3.30551	17.70000
2.13787	3.30551	17.70000
2.19880	3.30551	17.70000
2.25974	3.30551	17.70000
2.32067	3.30551	17.70000
2.38160	3.30551	17.70000
2.44253	3.30551	17.70000
2.50346	3.30551	17.70000
2.56439	3.30551	17.70000
2.62532	3.30551	17.70000
2.68625	3.30551	17.70000
2.74718	3.30551	17.70000
2.80811	3.30551	17.70000
2.86904	3.30551	17.70000
2.92998	3.30551	17.70000
2.99091	3.30551	17.70000
3.05184	3.30551	17.70000
3.11277	3.30551	17.70000
3.17370	3.30551	17.70000
3.23463	3.30551	17.70000
3.29556	3.30551	17.70000
3.35649	3.30551	17.70000
3.41742	3.30551	17.70000
3.47835	3.30551	17.70000
3.53929	3.30551	17.70000
3.60022	3.30551	17.70000
3.66115	3.30551	17.70000
3.72208	3.30551	17.70000
3.78301	3.30551	17.70000
3.84394	3.30551	17.70000
3.90487	3.30551	17.70000
3.96580	3.30551	17.70000
4.02673	3.30551	17.70000
4.08766	3.30551	17.70000
4.14859	3.30551	17.70000
4.20953	3.30551	17.70000
4.27046	3.30551	17.70000
4.33139	3.30551	17.70000
4.39232	3.30551	17.70000
4.45325	3.30551	17.70000
4.51418	3.30551	17.70000
0.18808	3.37288	17.70000
0.24901	3.37288	11.80000
0.30995	3.37288	6.64000
0.37088	3.37288	5.90000
0.43181	3.37288	7.38000
0.49274	3.37288	10.30000
0.55367	3.37288	17.00000
0.61460	3.37288	14.00000
0.67553	3.37288	17.70000
0.73646	3.37288	17.70000
0.79739	3.37288	17.70000
0.85832	3.37288	17.70000
0.91925	3.37288	17.70000
0.98018	3.37288	17.70000
1.04112	3.37288	17.70000
1.10205	3.37288	17.70000
1.16298	3.37288	17.70000
1.22391	3.37288	17.70000
1.28484	3.37288	17.70000
1.34577	3.37288	17.70000
1.40670	3.37288	17.70000
1.46763	3.37288	17.70000
1.52856	3.37288	17.70000
1.58949	3.37288	17.70000
1.65043	3.37288	17.70000
1.71136	3.37288	17.70000
1.77229	3.37288	17.70000
1.83322	3.37288	17.70000
1.89415	3.37288	17.70000
1.95508	3.37288	17.70000
2.01601	3.37288	17.70000
2.07694	3.37288	17.70000
2.13787	3.37288	17.70000
2.19880	3.37288	17.70000
2.25974	3.37288	17.70000
2.32067	3.37288	17.70000
2.38160	3.37288	17.70000
2.44253	3.37288	17.70000
2.50346	3.37288	17.70000
2.56439	3.37288	17.70000
2.62532	3.37288	17.70000
2.68625	3.37288	17.70000
2.74718	3.37288	17.70000
2.80811	3.37288	17.70000
2.86904	3.37288	17.70000
2.92998	3.37288	17.70000
2.99091	3.37288	17.70000
3.05184	3.37288	17.70000
3.11277	3.37288	17.70000
3.17370	3.37288	17.70000
3.23463	3.37288	17.70000
3.29556	3.37288	17.70000
3.35649	3.37288	17.70000
3.41742	3.37288	17.70000
3.47835	3.37288	17.70000
3.53929	3.37288	17.70000
3.60022	3.37288	17.70000
3.66115	3.37288	17.70000
3.72208	3.37288	17.70000
3.78301	3.37288	17.70000
3.84394	3.37288	17.70000
3.90487	3.37288	17.70000
3.96580	3.37288	17.70000
4.02673	3.37288	17.70000
4.08766	3.37288	17.70000
4.14859	3.37288	17.70000
4.20953	3.37288	17.70000
4.27046	3.37288	17.70000
4.33139	3.37288	17.70000
4.39232	3.37288	17.70000
4.45325	3.37288	17.70000
4.51418	3.37288	17.70000
0.18808	3.44025	17.70000
0.24901	3.44025	12.50000
0.30995	3.44025	6.64000
0.37088	3.44025	5.16000
0.43181	3.44025	7.38000
0.49274	3.44025	11.80000
0.55367	3.44025	14.00000
0.61460	3.44025	14.80000
0.67553	3.44025	17.70000
0.73646	3.44025	17.70000
0.79739	3.44025	17.70000
0.85832	3.44025	17.70000
0.91925	3.44025	17.70000
0.98018	3.44025	17.70000
1.04112	3.44025	17.70000
1.10205	3.44025	17.70000
1.16298	3.44025	17.70000
1.22391	3.44025	17.70000
1.28484	3.44025	17.70000
1.34577	3.44025	17.70000
1.40670	3.44025	17.70000
1.46763	3.44025	17.70000
1.52856	3.44025	17.70000
1.58949	3.44025	17.70000
1.65043	3.44025	17.70000
1.71136	3.44025	17.70000
1.77229	3.44025	17.70000
1.83322	3.44025	17.70000
1.89415	3.44025	17.70000
1.95508	3.44025	17.70000
2.01601	3.44025	17.70000
2.07694	3.44025	17.70000
2.13787	3.44025	17.70000
2.19880	3.44025	17.70000
2.25974	3.44025	17.70000
2.32067	3.44025	17.70000
2.38160	3.44025	17.70000
2.44253	3.44025	17.70000
2.50346	3.44025	17.70000
2.56439	3.44025	17.70000
2.62532	3.44025	17.70000
2.68625	3.44025	17.70000
2.74718	3.44025	17.70000
2.80811	3.44025	17.70000
2.86904	3.44025	17.70000
2.92998	3.44025	17.70000
2.99091	3.44025	17.70000
3.05184	3.44025	17.70000
3.11277	3.44025	17.70000
3.17370	3.44025	17.70000
3.23463	3.44025	17.70000
3.29556	3.44025	17.70000
3.35649	3.44025	17.70000
3.41742	3.44025	17.70000
3.47835	3.44025	17.70000
3.53929	3.44025	17.70000
3.60022	3.44025	17.70000
3.66115	3.44025	17.70000
3.72208	3.44025	17.70000
3.78301	3.44025	17.70000
3.84394	3.44025	17.70000
3.90487	3.44025	17.70000
3.96580	3.44025	17.70000
4.02673	3.44025	17.70000
4.08766	3.44025	17.70000
4.14859	3.44025	17.70000
4.20953	3.44025	17.70000
4.27046	3.44025	17.70000
4.33139	3.44025	17.70000
4.39232	3.44025	17.70000
4.45325	3.44025	17.70000
4.51418	3.44025	17.70000
0.18808	3.50761	17.70000
0.24901	3.50761	11.80000
0.30995	3.50761	6.64000
0.37088	3.50761	5.16000
0.43181	3.50761	8.11000
0.49274	3.50761	11.80000
0.55367	3.50761	14.80000
0.61460	3.50761	17.70000
0.67553	3.50761	17.70000
0.73646	3.50761	17.70000
0.79739	3.50761	17.70000
0.85832	3.50761	17.70000
0.91925	3.50761	17.70000
0.98018	3.50761	17.70000
1.04112	3.50761	17.70000
1.10205	3.50761	17.70000
1.16298	3.50761	17.70000
1.22391	3.50761	17.70000
1.28484	3.50761	17.70000
1.34577	3.50761	17.70000
1.40670	3.50761	17.70000
1.46763	3.50761	17.70000
1.52856	3.50761	17.70000
1.58949	3.50761	17.70000
1.65043	3.50761	17.70000
1.71136	3.50761	17.70000
1.77229	3.50761	17.70000
1.83322	3.50761	17.70000
1.89415	3.50761	17.70000
1.95508	3.50761	17.70000
2.01601	3.50761	17.70000
2.07694	3.50761	17.70000
2.13787	3.50761	17.70000
2.19880	3.50761	17.70000
2.25974	3.50761	17.70000
2.32067	3.50761	17.70000
2.38160	3.50761	17.70000
2.44253	3.50761	17.70000
2.50346	3.50761	17.70000
2.56439	3.50761	17.70000
2.62532	3.50761	17.70000
2.68625	3.50761	17.70000
2.74718	3.50761	17.70000
2.80811	3.50761	17.70000
2.86904	3.50761	17.70000
2.92998	3.50761	17.70000
2.99091	3.50761	17.70000
3.05184	3.50761	17.70000
3.11277	3.50761	17.70000
3.17370	3.50761	17.70000
3.23463	3.50761	17.70000
3.29556	3.50761	17.70000
3.35649	3.50761	17.70000
3.41742	3.50761	17.70000
3.47835	3.50761	17.70000
3.53929	3.50761	17.70000
3.60022	3.50761	17.70000
3.66115	3.50761	17.70000
3.72208	3.50761	17.70000
3.78301	3.50761	17.70000
3.84394	3.50761	17.70000
3.90487	3.50761	17.70000
3.96580	3.50761	17.70000
4.02673	3.50761	17.70000
4.08766	3.50761	17.70000
4.14859	3.50761	17.70000
4.20953	3.50761	17.70000
4.27046	3.50761	17.70000
4.33139	3.50761	17.70000
4.39232	3.50761	17.70000
4.45325	3.50761	17.70000
4.51418	3.50761	17.70000
0.18808	3.57498	17.70000
0.24901	3.57498	13.30000
0.30995	3.57498	6.64000
0.37088	3.57498	5.90000
0.43181	3.57498	7.38000
0.49274	3.57498	10.30000
0.55367	3.57498	14.80000
0.61460	3.57498	17.70000
0.67553	3.57498	17.70000
0.73646	3.57498	17.70000
0.79739	3.57498	17.70000
0.85832	3.57498	17.70000
0.91925	3.57498	17.70000
0.98018	3.57498	17.70000
1.04112	3.57498	17.70000
1.10205	3.57498	17.70000
1.16298	3.57498	17.70000
1.22391	3.57498	17.70000
1.28484	3.57498	17.70000
1.34577	3.57498	17.70000
1.40670	3.57498	17.70000
1.46763	3.57498	17.70000
1.52856	3.57498	17.70000
1.58949	3.57498	17.70000
1.65043	3.57498	17.70000
1.71136	3.57498	17.70000
1.77229	3.57498	17.70000
1.83322	3.57498	17.70000
1.89415	3.57498	17.70000
1.95508	3.57498	17.70000
2.01601	3.57498	17.70000
2.07694	3.57498	17.70000
2.13787	3.57498	17.70000
2.19880	3.57498	17.70000
2.25974	3.57498	17.70000
2.32067	3.57498	17.70000
2.38160	3.57498	17.70000
2.44253	3.57498	17.70000
2.50346	3.57498	17.70000
2.56439	3.57498	17.70000
2.62532	3.57498	17.70000
2.68625	3.57498	17.70000
2.74718	3.57498	17.70000
2.80811	3.57498	17.70000
2.86904	3.57498	17.70000
2.92998	3.57498	17.70000
2.99091	3.57498	17.70000
3.05184	3.57498	17.70000
3.11277	3.57498	17.70000
3.17370	3.57498	17.70000
3.23463	3.57498	17.70000
3.29556	3.57498	17.70000
3.35649	3.57498	17.70000
3.41742	3.57498	17.70000
3.47835	3.57498	17.70000
3.53929	3.57498	17.70000
3.60022	3.57498	17.70000
3.66115	3.57498	17.70000
3.72208	3.57498	17.70000
3.78301	3.57498	17.70000
3.84394	3.57498	17.70000
3.90487	3.57498	17.70000
3.96580	3.57498	17.70000
4.02673	3.57498	17.70000
4.08766	3.57498	17.70000
4.14859	3.57498	17.70000
4.20953	3.57498	17.70000
4.27046	3.57498	17.70000
4.33139	3.57498	17.70000
4.39232	3.57498	17.70000
4.45325	3.57498	17.70000
4.51418	3.57498	17.70000
0.18808	3.64235	17.70000
0.24901	3.64235	11.80000
0.30995	3.64235	6.64000
0.37088	3.64235	5.16000
0.43181	3.64235	6.64000
0.49274	3.64235	11.10000
0.55367	3.64235	14.80000
0.61460	3.64235	17.70000
0.67553	3.64235	17.70000
0.73646	3.64235	17.70000
0.79739	3.64235	17.70000
0.85832	3.64235	17.70000
0.91925	3.64235	17.70000
0.98018	3.64235	17.70000
1.04112	3.64235	17.70000
1.10205	3.64235	17.70000
1.16298	3.64235	17.70000
1.22391	3.64235	17.70000
1.28484	3.64235	17.70000
1.34577	3.64235	17.70000
1.40670	3.64235	17.70000
1.46763	3.64235	17.70000
1.52856	3.64235	17.70000
1.58949	3.64235	17.70000
1.65043	3.64235	17.70000
1.71136	3.64235	17.70000
1.77229	3.64235	17.70000
1.83322	3.64235	17.70000
1.89415	3.64235	17.70000
1.95508	3.64235	17.70000
2.01601	3.64235	17.70000
2.07694	3.64235	17.70000
2.13787	3.64235	17.70000
2.19880	3.64235	17.70000
2.25974	3.64235	17.70000
2.32067	3.64235	17.70000
2.38160	3.64235	17.70000
2.44253	3.64235	17.70000
2.50346	3.64235	17.70000
2.56439	3.64235	17.70000
2.62532	3.64235	17.70000
2.68625	3.64235	17.70000
2.74718	3.64235	17.70000
2.80811	3.64235	17.70000
2.86904	3.64235	17.70000
2.92998	3.64235	17.70000
2.99091	3.64235	17.70000
3.05184	3.64235	17.70000
3.11277	3.64235	17.70000
3.17370	3.64235	17.70000
3.23463	3.64235	17.70000
3.29556	3.64235	17.70000
3.35649	3.64235	17.70000
3.41742	3.64235	17.70000
3.47835	3.64235	17.70000
3.53929	3.64235	17.70000
3.60022	3.64235	17.70000
3.66115	3.64235	17.70000
3.72208	3.64235	17.70000
3.78301	3.64235	17.70000
3.84394	3.64235	17.70000
3.90487	3.64235	17.70000
3.96580	3.64235	17.70000
4.02673	3.64235	17.70000
4.08766	3.64235	17.70000
4.14859	3.64235	17.70000
4.20953	3.64235	17.70000
4.27046	3.64235	17.70000
4.33139	3.64235	17.70000
4.39232	3.64235	17.70000
4.45325	3.64235	17.70000
4.51418	3.64235	17.70000
0.18808	3.70971	17.70000
0.24901	3.70971	10.30000
0.30995	3.70971	6.64000
0.37088	3.70971	5.90000
0.43181	3.70971	7.38000
0.49274	3.70971	11.80000
0.55367	3.70971	17.70000
0.61460	3.70971	17.70000
0.67553	3.70971	17.70000
0.73646	3.70971	17.70000
0.79739	3.70971	17.70000
0.85832	3.70971	17.70000
0.91925	3.70971	17.70000
0.98018	3.70971	17.70000
1.04112	3.70971	17.70000
1.10205	3.70971	17.70000
1.16298	3.70971	17.70000
1.22391	3.70971	17.70000
1.28484	3.70971	17.70000
1.34577	3.70971	17.70000
1.40670	3.70971	17.70000
1.46763	3.70971	17.70000
1.52856	3.70971	17.70000
1.58949	3.70971	17.70000
1.65043	3.70971	17.70000
1.71136	3.70971	17.70000
1.77229	3.70971	17.70000
1.83322	3.70971	17.70000
1.89415	3.70971	17.70000
1.95508	3.70971	17.70000
2.01601	3.70971	17.70000
2.07694	3.70971	17.70000
2.13787	3.70971	17.70000
2.19880	3.70971	17.70000
2.25974	3.70971	17.70000
2.32067	3.70971	17.70000
2.38160	3.70971	17.70000
2.44253	3.70971	17.70000
2.50346	3.70971	17.70000
2.56439	3.70971	17.70000
2.62532	3.70971	17.70000
2.68625	3.70971	17.70000
2.74718	3.70971	17.70000
2.80811	3.70971	17.70000
2.86904	3.70971	17.70000
2.92998	3.70971	17.70000
2.99091	3.70971	17.70000
3.05184	3.70971	17.70000
3.11277	3.70971	17.70000
3.17370	3.70971	17.70000
3.23463	3.70971	17.70000
3.29556	3.70971	17.70000
3.35649	3.70971	17.70000
3.41742	3.70971	17.70000
3.47835	3.70971	17.70000
3.53929	3.70971	17.70000
3.60022	3.70971	17.70000
3.66115	3.70971	17.70000
3.72208	3.70971	17.70000
3.78301	3.70971	17.70000
3.84394	3.70971	17.70000
3.90487	3.70971	17.70000
3.96580	3.70971	17.70000
4.02673	3.70971	17.70000
4.08766	3.70971	17.70000
4.14859	3.70971	17.70000
4.20953	3.70971	17.70000
4.27046	3.70971	17.70000
4.33139	3.70971	17.70000
4.39232	3.70971	17.70000
4.45325	3.70971	17.70000
4.51418	3.70971	17.70000
0.18808	3.77708	17.70000
0.24901	3.77708	13.30000
0.30995	3.77708	6.64000
0.37088	3.77708	5.90000
0.43181	3.77708	6.64000
0.49274	3.77708	11.80000
0.55367	3.77708	17.00000
0.61460	3.77708	17.70000
0.67553	3.77708	17.70000
0.73646	3.77708	17.70000
0.79739	3.77708	17.70000
0.85832	3.77708	17.70000
0.91925	3.77708	17.70000
0.98018	3.77708	17.70000
1.04112	3.77708	17.70000
1.10205	3.77708	17.70000
1.16298	3.77708	17.70000
1.22391	3.77708	17.70000
1.28484	3.77708	17.70000
1.34577	3.77708	17.70000
1.40670	3.77708	17.70000
1.46763	3.77708	17.70000
1.52856	3.77708	17.70000
1.58949	3.77708	17.70000
1.65043	3.77708	17.70000
1.71136	3.77708	17.70000
1.77229	3.77708	17.70000
1.83322	3.77708	17.70000
1.89415	3.77708	17.70000
1.95508	3.77708	17.70000
2.01601	3.77708	17.70000
2.07694	3.77708	17.70000
2.13787	3.77708	17.70000
2.19880	3.77708	17.70000
2.25974	3.77708	17.70000
2.32067	3.77708	17.70000
2.38160	3.77708	17.70000
2.44253	3.77708	17.70000
2.50346	3.77708	17.70000
2.56439	3.77708	17.70000
2.62532	3.77708	17.70000
2.68625	3.77708	17.70000
2.74718	3.77708	17.70000
2.80811	3.77708	17.70000
2.86904	3.77708	17.70000
2.92998	3.77708	17.70000
2.99091	3.77708	17.70000
3.05184	3.77708	17.70000
3.11277	3.77708	17.70000
3.17370	3.77708	17.70000
3.23463	3.77708	17.70000
3.29556	3.77708	17.70000
3.35649	3.77708	17.70000
3.41742	3.77708	17.70000
3.47835	3.77708	17.70000
3.53929	3.77708	17.70000
3.60022	3.77708	17.70000
3.66115	3.77708	17.70000
3.72208	3.77708	17.70000
3.78301	3.77708	17.70000
3.84394	3.77708	17.70000
3.90487	3.77708	17.70000
3.96580	3.77708	17.70000
4.02673	3.77708	17.70000
4.08766	3.77708	17.70000
4.14859	3.77708	17.70000
4.20953	3.77708	17.70000
4.27046	3.77708	17.70000
4.33139	3.77708	17.70000
4.39232	3.77708	17.70000
4.45325	3.77708	17.70000
4.51418	3.77708	17.70000
0.18808	3.84445	17.70000
0.24901	3.84445	11.80000
0.30995	3.84445	6.64000
0.37088	3.84445	5.90000
0.43181	3.84445	6.64000
0.49274	3.84445	11.10000
0.55367	3.84445	17.70000
0.61460	3.84445	17.70000
0.67553	3.84445	17.70000
0.73646	3.84445	17.70000
0.79739	3.84445	17.70000
0.85832	3.84445	17.70000
0.91925	3.84445	17.70000
0.98018	3.84445	17.70000
1.04112	3.84445	17.70000
1.10205	3.84445	17.70000
1.16298	3.84445	17.70000
1.22391	3.84445	17.70000
1.28484	3.84445	17.70000
1.34577	3.84445	17.70000
1.40670	3.84445	17.70000
1.46763	3.84445	17.70000
1.52856	3.84445	17.70000
1.58949	3.84445	17.70000
1.65043	3.84445	17.70000
1.71136	3.84445	17.70000
1.77229	3.84445	17.70000
1.83322	3.84445	17.70000
1.89415	3.84445	17.70000
1.95508	3.84445	17.70000
2.01601	3.84445	17.70000
2.07694	3.84445	17.70000
2.13787	3.84445	17.70000
2.19880	3.84445	17.70000
2.25974	3.84445	17.70000
2.32067	3.84445	17.70000
2.38160	3.84445	17.70000
2.44253	3.84445	17.70000
2.50346	3.84445	17.70000
2.56439	3.84445	17.70000
2.62532	3.84445	17.70000
2.68625	3.84445	17.70000
2.74718	3.84445	17.70000
2.80811	3.84445	17.70000
2.86904	3.84445	17.70000
2.92998	3.84445	17.70000
2.99091	3.84445	17.70000
3.05184	3.84445	17.70000
3.11277	3.84445	17.70000
3.17370	3.84445	17.70000
3.23463	3.84445	17.70000
3.29556	3.84445	17.70000
3.35649	3.84445	17.70000
3.41742	3.84445	17.70000
3.47835	3.84445	17.70000
3.53929	3.84445	17.70000
[truncated: 3,184 more rows]
