# Supplementary material for: Geometric alignment of aminoacyl-tRNA relative to catalytic centers of the ribosome underpins accurate mRNA decoding
Source: Nat Commun. 2023 Sep 11;14:5582. doi: 10.1038/s41467-023-40404-9 (PMC10495418; doi:10.1038/s41467-023-40404-9)
Supplement: Supplementary file 7 — Source Data [file 41467_2023_40404_MOESM7_ESM.zip › Girodat_Nat_Comm_data/Supplemental Fig 3/Near-cognate-GEN-fe.txt]

0.26831	2.05295	18.60000
0.32659	2.05295	18.60000
0.38487	2.05295	18.60000
0.44315	2.05295	17.80000
0.50143	2.05295	17.80000
0.55971	2.05295	18.60000
0.61799	2.05295	18.60000
0.67627	2.05295	18.60000
0.73455	2.05295	18.60000
0.79283	2.05295	18.60000
0.85111	2.05295	18.60000
0.90939	2.05295	18.60000
0.96767	2.05295	18.60000
1.02595	2.05295	18.60000
1.08423	2.05295	18.60000
1.14251	2.05295	18.60000
1.20079	2.05295	18.60000
1.25907	2.05295	18.60000
1.31735	2.05295	18.60000
1.37563	2.05295	18.60000
1.43391	2.05295	18.60000
1.49219	2.05295	18.60000
1.55047	2.05295	18.60000
1.60875	2.05295	18.60000
1.66703	2.05295	18.60000
1.72530	2.05295	18.60000
1.78358	2.05295	18.60000
1.84186	2.05295	18.60000
1.90014	2.05295	18.60000
1.95842	2.05295	18.60000
2.01670	2.05295	18.60000
2.07498	2.05295	18.60000
2.13326	2.05295	18.60000
2.19154	2.05295	18.60000
2.24982	2.05295	18.60000
2.30810	2.05295	18.60000
2.36638	2.05295	18.60000
2.42466	2.05295	18.60000
2.48294	2.05295	18.60000
2.54122	2.05295	18.60000
2.59950	2.05295	18.60000
2.65778	2.05295	18.60000
2.71606	2.05295	18.60000
2.77434	2.05295	18.60000
2.83262	2.05295	18.60000
2.89090	2.05295	18.60000
2.94918	2.05295	18.60000
3.00746	2.05295	18.60000
3.06574	2.05295	18.60000
3.12402	2.05295	18.60000
3.18230	2.05295	18.60000
3.24058	2.05295	18.60000
3.29885	2.05295	18.60000
3.35713	2.05295	18.60000
3.41541	2.05295	18.60000
3.47369	2.05295	18.60000
3.53197	2.05295	18.60000
3.59025	2.05295	18.60000
3.64853	2.05295	18.60000
3.70681	2.05295	18.60000
3.76509	2.05295	18.60000
3.82337	2.05295	18.60000
3.88165	2.05295	18.60000
3.93993	2.05295	18.60000
3.99821	2.05295	18.60000
4.05649	2.05295	18.60000
4.11477	2.05295	18.60000
4.17305	2.05295	18.60000
4.23133	2.05295	18.60000
4.28961	2.05295	18.60000
4.34789	2.05295	18.60000
4.40617	2.05295	18.60000
0.26831	2.11326	18.60000
0.32659	2.11326	18.60000
0.38487	2.11326	17.80000
0.44315	2.11326	13.90000
0.50143	2.11326	17.80000
0.55971	2.11326	18.60000
0.61799	2.11326	18.60000
0.67627	2.11326	18.60000
0.73455	2.11326	18.60000
0.79283	2.11326	18.60000
0.85111	2.11326	18.60000
0.90939	2.11326	18.60000
0.96767	2.11326	18.60000
1.02595	2.11326	18.60000
1.08423	2.11326	18.60000
1.14251	2.11326	18.60000
1.20079	2.11326	18.60000
1.25907	2.11326	18.60000
1.31735	2.11326	18.60000
1.37563	2.11326	18.60000
1.43391	2.11326	18.60000
1.49219	2.11326	18.60000
1.55047	2.11326	18.60000
1.60875	2.11326	18.60000
1.66703	2.11326	18.60000
1.72530	2.11326	18.60000
1.78358	2.11326	18.60000
1.84186	2.11326	18.60000
1.90014	2.11326	18.60000
1.95842	2.11326	18.60000
2.01670	2.11326	18.60000
2.07498	2.11326	18.60000
2.13326	2.11326	18.60000
2.19154	2.11326	18.60000
2.24982	2.11326	18.60000
2.30810	2.11326	18.60000
2.36638	2.11326	18.60000
2.42466	2.11326	18.60000
2.48294	2.11326	18.60000
2.54122	2.11326	18.60000
2.59950	2.11326	18.60000
2.65778	2.11326	18.60000
2.71606	2.11326	18.60000
2.77434	2.11326	18.60000
2.83262	2.11326	18.60000
2.89090	2.11326	18.60000
2.94918	2.11326	18.60000
3.00746	2.11326	18.60000
3.06574	2.11326	18.60000
3.12402	2.11326	18.60000
3.18230	2.11326	18.60000
3.24058	2.11326	18.60000
3.29885	2.11326	18.60000
3.35713	2.11326	18.60000
3.41541	2.11326	18.60000
3.47369	2.11326	18.60000
3.53197	2.11326	18.60000
3.59025	2.11326	18.60000
3.64853	2.11326	18.60000
3.70681	2.11326	18.60000
3.76509	2.11326	18.60000
3.82337	2.11326	18.60000
3.88165	2.11326	18.60000
3.93993	2.11326	18.60000
3.99821	2.11326	18.60000
4.05649	2.11326	18.60000
4.11477	2.11326	18.60000
4.17305	2.11326	18.60000
4.23133	2.11326	18.60000
4.28961	2.11326	18.60000
4.34789	2.11326	18.60000
4.40617	2.11326	18.60000
0.26831	2.17357	18.60000
0.32659	2.17357	18.60000
0.38487	2.17357	13.90000
0.44315	2.17357	11.60000
0.50143	2.17357	12.40000
0.55971	2.17357	17.80000
0.61799	2.17357	18.60000
0.67627	2.17357	18.60000
0.73455	2.17357	18.60000
0.79283	2.17357	18.60000
0.85111	2.17357	18.60000
0.90939	2.17357	18.60000
0.96767	2.17357	18.60000
1.02595	2.17357	18.60000
1.08423	2.17357	18.60000
1.14251	2.17357	18.60000
1.20079	2.17357	18.60000
1.25907	2.17357	18.60000
1.31735	2.17357	18.60000
1.37563	2.17357	18.60000
1.43391	2.17357	18.60000
1.49219	2.17357	18.60000
1.55047	2.17357	18.60000
1.60875	2.17357	18.60000
1.66703	2.17357	18.60000
1.72530	2.17357	18.60000
1.78358	2.17357	18.60000
1.84186	2.17357	18.60000
1.90014	2.17357	18.60000
1.95842	2.17357	18.60000
2.01670	2.17357	18.60000
2.07498	2.17357	18.60000
2.13326	2.17357	18.60000
2.19154	2.17357	18.60000
2.24982	2.17357	18.60000
2.30810	2.17357	18.60000
2.36638	2.17357	18.60000
2.42466	2.17357	18.60000
2.48294	2.17357	18.60000
2.54122	2.17357	18.60000
2.59950	2.17357	18.60000
2.65778	2.17357	18.60000
2.71606	2.17357	18.60000
2.77434	2.17357	18.60000
2.83262	2.17357	18.60000
2.89090	2.17357	18.60000
2.94918	2.17357	18.60000
3.00746	2.17357	18.60000
3.06574	2.17357	18.60000
3.12402	2.17357	18.60000
3.18230	2.17357	18.60000
3.24058	2.17357	18.60000
3.29885	2.17357	18.60000
3.35713	2.17357	18.60000
3.41541	2.17357	18.60000
3.47369	2.17357	18.60000
3.53197	2.17357	18.60000
3.59025	2.17357	18.60000
3.64853	2.17357	18.60000
3.70681	2.17357	18.60000
3.76509	2.17357	18.60000
3.82337	2.17357	18.60000
3.88165	2.17357	18.60000
3.93993	2.17357	18.60000
3.99821	2.17357	18.60000
4.05649	2.17357	18.60000
4.11477	2.17357	18.60000
4.17305	2.17357	18.60000
4.23133	2.17357	18.60000
4.28961	2.17357	18.60000
4.34789	2.17357	18.60000
4.40617	2.17357	18.60000
0.26831	2.23388	18.60000
0.32659	2.23388	18.60000
0.38487	2.23388	11.60000
0.44315	2.23388	7.75000
0.50143	2.23388	9.30000
0.55971	2.23388	15.50000
0.61799	2.23388	18.60000
0.67627	2.23388	18.60000
0.73455	2.23388	18.60000
0.79283	2.23388	18.60000
0.85111	2.23388	18.60000
0.90939	2.23388	18.60000
0.96767	2.23388	18.60000
1.02595	2.23388	18.60000
1.08423	2.23388	18.60000
1.14251	2.23388	18.60000
1.20079	2.23388	18.60000
1.25907	2.23388	18.60000
1.31735	2.23388	18.60000
1.37563	2.23388	18.60000
1.43391	2.23388	18.60000
1.49219	2.23388	18.60000
1.55047	2.23388	18.60000
1.60875	2.23388	18.60000
1.66703	2.23388	18.60000
1.72530	2.23388	18.60000
1.78358	2.23388	18.60000
1.84186	2.23388	18.60000
1.90014	2.23388	18.60000
1.95842	2.23388	18.60000
2.01670	2.23388	18.60000
2.07498	2.23388	18.60000
2.13326	2.23388	18.60000
2.19154	2.23388	18.60000
2.24982	2.23388	18.60000
2.30810	2.23388	18.60000
2.36638	2.23388	18.60000
2.42466	2.23388	18.60000
2.48294	2.23388	18.60000
2.54122	2.23388	18.60000
2.59950	2.23388	18.60000
2.65778	2.23388	18.60000
2.71606	2.23388	18.60000
2.77434	2.23388	18.60000
2.83262	2.23388	18.60000
2.89090	2.23388	18.60000
2.94918	2.23388	18.60000
3.00746	2.23388	18.60000
3.06574	2.23388	18.60000
3.12402	2.23388	18.60000
3.18230	2.23388	18.60000
3.24058	2.23388	18.60000
3.29885	2.23388	18.60000
3.35713	2.23388	18.60000
3.41541	2.23388	18.60000
3.47369	2.23388	18.60000
3.53197	2.23388	18.60000
3.59025	2.23388	18.60000
3.64853	2.23388	18.60000
3.70681	2.23388	18.60000
3.76509	2.23388	18.60000
3.82337	2.23388	18.60000
3.88165	2.23388	18.60000
3.93993	2.23388	18.60000
3.99821	2.23388	18.60000
4.05649	2.23388	18.60000
4.11477	2.23388	18.60000
4.17305	2.23388	18.60000
4.23133	2.23388	18.60000
4.28961	2.23388	18.60000
4.34789	2.23388	18.60000
4.40617	2.23388	18.60000
0.26831	2.29419	18.60000
0.32659	2.29419	17.80000
0.38487	2.29419	9.30000
0.44315	2.29419	4.65000
0.50143	2.29419	6.97000
0.55971	2.29419	11.60000
0.61799	2.29419	18.60000
0.67627	2.29419	18.60000
0.73455	2.29419	18.60000
0.79283	2.29419	18.60000
0.85111	2.29419	18.60000
0.90939	2.29419	18.60000
0.96767	2.29419	18.60000
1.02595	2.29419	18.60000
1.08423	2.29419	18.60000
1.14251	2.29419	18.60000
1.20079	2.29419	18.60000
1.25907	2.29419	18.60000
1.31735	2.29419	18.60000
1.37563	2.29419	18.60000
1.43391	2.29419	18.60000
1.49219	2.29419	18.60000
1.55047	2.29419	18.60000
1.60875	2.29419	18.60000
1.66703	2.29419	18.60000
1.72530	2.29419	18.60000
1.78358	2.29419	18.60000
1.84186	2.29419	18.60000
1.90014	2.29419	18.60000
1.95842	2.29419	18.60000
2.01670	2.29419	18.60000
2.07498	2.29419	18.60000
2.13326	2.29419	18.60000
2.19154	2.29419	18.60000
2.24982	2.29419	18.60000
2.30810	2.29419	18.60000
2.36638	2.29419	18.60000
2.42466	2.29419	18.60000
2.48294	2.29419	18.60000
2.54122	2.29419	18.60000
2.59950	2.29419	18.60000
2.65778	2.29419	18.60000
2.71606	2.29419	18.60000
2.77434	2.29419	18.60000
2.83262	2.29419	18.60000
2.89090	2.29419	18.60000
2.94918	2.29419	18.60000
3.00746	2.29419	18.60000
3.06574	2.29419	18.60000
3.12402	2.29419	18.60000
3.18230	2.29419	18.60000
3.24058	2.29419	18.60000
3.29885	2.29419	18.60000
3.35713	2.29419	18.60000
3.41541	2.29419	18.60000
3.47369	2.29419	18.60000
3.53197	2.29419	18.60000
3.59025	2.29419	18.60000
3.64853	2.29419	18.60000
3.70681	2.29419	18.60000
3.76509	2.29419	18.60000
3.82337	2.29419	18.60000
3.88165	2.29419	18.60000
3.93993	2.29419	18.60000
3.99821	2.29419	18.60000
4.05649	2.29419	18.60000
4.11477	2.29419	18.60000
4.17305	2.29419	18.60000
4.23133	2.29419	18.60000
4.28961	2.29419	18.60000
4.34789	2.29419	18.60000
4.40617	2.29419	18.60000
0.26831	2.35450	18.60000
0.32659	2.35450	15.50000
0.38487	2.35450	7.75000
0.44315	2.35450	3.10000
0.50143	2.35450	4.65000
0.55971	2.35450	11.60000
0.61799	2.35450	18.60000
0.67627	2.35450	18.60000
0.73455	2.35450	18.60000
0.79283	2.35450	18.60000
0.85111	2.35450	18.60000
0.90939	2.35450	18.60000
0.96767	2.35450	18.60000
1.02595	2.35450	18.60000
1.08423	2.35450	18.60000
1.14251	2.35450	18.60000
1.20079	2.35450	18.60000
1.25907	2.35450	18.60000
1.31735	2.35450	18.60000
1.37563	2.35450	18.60000
1.43391	2.35450	18.60000
1.49219	2.35450	18.60000
1.55047	2.35450	18.60000
1.60875	2.35450	18.60000
1.66703	2.35450	18.60000
1.72530	2.35450	18.60000
1.78358	2.35450	18.60000
1.84186	2.35450	18.60000
1.90014	2.35450	18.60000
1.95842	2.35450	18.60000
2.01670	2.35450	18.60000
2.07498	2.35450	18.60000
2.13326	2.35450	18.60000
2.19154	2.35450	18.60000
2.24982	2.35450	18.60000
2.30810	2.35450	18.60000
2.36638	2.35450	18.60000
2.42466	2.35450	18.60000
2.48294	2.35450	18.60000
2.54122	2.35450	18.60000
2.59950	2.35450	18.60000
2.65778	2.35450	18.60000
2.71606	2.35450	18.60000
2.77434	2.35450	18.60000
2.83262	2.35450	18.60000
2.89090	2.35450	18.60000
2.94918	2.35450	18.60000
3.00746	2.35450	18.60000
3.06574	2.35450	18.60000
3.12402	2.35450	18.60000
3.18230	2.35450	18.60000
3.24058	2.35450	18.60000
3.29885	2.35450	18.60000
3.35713	2.35450	18.60000
3.41541	2.35450	18.60000
3.47369	2.35450	18.60000
3.53197	2.35450	18.60000
3.59025	2.35450	18.60000
3.64853	2.35450	18.60000
3.70681	2.35450	18.60000
3.76509	2.35450	18.60000
3.82337	2.35450	18.60000
3.88165	2.35450	18.60000
3.93993	2.35450	18.60000
3.99821	2.35450	18.60000
4.05649	2.35450	18.60000
4.11477	2.35450	18.60000
4.17305	2.35450	18.60000
4.23133	2.35450	18.60000
4.28961	2.35450	18.60000
4.34789	2.35450	18.60000
4.40617	2.35450	18.60000
0.26831	2.41481	18.60000
0.32659	2.41481	15.50000
0.38487	2.41481	6.20000
0.44315	2.41481	1.55000
0.50143	2.41481	3.87000
0.55971	2.41481	11.60000
0.61799	2.41481	18.60000
0.67627	2.41481	18.60000
0.73455	2.41481	18.60000
0.79283	2.41481	18.60000
0.85111	2.41481	18.60000
0.90939	2.41481	18.60000
0.96767	2.41481	18.60000
1.02595	2.41481	18.60000
1.08423	2.41481	18.60000
1.14251	2.41481	18.60000
1.20079	2.41481	18.60000
1.25907	2.41481	18.60000
1.31735	2.41481	18.60000
1.37563	2.41481	18.60000
1.43391	2.41481	18.60000
1.49219	2.41481	18.60000
1.55047	2.41481	18.60000
1.60875	2.41481	18.60000
1.66703	2.41481	18.60000
1.72530	2.41481	18.60000
1.78358	2.41481	18.60000
1.84186	2.41481	18.60000
1.90014	2.41481	18.60000
1.95842	2.41481	18.60000
2.01670	2.41481	18.60000
2.07498	2.41481	18.60000
2.13326	2.41481	18.60000
2.19154	2.41481	18.60000
2.24982	2.41481	18.60000
2.30810	2.41481	18.60000
2.36638	2.41481	18.60000
2.42466	2.41481	18.60000
2.48294	2.41481	18.60000
2.54122	2.41481	18.60000
2.59950	2.41481	18.60000
2.65778	2.41481	18.60000
2.71606	2.41481	18.60000
2.77434	2.41481	18.60000
2.83262	2.41481	18.60000
2.89090	2.41481	18.60000
2.94918	2.41481	18.60000
3.00746	2.41481	18.60000
3.06574	2.41481	18.60000
3.12402	2.41481	18.60000
3.18230	2.41481	18.60000
3.24058	2.41481	18.60000
3.29885	2.41481	18.60000
3.35713	2.41481	18.60000
3.41541	2.41481	18.60000
3.47369	2.41481	18.60000
3.53197	2.41481	18.60000
3.59025	2.41481	18.60000
3.64853	2.41481	18.60000
3.70681	2.41481	18.60000
3.76509	2.41481	18.60000
3.82337	2.41481	18.60000
3.88165	2.41481	18.60000
3.93993	2.41481	18.60000
3.99821	2.41481	18.60000
4.05649	2.41481	18.60000
4.11477	2.41481	18.60000
4.17305	2.41481	18.60000
4.23133	2.41481	18.60000
4.28961	2.41481	18.60000
4.34789	2.41481	18.60000
4.40617	2.41481	18.60000
0.26831	2.47512	18.60000
0.32659	2.47512	18.60000
0.38487	2.47512	5.42000
0.44315	2.47512	0.77500
0.50143	2.47512	3.10000
0.55971	2.47512	9.30000
0.61799	2.47512	18.60000
0.67627	2.47512	18.60000
0.73455	2.47512	18.60000
0.79283	2.47512	18.60000
0.85111	2.47512	18.60000
0.90939	2.47512	18.60000
0.96767	2.47512	18.60000
1.02595	2.47512	18.60000
1.08423	2.47512	18.60000
1.14251	2.47512	18.60000
1.20079	2.47512	18.60000
1.25907	2.47512	18.60000
1.31735	2.47512	18.60000
1.37563	2.47512	18.60000
1.43391	2.47512	18.60000
1.49219	2.47512	18.60000
1.55047	2.47512	18.60000
1.60875	2.47512	18.60000
1.66703	2.47512	18.60000
1.72530	2.47512	18.60000
1.78358	2.47512	18.60000
1.84186	2.47512	18.60000
1.90014	2.47512	18.60000
1.95842	2.47512	18.60000
2.01670	2.47512	18.60000
2.07498	2.47512	18.60000
2.13326	2.47512	18.60000
2.19154	2.47512	18.60000
2.24982	2.47512	18.60000
2.30810	2.47512	18.60000
2.36638	2.47512	18.60000
2.42466	2.47512	18.60000
2.48294	2.47512	18.60000
2.54122	2.47512	18.60000
2.59950	2.47512	18.60000
2.65778	2.47512	18.60000
2.71606	2.47512	18.60000
2.77434	2.47512	18.60000
2.83262	2.47512	18.60000
2.89090	2.47512	18.60000
2.94918	2.47512	18.60000
3.00746	2.47512	18.60000
3.06574	2.47512	18.60000
3.12402	2.47512	18.60000
3.18230	2.47512	18.60000
3.24058	2.47512	18.60000
3.29885	2.47512	18.60000
3.35713	2.47512	18.60000
3.41541	2.47512	18.60000
3.47369	2.47512	18.60000
3.53197	2.47512	18.60000
3.59025	2.47512	18.60000
3.64853	2.47512	18.60000
3.70681	2.47512	18.60000
3.76509	2.47512	18.60000
3.82337	2.47512	18.60000
3.88165	2.47512	18.60000
3.93993	2.47512	18.60000
3.99821	2.47512	18.60000
4.05649	2.47512	18.60000
4.11477	2.47512	18.60000
4.17305	2.47512	18.60000
4.23133	2.47512	18.60000
4.28961	2.47512	18.60000
4.34789	2.47512	18.60000
4.40617	2.47512	18.60000
0.26831	2.53543	18.60000
0.32659	2.53543	17.80000
0.38487	2.53543	4.65000
0.44315	2.53543	0.77500
0.50143	2.53543	2.32000
0.55971	2.53543	10.80000
0.61799	2.53543	18.60000
0.67627	2.53543	18.60000
0.73455	2.53543	18.60000
0.79283	2.53543	18.60000
0.85111	2.53543	18.60000
0.90939	2.53543	18.60000
0.96767	2.53543	18.60000
1.02595	2.53543	18.60000
1.08423	2.53543	18.60000
1.14251	2.53543	18.60000
1.20079	2.53543	18.60000
1.25907	2.53543	18.60000
1.31735	2.53543	18.60000
1.37563	2.53543	18.60000
1.43391	2.53543	18.60000
1.49219	2.53543	18.60000
1.55047	2.53543	18.60000
1.60875	2.53543	18.60000
1.66703	2.53543	18.60000
1.72530	2.53543	18.60000
1.78358	2.53543	18.60000
1.84186	2.53543	18.60000
1.90014	2.53543	18.60000
1.95842	2.53543	18.60000
2.01670	2.53543	18.60000
2.07498	2.53543	18.60000
2.13326	2.53543	18.60000
2.19154	2.53543	18.60000
2.24982	2.53543	18.60000
2.30810	2.53543	18.60000
2.36638	2.53543	18.60000
2.42466	2.53543	18.60000
2.48294	2.53543	18.60000
2.54122	2.53543	18.60000
2.59950	2.53543	18.60000
2.65778	2.53543	18.60000
2.71606	2.53543	18.60000
2.77434	2.53543	18.60000
2.83262	2.53543	18.60000
2.89090	2.53543	18.60000
2.94918	2.53543	18.60000
3.00746	2.53543	18.60000
3.06574	2.53543	18.60000
3.12402	2.53543	18.60000
3.18230	2.53543	18.60000
3.24058	2.53543	18.60000
3.29885	2.53543	18.60000
3.35713	2.53543	18.60000
3.41541	2.53543	18.60000
3.47369	2.53543	18.60000
3.53197	2.53543	18.60000
3.59025	2.53543	18.60000
3.64853	2.53543	18.60000
3.70681	2.53543	18.60000
3.76509	2.53543	18.60000
3.82337	2.53543	18.60000
3.88165	2.53543	18.60000
3.93993	2.53543	18.60000
3.99821	2.53543	18.60000
4.05649	2.53543	18.60000
4.11477	2.53543	18.60000
4.17305	2.53543	18.60000
4.23133	2.53543	18.60000
4.28961	2.53543	18.60000
4.34789	2.53543	18.60000
4.40617	2.53543	18.60000
0.26831	2.59574	18.60000
0.32659	2.59574	14.70000
0.38487	2.59574	5.42000
0.44315	2.59574	1.55000
0.50143	2.59574	3.10000
0.55971	2.59574	10.80000
0.61799	2.59574	17.80000
0.67627	2.59574	18.60000
0.73455	2.59574	18.60000
0.79283	2.59574	18.60000
0.85111	2.59574	18.60000
0.90939	2.59574	18.60000
0.96767	2.59574	18.60000
1.02595	2.59574	18.60000
1.08423	2.59574	18.60000
1.14251	2.59574	18.60000
1.20079	2.59574	18.60000
1.25907	2.59574	18.60000
1.31735	2.59574	18.60000
1.37563	2.59574	18.60000
1.43391	2.59574	18.60000
1.49219	2.59574	18.60000
1.55047	2.59574	18.60000
1.60875	2.59574	18.60000
1.66703	2.59574	18.60000
1.72530	2.59574	18.60000
1.78358	2.59574	18.60000
1.84186	2.59574	18.60000
1.90014	2.59574	18.60000
1.95842	2.59574	18.60000
2.01670	2.59574	18.60000
2.07498	2.59574	18.60000
2.13326	2.59574	18.60000
2.19154	2.59574	18.60000
2.24982	2.59574	18.60000
2.30810	2.59574	18.60000
2.36638	2.59574	18.60000
2.42466	2.59574	18.60000
2.48294	2.59574	18.60000
2.54122	2.59574	18.60000
2.59950	2.59574	18.60000
2.65778	2.59574	18.60000
2.71606	2.59574	18.60000
2.77434	2.59574	18.60000
2.83262	2.59574	18.60000
2.89090	2.59574	18.60000
2.94918	2.59574	18.60000
3.00746	2.59574	18.60000
3.06574	2.59574	18.60000
3.12402	2.59574	18.60000
3.18230	2.59574	18.60000
3.24058	2.59574	18.60000
3.29885	2.59574	18.60000
3.35713	2.59574	18.60000
3.41541	2.59574	18.60000
3.47369	2.59574	18.60000
3.53197	2.59574	18.60000
3.59025	2.59574	18.60000
3.64853	2.59574	18.60000
3.70681	2.59574	18.60000
3.76509	2.59574	18.60000
3.82337	2.59574	18.60000
3.88165	2.59574	18.60000
3.93993	2.59574	18.60000
3.99821	2.59574	18.60000
4.05649	2.59574	18.60000
4.11477	2.59574	18.60000
4.17305	2.59574	18.60000
4.23133	2.59574	18.60000
4.28961	2.59574	18.60000
4.34789	2.59574	18.60000
4.40617	2.59574	18.60000
0.26831	2.65605	18.60000
0.32659	2.65605	18.60000
0.38487	2.65605	6.97000
0.44315	2.65605	2.32000
0.50143	2.65605	3.87000
0.55971	2.65605	10.80000
0.61799	2.65605	18.60000
0.67627	2.65605	18.60000
0.73455	2.65605	18.60000
0.79283	2.65605	18.60000
0.85111	2.65605	18.60000
0.90939	2.65605	18.60000
0.96767	2.65605	18.60000
1.02595	2.65605	18.60000
1.08423	2.65605	18.60000
1.14251	2.65605	18.60000
1.20079	2.65605	18.60000
1.25907	2.65605	18.60000
1.31735	2.65605	18.60000
1.37563	2.65605	18.60000
1.43391	2.65605	18.60000
1.49219	2.65605	18.60000
1.55047	2.65605	18.60000
1.60875	2.65605	18.60000
1.66703	2.65605	18.60000
1.72530	2.65605	18.60000
1.78358	2.65605	18.60000
1.84186	2.65605	18.60000
1.90014	2.65605	18.60000
1.95842	2.65605	18.60000
2.01670	2.65605	18.60000
2.07498	2.65605	18.60000
2.13326	2.65605	18.60000
2.19154	2.65605	18.60000
2.24982	2.65605	18.60000
2.30810	2.65605	18.60000
2.36638	2.65605	18.60000
2.42466	2.65605	18.60000
2.48294	2.65605	18.60000
2.54122	2.65605	18.60000
2.59950	2.65605	18.60000
2.65778	2.65605	18.60000
2.71606	2.65605	18.60000
2.77434	2.65605	18.60000
2.83262	2.65605	18.60000
2.89090	2.65605	18.60000
2.94918	2.65605	18.60000
3.00746	2.65605	18.60000
3.06574	2.65605	18.60000
3.12402	2.65605	18.60000
3.18230	2.65605	18.60000
3.24058	2.65605	18.60000
3.29885	2.65605	18.60000
3.35713	2.65605	18.60000
3.41541	2.65605	18.60000
3.47369	2.65605	18.60000
3.53197	2.65605	18.60000
3.59025	2.65605	18.60000
3.64853	2.65605	18.60000
3.70681	2.65605	18.60000
3.76509	2.65605	18.60000
3.82337	2.65605	18.60000
3.88165	2.65605	18.60000
3.93993	2.65605	18.60000
3.99821	2.65605	18.60000
4.05649	2.65605	18.60000
4.11477	2.65605	18.60000
4.17305	2.65605	18.60000
4.23133	2.65605	18.60000
4.28961	2.65605	18.60000
4.34789	2.65605	18.60000
4.40617	2.65605	18.60000
0.26831	2.71636	18.60000
0.32659	2.71636	18.60000
0.38487	2.71636	8.52000
0.44315	2.71636	3.87000
0.50143	2.71636	6.20000
0.55971	2.71636	13.20000
0.61799	2.71636	18.60000
0.67627	2.71636	18.60000
0.73455	2.71636	18.60000
0.79283	2.71636	18.60000
0.85111	2.71636	18.60000
0.90939	2.71636	18.60000
0.96767	2.71636	18.60000
1.02595	2.71636	18.60000
1.08423	2.71636	18.60000
1.14251	2.71636	18.60000
1.20079	2.71636	18.60000
1.25907	2.71636	18.60000
1.31735	2.71636	18.60000
1.37563	2.71636	18.60000
1.43391	2.71636	18.60000
1.49219	2.71636	18.60000
1.55047	2.71636	18.60000
1.60875	2.71636	18.60000
1.66703	2.71636	18.60000
1.72530	2.71636	18.60000
1.78358	2.71636	18.60000
1.84186	2.71636	18.60000
1.90014	2.71636	18.60000
1.95842	2.71636	18.60000
2.01670	2.71636	18.60000
2.07498	2.71636	18.60000
2.13326	2.71636	18.60000
2.19154	2.71636	18.60000
2.24982	2.71636	18.60000
2.30810	2.71636	18.60000
2.36638	2.71636	18.60000
2.42466	2.71636	18.60000
2.48294	2.71636	18.60000
2.54122	2.71636	18.60000
2.59950	2.71636	18.60000
2.65778	2.71636	18.60000
2.71606	2.71636	18.60000
2.77434	2.71636	18.60000
2.83262	2.71636	18.60000
2.89090	2.71636	18.60000
2.94918	2.71636	18.60000
3.00746	2.71636	18.60000
3.06574	2.71636	18.60000
3.12402	2.71636	18.60000
3.18230	2.71636	18.60000
3.24058	2.71636	18.60000
3.29885	2.71636	18.60000
3.35713	2.71636	18.60000
3.41541	2.71636	18.60000
3.47369	2.71636	18.60000
3.53197	2.71636	18.60000
3.59025	2.71636	18.60000
3.64853	2.71636	18.60000
3.70681	2.71636	18.60000
3.76509	2.71636	18.60000
3.82337	2.71636	18.60000
3.88165	2.71636	18.60000
3.93993	2.71636	18.60000
3.99821	2.71636	18.60000
4.05649	2.71636	18.60000
4.11477	2.71636	18.60000
4.17305	2.71636	18.60000
4.23133	2.71636	18.60000
4.28961	2.71636	18.60000
4.34789	2.71636	18.60000
4.40617	2.71636	18.60000
0.26831	2.77667	18.60000
0.32659	2.77667	18.60000
0.38487	2.77667	10.80000
0.44315	2.77667	6.97000
0.50143	2.77667	8.52000
0.55971	2.77667	15.50000
0.61799	2.77667	18.60000
0.67627	2.77667	18.60000
0.73455	2.77667	18.60000
0.79283	2.77667	18.60000
0.85111	2.77667	18.60000
0.90939	2.77667	18.60000
0.96767	2.77667	18.60000
1.02595	2.77667	18.60000
1.08423	2.77667	18.60000
1.14251	2.77667	18.60000
1.20079	2.77667	18.60000
1.25907	2.77667	18.60000
1.31735	2.77667	18.60000
1.37563	2.77667	18.60000
1.43391	2.77667	18.60000
1.49219	2.77667	18.60000
1.55047	2.77667	18.60000
1.60875	2.77667	18.60000
1.66703	2.77667	18.60000
1.72530	2.77667	18.60000
1.78358	2.77667	18.60000
1.84186	2.77667	18.60000
1.90014	2.77667	18.60000
1.95842	2.77667	18.60000
2.01670	2.77667	18.60000
2.07498	2.77667	18.60000
2.13326	2.77667	18.60000
2.19154	2.77667	18.60000
2.24982	2.77667	18.60000
2.30810	2.77667	18.60000
2.36638	2.77667	18.60000
2.42466	2.77667	18.60000
2.48294	2.77667	18.60000
2.54122	2.77667	18.60000
2.59950	2.77667	18.60000
2.65778	2.77667	18.60000
2.71606	2.77667	18.60000
2.77434	2.77667	18.60000
2.83262	2.77667	18.60000
2.89090	2.77667	18.60000
2.94918	2.77667	18.60000
3.00746	2.77667	18.60000
3.06574	2.77667	18.60000
3.12402	2.77667	18.60000
3.18230	2.77667	18.60000
3.24058	2.77667	18.60000
3.29885	2.77667	18.60000
3.35713	2.77667	18.60000
3.41541	2.77667	18.60000
3.47369	2.77667	18.60000
3.53197	2.77667	18.60000
3.59025	2.77667	18.60000
3.64853	2.77667	18.60000
3.70681	2.77667	18.60000
3.76509	2.77667	18.60000
3.82337	2.77667	18.60000
3.88165	2.77667	18.60000
3.93993	2.77667	18.60000
3.99821	2.77667	18.60000
4.05649	2.77667	18.60000
4.11477	2.77667	18.60000
4.17305	2.77667	18.60000
4.23133	2.77667	18.60000
4.28961	2.77667	18.60000
4.34789	2.77667	18.60000
4.40617	2.77667	18.60000
0.26831	2.83698	18.60000
0.32659	2.83698	18.60000
0.38487	2.83698	13.90000
0.44315	2.83698	9.30000
0.50143	2.83698	8.52000
0.55971	2.83698	15.50000
0.61799	2.83698	18.60000
0.67627	2.83698	18.60000
0.73455	2.83698	18.60000
0.79283	2.83698	18.60000
0.85111	2.83698	18.60000
0.90939	2.83698	18.60000
0.96767	2.83698	18.60000
1.02595	2.83698	18.60000
1.08423	2.83698	18.60000
1.14251	2.83698	18.60000
1.20079	2.83698	18.60000
1.25907	2.83698	18.60000
1.31735	2.83698	18.60000
1.37563	2.83698	18.60000
1.43391	2.83698	18.60000
1.49219	2.83698	18.60000
1.55047	2.83698	18.60000
1.60875	2.83698	18.60000
1.66703	2.83698	18.60000
1.72530	2.83698	18.60000
1.78358	2.83698	18.60000
1.84186	2.83698	18.60000
1.90014	2.83698	18.60000
1.95842	2.83698	18.60000
2.01670	2.83698	18.60000
2.07498	2.83698	18.60000
2.13326	2.83698	18.60000
2.19154	2.83698	18.60000
2.24982	2.83698	18.60000
2.30810	2.83698	18.60000
2.36638	2.83698	18.60000
2.42466	2.83698	18.60000
2.48294	2.83698	18.60000
2.54122	2.83698	18.60000
2.59950	2.83698	18.60000
2.65778	2.83698	18.60000
2.71606	2.83698	18.60000
2.77434	2.83698	18.60000
2.83262	2.83698	18.60000
2.89090	2.83698	18.60000
2.94918	2.83698	18.60000
3.00746	2.83698	18.60000
3.06574	2.83698	18.60000
3.12402	2.83698	18.60000
3.18230	2.83698	18.60000
3.24058	2.83698	18.60000
3.29885	2.83698	18.60000
3.35713	2.83698	18.60000
3.41541	2.83698	18.60000
3.47369	2.83698	18.60000
3.53197	2.83698	18.60000
3.59025	2.83698	18.60000
3.64853	2.83698	18.60000
3.70681	2.83698	18.60000
3.76509	2.83698	18.60000
3.82337	2.83698	18.60000
3.88165	2.83698	18.60000
3.93993	2.83698	18.60000
3.99821	2.83698	18.60000
4.05649	2.83698	18.60000
4.11477	2.83698	18.60000
4.17305	2.83698	18.60000
4.23133	2.83698	18.60000
4.28961	2.83698	18.60000
4.34789	2.83698	18.60000
4.40617	2.83698	18.60000
0.26831	2.89729	18.60000
0.32659	2.89729	18.60000
0.38487	2.89729	12.40000
0.44315	2.89729	8.52000
0.50143	2.89729	10.80000
0.55971	2.89729	18.60000
0.61799	2.89729	18.60000
0.67627	2.89729	18.60000
0.73455	2.89729	18.60000
0.79283	2.89729	18.60000
0.85111	2.89729	18.60000
0.90939	2.89729	18.60000
0.96767	2.89729	18.60000
1.02595	2.89729	18.60000
1.08423	2.89729	18.60000
1.14251	2.89729	18.60000
1.20079	2.89729	18.60000
1.25907	2.89729	18.60000
1.31735	2.89729	18.60000
1.37563	2.89729	18.60000
1.43391	2.89729	18.60000
1.49219	2.89729	18.60000
1.55047	2.89729	18.60000
1.60875	2.89729	18.60000
1.66703	2.89729	18.60000
1.72530	2.89729	18.60000
1.78358	2.89729	18.60000
1.84186	2.89729	18.60000
1.90014	2.89729	18.60000
1.95842	2.89729	18.60000
2.01670	2.89729	18.60000
2.07498	2.89729	18.60000
2.13326	2.89729	18.60000
2.19154	2.89729	18.60000
2.24982	2.89729	18.60000
2.30810	2.89729	18.60000
2.36638	2.89729	18.60000
2.42466	2.89729	18.60000
2.48294	2.89729	18.60000
2.54122	2.89729	18.60000
2.59950	2.89729	18.60000
2.65778	2.89729	18.60000
2.71606	2.89729	18.60000
2.77434	2.89729	18.60000
2.83262	2.89729	18.60000
2.89090	2.89729	18.60000
2.94918	2.89729	18.60000
3.00746	2.89729	18.60000
3.06574	2.89729	18.60000
3.12402	2.89729	18.60000
3.18230	2.89729	18.60000
3.24058	2.89729	18.60000
3.29885	2.89729	18.60000
3.35713	2.89729	18.60000
3.41541	2.89729	18.60000
3.47369	2.89729	18.60000
3.53197	2.89729	18.60000
3.59025	2.89729	18.60000
3.64853	2.89729	18.60000
3.70681	2.89729	18.60000
3.76509	2.89729	18.60000
3.82337	2.89729	18.60000
3.88165	2.89729	18.60000
3.93993	2.89729	18.60000
3.99821	2.89729	18.60000
4.05649	2.89729	18.60000
4.11477	2.89729	18.60000
4.17305	2.89729	18.60000
4.23133	2.89729	18.60000
4.28961	2.89729	18.60000
4.34789	2.89729	18.60000
4.40617	2.89729	18.60000
0.26831	2.95760	18.60000
0.32659	2.95760	18.60000
0.38487	2.95760	11.60000
0.44315	2.95760	9.30000
0.50143	2.95760	10.10000
0.55971	2.95760	18.60000
0.61799	2.95760	18.60000
0.67627	2.95760	18.60000
0.73455	2.95760	18.60000
0.79283	2.95760	18.60000
0.85111	2.95760	18.60000
0.90939	2.95760	18.60000
0.96767	2.95760	18.60000
1.02595	2.95760	18.60000
1.08423	2.95760	18.60000
1.14251	2.95760	18.60000
1.20079	2.95760	18.60000
1.25907	2.95760	18.60000
1.31735	2.95760	18.60000
1.37563	2.95760	18.60000
1.43391	2.95760	18.60000
1.49219	2.95760	18.60000
1.55047	2.95760	18.60000
1.60875	2.95760	18.60000
1.66703	2.95760	18.60000
1.72530	2.95760	18.60000
1.78358	2.95760	18.60000
1.84186	2.95760	18.60000
1.90014	2.95760	18.60000
1.95842	2.95760	18.60000
2.01670	2.95760	18.60000
2.07498	2.95760	18.60000
2.13326	2.95760	18.60000
2.19154	2.95760	18.60000
2.24982	2.95760	18.60000
2.30810	2.95760	18.60000
2.36638	2.95760	18.60000
2.42466	2.95760	18.60000
2.48294	2.95760	18.60000
2.54122	2.95760	18.60000
2.59950	2.95760	18.60000
2.65778	2.95760	18.60000
2.71606	2.95760	18.60000
2.77434	2.95760	18.60000
2.83262	2.95760	18.60000
2.89090	2.95760	18.60000
2.94918	2.95760	18.60000
3.00746	2.95760	18.60000
3.06574	2.95760	18.60000
3.12402	2.95760	18.60000
3.18230	2.95760	18.60000
3.24058	2.95760	18.60000
3.29885	2.95760	18.60000
3.35713	2.95760	18.60000
3.41541	2.95760	18.60000
3.47369	2.95760	18.60000
3.53197	2.95760	18.60000
3.59025	2.95760	18.60000
3.64853	2.95760	18.60000
3.70681	2.95760	18.60000
3.76509	2.95760	18.60000
3.82337	2.95760	18.60000
3.88165	2.95760	18.60000
3.93993	2.95760	18.60000
3.99821	2.95760	18.60000
4.05649	2.95760	18.60000
4.11477	2.95760	18.60000
4.17305	2.95760	18.60000
4.23133	2.95760	18.60000
4.28961	2.95760	18.60000
4.34789	2.95760	18.60000
4.40617	2.95760	18.60000
0.26831	3.01792	18.60000
0.32659	3.01792	18.60000
0.38487	3.01792	13.90000
0.44315	3.01792	8.52000
0.50143	3.01792	10.10000
0.55971	3.01792	15.50000
0.61799	3.01792	18.60000
0.67627	3.01792	18.60000
0.73455	3.01792	18.60000
0.79283	3.01792	18.60000
0.85111	3.01792	18.60000
0.90939	3.01792	18.60000
0.96767	3.01792	18.60000
1.02595	3.01792	18.60000
1.08423	3.01792	18.60000
1.14251	3.01792	18.60000
1.20079	3.01792	18.60000
1.25907	3.01792	18.60000
1.31735	3.01792	18.60000
1.37563	3.01792	18.60000
1.43391	3.01792	18.60000
1.49219	3.01792	18.60000
1.55047	3.01792	18.60000
1.60875	3.01792	18.60000
1.66703	3.01792	18.60000
1.72530	3.01792	18.60000
1.78358	3.01792	18.60000
1.84186	3.01792	18.60000
1.90014	3.01792	18.60000
1.95842	3.01792	18.60000
2.01670	3.01792	18.60000
2.07498	3.01792	18.60000
2.13326	3.01792	18.60000
2.19154	3.01792	18.60000
2.24982	3.01792	18.60000
2.30810	3.01792	18.60000
2.36638	3.01792	18.60000
2.42466	3.01792	18.60000
2.48294	3.01792	18.60000
2.54122	3.01792	18.60000
2.59950	3.01792	18.60000
2.65778	3.01792	18.60000
2.71606	3.01792	18.60000
2.77434	3.01792	18.60000
2.83262	3.01792	18.60000
2.89090	3.01792	18.60000
2.94918	3.01792	18.60000
3.00746	3.01792	18.60000
3.06574	3.01792	18.60000
3.12402	3.01792	18.60000
3.18230	3.01792	18.60000
3.24058	3.01792	18.60000
3.29885	3.01792	18.60000
3.35713	3.01792	18.60000
3.41541	3.01792	18.60000
3.47369	3.01792	18.60000
3.53197	3.01792	18.60000
3.59025	3.01792	18.60000
3.64853	3.01792	18.60000
3.70681	3.01792	18.60000
3.76509	3.01792	18.60000
3.82337	3.01792	18.60000
3.88165	3.01792	18.60000
3.93993	3.01792	18.60000
3.99821	3.01792	18.60000
4.05649	3.01792	18.60000
4.11477	3.01792	18.60000
4.17305	3.01792	18.60000
4.23133	3.01792	18.60000
4.28961	3.01792	18.60000
4.34789	3.01792	18.60000
4.40617	3.01792	18.60000
0.26831	3.07823	18.60000
0.32659	3.07823	17.80000
0.38487	3.07823	11.60000
0.44315	3.07823	6.20000
0.50143	3.07823	9.30000
0.55971	3.07823	17.80000
0.61799	3.07823	18.60000
0.67627	3.07823	18.60000
0.73455	3.07823	18.60000
0.79283	3.07823	18.60000
0.85111	3.07823	18.60000
0.90939	3.07823	18.60000
0.96767	3.07823	18.60000
1.02595	3.07823	18.60000
1.08423	3.07823	18.60000
1.14251	3.07823	18.60000
1.20079	3.07823	18.60000
1.25907	3.07823	18.60000
1.31735	3.07823	18.60000
1.37563	3.07823	18.60000
1.43391	3.07823	18.60000
1.49219	3.07823	18.60000
1.55047	3.07823	18.60000
1.60875	3.07823	18.60000
1.66703	3.07823	18.60000
1.72530	3.07823	18.60000
1.78358	3.07823	18.60000
1.84186	3.07823	18.60000
1.90014	3.07823	18.60000
1.95842	3.07823	18.60000
2.01670	3.07823	18.60000
2.07498	3.07823	18.60000
2.13326	3.07823	18.60000
2.19154	3.07823	18.60000
2.24982	3.07823	18.60000
2.30810	3.07823	18.60000
2.36638	3.07823	18.60000
2.42466	3.07823	18.60000
2.48294	3.07823	18.60000
2.54122	3.07823	18.60000
2.59950	3.07823	18.60000
2.65778	3.07823	18.60000
2.71606	3.07823	18.60000
2.77434	3.07823	18.60000
2.83262	3.07823	18.60000
2.89090	3.07823	18.60000
2.94918	3.07823	18.60000
3.00746	3.07823	18.60000
3.06574	3.07823	18.60000
3.12402	3.07823	18.60000
3.18230	3.07823	18.60000
3.24058	3.07823	18.60000
3.29885	3.07823	18.60000
3.35713	3.07823	18.60000
3.41541	3.07823	18.60000
3.47369	3.07823	18.60000
3.53197	3.07823	18.60000
3.59025	3.07823	18.60000
3.64853	3.07823	18.60000
3.70681	3.07823	18.60000
3.76509	3.07823	18.60000
3.82337	3.07823	18.60000
3.88165	3.07823	18.60000
3.93993	3.07823	18.60000
3.99821	3.07823	18.60000
4.05649	3.07823	18.60000
4.11477	3.07823	18.60000
4.17305	3.07823	18.60000
4.23133	3.07823	18.60000
4.28961	3.07823	18.60000
4.34789	3.07823	18.60000
4.40617	3.07823	18.60000
0.26831	3.13854	18.60000
0.32659	3.13854	18.60000
0.38487	3.13854	12.40000
0.44315	3.13854	6.20000
0.50143	3.13854	7.75000
0.55971	3.13854	18.60000
0.61799	3.13854	18.60000
0.67627	3.13854	18.60000
0.73455	3.13854	18.60000
0.79283	3.13854	18.60000
0.85111	3.13854	18.60000
0.90939	3.13854	18.60000
0.96767	3.13854	18.60000
1.02595	3.13854	18.60000
1.08423	3.13854	18.60000
1.14251	3.13854	18.60000
1.20079	3.13854	18.60000
1.25907	3.13854	18.60000
1.31735	3.13854	18.60000
1.37563	3.13854	18.60000
1.43391	3.13854	18.60000
1.49219	3.13854	18.60000
1.55047	3.13854	18.60000
1.60875	3.13854	18.60000
1.66703	3.13854	18.60000
1.72530	3.13854	18.60000
1.78358	3.13854	18.60000
1.84186	3.13854	18.60000
1.90014	3.13854	18.60000
1.95842	3.13854	18.60000
2.01670	3.13854	18.60000
2.07498	3.13854	18.60000
2.13326	3.13854	18.60000
2.19154	3.13854	18.60000
2.24982	3.13854	18.60000
2.30810	3.13854	18.60000
2.36638	3.13854	18.60000
2.42466	3.13854	18.60000
2.48294	3.13854	18.60000
2.54122	3.13854	18.60000
2.59950	3.13854	18.60000
2.65778	3.13854	18.60000
2.71606	3.13854	18.60000
2.77434	3.13854	18.60000
2.83262	3.13854	18.60000
2.89090	3.13854	18.60000
2.94918	3.13854	18.60000
3.00746	3.13854	18.60000
3.06574	3.13854	18.60000
3.12402	3.13854	18.60000
3.18230	3.13854	18.60000
3.24058	3.13854	18.60000
3.29885	3.13854	18.60000
3.35713	3.13854	18.60000
3.41541	3.13854	18.60000
3.47369	3.13854	18.60000
3.53197	3.13854	18.60000
3.59025	3.13854	18.60000
3.64853	3.13854	18.60000
3.70681	3.13854	18.60000
3.76509	3.13854	18.60000
3.82337	3.13854	18.60000
3.88165	3.13854	18.60000
3.93993	3.13854	18.60000
3.99821	3.13854	18.60000
4.05649	3.13854	18.60000
4.11477	3.13854	18.60000
4.17305	3.13854	18.60000
4.23133	3.13854	18.60000
4.28961	3.13854	18.60000
4.34789	3.13854	18.60000
4.40617	3.13854	18.60000
0.26831	3.19885	18.60000
0.32659	3.19885	18.60000
0.38487	3.19885	11.60000
0.44315	3.19885	6.20000
0.50143	3.19885	7.75000
0.55971	3.19885	15.50000
0.61799	3.19885	18.60000
0.67627	3.19885	18.60000
0.73455	3.19885	18.60000
0.79283	3.19885	18.60000
0.85111	3.19885	18.60000
0.90939	3.19885	18.60000
0.96767	3.19885	18.60000
1.02595	3.19885	18.60000
1.08423	3.19885	18.60000
1.14251	3.19885	18.60000
1.20079	3.19885	18.60000
1.25907	3.19885	18.60000
1.31735	3.19885	18.60000
1.37563	3.19885	18.60000
1.43391	3.19885	18.60000
1.49219	3.19885	18.60000
1.55047	3.19885	18.60000
1.60875	3.19885	18.60000
1.66703	3.19885	18.60000
1.72530	3.19885	18.60000
1.78358	3.19885	18.60000
1.84186	3.19885	18.60000
1.90014	3.19885	18.60000
1.95842	3.19885	18.60000
2.01670	3.19885	18.60000
2.07498	3.19885	18.60000
2.13326	3.19885	18.60000
2.19154	3.19885	18.60000
2.24982	3.19885	18.60000
2.30810	3.19885	18.60000
2.36638	3.19885	18.60000
2.42466	3.19885	18.60000
2.48294	3.19885	18.60000
2.54122	3.19885	18.60000
2.59950	3.19885	18.60000
2.65778	3.19885	18.60000
2.71606	3.19885	18.60000
2.77434	3.19885	18.60000
2.83262	3.19885	18.60000
2.89090	3.19885	18.60000
2.94918	3.19885	18.60000
3.00746	3.19885	18.60000
3.06574	3.19885	18.60000
3.12402	3.19885	18.60000
3.18230	3.19885	18.60000
3.24058	3.19885	18.60000
3.29885	3.19885	18.60000
3.35713	3.19885	18.60000
3.41541	3.19885	18.60000
3.47369	3.19885	18.60000
3.53197	3.19885	18.60000
3.59025	3.19885	18.60000
3.64853	3.19885	18.60000
3.70681	3.19885	18.60000
3.76509	3.19885	18.60000
3.82337	3.19885	18.60000
3.88165	3.19885	18.60000
3.93993	3.19885	18.60000
3.99821	3.19885	18.60000
4.05649	3.19885	18.60000
4.11477	3.19885	18.60000
4.17305	3.19885	18.60000
4.23133	3.19885	18.60000
4.28961	3.19885	18.60000
4.34789	3.19885	18.60000
4.40617	3.19885	18.60000
0.26831	3.25916	18.60000
0.32659	3.25916	18.60000
0.38487	3.25916	9.30000
0.44315	3.25916	5.42000
0.50143	3.25916	7.75000
0.55971	3.25916	15.50000
0.61799	3.25916	18.60000
0.67627	3.25916	18.60000
0.73455	3.25916	18.60000
0.79283	3.25916	18.60000
0.85111	3.25916	18.60000
0.90939	3.25916	18.60000
0.96767	3.25916	18.60000
1.02595	3.25916	18.60000
1.08423	3.25916	18.60000
1.14251	3.25916	18.60000
1.20079	3.25916	18.60000
1.25907	3.25916	18.60000
1.31735	3.25916	18.60000
1.37563	3.25916	18.60000
1.43391	3.25916	18.60000
1.49219	3.25916	18.60000
1.55047	3.25916	18.60000
1.60875	3.25916	18.60000
1.66703	3.25916	18.60000
1.72530	3.25916	18.60000
1.78358	3.25916	18.60000
1.84186	3.25916	18.60000
1.90014	3.25916	18.60000
1.95842	3.25916	18.60000
2.01670	3.25916	18.60000
2.07498	3.25916	18.60000
2.13326	3.25916	18.60000
2.19154	3.25916	18.60000
2.24982	3.25916	18.60000
2.30810	3.25916	18.60000
2.36638	3.25916	18.60000
2.42466	3.25916	18.60000
2.48294	3.25916	18.60000
2.54122	3.25916	18.60000
2.59950	3.25916	18.60000
2.65778	3.25916	18.60000
2.71606	3.25916	18.60000
2.77434	3.25916	18.60000
2.83262	3.25916	18.60000
2.89090	3.25916	18.60000
2.94918	3.25916	18.60000
3.00746	3.25916	18.60000
3.06574	3.25916	18.60000
3.12402	3.25916	18.60000
3.18230	3.25916	18.60000
3.24058	3.25916	18.60000
3.29885	3.25916	18.60000
3.35713	3.25916	18.60000
3.41541	3.25916	18.60000
3.47369	3.25916	18.60000
3.53197	3.25916	18.60000
3.59025	3.25916	18.60000
3.64853	3.25916	18.60000
3.70681	3.25916	18.60000
3.76509	3.25916	18.60000
3.82337	3.25916	18.60000
3.88165	3.25916	18.60000
3.93993	3.25916	18.60000
3.99821	3.25916	18.60000
4.05649	3.25916	18.60000
4.11477	3.25916	18.60000
4.17305	3.25916	18.60000
4.23133	3.25916	18.60000
4.28961	3.25916	18.60000
4.34789	3.25916	18.60000
4.40617	3.25916	18.60000
0.26831	3.31947	18.60000
0.32659	3.31947	18.60000
0.38487	3.31947	9.30000
0.44315	3.31947	4.65000
0.50143	3.31947	6.20000
0.55971	3.31947	17.80000
0.61799	3.31947	18.60000
0.67627	3.31947	18.60000
0.73455	3.31947	18.60000
0.79283	3.31947	18.60000
0.85111	3.31947	18.60000
0.90939	3.31947	18.60000
0.96767	3.31947	18.60000
1.02595	3.31947	18.60000
1.08423	3.31947	18.60000
1.14251	3.31947	18.60000
1.20079	3.31947	18.60000
1.25907	3.31947	18.60000
1.31735	3.31947	18.60000
1.37563	3.31947	18.60000
1.43391	3.31947	18.60000
1.49219	3.31947	18.60000
1.55047	3.31947	18.60000
1.60875	3.31947	18.60000
1.66703	3.31947	18.60000
1.72530	3.31947	18.60000
1.78358	3.31947	18.60000
1.84186	3.31947	18.60000
1.90014	3.31947	18.60000
1.95842	3.31947	18.60000
2.01670	3.31947	18.60000
2.07498	3.31947	18.60000
2.13326	3.31947	18.60000
2.19154	3.31947	18.60000
2.24982	3.31947	18.60000
2.30810	3.31947	18.60000
2.36638	3.31947	18.60000
2.42466	3.31947	18.60000
2.48294	3.31947	18.60000
2.54122	3.31947	18.60000
2.59950	3.31947	18.60000
2.65778	3.31947	18.60000
2.71606	3.31947	18.60000
2.77434	3.31947	18.60000
2.83262	3.31947	18.60000
2.89090	3.31947	18.60000
2.94918	3.31947	18.60000
3.00746	3.31947	18.60000
3.06574	3.31947	18.60000
3.12402	3.31947	18.60000
3.18230	3.31947	18.60000
3.24058	3.31947	18.60000
3.29885	3.31947	18.60000
3.35713	3.31947	18.60000
3.41541	3.31947	18.60000
3.47369	3.31947	18.60000
3.53197	3.31947	18.60000
3.59025	3.31947	18.60000
3.64853	3.31947	18.60000
3.70681	3.31947	18.60000
3.76509	3.31947	18.60000
3.82337	3.31947	18.60000
3.88165	3.31947	18.60000
3.93993	3.31947	18.60000
3.99821	3.31947	18.60000
4.05649	3.31947	18.60000
4.11477	3.31947	18.60000
4.17305	3.31947	18.60000
4.23133	3.31947	18.60000
4.28961	3.31947	18.60000
4.34789	3.31947	18.60000
4.40617	3.31947	18.60000
0.26831	3.37978	18.60000
0.32659	3.37978	17.80000
0.38487	3.37978	9.30000
0.44315	3.37978	4.65000
0.50143	3.37978	6.97000
0.55971	3.37978	17.80000
0.61799	3.37978	18.60000
0.67627	3.37978	18.60000
0.73455	3.37978	18.60000
0.79283	3.37978	18.60000
0.85111	3.37978	18.60000
0.90939	3.37978	18.60000
0.96767	3.37978	18.60000
1.02595	3.37978	18.60000
1.08423	3.37978	18.60000
1.14251	3.37978	18.60000
1.20079	3.37978	18.60000
1.25907	3.37978	18.60000
1.31735	3.37978	18.60000
1.37563	3.37978	18.60000
1.43391	3.37978	18.60000
1.49219	3.37978	18.60000
1.55047	3.37978	18.60000
1.60875	3.37978	18.60000
1.66703	3.37978	18.60000
1.72530	3.37978	18.60000
1.78358	3.37978	18.60000
1.84186	3.37978	18.60000
1.90014	3.37978	18.60000
1.95842	3.37978	18.60000
2.01670	3.37978	18.60000
2.07498	3.37978	18.60000
2.13326	3.37978	18.60000
2.19154	3.37978	18.60000
2.24982	3.37978	18.60000
2.30810	3.37978	18.60000
2.36638	3.37978	18.60000
2.42466	3.37978	18.60000
2.48294	3.37978	18.60000
2.54122	3.37978	18.60000
2.59950	3.37978	18.60000
2.65778	3.37978	18.60000
2.71606	3.37978	18.60000
2.77434	3.37978	18.60000
2.83262	3.37978	18.60000
2.89090	3.37978	18.60000
2.94918	3.37978	18.60000
3.00746	3.37978	18.60000
3.06574	3.37978	18.60000
3.12402	3.37978	18.60000
3.18230	3.37978	18.60000
3.24058	3.37978	18.60000
3.29885	3.37978	18.60000
3.35713	3.37978	18.60000
3.41541	3.37978	18.60000
3.47369	3.37978	18.60000
3.53197	3.37978	18.60000
3.59025	3.37978	18.60000
3.64853	3.37978	18.60000
3.70681	3.37978	18.60000
3.76509	3.37978	18.60000
3.82337	3.37978	18.60000
3.88165	3.37978	18.60000
3.93993	3.37978	18.60000
3.99821	3.37978	18.60000
4.05649	3.37978	18.60000
4.11477	3.37978	18.60000
4.17305	3.37978	18.60000
4.23133	3.37978	18.60000
4.28961	3.37978	18.60000
4.34789	3.37978	18.60000
4.40617	3.37978	18.60000
0.26831	3.44009	18.60000
0.32659	3.44009	18.60000
0.38487	3.44009	9.30000
0.44315	3.44009	4.65000
0.50143	3.44009	6.20000
0.55971	3.44009	13.90000
0.61799	3.44009	18.60000
0.67627	3.44009	18.60000
0.73455	3.44009	18.60000
0.79283	3.44009	18.60000
0.85111	3.44009	18.60000
0.90939	3.44009	18.60000
0.96767	3.44009	18.60000
1.02595	3.44009	18.60000
1.08423	3.44009	18.60000
1.14251	3.44009	18.60000
1.20079	3.44009	18.60000
1.25907	3.44009	18.60000
1.31735	3.44009	18.60000
1.37563	3.44009	18.60000
1.43391	3.44009	18.60000
1.49219	3.44009	18.60000
1.55047	3.44009	18.60000
1.60875	3.44009	18.60000
1.66703	3.44009	18.60000
1.72530	3.44009	18.60000
1.78358	3.44009	18.60000
1.84186	3.44009	18.60000
1.90014	3.44009	18.60000
1.95842	3.44009	18.60000
2.01670	3.44009	18.60000
2.07498	3.44009	18.60000
2.13326	3.44009	18.60000
2.19154	3.44009	18.60000
2.24982	3.44009	18.60000
2.30810	3.44009	18.60000
2.36638	3.44009	18.60000
2.42466	3.44009	18.60000
2.48294	3.44009	18.60000
2.54122	3.44009	18.60000
2.59950	3.44009	18.60000
2.65778	3.44009	18.60000
2.71606	3.44009	18.60000
2.77434	3.44009	18.60000
2.83262	3.44009	18.60000
2.89090	3.44009	18.60000
2.94918	3.44009	18.60000
3.00746	3.44009	18.60000
3.06574	3.44009	18.60000
3.12402	3.44009	18.60000
3.18230	3.44009	18.60000
3.24058	3.44009	18.60000
3.29885	3.44009	18.60000
3.35713	3.44009	18.60000
3.41541	3.44009	18.60000
3.47369	3.44009	18.60000
3.53197	3.44009	18.60000
3.59025	3.44009	18.60000
3.64853	3.44009	18.60000
3.70681	3.44009	18.60000
3.76509	3.44009	18.60000
3.82337	3.44009	18.60000
3.88165	3.44009	18.60000
3.93993	3.44009	18.60000
3.99821	3.44009	18.60000
4.05649	3.44009	18.60000
4.11477	3.44009	18.60000
4.17305	3.44009	18.60000
4.23133	3.44009	18.60000
4.28961	3.44009	18.60000
4.34789	3.44009	18.60000
4.40617	3.44009	18.60000
0.26831	3.50040	18.60000
0.32659	3.50040	17.80000
0.38487	3.50040	8.52000
0.44315	3.50040	4.65000
0.50143	3.50040	6.97000
0.55971	3.50040	15.50000
0.61799	3.50040	18.60000
0.67627	3.50040	18.60000
0.73455	3.50040	18.60000
0.79283	3.50040	18.60000
0.85111	3.50040	18.60000
0.90939	3.50040	18.60000
0.96767	3.50040	18.60000
1.02595	3.50040	18.60000
1.08423	3.50040	18.60000
1.14251	3.50040	18.60000
1.20079	3.50040	18.60000
1.25907	3.50040	18.60000
1.31735	3.50040	18.60000
1.37563	3.50040	18.60000
1.43391	3.50040	18.60000
1.49219	3.50040	18.60000
1.55047	3.50040	18.60000
1.60875	3.50040	18.60000
1.66703	3.50040	18.60000
1.72530	3.50040	18.60000
1.78358	3.50040	18.60000
1.84186	3.50040	18.60000
1.90014	3.50040	18.60000
1.95842	3.50040	18.60000
2.01670	3.50040	18.60000
2.07498	3.50040	18.60000
2.13326	3.50040	18.60000
2.19154	3.50040	18.60000
2.24982	3.50040	18.60000
2.30810	3.50040	18.60000
2.36638	3.50040	18.60000
2.42466	3.50040	18.60000
2.48294	3.50040	18.60000
2.54122	3.50040	18.60000
2.59950	3.50040	18.60000
2.65778	3.50040	18.60000
2.71606	3.50040	18.60000
2.77434	3.50040	18.60000
2.83262	3.50040	18.60000
2.89090	3.50040	18.60000
2.94918	3.50040	18.60000
3.00746	3.50040	18.60000
3.06574	3.50040	18.60000
3.12402	3.50040	18.60000
3.18230	3.50040	18.60000
3.24058	3.50040	18.60000
3.29885	3.50040	18.60000
3.35713	3.50040	18.60000
3.41541	3.50040	18.60000
3.47369	3.50040	18.60000
3.53197	3.50040	18.60000
3.59025	3.50040	18.60000
3.64853	3.50040	18.60000
3.70681	3.50040	18.60000
3.76509	3.50040	18.60000
3.82337	3.50040	18.60000
3.88165	3.50040	18.60000
3.93993	3.50040	18.60000
3.99821	3.50040	18.60000
4.05649	3.50040	18.60000
4.11477	3.50040	18.60000
4.17305	3.50040	18.60000
4.23133	3.50040	18.60000
4.28961	3.50040	18.60000
4.34789	3.50040	18.60000
4.40617	3.50040	18.60000
0.26831	3.56071	18.60000
0.32659	3.56071	17.80000
0.38487	3.56071	9.30000
0.44315	3.56071	4.65000
0.50143	3.56071	6.97000
0.55971	3.56071	15.50000
0.61799	3.56071	18.60000
0.67627	3.56071	18.60000
0.73455	3.56071	18.60000
0.79283	3.56071	18.60000
0.85111	3.56071	18.60000
0.90939	3.56071	18.60000
0.96767	3.56071	18.60000
1.02595	3.56071	18.60000
1.08423	3.56071	18.60000
1.14251	3.56071	18.60000
1.20079	3.56071	18.60000
1.25907	3.56071	18.60000
1.31735	3.56071	18.60000
1.37563	3.56071	18.60000
1.43391	3.56071	18.60000
1.49219	3.56071	18.60000
1.55047	3.56071	18.60000
1.60875	3.56071	18.60000
1.66703	3.56071	18.60000
1.72530	3.56071	18.60000
1.78358	3.56071	18.60000
1.84186	3.56071	18.60000
1.90014	3.56071	18.60000
1.95842	3.56071	18.60000
2.01670	3.56071	18.60000
2.07498	3.56071	18.60000
2.13326	3.56071	18.60000
2.19154	3.56071	18.60000
2.24982	3.56071	18.60000
2.30810	3.56071	18.60000
2.36638	3.56071	18.60000
2.42466	3.56071	18.60000
2.48294	3.56071	18.60000
2.54122	3.56071	18.60000
2.59950	3.56071	18.60000
2.65778	3.56071	18.60000
2.71606	3.56071	18.60000
2.77434	3.56071	18.60000
2.83262	3.56071	18.60000
2.89090	3.56071	18.60000
2.94918	3.56071	18.60000
3.00746	3.56071	18.60000
3.06574	3.56071	18.60000
3.12402	3.56071	18.60000
3.18230	3.56071	18.60000
3.24058	3.56071	18.60000
3.29885	3.56071	18.60000
3.35713	3.56071	18.60000
3.41541	3.56071	18.60000
3.47369	3.56071	18.60000
3.53197	3.56071	18.60000
3.59025	3.56071	18.60000
3.64853	3.56071	18.60000
3.70681	3.56071	18.60000
3.76509	3.56071	18.60000
3.82337	3.56071	18.60000
3.88165	3.56071	18.60000
3.93993	3.56071	18.60000
3.99821	3.56071	18.60000
4.05649	3.56071	18.60000
4.11477	3.56071	18.60000
4.17305	3.56071	18.60000
4.23133	3.56071	18.60000
4.28961	3.56071	18.60000
4.34789	3.56071	18.60000
4.40617	3.56071	18.60000
0.26831	3.62102	18.60000
0.32659	3.62102	17.80000
0.38487	3.62102	10.10000
0.44315	3.62102	5.42000
0.50143	3.62102	6.97000
0.55971	3.62102	14.70000
0.61799	3.62102	17.80000
0.67627	3.62102	18.60000
0.73455	3.62102	18.60000
0.79283	3.62102	18.60000
0.85111	3.62102	18.60000
0.90939	3.62102	18.60000
0.96767	3.62102	18.60000
1.02595	3.62102	18.60000
1.08423	3.62102	18.60000
1.14251	3.62102	18.60000
1.20079	3.62102	18.60000
1.25907	3.62102	18.60000
1.31735	3.62102	18.60000
1.37563	3.62102	18.60000
1.43391	3.62102	18.60000
1.49219	3.62102	18.60000
1.55047	3.62102	18.60000
1.60875	3.62102	18.60000
1.66703	3.62102	18.60000
1.72530	3.62102	18.60000
1.78358	3.62102	18.60000
1.84186	3.62102	18.60000
1.90014	3.62102	18.60000
1.95842	3.62102	18.60000
2.01670	3.62102	18.60000
2.07498	3.62102	18.60000
2.13326	3.62102	18.60000
2.19154	3.62102	18.60000
2.24982	3.62102	18.60000
2.30810	3.62102	18.60000
2.36638	3.62102	18.60000
2.42466	3.62102	18.60000
2.48294	3.62102	18.60000
2.54122	3.62102	18.60000
2.59950	3.62102	18.60000
2.65778	3.62102	18.60000
2.71606	3.62102	18.60000
2.77434	3.62102	18.60000
2.83262	3.62102	18.60000
2.89090	3.62102	18.60000
2.94918	3.62102	18.60000
3.00746	3.62102	18.60000
3.06574	3.62102	18.60000
3.12402	3.62102	18.60000
3.18230	3.62102	18.60000
3.24058	3.62102	18.60000
3.29885	3.62102	18.60000
3.35713	3.62102	18.60000
3.41541	3.62102	18.60000
3.47369	3.62102	18.60000
3.53197	3.62102	18.60000
3.59025	3.62102	18.60000
3.64853	3.62102	18.60000
3.70681	3.62102	18.60000
3.76509	3.62102	18.60000
3.82337	3.62102	18.60000
3.88165	3.62102	18.60000
3.93993	3.62102	18.60000
3.99821	3.62102	18.60000
4.05649	3.62102	18.60000
4.11477	3.62102	18.60000
4.17305	3.62102	18.60000
4.23133	3.62102	18.60000
4.28961	3.62102	18.60000
4.34789	3.62102	18.60000
4.40617	3.62102	18.60000
0.26831	3.68133	18.60000
0.32659	3.68133	18.60000
0.38487	3.68133	10.10000
0.44315	3.68133	6.20000
0.50143	3.68133	6.97000
0.55971	3.68133	13.90000
0.61799	3.68133	18.60000
0.67627	3.68133	18.60000
0.73455	3.68133	18.60000
0.79283	3.68133	18.60000
0.85111	3.68133	18.60000
0.90939	3.68133	18.60000
0.96767	3.68133	18.60000
1.02595	3.68133	18.60000
1.08423	3.68133	18.60000
1.14251	3.68133	18.60000
1.20079	3.68133	18.60000
1.25907	3.68133	18.60000
1.31735	3.68133	18.60000
1.37563	3.68133	18.60000
1.43391	3.68133	18.60000
1.49219	3.68133	18.60000
1.55047	3.68133	18.60000
1.60875	3.68133	18.60000
1.66703	3.68133	18.60000
1.72530	3.68133	18.60000
1.78358	3.68133	18.60000
1.84186	3.68133	18.60000
1.90014	3.68133	18.60000
1.95842	3.68133	18.60000
2.01670	3.68133	18.60000
2.07498	3.68133	18.60000
2.13326	3.68133	18.60000
2.19154	3.68133	18.60000
2.24982	3.68133	18.60000
2.30810	3.68133	18.60000
2.36638	3.68133	18.60000
2.42466	3.68133	18.60000
2.48294	3.68133	18.60000
2.54122	3.68133	18.60000
2.59950	3.68133	18.60000
2.65778	3.68133	18.60000
2.71606	3.68133	18.60000
2.77434	3.68133	18.60000
2.83262	3.68133	18.60000
2.89090	3.68133	18.60000
2.94918	3.68133	18.60000
3.00746	3.68133	18.60000
3.06574	3.68133	18.60000
3.12402	3.68133	18.60000
3.18230	3.68133	18.60000
3.24058	3.68133	18.60000
3.29885	3.68133	18.60000
3.35713	3.68133	18.60000
3.41541	3.68133	18.60000
3.47369	3.68133	18.60000
[truncated: 3,184 more rows]
