# Supplementary material for: Geometric alignment of aminoacyl-tRNA relative to catalytic centers of the ribosome underpins accurate mRNA decoding
Source: Nat Commun. 2023 Sep 11;14:5582. doi: 10.1038/s41467-023-40404-9 (PMC10495418; doi:10.1038/s41467-023-40404-9)
Supplement: Supplementary file 7 — Source Data [file 41467_2023_40404_MOESM7_ESM.zip › Girodat_Nat_Comm_data/Supplemental Fig 2/GONC1-GONC4-sigma2.dat]

0	0	0	0	0	0
0.3915126	0.778704	0.3849697	0.7227584	0.4155358	1.726526
0.7901692	0.8054453	1.704062	1.285704	0.696026	3.38715
0.8114325	1.273227	3.353281	1.713873	1.068123	3.36522
0.8377245	1.274725	4.341737	2.909546	1.401387	3.636409
1.258326	1.676929	5.174192	3.144262	1.687474	4.109642
1.254402	2.321309	5.779141	3.715673	2.636527	4.677592
1.640653	2.822718	5.762532	4.175266	2.420189	5.656448
1.965507	2.808806	6.072063	4.312217	2.410965	6.590865
2.529798	2.799385	6.902244	4.882133	2.598866	7.036569
2.74971	2.780405	7.777511	4.881141	3.528447	7.37936
2.734991	3.242811	8.267006	4.98299	3.235528	7.76767
2.965419	3.762454	9.056833	5.254342	3.50361	7.765298
3.851712	4.316034	9.248979	5.338709	3.501267	8.051802
3.669408	4.540063	9.833451	5.653424	3.846666	8.338481
3.638629	4.517161	10.03012	5.889062	4.249506	8.533245
3.89614	4.500861	10.22615	6.019089	4.665618	8.725716
3.86886	4.383469	10.4246	6.168197	5.117252	8.924868
3.850735	4.491412	10.62012	6.445506	5.335914	8.928907
3.835629	4.587106	10.82295	6.357355	5.516948	9.119519
3.814072	5.059822	11.1096	6.932774	5.611078	9.312489
3.802084	5.299784	11.20848	7.127969	5.707703	9.312027
3.78045	5.371402	11.40243	7.300213	5.893425	9.600893
3.764675	5.553491	11.5124	7.286564	5.887508	9.697495
3.754981	5.615761	11.70895	7.393354	5.973782	9.70483
3.881903	5.855492	11.79779	7.671479	6.158881	9.891044
3.985276	6.051879	11.89525	8.174566	6.250503	9.993966
4.113767	6.139842	11.90115	8.05945	6.429064	10.17861
4.084867	6.23229	11.99891	8.661285	6.523366	10.26962
4.061469	6.509711	12.09666	8.649515	6.712705	10.37194
4.170914	6.507847	12.19554	8.642067	6.710325	10.46984
4.303292	6.781274	12.29418	8.73777	6.803375	10.56663
4.276573	6.780396	12.48222	8.732599	6.897074	10.76651
4.255676	6.87358	12.579	8.730463	7.0028	10.8559
4.490686	7.063276	12.57852	8.7283	7.008939	10.86199
4.462907	7.248053	12.67568	8.727222	7.099504	11.04764
4.446089	7.341479	12.77117	8.726541	7.100395	11.14768
4.426722	7.350145	12.77286	8.822989	7.193652	11.24831
4.419305	7.64226	12.87113	9.014876	7.372458	11.34641
4.415082	7.736161	13.01204	9.013579	7.382165	11.3462
4.407041	7.828988	13.11021	9.204757	7.382627	11.44407
4.404032	7.825321	13.20706	9.399055	7.561089	11.45468
4.402122	7.920357	13.30975	9.585347	7.573618	11.55038
4.385601	8.011489	13.31924	9.692682	7.656372	11.63961
4.486002	8.092263	13.41288	9.880012	7.74981	11.64649
4.470966	8.187687	13.50995	10.08076	7.761884	11.73665
4.459487	8.197644	13.51973	10.17348	7.844185	11.74435
4.448377	8.379029	13.6093	10.36763	7.939415	11.83181
4.4377	8.528493	13.70611	10.47549	7.949792	11.8374
4.432698	8.611605	13.70603	10.57483	8.123779	11.92761
4.425363	8.70459	13.80484	10.76057	8.127181	11.93189
4.427357	8.713677	13.90009	10.85798	8.217596	12.02202
4.658444	8.799136	13.90356	10.96021	8.302786	12.02744
4.659288	8.890688	13.99856	11.05315	8.407189	12.11843
4.871961	8.975896	13.99988	11.14769	8.493559	12.1245
5.32112	8.983363	14.08788	11.24532	8.503293	12.21288
5.136656	8.981558	14.09787	11.24628	8.584198	12.21493
5.440482	9.078651	14.18595	11.34186	8.596634	12.22059
5.404066	9.078429	14.19339	11.3507	8.677489	12.30961
5.37365	9.173003	14.19533	11.43927	8.690525	12.30834
5.357751	9.255202	14.28381	11.52883	8.781216	12.31103
5.338249	9.264453	14.29156	11.53706	8.794002	12.40545
5.315882	9.264433	14.38131	11.63233	8.884597	12.40878
5.303169	9.347427	14.3891	11.72154	8.967448	12.50336
5.459496	9.451662	14.39025	11.73037	8.979363	12.50372
5.453808	9.449334	14.48764	11.85855	9.069312	12.59132
5.452507	9.544159	14.4887	11.949	9.078175	12.60024
5.450421	9.552324	14.57637	11.95465	9.159532	12.60005
5.44998	9.638723	14.58555	12.04624	9.258144	12.59841
5.517628	9.637069	14.58639	12.14791	9.258333	12.59824
5.650529	9.64603	14.67459	12.14988	9.257996	12.69495
5.617272	9.736897	14.68371	12.24971	9.35224	12.69538
5.52807	9.826957	14.68358	12.3455	9.351904	12.78333
5.516618	9.825319	14.77171	12.35353	9.351627	12.79176
5.505716	9.824184	14.77962	12.4427	9.446367	12.79188
5.49182	9.830249	14.78133	12.53968	9.466346	12.88246
5.992343	9.841232	14.86934	12.5392	9.464357	12.92463
5.983288	9.922928	14.87758	12.63682	9.553874	12.93351
6.195482	9.922244	14.96771	12.63719	9.559321	13.02154
6.183094	10.01722	14.96734	12.7312	9.641267	13.02774
6.158941	10.01662	14.97601	12.73559	9.650124	13.11763
6.153647	10.01601	15.0651	12.73547	9.654576	13.11749
6.146741	10.01533	15.066	12.82949	9.652547	13.11735
6.136874	10.01433	15.07353	12.83179	9.732922	13.11802
6.134575	10.12639	15.16166	12.92711	9.730993	13.21826
6.118404	10.12619	15.16329	12.93037	9.73994	13.22023
6.09869	10.12559	15.17143	13.02402	9.742768	13.22088
6.06563	10.21407	15.17146	13.0272	9.824735	13.31445
5.961912	10.21874	15.25969	13.12107	9.833265	13.32159
6.133236	10.21889	15.26183	13.12104	9.917019	13.32163
6.150575	10.31303	15.26918	13.2191	9.915956	13.41632
6.131975	10.39841	15.26954	13.31291	9.911913	13.41667
6.155999	10.40615	15.35745	13.31924	9.911043	13.41906
6.144153	10.40904	15.35796	13.40893	9.911005	13.41855
6.142531	10.49126	15.36926	13.41582	9.921575	13.51196
6.141833	10.4998	15.45639	13.41758	10.00604	13.51162
6.142028	10.49697	15.45719	13.50592	10.00556	13.5119
6.136503	10.58161	15.46545	13.51204	10.01407	13.5149
6.129967	10.58103	15.55512	13.5141	10.01497	13.51471
6.128875	10.5899	15.55568	13.60359	10.09939	13.608
6.126125	10.59062	15.55634	13.6087	10.09907	13.60734
6.126491	10.59016	15.58104	13.61135	10.09842	13.60665
6.127433	10.5888	15.66835	13.70086	10.1073	13.70349
6.122243	10.67435	15.66806	13.70633	10.10716	13.80109
6.099129	10.67496	15.66979	13.70758	10.189	13.80124
6.093486	10.68205	15.67002	13.79767	10.18822	13.80077
6.092601	10.683	15.67792	13.79765	10.28254	13.80027
6.095084	10.76403	15.76568	13.80517	10.28449	13.89631
6.088134	10.77603	15.76581	13.89342	10.28376	13.89779
6.087249	10.77645	15.76747	13.9024	10.28866	13.89827
6.087166	10.77516	15.77526	13.9038	10.2973	13.89805
6.086839	10.85779	15.86324	13.99233	10.37797	13.98676
6.0877	10.85735	15.86398	13.99368	10.37741	13.99224
6.088125	10.8684	15.86346	13.99415	10.39328	13.99501
6.259711	10.94934	15.86543	14.00067	10.47304	14.08373
6.340272	10.95289	15.87324	14.08985	10.47353	14.08861
6.347448	10.96615	15.96028	14.09051	10.5657	14.08894
6.51037	11.0461	15.96112	14.09774	10.56687	14.09092
6.515874	11.04587	15.96256	14.18653	10.567	14.09182
6.511533	11.04496	15.972	14.18766	10.6476	14.18484
6.510956	11.04572	16.05945	14.18765	10.65654	14.18471
6.511334	11.04972	16.05949	14.19744	10.65599	14.18496
6.512012	11.05935	16.05885	14.28654	10.66083	14.18399
6.497578	11.13933	16.05969	14.28695	10.6609	14.18392
6.48003	11.13957	16.06315	14.29226	10.75161	14.18335
6.470367	11.23191	16.15784	14.29514	10.75527	14.28099
6.442398	11.23175	16.15758	14.3838	10.75514	14.28158
6.42046	11.23077	16.15759	14.38565	10.75615	14.28251
6.401915	11.3126	16.1573	14.38538	10.83492	14.28278
6.388352	11.32368	16.15702	14.40744	10.83457	14.37267
6.388333	11.32258	16.25526	14.49619	10.83779	14.37784
6.388654	11.32329	16.25606	14.49857	10.84576	14.37826
6.387859	11.32324	16.25596	14.49861	10.84582	14.37894
6.387065	11.32205	16.25593	14.5935	10.91339	14.46729
6.387623	11.40103	16.25575	14.59354	10.91387	14.46642
6.385887	11.41005	16.35389	14.59597	10.99233	14.46906
6.383761	11.41391	16.35599	14.59619	10.74862	14.47434
6.368047	11.41401	16.35785	14.60158	10.83025	14.47394
6.350887	11.41552	16.35805	14.68966	10.84274	14.47467
6.322856	11.41509	16.44602	14.69105	10.90918	14.4745
6.318727	11.49436	16.45238	14.69289	10.91057	14.56229
6.308885	11.4935	16.4549	14.693	10.9102	14.5628
6.307573	11.50658	16.45462	14.78807	10.98937	14.56789
6.307274	11.506	16.4545	14.78907	10.99121	14.5701
6.307242	11.5558	16.4557	14.78948	10.99158	14.56954
6.301012	11.56668	16.54427	14.79202	10.99079	14.56934
6.29725	11.64806	16.5442	14.88477	10.99918	14.56738
6.297599	11.64776	16.55082	14.88521	11.08349	14.56746
6.295697	11.64939	16.54972	14.88548	11.08317	14.65567
6.284102	11.64951	16.64896	14.89068	11.08288	14.66134
6.283591	11.65826	16.6499	14.98277	11.08239	14.66198
6.283586	11.65801	16.65174	14.98276	11.08306	14.66407
6.284051	11.74043	16.65186	14.98249	11.09216	14.75197
6.284606	11.74167	16.65155	14.98226	11.18229	14.7522
6.285224	11.74335	16.7391	15.07496	11.18554	14.75757
6.285513	11.74301	16.74024	15.07817	11.18704	14.75773
6.277649	11.75164	16.74688	15.07971	11.187	14.75651
6.27685	11.84239	16.74743	15.07961	11.18621	14.75642
6.276513	11.84533	16.74735	15.1675	11.18736	14.84628
6.276597	11.84687	16.74936	15.17896	11.19615	14.84568
6.276649	11.84787	16.74969	15.17821	11.27673	14.84536
6.277094	11.84702	16.84514	15.17984	11.28638	14.85258
6.276165	11.85558	16.85224	15.1809	11.28555	14.85266
6.271543	11.93717	16.85273	15.1814	11.28575	14.85233
6.268986	11.93805	16.8524	15.26879	11.28573	14.85162
6.267875	11.94692	16.85252	15.27395	11.29521	14.94206
6.26853	11.9467	16.85472	15.27428	11.37746	14.94203
6.269026	11.94763	16.94194	15.27663	11.38233	14.94225
6.268306	11.9479	16.95033	15.27599	11.38104	14.94218
6.263624	12.03947	16.95034	15.27731	11.38085	14.9466
6.239621	12.03902	16.9503	15.27786	11.38958	14.94749
6.218934	12.04142	16.95026	15.37097	11.4688	15.03556
6.209083	12.04355	16.9499	15.37126	11.46872	15.03572
6.221407	12.04306	16.94996	15.37528	11.46906	15.03788
6.349684	12.04311	17.03922	15.37549	11.469	15.03746
6.263981	12.13061	17.03937	15.37605	11.47046	15.04402
6.549146	12.13162	17.04838	15.46384	11.47006	15.04403
6.528958	12.13448	17.04944	15.46974	11.47315	15.04394
6.525831	12.13747	17.04941	15.4717	11.47281	15.1324
6.524813	12.13715	17.04968	15.47171	11.56125	15.13211
6.523967	12.14549	17.13711	15.47408	11.56096	15.13253
6.514611	12.22541	17.13652	15.47412	11.56026	15.13464
6.509685	12.22546	17.13874	15.56189	11.5594	15.1401
6.505221	12.22536	17.14625	15.56295	11.55807	15.13155
6.502395	12.22487	17.14625	15.56702	11.55706	15.13114
6.50059	12.22467	17.1476	15.56692	11.56096	15.1309
6.498548	12.22734	17.14752	15.56751	11.65325	15.13084
6.479438	12.32002	17.14767	15.5675	11.65321	15.13892
6.367117	12.32003	17.23508	15.56944	11.65312	15.13865
6.395565	12.31931	17.23539	15.65813	11.65284	15.13926
6.313091	12.31921	17.24448	15.66511	11.65275	15.22617
6.545551	12.31862	17.24455	15.67036	11.6534	15.22545
6.664611	12.31973	17.24449	15.67162	11.65218	15.22659
6.696054	12.31986	17.24503	15.67185	11.65204	15.22632
6.688738	12.40765	17.24595	15.67223	11.73984	15.22625
6.669206	12.41042	17.33319	15.76139	11.74454	15.22612
6.75445	12.4143	17.3332	15.76146	11.74682	15.2367
6.746571	12.41306	17.33282	15.76751	11.74625	15.23594
6.737833	12.41086	17.33284	15.76693	11.74589	15.23599
6.734062	12.40947	17.34279	15.76641	11.74554	15.32343
7.04578	12.40792	17.34207	15.76636	11.74479	15.32341
6.977632	12.40783	17.34213	15.76748	11.7445	15.32325
6.974396	12.40767	17.34208	15.76808	11.82416	15.32301
6.970211	12.49731	17.42956	15.85788	11.83345	15.32286
6.965213	12.4997	17.43013	15.85814	11.83271	15.32372
6.963791	12.50164	17.43038	15.86668	11.83588	15.32367
6.963991	12.50084	17.43073	15.86718	11.83861	15.33197
6.964179	12.50096	17.43086	15.86707	11.83949	15.41935
6.964318	12.5004	17.43789	15.86702	11.8391	15.41888
6.955483	12.50098	17.44028	15.86778	11.91836	15.41882
6.946042	12.50105	17.44025	15.95494	11.92712	15.4188
6.931188	12.58089	17.44041	15.95503	11.93058	15.4191
6.901605	12.5805	17.52749	15.95758	11.93234	15.41998
6.891407	12.58848	17.52739	15.96218	11.93179	15.41987
6.862167	12.58824	17.52744	15.96266	11.93066	15.42541
6.912831	12.58552	17.52807	15.96452	11.92958	15.42579
6.903038	12.58876	17.52857	15.96422	11.93047	15.53228
6.892202	12.59025	17.53553	15.96449	12.00968	15.53226
6.880589	12.5906	17.53542	16.05246	12.01845	15.53259
6.870105	12.67912	17.53813	16.05272	12.01844	15.53492
6.859071	12.67938	17.53813	16.05519	12.01842	15.53497
6.90789	12.67909	17.6259	16.05997	12.01899	15.53439
6.887843	12.67987	17.62494	16.06015	12.01853	15.53999
6.876343	12.67892	17.6248	16.06089	12.022	15.62855
6.849203	12.68194	17.62492	16.06244	12.022	15.62948
6.84161	12.68211	17.62473	16.15004	12.10336	15.62908
6.832656	12.68418	17.62539	16.15022	12.10325	15.62899
6.82223	12.76382	17.63253	16.1503	12.11314	15.63144
6.818343	12.76345	17.63257	16.15837	12.1117	15.63146
6.815698	12.77254	17.63518	16.1584	12.11101	15.63104
6.815235	12.77253	17.72235	16.15801	12.11093	15.63111
6.973421	12.77188	17.72236	16.158	12.11008	15.63696
6.965208	12.77135	17.72304	16.15757	12.11061	15.72449
6.962965	12.77089	17.72304	16.2452	12.11397	15.72548
6.962905	12.77147	17.72305	16.24582	12.11375	15.72526
6.962869	12.77192	17.72281	16.24628	12.19302	15.72625
6.96234	12.85472	17.73077	16.24636	12.19464	15.72622
6.961503	12.85507	17.7312	16.24649	12.20479	15.72593
6.957346	12.85621	17.7311	16.25113	12.20465	15.72562
6.947373	12.85616	17.8184	16.25289	12.20423	15.72535
6.922696	12.86679	17.82096	16.2476	12.20529	15.72728
6.872634	12.86661	17.82087	16.24736	12.20525	15.72695
7.239427	12.86802	17.82068	16.25254	12.20669	15.82089
7.281532	12.87149	17.82057	16.25425	12.20512	15.82121
7.414023	12.8711	17.82086	16.25491	12.20563	15.82125
7.559576	12.87104	17.82783	16.25532	12.28445	15.82124
7.777978	12.87184	17.82803	16.34289	12.28779	15.82167
7.765768	12.95114	17.82799	16.34341	12.28754	15.82267
7.755908	12.95352	17.82892	16.34326	12.29691	15.82485
7.751239	12.95325	17.9162	16.34424	12.29631	15.82478
7.737321	12.96212	17.91659	16.34492	12.29565	15.83062
7.738683	12.9616	17.91863	16.34454	12.29737	15.9175
7.848381	12.96337	17.9185	16.34955	12.29726	15.91751
7.846288	12.96453	17.91831	16.35015	12.29694	15.91723
7.846155	12.96357	17.91856	16.35361	12.37741	15.91704
7.834078	12.96286	17.91801	16.35305	12.37626	15.91691
7.824197	13.04375	17.92491	16.35305	12.37744	15.91701
7.821386	13.04383	17.92533	16.44141	12.38989	15.9167
7.856301	13.04356	17.92552	16.4414	12.39016	15.91652
7.840784	13.05543	18.01275	16.44116	12.38991	15.91661
7.836188	13.05454	18.01357	16.44178	12.39138	15.91686
7.831944	13.05427	18.01364	16.44179	12.39253	15.91943
7.837984	13.05401	18.01371	16.44264	12.3918	15.92149
7.849736	13.05751	18.01564	16.44773	12.47052	15.92717
7.847906	13.13836	18.01569	16.44814	12.47184	16.01436
7.824339	13.13881	18.01601	16.44885	12.48076	16.01426
7.945345	13.14716	18.01578	16.45061	12.48448	16.01384
7.931639	13.14692	18.01578	16.53837	12.48785	16.01367
7.923446	13.15071	18.02291	16.53807	12.56877	16.01356
7.915974	13.1506	18.02285	16.53834	12.56798	16.01356
7.904345	13.15075	18.10987	16.54059	12.5678	16.0136
7.99393	13.22895	18.10995	16.54061	12.56801	16.01331
7.990712	13.22886	18.11012	16.54054	12.57586	16.01326
7.984561	13.22792	18.11075	16.54062	12.57687	16.01313
7.976039	13.22829	18.11068	16.54651	12.58059	16.01282
7.965984	13.22803	18.11068	16.54741	12.58063	16.01278
7.959635	13.22784	18.1129	16.63488	12.58099	16.10558
7.95808	13.23587	18.11277	16.63633	12.66123	16.10919
7.946546	13.23687	18.11277	16.63708	12.66031	16.11089
7.943804	13.23671	18.11298	16.63703	12.66156	16.11088
7.941499	13.23631	18.11883	16.63674	12.66134	16.11047
7.938642	13.23909	18.20645	16.63666	12.66138	16.11042
7.930441	13.23855	18.20637	16.63646	12.66995	16.11015
7.910652	13.23816	18.20685	16.63743	12.66964	16.11005
7.895977	13.23891	18.20749	16.63743	12.66949	16.11015
7.886856	13.31826	18.20788	16.64309	12.67039	16.11011
7.883561	13.31905	18.2089	16.64292	12.6701	16.11004
7.878473	13.31862	18.20894	16.64361	12.67385	16.19732
7.877151	13.32025	18.21105	16.64361	12.75261	16.20321
7.876691	13.32023	18.21084	16.73124	12.75276	16.20824
7.876258	13.32025	18.21783	16.7344	12.75222	16.20998
7.875227	13.32847	18.21784	16.73424	12.75191	16.20983
7.870512	13.32787	18.30518	16.73425	12.76352	16.20917
7.872281	13.32887	18.30536	16.73407	12.76346	16.21078
7.790178	13.32876	18.30566	16.73485	12.76339	16.21067
8.030595	13.33271	18.30567	16.73491	12.76271	16.21047
8.122205	13.33174	18.30594	16.73988	12.76248	16.21072
8.262015	13.33115	18.30636	16.74111	12.84172	16.20997
8.244436	13.41017	18.30697	16.74105	12.84553	16.20991
8.329987	13.41016	18.30697	16.82845	12.84695	16.20993
8.32477	13.40925	18.30789	16.82913	12.84642	16.30304
8.321654	13.40889	18.30995	16.82976	12.84704	16.30304
8.308723	13.40855	18.31685	16.83155	12.84646	16.30282
8.303508	13.40836	18.4042	16.83162	12.84589	16.3024
8.385062	13.40829	18.40421	16.83224	12.85442	16.30465
8.230067	13.42042	18.4048	16.83197	12.85602	16.30461
8.41844	13.42027	18.40471	16.83197	12.85568	16.30438
8.538832	13.42007	18.40433	16.83789	12.85417	16.30425
8.533807	13.42008	18.40433	16.9253	12.855	16.30418
8.528475	13.42014	18.40396	16.92513	12.8551	16.30584
8.533345	13.42005	18.40512	16.92576	12.9344	16.30595
8.532975	13.41989	18.40508	16.92632	12.9376	16.3061
8.621377	13.41964	18.40533	16.92706	12.93756	16.30599
8.739732	13.41918	18.40611	16.92706	12.93707	16.39295
8.730855	13.49844	18.40757	16.92718	12.94802	16.39282
8.685304	13.50121	18.40953	16.9293	12.9478	16.39859
8.800637	13.5009	18.50377	16.92926	12.94808	16.39822
9.046644	13.50204	18.50394	16.92952	12.94786	16.39827
9.066908	13.50172	18.50384	16.92946	12.94785	16.39818
9.166508	13.5016	18.50375	16.9345	12.94749	16.39817
9.146237	13.50218	18.50363	17.02219	12.94724	16.40012
9.43873	13.50293	18.50367	17.02199	12.94618	16.40033
9.431238	13.50282	18.5036	17.02263	13.02683	16.40027
9.55691	13.50241	18.50368	17.02263	13.02688	16.39844
9.477588	13.50247	18.50355	17.02258	13.02572	16.39834
9.595432	13.51089	18.50342	17.02343	13.02669	16.4001
9.614092	13.51276	18.50343	17.02337	13.02651	16.39971
9.607009	13.5137	18.59079	17.024	13.03031	16.39938
9.597794	13.51335	18.5977	17.02493	13.03869	16.48636
9.609571	13.59246	18.60193	17.02665	13.03749	16.48651
9.715071	13.59308	18.60202	17.02655	13.03764	16.49265
9.714513	13.59264	18.60225	17.02689	13.03694	16.49257
9.707	13.59249	18.60233	17.03191	13.0379	16.49261
9.702702	13.59523	18.60224	17.0319	13.03762	16.49349
9.691054	13.5951	18.60224	17.11934	13.11676	16.49329
9.688446	13.59776	18.60224	17.11971	13.1167	16.49559
9.676655	13.60597	18.60225	17.12007	13.11872	16.49522
9.669257	13.60677	18.60226	17.12077	13.11851	16.49513
9.658446	13.60608	18.60222	17.12063	13.11835	16.49521
9.655314	13.60592	18.68911	17.12116	13.11812	16.495
9.642205	13.60574	18.69599	17.12179	13.23341	16.49484
9.631121	13.68705	18.69589	17.12132	13.23345	16.58187
9.62545	13.68731	18.70075	17.12209	13.23501	16.58185
9.612501	13.68726	18.70229	17.12174	13.23526	16.58926
9.610796	13.68646	18.70307	17.12242	13.23528	16.58913
9.607806	13.68633	18.70337	17.12422	13.23516	16.58915
9.603019	13.68736	18.70359	17.12424	13.23655	16.58905
9.602806	13.6873	18.70359	17.12928	13.23657	16.59
9.602147	13.69011	18.70381	17.21662	13.24543	16.58975
9.59523	13.6902	18.70365	17.21635	13.24609	16.58966
9.580544	13.69848	18.70381	17.21778	13.24597	16.58963
9.57472	13.69892	18.79115	17.21778	13.24906	16.59138
9.570689	13.69889	18.79796	17.21764	13.32841	16.59169
9.569302	13.69998	18.79796	17.21764	13.32772	16.67891
9.568782	13.77951	18.79786	17.21765	13.32717	16.68903
9.568144	13.77933	18.79776	17.21997	13.32741	16.68826
9.566585	13.77874	18.79952	17.22029	13.32717	16.68814
9.565036	13.77941	18.80045	17.22095	13.32701	16.68816
9.562999	13.7809	18.80025	17.22149	13.32671	16.69409
9.559347	13.78068	18.7999	17.2221	13.3275	16.6941
9.555081	13.78058	18.8007	17.22358	13.32932	16.69405
9.550297	13.78015	18.80038	17.2263	13.32917	16.69466
9.538285	13.78014	18.80044	17.31797	13.32893	16.69441
9.527638	13.79718	18.80067	17.31797	13.33769	16.69374
9.520373	13.79768	18.80067	17.31804	13.33717	16.69353
9.51324	13.79753	18.88784	17.31773	13.33875	16.69357
9.512357	13.8767	18.88805	17.31773	13.34068	16.69418
9.510792	13.87653	18.88806	17.31774	13.4495	16.69629
9.510659	13.87625	18.89497	17.31796	13.44929	16.78333
9.509574	13.87613	18.89515	17.31798	13.44993	16.78317
9.509317	13.87698	18.89503	17.31799	13.44999	16.78315
9.50928	13.87681	18.8947	17.31801	13.45037	16.78361
9.509406	13.87662	18.8947	17.31785	13.45031	16.79036
9.509207	13.87662	18.89697	17.31756	13.45006	16.79037
9.508213	13.87818	18.89669	17.31741	13.45362	16.79014
9.507907	13.87812	18.89669	17.31767	13.45356	16.79009
9.498135	13.88655	18.89669	17.31764	13.45349	16.78975
9.498154	13.88737	18.89759	17.41181	13.45354	16.78975
9.498164	13.88731	18.89766	17.41312	13.45408	16.78977
9.495568	13.88997	18.89845	17.41456	13.45305	16.78931
9.495323	13.96936	18.98558	17.4151	13.45243	16.78964
9.495413	13.9694	18.98559	17.41567	13.46309	16.78985
9.495486	13.96937	18.98535	17.41539	13.46294	16.78982
9.495634	13.96863	18.99255	17.41549	13.46179	16.78989
9.495712	13.97009	18.99241	17.41559	13.462	16.78933
9.481478	13.96994	18.99241	17.41564	13.46203	16.87862
9.467901	13.9721	18.99241	17.41552	13.54027	16.87843
9.459479	13.97189	18.99266	17.41527	13.54013	16.87893
9.455098	13.97168	18.99279	17.41527	13.54117	16.8787
9.449829	13.98011	18.99461	17.41528	13.54089	16.87871
9.444362	13.97934	18.99421	17.41529	13.54101	16.88438
9.43932	13.98087	18.99405	17.41536	13.54109	16.88499
9.430889	13.98313	18.99383	17.5077	13.54103	16.88631
9.429057	14.00702	18.99381	17.51566	13.54074	16.8862
9.428594	14.08584	18.99479	17.6032	13.5403	16.88621
9.407467	14.08553	18.99477	17.60346	13.53952	16.88637
9.404592	14.08554	19.0819	17.60819	13.54341	16.88638
9.403151	14.08518	19.08195	17.60819	13.54302	16.88636
9.402445	14.08519	19.08193	17.60828	13.54207	16.88649
9.400427	14.08492	19.08271	17.60829	13.54197	16.97409
9.395265	14.08751	19.08939	17.61046	13.5424	16.97417
9.3928	14.08751	19.08939	17.61029	13.54176	16.97415
9.392607	14.08747	19.08938	17.61135	13.55032	16.97632
9.390854	14.08659	19.0894	17.61136	13.55021	16.97591
9.390097	14.08649	19.08982	17.61206	13.62871	16.98167
9.389293	14.08732	19.08982	17.61206	13.6285	16.98226
9.389049	14.08668	19.08982	17.61216	13.62845	16.98215
9.38897	14.09527	19.08969	17.61226	13.62812	16.98182
9.386683	14.09715	19.09026	17.61281	13.62958	16.98175
9.38583	14.09781	19.09271	17.61277	13.6296	16.98194
9.384316	14.09773	19.09271	17.61278	13.75219	16.98172
9.379187	14.17814	19.09302	17.70018	13.75186	16.98287
9.36604	14.17814	19.09309	17.70075	13.76033	16.98232
9.362443	14.17791	19.09285	17.70075	13.83903	16.98193
9.361871	14.17832	19.1801	17.70534	13.83937	16.9817
9.361882	14.17814	19.18	17.70534	13.8393	16.98176
9.361581	14.1778	19.18088	17.70586	13.83891	16.9812
9.361438	14.17779	19.18056	17.70589	13.83893	17.0676
9.360856	14.18147	19.18056	17.70588	13.83895	17.06768
9.359947	14.18121	19.18745	17.70586	13.83885	17.06792
9.341849	14.18063	19.18734	17.70758	13.83841	17.06793
9.337292	14.18054	19.18734	17.70766	13.83834	17.06801
9.33143	14.17999	19.18814	17.70763	13.83828	17.06785
9.324716	14.18019	19.18818	17.70855	13.83809	17.06787
9.321292	14.18847	19.18805	17.70904	13.83773	17.07004
9.304409	14.18808	19.18805	17.70904	13.83728	17.07621
9.301568	14.18793	19.18807	17.70972	13.83749	17.07637
9.300135	14.26751	19.18807	17.79662	13.83738	17.07627
9.299246	14.26938	19.1884	17.79662	13.83761	17.07584
9.293113	14.26938	19.18849	17.79667	13.83794	17.07575
9.293063	14.27088	19.19056	17.79651	13.83925	17.07576
9.292994	14.27059	19.27783	17.79652	13.8446	17.07586
9.293178	14.2704	19.27784	17.8017	13.85334	17.07547
9.293278	14.2702	19.27789	17.8017	13.93249	17.07605
9.289912	14.2701	19.27798	17.8017	13.93253	17.07627
9.288723	14.26991	19.27923	17.80149	13.93237	17.16312
9.288855	14.26991	19.28606	17.80207	13.93236	17.16281
9.289014	14.26904	19.28582	17.80228	13.93228	17.16281
9.289138	14.27182	19.28582	17.80223	13.93234	17.16284
9.288887	14.2718	19.28582	17.80223	13.93227	17.16271
9.288842	14.27155	19.28562	17.80433	13.932	17.16272
9.288686	14.2715	19.28563	17.80497	13.93199	17.16207
9.288625	14.27114	19.28551	17.80497	13.93186	17.16208
9.287058	14.28158	19.28632	17.80584	13.93141	17.16192
9.285738	14.36036	19.28634	17.80596	13.93158	17.17125
9.285518	14.36072	19.28637	17.89342	13.9316	17.17124
9.285329	14.36063	19.28635	17.89419	13.93158	17.17067
9.285458	14.36098	19.37363	17.89979	13.9315	17.17064
9.277627	14.36174	19.37566	17.89981	14.01775	17.17067
9.273731	14.36143	19.37549	17.89982	14.01751	17.17032
9.272451	14.36122	19.37582	17.89978	14.02099	17.1702
9.271944	14.36126	19.37582	17.89969	14.02342	17.37397
9.270431	14.36322	19.37591	17.90043	14.02553	17.37396
9.270013	14.36307	19.37591	17.90034	14.02596	17.37378
9.270153	14.36311	19.38259	17.90037	14.02619	17.37478
9.436067	14.36464	19.3826	17.90238	14.02633	17.37483
9.520562	14.36456	19.38256	17.90224	14.02652	17.37471
9.525074	14.36766	19.38365	17.90453	14.02647	17.37527
9.525839	14.36748	19.38366	17.90533	14.02643	17.38091
9.525913	14.36702	19.38391	17.90533	14.02642	17.38091
9.526044	14.37545	19.38397	17.99306	14.02643	17.38092
9.526105	14.45473	19.38392	17.99384	14.02607	17.38137
9.606451	14.45456	19.38399	17.99435	14.02609	17.38409
9.606036	14.45452	19.38399	17.99391	14.0261	17.38388
9.687164	14.45455	19.38409	17.99925	14.02601	17.38385
9.684928	14.45443	19.47214	17.99922	14.02583	17.47104
9.685029	14.45293	19.47214	17.99908	14.02542	17.47174
9.77319	14.45064	19.47214	18.00002	14.02544	17.47166
9.776442	14.45036	19.47201	18.00026	14.11347	17.47161
9.77191	14.45025	19.47409	18.00021	14.12119	17.47153
9.764894	14.44937	19.4743	18.00021	14.12054	17.47152
9.764104	14.44936	19.47432	18.00021	14.12398	17.47146
10.06538	14.44953	19.47432	18.00049	14.12366	17.47114
10.056	14.44978	19.48118	18.00057	14.12599	17.47228
9.909979	14.45112	19.48111	18.00063	14.12667	17.47222
9.997266	14.45385	19.48132	18.00117	14.12666	17.47767
9.994054	14.45887	19.4812	18.00307	14.12661	17.47777
9.991965	14.46722	19.4812	18.09026	14.12727	17.47785
10.08028	14.5453	19.48132	18.08994	14.12695	17.47771
9.990523	14.5453	19.48227	18.08994	14.12737	17.47798
9.985767	14.54525	19.4821	18.08985	14.12679	17.47769
9.983858	14.5453	19.4821	18.09031	14.12668	17.48002
9.982295	14.54522	19.48214	18.09111	14.12654	17.48008
9.980853	14.54513	19.48199	18.09185	14.12638	17.56724
9.974904	14.54488	19.56927	18.09644	14.2053	17.56714
9.972124	14.54471	19.5698	18.09644	14.20525	17.56716
9.961204	14.54457	19.56995	18.09641	14.21438	17.56676
9.959524	14.54455	19.57	18.09645	14.21437	17.56653
9.954368	14.54447	19.56986	18.09639	14.21439	17.56714
9.953946	14.54443	19.57065	18.09622	14.21425	17.56788
9.953854	14.54439	19.57066	18.09619	14.21825	17.56762
9.953312	14.54427	19.5725	18.09683	14.21793	17.56734
9.953132	14.54431	19.57218	18.09831	14.21785	17.56688
9.947785	14.54423	19.57891	18.09831	14.21786	17.56666
9.93306	14.54432	19.57896	18.09831	14.21766	17.56664
9.920244	14.54385	19.5789	18.09807	14.22013	17.56667
9.916805	14.54391	19.57876	18.1851	14.22012	17.57221
9.922121	14.54384	19.57883	18.18693	14.21914	17.57322
9.916621	14.62252	19.57869	18.18684	14.21973	17.57364
9.911479	14.64461	19.57996	18.18731	14.21969	17.57364
9.909398	14.64399	19.5803	18.18745	14.21926	17.57361
9.908721	14.64397	19.58125	18.18739	14.21912	17.57358
9.908438	14.64395	19.58125	18.18775	14.219	17.5732
9.908216	14.64367	19.66855	18.18775	14.29799	17.6604
9.907984	14.64343	19.66855	18.19239	14.29854	17.65964
9.907836	14.64334	19.66856	18.19175	14.29863	17.66187
9.907829	14.64333	19.66856	18.19178	14.29863	17.66151
9.907888	14.64327	19.66844	18.19178	14.30729	17.66096
9.907965	14.64329	19.66825	18.19274	14.30741	17.66159
9.907988	14.72176	19.66826	18.19274	14.30707	17.66168
9.907795	14.72176	19.66827	18.19274	14.30689	17.66158
9.907532	14.73082	19.66813	18.19349	14.30647	17.66138
9.907467	14.74136	19.66813	18.19347	14.30636	17.6614
9.907508	14.74122	19.67811	18.1935	14.30636	17.6615
9.907573	14.7412	19.67811	18.19347	14.30615	17.66214
9.907701	14.74402	19.67803	18.19346	14.30576	17.6621
9.907772	14.74404	19.67809	18.19346	14.30965	17.66764
9.906965	14.744	19.67798	18.28172	14.30867	17.66778
9.907072	14.74379	19.67798	18.28157	14.30974	17.66783
9.90717	14.74649	19.67798	18.28138	14.30957	17.66743
9.907208	14.74615	19.67798	18.28138	14.30952	17.66844
9.907283	14.74614	19.76526	18.28333	14.30979	17.66807
9.907342	14.74678	19.76526	18.28854	14.30953	17.75541
9.907065	14.74772	19.76629	18.28866	14.30932	17.75515
9.907045	14.74772	19.76667	18.28866	14.30936	17.75548
9.907063	14.74837	19.76667	18.28865	14.312	17.75785
9.906854	14.74795	19.76684	18.29409	14.31176	17.75786
9.905554	14.74742	19.76684	18.29423	14.3115	17.75787
9.894821	14.74723	19.76692	18.29473	14.39044	17.75739
9.893697	14.74724	19.76692	18.29471	14.39033	17.75686
9.892423	14.74785	19.76685	18.29465	14.39014	17.75768
9.914359	14.74725	19.76692	18.29462	14.39078	17.75761
9.914056	14.82513	19.77378	18.2944	14.39952	17.75748
9.91366	14.82498	19.77378	18.29537	14.3995	17.75736
9.913634	14.8251	19.7741	18.29554	14.39955	17.75731
9.913214	14.83383	19.77614	18.29557	14.39949	17.76259
9.912069	14.83343	19.77614	18.29586	14.40002	17.7626
9.911103	14.83368	19.77614	18.29562	14.39969	17.76329
9.91031	14.83582	19.77704	18.29565	14.40056	17.76334
9.910145	14.83611	19.77693	18.38266	14.40262	17.7634
9.910057	14.83584	19.77659	18.38346	14.40262	17.76347
9.909579	14.83565	19.77682	18.38411	14.40262	17.85063
9.909603	14.83568	19.86371	18.38404	14.40244	17.8506
9.907636	14.83564	19.86372	18.38404	14.40244	17.85162
9.904353	14.83526	19.86385	18.38498	14.40227	17.85162
9.904345	14.83526	19.86386	18.3853	14.406	17.85157
9.902702	14.83814	19.86376	18.38693	14.40599	17.85144
9.902764	14.8377	19.86376	18.38653	14.40593	17.85159
9.90279	14.83765	19.86376	18.39161	14.40636	17.85391
9.902725	14.83749	19.86376	18.39167	14.40636	17.85355
9.902478	14.83852	19.86466	18.39168	14.40588	17.85359
9.902528	14.83826	19.86473	18.39137	14.40568	17.8537
9.901607	14.83772	19.86473	18.39196	14.48465	17.85362
9.901528	14.91679	19.86473	18.3944	14.48461	17.85355
9.901113	14.91677	19.86471	18.39431	14.48404	17.85334
9.894473	14.92547	19.86498	18.39602	14.48429	17.85288
9.892602	14.92536	19.87196	18.39591	14.48703	17.85288
9.978368	14.92537	19.87197	18.39536	14.487	17.8589
9.976956	14.92592	19.87201	18.48228	14.49518	17.85906
9.976917	14.92577	19.87221	18.48228	14.49517	17.85894
9.976951	14.92473	19.87428	18.48219	14.49495	17.85891
9.977063	14.92431	19.87422	18.48219	14.49495	17.94591
9.976614	14.92422	19.87415	18.48219	14.49497	17.94531
10.0999	14.92367	19.87407	18.4821	14.49448	17.94586
10.09453	14.92745	19.87407	18.4821	14.49586	17.94583
10.20632	14.92675	19.87407	18.48179	14.49574	17.94575
10.12234	14.92546	19.96212	18.48179	14.49562	17.94563
10.12545	14.92671	19.9622	18.49067	14.4956	17.94549
10.21977	14.92666	19.96226	18.49053	14.49547	17.94658
10.26517	14.92645	19.96226	18.4904	14.49553	17.94654
10.25761	14.92609	19.96233	18.49024	14.49548	17.94631
10.25759	14.92552	19.96233	18.49025	14.49907	17.94622
10.25642	14.92545	19.9622	18.49034	14.49961	17.94602
10.38242	14.92546	19.96199	18.49034	14.49851	17.94837
10.44731	14.92551	19.96199	18.49027	14.49875	17.94825
10.44475	14.9256	19.96199	18.49035	14.57785	17.94801
10.64276	14.92562	19.96199	18.49041	14.57771	17.94778
10.64123	14.92563	19.9631	18.49028	14.57771	17.9478
10.6377	14.92821	19.96302	18.4902	14.59434	17.9478
10.70104	14.92814	19.96302	18.57724	14.59433	17.948
10.72029	15.00633	19.96983	18.57807	14.59464	17.95353
10.64151	15.00603	19.96968	18.57812	14.60294	17.95356
10.64141	15.00603	19.9698	18.57885	14.60295	17.95356
10.63882	15.00593	19.97008	18.57881	14.60285	18.04098
10.63797	15.00534	19.97009	18.57946	14.60259	18.04098
10.63758	15.00613	19.96969	18.57945	14.60324	18.04081
10.63724	15.01491	19.97158	18.57974	14.60317	18.04075
10.63712	15.01485	20.05886	18.5794	14.60421	18.04046
10.63718	15.01475	20.05886	18.57938	14.60346	18.04044
10.63675	15.01473	20.05889	18.57958	14.60348	18.04096
10.6354	15.01474	20.0589	18.57976	14.60318	18.04084
10.6351	15.01802	20.05886	18.58491	14.60339	18.04041
10.63405	15.0166	20.05886	18.58582	14.6032	18.04041
10.86391	15.01635	20.05899	18.58753	14.60282	18.04096
10.95975	15.01605	20.05976	18.5873	14.6033	18.04061
10.95872	15.01579	20.0597	18.58721	14.60314	18.04066
10.95405	15.01596	20.0597	18.58817	14.60294	18.04056
10.94976	15.01881	20.05971	18.58854	14.60269	18.04084
10.94789	15.01866	20.05971	18.58838	14.6061	18.04195
10.94757	15.01867	20.05968	18.5884	14.60553	18.04202
10.94629	15.01892	20.05969	18.58895	14.68461	18.04203
10.94619	15.01883	20.05969	18.58895	14.68412	18.04203
10.9462	15.01884	20.05958	18.58898	14.684	18.04203
10.9463	15.01876	20.06642	18.67593	14.68345	18.04429
10.94636	15.09655	20.06748	18.67594	14.68326	18.0443
10.94624	15.09573	20.06758	18.67624	14.68326	18.04407
10.94629	15.09575	20.06763	18.67608	14.68312	18.04421
10.94633	15.09568	20.06771	18.67611	14.68341	18.04412
10.9464	15.09553	20.06769	18.67614	14.68439	18.04405
10.94639	15.09574	20.0677	18.67603	14.68439	18.04403
10.94432	15.09526	20.0677	18.67603	14.69449	18.04958
10.94268	15.09812	20.15497	18.67696	14.69453	18.0496
10.94256	15.09809	20.15497	18.67697	14.69403	18.1367
10.94254	15.10685	20.15698	18.67663	14.69408	18.13606
10.94217	15.10667	20.15683	18.67634	14.6941	18.13591
10.93831	15.1064	20.15724	18.67618	14.69409	18.13589
10.93617	15.1059	20.15725	18.67691	14.69409	18.13589
10.93548	15.1052	20.15725	18.677	14.6941	18.13596
10.92767	15.1051	20.15725	18.68215	14.694	18.13593
10.92288	15.10647	20.15736	18.68214	14.69401	18.13593
10.91536	15.10627	20.15743	18.6819	14.69374	18.13586
10.90541	15.10628	20.15688	18.68419	14.69342	18.13578
10.89956	15.10627	20.15688	18.68419	14.69333	18.13554
10.89119	15.10375	20.15689	18.68419	14.69339	18.13596
10.88585	15.10388	20.15689	18.68417	14.69435	18.13596
10.88328	15.1067	20.1569	18.68435	14.69428	18.13596
10.88204	15.10658	20.15748	18.7714	14.69455	18.13669
10.8725	15.1075	20.15748	18.77236	14.69418	18.13652
10.86803	15.10749	20.15748	18.77353	14.69416	18.13632
10.86534	15.1074	20.15748	18.77353	14.69416	18.13731
10.86294	15.10757	20.16434	18.7736	14.69403	18.13712
10.86248	15.18582	20.16457	18.77361	14.69393	18.13938
10.86137	15.19825	20.16457	18.77361	14.69394	18.13927
10.85718	15.19976	20.16457	18.77418	14.77296	18.13928
10.84902	15.19888	20.16554	18.77419	14.7725	18.13919
10.8476	15.19872	20.16554	18.77419	14.7724	18.14488
10.85039	15.19836	20.25279	18.77419	14.77205	18.23187
10.97582	15.20793	20.25296	18.77515	14.77203	18.23178
11.01467	15.20789	20.25296	18.77515	14.77548	18.23172
11.01363	15.20791	20.25298	18.77501	14.77532	18.23171
11.01997	15.2088	20.25306	18.78018	14.77514	18.23163
11.01337	15.20994	20.25507	18.78016	14.77575	18.23198
11.00812	15.20982	20.25499	18.78037	14.77468	18.23197
10.99943	15.2093	20.25499	18.78015	14.77444	18.23199
10.99347	15.20938	20.25499	18.78018	14.77399	18.23203
10.99288	15.20938	20.255	18.78018	14.77417	18.23203
10.98213	15.20878	20.25484	18.78078	14.77417	18.23177
10.97858	15.20864	20.25484	18.78076	14.77419	18.23178
10.96769	15.20901	20.25532	18.78247	14.77407	18.23178
10.95739	15.20901	20.25517	18.78239	14.78239	18.23176
10.95496	15.20864	20.25498	18.86943	14.7819	18.23126
10.94844	15.20863	20.25498	18.86943	14.78539	18.23263
10.94738	15.20913	20.25498	18.86943	14.78541	18.23277
10.93824	15.20861	20.25486	18.86943	14.7854	18.23276
10.93647	15.21155	20.25487	18.86964	14.78683	18.23264
10.93438	15.28957	20.26152	18.86963	14.78659	18.23284
10.93413	15.28944	20.26216	18.86964	14.7865	18.23287
10.93393	15.28944	20.26217	18.87026	14.78711	18.23289
10.93386	15.28946	20.26236	18.87128	14.78711	18.23385
10.93381	15.28931	20.26237	18.8708	14.78711	18.23448
10.93382	15.28941	20.26201	18.87088	14.78701	18.23521
10.9334	15.28961	20.34879	18.87088	14.78701	18.23718
10.93311	15.29049	20.34886	18.8708	14.78701	18.24271
10.93071	15.29205	20.34987	18.87047	14.7874	18.3297
10.9286	15.30081	20.34987	18.87012	14.78843	18.32972
11.03141	15.30078	20.34987	18.87013	14.86726	18.32918
10.94679	15.30045	20.34987	18.87013	14.86726	18.32918
11.05809	15.30041	20.35012	18.87513	14.86704	18.32849
11.18785	15.30013	20.35012	18.87603	14.86704	18.23981
11.17796	15.29983	20.35209	18.87662	14.87065	18.23964
11.18528	15.29964	20.35209	18.87682	14.87112	18.2395
11.18713	15.29939	20.35209	18.87691	14.87064	18.24543
11.17928	15.29938	20.35209	18.87677	14.87058	18.33221
11.10484	15.29939	20.3521	18.87663	14.87882	18.33178
11.21292	15.29928	20.3521	18.87653	14.87882	18.33159
11.34455	15.30073	20.35226	18.96355	14.87857	18.3316
11.3508	15.30144	20.35226	18.96528	14.8783	18.33151
11.46007	15.30148	20.35219	18.96532	14.87937	18.33148
11.45717	15.30135	20.35231	18.96533	14.87936	18.33127
11.45322	15.30135	20.35239	18.96617	14.87937	18.33128
11.45067	15.30026	20.35239	18.96617	14.87882	18.33132
11.44236	15.30026	20.35921	18.96641	14.87886	18.33125
11.43295	15.37802	20.35952	18.96641	14.87879	18.33122
11.42701	15.37813	20.35959	18.96641	14.87885	18.33075
11.41501	15.37801	20.35943	18.96641	14.88035	18.33086
11.40418	15.37801	20.35937	18.96642	14.88025	18.33086
11.39761	15.3809	20.44689	18.96642	14.87992	18.33091
11.39524	15.38084	20.44684	18.9666	14.87985	18.33086
11.39367	15.38075	20.44684	18.96759	14.87977	18.33082
11.39261	15.38039	20.44767	18.96759	14.87932	18.33084
11.39191	15.37991	20.44767	18.96754	14.87966	18.33085
11.39135	15.38054	20.44747	18.96704	14.87979	18.33055
11.39121	15.38044	20.44747	18.96704	14.95836	18.33053
11.39108	15.38017	20.44745	18.97216	14.95823	18.33061
11.39087	15.3799	20.44751	18.97279	14.95889	18.33056
11.38898	15.3793	20.44848	18.97265	14.95893	18.33042
11.38697	15.37945	20.44825	18.97261	14.95852	18.33019
11.38702	15.37945	20.44825	18.97261	14.95853	18.3301
11.38703	15.37867	20.44826	18.97263	14.9591	18.3301
11.38708	15.37836	20.44826	18.97354	14.96017	18.33007
11.38668	15.38711	20.44813	18.97354	14.95993	18.33008
11.38648	15.38699	20.44817	19.06056	14.9633	18.33008
11.38622	15.38699	20.45035	19.06058	14.96319	18.41656
11.38528	15.39181	20.44995	19.06061	14.96323	18.42257
11.38477	15.3935	20.44976	19.06027	14.97173	18.42459
11.38416	15.39247	20.44965	19.06025	14.97169	18.42459
11.38405	15.392	20.44965	19.05991	14.97133	18.42636
11.37966	15.39206	20.44966	19.06037	14.97119	18.42694
11.3795	15.39165	20.44966	19.06037	14.97129	18.42709
11.37945	15.3923	20.44986	19.06213	14.97129	18.42724
11.37937	15.39222	20.44972	19.06201	14.97143	18.42732
11.37932	15.39201	20.44964	19.06201	14.97152	18.42695
11.37917	15.39156	20.45648	19.06201	14.9725	18.42693
11.37915	15.39136	20.45632	19.06201	14.9725	18.42712
11.37774	15.39098	20.45632	19.06191	14.974	18.42726
11.37743	15.39079	20.45665	19.06233	14.97414	18.42723
11.37737	15.39104	20.54387	19.06337	14.97397	18.42668
11.37277	15.3922	20.54387	19.06308	15.05295	18.42668
11.36952	15.46992	20.54387	19.06308	15.05295	18.4267
11.36903	15.46987	20.54828	19.06279	15.05296	18.4267
11.36881	15.46983	20.54828	19.06268	15.05296	18.42671
11.3688	15.46977	20.54869	19.06248	15.05239	18.42657
11.36863	15.46955	20.54881	19.0676	15.05175	18.42645
11.36867	15.46925	20.54877	19.06848	15.05175	18.42596
11.36867	15.47212	20.54877	19.0686	15.05111	18.4259
11.36861	15.47309	20.54877	19.06866	15.05113	18.426
11.36861	15.47299	20.54909	19.06885	15.05113	18.426
11.36867	15.47281	20.54897	19.06885	15.05114	18.426
11.3685	15.47251	20.54898	19.06885	15.0509	18.51272
11.36637	15.47247	20.54905	19.15575	15.05093	18.51269
11.36616	15.48125	20.54905	19.15556	15.05083	18.51882
11.36077	15.48112	20.55048	19.15565	15.05083	18.51882
11.35694	15.4799	20.55044	19.15647	15.05074	18.51883
11.35682	15.48075	20.55049	19.15655	15.05057	18.51876
11.35577	15.48043	20.55049	19.15619	15.06409	18.51876
11.3556	15.48031	20.5524	19.15619	15.06414	18.52412
11.35549	15.47997	20.55235	19.15675	15.06398	18.52412
11.3528	15.47977	20.55236	19.15675	15.06346	18.52545
11.35257	15.48	20.55242	19.15675	15.0633	18.52534
11.35259	15.48272	20.55243	19.15847	15.06297	18.5263
11.3524	15.48428	20.55243	19.15825	15.0628	18.52633
11.35232	15.48396	20.55243	19.15811	15.06249	18.5268
11.35224	15.48358	20.55239	19.15811	15.06228	18.52672
11.3522	15.48357	20.55915	19.15828	15.06219	18.52672
11.35219	15.48409	20.55905	19.15828	15.06211	18.5264
11.35212	15.48416	20.56094	19.15891	15.06212	18.5264
11.35214	15.48423	20.64804	19.15891	15.06207	18.52615
11.35013	15.56198	20.64804	19.15893	15.06218	18.52615
11.35012	15.56204	20.64804	19.15893	15.06219	18.52615
11.35002	15.56192	20.64816	19.15893	15.06218	18.52615
