# Supplementary material for: Geometric alignment of aminoacyl-tRNA relative to catalytic centers of the ribosome underpins accurate mRNA decoding
Source: Nat Commun. 2023 Sep 11;14:5582. doi: 10.1038/s41467-023-40404-9 (PMC10495418; doi:10.1038/s41467-023-40404-9)
Supplement: Supplementary file 7 — Source Data [file 41467_2023_40404_MOESM7_ESM.zip › Girodat_Nat_Comm_data/Supplemental Fig 2/HONC1-HONC4-sigma2.dat]

0	0	0	0	0	0	0
1.730491	2.099978	1.05856	0.7989821	2.265038	0.3984697	0.7924657
2.242454	2.083934	1.068786	1.291455	2.691611	0.8021217	1.28969
2.670392	1.712571	1.409948	1.711235	3.368923	0.8226105	1.29126
3.632468	2.060103	2.00548	2.070501	3.64693	0.8476357	1.29041
3.602918	2.89376	2.000263	2.655347	3.881895	0.8939758	1.686652
3.855471	3.328159	2.662323	2.895177	4.698137	1.292072	2.012862
4.48022	3.50468	3.019577	2.883675	4.844934	1.668092	2.317967
4.817041	3.489226	3.323055	3.099438	5.265977	1.659602	3.455803
4.810251	3.480337	3.961928	3.095754	5.379341	1.666068	4.094878
5.829738	3.475217	5.117763	3.815403	5.361491	1.674949	4.082793
6.464681	3.798089	5.758436	3.633911	5.348024	2.249006	5.12197
6.714387	3.793377	5.945487	3.786814	5.685875	2.245906	5.197658
7.330583	3.938556	6.422889	4.071439	5.991665	2.4904	5.695589
7.518145	4.563445	6.812663	4.208263	6.498695	2.486928	6.600746
7.810579	4.65986	7.2036	4.324941	6.565546	2.732564	7.26897
8.19725	4.869061	7.497599	5.351776	6.7974	2.71243	7.558837
8.48564	5.052894	7.691564	5.5877	7.265027	2.695659	7.653723
8.67609	4.757504	7.883098	5.898861	7.362983	2.895225	7.956745
8.876262	4.853222	8.174285	6.097456	7.650996	2.87757	8.344674
9.07875	5.035965	8.073306	6.367793	7.936101	2.855833	8.641984
9.174264	5.117973	8.169866	6.359905	8.031733	3.021568	8.923685
9.357005	5.284899	8.26497	6.350992	8.217888	3.005655	9.020365
9.454275	5.675447	8.264791	6.346247	8.314752	3.00906	9.309084
9.560058	5.656272	8.360203	6.434123	8.515459	3.164354	9.49878
9.84537	5.639285	8.454434	6.245459	8.699839	3.156134	9.698752
9.941518	5.763032	8.5532	6.24201	8.810309	3.300026	9.800695
10.03772	5.97779	8.746539	6.23659	9.002519	3.44081	9.987225
10.2305	5.952943	8.743519	6.522893	9.096823	3.424276	10.09483
10.32884	5.942501	8.840606	6.706083	9.191887	3.395138	10.28614
10.32228	6.12586	8.937576	6.894093	9.37787	3.575673	10.48518
10.41947	6.219503	9.041422	7.173584	9.384144	3.807075	10.58884
10.41648	6.320475	9.129852	7.372029	9.387253	4.006488	10.69138
10.31978	6.321925	9.12988	7.553394	9.575256	3.982748	10.87643
10.50549	6.296025	9.221727	7.646653	9.668752	3.963237	10.88293
10.51281	6.719969	9.319845	7.852425	9.861779	3.930279	10.97924
10.7058	7.531721	9.326565	7.947014	9.867225	3.711724	11.07093
10.90237	7.529581	9.421894	8.224202	9.957001	3.918773	11.16496
10.99759	7.913962	9.515204	8.424007	10.04981	4.471526	11.26518
11.00114	7.902352	9.514627	8.430855	10.24334	4.333401	11.36377
11.0889	7.893205	9.61158	8.52481	10.33218	4.629787	11.46217
11.08733	7.884651	9.720339	8.619397	10.42666	4.775187	11.55402
11.09314	7.87962	9.815461	8.80254	10.43569	4.769694	11.55823
11.18603	7.874287	9.816342	8.992095	10.53228	4.740021	11.65536
11.28231	7.869931	9.814251	9.081204	10.63502	4.712071	11.75274
11.3785	7.866962	9.909465	9.087574	10.63321	4.694117	11.85039
11.48902	7.864917	10.11273	9.184815	10.72112	4.677208	11.98238
11.49071	7.861967	10.20173	9.279366	10.81757	4.577756	12.07916
11.58332	7.859698	10.2069	9.365561	10.91063	4.539734	12.08592
11.58143	7.675884	10.30382	9.374609	10.91752	4.512293	12.18447
11.5806	7.76815	10.39584	9.57288	11.0104	4.489968	12.18432
11.58613	7.955321	10.3948	9.572464	11.01832	4.469416	12.28709
11.68221	8.047527	10.48909	9.75426	11.20796	4.453945	12.38416
11.77708	8.138496	10.48939	9.756044	11.20792	4.438815	12.47873
11.77537	8.322251	10.58611	9.756581	11.20764	4.434543	12.47948
11.86573	8.42531	10.59055	9.849628	11.30284	4.427245	12.57724
11.8652	8.510466	10.68417	9.945819	11.31717	4.417563	12.57753
11.96332	8.606561	10.6914	9.950655	11.41294	4.41216	12.67575
11.96864	8.614385	10.7803	10.04446	11.41313	4.597665	12.67494
12.05942	8.699209	10.86938	10.1385	11.50952	4.579762	12.77106
12.15386	8.793129	10.87714	10.13803	11.6047	4.568443	12.7735
12.25077	8.882307	10.87802	10.23353	11.69409	4.547819	12.86663
12.25187	8.976953	10.97348	10.24758	11.70238	4.535852	12.87157
12.25344	9.072053	11.06446	10.33886	11.7921	4.523748	12.96397
12.34821	9.167362	11.06816	10.34282	11.79828	4.497705	12.96528
12.34854	9.262434	11.06797	10.43454	11.7977	4.475036	13.06075
12.35792	9.346963	11.07068	10.43671	11.79789	4.449686	13.15191
12.44572	9.457334	11.16189	10.5265	11.88763	4.445034	13.15909
12.44582	9.647052	11.2029	10.53513	11.89124	4.441999	13.25571
12.53863	9.740071	11.29227	10.531	11.89246	4.42489	13.24884
12.54274	9.837408	11.294	10.53015	11.98822	4.397748	13.25637
12.54353	9.929924	11.29858	10.62256	12.07593	4.676516	13.2603
12.63632	9.928041	11.38895	10.62205	12.17233	4.632285	13.35571
12.63445	9.93661	11.38947	10.70906	12.17455	4.829197	13.35715
12.63738	10.02189	11.38884	10.71617	12.17506	4.808535	13.44526
12.72595	10.11117	11.3939	10.80479	12.18181	4.806069	13.45447
12.73462	10.11379	11.49253	10.80457	12.26882	4.802685	13.54274
12.73368	10.12842	11.49362	10.90825	12.27328	4.774658	13.54933
12.73351	10.2177	11.58794	10.90778	12.36718	4.759382	13.55286
12.86026	10.22163	11.59381	10.9946	12.45326	4.753286	13.64677
12.86881	10.30626	11.59335	11.00321	12.46249	4.746748	13.64766
12.95737	10.31027	11.68889	11.08889	12.46237	4.743963	13.73791
12.96264	10.31412	11.6905	11.1145	12.55473	4.74109	13.7389
13.05397	10.40755	11.6917	11.20076	12.55457	4.738037	13.7436
13.05485	10.49499	11.78387	11.20213	12.55712	4.736211	13.7452
13.05336	10.50286	11.78372	11.21157	12.64441	4.725852	13.83435
13.05812	10.5044	11.78548	11.29594	12.64408	4.697899	13.84191
13.15463	10.58919	11.87991	11.29647	12.64336	4.707285	13.84193
13.15651	10.59652	11.87792	11.38968	12.64982	4.693203	13.93201
13.25053	10.68185	11.87798	11.39227	12.73995	4.651807	13.93868
13.25792	10.68381	11.87888	11.47885	12.78455	4.863981	13.9399
13.25807	10.69093	11.88741	11.48381	12.79396	4.861472	14.02742
13.35329	10.77847	11.97449	11.48497	12.87914	4.842361	14.02982
13.35329	10.78398	11.97377	11.48454	12.88579	4.82845	14.03604
13.3567	10.87051	11.97308	11.48528	12.97331	4.823653	14.12295
13.44881	10.87311	11.97314	11.57977	12.97419	4.81165	14.12364
13.44994	10.88041	12.06969	11.66972	12.97497	4.809282	14.13158
13.45004	10.96662	12.07055	11.67479	12.98058	4.806142	14.21936
13.45329	10.96974	12.07009	11.71678	13.07783	4.801963	14.22127
13.54462	11.06219	12.0701	11.7169	13.18503	4.799712	14.22062
13.54442	11.16115	12.16387	11.80171	13.18502	4.800767	14.23347
13.5443	11.16144	12.1677	11.80324	13.19075	4.789164	14.31998
13.54707	11.24452	12.25708	11.80301	13.27846	4.78573	14.32183
13.64195	11.25287	12.26167	11.80268	13.28309	4.783529	14.3284
13.64215	11.25414	12.26317	11.80843	13.28285	4.784016	14.41792
13.64012	11.25537	12.26453	11.89656	13.28864	4.785028	14.41772
13.73781	11.34739	12.26433	11.89819	13.3741	4.786297	14.42004
13.73814	11.34813	12.35787	11.99745	13.37443	4.78687	14.42675
13.73822	11.43787	12.3601	11.99977	13.37719	4.76873	14.53932
13.83074	11.44498	12.3611	12.00233	13.37904	4.769531	14.53948
13.8295	11.44736	12.44914	12.09252	13.47027	4.758846	14.54179
13.83277	11.53885	12.45441	12.09482	13.46899	4.812883	14.54253
13.83448	11.54428	12.45471	12.10056	13.46913	4.813616	14.54952
13.83451	11.58205	12.54487	12.10145	13.46854	4.814694	14.6367
13.9217	11.58189	12.54638	12.10801	13.46928	4.934389	14.63658
13.92585	11.66576	12.55252	12.19672	13.47926	4.935868	14.63925
13.92776	11.66823	12.55273	12.19843	13.565	5.088218	14.64457
14.01696	11.67368	12.55418	12.19793	13.56504	5.070086	14.73173
14.02212	11.7617	12.55485	12.2038	13.56472	5.052881	14.73447
14.02252	11.76209	12.64447	12.28941	13.56474	5.028712	14.73437
14.02489	11.76357	12.64423	12.29059	13.56397	5.246707	14.73708
14.11358	11.86736	12.65105	12.2909	13.56278	5.246721	14.74352
14.11351	11.86916	12.65093	12.29385	13.56237	5.224885	14.82992
14.11823	11.95852	12.65137	12.29957	13.5628	5.203154	14.83005
14.11835	11.9686	12.74001	12.38421	13.65837	5.180365	14.8305
14.11751	11.96941	12.7472	12.38375	13.6596	5.091034	14.83297
14.12001	11.969	12.7471	12.38374	13.65964	5.08918	14.83278
14.2136	12.06137	12.74897	12.38461	13.65947	5.0857	14.83528
14.21474	12.06104	12.83683	12.39453	13.65816	5.08565	14.92655
14.21544	12.06546	12.8365	12.47848	13.75051	5.070148	14.92657
14.30617	12.15447	12.83736	12.47842	13.74945	5.068583	14.9263
14.30837	12.15499	12.83691	12.47858	13.75218	5.067184	14.92617
14.31259	12.15602	12.84356	12.47834	13.75339	5.057698	14.92939
14.31359	12.15682	12.84355	12.47829	13.75334	5.056748	15.02515
14.31357	12.15896	12.84417	12.57519	13.84027	5.314664	15.02517
14.40225	12.16447	12.93338	12.5747	13.84505	5.310283	15.02511
14.41095	12.24842	12.93301	12.57468	13.84434	5.369962	15.12245
14.41034	12.24761	12.93323	12.57438	13.8462	5.847939	15.1229
14.41138	12.24744	12.93878	12.67439	13.84574	6.149123	15.12272
14.4107	12.24739	12.94078	12.67575	13.84682	6.124044	15.12272
14.49798	12.34341	13.02761	12.76634	13.9343	6.107092	15.22439
14.4985	12.34298	13.0294	12.76595	13.93371	6.082888	15.22653
14.49858	12.3433	13.02788	12.76922	13.94047	5.982246	15.22743
14.50602	12.3428	13.02772	12.76993	13.94247	5.962766	15.22793
14.50662	12.34345	13.03249	12.85412	14.0301	6.186254	15.31943
14.59482	12.43223	13.03238	12.8592	14.03649	6.178032	15.3225
14.5952	12.438	13.12352	12.85875	14.03634	6.171966	15.32251
14.59954	12.43849	13.12353	12.85897	14.03633	6.169024	15.32447
14.60254	12.43896	13.12215	12.85897	14.03657	6.152463	15.32513
14.60303	12.5291	13.12891	12.86115	14.03923	6.143191	15.41191
14.68998	12.53348	13.12843	12.86292	14.12546	6.130886	15.41693
14.69075	12.53466	13.12833	12.94758	14.13221	6.128133	15.41718
14.69186	12.62041	13.21875	12.95406	14.13325	6.122122	15.42123
14.69159	12.62524	13.21876	12.95398	14.1337	6.119315	15.42106
14.69627	12.62723	13.21857	12.95517	14.1357	6.103644	15.42314
14.69645	12.62828	13.21844	12.95739	14.13683	6.100442	15.50917
14.69749	12.62904	13.22329	13.04949	14.2224	6.096848	15.51521
14.78675	12.62897	13.22522	13.05036	14.22426	6.077498	15.51736
14.78618	12.71893	13.3133	13.05154	14.23162	6.0493	15.51728
14.78619	12.71894	13.31331	13.05479	14.23129	6.039096	15.5204
14.79299	12.71982	13.31415	13.05375	14.23115	6.033097	15.52036
14.79292	12.72242	13.3203	13.05409	14.23169	6.107536	15.60661
14.79292	12.80973	13.32069	13.13759	14.23193	6.029627	15.61426
14.88015	12.81494	13.32062	13.13951	14.31908	6.024068	15.61422
14.88464	12.8157	13.40991	13.13922	14.32636	6.023461	15.61493
14.88436	12.81868	13.41063	13.14558	14.326	6.013155	15.61479
14.88785	12.9013	13.41053	13.14543	14.32579	6.005586	15.61759
14.88766	12.90152	13.41226	13.14602	14.32805	6.28766	15.61667
14.88887	12.90262	13.41722	13.14599	14.41389	6.397464	15.71535
14.97658	12.90854	13.41788	13.14577	14.41413	6.37824	15.72094
14.97644	12.91004	13.41777	13.23257	14.42228	6.355437	15.72212
14.97871	12.91205	13.50529	13.23251	14.42344	6.373224	15.7221
14.97859	12.9123	13.50619	13.23519	14.51198	6.363768	15.72255
14.98499	12.91309	13.50609	13.24164	14.5186	6.347412	15.72521
14.98566	12.9998	13.50617	13.24163	14.52032	6.34338	15.81123
14.98551	13.00482	13.51704	13.24377	14.52009	6.334636	15.81236
15.07351	13.00594	13.51694	13.32826	14.51992	6.321508	15.81917
15.07364	13.00741	13.60407	13.3279	14.6066	6.311952	15.81882
15.0731	13.00908	13.6058	13.32899	14.60647	6.308656	15.81975
15.07363	13.09714	13.60681	13.33701	14.60739	6.279418	15.82125
15.07609	13.10259	13.61261	13.33663	14.60729	6.554978	15.90733
15.0809	13.10212	13.61446	13.33749	14.61261	6.791311	15.91069
15.08059	13.10094	13.70163	13.33711	14.61223	6.767412	15.91086
15.08151	13.10393	13.70207	13.33682	14.61587	6.751061	15.92142
15.16841	13.18809	13.7015	13.42274	14.70174	6.742935	15.92133
15.16816	13.18875	13.70262	13.4229	14.70116	6.737862	15.92188
15.1681	13.19362	13.70245	13.42985	14.70005	6.732171	15.92194
15.1695	13.19523	13.70858	13.42992	14.70021	6.71764	15.92293
15.16925	13.19568	13.81343	13.43152	14.70841	6.710452	16.0086
15.16735	13.28147	13.81348	13.43244	14.70827	6.701544	16.00857
15.16762	13.28111	13.81318	13.51704	14.70828	6.79047	16.01181
15.16882	13.2798	13.81293	13.51784	14.70827	6.787841	16.01711
15.1682	13.28569	13.8205	13.51895	14.79592	6.778953	16.01779
15.1787	13.41323	13.81942	13.52492	14.79687	6.773748	16.01824
15.1786	13.41607	13.8191	13.52618	14.79668	7.035216	16.01957
15.26537	13.50051	13.82551	13.61254	14.79771	7.095258	16.0197
15.26622	13.50049	13.91254	13.61156	14.80343	7.163506	16.10616
15.26633	13.50049	13.91336	13.61066	14.80454	7.322478	16.10741
15.26617	13.50906	13.91342	13.60961	14.80549	7.297705	16.11022
15.26741	13.50897	13.91475	13.60921	14.80536	7.290507	16.11557
15.27265	13.5086	13.91479	13.61814	14.89102	7.286546	16.11557
15.2756	13.50853	13.92004	13.61773	14.89107	7.281345	16.11613
15.3624	13.59161	13.92045	13.61746	14.89211	7.281295	16.11711
15.36243	13.59461	14.00796	13.61734	14.89129	7.280862	16.11844
15.36197	13.59684	14.00793	13.70464	14.89199	7.277642	16.204
15.36355	13.60258	14.00897	13.70633	14.89942	7.27458	16.20396
15.36871	13.60397	14.00993	13.70627	14.89894	7.269661	16.20405
15.39061	13.60487	14.0098	13.71227	14.98589	7.26616	16.21411
15.47756	13.68916	14.01148	13.71192	14.98568	7.278451	16.2137
15.47734	13.69098	14.01764	13.71333	14.98673	7.266316	16.21348
15.47952	13.69338	14.10522	13.7142	14.98841	7.263132	16.2134
15.47944	13.6986	14.10515	13.79918	14.99407	7.255924	16.29942
15.47968	13.69846	14.10535	13.79837	14.99423	7.307749	16.30069
15.48594	13.6994	14.10575	13.80266	14.99398	7.444829	16.30169
15.48605	13.78347	14.10634	13.80866	15.07942	7.4399	16.30214
15.57407	13.78538	14.10821	13.80815	15.07904	7.437337	16.30758
15.57379	13.78569	14.11515	13.80876	15.07957	7.428008	16.20315
15.57374	13.78548	14.2029	13.80868	15.08066	7.69832	16.21275
15.57606	13.79279	14.20265	13.89381	15.08048	7.831824	16.2124
15.57569	13.79352	14.20252	13.89406	15.08021	7.821	16.21241
15.57523	13.79375	14.20258	13.89495	15.09277	7.945263	16.2122
15.58096	13.79476	14.20259	13.89398	15.093	7.930106	16.2121
15.66834	13.87858	14.20229	13.89551	15.17845	7.92095	16.21209
15.66835	13.87941	14.20223	13.89619	15.17838	7.906525	16.21197
15.66917	13.88073	14.2018	13.90278	15.1792	7.903216	16.29976
15.67041	13.87966	14.20215	13.9032	15.17885	7.899488	16.30099
15.67035	13.87952	14.29973	13.98737	15.17889	7.890375	16.30084
15.66979	13.87915	14.29975	13.98737	15.17879	7.882816	16.30541
15.66955	13.8923	14.29973	13.987	15.17963	7.878165	16.30835
15.6692	13.89123	14.29972	13.98903	15.1797	7.874015	16.30927
15.67159	13.97532	14.29938	13.98862	15.18587	7.870203	16.30962
15.6715	13.97529	14.29916	13.9881	15.18564	7.867334	16.39613
15.67821	13.97721	14.29859	13.98788	15.18768	7.867247	16.39771
15.76445	13.97609	14.29843	13.99987	15.27309	7.86732	16.39846
15.76428	13.97718	14.29832	14.00034	15.27262	7.867208	16.40346
15.76404	13.9834	14.3912	14.08465	15.27291	7.866366	16.40335
15.76435	13.98392	14.39623	14.08428	15.27246	7.864884	16.40792
15.76419	14.06955	14.39659	14.08567	15.27183	7.859917	16.40788
15.76489	14.07023	14.396	14.08603	15.27427	7.949409	16.49496
15.76474	14.07015	14.39577	14.08589	15.27431	8.031417	16.49484
15.76685	14.07054	14.39581	14.08724	15.27941	8.127038	16.49485
15.76661	14.07171	14.4834	14.09378	15.28334	8.209909	16.49558
15.76662	14.07146	14.49463	14.09388	15.30159	8.186619	16.49714
15.76804	14.07671	14.49629	14.18002	15.38695	8.102765	16.49708
15.76788	14.08032	14.49805	14.18059	15.38686	8.097914	16.49708
15.85596	14.098	14.49773	14.18098	15.38689	8.089001	16.50168
15.85612	14.18247	14.49759	14.181	15.38938	8.087245	16.5017
15.85573	14.18236	14.49799	14.17999	15.39009	8.083118	16.50556
15.85562	14.18235	14.49907	14.18031	15.38973	8.080678	16.50544
15.85525	14.18466	14.49919	14.17915	15.38977	8.164199	16.59173
15.85474	14.18565	14.49918	14.18009	15.39678	8.197783	16.59365
15.85492	14.1854	14.59193	14.17961	15.397	8.194395	16.59348
15.85564	14.18542	14.59103	14.17947	15.48243	8.194083	16.59818
15.85855	14.19168	14.59045	14.17933	15.48343	8.519464	16.59809
15.95284	14.19264	14.59001	14.18501	15.48369	8.443091	16.60544
15.95271	14.27741	14.59194	14.20608	15.48354	8.426782	16.60518
15.95274	14.27747	14.59165	14.2903	15.48626	8.40847	16.69116
15.9525	14.27801	14.59173	14.2912	15.48625	8.391057	16.69393
15.9523	14.27748	14.59289	14.29116	15.49111	8.38624	16.69489
15.95195	14.28043	14.59312	14.29129	15.49075	8.365215	16.69489
15.95188	14.28092	14.59199	14.29286	15.57665	8.453289	16.69481
15.95179	14.28091	14.67935	14.29365	15.57669	8.69523	16.69481
15.95143	14.37098	14.67883	14.29345	15.57828	8.619788	16.69581
16.0433	14.37092	14.68459	14.30129	15.57799	8.608731	16.70091
16.04684	14.37234	14.6846	14.30119	15.57917	8.605728	16.70127
16.04899	14.37205	14.6845	14.38453	15.57904	8.597225	16.70255
16.04906	14.37331	14.68651	14.38557	15.58099	8.870421	16.70255
16.04899	14.37329	14.6865	14.38543	15.58111	8.73013	16.78877
16.04868	14.37218	14.6865	14.3856	15.58323	8.72311	16.7924
16.04791	14.37387	14.68648	14.38546	15.58342	8.923421	16.79247
16.04796	14.37359	14.68621	14.3877	15.59004	8.937429	16.7923
16.04771	14.374	14.68785	14.38767	15.67542	8.929957	16.79327
16.1342	14.38126	14.77462	14.38805	15.67523	8.914182	16.79327
16.14479	14.46477	14.77434	14.39358	15.67491	8.926779	16.79322
16.14478	14.46514	14.77996	14.39357	15.67458	8.916135	16.79818
16.14722	14.46679	14.77953	14.39405	15.6749	8.905424	16.79905
16.14637	14.46746	14.77942	14.47789	15.67849	8.89113	16.79922
16.14792	14.46886	14.779	14.47918	15.67834	8.887857	16.8854
16.14615	14.47043	14.78203	14.47905	15.67803	8.881085	16.88666
16.14573	14.47233	14.78175	14.48037	15.6802	8.881185	16.88705
16.1461	14.47747	14.78182	14.48027	15.68011	8.973093	16.88984
16.14632	14.56158	14.78361	14.48013	15.68	9.087609	16.8899
16.14667	14.56128	14.78365	14.48195	15.76962	9.08359	16.89063
16.14655	14.56068	14.87092	14.48239	15.76971	9.212694	16.89021
16.14682	14.56041	14.87073	14.49004	15.76953	9.338989	16.89014
16.23313	14.56025	14.87196	14.49046	15.76949	9.331483	16.89634
16.23838	14.56084	14.87723	14.57439	15.76927	9.322957	16.89589
16.23832	14.5621	14.87594	14.57365	15.76927	9.318338	16.89588
16.23823	14.56179	14.87589	14.57388	15.76917	9.315717	16.98303
16.24036	14.56469	14.87662	14.57441	15.76937	9.306183	16.98319
16.24036	14.56601	14.87654	14.57434	15.7695	9.29858	16.98337
16.24036	14.65475	14.87632	14.5752	15.76985	9.294854	16.98443
16.24036	14.65469	14.879	14.57473	15.86931	9.29436	16.9841
16.24036	14.65475	14.87907	14.57579	15.86906	9.292409	16.98411
16.24036	14.65478	14.97575	14.57683	15.869	9.29115	16.98705
16.24036	14.65464	14.97717	14.57678	15.86886	9.290627	16.98704
16.24036	14.65455	14.98263	14.57849	15.86847	9.287847	16.98706
16.24036	14.65427	14.98246	14.57827	15.86845	9.286785	16.98734
16.24036	14.65425	14.98279	14.58392	15.96181	9.286544	16.99252
16.24036	14.73756	14.98279	14.66787	15.96446	9.27797	17.07953
16.24036	14.74508	14.98269	14.66842	15.96587	9.276875	17.07954
16.24036	14.74772	14.98282	14.66811	15.96635	9.276532	17.08028
16.24036	14.74829	14.98275	14.66812	15.96588	9.276296	17.08028
16.24036	14.75029	14.98281	14.6679	15.96564	9.276	17.08161
16.24036	14.75078	15.0718	14.66794	15.96486	9.275097	17.08365
16.24036	14.75071	15.07173	14.66871	15.96494	9.273844	17.08644
16.24036	14.75118	15.07174	14.66863	15.96497	9.273348	17.08637
16.24036	14.75026	15.07176	14.67272	16.05618	9.273404	17.08586
16.24036	14.74992	15.07916	14.67499	16.06185	9.273028	17.08585
16.24036	14.8334	15.07903	14.76477	16.06136	9.272969	17.09114
16.24036	14.83873	15.07845	14.76471	16.06292	9.263235	17.09118
16.24036	14.83846	15.0782	14.76416	16.06482	9.254933	17.17736
16.24036	14.84395	15.0782	14.76402	16.06451	9.250999	17.17746
16.24036	14.84635	15.07932	14.7637	16.06516	9.248985	17.17734
16.24036	14.84637	15.07929	14.76374	16.06582	9.239463	17.17735
16.24036	14.84628	15.0791	14.76351	16.06557	9.228807	17.1775
16.24036	14.84831	15.1656	14.7634	16.06618	9.219436	17.17779
16.24036	14.84894	15.16772	14.76313	16.06618	9.216681	17.17769
16.24036	14.84894	15.16767	14.7631	16.06645	9.213799	17.17862
16.24036	14.84822	15.16817	14.76283	16.15178	9.210883	17.17862
16.24036	14.85166	15.1678	14.76225	16.15079	9.202085	17.17853
16.24036	14.85166	15.16803	14.76229	16.15637	9.201033	17.17951
16.24036	14.85219	15.17654	14.76225	16.15628	9.197238	17.18087
16.24036	14.85106	15.17786	14.85228	16.16926	9.196092	17.18354
16.24036	14.85201	15.17748	14.85146	16.17135	9.195645	17.18356
16.24036	14.85165	15.17749	14.85545	16.17252	9.195309	17.18356
16.24036	14.85223	15.17787	14.8576	16.17222	9.194893	17.18877
16.24036	14.93514	15.17788	14.85869	16.17222	9.175376	17.27495
16.24036	14.94106	15.17789	14.85953	16.17213	9.172241	17.27602
16.24036	14.94104	15.17744	14.85927	16.25789	9.168955	17.27602
16.24036	14.94169	15.17758	14.85895	16.25724	9.165469	17.27571
16.24036	14.94159	15.17814	14.85904	16.2619	9.164266	17.27512
16.24036	14.94478	15.26496	14.85902	16.26188	9.162246	17.27488
16.24036	14.94445	15.26684	14.94274	16.2619	9.160198	17.27858
16.24036	14.94403	15.26698	14.95536	16.26185	9.159926	17.27866
16.24036	14.944	15.27222	14.95757	16.26478	9.158681	17.27879
16.24036	14.94458	15.27293	14.95753	16.26569	9.158029	17.27912
16.24036	14.94459	15.27196	14.95968	16.2656	9.157781	17.28079
16.24036	14.94678	15.27209	14.95962	16.26561	9.155934	17.28303
16.24036	14.94832	15.27392	14.95955	16.26533	9.152481	17.28586
16.24036	15.03104	15.27402	14.95955	16.26555	9.15135	17.37724
16.24036	15.03151	15.36128	14.96034	16.26518	9.151148	17.37724
16.24036	15.03692	15.36119	14.96076	16.26583	9.151078	17.37725
16.24036	15.03697	15.36139	14.96075	16.35117	9.151214	17.37717
16.24036	15.03773	15.36137	14.96077	16.35099	9.150894	17.377
16.24036	15.03781	15.36209	14.96113	16.35071	9.150119	17.37681
16.24036	15.03768	15.36212	15.04516	16.35694	9.148457	17.3769
16.24036	15.03794	15.3638	15.05132	16.35631	9.146594	17.3769
16.24036	15.04247	15.36395	15.05116	16.35614	9.142451	17.37691
16.24036	15.0424	15.3694	15.0508	16.35867	9.138433	17.37691
16.24036	15.04223	15.3694	15.05109	16.35796	9.132643	17.37674
16.24036	15.04264	15.36953	15.05332	16.35773	9.127687	17.37657
16.24036	15.04468	15.36981	15.05411	16.35922	9.245599	17.37632
16.24036	15.04472	15.36936	15.05345	16.35919	9.244178	17.37617
16.24036	15.12771	15.36991	15.05338	16.35908	9.166527	17.37618
16.24036	15.13433	15.37126	15.05556	16.35916	9.186673	17.46748
16.24036	15.13428	15.37125	15.05612	16.35906	9.185467	17.47027
16.24036	15.13456	15.37125	15.05639	16.44445	9.205906	17.47156
16.24036	15.13396	15.45783	15.05601	16.44475	9.331069	17.47413
16.24036	15.1381	15.45682	15.14084	16.4467	9.321498	17.47445
16.24036	15.1379	15.45668	15.14051	16.45196	9.50251	17.47461
16.24036	15.13774	15.4568	15.1464	16.45198	9.485847	17.47477
16.24036	15.14054	15.45657	15.14694	16.45151	9.471913	17.47475
16.24036	15.14043	15.45639	15.1469	16.45141	9.459473	17.47479
16.24036	15.14103	15.46481	15.14688	16.45276	9.453246	17.47467
16.24036	15.1409	15.46483	15.149	16.4524	9.449526	17.47458
16.24036	15.14093	15.46478	15.15052	16.45238	9.447233	17.47442
16.24036	15.22301	15.46431	15.15031	16.45248	9.445168	17.47442
16.24036	15.22307	15.46426	15.15028	16.45469	9.440589	17.47443
16.24036	15.22366	15.46428	15.15059	16.45557	9.434732	17.47419
16.24036	15.22358	15.55139	15.15055	16.45535	9.431998	17.56558
16.24036	15.23123	15.55136	15.15262	16.45477	9.423745	17.56558
16.24036	15.23101	15.55266	15.23653	16.54032	9.418209	17.57346
16.24036	15.23101	15.55343	15.23644	16.54974	9.417866	17.57353
16.24036	15.23288	15.55362	15.23665	16.55076	9.41316	17.57475
16.24036	15.23275	15.55359	15.24255	16.55091	9.412277	17.57628
16.24036	15.23276	15.5537	15.24272	16.55062	9.403537	17.5762
16.24036	15.23323	15.5535	15.24214	16.55608	9.403418	17.57697
16.24036	15.23533	15.55898	15.24283	16.55568	9.394988	17.57737
16.24036	15.23615	15.55899	15.24463	16.55608	9.392301	17.57737
16.24036	15.23617	15.5609	15.24459	16.55694	9.384278	17.57774
16.24036	15.23633	15.56129	15.24657	16.55676	9.383438	17.57739
16.24036	15.33113	15.56114	15.24693	16.55671	9.383553	17.57753
16.24036	15.33115	15.56091	15.24687	16.5566	9.383553	17.66332
16.24036	15.33193	15.56137	15.24692	16.557	9.38368	17.66867
16.24036	15.33746	15.64816	15.24689	16.55684	9.383598	17.66852
16.24036	15.33827	15.64824	15.33074	16.55743	9.383258	17.67145
16.24036	15.33904	15.64794	15.33076	16.55744	9.383244	17.67145
16.24036	15.33897	15.64791	15.33117	16.5597	9.383364	17.67145
16.24036	15.33895	15.6492	15.33332	16.64502	9.383338	17.67282
16.24036	15.3396	15.64906	15.33914	16.64503	9.377736	17.67282
16.24036	15.3395	15.64897	15.339	16.64533	9.377504	17.67415
16.24036	15.34023	15.64933	15.33888	16.64595	9.37595	17.67405
16.24036	15.34243	15.65441	15.33853	16.64711	9.375959	17.67412
16.24036	15.42549	15.6543	15.3399	16.65229	9.375299	17.67474
16.24036	15.42548	15.65478	15.3399	16.65206	9.373885	17.67478
16.24036	15.42591	15.65795	15.33987	16.65205	9.367963	17.67448
16.24036	15.4257	15.65764	15.33956	16.6518	9.367232	17.76053
16.24036	15.43334	15.65734	15.33914	16.65155	9.367189	17.76107
16.24036	15.43316	15.65707	15.33915	16.65245	9.366926	17.76631
16.24036	15.43316	15.65687	15.34217	16.65301	9.35977	17.76625
16.24036	15.433	15.74464	15.34201	16.65294	9.464004	17.76648
16.24036	15.43275	15.74445	15.34214	16.65299	9.459201	17.76655
16.24036	15.43235	15.74451	15.43819	16.65283	9.452926	17.76655
16.24036	15.4332	15.74418	15.43807	16.73814	9.435392	17.76655
16.24036	15.4344	15.74413	15.43806	16.73806	9.360308	17.76948
16.24036	15.4346	15.74417	15.43853	16.74008	9.356736	17.76945
16.24036	15.43445	15.74388	15.43856	16.73981	9.352387	17.7693
16.24036	15.51724	15.74367	15.4444	16.74042	9.351347	17.77064
16.24036	15.52006	15.74367	15.44502	16.74007	9.350684	17.77072
16.24036	15.52035	15.74512	15.44597	16.74005	9.350629	17.77059
16.24036	15.52033	15.74488	15.44581	16.74031	9.350472	17.77211
16.24036	15.52091	15.74478	15.44548	16.74536	9.350291	17.77209
16.24036	15.52647	15.75026	15.44547	16.74529	9.349589	17.86385
16.24036	15.52904	15.75043	15.44547	16.74885	9.342502	17.86385
16.24036	15.53033	15.75039	15.44545	16.74991	9.337331	17.86385
16.24036	15.53044	15.75039	15.44559	16.7498	9.337145	17.86435
16.24036	15.53035	15.75302	15.44563	16.74984	9.337026	17.86442
16.24036	15.53101	15.84013	15.44597	16.75016	9.337041	17.86442
16.24036	15.53104	15.84013	15.44594	16.75002	9.32595	17.86434
16.24036	15.53204	15.84014	15.44787	16.74873	9.31738	17.86732
16.24036	15.61578	15.84012	15.44778	16.74795	9.31605	17.86732
16.24036	15.61552	15.83997	15.53151	16.74772	9.314149	17.86738
16.24036	15.61552	15.83974	15.53126	16.74773	9.313624	17.86721
16.24036	15.61711	15.84007	15.53196	16.74884	9.313124	17.86843
16.24036	15.61838	15.8401	15.5399	16.83408	9.312875	17.86848
16.24036	15.61833	15.83977	15.53951	16.83399	9.312917	17.95431
16.24036	15.61825	15.83974	15.53952	16.8335	9.312852	17.95432
16.24036	15.61794	15.8396	15.53924	16.8329	9.312642	17.95455
16.24036	15.62451	15.83949	15.53855	16.83489	9.312221	17.96127
16.24036	15.62442	15.84481	15.53845	16.83469	9.312088	17.96116
16.24036	15.6243	15.84608	15.53854	16.83446	9.309667	17.96113
16.24036	15.62648	15.84682	15.53997	16.83442	9.309778	17.96114
16.24036	15.62772	15.84682	15.54021	16.84094	9.309859	17.96097
16.24036	15.6276	15.84647	15.5403	16.84102	9.309998	17.96172
16.24036	15.62754	15.84648	15.54017	16.84344	9.310122	17.96172
16.24036	15.62744	15.93339	15.62642	16.84302	9.310262	17.96162
16.24036	15.62802	15.93516	15.62624	16.84325	9.310409	17.96135
16.24036	15.71107	15.93599	15.62603	16.84333	9.310522	17.96276
16.24036	15.71167	15.93599	15.62602	16.92806	9.310576	17.96277
16.24036	15.71156	15.93602	15.6265	16.92873	9.310472	17.96562
16.24036	15.71199	15.93594	15.63234	16.92851	9.310615	17.96691
16.24036	15.71261	15.93549	15.63203	16.92845	9.310739	17.96695
16.24036	15.7124	15.93546	15.63629	16.92815	9.307485	18.05295
16.24036	15.71427	15.9352	15.63772	16.92846	9.307225	18.05283
16.24036	15.71427	15.93593	15.6375	16.92933	9.307392	18.05407
16.24036	15.7145	15.93585	15.63737	16.92936	9.307539	18.05397
16.24036	15.72036	15.94142	15.63785	16.93207	9.405185	18.05397
16.24036	15.72038	15.94107	15.63774	16.93739	9.414295	18.05429
16.24036	15.72106	15.94086	15.63775	16.93747	9.408862	18.05958
16.24036	15.72096	15.9402	15.63751	16.937	9.408378	18.05951
16.24036	15.72074	15.94101	15.639	16.93711	9.403375	18.0593
16.24036	15.7216	16.02802	15.72283	16.93695	9.33591	18.06099
16.24036	15.72135	16.02813	15.72244	16.93749	9.330616	18.06099
16.24036	15.72169	16.02895	15.72244	16.93745	9.313013	18.061
16.24036	15.72261	16.03078	15.72244	16.9385	9.300123	18.061
16.24036	15.72395	16.03073	15.72244	16.93961	9.295763	18.06095
16.24036	15.72403	16.03073	15.72226	16.93956	9.287616	18.06107
16.24036	15.80682	16.03074	15.72469	17.02486	9.285046	18.06105
16.24036	15.80637	16.03043	15.7242	17.02478	9.28914	18.06135
16.24036	15.80615	16.03021	15.72417	17.02478	9.406087	18.06132
16.24036	15.80617	16.02986	15.72992	17.02464	9.419221	18.06412
16.24036	15.80623	16.03094	15.7298	17.02437	9.539948	18.67678
16.24036	15.80601	16.03088	15.73079	17.02431	9.520662	18.67678
16.24036	15.80606	16.03081	15.73087	17.02415	9.644952	18.67678
16.24036	15.80583	16.03081	15.73212	17.02398	9.642418	18.67678
16.24036	15.81601	16.03049	15.73333	17.02389	9.62508	18.67678
16.24036	15.8158	16.03034	15.73333	17.03324	9.620183	18.67678
16.24036	15.81574	16.0356	15.73333	17.03315	9.613353	18.67678
16.24036	15.81562	16.0363	15.73372	17.03261	9.612514	18.67678
16.24036	15.81567	16.03634	15.73362	17.03254	9.628784	18.67678
16.24036	15.81564	16.03628	15.81724	17.03247	9.842974	18.67678
16.24036	15.81559	16.12329	15.81747	17.03168	9.839532	18.67678
16.24036	15.81515	16.12332	15.81739	17.03177	9.835758	18.67678
16.24036	15.89812	16.12323	15.81915	17.03164	9.833459	18.67678
16.24036	15.89916	16.12416	15.81884	17.11689	9.831645	18.67678
16.24036	15.89994	16.12395	15.81848	17.11648	9.819791	18.67678
16.24036	15.89993	16.12351	15.82059	17.11637	9.811642	18.67678
16.24036	15.90092	16.12356	15.82111	17.11735	9.793056	18.67678
16.24036	15.90112	16.12533	15.82691	17.11848	9.777138	18.67678
16.24036	15.90182	16.12538	15.82687	17.11848	9.767375	18.67678
16.24036	15.90163	16.12525	15.82681	17.11801	9.761688	18.67678
16.24036	15.90754	16.12511	15.8273	17.12156	9.759478	18.67678
16.24036	15.90728	16.12559	15.82722	17.12148	9.758343	18.67678
16.24036	15.90902	16.12529	15.82707	17.12153	9.755954	18.67678
16.24036	15.91066	16.12511	15.82784	17.12654	9.75491	18.67678
16.24036	15.91065	16.12511	15.8287	17.12873	9.754409	18.67678
16.24036	15.91025	16.13045	15.82866	17.12858	9.740098	18.67678
16.24036	15.91038	16.13136	15.82992	17.1295	9.737809	18.67678
16.24036	15.9111	16.13137	15.82936	17.12953	9.736856	18.67678
16.24036	15.91049	16.13123	15.91315	17.12939	9.733126	18.67678
16.24036	15.9933	16.21825	15.91307	17.12892	9.731128	18.67678
16.24036	15.99377	16.21826	15.91283	17.12956	9.721419	18.67678
16.24036	15.99379	16.21876	15.91285	17.12893	9.717547	18.67678
16.24036	15.9938	16.21889	15.9128	17.21435	9.707886	18.67678
16.24036	15.99521	16.21889	15.91283	17.21418	9.704011	18.67678
16.24036	15.9956	16.21898	15.91273	17.21454	9.702059	18.67678
16.24036	15.99529	16.22026	15.9127	17.21455	9.701925	18.67678
16.24036	15.99623	16.22028	15.91245	17.214	9.701639	18.67678
16.24036	16.00163	16.21947	15.92251	17.214	9.700814	18.67678
16.24036	16.0015	16.21903	15.92245	17.21528	9.700636	18.67678
16.24036	16.0015	16.22101	15.9223	17.21542	9.700629	18.67678
16.24036	16.00258	16.22068	15.92213	17.2153	9.700655	18.67678
16.24036	16.00893	16.22056	15.92207	17.21521	9.70034	18.67678
16.24036	16.0089	16.2204	15.92195	17.21594	9.700332	18.67678
16.24036	16.00876	16.22044	15.92192	17.21595	9.699361	18.67678
16.24036	16.09206	16.22066	15.92177	17.22112	9.699252	18.67678
16.24036	16.09191	16.22607	15.92191	17.22106	9.699237	18.67678
16.24036	16.09191	16.22609	15.92173	17.22065	9.699196	18.67678
16.24036	16.09168	16.31303	16.00515	17.22065	9.698618	18.67678
16.24036	16.0917	16.31298	16.00494	17.22117	9.692047	18.67678
16.24036	16.09152	16.31274	16.00495	17.22558	9.681816	18.67678
16.24036	16.09259	16.31262	16.00496	17.2254	9.680331	18.67678
16.24036	16.09261	16.31352	16.00632	17.2253	9.677324	18.67678
16.24036	16.09261	16.31327	16.00726	17.31056	9.612401	18.67678
16.24036	16.0943	16.31327	16.00715	17.31135	9.735305	18.67678
16.24036	16.09969	16.31423	16.00695	17.31123	9.87625	18.67678
16.24036	16.10025	16.31424	16.00769	17.31136	9.86819	18.67678
16.24036	16.1004	16.31499	16.0077	17.31136	9.869978	18.67678
16.24036	16.10121	16.31487	16.00823	17.33701	10.10217	18.67678
16.24036	16.10117	16.31488	16.00824	17.33704	10.0243	18.67678
16.24036	16.10327	16.31664	16.00825	17.42284	10.02694	18.67678
16.24036	16.10333	16.31676	15.92238	17.42277	10.02326	18.67678
16.24036	16.18665	16.31658	15.92044	17.42267	10.01392	18.67678
16.24036	16.18665	16.3163	15.92033	17.42255	9.999848	18.67678
16.24036	16.18653	16.3162	16.00392	17.42211	9.996827	18.67678
16.24036	16.18757	16.32117	16.00371	17.42199	9.988459	18.67678
16.24036	16.18978	16.32127	16.00355	17.42307	9.985251	18.67678
16.24036	16.1897	16.40829	16.00495	17.42337	10.071	18.67678
16.24036	16.1896	16.40828	16.00599	17.42327	10.29069	18.67678
16.24036	16.18951	16.40831	16.00532	17.42298	10.28539	18.67678
16.24036	16.18936	16.40816	16.00596	17.4229	10.28413	18.67678
16.24036	16.18937	16.40818	16.00588	17.4229	10.28215	18.67678
16.24036	16.18917	16.40848	16.00598	17.42298	10.29346	18.67678
16.24036	16.18857	16.40848	16.00598	17.42299	10.43366	18.67678
16.24036	16.18855	16.40848	16.00648	17.42822	10.43134	18.67678
16.24036	16.19549	16.40891	16.00639	17.42935	10.4303	18.67678
16.24036	16.19539	16.40894	16.00633	17.4301	10.4297	18.67678
16.24036	16.19649	16.40895	16.01198	17.43025	10.42318	18.67678
16.24036	16.19688	16.40984	16.01442	17.43011	10.41415	18.67678
16.24036	16.19675	16.40985	16.01444	17.4297	10.40616	18.67678
16.24036	16.19674	16.40973	16.01529	17.42972	10.40101	18.67678
16.24036	16.19662	16.41023	16.0153	17.4294	10.39767	18.67678
16.24036	16.2794	16.40952	16.01584	17.51481	10.39585	18.67678
16.24036	16.28161	16.41091	16.09932	17.51481	10.3937	18.67678
16.24036	16.28173	16.4109	16.09932	17.51629	10.39115	18.67678
16.24036	16.28254	16.41257	16.09921	17.51727	10.39026	18.67678
16.24036	16.28254	16.41262	16.09926	17.51719	10.38694	18.67678
16.24036	16.28285	16.41253	16.09927	17.51742	10.37882	18.67678
16.24036	16.28276	16.4178	16.09919	17.51744	10.37782	18.67678
16.24036	16.28271	16.41778	16.10055	17.51742	10.37188	18.67678
16.24036	16.28238	16.50467	16.10055	17.51745	10.36779	18.67678
16.24036	16.2826	16.50467	16.10076	17.51741	10.3626	18.67678
16.24036	16.28331	16.50474	16.10075	17.51669	10.36164	18.67678
16.24036	16.28341	16.50429	16.10181	17.5168	10.36105	18.67678
16.24036	16.28317	16.50502	16.10177	17.51783	10.36069	18.67678
16.24036	16.28857	16.50502	16.10749	17.51777	10.36065	18.67678
16.24036	16.28937	16.50503	16.10743	17.51779	10.36028	18.67678
16.24036	16.28938	16.50505	16.10743	17.52325	10.36009	18.67678
16.24036	16.29083	16.50492	16.10933	17.52315	10.3598	18.67678
16.24036	16.2908	16.50492	16.11373	17.52316	10.35938	18.67678
16.24036	16.37368	16.50488	16.11373	17.52445	10.35929	18.67678
16.24036	16.37417	16.50476	16.11357	17.52447	10.35745	18.67678
16.24036	16.37545	16.50485	16.11357	17.61008	10.35709	18.67678
16.24036	16.37636	16.50644	16.19771	17.61018	10.35693	18.67678
16.24036	16.37848	16.50632	16.19759	17.61011	10.35601	18.67678
16.24036	16.3782	16.50632	16.1981	17.60991	10.35491	18.67678
16.24036	16.3781	16.50634	16.19802	17.61063	10.35451	18.67678
16.24036	16.37813	16.50637	16.19745	17.61085	10.35421	18.67678
16.24036	16.37804	16.50646	16.19733	17.61299	10.35409	18.67678
16.24036	16.37802	16.50687	16.19709	17.61299	10.3541	18.67678
16.24036	16.37801	16.50799	16.19758	17.61301	10.34924	18.67678
16.24036	16.37963	16.50849	16.19733	17.61297	10.34575	18.67678
16.24036	16.3796	16.50976	16.19735	17.61297	10.34469	18.67678
16.24036	16.3796	16.51153	16.19878	17.61285	10.34476	18.67678
16.24036	16.37964	16.60373	16.19881	17.61274	10.34483	18.67678
16.24036	16.37947	16.6038	16.1988	17.61408	10.34489	18.67678
16.24036	16.3848	16.60376	16.20455	17.61391	10.34445	18.67678
16.24036	16.38578	16.60363	16.20439	17.61386	10.34433	18.67678
16.24036	16.38555	16.60363	16.20478	17.61386	10.3444	18.67678
16.24036	16.38631	16.60363	16.20468	17.61386	10.34444	18.67678
16.24036	16.38622	16.60363	16.20546	17.61347	10.61964	18.67678
16.24036	16.46891	16.60353	16.20784	17.61857	10.71163	18.67678
16.24036	16.46887	16.60348	16.20775	17.61942	10.71422	18.67678
16.24036	16.47013	16.60325	16.29192	17.61936	10.71399	18.67678
16.24036	16.46997	16.60352	16.29194	17.61972	10.71138	18.67678
16.24036	16.46972	16.60352	16.29193	17.61941	10.71105	18.67678
16.24036	16.47039	16.60352	16.29409	17.70488	10.71038	18.67678
16.24036	16.47042	16.60348	16.29484	17.70597	10.70821	18.67678
16.24036	16.47258	16.6035	16.29484	17.70599	10.70987	18.67678
16.24036	16.47241	16.60341	16.29477	17.70596	10.89077	18.67678
16.24036	16.47195	16.60342	16.2944	17.71265	10.89083	18.67678
16.24036	16.47195	16.60326	16.2942	17.71269	10.89	18.67678
16.24036	16.47226	16.6033	16.29396	17.71779	10.88955	18.67678
16.24036	16.47342	16.60315	16.29395	17.71883	10.88772	18.67678
16.24036	16.47333	16.60283	16.29395	17.71898	10.88584	18.67678
16.24036	16.47283	16.68975	16.29395	17.80455	10.8824	18.67678
16.24036	16.47283	16.69477	16.29967	17.80442	10.87888	18.67678
16.24036	16.47272	16.6946	16.30068	17.80512	10.8753	18.67678
16.24036	16.4724	16.69629	16.30189	17.80513	10.87475	18.67678
16.24036	16.47727	16.69818	16.30147	17.8052	10.87397	18.67678
16.24036	16.47822	16.69796	16.30147	17.80516	10.87396	18.67678
16.24036	16.47859	16.69917	16.30148	17.80546	10.87388	18.67678
16.24036	16.47829	16.69951	16.30147	17.80547	10.87395	18.67678
16.24036	16.47829	16.69949	16.30136	17.80684	10.87401	18.67678
16.24036	16.56097	16.69948	16.38474	17.80679	10.87404	18.67678
16.24036	16.56077	16.69941	16.38718	17.80685	10.95903	18.67678
16.24036	16.56078	16.69947	16.38699	17.80675	10.95962	18.67678
16.24036	16.56148	16.69958	16.38669	17.80922	11.04558	18.67678
16.24036	16.56162	16.69958	16.38764	17.80923	11.13598	18.67678
16.24036	16.562	16.69962	16.38734	17.80901	11.13711	18.67678
16.24036	16.56724	16.69963	16.38721	17.80901	11.13636	18.67678
16.24036	16.56666	16.69963	16.38731	17.80902	11.13642	18.67678
16.24036	16.5665	16.69955	16.38717	17.80936	11.1358	18.67678
16.24036	16.56729	16.69954	16.3872	17.8094	11.13572	18.67678
16.24036	16.56729	16.69954	16.38722	17.80931	11.13299	18.67678
16.24036	16.57283	16.69936	16.3873	17.81453	11.12936	18.67678
16.24036	16.57286	16.69937	16.3871	17.81455	11.12812	18.67678
16.24036	16.57368	16.69907	16.38781	17.81423	11.12741	18.67678
16.24036	16.65628	16.69907	16.38781	17.90061	11.12678	18.67678
16.24036	16.65615	16.69921	16.38782	17.9003	11.1261	18.67678
16.24036	16.65584	16.7862	16.38783	17.90031	11.126	18.67678
16.24036	16.65551	16.7857	16.38779	17.90022	11.12559	18.67678
16.24036	16.65642	16.79088	16.38779	17.90116	11.12528	18.67678
16.24036	16.65644	16.79082	16.39348	17.90074	11.12513	18.67678
16.24036	16.65641	16.79081	16.39307	17.90047	11.1249	18.67678
16.24036	16.6582	16.79081	16.39307	17.90041	11.12449	18.67678
16.24036	16.65702	16.79592	16.39308	17.89964	11.12445	18.67678
16.24036	16.65824	16.7958	16.39356	17.89907	11.12439	18.67678
16.24036	16.65997	16.79687	16.39357	17.89987	11.12437	18.67678
16.24036	16.6597	16.79666	16.4768	17.89987	11.12431	18.67678
16.24036	16.65937	16.79659	16.47646	17.89988	11.12429	18.67678
16.24036	16.65938	16.79775	16.47587	17.90227	11.12409	18.67678
16.24036	16.6615	16.79778	16.47586	17.9022	11.12377	18.67678
16.24036	16.66151	16.79779	16.47768	17.90207	11.1234	18.67678
16.24036	16.66191	16.79842	16.48013	17.90209	11.12298	18.67678
16.24036	16.66175	16.79834	16.47975	17.90415	11.12145	18.67678
16.24036	16.66111	16.79835	16.47969	17.90417	11.12126	18.67678
16.24036	16.66111	16.7989	16.47953	17.90411	11.11289	18.67678
16.24036	16.66115	16.7989	16.47943	17.90434	11.11148	18.67678
16.24036	16.6665	16.79855	16.4794	17.90439	11.11134	18.67678
16.24036	16.66695	16.79836	16.4794	17.90434	11.11091	18.67678
16.24036	16.6669	16.7986	16.48092	17.90433	11.10517	18.67678
16.24036	16.74968	16.79847	16.48081	17.90953	11.09424	18.67678
16.24036	16.74992	16.79847	16.48089	17.90974	11.07884	18.67678
16.24036	16.7498	16.79835	16.48079	17.90968	11.07346	18.67678
16.24036	16.75035	16.7986	16.48727	17.99528	11.07206	18.67678
16.24036	16.75002	16.88528	16.48724	17.99521	11.16277	18.67678
16.24036	16.75009	16.88522	16.48794	17.99495	11.07753	18.67678
16.24036	16.75105	16.88539	16.48777	17.99486	11.18681	18.67678
16.24036	16.75101	16.89068	16.57108	17.99488	11.1843	18.67678
16.24036	16.75097	16.89068	16.57111	17.99488	11.18112	18.67678
16.24036	16.75197	16.89044	16.57242	17.99491	11.17933	18.67678
16.24036	16.75173	16.89032	16.5724	17.99545	11.18329	18.67678
16.24036	16.75169	16.89039	16.5723	17.99533	11.18299	18.67678
16.24036	16.75146	16.89037	16.57228	17.99534	11.17713	18.67678
16.24036	16.75254	16.89023	16.57286	17.99617	11.16933	18.67678
16.24036	16.75249	16.89216	16.57271	17.99721	11.16634	18.67678
16.24036	16.75237	16.89216	16.57522	17.99706	11.16419	18.67678
16.24036	16.75347	16.89349	16.57503	17.99677	11.16398	18.67678
16.24036	16.7532	16.89352	16.57501	17.99677	11.16371	18.67678
16.24036	16.75455	16.89348	16.57512	17.99663	11.16178	18.67678
16.24036	16.75449	16.89338	16.57513	17.99663	11.16335	18.67678
16.24036	16.75464	16.89308	16.57577	17.99717	11.21046	18.67678
16.24036	16.75626	16.89425	16.57577	17.99718	11.30919	18.67678
16.24036	16.75606	16.89421	16.5755	17.99719	11.39967	18.67678
16.24036	16.75594	16.89425	16.5755	17.99866	11.55501	18.67678
16.24036	16.75567	16.8943	16.57516	18.00045	11.68871	18.67678
16.24036	16.76119	16.8943	16.57487	18.00027	11.77047	18.67678
16.24036	16.7609	16.8949	16.58054	18.00029	11.76733	18.67678
16.24036	16.84358	16.89458	16.58136	18.00017	11.60123	18.67678
16.24036	16.84359	16.89458	16.58135	17.99996	11.70456	18.67678
16.24036	16.84327	16.89459	16.58147	17.99967	11.7917	18.67678
16.24036	16.84525	16.98199	16.58148	18.00469	11.78935	18.67678
16.24036	16.84526	16.98163	16.66495	18.09023	11.78239	18.67678
16.24036	16.8446	16.98167	16.66495	18.09024	11.78126	18.67678
16.24036	16.84445	16.98683	16.66465	18.09025	11.77928	18.67678
16.24036	16.84438	16.98674	16.66448	18.0901	11.77778	18.67678
16.24036	16.84434	16.98634	16.66489	18.09172	11.77744	18.67678
16.24036	16.84421	16.98643	16.66472	18.09167	11.77642	18.67678
16.24036	16.84422	16.9864	16.66494	18.09165	11.77574	18.67678
16.24036	16.84423	16.9864	16.66563	18.09167	11.77483	18.67678
16.24036	16.84455	16.9864	16.66564	18.09169	11.76682	18.67678
16.24036	16.8482	16.98616	16.66565	18.09176	11.76445	18.67678
16.24036	16.84868	16.98572	16.66694	18.09176	11.75971	18.67678
16.24036	16.84874	16.98573	16.6668	18.09167	11.75769	18.67678
16.24036	16.84921	16.98762	16.66683	18.09168	11.75704	18.67678
16.24036	16.84981	16.98769	16.66635	18.09169	11.75444	18.67678
16.24036	16.85043	16.98769	16.66946	18.09144	11.75286	18.67678
16.24036	16.85142	16.98769	16.66917	18.09158	11.75229	18.67678
16.24036	16.8527	16.9877	16.66918	18.09433	11.74995	18.67678
16.24036	16.85502	16.9877	16.66912	18.09433	11.74909	18.67678
16.24036	16.85719	16.98887	16.66912	18.09479	11.74486	18.67678
16.24036	16.86281	16.98887	16.66984	18.09479	11.74268	18.67678
16.24036	16.86256	16.98893	16.66986	18.09518	11.74083	18.67678
16.24036	16.94519	16.98893	16.6699	18.09518	11.74005	18.67678
16.24036	16.94496	16.99008	16.66976	18.09586	11.73994	18.67678
16.24036	16.9453	16.99009	16.67546	18.09575	11.73953	18.67678
16.24036	16.94556	17.07696	16.67528	18.09699	11.73931	18.67678
16.24036	16.94548	17.07696	16.67514	18.09772	11.73894	18.67678
16.24036	16.94539	17.077	16.67471	18.09898	11.73632	18.67678
16.24036	16.94521	17.07672	16.75812	18.09803	11.73594	18.67678
16.24036	16.94503	17.07683	16.75812	18.10019	11.73587	18.67678
16.24036	16.945	17.07683	16.75786	18.19045	11.73579	18.67678
16.24036	16.945	17.08274	16.75897	18.19046	11.73576	18.67678
16.24036	16.94488	17.08263	16.75887	18.19047	11.73572	18.67678
16.24036	16.94483	17.08263	16.75865	18.19057	11.73562	18.67678
16.24036	16.94486	17.08222	16.75942	18.19034	11.73516	18.67678
16.24036	16.94468	17.08222	16.76084	18.19037	11.73481	18.67678
16.24036	16.94659	17.08189	16.76062	18.18992	11.7346	18.67678
16.24036	16.94659	17.08159	16.76018	18.18983	11.73455	18.67678
16.24036	16.9465	17.08212	16.76101	18.18985	11.73457	18.67678
16.24036	16.94648	17.082	16.76204	18.18986	11.73457	18.67678
16.24036	16.94642	17.08208	16.76169	18.1895	11.73274	18.67678
16.24036	16.94631	17.08196	16.76139	18.18957	11.73223	18.67678
16.24036	16.94605	17.08176	16.76132	18.18967	11.73099	18.67678
16.24036	16.94566	17.08176	16.76131	18.18965	11.73097	18.67678
16.24036	16.9456	17.08176	16.7612	18.18949	11.72782	18.67678
16.24036	16.94546	17.0836	16.76364	18.18949	11.72575	18.67678
16.24036	16.9455	17.08345	16.76364	18.18949	11.7228	18.67678
16.24036	16.94557	17.08345	16.7631	18.18938	11.72041	18.67678
16.24036	16.94551	17.08376	16.76332	18.18926	11.71883	18.67678
16.24036	17.03344	17.08356	16.76333	18.18926	11.71851	18.67678
16.24036	17.03557	17.08361	16.76333	18.1891	11.71784	18.67678
16.24036	17.03674	17.08361	16.76902	18.18893	11.71763	18.67678
16.24036	17.03753	17.08456	16.76945	18.18889	11.71708	18.67678
16.24036	17.03729	17.08451	16.7689	18.18889	11.7168	18.67678
16.24036	17.03855	17.08464	16.76892	18.18891	11.71684	18.67678
16.24036	17.03947	17.17155	16.85211	18.18892	11.71682	18.67678
16.24036	17.03854	17.17125	16.85273	18.18869	11.7166	18.67678
16.24036	17.03926	17.17094	16.85273	18.1887	11.71659	18.67678
16.24036	17.03975	17.17114	16.85273	18.27419	11.71662	18.67678
16.24036	17.04014	17.17115	16.8529	18.27403	11.71663	18.67678
16.24036	17.03964	17.17239	16.85377	18.2791	11.71666	18.67678
16.24036	17.04015	17.1722	16.85365	18.28127	11.71664	18.67678
16.24036	17.03982	17.17192	16.85365	18.28227	11.71661	18.67678
16.24036	17.03951	17.17699	16.85365	18.28227	11.71658	18.67678
16.24036	17.03974	17.17699	16.85349	18.28306	11.71661	18.67678
16.24036	17.03974	17.17699	16.85403	18.2843	11.71665	18.67678
16.24036	17.03975	17.17698	16.85404	18.28537	11.71671	18.67678
16.24036	17.03962	17.17699	16.85508	18.28535	11.71663	18.67678
16.24036	17.03962	17.17667	16.85505	18.28567	11.71662	18.67678
16.24036	17.03984	17.17667	16.85459	18.28584	11.71665	18.67678
16.24036	17.0399	17.17718	16.85532	18.28584	11.71675	18.67678
16.24036	17.0399	17.17713	16.85523	18.28588	11.71676	18.67678
16.24036	17.03983	17.17713	16.85518	18.28574	11.71678	18.67678
16.24036	17.03983	17.17715	16.85645	18.28555	11.71672	18.67678
16.24036	17.03985	17.17699	16.85646	18.28544	11.71673	18.67678
16.24036	17.03986	17.17691	16.85896	18.2846	11.71677	18.67678
16.24036	17.03986	17.17677	16.85896	18.28461	11.71673	18.67678
