# Supplementary material for: Geometric alignment of aminoacyl-tRNA relative to catalytic centers of the ribosome underpins accurate mRNA decoding
Source: Nat Commun. 2023 Sep 11;14:5582. doi: 10.1038/s41467-023-40404-9 (PMC10495418; doi:10.1038/s41467-023-40404-9)
Supplement: Supplementary file 7 — Source Data [file 41467_2023_40404_MOESM7_ESM.zip › Girodat_Nat_Comm_data/Supplemental Fig 2/NOC1-NOC4-sigma2.dat]

0	0	0	0	0	0
1.735062	1.038514	1.732204	0.6582715	0.3691517	1.286848
2.697324	2.240926	2.687891	1.402562	0.7856246	1.714871
3.373555	3.358882	2.66465	1.996596	0.7938573	2.386937
4.14336	3.022162	3.332196	2.673245	1.260658	2.382383
4.707636	3.605134	3.60402	2.454411	1.275268	3.138994
5.02121	3.59119	3.294511	2.663563	2.004312	3.533375
5.155596	4.279627	3.558847	3.319742	2.294487	3.521415
5.410026	4.266657	3.786677	3.315002	2.286864	4.897391
5.132247	4.44935	4.010746	3.587292	1.992317	4.868769
5.111793	4.780509	4.208806	3.705354	1.980438	4.862588
5.723228	4.93058	4.727244	3.938073	2.263402	5.147288
5.705086	5.21331	4.549532	4.040144	2.518002	5.619892
5.910099	5.57583	4.846361	4.037042	2.73611	5.534473
6.094899	5.987481	4.971339	4.33752	2.732916	5.529333
6.189001	6.169402	5.368543	4.423735	2.958753	5.703192
6.506183	6.234852	4.966989	4.908221	2.938967	6.216752
6.485466	6.868342	4.945281	4.892658	3.14399	7.075112
6.721667	6.854453	5.202584	4.98237	3.312747	7.560413
6.768175	6.899737	5.463366	5.112834	3.635773	7.753552
6.887135	7.23289	5.759234	5.110707	3.780256	7.857806
7.236961	7.747964	5.953926	5.289793	3.889393	8.054776
7.319044	7.922356	5.944833	5.573632	3.867739	8.244971
8.019284	7.913028	5.93592	5.573251	3.851572	8.439066
8.003697	7.906737	5.928084	5.661385	4.083471	8.636701
7.988915	7.992535	6.330683	5.655684	4.072872	8.822853
7.980039	7.993624	7.206777	5.647334	4.050697	8.918564
7.974457	7.991574	7.485266	5.748564	3.799413	9.109648
7.970051	8.17794	7.864507	5.628197	3.90636	9.199891
7.96585	8.473786	8.055355	6.215062	3.889467	9.30422
7.962881	8.862659	8.334764	6.483569	4.208461	9.498071
7.960925	8.95899	8.427861	6.486805	3.898134	9.698494
7.958011	9.153397	8.521582	7.196407	3.876844	9.697922
7.954078	9.438578	8.823253	7.185304	4.524545	9.785884
8.333176	9.730626	8.920267	7.268777	4.504732	9.882007
8.525054	9.826499	9.19753	7.262339	4.491553	9.980248
8.821714	10.01998	9.394347	7.260136	4.485231	9.987856
9.013634	10.21134	9.487992	7.16391	4.481811	10.08822
9.107707	10.40574	9.583435	7.16095	4.476199	10.17814
9.302014	10.59814	9.592993	7.065447	4.267081	10.27341
9.492193	10.69994	9.773822	7.063383	4.265442	10.38427
9.682652	10.89785	9.774137	7.061197	4.257114	10.48126
9.779468	11.08665	9.959063	7.343922	4.377208	10.57332
9.875529	11.08698	10.04957	7.527236	4.378433	10.5785
9.967841	11.18372	10.14478	7.719878	4.552843	10.66495
10.16333	11.28033	10.24203	7.908516	4.618819	10.67177
10.34496	11.38846	10.34086	8.002959	4.601193	10.75991
10.44032	11.48065	10.44032	8.192646	4.751997	10.85622
10.44838	11.57531	10.53515	8.384714	4.803071	10.77024
10.55114	11.67033	10.64302	8.286188	4.796355	10.8646
10.6453	11.68019	10.7445	8.47774	4.773888	10.9551
10.74332	11.7758	10.8366	8.574486	4.769588	10.95901
10.83329	11.8653	10.92857	8.757202	5.074554	11.04649
10.9347	11.962	11.02483	8.860118	5.05106	11.04887
11.03822	12.05538	11.12001	8.953158	5.037258	11.05417
11.2205	12.15207	11.22658	9.04721	5.027319	11.1428
11.22031	12.16005	11.12009	9.241054	5.009274	11.1443
11.32739	12.25251	11.13639	9.246345	4.992951	11.15003
11.32945	12.35031	11.2244	9.339598	4.987907	11.23982
11.42105	12.35082	11.22974	9.433718	4.978559	11.33576
11.52106	12.44741	11.3256	9.4334	4.977091	11.33553
11.5235	12.54111	11.41144	9.527608	5.071866	11.3393
11.61086	12.63297	11.50474	9.632148	5.34544	11.43278
11.70531	12.64161	11.50488	9.633054	5.339535	11.43286
11.71146	12.7289	11.51485	9.728222	5.443236	11.52974
11.71089	12.76918	11.59843	9.91393	5.603339	11.52874
11.8007	12.86605	11.5981	10.01088	5.60381	11.62205
11.79998	12.96149	11.60728	10.10627	5.599882	11.62586
11.89623	12.9694	11.70092	10.11143	5.448837	11.71876
11.98758	13.0671	11.78555	10.20216	5.527003	11.72103
11.99099	13.06846	11.78852	10.29539	5.613007	11.81926
12.08494	13.06962	11.79556	10.39299	5.881602	11.86035
12.08967	13.16981	11.88404	10.39357	5.876912	11.86141
12.099	13.17642	11.89285	10.39669	5.877704	11.94957
12.18532	13.26973	11.98106	10.48823	5.957195	11.95516
12.18667	13.36202	11.98612	10.49044	5.949568	12.04596
12.28655	13.36347	12.0762	10.58641	5.947325	12.04691
12.38059	13.36671	12.07604	10.68045	5.947985	12.14585
12.38274	13.45831	12.07756	10.76975	6.116191	12.15035
12.48286	13.46985	12.17304	10.77712	6.116236	12.24384
12.5686	13.5562	12.26233	10.86484	6.200965	12.25175
12.57754	13.55639	12.26934	10.87199	6.203612	12.34767
12.70626	13.65109	12.35783	10.87276	6.376315	12.34818
12.71488	13.65363	12.36247	10.99553	6.469589	12.35102
12.80006	13.65506	12.44662	11.09031	6.462853	12.44368
12.80192	13.74665	12.45812	11.09189	6.556088	12.4437
12.80781	13.7505	12.45695	11.09756	6.63039	12.44808
12.89583	13.83886	12.54773	11.1873	6.719046	12.53996
12.89738	13.84763	12.59045	11.18825	6.718024	12.53912
13.00079	13.84826	12.68499	11.28733	6.706853	12.54068
13.00345	13.94094	12.68564	11.29027	6.875247	12.63706
13.00456	13.9443	12.68485	11.29159	6.873126	12.63666
13.09569	14.03767	12.68528	11.38637	6.981226	12.7289
13.09892	14.03801	12.69406	11.39297	6.976384	12.73417
13.10499	14.03894	12.78069	11.4865	6.970157	12.73452
13.11247	14.12772	12.78649	11.48711	6.953644	12.82149
13.19932	14.13612	12.88388	11.48679	6.951813	12.82688
13.20049	14.23813	12.88765	11.48861	6.96426	12.83093
13.29384	14.3265	12.97638	11.58084	6.964739	12.8321
13.29488	14.33493	12.98952	11.58486	7.052227	12.92412
13.29975	14.33647	12.99849	11.58524	7.138063	12.92598
13.30525	14.42269	13.08536	11.67551	7.133278	12.92712
13.39074	14.42942	13.08064	11.67495	7.128665	13.02094
13.39105	14.43217	13.08153	11.6857	7.12778	13.11186
13.39142	14.51999	13.08501	11.7717	7.215008	13.11781
13.48729	14.52049	13.1735	11.77153	7.288203	13.11863
13.48788	14.52596	13.1735	11.77198	7.275805	13.12111
13.4887	14.52897	13.17653	11.86634	7.267603	13.21612
13.58391	14.61489	13.17997	11.86857	7.266263	13.21698
13.58615	14.6207	13.26879	11.86852	7.272105	13.21895
13.67338	14.62202	13.26919	11.96031	7.362101	13.30867
13.67969	14.71101	13.28381	11.96349	7.441669	13.31452
13.68243	14.71102	13.36538	11.9648	7.45185	13.31538
13.77575	14.71896	13.36492	11.9652	7.450782	13.31529
13.7778	14.71854	13.36592	12.05691	7.530893	13.31719
13.77904	14.80489	13.36608	11.96124	7.53282	13.40416
13.77795	14.80836	13.45694	11.96288	7.621923	13.41303
13.86487	14.81524	13.4604	11.96494	7.6202	13.4124
13.87187	14.81598	13.46194	11.96642	7.61731	13.41404
13.87304	14.90317	13.4621	12.05738	7.616867	13.50155
13.96025	14.90483	13.45809	12.06012	7.6138	13.50864
13.96659	14.91184	13.46089	12.06083	7.696996	13.50934
13.96714	14.91116	13.46067	12.14729	7.697138	13.59759
13.96967	14.91188	13.46051	12.15269	7.696804	13.60349
14.05335	14.99954	13.55049	12.15309	7.713971	13.60615
14.05409	15.00102	13.554	12.24355	7.714303	13.69414
14.06211	15.0021	13.55707	12.24428	7.711435	13.69393
14.06135	15.00903	13.64075	12.24829	7.892482	13.69361
14.06559	15.00873	13.64671	12.24857	7.890046	13.69849
14.15246	15.09647	13.64667	12.24884	7.887251	13.69904
14.16002	15.09653	13.64913	12.24929	8.049406	13.70169
14.16112	15.09855	13.65182	12.34396	8.041477	13.78861
14.16232	15.11085	13.65146	12.34599	8.034021	13.78732
14.24935	15.19744	13.65072	12.35029	8.031422	13.70137
14.25165	15.19894	13.73364	12.44366	8.024148	13.70252
14.25688	15.19863	13.73959	12.44448	8.023116	13.79143
14.25945	15.20605	13.74063	12.44476	8.103089	13.79062
14.34484	15.20738	13.74522	12.4466	8.101875	13.7907
14.34626	15.29441	13.83034	12.53412	8.101446	13.79829
14.35088	15.29509	13.83751	12.54144	8.102367	13.79806
14.35294	15.29682	13.83714	12.54378	8.17966	13.88487
14.35378	15.32033	13.83741	12.6293	8.189898	13.887
14.44078	15.40649	13.8375	12.63024	8.189759	13.88866
14.43899	15.40873	13.83845	12.63758	8.281198	13.89434
14.43968	15.40865	13.92442	12.63856	8.284416	13.98308
14.44467	15.41581	14.03565	12.72558	8.285322	13.98357
14.44566	15.50243	14.03589	12.72551	8.372375	13.98531
14.44726	15.50375	14.03859	12.72565	8.373357	13.98498
14.53549	15.50586	14.13193	12.7302	8.375782	13.99226
14.53542	15.51148	14.13185	12.7312	8.448601	13.99294
14.54087	15.59865	14.13155	12.7334	8.461707	13.99255
14.62924	15.6001	14.13399	12.73418	8.537138	14.07996
14.62913	15.60133	14.13509	12.82245	8.53789	14.07972
14.63011	15.60125	14.2176	12.82225	8.656749	14.08037
14.63809	15.60286	14.22466	12.82634	8.66223	14.08247
14.63825	15.60252	14.22848	12.8301	8.662399	14.08815
14.7275	15.60218	14.2282	12.91606	8.747557	14.08807
14.72835	15.69476	14.31191	12.91566	8.747518	14.08893
14.73327	15.69603	14.31253	12.92344	8.746406	14.17472
14.73325	15.69831	14.31987	12.9236	8.836094	14.17534
14.73434	15.69858	14.32211	13.00925	8.919125	14.17621
14.82082	15.70009	14.32232	13.00915	8.926422	14.17619
14.82351	15.79199	14.40395	13.01228	8.926501	14.18395
14.82359	15.79168	14.405	13.0144	8.925445	14.18725
14.83151	15.7916	14.40599	13.01929	8.918461	14.27377
14.83154	15.7922	14.41191	13.10797	8.928556	14.27465
14.91847	15.79349	14.41263	13.11033	9.001183	14.27456
14.91952	15.89018	14.41346	13.11724	9.020553	14.27512
14.92154	15.89009	14.49966	13.11807	9.101506	14.28405
14.92816	15.89011	14.49927	13.20481	9.103377	14.37097
14.92829	15.89003	14.49923	13.20532	9.103811	14.37087
15.01364	15.88948	14.49916	13.20634	9.192082	14.37116
15.0145	15.8892	14.50991	13.20868	9.192994	14.37108
15.01554	15.97547	14.50977	13.21389	9.19388	14.37207
15.01556	15.98567	14.50982	13.2154	9.194167	14.37159
15.02844	15.98666	14.59392	13.30091	9.193708	14.37664
15.11347	15.98649	14.59589	13.30247	9.193192	14.39984
15.11503	15.98674	14.59639	13.30721	9.192402	14.48622
15.11545	15.98679	14.59704	13.31482	9.189666	14.48579
15.11645	16.07159	14.59668	13.40048	9.187381	14.48832
15.12169	16.08346	14.596	13.40161	9.275362	14.48903
15.12272	16.08525	14.60122	13.40187	9.27688	14.4955
15.20981	16.08724	14.60261	13.40178	9.274708	14.49581
15.21001	16.0877	14.60225	13.40283	9.295991	14.58308
15.21048	16.08851	14.6847	13.4081	9.297746	14.58309
15.21007	16.08874	14.68582	13.41011	9.368859	14.58322
15.21256	16.17392	14.68837	13.4966	9.381776	14.58307
15.21214	16.17395	14.69868	13.49588	9.381736	14.5858
15.21726	16.17833	14.70024	13.49628	9.488876	14.58555
15.23731	16.17814	14.70013	13.49801	9.577095	14.59031
15.32261	16.18043	14.78354	13.49791	9.583802	14.67902
15.32394	16.18037	14.78439	13.49779	9.570054	14.67997
15.32571	16.18248	14.79427	13.52416	9.77371	14.67944
15.3266	16.18317	14.79552	13.60963	10.03612	14.67938
15.32647	16.26941	14.8772	13.60992	10.02555	14.68182
15.33367	16.27465	14.87973	13.61315	10.68055	14.68154
15.41873	16.27459	14.87951	13.61299	10.64376	14.68812
15.42042	16.27468	14.87949	13.61939	10.62083	14.77482
15.41963	16.27897	14.88494	13.70603	11.12573	14.77556
15.42208	16.27861	14.8945	13.7064	11.21738	14.77592
15.42177	16.2787	14.89451	13.70875	11.22572	14.77672
15.42247	16.36709	14.97618	13.70876	11.22293	14.77692
15.51381	16.36697	14.97777	13.70909	11.23513	14.77898
15.51312	16.37233	14.97771	13.71386	11.23421	14.78425
15.51447	16.37267	14.97836	13.80171	11.22875	14.87085
15.51565	16.37549	14.9782	13.80306	11.22775	14.87082
15.5176	16.37721	14.97805	13.8031	11.22606	14.87071
15.51777	16.37783	14.97947	13.80544	11.22498	14.87057
15.52399	16.3777	14.98733	13.80565	11.22375	14.87056
15.52496	16.46382	14.98954	13.81149	11.22275	14.87096
15.61016	16.46409	15.07181	13.89709	11.22223	14.87356
15.61129	16.46642	15.07186	13.89832	11.22154	14.8774
15.6118	16.47109	15.07181	13.89891	11.2215	14.96907
15.61315	16.47225	15.073	13.90033	11.22113	14.96878
15.6145	16.4721	15.07526	13.90098	11.22045	14.96879
15.61663	16.47219	15.07515	13.90305	11.32298	14.96854
15.62185	16.47483	15.08111	13.90296	11.42723	14.96854
15.70749	16.47447	15.08699	13.99444	11.53358	14.9684
15.70737	16.56089	15.193	13.99396	11.70546	14.96833
15.70744	16.57385	15.19116	13.99594	11.71632	14.96825
15.70718	16.57389	15.19113	13.99597	11.80401	14.96827
15.7072	16.57917	15.19458	13.99679	11.89816	15.06238
15.70935	16.58032	15.19438	13.99741	12.07895	15.06516
15.71497	16.57985	15.19422	14.00065	12.08664	15.06587
15.80511	16.58038	15.19521	14.09333	12.17373	15.06627
15.80461	16.58104	15.19495	14.09335	12.38037	15.06608
15.80418	16.5828	15.19464	14.0931	12.47254	15.06618
15.80376	16.6688	15.20236	14.09287	12.56895	15.06527
15.80654	16.66841	15.28367	14.0927	12.65428	15.06497
15.80628	16.67096	15.28253	14.0926	12.73909	15.06442
15.891	16.67559	15.28416	14.17773	12.75199	15.15621
15.90009	16.67553	15.28545	14.18209	12.83461	15.16247
15.90241	16.67646	15.28573	14.18595	12.92515	15.16483
15.90306	16.6775	15.28537	14.18802	12.93673	15.16621
15.90396	16.76394	15.28941	14.18766	13.02068	15.16666
15.90413	16.76559	15.2892	14.18789	13.11306	15.16683
15.90381	16.76616	15.28987	14.18823	13.1286	15.16704
15.90371	16.76662	15.29543	14.18827	13.22228	15.16733
15.90381	16.77562	15.37851	14.1881	13.30496	15.25359
15.90316	16.77677	15.38019	14.18774	13.41489	15.25886
15.99341	16.77733	15.38164	14.18786	13.42559	15.26214
15.99988	16.7771	15.38147	14.2733	13.50685	15.26215
16.00178	16.77695	15.38125	14.28422	13.51405	15.26154
16.00168	16.77815	15.38095	14.28652	13.62824	15.26155
16.00357	16.86404	15.38434	14.28657	13.63435	15.26337
16.00362	16.86609	15.39339	14.28848	13.72397	15.26308
16.00473	16.87051	15.47512	14.28998	13.73561	15.26272
16.00553	16.87161	15.47547	14.28991	13.81881	15.26333
16.0055	16.87321	15.47726	14.29046	13.90981	15.3557
16.00565	16.87477	15.47837	14.29062	13.91998	15.35617
16.09066	16.87479	15.47999	14.38024	14.00612	15.35626
16.09089	16.87452	15.48106	14.38067	14.00891	15.35627
16.09583	16.96095	15.48	14.38404	14.1025	15.35863
16.0994	16.96236	15.48286	14.384	14.10351	15.35904
16.0987	16.9642	15.48288	14.38424	14.19656	15.35856
16.0984	16.96903	15.57028	14.38569	14.19981	15.35856
16.10058	16.96908	15.57214	14.38525	14.29579	15.35856
16.10058	16.96966	15.57162	14.38651	14.30117	15.36012
16.10105	16.97209	15.57156	14.47202	14.30559	15.4461
16.10093	16.97223	15.57158	14.47248	14.39659	15.44593
16.18687	17.05801	15.57141	14.47674	14.40066	15.4459
16.18687	17.05789	15.5719	14.47664	14.48125	15.44598
16.19286	17.0577	15.57281	14.47711	14.49342	15.45114
16.19213	17.05772	15.57392	14.47706	14.49698	15.45111
16.19188	17.06601	15.57844	14.47955	14.57762	15.4535
16.19511	17.06579	15.66891	14.48027	14.59223	15.45324
16.19638	17.0656	15.66892	14.4804	14.59542	15.45327
16.19639	17.06559	15.66878	14.4822	14.67389	15.45525
16.19648	17.06538	15.66851	14.56727	14.68359	15.45526
16.19827	17.06528	15.66812	14.56686	14.69026	15.45527
16.28294	17.06526	15.66804	14.56721	14.78921	15.45518
16.28248	17.15106	15.66806	14.57195	14.79924	15.54162
16.2833	17.1536	15.66749	14.57312	14.88055	15.54321
16.28854	17.15437	15.66756	14.57539	14.8918	15.54841
16.28973	17.15446	15.66713	14.57727	14.8928	15.5494
16.29255	17.15441	15.75451	14.57728	14.97398	15.54934
16.29502	17.1547	15.75738	14.5773	14.99233	15.54932
16.29555	17.15933	15.7589	14.57712	14.99676	15.54931
16.29562	17.16098	15.76141	14.66194	15.08022	15.55181
16.29536	17.16199	15.76347	14.66221	15.08802	15.55138
16.2952	17.16262	15.76357	14.66842	15.09285	15.55229
16.38024	17.16263	15.76288	14.66841	15.094	15.63852
16.38088	17.24855	15.76257	14.66844	15.17065	15.64728
16.38092	17.24892	15.76252	14.66908	15.17675	15.64825
16.38805	17.25056	15.76215	14.6689	15.18522	15.64823
16.38804	17.25167	15.76141	14.66891	15.18905	15.64823
16.38785	17.25644	15.76107	14.67148	15.26731	15.6541
16.38907	17.25619	15.76105	14.67271	15.28065	15.65397
16.38898	17.26183	15.761	14.67279	15.2809	15.65454
16.38913	17.26183	15.84269	14.76843	15.35628	15.65511
16.39075	17.26183	15.85551	14.76963	15.36202	15.65512
16.39187	17.34887	15.85543	14.77421	15.37033	15.65514
16.39176	17.34857	15.8583	14.77592	15.37304	15.65515
16.39174	17.34859	15.86099	14.77588	15.37601	15.65513
16.47667	17.34955	15.86158	14.77594	15.45276	15.65759
16.48555	17.34955	15.86283	14.77713	15.45611	15.74361
16.47701	17.351	15.86404	14.77919	15.46486	15.74348
16.47572	17.351	15.86476	14.86392	15.47195	15.75101
16.48558	17.35068	15.9465	14.86425	15.55407	15.75101
16.49145	17.3559	15.9467	14.86649	15.55495	15.75102
16.49152	17.35605	15.95229	14.87095	15.55679	15.751
16.49341	17.35701	15.95173	14.87101	15.56698	15.75222
16.49332	17.35704	15.95194	14.87122	15.57194	15.75206
16.49374	17.35877	15.95626	14.87235	15.64841	15.75194
16.49347	17.44478	15.95601	14.87252	15.65441	15.7514
16.49456	17.44505	15.95603	14.8726	15.65421	15.83772
16.49559	17.4474	15.95565	14.87263	15.66571	15.84066
16.58043	17.44699	15.95799	14.96041	15.74401	15.84029
16.58042	17.44675	15.95791	14.96081	15.74597	15.8406
16.58031	17.4467	15.95848	14.96081	15.7468	15.8493
16.58083	17.45411	15.95913	14.96593	15.75597	15.85036
16.58198	17.45435	15.95791	14.97076	15.75931	15.85073
16.58826	17.45404	16.04069	14.97245	15.83633	15.85064
16.58824	17.53992	16.04616	14.97296	15.84343	15.8504
16.58812	17.5398	16.04729	14.97283	15.84679	15.85026
16.58804	17.54104	16.04683	14.97257	15.85274	15.85036
16.58933	17.54099	16.04645	15.05907	15.93117	15.85117
16.58962	17.5419	16.05074	15.05907	15.93324	15.93705
16.58943	17.54221	16.05274	15.05895	15.9386	15.9368
16.58943	17.5419	16.05275	15.06145	15.94043	15.9368
16.67672	17.54192	16.05323	15.06194	15.94891	15.93671
16.67739	17.54199	16.05318	15.06144	16.02548	15.93919
16.67783	17.54796	16.05563	15.06133	16.03081	15.93942
16.68713	17.54783	16.13723	15.06565	16.03534	15.93933
16.68703	17.63366	16.13702	15.06553	16.04234	15.94546
16.6885	17.63353	16.14351	15.06674	16.11963	15.94543
16.68839	17.63495	16.14362	15.06685	16.1197	15.94702
16.68798	17.63677	16.14307	15.06886	16.12165	15.94687
16.68874	17.63647	16.14868	15.06881	16.12939	15.94688
16.68876	17.63636	16.14843	15.06906	16.13383	15.94716
16.68876	17.63772	16.1408	15.15471	16.14068	16.03331
16.68962	17.63739	16.14041	15.15546	16.21679	16.03376
16.77435	17.6374	16.14032	15.15599	16.23513	16.0336
16.77428	17.64184	16.147	15.15596	16.24395	16.03477
16.77649	17.64278	16.14666	15.15839	16.32256	16.03478
16.77712	17.64318	16.14648	15.16326	16.32233	16.03722
16.78215	17.72885	16.14642	15.16352	16.32882	16.04259
16.78318	17.73006	16.15151	15.16354	16.32891	16.04224
16.78161	17.73007	16.15142	15.16343	16.33661	16.04241
16.77986	17.72981	16.15516	15.16447	16.4249	16.04232
16.77988	17.73052	16.15485	15.16426	16.42564	16.0343
16.78129	17.73225	16.15447	15.16438	16.4257	16.04464
16.7823	17.73201	16.15406	15.16559	16.42691	16.04492
16.78223	17.73188	16.23542	15.16688	16.427	16.04607
16.86731	17.73204	16.23511	15.25206	16.5022	16.04711
16.86733	17.73268	16.23593	15.25177	16.52037	16.13331
16.86791	17.73269	16.23866	15.25177	16.52287	16.13316
16.86779	17.73269	16.244	15.25138	16.52452	16.13307
16.86813	17.73258	16.24394	15.25109	16.52454	16.13296
16.86983	17.73727	16.24398	15.2601	16.52461	16.13298
16.87525	17.73866	16.24521	15.2601	16.60065	16.13281
16.87524	17.73872	16.24521	15.26013	16.60646	16.14155
16.87574	17.82525	16.24503	15.26003	16.62336	16.14138
16.87575	17.82549	16.24481	15.25974	16.62616	16.14118
16.8766	17.82583	16.24775	15.25984	16.62747	16.14117
16.87778	17.82738	16.24938	15.34456	16.62893	16.14079
16.87908	17.82738	16.24932	15.34579	16.63168	16.14065
16.96365	17.82739	16.33113	15.3468	16.70696	16.14071
16.96358	17.82968	16.34628	15.34807	16.71383	16.2269
16.96371	17.82964	16.34799	15.34831	16.71966	16.22786
16.96368	17.83037	16.34896	15.35268	16.72295	16.22883
16.96369	17.83037	16.35459	15.35495	16.72617	16.22927
16.9629	17.83505	16.35558	15.35614	16.89898	16.2294
16.9629	17.83587	16.35651	15.35603	16.90161	16.22928
16.97209	17.92156	16.35636	15.35677	16.90745	16.23414
16.97213	17.92158	16.35697	15.35672	16.91054	16.23387
16.97205	17.9228	16.35687	15.44164	16.91054	16.23623
16.97205	17.9228	16.3569	15.44209	16.91364	16.23717
16.97199	17.92264	16.35744	15.44194	16.91739	16.23705
16.97201	17.92397	16.3572	15.44185	16.99272	16.23745
16.97227	17.92528	16.44156	15.44162	16.99789	16.23746
17.05685	17.92733	16.44158	15.44307	17.00376	16.32377
17.05787	17.92735	16.44139	15.44312	17.00632	16.32369
17.05688	17.92906	16.44155	15.444	17.01112	16.32396
17.05751	17.92876	16.443	15.44396	17.01863	16.32387
17.05808	17.92888	16.44489	15.44851	17.09467	16.32423
17.05898	17.92874	16.45044	15.44805	17.09692	16.32425
17.05886	17.92832	16.45039	15.4532	17.10451	16.32429
17.0587	17.93314	16.4504	15.45287	17.10691	16.32495
17.06409	17.93315	16.44993	15.45284	17.10747	16.32482
17.06414	18.01891	16.45024	15.45284	17.10865	16.32974
17.06621	18.01921	16.45187	15.53923	17.11069	16.32952
17.06732	18.01868	16.45214	15.53879	17.18879	16.33433
17.06731	18.0187	16.4521	15.53879	17.18895	16.33393
17.06727	18.01863	16.53384	15.53874	17.20025	16.33373
17.06784	18.0195	16.53621	15.53932	17.20026	16.4207
17.15216	18.01937	16.53691	15.53942	17.20058	16.42087
17.15236	18.01996	16.53662	15.53906	17.20056	16.42087
17.15222	18.01978	16.53755	15.54019	17.20486	16.42084
17.15286	18.02094	16.54308	15.54453	17.20801	16.42078
17.15314	18.02068	16.54917	15.54513	17.286	16.42127
17.153	18.02151	16.55103	15.54639	17.28768	16.42128
17.15303	18.023	16.55101	15.54638	17.289	16.42222
17.154	18.02465	16.55082	15.54638	17.29466	16.42219
17.15361	18.02467	16.55178	15.54906	17.29746	16.42699
17.15892	18.02934	16.55136	15.63406	17.29957	16.42736
17.15887	18.11497	16.55063	15.63405	17.30005	16.42849
17.15855	18.11498	16.55001	15.63426	17.37849	16.42851
17.15831	18.11711	16.54978	15.63485	17.3784	16.42818
17.15929	18.11712	16.5496	15.63648	17.37844	16.43057
17.16445	18.11712	16.5504	15.63646	17.38294	16.51686
17.16423	18.11706	16.63183	15.63641	17.3897	16.51688
17.16423	18.11697	16.63112	15.63646	17.3911	16.51689
17.2493	18.12037	16.63403	15.6409	17.39213	16.51662
17.24975	18.12042	16.6349	15.64296	17.39463	16.51725
17.24976	18.12065	16.63453	15.64323	17.39468	16.51795
17.24975	18.12092	16.63442	15.6431	17.47322	16.51795
17.24978	18.12157	16.63994	15.64311	17.47528	16.51795
17.25041	18.12213	16.64143	15.72819	17.4778	16.51768
17.25041	18.12292	16.64128	15.73028	17.48814	16.51769
17.25181	18.12522	16.64138	15.73133	17.48859	16.51734
17.25181	18.21976	16.64346	15.73135	17.48953	16.5173
17.25695	18.21986	16.64526	15.73184	17.49745	16.52243
17.25676	18.21944	16.6449	15.73179	17.50196	16.52408
17.25726	18.2191	16.64579	15.73179	17.57751	16.5243
17.2572	18.21916	16.64575	15.73197	17.57771	16.52423
17.25826	18.21913	16.72717	15.73327	17.57794	16.61008
17.25827	18.21952	16.72761	15.73329	17.57797	16.6116
17.26027	18.21919	16.72809	15.73788	17.57803	16.61153
17.34492	18.21919	16.72914	15.73824	17.59294	16.61269
17.34492	18.21892	16.72884	15.73806	17.59298	16.61272
17.34481	18.21894	16.72884	15.73927	17.59334	16.61296
17.34517	18.21887	16.73154	15.73928	17.59344	16.613
17.34696	18.21887	16.73134	15.82443	17.66857	16.61286
17.34758	18.21872	16.73727	15.82531	17.67079	16.61293
17.34745	18.21867	16.73705	15.82544	17.67447	16.61375
17.34746	18.21866	16.73696	15.82785	17.67448	16.61377
17.34746	18.30918	16.73686	15.82792	17.67601	16.61901
17.34747	18.31097	16.73788	15.82792	17.68223	16.61935
17.34735	18.3148	16.73784	15.82792	17.68797	16.61929
17.34738	18.31554	16.73914	15.82795	17.69052	16.6193
17.3471	18.31625	16.74094	15.82959	17.69134	16.6203
17.35371	18.31662	16.82251	15.82925	17.69298	16.70658
17.35504	18.31674	16.82216	15.82916	17.76925	16.70673
17.35505	18.31689	16.8222	15.83366	17.76916	16.7074
17.35506	18.3169	16.82208	15.83444	17.77226	16.71006
17.43943	18.31698	16.82201	15.83515	17.77457	16.70966
17.44154	18.31705	16.8218	15.92006	17.78059	16.7096
17.44161	18.31707	16.82178	15.91985	17.78083	16.70951
17.4427	18.3171	16.82148	15.91982	17.78521	16.70947
17.44269	18.31708	16.8328	15.92107	17.86096	16.70947
17.44305	18.31708	16.83273	15.92075	17.86728	16.71078
17.44243	18.31725	16.83275	15.92054	17.8674	16.71078
17.44227	18.40277	16.83277	15.92114	17.86733	16.71048
17.44223	18.40777	16.83252	15.92321	17.86898	16.71023
17.44273	18.40748	16.83254	15.92311	17.87196	16.70979
17.4428	18.40749	16.83254	15.92283	17.87778	16.71503
17.44281	18.41529	16.91404	15.92352	17.87905	16.71503
17.44282	18.41711	16.91847	15.92327	17.87911	16.71574
17.44886	18.41703	16.91798	15.92263	17.88143	16.71573
17.4501	18.41851	16.9197	15.92263	17.88439	16.71527
17.4499	18.41847	16.92085	15.92251	17.95916	16.80128
17.53437	18.41935	16.92214	15.92824	17.96254	16.80116
17.53504	18.41941	16.92257	15.92849	17.96605	16.80189
17.53721	18.42016	16.92257	15.92845	17.96592	16.80178
17.53921	18.42017	16.92856	15.92849	17.96605	16.80171
17.53922	18.42095	16.92847	16.01353	17.97169	16.80206
17.53917	18.42095	16.9311	16.01425	17.97703	16.80171
17.53909	18.42043	16.93112	16.01409	17.9772	16.80157
17.54065	18.42074	16.9322	16.01416	18.05497	16.80419
17.54069	18.50608	16.93221	16.01474	18.05505	16.80316
17.54052	18.51136	16.93318	16.01438	18.05756	16.80324
17.54059	18.51136	16.93296	16.01571	18.05896	16.8038
17.54049	18.51137	17.01435	16.01562	18.05945	16.8038
17.54573	18.51159	17.01506	16.01555	18.05945	16.80385
17.5465	18.5115	17.01476	16.01864	18.06186	16.81024
17.54578	18.5136	17.01477	16.01844	18.06171	16.81018
17.54578	18.5136	17.01655	16.01847	18.0699	16.81013
17.54631	18.51517	17.01598	16.01877	18.0699	16.81013
17.5462	18.51517	17.01614	16.02334	18.07206	16.80993
17.63073	18.51517	17.01602	16.02326	18.14787	16.89597
17.63201	18.51501	17.01593	16.0236	18.14787	16.89658
17.63201	18.51655	17.01578	16.10853	18.15253	16.89695
17.63183	18.51664	17.01685	16.10821	18.15264	16.89678
17.63262	18.61131	17.01681	16.10822	18.15267	16.897
17.6327	18.61209	17.02257	16.10935	18.1542	16.89789
17.63479	18.61212	17.02223	16.10936	18.15757	16.8979
17.63606	18.61212	17.02719	16.10937	18.15757	16.89782
17.63605	18.61205	17.03121	16.10995	18.1576	16.90054
17.63605	18.61196	17.03123	16.11056	18.16318	16.9005
17.63607	18.61441	17.03065	16.11204	18.16572	16.90045
17.64217	18.61448	17.03001	16.11365	18.16902	16.90046
17.64236	18.61439	17.03001	16.11368	18.24409	16.90087
17.6424	18.61427	17.11226	16.11602	18.24676	16.90082
17.64236	18.61432	17.11256	16.11594	18.24686	16.90611
17.64176	18.61547	17.11249	16.1163	18.24852	16.90611
17.72622	18.61547	17.11243	16.1163	18.25139	16.90613
17.72699	18.61577	17.11244	16.12087	18.25139	16.90609
17.72706	18.61578	17.11245	16.12095	18.25164	16.99288
17.7273	18.61578	17.21023	16.20587	18.25333	16.99288
17.72687	18.6173	17.20992	16.20581	18.25333	16.9928
17.72814	18.70293	17.21312	16.20614	18.25364	16.99345
17.72814	18.70314	17.21263	16.20644	18.26136	16.99335
17.72799	18.704	17.21262	16.2063	18.2622	16.99331
17.72978	18.70872	17.21232	16.20621	18.33954	16.99307
17.7297	18.70864	17.21238	16.20673	18.34214	16.99363
17.7297	18.70813	17.21221	16.20667	18.34312	16.99385
17.72959	18.70796	17.21221	16.20668	18.34527	16.99385
17.7295	18.70781	17.21218	16.20714	18.3454	16.99383
17.73027	18.70771	17.21185	16.20823	18.35076	16.99464
17.73028	18.70771	17.22063	16.20835	18.35081	16.99567
17.73554	18.70862	17.22099	16.20904	18.35156	16.9956
17.73546	18.70876	17.22084	16.20905	18.35298	16.998
17.82096	18.70876	17.22085	16.20901	18.35891	16.99802
17.82096	18.71096	17.22086	16.21016	18.35876	16.99797
17.82067	18.71065	17.22065	16.2121	18.43549	16.99774
17.82027	18.71135	17.29895	16.21211	18.43549	16.99748
17.82146	18.71127	17.29895	16.21151	18.45208	17.0025
17.82147	18.71115	17.30188	16.21606	18.45234	17.0023
17.82148	18.71238	17.30316	16.30091	18.45224	17.0022
17.82144	18.71239	17.30272	16.30092	18.45347	17.08837
17.82284	18.79805	17.30257	16.30092	18.45355	17.08859
17.82279	18.79806	17.30243	16.30208	18.45761	17.08881
17.82365	18.7983	17.30294	16.30195	18.45741	17.08866
17.82545	18.79844	17.30294	16.30188	18.45741	17.08915
17.82552	18.79986	17.30272	16.30197	18.46043	17.08916
17.82553	18.80444	17.30219	16.30152	18.46197	17.08894
17.82542	18.80445	17.3022	16.30149	18.46197	17.08894
17.8276	18.80431	17.30307	16.30145	18.46898	17.08955
17.82739	18.80431	17.30328	16.30451	18.55283	17.08941
17.82753	18.80543	17.30298	16.30481	18.55457	17.09059
17.82746	18.80543	17.30854	16.3051	18.55457	17.09055
17.82746	18.80544	17.30952	16.30565	18.55454	17.09131
17.82739	18.80544	17.30938	16.30615	18.55595	17.09132
17.833	18.80669	17.30939	16.30655	18.55787	17.09136
17.833	18.80667	17.31099	16.30655	18.55956	17.09221
17.83277	18.80937	17.31102	16.30857	18.56097	17.09469
17.91698	18.80937	17.39215	16.3099	18.568	17.09463
17.91746	18.81026	17.39242	16.31692	18.56794	17.09446
17.91764	18.81026	17.39224	16.40168	18.5716	17.09974
17.91851	18.81025	17.39463	16.40205	18.57512	17.09962
17.91851	18.89594	17.39736	16.40228	18.57509	17.18576
17.91833	18.89594	17.39743	16.40225	18.58094	17.18532
17.91937	18.89565	17.39723	16.40221	18.65555	17.18516
17.91928	18.89681	17.39693	16.40222	18.65613	17.18526
17.91922	18.89687	17.39701	16.40208	18.65614	17.18647
17.92042	18.90245	17.39695	16.40296	18.65616	17.18629
17.92116	18.90246	17.39865	16.40243	18.65606	17.18629
17.9211	18.90239	17.39848	16.40243	18.65605	17.18625
17.92238	18.90372	17.39837	16.40225	18.65636	17.18556
17.92236	18.90378	17.39834	16.40227	18.6567	17.18562
17.92236	18.90381	17.39834	16.40228	18.65742	17.18562
17.9245	18.90367	17.39835	16.40221	18.65898	17.18563
17.92452	18.90362	17.40371	16.40221	18.66184	17.18571
17.92977	18.90356	17.40491	16.40222	18.66328	17.18867
18.01419	18.9034	17.40586	16.40223	18.6672	17.18873
18.01409	18.90371	17.48686	16.4023	18.67389	17.18861
18.01572	18.90379	17.48674	16.49177	18.67375	17.18874
18.01573	18.90466	17.48839	16.49552	18.75408	17.18959
18.01573	18.90686	17.4883	16.49535	18.75414	17.19096
18.01568	18.90686	17.48821	16.49769	18.75415	17.19252
18.01585	18.99238	17.48907	16.49825	18.75413	17.19501
18.01586	18.99226	17.4886	16.4984	18.75404	17.28637
18.01604	18.99215	17.48833	16.49894	18.75442	17.28625
18.02032	18.99215	17.49096	16.49938	18.75452	17.28598
18.02054	18.99253	17.49097	16.4997	18.75461	17.28598
18.0208	18.99345	17.49049	16.49934	18.75461	17.28585
18.02129	18.99959	17.49049	16.49948	18.75475	17.28585
18.02162	18.99944	17.49037	16.49949	18.75477	17.28585
18.02221	18.99937	17.49176	16.49962	18.75477	17.28565
18.02342	18.99937	17.49151	16.49949	18.75477	17.28557
18.02417	18.9992	17.49151	16.49934	18.75513	17.28536
18.02408	18.99918	17.49145	16.49935	18.7552	17.28537
18.02777	18.99915	17.49145	16.49935	18.75522	17.28549
18.11711	18.99902	17.49145	16.49917	18.8356	17.2853
18.11693	19.00046	17.4987	16.49917	18.84233	17.28483
18.11701	19.00099	17.49885	16.49885	18.8463	17.28476
18.11702	19.00143	17.49885	16.49876	18.84932	17.28478
18.11695	19.09771	17.49885	16.58366	18.85067	17.28474
18.11687	19.09862	17.58003	16.5882	18.85195	17.28461
18.11688	19.09862	17.58122	16.58821	18.85267	17.28449
18.11689	19.09807	17.58123	16.5881	18.85342	17.28438
18.11667	19.09839	17.5816	16.5959	18.85311	17.28439
18.11726	19.10338	17.58344	16.59833	18.85318	17.28439
18.11726	19.10334	17.58344	16.59834	18.85326	17.28426
18.11733	19.10289	17.5835	16.59977	18.85343	17.2843
18.11734	19.10289	17.58348	16.59978	18.85354	17.37563
18.11736	19.10438	17.58706	16.60073	18.85637	17.37778
18.11721	19.10439	17.58691	16.60061	18.85637	17.37875
18.11713	19.10439	17.58692	16.60047	18.931	17.38085
18.11683	19.10438	17.58686	16.60088	18.93673	17.38125
18.11675	19.10541	17.58686	16.60088	18.93681	17.38169
18.11661	19.10542	17.58682	16.60088	18.9367	17.3817
18.11661	19.10284	17.58683	16.60141	18.93965	17.38186
18.20591	19.10273	17.58777	16.60146	18.94337	17.38201
18.20811	19.10405	17.58724	16.60089	18.94337	17.38201
18.20937	19.10405	17.58729	16.60117	18.94536	17.38209
18.21015	19.10405	17.59292	16.60084	18.94528	17.38217
18.2121	19.10406	17.59281	16.68572	18.94708	17.38216
18.21286	19.10528	17.59253	16.68526	18.94724	17.38218
18.21341	19.10518	17.59365	16.68569	18.94883	17.38218
18.21393	19.10518	17.67493	16.68559	18.94915	17.38218
18.21396	19.10518	17.67493	16.68996	18.95075	17.38219
18.21396	19.10518	17.67495	16.68996	18.95175	17.38201
18.214	19.10548	17.67641	16.68996	18.95302	17.38202
18.21401	19.10684	17.67641	16.68989	18.95302	17.3819
18.21413	19.19245	17.67639	16.69019	19.02768	17.38191
18.21414	19.19245	17.67628	16.69008	19.0346	17.38159
18.21406	19.19245	17.6774	16.69092	19.0346	17.46755
18.21396	19.19231	17.6773	16.6933	19.0346	17.47286
18.21397	19.19231	17.678	16.6933	19.03516	17.47286
18.21383	19.19491	17.67799	16.69499	19.03534	17.47288
18.21383	19.19501	17.68028	16.69459	19.03829	17.47144
18.21337	19.19495	17.68244	16.69451	19.03829	17.47135
18.21336	19.20009	17.68244	16.69451	19.04233	17.47979
18.21336	19.20082	17.68245	16.69452	19.04228	17.47979
18.21333	19.20082	17.68232	16.69589	19.04229	17.48115
18.21359	19.20082	17.68232	16.69589	19.04429	17.48116
18.21303	19.20085	17.68456	16.69607	19.04455	17.48165
18.29734	19.20092	17.68442	16.69617	19.04645	17.48165
18.29741	19.20092	17.68441	16.69713	19.04673	17.48253
18.30261	19.20218	17.68457	16.69713	19.04673	17.48251
18.30246	19.20183	17.68388	16.69713	19.12294	17.48252
18.30243	19.20145	17.68375	16.69713	19.12357	17.48252
18.30245	19.20122	17.68968	16.69711	19.12931	17.48303
18.30444	19.20122	17.7707	16.78199	19.13083	17.48303
18.31122	19.20125	17.77024	16.78185	19.1304	17.48291
18.31321	19.28679	17.77066	16.78239	19.13027	17.48291
18.31321	19.287	17.77062	16.78229	19.13034	17.48338
18.31317	19.28717	17.77017	16.78677	19.12994	17.48301
18.31479	19.28831	17.77011	16.78677	19.13426	17.48286
18.31479	19.28825	17.77133	16.78739	19.13426	17.48279
18.31479	19.28826	17.77138	16.78739	19.13799	17.48279
18.31555	19.28956	17.77132	16.78739	19.1399	17.48306
18.31555	19.28962	17.77273	16.78739	19.14099	17.48259
18.31552	19.29193	17.7727	16.78739	19.14064	17.48257
18.31615	19.29147	17.77386	16.78739	19.14267	17.48253
18.31612	19.29154	17.77373	16.78719	19.21762	17.56847
18.31613	19.2965	17.7736	16.79021	19.21762	17.56837
18.31687	19.29649	17.7748	16.79022	19.22044	17.56829
18.31687	19.29649	17.77448	16.79018	19.22814	17.56837
18.31687	19.29649	17.77447	16.79018	19.22814	17.57372
18.31725	19.29676	17.77643	16.79018	19.22814	17.57375
18.31725	19.29677	17.77611	16.7901	19.22819	17.57379
18.4014	19.29677	17.7788	16.79002	19.22992	17.57362
18.40181	19.30117	17.77863	16.7914	19.23023	17.57369
18.40705	19.30124	17.77865	16.79124	19.23035	17.57359
18.40705	19.30229	17.78443	16.79135	19.23035	17.57387
18.40706	19.30352	17.86561	16.79108	19.23331	17.57634
18.40731	19.30368	17.86507	16.79108	19.23332	17.57622
18.40693	19.38923	17.86507	16.79249	19.23508	17.57609
18.40684	19.38923	17.86499	16.79243	19.23495	17.57584
18.40939	19.38924	17.86784	16.87729	19.23495	17.57695
18.40964	19.38924	17.86786	16.87729	19.23866	17.57695
18.41097	19.38925	17.86767	16.87725	19.23897	17.57695
18.41087	19.38909	17.86757	16.87692	19.31352	17.57824
18.41084	19.38909	17.86757	16.87692	19.31468	17.57813
18.41085	19.38882	17.8675	16.87764	19.31549	17.57814
18.41066	19.38871	17.86738	16.87752	19.3175	17.5783
18.41224	19.38821	17.86739	16.88197	19.32322	17.57814
18.41224	19.38823	17.8674	16.88208	19.32322	17.57896
18.41234	19.38823	17.87257	16.88179	19.32339	17.57886
18.41241	19.38823	17.87243	16.88179	19.32339	17.57886
18.41233	19.39797	17.87243	16.8815	19.32328	17.57874
18.41333	19.39797	17.87266	16.8815	19.3266	17.66516
18.41325	19.39797	17.87266	16.88133	19.3266	17.66516
18.41325	19.39798	17.87422	16.88191	19.32724	17.66486
18.41312	19.39783	17.87508	16.882	19.32724	17.67024
18.49743	19.39789	17.87827	16.88225	19.3272	17.66995
18.4982	19.39771	17.88026	16.88222	19.33035	17.66967
18.49787	19.39771	17.88293	16.88222	19.33196	17.67013
18.49755	19.39771	17.88298	16.88222	19.33187	17.67007
18.50278	19.39765	17.96943	16.88214	19.33245	17.67014
18.50278	19.39749	17.96889	16.88462	19.407	17.66997
18.50257	19.39753	17.96843	16.88462	19.407	17.67002
18.50311	19.39736	17.96843	16.88462	19.41066	17.67003
18.50299	19.48291	17.96837	16.8846	19.41082	17.67272
18.50299	19.48291	17.96809	16.88527	19.41299	17.67267
18.503	19.48291	17.96809	16.88527	19.41861	17.6725
18.50288	19.48416	17.96809	16.88516	19.42151	17.6725
18.50288	19.4853	17.96795	16.88459	19.42151	17.6725
18.5028	19.4853	17.96788	16.88595	19.42356	17.67248
18.50277	19.4853	17.96788	16.88595	19.42396	17.67361
18.50553	19.48602	17.9679	16.88607	19.42396	17.67348
18.50563	19.48602	17.96779	16.97092	19.42397	17.67348
18.50544	19.48603	17.96834	16.97091	19.42397	17.67345
18.50519	19.48633	17.96834	16.97091	19.42522	17.67336
18.50508	19.48633	17.96836	16.97155	19.42509	17.67445
18.5063	19.48595	17.96836	16.97176	19.42701	17.67434
18.50631	19.48599	17.96834	16.97176	19.42715	17.76014
18.50674	19.49075	17.96837	16.97309	19.43011	17.76014
18.50641	19.49075	17.96827	16.97745	19.50481	17.76014
18.50642	19.49483	17.96827	16.97746	19.42875	17.76109
18.50632	19.49472	17.96829	16.9773	19.42875	17.76647
18.50632	19.49472	17.96829	16.97727	19.43185	17.76645
18.5079	19.49472	17.9683	16.97727	19.50635	17.76645
18.50791	19.49608	17.9683	16.97851	19.50623	17.76645
18.59213	19.49647	17.96831	16.97841	19.50615	17.76645
18.59213	19.49648	17.96831	16.97837	19.50648	17.76627
18.59245	19.49648	17.96817	16.97828	19.51243	17.76669
18.5935	19.49747	17.96817	16.97832	19.51519	17.76682
18.59857	19.49747	18.04914	16.97832	19.52493	17.76687
18.59843	19.58288	18.05472	16.97842	19.52518	17.7667
18.59842	19.58288	18.05755	16.97933	19.5263	17.7667
18.59843	19.58273	18.05941	16.98159	19.52635	17.7667
18.59843	19.58302	18.06252	16.98282	19.52615	17.76902
18.59829	19.5826	18.06199	16.98346	19.52607	17.76898
18.59728	19.5826	18.06305	16.98346	19.52608	17.76451
18.59826	19.5826	18.06301	16.98346	19.52611	17.7643
18.5984	19.58247	18.06276	16.98345	19.52995	17.76432
18.5984	19.58247	18.06427	16.98374	19.53056	17.76666
18.59827	19.58377	18.06411	17.06833	19.53056	17.76667
18.59827	19.58364	18.06429	17.06834	19.53072	17.76614
18.60007	19.58378	18.06434	17.06832	19.53072	17.76623
18.60008	19.58359	18.06448	17.06974	19.60506	17.76607
18.60073	19.58359	18.06428	17.06955	19.60823	17.76607
18.60073	19.58359	18.06428	17.06988	19.60801	17.76596
18.60074	19.58472	18.06429	17.06978	19.60794	17.76689
18.60074	19.58473	18.06421	17.06978	19.61026	17.767
18.60187	19.58973	18.06424	17.07048	19.61026	17.767
18.60194	19.58973	18.06424	17.07495	19.61149	17.85258
18.68618	19.5898	18.0639	17.07488	19.6115	17.85258
18.68618	19.59026	18.06387	17.07488	19.61769	17.85258
18.68607	19.58979	18.0637	17.08449	19.6177	17.85258
18.68587	19.59178	18.06372	17.08415	19.62143	17.85258
18.68646	19.59178	18.06343	17.08459	19.62145	17.85258
18.68691	19.59178	18.0634	17.08486	19.62145	17.85258
18.68849	19.59178	18.06339	17.08479	19.62133	17.85258
18.69374	19.59178	18.06329	17.08558	19.62289	17.85258
18.69322	19.59197	18.14443	17.08506	19.62297	17.85258
18.6932	19.59197	18.14997	17.08731	19.62297	17.85258
18.69308	19.67732	18.14997	17.08732	19.62297	17.85258
18.69308	19.67894	18.14997	17.17204	19.62297	17.85258
18.69298	19.6792	18.14985	17.17206	19.62315	17.85258
18.6928	19.67919	18.14986	17.17207	19.62434	17.85258
18.69416	19.67905	18.16046	17.17193	19.62629	17.85258
18.69366	19.67905	18.16046	17.17187	19.70073	17.85258
18.69366	19.67905	18.16182	17.17188	19.70073	17.85258
18.69349	19.67906	18.16381	17.17155	19.70062	17.85258
18.6935	19.67906	18.16381	17.17198	19.70046	17.85258
18.6935	19.67906	18.1658	17.17386	19.70189	17.85258
18.6935	19.67906	18.16581	17.17853	19.70481	17.85258
18.69522	19.67906	18.16526	17.17853	19.70654	17.85258
18.69519	19.67906	18.16631	17.17853	19.70677	17.85258
18.6952	19.67906	18.16628	17.17854	19.70677	17.85258
18.69845	19.67906	18.16629	17.17854	19.71318	17.85258
18.69937	19.67906	18.16754	17.17854	19.7131	17.85258
18.69937	19.67906	18.16754	17.17854	19.71541	17.85258
18.69938	19.67906	18.1675	17.17854	19.71541	17.85258
18.69976	19.67906	18.1675	17.17854	19.71559	17.85258
18.78397	19.67906	18.16751	17.17854	19.71559	17.85258
18.78398	19.67906	18.16864	17.17854	19.71626	17.85258
18.78521	19.67906	18.16791	17.17854	19.71968	17.85258
18.78514	19.67906	18.16792	17.17854	19.71968	17.85258
18.78524	19.67906	18.16763	17.17854	19.7197	17.85258
18.78512	19.67906	18.16765	17.17854	19.7197	17.85258
18.78579	19.67906	18.16799	17.17854	19.7197	17.85258
18.79052	19.67906	18.16786	17.17854	19.7197	17.85258
18.79038	19.67906	18.24867	17.17854	19.7197	17.85258
18.79031	19.67906	18.24867	17.17854	19.7197	17.85258
