# Supplementary material for: Geometric alignment of aminoacyl-tRNA relative to catalytic centers of the ribosome underpins accurate mRNA decoding
Source: Nat Commun. 2023 Sep 11;14:5582. doi: 10.1038/s41467-023-40404-9 (PMC10495418; doi:10.1038/s41467-023-40404-9)
Supplement: Supplementary file 7 — Source Data [file 41467_2023_40404_MOESM7_ESM.zip › Girodat_Nat_Comm_data/Supplemental Fig 2/ONC1-ONC4-sigma2.dat]

0	0	0	0	0	0	0	0	0	0	0	0	0	0	0	0
1.042151	0.3920508	2.258471	1.002655	1.727869	0.7889953	0.4251393	1.039137	0.7603094	1.735304	0.3698159	1.042663	1.727015	0.802525	0.6593635	1.052518
1.708003	0.4910193	2.693646	1.058394	2.945081	1.278034	0.5172084	1.70726	0.79907	2.240475	1.279381	2.245624	1.70353	0.8193752	1.394126	1.412394
2.666966	0.5864318	3.371252	1.405626	2.677983	1.701066	0.6798568	1.695229	1.273475	2.21845	2.057066	3.036621	2.212354	0.8339162	1.399614	2.243697
3.335666	0.6631823	4.143701	1.973881	3.148572	2.054097	0.9452387	2.194439	1.28095	3.329162	2.047976	3.013782	2.63421	1.677875	1.706058	2.472048
3.605579	0.7902553	4.538053	1.960401	3.544718	2.354333	1.459221	2.613513	1.679227	4.107928	2.353258	3.313665	2.613431	1.665571	2.443572	2.458824
4.302091	1.07285	4.693105	1.969154	3.871931	2.345936	1.466633	2.951289	1.675099	4.671647	2.870673	3.591762	2.954684	1.655076	2.437112	3.018552
4.488713	1.102417	5.569924	2.202559	4.436216	2.609118	1.687245	2.928127	2.302	5.532943	3.304203	3.578841	3.526766	1.63947	2.997773	3.744426
5.121833	1.139167	5.999072	2.420874	4.544083	2.609894	1.892751	3.219438	3.040856	5.401109	3.287514	4.04688	3.746477	1.279966	3.295196	4.071915
5.629984	1.410802	6.358815	2.409009	4.528944	3.069843	1.89615	3.48049	3.2307	6.243201	3.801244	4.026513	3.740183	1.638695	3.693396	4.063174
6.046001	2.120491	6.433088	2.608665	4.519618	3.266079	2.10138	3.456856	3.21544	6.648045	3.937986	4.40907	4.363143	2.234064	4.431594	4.548936
6.305226	2.118983	6.5843	2.943312	4.644414	3.445542	2.110092	4.14158	3.016378	6.566544	3.927494	4.384795	4.50693	2.227367	4.917221	5.109704
6.719031	2.117391	6.821937	3.253414	4.851405	3.769069	2.10892	4.129021	3.376612	7.261798	4.782444	4.369583	4.49177	2.217383	5.213868	5.356676
7.133342	2.51039	7.365171	3.248702	4.950368	4.331072	2.110574	4.287819	3.353855	7.747673	4.971451	4.839629	4.808966	2.677063	5.433799	5.647105
7.423879	2.493179	7.561576	3.240782	5.142943	4.900795	2.270827	4.263672	3.326115	8.323348	5.231594	4.829087	4.790378	3.111144	5.811773	5.8455
8.105548	2.823198	7.844936	3.642932	5.38817	4.884476	2.619879	4.235984	3.304658	8.72253	5.965987	4.823196	4.771659	3.44628	6.191197	6.130774
8.586077	2.813549	8.232093	4.09075	5.622974	5.054153	2.882479	4.2057	4.198742	9.309051	6.069942	4.819073	4.758673	4.477304	6.580573	6.514865
9.085683	2.655893	8.522112	4.556937	5.843741	5.043586	3.135408	4.174668	4.85549	9.701722	6.249945	4.953559	4.740234	4.684651	6.5836	6.799472
9.576553	2.642048	8.713425	4.535719	5.840938	5.034051	3.462933	4.145342	4.423463	9.995656	6.444973	4.945798	4.866412	4.774466	6.868243	7.002154
9.762995	2.7945	8.913861	4.605244	5.834612	5.028767	3.913284	4.125444	4.758422	10.18846	6.820364	4.936969	4.853754	4.681251	6.96296	7.294452
10.05317	2.834265	9.1104	4.595987	6.49678	5.195386	4.228503	4.108612	4.90929	10.2861	7.008736	5.312219	4.841091	4.859642	7.270146	7.390625
10.14592	3.264698	9.503949	4.588642	6.972951	5.504716	4.058148	4.0916	4.908303	10.4827	7.105655	5.296189	4.810466	5.023723	7.363161	7.584067
10.43916	3.233814	9.702342	4.811752	7.35478	5.802328	4.121975	4.077628	4.805645	10.66941	7.197866	5.293954	4.792354	5.459845	7.553871	7.677619
10.63321	3.210107	10.18384	5.039726	7.74098	6.198842	4.040213	4.064689	4.794799	10.77868	7.292631	5.287579	4.777082	5.651353	7.652511	7.867818
10.92543	3.200557	10.37373	5.408272	7.94091	6.298184	4.179756	4.221781	4.784234	10.96601	7.472045	5.63352	4.7586	6.245646	7.750212	8.164144
11.02962	3.191709	10.47045	5.684476	8.224676	6.490815	4.17661	4.21696	4.780866	11.06776	7.5748	5.601446	4.735258	6.451923	7.838453	8.255212
10.92871	3.189183	10.4734	5.782427	8.327799	6.669438	4.173507	4.634363	4.774177	11.26419	7.659127	5.59498	4.71183	6.928199	7.93414	8.351399
11.03369	3.18122	10.56341	5.96187	8.621063	6.944333	4.534405	4.349838	5.021856	11.46058	7.764014	5.582276	4.701246	6.915852	8.030311	8.538278
11.22475	3.165505	10.65695	6.053241	8.709937	7.235541	4.736525	4.330625	5.172168	11.57266	7.761031	5.676948	4.689898	6.918962	8.037575	8.641371
11.42076	3.144169	10.7591	6.142015	8.903621	7.425039	5.007577	4.303309	5.553655	11.76844	7.860468	5.654055	5.044703	6.995446	8.222986	8.738802
11.53143	3.138036	10.76486	6.415876	9.192057	7.430707	5.093547	4.271725	5.675495	11.86664	8.048278	5.645391	5.024478	7.009223	8.319414	8.835422
11.62611	3.243711	10.86104	6.424512	9.382341	7.515456	5.187368	4.244553	5.830053	11.96464	8.047773	5.856128	5.004635	7.005056	8.512947	8.932015
11.7186	3.12884	11.05343	6.603513	9.483281	7.715216	5.369495	4.208438	5.999659	12.15179	8.227509	5.845991	4.979965	6.988191	8.610371	9.126209
11.82373	3.46681	11.14748	6.883527	9.573324	7.912708	5.644285	4.466298	5.995606	12.25273	8.322046	5.838821	4.960233	7.100693	8.707707	9.222223
12.01021	3.359283	11.24662	6.994389	9.773272	8.006684	5.913513	4.437602	5.994767	12.44685	8.318519	5.831046	4.948801	7.289475	8.803835	9.317589
12.01628	3.348909	11.34161	7.179565	9.868561	8.091832	5.948439	4.553775	6.086246	12.54512	8.324532	5.879083	4.93284	7.460941	8.897609	9.415284
12.20364	3.330095	11.34071	7.269856	9.968161	8.097857	6.029753	4.5319	6.191713	12.63448	8.327458	5.839749	4.919494	7.593096	9.001207	9.515416
12.21193	3.333729	11.43789	7.355319	10.06903	8.192278	6.122294	4.516337	6.462384	12.6442	8.505502	5.897172	5.032416	7.858072	9.096047	9.612743
12.30734	3.711974	11.54281	7.270488	10.16211	8.287966	6.212821	4.387501	6.6417	12.74136	8.507563	6.708145	5.017188	8.161158	9.186181	9.611733
12.4999	3.702075	11.54525	7.456527	10.25835	8.387249	6.302241	4.782753	6.720563	12.8385	8.505625	7.153665	5.007391	8.151753	9.292711	9.708311
12.50023	3.696057	11.63892	7.6528	10.3637	8.473345	6.40551	4.770407	6.822865	12.92828	8.596498	7.256494	5.39347	8.272641	9.291968	9.718456
12.59783	3.690666	11.64213	7.832402	10.36313	8.665499	6.503233	4.725617	6.825096	13.06634	8.691491	7.53814	5.384737	8.344852	9.37816	9.816018
12.69425	3.680945	11.73756	7.842018	10.45554	8.663899	6.593803	4.685303	6.903152	13.16553	8.689558	8.594818	5.551386	8.458111	9.478814	9.909938
12.78481	3.709672	11.73942	7.934374	10.45844	8.757836	6.593282	4.652947	7.01029	13.17283	8.697938	8.883612	5.529325	8.537569	9.486872	9.914692
12.88565	3.73533	11.82775	8.020289	10.55093	8.85463	6.686463	4.620884	7.08922	13.36643	8.784351	9.461691	5.489476	8.631318	9.574688	10.0088
12.92461	3.719205	11.92481	8.109105	10.6458	8.949669	6.778942	4.599482	7.180423	13.37361	8.877117	9.931946	5.465423	8.728405	9.667315	10.00793
13.01446	3.694914	11.92502	8.111873	10.65104	9.041621	6.965457	4.584155	7.270529	13.46915	8.878458	10.22978	5.43418	8.816905	9.776966	10.01168
13.1114	3.675941	11.93022	8.201788	10.74609	9.137234	6.962784	4.563841	7.282347	13.47209	8.970969	10.5241	5.416477	8.821734	9.778924	10.10268
13.21556	3.664963	12.0275	8.285524	10.83787	9.225389	7.045646	4.678684	7.360807	13.56602	8.970038	10.81947	5.410891	9.411532	9.874336	10.1989
13.31255	3.658212	12.11746	8.29228	10.9315	9.223924	7.151387	4.64945	7.471089	13.57001	8.97166	11.12146	5.387016	9.73169	9.964833	10.20431
13.31965	3.653697	12.12492	8.296306	10.93301	9.316864	7.245237	4.623734	7.569149	13.66394	9.062132	11.40361	5.375462	10.3891	9.970335	10.29605
13.41467	3.725936	12.21198	8.387171	10.93779	9.412417	7.327485	4.61916	7.661652	13.6643	9.060675	11.59584	5.346336	11.00714	10.06042	10.30043
13.41776	3.722632	12.21167	8.475123	11.02842	9.517181	7.325814	4.48246	7.753215	13.76117	9.154482	11.79105	5.316416	11.20815	10.06748	10.39043
13.51084	3.724844	12.30873	8.482553	11.12199	9.609882	7.41864	4.594202	7.845118	13.7615	9.151393	11.98218	5.226879	11.20274	10.1637	10.39707
13.51259	3.720046	12.31109	8.563593	11.12406	9.60948	7.51238	4.579908	7.921173	13.86016	9.24722	12.17582	5.208741	11.20013	10.16306	10.48694
13.60928	3.720784	12.40686	8.656964	11.22272	9.701208	7.602056	4.570195	7.84405	13.95422	9.245197	12.27431	5.191334	11.1976	10.25112	10.48806
13.61176	3.714435	12.40641	8.663667	11.31774	9.712365	7.685237	4.559215	7.938706	13.9577	9.244614	12.45547	5.179338	11.19571	10.25896	10.5839
13.70723	3.702395	12.50499	8.759443	11.32057	9.80107	7.693713	4.554923	8.112713	14.05222	9.339485	12.55235	5.156911	11.19393	10.34723	10.5868
13.7075	3.70708	12.5049	8.759208	11.41479	9.811178	7.879139	4.552918	8.206166	14.15052	9.422558	12.61138	5.14841	11.19221	10.35584	10.681
13.80569	3.706358	12.60228	8.852165	11.41538	9.891949	7.888293	4.539315	8.20963	14.2437	9.428958	12.79338	5.13877	11.19124	10.44379	10.68944
13.80579	3.779174	12.69217	8.859331	11.51271	9.901012	7.967051	4.528919	8.299257	14.2504	9.744551	12.9003	5.137094	11.19022	10.45249	10.77844
13.89958	3.764022	12.69849	8.946157	11.60769	9.991749	7.977968	4.526842	8.393276	14.34905	9.838751	13.00493	5.128063	11.18834	10.54205	10.77916
13.90393	3.741361	12.69876	8.94447	11.69716	10.0002	8.068639	4.801312	8.48641	14.4479	9.838213	13.10217	5.262361	11.18739	10.54301	10.87272
13.99386	3.744346	12.79411	8.94464	11.70341	10.09448	8.163233	4.797982	8.670118	14.44902	9.840439	13.19685	5.243276	11.18697	10.54275	10.87562
14.00203	3.747319	12.79608	9.043139	11.70477	10.09307	8.17339	4.793238	8.763513	14.53776	9.931731	12.89999	5.235357	11.18619	10.63616	10.87512
14.09599	3.751689	12.79653	9.060217	11.82832	10.09261	8.256334	4.787022	8.760494	14.54597	9.939925	13.005	5.231855	11.18613	10.63596	10.96924
14.29237	3.748838	12.89271	9.142697	11.92367	10.18851	8.256398	4.78052	8.854528	14.54673	10.03117	13.10519	5.295847	11.18531	10.63642	10.96915
14.30073	3.750888	12.92964	9.146886	12.01893	10.2039	8.266458	4.757412	8.854593	14.63444	10.02862	13.19919	5.289476	11.18496	10.6389	10.9681
14.39252	3.754837	13.01939	9.238813	12.02134	10.29631	8.349915	4.725118	8.852387	14.6408	10.02978	13.29234	5.278871	11.18439	10.73235	11.06258
14.39822	3.759566	13.02295	9.239197	12.1231	10.2978	8.349007	4.703664	8.862501	14.64327	10.12186	13.39066	5.156135	11.28251	10.73227	11.06474
14.49061	3.759615	13.11286	9.334603	12.12604	10.38873	8.44189	4.732889	8.862331	14.73302	10.12103	13.48687	5.308962	11.37936	10.82929	11.15644
14.49547	3.759002	13.11465	9.334196	12.22046	10.39134	8.447331	4.696626	8.861235	14.73824	10.12085	13.48922	5.278636	11.4745	10.82834	11.1606
14.58711	3.739144	13.11908	9.428072	12.22088	10.47736	8.537365	5.248455	8.943016	14.82902	10.21163	13.57945	5.264254	11.57063	10.8283	11.15982
14.59367	4.186838	13.2126	9.445255	12.22473	10.48352	8.543864	5.226251	8.95553	14.83654	10.23158	13.58646	5.256857	11.70001	10.91665	11.19595
14.59409	4.162106	13.21491	9.528469	12.22468	10.48613	8.55456	5.209213	9.031699	14.9274	10.3146	13.67796	5.250311	11.79622	10.92469	11.28445
14.68425	4.151873	13.21489	9.526958	12.321	10.57139	8.635395	5.194047	9.046374	14.93464	10.32467	13.77464	5.248182	11.98698	10.92383	11.285
14.6894	4.142088	13.31182	9.533365	12.32192	10.57032	8.631736	5.416513	9.123062	15.02256	10.32703	13.87186	5.246106	12.09478	10.9231	11.28969
14.69057	4.144568	13.41205	9.538348	12.32321	10.6658	8.72578	5.39779	9.123067	15.02632	10.41771	13.87778	5.245956	12.09574	11.01633	11.38009
14.78129	4.124807	13.41326	9.537914	12.41668	10.66601	8.724671	5.304981	9.138637	15.0329	10.41984	13.97107	5.244552	12.19271	11.01511	11.3815
14.78549	4.093454	13.50913	9.62024	12.41975	10.6731	8.813129	5.616632	9.138231	15.12106	10.50671	14.06028	5.241732	12.28556	11.01719	11.386
14.78689	4.082896	13.51048	9.634541	12.51231	10.67349	8.836702	5.625837	9.238889	15.12348	10.5144	14.07164	5.548669	12.38273	11.10882	11.48252
14.87724	4.386382	13.51292	9.725797	12.51229	10.75925	8.924167	5.548857	9.320119	15.1303	10.51282	14.16827	5.549041	12.48071	11.11453	11.48326
14.87697	4.385341	13.60669	9.728875	12.51163	10.85253	8.926992	5.903598	9.330622	15.13052	10.51478	14.17237	5.722409	12.57409	11.157	11.48415
14.88344	4.385518	13.60621	9.813195	12.51248	10.85612	8.92916	5.870306	9.411974	15.21961	10.59743	14.26594	5.720997	12.57881	11.15598	11.57839
14.97193	4.385658	13.6065	9.81323	12.60867	10.86388	9.008848	5.803301	9.410549	15.22237	10.60508	14.35195	5.91141	12.66974	11.24216	11.58438
14.97621	4.376506	13.70464	9.821243	12.60874	10.94887	9.016977	6.038637	9.407205	15.31698	10.60746	14.35272	5.91196	12.67694	11.24348	11.59225
14.98075	4.35213	13.70522	9.916483	12.60887	10.96083	9.105556	6.013905	9.418821	15.31686	10.69132	14.44664	5.898185	12.77009	11.24252	11.68176
15.07123	4.334859	13.80185	9.916352	12.60865	11.04533	9.006724	5.9877	9.41688	15.31826	10.69077	14.45457	5.908628	12.86404	11.33728	11.68438
15.07374	4.331436	13.80348	10.0012	12.70602	11.05007	9.020212	6.022297	9.415797	15.32847	10.69934	14.45993	5.899457	12.95514	11.33809	11.6889
15.16875	4.402489	13.80328	10.00149	12.7063	11.05695	9.103932	6.127963	9.495166	15.41605	10.69937	14.54306	5.888226	12.96194	11.33915	11.77712
15.16935	4.314231	13.89217	10.00738	12.803	11.14014	9.112492	6.12157	9.503015	15.41702	10.78563	14.54313	5.857154	13.05946	11.4402	11.7778
15.17115	4.309908	13.90032	10.09151	12.80495	11.14264	9.195155	6.118522	9.502787	15.42322	10.79477	14.55334	5.822852	13.1556	11.44098	11.78134
15.17679	4.30712	13.90142	10.09548	12.89417	11.23656	9.196334	6.115224	9.513838	15.42583	10.88097	14.63991	5.802744	13.16491	11.44166	11.87395
15.26729	4.309014	13.99548	10.18543	12.89794	11.23572	9.206017	6.201774	9.590289	15.51422	10.88973	14.64938	5.790799	13.2606	11.44153	11.87401
15.26692	4.310537	13.99708	10.18587	12.9004	11.23698	9.289467	6.036371	9.690182	15.51463	10.9739	14.65119	5.781271	13.3486	11.44136	11.87387
15.27595	4.311441	13.9963	10.18584	12.98935	11.23664	9.297835	6.220086	9.689398	15.51493	10.97328	14.74693	5.748949	13.35721	11.53561	11.87808
15.36449	4.31128	14.0858	10.18889	12.99476	11.32953	9.381709	6.208097	9.689011	15.52148	10.98396	14.83353	5.721044	13.4457	11.53754	11.97164
15.3658	4.297834	14.09103	10.27912	12.99284	11.33134	9.380638	6.200174	9.691127	15.62908	11.06808	14.84397	5.707273	13.45304	11.54226	11.97189
15.36697	4.284329	14.09127	10.28044	12.99378	11.33167	9.390089	6.194898	9.781494	15.62937	11.07029	14.84591	5.701662	13.54615	11.54246	12.06528
15.37389	4.27611	14.09291	10.28173	13.0833	11.33123	9.471088	6.18305	9.780846	15.63152	11.07462	14.9299	5.70046	13.63672	11.63772	12.06775
15.46229	4.258032	14.18508	10.37317	13.0884	11.42571	9.47053	6.180156	9.777563	15.63168	11.0819	14.9315	5.697995	13.64499	11.64024	12.06886
15.46358	4.240517	14.18458	10.37179	13.08834	11.52874	9.473417	6.171289	9.870823	15.72746	11.16534	14.94647	5.692536	13.73512	11.7324	12.06793
15.46387	4.23872	14.27535	10.37226	13.17828	11.6153	9.473332	6.131997	9.895212	15.72741	11.16512	14.94636	5.687353	13.74164	11.7336	12.06891
15.57649	4.228799	14.28245	10.37463	13.18609	11.62242	9.48267	6.09894	9.894441	15.7301	11.17875	15.02858	5.684575	13.83176	11.73539	12.1622
15.57893	4.221742	14.28514	10.468	13.18962	11.62165	9.481013	6.082024	9.984591	15.72998	11.26102	15.54263	5.683795	13.83946	11.73539	12.16363
15.58442	4.2124	14.37452	10.46775	13.18946	11.66311	9.562717	6.077956	9.983076	15.82359	11.26129	15.55333	5.683959	13.92716	11.82761	12.16502
15.67446	4.314858	14.38171	10.46882	13.27848	11.67315	9.565569	6.074837	10.06094	15.82521	11.26108	15.63666	5.683645	13.93048	11.82735	12.26387
15.67401	4.409128	14.5794	10.56016	13.28041	11.75812	9.564934	6.072314	10.0606	15.82517	11.3544	15.63826	5.913717	14.02154	11.82709	12.26385
15.67642	4.389656	14.57933	10.56156	13.28577	11.7583	9.575231	6.071657	10.07602	15.92192	11.35648	15.73572	5.91222	14.03088	11.82681	12.26377
15.67501	4.563446	14.57929	10.5624	13.2878	11.76512	9.653601	6.071004	10.07833	15.92283	11.35614	15.73555	5.910958	14.12378	11.92575	12.26232
15.67721	4.630753	14.58544	10.65293	13.37527	11.85079	9.65817	6.060556	10.07794	15.92514	11.35595	15.73553	5.805052	14.12773	12.01915	12.26107
15.67725	4.544823	14.58553	10.65621	13.38254	11.8521	9.661108	6.17545	10.07641	15.92482	11.35527	15.73579	5.784372	14.2209	12.02302	12.2627
15.77066	4.533378	14.67584	10.74007	13.38233	11.85341	9.750602	6.295165	10.0788	16.02084	11.35439	15.83218	5.937332	14.22196	12.02361	12.26321
15.77135	4.540218	14.68121	10.74683	13.3823	11.85221	9.750154	6.366351	10.16614	16.02135	11.43827	15.83483	5.905366	14.22449	12.02325	12.35258
15.77196	4.564611	14.68272	10.75028	13.38418	11.95267	9.749177	6.350546	10.16571	16.02102	11.44831	15.8354	6.039633	14.2278	12.1161	12.35787
15.77405	4.745128	14.77264	10.75149	13.47812	11.95568	9.754916	6.33279	10.16501	16.02169	11.44959	15.93428	6.022192	14.34088	12.11975	12.35966
15.77955	5.138348	14.77854	10.83372	13.48025	11.95876	9.84453	6.325621	10.16874	16.0318	11.44933	15.93941	6.008286	14.34162	12.12114	12.36037
15.86855	5.185765	14.77965	10.8382	13.56942	11.96571	9.845586	6.319898	10.24465	16.11957	11.53242	16.02229	6.00043	14.34537	12.12156	12.44873
15.8695	5.263197	14.86975	10.88578	13.57012	11.96503	9.924886	6.310532	10.25667	16.11927	11.54123	16.02941	5.994321	14.43721	12.21378	12.45416
15.87178	5.243189	14.86957	10.89653	13.5754	12.05032	9.937735	6.28945	10.33556	16.11922	11.54352	16.03372	5.99195	14.44054	12.21345	12.45507
15.87826	5.230897	14.86958	10.97972	13.57619	12.05799	9.938169	6.200195	10.33605	16.21274	11.54293	16.03715	6.089216	14.8295	12.21582	12.45641
15.96715	5.221804	14.87662	10.97978	13.66499	12.05818	9.937354	6.172493	10.33583	16.21822	11.5439	16.13274	6.087819	14.82921	12.21569	12.54543
15.96687	5.210463	14.87656	10.98752	13.66574	12.05814	10.02645	6.283027	10.34772	16.21851	11.63013	16.13414	6.08458	14.82925	12.21757	12.55099
15.96657	5.209584	14.96526	11.07215	13.67014	12.15024	10.0292	6.110617	10.34828	16.30648	11.63787	16.2199	6.237884	14.82854	12.30463	12.55149
15.96905	5.350229	14.96726	11.07387	13.6706	12.15088	10.03046	6.403154	10.42748	16.31881	11.68448	16.22703	6.23485	14.91734	12.30989	12.55297
16.06533	5.334096	14.96802	11.07578	13.75993	12.15525	10.03044	6.539645	10.42812	16.32019	11.69631	16.23161	6.23287	14.92672	12.31017	12.55352
16.06478	5.317666	14.97303	11.08293	13.75723	12.24614	10.03055	6.576285	10.43978	16.32073	11.69542	16.23522	6.23205	14.92697	12.31254	12.64328
16.06462	5.317939	14.97387	11.17533	13.75713	12.24644	10.02999	6.858173	10.44096	16.32039	11.77678	16.31792	6.218665	15.0283	12.40061	12.64938
16.06464	5.302596	15.06366	11.17727	13.76462	12.24815	10.12344	6.831387	10.51498	16.40846	11.7782	16.32858	6.209875	15.03113	12.40639	12.64932
16.06464	5.294553	15.06527	11.17736	13.85255	12.25121	10.12315	6.810486	10.52014	16.41421	11.77813	16.33144	6.205728	15.03341	12.40611	12.64992
16.15953	5.285827	15.06643	11.17854	13.85553	12.2504	10.12522	6.801377	10.51925	16.41399	11.77841	16.43219	6.201028	15.03439	12.40657	12.73896
16.16285	5.286984	15.07212	11.18005	13.85657	12.25017	10.20369	6.798677	10.53018	16.41691	11.78933	16.44064	6.20036	15.12406	12.49514	12.7411
16.16307	5.283771	15.16177	11.18727	13.86188	12.24994	10.20771	6.794053	10.60442	16.41855	11.87134	16.44138	6.20019	15.12735	12.50192	12.74524
16.16237	5.283319	15.16184	11.27148	13.94988	12.25351	10.21662	6.79265	10.60649	16.41886	11.87237	16.52694	6.199382	15.13125	12.50521	12.74529
16.16244	5.282927	15.16226	11.28193	13.95166	12.25312	10.27069	6.791564	10.60949	16.50675	11.87186	16.53663	6.198298	15.22161	12.50583	12.74621
16.2553	5.28255	15.16389	11.28167	13.95124	12.34306	10.27016	6.789362	10.62292	16.51246	11.8724	16.53647	6.19782	15.22241	12.59478	12.83362
16.26342	5.282756	15.1693	11.37335	13.95977	12.34274	10.28236	6.780498	10.69648	16.5151	11.88054	16.53937	6.195851	15.22753	12.59442	12.83346
16.26529	5.277488	15.25897	11.37304	14.0476	12.3416	10.28392	6.778932	10.70215	16.51572	11.97382	16.62257	6.192732	15.31551	12.60007	12.83344
16.26618	5.34687	15.25889	11.37274	14.048	12.34164	10.36254	6.771198	10.70279	16.51591	11.97253	16.63702	6.191459	15.32073	12.59978	12.83975
16.26571	5.388028	15.2586	11.37317	14.0495	12.34756	10.36392	6.764241	10.70125	16.60527	11.975	16.63984	6.191017	15.32874	12.59642	12.84036
16.3545	5.374619	15.25863	11.37259	14.04948	12.43802	10.37294	6.757484	10.70511	16.61104	11.97595	16.6399	6.19051	15.41426	12.59742	12.83975
16.35901	5.374315	15.26818	11.37394	14.05398	12.43767	10.45613	6.747407	10.70425	16.61103	11.97704	16.72694	6.188353	15.42111	12.68475	12.92923
16.35813	5.374018	15.26817	11.37514	14.05464	12.43814	10.45587	6.733181	10.79124	16.61264	12.06908	16.73407	6.596044	15.4212	12.68732	12.9292
16.3611	5.294625	15.26811	11.37463	14.14207	12.43779	10.45507	6.729959	10.79036	16.61493	12.06961	16.73806	6.574953	15.42198	12.69276	12.93431
16.36105	5.500738	15.35688	11.38042	14.14178	12.52857	10.45513	6.724769	10.78993	16.70277	12.06945	16.82087	6.895116	15.42641	12.69422	12.93672
16.36289	5.497474	15.35771	11.46172	14.14354	12.53275	10.45617	6.723076	10.79314	16.71037	12.0763	16.82334	6.862074	15.52528	12.78044	12.93604
16.36333	5.498076	15.35746	11.46244	14.14799	12.53566	10.45551	6.723211	10.79619	16.71028	12.07695	16.83292	6.841022	15.53206	12.78679	13.02457
16.45141	5.495212	15.35749	11.46403	14.15433	12.53594	10.46519	6.722782	10.79261	16.71004	12.07706	16.83475	6.822946	15.53211	12.78868	13.02613
16.45612	5.495948	15.35793	11.46563	14.24192	12.62518	10.55976	6.7199	10.8796	16.71042	12.07501	16.91997	7.098342	15.62049	12.78904	13.02616
16.45805	5.49712	15.36294	11.4749	14.24219	12.62732	10.55966	6.718545	10.87901	16.7127	12.1675	16.91993	7.368301	15.62017	12.87729	13.03075
16.45855	5.497953	15.45339	11.55656	14.24209	12.62871	10.56047	6.714772	10.87881	16.71321	12.16725	16.93078	7.332506	15.6277	12.8773	13.0305
16.54839	5.497876	15.4536	11.55599	14.24188	12.62799	10.56166	6.675926	10.87964	16.81202	12.16812	16.93083	7.310177	15.62772	12.87765	13.03075
16.55306	5.56928	15.45423	11.55614	14.24709	12.62779	10.57097	6.643674	10.87952	16.81773	12.17178	16.93071	7.29872	15.62962	12.87781	13.03104
16.55555	5.730401	15.45512	11.55979	14.24836	12.62818	10.64903	6.62862	10.87815	16.81802	12.17149	17.01599	7.280124	15.715	12.88399	13.12088
16.55555	5.729836	15.455	11.65197	14.33765	12.71212	10.65113	6.607075	10.87844	16.81862	12.17116	17.01823	7.253761	15.71862	12.88385	13.12065
16.55795	5.725536	15.45977	11.65166	14.33764	12.71872	10.65388	6.604282	10.96951	16.90883	12.26127	17.02839	7.496622	15.73204	12.88573	13.12006
16.55755	5.796885	15.56474	11.6495	14.33836	12.72108	10.66119	6.59482	10.97105	16.90863	12.26137	17.02897	7.644038	15.73317	12.88573	13.12684
16.64536	5.992225	15.56388	11.6493	14.33973	12.72261	10.66066	6.555245	10.97047	16.90928	12.26082	17.11191	7.62819	15.73317	12.97339	13.12687
16.64466	5.97682	15.56592	11.64878	14.34415	12.72287	10.67089	6.52829	11.04648	16.91601	12.26029	17.11386	7.600714	15.82175	12.97474	13.12641
16.65124	6.144162	15.56575	11.64814	14.36085	12.81414	10.75325	6.504889	11.05714	16.91564	12.26038	17.11521	7.588851	15.82843	12.97398	13.21701
16.65164	6.343778	15.56599	11.64901	14.44807	12.81466	10.75319	6.474864	11.0632	16.91665	12.26279	17.12087	7.58591	15.8315	12.97889	13.2175
16.65117	6.288773	15.56547	11.64794	14.44837	12.81712	10.75795	6.43989	11.06372	16.91656	12.26268	17.12957	7.581879	15.91662	12.97812	13.21776
16.65325	6.282927	15.57112	11.64821	14.44874	12.81733	10.75791	6.423437	11.0632	17.00655	12.26483	17.21331	7.486056	15.91908	12.97856	13.22258
16.65364	6.625954	15.57153	11.74193	14.45028	12.81722	10.75654	6.41034	11.13731	17.00671	12.35551	17.21434	7.777508	15.92602	13.06723	13.22352
16.75341	6.785275	15.66078	11.75117	14.45107	12.90145	10.75533	6.377321	11.15111	17.01499	12.35535	17.21612	7.751799	15.92886	13.06724	13.22407
16.75828	6.767676	15.6609	11.75073	14.45095	12.90933	10.76466	6.358406	11.15443	17.01539	12.35454	17.22243	7.74578	15.93013	13.06713	13.31366
16.75895	6.761423	15.66018	11.75078	14.45633	12.90927	10.84271	6.3434	11.15451	17.01539	12.35278	17.22368	7.737987	16.01447	13.07489	13.31189
16.75938	6.701257	15.66195	12.17762	14.45671	12.9096	10.84292	6.315021	11.15425	17.1039	12.3527	17.30939	7.727831	16.02384	13.07449	13.31214
16.75969	6.696007	15.66184	12.17787	14.5423	12.90987	10.84263	6.304729	11.15334	17.10341	12.35631	17.31307	7.71206	16.02386	13.07382	13.31204
16.85329	6.685124	15.66185	12.1772	14.54354	12.99607	10.8433	6.291038	11.1551	17.10266	12.44914	17.31307	7.704618	16.02388	13.16339	13.31303
16.85893	6.680392	15.75592	12.2632	14.54352	12.99651	10.84287	6.280371	11.15432	17.10505	12.44906	17.32158	7.690475	16.11286	13.16384	13.31447
16.85895	6.672538	15.75726	12.27032	14.54561	13.00487	10.84835	6.269169	11.22758	17.10518	12.44866	17.40442	7.667715	16.11312	13.16375	13.40881
16.86022	6.666889	15.75723	12.27156	14.54503	13.00431	10.84783	6.261605	11.23312	17.11062	12.44797	17.40866	7.630659	16.11973	13.16927	13.4095
16.95086	6.760284	15.7589	12.27276	14.54998	13.00552	10.84693	6.251552	11.31136	17.11102	12.44755	17.40928	7.608984	16.12204	13.16893	13.41154
16.95021	6.809175	15.76553	12.27572	14.63846	13.00984	10.93437	6.245965	11.3285	17.11306	12.44668	17.40948	7.59515	16.20716	13.17019	13.41636
16.95499	7.034941	15.85446	12.27543	14.63952	13.01065	10.93374	6.236331	11.32831	17.11313	12.53706	17.41078	7.585977	16.20873	13.25757	13.41622
16.95994	7.015935	15.85524	12.27642	14.64025	13.09595	10.93292	6.233902	11.40161	17.20083	12.53944	17.41669	7.581234	16.20878	13.27435	13.50443
16.95963	6.991508	15.85622	12.35944	14.64014	13.10223	10.93281	6.233158	11.4013	17.20105	12.53921	17.5005	7.578215	16.21454	13.36238	13.50434
16.9589	6.915774	15.85718	12.36174	14.63961	13.10352	10.9376	6.232076	11.40239	17.20172	12.54096	17.50272	7.567877	16.22005	13.36231	13.50529
16.95879	6.906519	15.95303	12.36124	14.64113	13.10334	11.02861	6.216474	11.40339	17.20413	12.54194	17.50658	7.562783	16.30596	13.36226	13.50532
17.04774	6.896185	15.95306	12.36891	14.64083	13.10352	11.02846	6.206461	11.40375	17.20975	12.5419	17.50659	7.553826	16.30596	13.36303	13.50401
17.04961	6.893304	15.95245	12.36844	14.73496	13.10384	11.02763	6.204699	11.41603	17.20999	12.5415	17.50862	7.547353	16.30728	13.36245	13.51492
17.04994	6.892118	15.95248	12.3697	14.73534	13.1881	11.02781	6.189684	11.49279	17.21149	12.54044	17.51541	7.543714	16.30893	13.37033	13.5147
17.05527	6.884916	15.95337	12.45369	14.73687	13.1892	11.02755	6.186399	11.49481	17.299	12.53977	17.59839	7.539234	16.31313	13.45822	13.60306
17.05519	6.875524	15.95537	12.45381	14.739	13.19855	11.02726	6.181773	11.49341	17.29889	12.62226	17.59969	7.53491	16.31497	13.45794	13.60417
17.05707	6.873285	16.05052	12.46431	14.73892	13.19757	11.02777	6.177284	11.49312	17.29844	12.63021	17.60031	7.533415	16.40222	13.4578	13.60424
17.05662	6.871285	16.05005	12.46428	14.74028	13.19775	11.02788	6.174091	11.49503	17.29844	12.62962	17.60335	7.532756	16.40237	13.45821	13.60416
17.05692	7.037264	16.04967	12.46343	14.83218	13.19893	11.0276	6.172623	11.50641	17.30754	12.63127	17.60453	7.525798	16.40584	13.45948	13.60471
17.14513	7.031954	16.04942	12.46298	14.83253	13.20072	11.02762	6.17305	11.50689	17.30755	12.63289	17.60442	7.525282	16.40563	13.45906	13.60449
17.14598	7.158338	15.95276	12.46493	14.83256	13.28295	11.1152	6.171549	11.59267	17.30761	12.63328	17.61174	7.524713	16.41107	13.45902	13.60929
17.15246	7.157854	16.05046	12.54922	14.8324	13.28427	11.11813	6.170235	11.59645	17.39505	12.63385	17.69492	7.524376	16.41241	13.4589	13.61061
17.15238	7.139684	16.05034	12.54918	14.83263	13.29101	11.12275	6.165323	11.59651	17.3962	12.63463	17.69789	7.524228	16.49637	13.46635	13.69932
17.15229	7.134284	16.14692	12.54994	14.83711	13.29324	11.12248	6.315964	11.59824	17.39684	12.63404	17.70176	7.523908	16.50058	13.47069	13.69914
17.15214	7.129795	16.14855	12.55008	14.84277	13.29405	11.12097	6.325277	11.60041	17.40262	12.71578	17.70147	7.521459	16.50078	13.47038	13.69897
17.15445	7.128978	16.14896	12.55841	14.93031	13.29402	11.12098	6.311624	11.611	17.40512	12.72303	17.70737	7.514232	16.50235	13.55694	13.70014
17.24198	7.120869	16.14911	12.55876	14.93025	13.3786	11.1209	6.300475	11.68421	17.40616	12.72293	17.79063	7.510033	16.50224	13.55793	13.70008
17.24151	7.114071	16.14914	12.55921	14.92995	13.37763	11.12075	6.284288	11.68666	17.49396	12.72284	17.79199	7.507637	16.50858	13.55795	13.69918
17.24151	7.111926	16.14893	12.64165	14.92968	13.37804	11.12079	6.26846	11.68586	17.49382	12.72539	17.79299	7.500769	16.59482	13.55883	13.70377
17.24153	7.103541	16.14883	12.64236	14.92962	13.38501	11.19977	6.266784	11.68934	17.49388	12.72456	17.79673	7.817574	16.59737	13.56418	13.72156
17.24933	7.102044	16.23749	12.64229	14.92958	13.38465	11.20911	6.264518	11.69907	17.49497	12.72586	17.80014	7.808567	16.59928	13.56666	13.80931
17.24925	7.102281	16.24632	12.64846	14.92955	13.38512	11.20869	6.257537	11.69888	17.49495	12.80892	17.80022	7.715709	16.59922	13.65366	13.80929
17.2491	7.101239	16.24774	12.64925	14.9292	13.38768	11.2122	6.257357	11.69812	17.50081	12.81726	17.88865	7.537481	16.60449	13.65359	13.80912
17.24898	7.094161	16.24622	12.65148	14.92891	13.3871	11.21231	6.257617	11.6992	17.50113	12.817	17.88929	7.553016	16.68956	13.65332	13.81118
17.33862	7.090273	16.24751	12.65097	15.02234	13.47076	11.21311	6.257301	11.69863	17.50432	12.81735	17.89032	7.65958	16.69083	13.65328	13.81122
17.3392	7.085222	16.24768	12.65068	15.02522	13.47117	11.21289	6.253897	11.69877	17.5921	12.8201	17.89143	7.842318	16.69431	13.65459	13.81094
17.33941	7.151648	16.24782	12.73413	15.02639	13.47259	11.29244	6.253384	11.71074	17.59286	12.82161	17.89257	7.779932	16.69447	13.65455	13.81073
17.33974	7.151064	16.24822	12.73548	15.0266	13.47249	11.30181	6.253648	11.78915	17.59324	12.90349	17.89365	7.769798	16.69572	13.65989	13.81543
17.34629	7.151456	16.24811	12.73668	15.02649	13.47951	11.30174	6.322436	11.78876	17.59328	12.90404	17.89512	7.755653	16.69972	13.66293	13.81559
17.34712	7.140732	16.33761	12.73658	15.0266	13.47946	11.3012	6.321981	11.79006	17.59421	12.91194	17.89794	7.750211	16.70175	13.76837	13.81558
17.34758	7.276657	16.34237	12.74268	15.02659	13.48061	11.30001	6.340054	11.79404	17.59962	12.91181	17.98572	7.748033	16.78654	13.76895	13.90451
17.43612	7.263823	16.34472	12.7431	15.11415	13.48028	11.3025	6.401825	11.79294	17.59962	12.91146	17.98724	7.743814	16.78812	13.77113	13.90472
17.43745	7.245075	16.34398	12.74355	15.12507	13.56546	11.30421	6.393895	11.79249	17.60246	12.91141	17.98725	7.732498	16.78972	13.77111	13.90388
17.43759	7.526043	16.34414	12.7465	15.12498	13.5653	11.30394	6.409423	11.79236	17.69034	12.91163	17.98712	7.732151	16.79256	13.77092	13.90348
17.43821	7.840406	16.345	12.82964	15.12628	13.56415	11.3053	6.560071	11.80361	17.69039	12.91229	17.99133	7.731383	16.79251	13.77149	13.90571
17.44253	7.811023	16.34526	12.82936	15.12679	13.5646	11.38377	6.556056	11.87702	17.69183	12.91481	17.9933	7.72901	16.79742	13.77769	13.90546
17.44654	7.901098	16.34547	12.82907	15.12761	13.57472	11.38375	6.538354	11.87632	17.69182	12.99839	18.00185	7.711176	16.88326	13.77788	13.91003
17.44627	7.99602	16.43445	12.82838	15.12831	13.57454	11.39362	6.525013	11.87692	17.69867	13.00782	18.08916	7.686535	16.88496	13.77764	13.91007
17.53525	7.906372	16.43429	12.82896	15.21596	13.57429	11.39319	6.586428	11.87967	17.69889	13.00788	18.0898	7.673236	16.88485	13.86325	13.99869
17.53521	7.990493	16.43918	12.83837	15.21975	13.57422	11.3933	6.584118	11.88615	17.69877	13.00886	18.08981	7.668356	16.88675	13.86426	13.99941
17.53518	7.984881	16.43915	12.83837	15.22007	13.65672	11.39346	6.526305	11.8862	17.78897	13.01123	18.08982	7.658233	16.89084	13.86383	13.99997
17.53518	7.982101	16.43902	12.83772	15.22212	13.66019	11.39214	6.60574	11.97066	17.78899	13.0112	18.09113	7.668234	16.89102	13.86357	13.99936
17.54121	7.980451	16.44239	12.92049	15.22235	13.66047	11.39538	6.6013	11.97011	17.78938	13.01008	18.091	7.647898	16.89522	13.86611	13.99933
17.54152	7.974616	16.44266	12.92349	15.22405	13.66201	11.39782	6.593711	11.96966	17.7894	13.00901	18.09104	7.645826	16.98013	13.8718	13.99914
17.54177	7.97439	16.44353	12.92361	15.22405	13.66901	11.47555	6.587145	11.96955	17.78941	13.00962	18.09101	7.644583	16.98126	13.95879	14.00061
17.54168	7.972552	16.53227	12.92503	15.22498	13.67143	11.48872	6.675252	11.96979	17.79013	13.09373	18.18473	7.643045	16.98438	13.95841	14.00008
17.63174	7.981439	16.53228	12.73921	15.3132	13.75333	11.48813	6.672576	11.96916	17.79564	13.09294	18.18804	7.637209	16.98559	13.95825	14.09393
17.63201	7.978495	16.53743	12.74111	15.31745	13.75336	11.48781	6.671188	11.97894	17.79564	13.09294	18.18943	7.741199	16.98963	13.95923	14.09421
17.63351	7.967133	16.53741	12.74098	15.31831	13.7541	11.48725	6.675912	12.06402	17.79691	13.10097	18.18995	7.736808	16.98961	13.95887	14.09482
17.63339	7.956469	16.53913	12.74102	15.32019	13.75649	11.48824	6.675342	12.06372	17.88488	13.10258	18.18982	7.722638	16.98955	13.96001	14.09543
17.63296	7.943746	16.53858	12.82375	15.32106	13.75731	11.48733	6.77293	12.06289	17.88825	13.10251	18.18983	7.714656	17.07817	13.95996	14.09645
17.63285	7.935896	16.53852	12.8235	15.31998	13.76646	11.49001	6.773003	12.06273	17.88776	13.10257	18.18975	7.707445	17.0808	13.96236	14.09702
17.63884	7.931783	16.54064	12.8234	15.32023	13.76632	11.56855	6.9944	12.06186	17.88776	13.10124	18.27194	7.701223	17.08092	13.96846	14.09704
17.63953	7.930668	16.54059	12.82336	15.32192	13.76545	11.5801	6.979582	12.06252	17.88825	13.10098	18.27163	7.690795	17.08619	14.05507	14.09701
17.63924	7.929887	16.54041	12.8332	15.40935	13.76625	11.58214	6.974125	12.06265	17.88818	13.10047	18.27714	7.757841	17.08813	14.05506	14.0986
17.72678	7.929652	16.62908	12.83263	15.41451	13.76623	11.58567	6.974046	12.14647	17.88817	13.18292	18.28965	7.75121	17.09597	14.05557	14.1033
17.72867	7.928417	16.62909	12.83231	15.41438	13.85041	11.58361	6.974641	12.14974	17.98259	13.18255	18.29348	7.744991	17.18457	14.05618	14.19172
17.7294	7.927801	16.63087	12.83212	15.41832	13.85025	11.58292	7.069959	12.15127	17.98289	13.18366	18.29443	7.737139	17.18457	14.05727	14.19173
17.72944	7.926782	16.63562	12.9177	15.42048	13.85015	11.66143	7.068669	12.15304	17.98528	13.18602	18.29524	7.731923	17.18445	14.05826	14.19157
17.72939	7.926757	16.63564	12.91812	15.42042	13.85061	11.66432	7.068606	12.15448	17.9852	13.19449	18.29573	7.727374	17.18448	14.06062	14.19158
17.72969	7.924065	16.63555	12.92048	15.50784	13.853	11.66401	7.0688	12.15419	17.98532	13.19451	18.29563	7.72463	17.18462	14.06038	14.19153
17.72975	7.920505	16.63546	12.92033	15.50828	13.86019	11.66386	7.061077	12.15409	17.98559	13.19445	18.29631	7.723772	17.18464	14.06566	14.19122
17.73047	7.919404	16.63704	12.91995	15.50986	13.86055	11.67403	7.054521	12.15364	17.98541	13.19632	18.37883	7.723709	17.18452	14.15239	14.19127
17.73549	7.916955	16.63718	12.91909	15.51424	13.85997	11.6758	6.929465	12.15352	17.99149	13.19643	18.3845	7.723462	17.18458	14.15248	14.19142
17.73677	7.916694	16.72586	12.92527	15.51425	13.86072	11.6755	6.924958	12.22827	17.99158	13.27725	18.3881	7.722024	17.18456	14.15243	14.19367
17.82503	7.916068	16.73439	12.92486	15.51537	13.86067	11.67585	7.543931	12.23919	18.07922	13.27659	18.38995	7.71392	17.27323	14.15241	14.19614
17.82495	7.915986	16.73449	12.9262	15.51491	13.94278	11.67685	7.444102	12.23768	18.07979	13.27654	18.38996	7.708633	17.27822	14.15217	14.28896
17.82751	7.915266	16.73918	12.92615	15.51655	13.94285	11.67674	7.607332	12.24072	18.0811	13.27765	18.39257	7.701796	17.2826	14.15218	14.28866
17.82743	7.906172	16.74041	12.92568	15.51772	13.94287	11.6768	8.101607	12.23955	18.081	13.28614	18.39358	7.701121	17.28279	14.15244	14.28846
17.82715	7.894004	16.74044	13.00997	15.60501	13.94409	11.75438	8.085516	12.24097	18.08371	13.28755	18.47638	7.697809	17.28298	14.15306	14.28857
17.82819	8.03436	16.74076	13.00922	15.61402	13.94425	11.75509	8.073704	12.24002	18.08377	13.2878	18.48171	7.815148	17.28288	14.15608	14.28858
17.8282	8.030047	16.741	13.00944	15.61896	13.94403	11.76744	8.054928	12.2398	18.08394	13.28717	18.48243	8.033368	17.28282	14.15598	14.28853
17.82818	8.014975	16.83121	13.00926	15.61877	13.9431	11.76783	8.235535	12.2407	18.08927	13.28689	18.48249	8.029842	17.37154	14.25001	14.28812
17.83339	8.012165	16.83096	13.01165	15.61983	13.95877	11.76745	8.49704	12.24043	18.17744	13.28687	18.48609	8.028931	17.38286	14.25007	14.38295
17.83264	8.124074	16.83109	13.01054	15.61947	13.95854	11.76761	8.485357	12.24365	18.17778	13.37014	18.48637	8.028716	17.38533	14.24991	14.38353
17.83291	8.113838	16.83228	13.01276	15.61927	13.9583	11.77016	8.471836	12.31671	18.17771	13.3697	18.48884	8.023286	17.38758	14.24994	14.38516
17.92082	8.109978	16.83703	13.01806	15.61978	14.0405	11.77101	8.456591	12.32799	18.17815	13.36883	18.48885	8.004406	17.39019	14.24968	14.38591
17.9221	8.033419	16.83704	13.01877	15.61955	14.04031	11.84879	8.437055	12.32774	18.17886	13.36931	18.57267	8.078492	17.39091	14.24918	14.38587
17.92191	8.031586	16.83673	13.01865	15.62009	14.04166	11.84836	8.423972	12.32775	18.18019	13.37762	18.57314	8.076391	17.39117	14.24902	14.38588
17.9222	8.028705	16.8367	13.10296	15.62147	14.04131	11.8483	8.472806	12.33159	18.18255	13.37763	18.57985	8.075979	17.47984	14.249	14.38565
17.92394	8.027616	16.83764	13.1032	15.70888	14.04129	11.84755	8.456442	12.33321	18.18237	13.37848	18.57948	8.072364	17.47972	14.24873	14.38537
17.92377	8.10866	16.8372	13.1032	15.70911	14.04086	11.8487	8.450803	12.33302	18.18223	13.37815	18.58104	8.067282	17.47974	14.24868	14.38531
17.92434	8.107645	16.83645	13.10299	15.71514	14.04163	11.84807	8.449402	12.33109	18.27568	13.38076	18.58414	7.981111	17.47937	14.24825	14.38558
17.92405	8.107736	16.9262	13.10414	15.7145	14.04069	11.84835	8.646284	12.40477	18.27588	13.38145	18.58496	8.24699	17.48188	14.33496	14.38496
17.92406	8.108036	16.92624	13.1039	15.71439	14.04757	11.85735	8.633306	12.41703	18.27605	13.38142	18.58667	8.23368	17.48326	14.34241	14.47296
17.92394	8.108116	16.92584	13.1068	15.7144	14.04817	11.85674	8.562643	12.41668	18.2764	13.46274	18.58625	8.490369	17.48327	14.34592	14.47742
17.92935	8.106766	16.93103	13.11268	15.71444	14.05063	11.86071	8.757343	12.41744	18.27623	13.463	18.67004	8.484733	17.48556	14.34549	14.48318
17.92945	8.102794	16.93314	13.11304	15.71511	14.1328	11.86064	8.754811	12.41728	18.27638	13.46446	18.67758	8.480558	17.48581	14.34562	14.48508
18.01825	8.102939	16.93425	13.11361	15.71518	14.13319	11.86057	8.752159	12.42156	18.27684	13.4725	18.67757	8.478892	17.48705	14.34504	14.48648
18.01829	8.10312	16.93458	13.19624	15.71518	14.13332	11.9407	8.751088	12.42256	18.27734	13.4728	18.67743	8.478111	17.48699	14.34508	14.48696
18.0185	8.101376	16.93453	13.19615	15.80436	14.13315	11.94066	8.750149	12.42409	18.27852	13.47216	18.67902	8.477952	17.57261	14.34507	14.48693
18.01976	8.094623	16.93455	13.19608	15.80465	14.1343	11.94057	8.748463	12.49647	18.27852	13.47084	18.67903	8.475279	17.57658	14.34501	14.48694
18.01982	8.094903	16.9335	13.19793	15.80519	14.13321	11.93996	8.747988	12.49785	18.28098	13.47131	18.68057	8.475301	17.57732	14.34514	14.48729
18.01939	8.094149	16.93388	13.19688	15.81498	14.1328	11.94013	8.744764	12.50818	18.28632	13.47424	18.6856	8.475359	17.57738	14.43171	14.48631
18.02149	8.091256	17.02253	13.19678	15.81492	14.13444	11.94914	8.743986	12.50758	18.37385	13.55581	18.76791	8.474898	17.58013	14.44305	14.48703
18.02132	8.090339	17.02246	13.1967	15.81568	14.13417	11.95018	8.742174	12.50851	18.37386	13.55482	18.76782	8.474683	17.58163	14.44531	14.57485
18.02115	8.103562	17.02419	13.1968	15.81542	14.13414	11.95307	8.729492	12.50776	18.37432	13.5546	18.77012	8.474754	17.58181	14.4451	14.57972
18.02116	8.208083	17.02453	13.21227	15.81455	14.14108	11.95292	8.729291	12.50909	18.37432	13.55422	18.77652	8.474877	17.66879	14.44687	14.5795
18.02617	8.208242	17.02425	13.21219	15.90282	14.1443	11.95311	8.720634	12.50873	18.37401	13.55437	18.77601	8.474712	17.66892	14.44749	14.57936
18.02618	8.208411	17.02848	13.29508	15.90442	14.16609	12.03125	8.712401	12.58641	18.37401	13.56578	18.7813	8.474819	17.67441	14.44799	14.58122
18.11452	8.208412	17.02915	13.29494	15.90473	14.24835	12.03174	8.696287	12.59956	18.37618	13.56482	18.78247	8.474915	17.67354	14.44808	14.58085
18.11437	8.208546	17.03035	13.29667	15.9046	14.24799	12.03346	8.687054	12.60185	18.37618	13.56479	18.78239	8.475111	17.67462	14.44796	14.58072
18.11511	8.20881	17.03135	13.29669	15.90843	14.24869	12.04278	8.684516	12.60033	18.37662	13.56473	18.7824	8.475181	17.67454	14.53446	14.58179
18.11506	8.208552	17.03175	13.30491	15.90949	14.24859	12.04248	8.681899	12.6018	18.37882	13.64616	18.78317	8.475269	17.67711	14.53458	14.58174
18.11548	8.207972	17.11999	13.30749	15.91261	14.24895	12.04214	8.681548	12.60059	18.38686	13.64871	18.78378	8.473967	17.67772	14.53985	14.58144
18.11565	8.206099	17.12021	13.39021	15.9125	14.24874	12.04275	8.679135	12.60008	18.47418	13.64993	18.78652	8.473742	17.6792	14.53976	14.58163
18.11522	8.206456	17.12015	13.51822	15.91251	14.2515	12.04338	8.678186	12.60613	18.47409	13.64967	18.86828	8.473515	17.7636	14.53972	14.58169
18.11591	8.205166	17.1212	13.51768	15.91246	14.25176	12.04713	8.6736	12.60554	18.47399	13.65018	18.86834	8.471185	17.76379	14.54218	14.66998
18.11727	8.205389	17.12277	13.52569	15.9991	14.2515	12.12516	8.672616	12.6052	18.47401	13.65009	18.87184	8.482058	17.76643	14.54212	14.67466
18.11922	8.204016	17.12269	13.52568	15.99992	14.25084	12.12449	8.672381	12.60484	18.47444	13.6586	18.87784	8.791961	17.77032	14.54197	14.67511
18.1192	8.182867	17.12745	13.52566	16.0001	14.25927	12.12447	8.670792	12.60621	18.47407	13.66013	18.87785	8.780985	17.77032	14.5442	14.67734
18.12365	8.179549	17.12687	13.60758	16.00066	14.25967	12.12434	8.670577	12.67762	18.47397	13.66085	18.87721	8.705494	17.77196	14.54418	14.67726
18.12387	8.178929	17.12698	13.60757	16.00067	14.3417	12.1242	8.670437	12.67699	18.47398	13.74227	18.87716	8.931744	17.77189	14.54405	14.6777
18.21191	8.178326	17.12785	13.60826	16.00225	14.34314	12.12496	8.668202	12.67649	18.47397	13.74182	18.87982	8.917793	17.77426	14.54378	14.67771
18.21179	8.178521	17.12888	13.60802	16.00669	14.3432	12.13771	8.665098	12.67972	18.47383	13.74168	18.8811	9.158329	17.77888	14.63085	14.67766
18.2123	8.17875	17.21753	13.60831	16.00671	14.34321	12.13748	8.665073	12.67933	18.47373	13.74106	18.88103	9.570878	17.77888	14.63616	14.67695
18.21215	8.179002	17.13068	13.60822	16.00673	14.343	12.13733	8.665008	12.6784	18.57037	13.74359	18.9627	9.554288	17.86355	14.63655	14.67846
18.21252	8.179208	17.13115	13.60809	16.00756	14.34178	12.21445	8.664225	12.67713	18.57156	13.74351	18.96544	9.533878	17.86484	14.63655	14.76637
18.21228	8.177025	17.13146	13.60804	16.00863	14.34459	12.21425	8.664192	12.67594	18.57211	13.74335	18.96647	9.518654	17.86496	14.6363	14.76636
18.21309	8.173072	17.13245	13.60802	16.09682	14.34458	12.2141	8.833011	12.68677	18.57235	13.7449	18.97318	9.485908	17.86952	14.63816	14.77167
18.21531	8.169655	17.1324	13.61103	16.09651	14.34484	12.21687	8.832872	12.68844	18.57254	13.74368	18.97312	9.477389	17.86953	14.63883	14.77157
18.21725	8.169905	17.221	13.61091	16.09642	14.34435	12.21605	8.831567	12.6883	18.57234	13.75192	18.97506	9.457805	17.87178	14.63877	14.77401
18.21725	8.166489	17.22097	13.61057	16.0952	14.35142	12.21776	9.016796	12.688	18.57241	13.7517	18.97595	9.440429	17.8718	14.63884	14.77323
18.22176	8.165865	17.22097	13.61078	16.09525	14.43437	12.21685	9.01617	12.6901	18.57241	13.75246	18.97595	9.423156	17.87192	14.63863	14.77483
18.30972	8.166143	17.221	13.61718	16.09526	14.43417	12.21687	8.999963	12.6899	18.66436	13.75239	18.97603	9.403644	17.87189	14.72729	14.77463
18.30972	8.166468	17.22062	13.61764	16.09528	14.43533	12.21764	8.998508	12.69153	18.66689	13.83535	18.97573	9.391951	17.87344	14.7271	14.7749
18.31061	8.166831	17.2284	13.69954	16.10331	14.43441	12.21689	9.071814	12.76398	18.67174	13.83555	19.05996	9.385788	17.96055	14.72703	14.77419
18.31061	8.166988	17.2283	13.69945	16.10327	14.43592	12.22637	9.071549	12.76326	18.67225	13.83541	19.05992	9.382445	17.96056	14.73255	14.77419
18.31062	8.164598	17.22794	13.70042	16.10321	14.4355	12.22611	9.071208	12.76279	18.67202	13.83619	19.06274	9.37749	17.96064	14.73257	14.77419
18.3105	8.16288	17.22764	13.70036	16.1031	14.4354	12.22772	9.071205	12.76317	18.67237	13.83571	19.06356	9.369963	17.962	14.73508	14.77419
18.31038	8.150471	17.22774	13.69928	16.10308	14.43805	12.22855	9.055444	12.77969	18.67243	13.83764	19.06358	9.36759	17.9674	14.73508	14.77419
18.31011	8.144569	17.22732	13.70047	16.19124	14.43781	12.22837	9.0294	12.77931	18.67263	13.84604	19.07035	9.36538	17.96735	14.73676	14.77419
18.31212	8.13126	17.31586	13.70047	16.19243	14.43822	12.30669	9.008072	12.77901	18.67264	13.84604	19.07136	9.280165	17.9674	14.7362	14.77419
18.31261	8.124158	17.31614	13.70044	16.19258	14.44752	12.30664	8.946098	12.77905	18.67276	13.84721	19.07129	9.423406	17.96727	14.73654	14.77419
18.31342	8.122671	17.31687	13.70048	16.19231	14.52918	12.30951	8.966243	12.7808	18.76028	13.84678	19.07346	9.42065	17.96728	14.73632	14.77419
18.31509	8.120825	17.31725	13.70303	16.19256	14.5294	12.30948	9.136597	12.78257	18.76595	13.84661	19.07347	9.415272	17.97059	14.73632	14.77419
18.41116	8.120205	17.31719	13.70314	16.19265	14.52944	12.30934	9.284881	12.7822	18.76595	13.92759	19.07417	9.403625	17.97084	14.82312	14.77419
18.41116	8.118383	17.31724	13.703	16.19664	14.52919	12.32029	9.274313	12.78152	18.76603	13.92661	19.07418	9.395388	17.97078	14.82287	14.77419
18.41082	8.112551	17.31716	13.71152	16.19826	14.53001	12.32033	9.271083	12.85393	18.76865	13.92663	19.15645	9.387783	18.05534	14.83013	14.77419
18.41058	8.109828	17.31724	13.71116	16.19909	14.52983	12.321	9.269208	12.85383	18.76846	13.92651	19.15751	9.366028	18.0579	14.82993	14.77419
18.41058	8.107403	17.32215	13.71036	16.19895	14.52983	12.32038	9.261511	12.8534	18.76984	13.92812	19.15747	9.342271	18.05943	14.82959	14.77419
18.41053	8.094509	17.32378	13.79257	16.19896	14.53053	12.32021	9.257368	12.85453	18.76976	13.92793	19.15929	9.335445	18.0596	14.82944	14.77419
18.41076	8.091517	17.32427	13.79207	16.28701	14.53212	12.31976	9.25273	12.8544	18.77055	13.92736	19.1631	9.568735	18.06359	14.83001	14.77419
18.41062	8.08767	17.32428	13.79231	16.28742	14.53345	12.39964	9.306839	12.85509	18.77054	13.92732	19.1691	9.616076	18.06359	14.83002	14.77419
18.41043	8.085747	17.32431	13.79329	16.28727	14.53341	12.39973	9.39737	12.85438	18.77091	13.92665	19.16875	9.601091	18.06498	14.82989	14.77419
18.41039	8.085787	17.32427	13.79325	16.2872	14.53624	12.3992	9.654132	12.86568	18.77054	13.94194	19.16876	9.586432	18.06498	14.83217	14.77419
18.41039	8.074956	17.41302	13.79317	16.28676	14.53535	12.3995	9.646938	12.86565	18.85813	13.94159	19.16914	9.574599	18.06635	14.83282	14.77419
18.41018	8.06264	17.41272	13.79568	16.28762	14.62431	12.40253	9.643273	12.86504	18.85792	13.94022	19.17009	9.559601	18.06636	14.83274	14.77419
18.41013	8.060064	17.41261	13.79538	16.28756	14.62492	12.39764	9.63922	12.86923	18.86351	13.94022	19.17318	9.547233	18.06636	14.91943	14.77419
18.41013	8.060239	17.41275	13.79657	16.28768	14.62491	12.39719	9.629478	12.86923	18.86351	13.94022	19.17647	9.536279	18.06644	14.93144	14.77419
18.50605	8.06053	17.41259	13.79644	16.28876	14.62487	12.39691	9.62675	12.86923	18.86383	13.94022	19.17692	9.529702	18.15345	14.93691	14.77419
18.50813	8.060878	17.41328	13.79905	16.29267	14.62477	12.39696	9.613222	12.86923	18.87055	13.94022	19.25863	9.52693	18.15314	14.93678	14.77419
18.50866	8.061027	17.41811	13.79836	16.29246	14.62439	12.40569	9.601448	12.86923	18.87141	13.94022	19.25846	9.521308	18.15314	14.93683	14.77419
18.50883	8.061286	17.41753	13.79821	16.29319	14.62425	12.40606	9.595355	12.86923	18.95867	13.94022	19.25846	9.51827	18.15628	14.93684	14.77419
18.50883	8.061606	17.41744	13.80445	16.29746	14.62419	12.40708	9.588259	12.86923	18.95867	13.94022	19.25807	9.514838	18.1561	14.93748	14.77419
18.50858	8.061956	17.42051	13.88751	16.29749	14.62438	12.40742	9.587761	12.86923	18.95866	13.94022	19.25807	9.511084	18.1561	14.93692	14.77419
18.50865	8.061156	17.42042	13.88735	16.29731	14.62544	12.48543	9.586782	12.86923	18.96469	13.94022	19.25807	9.511084	18.1561	14.93689	14.77419
18.50856	8.056129	17.42003	13.88692	16.38426	14.62762	12.48533	9.586651	12.86923	18.96465	13.94022	19.25807	9.511084	18.1561	14.93677	14.77419
18.50833	8.049796	17.41991	13.88639	16.38522	14.63189	12.48502	9.586194	12.86923	18.96465	13.94022	19.25807	9.511084	18.1561	14.93689	14.77419
18.50838	8.046434	17.50809	13.88637	16.38519	14.72082	12.48589	9.584609	12.86923	18.96465	13.94022	19.25807	9.511084	18.1561	14.93668	14.77419
18.50839	8.035238	17.50882	13.88628	16.38506	14.72069	12.48647	9.584609	12.86923	18.96465	13.94022	19.25807	9.511084	18.1561	14.93709	14.77419
18.50835	8.027662	17.50864	13.88627	16.38611	14.72044	12.48479	9.584609	12.86923	18.96465	13.94022	19.25807	9.511084	18.1561	14.93714	14.77419
18.5082	8.019009	17.5082	13.88568	16.38611	14.62603	12.48437	9.584609	12.86923	18.96465	13.94022	19.25807	9.511084	18.1561	15.02567	14.77419
18.59616	8.017209	17.50847	13.88611	16.38597	14.62738	12.48422	9.584609	12.86923	18.96465	13.94022	19.25807	9.511084	18.1561	15.02568	14.77419
18.59611	8.012139	17.50843	13.8863	16.38689	14.71929	12.48422	9.584609	12.86923	18.96465	13.94022	19.25807	9.511084	18.1561	15.02584	14.77419
18.60053	8.176815	17.50951	13.88684	16.39117	14.71906	12.48368	9.584609	12.86923	18.96465	13.94022	19.25807	9.511084	18.1561	15.03336	14.77419
18.60031	8.172495	17.51397	13.88683	16.39277	14.71879	12.4838	9.584609	12.86923	18.96465	13.94022	19.25807	9.511084	18.1561	15.03328	14.77419
18.60549	8.153389	17.51369	13.88693	16.39271	14.71857	12.49574	9.584609	12.86923	18.96465	13.94022	19.25807	9.511084	18.1561	15.03328	14.77419
18.60732	8.14131	17.51421	13.89054	16.48194	14.71832	12.50164	9.584609	12.86923	18.96465	13.94022	19.25807	9.511084	18.1561	15.03328	14.77419
18.60722	7.984803	17.51493	13.982	16.48195	14.71798	12.50152	9.584609	12.86923	18.96465	13.94022	19.25807	9.511084	18.1561	15.03328	14.77419
18.60722	7.982308	17.51649	13.98199	16.48195	14.71761	12.50146	9.584609	12.86923	18.96465	13.94022	19.25807	9.511084	18.1561	15.03328	14.77419
18.60804	8.107302	17.60518	13.98194	16.39264	14.71743	12.57943	9.584609	12.86923	18.96465	13.94022	19.25807	9.511084	18.1561	15.03328	14.77419
18.60871	8.1039	17.60512	13.98171	16.39388	14.71744	12.58017	9.584609	12.86923	18.96465	13.94022	19.25807	9.511084	18.1561	15.03328	14.77419
18.60856	8.103871	17.60499	13.98158	16.48164	14.71692	12.57992	9.584609	12.86923	18.96465	13.94022	19.25807	9.511084	18.1561	15.03328	14.77419
18.60897	8.101948	17.60499	13.98158	16.48162	14.71676	12.57952	9.584609	12.86923	18.96465	13.94022	19.25807	9.511084	18.1561	15.03328	14.77419
18.60897	8.092967	17.60497	13.98158	16.48184	14.71661	12.57949	9.584609	12.86923	18.96465	13.94022	19.25807	9.511084	18.1561	15.03328	14.77419
18.60941	8.092964	17.60667	13.98159	16.48425	14.79768	12.57914	9.584609	12.86923	18.96465	13.94022	19.25807	9.511084	18.1561	15.03328	14.77419
18.60968	8.089855	17.6066	13.98154	16.48425	14.80707	12.57908	9.584609	12.86923	18.96465	13.94022	19.25807	9.511084	18.1561	15.03328	14.77419
18.60954	8.08887	17.6062	13.98157	16.48425	14.81014	12.58072	9.584609	12.86923	18.96465	13.94022	19.25807	9.511084	18.1561	15.03328	14.77419
18.69757	8.087922	17.60608	13.98102	16.48425	14.81261	12.58914	9.584609	12.86923	18.96465	13.94022	19.25807	9.511084	18.1561	15.03328	14.77419
18.69776	8.086782	17.60609	13.98099	16.48426	14.81355	12.58951	9.584609	12.86923	18.96465	13.94022	19.25807	9.511084	18.1561	15.03328	14.77419
18.70239	8.086768	17.60589	13.9809	16.48416	14.81355	12.59283	9.584609	12.86923	18.96465	13.94022	19.25807	9.511084	18.1561	15.03328	14.77419
18.70239	8.085154	17.61067	13.9809	16.4842	14.81298	12.59241	9.584609	12.86923	18.96465	13.94022	19.25807	9.511084	18.1561	15.03328	14.77419
18.7024	8.084252	17.61154	13.98019	16.48937	14.81211	12.67065	9.584609	12.86923	18.96465	13.94022	19.25807	9.511084	18.1561	15.03328	14.77419
18.70245	8.083569	17.61186	14.06894	16.49025	14.81162	12.67103	9.584609	12.86923	18.96465	13.94022	19.25807	9.511084	18.1561	15.03328	14.77419
18.70459	8.083461	17.61213	14.07147	16.49028	14.81164	12.67101	9.584609	12.86923	18.96465	13.94022	19.25807	9.511084	18.1561	15.03328	14.77419
18.70468	8.08284	17.61202	14.07189	16.49014	14.81088	12.67105	9.584609	12.86923	18.96465	13.94022	19.25807	9.511084	18.1561	15.03328	14.77419
18.7061	8.082756	17.61203	14.07324	16.49001	14.81077	12.67058	9.584609	12.86923	18.96465	13.94022	19.25807	9.511084	18.1561	15.03328	14.77419
18.706	8.082914	17.70037	14.07475	16.49002	14.81077	12.67139	9.584609	12.86923	18.96465	13.94022	19.25807	9.511084	18.1561	15.03328	14.77419
18.70592	8.082926	17.70195	14.07567	16.57717	14.81058	12.67314	9.584609	12.86923	18.96465	13.94022	19.25807	9.511084	18.1561	15.03328	14.77419
18.70695	8.083189	17.70196	14.07629	16.57879	14.89255	12.67308	9.584609	12.86923	18.96465	13.94022	19.25807	9.511084	18.1561	15.03328	14.77419
18.70687	8.083208	17.70269	14.07681	16.57964	14.89834	12.6817	9.584609	12.86923	18.96465	13.94022	19.25807	9.511084	18.1561	15.03328	14.77419
18.70701	8.082584	17.70293	14.07685	16.57935	14.9065	12.68318	9.584609	12.86923	18.96465	13.94022	19.25807	9.511084	18.1561	15.03328	14.77419
18.70768	8.082392	17.70296	14.07714	16.5798	14.90925	12.68635	9.584609	12.86923	18.96465	13.94022	19.25807	9.511084	18.1561	15.03328	14.77419
18.70768	8.082305	17.70301	14.07642	16.57948	14.90911	12.71437	9.584609	12.86923	18.96465	13.94022	19.25807	9.511084	18.1561	15.03328	14.77419
18.79599	8.082609	17.70372	14.07636	16.58029	14.9117	12.71397	9.584609	12.86923	18.96465	13.94022	19.25807	9.511084	18.1561	15.03328	14.77419
18.79599	8.084843	17.70373	14.07635	16.58017	14.9112	12.79113	9.584609	12.86923	18.96465	13.94022	19.25807	9.511084	18.1561	15.03328	14.77419
18.79599	8.084989	17.70885	14.07637	16.58009	14.91126	12.79122	9.584609	12.86923	18.96465	13.94022	19.25807	9.511084	18.1561	15.03328	14.77419
18.79595	8.085103	17.70887	14.07581	16.58502	14.91193	12.79092	9.584609	12.86923	18.96465	13.94022	19.25807	9.511084	18.1561	15.03328	14.77419
18.80045	8.084841	17.70986	14.07578	16.58502	14.91193	12.79099	9.584609	12.86923	18.96465	13.94022	19.25807	9.511084	18.1561	15.03328	14.77419
18.80067	8.084849	17.7982	14.07576	16.58578	14.91183	12.79112	9.584609	12.86923	18.96465	13.94022	19.25807	9.511084	18.1561	15.03328	14.77419
18.80074	8.084849	17.79834	14.07531	16.67303	14.9126	12.79094	9.584609	12.86923	18.96465	13.94022	19.25807	9.511084	18.1561	15.03328	14.77419
18.80074	8.085179	17.79882	14.15729	16.67322	14.91327	12.79396	9.584609	12.86923	18.96465	13.94022	19.25807	9.511084	18.1561	15.03328	14.77419
18.80075	8.085408	17.79883	14.17107	16.67461	14.91286	12.79383	9.584609	12.86923	18.96465	13.94022	19.25807	9.511084	18.1561	15.03328	14.77419
18.80276	8.085701	17.8004	14.1709	16.67668	14.99469	12.79306	9.584609	12.86923	18.96465	13.94022	19.25807	9.511084	18.1561	15.03328	14.77419
18.80276	8.085995	17.80037	14.17318	16.67662	15.00197	12.79298	9.584609	12.86923	18.96465	13.94022	19.25807	9.511084	18.1561	15.03328	14.77419
18.80237	8.086196	17.80038	14.17311	16.67634	15.00096	12.79382	9.584609	12.86923	18.96465	13.94022	19.25807	9.511084	18.1561	15.03328	14.77419
18.80347	8.08653	17.80123	14.17307	16.67619	15.0009	12.7933	9.584609	12.86923	18.96465	13.94022	19.25807	9.511084	18.1561	15.03328	14.77419
18.80364	8.086667	17.80119	14.17513	16.67632	15.00104	12.79322	9.584609	12.86923	18.96465	13.94022	19.25807	9.511084	18.1561	15.03328	14.77419
18.80364	8.172988	17.80062	14.17426	16.67611	15.00498	12.79324	9.584609	12.86923	18.96465	13.94022	19.25807	9.511084	18.1561	15.03328	14.77419
18.80468	8.173278	17.80063	14.17429	16.67682	15.00483	12.79307	9.584609	12.86923	18.96465	13.94022	19.25807	9.511084	18.1561	15.03328	14.77419
18.89256	8.249055	17.80546	14.17483	16.67673	15.00484	12.80314	9.584609	12.86923	18.96465	13.94022	19.25807	9.511084	18.1561	15.03328	14.77419
18.89257	8.244579	17.80612	14.1751	16.67665	15.00495	12.80374	9.584609	12.86923	18.96465	13.94022	19.25807	9.511084	18.1561	15.03328	14.77419
18.89261	8.244214	17.80635	14.17563	16.68041	15.00466	12.80349	9.584609	12.86923	18.96465	13.94022	19.25807	9.511084	18.1561	15.03328	14.77419
18.8933	8.244515	17.89478	14.1752	16.68104	15.00685	12.88107	9.584609	12.86923	18.96465	13.94022	19.25807	9.511084	18.1561	15.03328	14.77419
18.89778	8.243642	17.8955	14.25691	16.6816	15.00611	12.8828	9.584609	12.86923	18.96465	13.94022	19.25807	9.511084	18.1561	15.03328	14.77419
18.89791	8.243827	17.89542	14.25717	16.68163	15.00685	12.88319	9.584609	12.86923	18.96465	13.94022	19.25807	9.511084	18.1561	15.03328	14.77419
18.89756	8.243986	17.89529	14.26379	16.7685	15.00687	12.88289	9.584609	12.86923	18.96465	13.94022	19.25807	9.511084	18.1561	15.03328	14.77419
18.89749	8.243912	17.89554	14.2634	16.76932	15.08903	12.88691	9.584609	12.86923	18.96465	13.94022	19.25807	9.511084	18.1561	15.03328	14.77419
18.89749	8.249107	17.89695	14.26337	16.76911	15.08891	12.8868	9.584609	12.86923	18.96465	13.94022	19.25807	9.511084	18.1561	15.03328	14.77419
18.89729	8.342627	17.89657	14.26345	16.76894	15.09558	12.88593	9.584609	12.86923	18.96465	13.94022	19.25807	9.511084	18.1561	15.03328	14.77419
18.89788	8.424938	17.89648	14.26708	16.76884	15.09534	12.88572	9.584609	12.86923	18.96465	13.94022	19.25807	9.511084	18.1561	15.03328	14.77419
18.89788	8.487177	17.89654	14.26668	16.76881	15.0959	12.88546	9.584609	12.86923	18.96465	13.94022	19.25807	9.511084	18.1561	15.03328	14.77419
18.89984	8.683533	17.89632	14.26624	16.7695	15.09564	12.88583	9.584609	12.86923	18.96465	13.94022	19.25807	9.511084	18.1561	15.03328	14.77419
18.89972	8.677705	17.89667	14.26621	16.77109	15.0947	12.88564	9.584609	12.86923	18.96465	13.94022	19.25807	9.511084	18.1561	15.03328	14.77419
18.90003	8.674238	17.8963	14.26622	16.77112	15.09837	12.89374	9.584609	12.86923	18.96465	13.94022	19.25807	9.511084	18.1561	15.03328	14.77419
18.89974	8.674372	17.89618	14.26631	16.77112	15.09839	12.89392	9.584609	12.86923	18.96465	13.94022	19.25807	9.511084	18.1561	15.03328	14.77419
18.90091	8.674085	17.90075	14.26853	16.7723	15.09974	12.971	9.584609	12.86923	18.96465	13.94022	19.25807	9.511084	18.1561	15.03328	14.77419
18.90091	8.672133	17.90117	14.26849	16.7723	15.09941	12.9728	9.584609	12.86923	18.96465	13.94022	19.25807	9.511084	18.1561	15.03328	14.77419
18.98864	8.669394	17.90131	14.26821	16.77222	15.09935	12.97282	9.584609	12.86923	18.96465	13.94022	19.25807	9.511084	18.1561	15.03328	14.77419
18.98869	8.668532	17.9012	14.26854	16.77746	15.0998	12.97233	9.584609	12.86923	18.96465	13.94022	19.25807	9.511084	18.1561	15.03328	14.77419
18.98883	8.668522	17.98939	14.26874	16.77761	15.09927	12.97439	9.584609	12.86923	18.96465	13.94022	19.25807	9.511084	18.1561	15.03328	14.77419
18.98948	8.659504	17.98993	14.26875	16.77756	15.09853	12.97394	9.584609	12.86923	18.96465	13.94022	19.25807	9.511084	18.1561	15.03328	14.77419
18.9904	8.65433	17.99	14.35183	16.86454	15.10085	12.97361	9.584609	12.86923	18.96465	13.94022	19.25807	9.511084	18.1561	15.03328	14.77419
18.995	8.632659	17.99024	14.35185	16.86518	15.10041	12.97357	9.584609	12.86923	18.96465	13.94022	19.25807	9.511084	18.1561	15.03328	14.77419
18.995	8.622026	17.99148	14.35169	16.86537	15.18194	12.97703	9.584609	12.86923	18.96465	13.94022	19.25807	9.511084	18.1561	15.03328	14.77419
18.99492	8.610913	17.99135	14.35795	16.86586	15.18216	12.97584	9.584609	12.86923	18.96465	13.94022	19.25807	9.511084	18.1561	15.03328	14.77419
18.99571	8.606865	17.99135	14.35799	16.87479	15.18932	12.97561	9.584609	12.86923	18.96465	13.94022	19.25807	9.511084	18.1561	15.03328	14.77419
18.99571	8.60626	17.99136	14.35817	16.87878	15.1894	12.97523	9.584609	12.86923	18.96465	13.94022	19.25807	9.511084	18.1561	15.03328	14.77419
18.99571	8.588002	17.98984	14.35807	16.87875	15.18959	12.97502	9.584609	12.86923	18.96465	13.94022	19.25807	9.511084	18.1561	15.03328	14.77419
18.99574	8.579459	17.99169	14.36156	16.96691	15.1901	12.97446	9.584609	12.86923	18.96465	13.94022	19.25807	9.511084	18.1561	15.03328	14.77419
18.99736	8.57697	17.99146	14.3629	16.96687	15.19305	12.98528	9.584609	12.86923	18.96465	13.94022	19.25807	9.511084	18.1561	15.03328	14.77419
19.00034	8.566784	17.99147	14.36242	16.96794	15.19301	13.06241	9.584609	12.86923	18.96465	13.94022	19.25807	9.511084	18.1561	15.03328	14.77419
19.00095	8.548217	17.99178	14.36219	16.96855	15.19301	13.06244	9.584609	12.86923	18.96465	13.94022	19.25807	9.511084	18.1561	15.03328	14.77419
19.00102	8.53373	17.99179	14.36187	16.9686	15.19309	13.06274	9.584609	12.86923	18.96465	13.94022	19.25807	9.511084	18.1561	15.03328	14.77419
19.08897	8.525885	17.99627	14.36173	16.96932	15.19291	13.06273	9.584609	12.86923	18.96465	13.94022	19.25807	9.511084	18.1561	15.03328	14.77419
19.08886	8.524382	17.9968	14.36369	16.97036	15.19594	13.06314	9.584609	12.86923	18.96465	13.94022	19.25807	9.511084	18.1561	15.03328	14.77419
19.09021	8.520942	18.08527	14.44566	16.97027	15.19667	13.06306	9.584609	12.86923	18.96465	13.94022	19.25807	9.511084	18.1561	15.03328	14.77419
19.08998	8.519325	18.08497	14.44557	16.97161	15.19639	13.06275	9.584609	12.86923	18.96465	13.94022	19.25807	9.511084	18.1561	15.03328	14.77419
19.08998	8.518357	18.08486	14.44579	16.97155	15.19592	13.06261	9.584609	12.86923	18.96465	13.94022	19.25807	9.511084	18.1561	15.03328	14.77419
19.09493	8.517569	18.08551	14.44626	16.97144	15.19588	13.0626	9.584609	12.86923	18.96465	13.94022	19.25807	9.511084	18.1561	15.03328	14.77419
19.09488	8.510963	18.08552	14.45257	16.97144	15.27781	13.06321	9.584609	12.86923	18.96465	13.94022	19.25807	9.511084	18.1561	15.03328	14.77419
19.09489	8.51048	18.08579	14.45257	16.97589	15.27777	13.06217	9.584609	12.86923	18.96465	13.94022	19.25807	9.511084	18.1561	15.03328	14.77419
19.09489	8.50941	18.08592	14.45172	17.06318	15.27824	13.06397	9.584609	12.86923	18.96465	13.94022	19.25807	9.511084	18.1561	15.03328	14.77419
19.09593	8.508164	18.08607	14.45175	17.06296	15.28051	13.06384	9.584609	12.86923	18.96465	13.94022	19.25807	9.511084	18.1561	15.03328	14.77419
19.09599	8.507014	18.08607	14.45174	17.06322	15.28699	13.06522	9.584609	12.86923	18.96465	13.94022	19.25807	9.511084	18.1561	15.03328	14.77419
19.09592	8.506866	18.08703	14.45503	17.06366	15.2869	13.06517	9.584609	12.86923	18.96465	13.94022	19.25807	9.511084	18.1561	15.03328	14.77419
19.09577	8.506917	18.0871	14.45503	17.06276	15.28656	13.06506	9.584609	12.86923	18.96465	13.94022	19.25807	9.511084	18.1561	15.03328	14.77419
19.09594	8.507034	18.0871	14.45515	17.06352	15.28645	13.0683	9.584609	12.86923	18.96465	13.94022	19.25807	9.511084	18.1561	15.03328	14.77419
19.09602	8.505817	18.08839	14.45759	17.06353	15.28632	13.07712	9.584609	12.86923	18.96465	13.94022	19.25807	9.511084	18.1561	15.03328	14.77419
19.09543	8.494994	18.08855	14.45752	17.0634	15.28611	13.07682	9.584609	12.86923	18.96465	13.94022	19.25807	9.511084	18.1561	15.03328	14.77419
19.09599	8.645972	18.08831	14.45808	17.06397	15.2874	13.15419	9.584609	12.86923	18.96465	13.94022	19.25807	9.511084	18.1561	15.03328	14.77419
19.09775	8.740293	18.08832	14.4581	17.06388	15.2873	13.15472	9.584609	12.86923	18.96465	13.94022	19.25807	9.511084	18.1561	15.03328	14.77419
19.09775	8.727	18.08806	14.458	17.06494	15.28679	13.15403	9.584609	12.86923	18.96465	13.94022	19.25807	9.511084	18.1561	15.03328	14.77419
19.18552	8.7237	18.09291	14.5396	17.06487	15.28669	13.15377	9.584609	12.86923	18.96465	13.94022	19.25807	9.511084	18.1561	15.03328	14.77419
19.18544	8.721837	18.18152	14.54015	17.06567	15.2896	13.15322	9.584609	12.86923	18.96465	13.94022	19.25807	9.511084	18.1561	15.03328	14.77419
19.18485	8.711328	18.18132	14.54867	17.06668	15.29016	13.15316	9.584609	12.86923	18.96465	13.94022	19.25807	9.511084	18.1561	15.03328	14.77419
19.18495	8.706218	18.18169	14.54859	17.06629	15.29007	13.15305	9.584609	12.86923	18.96465	13.94022	19.25807	9.511084	18.1561	15.03328	14.77419
19.18508	8.698452	18.18169	14.5486	17.06606	15.37187	13.15296	9.584609	12.86923	18.96465	13.94022	19.25807	9.511084	18.1561	15.03328	14.77419
19.187	8.697687	18.18191	14.54851	17.06663	15.38576	13.15214	9.584609	12.86923	18.96465	13.94022	19.25807	9.511084	18.1561	15.03328	14.77419
19.19126	8.691623	18.18233	14.5484	17.06751	15.38552	13.152	9.584609	12.86923	18.96465	13.94022	19.25807	9.511084	18.1561	15.03328	14.77419
19.19127	8.686067	18.18186	14.54968	17.06751	15.386	13.15181	9.584609	12.86923	18.96465	13.94022	19.25807	9.511084	18.1561	15.03328	14.77419
19.19127	8.677666	18.1823	14.5497	17.06899	15.38551	13.15192	9.584609	12.86923	18.96465	13.94022	19.25807	9.511084	18.1561	15.03328	14.77419
19.19127	8.677729	18.18232	14.5496	17.06889	15.3921	13.15233	9.584609	12.86923	18.96465	13.94022	19.25807	9.511084	18.1561	15.03328	14.77419
19.19128	8.677758	18.18303	14.5496	17.07319	15.39292	13.15292	9.584609	12.86923	18.96465	13.94022	19.25807	9.511084	18.1561	15.03328	14.77419
19.19124	8.677584	18.18303	14.55241	17.16021	15.39416	13.15355	9.584609	12.86923	18.96465	13.94022	19.25807	9.511084	18.1561	15.03328	14.77419
19.19108	8.677524	18.1837	14.55198	17.16022	15.39416	13.15621	9.584609	12.86923	18.96465	13.94022	19.25807	9.511084	18.1561	15.03328	14.77419
19.19246	8.677039	18.18468	14.55326	17.16016	15.39388	13.15815	9.584609	12.86923	18.96465	13.94022	19.25807	9.511084	18.1561	15.03328	14.77419
19.19261	8.675199	18.18635	14.55278	17.1619	15.39341	13.16133	9.584609	12.86923	18.96465	13.94022	19.25807	9.511084	18.1561	15.03328	14.77419
19.19246	8.675339	18.18642	14.63475	17.16175	15.39325	13.16123	9.584609	12.86923	18.96465	13.94022	19.25807	9.511084	18.1561	15.03328	14.77419
19.19227	8.675512	18.18644	14.64544	17.16163	15.39388	13.24731	9.584609	12.86923	18.96465	13.94022	19.25807	9.511084	18.1561	15.03328	14.77419
19.2802	8.675762	18.19122	14.64675	17.16158	15.39372	13.24729	9.584609	12.86923	18.96465	13.94022	19.25807	9.511084	18.1561	15.03328	14.77419
19.28207	8.675442	18.27961	14.64676	17.16159	15.39427	13.24728	9.584609	12.86923	18.96465	13.94022	19.25807	9.511084	18.1561	15.03328	14.77419
19.28272	8.674709	18.27959	14.64652	17.16147	15.39411	13.24697	9.584609	12.86923	18.96465	13.94022	19.25807	9.511084	18.1561	15.03328	14.77419
19.28282	8.666017	18.27957	14.64652	17.16151	15.3972	13.24667	9.584609	12.86923	18.96465	13.94022	19.25807	9.511084	18.1561	15.03328	14.77419
19.28277	8.648057	18.27957	14.65374	17.1643	15.39711	13.24592	9.584609	12.86923	18.96465	13.94022	19.25807	9.511084	18.1561	15.03328	14.77419
19.28763	8.638253	18.28022	14.65374	17.16445	15.47856	13.24554	9.584609	12.86923	18.96465	13.94022	19.25807	9.511084	18.1561	15.03328	14.77419
19.28763	8.625088	18.27968	14.6537	17.16458	15.47829	13.2456	9.584609	12.86923	18.96465	13.94022	19.25807	9.511084	18.1561	15.03328	14.77419
19.2875	8.616093	18.27955	14.65508	17.16495	15.47874	13.24546	9.584609	12.86923	18.96465	13.94022	19.25807	9.511084	18.1561	15.03328	14.77419
19.28883	8.607819	18.27945	14.65491	17.16559	15.47871	13.24497	9.584609	12.86923	18.96465	13.94022	19.25807	9.511084	18.1561	15.03328	14.77419
19.28888	8.594451	18.27946	14.65492	17.16621	15.47939	13.24397	9.584609	12.86923	18.96465	13.94022	19.25807	9.511084	18.1561	15.03328	14.77419
19.28869	8.586622	18.27882	14.65479	17.16773	15.48096	13.24395	9.584609	12.86923	18.96465	13.94022	19.25807	9.511084	18.1561	15.03328	14.77419
19.28932	8.584999	18.27873	14.65526	17.16934	15.48763	13.24401	9.584609	12.86923	18.96465	13.94022	19.25807	9.511084	18.1561	15.03328	14.77419
19.28923	8.583153	18.28046	14.65486	17.17034	15.48751	13.24401	9.584609	12.86923	18.96465	13.94022	19.25807	9.511084	18.1561	15.03328	14.77419
19.2891	8.582031	18.2806	14.65473	17.2619	15.48747	13.24404	9.584609	12.86923	18.96465	13.94022	19.25807	9.511084	18.1561	15.03328	14.77419
19.2891	8.574329	18.28075	14.65444	17.26211	15.48714	13.24382	9.584609	12.86923	18.96465	13.94022	19.25807	9.511084	18.1561	15.03328	14.77419
19.28916	8.555246	18.28069	14.65504	17.26204	15.48686	13.24359	9.584609	12.86923	18.96465	13.94022	19.25807	9.511084	18.1561	15.03328	14.77419
19.28929	8.542781	18.2809	14.65462	17.26197	15.48683	13.24355	9.584609	12.86923	18.96465	13.94022	19.25807	9.511084	18.1561	15.03328	14.77419
19.37818	8.525946	18.282	14.65463	17.26182	15.48655	13.32907	9.584609	12.86923	18.96465	13.94022	19.25807	9.511084	18.1561	15.03328	14.77419
19.37823	8.515602	18.28364	14.65716	17.26175	15.4874	13.32831	9.584609	12.86923	18.96465	13.94022	19.25807	9.511084	18.1561	15.03328	14.77419
19.37805	8.50184	18.28528	14.7388	17.26169	15.48818	13.33613	9.584609	12.86923	18.96465	13.94022	19.25807	9.511084	18.1561	15.03328	14.77419
19.37805	8.496213	18.37805	14.73843	17.26216	15.48808	13.3369	9.584609	12.86923	18.96465	13.94022	19.25807	9.511084	18.1561	15.03328	14.77419
19.37792	8.49307	18.37788	14.73834	17.26204	15.48768	13.33812	9.584609	12.86923	18.96465	13.94022	19.25807	9.511084	18.1561	15.03328	14.77419
19.37977	8.488702	18.37804	14.73841	17.26204	15.48746	13.32319	9.584609	12.86923	18.96465	13.94022	19.25807	9.511084	18.1561	15.03328	14.77419
19.38008	8.480048	18.37791	14.73993	17.26184	15.57227	13.32296	9.584609	12.86923	18.96465	13.94022	19.25807	9.511084	18.1561	15.03328	14.77419
19.38014	8.477519	18.37791	14.74117	17.26186	15.57222	13.33188	9.584609	12.86923	18.96465	13.94022	19.25807	9.511084	18.1561	15.03328	14.77419
19.38014	8.473638	18.37777	14.74785	17.26187	15.57224	13.33509	9.584609	12.86923	18.96465	13.94022	19.25807	9.511084	18.1561	15.03328	14.77419
19.38484	8.473183	18.37757	14.74784	17.26187	15.57224	13.33922	9.584609	12.86923	18.96465	13.94022	19.25807	9.511084	18.1561	15.03328	14.77419
19.38479	8.466035	18.37758	14.7479	17.26174	15.57198	13.3401	9.584609	12.86923	18.96465	13.94022	19.25807	9.511084	18.1561	15.03328	14.77419
19.38546	8.465604	18.37731	14.74788	17.26171	15.57206	13.34059	9.584609	12.86923	18.96465	13.94022	19.25807	9.511084	18.1561	15.03328	14.77419
19.38512	8.464902	18.3777	14.74719	17.26171	15.57195	13.34035	9.584609	12.86923	18.96465	13.94022	19.25807	9.511084	18.1561	15.03328	14.77419
19.38512	8.463858	18.3777	14.74678	17.26126	15.57159	13.34036	9.584609	12.86923	18.96465	13.94022	19.25807	9.511084	18.1561	15.03328	14.77419
19.38516	8.46353	18.37723	14.74647	17.26117	15.57233	13.34086	9.584609	12.86923	18.96465	13.94022	19.25807	9.511084	18.1561	15.03328	14.77419
19.3866	8.463057	18.37706	14.74664	17.35274	15.57892	13.34127	9.584609	12.86923	18.96465	13.94022	19.25807	9.511084	18.1561	15.03328	14.77419
19.38649	8.463083	18.37696	14.7465	17.35511	15.58204	13.34149	9.584609	12.86923	18.96465	13.94022	19.25807	9.511084	18.1561	15.03328	14.77419
19.38649	8.463105	18.37655	14.74743	17.35733	15.58363	13.34131	9.584609	12.86923	18.96465	13.94022	19.25807	9.511084	18.1561	15.03328	14.77419
19.38674	8.462226	18.37653	14.74719	17.35876	15.58363	13.34089	9.584609	12.86923	18.96465	13.94022	19.25807	9.511084	18.1561	15.03328	14.77419
19.38674	8.458973	18.37653	14.74692	17.3587	15.58355	13.34039	9.584609	12.86923	18.96465	13.94022	19.25807	9.511084	18.1561	15.03328	14.77419
19.47467	8.457859	18.37642	14.74651	17.35914	15.58425	13.34041	9.584609	12.86923	18.96465	13.94022	19.25807	9.511084	18.1561	15.03328	14.77419
19.47482	8.456423	18.3763	14.74651	17.35933	15.58418	13.34028	9.584609	12.86923	18.96465	13.94022	19.25807	9.511084	18.1561	15.03328	14.77419
19.47523	8.455372	18.46457	14.82851	17.35911	15.58384	13.34031	9.584609	12.86923	18.96465	13.94022	19.25807	9.511084	18.1561	15.03328	14.77419
19.47507	8.453798	18.46939	14.83116	17.35897	15.58386	13.34034	9.584609	12.86923	18.96465	13.94022	19.25807	9.511084	18.1561	15.03328	14.77419
19.47499	8.444074	18.47204	14.83107	17.35906	15.58318	13.33985	9.584609	12.86923	18.96465	13.94022	19.25807	9.511084	18.1561	15.03328	14.77419
19.47603	8.439455	18.47341	14.83153	17.35892	15.58299	13.41626	9.584609	12.86923	18.96465	13.94022	19.25807	9.511084	18.1561	15.03328	14.77419
19.47603	8.439128	18.47387	14.83153	17.35892	15.58262	13.41593	9.584609	12.86923	18.96465	13.94022	19.25807	9.511084	18.1561	15.03328	14.77419
19.47614	8.438661	18.47424	14.83149	17.35882	15.5828	13.42482	9.584609	12.86923	18.96465	13.94022	19.25807	9.511084	18.1561	15.03328	14.77419
19.47809	8.438611	18.47428	14.83893	17.35882	15.58386	13.43315	9.584609	12.86923	18.96465	13.94022	19.25807	9.511084	18.1561	15.03328	14.77419
19.48268	8.437672	18.47444	14.83872	17.35881	15.66547	13.43294	9.584609	12.86923	18.96465	13.94022	19.25807	9.511084	18.1561	15.03328	14.77419
19.48259	8.437777	18.47445	14.84376	17.35882	15.66534	13.43649	9.584609	12.86923	18.96465	13.94022	19.25807	9.511084	18.1561	15.03328	14.77419
19.48259	8.437059	18.47442	14.84516	17.35872	15.66534	13.43647	9.584609	12.86923	18.96465	13.94022	19.25807	9.511084	18.1561	15.03328	14.77419
19.4826	8.437241	18.47448	14.84516	17.35899	15.66533	13.43594	9.584609	12.86923	18.96465	13.94022	19.25807	9.511084	18.1561	15.03328	14.77419
19.48271	8.437422	18.47448	14.84472	17.44607	15.66833	13.43568	9.584609	12.86923	18.96465	13.94022	19.25807	9.511084	18.1561	15.03328	14.77419
19.48271	8.437552	18.47393	14.8453	17.44575	15.66926	13.43858	9.584609	12.86923	18.96465	13.94022	19.25807	9.511084	18.1561	15.03328	14.77419
19.48487	8.437625	18.47393	14.84518	17.4502	15.67599	13.43794	9.584609	12.86923	18.96465	13.94022	19.25807	9.511084	18.1561	15.03328	14.77419
19.48571	8.437718	18.47386	14.84468	17.45009	15.67594	13.43737	9.584609	12.86923	18.96465	13.94022	19.25807	9.511084	18.1561	15.03328	14.77419
19.48558	8.43792	18.47386	14.84526	17.45009	15.67584	13.43761	9.584609	12.86923	18.96465	13.94022	19.25807	9.511084	18.1561	15.03328	14.77419
19.48685	8.438147	18.47368	14.92733	17.45708	15.67672	13.43816	9.584609	12.86923	18.96465	13.94022	19.25807	9.511084	18.1561	15.03328	14.77419
19.48695	8.4381	18.47368	14.92733	17.45692	15.67641	13.43814	9.584609	12.86923	18.96465	13.94022	19.25807	9.511084	18.1561	15.03328	14.77419
19.57487	8.436664	18.47369	14.92733	17.45852	15.67624	13.43863	9.584609	12.86923	18.96465	13.94022	19.25807	9.511084	18.1561	15.03328	14.77419
19.57487	8.436292	18.47369	14.93025	17.45852	15.67624	13.43881	9.584609	12.86923	18.96465	13.94022	19.25807	9.511084	18.1561	15.03328	14.77419
19.57476	8.436438	18.4737	14.93025	17.45973	15.676	13.43853	9.584609	12.86923	18.96465	13.94022	19.25807	9.511084	18.1561	15.03328	14.77419
19.57469	8.435901	18.4737	14.93018	17.45973	15.67985	13.51602	9.584609	12.86923	18.96465	13.94022	19.25807	9.511084	18.1561	15.03328	14.77419
19.57461	8.435975	18.56189	14.92997	17.45973	15.67987	13.5248	9.584609	12.86923	18.96465	13.94022	19.25807	9.511084	18.1561	15.03328	14.77419
19.57455	8.433458	18.56665	14.92984	17.46062	15.67944	13.52466	9.584609	12.86923	18.96465	13.94022	19.25807	9.511084	18.1561	15.03328	14.77419
19.57455	8.433132	18.56665	14.93653	17.46063	15.67945	13.52399	9.584609	12.86923	18.96465	13.94022	19.25807	9.511084	18.1561	15.03328	14.77419
19.57456	8.43245	18.56666	14.9364	17.46137	15.67937	13.5244	9.584609	12.86923	18.96465	13.94022	19.25807	9.511084	18.1561	15.03328	14.77419
19.57457	8.431505	18.57126	14.93621	17.46137	15.67934	13.52931	9.584609	12.86923	18.96465	13.94022	19.25807	9.511084	18.1561	15.03328	14.77419
19.57424	8.431109	18.57309	14.93727	17.46133	15.67927	13.52881	9.584609	12.86923	18.96465	13.94022	19.25807	9.511084	18.1561	15.03328	14.77419
19.57424	8.431248	18.5726	14.93727	17.46134	15.76084	13.52874	9.584609	12.86923	18.96465	13.94022	19.25807	9.511084	18.1561	15.03328	14.77419
19.58254	8.431347	18.57261	14.93883	17.46213	15.76131	13.52806	9.584609	12.86923	18.96465	13.94022	19.25807	9.511084	18.1561	15.03328	14.77419
19.58254	8.431542	18.57348	14.94034	17.46202	15.76056	13.52807	9.584609	12.86923	18.96465	13.94022	19.25807	9.511084	18.1561	15.03328	14.77419
19.58254	8.43177	18.57348	14.94017	17.46195	15.76114	13.52823	9.584609	12.86923	18.96465	13.94022	19.25807	9.511084	18.1561	15.03328	14.77419
19.58255	8.43175	18.57372	14.9401	17.46232	15.76207	13.52788	9.584609	12.86923	18.96465	13.94022	19.25807	9.511084	18.1561	15.03328	14.77419
19.58248	8.43185	18.57362	14.94013	17.46232	15.762	13.53073	9.584609	12.86923	18.96465	13.94022	19.25807	9.511084	18.1561	15.03328	14.77419
19.58249	8.432036	18.57408	14.94069	17.46209	15.76191	13.53056	9.584609	12.86923	18.96465	13.94022	19.25807	9.511084	18.1561	15.03328	14.77419
19.58249	8.432065	18.57409	14.94053	17.54915	15.76192	13.53048	9.584609	12.86923	18.96465	13.94022	19.25807	9.511084	18.1561	15.03328	14.77419
19.58227	8.432243	18.57456	14.94056	17.55394	15.76492	13.53039	9.584609	12.86923	18.96465	13.94022	19.25807	9.511084	18.1561	15.03328	14.77419
19.582	8.432411	18.57444	15.02214	17.55394	15.76485	13.5304	9.584609	12.86923	18.96465	13.94022	19.25807	9.511084	18.1561	15.03328	14.77419
19.58207	8.430932	18.5743	15.02207	17.55402	15.77185	13.53085	9.584609	12.86923	18.96465	13.94022	19.25807	9.511084	18.1561	15.03328	14.77419
19.58192	8.43102	18.5744	15.02215	17.55369	15.7717	13.53151	9.584609	12.86923	18.96465	13.94022	19.25807	9.511084	18.1561	15.03328	14.77419
19.66984	8.431092	18.57387	15.02199	17.55568	15.77171	13.53133	9.584609	12.86923	18.96465	13.94022	19.25807	9.511084	18.1561	15.03328	14.77419
19.67128	8.431328	18.66205	15.02161	17.55569	15.77209	13.53133	9.584609	12.86923	18.96465	13.94022	19.25807	9.511084	18.1561	15.03328	14.77419
19.67214	8.431214	18.66223	15.0211	17.55644	15.77208	13.53118	9.584609	12.86923	18.96465	13.94022	19.25807	9.511084	18.1561	15.03328	14.77419
19.67215	8.430896	18.66697	15.02271	17.55644	15.77277	13.60804	9.584609	12.86923	18.96465	13.94022	19.25807	9.511084	18.1561	15.03328	14.77419
19.67258	8.43105	18.66697	15.02273	17.55644	15.77266	13.60818	9.584609	12.86923	18.96465	13.94022	19.25807	9.511084	18.1561	15.03328	14.77419
19.67258	8.431299	18.66697	15.02262	17.55645	15.77273	13.60806	9.584609	12.86923	18.96465	13.94022	19.25807	9.511084	18.1561	15.03328	14.77419
19.67258	8.431529	18.66663	15.02522	17.55774	15.77296	13.60747	9.584609	12.86923	18.96465	13.94022	19.25807	9.511084	18.1561	15.03328	14.77419
19.67269	8.431718	18.66652	15.02575	17.55774	15.77432	13.61646	9.584609	12.86923	18.96465	13.94022	19.25807	9.511084	18.1561	15.03328	14.77419
19.67217	8.511571	18.66653	15.03245	17.55792	15.77432	13.61642	9.584609	12.86923	18.96465	13.94022	19.25807	9.511084	18.1561	15.03328	14.77419
19.67241	8.511962	18.66654	15.03232	17.55887	15.77405	13.6164	9.584609	12.86923	18.96465	13.94022	19.25807	9.511084	18.1561	15.03328	14.77419
19.67692	8.512205	18.66833	15.03232	17.55869	15.85551	13.61703	9.584609	12.86923	18.96465	13.94022	19.25807	9.511084	18.1561	15.03328	14.77419
19.67692	8.589862	18.66824	15.03281	17.55861	15.85505	13.61688	9.584609	12.86923	18.96465	13.94022	19.25807	9.511084	18.1561	15.03328	14.77419
19.67727	8.59054	18.66829	15.03273	17.55827	15.85492	13.61672	9.584609	12.86923	18.96465	13.94022	19.25807	9.511084	18.1561	15.03328	14.77419
19.67912	8.590775	18.66926	15.03312	17.55646	15.85457	13.61641	9.584609	12.86923	18.96465	13.94022	19.25807	9.511084	18.1561	15.03328	14.77419
19.67863	8.590969	18.66927	15.03312	17.64348	15.85438	13.61641	9.584609	12.86923	18.96465	13.94022	19.25807	9.511084	18.1561	15.03328	14.77419
19.67852	8.591234	18.66927	15.03312	17.64423	15.85423	13.61625	9.584609	12.86923	18.96465	13.94022	19.25807	9.511084	18.1561	15.03328	14.77419
19.67939	8.591324	18.66927	15.033	17.64423	15.85419	13.61564	9.584609	12.86923	18.96465	13.94022	19.25807	9.511084	18.1561	15.03328	14.77419
19.67953	8.591481	18.67013	15.03413	17.64872	15.85401	13.62004	9.584609	12.86923	18.96465	13.94022	19.25807	9.511084	18.1561	15.03328	14.77419
19.6795	8.591595	18.67023	15.03413	17.64872	15.85377	13.62204	9.584609	12.86923	18.96465	13.94022	19.25807	9.511084	18.1561	15.03328	14.77419
19.67994	8.591677	18.67028	15.03507	17.64872	15.85366	13.62207	9.584609	12.86923	18.96465	13.94022	19.25807	9.511084	18.1561	15.03328	14.77419
19.67984	8.591911	18.67053	15.03423	17.6494	15.85368	13.62176	9.584609	12.86923	18.96465	13.94022	19.25807	9.511084	18.1561	15.03328	14.77419
19.67972	8.592143	18.67054	15.03423	17.6494	15.85365	13.62179	9.584609	12.86923	18.96465	13.94022	19.25807	9.511084	18.1561	15.03328	14.77419
19.76771	8.59231	18.67061	15.11568	17.64913	15.86601	13.62201	9.584609	12.86923	18.96465	13.94022	19.25807	9.511084	18.1561	15.03328	14.77419
19.76729	8.592454	18.67049	15.11558	17.64902	15.86603	13.62166	9.584609	12.86923	18.96465	13.94022	19.25807	9.511084	18.1561	15.03328	14.77419
19.76758	8.592612	18.75876	15.11559	17.64903	15.86603	13.62156	9.584609	12.86923	18.96465	13.94022	19.25807	9.511084	18.1561	15.03328	14.77419
19.76758	8.592819	18.75926	15.11559	17.65086	15.86595	13.62452	9.584609	12.86923	18.96465	13.94022	19.25807	9.511084	18.1561	15.03328	14.77419
19.76748	8.592835	18.75925	15.11535	17.65086	15.86596	13.70127	9.584609	12.86923	18.96465	13.94022	19.25807	9.511084	18.1561	15.03328	14.77419
19.76749	8.592923	18.76402	15.11469	17.65086	15.86585	13.70127	9.584609	12.86923	18.96465	13.94022	19.25807	9.511084	18.1561	15.03328	14.77419
19.76891	8.592961	18.76353	15.11461	17.65078	15.86552	13.70122	9.584609	12.86923	18.96465	13.94022	19.25807	9.511084	18.1561	15.03328	14.77419
19.76878	8.592908	18.7634	15.11455	17.65171	15.86552	13.7011	9.584609	12.86923	18.96465	13.94022	19.25807	9.511084	18.1561	15.03328	14.77419
19.76878	8.593062	18.76388	15.11437	17.65171	15.86544	13.70114	9.584609	12.86923	18.96465	13.94022	19.25807	9.511084	18.1561	15.03328	14.77419
19.76844	8.592638	18.76388	15.1143	17.65171	15.86553	13.70148	9.584609	12.86923	18.96465	13.94022	19.25807	9.511084	18.1561	15.03328	14.77419
19.76811	8.592619	18.76395	15.11424	17.65195	15.86542	13.71038	9.584609	12.86923	18.96465	13.94022	19.25807	9.511084	18.1561	15.03328	14.77419
19.76754	8.592584	18.76395	15.11426	17.65195	15.94696	13.71032	9.584609	12.86923	18.96465	13.94022	19.25807	9.511084	18.1561	15.03328	14.77419
19.76841	8.592219	18.7637	15.12561	17.6518	15.94658	13.71081	9.584609	12.86923	18.96465	13.94022	19.25807	9.511084	18.1561	15.03328	14.77419
19.76842	8.589767	18.76376	15.12553	17.65308	15.94658	13.71433	9.584609	12.86923	18.96465	13.94022	19.25807	9.511084	18.1561	15.03328	14.77419
19.77267	8.589453	18.76557	15.12544	17.65308	15.94774	13.71431	9.584609	12.86923	18.96465	13.94022	19.25807	9.511084	18.1561	15.03328	14.77419
19.77267	8.589418	18.76551	15.12523	17.73976	15.94862	13.7142	9.584609	12.86923	18.96465	13.94022	19.25807	9.511084	18.1561	15.03328	14.77419
19.7727	8.589311	18.76552	15.12524	17.73952	15.94862	13.71409	9.584609	12.86923	18.96465	13.94022	19.25807	9.511084	18.1561	15.03328	14.77419
19.77309	8.589504	18.7666	15.12508	17.73952	15.94934	13.71397	9.584609	12.86923	18.96465	13.94022	19.25807	9.511084	18.1561	15.03328	14.77419
19.77503	8.589452	18.7666	15.12414	17.73952	15.94936	13.71762	9.584609	12.86923	18.96465	13.94022	19.25807	9.511084	18.1561	15.03328	14.77419
19.77503	8.589485	18.7668	15.12328	17.73962	15.94949	13.71744	9.584609	12.86923	18.96465	13.94022	19.25807	9.511084	18.1561	15.03328	14.77419
19.77503	8.589726	18.7668	15.12247	17.73933	15.94947	13.71725	9.584609	12.86923	18.96465	13.94022	19.25807	9.511084	18.1561	15.03328	14.77419
19.77503	8.589838	18.76761	15.12245	17.7445	15.9492	13.71711	9.584609	12.86923	18.96465	13.94022	19.25807	9.511084	18.1561	15.03328	14.77419
19.8629	8.589894	18.76751	15.12236	17.7445	15.95603	13.71656	9.584609	12.86923	18.96465	13.94022	19.25807	9.511084	18.1561	15.03328	14.77419
19.86482	8.590254	18.85578	15.12237	17.74457	15.9591	13.71665	9.584609	12.86923	18.96465	13.94022	19.25807	9.511084	18.1561	15.03328	14.77419
19.86483	8.590505	18.85578	15.12236	17.74457	15.9591	13.71664	9.584609	12.86923	18.96465	13.94022	19.25807	9.511084	18.1561	15.03328	14.77419
19.86483	8.590503	18.85568	15.12198	17.74457	15.95902	13.71657	9.584609	12.86923	18.96465	13.94022	19.25807	9.511084	18.1561	15.03328	14.77419
19.86462	8.590854	18.85568	15.12195	17.74457	15.95927	13.79332	9.584609	12.86923	18.96465	13.94022	19.25807	9.511084	18.1561	15.03328	14.77419
19.86462	8.590381	18.85584	15.12195	17.7445	15.96028	13.79335	9.584609	12.86923	18.96465	13.94022	19.25807	9.511084	18.1561	15.03328	14.77419
19.86507	8.590065	18.85635	15.20364	17.74402	15.96023	13.79317	9.584609	12.86923	18.96465	13.94022	19.25807	9.511084	18.1561	15.03328	14.77419
19.86507	8.589975	18.86106	15.20496	17.74481	15.95993	13.79366	9.584609	12.86923	18.96465	13.94022	19.25807	9.511084	18.1561	15.03328	14.77419
19.86507	8.589971	18.86106	15.20449	17.74488	16.07786	13.79355	9.584609	12.86923	18.96465	13.94022	19.25807	9.511084	18.1561	15.03328	14.77419
19.86507	8.590029	18.86101	15.20543	17.74485	16.0777	13.79326	9.584609	12.86923	18.96465	13.94022	19.25807	9.511084	18.1561	15.03328	14.77419
19.86655	8.590306	18.86101	15.2036	17.74465	16.15964	13.80503	9.584609	12.86923	18.96465	13.94022	19.25807	9.511084	18.1561	15.03328	14.77419
19.86655	8.590504	18.86101	15.20294	17.74465	16.16091	13.8051	9.584609	12.86923	18.96465	13.94022	19.25807	9.511084	18.1561	15.03328	14.77419
19.87108	8.590697	18.86081	15.20357	17.74609	16.16078	13.80501	9.584609	12.86923	18.96465	13.94022	19.25807	9.511084	18.1561	15.03328	14.77419
19.87109	8.590786	18.86137	15.20382	17.746	16.16064	13.80493	9.584609	12.86923	18.96465	13.94022	19.25807	9.511084	18.1561	15.03328	14.77419
19.87132	8.748298	18.86162	15.20417	17.74551	16.16034	13.80427	9.584609	12.86923	18.96465	13.94022	19.25807	9.511084	18.1561	15.03328	14.77419
19.87132	8.747676	18.86162	15.20352	17.74629	16.16018	13.80398	9.584609	12.86923	18.96465	13.94022	19.25807	9.511084	18.1561	15.03328	14.77419
19.87115	8.739591	18.86162	15.2035	17.74592	16.16008	13.80363	9.584609	12.86923	18.96465	13.94022	19.25807	9.511084	18.1561	15.03328	14.77419
19.87202	8.738565	18.86162	15.20345	17.74592	16.16113	13.80364	9.584609	12.86923	18.96465	13.94022	19.25807	9.511084	18.1561	15.03328	14.77419
19.87202	8.738481	18.86321	15.20972	17.74682	16.16103	13.80517	9.584609	12.86923	18.96465	13.94022	19.25807	9.511084	18.1561	15.03328	14.77419
19.87396	8.738031	18.86356	15.20901	17.7469	16.16076	13.80475	9.584609	12.86923	18.96465	13.94022	19.25807	9.511084	18.1561	15.03328	14.77419
19.87397	8.734804	18.86357	15.21181	17.83374	16.16186	13.80437	9.584609	12.86923	18.96465	13.94022	19.25807	9.511084	18.1561	15.03328	14.77419
19.96181	8.727436	18.86339	15.21159	17.83374	16.16191	13.80417	9.584609	12.86923	18.96465	13.94022	19.25807	9.511084	18.1561	15.03328	14.77419
19.96181	8.723829	18.86316	15.21274	17.83369	16.16185	13.80417	9.584609	12.86923	18.96465	13.94022	19.25807	9.511084	18.1561	15.03328	14.77419
19.96182	8.723837	18.86316	15.21246	17.8345	16.16807	13.80415	9.584609	12.86923	18.96465	13.94022	19.25807	9.511084	18.1561	15.03328	14.77419
19.96142	8.726222	18.86391	15.21205	17.83425	16.16808	13.808	9.584609	12.86923	18.96465	13.94022	19.25807	9.511084	18.1561	15.03328	14.77419
19.96134	8.804482	18.86402	15.21185	17.83544	16.16877	13.80934	9.584609	12.86923	18.96465	13.94022	19.25807	9.511084	18.1561	15.03328	14.77419
19.96177	8.886542	18.95226	15.21179	17.83989	16.16877	13.80935	9.584609	12.86923	18.96465	13.94022	19.25807	9.511084	18.1561	15.03328	14.77419
19.96286	8.886997	18.95215	15.21254	17.83955	16.16873	13.8097	9.584609	12.86923	18.96465	13.94022	19.25807	9.511084	18.1561	15.03328	14.77419
19.96285	8.889084	18.9524	15.29284	17.83955	16.16822	13.88631	9.584609	12.86923	18.96465	13.94022	19.25807	9.511084	18.1561	15.03328	14.77419
19.96286	8.88883	18.9523	15.29266	17.83956	16.16914	13.88613	9.584609	12.86923	18.96465	13.94022	19.25807	9.511084	18.1561	15.03328	14.77419
19.96279	8.886232	18.95231	15.29303	17.83956	16.16902	13.90316	9.584609	12.86923	18.96465	13.94022	19.25807	9.511084	18.1561	15.03328	14.77419
19.9628	8.88019	18.95319	15.29292	17.83956	16.1687	13.90316	9.584609	12.86923	18.96465	13.94022	19.25807	9.511084	18.1561	15.03328	14.77419
19.96266	8.879965	18.95794	15.29272	17.8391	16.17188	13.90301	9.584609	12.86923	18.96465	13.94022	19.25807	9.511084	18.1561	15.03328	14.77419
19.96267	8.879889	18.95794	15.29255	17.84017	16.25377	13.90272	9.584609	12.86923	18.96465	13.94022	19.25807	9.511084	18.1561	15.03328	14.77419
19.96264	8.879892	18.95777	15.29211	17.84017	16.25376	13.90301	9.584609	12.86923	18.96465	13.94022	19.25807	9.511084	18.1561	15.03328	14.77419
19.96247	8.879755	18.95778	15.29208	17.84008	16.2535	13.90294	9.584609	12.86923	18.96465	13.94022	19.25807	9.511084	18.1561	15.03328	14.77419
19.96689	8.87874	18.95741	15.29339	17.84015	16.25343	13.91178	9.584609	12.86923	18.96465	13.94022	19.25807	9.511084	18.1561	15.03328	14.77419
19.96821	8.8784	18.95741	15.2935	17.84015	16.25325	13.91167	9.584609	12.86923	18.96465	13.94022	19.25807	9.511084	18.1561	15.03328	14.77419
19.96864	8.878326	18.95795	15.29354	17.83961	16.25305	13.91159	9.584609	12.86923	18.96465	13.94022	19.25807	9.511084	18.1561	15.03328	14.77419
19.9687	8.878353	18.95795	15.29344	17.84198	16.25386	13.91159	9.584609	12.86923	18.96465	13.94022	19.25807	9.511084	18.1561	15.03328	14.77419
19.9687	8.878399	18.95802	15.29345	17.84352	16.25629	13.91249	9.584609	12.86923	18.96465	13.94022	19.25807	9.511084	18.1561	15.03328	14.77419
19.96838	8.876916	18.95803	15.29465	17.84435	16.25618	13.91351	9.584609	12.86923	18.96465	13.94022	19.25807	9.511084	18.1561	15.03328	14.77419
19.96775	8.901368	18.95803	15.29444	17.84509	16.25618	13.91352	9.584609	12.86923	18.96465	13.94022	19.25807	9.511084	18.1561	15.03328	14.77419
19.96775	8.894682	18.95785	15.30063	17.84509	16.25587	13.91342	9.584609	12.86923	18.96465	13.94022	19.25807	9.511084	18.1561	15.03328	14.77419
19.96776	8.894851	18.95877	15.30063	17.84462	16.2558	13.91272	9.584609	12.86923	18.96465	13.94022	19.25807	9.511084	18.1561	15.03328	14.77419
20.05546	8.89751	18.96032	15.30042	17.84458	16.25584	13.91251	9.584609	12.86923	18.96465	13.94022	19.25807	9.511084	18.1561	15.03328	14.77419
20.05546	8.973767	18.96177	15.30018	17.93155	16.25584	13.91314	9.584609	12.86923	18.96465	13.94022	19.25807	9.511084	18.1561	15.03328	14.77419
20.05741	8.97547	18.9615	15.30091	17.93155	16.25572	13.91285	9.584609	12.86923	18.96465	13.94022	19.25807	9.511084	18.1561	15.03328	14.77419
20.05749	8.975577	18.96137	15.30179	17.93256	16.26222	13.91315	9.584609	12.86923	18.96465	13.94022	19.25807	9.511084	18.1561	15.03328	14.77419
20.05832	8.975659	19.04966	15.30566	17.93256	16.26351	13.91313	9.584609	12.86923	18.96465	13.94022	19.25807	9.511084	18.1561	15.03328	14.77419
20.05832	8.97584	19.04942	15.30551	17.93261	16.26451	13.9125	9.584609	12.86923	18.96465	13.94022	19.25807	9.511084	18.1561	15.03328	14.77419
20.05825	8.976007	19.04942	15.30474	17.93326	16.26455	13.91241	9.584609	12.86923	18.96465	13.94022	19.25807	9.511084	18.1561	15.03328	14.77419
20.05849	8.976234	19.05044	15.30474	17.93765	16.26498	13.91589	9.584609	12.86923	18.96465	13.94022	19.25807	9.511084	18.1561	15.03328	14.77419
20.05849	9.058534	19.05039	15.30433	17.93763	16.26485	13.99237	9.584609	12.86923	18.96465	13.94022	19.25807	9.511084	18.1561	15.03328	14.77419
20.05832	9.05859	19.05061	15.38686	17.93764	16.26484	13.99227	9.584609	12.86923	18.96465	13.94022	19.25807	9.511084	18.1561	15.03328	14.77419
20.05804	9.058716	19.05107	15.38734	17.93764	16.26472	13.9921	9.584609	12.86923	18.96465	13.94022	19.25807	9.511084	18.1561	15.03328	14.77419
20.05805	9.058351	19.0558	15.38733	17.93764	16.26475	13.99202	9.584609	12.86923	18.96465	13.94022	19.25807	9.511084	18.1561	15.03328	14.77419
20.05806	9.056795	19.0558	15.38739	17.93728	16.26468	13.99202	9.584609	12.86923	18.96465	13.94022	19.25807	9.511084	18.1561	15.03328	14.77419
20.05813	9.045534	19.0558	15.38732	17.93868	16.26423	13.99203	9.584609	12.86923	18.96465	13.94022	19.25807	9.511084	18.1561	15.03328	14.77419
20.05812	9.038522	19.05564	15.38805	17.93874	16.3458	13.99198	9.584609	12.86923	18.96465	13.94022	19.25807	9.511084	18.1561	15.03328	14.77419
20.05907	9.037686	19.05564	15.38804	17.93875	16.34542	13.99215	9.584609	12.86923	18.96465	13.94022	19.25807	9.511084	18.1561	15.03328	14.77419
20.05907	9.037611	19.05495	15.3875	17.93862	16.34846	13.99211	9.584609	12.86923	18.96465	13.94022	19.25807	9.511084	18.1561	15.03328	14.77419
20.05907	9.037761	19.05583	15.38744	17.9385	16.34814	13.99093	9.584609	12.86923	18.96465	13.94022	19.25807	9.511084	18.1561	15.03328	14.77419
20.05908	9.037886	19.05544	15.38896	17.93836	16.34903	13.99141	9.584609	12.86923	18.96465	13.94022	19.25807	9.511084	18.1561	15.03328	14.77419
20.06359	9.037333	19.0555	15.38896	17.93836	16.34892	14.00209	9.584609	12.86923	18.96465	13.94022	19.25807	9.511084	18.1561	15.03328	14.77419
20.06376	9.0374	19.0555	15.3888	17.93821	16.34881	14.00209	9.584609	12.86923	18.96465	13.94022	19.25807	9.511084	18.1561	15.03328	14.77419
20.06376	9.036663	19.05546	15.39133	17.93826	16.34873	14.00208	9.584609	12.86923	18.96465	13.94022	19.25807	9.511084	18.1561	15.03328	14.77419
20.06377	9.036175	19.05546	15.39134	17.93814	16.34904	14.00125	9.584609	12.86923	18.96465	13.94022	19.25807	9.511084	18.1561	15.03328	14.77419
20.06359	9.036257	19.05546	15.39178	17.93882	16.34904	14.00077	9.584609	12.86923	18.96465	13.94022	19.25807	9.511084	18.1561	15.03328	14.77419
20.06347	9.03633	19.05566	15.39179	17.93872	16.34893	14.00045	9.584609	12.86923	18.96465	13.94022	19.25807	9.511084	18.1561	15.03328	14.77419
20.06485	9.036483	19.05566	15.39149	17.93871	16.34895	14.00036	9.584609	12.86923	18.96465	13.94022	19.25807	9.511084	18.1561	15.03328	14.77419
20.06485	9.036622	19.0559	15.39076	17.94023	16.34907	14.00024	9.584609	12.86923	18.96465	13.94022	19.25807	9.511084	18.1561	15.03328	14.77419
20.15277	9.0368	19.05563	15.39076	18.02713	16.34993	14.0004	9.584609	12.86923	18.96465	13.94022	19.25807	9.511084	18.1561	15.03328	14.77419
20.15269	9.036938	19.0556	15.39067	18.02716	16.34965	14.00226	9.584609	12.86923	18.96465	13.94022	19.25807	9.511084	18.1561	15.03328	14.77419
20.15269	9.037178	19.05717	15.39046	18.02714	16.34947	14.00136	9.584609	12.86923	18.96465	13.94022	19.25807	9.511084	18.1561	15.03328	14.77419
20.15318	9.037235	19.05717	15.39046	18.02714	16.34941	14.00121	9.584609	12.86923	18.96465	13.94022	19.25807	9.511084	18.1561	15.03328	14.77419
20.15509	9.037373	19.14534	15.39146	18.02722	16.35644	14.00093	9.584609	12.86923	18.96465	13.94022	19.25807	9.511084	18.1561	15.03328	14.77419
20.15511	9.037176	19.14534	15.39147	18.02716	16.35637	14.00097	9.584609	12.86923	18.96465	13.94022	19.25807	9.511084	18.1561	15.03328	14.77419
20.15496	9.037094	19.14535	15.39312	18.0273	16.35623	14.0009	9.584609	12.86923	18.96465	13.94022	19.25807	9.511084	18.1561	15.03328	14.77419
20.15496	9.036862	19.14535	15.39304	18.02824	16.35612	14.00057	9.584609	12.86923	18.96465	13.94022	19.25807	9.511084	18.1561	15.03328	14.77419
20.15497	9.031616	19.14529	15.39256	18.02924	16.35756	14.00039	9.584609	12.86923	18.96465	13.94022	19.25807	9.511084	18.1561	15.03328	14.77419
20.15481	9.024322	19.14547	15.3925	18.03365	16.35743	14.07718	9.584609	12.86923	18.96465	13.94022	19.25807	9.511084	18.1561	15.03328	14.77419
20.15481	9.022289	19.14585	15.39881	18.03331	16.43925	14.08106	9.584609	12.86923	18.96465	13.94022	19.25807	9.511084	18.1561	15.03328	14.77419
20.15492	9.032273	19.14689	15.39869	18.03332	16.43935	14.08077	9.584609	12.86923	18.96465	13.94022	19.25807	9.511084	18.1561	15.03328	14.77419
20.15492	9.029237	19.15168	15.3985	18.03332	16.43922	14.08127	9.584609	12.86923	18.96465	13.94022	19.25807	9.511084	18.1561	15.03328	14.77419
20.1558	9.02246	19.15174	15.39918	18.03288	16.43919	14.08127	9.584609	12.86923	18.96465	13.94022	19.25807	9.511084	18.1561	15.03328	14.77419
20.1558	9.021907	19.15174	15.39918	18.03294	16.43934	14.08168	9.584609	12.86923	18.96465	13.94022	19.25807	9.511084	18.1561	15.03328	14.77419
20.1558	9.021849	19.15174	15.39909	18.03296	16.44016	14.08142	9.584609	12.86923	18.96465	13.94022	19.25807	9.511084	18.1561	15.03328	14.77419
20.1558	9.02177	19.15169	15.39899	18.03298	16.44113	14.08099	9.584609	12.86923	18.96465	13.94022	19.25807	9.511084	18.1561	15.03328	14.77419
20.15581	9.021747	19.1517	15.39976	18.03281	16.44425	14.08077	9.584609	12.86923	18.96465	13.94022	19.25807	9.511084	18.1561	15.03328	14.77419
20.15576	9.021624	19.15175	15.39956	18.03416	16.44398	14.08976	9.584609	12.86923	18.96465	13.94022	19.25807	9.511084	18.1561	15.03328	14.77419
20.15521	9.021385	19.15176	15.4019	18.03401	16.44414	14.09429	9.584609	12.86923	18.96465	13.94022	19.25807	9.511084	18.1561	15.03328	14.77419
20.1596	9.015893	19.15176	15.40227	18.03446	16.44406	14.09419	9.584609	12.86923	18.96465	13.94022	19.25807	9.511084	18.1561	15.03328	14.77419
20.15971	9.008402	19.15261	15.4022	18.03466	16.44409	14.09622	9.584609	12.86923	18.96465	13.94022	19.25807	9.511084	18.1561	15.03328	14.77419
20.16042	9.063824	19.1531	15.40204	18.03462	16.44391	14.09605	9.584609	12.86923	18.96465	13.94022	19.25807	9.511084	18.1561	15.03328	14.77419
20.16039	9.234498	19.1533	15.48355	18.03452	16.44512	14.09544	9.584609	12.86923	18.96465	13.94022	19.25807	9.511084	18.1561	15.03328	14.77419
20.16064	9.233305	19.15334	15.4834	18.03436	16.44479	14.09581	9.584609	12.86923	18.96465	13.94022	19.25807	9.511084	18.1561	15.03328	14.77419
20.16064	9.231271	19.15329	15.4834	18.0343	16.44464	14.09563	9.584609	12.86923	18.96465	13.94022	19.25807	9.511084	18.1561	15.03328	14.77419
20.16064	9.23107	19.15335	15.4834	18.12143	16.44404	14.09528	9.584609	12.86923	18.96465	13.94022	19.25807	9.511084	18.1561	15.03328	14.77419
20.24849	9.231006	19.15296	15.48299	18.12298	16.44382	14.09494	9.584609	12.86923	18.96465	13.94022	19.25807	9.511084	18.1561	15.03328	14.77419
20.24858	9.228248	19.24115	15.48346	18.12297	16.44382	14.09473	9.584609	12.86923	18.96465	13.94022	19.25807	9.511084	18.1561	15.03328	14.77419
20.24858	9.226761	19.24261	15.48363	18.12297	16.44381	14.09483	9.584609	12.86923	18.96465	13.94022	19.25807	9.511084	18.1561	15.03328	14.77419
20.24994	9.210019	19.24262	15.4848	18.12356	16.45034	14.09476	9.584609	12.86923	18.96465	13.94022	19.25807	9.511084	18.1561	15.03328	14.77419
20.24978	9.20819	19.24262	15.48573	18.12363	16.45115	14.09596	9.584609	12.86923	18.96465	13.94022	19.25807	9.511084	18.1561	15.03328	14.77419
20.24963	9.208173	19.24262	15.48562	18.12356	16.45116	14.17222	9.584609	12.86923	18.96465	13.94022	19.25807	9.511084	18.1561	15.03328	14.77419
20.24952	9.207805	19.24312	15.48554	18.12337	16.45186	14.17227	9.584609	12.86923	18.96465	13.94022	19.25807	9.511084	18.1561	15.03328	14.77419
20.25003	9.201366	19.24312	15.48547	18.12307	16.45182	14.1722	9.584609	12.86923	18.96465	13.94022	19.25807	9.511084	18.1561	15.03328	14.77419
20.2498	9.196676	19.24313	15.48547	18.12339	16.53365	14.17211	9.584609	12.86923	18.96465	13.94022	19.25807	9.511084	18.1561	15.03328	14.77419
20.24969	9.193755	19.24325	15.48547	18.1234	16.53367	14.17161	9.584609	12.86923	18.96465	13.94022	19.25807	9.511084	18.1561	15.03328	14.77419
20.25159	9.193167	19.24802	15.48554	18.1278	16.53484	14.17161	9.584609	12.86923	18.96465	13.94022	19.25807	9.511084	18.1561	15.03328	14.77419
20.25143	9.190532	19.24754	15.48542	18.12787	16.5345	14.17152	9.584609	12.86923	18.96465	13.94022	19.25807	9.511084	18.1561	15.03328	14.77419
20.25146	9.189405	19.24748	15.48525	18.12787	16.53442	14.1714	9.584609	12.86923	18.96465	13.94022	19.25807	9.511084	18.1561	15.03328	14.77419
20.25146	9.186617	19.24731	15.49177	18.12888	16.53406	14.17534	9.584609	12.86923	18.96465	13.94022	19.25807	9.511084	18.1561	15.03328	14.77419
20.25153	9.184539	19.24731	15.49335	18.12873	16.53486	14.17613	9.584609	12.86923	18.96465	13.94022	19.25807	9.511084	18.1561	15.03328	14.77419
20.25199	9.231428	19.2469	15.4943	18.12873	16.53486	14.17612	9.584609	12.86923	18.96465	13.94022	19.25807	9.511084	18.1561	15.03328	14.77419
20.25194	9.230415	19.25617	15.49466	18.12873	16.53473	14.17601	9.584609	12.86923	18.96465	13.94022	19.25807	9.511084	18.1561	15.03328	14.77419
20.25185	9.148011	19.25581	15.49434	18.12855	16.53767	14.17575	9.584609	12.86923	18.96465	13.94022	19.25807	9.511084	18.1561	15.03328	14.77419
20.25176	9.145642	19.25576	15.49437	18.12951	16.62926	14.18465	9.584609	12.86923	18.96465	13.94022	19.25807	9.511084	18.1561	15.03328	14.77419
20.25176	9.137024	19.25564	15.49407	18.12941	16.62921	14.18466	9.584609	12.86923	18.96465	13.94022	19.25807	9.511084	18.1561	15.03328	14.77419
20.25176	9.128623	19.25576	15.49397	18.12941	16.62964	14.18457	9.584609	12.86923	18.96465	13.94022	19.25807	9.511084	18.1561	15.03328	14.77419
20.25628	9.11644	19.25563	15.49399	18.12926	16.62952	14.18508	9.584609	12.86923	18.96465	13.94022	19.25807	9.511084	18.1561	15.03328	14.77419
20.25714	9.115586	19.25557	15.5752	18.12941	16.6309	14.18498	9.584609	12.86923	18.96465	13.94022	19.25807	9.511084	18.1561	15.03328	14.77419
20.25724	9.115174	19.25545	15.57507	18.12941	16.63072	14.18463	9.584609	12.86923	18.96465	13.94022	19.25807	9.511084	18.1561	15.03328	14.77419
20.25724	9.114097	19.25525	15.57467	18.12926	16.6306	14.18457	9.584609	12.86923	18.96465	13.94022	19.25807	9.511084	18.1561	15.03328	14.77419
20.25724	9.295478	19.34416	15.57445	18.12931	16.63051	14.18436	9.584609	12.86923	18.96465	13.94022	19.25807	9.511084	18.1561	15.03328	14.77419
20.34597	9.15421	19.34416	15.57673	18.21762	16.63431	14.18434	9.584609	12.86923	18.96465	13.94022	19.25807	9.511084	18.1561	15.03328	14.77419
20.34578	9.154201	19.34379	15.57667	18.21762	16.63424	14.18399	9.584609	12.86923	18.96465	13.94022	19.25807	9.511084	18.1561	15.03328	14.77419
20.34578	9.153426	19.34373	15.57787	18.21762	16.63414	14.18726	9.584609	12.86923	18.96465	13.94022	19.25807	9.511084	18.1561	15.03328	14.77419
20.34688	9.45988	19.34359	15.57739	18.21735	16.63395	14.18723	9.584609	12.86923	18.96465	13.94022	19.25807	9.511084	18.1561	15.03328	14.77419
20.34688	9.449663	19.34346	15.57738	18.21735	16.63322	14.18699	9.584609	12.86923	18.96465	13.94022	19.25807	9.511084	18.1561	15.03328	14.77419
20.34688	9.511439	19.34472	15.57738	18.21892	16.63319	14.18639	9.584609	12.86923	18.96465	13.94022	19.25807	9.511084	18.1561	15.03328	14.77419
20.34689	9.498459	19.34506	15.57738	18.21954	16.63323	14.18636	9.584609	12.86923	18.96465	13.94022	19.25807	9.511084	18.1561	15.03328	14.77419
20.34689	9.493543	19.34506	15.57778	18.21921	16.63321	14.18686	9.584609	12.86923	18.96465	13.94022	19.25807	9.511084	18.1561	15.03328	14.77419
20.34694	9.487425	19.345	15.57779	18.21921	16.63304	14.18651	9.584609	12.86923	18.96465	13.94022	19.25807	9.511084	18.1561	15.03328	14.77419
20.34694	9.486812	19.34505	15.57778	18.21921	16.63305	14.18638	9.584609	12.86923	18.96465	13.94022	19.25807	9.511084	18.1561	15.03328	14.77419
20.34833	9.486173	19.35029	15.57762	18.22351	16.63306	14.26237	9.584609	12.86923	18.96465	13.94022	19.25807	9.511084	18.1561	15.03328	14.77419
20.34825	9.485718	19.35029	15.57733	18.22358	16.63384	14.26223	9.584609	12.86923	18.96465	13.94022	19.25807	9.511084	18.1561	15.03328	14.77419
20.34826	9.485113	19.3503	15.57717	18.22358	16.63346	14.26224	9.584609	12.86923	18.96465	13.94022	19.25807	9.511084	18.1561	15.03328	14.77419
20.34825	9.484073	19.35068	15.57728	18.22432	16.6398	14.26275	9.584609	12.86923	18.96465	13.94022	19.25807	9.511084	18.1561	15.03328	14.77419
20.34818	9.484057	19.35069	15.57728	18.22432	16.6393	14.26278	9.584609	12.86923	18.96465	13.94022	19.25807	9.511084	18.1561	15.03328	14.77419
20.34803	9.484104	19.35066	15.57834	18.22426	16.6393	14.26272	9.584609	12.86923	18.96465	13.94022	19.25807	9.511084	18.1561	15.03328	14.77419
20.3502	9.48288	19.35073	15.57836	18.22423	16.63927	14.26343	9.584609	12.86923	18.96465	13.94022	19.25807	9.511084	18.1561	15.03328	14.77419
20.35021	9.479565	19.3517	15.58487	18.22432	16.63927	14.26448	9.584609	12.86923	18.96465	13.94022	19.25807	9.511084	18.1561	15.03328	14.77419
20.35003	9.476427	19.3517	15.58473	18.22536	16.63915	14.26447	9.584609	12.86923	18.96465	13.94022	19.25807	9.511084	18.1561	15.03328	14.77419
20.34998	9.467584	19.3518	15.58534	18.2253	16.64003	14.2684	9.584609	12.86923	18.96465	13.94022	19.25807	9.511084	18.1561	15.03328	14.77419
20.34997	9.461176	19.35171	15.58534	18.2253	16.72204	14.26837	9.584609	12.86923	18.96465	13.94022	19.25807	9.511084	18.1561	15.03328	14.77419
20.34951	9.460769	19.35181	15.58522	18.22539	16.72186	14.26846	9.584609	12.86923	18.96465	13.94022	19.25807	9.511084	18.1561	15.03328	14.77419
20.34951	9.459014	19.35086	15.58499	18.22535	16.72176	14.27806	9.584609	12.86923	18.96465	13.94022	19.25807	9.511084	18.1561	15.03328	14.77419
20.34986	9.458107	19.35075	15.58502	18.2254	16.72171	14.27821	9.584609	12.86923	18.96465	13.94022	19.25807	9.511084	18.1561	15.03328	14.77419
20.34992	9.457414	19.43874	15.58497	18.2253	16.72256	14.27811	9.584609	12.86923	18.96465	13.94022	19.25807	9.511084	18.1561	15.03328	14.77419
20.35443	9.455234	19.43917	15.58615	18.2253	16.72243	14.27769	9.584609	12.86923	18.96465	13.94022	19.25807	9.511084	18.1561	15.03328	14.77419
20.35443	9.454101	19.43923	15.58616	18.22567	16.722	14.27736	9.584609	12.86923	18.96465	13.94022	19.25807	9.511084	18.1561	15.03328	14.77419
20.35444	9.453986	19.43923	15.66776	18.22568	16.72189	14.27618	9.584609	12.86923	18.96465	13.94022	19.25807	9.511084	18.1561	15.03328	14.77419
20.3543	9.453708	19.43924	15.66769	18.3126	16.72188	14.27669	9.584609	12.86923	18.96465	13.94022	19.25807	9.511084	18.1561	15.03328	14.77419
20.44274	9.453659	19.43996	15.6679	18.31282	16.72092	14.27638	9.584609	12.86923	18.96465	13.94022	19.25807	9.511084	18.1561	15.03328	14.77419
20.44268	9.453799	19.43996	15.66794	18.31395	16.72077	14.27609	9.584609	12.86923	18.96465	13.94022	19.25807	9.511084	18.1561	15.03328	14.77419
20.44268	9.453804	19.43994	15.66823	18.31376	16.72203	14.27575	9.584609	12.86923	18.96465	13.94022	19.25807	9.511084	18.1561	15.03328	14.77419
20.44258	9.453835	19.44169	15.66924	18.31361	16.72206	14.27656	9.584609	12.86923	18.96465	13.94022	19.25807	9.511084	18.1561	15.03328	14.77419
20.44958	9.452846	19.44163	15.67167	18.31361	16.72196	14.27639	9.584609	12.86923	18.96465	13.94022	19.25807	9.511084	18.1561	15.03328	14.77419
20.45042	9.4439	19.44124	15.67168	18.315	16.72379	14.27754	9.584609	12.86923	18.96465	13.94022	19.25807	9.511084	18.1561	15.03328	14.77419
20.45031	9.435485	19.4463	15.67161	18.315	16.72524	14.27742	9.584609	12.86923	18.96465	13.94022	19.25807	9.511084	18.1561	15.03328	14.77419
20.45037	9.432523	19.44622	15.67163	18.315	16.72534	14.2771	9.584609	12.86923	18.96465	13.94022	19.25807	9.511084	18.1561	15.03328	14.77419
20.45026	9.42119	19.44635	15.67163	18.31662	16.72521	14.27696	9.584609	12.86923	18.96465	13.94022	19.25807	9.511084	18.1561	15.03328	14.77419
20.45026	9.420665	19.44619	15.67157	18.31654	16.72521	14.27896	9.584609	12.86923	18.96465	13.94022	19.25807	9.511084	18.1561	15.03328	14.77419
20.45071	9.420703	19.44619	15.67158	18.31589	16.72826	14.27896	9.584609	12.86923	18.96465	13.94022	19.25807	9.511084	18.1561	15.03328	14.77419
20.45071	9.419882	19.44609	15.67161	18.31589	16.72824	14.27887	9.584609	12.86923	18.96465	13.94022	19.25807	9.511084	18.1561	15.03328	14.77419
20.45071	9.419401	19.4462	15.67173	18.32037	16.72827	14.27873	9.584609	12.86923	18.96465	13.94022	19.25807	9.511084	18.1561	15.03328	14.77419
