# Supplementary material for: Geometric alignment of aminoacyl-tRNA relative to catalytic centers of the ribosome underpins accurate mRNA decoding
Source: Nat Commun. 2023 Sep 11;14:5582. doi: 10.1038/s41467-023-40404-9 (PMC10495418; doi:10.1038/s41467-023-40404-9)
Supplement: Supplementary file 7 — Source Data [file 41467_2023_40404_MOESM7_ESM.zip › Girodat_Nat_Comm_data/Supplemental Fig 2/EOC1-EOC4-sigma2.dat]

0	0	0	0	0	0	0	0	0	0
0.6598807	0.7959384	2.260653	0.3776318	0.802482	0.4061177	0.7566179	1.729303	0.8000515	1.032078
1.059741	0.8272278	2.252589	0.7964987	1.723198	0.702573	1.292128	2.693113	1.723919	1.03166
1.716696	1.720439	3.663026	0.8323699	2.070226	1.071997	1.710402	3.366927	2.68119	2.2085
1.716402	2.668168	3.902252	2.040237	2.375784	1.108958	2.369784	3.641467	3.564037	2.186135
2.213342	2.907968	4.128003	2.335217	2.890522	1.423088	3.128536	3.630022	3.728283	2.164915
2.225101	3.136818	4.704487	2.332999	2.878938	1.713052	3.116882	4.323692	3.718925	2.585944
1.994801	3.866837	4.865766	2.602574	3.10148	2.199255	3.106565	4.508598	3.711262	2.568076
2.63803	4.009335	5.437322	2.831158	3.086013	1.985862	3.097585	4.666995	3.532755	2.91392
2.980299	4.005073	5.664181	2.820008	3.076663	2.805411	3.302205	5.126054	3.859535	2.902164
3.418175	4.143374	5.758961	3.43497	3.468478	3.144781	3.482347	5.115312	4.539212	3.18328
3.41553	4.407742	5.856755	3.581354	3.279202	4.036506	3.645865	5.376799	4.539089	3.158385
3.796152	4.402468	6.24095	3.558837	3.776436	3.915155	3.952525	5.364988	4.652227	3.129993
4.492252	4.523514	6.141077	3.568661	3.447179	4.008443	3.944468	5.471522	4.640145	3.106981
5.187951	4.740833	6.888312	3.991586	3.766004	4.308487	3.939953	5.688304	4.740984	3.363904
5.254346	5.226479	7.461802	3.841482	3.906603	4.724494	4.072655	5.895198	4.950597	4.22678
5.391437	5.547372	7.444337	4.223168	4.161254	4.970186	4.325629	5.889317	4.947132	4.371041
5.583845	5.61749	7.728221	4.206262	3.883588	5.384966	4.572635	6.077607	4.943947	4.011905
5.2932	6.154634	7.806355	4.434872	4.004799	5.570074	4.98425	6.151931	5.216285	3.9781
5.578826	6.53472	7.795457	4.304104	4.257382	5.753354	5.074604	6.229228	5.458761	3.954311
6.036572	6.50303	7.596715	4.721711	4.252595	6.04249	5.148629	6.39602	5.60975	3.93375
6.021289	6.692756	8.360526	4.891594	4.139144	6.131033	5.314524	6.697109	5.457103	3.917828
6.013726	6.771195	8.158674	4.87071	4.478011	6.319874	5.463926	6.691697	6.141696	4.243146
6.004184	6.949675	8.150485	4.850423	4.878763	6.511515	5.768376	6.889853	6.111522	4.211671
6.001227	7.239041	8.143917	4.833618	4.678708	6.604245	5.766146	6.824189	6.096838	4.185684
5.997362	7.626391	8.139271	4.808711	4.667114	6.698102	5.827733	7.034439	6.088889	4.332096
5.995604	7.51661	8.136053	4.787715	4.760539	6.784395	5.818983	7.130713	6.275785	4.957731
6.087249	7.507859	8.129762	4.771446	4.753067	6.886121	5.929121	7.12696	6.369053	4.931707
6.268502	7.502627	8.128182	4.74236	5.01352	7.181633	6.031578	7.534791	6.360561	5.246046
6.458933	7.59995	8.415037	4.710839	5.173907	7.275182	6.02472	7.619143	6.3506	5.214418
6.65016	7.596749	8.60518	4.697721	5.487752	7.363423	6.017132	7.796936	6.243885	5.200677
6.741265	7.593462	8.802036	4.774388	5.985333	7.562621	6.015121	7.777639	6.661736	5.181598
6.929559	7.583795	8.803194	4.771413	6.270787	7.651614	6.19221	7.761234	6.835628	5.171646
7.032333	7.581587	9.092484	4.58159	6.452684	7.660518	6.183254	7.751872	7.540755	5.163187
7.22476	7.673146	9.187918	4.578977	6.630524	7.755288	6.181012	7.74232	7.436125	5.146918
7.319616	7.870772	9.381127	4.832071	7.011362	7.842084	6.274318	7.734965	7.422411	5.134812
7.414594	8.060214	9.668512	4.898751	7.200777	7.938316	6.269222	7.726968	7.511564	5.119391
7.696845	8.342518	9.770878	5.047319	7.380434	8.033677	6.450291	8.126951	7.504992	5.104335
7.796761	8.439556	9.861486	5.037321	7.577939	8.129534	6.554418	8.337853	7.503379	5.062778
7.802544	8.541522	9.957117	5.008778	7.676396	8.31854	6.548949	8.31344	7.498169	5.026393
7.985349	8.629447	10.05125	4.841294	7.676843	8.41319	6.550547	8.496012	7.596632	4.989265
8.080402	8.821087	10.24535	5.087444	7.862823	8.502453	6.641985	9.005793	7.591989	4.972776
8.077715	8.913852	10.34399	5.067346	7.955662	8.508505	6.638714	8.983514	7.684532	4.962792
8.170669	9.099391	10.43968	5.058263	8.050654	8.50837	6.726461	8.977795	7.883585	4.931466
8.265168	9.201747	10.63184	5.052074	8.1394	8.603456	6.820017	8.968866	8.069229	4.705615
8.356381	9.385532	10.72865	5.025077	8.343861	8.692129	6.91327	9.161517	8.169119	4.657208
8.54273	9.393456	10.83036	5.014528	8.524025	8.698291	6.913805	9.155547	8.354659	5.628716
8.549372	9.488911	11.01956	5.010068	8.533862	8.790224	7.100395	9.150532	8.554678	5.589779
8.644809	9.582472	11.11971	5.001813	8.616141	8.887178	7.098791	9.143502	8.640478	5.487017
8.739632	9.678117	11.21541	4.996861	8.710795	8.897909	7.078201	9.140951	8.743579	5.783343
8.738174	9.869889	11.30904	4.980726	8.711239	8.982588	7.565079	9.137967	9.02333	5.760867
8.843235	9.880067	11.41858	4.975695	8.889079	9.075413	7.998623	9.137352	9.311871	5.750371
8.928383	9.965859	11.509	5.133355	8.906534	9.085461	7.99677	9.135188	9.401676	5.736562
8.932226	9.973157	11.41754	5.367445	9.090776	9.177493	8.371093	9.132592	9.405973	5.704741
9.113774	10.06805	11.4179	5.359236	9.182245	9.278384	8.244453	9.229406	9.499969	5.673868
9.115001	10.16117	11.51174	5.30725	9.192196	9.369707	8.230301	9.226464	9.594339	5.649255
9.113414	10.25597	11.60725	5.47952	9.38339	9.369277	8.228549	9.505976	9.695503	5.634052
9.204999	10.25669	11.7101	5.476765	9.39115	9.379375	8.507352	9.697983	9.884828	5.61288
9.304705	10.36254	11.80137	5.472342	9.485797	9.464738	8.495751	9.885184	9.980351	5.577415
9.400962	10.45372	11.80653	5.471276	9.671518	9.555938	8.579358	9.984724	9.985691	5.537561
9.401321	10.55251	11.90373	5.451675	9.77019	9.576072	8.77065	10.07537	10.0791	5.62232
9.491427	10.56075	11.99573	5.419896	9.780135	9.667976	8.671044	10.16496	10.17309	5.490388
9.510414	10.65475	12.08939	5.406029	9.781119	9.670437	8.659888	10.17259	10.28112	5.702948
9.601068	10.65313	12.0907	5.395516	9.869564	9.755475	8.744178	10.2592	10.37699	5.94681
9.705447	10.74221	12.18261	5.40492	9.870461	9.767777	8.833939	10.35264	10.47143	5.855213
9.797788	10.75018	12.18449	5.56665	9.965276	9.852791	8.829037	10.45688	10.56903	5.827498
9.796681	10.93116	12.18802	5.566843	9.965092	9.862641	8.821842	10.55118	10.66324	5.807197
9.797779	10.93013	12.28045	5.56493	10.0757	9.956059	8.90488	10.64417	10.75358	5.78729
9.884347	10.93315	12.57454	5.550158	10.16516	9.955619	8.899095	10.65377	10.85021	5.773584
9.890744	10.93827	12.67025	5.653249	10.17065	10.0427	8.896419	10.7389	10.85571	5.755354
9.891886	11.02603	12.67218	5.64816	10.25266	10.05036	8.894642	10.83887	11.03939	5.744681
9.977174	11.02898	12.76174	5.634928	10.35388	10.14569	8.890586	10.84605	11.04133	5.731382
9.976498	11.12181	12.7696	5.61885	10.35984	10.23178	8.886381	10.93626	11.13784	5.713987
10.06957	11.11996	12.80175	5.646556	10.45588	10.2352	8.883828	11.03089	11.23435	5.703788
10.07138	11.12197	12.89157	5.62747	10.5429	10.24165	8.882934	11.13852	11.33013	5.698451
10.07749	11.1235	12.896	5.623682	10.5523	10.32855	8.881737	11.22984	11.33101	5.684945
10.07761	11.21855	12.98549	5.62074	10.63923	10.42463	8.881002	11.23289	11.42733	5.682521
10.16664	11.31549	12.98466	5.620445	10.73002	10.42629	8.879434	11.32783	11.52064	5.678446
10.17191	11.31706	12.99024	5.621599	10.73332	10.43063	8.875825	11.4298	11.52277	5.67375
10.26156	11.3168	13.08712	5.62068	10.73926	10.43592	8.874643	11.52599	11.52074	5.658667
10.2683	11.41295	13.08832	5.712289	10.8248	10.52117	8.873045	11.61445	11.61725	5.633353
10.36026	11.50602	13.09231	5.713551	10.82694	10.52278	8.87124	11.61487	11.6188	5.629158
10.36778	11.50967	13.18911	5.796841	10.83486	10.61676	8.870139	11.70669	11.71392	5.629258
10.45306	11.59642	13.18917	6.126422	10.91791	10.61607	8.875978	11.70915	11.74839	6.047792
10.45776	11.60549	13.19384	6.205247	10.92545	10.61574	8.875754	11.71639	11.83713	6.054891
10.54957	11.60619	13.28773	6.384022	11.01729	10.7003	8.968461	11.80366	11.84288	6.022465
10.55017	11.69662	13.38001	6.392792	11.01756	10.7114	8.966267	11.89693	11.93359	6.002539
10.54981	11.7441	13.38131	6.485463	11.11333	10.70842	9.059419	11.902	11.93892	5.994568
10.54947	11.83185	13.38324	6.6408	11.11319	10.70731	9.142116	11.9939	12.03627	5.985109
10.64463	11.9267	13.38347	6.63769	11.11435	10.70806	9.234321	12.08817	12.13054	6.060695
10.64576	11.92933	13.47564	6.637189	11.2086	10.79185	9.243528	12.08783	12.13761	6.050302
10.74041	12.03254	13.47593	6.722774	11.20804	10.80057	9.243223	12.18421	12.13763	6.046171
10.74054	12.03322	13.47556	6.730335	11.20728	10.80265	9.344212	12.27738	12.23191	6.040038
10.74072	12.04018	13.48429	7.012423	11.20746	10.88743	9.436502	12.27987	12.23385	6.035626
10.82618	12.12706	13.57175	7.095234	11.30278	10.89475	9.519686	12.37201	12.23292	6.030793
10.83295	12.13482	13.57207	7.187888	11.30391	10.89905	9.619055	12.37687	12.32707	6.020923
10.83661	12.14304	13.57359	7.188063	11.30313	11.03308	9.727209	12.47234	12.32755	6.268917
10.92641	12.22724	13.66836	7.187952	11.39433	11.04205	9.81672	12.47403	12.32788	6.242962
10.93124	12.228	13.66959	7.188234	11.39511	11.0429	9.826948	12.5634	12.33087	6.225192
10.96273	12.32228	13.76304	7.188329	11.39513	11.12658	9.910076	12.56883	12.42235	6.216127
10.97045	12.32257	13.76671	7.180098	11.49157	11.12774	9.909683	12.69516	12.32925	6.265212
10.97194	12.32303	13.86079	7.373446	11.52645	11.13495	9.909286	12.78997	12.33129	6.241029
11.05652	12.32167	13.86255	7.19402	11.53618	11.22151	10.01554	12.79261	12.42285	6.228936
11.05802	12.3224	13.95712	7.177212	11.6206	11.21901	10.01581	12.79242	12.42305	6.212399
11.05891	12.3245	13.95799	7.258316	11.62156	11.2173	10.11475	12.89084	12.51998	6.202426
11.0642	12.41553	13.95977	7.255646	11.63101	11.21124	10.20861	12.89455	12.51991	6.198442
11.06393	12.41566	14.0495	7.244249	11.7147	11.21114	10.20902	12.89425	12.51896	6.182831
11.15252	12.51269	14.05433	7.284267	11.7149	11.21235	10.3001	12.89417	12.51979	6.157388
11.15159	12.51235	14.05465	7.354178	11.71582	11.21801	10.30021	12.89909	12.61626	6.145613
11.15294	12.51314	14.05387	7.339023	11.72233	11.31435	10.38384	12.9848	12.61639	6.130999
11.25402	12.60659	14.05479	7.336376	11.8141	11.31559	10.477	12.99419	12.70878	6.123867
11.25665	12.61016	14.05657	7.327878	11.81989	11.31645	10.47582	13.08784	12.71174	6.110786
11.2596	12.60783	14.14425	7.327769	11.82102	11.31533	10.48322	13.08922	12.71278	6.097851
11.25935	12.60797	14.15099	7.327528	11.82646	11.32068	10.48459	13.09048	12.80081	6.08404
11.35198	12.69989	14.15344	7.327766	11.91344	11.40462	10.57685	13.08992	12.80477	6.067974
11.36127	12.70277	14.15334	7.327883	11.92185	11.40761	10.6622	13.17943	12.80451	5.941954
11.36194	12.70463	14.2405	7.324638	11.93373	11.41317	10.67321	13.18096	12.80774	6.059624
11.36156	12.70514	14.24224	7.324575	12.01645	11.42146	10.75704	13.27657	12.89993	6.047741
11.45477	12.79669	14.24821	7.322549	12.01902	11.50632	10.76031	13.27741	12.90081	6.041943
11.45933	12.7967	14.24822	7.321235	12.02079	11.50768	10.85503	13.27664	12.902	6.040609
11.45799	12.79926	14.33777	7.321855	12.02614	11.51	10.86089	13.3701	12.90124	6.040464
11.54757	12.80009	14.34503	7.321127	12.10903	11.60033	10.94986	13.3708	12.90227	6.040195
11.5479	12.89183	14.34678	7.321454	12.11017	11.60108	10.95125	13.37094	12.99455	6.040419
11.54859	12.89213	14.4345	7.321911	12.1159	11.60144	10.95245	13.46227	12.99491	6.03765
11.55199	12.89257	14.44398	7.322084	12.11536	11.60313	10.96369	13.46526	12.99571	6.030004
11.5523	12.89428	14.44477	7.322184	12.12133	11.69663	11.04855	13.4683	13.08582	6.022521
11.64239	12.98833	14.45072	7.31952	12.20222	11.69667	11.14203	13.46795	13.0908	6.211504
11.64236	12.9879	14.45079	7.314665	12.20201	11.69678	11.1414	13.46978	13.0941	6.202456
11.64182	12.98858	14.4508	7.311887	12.20379	11.69646	11.23179	13.564	13.18431	6.175071
11.64867	13.0754	14.4506	7.311919	12.20578	11.69602	11.23368	13.56687	13.19044	6.151078
11.73854	13.08434	14.53952	7.311055	12.29629	11.69953	11.2354	13.6576	13.19048	6.422076
11.73817	13.08504	14.54493	7.402594	12.29587	11.79346	11.31964	13.65893	13.19287	6.166309
11.73756	13.08883	14.54586	7.40289	12.29483	11.79295	11.32722	13.65719	13.27987	6.154067
11.73778	13.17619	14.63423	7.401897	12.2963	11.79294	11.32902	13.65947	13.28754	6.147282
11.73752	13.18247	14.63498	7.400007	12.3835	11.79261	11.32901	13.74986	13.28921	6.143161
11.82889	13.18271	14.64034	7.388912	12.38693	11.88793	11.41873	13.75165	13.37695	6.142032
11.83331	13.26972	14.64073	7.304857	12.39072	11.88878	11.425	13.75412	13.37795	6.140628
11.8333	13.26951	14.64287	7.300044	12.39032	11.88892	11.47236	13.8408	13.38456	6.139993
11.83284	13.27928	14.72997	7.499224	12.38994	11.88891	11.55595	13.84125	13.38509	6.136768
11.91814	13.27916	14.73018	7.494343	12.47324	11.97356	11.55756	13.84719	13.38481	6.130617
11.92292	13.28062	14.73703	7.492173	12.4779	11.97955	11.5641	13.84836	13.47238	6.125618
11.92812	13.28132	14.73699	7.489391	12.47967	11.98128	11.65074	13.84942	13.47314	6.1247
11.92794	13.36642	14.82704	7.468867	12.48042	11.98354	11.65092	13.93722	13.4788	6.118052
12.01282	13.36647	14.82941	7.433615	12.48095	11.98373	11.65162	13.94271	13.48174	6.115203
12.01813	13.36759	14.8335	7.356076	12.48234	12.07501	11.65816	13.9438	13.48162	6.266497
12.01798	13.37571	14.83357	7.375241	12.48431	12.07749	11.7522	13.94769	13.56934	6.247337
12.01989	13.37643	14.83561	7.369094	12.56545	12.07891	11.75445	13.94911	13.57465	6.243566
12.02115	13.46264	14.9232	7.368541	12.57148	12.07888	11.85708	14.03581	13.57513	6.227998
12.11286	13.46266	14.92318	7.368087	12.5753	12.17058	11.85673	14.04125	13.57807	6.227301
12.11267	13.46338	14.92493	7.367423	12.57521	12.17057	11.85915	14.04263	13.66531	6.220986
12.11278	13.46979	14.93129	7.355793	12.57539	12.17351	11.95147	14.04387	13.66503	6.204136
12.11574	13.47225	14.93094	7.34216	12.6576	12.25985	11.95282	14.04551	13.67252	6.352944
12.11538	13.5587	15.01946	7.341654	12.664	12.26683	11.95601	14.13025	13.67261	6.369305
12.20185	13.55931	15.02033	7.519413	12.66345	12.26643	11.95592	14.13932	13.76135	6.539587
12.20148	13.56397	15.02211	7.795318	12.66324	12.267	11.95588	14.13978	13.76242	6.629347
12.208	13.56486	15.02736	7.891178	12.66742	12.26743	11.96045	14.22769	13.7633	6.623623
12.20899	13.6659	15.02845	7.84623	12.75228	12.26716	12.04385	14.22947	13.76776	6.619824
12.20949	13.66585	15.11613	8.011601	12.75186	12.35446	12.04536	14.23676	13.76849	6.770039
12.20943	13.75302	15.1176	7.993973	12.752	12.36235	12.04454	14.23816	13.85626	6.933137
12.21141	13.75469	15.11759	7.966922	12.75814	12.3638	12.13658	14.2382	13.85674	7.033098
12.29618	13.75543	15.12348	7.951273	12.75875	12.36481	12.13663	14.32424	13.85871	7.13225
12.30231	13.75537	15.12852	7.768187	12.75811	12.36654	12.13664	14.32386	13.86552	7.301793
12.30489	13.76108	15.21634	7.756348	12.75826	12.45385	12.1362	14.32458	13.86649	7.305392
12.30586	13.76192	15.21735	7.750726	12.75795	12.45326	12.23208	14.33082	13.95531	7.304397
12.30843	13.84812	15.21791	7.750667	12.84184	12.45252	12.23245	14.331	13.95608	7.286773
12.39433	13.8486	15.21783	8.152641	12.84224	12.4527	12.23252	14.33218	13.95596	7.317038
12.3961	13.85057	15.22321	7.96471	12.85328	12.4569	12.23237	14.41904	13.95744	7.312466
12.40382	13.85015	15.22425	8.122707	12.85528	12.4567	12.23379	14.42035	13.96254	7.279996
12.40359	13.85792	15.31193	8.091307	12.85753	12.45814	12.32546	14.42561	13.96344	7.359714
12.40352	13.85857	15.31237	8.26789	12.85703	12.45813	12.32918	14.42661	14.05011	7.347727
12.40291	13.85858	15.31136	8.250857	12.93998	12.45828	12.32969	14.51417	14.04941	7.392513
12.4038	13.94513	15.31382	8.224862	12.94971	12.54364	12.41978	14.51437	14.05043	7.587953
12.48924	13.946	15.31364	8.194803	12.95133	12.54358	12.41904	14.51558	14.04989	7.670168
12.48925	13.94804	15.31863	8.268531	12.95174	12.54657	12.42347	14.52366	14.05657	7.733468
12.49287	13.95494	15.33508	8.482092	12.9551	12.55278	12.42484	14.52375	14.06117	7.71311
12.49865	13.9549	15.42309	8.470904	13.03603	12.55287	12.42567	14.6082	14.14937	7.710853
12.50078	13.95581	15.4246	8.457725	13.03942	12.55515	12.50775	14.61085	14.14962	7.705385
12.50096	14.03979	15.42536	8.72807	13.045	12.55515	12.51428	14.6116	14.15583	7.689587
12.50099	14.03988	15.42541	8.457692	13.04485	12.63901	12.51598	14.61306	14.24503	7.673535
12.5011	14.04194	15.42981	8.679577	13.04773	12.63853	12.51721	14.61978	14.24543	7.672909
12.50318	14.0419	15.43141	8.608485	13.12916	12.63952	12.6011	14.62115	14.24502	7.672833
12.50335	14.04137	15.51984	8.600064	13.13009	12.64841	12.60807	14.70649	14.24547	7.672707
12.58735	14.05522	15.52025	8.598264	13.13074	12.64775	12.60804	14.70793	14.24705	7.671741
12.58721	14.13975	15.52252	8.706024	13.13514	12.64861	12.60877	14.70768	14.25177	7.671572
12.58792	14.14069	15.52165	8.699911	13.13911	12.64811	12.61413	14.71056	14.27046	7.670046
12.59421	14.13963	15.52733	8.848893	13.22276	12.64801	12.69549	14.7168	14.35707	7.669549
12.59649	14.13979	15.61442	8.817335	13.22412	12.73309	12.69509	14.71649	14.35739	7.666539
12.5977	14.13947	15.61425	9.038305	13.22411	12.73306	12.70231	14.7164	14.3578	7.665295
12.6838	14.14058	15.61468	9.130828	13.23095	12.73328	12.70326	14.79999	14.36042	7.665308
12.68452	14.14783	15.61566	9.11995	13.23335	12.73254	12.70466	14.80172	14.36011	7.660233
12.68415	14.14948	15.61558	9.109739	13.23308	12.73867	12.78799	14.80492	14.36635	7.659967
12.68969	14.23395	15.6154	9.086627	13.23404	12.73931	12.79838	14.81066	14.45376	7.645979
12.69035	14.23497	15.61723	9.052994	13.31472	12.73925	12.80479	14.8117	14.45395	7.642134
12.69268	14.23577	15.61756	9.03865	13.316	12.74169	12.80466	14.89574	14.45403	7.638682
12.69343	14.23737	15.62339	9.020535	13.31766	12.74183	12.80609	14.89576	14.45608	7.620653
12.77897	14.23731	15.71132	8.98994	13.32374	12.82599	12.88918	14.8949	14.55471	7.599871
12.78009	14.24613	15.71194	8.976188	13.32436	12.82647	12.89634	14.89454	14.55559	7.643376
12.78374	14.34896	15.71363	8.968906	13.32648	12.82722	12.89719	14.89542	14.55721	8.616094
12.7836	14.34882	15.71458	8.965459	13.40988	12.82718	12.89733	14.89612	14.55725	8.583735
12.78451	14.34913	15.71428	8.964243	13.40993	12.83342	12.98158	14.89605	14.56286	8.563923
12.78783	14.35129	15.71575	8.958038	13.40906	12.83376	12.98184	14.90953	14.56331	8.556733
12.87175	14.35203	15.80809	8.952134	13.40911	12.83401	12.98011	14.99414	14.65035	8.546778
12.87138	14.35147	15.80802	8.946767	13.40707	12.83681	12.99078	14.99545	14.65194	8.535498
12.87002	14.3574	15.80805	8.939417	13.40677	12.83649	12.98953	14.99572	14.65366	8.730114
12.87845	14.35895	15.80805	8.926319	13.41772	12.92039	12.98753	14.99652	14.65407	8.717533
13.08004	14.44493	15.80835	8.923961	13.41732	12.91873	12.98778	15.00146	14.65423	8.715827
13.08084	14.44447	15.80865	8.91944	13.41733	12.91743	12.991	15.00204	14.66058	8.715088
13.16664	14.44482	15.80919	8.91596	13.41679	12.91718	13.07245	15.00259	14.74784	8.714646
13.16699	14.44741	15.81141	8.928	13.41602	12.91756	13.07303	15.08884	14.7479	8.712918
13.16819	14.44737	15.81762	9.011182	13.49708	12.9269	13.07363	15.08964	14.74787	8.712599
13.17045	14.45372	15.90493	9.009708	13.49701	12.92535	13.08005	15.08968	14.74778	8.711476
13.17043	14.45377	15.90488	8.994418	13.49915	12.9252	13.08168	15.09071	14.74836	8.711129
13.17582	14.53945	15.9046	9.200134	13.50014	12.92518	13.08185	15.09278	14.75217	8.710352
13.17532	14.54082	15.90582	9.179693	13.50154	13.00846	13.08318	15.11778	14.75381	8.709145
13.17594	14.54207	15.90564	9.166396	13.50327	13.01158	13.08316	15.20217	14.84472	8.694865
13.17536	14.54433	15.90568	9.239703	13.50299	13.0108	13.0837	15.20298	14.84463	8.676094
13.2599	14.54453	15.9056	9.20998	13.5089	13.01262	13.16641	15.2064	14.84449	8.664137
13.25951	14.63706	15.90543	9.192524	13.50858	13.01915	13.16737	15.20632	14.84461	8.659717
13.26027	14.63747	15.90455	9.177944	13.50824	13.01845	13.17527	15.20619	14.84454	8.659399
13.2615	14.63856	15.99568	9.154794	13.50927	13.01964	13.17727	15.21374	14.84387	8.659078
13.26141	14.63908	16.00071	9.144184	13.51084	13.0206	13.1786	15.21373	14.84341	8.658916
13.26136	14.64014	16.00252	9.133404	13.59195	13.10442	13.27248	15.298	14.84332	8.658612
13.26141	14.64006	16.00242	9.127951	13.59327	13.10483	13.27278	15.29896	14.92953	8.658589
13.26731	14.64129	16.00199	9.113608	13.59557	13.10717	13.27352	15.29909	14.93566	8.670074
13.27333	14.64358	16.00229	8.949972	13.59562	13.10712	13.35689	15.29876	14.93788	8.754514
13.27323	14.64945	16.00231	9.152417	13.60569	13.10911	13.35687	15.29884	14.9394	8.754566
13.27326	14.64896	16.09954	9.365114	13.60743	13.11536	13.35677	15.30139	14.93983	8.754537
13.35671	14.73435	16.10139	9.371527	13.60724	13.11468	13.35817	15.30199	14.94016	8.7546
13.35652	14.7342	16.10305	9.479529	13.60697	13.11458	13.36752	15.30786	14.94004	8.754635
13.35801	14.73392	16.10355	9.484731	13.69032	13.11517	13.36783	15.39206	15.03166	8.753364
13.35854	14.7339	16.10426	9.480247	13.69011	13.11502	13.45152	15.39482	15.03698	8.751976
13.358	14.73434	16.10431	9.47832	13.69141	13.20075	13.4534	15.39472	15.03855	8.751865
13.35774	14.73586	16.10539	9.470893	13.69123	13.2003	13.4543	15.39475	15.04001	8.751529
13.35845	14.7378	16.19262	9.466385	13.6929	13.20083	13.46129	15.39642	15.04041	8.749737
13.3637	14.74123	16.19699	9.469481	13.69962	13.20278	13.46315	15.39697	15.04098	8.749456
13.3648	14.8316	16.19689	9.378488	13.69941	13.20947	13.54651	15.40466	15.04169	8.748963
13.36476	14.83154	16.19917	9.406156	13.78243	13.20985	13.54629	15.48883	15.04217	8.74656
13.36691	14.83125	16.19908	9.388096	13.78247	13.20976	13.54586	15.48898	15.13401	8.746373
13.45163	14.83133	16.1991	9.570308	13.78541	13.21075	13.5476	15.49084	15.13369	8.739252
13.45218	14.8312	16.19634	9.572263	13.78531	13.29468	13.54731	15.49299	15.13325	8.737895
13.45223	14.83091	16.19863	9.56258	13.78468	13.2945	13.55587	15.494	15.13507	8.735718
13.45203	14.83054	16.19833	9.826606	13.78423	13.29332	13.55712	15.49629	15.13429	8.730878
13.45379	14.8307	16.28549	9.820366	13.80121	13.29428	13.55708	15.49638	15.13371	8.728841
13.45324	14.91521	16.28576	9.810763	13.80128	13.29362	13.64083	15.50145	15.13382	8.72485
13.45783	14.92308	16.29061	9.795223	13.80064	13.29355	13.64063	15.58632	15.13545	8.721627
13.48222	14.92579	16.29066	9.792366	13.88165	13.29324	13.64013	15.58567	15.13622	8.719678
13.56633	14.92583	16.29317	9.786563	13.88133	13.29326	13.64106	15.58552	15.13592	8.718569
13.5664	14.92747	16.29472	9.7692	13.88138	13.29934	13.64082	15.58568	15.2228	8.718204
13.56555	14.92707	16.29499	9.760781	13.88374	13.30014	13.64355	15.58636	15.22772	8.717949
13.56599	14.92665	16.29634	9.742712	13.88264	13.30514	13.65113	15.5875	15.22832	8.717649
13.5684	14.92658	16.38362	9.730696	13.88247	13.30465	13.65238	15.59209	15.22879	8.714424
13.56821	14.92674	16.38398	9.716097	13.88218	13.30442	13.73351	15.59889	15.23081	8.712838
13.56921	14.9266	16.38422	9.705837	13.88041	13.30396	13.73329	15.68292	15.2318	8.704795
13.56875	15.01122	16.38841	9.635599	13.8811	13.38765	13.73593	15.68288	15.23172	8.68562
13.57547	15.02294	16.38839	9.625684	13.88088	13.38765	13.7358	15.68255	15.32008	8.683542
13.57583	15.02505	16.39066	9.740368	13.88876	13.38755	13.7353	15.68271	15.32031	8.683415
13.6597	15.02697	16.39063	9.720812	13.88865	13.38872	13.74349	15.68219	15.32073	8.683501
13.66094	15.02764	16.39252	9.703392	13.89103	13.38914	13.75093	15.68183	15.32582	8.683352
13.66126	15.02703	16.39212	9.690862	13.97219	13.38888	13.83257	15.68181	15.32577	8.683108
13.66096	15.02757	16.39267	9.677503	13.97272	13.39033	13.83142	15.68203	15.32856	8.677842
13.66398	15.02835	16.47963	9.676244	13.9727	13.40717	13.83243	15.68179	15.32861	8.667395
13.66368	15.02899	16.48012	9.664179	13.97457	13.40686	13.83138	15.76599	15.33076	8.665935
13.66258	15.11385	16.48167	9.662832	13.97695	13.40941	13.83226	15.77305	15.33048	8.665735
13.66216	15.11975	16.48549	9.66062	13.97663	13.40926	13.83218	15.77749	15.41711	8.665683
13.66824	15.11994	16.48563	9.657064	13.98243	13.49333	13.8333	15.77882	15.41765	8.665695
13.66823	15.12238	16.48728	9.65411	13.98885	13.49341	13.84093	15.77921	15.42375	8.665749
13.75294	15.1224	16.48708	9.652012	14.09047	13.49325	13.84091	15.77917	15.42334	8.665386
13.75452	15.12241	16.49007	9.649776	14.09044	13.4938	13.92436	15.77976	15.42492	8.665405
13.75437	15.12428	16.49033	9.643506	14.09128	13.49528	13.92517	15.77968	15.42495	8.665241
13.75558	15.12511	16.58735	9.637246	14.09213	13.49477	13.92541	15.77931	15.4271	8.665264
13.75558	15.21707	16.59191	9.634141	14.09476	13.50257	13.92543	15.86341	15.42755	8.656379
13.7556	15.21683	16.59187	9.621553	14.09454	13.5022	13.92541	15.8686	15.51505	8.637469
13.75803	15.21682	16.59301	9.612182	14.09591	13.52596	13.92605	15.87757	15.52184	8.631846
13.75833	15.22127	16.59269	9.608056	14.09585	13.60957	13.92773	15.8773	15.52188	8.629853
13.75809	15.22072	16.59256	9.60587	14.09582	13.60981	13.92779	15.87735	15.52697	8.629057
13.76526	15.22075	16.59247	9.605109	14.09553	13.60991	13.93455	15.87936	15.5282	8.627596
13.84936	15.22102	16.59273	9.603444	14.10364	13.60993	13.93403	15.88003	15.52769	8.622421
13.85052	15.22242	16.59339	9.600998	14.10336	13.61254	14.0392	15.88011	15.52753	8.622436
13.85147	15.30705	16.59495	9.597927	14.10313	13.61257	14.03977	15.88069	15.52797	8.622496
13.8531	15.31359	16.68217	9.583999	14.10265	13.61317	14.04039	15.88151	15.52872	8.622594
13.85242	15.31361	16.68192	9.658711	14.18302	13.61293	14.04277	15.88057	15.53016	8.622706
13.85375	15.3133	16.68071	9.748043	14.1834	13.61278	14.04406	15.88106	15.61663	8.622312
13.85633	15.31694	16.68059	10.09109	14.18387	13.62043	14.04415	15.96523	15.61642	8.62231
13.85592	15.31674	16.68684	10.09439	14.18346	13.62063	14.05108	15.97104	15.61689	8.695497
13.86118	15.31895	16.6868	10.22618	14.18336	13.70416	14.05124	15.97185	15.62344	8.67445
13.9452	15.31974	16.68681	10.21286	14.18321	13.70412	14.13244	15.97558	15.62246	8.663009
13.94555	15.31963	16.68833	10.19409	14.18697	13.70533	14.13373	15.97553	15.62246	8.653727
13.94552	15.40397	16.68803	10.18944	14.18681	13.70554	14.13414	15.97824	15.62243	8.649124
13.94544	15.40413	16.68812	10.18369	14.18772	13.70512	14.13408	15.97792	15.62227	8.638031
13.94541	15.40608	16.77578	10.17444	14.19378	13.70503	14.13709	16.06337	15.62361	8.61479
13.94555	15.41183	16.77802	10.16106	14.19315	13.70483	14.1372	16.06851	15.62397	8.602172
13.94565	15.41112	16.77847	10.15974	14.19438	13.7078	14.13772	16.06898	15.62415	8.598634
13.94641	15.41101	16.78257	10.15543	14.27483	13.70743	14.14415	16.07206	15.71284	8.594126
13.94668	15.41225	16.78801	10.14883	14.27674	13.70786	14.14547	16.07434	15.71323	8.591778
13.94619	15.41172	16.78826	10.14842	14.2767	13.71454	14.22666	16.0742	15.71373	8.590983
13.94875	15.41164	16.78817	10.14706	14.27661	13.79862	14.22826	16.07391	15.72176	8.591041
13.95261	15.41378	16.78812	10.14523	14.27807	13.79848	14.23686	16.0745	15.72291	8.590721
14.04198	15.41416	16.78857	10.14446	14.278	13.79971	14.23879	16.07453	15.72295	8.590089
14.04191	15.49922	16.87645	10.14306	14.27757	13.79958	14.23929	16.07639	15.72294	8.589556
14.04197	15.51019	16.87646	10.14228	14.28029	13.80082	14.24826	16.16096	15.72274	8.588391
14.04162	15.5167	16.87826	10.14186	14.28038	13.8006	14.32931	16.16683	15.7233	8.58838
14.04171	15.51696	16.8789	10.14008	14.28022	13.80042	14.32996	16.16745	15.80979	8.581794
14.04172	15.51773	16.88315	10.13776	14.37052	13.80314	14.33194	16.17043	15.80958	8.580563
14.04171	15.51774	16.88411	10.13083	14.37026	13.8034	14.33298	16.17001	15.80827	8.576908
14.04136	15.51805	16.88405	10.12846	14.37186	13.811	14.33546	16.17186	15.80796	8.574736
14.04108	15.51805	16.88533	10.15368	14.37326	13.80791	14.3356	16.17242	15.80986	8.573845
14.04127	15.51797	16.88633	10.0628	14.37409	13.89159	14.33757	16.1722	15.8097	8.572468
14.13734	15.51872	16.88628	10.2633	14.37586	13.89133	14.42557	16.25615	15.81444	8.559322
14.13717	15.52091	16.88614	10.28527	14.3773	13.89092	14.42545	16.25607	15.81513	8.544664
14.13698	15.60543	16.88655	10.28216	14.37703	13.89147	14.42504	16.25631	15.81674	8.520992
14.13719	15.60434	16.88657	10.28148	14.37689	13.89148	14.4246	16.26315	15.81765	8.488644
14.13712	15.60396	16.97311	10.412	14.37678	13.89335	14.42466	16.26235	15.81766	8.465911
14.13712	15.60392	16.97336	10.56646	14.37855	13.89439	14.42423	16.26191	15.81821	8.458217
14.13713	15.60374	16.97367	10.64514	14.38444	13.8941	14.42504	16.2616	15.90408	8.451539
14.22107	15.60482	16.97424	10.54476	14.46719	13.89431	14.42554	16.2608	15.90437	8.446668
14.23471	15.61181	16.976	10.54877	14.46685	13.89415	14.42681	16.26171	15.90597	8.443962
14.237	15.61114	16.98104	10.66839	14.46641	13.89683	14.42961	16.2614	15.90722	8.439231
14.23683	15.61105	16.98055	10.6984	14.4664	13.9033	14.43315	16.26108	15.91253	8.427422
14.23915	15.61106	16.98092	10.69677	14.46669	13.98686	14.52061	16.26082	15.91275	8.421381
14.23898	15.61189	16.98094	10.69102	14.46629	13.9873	14.52048	16.26403	15.91268	8.417955
14.23953	15.61189	16.98139	10.67918	14.46677	13.98708	14.5202	16.26458	15.91381	8.417929
14.24031	15.61278	16.98213	10.66968	14.46893	13.98695	14.5202	16.35767	15.91474	8.417872
14.23998	15.61217	16.98337	10.66049	14.47653	13.98678	14.5202	16.35819	16.00194	8.417974
14.2405	15.61156	17.07031	10.6596	14.56291	13.98613	14.52039	16.35893	16.00191	8.41808
14.2405	15.69607	17.07032	10.6463	14.56261	13.98603	14.52035	16.36405	16.00187	8.417953
14.24088	15.69857	17.07	10.64255	14.56261	13.98579	14.52024	16.36519	16.00193	8.417424
14.24078	15.69903	17.07006	10.64118	14.56255	13.98569	14.52007	16.36618	16.00149	8.415762
14.32447	15.69916	17.07006	10.6395	14.56167	13.98615	14.52031	16.36625	16.00143	8.37271
14.33004	15.70494	17.07004	10.63575	14.56153	13.98669	14.51977	16.3669	16.00025	8.347108
14.32977	15.70867	17.06874	10.63121	14.56153	13.98699	14.60121	16.3669	16.00845	8.323388
14.33002	15.70963	17.06834	10.61974	14.56159	13.99957	14.60988	16.36801	16.00829	8.283413
14.33301	15.70958	17.07625	10.69613	14.56161	14.08296	14.61101	16.45396	16.00835	8.262167
14.33305	15.71001	17.07628	10.61198	14.56149	14.08295	14.61354	16.45391	16.00832	8.229545
14.33284	15.71	17.07631	10.7181	14.5616	14.08291	14.6138	16.45364	16.09437	8.189764
14.33301	15.71001	17.07604	10.71225	14.56139	14.0828	14.61518	16.45412	16.09552	8.175778
14.33478	15.71048	17.076	10.71035	14.56134	14.08283	14.6157	16.45518	16.09595	8.163043
14.3346	15.79557	17.16306	10.70516	14.65051	14.08263	14.61556	16.45632	16.0965	8.155647
14.33533	15.79557	17.1631	10.70129	14.65539	14.08263	14.61548	16.46099	16.09704	8.145687
14.33548	15.79558	17.16415	10.70052	14.65661	14.08263	14.61542	16.461	16.09694	8.140387
14.33551	15.79787	17.16578	10.69896	14.65833	14.08223	14.61572	16.46093	16.10193	8.137582
14.42016	15.79885	17.16583	10.69239	14.65721	14.08212	14.61576	16.46103	16.10188	8.130627
14.42021	15.80459	17.16617	10.69002	14.65718	14.08193	14.69714	16.46284	16.10351	8.116
14.42556	15.80557	17.16614	10.67902	14.65704	14.08184	14.71151	16.46373	16.10456	8.101209
14.42628	15.80557	17.17072	10.67631	14.65638	14.08179	14.7136	16.46357	16.10446	8.098876
14.42623	15.80676	17.1725	10.67501	14.6562	14.17187	14.7136	16.54704	16.10517	8.071939
14.42626	15.80756	17.17252	10.67044	14.65614	14.17737	14.71664	16.54961	16.19143	8.041797
14.42897	15.80768	17.17306	10.66955	14.65609	14.17791	14.71662	16.54845	16.19202	8.026633
14.42986	15.8076	17.17306	10.66933	14.65601	14.17907	14.71783	16.54908	16.19186	8.00222
14.42984	15.89207	17.26051	10.66915	14.7362	14.17953	14.71847	16.54897	16.19181	7.957233
14.42935	15.89263	17.26099	10.66605	14.75059	14.17946	14.71925	16.55481	16.19293	7.933206
14.42963	15.89408	17.26101	10.66583	14.75345	14.17937	14.80069	16.56197	16.19251	7.908728
14.42911	15.8941	17.26217	10.66573	14.75336	14.17929	14.80095	16.56212	16.19326	7.881986
14.42875	15.89669	17.26225	10.66571	14.75544	14.17907	14.80564	16.56254	16.19767	7.846106
14.43095	15.90247	17.26204	10.66572	14.75628	14.17899	14.80565	16.56213	16.19733	7.821627
14.51482	15.90269	17.263	10.6657	14.75605	14.17909	14.80621	16.56195	16.19722	7.807106
14.51457	15.90256	17.26716	10.66559	14.75597	14.17857	14.8093	16.56211	16.19717	7.793977
14.51483	15.90243	17.26709	10.66546	14.75669	14.17794	14.80935	16.5628	16.19788	7.835493
14.52101	15.90272	17.27157	10.66531	14.75639	14.26154	14.80941	16.64659	16.20158	7.866291
14.52105	15.90237	17.27124	10.65339	14.75623	14.26131	14.80819	16.64645	16.20165	7.858442
14.5238	15.90289	17.27096	10.64916	14.75615	14.27313	14.80851	16.64995	16.20158	7.896297
14.52373	15.90411	17.35773	10.64769	14.75629	14.2757	14.81096	16.64981	16.28856	8.072216
14.52343	15.90498	17.35814	10.64513	14.75629	14.27556	14.81193	16.64976	16.28877	8.00813
14.52367	15.98944	17.35812	10.64426	14.75734	14.27544	14.81213	16.65467	16.28875	7.994908
14.52502	15.98914	17.35778	10.64131	14.83803	14.27734	14.81213	16.656	16.28882	7.973247
14.52492	15.98908	17.35777	10.6406	14.84443	14.27782	14.89454	16.65523	16.2895	8.196982
14.52552	15.98891	17.35841	10.64026	14.84379	14.27771	14.89439	16.65692	16.28953	8.189858
14.52498	15.98876	17.35819	10.63958	14.84398	14.27822	14.90013	16.6579	16.2909	8.391589
14.52496	15.98877	17.35942	10.63803	14.84434	14.27814	14.89967	16.65786	16.29085	8.367085
14.60858	15.98794	17.35905	10.63775	14.84426	14.27841	14.90054	16.65846	16.2907	8.351527
14.60832	15.98751	17.36303	10.62979	14.84459	14.27844	14.90093	16.74223	16.29416	8.345743
14.60862	15.98668	17.36354	10.62017	14.84844	14.27887	14.90382	16.7424	16.29466	8.332431
14.61105	15.99677	17.36354	10.61364	14.84837	14.36251	14.90589	16.74242	16.29551	8.323208
14.61603	15.99679	17.36329	10.61214	14.84818	14.36213	14.90594	16.74179	16.29695	8.316362
14.61586	15.99668	17.36431	10.61141	14.84834	14.36228	14.90666	16.74272	16.3833	8.305458
14.61582	15.99647	17.36581	10.61123	14.85102	14.36819	14.90673	16.74272	16.38273	8.303694
14.6172	15.99639	17.45276	10.61093	14.85089	14.36745	14.90668	16.74245	16.38261	8.3008
14.61712	15.99645	17.45243	10.61057	14.8503	14.3674	14.90897	16.74441	16.38243	8.296087
14.61706	15.99664	17.45246	10.61018	14.85192	14.36732	14.99019	16.74499	16.38288	8.295124
14.6197	16.08087	17.45293	10.60986	14.85174	14.37013	14.99147	16.75007	16.38404	8.293616
14.61964	16.08185	17.45399	10.60936	14.93315	14.37042	14.99742	16.74995	16.38464	8.292856
14.62057	16.08281	17.45465	10.60887	14.93279	14.37036	14.99672	16.75071	16.38426	8.289635
14.6205	16.08271	17.45465	10.60839	14.9385	14.37051	14.99716	16.75043	16.38412	8.286502
14.71536	16.08398	17.45466	10.60819	14.93974	14.37255	14.99706	16.75154	16.38405	8.394958
14.71666	16.08425	17.45437	10.60807	14.9397	14.37255	14.99833	16.75393	16.38401	8.384616
14.71716	16.08427	17.45451	10.60795	14.93716	14.37317	15.00164	16.83754	16.39112	8.424361
14.72257	16.08446	17.45891	10.60029	14.93725	14.37318	15.00157	16.83722	16.39109	8.419138
14.72304	16.09017	17.46003	10.58863	14.93659	14.45736	15.00104	16.83711	16.39108	8.417835
14.72414	16.09011	17.46101	10.58752	14.93647	14.45737	15.0008	16.83697	16.39103	8.414954
14.72402	16.09229	17.46085	10.58737	14.94043	14.46387	15.00291	16.83703	16.47693	8.411629
14.72382	16.09218	17.46072	10.58699	14.94417	14.46373	15.00287	16.83696	16.47649	8.409067
14.72428	16.09315	17.46073	10.58638	14.94407	14.46387	15.00354	16.83691	16.47811	8.652375
14.7243	16.09318	17.54774	10.58631	14.94471	14.46703	15.0017	16.83655	16.47896	8.615183
14.72438	16.18939	17.5494	10.586	14.94473	14.4668	15.00067	16.84626	16.47847	8.947867
14.72523	16.19039	17.54918	10.5854	14.94697	14.46677	15.00073	16.84615	16.47833	8.941895
14.72752	16.1947	17.55019	10.5831	15.02751	14.46802	15.00077	16.84621	16.47874	8.939929
14.81125	16.19476	17.55015	10.57725	15.0275	14.46784	15.08202	16.8459	16.47863	8.933884
14.81125	16.19451	17.55063	10.57403	15.02724	14.46781	15.08197	16.84577	16.47845	8.929393
14.81126	16.27978	17.55007	10.572	15.02798	14.46812	15.082	16.8458	16.4787	8.927579
14.81143	16.27987	17.55009	10.57166	15.03375	14.46814	15.08985	16.84536	16.47998	8.926326
14.8117	16.27985	17.55003	10.57143	15.03349	14.47025	15.08988	16.84543	16.4799	8.925441
14.81845	16.27988	17.55081	10.5713	15.04163	14.47025	15.08999	16.84475	16.48475	8.920975
14.8184	16.27977	17.55082	10.57086	15.04163	14.46916	15.09002	16.92854	16.48533	8.900582
14.81832	16.28058	17.55039	10.57071	15.04393	14.55241	15.09165	16.92857	16.48533	8.889553
14.81831	16.28059	17.55471	10.57055	15.04384	14.55243	15.09138	16.92971	16.48633	8.874779
14.81826	16.28048	17.55534	10.57051	15.04336	14.55281	15.09144	16.93085	16.57279	8.865062
14.81916	16.28187	17.55534	10.57053	15.04431	14.55906	15.09365	16.93167	16.57304	8.827989
14.81968	16.28187	17.55624	10.57043	15.04435	14.55895	15.09529	16.93175	16.57401	8.811351
14.81938	16.28788	17.55619	10.56914	15.04418	14.55891	15.09529	16.932	16.57565	8.795988
14.81947	16.2877	17.64305	10.56721	15.04418	14.55878	15.09415	16.9323	16.57557	8.784529
14.81948	16.28819	17.64292	10.56666	15.12409	14.55932	15.17561	16.93718	16.57537	8.779157
14.81918	16.28833	17.64304	10.56643	15.12331	14.56201	15.18688	16.93926	16.57701	8.765425
14.90283	16.29139	17.64551	10.56493	15.12247	14.56103	15.18693	16.93914	16.57701	8.756427
14.90286	16.29116	17.64541	10.56124	15.12248	14.56111	15.1936	16.94003	16.57681	8.749986
14.90533	16.37529	17.64536	10.5527	15.12253	14.56344	15.19359	16.94004	16.5766	8.748596
14.906	16.37516	17.64536	10.54255	15.12525	14.5634	15.1945	16.94065	16.57662	8.744598
14.90601	16.37517	17.64687	10.52939	15.13118	14.56361	15.19546	17.025	16.58127	8.743358
14.90599	16.37541	17.64683	10.55954	15.13066	14.56265	15.1956	17.0251	16.58196	8.738687
14.90641	16.37481	17.64685	10.54078	15.13063	14.56233	15.19636	17.02503	16.58234	8.725581
14.90641	16.37645	17.65275	10.53784	15.13231	14.56225	15.1963	17.02659	16.58207	8.709077
14.90526	16.37713	17.65264	10.53025	15.13212	14.64554	15.19753	17.02665	16.66812	8.698906
14.90517	16.37715	17.73941	10.52465	15.13212	14.64596	15.19757	17.02665	16.66812	8.693407
14.91048	16.37686	17.74053	10.50572	15.13213	14.64597	15.19966	17.02725	16.66903	8.679875
14.91669	16.37686	17.74041	10.48884	15.13466	14.65453	15.28089	17.02714	16.66904	8.656772
14.91642	16.37667	17.74059	10.40557	15.13463	14.65458	15.28056	17.03185	16.66944	8.63433
14.91602	16.38397	17.74043	10.54637	15.13681	14.65461	15.28274	17.03146	16.66969	8.604487
14.91635	16.38482	17.74219	10.53736	15.13682	14.6543	15.28977	17.03127	16.67121	8.585307
14.91624	16.38515	17.74219	10.75293	15.21748	14.65496	15.28986	17.03777	16.67121	8.57235
14.91625	16.38516	17.74219	10.7547	15.2174	14.65431	15.28951	17.03737	16.67157	8.567425
14.91669	16.38517	17.74239	10.78616	15.22839	14.65433	15.28952	17.03731	16.67238	8.560754
14.91777	16.46938	17.74276	11.00596	15.22986	14.65446	15.28921	17.12248	16.67238	8.550275
15.00124	16.47132	17.742	11.04306	15.23032	14.65692	15.28934	17.12235	16.67218	8.549276
15.00124	16.47143	17.742	11.12358	15.23604	14.65693	15.29036	17.12229	16.67651	8.548238
15.00115	16.47223	17.74639	11.10945	15.23741	14.6581	15.29086	17.12207	16.67723	8.546054
15.00346	16.47258	17.74729	11.03462	15.23741	14.65811	15.29114	17.1229	16.67752	8.545127
15.00437	16.47246	17.74729	11.20194	15.23741	14.65819	15.29129	17.12291	16.67757	8.543874
15.00424	16.4725	17.74726	11.38958	15.23721	14.74191	15.29108	17.12285	16.67746	8.543019
15.00389	16.47274	17.74727	11.38247	15.23763	14.74187	15.37213	17.12421	16.7636	8.541207
15.00935	16.47362	17.83423	11.37066	15.23842	14.75334	15.37495	17.12415	16.76448	8.538997
15.00934	16.47362	17.83501	11.36686	15.23782	14.75334	15.37549	17.12907	16.76461	8.505343
15.01023	16.47338	17.83489	11.3622	15.2377	14.75305	15.37527	17.12977	16.76562	8.477057
15.01023	16.47339	17.83483	11.35809	15.24027	14.76003	15.3762	17.12971	16.76648	8.451011
15.01053	16.47979	17.83527	11.35666	15.32047	14.76022	15.37568	17.12967	16.76648	8.439919
15.01259	16.4797	17.83635	11.35391	15.31978	14.75995	15.38125	17.13091	16.76644	8.415414
15.0126	16.47955	17.83585	11.49758	15.31951	14.7606	15.38721	17.13079	16.76858	8.391829
15.01246	16.48087	17.83548	11.49444	15.31952	14.76019	15.38877	17.13079	16.76849	8.335354
15.01275	16.48016	17.83761	11.48735	15.31926	14.75953	15.38885	17.13365	16.76849	8.322929
15.09656	16.56435	17.83758	11.48259	15.31929	14.75946	15.38889	17.13219	16.76839	8.319552
15.09643	16.56459	17.83759	11.4315	15.31921	14.75931	15.38865	17.2157	16.76892	8.296019
15.09681	16.56489	17.83762	11.42529	15.31941	14.75967	15.38969	17.21574	16.7681	8.293732
15.09676	16.56591	17.83741	11.41868	15.31929	14.75953	15.3894	17.21658	16.77287	8.288728
15.09648	16.56805	17.83739	11.33206	15.32861	14.76023	15.38888	17.21843	16.77289	8.288558
15.09813	16.56821	17.83807	11.25521	15.32863	14.76279	15.3886	17.21902	16.85974	8.288428
15.09814	16.56825	17.83753	11.52939	15.32852	14.84606	15.38902	17.21907	16.85974	8.288225
15.1005	16.56838	17.84153	11.52565	15.32834	14.84603	15.38882	17.22426	16.86057	8.282754
15.10613	16.56824	17.84142	11.54021	15.32824	14.84569	15.471	17.22438	16.86055	8.269525
15.10612	16.56943	17.92883	11.55336	15.32832	14.84569	15.471	17.22876	16.86337	8.262274
15.10638	16.56906	17.92884	11.54118	15.32819	14.84601	15.47315	17.22999	16.86333	8.249281
15.10627	16.56904	17.92876	11.53705	15.32952	14.84585	15.47409	17.23074	16.86299	8.325066
15.10613	16.56904	17.92943	11.53161	15.33039	14.85463	15.47406	17.23093	16.86446	8.612451
15.10638	16.56906	17.92933	11.53125	15.33033	14.8545	15.47365	17.23097	16.86486	8.601887
15.10628	16.57582	17.92914	11.52743	15.33045	14.85467	15.47351	17.23081	16.86659	8.784992
15.10712	16.57578	17.92895	11.51653	15.33048	14.85458	15.47905	17.22983	16.86641	8.842368
15.10691	16.57607	17.93038	11.51373	15.41054	14.85451	15.48036	17.22985	16.86794	8.823403
15.10795	16.57609	17.93038	11.51145	15.41078	14.85429	15.48029	17.31343	16.86794	8.808574
15.10929	16.57605	17.93349	11.50808	15.4132	14.85419	15.48259	17.31568	16.86848	8.80392
15.19307	16.66016	17.93339	11.50751	15.41404	14.85431	15.48385	17.31513	16.86827	8.796754
15.19282	16.66016	17.93329	11.50649	15.41399	14.85509	15.48366	17.31631	16.87282	8.795335
15.19281	16.66138	17.93469	11.5059	15.41475	14.8557	15.48459	17.31631	16.87306	8.793751
15.19278	16.66133	17.9348	11.50589	15.41447	14.85573	15.48452	17.31683	16.9591	8.781354
15.1927	16.66128	17.9347	11.50474	15.42033	14.85609	15.56566	17.31678	16.95956	8.99308
15.19273	16.66128	17.93461	11.50443	15.42639	14.85609	15.56662	17.31658	16.95956	8.984429
15.20249	16.66191	17.93902	11.50422	15.42785	14.93914	15.56665	17.3166	16.96	8.748193
15.20209	16.66187	17.93921	11.50183	15.42788	14.94173	15.56747	17.31647	16.96069	8.743867
15.20209	16.66403	18.02613	11.50172	15.4278	14.94173	15.56825	17.31649	16.96032	8.7041
15.20212	16.66403	18.02572	11.50039	15.42922	14.94223	15.56824	17.31742	16.96107	8.676884
15.20212	16.6641	18.02559	11.4997	15.42912	14.94198	15.57006	17.31745	16.96034	9.110761
15.20201	16.66401	18.02589	11.49602	15.42887	14.94177	15.57008	17.31733	16.96109	9.195201
15.20185	16.6641	18.02635	11.4955	15.42865	14.94822	15.57622	17.32229	16.96109	9.314392
15.20156	16.66485	18.02626	11.4921	15.42916	14.94732	15.57658	17.3232	16.96172	9.377777
15.20142	16.66486	18.02709	11.48219	15.4291	14.95188	15.57645	17.3232	16.96268	9.362806
15.20161	16.66463	18.02709	11.62504	15.51085	14.95189	15.57637	17.3228	16.96443	9.35667
15.28513	16.66463	18.02705	11.61988	15.51076	14.95203	15.57692	17.32376	16.96444	9.273551
15.28514	16.66446	18.02752	11.61165	15.5107	14.95194	15.57804	17.32287	16.96446	9.26692
15.28656	16.6709	18.02715	11.60308	15.51044	14.95197	15.57807	17.32258	16.96442	9.409734
15.28618	16.67097	18.0281	11.59495	15.51016	14.95279	15.57919	17.3226	16.96911	9.474837
15.28702	16.67097	18.02771	11.62343	15.51252	14.95273	15.58057	17.40668	17.05509	9.466428
15.28769	16.67097	18.02771	11.54425	15.51358	14.95265	15.66075	17.40628	17.05426	9.4598
15.28772	16.75521	18.02854	11.82931	15.51348	14.95184	15.66075	17.40665	17.05429	9.456048
15.28799	16.75522	18.02967	11.73907	15.51335	14.95182	15.66071	17.40794	17.05581	9.447927
15.28729	16.75621	18.02952	11.73634	15.51921	14.95179	15.66051	17.41007	17.05573	9.809054
15.2873	16.7561	18.03124	11.73474	15.51922	15.03633	15.66051	17.41006	17.05544	9.955611
15.2872	16.75611	18.03125	11.73433	15.5192	15.03613	15.66053	17.41006	17.05544	9.945594
15.28738	16.75648	18.03126	11.73408	15.52081	15.0361	15.6604	17.40923	17.05546	9.931661
15.28738	16.7525	18.03126	11.73349	15.52066	15.03588	15.66041	17.40923	17.05506	9.915784
15.29281	16.75209	18.03562	11.72919	15.52354	15.03939	15.66015	17.40927	17.0551	9.90595
15.29281	16.75277	18.12251	11.72745	15.52479	15.03937	15.66019	17.41043	17.05841	9.894119
15.2953	16.7527	18.1224	11.72259	15.52467	15.03927	15.67128	17.41046	17.05885	9.888704
15.29639	16.75348	18.12241	11.71743	15.52468	15.04576	15.67061	17.41045	17.05926	9.887144
15.29611	16.7535	18.12404	11.7058	15.52469	15.04549	15.67061	17.40974	17.05976	9.886276
15.29617	16.75472	18.12406	11.70149	15.52555	15.04543	15.67065	17.40977	17.06019	9.876488
15.29675	16.75473	18.12378	11.69924	15.60588	15.04628	15.67054	17.41455	17.06196	9.87407
15.29642	16.75473	18.12384	11.6986	15.60722	15.04622	15.67061	17.41537	17.06366	9.873396
15.37955	16.75465	18.12374	11.69835	15.60722	15.0462	15.67055	17.41512	17.0702	9.872776
15.3793	16.75735	18.1239	11.69807	15.60723	15.04778	15.67061	17.4161	17.15651	9.870383
15.37896	16.75658	18.12592	11.69801	15.60909	15.04904	15.67075	17.49968	17.15652	9.859893
15.3792	16.75658	18.12617	11.698	15.60902	15.04896	15.67085	17.50063	17.15635	9.855442
15.37907	16.7566	18.12657	11.69729	15.60894	15.04893	15.75194	17.50064	17.15636	9.849051
15.37885	16.7566	18.12617	11.697	15.60892	15.04896	15.75319	17.50059	17.15626	9.848581
15.37879	16.75721	18.12649	11.69701	15.61131	15.04931	15.7548	17.50059	17.15622	9.848339
15.37855	16.75712	18.12693	11.6968	15.61755	15.04935	15.75581	17.5012	17.15604	9.830984
15.37984	16.76254	18.12743	11.69668	15.61767	15.13264	15.75628	17.50104	17.15585	9.807846
15.38006	16.7634	18.12859	11.69659	15.61763	15.13257	15.75623	17.50343	17.15582	9.994241
15.38006	16.84785	18.12921	11.69581	15.61814	15.13217	15.7561	17.50332	17.15568	9.977621
15.38144	16.84786	18.13212	11.69565	15.61787	15.13278	15.75589	17.50352	17.15561	9.962366
15.38123	16.84896	18.22338	11.69561	15.61786	15.13414	15.75611	17.50439	17.15559	9.95883
15.38119	16.84883	18.22356	11.69337	15.61768	15.13382	15.76201	17.50439	17.15563	9.949085
15.38644	16.84881	18.22357	11.6928	15.61902	15.13312	15.7641	17.50436	17.15555	9.933852
15.38596	16.84884	18.22366	11.69206	15.62079	15.13549	15.76572	17.50436	17.15555	9.929619
15.38587	16.85029	18.22366	11.69182	15.62222	15.14187	15.76566	17.50418	17.15549	10.17155
15.39206	16.85021	18.22366	11.69184	15.62217	15.14202	15.76673	17.51029	17.15528	10.16202
15.39214	16.85009	18.22366	11.69175	15.62185	15.14207	15.76663	17.51079	17.15521	10.45245
15.39212	16.8513	18.22367	11.69173	15.62178	15.14176	15.84749	17.51039	17.15522	10.44092
15.3921	16.85285	18.224	11.69163	15.70176	15.14202	15.84715	17.59393	17.1549	10.42986
15.39205	16.85292	18.22399	11.691	15.70173	15.14278	15.84769	17.59385	17.15488	10.42519
15.392	16.8526	18.224	11.69097	15.70174	15.14377	15.84775	17.59453	17.15488	10.42062
15.39184	16.85498	18.22398	11.68902	15.70148	15.14516	15.84744	17.59498	17.24571	10.41881
15.47675	16.85494	18.22398	11.68354	15.70134	15.2285	15.84747	17.59571	17.2472	10.41728
15.47663	16.85493	18.22398	11.68226	15.70109	15.22851	15.84911	17.59649	17.24926	10.41545
15.47663	16.85509	18.22399	11.68214	15.70113	15.22841	15.85048	17.5965	17.25035	10.41335
15.47669	16.85509	18.2239	11.68192	15.70103	15.22823	15.8564	17.59597	17.25149	10.41247
15.4767	16.8609	18.22382	11.68181	15.70097	15.22831	15.8564	17.59585	17.25132	10.41112
15.47755	16.86057	18.22349	11.68149	15.70097	15.22778	15.85639	17.59877	17.25232	10.41055
15.47743	16.86028	18.22314	11.68094	15.71284	15.22781	15.86299	17.59863	17.25232	10.40983
15.47687	16.94467	18.22315	11.68084	15.71276	15.22781	15.86319	17.59864	17.25232	10.40968
15.47682	16.94467	18.22345	11.68052	15.71279	15.22736	15.86305	17.69702	17.25276	10.32267
15.47847	16.94503	18.22335	11.6798	15.71267	15.23815	15.86305	17.69685	17.25302	10.64737
15.47832	16.94489	18.22316	11.67674	15.71268	15.23808	15.94377	17.69659	17.25303	10.65651
15.47814	16.94494	18.31614	11.67118	15.71267	15.23809	15.94483	17.69659	17.25303	10.58379
15.48359	16.94494	18.3179	11.67071	15.71273	15.23805	15.94537	17.69763	17.25312	10.56727
15.48401	16.94569	18.31928	11.67007	15.71274	15.23768	15.94538	17.69756	17.25316	10.54982
15.48404	16.94517	18.31969	11.66998	15.71231	15.2377	15.94537	17.69752	17.25304	10.52129
15.48389	16.94517	18.31988	11.66998	15.79245	15.23778	15.9454	17.69728	17.25271	10.50833
15.48479	16.94599	18.32035	11.66889	15.79226	15.23777	15.94544	17.69822	17.25272	10.67938
15.48457	16.94594	18.32061	11.66756	15.79533	15.23749	15.94649	17.70073	17.25291	10.98212
15.48742	16.9459	18.32073	11.66709	15.79536	15.23751	15.94642	17.70194	17.33871	11.12696
15.57087	16.94705	18.32074	11.66672	15.79537	15.32078	15.94642	17.70206	17.34327	11.11031
15.57087	16.94698	18.32075	11.6543	15.79525	15.32194	15.94787	17.70421	17.34323	11.10154
15.57089	16.94739	18.32076	11.6492	15.79675	15.32269	15.95386	17.70464	17.34911	11.09473
15.57089	16.94742	18.32089	11.64142	15.79673	15.32335	15.9547	17.70465	17.34911	11.08921
15.57143	16.94809	18.32062	11.63426	15.79672	15.32337	15.95465	17.70468	17.34999	11.08366
15.57196	16.95071	18.32062	11.62571	15.79667	15.32363	15.9561	17.70958	17.35	11.07965
15.57377	16.95073	18.32078	11.61195	15.79659	15.32324	15.95823	17.71018	17.35022	11.07812
15.57359	16.95075	18.32077	11.60718	15.79667	15.32318	15.9583	17.79334	17.35017	11.05724
15.57333	16.95616	18.32079	11.60264	15.80243	15.32318	15.95848	17.79347	17.35144	11.05455
15.57288	16.95585	18.32071	11.59275	15.80487	15.32337	16.03941	17.79402	17.35135	11.04623
15.57287	17.04019	18.32062	11.58981	15.80476	15.32315	16.03946	17.79372	17.35166	11.04513
15.57226	17.04019	18.3205	11.5892	15.80475	15.32943	16.03985	17.79374	17.35166	11.04468
15.57209	17.0402	18.32047	11.58924	15.80579	15.32941	16.03987	17.79472	17.35153	11.04347
15.57207	17.04267	18.32002	11.5892	15.8057	15.32935	16.04334	17.79463	17.35207	11.04149
15.57208	17.04268	18.32003	11.58798	15.80571	15.33205	16.04342	17.79549	17.35185	11.0411
15.57894	17.04197	18.32013	11.58237	15.80711	15.33207	16.04343	17.79662	17.35178	11.03934
15.57972	17.04154	18.40682	11.58177	15.80632	15.33224	16.04346	17.79662	17.35244	11.03591
15.57989	17.04139	18.41125	11.57095	15.88659	15.33284	16.04348	17.79745	17.35233	11.03455
15.57974	17.04131	18.41128	11.55344	15.88654	15.33281	16.04329	17.79726	17.35217	11.02988
15.57964	17.041	18.41128	11.5478	15.88636	15.3327	16.0433	17.79726	17.35217	11.02933
15.57969	17.04073	18.41942	11.47952	15.88691	15.33249	16.04937	17.79838	17.35255	11.02756
15.66308	17.04391	18.41945	11.79826	15.88687	15.3332	16.05144	17.80043	17.35239	11.01899
15.6656	17.04383	18.41943	11.79497	15.88689	15.41578	16.05218	17.80043	17.35227	11.01382
15.66551	17.04414	18.42076	11.78977	15.88663	15.41578	16.05218	17.80043	17.43796	11.01174
15.66642	17.04401	18.42073	11.78805	15.8879	15.41578	16.05206	17.80015	17.43845	11.24904
15.66638	17.04435	18.42144	11.78659	15.88806	15.4161	16.0516	17.80015	17.43806	11.16844
15.66638	17.04478	18.42196	11.80426	15.88785	15.4161	16.13456	17.79973	17.44289	11.01469
15.6666	17.04695	18.42199	11.80349	15.88772	15.4161	16.13458	17.80486	17.44289	11.01067
15.66645	17.04736	18.42269	11.80212	15.88944	15.41579	16.13634	17.88793	17.44262	11.00799
15.66647	17.04867	18.42269	11.80011	15.89509	15.41579	16.13634	17.88808	17.44307	11.0073
15.66647	17.04823	18.42269	11.7995	15.89506	15.41579	16.137	17.89008	17.44307	11.00243
15.66638	17.05049	18.42263	11.79929	15.89659	15.41571	16.13699	17.88985	17.44393	11.00043
15.66656	17.14056	18.42288	11.79929	15.90308	15.41571	16.13701	17.8898	17.44542	10.99167
15.66764	17.14056	18.42283	11.79927	15.90308	15.41696	16.13687	17.88984	17.44541	10.98329
15.6672	17.14071	18.50965	11.79927	15.98454	15.41702	16.13718	17.88978	17.44544	10.98046
15.66715	17.14072	18.51455	11.79932	15.98494	15.41689	16.13839	17.88965	17.44666	10.97955
15.66697	17.14033	18.51459	11.79932	15.98497	15.41689	16.13839	17.8896	17.44672	10.97817
15.67226	17.14033	18.51462	11.79895	15.9845	15.41756	16.13843	17.88961	17.44658	10.97792
15.67273	17.14023	18.51478	11.7984	15.98446	15.41758	16.13781	17.88993	17.44763	10.97781
15.67273	17.14023	18.51441	11.79779	15.98428	15.42399	16.1439	17.89335	17.44798	10.97769
15.67272	17.14025	18.51708	11.79699	15.9843	15.42389	16.14489	17.89366	17.44785	10.97731
15.67268	17.14037	18.51687	11.79631	15.98382	15.4239	16.14427	17.89436	17.44784	10.90607
15.67411	17.14037	18.51712	11.79584	15.98386	15.4239	16.14424	17.895	17.44867	11.29637
15.674	17.14037	18.51829	11.79272	15.98369	15.42476	16.14544	17.89551	17.44852	11.28755
15.75723	17.14039	18.51826	11.82286	15.98533	15.42959	16.14548	17.89634	17.44852	11.28228
15.75758	17.14039	18.51827	11.821	15.98534	15.42954	16.22633	17.8988	17.53409	11.28042
15.75761	17.14042	18.51943	11.81901	15.985	15.42938	16.22675	17.89989	17.53409	11.28027
15.67729	17.14044	18.51943	11.81855	15.98473	15.42938	16.22797	17.90221	17.53463	11.27076
15.67692	17.14048	18.51917	11.81798	15.98618	15.42922	16.22927	17.99085	17.53442	11.26865
15.76038	17.14051	18.51908	11.8168	15.9862	15.42919	16.23134	17.99052	17.53439	11.26847
15.76018	17.1405	18.51992	11.81636	15.992	15.51248	16.23125	17.99081	17.53923	11.26835
15.7602	17.14036	18.51992	11.81632	15.99276	15.51322	16.23123	17.99088	17.5399	11.26825
15.75982	17.14041	18.51983	11.81592	15.99245	15.5129	16.23128	17.9909	17.53991	11.268
15.76185	17.2248	18.51852	11.81577	15.99245	15.51313	16.23085	17.99079	17.53991	11.26668
15.76137	17.2299	18.51864	11.81494	15.99408	15.5131	16.23099	17.9908	17.53996	11.26565
15.76352	17.2319	18.6053	11.81499	15.99404	15.51307	16.23319	17.99163	17.53985	11.25248
15.76352	17.23306	18.60584	11.81501	15.99649	15.51288	16.23304	17.99144	17.5399	11.24754
15.76357	17.23326	18.60554	11.81431	16.07704	15.51359	16.23275	17.99144	17.5418	11.24528
15.76359	17.23462	18.60998	11.81404	16.07706	15.51345	16.23282	17.99144	17.54183	11.24297
15.76359	17.23545	18.60998	11.81318	16.07655	15.51326	16.23269	17.99134	17.54178	11.24059
15.7636	17.23626	18.61059	11.81287	16.07686	15.51127	16.23271	17.99124	17.54251	11.23875
15.7636	17.23611	18.61061	11.8125	16.0767	15.51128	16.23852	17.99113	17.54243	11.26824
15.76471	17.2363	18.61061	11.81208	16.08011	15.51275	16.23933	17.99105	17.54249	11.26568
15.76471	17.23604	18.61055	11.81069	16.08141	15.51274	16.23941	17.99042	17.5425	11.46472
15.76466	17.23619	18.61259	11.81045	16.08138	15.51252	16.2401	17.99054	17.54245	11.26386
15.76467	17.23638	18.61271	11.81031	16.08138	15.51853	16.24014	17.99056	17.5436	11.25595
15.76442	17.23609	18.6126	11.81009	16.08117	15.51851	16.3209	17.99058	17.54325	11.25437
15.76442	17.2361	18.61261	11.80995	16.08092	15.51897	16.3222	17.99058	17.62902	11.24526
15.76428	17.2361	18.61356	11.80997	16.08092	15.51838	16.32215	17.99025	17.62902	11.24128
15.76424	17.23624	18.61354	11.80992	16.08092	15.51862	16.32317	18.07884	17.62899	11.23855
15.76966	17.23627	18.61391	11.80982	16.08676	15.5194	16.32337	18.08096	17.62947	11.2383
15.77086	17.23627	18.61514	11.8097	16.08805	15.52214	16.32546	18.08193	17.62948	11.23748
15.77086	17.23603	18.61509	11.80958	16.08704	15.52224	16.3258	18.08296	17.63473	11.22778
15.77139	17.23603	18.70184	11.80939	16.08925	15.60532	16.32567	18.08458	17.63467	11.2241
15.7714	17.23603	18.70188	11.80936	16.08925	15.60528	16.32591	18.08516	17.63453	11.21796
15.85496	17.23604	18.70215	11.80921	16.08903	15.60467	16.32588	18.08589	17.63453	11.21424
15.85466	17.23631	18.70209	11.80885	16.08882	15.60468	16.32711	18.08659	17.63445	11.20699
15.85443	17.23632	18.70733	11.80824	16.08869	15.60457	16.32703	18.08712	17.63545	11.20571
15.85441	17.32057	18.70718	11.8082	16.08869	15.60457	16.32703	18.08756	17.63563	11.20259
15.85424	17.32601	18.70996	11.80822	16.08822	15.60624	16.32703	18.08743	17.63562	11.19206
15.85252	17.32603	18.70996	11.80823	16.16833	15.60703	16.32705	18.0874	17.63555	11.18755
15.85399	17.32835	18.70983	11.80823	16.16824	15.60688	16.33298	18.08768	17.63516	11.18654
15.85391	17.33423	18.71044	11.80822	16.16818	15.60693	16.33457	18.08768	17.63692	11.17529
15.85393	17.33606	18.71071	11.80819	16.17062	15.60651	16.33458	18.08769	17.6369	11.1622
15.85375	17.33742	18.71072	11.80812	16.17032	15.6061	16.33486	18.08769	17.6369	11.15706
15.85352	17.33716	18.71072	11.80795	16.17038	15.60599	16.33449	18.08775	17.63729	11.15135
15.85385	17.33702	18.71263	11.80785	16.17208	15.60601	16.3346	18.08775	17.63727	11.15067
15.85353	17.33703	18.71264	11.80779	16.17201	15.60599	16.41544	18.08773	17.63728	11.14848
15.85358	17.33763	18.71265	11.80779	16.17254	15.60587	16.41545	18.08756	17.63822	11.14769
15.8557	17.33765	18.71325	11.80784	16.17255	15.6123	16.41641	18.08756	17.63835	11.14726
15.85551	17.33766	18.71325	11.80785	16.17253	15.61351	16.41678	18.08753	17.72399	11.14646
15.85553	17.33845	18.71325	11.80761	16.17244	15.61426	16.41677	18.08801	17.72399	11.14585
15.85681	17.33846	18.71293	11.80761	16.17253	15.61427	16.41743	18.08795	17.72399	11.1428
15.85665	17.33846	18.71284	11.80763	16.17253	15.61382	16.41745	18.17144	17.72471	11.24571
15.85666	17.33905	18.71269	11.80763	16.17402	15.6137	16.4186	18.17656	17.7258	11.23003
15.85658	17.33905	18.71369	11.80761	16.17382	15.61329	16.41857	18.17653	17.73067	11.23241
15.86326	17.33906	18.71369	11.80766	16.17378	15.69648	16.41856	18.1765	17.73028	11.22284
15.86319	17.33908	18.71347	11.80743	16.1736	15.69648	16.41861	18.17858	17.73028	11.23664
15.8634	17.33925	18.71294	11.8039	16.1795	15.69648	16.42157	18.18492	17.73023	11.35204
15.8634	17.33924	18.79973	11.8039	16.1795	15.69921	16.42157	18.18483	17.73023	11.34695
15.86345	17.4236	18.79941	11.80052	16.18081	15.69907	16.42151	18.18717	17.73023	11.34373
15.86347	17.42347	18.79941	11.79483	16.18066	15.69852	16.42133	18.18699	17.73008	11.22603
15.94707	17.42386	18.80002	11.79452	16.18058	15.69938	16.42119	18.18691	17.73111	11.51138
15.94693	17.42937	18.80079	11.79454	16.18201	15.69942	16.42221	18.18866	17.73106	11.64495
15.94819	17.42919	18.8019	11.79453	16.18184	15.69927	16.42237	18.18866	17.73099	11.63292
15.94836	17.4292	18.80188	11.79456	16.26198	15.69954	16.42838	18.18866	17.73105	11.6271
15.94793	17.42924	18.80637	11.79459	16.26218	15.69954	16.42833	18.18961	17.73076	11.81206
15.94815	17.42924	18.80637	11.79462	16.26175	15.69956	16.42836	18.18943	17.73234	11.80113
15.94808	17.4321	18.80637	11.79464	16.26175	15.69953	16.4283	18.18945	17.73225	11.79664
15.94955	17.43209	18.80637	11.79471	16.26191	15.69954	16.4295	18.18921	17.73225	11.79248
15.94948	17.4321	18.80638	11.79479	16.26467	15.69902	16.5104	18.19001	17.73225	11.78485
15.9495	17.43206	18.80618	11.79483	16.26467	15.69902	16.5104	18.18989	17.73225	11.77979
15.94953	17.43357	18.80618	11.79488	16.2671	15.70003	16.51042	18.19076	17.73225	11.77257
15.94932	17.43344	18.806	11.79486	16.26699	15.70003	16.51204	18.19076	17.73225	11.76941
15.94925	17.43346	18.806	11.79486	16.2665	15.69984	16.51205	18.19057	17.73225	11.76559
15.9519	17.43347	18.80692	11.79485	16.26651	15.69985	16.51173	18.19049	17.73225	11.76174
15.95183	17.43479	18.8069	11.79468	16.26671	15.70628	16.51173	18.19105	17.73225	11.75429
15.95181	17.43479	18.8069	11.79452	16.26671	15.70674	16.51274	18.19105	17.73225	11.74391
15.95135	17.43459	18.8069	11.7944	16.26871	15.70638	16.51405	18.19104	17.73225	11.73556
15.95124	17.43446	18.80655	11.79431	16.26856	15.70626	16.51405	18.27441	17.73225	11.72564
15.95109	17.43408	18.80646	11.79408	16.26843	15.70731	16.51545	18.27443	17.73225	11.71433
15.95107	17.43423	18.80652	11.79376	16.26828	15.70739	16.51755	18.28041	17.73225	11.713
15.95154	17.43523	18.80653	11.81063	16.26826	15.70733	16.51757	18.28022	17.73225	11.71265
15.95154	17.43521	18.80742	11.90513	16.26804	15.79054	16.51741	18.28032	17.73225	11.7124
15.95696	17.43523	18.80743	11.90206	16.26805	15.7905	16.51949	18.28027	17.73225	11.71206
15.95696	17.43523	18.81002	11.89848	16.26793	15.7906	16.51949	18.28017	17.73225	11.71193
15.95697	17.43508	18.81002	11.89416	16.27369	15.79067	16.51941	18.28056	17.73225	11.71044
15.95811	17.43483	18.81076	11.89527	16.27494	15.79046	16.51891	18.28361	17.73225	11.70958
16.04123	17.51995	18.81076	12.0811	16.27502	15.79135	16.51935	18.28347	17.73225	11.7079
16.04079	17.5196	18.81087	11.91003	16.27224	15.79137	16.51948	18.28327	17.73225	11.70679
16.04076	17.52504	18.89751	11.90523	16.27225	15.79379	16.51889	18.28389	17.73225	11.70411
16.04077	17.52567	18.89752	11.89242	16.27351	15.79381	16.51887	18.2839	17.73225	11.70295
16.04078	17.52567	18.89852	11.8894	16.27451	15.79333	16.51887	18.2839	17.73225	12.20679
16.04202	17.52561	18.89843	11.88877	16.27451	15.7934	16.5253	18.28551	17.73225	12.206
16.04202	17.52553	18.89861	11.884	16.2745	15.79291	16.52527	18.28543	17.73225	12.20035
16.04203	17.52546	18.89925	11.87019	16.27417	15.79291	16.5253	18.2861	17.73225	12.19824
16.04262	17.52546	18.9038	11.86589	16.35414	15.79397	16.606	18.28601	17.73225	12.19666
16.04231	17.52537	18.90381	11.85985	16.35384	15.79385	16.60603	18.28664	17.73225	12.19612
16.04258	17.52523	18.90381	11.9185	16.35375	15.79376	16.60676	18.28663	17.73225	12.19567
16.04258	17.52523	18.90365	12.26749	16.35527	15.79375	16.60663	18.2867	17.73225	12.19418
16.04252	17.5277	18.90484	12.29265	16.35528	15.79384	16.60722	18.2867	17.73225	12.19401
16.04353	17.52779	18.90496	12.38383	16.35473	15.79363	16.60715	18.28659	17.73225	12.19339
16.04549	17.52779	18.90486	12.38183	16.35361	15.79364	16.60719	18.37085	17.73225	12.1902
16.0455	17.52724	18.9044	12.38081	16.35345	15.79349	16.60809	18.37087	17.73225	12.21261
16.04551	17.52724	18.90441	12.48835	16.3534	15.79321	16.60809	18.37577	17.73225	12.22606
16.04551	17.52693	18.90442	12.41729	16.35478	15.79965	16.60809	18.37577	17.73225	12.22524
16.04551	17.52667	18.90442	12.42185	16.3545	15.79959	16.60928	18.37561	17.73225	12.22187
16.04765	17.52785	18.90436	12.34622	16.35709	15.80034	16.60874	18.37644	17.73225	12.22134
16.04765	17.52785	18.90442	12.3472	16.35723	15.80073	16.60837	18.37644	17.73225	12.21944
16.04766	17.52817	18.90454	12.34958	16.35676	15.80072	16.61007	18.37645	17.73225	12.21921
16.048	17.52817	18.90448	12.35605	16.35657	15.80036	16.61008	18.37621	17.73225	12.21751
16.04796	17.52818	18.9052	12.26924	16.35832	15.80033	16.61028	18.37625	17.73225	12.21732
16.04796	17.52805	18.90521	12.26842	16.35823	15.88344	16.6113	18.37626	17.73225	12.21678
16.04796	17.52801	18.90673	12.26358	16.35812	15.88349	16.61128	18.37901	17.73225	12.21631
16.05364	17.52922	18.90651	12.26261	16.3572	15.88349	16.61256	18.37888	17.73225	12.21621
16.1372	17.52904	18.99323	12.2643	16.35695	15.88349	16.61258	18.37911	17.73225	12.21536
16.1372	17.61296	18.99324	12.26182	16.35679	15.88481	16.61229	18.37912	17.73225	12.14249
16.13709	17.61298	18.99242	12.26071	16.36266	15.88475	16.61437	18.38018	17.73225	12.14936
16.13747	17.61298	18.99232	12.4889	16.3641	15.88473	16.61448	18.38011	17.73225	11.98762
16.13763	17.61286	18.99271	12.48534	16.36426	15.88545	16.61435	18.38011	17.73225	11.99889
16.13763	17.61286	18.99271	12.47754	16.44437	15.88537	16.62039	18.38048	17.73225	11.99407
16.1382	17.61302	18.99271	12.46835	16.44431	15.88803	16.70106	18.38048	17.73225	11.98985
16.13803	17.61383	18.99445	12.46434	16.44568	15.88791	16.70101	18.3804	17.73225	11.98815
16.1379	17.61929	18.99904	12.46328	16.44572	15.88791	16.70096	18.3804	17.73225	12.1993
16.139	17.61955	18.99891	12.46116	16.44572	15.88791	16.70101	18.38193	17.73225	12.28174
16.13888	17.61943	18.99835	12.46003	16.4459	15.88806	16.70314	18.3819	17.73225	12.27909
16.13889	17.61934	18.99835	12.45681	16.44614	15.88884	16.70305	18.38123	17.73225	12.27902
16.14019	17.61937	18.99782	12.45419	16.44603	15.88885	16.70301	18.46459	17.73225	12.27772
16.13983	17.61937	18.99769	12.45372	16.44577	15.88868	16.7023	18.46459	17.73225	12.29369
16.13994	17.61937	18.99769	12.45296	16.44577	15.88868	16.70156	18.46459	17.73225	12.52157
16.14105	17.61937	18.9977	12.45169	16.44728	15.88837	16.70148	18.46454	17.73225	12.51624
16.14248	17.61936	18.99725	12.44992	16.44714	15.88838	16.70147	18.46585	17.73225	12.51517
16.14248	17.62018	18.99667	12.44943	16.44719	15.89469	16.70151	18.47095	17.73225	12.5114
16.14464	17.62054	18.99667	12.44408	16.4472	15.89544	16.7015	18.47081	17.73225	12.5101
16.14452	17.62054	18.99668	12.44272	16.44716	15.89525	16.7015	18.47103	17.73225	12.50241
16.14455	17.62042	18.99657	12.44176	16.45029	15.89525	16.70155	18.47103	17.73225	12.49472
16.14438	17.62234	18.99745	12.44038	16.45014	15.89525	16.70176	18.47103	17.73225	12.49412
16.14974	17.62241	18.99801	12.43676	16.4501	15.89475	16.70733	18.47103	17.73225	12.49385
16.14974	17.62298	18.99801	12.43032	16.4501	15.97786	16.70697	18.47103	17.73225	12.49356
16.14953	17.62298	18.99808	12.42702	16.45011	15.97863	16.70691	18.47026	17.73225	12.49338
16.23305	17.62291	18.99877	12.41831	16.44964	15.97864	16.70704	18.47111	17.73225	12.4932
16.23305	17.62294	18.99856	12.41458	16.4495	15.97849	16.70758	18.47178	17.73225	12.49294
16.23307	17.62423	18.99839	12.41425	16.45086	15.97845	16.70749	18.47178	17.73225	12.49291
16.23304	17.62432	18.99825	12.41248	16.45062	15.97867	16.70826	18.47178	17.73225	12.49181
16.23406	17.62433	18.99804	12.41209	16.45653	15.97834	16.71004	18.47377	17.73225	12.48805
16.23405	17.70862	18.99804	12.41122	16.45647	15.97964	16.71222	18.47378	17.73225	12.48266
16.23405	17.70846	18.99804	12.41084	16.4564	15.97946	16.71325	18.47379	17.73225	12.47955
16.23395	17.70847	19.08463	12.41051	16.45826	15.97944	16.71455	18.47453	17.73225	12.47877
16.23353	17.70877	19.08462	12.4086	16.53827	15.97944	16.71643	18.47444	17.73225	12.47818
16.2333	17.7095	19.08455	12.40561	16.53765	15.97939	16.71637	18.47442	17.73225	12.47787
16.23334	17.70947	19.08622	12.40558	16.53678	15.97922	16.80279	18.47393	17.73225	12.47699
16.23334	17.71071	19.08613	12.40548	16.53678	15.97897	16.80244	18.47393	17.73225	12.47681
16.23326	17.71059	19.08688	12.40518	16.53678	15.97858	16.80247	18.47467	17.73225	12.4722
16.23324	17.71059	19.08676	12.40441	16.53654	15.9785	16.80282	18.47489	17.73225	12.47157
16.23347	17.71555	19.08658	12.40389	16.53654	15.9816	16.80285	18.55829	17.73225	12.47139
16.23307	17.71559	19.08714	12.40383	16.53653	15.9816	16.80279	18.5583	17.73225	12.47108
16.23693	17.71552	19.08681	12.40385	16.53799	15.98161	16.80272	18.5583	17.73225	12.46919
16.23728	17.71556	19.09113	12.40386	16.53789	15.98131	16.80239	18.5583	17.73225	12.46777
16.23733	17.71556	19.09113	12.40383	16.53766	15.9813	16.80229	18.5582	17.73225	12.4677
16.23764	17.71556	19.091	12.40383	16.53766	15.98133	16.80226	18.55976	17.73225	12.46757
16.23793	17.71656	19.09196	12.40384	16.53761	15.98133	16.80259	18.55964	17.73225	12.46696
16.23761	17.71626	19.09196	12.40384	16.53886	15.98133	16.80259	18.56126	17.73225	12.4661
16.23809	17.71553	19.09196	12.40382	16.53941	15.98189	16.80246	18.56632	17.73225	12.46575
16.23863	17.71562	19.09191	12.40313	16.53915	15.9819	16.80228	18.56632	17.73225	12.46459
16.24026	17.7156	19.09191	12.4026	16.54127	15.98177	16.8023	18.56632	17.73225	12.46425
