# Supplementary material for: Geometric alignment of aminoacyl-tRNA relative to catalytic centers of the ribosome underpins accurate mRNA decoding
Source: Nat Commun. 2023 Sep 11;14:5582. doi: 10.1038/s41467-023-40404-9 (PMC10495418; doi:10.1038/s41467-023-40404-9)
Supplement: Supplementary file 7 — Source Data [file 41467_2023_40404_MOESM7_ESM.zip › Girodat_Nat_Comm_data/Supplemental Fig 2/GOC1-GOC4-sigma2.dat]

0	0	0	0	0	0
1.036339	0.6904994	0.3798348	0.7844959	1.033015	1.039748
1.029775	2.00725	0.8023216	1.717749	1.032128	1.031143
2.21451	1.994643	1.280624	1.721117	1.691884	2.207384
2.642021	2.243107	2.034248	2.917826	2.19718	2.188276
2.617639	2.466227	1.676783	3.354174	2.170984	2.610332
3.281056	2.671507	1.685964	3.715027	2.584633	2.947503
3.553528	3.023182	2.0063	3.712321	2.564742	3.237413
4.245265	3.014902	2.003057	3.86207	3.494017	2.907647
4.239121	3.315403	2.558832	4.005397	3.968874	3.196287
4.765503	3.452142	2.542741	4.410968	3.178725	3.707874
5.903717	3.714337	2.759951	4.96577	3.162335	4.344436
5.788911	3.945129	2.979048	4.953441	3.666463	4.67398
6.942007	3.941245	2.958227	5.221547	3.654894	5.223097
7.28286	3.936093	3.482661	5.20898	3.632789	5.974248
7.678181	4.138966	3.12887	4.814453	3.61283	5.963295
8.051147	4.13905	3.114133	5.100246	4.043717	5.951312
8.443573	4.236107	3.094727	5.360779	4.214007	5.944981
8.942075	4.413357	3.079431	5.674741	4.186842	6.036086
9.136351	4.574485	3.060833	5.561879	4.15816	6.203238
9.419638	4.804883	3.377191	5.972256	4.127476	6.534985
9.429087	4.875502	3.365734	6.157816	4.605673	6.530979
9.717674	4.571193	3.365635	6.05578	4.600143	7.0678
9.912593	4.569806	3.360357	6.052086	4.582658	7.160873
10.20354	4.649479	3.35805	6.239358	4.583099	7.152858
10.2999	4.862381	3.355138	6.907253	4.600425	7.729517
10.58354	4.850781	3.345402	7.098263	5.087932	8.310111
10.69691	4.945227	3.487512	7.282368	5.413164	8.692717
10.88412	4.940349	3.471514	7.472687	6.021474	9.083605
10.9857	5.358173	3.439366	7.767882	5.999142	9.380989
11.17962	5.870047	3.419029	8.054279	5.973507	9.756106
11.27803	5.838307	3.396843	8.2516	6.142525	9.94523
11.37324	5.811238	3.38391	8.438651	6.129522	10.13185
11.48084	5.790158	4.078137	8.729563	6.121428	10.33256
11.57334	5.995746	3.864974	8.824743	6.116457	10.52684
11.67794	6.769772	3.849683	9.015639	6.354973	10.72767
11.76763	6.575927	4.196573	9.200425	6.82182	10.81197
11.86367	6.959878	4.165295	9.303371	7.198037	11.01722
11.95766	7.1567	4.15162	9.495635	7.377162	11.11346
12.05494	7.143665	4.124858	9.599386	7.467916	11.23132
12.06376	7.133239	4.095024	9.784879	7.75594	11.42453
12.15216	7.307954	4.407029	9.878016	8.023069	11.6171
12.24686	7.303121	4.229786	9.976084	8.124125	11.80495
12.2597	7.299176	4.59106	9.973609	8.198779	11.89745
12.34707	7.295501	4.557544	10.07253	8.312712	11.90165
12.44526	7.114078	4.486644	10.16882	8.464656	11.99411
12.54026	7.111469	4.693482	10.26618	8.571744	12.10543
12.54218	7.110297	4.66791	10.37594	9.000546	12.19054
12.63036	7.106027	4.652874	10.46782	8.989196	12.29
12.6395	7.103539	4.643103	10.56699	8.982237	12.38634
12.73709	7.101737	4.632744	10.5694	9.05531	12.48106
12.86509	7.280415	4.61944	10.66375	9.291945	12.56855
12.96003	7.380353	4.595935	10.76005	9.825158	12.57934
12.96115	7.569567	4.782778	10.94773	10.25786	12.72562
12.96052	7.658864	4.891569	10.952	10.26877	12.81085
12.96466	7.76069	4.847077	11.04211	10.17095	12.9051
13.05504	7.846238	4.807013	11.13961	10.25638	12.91467
13.15707	7.940309	4.7786	11.14871	10.25346	13.0178
13.16237	8.03427	4.757216	11.23595	10.3674	13.12164
13.25845	8.128427	4.739204	11.33284	10.36557	13.21706
13.26982	8.222991	4.942391	11.33096	10.36428	13.2216
13.36079	8.409457	4.925038	11.33037	10.36274	13.31122
13.36839	8.50559	4.901866	11.42652	10.4552	13.3192
13.45591	8.600108	4.899439	11.51914	10.74844	13.40883
13.45869	8.790049	4.878668	11.5207	11.04929	13.40864
13.46608	8.796629	4.860024	11.60897	11.33946	13.5064
13.5523	8.884186	5.028422	11.61756	11.52845	13.50753
13.55855	8.979839	5.172287	11.71393	11.70953	13.60344
13.65043	9.071015	5.145001	11.75287	11.81611	13.60367
13.65046	9.077271	5.126144	11.83971	12.00182	13.69373
13.74754	9.082632	5.411076	11.84042	12.10238	13.79379
13.7486	9.166931	5.382244	11.93317	12.29139	13.7994
13.83424	9.179482	5.372591	11.93481	12.47693	13.89132
13.84503	9.275083	5.364637	12.03669	12.51412	13.98019
13.84525	9.360328	5.3452	12.04119	12.616	13.98706
13.93689	9.360689	5.31656	12.04242	12.70441	13.98891
13.94093	9.469075	5.308461	12.14275	12.82501	14.08329
14.03447	9.467778	5.295319	12.15028	12.93273	14.08975
14.12564	9.562672	5.282634	12.15297	13.02307	14.09126
14.13223	9.658814	5.257237	12.23889	13.20933	14.18629
14.23096	9.750508	5.232779	12.24328	13.22236	14.18644
14.23147	9.751568	5.205998	12.24744	13.3086	14.27209
14.23349	9.751461	5.181171	12.333	13.40483	14.28572
14.32319	9.844712	5.160739	12.3358	13.49812	14.37071
14.33012	9.933379	5.158907	12.33873	13.58913	14.38048
14.33118	9.939772	5.351779	12.4296	13.59908	14.46668
14.41863	10.02784	5.139144	12.42923	13.68952	14.66819
14.42697	10.03356	5.413757	12.441	13.78052	14.66836
14.4292	10.12022	5.399702	12.5266	13.87558	14.75653
14.51523	10.12861	5.411309	12.52918	13.8908	14.76334
14.52161	10.21341	5.39607	12.52969	13.98408	14.76668
14.52488	10.21454	5.371914	12.62718	13.98629	14.85327
14.52443	10.224	5.359301	12.62728	14.08262	14.85582
14.61255	10.31273	5.349128	12.62685	14.16978	14.8626
14.61817	10.31356	5.341913	12.71248	14.17886	14.94958
14.62218	10.40561	5.336201	12.72063	14.36524	14.96006
14.70953	10.40626	5.331843	12.7252	14.37217	15.0432
14.71076	10.40624	5.31459	12.8165	14.46081	15.04601
14.71576	10.41038	5.313719	12.81994	14.46965	15.06179
14.71563	10.50266	5.308105	12.9062	14.55934	15.1454
14.80556	10.50353	5.302826	12.91258	14.566	15.1473
14.81367	10.59841	5.302511	12.91278	14.65344	15.14943
14.90029	10.59809	5.302017	12.91241	14.66548	15.15666
14.90394	10.69015	5.301854	12.91493	14.75287	15.24193
14.90446	10.69229	5.302185	13.00164	14.84661	15.24262
14.91111	10.69376	5.303129	13.00729	14.84898	15.24599
14.99887	10.77782	5.30247	13.0075	14.86322	15.25404
15.00094	10.78705	5.302639	13.00809	14.94967	15.36462
15.00777	10.787	5.301789	13.10282	14.95123	15.36884
15.0081	10.87326	5.300859	13.10845	14.95997	15.36993
15.09506	10.91586	5.29525	13.19733	15.04649	15.46117
15.09502	10.92461	5.294987	13.19721	15.07992	15.46342
15.09588	11.00832	5.288471	13.2027	15.16462	15.46704
15.09793	11.015	5.274837	13.20373	15.16849	15.47369
15.19056	11.10378	5.273389	13.29139	15.17512	15.55705
15.19035	11.10507	5.272763	13.30076	15.26357	15.56033
15.19252	11.11026	5.264193	13.30143	15.2689	15.56318
15.19251	11.20371	5.337384	13.30355	15.35549	15.57097
15.20521	11.2062	5.338356	13.38859	15.35694	15.65428
15.2048	11.20816	5.339031	13.3883	15.3683	15.65554
15.2908	11.20818	5.340334	13.39677	15.45605	15.65889
15.29248	11.30015	5.341373	13.39562	15.45872	15.66026
15.29335	11.40409	5.342792	13.39648	15.46544	15.66922
15.29931	11.40785	5.640934	13.48292	15.54888	15.75282
15.30122	11.49714	5.644373	13.48376	15.55145	15.7528
15.38765	11.41435	5.645047	13.49184	15.64751	15.75529
15.38732	11.4989	5.645957	13.57722	15.6478	15.85117
15.38771	11.50378	5.645393	13.57942	15.73123	15.8512
15.3952	11.59399	5.636409	13.58407	15.74694	15.8512
15.39663	11.59387	5.635016	13.58831	15.74718	15.85088
15.50475	11.59358	5.635897	13.67314	15.83492	15.93351
15.50427	11.5953	5.623957	13.67309	15.84912	15.94782
15.5044	11.59573	5.608125	13.68221	15.85177	15.94941
15.50765	11.68796	5.683147	13.68237	15.94074	15.94884
15.51386	11.68804	5.902466	13.76741	15.94374	15.94882
15.60146	11.68837	5.820441	13.77113	15.94563	16.03186
15.60141	11.7785	5.786819	13.77803	15.94986	16.05058
15.60402	11.7841	5.773172	13.77917	16.0399	16.05443
15.60937	11.78425	5.84842	13.866	16.04546	16.0555
15.6964	11.78439	5.856374	13.86804	16.04591	16.0561
15.69759	11.8794	6.09975	13.87047	16.1311	16.05646
15.699	11.8811	6.090089	13.87714	16.13677	16.14603
15.70148	11.96671	6.087049	13.87662	16.14564	16.1495
15.70143	11.97209	6.085645	13.96453	16.22988	16.153
15.7945	11.97558	6.082153	13.96673	16.2375	16.15403
15.79482	11.97567	6.080906	13.97367	16.23973	16.23709
15.79701	12.0601	6.078703	14.05848	16.24412	16.24351
15.79763	12.06565	6.056273	14.05847	16.33908	16.24344
15.80019	12.06618	6.034817	14.0609	16.3478	16.24869
15.89142	12.16478	6.029377	14.06074	16.34867	16.33482
15.8912	12.16589	6.021385	14.06647	16.35172	16.34146
15.89093	12.25239	6.019439	14.1679	16.43527	16.3415
15.89199	12.25947	6.019107	14.17481	16.443	16.34482
15.90344	12.26103	6.012306	14.17681	16.44307	16.34817
15.98906	12.26609	6.100095	14.26222	16.44564	16.34854
15.98902	12.35272	6.094996	14.2627	16.53219	16.34848
15.98909	12.35255	6.094788	14.26356	16.54335	16.43154
15.98881	12.35948	6.095092	14.26515	16.54618	16.44055
15.98822	12.35905	6.095458	14.26505	16.54798	16.44143
16.07977	12.35933	6.096103	14.2741	16.63065	16.44147
16.07577	12.44611	6.094476	14.37965	16.63875	16.4462
16.08679	12.4477	6.095077	14.38004	16.64365	16.54731
16.0882	12.4553	6.095932	14.38324	16.64509	16.5535
16.0879	12.45531	6.094896	14.38378	16.72985	16.55502
16.08773	12.45796	6.091491	14.38359	16.73195	16.55495
16.17381	12.54338	6.090814	14.38333	16.73979	16.5555
16.18699	12.54914	6.091026	14.39056	16.74369	16.64221
16.18932	12.55143	6.168402	14.47559	16.82803	16.64586
16.19155	12.5522	6.169011	14.47694	16.82806	16.65156
16.19273	12.63818	6.169134	14.47672	16.82776	16.6528
16.19318	12.63879	6.167343	14.47953	16.838	16.6526
16.27855	12.64482	6.166925	14.47913	16.83772	16.73483
16.28981	12.64466	6.165112	14.4854	16.92073	16.73871
16.29244	12.64464	6.160038	14.57081	16.92543	16.73916
16.29216	12.64645	6.14819	14.57055	16.93068	16.7493
16.29276	12.64561	6.147433	14.57294	16.93354	16.75132
16.37963	12.64598	6.147877	14.57297	16.93576	16.75206
16.3857	12.73151	6.148309	14.5755	17.01939	16.75178
16.38547	12.73222	6.147931	14.5758	17.02074	16.83614
16.38778	12.73796	6.148363	14.6681	17.02266	16.83605
16.38789	12.73767	6.149075	14.66833	17.0269	16.83988
16.38796	12.73794	6.149681	14.67154	17.03535	16.83971
16.39038	12.74059	6.15663	14.67244	17.11986	16.84624
16.47661	12.82542	6.409131	14.67466	17.11994	16.84617
16.48245	12.8253	6.409924	14.76521	17.12343	16.84928
16.48258	12.8335	6.407135	14.76569	17.12761	16.84957
16.48569	12.83245	6.399478	14.67034	17.13017	16.93295
16.48789	12.83245	6.397956	14.67035	17.21607	16.93345
16.48787	12.91597	6.395464	14.67285	17.21684	16.93778
16.57395	12.9178	6.396184	14.76409	17.22098	16.94415
16.57669	12.91872	6.396248	14.76403	17.22842	16.94421
16.58217	12.92079	6.396804	14.76404	17.22912	16.94626
16.58212	12.92594	6.397442	14.76392	17.31452	17.03102
16.58244	12.92676	6.397901	14.76566	17.31569	17.03098
16.58224	12.92649	6.393937	14.76806	17.31636	17.031
16.5844	12.92726	6.470894	14.86198	17.31802	17.04235
16.58425	13.01187	6.64787	14.86205	17.32237	17.04181
16.58523	13.01386	6.686526	14.86199	17.32504	17.04182
16.58512	13.01334	6.792263	14.86177	17.40762	17.04177
16.68578	13.02072	6.910186	14.86169	17.41395	17.14276
16.68611	13.01965	6.902528	14.86148	17.41404	17.14272
16.69163	13.02043	6.897574	14.86131	17.41622	17.14303
16.69275	13.10429	6.832592	14.86119	17.42038	17.22583
16.69272	13.10571	6.829703	14.95408	17.42242	17.22577
16.69296	13.10681	6.828718	14.95876	17.50454	17.22934
16.69346	13.11482	6.819113	14.95922	17.50578	17.23494
16.69342	13.11521	6.790809	14.95662	17.50703	17.24209
16.7817	13.11603	6.770811	14.95645	17.50937	17.32483
16.78165	13.1165	6.760887	14.9566	17.50952	17.32615
16.78269	13.20089	6.742386	14.95627	17.51109	17.32606
16.78975	13.20301	6.917345	15.04626	17.51737	17.32691
16.78976	13.20297	6.910022	15.05413	17.60123	17.32887
16.7895	13.2025	6.890809	15.05415	17.60186	17.3343
16.79087	13.20995	6.868238	15.05552	17.60327	17.33466
16.79102	13.21541	6.867163	15.05685	17.60647	17.3391
16.87709	13.29909	6.865927	15.05768	17.60779	17.42178
16.87933	13.29896	6.864783	15.05811	17.61203	17.42218
16.87969	13.30099	6.863734	15.05811	17.69633	17.4242
16.88547	13.30079	6.853056	15.14305	17.69779	17.42421
16.89026	13.3006	7.233601	15.14789	17.69779	17.42423
16.89084	13.30199	7.336949	15.15085	17.70123	17.42394
16.8907	13.3078	7.334154	15.15054	17.7053	17.4326
16.89085	13.30806	7.318525	15.15246	17.70565	17.43284
16.97755	13.39417	7.303793	15.15271	17.71049	17.43274
16.97748	13.39523	7.358747	15.15269	17.79328	17.51542
16.97992	13.39525	7.333333	15.23766	17.79419	17.52014
16.98542	13.39777	7.330895	15.24379	17.7952	17.52014
16.98614	13.39781	7.323945	15.24452	17.79649	17.52025
16.98604	13.40247	7.320265	15.24793	17.79802	17.52038
16.98761	13.42438	7.319061	15.24898	17.79895	17.52163
16.98927	13.42404	7.318448	15.24899	17.80279	17.52801
16.98917	13.50825	7.315448	15.25133	17.8071	17.52957
17.07529	13.50866	7.31222	15.33612	17.88975	17.61257
17.07541	13.51089	7.312427	15.33674	17.89315	17.61713
17.07658	13.51009	7.312621	15.34202	17.89324	17.61689
17.08402	13.51045	7.309367	15.342	17.89313	17.61697
17.08357	13.51029	7.306246	15.34579	17.90083	17.61838
17.08365	13.50983	7.213527	15.34852	17.90271	17.61795
17.0837	13.5166	7.197919	15.34876	17.90878	17.61784
17.08535	13.60056	7.441824	15.34871	17.9988	17.62377
17.08697	13.60182	7.435475	15.43364	17.9989	17.6254
17.17288	13.60215	7.433333	15.43409	17.99892	17.7079
17.17288	13.60195	7.294152	15.43607	17.99993	17.70781
17.17281	13.60502	7.395026	15.44134	17.99972	17.70965
17.17289	13.60499	7.392616	15.44137	17.99967	17.70932
17.17274	13.60518	7.381864	15.4424	17.99967	17.70955
17.18228	13.61013	7.497096	15.44225	17.9997	17.71287
17.1821	13.69496	7.731772	15.44231	18.08236	17.71376
17.18146	13.69591	7.673369	15.44491	18.09418	17.71376
17.18143	13.6972	7.586005	15.44595	18.09541	17.7213
17.18138	13.69722	7.721579	15.44617	18.09648	17.72151
17.26736	13.69696	7.704656	15.53095	18.09795	17.80535
17.26885	13.69698	7.695752	15.54272	18.09853	17.8055
17.26954	13.69938	7.845789	15.54265	18.09851	17.8059
17.2703	13.706	7.840951	15.54837	18.0982	17.80773
17.27035	13.70612	7.901904	15.54952	18.09807	17.81141
17.27029	13.78992	7.898972	15.54953	18.09824	17.81143
17.27589	13.79212	8.102553	15.54941	18.18501	17.81198
17.278	13.79295	8.09761	15.54997	18.1953	17.81775
17.27885	13.7924	8.094424	15.55325	18.19864	17.81855
17.27881	13.79518	8.08977	15.63799	18.20223	17.9011
17.27943	13.79517	8.074461	15.63793	18.20359	17.90274
17.36534	13.795	8.060886	15.63787	18.20484	17.90274
17.36551	13.79725	8.271228	15.63935	18.20522	17.9044
17.36534	13.79701	8.261159	15.64593	18.28776	17.90526
17.36534	13.88619	8.316766	15.64582	18.29259	17.9071
17.36707	13.88683	8.244182	15.64558	18.29279	17.90711
17.36788	13.88677	8.236838	15.64735	18.29586	17.91023
17.37332	13.88682	8.413425	15.64732	18.29743	17.91045
17.3732	13.88647	8.468966	15.64731	18.29941	17.91046
17.37259	13.88649	8.605947	15.73493	18.29976	17.91638
17.37676	13.88681	8.655254	15.73484	18.30122	17.99832
17.37664	13.88699	8.951193	15.73538	18.38382	17.99869
17.46258	13.88798	8.942895	15.73595	18.38518	17.99942
17.46333	13.89158	8.936619	15.74113	18.38944	17.9992
17.46311	13.98272	8.921332	15.74712	18.39071	18.00005
17.46309	13.98266	8.914294	15.74661	18.39079	18.0016
17.4638	13.98271	8.908064	15.74729	18.39407	18.00282
17.46383	13.98255	8.902417	15.74737	18.39407	18.00466
17.46547	13.98244	8.898631	15.74733	18.39548	18.00792
17.46541	13.98173	8.899273	15.74845	18.39594	18.01369
17.47114	13.98207	8.898072	15.83312	18.39594	18.09607
17.47173	13.98209	8.896116	15.83297	18.4804	18.09614
17.47391	13.98188	8.895004	15.83586	18.4804	18.09793
17.55986	13.98167	8.893963	15.83551	18.48216	18.09793
17.55988	13.98165	8.891397	15.83544	18.48649	18.09794
17.56037	13.98162	8.890228	15.84064	18.48649	18.09794
17.56145	13.9808	8.889095	15.84211	18.48803	18.10185
17.56145	14.07229	8.88711	15.84435	18.48803	18.10192
17.56147	14.07263	8.885976	15.84436	18.49056	18.10204
17.56146	14.07632	8.88414	15.84484	18.49164	18.10554
17.56137	14.07769	8.883637	15.92969	18.49164	18.11783
17.56821	14.07779	8.882794	15.92969	18.49293	18.20085
17.56902	14.07812	8.882688	15.9301	18.57561	18.20049
17.56902	14.07798	8.882264	15.93136	18.57611	18.20049
17.65487	14.07777	8.881715	15.93399	18.58289	18.2005
17.65715	14.07773	8.881651	15.93947	18.58275	18.2011
17.65746	14.16153	8.881369	15.93947	18.58269	18.2011
17.65884	14.17423	8.881493	15.9392	18.58468	18.20112
17.65994	14.17638	8.881438	15.94017	18.58385	18.20099
17.65995	14.17578	8.881371	15.94246	18.58388	18.20025
17.66575	14.17799	8.881086	16.02685	18.58662	18.20011
17.66719	14.17829	8.878789	16.02669	18.58899	18.28276
17.75318	14.17985	8.878247	16.02671	18.59169	18.29182
17.75324	14.17992	8.877648	16.02664	18.59201	18.29687
17.75378	14.18054	8.87612	16.02647	18.67453	18.29795
17.7559	14.26425	8.875577	16.02638	18.67618	18.29809
17.75591	14.26467	8.874639	16.02604	18.68158	18.29831
17.75592	14.26981	8.867486	16.03606	18.68165	18.29843
17.7571	14.26982	8.857042	16.03607	18.68365	18.29835
17.7571	14.2734	8.856513	16.03607	18.68381	18.29837
17.76265	14.27341	8.85212	16.03571	18.68381	18.29842
17.76354	14.27581	8.851843	16.1205	18.68458	18.2984
17.8497	14.27593	8.8518	16.12019	18.68458	18.29859
17.84943	14.27589	8.851614	16.12262	18.68853	18.38119
17.85065	14.27671	8.846269	16.12338	18.77096	18.3871
17.8505	14.27643	8.846222	16.12335	18.771	18.387
17.85113	14.36002	8.841825	16.12335	18.771	18.40243
17.85328	14.36086	8.830893	16.12342	18.77467	18.40481
17.85313	14.36561	8.651754	16.12834	18.77897	18.40459
17.85316	14.36559	8.766804	16.13098	18.77892	18.40552
17.8537	14.36556	8.752949	16.13205	18.77897	18.40618
17.85359	14.36542	8.7406	16.13206	18.77893	18.40618
17.85356	14.3652	8.738341	16.13263	18.78083	18.4067
17.85339	14.36531	8.737211	16.13259	18.78331	18.40666
17.85993	14.37001	8.7359	16.21711	18.78268	18.40676
17.86001	14.36994	8.735369	16.21767	18.86516	18.40674
17.8599	14.3704	8.734975	16.2177	18.86759	18.4892
17.94567	14.37236	8.731648	16.21897	18.86905	18.48945
17.94671	14.37198	8.727121	16.21919	18.86998	18.49525
17.94659	14.45551	8.722397	16.21908	18.86994	18.49535
17.94629	14.45628	8.71783	16.22019	18.87378	18.49555
17.94768	14.46202	8.716754	16.22006	18.87535	18.4988
17.94737	14.4619	8.710619	16.22517	18.87535	18.49867
17.9472	14.46208	8.709766	16.22503	18.87708	18.50055
17.9496	14.46535	8.708203	16.22487	18.87725	18.50043
17.9496	14.4651	8.706127	16.22537	18.87969	18.5027
17.94945	14.46514	8.69954	16.23065	18.96216	18.50303
17.94925	14.46706	8.880523	16.23062	18.96216	18.50369
17.94925	14.46691	8.821931	16.23023	18.96563	18.5037
17.94971	14.46772	8.85139	16.23015	18.9655	18.58626
17.95526	14.46752	8.954398	16.31557	18.97012	18.58702
17.956	14.46753	9.159636	16.31564	18.9715	18.59278
18.04201	14.55122	9.155968	16.31569	18.97176	18.59296
18.04201	14.5541	9.151151	16.31568	18.9732	18.59283
18.04178	14.55922	9.139552	16.31568	18.97345	18.59284
18.04267	14.55907	9.132561	16.3167	18.97439	18.59658
18.04269	14.55876	9.132136	16.31614	19.05822	18.59667
18.04374	14.56011	9.130044	16.31754	19.06001	18.59657
18.04408	14.56004	9.129769	16.31746	19.06203	18.59869
18.04554	14.55953	9.127603	16.32248	19.06177	18.59869
18.0456	14.55922	9.11715	16.3223	19.06461	18.60096
18.04784	14.56181	9.094995	16.32291	19.06874	18.68352
18.0478	14.5618	8.999799	16.32402	19.06874	18.68353
18.04782	14.56272	9.101494	16.32387	19.0692	18.69034
18.05336	14.56255	9.123452	16.41131	19.0692	18.69034
18.13915	14.64663	9.175279	16.41122	19.07564	18.69034
18.13884	14.65707	9.273081	16.41093	19.07912	18.69035
18.13902	14.65831	9.31116	16.41099	19.16224	18.69128
18.13904	14.65777	9.411961	16.4116	19.1623	18.69134
18.13959	14.66359	9.506313	16.41356	19.16231	18.69464
18.13951	14.66363	9.526742	16.41327	19.16231	18.69473
18.13925	14.66433	9.515584	16.41328	19.16231	18.69515
18.14	14.66523	9.510316	16.41329	19.16232	18.69515
18.13991	14.6651	9.503711	16.41322	19.16232	18.69701
18.14087	14.66508	9.613494	16.41323	19.17338	18.77962
18.14166	14.66547	9.611591	16.41964	19.17326	18.77963
18.14166	14.66621	9.631491	16.42093	19.17345	18.7802
18.14316	14.66837	9.802226	16.42097	19.17345	18.78247
18.14317	14.75164	9.927717	16.42081	19.17354	18.78835
18.14545	14.75171	9.922712	16.42059	19.17354	18.78829
18.15073	14.75188	10.18178	16.50515	19.17354	18.78804
18.23645	14.75953	10.1759	16.50773	19.25595	18.78799
18.23646	14.75941	10.32889	16.50898	19.25725	18.78913
18.23797	14.75919	10.32243	16.50883	19.2604	18.78917
18.23799	14.7593	10.30627	16.50931	19.26099	18.78888
18.2379	14.75981	10.29693	16.50927	19.26087	18.78888
18.23791	14.7609	10.29494	16.50928	19.26552	18.79351
18.24058	14.76054	10.28484	16.51007	19.26871	18.79383
18.24055	14.76015	10.27679	16.50993	19.2711	18.79458
18.24081	14.75943	10.27213	16.51513	19.27311	18.8773
18.24184	14.84313	10.26614	16.51575	19.27415	18.87717
18.24412	14.84539	10.26418	16.51707	19.27402	18.87911
18.2477	14.84538	10.2519	16.51701	19.27553	18.87898
18.33909	14.84601	10.23989	16.60186	19.35792	18.87938
18.33918	14.84514	10.22847	16.60165	19.35891	18.88529
18.33926	14.84583	10.22074	16.60276	19.35891	18.88529
18.33927	14.84582	10.20629	16.60299	19.35891	18.88524
18.3392	14.8509	10.20084	16.60551	19.36053	18.88747
18.33922	14.85741	10.19858	16.60542	19.36032	18.88758
18.33924	14.85744	10.1976	16.60536	19.3624	18.88758
18.33942	14.85747	10.19059	16.60535	19.36201	18.8879
18.33945	14.8574	10.18382	16.60685	19.36635	18.8879
18.33934	14.85795	10.18082	16.60656	19.36622	18.8888
18.33936	14.85787	10.17824	16.60628	19.36633	18.88863
18.33916	14.8579	10.17747	16.60622	19.36956	18.89195
18.33886	14.85783	10.17723	16.61138	19.3694	18.97421
18.33897	14.85737	10.17599	16.61199	19.36921	18.97423
18.33846	14.85636	10.17415	16.61209	19.45165	18.97424
18.33835	14.94076	10.16973	16.61213	19.455	18.97424
18.4241	14.94067	10.16628	16.69676	19.45546	18.98278
18.43179	14.94052	10.16161	16.69772	19.45546	18.98279
18.43425	14.94378	10.16143	16.69773	19.45548	18.98262
18.43622	14.94384	10.16118	16.69765	19.457	18.98255
18.43679	14.94362	10.15954	16.69753	19.45656	18.98255
18.43687	14.94885	10.18472	16.69754	19.45808	18.98262
18.43692	14.94879	10.18393	16.70012	19.45805	18.98476
18.437	14.94935	10.29181	16.70012	19.46241	18.98574
18.43685	14.94935	10.28686	16.70011	19.46347	18.9854
18.4366	14.94939	10.285	16.70082	19.46551	18.9854
18.43661	14.95206	10.28862	16.70071	19.46551	18.9854
18.43649	14.95196	10.29885	16.70062	19.55025	18.98528
18.43635	14.95196	10.29707	16.70711	19.55039	19.06762
18.43559	14.95197	10.30009	16.70737	19.55066	19.07084
18.52145	14.95231	10.41819	16.79189	19.55161	19.07075
18.52699	15.03524	10.41611	16.79102	19.55372	19.07164
18.52701	15.03492	10.42339	16.79154	19.55382	19.07165
18.52926	15.03554	10.4391	16.79139	19.55369	19.07199
18.53422	15.036	10.43584	16.79184	19.55373	19.07788
18.53622	15.03587	10.43449	16.79315	19.55804	19.07792
18.53623	15.03683	10.42593	16.79277	19.56086	19.07982
18.53762	15.03686	10.42093	16.79272	19.56125	19.07965
18.53762	15.03921	10.51296	16.79279	19.56139	19.07965
18.53844	15.04495	10.53421	16.79588	19.5613	19.08029
18.53771	15.04468	10.5204	16.79583	19.64369	19.08029
18.53822	15.04485	10.51732	16.79583	19.64609	19.0802
18.53863	15.04521	10.51634	16.79584	19.64603	19.08019
18.53827	15.04522	10.5148	16.79562	19.64808	19.08012
18.53813	15.04511	10.51115	16.79589	19.64808	19.08242
18.53828	15.04555	10.50592	16.80113	19.649	19.16474
18.62407	15.04688	10.4997	16.80115	19.649	19.16478
18.62408	15.0478	10.48155	16.8868	19.64889	19.16466
18.62415	15.04813	10.47646	16.88681	19.64885	19.16839
18.62965	15.04787	10.47533	16.88681	19.65098	19.16844
18.62973	15.1313	10.47345	16.888	19.65061	19.16849
18.62974	15.13109	10.47184	16.8878	19.65055	19.17461
18.6322	15.13113	10.46932	16.88901	19.65585	19.17462
18.63216	15.13115	10.46935	16.89022	19.65562	19.17551
18.63222	15.13115	10.46787	16.89178	19.65692	19.17528
18.63376	15.13103	10.4664	16.89179	19.73917	19.17529
18.63368	15.1307	10.46644	16.89176	19.73932	19.17738
18.63524	15.14043	10.46643	16.89415	19.74083	19.17733
18.63561	15.14036	10.46626	16.89424	19.74083	19.17717
18.63539	15.14041	10.46479	16.89424	19.7431	19.17723
18.63539	15.14029	10.46478	16.89369	19.7431	19.17739
18.63573	15.14015	10.46484	16.89866	19.74304	19.25977
18.63578	15.13973	10.46455	16.8989	19.74326	19.26001
18.63564	15.13973	10.45947	16.89891	19.7471	19.26087
18.72211	15.13985	10.45421	16.98341	19.74703	19.26075
18.72192	15.22323	10.44609	16.98347	19.75132	19.26076
18.72728	15.22271	10.44559	16.98384	19.75493	19.26303
18.72728	15.22479	10.44179	16.98418	19.75571	19.26674
18.7277	15.22458	10.44064	16.9842	19.75555	19.26677
18.72763	15.22454	10.43944	16.98501	19.83811	19.26629
18.72757	15.22568	10.43741	16.98467	19.83973	19.27208
18.7276	15.22607	10.43445	16.98577	19.83993	19.27211
18.72753	15.22603	10.43347	16.98578	19.83993	19.27211
18.72993	15.22636	10.43322	16.98562	19.84123	19.27211
18.7301	15.23157	10.43302	16.98684	19.84123	19.2724
18.73004	15.23157	10.43278	16.98713	19.84351	19.27223
18.72994	15.23398	10.43141	16.98694	19.84373	19.27445
18.73137	15.23395	10.43129	16.98825	19.84389	19.27561
18.73137	15.23485	10.43121	16.99081	19.84529	19.27513
18.73118	15.23453	10.43124	16.99075	19.84519	19.27694
18.73096	15.2351	10.43961	16.9908	19.84507	19.3591
18.73084	15.3185	10.67712	16.9908	19.84515	19.3591
18.73075	15.31903	10.67857	16.99596	19.84924	19.35878
18.73227	15.31905	10.674	17.08051	19.85088	19.35878
18.73216	15.31895	10.66889	17.08051	19.8511	19.35878
18.81785	15.31896	10.66411	17.08052	19.93684	19.35878
18.81785	15.32012	10.66332	17.08218	19.93895	19.35879
18.81793	15.32041	10.66296	17.08215	19.93876	19.3588
18.81863	15.32036	10.6628	17.08218	19.93873	19.3588
18.82419	15.32007	10.66236	17.0822	19.93916	19.3588
18.82419	15.32119	10.66187	17.0822	19.94054	19.37137
18.82385	15.32643	10.66164	17.08217	19.94038	19.37094
18.82385	15.32636	10.66103	17.08191	19.94036	19.37094
18.82386	15.32719	10.66097	17.08593	19.94362	19.3709
18.82454	15.33075	10.66082	17.08648	19.94335	19.371
18.82449	15.33287	10.66077	17.08688	19.9432	19.37092
18.824	15.33272	10.66077	17.08729	19.94313	19.37092
18.82636	15.33263	10.66055	17.08982	19.94376	19.37092
18.82611	15.41667	10.65957	17.09047	19.94461	19.37078
18.82575	15.41704	10.65757	17.09156	19.94886	19.45318
18.82596	15.41704	10.65682	17.09407	19.94886	19.45314
18.82584	15.41704	10.65682	17.18382	19.94886	19.45314
18.82562	15.41667	10.65681	17.18435	20.03297	19.455
18.82562	15.41756	10.65676	17.18435	20.03298	19.45488
18.82712	15.41754	10.65672	17.18436	20.0444	19.45606
18.82722	15.41672	10.65677	17.18395	20.04611	19.45656
18.913	15.41666	10.65552	17.1838	20.04617	19.45678
18.91317	15.41807	10.65513	17.18381	20.04618	19.45654
18.91289	15.41784	10.65515	17.1837	20.04706	19.45644
18.91296	15.42277	10.65523	17.1837	20.04706	19.45661
18.91286	15.42337	10.6549	17.18407	20.04706	19.46254
18.91434	15.42342	10.65489	17.18365	20.04998	19.46255
18.91986	15.42342	10.65495	17.18371	20.04998	19.46683
18.91969	15.42461	10.65502	17.1834	20.04983	19.46684
18.9197	15.4246	10.65072	17.18325	20.05207	19.4691
18.91938	15.42689	10.64596	17.18304	20.05207	19.46919
18.82501	15.51057	10.64432	17.18301	20.05249	19.47001
18.91069	15.5104	10.64168	17.18302	20.05249	19.46995
18.91069	15.51027	10.64168	17.18303	20.05717	19.55229
18.91079	15.51061	10.64164	17.18298	20.0647	19.55227
18.91254	15.51382	10.64031	17.26753	20.14706	19.55259
18.91254	15.51385	10.64036	17.27519	20.14785	19.55263
18.91814	15.51385	10.64047	17.27635	20.14775	19.55227
18.91815	15.51385	10.64058	17.27868	20.14775	19.55231
18.91803	15.51386	10.6401	17.28017	20.14874	19.55425
18.91796	15.51388	10.63941	17.27973	20.14874	19.55389
18.9188	15.51381	10.63943	17.28017	20.15155	19.55389
18.9188	15.51893	10.63943	17.28044	20.15271	19.5538
18.9188	15.52029	10.63929	17.2804	20.15763	19.55498
18.9188	15.52106	10.63933	17.28044	20.15931	19.56075
18.9188	15.52145	10.63926	17.28056	20.15917	19.56075
18.92007	15.52146	10.63546	17.28064	20.16196	19.56069
18.92007	15.52146	10.6294	17.28057	20.16229	19.5607
18.92004	15.52113	10.6288	17.28057	20.16453	19.56433
18.92251	15.52115	10.62871	17.28029	20.16453	19.56398
18.92302	15.60449	10.62878	17.28008	20.16461	19.56399
18.92302	15.60681	10.62798	17.27996	20.16849	19.56408
19.00857	15.60681	10.61803	17.28018	20.25082	19.64648
19.00848	15.60669	10.61572	17.28018	20.2508	19.64933
19.00982	15.60716	10.61214	17.36465	20.25079	19.64924
19.00974	15.60713	10.61009	17.36977	20.2508	19.64923
19.01001	15.607	10.60933	17.36958	20.2508	19.6491
19.016	15.60741	10.60621	17.37827	20.2508	19.64911
19.01592	15.60723	10.60617	17.37868	20.2508	19.64993
19.01593	15.60723	10.60582	17.37993	20.2508	19.64993
19.01752	15.60727	10.60574	17.37994	20.25086	19.64998
19.01759	15.60764	10.60584	17.38146	20.25087	19.6518
19.0176	15.60873	10.60587	17.38144	20.25101	19.6518
19.0176	15.60852	10.60598	17.38239	20.25101	19.6518
19.0176	15.60817	10.60608	17.38228	20.25121	19.65753
19.01774	15.61288	10.60614	17.38316	20.25149	19.65776
19.01777	15.61359	10.60619	17.38312	20.25226	19.65776
19.01777	15.61352	10.60623	17.38312	20.25461	19.65897
19.0185	15.61485	10.60629	17.38383	20.25797	19.65866
19.01805	15.69845	10.60616	17.38385	20.26076	19.66201
19.01802	15.69848	10.60242	17.38425	20.26302	19.6619
19.0202	15.69841	10.60111	17.38422	20.26724	19.74427
19.10582	15.70014	10.60075	17.46871	20.34935	19.74427
19.10582	15.70243	10.59944	17.4687	20.34936	19.74428
19.10587	15.70251	10.59817	17.46899	20.34936	19.7443
19.10591	15.70237	10.59232	17.47419	20.34936	19.74452
19.10604	15.70204	10.58876	17.47406	20.34936	19.74495
19.1059	15.70181	10.58836	17.47397	20.34936	19.74707
19.10796	15.70181	10.58806	17.47352	20.34965	19.74735
19.11339	15.70331	10.58794	17.47367	20.34966	19.74729
19.11346	15.70331	10.58697	17.47634	20.34967	19.74729
19.11328	15.70331	10.58705	17.476	20.34967	19.74729
19.11297	15.70334	10.58713	17.476	20.34967	19.7473
19.11283	15.7028	10.58715	17.47737	20.34967	19.7473
19.1125	15.70279	10.58723	17.47737	20.34967	19.7473
19.1125	15.70777	10.58727	17.47737	20.34931	19.75318
19.11239	15.70877	10.58736	17.47722	20.34931	19.75583
19.11243	15.70964	10.5875	17.47866	20.34932	19.75583
19.11414	15.7927	10.58754	17.47866	20.34932	19.75618
19.1145	15.79271	10.58759	17.47963	20.34932	19.7561
19.11504	15.79251	10.58764	17.47963	20.34954	19.7561
19.11507	15.79366	10.58637	17.47955	20.34954	19.75611
19.11495	15.79355	10.58604	17.47942	20.34954	19.83841
19.11499	15.79342	10.58614	17.56389	20.43598	19.83841
19.20059	15.79408	10.5862	17.56476	20.44099	19.84154
19.20059	15.79422	10.58612	17.56477	20.4427	19.84157
19.20275	15.79414	10.58616	17.56997	20.44454	19.84275
19.20275	15.7964	10.58625	17.5707	20.44688	19.84275
19.20247	15.79648	10.58628	17.57053	20.44767	19.84275
19.20318	15.79633	10.58639	17.57057	20.44755	19.84291
19.20318	15.79638	10.58646	17.57055	20.44777	19.84291
19.20319	15.79688	10.58652	17.57058	20.44797	19.84294
19.20337	15.79682	10.58661	17.57348	20.44809	19.84292
19.20337	15.79677	10.58607	17.57348	20.4481	19.84295
19.20899	15.79677	10.58613	17.57348	20.44815	19.84265
19.20899	15.80311	10.58616	17.57349	20.44815	19.84493
19.20899	15.80336	10.58621	17.57476	20.44822	19.84493
19.21048	15.80308	10.5863	17.57476	20.44822	19.84493
19.21019	15.8864	10.58648	17.57465	20.44822	19.84494
19.21008	15.88643	10.58651	17.57499	20.4522	19.85123
19.21072	15.88736	10.58652	17.57497	20.45215	19.85134
19.21073	15.88786	10.58662	17.57482	20.45215	19.85134
19.21073	15.8881	10.58662	17.57628	20.53444	19.85134
19.21073	15.88812	10.58663	17.57597	20.53444	19.85257
19.21073	15.88954	10.58614	17.66039	20.53869	19.93495
19.21073	15.88939	10.58363	17.6602	20.53831	19.93503
19.21081	15.88933	10.58221	17.6602	20.54058	19.93503
19.29816	15.88936	10.58031	17.66003	20.54058	19.93503
19.29816	15.89244	10.57791	17.65999	20.54333	19.93583
19.29799	15.89238	10.57735	17.66095	20.54333	19.93583
19.29799	15.89232	10.57671	17.66622	20.54492	19.93919
19.29799	15.89227	10.57667	17.66608	20.54493	19.9391
19.30074	15.89216	10.57597	17.66607	20.54665	19.93897
19.30075	15.89192	10.57495	17.66607	20.54665	19.93897
19.30078	15.89269	10.57485	17.66609	20.54665	19.93897
19.30078	15.89269	10.57482	17.66687	20.54819	19.93917
19.30638	15.89781	10.57482	17.66713	20.54844	19.93917
19.30611	15.89784	10.57489	17.66713	20.54953	19.9407
19.30611	15.89785	10.5749	17.66713	20.54953	19.9407
19.3069	15.8977	10.5745	17.66966	20.54986	19.94036
19.30654	15.8977	10.56665	17.66942	20.55052	19.94036
19.30651	15.89864	10.56625	17.6693	20.55052	19.9403
19.3066	15.98163	10.5663	17.67005	20.6328	19.94028
19.30657	15.98164	10.56628	17.66999	20.6328	19.94615
19.30803	15.98155	10.5623	17.67	20.63322	19.94905
19.30799	15.98135	10.55864	17.67	20.63745	19.94906
19.30734	15.98133	10.55425	17.67122	20.63745	19.94931
19.30743	15.98262	10.57079	17.67112	20.63745	19.94915
19.30744	15.98263	10.56194	17.67087	20.63748	20.03153
19.30744	15.98263	10.56194	17.75527	20.63748	20.03156
19.30761	15.98263	10.56196	17.75527	20.63975	20.03131
19.30762	15.98354	10.56171	17.75516	20.63976	20.03122
19.39309	15.98399	10.56166	17.75569	20.63976	20.03309
19.39309	15.98391	10.56162	17.75705	20.64259	20.03339
19.39396	15.985	10.56166	17.75656	20.64259	20.0333
19.39396	15.98687	10.56178	17.76168	20.6426	20.0333
19.39396	15.98668	10.56162	17.76168	20.64433	20.03379
19.39396	15.98671	10.60439	17.76158	20.64433	20.03379
19.39397	15.98671	10.7427	17.76159	20.64433	20.03713
19.39541	15.98671	10.74035	17.76159	20.64441	20.03711
19.39541	15.98901	10.7386	17.76159	20.64622	20.03711
19.39525	15.98901	10.75101	17.76277	20.64632	20.03715
19.39771	15.98931	10.74887	17.76277	20.64632	20.03718
19.39771	15.9894	10.74762	17.76225	20.64632	20.03794
19.4033	16.08236	10.74298	17.76212	20.72997	20.03797
19.40282	16.08262	10.73733	17.76192	20.73016	20.03795
19.40273	16.08262	10.73664	17.76347	20.73021	20.03797
19.40274	16.08259	10.73643	17.76347	20.73429	20.03795
19.40281	16.08308	10.73615	17.76652	20.73417	20.03795
19.40265	16.08309	10.73316	17.76734	20.73525	20.04505
19.40261	16.08309	10.84026	17.76721	20.73533	20.04514
19.40513	16.08401	10.86048	17.76735	20.73533	20.04505
19.40513	16.08522	10.85728	17.85172	20.73528	20.12821
19.40606	16.085	10.94125	17.85172	20.73528	20.1281
19.40606	16.085	10.95959	17.85299	20.73528	20.12808
19.40702	16.08516	11.06229	17.85325	20.73773	20.13022
19.40702	16.08584	11.05712	17.85309	20.73773	20.13022
19.49239	16.08576	11.05518	17.85903	20.73772	20.13022
19.4923	16.08578	11.04812	17.85869	20.73773	20.13056
19.49227	16.08578	11.04267	17.85869	20.74047	20.13056
19.49227	16.08744	11.03646	17.85858	20.74043	20.13243
19.49228	16.0895	11.03236	17.85991	20.74092	20.13243
19.49228	16.08929	11.02307	17.85985	20.74131	20.13243
19.49228	16.08932	11.01621	17.85985	20.74131	20.13243
19.49228	16.08891	11.03475	17.85978	20.7412	20.13211
19.49229	16.09401	11.02863	17.85978	20.7424	20.13562
19.49196	16.09332	11.02585	17.85969	20.74224	20.13573
19.49196	16.17616	11.02168	17.85969	20.82463	20.13578
19.49196	16.17619	11.01709	17.85998	20.82463	20.13588
19.49196	16.17569	11.01431	17.86011	20.82592	20.13588
19.49196	16.17825	11.01212	17.86006	20.82756	20.13583
19.5023	16.17822	11.00558	17.86107	20.83175	20.13627
19.5023	16.17822	11.00403	17.86088	20.83175	20.13612
19.5023	16.17809	11.00318	17.86093	20.83175	20.14196
19.50231	16.17827	11.00301	17.86337	20.83175	20.14196
19.50232	16.17827	11.0029	17.94773	20.83122	20.1418
19.50232	16.17822	11.00289	17.94759	20.83266	20.14182
19.50229	16.17657	11.0028	17.94759	20.83266	20.14266
19.50229	16.17686	11.00281	17.94759	20.83276	20.22507
19.50229	16.18012	11.00231	17.94749	20.83276	20.22474
19.5023	16.18044	11.00226	17.94756	20.83276	20.22423
19.5023	16.18086	11.00222	17.94777	20.83507	20.23632
19.5023	16.18136	11.00144	17.94696	20.83507	20.2375
19.58788	16.18188	11.00347	17.94802	20.83497	20.23754
19.58788	16.18168	11.01547	17.94934	20.83584	20.23758
19.58772	16.18255	11.01081	17.95455	20.83584	20.23754
19.58901	16.18489	11.01184	17.95456	20.83584	20.23865
19.58898	16.1849	11.01201	17.95416	20.83851	20.23865
19.58991	16.18629	11.11942	17.95412	20.83859	20.23867
19.58997	16.18883	11.13542	17.95412	20.83859	20.24186
19.59038	16.19406	11.24179	17.95412	20.92086	20.24186
19.59017	16.27708	11.24093	17.95418	20.92087	20.24169
19.59024	16.27702	11.24081	17.95418	20.92149	20.24172
19.59024	16.27733	11.23778	17.95412	20.9217	20.24172
19.59012	16.27729	11.23621	17.954	20.9217	20.24499
19.5903	16.27729	11.23124	17.95527	20.92339	20.24485
19.5903	16.27729	11.21678	17.95624	20.9274	20.24474
19.59587	16.27714	11.21393	17.95651	20.9274	20.24483
19.59587	16.27715	11.21096	17.9564	20.9274	20.24483
19.59935	16.27715	11.20875	17.9564	20.9274	20.24483
19.59926	16.27703	11.2078	17.95625	20.9274	20.25075
19.59924	16.27706	11.20351	17.95615	20.9274	20.25107
19.60101	16.27751	11.20281	18.04037	20.9274	20.25544
19.60101	16.2775	11.20272	18.04291	20.92926	20.33769
19.601	16.27728	11.2023	18.04291	20.92926	20.33752
19.60086	16.27728	11.20219	18.04393	20.92926	20.33749
19.60072	16.27729	11.20209	18.04361	20.92926	20.3378
19.60069	16.27731	11.20196	18.04362	20.9297	20.33776
19.60061	16.27731	11.19596	18.04364	20.9297	20.33776
19.60061	16.27689	11.22201	18.04399	20.92961	20.33777
19.68603	16.27689	11.2375	18.04917	20.92961	20.3382
19.6857	16.27689	11.23026	18.04904	20.92961	20.3382
19.68564	16.27691	11.22402	18.04902	20.93191	20.3382
19.68585	16.27678	11.22265	18.04893	20.93191	20.3382
19.68587	16.27676	11.22132	18.04893	20.93335	20.33954
19.68587	16.27677	11.2183	18.05032	20.93335	20.33955
19.6858	16.27677	11.21173	18.05032	20.93335	20.34335
19.6858	16.36496	11.20324	18.05031	20.93335	20.34322
19.68724	16.36493	11.20137	18.05033	20.93355	20.34478
19.68724	16.36877	11.2149	18.0513	21.01583	20.34474
19.6873	16.36859	11.2148	18.05123	21.01583	20.34796
19.68731	16.36938	11.21038	18.05118	21.01858	20.34792
19.68731	16.37182	11.21002	18.05115	21.01858	20.34792
19.68731	16.37182	11.20937	18.05105	21.01858	20.34849
19.68758	16.3723	11.20216	18.05102	21.01987	20.35176
19.68759	16.37217	11.19474	18.05103	21.02404	20.35176
19.68755	16.37267	11.19122	18.05278	21.02614	20.35176
19.69295	16.37256	11.17912	18.13715	21.02614	20.35768
19.69299	16.37279	11.17029	18.13715	21.02614	20.35769
19.69304	16.37264	11.16418	18.13689	21.02597	20.35722
19.69295	16.37246	11.16085	18.1368	21.02779	20.43933
19.69325	16.37263	11.15995	18.13678	21.02766	20.43933
19.69562	16.37293	11.1549	18.1368	21.02766	20.43953
19.69546	16.37286	11.15183	18.13903	21.02766	20.43953
19.69534	16.37286	11.14444	18.13967	21.02766	20.43953
19.69534	16.37289	11.14124	18.13967	21.02766	20.43954
19.69536	16.37291	11.14072	18.13974	21.02836	20.43938
19.69543	16.37304	11.13938	18.13974	21.0282	20.43919
19.78034	16.37307	11.13928	18.1396	21.02988	20.43909
19.78035	16.37307	11.13696	18.14473	21.02988	20.43913
19.78237	16.37289	11.12698	18.14475	21.02988	20.43903
19.78199	16.3729	11.12516	18.14473	21.03216	20.43904
19.78183	16.37292	11.11893	18.14578	21.03216	20.4391
19.7819	16.3731	11.11604	18.14565	21.11443	20.4391
19.7819	16.37273	11.11508	18.14565	21.1143	20.43918
19.7818	16.45585	11.11403	18.14564	21.1143	20.43943
19.7818	16.45571	11.10747	18.14574	21.11438	20.43904
19.78159	16.46076	11.10719	18.14574	21.11438	20.43933
19.78216	16.46081	11.10712	18.14705	21.11944	20.43969
19.78217	16.46056	11.10562	18.14705	21.11944	20.44015
19.78217	16.46868	11.10032	18.14705	21.11944	20.4412
19.78217	16.47087	11.09869	18.14681	21.12349	20.44278
19.78171	16.47091	11.0985	18.14664	21.12777	20.44596
19.78171	16.47091	11.09836	18.14692	21.12778	20.4492
19.78171	16.47091	11.0981	18.14681	21.12823	20.5373
19.78311	16.4724	11.09807	18.14628	21.12823	20.5373
19.78311	16.47237	11.09798	18.23026	21.12823	20.53716
19.78311	16.47236	11.09655	18.23026	21.12823	20.53703
19.78311	16.47238	11.09138	18.23097	21.12823	20.53703
19.78857	16.47297	11.09055	18.23178	21.12823	20.53715
19.78857	16.47299	11.09048	18.2317	21.12823	20.53715
19.7888	16.47386	11.09038	18.23171	21.12987	20.53709
19.7887	16.47373	11.09035	18.23132	21.13095	20.53709
19.7887	16.47331	11.09021	18.23132	21.13113	20.53709
19.78855	16.47332	11.08977	18.23261	21.13113	20.53709
19.78949	16.47323	11.08975	18.23261	21.13113	20.53709
19.78949	16.47395	11.08982	18.23262	21.13116	20.53709
19.78936	16.47363	11.08988	18.23238	21.13116	20.53709
19.79177	16.4734	11.08986	18.23524	21.13116	20.53709
19.79178	16.47334	11.08945	18.2353	21.13116	20.53709
19.87722	16.47297	11.0877	18.23522	21.13116	20.53709
