# Supplementary material for: Geometric alignment of aminoacyl-tRNA relative to catalytic centers of the ribosome underpins accurate mRNA decoding
Source: Nat Commun. 2023 Sep 11;14:5582. doi: 10.1038/s41467-023-40404-9 (PMC10495418; doi:10.1038/s41467-023-40404-9)
Supplement: Supplementary file 7 — Source Data [file 41467_2023_40404_MOESM7_ESM.zip › Girodat_Nat_Comm_data/Supplemental Fig 2/OC1-OC4-sigma2.dat]

0	0	0	0	0	0	0	0	0	0	0	0	0	0	0	0	0
0.5928557	1.297957	0.4022182	1.030626	0.7920099	0.4054569	1.29057	2.106958	0.4188592	5.727289	5.727289	1.041913	0.8072525	1.725988	1.72865	0.8494796	0.3970111
1.061741	2.085702	1.283302	2.23568	1.714539	1.067003	1.71696	2.407684	1.071568	5.185285	5.185285	1.705924	2.086538	1.702757	2.24273	0.921318	1.715416
1.089956	2.680558	0.8379483	2.65789	2.385665	1.433024	2.06716	2.402538	1.715333	4.443681	4.443681	2.208009	2.679806	1.682745	3.657542	0.9950672	2.678985
1.716888	2.668149	1.280863	1.684926	2.675801	2.014411	2.386426	3.913685	1.713272	4.201114	4.201114	2.193317	3.148851	2.999607	4.135393	1.366547	3.366644
2.243836	2.912473	1.690662	2.614084	2.652778	2.253157	2.8964	3.147115	1.714888	4.039003	4.039003	2.170402	3.350143	3.298729	3.623795	1.678065	3.352181
2.231151	3.142674	2.614847	2.589067	3.341005	2.474246	3.116593	3.127728	2.436707	3.642781	3.642781	2.590175	3.873733	3.571877	3.606591	2.421175	3.33553
2.230062	3.535739	3.481263	2.129454	3.680934	2.679212	2.86428	3.111264	2.62531	3.614828	3.614828	2.565173	3.860055	4.27217	4.835304	2.81196	3.519821
2.23901	3.320463	3.644832	2.542493	3.50512	3.024581	3.297175	3.101449	3.281575	3.603214	3.603214	2.542131	4.162719	4.619841	4.652248	2.623432	4.416035
2.453709	3.669085	3.473217	3.176026	3.827348	3.334341	3.799482	3.302948	3.556627	3.599183	3.599183	2.518243	4.664048	5.808456	5.500986	3.558027	4.649825
3.171789	3.649222	3.959572	3.154341	4.509781	3.338082	4.23503	3.295286	3.550873	3.634464	3.634464	2.496949	5.165803	6.976799	6.127868	3.547784	5.059282
3.581219	3.64489	3.952065	3.655618	4.62207	3.733193	4.347405	3.801295	3.78438	3.64302	3.64302	2.477391	4.969905	7.721134	6.622746	3.542552	5.324629
3.921325	3.80134	4.359938	3.631	4.496435	3.719652	4.462034	3.797225	3.780831	3.427571	3.427571	2.458918	5.31881	7.716285	7.136932	3.658327	5.409005
4.042541	4.085219	4.694849	3.606131	4.605619	3.838018	5.079083	3.791628	3.888503	3.473697	3.473697	2.77708	5.391204	8.195604	7.52436	3.660587	5.318175
4.523341	4.084224	5.813784	3.580328	4.914763	4.155232	5.329071	3.791061	4.09651	3.739832	3.739832	2.754044	5.386867	8.579677	7.811587	3.777427	5.62301
4.59168	4.463941	6.680055	3.546502	5.267831	4.254388	5.65831	4.067776	4.464698	3.8065	3.8065	3.027752	6.124296	8.774104	7.999836	4.382865	5.617313
4.580541	4.679557	7.253936	3.514354	5.748967	4.609288	5.970888	4.065212	4.553971	3.87258	3.87258	3.013722	6.318063	9.166488	8.19666	4.467498	5.609487
4.577274	4.783721	7.448007	3.482256	5.878014	4.842462	6.361466	4.215533	4.532694	3.775359	3.775359	3.259128	6.893504	9.36991	8.488287	4.550288	5.606843
4.88229	4.784405	7.939079	3.729128	6.281208	5.008536	6.649767	4.328322	4.516838	3.707671	3.707671	3.229103	7.279442	9.469376	8.770326	4.55013	5.606265
5.282582	4.97242	8.325459	4.258196	6.478928	5.007312	7.029096	4.554199	4.80805	3.765121	3.765121	3.696138	7.464818	9.664931	8.970989	4.549217	5.908046
5.857872	5.156897	8.613434	4.236933	6.76328	5.004064	7.21484	4.554804	4.906286	3.537925	3.537925	3.688158	7.662986	9.849625	8.970713	4.630802	5.896913
6.046978	5.065111	8.720989	4.401635	7.036744	5.145763	7.217412	4.553822	4.952285	3.556175	3.556175	3.66804	7.857757	10.13946	9.156414	4.705523	6.007067
6.233618	5.721542	8.905181	4.203182	7.236745	5.315723	7.600862	4.554374	4.940677	3.558845	3.558845	3.649587	7.955878	10.33688	9.258954	5.153441	6.003202
6.521442	5.697138	9.096361	4.1739	7.43069	5.405375	7.792827	4.757935	4.932103	3.585321	3.585321	3.854799	8.141656	10.43267	9.257258	5.213614	6.197011
6.898438	5.937023	9.291428	4.32071	7.709852	5.999212	7.895993	4.856029	4.925637	3.611453	3.611453	3.856445	8.244339	10.51855	9.445433	5.454428	6.190587
6.995137	5.948218	9.486031	4.305111	8.010704	5.987781	8.077392	5.037784	4.986228	3.644036	3.644036	4.204232	8.53248	10.62252	9.451116	5.541358	6.285111
7.196069	6.762184	9.679761	4.590501	8.109078	7.076394	8.183267	5.203309	4.982771	3.682943	3.682943	4.350432	8.637843	10.71901	9.642394	5.540865	6.284926
7.387104	6.934545	9.874919	4.836617	8.288211	7.160698	8.467138	5.284582	4.980266	3.718987	3.718987	4.337998	8.727483	10.92425	9.837161	5.540469	6.277745
7.57838	7.023246	9.975916	4.803623	8.297212	7.246874	8.567299	5.604164	4.978523	3.655825	3.655825	4.310361	8.829425	11.1265	10.03062	5.537739	6.37324
7.774935	7.015747	10.17259	4.776204	8.492444	7.238203	8.660372	5.592733	5.151876	3.600746	3.600746	4.322455	9.016978	11.21173	10.22224	5.533624	6.55973
8.154067	7.193488	10.26981	4.754957	8.585959	7.232465	8.669643	5.77861	5.147943	3.617652	3.617652	4.591388	9.208385	11.40748	10.32041	5.618804	6.563071
8.34457	7.189972	10.47698	4.638597	8.682222	7.22984	8.766168	5.770896	5.145354	3.652711	3.652711	4.719381	9.306168	11.42469	10.32003	6.100019	6.747981
8.443537	7.185782	10.57385	4.732389	8.866327	7.226234	8.945396	5.836173	5.239417	3.798168	3.798168	4.699045	9.401607	11.52214	10.4174	6.088762	6.746936
8.536459	7.183388	10.67333	4.721041	8.865155	7.224349	9.131596	5.835175	5.237724	3.827134	3.827134	4.676134	9.58845	11.61932	10.51299	6.107384	7.023819
8.63065	7.178997	10.77087	4.704756	9.054834	7.223205	9.136704	5.980516	5.241786	3.733115	3.733115	4.644879	9.691153	11.7147	10.60188	6.102857	7.023895
8.62963	7.184027	10.86865	4.696104	9.151493	7.219049	9.232505	6.06718	5.238756	3.718133	3.718133	4.624866	9.697316	11.80274	10.6082	6.100798	7.026279
8.813307	7.558365	10.95753	4.913476	9.241027	7.216951	9.327782	6.061319	5.236906	3.763275	3.763275	5.132067	9.790739	11.90112	10.71018	6.099968	7.111007
8.821194	7.756633	11.05155	4.903894	9.344646	7.310403	9.413065	6.383905	5.326116	3.430358	3.430358	5.103229	9.883649	11.90902	10.80019	6.00633	7.411554
8.913957	7.948275	11.14866	4.891441	9.430645	7.40591	9.422291	6.355887	5.238389	3.43461	3.43461	4.886917	9.982892	11.90754	10.89603	6.005423	7.292715
8.913816	8.137294	11.15909	4.7696	9.438181	7.597139	9.507033	6.338173	5.325777	3.424041	3.424041	5.009554	10.08388	11.99667	10.99457	6.007845	7.376515
8.921638	8.226864	11.24972	4.747712	9.525648	7.887923	9.505836	6.314854	5.412055	3.207046	3.207046	5.563249	10.17745	12.09432	10.99666	6.095765	7.991849
9.014506	8.429601	11.34519	4.711308	9.629503	8.168338	9.505573	6.698099	5.401085	3.160173	3.160173	5.704489	10.18507	12.18904	11.00196	6.190661	8.700727
9.11172	8.612475	11.24823	4.697163	9.725914	8.358038	9.611419	6.685532	5.396441	3.1986	3.1986	5.666813	10.36791	12.28541	11.09575	6.190897	8.696395
9.199195	8.713162	11.34395	4.688366	9.725517	8.452973	9.707648	6.67346	5.398506	3.012092	3.012092	5.645291	10.38091	12.29146	11.18795	6.276636	8.593816
9.300598	8.801918	11.44221	4.892997	9.819432	8.647003	9.71448	6.867725	5.39688	2.96585	2.96585	5.680882	10.47763	12.38514	11.28538	6.378341	8.584045
9.400039	8.897284	11.5291	5.001988	9.828994	8.738573	9.812378	6.855207	5.486717	2.936416	2.936416	5.655449	10.56621	12.4839	11.28459	6.471336	8.580311
9.496375	9.08019	11.54112	4.995981	9.920341	8.935555	9.913619	6.943446	5.668003	2.913205	2.913205	5.876326	10.5732	12.57005	11.28601	6.470564	8.577134
9.589715	9.08953	11.63496	5.332079	10.01282	9.030559	10.007	6.945718	5.66725	2.908466	2.908466	5.850205	10.6646	12.66887	11.39486	6.651106	8.679795
9.605754	9.183693	11.73331	5.413384	10.02531	9.127199	10.09744	7.030044	5.660248	2.925733	2.925733	5.856354	10.75923	12.6782	11.49059	6.658353	8.677598
9.700795	9.279201	11.82384	5.636538	10.11241	9.231254	10.09716	7.037015	5.930436	2.946397	2.946397	5.86787	10.76627	12.77385	11.58495	6.751866	8.675436
9.793475	9.374568	11.87918	5.825527	10.20848	9.326044	10.19391	7.131769	6.116661	2.953237	2.953237	5.842662	10.85527	12.7773	11.68452	7.035471	8.674478
9.798773	9.571055	11.96631	5.940682	10.30471	9.41812	10.29018	7.130042	6.104152	2.941199	2.941199	5.821229	10.86089	12.86549	11.68425	7.132482	8.673839
9.894584	9.66631	12.06165	5.937845	10.41129	9.514574	10.39828	7.214481	6.310755	2.927074	2.927074	5.812263	10.9521	12.92814	11.77452	7.312456	8.67278
9.989184	9.75417	12.16909	5.989962	10.41419	9.609653	10.40351	7.306134	6.40713	2.911631	2.911631	5.803054	10.95572	13.01576	11.7817	7.41407	8.952964
10.07932	9.850432	12.16992	5.978937	10.50629	9.718475	10.49958	7.303464	6.93844	2.908488	2.908488	5.79636	11.04637	13.11305	11.86897	7.508993	9.139314
10.08533	9.949016	12.26232	5.972748	10.50948	9.814424	10.59331	7.303565	7.024321	2.911218	2.911218	5.792861	11.1403	13.11422	11.87598	7.508613	9.331535
10.18136	10.04613	12.27232	6.50653	10.50911	9.999302	10.5902	7.391779	7.008538	2.908538	2.908538	5.78298	11.14833	13.21559	11.96682	7.593115	9.419588
10.26906	10.14074	12.36906	6.53217	10.59737	10.09553	10.67875	7.470106	7.021656	2.918873	2.918873	6.141764	11.23984	13.21895	11.97133	7.592767	9.616428
10.3644	10.14156	12.46383	6.504229	10.60576	10.10038	10.67788	7.458822	7.016531	2.935149	2.935149	6.342525	11.24281	13.21888	12.06165	7.598923	9.712744
10.36705	10.23628	12.46985	6.494303	10.69283	10.19103	10.77391	7.450468	7.013513	2.936695	2.936695	6.955315	11.33704	13.31244	12.06272	7.695697	9.808595
10.3668	10.24741	12.56138	6.490272	10.69975	10.28519	10.78209	7.448292	7.009069	2.960357	2.960357	6.995091	11.43543	13.32033	12.15159	7.783411	9.999628
10.37356	10.33425	12.56252	6.498841	10.78822	10.29188	10.87814	7.44299	7.004623	2.967125	2.967125	7.401588	11.43636	13.41445	12.15345	7.874748	10.09709
10.46468	10.34028	12.65932	6.576049	10.79484	10.47982	10.96223	7.441997	6.999539	2.998697	2.998697	7.633067	11.53349	13.41505	12.24816	7.968936	10.19318
10.55998	10.43445	12.65951	6.566138	10.88152	10.48817	10.96483	7.439764	6.997816	3.020045	3.020045	7.525074	11.53265	13.42441	12.24977	7.968118	10.39382
10.56039	10.43448	12.75719	6.566345	10.89097	10.57748	10.96341	7.438488	6.995543	3.006899	3.006899	7.519503	11.6213	13.51131	12.25814	7.978494	10.48433
10.65825	10.52821	12.8419	6.58437	10.98029	10.58582	10.96998	7.438067	6.991552	2.730268	2.730268	7.627916	11.62751	13.51056	12.34695	8.063045	10.59085
10.65828	10.62137	12.85316	6.567862	10.98608	10.67376	11.05411	7.439144	7.081738	2.777701	2.777701	7.629645	11.62905	13.50991	12.35662	8.070286	10.68509
10.75358	10.62935	12.85392	6.552775	11.07303	10.67391	11.05916	7.437691	7.080383	2.819129	2.819129	7.727805	11.72541	13.60655	12.44523	8.157098	10.87776
10.75569	10.81353	12.94526	6.523767	11.07243	10.67325	11.06563	7.729858	7.264136	2.749608	2.749608	7.836808	11.82277	13.60681	12.5331	8.336819	10.96523
10.75591	10.81613	12.94792	6.50678	11.08054	10.76892	11.06493	7.821587	7.444838	2.774679	2.774679	8.17104	11.94814	13.70258	12.54187	8.343818	11.06101
10.85102	10.82247	12.95001	6.50377	11.1709	10.86598	11.15268	7.822118	7.537	2.789158	2.789158	8.490167	11.94897	13.70307	12.63092	8.439273	11.15808
10.85265	10.91104	13.04234	6.497638	11.1745	10.86569	11.15368	7.816985	7.639172	2.794401	2.794401	8.380205	11.94852	13.80106	12.63913	8.527213	11.16392
10.94695	11.00507	13.04205	6.486705	11.2667	10.96197	11.15609	7.814337	7.722438	2.820533	2.820533	8.680543	11.94885	13.80125	12.6383	8.533752	11.25673
10.949	11.01398	13.04679	6.457188	11.36351	10.96004	11.24764	7.814186	7.821877	2.846635	2.846635	8.661766	11.95358	13.88642	12.63979	8.53258	11.44004
11.03655	11.1071	13.13998	6.453421	11.36299	11.08251	11.24713	7.819191	8.003472	1.548835	1.548835	8.650877	12.04368	13.89661	12.72968	8.532243	11.53753
11.08408	11.1985	13.14251	6.452478	11.36366	11.0897	11.25932	7.903791	8.17952	1.580985	1.580985	8.632093	12.04555	13.89827	12.73586	8.532073	11.5465
11.172	11.19961	13.2294	6.451142	11.4487	11.17872	11.34377	7.901061	8.185767	1.595743	1.595743	8.620065	12.04524	13.984	12.73693	8.531657	11.63312
11.17732	11.2947	13.23836	6.447006	11.45942	11.18358	11.3433	7.906879	8.280365	1.602881	1.602881	8.609543	12.05023	13.99116	12.7364	8.529336	11.63895
11.26672	11.29436	13.24087	6.519612	11.45881	11.27379	11.34254	7.907517	8.372891	1.610805	1.610805	8.602516	12.1478	13.99285	12.73604	8.529136	11.72778
11.26811	11.29447	13.32963	6.519074	11.55192	11.27447	11.43904	7.99226	8.457039	1.61452	1.61452	8.59971	12.24148	13.99492	12.82847	8.528347	11.78004
11.26653	11.38819	13.33819	6.516539	11.46016	11.3729	11.44017	7.999035	8.556422	1.616633	1.616633	8.587832	12.24432	14.08761	12.86638	8.528169	11.8661
11.36853	11.38935	13.42507	6.497337	11.55428	11.37455	11.53133	7.994952	8.651863	1.622833	1.622833	8.570611	12.24981	14.09078	12.96255	8.622953	11.8675
11.37126	11.38973	13.43714	6.490041	11.555	11.37506	11.53499	8.081001	8.745529	1.578777	1.578777	8.545076	12.34427	14.17731	12.96256	8.707953	11.96335
11.46271	11.48548	13.52285	6.486211	11.554	11.3758	11.62086	8.091115	8.838321	1.505499	1.505499	8.462799	12.34564	14.18548	12.9674	8.709777	11.96266
11.46649	11.48622	13.52354	6.477554	11.55292	11.46895	11.61998	8.271235	8.931679	1.510441	1.510441	8.438093	12.34683	14.18592	13.05844	8.824852	11.96163
11.47129	11.57868	13.53231	6.451604	11.63922	11.47139	11.62575	8.264824	9.029102	1.501456	1.501456	8.622733	12.34655	14.28337	13.05817	8.821506	12.06369
11.56657	11.58072	13.53327	6.577301	11.64902	11.47138	11.62678	8.254302	9.038057	1.360675	1.360675	8.824816	12.43967	14.28389	13.05706	9.209279	12.06602
11.56634	11.58208	13.6266	6.93665	11.79402	11.47673	11.62655	8.246922	9.12675	1.33631	1.33631	8.81374	12.43949	14.28373	13.05767	9.399734	12.16165
11.56903	11.81024	13.62974	6.903252	11.87928	11.57144	11.71774	8.449925	9.126924	1.311611	1.311611	8.801215	12.44199	14.36918	13.06289	9.943798	12.17332
11.66143	11.81183	13.71617	6.873957	11.88019	11.57304	11.76336	8.656662	9.219533	1.299621	1.299621	9.018246	12.53688	14.37111	13.15973	10.24633	12.26529
11.66307	11.81712	13.7241	6.852843	11.87915	11.57422	11.77427	8.794012	9.21924	1.297893	1.297893	8.828229	12.53642	14.37867	13.16156	10.23985	12.35815
11.66607	11.90743	13.72406	6.842743	11.87886	11.5787	11.85799	8.982667	9.416967	1.268256	1.268256	8.825527	12.5386	14.38008	13.16648	10.32628	12.35952
11.66531	11.91247	13.7269	6.831755	11.97315	11.66648	11.85967	9.404986	9.421419	1.256618	1.256618	8.820682	12.63397	14.38015	13.26174	10.2388	12.45518
11.767	12.00875	13.81191	6.826249	11.97415	11.66647	11.85955	9.622021	9.509802	1.258217	1.258217	8.817629	12.63284	14.46737	13.26281	10.23372	12.45512
11.85955	12.0116	13.8111	6.821394	11.97371	11.66706	11.86853	9.602258	9.60185	1.126692	1.126692	8.807401	12.63341	14.47774	13.26833	10.23251	12.55199
11.85937	12.01723	13.81999	6.81905	11.98054	11.76178	11.95359	9.692863	9.608356	1.125182	1.125182	8.80653	12.63263	14.47768	13.35763	10.22878	12.55167
11.85949	12.01695	13.81995	6.81285	12.0759	11.76152	11.95476	9.682081	9.788838	1.112584	1.112584	8.806138	12.63254	14.47937	13.35914	10.22699	12.55262
11.95723	12.10486	13.90527	6.80533	12.0766	11.76119	11.96038	9.67572	9.788639	0	0	8.789027	12.73018	14.56373	13.35977	10.31924	12.64773
11.9573	12.1104	13.82051	6.799304	12.07764	11.76502	12.05784	9.669124	9.78802	0.1548743	0.1548743	8.783627	12.73009	14.56456	13.45251	10.31741	12.64939
12.04998	12.11057	13.90826	6.794464	12.1737	11.8579	12.06016	9.66677	9.79559	1.699343	1.699343	8.77669	12.72963	14.57476	13.45116	10.31548	12.74302
12.05174	12.2063	13.90979	6.792198	12.17936	11.85821	12.06643	9.648125	9.880838	1.667077	1.667077	8.687605	12.82357	14.57484	13.45229	10.31365	12.74727
12.05295	12.20692	13.91846	6.790187	12.17906	11.85851	12.15098	9.64434	9.879785	1.638219	1.638219	8.991653	12.8273	14.66129	13.4538	10.30984	12.84408
12.0535	12.20887	14.00423	6.789369	12.18825	11.95089	12.15876	9.642311	9.970055	1.611843	1.611843	8.96983	12.82873	14.66764	13.45478	10.30913	12.84461
12.14511	12.21297	14.00736	6.788947	12.27322	11.95545	12.15871	9.640596	9.972584	1.635275	1.635275	8.964767	12.92142	14.66833	13.54933	10.30756	12.93764
12.14517	12.30017	14.01515	6.808815	12.27667	11.95546	12.15907	9.637582	9.978781	1.629541	1.629541	8.958055	12.92277	14.67032	13.55807	10.30689	12.93928
12.14802	12.30085	14.01541	6.903746	12.27643	12.04963	12.16778	9.635742	10.06343	1.783016	1.783016	8.954802	13.01255	14.67029	13.64531	10.30584	13.02787
12.23532	12.30151	14.102	6.899112	12.36832	12.04904	12.25223	9.632883	10.07395	1.780332	1.780332	8.953532	13.01822	14.75545	13.64512	10.30391	13.03515
12.23475	12.39453	14.10282	7.056384	12.37	12.05215	12.2532	9.629295	10.16115	1.759806	1.759806	8.952123	13.02079	14.76467	13.64481	10.3022	13.12391
12.24083	12.39407	14.1054	7.054668	12.37371	12.05284	12.2555	9.630992	10.16611	1.718569	1.718569	8.950945	13.02149	14.76794	13.64489	10.30116	13.13268
12.24016	12.39582	14.11346	7.049087	12.46559	12.14604	12.26097	9.627599	10.25581	1.714589	1.714589	8.950848	13.10913	14.85205	13.73784	10.29965	13.13326
12.24297	12.49131	14.19834	7.046541	12.46562	12.14868	12.34599	9.626469	10.35178	1.706665	1.706665	8.949225	13.11478	14.86179	13.74265	10.29917	13.13256
12.24472	12.49091	14.1998	7.043839	12.46563	12.14941	12.34906	9.625081	10.35274	1.710867	1.710867	8.947552	13.115	14.8617	13.74177	10.29864	13.13432
12.33704	12.49174	14.2139	7.040971	12.4678	12.24264	12.35168	9.624846	10.4461	1.742717	1.742717	8.947186	13.20482	14.86071	13.741	10.29807	13.1345
12.33698	12.58598	14.29903	7.038024	12.56227	12.24268	12.44256	9.624162	10.44627	1.751496	1.751496	8.946846	13.21092	14.94966	13.74083	10.29741	13.23005
12.33751	12.58802	14.30037	7.023704	12.56124	12.24509	12.44233	9.623507	10.5361	1.77424	1.77424	8.942017	13.21312	14.95909	13.82826	10.29651	13.2309
12.42476	12.58778	14.30006	7.008198	12.56066	12.3398	12.44197	9.621603	10.53988	1.774994	1.774994	8.962199	13.21511	15.04458	13.83325	10.3921	13.32096
12.43392	12.68857	14.30108	6.99807	12.56108	12.33933	12.45564	9.617832	10.54054	1.791198	1.791198	9.04068	13.3047	15.04765	13.8358	10.48737	13.32741
12.43795	12.68955	14.31005	6.997139	12.56035	12.33976	12.53943	9.617255	10.62253	1.817206	1.817206	9.032572	13.30463	15.05656	13.83544	10.5841	13.32749
12.43746	12.77505	14.39579	6.996379	12.65738	12.42865	12.53905	9.61508	10.63193	1.851579	1.851579	9.039997	13.30965	15.05685	13.83595	10.58455	13.41585
12.52579	12.78025	14.39802	6.992786	12.65776	12.44152	12.53812	9.614062	10.72202	1.887286	1.887286	9.161894	13.31052	15.14321	13.83703	10.58416	13.41627
12.53145	12.78218	14.51544	6.992378	12.6571	12.5296	12.53822	9.613625	10.72774	2.000966	2.000966	9.160002	13.31102	15.14366	13.92478	10.7745	13.42512
12.53224	12.78205	14.5155	6.991311	12.74976	12.5306	12.53794	9.612139	10.76312	2.020535	2.020535	9.172336	13.40014	15.14646	13.92956	10.77556	13.51273
12.53263	12.86827	14.51819	6.990494	12.75345	12.53526	12.62844	9.618588	10.77262	2.049473	2.049473	9.15146	13.40015	15.15505	13.92828	10.77703	13.51352
12.61965	12.87536	14.51848	6.989709	12.75437	12.53639	12.6332	9.709025	10.77214	2.074952	2.074952	9.144973	13.40746	15.23967	13.92781	10.8716	13.52026
12.62098	12.87685	14.51774	6.989734	12.75439	12.53674	12.63386	9.806119	10.85359	2.098792	2.098792	9.244974	13.40708	15.24122	13.93004	10.87257	13.52233
12.62844	12.96485	14.51765	6.983755	12.83986	12.62422	12.63356	9.899305	10.86295	2.100438	2.100438	9.546919	13.40832	15.24101	13.93028	11.09322	13.6088
12.62835	12.971	14.52571	6.98111	12.8462	12.63149	12.63454	9.994229	10.94665	2.124564	2.124564	9.650263	13.40849	15.25504	14.0175	11.19039	13.60975
12.7171	12.97152	14.61134	6.966936	12.84871	12.63169	12.72515	10.09591	10.94803	2.126917	2.126917	9.768687	13.49696	15.33985	14.02335	11.20646	13.61691
12.71704	12.97224	14.61159	6.963713	12.84885	12.63307	12.72439	10.10026	10.95011	2.132911	2.132911	9.758963	13.50212	15.34095	14.02348	11.3054	13.6192
12.718	13.05917	14.6148	6.96266	12.8481	12.71964	12.72711	10.28082	11.04986	2.161385	2.161385	9.755329	13.5034	15.34233	14.02403	11.3117	13.70539
12.72262	13.05954	14.61442	6.941912	12.94004	12.71978	12.72931	10.37349	11.05239	2.178946	2.178946	9.667885	13.50415	15.35044	14.11311	11.40636	13.71369
12.72531	13.06789	14.70716	6.923462	12.9408	12.72444	12.73029	10.38045	11.0543	2.202844	2.202844	9.661672	13.5928	15.43817	14.11388	11.50044	13.71351
12.7248	13.07121	14.70837	6.921076	12.94046	12.72594	12.81477	10.4663	11.06162	2.219569	2.219569	9.654893	13.59905	15.43834	14.11929	11.50109	13.80133
12.81253	13.07207	14.70838	6.914247	13.02897	12.72676	12.82124	10.47462	11.15604	2.234124	2.234124	9.651586	13.60037	15.43834	14.11976	11.59439	13.81004
12.81293	13.15968	14.70922	6.89544	13.03626	12.81523	12.81987	10.56545	11.24906	2.247133	2.247133	9.65057	13.68863	15.43954	14.12046	11.59964	13.89755
12.81877	13.15955	14.71199	6.872821	13.03661	12.81497	12.82247	10.65045	11.25404	2.303471	2.303471	9.648487	13.69035	15.47391	14.20844	11.69093	13.8999
12.82023	13.16551	14.72002	6.857473	13.03728	12.82005	12.82414	10.65382	11.25964	2.361016	2.361016	9.646733	13.69512	15.55813	14.21601	11.78749	13.90852
12.82093	13.16736	14.80527	6.839373	13.03632	12.91376	12.82399	10.74276	11.34234	2.38273	2.38273	9.642813	13.69425	15.55822	14.21491	11.7882	13.99615
12.90724	13.25446	14.8057	6.836859	13.12322	12.91292	12.82377	10.74658	11.34874	2.408497	2.408497	9.638438	13.69681	15.56155	14.21932	11.88471	13.99693
12.90712	13.26344	14.80753	6.834807	13.12388	12.91751	12.90845	10.84179	11.43706	2.489639	2.489639	9.632486	13.78416	15.56107	14.22038	11.88509	14.00489
12.9091	13.26381	14.80867	6.829729	13.13296	12.91822	12.91445	10.85175	11.43707	2.513564	2.513564	9.625991	13.78399	15.56046	14.22017	11.97119	14.00474
12.91436	13.26567	14.81127	6.829589	13.13553	12.92023	12.91427	10.93565	11.43675	2.541891	2.541891	9.625499	13.7917	15.56932	14.3097	11.97899	14.00514
12.91472	13.26607	14.90269	6.829625	13.13552	13.00788	12.9146	10.9476	11.44122	2.547733	2.547733	9.625055	13.79118	15.65294	14.31579	12.07279	14.00585
12.91792	13.35194	14.90286	6.829805	13.22375	13.00799	12.91735	11.03179	11.53119	2.574665	2.574665	9.624727	13.79113	15.65444	14.31558	12.07674	14.09293
12.91656	13.35181	14.90258	6.802813	13.22363	13.01513	13.00311	11.11484	11.53092	2.587049	2.587049	9.624569	13.79062	15.65749	14.31575	12.16938	14.09327
13.00277	13.36088	14.90234	6.777391	13.23187	13.01491	13.00995	11.12582	11.53101	2.602749	2.602749	9.623751	13.87949	15.65735	14.31643	12.17385	14.19059
13.0112	13.36056	14.90162	6.769076	13.23194	13.10171	13.00987	11.21464	11.53234	2.601274	2.601274	9.621291	13.88008	15.66494	14.40368	12.26572	14.19051
13.01039	13.44758	14.90215	6.762683	13.23123	13.10396	13.01044	11.21956	11.62371	2.616536	2.616536	9.528792	13.88092	15.66497	14.40301	12.35569	14.19111
13.00917	13.44827	14.91504	6.751275	13.31783	13.10485	13.09716	11.30224	11.62709	2.634115	2.634115	9.521371	13.88619	15.74953	14.41134	12.36567	14.19146
13.00789	13.45613	14.99981	6.722283	13.31706	13.10953	13.09916	11.22635	11.62724	2.655251	2.655251	9.520744	13.88547	15.75202	14.41114	12.45484	14.19235
13.09383	13.45643	14.99991	6.713216	13.32661	13.11039	13.10655	11.31654	11.71068	2.670924	2.670924	9.520469	13.88685	15.75183	14.413	12.46151	14.1994
13.09474	13.45654	14.99981	6.708551	13.32629	13.11043	13.10724	11.31859	11.71905	2.680539	2.680539	9.519274	13.97377	15.75168	14.50009	12.54915	14.28749
13.0976	13.54287	14.99938	6.707483	13.32626	13.19877	13.1098	11.31757	11.71999	2.683722	2.683722	9.519195	13.9744	15.75419	14.49914	12.55787	14.28791
13.10306	13.54267	15.09641	6.685675	13.3279	13.20096	13.10994	11.41335	11.72096	2.698883	2.698883	9.517043	13.97567	15.75406	14.50001	12.55991	14.28969
13.10276	13.54317	15.09809	6.679277	13.41241	13.20359	13.19414	11.53855	11.72152	2.654749	2.654749	9.628853	13.97563	15.76201	14.50846	12.64545	14.2958
13.10353	13.54846	15.09807	6.67577	13.41206	13.20781	13.19748	11.54123	11.72284	2.680076	2.680076	9.6226	13.98296	15.84694	14.50752	12.6458	14.31259
13.10441	13.54819	15.09779	6.674339	13.41299	13.20814	13.20325	11.63357	11.81094	2.670664	2.670664	9.619201	13.98343	15.84733	14.50705	12.65323	14.39901
13.19116	13.5499	15.09794	6.673906	13.42149	13.29644	13.20444	11.63368	11.81119	2.647954	2.647954	9.611975	14.07212	15.84839	14.59553	12.74176	14.39894
13.19241	13.63679	15.18947	6.674294	13.42255	13.29644	13.20403	11.63316	11.81494	2.62017	2.62017	9.596598	14.07219	15.84954	14.59575	12.74223	14.40064
13.19195	13.63656	15.19826	6.673657	13.42241	13.29656	13.20438	11.72955	11.81602	2.6296	2.6296	9.589888	14.07301	15.85236	14.60184	12.74955	14.40814
13.20021	13.6361	15.20047	6.66875	13.50862	13.29736	13.20501	11.73256	11.89844	2.650279	2.650279	9.576472	14.07291	15.85964	14.60357	12.75012	14.49468
13.20058	13.64463	15.20153	6.661773	13.50725	13.29868	13.28976	11.73593	11.90533	2.66383	2.66383	9.571576	14.08092	15.94425	14.69107	12.83609	14.49564
13.28808	13.64412	15.20173	6.646686	13.5079	13.30395	13.29867	11.82627	11.9051	2.677892	2.677892	9.552461	14.1687	15.94425	14.69191	12.83677	14.49601
13.28817	13.64418	15.28627	6.643779	13.51383	13.30451	13.29792	11.83615	11.90609	2.697819	2.697819	9.544064	14.17006	15.94417	14.69251	12.84332	14.49619
13.29574	13.72921	15.28586	6.643984	13.51454	13.39117	13.30029	11.9293	11.90817	2.717829	2.717829	9.535632	14.16944	15.94368	14.69226	12.93141	14.49876
13.29563	13.73038	15.29261	6.644549	13.51539	13.3914	13.3005	11.93326	11.99317	2.736972	2.736972	9.532961	14.17939	15.9439	14.69736	12.93976	14.50512
13.29686	13.73314	15.29564	6.644886	13.51516	13.39199	13.3842	12.02135	11.99995	2.75483	2.75483	9.531928	14.17969	15.94419	14.69747	13.02532	14.59152
13.29692	13.7388	15.29569	6.644802	13.51504	13.39187	13.38441	12.02374	11.99983	2.776852	2.776852	9.53123	14.267	16.0425	14.69852	13.02786	14.59191
13.38314	13.73911	15.29788	6.640295	13.51529	13.39827	13.39431	12.11634	12.00041	2.744975	2.744975	9.529991	14.26809	16.0425	14.78716	13.03379	14.59288
13.38382	13.82561	15.29809	6.611866	13.59896	13.40305	13.39379	12.11668	12.00192	2.752093	2.752093	9.527855	14.26759	16.0425	14.78689	13.12155	14.59499
13.38464	13.82559	15.3904	6.589727	13.59908	13.40309	13.47962	12.12067	12.08686	2.769828	2.769828	9.527945	14.26759	16.04233	14.78689	13.12176	14.60278
13.38424	13.82551	15.39055	6.564805	13.5984	13.49004	13.47947	12.21203	12.09714	2.791567	2.791567	9.528072	14.26826	16.04213	14.78698	13.1234	14.68912
13.38934	13.82722	15.39385	6.564055	13.59912	13.4918	13.47945	12.21366	12.09687	2.808933	2.808933	9.526316	14.27321	16.04219	14.79412	13.13091	14.68996
13.39615	13.835	15.39486	6.559668	13.59887	13.49178	13.47945	12.3091	12.0986	2.820442	2.820442	9.521828	14.2733	16.13713	14.79404	13.13156	14.6903
13.39552	13.83551	15.39495	6.559203	13.60525	13.49229	13.48571	12.30916	12.10188	2.83506	2.83506	9.520965	14.27492	16.14047	14.79237	13.21887	14.69195
13.48158	13.92098	15.48141	6.559441	13.60542	13.49802	13.48649	12.30866	12.18534	2.852198	2.852198	9.518814	14.36242	16.1406	14.88114	13.2193	14.69356
13.48259	13.92154	15.48124	6.558764	13.60602	13.4995	13.48906	12.39187	12.19433	2.868717	2.868717	9.517424	14.36286	16.14057	14.88208	13.22168	14.78648
13.48223	13.92235	15.48842	6.555436	13.60868	13.58653	13.48948	12.39744	12.19548	2.874749	2.874749	9.517463	14.36234	16.14066	14.88243	13.22829	14.78621
13.48148	13.92423	15.49066	6.639398	13.69371	13.58715	13.57319	12.39904	12.1968	2.878662	2.878662	9.517584	14.36307	16.23306	14.88265	13.31458	14.78624
13.48247	13.93057	15.49341	6.87202	13.6936	13.58673	13.5741	12.40321	12.19757	2.879766	2.879766	9.514582	14.36427	16.24209	14.88784	13.31669	14.78709
13.48742	14.01745	15.49361	6.855123	13.69386	13.58762	13.57541	12.40412	12.27824	2.88758	2.88758	9.699793	14.36931	16.24404	14.88799	13.32945	14.78669
13.49023	14.01911	15.57843	6.840912	13.70266	13.58876	13.58144	12.49287	12.28214	2.889613	2.889613	9.787753	14.38667	16.24447	14.88895	13.41548	14.78782
13.57636	14.01878	15.58759	6.82389	13.70248	13.60966	13.58121	12.49307	12.28836	2.887591	2.887591	9.787606	14.47382	16.2449	14.88966	13.4173	14.88311
13.5768	14.03144	15.58705	6.81327	13.70235	13.69692	13.58175	12.49539	12.29232	2.887512	2.887512	9.790015	14.47349	16.24413	14.97646	13.42452	14.88308
13.57698	14.0311	15.58701	6.806045	13.78945	13.69697	13.58193	12.49784	12.37415	2.884465	2.884465	9.791767	14.47305	16.24427	14.97654	13.51259	14.88253
13.57854	14.11656	15.58764	6.805736	13.79072	13.69856	13.6687	12.58674	12.37571	2.885172	2.885172	9.79156	14.47515	16.24433	14.97587	13.51225	14.88274
13.58369	14.11789	15.58765	6.80183	13.79034	13.69893	13.66864	12.58885	12.38227	2.888766	2.888766	9.889419	14.47502	16.33671	14.97854	13.51239	14.88241
13.60358	14.11807	15.5904	6.795157	13.79003	13.69888	13.66802	12.59214	12.38386	2.889672	2.889672	9.89081	14.47562	16.33673	14.98388	13.51928	14.88234
13.60359	14.11818	15.59139	6.791569	13.7964	13.7055	13.67756	12.67581	12.46761	2.895335	2.895335	9.975275	14.4806	16.34004	14.9845	13.62509	14.88209
13.68919	14.124	15.67614	6.791865	13.79712	13.79211	13.67751	12.68256	12.46747	2.900709	2.900709	9.97864	14.57213	16.33999	14.9834	13.62453	14.97593
13.68928	14.12408	15.68868	6.790531	13.78726	13.79287	13.67701	12.68283	12.46791	2.907218	2.907218	9.963434	14.5721	16.34149	15.07034	13.6269	14.9782
13.68992	14.12394	15.69576	6.770656	13.78714	13.79302	13.76078	12.68652	12.47373	2.908087	2.908087	9.956706	14.57413	16.3414	15.07042	13.62758	14.97856
13.68954	14.21174	15.69645	6.76329	13.79273	13.79304	13.76341	12.77781	12.47514	2.905716	2.905716	10.14766	14.57363	16.34187	15.07052	13.63477	14.97902
13.69144	14.2113	15.69628	6.747984	13.79379	13.79495	13.76505	12.77894	12.4774	2.905066	2.905066	10.23219	14.57348	16.42501	15.07161	13.71982	14.97919
13.69149	14.21147	15.69579	6.703716	13.79459	13.80025	13.76526	12.78278	12.47693	2.904256	2.904256	10.22837	14.57916	16.43235	15.07149	13.72085	14.97815
13.78557	14.2107	15.69676	6.678562	13.87937	13.80109	13.77167	12.8667	12.47791	2.907073	2.907073	10.22464	14.66576	16.43264	15.07305	13.72542	14.97749
13.78551	14.21323	15.78428	6.655	13.87943	13.88923	13.77276	12.86896	12.56263	2.911579	2.911579	10.22339	14.66627	16.43565	15.07874	13.7306	14.97769
13.78789	14.21301	15.78428	6.645093	13.87902	13.88902	13.77218	12.87476	12.56738	2.924767	2.924767	10.22285	14.66713	16.43604	15.07892	13.81638	15.06329
13.78824	14.22164	15.79341	6.629058	13.88131	13.88973	13.77323	12.87461	12.56795	2.93864	2.93864	10.22128	14.6686	16.43604	15.0796	13.81901	15.07356
13.79358	14.23794	15.79322	6.610717	13.88104	13.89123	13.85725	12.87461	12.56946	2.953026	2.953026	10.22046	14.66823	16.43597	15.16664	13.82126	15.07706
13.8801	14.32361	15.79322	6.604985	13.8893	13.89131	13.85727	12.87579	12.65382	2.940392	2.940392	10.24078	14.6679	16.43805	15.16644	13.82105	15.07748
13.88113	14.32368	15.79372	6.603671	13.89017	13.89106	13.85951	12.95893	12.6535	2.944612	2.944612	10.2337	14.67446	16.52267	15.16802	13.91385	15.07753
13.88116	14.32549	15.7935	6.603678	13.88976	13.89743	13.86759	12.96326	12.65323	2.960062	2.960062	10.22297	14.7619	16.52263	15.16784	13.91398	15.0788
13.88196	14.32509	15.88089	6.603651	13.97617	13.98485	13.86821	12.96968	12.6532	2.990876	2.990876	10.21684	14.76264	16.53051	15.17437	13.91471	15.16376
13.88187	14.32577	15.88147	6.603282	13.97611	13.98561	13.86797	12.9723	12.65285	3.001787	3.001787	10.21269	14.76313	16.53053	15.17972	13.91613	15.17024
13.88387	14.3258	15.88147	6.596697	13.97696	13.98652	13.95318	12.97191	12.66196	3.013802	3.013802	10.20873	14.76531	16.53201	15.1796	13.91729	15.17079
13.89003	14.33237	15.89211	6.595464	13.97635	13.98779	13.95314	13.05402	12.66202	3.007091	3.007091	10.20717	14.76675	16.53169	15.17936	13.92489	15.17347
13.97698	14.33286	15.8935	6.593416	13.97832	13.98829	13.95311	13.05552	12.66213	3.00975	3.00975	10.20481	14.77161	16.53453	15.26635	14.0106	15.17221
13.9772	14.41829	15.89401	6.585435	13.98483	13.9882	13.95248	13.06374	12.74374	3.007986	3.007986	10.28481	14.85931	16.61906	15.26731	14.01059	15.17217
13.97807	14.41909	15.89398	6.58477	13.98456	13.98995	13.95348	13.06487	12.74596	3.018816	3.018816	10.22291	14.8592	16.61903	15.26712	14.01134	15.17394
13.98008	14.4191	15.97958	6.585022	13.98442	14.08212	13.95324	13.14879	12.74832	3.021418	3.021418	10.22019	14.85919	16.62865	15.26654	14.01406	15.17492
13.98105	14.41905	15.97961	6.583071	13.98438	14.08194	13.95582	13.15553	12.75007	3.023638	3.023638	10.21118	14.85914	16.62871	15.26602	14.10778	15.26085
13.98054	14.41905	15.98281	6.583097	13.98459	14.08191	13.96215	13.15637	12.75942	3.029457	3.029457	10.1956	14.85902	16.62935	15.27257	14.10794	15.2675
13.98252	14.42177	15.99038	6.583201	14.06944	14.08228	13.96242	13.15802	12.84068	3.040683	3.040683	10.19292	14.85934	16.62893	15.27346	14.1077	15.26767
13.98169	14.42166	15.99126	6.582411	14.07014	14.0835	13.96294	13.15868	12.84143	3.038139	3.038139	10.19183	14.86016	16.63204	15.27498	14.10777	15.27106
14.07341	14.42719	15.99258	6.58209	14.07078	14.08608	14.04636	13.24153	12.84395	3.034474	3.034474	10.18924	14.86286	16.63251	15.36199	14.20223	15.27111
14.07345	14.51303	15.99265	6.581567	14.06999	14.08725	14.04611	13.24407	12.85309	3.02413	3.02413	10.17617	14.95668	16.71726	15.36244	14.20545	15.27101
14.07337	14.51227	16.07725	6.581002	14.07834	14.17856	14.04651	13.24996	12.85302	3.021207	3.021207	10.17059	14.95657	16.7299	15.36256	14.20521	15.27255
14.07349	14.51344	16.07804	6.581505	14.08291	14.17859	14.04809	13.25232	12.85364	3.024493	3.024493	10.16753	14.95655	16.73749	15.36394	14.20443	15.35791
14.07433	14.51438	16.07886	6.653737	14.08221	14.17857	14.04808	13.33742	12.85375	3.034115	3.034115	10.1649	14.95616	16.73789	15.3639	14.20467	15.36509
14.0783	14.51438	16.08152	6.659925	14.16705	14.17867	14.04804	13.33703	12.93776	3.040498	3.040498	10.16462	14.95575	16.73782	15.37044	14.20448	15.36665
14.08026	14.51649	16.08836	6.660095	14.16793	14.17871	14.06389	13.33708	12.93913	3.044688	3.044688	10.16384	14.95566	16.73777	15.38659	14.30195	15.36661
14.17151	14.5165	16.08822	6.648107	14.16817	14.17883	14.06406	13.34633	12.93908	3.047474	3.047474	10.16291	14.9556	16.73785	15.4735	14.30431	15.36847
14.17105	14.60955	16.08831	6.646958	14.16823	14.27071	14.06365	13.3463	12.9477	3.052434	3.052434	10.16156	14.95556	16.73816	15.47329	14.30695	15.36888
14.17083	14.60918	16.09058	6.647205	14.16925	14.27192	14.06356	13.34642	12.94913	3.058876	3.058876	10.16151	14.95547	16.73802	15.47367	14.30759	15.45418
14.17087	14.60947	16.17525	6.650229	14.17643	14.27588	14.14737	13.42835	12.95006	3.062509	3.062509	10.16058	14.95531	16.82566	15.47347	14.30846	15.45418
14.17094	14.60951	16.17517	6.628185	14.17848	14.27625	14.14917	13.43147	13.03138	3.062615	3.062615	10.16034	14.95513	16.82555	15.47471	14.39977	15.46188
14.17069	14.60993	16.17517	6.626359	14.26358	14.27645	14.14872	13.43411	13.03226	3.067418	3.067418	10.15703	15.04715	16.8351	15.47356	14.40246	15.4619
14.17021	14.61067	16.17491	6.624955	14.26359	14.27646	14.15037	13.44039	13.03377	3.074629	3.074629	10.15699	15.0489	16.83497	15.4744	14.40462	15.46269
14.26144	14.61274	16.18621	6.622927	14.26351	14.27639	14.15037	13.44122	13.0338	3.080356	3.080356	10.15533	15.05136	16.83458	15.47427	14.40573	15.46267
14.26365	14.61253	16.18606	6.617432	14.26453	14.27635	14.15756	13.44205	13.03375	3.083646	3.083646	10.15162	15.05232	16.83457	15.48076	14.49173	15.46438
14.26744	14.61467	16.18571	6.594636	14.26573	14.36336	14.15751	13.52405	13.03297	3.091985	3.091985	10.14815	15.05279	16.83539	15.48086	14.49714	15.55087
14.26731	14.70614	16.18568	6.94067	14.26561	14.37429	14.16019	13.52516	13.03254	3.095666	3.095666	10.23548	15.0528	16.835	15.56883	14.49956	15.56026
14.26761	14.70565	16.18556	6.932156	14.27178	14.37596	14.24285	13.52736	13.04817	3.097421	3.097421	10.23281	15.0527	16.83482	15.569	14.50046	15.56052
14.26766	14.70512	16.18549	7.019307	14.27728	14.37577	14.2426	13.52956	13.04845	3.099261	3.099261	10.30975	15.05246	16.919	15.56819	14.50281	15.56647
14.26713	14.70432	16.26988	7.000782	14.38109	14.37735	14.24285	13.53513	13.12968	3.10192	3.10192	10.21508	15.05236	16.92243	15.57006	14.59433	15.56725
14.2671	14.70419	16.27223	6.967277	14.38119	14.37777	14.24346	13.53592	13.12942	3.10356	3.10356	10.20752	15.05225	16.92216	15.57001	14.59442	15.56774
14.26722	14.70358	16.27259	6.933399	14.38159	14.37701	14.24319	13.61831	13.13135	3.105039	3.105039	10.19917	15.13942	16.92972	15.57015	14.59529	15.56809
14.2671	14.70401	16.27258	7.05986	14.3838	14.37721	14.24474	13.62018	13.13101	3.107158	3.107158	10.19662	15.14789	16.93217	15.5753	14.59658	15.56935
14.26702	14.70707	16.27941	7.028188	14.38358	14.37665	14.24462	13.62127	13.13132	3.100082	3.100082	10.19567	15.14931	16.93366	15.57517	14.59924	15.56928
14.35249	14.70819	16.28223	7.201923	14.38319	14.37738	14.25274	13.62131	13.13122	3.099659	3.099659	10.22307	15.15105	16.93372	15.66301	14.68476	15.65471
14.36385	14.71005	16.28301	7.495656	14.38404	14.46475	14.27877	13.62986	13.13207	3.098122	3.098122	10.22087	15.15145	16.93388	15.66431	14.68481	15.65482
14.36585	14.80055	16.28343	7.471374	14.38371	14.46931	14.36223	13.63116	13.13926	3.098819	3.098819	10.21649	15.15035	16.93376	15.66478	14.69208	15.65677
14.36576	14.79986	16.36761	7.73867	14.39094	14.46915	14.36222	13.71404	13.14179	3.099268	3.099268	10.30211	15.15095	16.93377	15.66453	14.69309	15.66293
14.36715	14.7995	16.36787	7.751598	14.47564	14.47123	14.36242	13.71394	13.22314	3.101903	3.101903	10.41905	15.15154	16.93361	15.66462	14.69268	15.66293
14.36773	14.79929	16.36911	7.729864	14.47623	14.47122	14.36536	13.71371	13.23463	3.113894	3.113894	10.51713	15.15184	17.01888	15.66661	14.69282	15.66422
14.36835	14.7994	16.36882	7.709888	14.47634	14.47131	14.36538	13.71614	13.24675	3.116252	3.116252	10.51203	15.23895	17.02243	15.66663	14.69514	15.66423
14.36813	14.79898	16.36963	7.882389	14.47598	14.47236	14.3657	13.72457	13.34464	3.116358	3.116358	10.50839	15.24394	17.0299	15.75958	14.7815	15.66459
14.36845	14.79907	16.37606	7.869158	14.47873	14.47246	14.36558	13.7311	13.34461	3.120444	3.120444	10.50667	15.24396	17.03028	15.75971	14.79325	15.75042
14.36894	14.79895	16.37653	7.853282	14.47852	14.47344	14.36564	13.73118	13.34543	3.125329	3.125329	10.50619	15.24421	17.03067	15.75968	14.799	15.75206
14.36892	14.79899	16.38049	7.837638	14.47832	14.56084	14.37365	13.8133	13.34742	3.124588	3.124588	10.50598	15.247	17.03032	15.75962	14.80042	15.75245
14.45474	14.79881	16.38038	7.831491	14.39075	14.5655	14.37359	13.81509	13.34822	3.124623	3.124623	10.50325	15.24691	17.03161	15.75995	14.80038	15.75218
14.46007	14.88924	16.46576	7.826485	14.47673	14.56549	14.45791	13.81531	13.34798	3.133781	3.133781	10.50288	15.24659	17.03186	15.76116	14.88832	15.75876
14.45934	14.89383	16.46583	7.820683	14.47692	14.56529	14.4578	13.81531	13.35723	3.142425	3.142425	10.50277	15.24607	17.11638	15.76204	14.88922	15.76103
14.45941	14.89441	16.46573	7.793138	14.47657	14.56765	14.45762	13.82355	13.43806	3.150798	3.150798	10.50219	15.24591	17.11659	15.76163	14.89588	15.761
14.46282	14.8952	16.46593	7.984213	14.4765	14.56848	14.45752	13.82544	13.43935	3.159958	3.159958	10.50194	15.2475	17.11612	15.76361	14.89558	15.76228
14.46263	14.89533	16.46579	7.965156	14.47874	14.56802	14.45912	13.90797	13.44006	3.169609	3.169609	10.50192	15.24764	17.11673	15.7691	14.89555	15.76274
14.4627	14.89576	16.4671	7.95749	14.47862	14.56836	14.45883	13.90841	13.43978	3.178693	3.178693	10.50197	15.33554	17.11957	15.85604	14.89707	15.76248
14.46425	14.8959	16.4671	7.94917	14.47863	14.56963	14.4588	13.90814	13.4424	3.18373	3.18373	10.50191	15.34044	17.12722	15.85627	14.89728	15.76241
14.4643	14.89632	16.47416	7.932882	14.4791	14.65624	14.45915	13.91139	13.442	3.19197	3.19197	10.50199	15.3398	17.1273	15.85622	14.89724	15.84883
14.46486	14.89602	16.475	8.040653	14.48536	14.66182	14.46548	13.9111	13.44249	3.198772	3.198772	10.49823	15.34041	17.12714	15.85605	14.98232	15.84883
14.46472	14.98088	16.4778	7.997942	14.57088	14.66139	14.46477	13.91091	13.44887	3.205868	3.205868	10.49816	15.34285	17.12737	15.85614	14.98472	15.85064
14.55109	14.98646	16.47786	7.957061	14.5702	14.66191	14.5482	13.94138	13.45021	3.210498	3.210498	10.49809	15.34353	17.12931	15.85581	14.98523	15.85115
14.55614	14.99349	16.56248	7.925404	14.5697	14.66421	14.54814	14.02424	13.45005	3.218321	3.218321	10.48882	15.34344	17.21381	15.85546	14.99486	15.85076
14.556	14.99318	16.56246	7.904178	14.57063	14.66592	14.54961	14.02417	13.53089	3.225216	3.225216	10.47806	15.34363	17.21374	15.85526	14.99485	15.85749
14.55682	14.99471	16.56234	8.179566	14.57027	14.66652	14.55125	14.02421	13.53234	3.232576	3.232576	10.47079	15.34533	17.21376	15.85689	14.99525	15.85971
14.55691	14.99519	16.56445	8.155303	14.57126	14.66656	14.55118	14.02684	13.53388	3.238787	3.238787	10.4612	15.43231	17.21346	15.85796	14.99525	15.9447
14.5598	14.99586	16.56434	8.146542	14.57091	14.66655	14.55104	14.02644	13.53367	3.247146	3.247146	10.45945	15.43739	17.21335	15.95358	14.99622	15.94538
14.55951	14.99678	16.56435	8.141716	14.57099	14.66656	14.55389	14.0274	13.53202	3.253021	3.253021	10.45873	15.43681	17.21314	15.95347	15.08358	15.94595
14.56089	14.99635	16.56424	8.14077	14.57313	14.75309	14.55405	14.03464	13.53193	3.258094	3.258094	10.45334	15.43957	17.22481	15.95317	15.08407	15.94787
14.5609	14.99688	16.57271	8.235469	14.57293	14.75328	14.5539	14.11734	13.53174	3.264918	3.264918	10.4415	15.43937	17.22441	15.95316	15.08968	15.95455
14.56123	15.08142	16.57259	8.221133	14.57266	14.75965	14.55364	14.11847	13.53449	3.270677	3.270677	10.43489	15.43934	17.2243	15.95282	15.08991	15.95459
14.56279	15.08717	16.57247	8.19615	14.5808	14.75955	14.56187	14.11883	13.54404	3.276451	3.276451	10.43239	15.44117	17.22414	15.95281	15.09007	15.95554
14.56266	15.08746	16.65701	8.170113	14.66578	14.75945	14.64523	14.11857	13.6248	3.2807	3.2807	10.43225	15.44177	17.22409	15.95264	15.09144	15.95721
14.64844	15.0902	16.65931	8.150706	14.66601	14.76042	14.64486	14.12143	13.62742	3.287906	3.287906	10.43129	15.44147	17.22337	15.95241	15.09156	16.04272
14.64782	15.08981	16.6602	8.145017	14.66668	14.76009	14.64546	14.12114	13.62841	3.292861	3.292861	10.42698	15.44121	17.30939	15.95206	15.17668	16.04275
14.64764	15.09178	16.66021	8.122306	14.66668	14.76005	14.64513	14.12743	13.63129	3.303262	3.303262	10.42565	15.52825	17.30998	15.95179	15.17702	16.04282
14.65265	15.09171	16.66047	8.095212	14.66967	14.76166	14.64701	14.12701	13.63107	3.238963	3.238963	10.41842	15.52871	17.30938	15.95187	15.17841	16.0429
14.6527	15.09252	16.66049	8.066638	14.67581	14.76236	14.64685	14.2097	13.6308	3.234903	3.234903	10.41298	15.52872	17.3098	15.95135	15.18069	16.05278
14.65291	15.17712	16.66153	8.05027	14.67582	14.76194	14.64851	14.21095	13.63238	3.215853	3.215853	10.4115	15.53538	17.30976	16.03811	15.18667	16.05285
14.65732	15.17787	16.66129	8.047215	14.76136	14.85583	14.65116	14.21092	13.71932	3.22421	3.22421	10.40889	15.53509	17.30938	16.0451	15.18742	16.05284
14.6592	15.18401	16.66785	8.02988	14.76106	14.85656	14.65112	14.21192	13.72022	3.237012	3.237012	10.40759	15.53508	17.31687	16.04513	15.27487	16.05289
14.65951	15.18416	16.66837	8.025464	14.76085	14.86168	14.74375	14.21215	13.72023	3.266618	3.266618	10.40749	15.53594	17.3205	16.049	15.27482	16.13823
14.65946	15.1869	16.66818	8.022838	14.76021	14.86244	14.74376	14.21468	13.7204	3.253849	3.253849	10.40296	15.53555	17.32039	16.04856	15.27468	16.13914
14.74534	15.18826	16.66939	8.020637	14.76017	14.86245	14.74416	14.21494	13.72009	3.263249	3.263249	10.39436	15.53552	17.32073	16.04842	15.27471	16.13941
14.74581	15.18825	16.75408	7.992448	14.75991	14.86262	14.74337	14.21473	13.72123	3.254205	3.254205	10.38676	15.53731	17.32031	16.0484	15.28394	16.13996
14.7457	15.18851	16.75416	7.979079	14.7603	14.86244	14.74372	14.22249	13.72293	3.24958	3.24958	10.38606	15.53808	17.4044	16.04843	15.28371	16.14049
14.7518	15.18837	16.75511	7.977921	14.76025	14.86309	14.74622	14.30438	13.72761	3.251304	3.251304	10.37671	15.62514	17.40446	16.04867	15.28373	16.13994
14.75176	15.27492	16.75775	7.97518	14.76042	14.8647	14.74756	14.30485	13.81708	3.256873	3.256873	10.3643	15.63389	17.40451	16.04863	15.28323	16.14634
14.75177	15.2749	16.75767	7.968061	14.76115	14.95132	14.75044	14.30485	13.8168	3.265377	3.265377	10.35765	15.63492	17.40446	16.04848	15.36843	16.14828
14.7527	15.27508	16.75753	7.966694	14.76276	14.95142	14.83986	14.30485	13.81666	3.271088	3.271088	10.35046	15.64045	17.40582	16.13514	15.37068	16.14979
14.75271	15.28128	16.75725	7.961646	14.85575	14.95245	14.83975	14.30485	13.8166	3.277748	3.277748	10.34668	15.64173	17.40575	16.14741	15.3712	16.14972
14.75153	15.28175	16.75818	7.960417	14.85563	14.95781	14.8396	14.30485	13.8164	3.284578	3.284578	10.343	15.64155	17.40557	16.14726	15.37101	16.23631
14.7515	15.28142	16.75804	7.95919	14.85555	14.95777	14.83917	14.30485	13.81585	3.289973	3.289973	10.34211	15.64103	17.40605	16.14694	15.3713	16.23647
14.75323	15.28487	16.75804	7.962892	14.85524	14.95732	14.83911	14.30485	13.81575	3.29595	3.29595	10.3419	15.64098	17.41342	16.14865	15.37143	16.23651
14.75424	15.28715	16.76475	7.989856	14.85498	14.95708	14.8391	14.30485	13.81573	3.302579	3.302579	10.34053	15.64148	17.41363	16.14915	15.37681	16.23624
14.84021	15.28716	16.76565	7.988662	14.85473	14.95702	14.83894	14.30485	13.81544	3.305349	3.305349	10.33742	15.64199	17.41721	16.15008	15.37876	16.23776
14.84933	15.28778	16.76594	8.153079	14.85468	14.9569	14.83895	14.30485	13.81525	3.310013	3.310013	10.33658	15.64168	17.41715	16.15056	15.38003	16.23832
14.84764	15.28771	16.85057	8.149142	14.85494	14.95766	14.83899	14.30485	13.81534	3.315751	3.315751	10.33625	15.73047	17.50249	16.14994	15.38002	16.24441
14.84769	15.28765	16.85196	8.147942	14.9455	14.95834	14.83897	14.30485	13.90537	3.321809	3.321809	10.33583	15.73039	17.50258	16.15027	15.46554	16.24442
14.84796	15.28755	16.85234	8.136571	14.94762	14.95857	14.83898	14.30485	13.90968	3.328001	3.328001	10.33541	15.73055	17.50247	16.237	15.4653	16.24873
14.85391	15.37251	16.8551	8.136371	14.94992	15.04533	14.83878	14.30485	13.91087	3.332171	3.332171	10.33531	15.73735	17.50271	16.24227	15.46529	16.24869
14.85428	15.37305	16.85508	8.136044	14.95005	15.04699	14.83862	14.30485	13.91249	3.336059	3.336059	10.33477	15.7373	17.50271	16.24165	15.46686	16.24844
14.85511	15.38014	16.85576	8.133692	14.95111	15.04671	14.83843	14.30485	13.91235	3.344783	3.344783	10.33345	15.8418	17.50355	16.24127	15.46677	16.33406
14.857	15.37995	16.8553	8.128973	14.95141	15.04731	14.83834	14.30485	13.91153	3.350239	3.350239	10.33332	15.84293	17.51107	16.24111	15.47279	16.33397
14.94297	15.37995	16.86156	8.208686	14.95131	15.04775	14.92822	14.30485	13.91174	3.353359	3.353359	10.3332	15.84302	17.51122	16.24143	15.47277	16.33426
14.94299	15.38108	16.86264	8.294979	14.9509	15.05217	14.9345	14.30485	13.91175	3.357317	3.357317	10.33154	15.84367	17.51089	16.24369	15.47849	16.3342
14.94288	15.38078	16.94724	8.467022	14.95105	15.05634	14.93433	14.30485	13.9114	3.358099	3.358099	10.3305	15.84368	17.51139	16.24299	15.47847	16.33461
14.94413	15.38078	16.94792	8.654652	14.94996	15.05625	14.93558	14.30485	13.91139	3.366225	3.366225	10.33038	15.84313	17.51454	16.243	15.56451	16.33463
14.94987	15.38083	16.94813	8.785022	14.94987	15.05626	14.93593	14.30485	13.99207	3.373921	3.373921	10.33022	15.84334	17.5989	16.24392	15.56448	16.33595
14.94986	15.38292	16.94952	8.764427	14.94977	15.0567	14.93597	14.30485	14.00691	3.381059	3.381059	10.32874	15.93079	17.59884	16.24369	15.56522	16.3359
14.94972	15.38408	16.94947	8.756635	14.94978	15.05673	14.93594	14.30485	14.00906	3.388104	3.388104	10.32181	15.93021	17.59898	16.2437	15.56503	16.34212
14.9497	15.46919	16.94947	8.749426	15.03374	15.05658	14.93595	14.30485	14.00911	3.395843	3.395843	10.32077	15.93186	17.60014	16.24361	15.56644	16.34249
14.94977	15.47723	16.9525	8.733957	15.04703	15.05681	14.93597	14.30485	14.01166	3.403073	3.403073	10.32005	15.93241	17.59981	16.24437	15.57194	16.3422
14.95131	15.47797	16.95234	8.714067	15.0491	15.14444	14.93587	14.30485	14.01156	3.41181	3.41181	10.31818	15.93759	17.59981	16.33214	15.57311	16.34489
14.95138	15.48354	16.95282	8.704533	15.0488	15.14444	14.93588	14.30485	14.01155	3.417865	3.417865	10.30721	15.9376	17.59979	16.33201	15.57533	16.43066
14.95117	15.48502	16.95954	8.693313	15.04866	15.14431	14.93575	14.30485	14.01228	3.422284	3.422284	10.29992	15.93836	17.59955	16.33692	15.66003	16.43055
15.03726	15.48499	16.9595	8.684677	15.05103	15.14576	14.93499	14.30485	14.01223	3.42446	3.42446	10.29494	15.93814	17.59955	16.33741	15.66046	16.43097
15.03927	15.48499	17.04471	8.681605	15.05082	15.14722	14.93502	14.30485	14.0133	3.426219	3.426219	10.29415	15.94038	17.60886	16.33729	15.66275	16.43237
15.04001	15.48499	17.04465	8.67726	15.05143	15.14681	15.01813	14.30485	14.0143	3.43173	3.43173	10.29349	15.94005	17.60883	16.33717	15.66276	16.43293
15.03996	15.48519	17.04461	8.674214	15.05183	15.15136	15.03314	14.30485	14.01455	3.443357	3.443357	10.29329	15.93967	17.60883	16.33705	15.66806	16.43232
15.05037	15.48527	17.04554	8.670647	15.05182	15.15227	15.03606	14.30485	14.09557	3.449514	3.449514	10.29307	16.02658	17.60874	16.33917	15.67	16.43234
15.05025	15.48589	17.04554	8.666959	15.05184	15.15214	15.03583	14.30485	14.10164	3.457225	3.457225	10.29262	16.02716	17.69304	16.33978	15.67031	16.43219
15.05007	15.57287	17.04643	8.662976	15.05176	15.15358	15.03584	14.30485	14.10236	3.466146	3.466146	10.2918	16.02691	17.69614	16.33938	15.7552	16.43836
15.05001	15.57287	17.04633	8.694554	15.1428	15.15459	15.03841	14.30485	14.10203	3.473658	3.473658	10.27215	16.02719	17.69604	16.33929	15.7574	16.44037
15.05126	15.57271	17.04843	8.66517	15.14246	15.15429	15.03812	14.30485	14.10505	3.481939	3.481939	10.26264	16.0278	17.69661	16.3393	15.75839	16.43999
15.13728	15.57307	17.04843	8.647816	15.14253	15.15419	15.03808	14.30485	14.10495	3.488606	3.488606	10.2491	16.02935	17.69661	16.43085	15.75876	16.52497
15.13713	15.57496	17.05111	8.947541	15.14557	15.15416	15.03858	14.30485	14.10791	3.498301	3.498301	10.24214	16.03464	17.69663	16.43627	15.75877	16.52689
15.13889	15.58041	17.05099	9.055523	15.1456	15.24152	15.03931	14.30485	14.1074	3.504197	3.504197	10.22963	16.02413	17.69656	16.43623	15.75729	16.52773
15.13937	15.58043	17.051	9.036609	15.1456	15.24142	15.03961	14.30485	14.10743	3.510878	3.510878	10.22673	16.02468	17.69657	16.43563	15.75729	16.52778
15.13914	15.58041	17.0575	9.013949	15.1454	15.24141	15.03947	14.30485	14.10877	3.688476	3.688476	10.21012	16.02641	17.69629	16.43859	15.75844	16.5274
15.14373	15.5801	17.05755	9.041943	15.1447	15.24223	15.03984	14.30485	14.19056	4.251216	4.251216	10.19246	16.03133	17.69662	16.43875	15.75845	16.52701
15.14468	15.58005	17.14213	9.495613	15.14479	15.2439	15.03984	14.30485	14.19821	4.331441	4.331441	10.18032	16.03128	17.69648	16.44041	15.76421	16.52671
15.14757	15.58031	17.14254	9.476918	15.14662	15.24855	15.12293	14.30485	14.19822	4.561106	4.561106	10.17227	16.03083	17.69631	16.44074	15.76568	16.52775
15.14838	15.58079	17.14312	9.45203	15.14646	15.24851	15.12906	14.30485	14.20186	4.565203	4.565203	10.16096	16.03104	17.7038	16.44161	15.85071	16.52782
15.14731	15.58073	17.14312	9.425494	15.14698	15.24883	15.12861	14.30485	14.20414	4.570919	4.570919	10.15773	16.03092	17.7039	16.4414	15.8508	16.53414
15.14728	15.58069	17.14371	9.482047	15.14694	15.24973	15.1282	14.30485	14.20403	4.578635	4.578635	10.15641	16.03132	17.70376	16.44168	15.85398	16.53413
15.14782	15.58072	17.14452	9.615953	15.23223	15.25182	15.131	14.30485	14.20407	4.572423	4.572423	10.13941	16.03202	17.70516	16.44151	15.85399	16.53397
15.23388	15.6655	17.14543	9.595509	15.23192	15.33867	15.13089	14.30485	14.20454	4.557104	4.557104	10.13188	16.03303	17.78961	16.44131	15.85383	16.53506
15.23439	15.66545	17.1468	9.568386	15.23188	15.33821	15.13089	14.30485	14.20709	4.553711	4.553711	10.12605	16.03304	17.78954	16.52844	15.85396	16.62033
15.23417	15.66748	17.14927	9.555571	15.23765	15.33815	15.13059	14.30485	14.28775	4.554734	4.554734	10.12328	16.11987	17.78923	16.5286	15.85519	16.62096
15.23461	15.66805	17.14914	9.550322	15.23575	15.33822	15.13274	14.30485	14.28765	4.558738	4.558738	10.11917	16.11957	17.78927	16.53018	15.85508	16.62198
15.2354	15.66853	17.15576	9.535168	15.23562	15.33817	15.13275	14.30485	14.29567	4.554753	4.554753	10.11577	16.11949	17.79258	16.53517	15.8609	16.62192
15.23776	15.66855	17.24033	9.506212	15.23542	15.33808	15.13345	14.30485	14.296	4.614925	4.614925	10.11252	16.11885	17.79237	16.5347	15.86139	16.62357
15.24246	15.67394	17.2399	9.486852	15.23519	15.33778	15.13333	14.30485	14.2969	4.768255	4.768255	10.1123	16.11885	17.79238	16.5347	15.9465	16.62369
15.24221	15.67716	17.24101	9.463263	15.23474	15.3457	15.21737	14.30485	14.30017	4.839928	4.839928	10.11061	16.11892	17.79206	16.53464	15.94791	16.62372
15.24214	15.6783	17.24088	9.435277	15.23878	15.34558	15.2174	14.30485	14.29989	4.884561	4.884561	10.10999	16.12779	17.79282	16.53497	15.94835	16.6236
15.24189	15.67873	17.24075	9.429406	15.23878	15.34545	15.22397	14.30485	14.30012	4.890197	4.890197	10.10274	16.12766	17.79283	16.53498	15.94831	16.62364
15.24263	15.67851	17.24081	9.414582	15.23897	15.34521	15.22381	14.30485	14.30232	4.960957	4.960957	10.10222	16.1277	17.79283	16.53487	15.9506	16.62339
15.24369	15.67842	17.24067	9.405315	15.23891	15.34523	15.22423	14.30485	14.30305	4.965251	4.965251	10.1014	16.1276	17.80025	16.53497	15.95016	16.6243
15.24347	15.67861	17.24071	9.393878	15.23892	15.3453	15.22428	14.30485	14.30295	4.9713	4.9713	10.09728	16.12738	17.80111	16.53812	15.95023	16.62432
15.24404	15.76407	17.24395	9.384428	15.32517	15.43208	15.22724	14.30485	14.30292	4.975162	4.975162	10.08676	16.12727	17.80138	16.53808	15.94998	16.62422
15.24403	15.76376	17.24367	9.378706	15.32374	15.43261	15.22726	14.30485	14.38319	4.979207	4.979207	10.08603	16.12727	17.88585	16.63362	15.94978	16.63084
15.32976	15.76359	17.24433	9.375337	15.32415	15.43319	15.2283	14.30485	14.38383	4.982761	4.982761	10.0826	16.21404	17.88719	16.63453	15.95609	16.63078
15.32969	15.76338	17.24465	9.36729	15.33034	15.43393	15.22748	14.30485	14.38611	4.986681	4.986681	10.07547	16.21457	17.88696	16.63449	15.9561	16.63166
15.3297	15.76635	17.24812	9.364248	15.33025	15.43384	15.22768	14.30485	14.39232	4.988974	4.988974	10.0753	16.21534	17.88683	16.63981	15.95623	16.71683
15.32932	15.7656	17.25751	9.353908	15.3303	15.43416	15.2276	14.30485	14.39218	4.991678	4.991678	10.07516	16.21525	17.88676	16.64001	16.04117	16.71793
15.32933	15.7708	17.34204	9.352216	15.33087	15.43362	15.23021	14.30485	14.39545	4.992524	4.992524	10.07462	16.21591	17.8898	16.64061	16.04206	16.71775
15.32919	15.76993	17.34221	9.346156	15.33348	15.43376	15.31348	14.30485	14.39544	4.995316	4.995316	10.07418	16.2158	17.88987	16.64052	16.04214	16.71825
15.33804	15.77083	17.34219	9.34376	15.3356	15.43809	15.31321	14.30485	14.3976	4.999038	4.999038	10.07281	16.21574	17.89011	16.64042	16.04272	16.71843
15.33809	15.77081	17.34221	9.343122	15.33562	15.63268	15.31323	14.30485	14.39917	4.998693	4.998693	10.0709	16.21587	17.89013	16.64118	16.04407	16.72043
15.33809	15.77025	17.34199	9.332844	15.33578	15.63251	15.31372	14.30485	14.39946	5.002936	5.002936	10.06258	16.21579	17.88999	16.64332	16.04422	16.72043
15.33801	15.77244	17.342	9.328731	15.33573	15.63247	15.31957	14.30485	14.48099	5.007105	5.007105	10.056	16.21586	17.8899	16.64321	16.04687	16.7207
15.33802	15.77231	17.34215	9.30517	15.33555	15.63303	15.31957	14.30485	14.4943	5.008767	5.008767	10.04581	16.22056	17.89745	16.73016	16.04656	16.72124
15.33802	15.77231	17.34202	9.270515	15.42	15.63303	15.31959	14.30485	14.49413	5.012443	5.012443	10.04221	16.22201	17.89824	16.73002	16.04655	16.72124
15.42398	15.77288	17.34202	9.252091	15.4198	15.63305	15.32021	14.30485	14.49399	5.014786	5.014786	10.03169	16.22172	17.89818	16.72978	16.04683	16.72821
15.42515	15.77286	17.34203	9.238638	15.42133	15.6343	15.32129	14.30485	14.5004	5.018311	5.018311	10.03075	16.22134	17.98248	16.72961	16.0521	16.72852
15.42615	15.85786	17.34208	9.218876	15.4275	15.63381	15.32124	14.30485	14.50127	5.021727	5.021727	10.02864	16.22141	17.98326	16.72983	16.05263	16.81384
15.42694	15.85862	17.34176	9.194473	15.42733	15.63798	15.32434	14.30485	14.50179	5.026111	5.026111	10.02841	16.22127	17.98314	16.73574	16.13761	16.81436
15.42676	15.85894	17.34166	9.174578	15.42719	15.63831	15.32467	14.30485	14.50169	5.031561	5.031561	10.02571	16.22193	17.98303	16.73552	16.13763	16.81504
15.42695	15.85951	17.42608	9.163744	15.42816	15.63844	15.3245	14.30485	14.50173	5.033011	5.033011	10.02466	16.30872	17.98316	16.73553	16.13849	16.81501
15.42656	15.86168	17.4328	9.149896	15.42816	15.63892	15.32426	14.30485	14.50175	5.034878	5.034878	10.02426	16.30902	17.98463	16.73622	16.13854	16.81464
15.42627	15.86206	17.43769	9.13314	15.4282	15.64058	15.4075	14.30485	14.50246	5.034348	5.034348	10.02058	16.30898	17.98462	16.73597	16.13923	16.81574
15.43082	15.86714	17.43991	9.107208	15.42811	15.72761	15.40747	14.30485	14.50207	5.078259	5.078259	10.01351	16.30899	17.98781	16.73592	16.13918	16.81574
15.43287	15.86714	17.43978	9.089232	15.43031	15.72752	15.40769	14.30485	14.50177	5.183556	5.183556	10.01197	16.30992	17.98781	16.73508	16.14127	16.81575
15.43288	15.86789	17.43983	9.081898	15.43008	15.72796	15.4165	14.30485	14.50279	5.186438	5.186438	10.01186	16.30983	17.98758	16.82211	16.14123	16.81821
15.43288	15.87007	17.43983	9.071829	15.42997	15.73007	15.41563	14.30485	14.50493	5.243301	5.243301	10.01182	16.30966	17.98753	16.8221	16.14349	16.81804
15.43351	15.87112	17.4399	9.146568	15.43101	15.72995	15.41551	14.30485	14.58577	5.2732	5.2732	10.0118	16.31041	17.9873	16.82435	16.14353	16.8181
15.43422	15.87118	17.43984	9.142646	15.51563	15.72986	15.41474	14.30485	14.58556	5.279239	5.279239	10.01171	16.31042	17.99481	16.82402	16.14361	16.81857
15.43283	15.95581	17.43971	9.138252	15.51478	15.72986	15.41573	14.30485	14.58936	5.283214	5.283214	10.0116	16.31545	17.99464	16.82423	16.14369	16.82402
15.43272	15.9556	17.43972	9.135032	15.52283	15.72993	15.41569	14.30485	14.59492	5.287917	5.287917	10.00441	16.31548	17.99433	16.82417	16.14911	16.82392
15.51865	15.95538	17.43972	9.1288	15.52281	15.72956	15.41507	14.30485	14.59479	5.291276	5.291276	10.0022	16.31583	17.99462	16.82363	16.23416	16.90976
15.51907	15.95515	17.43973	9.352243	15.52926	15.73403	15.41467	14.30485	14.59466	5.295482	5.295482	10.00178	16.31911	18.07901	16.82336	16.23416	16.90979
15.51897	15.9537	17.54027	9.336936	15.52932	15.73579	15.41469	14.30485	14.59454	5.301086	5.301086	10.00155	16.31911	18.07901	16.82319	16.23476	16.91047
15.5188	15.95357	17.54256	9.596238	15.52934	15.73618	15.41767	14.30485	14.59489	5.380427	5.380427	10.00085	16.40594	18.07971	16.82784	16.23462	16.91048
15.51879	15.95358	17.54241	9.554331	15.52968	15.73703	15.41846	14.30485	14.5967	5.420196	5.420196	10.00016	16.4062	18.07972	16.83281	16.23505	16.91139
15.51983	15.96316	17.54387	9.547441	15.53061	15.73739	15.41836	14.30485	14.59713	5.633752	5.633752	10.00017	16.40601	18.08054	16.83278	16.23569	16.91186
15.51991	15.96299	17.5446	9.530095	15.53025	15.73737	15.50159	14.30485	14.59747	5.618985	5.618985	10.00014	16.40608	18.08046	16.83283	16.23666	16.91338
15.51979	15.963	17.5446	9.51463	15.53019	15.7373	15.51418	14.30485	14.59718	5.623891	5.623891	10.00016	16.40606	18.08198	16.83329	16.23665	16.91328
15.52056	15.96286	17.54461	9.504157	15.53019	15.73728	15.51503	14.30485	14.67892	5.628766	5.628766	10.00008	16.40712	18.08191	16.8333	16.23759	16.91512
15.52052	15.96273	17.54494	9.497227	15.53055	15.82398	15.51492	14.30485	14.68108	5.633041	5.633041	10.00001	16.40713	18.08191	16.83332	16.23882	16.91533
15.52498	15.96265	17.54493	9.489621	15.53055	15.8254	15.52194	14.30485	14.68136	5.732572	5.732572	10.00003	16.31341	18.08476	16.83398	16.2411	16.92131
15.52496	15.96255	17.5453	9.756588	15.53058	15.82528	15.52193	14.30485	14.68194	5.731691	5.731691	9.998981	16.31845	18.08485	16.92096	16.24653	16.92165
15.52954	16.04699	17.5453	9.754825	15.53088	15.82579	15.52182	14.30485	14.6878	5.736147	5.736147	9.998497	16.31835	18.08491	16.92096	16.33127	17.00694
15.52951	16.04789	17.54537	9.750108	15.53322	15.82567	15.52291	14.30485	14.69394	5.735152	5.735152	9.998234	16.31921	18.09243	16.92063	16.33133	17.00768
15.52948	16.04792	17.5448	9.748833	15.61769	15.82597	15.52264	14.30485	14.6958	5.736392	5.736392	9.998127	16.31922	18.09254	16.92281	16.33277	17.00771
15.61635	16.04882	17.62924	9.744642	15.61759	15.82598	15.52257	14.30485	14.69593	5.833469	5.833469	9.998131	16.32265	18.17696	16.92327	16.33279	17.00783
15.61635	16.04872	17.62919	9.738612	15.61761	15.826	15.52253	14.30485	14.69589	5.837177	5.837177	9.998169	16.32265	18.17696	16.92327	16.33272	17.00765
15.61636	16.04958	17.63599	9.722305	15.61966	15.82631	15.52235	14.30485	14.69677	5.841213	5.841213	9.998185	16.3225	18.17699	16.92321	16.33271	17.008
15.616	16.05002	17.63594	9.721387	15.62505	15.82641	15.52251	14.30485	14.69645	5.844393	5.844393	9.99823	16.41033	18.17708	16.92802	16.33521	17.00805
15.61671	16.0502	17.63602	9.638753	15.62507	15.82633	15.52228	14.30485	14.69645	5.859827	5.859827	9.995803	16.41022	18.17725	16.9289	16.33552	17.00881
15.61651	16.05578	17.63602	10.04971	15.62503	15.82631	15.52282	14.30485	14.69785	5.874449	5.874449	9.99467	16.40993	18.17702	16.92914	16.33585	17.00895
15.61649	16.05601	17.63859	10.02884	15.62497	15.83094	15.52583	14.30485	14.77865	5.878086	5.878086	9.994655	16.40991	18.1773	16.92935	16.3358	17.01011
15.61781	16.05594	17.63863	10.05885	15.6249	15.83146	15.60883	14.30485	14.77858	5.880826	5.880826	9.994497	16.40986	18.17731	16.93042	16.33754	17.01022
15.61782	16.05744	17.64015	10.16305	15.62507	15.83233	15.60884	14.30485	14.78182	5.88326	5.88326	9.994431	16.41071	18.1772	16.92992	16.33967	17.01203
15.62255	16.05735	17.64016	10.15495	15.62643	15.83218	15.60849	14.30485	14.7817	5.88621	5.88621	9.994283	16.4118	18.17789	16.92994	16.34198	17.01183
15.62301	16.05809	17.64166	10.14775	15.62658	15.91828	15.6096	14.30485	14.78171	5.888508	5.888508	9.988322	16.41181	18.17775	16.92981	16.43159	17.01186
15.62286	16.05782	17.64149	10.127	15.62648	15.91843	15.61778	14.30485	14.78765	5.891779	5.891779	9.986857	16.41687	18.17857	17.0166	16.43211	17.0178
15.62376	16.05796	17.64147	10.29901	15.62656	15.91928	15.61765	14.30485	14.78914	5.894383	5.894383	9.977411	16.41732	18.17986	17.01646	16.43216	17.10279
15.62586	16.05859	17.64236	10.34789	15.62615	15.92157	15.61755	14.30485	14.79166	5.897741	5.897741	9.962648	16.41806	18.18302	17.01625	16.43179	17.10282
15.71181	16.14337	17.64224	10.3389	15.71304	15.92141	15.61731	14.30485	14.79312	5.900332	5.900332	9.961913	16.41982	18.18264	17.01625	16.43166	17.10367
15.7117	16.14338	17.72723	10.33654	15.71275	15.92127	15.61657	14.30485	14.79248	5.929896	5.929896	9.961854	16.50703	18.18241	17.01717	16.43175	17.10368
15.7117	16.14348	17.72702	10.33341	15.71306	15.92145	15.61645	14.30485	14.79249	5.890907	5.890907	9.961619	16.5068	18.18992	17.01663	16.43244	17.10343
15.71167	16.14304	17.7269	10.31744	15.71295	15.92075	15.61814	14.30485	14.79346	5.893788	5.893788	9.961406	16.5063	18.18993	17.01588	16.43233	17.10348
15.71149	16.14447	17.73363	10.3026	15.71321	15.92173	15.61792	14.30485	14.8742	5.897773	5.897773	9.959926	16.50614	18.27425	17.01776	16.43222	17.10344
15.71357	16.14426	17.73408	10.28148	15.71322	15.9215	15.61793	14.30485	14.87483	5.900884	5.900884	9.95635	16.5066	18.27422	17.01767	16.43226	17.10482
15.71432	16.14526	17.73397	10.26901	15.71933	15.92146	15.7008	14.30485	14.87465	5.903666	5.903666	9.939807	16.5086	18.27437	17.01768	16.43247	17.10482
15.71432	16.14527	17.73397	10.25806	15.72351	15.92148	15.70339	14.30485	14.87671	5.907268	5.907268	9.935313	16.50835	18.27429	17.02262	16.43248	17.10517
15.71418	16.15059	17.73392	10.25578	15.72332	15.92617	15.70343	14.30485	14.87649	5.909461	5.909461	9.934712	16.50816	18.27428	17.02267	16.52502	17.10562
15.71397	16.15053	17.73397	10.24653	15.72421	15.92691	15.70402	14.30485	14.87595	5.912159	5.912159	9.934477	16.50816	18.27394	17.1125	16.52843	17.10604
15.7139	16.15055	17.73667	10.24156	15.72405	15.92665	15.70431	14.30485	14.87818	5.914674	5.914674	9.933468	16.50803	18.27395	17.11204	16.52854	17.1074
15.72	16.1519	17.73631	10.23132	15.72404	15.92717	15.70409	14.30485	14.87802	5.916295	5.916295	9.927969	16.50788	18.27385	17.1119	16.52897	17.10909
15.72074	16.1568	17.73597	10.22793	15.72439	16.01386	15.71529	14.30485	14.88426	5.919517	5.919517	9.917691	16.51295	18.27393	17.11172	16.52918	17.11113
15.72093	16.15673	17.73597	10.21934	15.72435	16.01386	15.71701	14.30485	14.8846	5.936884	5.936884	9.916776	16.51479	18.27555	17.11167	16.52951	17.20239
15.72071	16.15666	17.73662	10.21585	15.72437	16.01477	15.71601	14.30485	14.88465	5.940035	5.940035	9.915288	16.5149	18.27564	17.11155	16.52939	17.20236
15.7207	16.24093	17.73585	10.21366	15.72462	16.01477	15.71568	14.30485	14.88451	5.939045	5.939045	9.91464	16.51494	18.27576	17.11159	16.52947	17.20236
15.80642	16.24097	17.73571	10.21117	15.72507	16.01477	15.71567	14.30485	14.884	5.940526	5.940526	9.911017	16.51424	18.27575	17.11115	16.52957	17.20222
15.80847	16.24135	17.73578	10.20372	15.8094	16.0153	15.716	14.30485	14.88482	5.943701	5.943701	9.900202	16.60288	18.27577	17.1111	16.52953	17.20222
15.80946	16.24159	17.73578	10.19981	15.8091	16.01707	15.71575	14.30485	14.88641	5.944634	5.944634	9.883151	16.60285	18.27584	17.11989	16.52953	17.20225
15.80775	16.24132	17.73571	10.19678	15.81147	16.01702	15.71576	14.30485	14.88812	5.946732	5.946732	9.879286	16.60285	18.27677	17.11977	16.52955	17.20227
15.80775	16.24125	17.73718	10.19534	15.81109	16.01689	15.7157	14.30485	14.96895	5.948098	5.948098	9.873821	16.60365	18.27889	17.11975	16.5295	17.20267
15.80772	16.24099	17.82175	10.19455	15.81163	16.01711	15.71663	14.30485	14.9689	5.960604	5.960604	9.86151	16.60324	18.282	17.1194	16.61435	17.2027
15.80772	16.24203	17.82161	10.1929	15.81163	16.01778	15.79913	14.30485	14.9689	6.027177	6.027177	9.853269	16.6034	18.37389	17.1192	16.61967	17.20261
15.80768	16.24191	17.82158	10.18887	15.81792	16.01778	15.79913	14.30485	14.969	6.081672	6.081672	9.847165	16.6034	18.37416	17.11882	16.61972	17.20262
15.80768	16.2418	17.82162	10.18357	15.81896	16.01743	15.79915	14.30485	14.969	6.103299	6.103299	9.834332	16.60339	18.37399	17.11884	16.62963	17.20262
15.80769	16.24318	17.82924	10.17669	15.81893	16.0174	15.79907	14.30485	14.96878	6.080266	6.080266	9.825911	16.60316	18.37391	17.11876	16.62976	17.20265
15.80852	16.24307	17.82922	10.16969	15.81876	16.02302	15.80185	14.30485	14.96842	6.081631	6.081631	9.817052	16.60377	18.37382	17.20563	16.6313	17.20285
15.80822	16.24303	17.82917	10.32242	15.81849	16.0232	15.80233	14.30485	14.97943	6.093498	6.093498	9.814995	16.60377	18.37356	17.20636	16.63186	17.28787
15.80799	16.24835	17.82912	10.31709	15.81913	16.02325	15.80223	14.30485	14.97943	6.095749	6.095749	9.806778	16.60348	18.37356	17.20734	16.6323	17.29593
15.81357	16.24837	17.82961	10.3076	15.81988	16.10935	15.80223	14.30485	14.97882	6.097475	6.097475	9.798683	16.60801	18.37358	17.20748	16.63239	17.29739
15.8135	16.24894	17.82969	10.32652	15.90664	16.11013	15.80872	14.30485	14.97882	6.10036	6.10036	9.793035	16.60797	18.37353	17.20763	16.63265	17.29843
15.81321	16.24966	17.82962	10.49731	15.90644	16.11012	15.80981	14.30485	14.97865	6.10266	6.10266	9.789724	16.60872	18.37342	17.20763	16.63271	17.29862
15.81412	16.24948	17.82962	10.52022	15.90644	16.11051	15.80981	14.30485	14.97849	6.104796	6.104796	9.788418	16.60862	18.37342	17.2074	16.63329	17.29914
15.81412	16.25156	17.82962	10.49643	15.9075	16.11157	15.81054	14.30485	14.97852	6.105879	6.105879	9.780891	16.6096	18.37323	17.2074	16.71811	17.29952
15.81412	16.25183	17.83213	10.48757	15.90971	16.11157	15.81219	14.30485	14.97852	6.107543	6.107543	9.770271	16.6096	18.37308	17.20745	16.72371	17.29913
15.90007	16.33653	17.83189	10.47629	15.90974	16.11157	15.81221	14.30485	15.05928	6.110257	6.110257	9.766809	16.60922	18.37276	17.21248	16.72341	17.29916
15.90015	16.3363	17.83189	10.45091	15.91614	16.11159	15.81207	14.30485	15.06064	6.112851	6.112851	9.752574	16.69617	18.37266	17.21444	16.7236	17.29911
15.90133	16.33609	17.83233	10.4385	15.9162	16.11375	15.81177	14.30485	15.0622	6.114747	6.114747	9.736337	16.69612	18.37234	17.21437	16.72361	17.20123
15.90337	16.33658	17.83217	10.42879	15.91621	16.11378	15.81166	14.30485	15.06326	6.116586	6.116586	9.726983	16.69885	18.37226	17.21482	16.72602	17.29248
15.9032	16.33945	17.83319	10.4236	15.91642	16.11373	15.89462	14.30485	15.06325	6.11779	6.11779	9.7191	16.69885	18.37214	17.21477	16.72782	17.29581
15.9032	16.33946	17.83331	10.42186	15.91644	16.11383	15.89443	14.30485	15.06318	6.119252	6.119252	9.71828	16.69878	18.37222	17.2148	16.72769	17.29693
15.90311	16.33947	17.9178	10.57282	15.91711	16.11419	15.89494	14.30485	15.06361	6.120992	6.120992	9.716027	16.69868	18.37204	17.21518	16.72767	17.29744
15.90325	16.33931	17.91801	10.69813	15.91824	16.11424	15.89482	14.30485	15.06365	6.122315	6.122315	9.712836	16.69861	18.46393	17.30183	16.7292	17.29793
15.90325	16.33943	17.91843	10.85224	15.91824	16.1188	15.89472	14.30485	15.07016	6.123995	6.123995	9.710643	16.69954	18.46704	17.30185	16.72949	17.29836
15.90441	16.33944	17.91988	10.88163	15.91937	16.11879	15.89483	14.30485	15.07228	6.125962	6.125962	9.710075	16.69954	18.46782	17.302	16.7298	17.29854
15.9043	16.34598	17.92662	10.87645	15.91938	16.11971	15.89596	14.30485	15.07235	6.152332	6.152332	9.708959	16.69955	18.46857	17.30191	16.72986	17.29843
15.90419	16.34676	17.9265	10.87341	16.00347	16.20623	15.8991	14.30485	15.07279	6.132619	6.132619	9.705778	16.6994	18.46955	17.30181	16.81443	17.29866
15.9037	16.34701	17.92651	10.86735	16.00346	16.20619	15.90522	14.30485	15.07362	6.087536	6.087536	9.702834	16.69929	18.46976	17.30167	16.81503	17.2986
15.90371	16.34703	17.92641	10.86563	16.0034	16.20691	15.90511	14.30485	15.07344	6.196457	6.196457	9.701922	16.70418	18.46964	17.30244	16.82036	17.2987
15.90833	16.34693	17.92723	10.86286	16.0034	16.20665	15.90476	14.30485	15.0745	6.142063	6.142063	9.700564	16.70493	18.46966	17.30261	16.82038	17.2987
15.90925	16.43358	17.92723	10.858	16.0034	16.20621	15.90466	14.30485	15.15535	6.151578	6.151578	9.699909	16.70493	18.46964	17.30228	16.82038	17.29871
15.90964	16.43359	17.92705	11.00572	16.00335	16.20621	15.90518	14.30485	15.15579	6.233058	6.233058	9.699306	16.70525	18.46966	17.30325	16.82079	17.2983
15.90965	16.43436	17.92704	11.00008	16.00291	16.20621	15.90532	14.30485	15.15557	6.261033	6.261033	9.695538	16.70516	18.46975	17.30801	16.82085	17.29866
15.9954	16.43426	17.92782	10.99802	16.00268	16.20675	15.90597	14.30485	15.15503	6.209602	6.209602	9.692247	16.79194	18.46966	17.30801	16.82086	17.29865
15.9951	16.43436	17.93036	10.99831	16.01321	16.20737	15.90777	14.30485	15.15507	6.224313	6.224313	9.807414	16.79183	18.46967	17.30764	16.82357	17.38399
15.99505	16.43437	17.93119	11.02313	16.01302	16.2088	15.99059	14.30485	15.1568	6.291821	6.291821	9.807307	16.79285	18.46954	17.30753	16.82348	17.38986
15.99486	16.4344	17.93106	11.01775	16.01281	16.20869	15.9906	14.30485	15.15685	6.481154	6.481154	9.807156	16.79273	18.46955	17.30792	16.8237	17.38982
15.99608	16.43436	17.9311	11.01502	16.01258	16.20867	15.99054	14.30485	15.15685	6.478193	6.478193	9.806562	16.79348	18.46945	17.31225	16.82358	17.3916
15.99609	16.43538	18.01531	11.06227	16.0127	16.2102	15.99023	14.30485	15.15845	6.478528	6.478528	9.806261	16.79336	18.46933	17.31217	16.8249	17.39581
15.996	16.43539	18.01531	11.06183	16.01262	16.21012	15.99023	14.30485	15.16441	6.537079	6.537079	9.806229	16.79507	18.46937	17.31217	16.82525	17.39754
15.99686	16.43536	18.01516	11.05737	16.0124	16.21015	15.99024	14.30485	15.1642	6.538099	6.538099	9.806011	16.79513	18.55351	17.31197	16.82527	17.39741
15.99891	16.4405	18.01658	11.05246	16.01232	16.21015	15.99006	14.30485	15.16623	6.5357	6.5357	9.805912	16.79591	18.56094	17.39827	16.82676	17.39873
15.99883	16.44132	18.01653	11.05109	16.09626	16.21022	15.99002	14.30485	15.17145	6.534441	6.534441	9.805701	16.79581	18.56094	17.39901	16.91152	17.39875
15.99883	16.44077	18.01653	11.05083	16.09739	16.21492	16.00113	14.30485	15.17162	6.534951	6.534951	9.805653	16.79569	18.56094	17.39896	16.91232	17.39947
15.99885	16.44045	18.01688	11.04922	16.09834	16.21526	16.00098	14.30485	15.17153	6.536644	6.536644	9.805636	16.79569	18.56783	17.39877	16.91743	17.3995
15.99953	16.44046	18.02354	11.02959	16.09821	16.30154	16.00009	14.30485	15.1703	6.538229	6.538229	9.805432	16.80145	18.56949	17.39944	16.91747	17.40002
15.99953	16.44046	18.02354	11.02292	16.09882	16.30175	16.00015	14.30485	15.25195	6.539294	6.539294	9.805192	16.80114	18.56941	17.3993	16.91747	17.40054
15.99953	16.44141	18.02354	11.01748	16.09897	16.30148	16.00013	14.30485	15.25261	6.538724	6.538724	9.804984	16.80116	18.57061	17.39924	16.91814	17.40057
15.99953	16.44106	18.02497	11.01657	16.09899	16.30176	16.08895	14.30485	15.25261	6.540254	6.540254	9.804686	16.80116	18.57046	17.4003	16.91839	17.40055
15.99945	16.52553	18.02503	11.01652	16.09916	16.30176	16.08875	14.30485	15.25261	6.540193	6.540193	9.804573	16.80112	18.57094	17.40029	16.91847	17.40085
16.0042	16.52593	18.02492	11.01637	16.09903	16.3016	16.09007	14.30485	15.25265	6.537031	6.537031	9.804341	16.88796	18.57119	17.40517	16.92092	17.40071
16.00515	16.52611	18.02453	11.01494	16.09906	16.30214	16.09133	14.30485	15.25404	6.537996	6.537996	9.811779	16.88797	18.57119	17.40524	16.92139	17.48598
16.00486	16.52759	18.02477	11.00813	16.0988	16.30192	16.09186	14.30485	15.25347	6.539363	6.539363	9.983781	16.88871	18.57119	17.4052	16.92139	17.4865
16.00498	16.52962	18.02465	11.00308	16.09877	16.30193	16.09187	14.30485	15.25345	6.540819	6.540819	9.983862	16.88878	18.57119	17.40618	16.92139	17.49251
16.09063	16.52946	18.02552	10.99056	16.10531	16.30282	16.09191	14.30485	15.25546	6.49144	6.49144	10.06707	16.88866	18.57105	17.40591	16.92292	17.49252
16.09141	16.52939	18.02552	10.98307	16.10525	16.30365	16.09184	14.30485	15.26205	6.546766	6.546766	10.06707	16.88884	18.57105	17.40574	17.00769	17.4928
16.09141	16.52941	18.0281	10.97365	16.10523	16.30454	16.09157	14.30485	15.26196	6.607413	6.607413	10.06705	16.88988	18.57116	17.40575	17.00774	17.49552
16.09147	16.53074	18.0281	10.97149	16.10763	16.30418	16.09161	14.30485	15.27377	6.559133	6.559133	10.06703	16.88975	18.57089	17.40807	17.00843	17.49559
16.09148	16.53063	18.11262	10.97058	16.10741	16.3052	16.09783	14.30485	15.35396	6.645014	6.645014	10.06702	16.88975	18.57089	17.49459	17.00991	17.49685
16.09249	16.53063	18.11258	10.96736	16.10744	16.30534	16.09783	14.30485	15.35365	6.702735	6.702735	10.06708	16.8897	18.65519	17.4947	17.01526	17.49685
16.09249	16.53061	18.11256	10.96493	16.1077	16.30701	16.10048	14.30485	15.35355	6.683587	6.683587	10.06701	16.8916	18.65529	17.49458	17.01492	17.49676
16.09256	16.53062	18.11269	10.96364	16.10765	16.30702	16.10051	14.30485	15.35355	6.684645	6.684645	10.06691	16.89148	18.66286	17.49465	17.01484	17.49789
16.09526	16.53595	18.11338	10.96266	16.10774	16.30702	16.10051	14.30485	15.35399	6.684664	6.684664	10.06531	16.89148	18.66286	17.49493	17.01484	17.49767
16.09522	16.53658	18.1148	10.96145	16.10766	16.31159	16.10065	14.30485	15.35689	6.684324	6.684324	10.06453	16.8915	18.66296	17.49569	17.01556	17.49787
16.09513	16.53715	18.12153	10.96098	16.19179	16.39808	16.10152	14.30485	15.35779	6.808273	6.808273	10.06395	16.89225	18.66306	17.49543	17.01544	17.58516
16.09514	16.62171	18.12153	10.96064	16.19153	16.39806	16.10137	14.30485	15.3577	6.804878	6.804878	10.06344	16.89226	18.66587	17.49544	17.01533	17.58507
16.09515	16.62162	18.12136	10.95981	16.19113	16.39807	16.10112	14.30485	15.35771	6.942517	6.942517	10.06313	16.89721	18.66576	17.4952	17.01515	17.59078
16.09599	16.62283	18.12128	10.95967	16.19115	16.39963	16.10107	14.30485	15.35772	6.87409	6.87409	10.06301	16.8972	18.66725	17.4951	17.0159	17.59079
16.10061	16.62283	18.12125	10.95941	16.19054	16.39946	16.10157	14.30485	15.35778	6.868874	6.868874	10.06239	16.89659	18.66693	17.49488	17.01999	17.59135
16.10028	16.62344	18.12115	10.95931	16.19056	16.39946	16.10157	14.30485	15.35766	6.871167	6.871167	10.0621	16.89626	18.66693	17.49477	17.01998	17.59124
16.09957	16.6255	18.12289	10.95887	16.19059	16.39927	16.18494	14.30485	15.35764	6.869222	6.869222	10.06199	16.98392	18.66813	17.49469	17.0199	17.59116
16.18626	16.6255	18.12299	10.95874	16.19166	16.39913	16.18492	14.30485	15.3651	6.933068	6.933068	10.06191	16.98361	18.66826	17.4946	17.10467	17.59095
16.18562	16.62525	18.12304	10.9585	16.19167	16.39916	16.18451	14.30485	15.36688	6.864508	6.864508	10.06165	16.98361	18.66857	17.50066	17.10451	17.59079
16.18558	16.62599	18.12275	10.95846	16.19147	16.39901	16.18469	14.30485	15.36595	6.8662	6.8662	10.06097	16.98362	18.66844	17.50128	17.10553	17.5908
16.1864	16.62601	18.12258	10.95826	16.19252	16.39928	16.18465	14.30485	15.36595	6.867922	6.867922	10.06085	16.98439	18.66831	17.50132	17.10553	17.59279
16.18632	16.62587	18.12237	10.95741	16.19256	16.40215	16.18454	14.30485	15.36591	6.869285	6.869285	10.06063	16.9843	18.66822	17.50119	17.1113	17.59277
16.18622	16.62566	18.12231	10.95508	16.19824	16.40208	16.18352	14.30485	15.36582	6.870167	6.870167	10.0604	16.98431	18.66823	17.50083	17.1113	17.59272
16.1871	16.62566	18.20695	10.95399	16.198	16.40201	16.18482	14.30485	15.44632	6.87073	6.87073	10.06037	16.9849	18.75278	17.50085	17.11107	17.59368
16.18779	16.63087	18.20947	10.95221	16.19797	16.40236	16.18495	14.30485	15.446	6.871777	6.871777	10.0601	16.98537	18.75213	17.58749	17.11236	17.59362
16.18884	16.63213	18.20935	10.94765	16.19882	16.40275	16.18495	14.30485	15.44819	6.872505	6.872505	10.06014	16.98528	18.75214	17.58739	17.11236	17.59371
16.18884	16.63214	18.21018	10.93777	16.20441	16.40338	16.18473	14.30485	15.44984	6.874144	6.874144	10.0577	16.98508	18.75965	17.58959	17.11214	17.59372
16.19021	16.63172	18.21011	10.93271	16.20427	16.40432	16.1852	14.30485	15.44987	6.875416	6.875416	10.05682	16.98669	18.75958	17.59043	17.11213	17.59494
16.19017	16.71638	18.21012	10.93135	16.20419	16.40603	16.18515	14.30485	15.44987	6.876819	6.876819	10.05646	16.9867	18.75974	17.59023	17.11179	17.59495
16.19219	16.71705	18.21004	10.92785	16.20422	16.4127	16.19141	14.30485	15.45042	6.876525	6.876525	10.05642	16.9867	18.75971	17.59024	17.11199	17.6803
16.19225	16.7172	18.21673	10.92573	16.28907	16.49918	16.19095	14.30485	15.45042	6.877854	6.877854	10.05644	16.98844	18.75971	17.59022	17.11208	17.68035
16.19221	16.71758	18.21679	10.92438	16.28891	16.49909	16.19095	14.30485	15.45042	6.992559	6.992559	10.05635	16.98847	18.75972	17.59011	17.11248	17.68667
16.19221	16.71821	18.21673	10.92165	16.28902	16.49918	16.19144	14.30485	15.45031	6.993902	6.993902	10.05312	16.98829	18.75972	17.59013	17.11466	17.68686
16.19221	16.71938	18.21823	10.92105	16.28878	16.49906	16.19601	14.30485	15.4516	6.995054	6.995054	10.05295	16.98806	18.76298	17.59014	17.19946	17.68679
16.19686	16.71939	18.21823	10.92008	16.28878	16.49907	16.196	14.30485	15.45211	6.996058	6.996058	10.05298	16.99315	18.76305	17.59	17.19949	17.68679
16.19691	16.7192	18.21816	10.91947	16.28834	16.49907	16.19553	14.30485	15.45208	6.996882	6.996882	10.05285	16.99321	18.76305	17.59062	17.19952	17.68679
16.28209	16.72162	18.21881	10.91846	16.28824	16.49904	16.19553	14.30485	15.45205	6.997461	6.997461	10.05288	17.08004	18.76306	17.59069	17.19981	17.68727
16.28198	16.7216	18.2188	10.91727	16.28919	16.49972	16.19537	14.30485	15.45806	6.998395	6.998395	10.05292	17.08004	18.76293	17.5903	17.20061	17.6876
16.28108	16.72163	18.2188	10.91585	16.28906	16.49959	16.27839	14.30485	15.45896	6.991597	6.991597	10.05285	17.07996	18.76435	17.5954	17.20711	17.68753
16.28101	16.72155	18.21867	10.91454	16.28875	16.4993	16.27972	14.30485	15.45889	6.968343	6.968343	10.05295	17.08013	18.76417	17.59576	17.20714	17.68921
16.28075	16.72157	18.21868	10.91394	16.28858	16.49912	16.27941	14.30485	15.46027	7.035769	7.035769	10.05291	17.07967	18.76427	17.59562	17.20682	17.68921
16.28171	16.72239	18.21876	10.91295	16.28965	16.49881	16.27918	14.30485	15.46027	7.036545	7.036545	10.05278	17.08017	18.7642	17.59666	17.20661	17.68924
16.2816	16.72764	18.22021	10.90955	16.28956	16.49883	16.27919	14.30485	15.46027	7.036601	7.036601	10.05256	17.07979	18.76421	17.59666	17.20662	17.68983
16.28242	16.72764	18.3046	10.90837	16.29597	16.49865	16.27915	14.30485	15.54081	7.023319	7.023319	10.05258	17.08063	18.76522	17.68328	17.20672	17.68984
16.28242	16.72766	18.3046	10.90685	16.29596	16.49856	16.27934	14.30485	15.54105	7.024119	7.024119	10.05262	17.08026	18.8495	17.68323	17.20667	17.69076
16.28243	16.7273	18.30428	10.90593	16.29637	16.49859	16.27928	14.30485	15.5415	6.959045	6.959045	10.0526	17.08105	18.84939	17.68343	17.20991	17.69083
16.28231	16.72819	18.30428	10.90548	16.29635	16.49877	16.2791	14.30485	15.54349	6.959188	6.959188	10.0526	17.08106	18.84929	17.68423	17.21079	17.77651
16.28313	16.81283	18.30428	10.90467	16.29727	16.4987	16.27816	14.30485	15.54567	6.960334	6.960334	10.05254	17.08182	18.84929	17.6863	17.2108	17.77683
16.28296	16.81284	18.30684	10.90419	16.29728	16.4987	16.27787	14.30485	15.5457	6.953485	6.953485	10.05258	17.08184	18.84932	17.68631	17.21074	17.77699
16.28353	16.81369	18.30738	10.90411	16.29965	16.58521	16.28438	14.30485	15.54571	6.95204	6.95204	10.0526	17.08258	18.84962	17.68621	17.29534	17.77702
16.28448	16.81367	18.30738	10.9036	16.29958	16.59092	16.28443	14.30485	15.54559	7.086109	7.086109	10.05262	17.08259	18.8572	17.68622	17.2975	17.77805
16.28435	16.81434	18.30954	10.90339	16.29974	16.59188	16.28444	14.30485	15.54784	7.077683	7.077683	10.05267	17.08419	18.85711	17.68504	17.29802	17.78372
16.28436	16.81471	18.30979	10.90326	16.38376	16.59268	16.28444	14.30485	15.54763	7.151867	7.151867	10.05295	17.08424	18.857	17.68504	17.29807	17.78378
16.28436	16.81448	18.30974	10.9031	16.3833	16.59404	16.28574	14.30485	15.54708	7.228197	7.228197	10.13944	17.08425	18.8572	17.68458	17.29862	17.78373
16.28648	16.8162	18.30963	10.90298	16.3833	16.59404	16.28857	14.30485	15.54708	7.226649	7.226649	10.13947	17.08926	18.85737	17.68455	17.29858	17.78366
16.28649	16.81751	18.30963	10.90102	16.38337	16.59432	16.37217	14.30485	15.54699	7.227582	7.227582	10.13948	17.17607	18.85729	17.68452	17.3037	17.78474
16.28627	16.81756	18.31647	10.90063	16.38309	16.59475	16.37217	14.30485	15.55309	7.22897	7.22897	10.22122	17.17607	18.86037	17.68453	17.30376	17.78472
16.29104	16.81697	18.31647	10.90023	16.38362	16.59489	16.37202	14.30485	15.55421	7.233526	7.233526	10.4006	17.17599	18.8602	17.68963	17.30539	17.78463
16.29104	16.81658	18.31722	10.8984	16.38432	16.59489	16.37197	14.30485	15.55504	7.23419	7.23419	10.48676	17.17599	18.86029	17.68954	17.30528	17.78465
16.3767	16.81867	18.31722	10.89701	16.38427	16.5952	16.37184	14.30485	15.55508	7.242776	7.242776	10.48671	17.17867	18.86029	17.68983	17.30523	17.78605
16.3767	16.81903	18.31706	10.89622	16.38414	16.59531	16.37146	14.30485	15.55496	7.243317	7.243317	10.48671	17.17867	18.86035	17.68984	17.30524	17.78872
16.37669	16.81894	18.3187	10.89554	16.38408	16.59527	16.37079	14.30485	15.63546	7.243781	7.243781	10.48655	17.17867	18.86183	17.6902	17.30599	17.78872
16.37669	16.81894	18.3187	10.89308	16.38404	16.59527	16.37211	14.30485	15.63527	7.244875	7.244875	10.48632	17.17869	18.86159	17.69013	17.30582	17.78904
16.37832	16.81894	18.31832	10.88929	16.384	16.59531	16.3731	14.30485	15.63674	7.245821	7.245821	10.48599	17.17869	18.86165	17.77663	17.306	17.87453
16.37826	16.82452	18.31832	10.8878	16.384	16.59531	16.37311	14.30485	15.63669	7.32493	7.32493	10.48585	17.17857	18.94577	17.77662	17.3059	17.87438
16.37813	16.82454	18.31821	10.88393	16.38403	16.59535	16.37298	14.30485	15.63776	7.325604	7.325604	10.48565	17.17842	18.94577	17.77753	17.30608	17.8743
16.3779	16.90905	18.31838	10.86728	16.38408	16.59524	16.373	14.30485	15.63743	7.326261	7.326261	10.48518	17.18128	18.94588	17.77786	17.39225	17.87553
16.3779	16.90905	18.40297	10.85138	16.38395	16.59525	16.37291	14.30485	15.63744	7.326972	7.326972	10.48506	17.18138	18.94611	17.7779	17.39229	17.87554
16.3779	16.90947	18.4033	10.98478	16.39134	16.59525	16.37291	14.30485	15.63959	7.328043	7.328043	10.48501	17.18156	18.94611	17.78004	17.39229	17.88201
16.37763	16.90947	18.40398	11.13781	16.39187	16.59571	16.37281	14.30485	15.63969	7.328662	7.328662	10.48489	17.1818	18.95478	17.77978	17.39194	17.88166
16.37773	16.90989	18.40398	11.15876	16.39185	16.68209	16.3805	14.30485	15.63994	7.329368	7.329368	10.48466	17.18236	18.95468	17.77972	17.39194	17.88149
16.38064	16.90991	18.40388	11.32763	16.39171	16.68209	16.38041	14.30485	15.63984	7.329967	7.329967	10.48405	17.18305	18.95469	17.77975	17.39419	17.8814
16.38077	16.91091	18.40528	11.33994	16.3917	16.68677	16.38065	14.30485	15.64104	7.330677	7.330677	10.48353	17.18499	18.95413	17.78024	17.39442	17.88254
16.38062	16.91091	18.40514	11.3272	16.47551	16.6867	16.38064	14.30485	15.64101	7.331264	7.331264	10.48221	17.18768	18.95409	17.78019	17.39445	17.88254
16.38068	16.91092	18.40506	11.32471	16.47793	16.68671	16.38063	14.30485	15.6407	7.331158	7.331158	10.48195	17.18764	18.95409	17.78014	17.39411	17.88254
16.381	16.91079	18.40732	11.31505	16.47787	16.68643	16.38058	14.30485	15.64701	7.345904	7.345904	10.48181	17.19186	18.95408	17.77962	17.3943	17.88255
16.38153	16.91177	18.40732	11.30486	16.47866	16.68818	16.38026	14.30485	15.6487	7.346191	7.346191	10.48177	17.27847	18.95453	17.77964	17.39952	17.88255
16.38222	16.91167	18.41407	11.28811	16.47847	16.69327	16.38024	14.30485	15.64916	7.345668	7.345668	10.48176	17.27848	18.95436	17.77952	17.39935	17.88241
16.38355	16.91266	18.41416	11.27405	16.47861	16.69335	16.38004	14.30485	15.64878	7.346739	7.346739	10.48162	17.27855	18.9543	17.78558	17.39985	17.88277
16.38532	16.91328	18.41406	11.24861	16.47862	16.6944	16.46299	14.30485	15.64885	7.422067	7.422067	10.48141	17.27782	18.95422	17.78544	17.39957	17.88293
16.38728	16.91434	18.41401	11.23335	16.47855	16.69433	16.46258	14.30485	15.64888	7.518414	7.518414	10.48124	17.27704	18.95457	17.7856	17.39921	17.88359
16.47764	16.91441	18.41388	11.22118	16.47851	16.69433	16.46566	14.30485	15.72896	7.519293	7.519293	10.48119	17.27704	18.95751	17.78542	17.39903	17.88346
16.47764	16.91612	18.41586	11.20687	16.47789	16.69507	16.46682	14.30485	15.72975	7.639792	7.639792	10.48112	17.27688	18.9571	17.78463	17.40075	17.88346
16.4776	16.91613	18.41586	11.19826	16.47776	16.69499	16.46675	14.30485	15.72981	7.855328	7.855328	10.48118	17.27602	18.95741	17.87104	17.4004	17.88366
16.47767	16.91613	18.41681	11.18905	16.47791	16.6949	16.4666	14.30485	15.72981	7.900085	7.900085	10.48104	17.27583	18.95741	17.87058	17.4004	17.88544
16.4773	16.92109	18.41852	11.17667	16.47863	16.69567	16.46662	14.30485	15.73076	7.931252	7.931252	10.481	17.27586	18.95729	17.87038	17.40067	17.97092
16.4773	17.00573	18.4186	11.17681	16.47864	16.69559	16.46662	14.30485	15.73054	7.940287	7.940287	10.48	17.27603	18.95741	17.87101	17.40069	17.97051
16.4773	17.00566	18.50319	11.32016	16.47834	16.69589	16.4667	14.30485	15.73169	8.032214	8.032214	10.47973	17.27597	19.04149	17.87101	17.4853	17.97052
16.47728	17.00567	18.50319	11.29572	16.47836	16.69575	16.46681	14.30485	15.73172	8.033502	8.033502	10.47971	17.27578	19.0413	17.87108	17.48676	17.97066
16.47725	17.00564	18.50308	11.28508	16.4779	16.69571	16.46672	14.30485	15.73139	8.115072	8.115072	10.47972	17.27582	19.0429	17.87117	17.48665	17.97073
16.47732	17.00778	18.50307	11.51135	16.4848	16.69611	16.46756	14.30485	15.73131	8.129152	8.129152	10.47798	17.27557	19.04275	17.87073	17.48647	17.9712
16.47747	17.00779	18.50293	11.49716	16.4848	16.69604	16.46738	14.30485	15.73135	8.205233	8.205233	10.47801	17.27538	19.04285	17.87162	17.48792	17.97178
16.47742	17.00779	18.50293	11.51121	16.48471	16.78243	16.47359	14.30485	15.73409	8.176537	8.176537	10.47808	17.27539	19.0429	17.8715	17.48792	17.97267
16.47744	17.00752	18.50294	11.50528	16.48568	16.78274	16.47404	14.30485	15.7341	8.2096	8.2096	10.47809	17.27525	19.04296	17.87145	17.49029	17.97839
16.47747	17.00756	18.50294	11.4937	16.48501	16.78747	16.47359	14.30485	15.73405	8.209084	8.209084	10.4781	17.27525	19.05054	17.87153	17.49013	17.97835
16.47741	17.00744	18.50295	11.48852	16.569	16.78706	16.47514	14.30485	15.73488	8.209546	8.209546	10.47803	17.27522	19.05051	17.87159	17.49558	17.97819
16.47716	17.00708	18.50285	11.48542	16.56915	16.78706	16.47514	14.30485	15.73471	8.210407	8.210407	10.4779	17.36194	19.05058	17.8739	17.49562	17.97798
16.47722	17.00665	18.50285	11.48155	16.56894	16.78697	16.55836	14.30485	15.7343	8.312044	8.312044	10.47787	17.367	19.05058	17.87384	17.49555	17.97798
16.47718	17.0098	18.50285	11.48051	16.56901	16.78725	16.55817	14.30485	15.74064	8.312029	8.312029	10.47784	17.36959	19.05058	17.87376	17.49558	17.97809
16.47718	17.01021	18.51402	11.47734	16.57	16.78935	16.55831	14.30485	15.73985	8.324495	8.324495	10.47781	17.37043	19.05179	17.87377	17.49583	17.97805
16.47709	17.01086	18.51385	11.47313	16.56979	16.78935	16.55832	14.30485	15.73975	8.508172	8.508172	10.47763	17.37148	19.05179	17.87392	17.4959	17.97778
16.56265	17.01067	18.51386	11.46265	16.57221	16.7891	16.55848	14.30485	15.73959	8.55768	8.55768	10.47563	17.37223	19.05181	17.87382	17.4981	17.97772
16.5696	17.0115	18.51386	11.46073	16.57228	16.79044	16.55917	14.30485	15.82127	8.557519	8.557519	10.47536	17.37222	19.05174	17.8788	17.49883	17.97895
16.57061	17.01232	18.5138	11.45805	16.57234	16.79029	16.56226	14.30485	15.82128	8.557366	8.557366	10.47529	17.37279	19.05159	17.87882	17.49883	17.97885
16.57149	17.01358	18.5138	11.45593	16.57217	16.79022	16.56187	14.30485	15.82068	8.556665	8.556665	10.4753	17.37306	19.05171	17.87877	17.50033	17.98
16.57153	17.01542	18.5138	11.4508	16.57227	16.79014	16.56173	14.30485	15.82023	8.556567	8.556567	10.47531	17.37323	19.0516	17.87954	17.50025	17.98074
16.57361	17.01762	18.5138	11.43852	16.57227	16.79121	16.56175	14.30485	15.82124	8.557037	8.557037	10.47524	17.37332	19.05113	17.96617	17.58461	17.98048
16.57361	17.10737	18.5138	11.43342	16.57342	16.79145	16.56176	14.30485	15.82109	8.556	8.556	10.47486	17.37333	19.05159	17.96624	17.58462	17.98049
16.57447	17.10758	18.5138	11.43261	16.57318	16.79153	16.56165	14.30485	15.82109	8.553153	8.553153	10.47466	17.37333	19.0516	17.96625	17.58462	17.98034
16.57482	17.10741	18.51381	11.43239	16.5729	16.79225	16.56143	14.30485	15.82096	8.553971	8.553971	10.47354	17.37326	19.0546	17.96626	17.58481	18.06543
16.5747	17.10754	18.51318	11.45828	16.57283	16.79179	16.56291	14.30485	15.822	8.553571	8.553571	10.46737	17.37328	19.05454	17.96716	17.58481	18.06529
16.57458	17.10749	18.59779	11.45902	16.57275	16.79179	16.56291	14.30485	15.82321	8.553517	8.553517	10.46222	17.37335	19.05454	17.96716	17.58481	18.06705
16.57436	17.10739	18.59953	11.45861	16.57912	16.79147	16.56285	14.30485	15.8231	8.55326	8.55326	10.45984	17.37343	19.13868	17.96707	17.58466	18.06677
16.57436	17.10718	18.59942	11.50208	16.5794	16.87837	16.56284	14.30485	15.8231	8.553443	8.553443	10.45849	17.37332	19.13869	17.96686	17.58463	18.06745
16.57456	17.10703	18.60032	11.49715	16.57941	16.87837	16.56211	14.30485	15.8244	8.550234	8.550234	10.45595	17.3733	19.13823	17.96756	17.58463	18.0674
16.57456	17.10704	18.60032	11.49604	16.57982	16.88298	16.56217	14.30485	15.82432	8.550388	8.550388	10.45247	17.37326	19.1383	17.96776	17.58463	18.06664
16.57456	17.10689	18.60058	11.49489	16.57976	16.88276	16.56207	14.30485	15.82637	8.548426	8.548426	10.44456	17.37287	19.13823	17.96743	17.5951	18.06714
16.57457	17.10694	18.60058	11.4899	16.5797	16.88222	16.56183	14.30485	15.82636	8.54848	8.54848	10.44296	17.3728	19.13851	17.96796	17.5951	18.06672
16.57448	17.1069	18.60058	11.48945	16.66363	16.88247	16.56786	14.30485	15.82641	8.548619	8.548619	10.44182	17.37272	19.13997	17.96902	17.59507	18.07248
16.57432	17.10723	18.60064	11.4839	16.66465	16.88248	16.56889	14.30485	15.82844	8.735221	8.735221	10.43819	17.3726	19.14735	17.96888	17.59508	18.07248
16.57432	17.10719	18.60064	11.49455	16.66466	16.88235	16.56895	14.30485	15.8284	8.735389	8.735389	10.4374	17.3726	19.14724	17.96883	17.59505	18.07248
16.57432	17.10705	18.60065	11.74635	16.6651	16.88225	16.56889	14.30485	15.8288	8.732483	8.732483	10.41814	17.3726	19.14724	17.97099	17.59505	18.07363
16.57432	17.10705	18.60036	11.75567	16.6653	16.88225	16.56887	14.30485	15.82884	8.733203	8.733203	10.40517	17.45917	19.14716	17.971	17.5949	18.07352
16.57422	17.10703	18.60047	11.74978	16.66525	16.88447	16.6521	14.30485	15.82902	8.733247	8.733247	10.39233	17.46422	19.14716	17.97107	17.59445	18.07353
16.57422	17.10698	18.60717	11.74135	16.66771	16.88441	16.65206	14.30485	15.829	8.733911	8.733911	10.38051	17.46412	19.14717	17.97098	17.59451	18.07353
16.57372	17.1069	18.60713	11.73915	16.66776	16.88447	16.65358	14.30485	15.829	8.832984	8.832984	10.37016	17.46413	19.14717	17.97098	17.59448	18.07413
16.57373	17.10669	18.61004	11.73872	16.66774	16.88408	16.65345	14.30485	15.83521	8.8297	8.8297	10.36691	17.46413	19.14717	17.97608	17.59449	18.07414
16.65895	17.10626	18.61005	11.7382	16.66788	16.88427	16.65344	14.30485	15.83574	8.824245	8.824245	10.32547	17.46585	19.14698	17.97624	17.67907	18.07437
16.66378	17.10585	18.61002	11.73762	16.66748	16.88423	16.65389	14.30485	15.91612	8.82495	8.82495	10.44686	17.47002	19.1482	18.06246	17.6805	18.07437
16.6638	17.10587	18.61133	11.73725	16.66855	16.88429	16.65397	14.30485	15.91612	8.8272	8.8272	10.4456	17.47002	19.14818	18.06235	17.68054	18.07437
16.66379	17.10592	18.61152	11.73656	16.66855	16.88539	16.65711	14.30485	15.91682	8.835181	8.835181	10.43248	17.47146	19.14876	18.06255	17.68125	18.07478
16.66363	17.10586	18.61152	11.73473	16.66855	16.88539	16.65702	14.30485	15.91694	8.835607	8.835607	10.42459	17.47147	19.14876	18.06255	17.68125	18.07445
16.6707	17.10577	18.61152	11.72672	16.66855	16.8856	16.65705	14.30485	15.91694	8.835396	8.835396	10.42309	17.47278	19.1488	18.06257	17.68133	18.07563
16.6707	17.10569	18.61182	11.72548	16.66853	16.88518	16.65707	14.30485	15.9181	8.840865	8.840865	10.42031	17.47237	19.1488	18.06257	17.68101	18.16087
16.6725	17.10572	18.61182	11.72345	16.66857	16.88515	16.65699	14.30485	15.91814	8.760995	8.760995	10.41827	17.47305	19.14877	18.06259	17.68116	18.16082
16.67254	17.10561	18.6963	11.72183	16.66853	16.8862	16.65699	14.30485	15.91761	8.763658	8.763658	10.41591	17.47294	19.23298	18.06237	17.68115	18.16082
16.67404	17.1955	18.69624	11.72132	16.67483	16.97226	16.65757	14.30485	15.91761	8.777404	8.777404	10.41179	17.47299	19.23304	18.06278	17.6812	18.16085
16.67369	17.19748	18.69638	11.72115	16.6759	16.972	16.65757	14.30485	15.91863	8.773219	8.773219	10.41159	17.47375	19.23567	18.06268	17.68148	18.16358
16.67363	17.19835	18.69638	11.72087	16.67606	16.97188	16.65746	14.30485	15.91862	8.77332	8.77332	10.41119	17.47376	19.23601	18.06268	17.68712	18.16375
16.67447	17.19869	18.69639	11.72061	16.67591	16.97217	16.65729	14.30485	15.91853	8.773752	8.773752	10.39955	17.47355	19.23587	18.06334	17.68714	18.16375
16.67448	17.20085	18.69634	11.70718	16.67568	16.97254	16.66329	14.30485	15.92014	8.77431	8.77431	10.39846	17.47424	19.23588	18.06335	17.68712	18.16968
16.67435	17.20084	18.69636	11.83743	16.67548	16.97719	16.66463	14.30485	15.92045	8.773101	8.773101	10.39628	17.47381	19.23595	18.0634	17.6903	18.16968
16.67487	17.20166	18.69806	11.82486	16.75949	16.97719	16.66478	14.30485	15.92124	8.877117	8.877117	10.39504	17.4738	19.23551	18.06419	17.6903	18.16956
16.67487	17.20199	18.69806	11.81782	16.75941	16.97715	16.66462	14.30485	15.92124	8.877117	8.877117	10.39496	17.4738	19.24307	18.06417	17.69033	18.17022
16.67578	17.20218	18.69764	11.81489	16.75934	16.97706	16.66466	14.30485	15.92108	8.877074	8.877074	10.39145	17.4738	19.2428	18.06484	17.69179	18.17022
16.67564	17.20252	18.69764	11.80899	16.75977	16.97706	16.74775	14.30485	15.92246	8.877666	8.877666	10.38763	17.56011	19.24279	18.06484	17.69225	18.17022
16.67522	17.20241	18.69746	11.80241	16.75984	16.97709	16.74774	14.30485	15.92255	8.878267	8.878267	10.37667	17.56031	19.24431	18.06461	17.69227	18.17022
16.67522	17.20242	18.69746	11.80111	16.76007	16.97813	16.74775	14.30485	15.92216	8.990236	8.990236	10.36894	17.56544	19.24432	18.06554	17.69286	18.17022
16.67514	17.20266	18.69835	11.80032	16.76057	16.97838	16.7488	14.30485	15.92418	8.988459	8.988459	10.3656	17.56543	19.24398	18.06554	17.7775	18.1702
16.67514	17.20219	18.69835	11.79944	16.76029	16.9784	16.74861	14.30485	15.92418	8.988769	8.988769	10.41723	17.56529	19.24403	18.06783	17.77722	18.17104
16.67541	17.20201	18.70514	11.79803	16.76095	16.9784	16.74862	14.30485	15.92417	8.989173	8.989173	10.41106	17.565	19.24428	18.06783	17.77723	18.17057
16.67541	17.20191	18.70507	11.79623	16.76093	16.98044	16.74828	14.30485	15.93048	8.987853	8.987853	10.40248	17.56509	19.24429	18.06784	17.77718	18.17058
16.6753	17.20134	18.70511	11.79553	16.76093	16.98044	16.74829	14.30485	16.01091	8.988448	8.988448	10.41115	17.56493	19.24428	18.06784	17.77753	18.17057
16.76082	17.20134	18.70543	11.79487	16.76103	16.98027	16.74821	14.30485	16.0108	8.988927	8.988927	10.40285	17.5669	19.24414	18.07285	17.77744	18.17063
16.76083	17.20119	18.70771	11.79443	16.7639	16.98052	16.74952	14.30485	16.0131	9.003215	9.003215	10.39911	17.56677	19.24414	18.15914	17.77742	18.17113
16.76071	17.20102	18.70771	11.79417	16.76368	16.98052	16.74922	14.30485	16.01311	9.002467	9.002467	10.38643	17.56697	19.24413	18.159	17.77743	18.17113
16.76087	17.20109	18.70771	11.79399	16.76359	16.98052	16.74874	14.30485	16.01302	9.188306	9.188306	10.38468	17.56727	19.24408	18.159	17.77743	18.25645
16.76577	17.20109	18.70771	11.79371	16.76341	16.98052	16.75199	14.30485	16.01305	9.187891	9.187891	10.38347	17.56838	19.24409	18.15871	17.77882	18.25737
16.76575	17.20109	18.70771	11.79339	16.76343	16.98164	16.7519	14.30485	16.01323	9.188083	9.188083	10.3828	17.56843	19.24528	18.15871	17.77915	18.2575
16.7656	17.20109	18.79229	11.79305	16.76339	16.98169	16.75191	14.30485	16.01318	9.184741	9.184741	10.38228	17.56843	19.32934	18.1586	17.77914	18.25797
16.7656	17.2011	18.79416	11.79018	16.7631	17.06808	16.75177	14.30485	16.01323	9.342057	9.342057	10.38008	17.56835	19.32935	18.16031	17.77916	18.25795
16.76559	17.20036	18.79422	11.77941	16.7636	17.06791	16.75179	14.30485	16.01793	9.34541	9.34541	10.37909	17.56965	19.32925	18.16019	17.77989	18.25795
16.76547	17.20036	18.79413	11.77405	16.76327	17.06866	16.75165	14.30485	16.01841	9.346177	9.346177	10.37859	17.56974	19.32925	18.15985	17.78007	18.25783
16.76764	17.20063	18.7942	11.71102	16.76271	17.06971	16.75166	14.30485	16.01911	9.342739	9.342739	10.37709	17.56984	19.32925	18.15979	17.78551	18.259
16.76755	17.28513	18.7942	11.72503	16.76893	17.07434	16.75182	14.30485	16.01955	9.340129	9.340129	10.3751	17.56973	19.32925	18.15973	17.78553	18.259
16.76755	17.2851	18.7942	11.85617	16.76896	17.07434	16.7515	14.30485	16.01958	9.339017	9.339017	10.36773	17.57033	19.33226	18.1596	17.78572	18.25901
16.76874	17.28511	18.7942	11.85506	16.67365	17.07433	16.75749	14.30485	16.02031	9.337707	9.337707	10.35714	17.57019	19.33242	18.1596	17.78573	18.26117
16.7688	17.2904	18.7942	11.85451	16.67362	17.07401	16.75722	14.30485	16.02106	9.337196	9.337196	10.34212	17.57026	19.33243	18.15962	17.78803	18.26117
16.7688	17.29038	18.79484	11.8529	16.67362	17.0737	16.75789	14.30485	16.02106	9.350084	9.350084	10.33776	17.57016	19.33207	18.1593	17.78768	18.26107
16.76881	17.29039	18.79484	11.85203	16.67362	17.0737	16.84099	14.30485	16.02408	9.362225	9.362225	10.32913	17.65765	19.33207	18.15937	17.78768	18.26721
16.76881	17.2973	18.79484	11.85185	16.75754	17.07479	16.84096	14.30485	16.02524	9.45646	9.45646	10.32776	17.65733	19.33207	18.15928	17.78757	18.26721
16.76871	17.29813	18.79466	11.85091	16.75699	17.07479	16.84085	14.30485	16.02763	9.462054	9.462054	10.32093	17.65733	19.33965	18.15935	17.78747	18.26721
16.77017	17.29934	18.79466	11.84927	16.75782	17.07491	16.8422	14.30485	16.03389	9.461529	9.461529	10.31742	17.65726	19.33965	18.15948	17.87201	18.26756
16.76983	17.2993	18.79645	11.84677	16.75797	17.07492	16.84217	14.30485	16.0339	9.461811	9.461811	10.30972	17.66229	19.33995	18.16273	17.87393	18.26764
16.76978	17.30037	18.79646	11.84457	16.75818	17.07492	16.84218	14.30485	16.11427	9.562616	9.562616	10.30458	17.66226	19.33995	18.1629	17.8743	18.26756
16.76956	17.30037	18.79646	11.84407	16.75819	17.0762	16.84218	14.30485	16.11423	9.563178	9.563178	10.30175	17.66286	19.33995	18.16271	17.8743	18.27011
16.76933	17.30105	18.80318	11.84401	16.75819	17.07618	16.84328	14.30485	16.11472	9.562032	9.562032	10.29901	17.66287	19.33981	18.163	17.87449	18.27011
16.77042	17.30095	18.80318	11.84397	16.75922	17.07934	16.84311	14.30485	16.11495	9.561292	9.561292	10.29828	17.66282	19.33981	18.16283	17.87424	18.27099
16.77042	17.30095	18.80302	11.84381	16.75909	17.07935	16.8431	14.30485	16.11485	9.567811	9.567811	10.29688	17.66282	19.33976	18.16311	17.87422	18.27176
16.77042	17.30096	18.80302	11.84371	16.7591	17.07916	16.84299	14.30485	16.11466	9.56791	9.56791	10.29572	17.66281	19.33985	18.16371	17.87411	18.27176
16.77046	17.30189	18.80303	11.84371	16.75898	17.07916	16.84363	14.30485	16.11465	9.568285	9.568285	10.29511	17.66278	19.33985	18.16506	17.87411	18.35724
16.77046	17.30189	18.80288	11.84367	16.75902	17.16569	16.84532	14.30485	16.11457	9.583879	9.583879	10.40541	17.66266	19.34127	18.16493	17.87481	18.35724
16.8558	17.30189	18.80341	11.84361	16.76187	17.16569	16.84533	14.30485	16.11452	9.584193	9.584193	10.45847	17.66462	19.34127	18.16648	17.87475	18.35724
16.85647	17.30273	18.80326	11.84347	16.76188	17.16684	16.84815	14.30485	16.11575	9.586625	9.586625	10.49572	17.66463	19.34127	18.16616	17.87487	18.35715
16.85647	17.30274	18.80326	11.84333	16.76191	17.16703	16.84797	14.30485	16.1156	9.688089	9.688089	10.4919	17.66463	19.34128	18.1684	17.87508	18.35706
16.85641	17.30263	18.88966	11.84334	16.76159	17.16697	16.84812	14.30485	16.11537	9.688038	9.688038	10.61372	17.66463	19.34116	18.17342	17.87508	18.35705
16.86081	17.30263	18.88966	11.84327	16.76155	17.16716	16.84807	14.30485	16.11457	9.688167	9.688167	10.60889	17.66463	19.34125	18.25989	17.87657	18.35718
16.86064	17.30305	18.88966	11.84099	16.76209	17.17183	16.848	14.30485	16.11452	9.688205	9.688205	10.78249	17.66552	19.34126	18.25964	17.87662	18.35717
16.86124	17.30305	18.88947	11.84072	16.76209	17.1717	16.84765	14.30485	16.11462	9.687675	9.687675	10.77939	17.66537	19.42545	18.25958	17.88193	18.35702
16.86104	17.30305	18.89766	11.84065	16.76211	17.17171	16.84725	14.30485	16.11454	9.688168	9.688168	10.77328	17.66555	19.42556	18.25956	17.88227	18.35702
16.86081	17.38703	18.89766	11.84059	16.76205	17.17159	16.84724	14.30485	16.11455	9.688424	9.688424	10.85666	17.66561	19.42556	18.25956	17.88236	18.35702
16.86081	17.38705	18.89816	11.84049	16.76797	17.17159	16.85335	14.30485	16.1144	9.687817	9.687817	10.84937	17.66561	19.42584	18.25949	17.88242	18.35702
16.86081	17.39252	18.89809	11.84021	16.76795	17.17269	16.85336	14.30485	16.11388	9.684682	9.684682	10.84019	17.66659	19.42581	18.25911	17.88315	18.36728
16.86071	17.39238	18.89814	11.84002	16.76795	17.17277	16.85325	14.30485	16.11388	9.684231	9.684231	10.82667	17.66626	19.42705	18.25907	17.88319	18.36719
16.86059	17.39238	18.89819	11.83991	16.76795	17.17243	16.85311	14.30485	16.11388	9.682036	9.682036	10.82468	17.6657	19.42705	18.25894	17.88539	18.36719
16.86037	17.39238	18.89819	11.83979	16.85287	17.17203	16.93571	14.30485	16.1139	9.679981	9.679981	10.82388	17.75237	19.42696	18.25894	17.88508	18.36719
16.86286	17.39239	18.89819	11.83975	16.85289	17.17196	16.93568	14.30485	16.11384	9.680307	9.680307	10.82349	17.7519	19.42692	18.25895	17.88509	18.3672
16.86288	17.39272	18.89802	11.83969	16.85277	17.17151	16.93586	14.30485	16.11393	9.680607	9.680607	10.82287	17.75195	19.42976	18.25897	17.96926	18.3672
16.86258	17.39273	18.89778	11.83945	16.85277	17.17193	16.93585	14.30485	16.11393	9.681233	9.681233	10.82175	17.75199	19.42976	18.25898	17.96926	18.36721
16.86258	17.39247	18.98178	11.8394	16.85376	17.17214	16.93585	14.30485	16.19421	9.681594	9.681594	10.821	17.75191	19.42977	18.25888	17.96927	18.36738
16.86232	17.39276	18.98178	11.83911	16.85364	17.17212	16.93588	14.30485	16.2	9.681657	9.681657	10.82075	17.75258	19.43735	18.25885	17.96919	18.36738
16.86239	17.39478	18.9817	11.83893	16.85364	17.1728	16.9364	14.30485	16.19983	9.68205	9.68205	10.82042	17.75752	19.43742	18.25879	17.96946	18.36738
16.86356	17.39478	18.98408	11.83877	16.85365	17.1728	16.93635	14.30485	16.20197	9.682294	9.682294	10.81859	17.7574	19.43742	18.25872	17.96988	18.36738
16.86342	17.39468	18.98407	11.83845	16.85356	17.17477	16.93636	14.30485	16.20219	9.682539	9.682539	10.81792	17.75745	19.43743	18.25863	17.97138	18.36738
16.86344	17.39606	18.98408	11.83842	16.85427	17.17477	16.93701	14.30485	16.20314	9.682639	9.682639	10.81555	17.75743	19.43743	18.25871	17.97138	18.36738
16.86353	17.39606	18.9851	11.83843	16.85465	17.26096	16.93702	14.30485	16.20314	9.682976	9.682976	10.81306	17.75743	19.43734	18.25846	17.97151	18.36739
16.86322	17.39591	18.98512	11.83843	16.85465	17.2608	16.9366	14.30485	16.20521	9.68326	9.68326	10.8034	17.75743	19.43735	18.25841	17.97164	18.45247
16.86313	17.39574	18.98512	11.83809	16.85589	17.2608	16.93795	14.30485	16.20599	9.683657	9.683657	10.80079	17.75731	19.43735	18.25828	17.97154	18.45247
16.86269	17.39699	18.98507	11.8381	16.85714	17.2608	16.9377	14.30485	16.20691	9.683296	9.683296	10.79882	17.75813	19.43722	18.25828	17.97141	18.45318
16.86413	17.39699	18.98507	11.83799	16.85716	17.26029	16.93724	14.30485	16.20749	9.686199	9.686199	10.79634	17.75821	19.43722	18.25829	17.97141	18.4538
16.86381	17.39768	18.98505	11.83768	16.85703	17.26023	16.93719	14.30485	16.20812	9.686009	9.686009	10.79393	17.75821	19.4379	18.2582	17.97142	18.45373
16.86384	17.39773	18.98509	11.83663	16.85938	17.2605	16.93797	14.30485	16.20814	9.683112	9.683112	10.79375	17.75781	19.4379	18.25801	17.97142	18.45373
16.94918	17.39841	18.985	11.83559	16.85884	17.26133	16.93795	14.30485	16.20858	9.682566	9.682566	10.79021	17.75736	19.43748	18.25802	17.97827	18.45425
16.94889	17.39842	18.98482	11.83528	16.85892	17.26247	16.93945	14.30485	16.2083	9.682019	9.682019	10.78839	17.75911	19.43783	18.25802	17.97896	18.45425
16.94882	17.39842	18.98473	11.83478	16.85894	17.26712	16.93936	14.30485	16.20856	9.680109	9.680109	10.7884	17.75911	19.43783	18.25804	17.97917	18.45426
16.94884	17.39839	18.98613	11.83441	16.85894	17.26708	16.94237	14.30485	16.20856	9.67724	9.67724	10.78799	17.75893	19.43929	18.25804	17.97918	18.45454
16.94976	17.39833	18.98595	11.83172	16.85888	17.26675	16.94227	14.30485	16.20862	9.684429	9.684429	10.78776	17.7596	19.43929	18.34464	17.97941	18.4542
16.95441	17.48362	18.98598	11.83099	16.85853	17.26676	16.94227	14.30485	16.20852	9.683788	9.683788	10.78771	17.7596	19.43912	18.34954	17.97946	18.45409
16.95447	17.4836	18.986	11.83075	16.86452	17.26676	16.94218	14.30485	16.20852	9.68342	9.68342	10.78764	17.75944	19.43912	18.35169	17.97951	18.4543
16.95445	17.48353	18.98563	11.83039	16.86453	17.26656	16.94224	14.30485	16.20867	9.683122	9.683122	10.78485	17.7605	19.52327	18.3527	18.06396	18.45479
16.95445	17.48891	18.99203	11.8283	16.94873	17.26626	16.94198	14.30485	16.20864	9.770697	9.770697	10.78421	17.7605	19.52327	18.3534	18.06587	18.45467
16.95421	17.48888	18.99203	11.82821	16.94873	17.26614	16.94802	14.30485	16.20864	9.772623	9.772623	10.78181	17.84726	19.52326	18.35471	18.06591	18.46037
16.95399	17.48888	18.99216	11.82723	16.94846	17.26614	17.03106	14.30485	16.20864	9.87097	9.87097	10.78078	17.84726	19.52328	18.35556	18.06597	18.46037
16.95481	17.48891	18.99226	11.82098	16.94869	17.26593	17.03104	14.30485	16.2084	9.877331	9.877331	10.77984	17.84727	19.52305	18.35525	18.0667	18.46113
16.9549	17.48969	18.99231	11.82015	16.94869	17.26681	17.03099	14.30485	16.20816	9.877446	9.877446	10.77501	17.84733	19.52305	18.35544	18.06686	18.46256
16.9549	17.48966	18.99231	11.81824	16.94868	17.26726	17.03101	14.30485	16.20813	9.876491	9.876491	10.77186	17.84748	19.52279	18.35549	18.06686	18.46244
16.95493	17.48959	18.99226	11.81171	16.94865	17.26855	17.03102	14.30485	16.20813	9.876744	9.876744	10.77167	17.84744	19.52279	18.35549	18.06724	18.46245
16.95493	17.48963	18.99404	11.80559	16.94843	17.2688	17.03058	14.30485	16.20809	9.800048	9.800048	10.77101	17.84868	19.52279	18.35552	18.06713	18.46358
16.9572	17.48924	18.99404	11.80302	16.94911	17.2688	17.032	14.30485	16.20801	9.798908	9.798908	10.77066	17.84868	19.5228	18.35565	18.06716	18.46378
16.95718	17.48928	18.99393	11.80194	16.94902	17.26845	17.03196	14.30485	16.28816	9.7993	9.7993	10.76967	17.84856	19.52269	18.35557	18.06631	18.46378
16.95716	17.49186	19.07858	11.80141	16.94896	17.26845	17.03182	14.30485	16.28821	9.799484	9.799484	10.76956	17.85298	19.52236	18.35555	18.0664	18.4638
16.95799	17.49211	19.07875	11.80133	16.94966	17.35475	17.03173	14.30485	16.29435	9.79891	9.79891	10.76519	17.85298	19.52236	18.35556	18.0664	18.4644
16.95783	17.49193	19.07862	11.80109	16.94968	17.35476	17.03173	14.30485	16.2943	9.798965	9.798965	10.76369	17.85298	19.52236	18.35524	18.06792	18.46437
16.95779	17.49304	19.07847	11.80104	16.94969	17.35654	17.03143	14.30485	16.29433	9.799268	9.799268	10.76315	17.85299	19.5348	18.3552	18.06792	18.4642
16.95787	17.49304	19.07889	11.80095	16.9507	17.35649	17.03138	14.30485	16.29641	9.799441	9.799441	10.7629	17.85299	19.53469	18.35512	18.06792	18.54911
16.95898	17.49346	19.0787	11.8009	16.95063	17.3572	17.03114	14.30485	16.30666	9.799769	9.799769	10.76243	17.85299	19.5347	18.35512	18.06793	18.54919
16.95898	17.49346	19.08098	11.80021	16.95062	17.35707	17.03039	14.30485	16.30653	9.799861	9.799861	10.76206	17.85287	19.53471	18.35512	18.06775	18.54912
16.95901	17.49347	19.08083	11.79844	16.95137	17.35705	17.03016	14.30485	16.30926	9.80022	9.80022	10.76146	17.85287	19.53471	18.35513	18.07298	18.54964
17.0445	17.49472	19.08079	11.79531	16.95126	17.35706	17.03003	14.30485	16.30952	9.800627	9.800627	10.76113	17.85279	19.53471	18.35514	18.07353	18.54942
17.04442	17.49472	19.0808	11.79487	16.95076	17.35706	17.02991	14.30485	16.31184	9.80085	9.80085	10.76103	17.85341	19.53471	18.35485	18.07364	18.54925
17.0444	17.49445	19.08066	11.79483	16.95076	17.35718	17.02981	14.30485	16.31184	9.800065	9.800065	10.75907	17.85341	19.53471	18.35471	18.07364	18.54918
17.04442	17.57883	19.08066	11.7947	16.95195	17.36191	17.02971	14.30485	16.31178	9.800279	9.800279	10.7521	17.85327	19.53472	18.35472	18.07378	18.54918
17.04474	17.57883	19.08066	11.79471	16.95439	17.36173	17.03206	14.30485	16.31277	9.798803	9.798803	10.74852	17.85321	19.53472	18.44119	18.07523	18.5501
17.04481	17.57908	19.08068	11.79327	16.9542	17.36173	17.03217	14.30485	16.3128	9.882352	9.882352	10.74752	17.85321	19.53461	18.44104	18.07523	18.55004
17.04516	17.5852	19.08066	11.79307	16.95388	17.36299	17.03238	14.30485	16.31358	9.8823	9.8823	10.74713	17.85431	19.53461	18.44105	18.0751	18.55042
17.04655	17.58483	19.08177	11.79297	16.95392	17.36284	17.03218	14.30485	16.31358	9.882548	9.882548	10.74661	17.85431	19.53464	18.44558	18.15958	18.55033
17.04599	17.58472	19.08177	11.79268	16.95389	17.3627	17.03236	14.30485	16.31358	9.890905	9.890905	10.7463	17.85427	19.61875	18.4456	18.15977	18.54994
17.05081	17.58472	19.08177	11.791	16.95389	17.36271	17.03272	14.30485	16.31346	9.978712	9.978712	10.74612	17.85594	19.61874	18.44534	18.15977	18.54994
17.05045	17.5846	19.08178	11.79064	16.96001	17.36253	17.03493	14.30485	16.31456	9.98135	9.98135	10.7459	17.85694	19.61849	18.44534	18.16052	18.5496
17.05045	17.58461	19.08179	11.78945	17.04423	17.36246	17.03485	14.30485	16.31456	9.984478	9.984478	10.74584	17.85694	19.61849	18.44748	18.16052	18.5494
17.05039	17.58549	19.08179	11.78786	17.04408	17.36329	17.03736	14.30485	16.31456	9.984653	9.984653	10.74576	17.85694	19.61991	18.45238	18.16272	18.5501
17.05039	17.58595	19.08179	11.78622	17.04397	17.3633	17.04056	14.30485	16.3144	9.98498	9.98498	10.74567	17.85685	19.61973	18.45238	18.16273	18.55027
17.05002	17.58595	19.08787	11.78203	17.04388	17.36335	17.04667	14.30485	16.3144	9.985098	9.985098	10.7455	17.85681	19.62025	18.45372	18.16273	18.55627
17.04931	17.58595	19.08775	11.78121	17.04375	17.36335	17.12965	14.30485	16.31496	9.985232	9.985232	10.74547	17.94345	19.62011	18.45372	18.16273	18.55614
17.04908	17.58562	19.08912	11.77776	17.04376	17.36335	17.12948	14.30485	16.31491	9.98559	9.98559	10.74542	17.94298	19.62027	18.45325	18.16289	18.55614
17.05012	17.58782	19.08912	11.76938	17.04612	17.36335	17.12957	14.30485	16.39506	9.985965	9.985965	10.74541	17.94286	19.62008	18.4545	18.16275	18.55614
17.05006	17.58783	19.08912	11.75889	17.04584	17.36329	17.12957	14.30485	16.39573	9.986278	9.986278	10.74527	17.94391	19.61999	18.45421	18.16304	18.55618
17.05007	17.58783	19.08924	11.75116	17.04584	17.36319	17.12959	14.30485	16.40187	9.986374	9.986374	10.74509	17.94391	19.61999	18.45407	18.16297	18.55588
17.05007	17.58865	19.08924	11.74453	17.04584	17.36343	17.1287	14.30485	16.40196	9.986499	9.986499	10.74491	17.94391	19.6201	18.45471	18.16399	18.5581
17.04999	17.58865	19.08915	11.74353	17.04587	17.36308	17.12866	14.30485	16.40197	9.986512	9.986512	10.7448	17.94391	19.6201	18.45472	18.16399	18.55798
17.04967	17.58859	19.17377	11.72996	17.04569	17.36402	17.12866	14.30485	16.40188	9.986405	9.986405	10.74477	17.94447	19.61997	18.45528	18.16399	18.55766
17.0516	17.58839	19.17356	11.72042	17.04485	17.45027	17.12868	14.30485	16.40188	10.07583	10.07583	10.74475	17.94947	19.62009	18.45528	18.16381	18.55766
17.05374	17.5893	19.17362	11.70507	17.04478	17.45026	17.1287	14.30485	16.40232	10.07619	10.07619	10.74467	17.94942	19.62014	18.45528	18.16385	18.55766
17.05472	17.58906	19.17362	11.69394	17.04478	17.45006	17.12874	14.30485	16.40235	10.07623	10.07623	10.74462	17.9494	19.62014	18.45565	18.16385	18.55766
17.05557	17.67333	19.17545	11.69029	17.04463	17.45008	17.12884	14.30485	16.40527	10.07619	10.07619	10.74451	17.94906	19.62719	18.45565	18.16385	18.55775
17.05543	17.6733	19.17545	11.67286	17.04471	17.45008	17.12867	14.30485	16.40512	10.07634	10.07634	10.74447	17.95032	19.62719	18.45553	18.1693	18.55775
