# Supplementary material for: Geometric alignment of aminoacyl-tRNA relative to catalytic centers of the ribosome underpins accurate mRNA decoding
Source: Nat Commun. 2023 Sep 11;14:5582. doi: 10.1038/s41467-023-40404-9 (PMC10495418; doi:10.1038/s41467-023-40404-9)
Supplement: Supplementary file 7 — Source Data [file 41467_2023_40404_MOESM7_ESM.zip › Girodat_Nat_Comm_data/Supplemental Fig 2/HOC1-HOC4-sigma2.dat]

0	0	0	0	0	0	0	0	0
0.7980824	0.7895564	1.030005	1.258999	0.6742382	0.7937511	2.10377	2.260597	1.730791
0.8412906	1.274577	1.711764	1.69568	2.002265	1.296604	2.955159	3.391406	3.06585
1.709249	1.260596	3.648709	2.369866	2.002192	2.392879	3.179613	3.369857	3.366379
1.710989	0.8182279	3.627341	3.374585	2.873127	2.920183	2.931883	3.651975	3.351323
2.057836	0.8468146	4.098619	3.361176	2.671716	3.553208	3.358862	4.342738	3.886039
2.640132	1.650446	4.077576	3.537437	3.190348	3.879902	3.346256	4.529252	4.520424
2.870999	1.646113	4.280314	4.161934	3.334497	3.711435	3.526581	5.017722	5.153391
3.308004	1.648331	4.466712	4.146587	3.746759	4.161968	3.852463	4.997916	5.145256
3.971572	1.643894	5.367027	4.408635	3.857234	4.539386	4.653936	5.125472	5.13661
3.963928	1.639974	5.927507	4.404014	4.302002	5.072188	4.52449	5.390432	5.401032
3.810367	1.637047	6.37673	5.324429	4.648938	4.532552	4.736713	5.378296	5.522728
3.810138	1.633852	6.524779	6.162027	4.646565	5.32814	4.734403	5.823178	5.742665
4.088264	1.912453	6.688527	6.440738	4.884645	5.737718	5.470417	5.800093	6.133129
4.343071	2.184823	6.820917	6.639989	5.466778	6.542278	6.328797	5.991186	6.120229
4.677823	2.200804	6.878236	6.929632	6.041317	7.1246	6.907603	6.243716	6.114844
4.881585	2.427783	6.97962	7.115319	6.234532	7.605843	7.094853	6.412515	6.466965
5.407221	2.638175	7.066747	7.314883	6.52132	8.200721	7.296142	6.401228	7.252908
5.394458	2.858273	7.246585	7.599563	6.716055	8.586366	7.490364	6.39807	7.542371
5.38854	3.225286	7.747817	7.701484	6.90417	8.879579	7.77283	6.77423	7.737064
5.53386	3.039693	7.730965	7.996158	7.199474	9.072138	7.976522	7.051374	8.115922
5.527259	3.017416	7.722921	8.091132	7.29899	9.266399	8.069724	7.633083	8.299133
5.520295	2.996376	7.718026	8.284903	7.588286	9.461981	8.264102	8.009258	8.494006
5.517232	2.982569	7.714423	8.470838	7.77777	9.559621	8.553273	8.39816	8.486929
5.515854	2.968872	7.807134	8.478708	7.973636	9.759364	8.747771	8.498021	8.481473
5.288608	2.95425	8.098459	8.564324	8.267313	9.849859	8.852695	8.678601	8.478138
5.434921	3.095999	8.37982	8.757376	8.556603	10.04837	9.037483	8.980626	8.571497
5.659857	3.098114	8.577227	8.854223	8.654928	10.14762	9.135714	9.263247	8.763896
5.720572	3.079203	9.168577	9.042863	8.751838	10.2419	9.238326	9.558721	9.162016
5.715076	3.369311	9.552404	9.1424	9.042938	10.33863	9.430743	9.563714	9.448423
5.708775	3.519954	9.744745	9.236002	9.047663	10.33736	9.526351	9.849276	9.741192
5.822024	3.635656	9.93925	9.33445	9.235735	10.44533	9.721333	9.944814	10.03482
6.18639	3.910623	10.03461	9.521824	9.332775	10.54282	9.72729	10.22818	10.41752
6.483381	3.685811	10.2266	9.622842	9.430411	10.63786	9.913871	10.32479	10.51735
7.095607	4.008684	10.40972	9.621314	9.530377	10.73784	9.918347	10.41857	10.51627
7.465442	3.993216	10.50565	9.714971	9.627923	10.83361	10.10829	10.42295	10.61388
7.451251	3.899492	10.70741	9.722835	9.627801	10.93104	10.20966	10.52042	10.81119
7.442814	4.118579	10.80275	9.907991	9.828146	11.02704	10.20967	10.62394	10.99843
7.435879	4.107251	10.89767	9.914591	9.830571	11.12471	10.41041	10.80651	11.10065
7.430971	4.090056	10.90822	10.00775	9.924616	11.2168	10.49927	10.91066	11.29582
7.427298	3.876894	10.99414	10.0133	10.0235	11.31461	10.50486	11.00949	11.29453
7.422706	4.083772	11.00806	10.10844	10.11284	11.31734	10.50385	11.10343	11.49672
7.420389	4.175625	11.09336	10.11295	10.11906	11.51338	10.60055	11.10803	11.59717
7.418428	4.770083	11.18942	10.20267	10.21376	11.60858	10.69817	11.20452	11.6958
7.714641	4.743164	11.28663	10.29647	10.30457	11.60946	10.79035	11.20365	11.78595
7.901021	4.726135	11.39453	10.40471	10.30832	11.70632	10.79744	11.30391	11.88207
8.082891	4.713274	11.49137	10.50134	10.40487	11.79682	10.88701	11.31395	11.88596
8.17616	4.780526	11.58962	10.58881	10.49619	11.80441	10.98332	11.4989	11.97759
8.466206	4.75904	11.59211	10.68796	10.595	11.90115	11.08544	11.50777	12.07505
8.472184	4.750948	11.68666	10.78515	10.69189	11.89581	11.17763	11.60368	12.27075
8.565129	4.737631	11.7737	10.79081	10.69241	11.93967	11.18305	11.70127	12.27312
8.659262	4.728417	11.78099	10.88115	10.69398	12.02945	11.27482	11.70115	12.36756
8.754183	4.723952	11.87028	10.88725	10.78977	12.12521	11.37191	11.79374	12.46551
8.934727	4.724388	11.87645	10.97822	10.88671	12.1269	11.4701	11.88179	12.46568
8.936776	4.795827	11.9665	10.98385	10.88584	12.2313	11.47059	11.88383	12.56266
9.126541	4.797767	12.05877	11.07247	10.98074	12.32577	11.4698	11.97715	12.65976
9.226787	5.150208	12.05976	11.07999	10.98224	12.33278	11.56607	11.98491	12.75571
9.32241	5.265262	12.15981	11.17155	11.07698	12.43223	11.56617	12.07324	12.85491
9.511938	5.265912	12.1639	11.26442	11.07766	12.52619	11.66117	12.16964	12.89247
9.607164	5.265275	12.25621	11.2667	11.07801	12.5303	11.66115	12.17599	12.98804
9.611325	5.58304	12.35423	11.2678	11.19816	12.62337	11.75071	12.26824	13.07902
9.894265	5.582932	12.44947	11.3608	11.20433	12.62287	11.75797	12.27123	13.18075
9.993532	5.572975	12.53799	11.36031	11.29542	12.72078	11.8549	12.36451	13.18231
10.08816	5.563329	12.54644	11.36061	11.3001	12.72091	11.8905	12.36408	13.28165
10.18197	5.644428	12.63445	11.45773	11.39108	12.81835	11.98051	12.36435	13.38043
10.28169	5.627974	12.64481	11.45789	11.39263	12.81939	11.98021	12.45601	13.38202
10.3831	5.627566	12.73209	11.55383	11.39709	12.91331	11.98493	12.55337	13.47628
10.28976	5.624819	12.74213	11.55462	11.49542	12.91444	12.07571	12.55586	13.47717
10.37493	5.619067	12.8773	11.64905	11.59031	12.9167	12.08142	12.64411	13.47838
10.38061	5.588173	12.87734	11.65007	11.59163	13.01101	12.17664	12.65373	13.5721
10.38432	5.570334	12.87317	11.6515	11.59791	13.01237	12.18054	12.65223	13.57205
10.47848	5.55906	12.88204	11.73851	11.69324	13.01198	12.1849	12.73861	13.67018
10.56681	5.543738	12.97192	11.74439	11.69504	13.10123	12.28347	12.77634	13.67056
10.57429	5.524365	12.97313	11.8351	11.69549	13.1068	12.37998	12.77467	13.76677
10.66307	5.51469	13.18261	11.88669	11.78946	13.10801	12.38344	12.86946	13.76609
10.67016	5.511912	13.18297	11.97399	11.78964	13.19765	12.47602	12.87132	13.76611
10.7564	5.501341	13.27807	11.97544	11.79297	13.20393	12.47724	12.96553	13.86378
10.85205	5.500296	13.27985	11.98156	11.88636	13.20604	12.47997	12.96587	13.86582
10.8544	5.499036	13.28195	12.07049	11.88581	13.29312	12.57334	12.97123	13.96185
10.94765	5.49504	13.37468	12.07168	11.88869	13.30305	12.57628	13.06838	14.05184
11.04914	5.466557	13.37694	12.17345	11.98407	13.39367	12.67051	13.07196	14.05748
11.14333	5.434889	13.47058	12.17542	11.98346	13.4003	12.66988	13.16475	14.05735
11.14186	5.42681	13.47039	12.17527	12.07702	13.40224	12.66986	13.17339	14.0595
11.14101	5.410207	13.47113	12.18261	12.08025	13.49739	12.76712	13.26944	14.15339
11.14312	5.407143	13.48227	12.27764	12.08127	13.49796	12.76562	13.27309	14.1549
11.14659	5.390095	13.56741	12.28383	12.08077	13.49796	12.7663	13.27277	14.24552
11.2399	5.378821	13.56708	12.37262	12.1752	13.58673	12.85879	13.27756	14.25163
11.33564	5.37735	13.66171	12.37543	12.17586	13.59468	12.86105	13.36554	14.25387
11.33612	5.376608	13.66326	12.38086	12.17808	13.68382	12.95073	13.36668	14.35011
11.42319	5.371531	13.66461	12.46788	12.26788	13.68891	12.95488	13.36923	14.35126
11.42808	5.366683	13.6639	12.46796	12.27133	13.69108	12.95739	13.46022	14.35138
11.43162	5.358952	13.75048	12.46897	12.27118	13.77992	12.95734	13.45922	14.44034
11.51766	5.35892	13.76006	12.47191	12.27362	13.78061	13.0501	13.46416	14.44866
11.52691	5.359669	13.76069	12.56506	12.36419	13.78544	13.05098	13.55657	14.53817
11.52837	5.358544	13.76141	12.56476	12.36874	13.87663	13.05084	13.55685	14.53866
11.62331	5.354305	13.85431	12.56955	12.36887	13.87584	13.05148	13.6481	14.5455
11.65719	5.347627	13.85399	12.66208	12.46655	13.88274	13.13996	13.65199	14.63451
11.75082	5.326613	13.85604	12.66187	12.4665	13.88227	13.14595	13.65179	14.63331
11.75208	5.321268	13.85682	12.66177	12.46627	13.97011	13.14663	13.65184	14.63936
11.76138	5.315131	13.9432	12.66193	12.5573	13.97297	13.23624	13.6532	14.64116
11.84807	5.297056	13.95081	12.66209	12.55712	13.97846	13.24424	13.74456	14.73052
11.94739	5.294935	13.95304	12.76019	12.56415	13.98014	13.24523	13.74822	14.73128
11.94961	5.293741	14.04001	12.75982	12.56584	14.06851	13.24901	13.7497	14.73623
11.95526	5.282727	14.04724	12.75905	12.56652	14.07033	13.33969	13.84238	14.73618
12.05594	5.273344	14.04885	12.75886	12.65731	14.06986	13.34626	13.84393	14.73786
12.1507	5.244767	14.14422	12.8525	12.66191	14.07643	13.34557	13.84487	14.82615
12.15273	5.204535	14.14688	12.85503	12.66256	14.07614	13.34527	13.84573	14.83309
12.15243	5.192999	14.15049	12.85562	12.66319	14.16482	13.34619	13.93857	14.83304
12.24509	5.15362	14.24586	12.85549	12.75326	14.16509	13.43397	13.93859	14.92164
12.24518	5.145722	14.24573	12.85519	12.75557	14.1667	13.43566	13.94032	14.92332
12.33839	5.126786	14.24742	12.94904	12.75908	14.17184	13.44065	14.02932	14.92237
12.33804	5.111524	14.33257	12.9486	12.8502	14.17187	13.44258	14.03349	14.92822
12.3373	5.096011	14.34257	12.95036	12.85057	14.2606	13.43145	14.03324	14.92806
12.43351	5.086535	14.34434	12.95129	12.85655	14.26053	13.43801	14.12306	14.92964
12.43364	5.371046	14.42992	13.03929	12.85624	14.26181	13.52859	14.13213	15.01681
12.43423	5.339145	14.437	13.04537	12.85627	14.2689	13.53315	14.13535	15.01871
12.52452	5.532386	14.43964	13.04589	12.94639	14.27327	13.53571	14.22209	15.02012
12.52899	5.436704	14.52608	13.04751	12.94664	14.36233	13.62498	14.22356	15.02511
12.53034	5.519348	14.52615	13.13578	12.95111	14.36245	13.62549	14.22894	15.11373
12.53227	5.485437	14.53338	13.14222	12.95234	14.3634	13.63022	14.23027	15.11504
12.62256	5.464907	14.53551	13.14261	12.9528	14.36868	13.63242	14.23044	15.11635
12.62769	5.445019	14.62148	13.14462	13.04285	14.37126	13.63278	14.31876	15.12157
12.62889	5.368994	14.62243	13.24027	13.04792	14.4592	13.72186	14.3269	15.21096
12.71885	5.345934	14.62881	13.24019	13.04774	14.45942	13.72262	14.32928	15.21117
12.71988	5.339695	14.63034	13.24278	13.05009	14.46153	13.72673	14.41447	15.21195
12.72172	5.333374	14.71761	13.24352	13.1391	14.46766	13.72723	14.41383	15.21166
12.81304	5.326608	14.71756	13.33235	13.13918	14.57384	13.72904	14.41436	15.21824
12.81307	5.306223	14.71718	13.33866	13.13896	14.57427	13.81703	14.42116	15.22167
12.8157	5.292047	14.72636	13.33987	13.14452	14.57724	13.81668	14.422	15.31014
12.90343	5.575472	14.72605	13.42737	13.14422	14.57687	13.81609	14.50941	15.30967
12.90965	5.676189	14.81296	13.42686	13.23477	14.58329	13.82348	14.50932	15.30988
12.90953	5.964598	14.81274	13.42773	13.23657	14.67187	13.82306	14.51462	15.31052
12.91057	5.933902	14.81541	13.4347	13.24005	14.67201	13.91112	14.51528	15.31587
12.91333	5.907285	14.82183	13.4332	13.24082	14.67355	13.91308	14.51698	15.31716
13.0074	5.903528	14.82294	13.43488	13.33133	14.76911	13.91426	14.5171	15.40616
13.00802	6.043503	14.82255	13.52135	13.33253	14.7702	13.91869	14.60554	15.40474
13.0113	5.793689	14.82343	13.52202	13.33771	14.77113	13.91969	14.60626	15.40647
13.09661	5.906306	14.82433	13.52177	13.33924	14.77093	14.00853	14.6117	15.40649
13.09734	5.892429	14.90991	13.5274	13.42894	14.7728	14.01012	14.61458	15.43049
13.10451	5.886159	14.90978	13.52877	13.42988	14.86704	14.01732	14.70106	15.51879
13.10516	6.17534	14.91302	13.52902	13.4297	14.8672	14.01783	14.70112	15.5188
13.19123	6.169279	14.92059	13.61715	13.43162	14.86834	14.01777	14.70089	15.52178
13.19179	6.168373	14.92131	13.61713	13.43608	14.87009	14.10674	14.70912	15.52189
13.19922	6.163571	15.00794	13.61709	13.43636	14.8715	14.10766	14.70917	15.61691
13.19913	6.150358	15.00863	13.62342	13.52484	14.96508	14.10864	14.70887	15.61696
13.20109	6.141983	15.01743	13.62537	13.52615	14.96408	14.11298	14.79479	15.61905
13.20163	6.177395	15.01758	13.62566	13.52603	14.96403	14.11402	14.80127	15.6191
13.2017	6.290784	15.10366	13.71448	13.53462	14.96454	14.11433	14.80695	15.62456
13.28636	6.455463	15.10279	13.71445	13.53417	14.96524	14.20225	14.80762	15.71352
13.29362	6.443483	15.10376	13.71981	13.62427	14.96713	14.20358	14.89509	15.71406
13.29654	6.420692	15.11024	13.72024	13.63221	15.06227	14.20358	14.89707	15.71572
13.38295	6.657933	15.11792	13.71903	13.72126	15.06222	14.2153	14.90484	15.71607
13.39023	6.897968	15.20432	13.72148	13.7212	15.0623	14.30294	14.90449	15.72179
13.39021	6.886859	15.20461	13.8084	13.72155	15.16048	14.30412	14.90547	15.80997
13.39319	6.876771	15.2115	13.80827	13.72326	15.16104	14.30421	14.90477	15.81073
13.47857	6.871945	15.29907	13.80809	13.72319	15.16106	14.30377	14.99235	15.81092
13.48006	6.838906	15.29912	13.81594	13.7272	15.16114	14.30463	14.9918	15.81235
13.47981	6.801145	15.2984	13.81513	13.83099	15.25988	14.30948	14.99294	15.81441
13.48525	7.008532	15.30025	13.81488	13.83173	15.26192	14.31107	14.99474	15.81891
13.48544	6.995603	15.30012	13.81472	13.83208	15.2631	14.39962	14.99969	15.90699
13.48652	6.746155	15.30902	13.90299	13.83246	15.26406	14.39989	15.0011	15.90699
13.48786	6.727778	15.41527	13.90435	13.83129	15.26427	14.40101	15.0878	15.90722
13.57252	6.721837	15.41458	13.90996	13.83652	15.3574	14.40565	15.08948	15.90963
13.57234	6.718361	15.4176	13.91002	13.92651	15.35747	14.4056	15.08954	16.00523
13.58075	6.715635	15.4176	13.91111	13.9268	15.35997	14.50873	15.10203	16.00492
13.5807	6.712761	15.41782	13.91085	13.92881	15.3598	14.50852	15.18803	16.00487
13.58087	6.892368	15.42527	13.99846	13.92814	15.3595	14.51056	15.18918	16.00466
13.66722	7.081019	15.51037	13.9988	13.92808	15.36117	14.51045	15.18972	16.00465
13.66831	7.387983	15.51128	14.00027	13.93261	15.45005	14.51072	15.18968	16.00466
13.67039	7.387673	15.51138	14.00739	14.02211	15.45559	14.51685	15.19037	16.00492
13.67529	7.445832	15.51449	14.00762	14.02276	15.45514	14.60501	15.19576	16.10181
13.67666	7.54092	15.51395	14.09395	14.02379	15.45818	14.60588	15.28449	16.1033
13.76173	7.527731	15.52083	14.09499	14.02555	15.45809	14.60614	15.28518	16.10344
13.76168	7.525136	15.6047	14.09469	14.03061	15.45983	14.60523	15.28715	16.10388
13.76392	7.515017	15.60575	14.09534	14.11933	15.5475	14.60688	15.28682	16.1039
13.76327	7.611928	15.60654	14.10293	14.11937	15.54744	14.6064	15.29552	16.19206
13.77165	7.601817	15.60644	14.10265	14.12006	15.54788	14.60676	15.39838	16.20024
13.77259	7.600379	15.60909	14.1907	14.12143	15.5466	14.61222	15.39787	16.20011
13.85718	7.599529	15.6094	14.19043	14.12213	15.55219	14.70154	15.39986	16.20157
13.85886	7.597355	15.61678	14.19002	14.1235	15.55177	14.70138	15.39958	16.20129
13.85931	7.594374	15.70187	14.19154	14.12339	15.55126	14.70235	15.4005	16.20247
13.8614	7.593858	15.70288	14.19127	14.21616	15.55364	14.70202	15.40048	16.20347
13.86169	7.622779	15.70304	14.19074	14.21645	15.55548	14.70194	15.40578	16.20369
13.86784	7.707817	15.70293	14.20219	14.21639	15.55547	14.70357	15.49271	16.29231
13.95283	7.88196	15.70529	14.20232	14.21639	15.55541	14.70365	15.49281	16.29738
13.95374	7.95288	15.70514	14.28899	14.21615	15.64125	14.70963	15.49262	16.30021
13.95507	7.947158	15.71418	14.2903	14.21621	15.64063	14.70951	15.49531	16.29974
13.95423	7.935107	15.79935	14.28973	14.21657	15.64045	14.79725	15.49582	16.30102
13.9613	7.930095	15.79752	14.29034	14.21953	15.6423	14.79797	15.50038	16.30155
13.96581	7.926279	15.79754	14.29022	14.31402	15.64733	14.79753	15.58783	16.39031
14.05022	7.925564	15.79681	14.29654	14.31373	15.64787	14.79815	15.58906	16.39555
14.05126	7.912998	15.79705	14.29806	14.31359	15.6478	14.80041	15.58979	16.39763
14.0498	7.894956	15.80041	14.38535	14.31307	15.65063	14.79984	15.58956	16.39779
14.04966	7.893025	15.89527	14.38474	14.31291	15.65055	14.80104	15.5917	16.39779
14.04906	7.889052	15.89493	14.38476	14.31292	15.74779	14.80098	15.59142	16.39805
14.0503	7.87899	15.89497	14.38493	14.3129	15.75323	14.8937	15.59792	16.48737
14.05808	7.876129	15.89452	14.386	14.31276	15.75433	14.89367	15.68475	16.48756
14.14248	7.875137	15.89415	14.38574	14.31277	15.75428	14.89357	15.68514	16.49278
14.14295	7.873449	15.89419	14.39138	14.40585	15.75502	14.89351	15.6866	16.49448
14.14259	7.873346	15.8937	14.41067	14.40991	15.75694	14.89333	15.68753	16.49408
14.26233	7.873214	15.98467	14.49679	14.41106	15.84464	14.8935	15.68838	16.49642
14.26499	7.873346	15.99061	14.49676	14.41111	15.84431	14.89359	15.68945	16.4962
14.26456	7.871257	15.99164	14.49704	14.41096	15.85165	14.89621	15.68924	16.58433
14.26538	7.871315	15.99206	14.49918	14.41041	15.85166	14.99107	15.69095	16.58443
14.2654	7.869088	15.99206	14.4998	14.50896	15.85159	14.99066	15.78199	16.59019
14.27305	7.994965	15.99213	14.49981	14.51064	15.85162	14.99056	15.78223	16.59092
14.27301	7.98237	16.07646	14.49973	14.51038	15.85251	14.99026	15.78196	16.5909
14.35834	8.044328	16.08802	14.50715	14.51213	15.85199	14.99	15.78186	16.59383
14.35822	8.024327	16.09078	14.50709	14.51241	15.93965	14.99003	15.78254	16.68206
14.35856	8.020203	16.09229	14.59455	14.51269	15.94139	14.98975	15.78363	16.68919
14.35862	8.212472	16.09267	14.59449	14.51311	15.94163	14.9895	15.78671	16.68964
14.36126	8.201436	16.09345	14.59438	14.51334	15.94179	14.98918	15.79306	16.69479
14.36101	8.113628	16.09406	14.59406	14.60262	15.95096	15.08333	15.87943	16.69517
14.36132	8.113449	16.09448	14.59365	14.60664	15.95179	15.08667	15.87926	16.69508
14.36684	8.113245	16.17898	14.59314	14.60878	15.95189	15.08719	15.87834	16.69571
14.45205	8.113013	16.18014	14.59552	14.60879	15.95235	15.08749	15.87806	16.69728
14.45207	8.112603	16.18662	14.59539	14.61042	15.95235	15.19397	15.8777	16.78532
14.45328	8.112677	16.19056	14.59543	14.61044	16.04087	15.19565	15.87753	16.78518
14.4533	8.112967	16.19037	14.68854	14.61064	16.04087	15.19583	15.87766	16.78702
14.45443	8.112317	16.19045	14.68797	14.70046	16.04274	15.19654	15.87731	16.79181
14.45457	8.111521	16.19207	14.68926	14.70049	16.04285	15.19607	15.97052	16.79167
14.45741	8.111388	16.19272	14.68927	14.70403	16.04813	15.19654	15.97105	16.79193
14.46356	8.111082	16.19261	14.69024	14.70427	16.04899	15.1967	15.97198	16.79289
14.54874	8.089698	16.2757	14.69017	14.70427	16.04957	15.28943	15.97383	16.79221
14.5497	8.068464	16.28219	14.69237	14.70591	16.05065	15.28946	15.97441	16.87985
14.55068	8.05825	16.28271	14.69834	14.70696	16.05065	15.28953	15.97458	16.88166
14.55284	8.040603	16.28264	14.78528	14.70682	16.05064	15.29106	15.97433	16.88185
14.55401	8.034396	16.28574	14.78491	14.7086	16.05059	15.2914	15.97466	16.88186
14.554	8.019399	16.28594	14.78463	14.802	16.1382	15.29111	15.97462	16.88939
14.55591	8.009113	16.28773	14.78498	14.80184	16.1386	15.29041	16.06082	16.8901
14.64679	8.002296	16.37182	14.78555	14.80405	16.13812	15.29036	16.07141	16.88998
14.64682	7.981308	16.37169	14.78673	14.80381	16.13888	15.29192	16.07337	16.88992
14.64614	7.959803	16.37999	14.78769	14.80588	16.14052	15.29183	16.07311	16.88994
14.6461	7.941911	16.38265	14.78943	14.89469	16.14584	15.29148	16.07465	16.88981
14.64565	8.082981	16.383	14.79508	14.8947	16.1454	15.29214	16.07416	16.97851
14.64632	8.261856	16.38297	14.88206	14.89467	16.14462	15.29207	16.07475	16.98044
14.64673	8.250467	16.38267	14.881	14.89623	16.14512	15.38041	16.07651	16.98054
14.64924	8.241128	16.38302	14.88102	14.90008	16.14614	15.38472	16.07693	16.98092
14.74308	8.22805	16.38299	14.88084	14.9001	16.23477	15.38466	16.16337	16.98608
14.74298	8.359958	16.383	14.88114	14.90078	16.23474	15.38468	16.1676	16.98543
14.74301	8.345518	16.46792	14.88077	14.9007	16.23465	15.3873	16.16706	16.98734
14.74275	8.33105	16.47542	14.88085	14.90227	16.23474	15.38711	16.16984	16.98735
14.74234	8.32843	16.47544	14.88418	14.90289	16.23469	15.38635	16.16937	16.98733
14.74244	8.323093	16.47669	14.88625	14.99195	16.24298	15.38612	16.16836	17.07485
14.74238	8.320926	16.4765	14.97833	15.0016	16.24256	15.38605	16.17025	17.07536
14.74266	8.318344	16.47613	14.97834	15.00144	16.24243	15.47546	16.17106	17.08078
14.74239	8.309148	16.47943	14.97769	15.00595	16.24244	15.47551	16.17107	17.08037
14.83639	8.302975	16.47944	14.97654	15.00606	16.24242	15.47518	16.2584	17.08141
14.83932	8.302022	16.47953	14.97643	15.0068	16.33	15.47964	16.26278	17.08291
14.84045	8.301857	16.57585	14.97645	15.00678	16.33104	15.47959	16.26331	17.08794
14.8406	8.299944	16.57579	14.97916	15.00667	16.33199	15.47951	16.26333	17.08788
14.83973	8.29984	16.57619	14.97871	15.007	16.33173	15.4827	16.26338	17.08765
14.83975	8.297037	16.58197	14.97873	15.00725	16.33185	15.48276	16.26552	17.08871
14.84025	8.287978	16.58277	14.97867	15.00874	16.33169	15.4844	16.26714	17.08977
14.84028	8.280203	16.58253	14.97823	15.09755	16.3368	15.48474	16.26708	17.17768
14.93643	8.276921	16.58249	14.97825	15.09751	16.33978	15.4848	16.26709	17.17771
14.93848	8.26434	16.58278	14.97819	15.09952	16.33939	15.57261	16.2675	17.17758
14.93819	8.262519	16.58348	14.978	15.1035	16.33919	15.57293	16.26901	17.17747
14.9374	8.261456	16.58614	14.97797	15.10343	16.42678	15.57915	16.35552	17.1856
14.93868	8.260351	16.67056	14.9781	15.10344	16.42707	15.57916	16.36081	17.18562
14.9392	8.250726	16.67033	14.97776	15.10446	16.42686	15.57827	16.36053	17.18563
14.93989	8.252417	16.67031	15.07158	15.10442	16.42794	15.57813	16.36038	17.18539
14.94031	8.582989	16.67167	15.07297	15.10433	16.42889	15.57884	16.36368	17.18493
15.02387	8.573804	16.67873	15.07473	15.19487	16.43397	15.57879	16.36549	17.27264
15.0299	8.568398	16.67857	15.07498	15.19471	16.43387	15.57833	16.36624	17.27405
15.03294	8.567099	16.67844	15.07493	15.1945	16.43788	15.57818	16.36561	17.27451
15.03274	8.561391	16.67975	15.07476	15.20277	16.43777	15.57841	16.45184	17.27427
15.03235	8.561161	16.67979	15.07466	15.20396	16.52621	15.58126	16.45362	17.27423
15.03171	8.553304	16.67963	15.07464	15.20432	16.52621	15.58134	16.45825	17.27936
15.03195	8.553429	16.7671	15.07469	15.20421	16.52688	15.66913	16.45801	17.28113
15.03382	8.55326	16.76704	15.07459	15.20348	16.52796	15.67777	16.45802	17.28117
15.03353	8.467247	16.7675	15.0747	15.20339	16.53313	15.68269	16.45937	17.28173
15.03466	8.466515	16.77366	15.07455	15.20406	16.53334	15.68383	16.45932	17.28155
15.11853	8.466531	16.77976	15.16135	15.29274	16.53334	15.68383	16.46123	17.37014
15.11927	8.466072	16.77967	15.17214	15.29484	16.53422	15.68341	16.46246	17.37015
15.12472	8.655175	16.78007	15.17185	15.29484	16.53593	15.68281	16.4625	17.37022
15.12529	8.654973	16.78094	15.17379	15.2946	16.62365	15.68263	16.55626	17.36974
15.12528	8.65329	16.86544	15.17381	15.29838	16.62353	15.68314	16.5563	17.37095
15.12838	8.653371	16.86549	15.17592	15.2989	16.62887	15.68484	16.56169	17.37145
15.12978	8.653531	16.86874	15.17573	15.2989	16.72063	15.77252	16.56311	17.37615
15.12983	8.649586	16.86875	15.17574	15.2989	16.7204	15.77234	16.56308	17.37592
15.13027	8.649255	16.87463	15.17563	15.30076	16.72047	15.7725	16.56291	17.37829
15.13036	8.648411	16.8752	15.17595	15.30076	16.72104	15.77904	16.56296	17.37938
15.21627	8.403414	16.87543	15.17605	15.30107	16.72087	15.77891	16.56335	17.4679
15.21597	8.528709	16.87773	15.17601	15.38986	16.72613	15.77876	16.56412	17.46808
15.21599	8.529351	16.87724	15.17574	15.39012	16.72718	15.77875	16.56593	17.46786
15.22243	8.730946	16.87738	15.26808	15.38931	16.8149	15.77981	16.65201	17.46795
15.22345	8.802033	16.96178	15.26808	15.38976	16.81489	15.77971	16.6514	17.46777
15.22613	8.792611	16.96225	15.26798	15.39049	16.81787	15.7797	16.65264	17.46841
15.22844	8.751421	16.96354	15.26805	15.39202	16.81788	15.77955	16.65821	17.46959
15.2287	8.834147	16.96333	15.2706	15.39627	16.81788	15.77937	16.6577	17.4744
15.22874	8.813898	16.96644	15.27023	15.3964	16.81778	15.86864	16.65771	17.47473
15.22868	9.01541	16.97235	15.27029	15.39626	16.81882	15.8685	16.65859	17.47533
15.22869	8.923151	16.97225	15.26946	15.39698	16.81883	15.86907	16.65943	17.47681
15.31324	8.752491	16.97201	15.27187	15.39814	16.81883	15.86937	16.65954	17.47686
15.32066	8.75024	16.97238	15.27198	15.48695	16.82358	15.87388	16.74558	17.56493
15.32054	8.747872	16.97295	15.35944	15.48696	16.82447	15.87887	16.74767	17.56476
15.32007	8.733764	16.97541	15.36452	15.48665	16.82447	15.87857	16.74816	17.56637
15.31998	8.725013	16.97497	15.36489	15.48652	16.91319	15.87923	16.74787	17.56663
15.32146	8.713322	17.05943	15.36487	15.48635	16.91311	15.87915	16.74809	17.56668
15.32161	8.705292	17.05923	15.36467	15.48637	16.91352	15.87888	16.7589	17.56671
15.3239	8.685499	17.0592	15.36657	15.49344	16.91553	15.87902	16.75993	17.56672
15.32492	8.666294	17.05921	15.36737	15.49348	16.91538	15.8785	16.75973	17.56666
15.40922	8.659316	17.05923	15.36737	15.49346	16.91529	15.96692	16.7605	17.5726
15.41926	8.654884	17.05917	15.36748	15.49335	16.91599	15.96689	16.76041	17.57347
15.41932	8.651767	17.06956	15.36596	15.49333	16.916	15.96659	16.76026	17.57348
15.42518	8.648463	17.0696	15.36749	15.582	16.916	15.96875	16.76016	17.66152
15.42463	8.646577	17.06958	15.36745	15.58308	16.92181	15.9687	16.76135	17.66319
15.42544	8.644793	17.06963	15.45437	15.58391	16.92175	15.97294	16.84751	17.66322
15.42615	8.642331	17.06928	15.46024	15.58439	17.00946	15.97389	16.84739	17.66381
15.4258	8.720543	17.15383	15.46038	15.58465	17.01009	15.97321	16.84919	17.66367
15.42581	8.719629	17.15621	15.46296	15.58426	17.01025	15.97439	16.85	17.66386
15.4264	8.719383	17.15625	15.46294	15.58398	17.01079	15.9744	16.85467	17.6638
15.42726	8.719111	17.1568	15.46429	15.58799	17.01079	15.97469	16.85518	17.66405
15.42931	8.718493	17.15694	15.46419	15.58762	17.01059	15.97463	16.85518	17.76431
15.51336	8.717404	17.1573	15.46401	15.58943	17.01265	16.0622	16.85736	17.76417
15.51336	8.716362	17.15713	15.46402	15.58995	17.01265	16.06221	16.85695	17.76418
15.51337	8.712599	17.16298	15.55099	15.58999	17.01849	16.0621	16.85716	17.76879
15.51366	8.705892	17.16571	15.55055	15.67852	17.10672	16.06197	16.85676	17.76911
15.51457	8.704121	17.16553	15.55028	15.67791	17.10673	16.0629	16.94292	17.85707
15.52107	8.693881	17.16538	15.55018	15.67821	17.10661	16.0629	16.94314	17.85786
15.52067	8.692724	17.16613	15.55223	15.67813	17.10746	16.06452	16.94384	17.85787
15.52046	8.98386	17.16609	15.55758	15.67795	17.10872	16.0642	16.94456	17.85821
15.52007	9.070606	17.2508	15.5571	15.67787	17.10992	16.06435	16.94436	17.85822
15.52157	9.054354	17.25069	15.55706	15.67907	17.11189	16.0689	16.9463	17.85978
15.52206	9.046759	17.25092	15.55771	15.6789	17.11193	16.06857	16.9513	17.85997
15.52197	9.040112	17.25093	15.55775	15.67966	17.11139	16.06855	16.95127	17.86063
15.60881	9.038263	17.25074	15.55742	15.68376	17.11634	16.06872	16.95108	17.86065
15.60857	9.037053	17.25187	15.5593	15.68376	17.20385	16.06922	16.95135	17.86053
15.60926	9.133591	17.25188	15.5602	15.68814	17.20404	16.07127	16.95211	17.86042
15.60911	8.977082	17.2526	15.56021	15.68814	17.20394	16.15878	16.95189	17.86601
15.60961	9.265675	17.25838	15.64705	15.68782	17.20441	16.15884	16.95315	17.86599
15.60962	9.259457	17.25839	15.65906	15.77687	17.20442	16.15877	16.95401	17.95404
15.61991	9.257294	17.35093	15.6647	15.77702	17.20505	16.15849	17.04016	17.95447
15.61991	9.247524	17.3509	15.6646	15.77697	17.20509	16.15836	17.04002	17.95477
15.62134	9.241286	17.35086	15.66524	15.77684	17.20601	16.15826	17.03957	17.95478
15.6212	9.239776	17.35095	15.66516	15.77664	17.20603	16.1662	17.03944	17.95557
15.62123	9.239727	17.35067	15.66514	15.77721	17.20591	16.16621	17.03934	17.95552
15.62173	9.24486	17.35186	15.6654	15.77711	17.20655	16.16623	17.03929	17.95756
15.70642	9.280869	17.35773	15.6657	15.77712	17.20767	16.16592	17.04938	17.95753
15.7063	9.189873	17.35818	15.66543	15.77825	17.20955	16.16583	17.04934	17.95755
15.70908	9.305548	17.3591	15.66705	15.77755	17.21452	16.16598	17.04935	17.95794
15.70958	9.308632	17.36225	15.75379	15.78175	17.21442	16.16577	17.04937	17.96262
15.71502	9.306665	17.44677	15.75376	15.78196	17.30206	16.16555	17.04909	17.96249
15.71601	9.305575	17.44664	15.75631	15.7817	17.3018	16.2533	17.04889	17.96308
15.71571	9.304569	17.44667	15.76127	15.78247	17.3018	16.25401	17.13465	18.05112
15.71564	9.290388	17.44668	15.76129	15.78399	17.3032	16.25491	17.13466	18.05086
15.71816	9.280965	17.44787	15.76127	15.87255	17.30279	16.25529	17.13578	18.05046
15.71799	9.278887	17.44886	15.76125	15.87245	17.30255	16.25518	17.13708	18.05099
15.71824	9.278846	17.44887	15.76172	15.87363	17.30256	16.255	17.13685	18.05099
15.71785	9.278733	17.4484	15.762	15.87422	17.30236	16.25508	17.13771	18.051
15.8026	9.278092	17.44837	15.76205	15.87422	17.30237	16.25942	17.13796	18.0517
15.80323	9.277685	17.44848	15.76206	15.87419	17.30236	16.45323	17.13797	18.05266
15.80401	9.277682	17.45563	15.85079	15.87389	17.30859	16.45314	17.14283	18.05386
15.80396	9.269477	17.45612	15.85024	15.8739	17.30918	16.45315	17.14234	18.05388
15.80611	9.267888	17.45657	15.85063	15.87383	17.31018	16.45369	17.14399	18.05534
15.81218	9.2678	17.4564	15.85063	15.87807	17.40483	16.4537	17.14398	18.05546
15.8125	9.267718	17.45625	15.85076	15.87978	17.40484	16.45495	17.14486	18.0553
15.81283	9.250992	17.54356	15.85042	15.87979	17.40484	16.45502	17.14481	18.05524
15.81279	9.249135	17.5445	15.85821	15.87975	17.40471	16.45914	17.14488	18.0604
15.81335	9.243802	17.54444	15.85977	15.96841	17.40462	16.45946	17.14568	18.14841
15.81471	9.241116	17.54477	15.85963	15.96968	17.40369	16.45927	17.23157	18.1487
15.81579	9.240594	17.5447	15.86016	15.97048	17.40369	16.46027	17.23099	18.1487
15.81588	9.23845	17.54437	15.86014	15.97047	17.4037	16.46021	17.23093	18.1491
15.89974	9.23827	17.54405	15.85985	15.97069	17.40327	16.54972	17.23088	18.14929
15.89978	9.238219	17.54388	15.8597	15.97044	17.40329	16.54973	17.22976	18.1492
15.89978	9.236539	17.54491	15.86051	15.97028	17.40329	16.54976	17.22976	18.14986
15.89941	9.219485	17.54488	15.94706	15.97101	17.40319	16.54986	17.23099	18.14993
15.8993	9.210291	17.55076	15.94706	15.9707	17.4032	16.54972	17.23118	18.15024
15.8989	9.195932	17.5513	15.94699	15.97489	17.4032	16.55112	17.23093	18.15272
15.89863	9.193132	17.55117	15.94898	15.9753	17.4032	16.55116	17.23185	18.15273
15.90883	9.180656	17.55233	15.94907	15.97531	17.40312	16.55099	17.23187	18.24548
15.90873	9.174938	17.63671	15.94904	15.97631	17.40312	16.55085	17.23671	18.2455
15.90873	9.16529	17.63701	15.94896	15.97587	17.49077	16.55028	17.23652	18.24711
15.90878	9.222344	17.64081	15.9543	16.06458	17.49752	16.54985	17.2362	18.24702
15.90853	9.232973	17.64081	15.95515	16.06462	17.49948	16.55508	17.24159	18.24699
15.90847	9.227969	17.63997	15.95489	16.06531	17.50099	16.55583	17.2407	18.24697
15.99225	9.321782	17.64004	15.95495	16.06517	17.50141	16.55592	17.23982	18.24717
15.99217	9.167497	17.64141	15.95704	16.06628	17.50158	16.55585	17.23931	18.25018
15.99429	9.162522	17.64119	15.95703	16.06471	17.5017	16.5558	17.32593	18.25042
15.99407	9.478147	17.6412	15.9573	16.0645	17.50173	16.64362	17.3262	18.25091
15.9947	9.561082	17.64707	16.04404	16.06445	17.5018	16.64526	17.32602	18.25089
15.99487	9.486733	17.64803	16.04445	16.06529	17.50176	16.64638	17.32579	18.25243
15.99533	9.480773	17.64767	16.04446	16.0653	17.50176	16.64638	17.32572	18.25373
15.99512	9.479066	17.64814	16.04503	16.06466	17.50167	16.64655	17.32668	18.25539
15.99512	9.474492	17.64803	16.04653	16.06439	17.50167	16.64655	17.32662	18.34819
15.99531	9.472616	17.73364	16.04653	16.06798	17.50134	16.64634	17.32657	18.34882
16.00083	9.471923	17.73365	16.05202	16.0687	17.50118	16.64698	17.32757	18.34891
16.00056	9.468692	17.73354	16.05168	16.15711	17.5012	16.64686	17.32753	18.34891
16.0028	9.468137	17.73395	16.0516	16.15817	17.58887	16.64686	17.32747	18.3488
16.00319	9.467621	17.73622	16.052	16.15819	17.59392	16.65143	17.33237	18.34872
16.00354	9.464965	17.73615	16.05281	16.15802	17.59357	16.65144	17.33281	18.34854
16.00364	9.462622	17.73596	16.05441	16.15802	17.59338	16.65143	17.33265	18.34883
16.00414	9.458733	17.7363	16.05446	16.15843	17.59334	16.65267	17.33266	18.34876
16.08799	9.447036	17.7363	16.14122	16.1601	17.59511	16.65265	17.33398	18.34832
16.08859	9.440194	17.73634	16.14108	16.16015	17.6012	16.74031	17.33399	18.34817
16.08861	9.285468	17.74222	16.14092	16.16006	17.60121	16.74026	17.33582	18.34814
16.08861	9.578603	17.74355	16.14091	16.15989	17.60246	16.74152	17.42169	18.34785
16.0901	9.574834	17.74349	16.14074	16.16048	17.60247	16.74318	17.4216	18.34777
16.09011	9.571442	17.82896	16.14078	16.16043	17.6031	16.74321	17.42145	18.44069
16.09012	9.564263	17.82897	16.14939	16.16047	17.60351	16.74311	17.4223	18.44229
16.09131	9.725564	17.82964	16.14943	16.16541	17.60335	16.74298	17.42302	18.44352
16.09619	9.566089	17.82964	16.14944	16.16551	17.60329	16.7427	17.42288	18.44479
16.09601	9.561543	17.82953	16.14935	16.1654	17.60373	16.74263	17.42288	18.44488
16.09587	9.559478	17.83065	16.14932	16.1654	17.60373	16.74216	17.42289	18.44554
16.09587	9.655151	17.83066	16.14924	16.25391	17.60394	16.74318	17.42279	18.44549
16.10114	9.807051	17.83067	16.14932	16.25427	17.69149	16.743	17.42253	18.44563
16.10109	9.906203	17.83383	16.23587	16.25406	17.6909	16.74301	17.42254	18.44561
16.10104	9.897427	17.83383	16.23739	16.25387	17.69596	16.74299	17.42868	18.44563
16.18477	9.890213	17.83383	16.23814	16.25389	17.69579	16.74277	17.42955	18.44571
16.18588	9.881169	17.83367	16.23755	16.25495	17.69579	16.74694	17.42978	18.4456
16.18578	9.864151	17.83425	16.23703	16.25491	17.69607	16.74754	17.42981	18.44546
16.18568	9.86155	17.83394	16.23705	16.25495	17.69789	16.74772	17.42982	18.44546
16.18652	9.858612	17.83971	16.23718	16.2569	17.69912	16.74773	17.51562	18.44546
16.1865	9.851146	17.84006	16.23729	16.2569	17.69897	16.83516	17.51539	18.44565
16.18632	9.843289	17.92441	16.23737	16.25691	17.70019	16.83517	17.51687	18.44537
16.18634	9.836465	17.92421	16.24284	16.25732	17.70311	16.83644	17.51823	18.53324
16.18757	9.833202	17.92426	16.24437	16.25718	17.70306	16.83644	17.51816	18.53802
16.18757	9.829915	17.92514	16.24519	16.2572	17.70301	16.83683	17.51861	18.53803
16.19312	9.828987	17.92516	16.24482	16.26129	17.79098	16.83676	17.51842	18.53952
16.19363	9.827538	17.92487	16.24485	16.2612	17.79107	16.83845	17.5185	18.54268
16.19372	9.827276	17.92624	16.24482	16.2612	17.79632	16.83809	17.51908	18.54455
16.19481	9.826512	17.92619	16.24553	16.35047	17.79627	16.83884	17.51889	18.54563
16.19704	9.826064	17.92857	16.33214	16.35045	17.79615	16.83877	17.51872	18.54563
16.19697	9.82284	17.92849	16.33228	16.3513	17.79622	16.83872	17.51852	18.54621
16.28116	9.822173	17.93128	16.33205	16.35075	17.79618	16.83861	17.51813	18.54622
16.2812	9.821849	17.93128	16.33364	16.35076	17.7983	16.84279	17.52277	18.54672
16.28122	9.821585	17.93152	16.33363	16.35067	17.79838	16.84376	17.52345	18.54714
16.28114	9.821321	17.93147	16.33361	16.35124	17.79821	16.84352	17.52334	18.54714
16.2819	9.821297	17.93132	16.33361	16.35142	17.79821	16.93131	17.52275	18.54733
16.28343	9.821332	17.93676	16.33441	16.35192	17.79923	16.93202	17.524	18.54723
16.284	9.821317	17.937	16.33982	16.35297	17.79872	16.93203	17.6096	18.63511
16.28392	9.821194	18.02097	16.34188	16.35298	17.79854	16.93226	17.6092	18.6402
16.2838	9.820529	18.02131	16.34191	16.35455	17.79863	16.93354	17.60937	18.6402
16.28381	9.820247	18.02139	16.42848	16.35453	17.79985	16.93291	17.61113	18.63997
16.28381	9.820324	18.02137	16.42927	16.35454	17.88732	16.93245	17.6124	18.63997
16.29047	9.812902	18.02204	16.42924	16.35443	17.8874	16.93234	17.6124	18.64187
16.29123	9.790952	18.02172	16.42928	16.35447	17.88791	16.93193	17.61241	18.64181
16.29121	9.784509	18.02186	16.42929	16.35868	17.88788	16.93194	17.612	18.64187
16.29092	9.780032	18.02168	16.42969	16.44709	17.89321	16.93386	17.61331	18.64273
16.29089	9.764039	18.02126	16.42969	16.4465	17.89321	16.93387	17.61331	18.64267
16.29089	9.752514	18.02247	16.42959	16.44676	17.89311	16.93387	17.61332	18.64267
16.37436	9.747385	18.02346	16.43087	16.44672	17.89298	16.93429	17.61301	18.64235
16.37407	9.881141	18.02461	16.43071	16.44713	17.89327	16.93851	17.61775	18.64307
16.37626	9.876054	18.02411	16.43072	16.44713	17.89339	16.93935	17.61835	18.64304
16.37745	9.865674	18.027	16.43595	16.44713	17.89325	17.02722	17.61763	18.64371
16.37745	9.706365	18.02701	16.43621	16.44778	17.89509	17.02708	17.61813	18.64371
16.37744	9.700509	18.02701	16.43622	16.44859	17.8951	17.02699	17.7037	18.64325
16.37796	9.806151	18.02692	16.43598	16.44863	17.89545	17.02813	17.7048	18.73175
16.37798	9.798728	18.03252	16.43685	16.44861	17.89545	17.02789	17.70478	18.73175
16.37799	9.798045	18.11691	16.43879	16.44915	17.89639	17.0278	17.70466	18.73666
16.37822	9.797123	18.11691	16.43876	16.45	17.9839	17.02708	17.70521	18.73666
16.37929	9.796983	18.11743	16.52508	16.44973	17.98391	17.02795	17.70529	18.73706
16.3793	9.796993	18.11743	16.52485	16.45116	17.98421	17.02799	17.7052	18.73707
16.37931	9.79679	18.11727	16.52466	16.45117	17.98422	17.02763	17.70685	18.73696
16.3847	9.796405	18.11727	16.52491	16.4512	17.98537	17.03011	17.70663	18.73695
16.38535	9.789001	18.11727	16.52519	16.45536	17.99061	17.02984	17.7067	18.73658
16.38495	9.787642	18.11709	16.52673	16.54377	17.99062	17.02967	17.70785	18.73864
16.38602	9.787568	18.11722	16.52664	16.54314	17.99062	17.03135	17.70786	18.73851
16.47028	9.977128	18.11883	16.52635	16.45977	17.99062	17.03149	17.70786	18.73851
16.47029	10.0094	18.11908	16.52636	16.54816	17.99133	17.03141	17.70772	18.73928
16.47191	10.1251	18.11935	16.5263	16.54816	17.99133	17.03564	17.70772	18.73963
16.47253	10.12019	18.11967	16.52631	16.54817	17.99134	17.12351	17.71274	18.73963
16.47475	10.11398	18.12009	16.52631	16.54809	17.99134	17.12301	17.71342	18.73956
16.47482	10.06437	18.12191	16.53161	16.54927	17.99246	17.12332	17.71297	18.74008
16.47486	10.25632	18.12399	16.53283	16.54931	17.99462	17.12332	17.71241	18.82802
16.47474	10.25678	18.12699	16.53329	16.54931	17.99467	17.12311	17.71233	18.82787
16.47642	10.25733	18.13276	16.53337	16.54916	17.99521	17.12361	17.79808	18.82789
16.47642	10.25646	18.21713	16.53307	16.54908	17.99508	17.12361	17.79876	18.82797
16.47633	10.1843	18.21725	16.53307	16.54881	17.99503	17.12444	17.79882	18.82791
16.47617	10.3047	18.217	16.53293	16.54877	18.0825	17.1244	17.79927	18.8285
16.47627	10.40108	18.217	16.61936	16.54871	18.0816	17.1244	17.80046	18.83343
16.48183	10.55578	18.21686	16.62124	16.54871	18.0825	17.12417	17.80047	18.8335
16.48226	10.54937	18.21673	16.62099	16.55122	18.0825	17.12527	17.80039	18.8335
16.48289	10.54604	18.21653	16.62084	16.55122	18.08259	17.12507	17.8004	18.8335
16.4829	10.54212	18.21703	16.62184	16.55129	18.08259	17.12574	17.80238	18.83384
16.56654	10.54174	18.21703	16.62183	16.55142	18.08769	17.12563	17.80239	18.83362
16.56644	10.539	18.21702	16.62171	16.55163	18.08769	17.12682	17.80228	18.8338
16.56751	10.53858	18.21704	16.62182	16.55369	18.08769	17.12839	17.80229	18.83517
16.56745	10.53709	18.21694	16.6217	16.55369	18.08888	17.12771	17.80267	18.83524
16.5674	10.53511	18.21688	16.6217	16.55524	18.08879	17.12771	17.80267	18.83515
16.56735	10.53246	18.21688	16.62096	16.55693	18.08865	17.13178	17.80267	18.83556
16.56721	10.52798	18.21669	16.62039	16.55675	18.08857	17.21934	17.80763	18.83557
16.56793	10.52546	18.21664	16.6205	16.561	18.08854	17.21926	17.80763	18.83557
16.57023	10.52446	18.21665	16.62031	16.64943	18.08879	17.21909	17.89413	18.8361
16.57028	10.52318	18.21664	16.62117	16.64943	18.08879	17.22064	17.89414	18.83619
16.57061	10.52169	18.30684	16.62119	16.64949	18.08947	17.22057	17.89414	18.83612
16.5715	10.52095	18.30644	16.62102	16.64932	18.08947	17.22039	17.89415	18.92397
16.5715	10.52096	18.31055	16.62631	16.64932	18.09126	17.22039	17.89551	18.92434
16.57148	10.52102	18.31156	16.62664	16.6489	18.17869	17.22007	17.89551	18.92467
16.57119	10.52104	18.3129	16.62665	16.6489	18.1787	17.22007	17.89547	18.92536
16.57784	10.52095	18.31312	16.62665	16.64893	18.17857	17.22	17.8952	18.92529
16.5778	10.52089	18.31352	16.62791	16.64919	18.17834	17.22004	17.89435	18.9303
16.5777	10.5208	18.31419	16.62787	16.64915	18.17993	17.22416	17.89505	18.93011
16.57755	10.52066	18.31419	16.71451	16.64915	18.18518	17.22427	17.89593	18.93011
16.66115	10.52048	18.31449	16.71463	16.6492	18.18518	17.22434	17.89672	18.93109
16.66116	10.51396	18.31457	16.7143	16.64918	18.18519	17.22432	17.89789	18.93109
16.66188	10.50729	18.31424	16.71485	16.64904	18.18519	17.22445	17.89796	18.93096
16.6638	10.49822	18.31425	16.71667	16.64911	18.18519	17.22485	17.89797	18.93085
16.66373	10.48971	18.31425	16.71668	16.64909	18.18526	17.22701	17.89933	18.93085
16.66467	10.48877	18.31427	16.71661	16.64909	18.18634	17.2277	17.89942	18.93025
16.66435	10.48823	18.31427	16.71631	16.64915	18.18625	17.23056	17.8996	18.93153
16.66435	10.48828	18.31428	16.71614	16.64913	18.1861	17.32254	17.8996	18.93348
16.66437	10.48831	18.31423	16.71724	16.7419	18.18616	17.32263	17.89929	18.9339
16.66707	10.4883	18.31408	16.71712	16.74498	18.18616	17.32257	17.90436	18.93385
16.66694	10.48833	18.3141	16.71712	16.74663	18.1862	17.32252	17.90414	18.93372
16.66667	10.48829	18.39854	16.71696	16.74686	18.1862	17.32248	17.98981	18.93359
16.66644	10.48831	18.4043	16.71648	16.74715	18.18616	17.32228	17.98981	19.02164
16.6661	10.48839	18.40409	16.71648	16.74681	18.27361	17.32237	17.99021	19.02145
16.66673	10.48776	18.40414	16.71635	16.74685	18.27361	17.322	17.99039	19.02143
16.66676	10.48754	18.40701	16.7214	16.74664	18.27549	17.322	17.9912	19.02219
16.67197	10.48749	18.41396	16.72219	16.74668	18.27549	17.32243	17.99121	19.02249
16.67199	10.48016	18.41405	16.72241	16.74659	18.27598	17.32226	17.99095	19.0228
16.67184	10.47967	18.41561	16.72208	16.74655	18.27598	17.32204	17.9921	19.0278
16.67296	10.47917	18.41561	16.80845	16.74655	18.27623	17.32194	17.99325	19.0279
16.75671	10.47888	18.41561	16.80845	16.74647	18.28148	17.32194	17.99302	19.02872
16.75675	10.47647	18.41636	16.80975	16.74644	18.28149	17.32195	17.9935	19.02883
16.75679	10.47099	18.41632	16.80975	16.74647	18.28211	17.32192	17.99471	19.02884
16.7567	10.46729	18.41626	16.8101	16.74647	18.28211	17.32195	17.99465	19.02885
16.7579	10.46636	18.41674	16.81011	16.74637	18.28212	17.32185	17.99634	19.02875
16.75785	10.46435	18.41662	16.81204	16.74637	18.28212	17.32166	17.99622	19.0291
16.75785	10.46347	18.41717	16.81204	16.74639	18.2828	17.32166	17.99593	19.0291
16.75852	10.4573	18.41715	16.81178	16.83491	18.28264	17.41363	17.99593	19.02906
16.75956	10.45513	18.417	16.8118	16.83474	18.28258	17.41655	18.00094	19.02907
16.76073	10.45428	18.41675	16.81234	16.83887	18.28272	17.41717	18.08656	19.0293
16.76217	10.44775	18.41707	16.81234	16.83888	18.28272	17.41717	18.0864	19.02926
16.76447	10.44034	18.41698	16.81234	16.83874	18.28255	17.41871	18.0864	19.0289
16.76441	10.4349	18.50133	16.81219	16.84387	18.28375	17.41911	18.08619	19.03054
16.765	10.42678	18.50155	16.81213	16.84557	18.37084	17.41939	18.08614	19.03054
16.76482	10.42605	18.50733	16.81213	16.84559	18.37072	17.41954	18.08899	19.11804
16.76464	10.42583	18.5072	16.81706	16.84668	18.37051	17.41944	18.08896	19.11805
16.76438	10.42492	18.50711	16.81796	16.84668	18.37051	17.41948	18.08884	19.11775
16.76991	10.42332	18.50728	16.81808	16.84726	18.37051	17.41928	18.08886	19.11766
16.77043	10.42292	18.51089	16.81801	16.84792	18.37271	17.41929	18.08886	19.118
16.77033	10.42287	18.51089	16.81801	16.84781	18.37271	17.41922	18.08893	19.11868
16.85409	10.42279	18.5109	16.90443	16.84833	18.37271	17.41927	18.08878	19.11938
16.85463	10.41956	18.51062	16.9052	16.84818	18.37262	17.41933	18.08872	19.12435
16.8543	10.41949	18.51187	16.9052	16.84789	18.37239	17.41928	18.08872	19.1244
16.85448	10.41429	18.51188	16.90515	16.84725	18.37785	17.41925	18.09181	19.1242
16.85529	10.41096	18.51179	16.90507	16.84748	18.37786	17.41918	18.09194	19.12421
16.8552	10.40309	18.51319	16.90535	16.84742	18.37838	17.41917	18.09204	19.12426
16.85512	10.39593	18.51347	16.9052	16.84741	18.37838	17.41912	18.09297	19.1238
16.856	10.39236	18.51337	16.90651	16.93575	18.37851	17.41895	18.09399	19.12381
16.85601	10.38896	18.51337	16.90639	16.93576	18.37954	17.41896	18.09547	19.12347
16.85594	10.38441	18.514	16.90634	16.93563	18.37962	17.41883	18.09901	19.12347
16.85714	10.40217	18.51401	16.90646	16.93974	18.37962	17.41877	18.18955	19.12465
16.85714	10.44327	18.59836	16.90856	16.93951	18.37952	17.50655	18.18941	19.12529
16.85785	10.44909	18.59891	16.90833	16.93936	18.37955	17.50661	18.1895	19.12529
16.85768	10.55664	18.59888	16.90834	16.93936	18.37956	17.51072	18.18927	19.12529
16.85765	10.57635	18.59889	16.90835	16.93897	18.37949	17.51057	18.18902	19.12516
16.8588	10.57466	18.60412	16.90825	16.94056	18.46696	17.51047	18.18831	19.12516
16.86101	10.57411	18.60412	16.90854	16.94042	18.46712	17.51047	18.18832	19.12516
16.86101	10.57349	18.6047	16.90834	16.94047	18.46764	17.51651	18.1881	19.21294
16.86092	10.57097	18.6047	16.90825	16.94048	18.46764	17.51651	18.18812	19.21457
16.86092	10.56545	18.6047	16.91367	16.94147	18.4675	17.51776	18.18851	19.21455
16.94987	10.56259	18.60461	16.91367	16.94148	18.46746	17.51902	18.18851	19.21528
16.94972	10.56207	18.60451	17.00068	16.94144	18.46861	17.519	18.18849	19.21533
16.94975	10.56152	18.60451	17.00054	16.9423	18.46862	17.52008	18.18849	19.21533
16.95133	10.56117	18.60452	17.00055	16.94238	18.47046	17.52009	18.18846	19.21565
16.9513	10.5595	18.60426	17.00147	16.94248	18.47046	17.52013	18.18838	19.22048
16.95091	10.55947	18.60733	17.0014	16.94319	18.47048	17.52069	18.18828	19.2205
16.95081	10.5587	18.60742	17.00113	16.94314	18.47576	17.52069	18.18827	19.2203
16.95078	10.55858	18.60686	17.00106	16.94294	18.47581	17.5206	18.18814	19.22117
16.9508	10.55863	18.6067	17.00106	17.03142	18.47581	17.52102	18.18814	19.22122
16.95069	10.55764	18.60671	17.00183	17.03203	18.47569	17.52102	18.18815	19.22122
16.95074	10.57808	18.60776	17.00192	17.03195	18.47569	17.52083	18.18806	19.22099
16.95042	10.70154	18.60789	17.00182	17.03189	18.47573	17.52063	18.18773	19.22166
16.95075	10.70136	18.60789	17.00223	17.03169	18.47574	17.52078	18.27336	19.22167
16.95356	10.70024	18.6079	17.00351	17.03591	18.47878	17.52069	18.27808	19.22155
16.95404	10.70001	18.60926	17.0054	17.03637	18.47969	17.52058	18.28079	19.22163
16.95432	10.70009	18.69355	17.00541	17.03633	18.47969	17.60822	18.28143	19.22163
16.95473	10.69776	18.69355	17.00532	17.0362	18.48052	17.60837	18.28296	19.22164
16.95543	10.69756	18.69382	17.00506	17.03572	18.56797	17.61229	18.28405	19.22195
16.95614	10.69444	18.69451	17.00456	17.03563	18.56796	17.61229	18.28465	19.31036
16.95716	10.6909	18.7002	17.00452	17.03752	18.56796	17.61202	18.28461	19.3101
16.95785	10.69069	18.70006	17.00444	17.03727	18.56796	17.61215	18.28498	19.31003
16.95891	10.69065	18.70006	17.00985	17.03723	18.56796	17.61245	18.28528	19.31003
17.05051	10.69054	18.70006	17.00997	17.03708	18.56796	17.61396	18.28537	19.31003
17.05045	10.69044	18.70028	17.09651	17.0369	18.56796	17.61349	18.28533	19.31169
16.96469	10.68847	18.70038	17.09642	17.03782	18.56797	17.61349	18.28511	19.31201
17.05403	10.68809	18.70042	17.09649	17.03782	18.56798	17.61469	18.28527	19.31207
17.05396	10.68788	18.70025	17.09657	17.03799	18.56798	17.61463	18.28533	19.3121
17.05367	10.68679	18.70025	17.09646	17.03777	18.56798	17.61443	18.28533	19.3121
17.05381	10.68624	18.7031	17.09687	17.03772	18.57711	17.61444	18.2853	19.31728
17.05382	10.6861	18.70311	17.09688	17.03761	18.57711	17.61544	18.285	19.3172
17.05318	10.6861	18.70363	17.09681	17.03852	18.57699	17.6156	18.28505	19.31795
17.05316	10.68562	18.70368	17.09714	17.03832	18.57701	17.61559	18.28485	19.31795
17.05286	10.68556	18.70368	17.09715	17.12676	18.57686	17.61548	18.28486	19.31825
17.05282	10.68585	18.70483	17.09799	17.12597	18.57687	17.6165	18.28496	19.31895
17.05333	10.68293	18.70467	17.09772	17.126	18.57687	17.61643	18.37053	19.31895
17.05338	10.6756	18.70477	17.09773	17.12669	18.57687	17.6165	18.3706	19.31898
17.05318	10.67259	18.78895	17.09846	17.13073	18.57687	17.61638	18.37033	19.31898
17.05295	10.66832	18.78896	17.09985	17.13094	18.57681	17.70455	18.37535	19.31881
17.05299	10.66083	18.78929	17.09985	17.13089	18.6642	17.70412	18.37532	19.31895
17.05308	10.65825	18.79	17.10172	17.13089	18.6642	17.70831	18.37533	19.31888
17.05309	10.93578	18.78981	17.10159	17.13066	18.66523	17.70826	18.38388	19.40668
17.05309	10.86313	18.79722	17.10154	17.13118	18.66527	17.70815	18.38388	19.40679
17.05303	10.86122	18.7971	17.10692	17.1314	18.66619	17.70864	18.38493	19.40736
17.05274	10.86114	18.7971	17.19341	17.13142	18.66619	17.70864	18.38494	19.40736
17.05276	10.85484	18.79696	17.19343	17.13114	18.66651	17.70864	18.38638	19.40737
17.05271	10.85407	18.79661	17.19308	17.13115	18.66651	17.70856	18.38627	19.40822
17.05271	10.85314	18.79662	17.19442	17.13284	18.66652	17.70857	18.38714	19.40822
17.14192	10.85935	18.79662	17.19393	17.13281	18.66639	17.71043	18.38706	19.40822
17.14384	10.84544	18.79662	17.19393	17.1327	18.66626	17.71026	18.38693	19.40824
17.14509	10.83865	18.79771	17.19393	17.13293	18.66626	17.71035	18.38807	19.41022
17.14588	10.83388	18.79771	17.19388	17.13293	18.66628	17.71035	18.38802	19.40996
17.14685	10.82882	18.79766	17.19388	17.13285	18.66633	17.71016	18.38782	19.40996
17.1477	10.93267	18.79752	17.19384	17.13386	18.67162	17.71016	18.38769	19.41496
17.1477	10.93197	18.79758	17.19357	17.13386	18.67241	17.71139	18.38779	19.4149
17.14828	10.93172	18.79884	17.19325	17.13382	18.67426	17.7115	18.38779	19.41503
17.14877	11.01458	18.8016	17.19329	17.1338	18.67427	17.71112	18.38779	19.41495
17.14895	11.06322	18.80222	17.19571	17.22221	18.67532	17.71111	18.38797	19.41498
17.14884	11.05882	18.80277	17.19593	17.22219	18.67542	17.71235	18.38797	19.4153
17.14886	10.88729	18.80269	17.19594	17.22257	18.67543	17.80001	18.38804	19.41518
17.14886	10.89082	18.8027	17.19614	17.22334	18.67533	17.80001	18.47348	19.41518
17.14884	11.08075	18.80297	17.19638	17.22337	18.67584	17.80001	18.47342	19.41712
17.14869	11.20079	18.88721	17.1956	17.22736	18.67584	17.79993	18.47356	19.41803
17.14874	11.19957	18.88721	17.19598	17.22726	18.76322	17.79998	18.47356	19.41803
17.14879	11.19818	18.88839	17.19594	17.22726	18.76324	17.7999	18.4785	19.41871
17.14855	11.19892	18.88857	17.29555	17.22727	18.76293	17.80482	18.4785	19.41907
17.14844	11.1955	18.88857	17.29572	17.22727	18.76294	17.80385	18.47849	19.41907
17.14849	11.11742	18.89476	17.29569	17.22727	18.76294	17.80328	18.47834	19.50678
17.14822	11.11549	18.89476	17.29564	17.22799	18.76294	17.80319	18.47835	19.50684
17.14822	11.11371	18.8945	17.29506	17.22772	18.7629	17.80319	18.47829	19.50684
17.1487	11.11252	18.89572	17.29497	17.22778	18.76391	17.80308	18.4783	19.50674
17.23219	11.21526	18.89578	17.29485	17.2274	18.76402	17.80308	18.48044	19.50658
17.23226	11.21483	18.89583	17.29486	17.22725	18.76402	17.80311	18.48046	19.50658
17.23781	11.12586	18.89564	17.29456	17.22864	18.76402	17.80379	18.48039	19.50658
17.23761	11.22708	18.89552	17.29446	17.22831	18.76403	17.80392	18.48039	19.50633
17.23766	11.22705	18.89544	17.29464	17.22999	18.76356	17.80392	18.48086	19.50633
17.24378	11.22699	18.89559	17.29451	17.23105	18.76439	17.80375	18.48077	19.50599
17.24357	11.22648	18.89559	17.29394	17.23092	18.7644	17.80344	18.48065	19.506
17.24568	11.22531	18.89565	17.29398	17.23176	18.76966	17.8049	18.48054	19.506
17.24521	11.22488	18.89643	17.29405	17.23175	18.76966	17.8047	18.48044	19.506
17.24657	11.2249	18.89644	17.29406	17.2317	18.76969	17.8047	18.48201	19.506
17.24657	11.22399	18.89636	17.29405	17.23136	18.76962	17.8052	18.48201	19.51461
17.24625	11.22109	18.89922	17.29405	17.23154	18.76972	17.8049	18.48201	19.51461
17.24687	11.21796	18.89908	17.29407	17.31997	18.77162	17.80492	18.48202	19.51461
17.24689	11.21032	18.98306	17.29399	17.31999	18.77162	17.80484	18.48185	19.51416
17.24779	11.20357	18.98307	17.29391	17.32096	18.77162	17.80605	18.48279	19.51418
17.2476	11.20232	18.98291	17.29398	17.32086	18.77162	17.80605	18.48269	19.51418
17.24832	11.20207	18.98254	17.29366	17.32097	18.77162	17.80609	18.48265	19.51418
17.24792	11.20111	18.98257	17.29366	17.3209	18.77153	17.89374	18.48253	19.51411
17.24779	11.20085	18.98276	17.38543	17.3212	18.77143	17.89353	18.48225	19.51411
17.24834	11.1968	18.98342	17.38757	17.32539	18.7714	17.89369	18.5676	19.51419
17.24816	11.19011	18.98454	17.38751	17.3254	18.85997	17.8937	18.56865	19.51408
17.33173	11.18548	18.99032	17.38918	17.32548	18.8602	17.89495	18.56853	19.51409
17.33162	11.18103	18.99032	17.39046	17.3264	18.86024	17.89496	18.5684	19.60179
17.33229	11.18031	18.99028	17.39086	17.3264	18.86024	17.89919	18.57322	19.60179
17.33769	11.17871	18.99019	17.39107	17.32611	18.86031	17.89919	18.57323	19.60204
17.33773	11.17848	18.9902	17.39127	17.32572	18.86031	17.8992	18.57352	19.60295
17.33773	11.17758	18.99012	17.39126	17.32573	18.86011	17.8992	18.57353	19.60293
17.33774	11.17648	18.99007	17.39126	17.32554	18.85996	17.8991	18.57349	19.60335
17.33799	11.1731	18.98989	17.39134	17.32583	18.85986	17.89895	18.57349	19.60335
17.33839	11.17284	18.98977	17.39135	17.32566	18.86033	17.90006	18.5735	19.60335
17.34024	11.17277	18.98977	17.39131	17.32642	18.86035	17.89973	18.57566	19.60375
17.34024	11.17274	18.99119	17.3911	17.32621	18.86035	17.89971	18.5756	19.60354
17.34023	11.1726	18.99171	17.3909	17.32617	18.86035	17.89957	18.57568	19.60322
17.34175	11.17197	18.9923	17.3908	17.32617	18.86141	17.89962	18.57554	19.60315
17.34135	11.17199	18.99239	17.39054	17.32769	18.8614	17.89948	18.57524	19.60317
17.34118	11.17232	18.99227	17.39054	17.41589	18.86108	17.9004	18.57524	19.60815
17.34257	11.25928	18.99228	17.39054	17.41584	18.86636	17.90204	18.57637	19.60816
17.34257	11.25885	18.99218	17.39055	17.41566	18.86635	17.90235	18.57627	19.60859
17.34276	11.25884	19.07642	17.39054	17.41549	18.86659	17.90297	18.57607	19.61026
17.34265	11.25882	19.07643	17.39047	17.41554	18.86647	17.90299	18.57592	19.61015
17.3434	11.25684	19.07648	17.39033	17.41557	18.86632	17.9028	18.57577	19.61015
17.3433	11.25016	19.07931	17.39023	17.41576	18.86726	17.99043	18.57577	19.61015
17.34331	11.24874	19.07926	17.39023	17.41661	18.86726	17.99042	18.5774	19.61133
17.42675	11.24363	19.08001	17.4766	17.41754	18.86914	17.99155	18.66285	19.61134
17.42762	11.2368	19.08001	17.4766	17.4218	18.86907	17.99149	18.66292	19.61134
17.42695	11.23368	19.08035	17.48211	17.4217	18.86901	17.99158	18.66302	19.61189
17.42682	11.23234	19.0803	17.48198	17.42165	18.95636	17.99158	18.66303	19.61176
17.42683	11.23225	19.08582	17.48193	17.42152	18.95636	17.99205	18.66877	19.61166
17.43237	11.23221	19.08578	17.48186	17.42148	18.95643	17.99622	18.66883	19.69933
17.43224	11.2322	19.08583	17.48405	17.42111	18.95663	17.99626	18.66854	19.69934
17.43225	11.23226	19.08676	17.48945	17.42114	18.95676	17.99626	18.66839	19.69934
17.43293	11.23213	19.08676	17.49093	17.42091	18.95677	17.99752	18.66821	19.69968
17.43293	11.2321	19.08676	17.49086	17.42104	18.95717	17.99733	18.66821	19.69969
17.43294	11.23202	19.08676	17.49093	17.42095	18.95838	17.99744	18.66815	19.69946
17.43294	11.23012	19.08666	17.49204	17.42189	18.95838	17.99744	18.66812	19.69946
17.43285	11.23018	19.08666	17.49205	17.4222	18.95838	17.99733	18.66928	19.69935
17.43579	11.2302	19.08666	17.49102	17.4223	18.95827	17.99733	18.66932	19.69998
17.43576	11.23024	19.08692	17.49084	17.42234	18.95827	17.99733	18.66932	19.7
17.43576	11.23007	19.08648	17.49148	17.42236	18.95827	17.99745	18.66919	19.69981
17.43527	11.23013	19.08633	17.49119	17.42227	18.95828	17.99742	18.66919	19.69952
17.43527	11.23012	19.08599	17.49116	17.42213	18.95828	17.99716	18.6707	19.69938
17.43635	11.23	19.08597	17.49158	17.51048	18.95828	17.99821	18.67062	19.70026
17.43631	11.22974	19.08585	17.49158	17.51063	18.95813	17.99822	18.67059	19.70036
17.43696	11.22958	19.0858	17.49158	17.5123	18.96334	17.99981	18.67097	19.70538
17.43674	11.22955	19.08583	17.49158	17.5123	18.96437	17.99973	18.67094	19.70538
17.43674	11.22952	19.08613	17.49188	17.51262	18.96483	18.08736	18.67072	19.70529
17.43803	11.22896	19.17196	17.49178	17.51251	18.96483	18.08704	18.67182	19.70536
17.4379	11.22899	19.17198	17.49166	17.51251	18.96494	18.08704	18.67182	19.70568
17.52146	11.22902	19.17184	17.49175	17.51246	18.96498	18.08704	18.67193	19.70693
17.5215	11.22899	19.1716	17.4918	17.51225	18.96498	18.08709	18.75745	19.70693
17.52184	11.22902	19.1716	17.57808	17.51656	18.96486	18.08695	18.75742	19.70693
17.5226	11.22898	19.17145	17.5781	17.51656	18.96487	18.08709	18.75745	19.70693
17.52804	11.22814	19.17427	17.57767	17.51639	18.96487	18.08715	18.75792	19.70693
17.52776	11.22184	19.17446	17.58328	17.5174	19.05222	18.08775	18.75826	19.70693
17.52769	11.21956	19.17447	17.58316	17.51739	19.05215	18.08768	18.75807	19.70693
17.5277	11.21743	19.17451	17.583	17.51708	19.05399	18.08884	18.75969	19.70684
17.5277	11.2135	19.17451	17.58285	17.51708	19.0539	18.0928	18.7646	19.79448
17.52762	11.21202	19.18033	17.58286	17.51784	19.05491	18.09281	18.76431	19.79653
17.52748	11.21018	19.18004	17.58298	17.51785	19.05491	18.09242	18.76425	19.79653
17.5281	11.21009	19.18078	17.58296	17.51785	19.05465	18.09242	18.76399	19.79653
17.52853	11.21014	19.18078	17.5853	17.51785	19.05484	18.09246	18.76399	19.79653
17.52878	11.21013	19.18062	17.5853	17.51789	19.05484	18.09261	18.76404	19.79644
17.52876	11.2101	19.18052	17.5853	17.51774	19.05498	18.09261	18.76513	19.79645
17.52855	11.20787	19.1805	17.5853	17.51774	19.05491	18.09263	18.76498	19.79701
17.53087	11.19959	19.18174	17.58646	17.5178	19.05474	18.09263	18.76446	19.79701
17.53069	11.19776	19.18174	17.5863	17.51874	19.05484	18.09256	18.76453	19.79702
17.53123	11.19739	19.18193	17.58622	17.60705	19.05594	18.09377	18.76459	19.79695
17.5313	11.19311	19.18181	17.58598	17.60705	19.05594	18.09403	18.7646	19.79695
17.53126	11.19228	19.18182	17.58598	17.60691	19.05594	18.09404	18.76689	19.79779
17.53122	11.18837	19.18218	17.58719	17.60691	19.0559	18.09361	18.76837	19.79759
17.53231	11.18806	19.18219	17.58719	17.6068	19.05591	18.09361	18.76915	19.79759
17.53236	11.18036	19.26643	17.58728	17.60683	19.05591	18.09362	18.77027	19.80214
17.61592	11.17003	19.26643	17.58719	17.60848	19.06105	18.18126	18.77028	19.80192
17.61591	11.16611	19.26667	17.58724	17.60892	19.06136	18.18127	18.77028	19.80218
17.61572	11.18657	19.26658	17.58786	17.60892	19.06136	18.18301	18.77028	19.8021
17.61536	11.17491	19.26728	17.58786	17.609	19.06128	18.18301	18.85572	19.8021
17.61598	11.16883	19.26725	17.58787	17.609	19.06105	18.18386	18.85687	19.802
17.61673	11.16499	19.26723	17.58773	17.61331	19.06204	18.18393	18.85687	19.80286
17.61808	11.15285	19.26724	17.67389	17.61332	19.06204	18.18393	18.85687	19.8028
17.62355	11.15862	19.2671	17.67417	17.61396	19.1494	18.18394	18.85687	19.80453
17.62355	11.16474	19.26864	17.67413	17.61397	19.1494	18.18414	18.86234	19.8044
17.62355	11.16175	19.26867	17.67414	17.61397	19.14905	18.18414	18.86222	19.89188
17.62339	11.16063	19.26865	17.67968	17.61397	19.14905	18.18834	18.86223	19.89188
17.62339	11.16025	19.2716	17.6794	17.61394	19.14911	18.18834	18.86195	19.89189
17.62326	11.15984	19.27144	17.6791	17.61476	19.14961	18.18841	18.86194	19.89189
17.62328	11.1577	19.27135	17.679	17.61474	19.14961	18.18974	18.86347	19.89211
17.62326	11.16372	19.27119	17.67931	17.61463	19.15146	18.18974	18.86353	19.89235
17.62291	11.26129	19.27692	17.67909	17.61452	19.15146	18.18974	18.8635	19.89236
17.62398	11.26094	19.27701	17.6791	17.61453	19.15146	18.18975	18.86352	19.89269
17.62387	11.26048	19.2769	17.67876	17.61466	19.15146	18.18975	18.86351	19.89334
17.62387	11.26026	19.27691	17.6787	17.61455	19.15146	18.19028	18.86351	19.893
17.62388	11.2593	19.27686	17.6787	17.61426	19.15147	18.19028	18.86336	19.893
17.62391	11.25799	19.27691	17.68099	17.70257	19.15131	18.19028	18.86374	19.89295
17.62399	11.25487	19.27719	17.68074	17.70258	19.15131	18.19023	18.86365	19.89293
17.62514	11.24946	19.27704	17.68082	17.70323	19.15227	18.18974	18.8635	19.89287
17.62819	11.24412	19.27704	17.68086	17.70381	19.15227	18.18974	18.8635	19.89292
17.62801	11.24346	19.27967	17.68075	17.70378	19.15215	18.18967	18.86318	19.89292
17.62903	11.24222	19.27971	17.68161	17.70378	19.15216	18.18968	18.86393	19.89292
17.62898	11.24196	19.28042	17.6816	17.70474	19.15203	18.19094	18.86394	19.89797
17.6288	11.24192	19.28029	17.68172	17.70475	19.15174	18.27823	18.86559	19.8987
17.62919	11.24184	19.2812	17.68168	17.70475	19.15174	18.27815	18.86554	19.8993
17.62906	11.24178	19.28143	17.68162	17.7064	19.15144	18.27772	18.95106	19.89965
17.71247	11.24178	19.36549	17.68166	17.70644	19.1511	18.27772	18.95106	19.89972
17.71256	11.24178	19.36549	17.68163	17.70634	19.15633	18.27772	18.95108	19.89972
17.71387	11.24178	19.3655	17.68164	17.70625	19.15633	18.27772	18.95097	19.89956
