# Supplementary material for: Geometric alignment of aminoacyl-tRNA relative to catalytic centers of the ribosome underpins accurate mRNA decoding
Source: Nat Commun. 2023 Sep 11;14:5582. doi: 10.1038/s41467-023-40404-9 (PMC10495418; doi:10.1038/s41467-023-40404-9)
Supplement: Supplementary file 7 — Source Data [file 41467_2023_40404_MOESM7_ESM.zip › Girodat_Nat_Comm_data/Supplemental Fig 2/EONC1-EONC4-sigma2.dat]

0	0	0	0	0	0
1.726801	1.032872	0.3893742	0.3727445	0.7759079	1.032701
1.714077	1.035923	1.286853	0.8001382	0.784996	1.708688
2.677496	1.032102	1.299897	0.8192827	1.685203	2.21398
3.348273	2.185819	1.705577	0.8319515	1.686349	2.632211
3.33217	2.969752	2.036381	0.8570099	2.038349	2.609936
3.856556	2.947682	2.01645	1.650985	2.866126	2.5884
4.080864	2.922024	2.306529	1.648973	3.665192	2.929675
4.279468	2.896502	2.297588	1.648294	3.978878	2.906467
4.267801	2.870099	2.289818	2.259146	4.114363	3.194035
4.442921	3.157852	2.288324	2.250264	4.612705	3.171218
4.76901	3.415672	2.76796	2.733052	4.925018	3.146473
4.913132	3.42331	2.537536	2.96137	4.91707	3.402583
4.896122	3.638341	2.754336	2.953706	5.358407	3.393171
5.031481	3.624689	3.184968	2.940135	5.84152	3.61164
5.020914	4.242824	3.346639	3.467086	6.223001	3.61162
5.010276	4.220809	3.332668	3.460281	6.311705	4.046404
5.258175	4.209652	3.482932	3.608881	6.604704	4.754785
5.858828	4.355685	3.63442	3.741499	6.599127	4.729222
5.939771	4.336138	3.773333	3.726826	6.970928	4.865671
6.106123	4.637998	4.055222	3.714291	6.95709	4.979168
6.609028	4.888006	3.904694	3.707066	6.951547	4.9477
6.919267	4.994243	4.272023	3.697487	6.944904	4.922282
6.783195	5.248258	4.239737	3.689152	6.938057	4.774399
6.832575	5.215598	4.221306	3.686212	7.028011	4.760331
6.82229	5.178542	4.204499	3.81141	7.205488	4.752722
6.815987	5.155584	4.282606	3.802446	7.20165	4.749416
6.810377	5.136693	4.267519	3.924682	7.213281	5.229097
6.854585	5.236943	4.249235	4.025727	7.210432	5.549834
6.957516	5.277549	4.238984	4.130215	7.208488	5.704707
7.230607	5.465196	4.454529	4.235403	7.207089	5.698928
7.424282	6.074732	4.428853	4.23152	7.203911	5.851525
7.799792	6.197333	4.223219	4.224432	7.203182	6.006961
7.88384	7.18481	4.309298	4.221851	7.383766	5.999173
7.890072	8.214905	4.429536	4.222114	7.57461	5.994226
7.98644	9.090901	4.416081	4.217338	7.875731	6.395746
8.166981	9.475389	4.399521	4.212077	8.067507	6.382193
8.35922	9.665325	4.475546	4.209971	8.164238	6.083177
8.460458	10.04385	4.447293	4.199275	8.25846	6.075187
8.659117	10.42875	4.247437	4.192362	8.25695	6.063776
8.751544	10.63832	4.515587	4.635857	8.255007	6.135899
8.84262	10.92113	4.494771	4.63097	8.252265	6.297703
8.933556	11.12556	4.906253	4.624504	8.251181	6.630496
9.02406	11.24794	4.878596	4.622624	8.250474	6.643225
9.119466	11.4351	4.851959	4.617709	8.24854	6.641718
9.21505	11.52844	4.845705	4.614506	8.527899	6.723075
9.304802	11.62575	4.762544	4.609431	8.536734	6.901273
9.403018	11.72038	4.758817	4.608231	8.63192	6.994253
9.494306	11.9015	4.728674	4.684055	8.723379	7.190669
9.589465	12.0991	4.760796	4.679439	8.808874	7.367036
9.599025	12.19227	4.661356	4.830372	8.902129	7.365125
9.682844	12.29118	4.716719	4.827974	8.904984	7.547875
9.777665	12.53	4.728494	4.823972	8.903674	7.544082
9.868331	12.62551	4.709753	4.822378	8.902548	7.723609
9.962299	12.73278	4.870124	4.890501	8.901964	7.733972
10.05128	12.8247	4.865186	4.879901	8.997939	7.726412
10.15399	12.93548	4.853319	4.873973	9.187576	7.722366
10.25011	13.03213	4.839692	5.651801	9.274908	7.718162
10.33557	13.03944	4.833728	5.84627	9.28278	7.714801
10.44073	13.13452	5.036104	6.433699	9.282753	7.906236
10.45231	13.22911	5.006875	6.391847	9.282695	7.993146
10.53609	13.31465	4.98682	6.624542	9.377808	7.985702
10.62987	13.32761	4.976822	7.157506	9.461002	7.979168
10.6289	13.42388	4.975166	7.118134	9.460865	7.968516
10.72646	13.51186	4.973696	6.914807	9.460201	7.961844
10.82308	13.51994	4.973717	7.174986	9.459341	7.946704
10.82243	13.60823	4.94987	7.156444	9.470232	7.925155
10.9249	13.70366	4.933475	7.137511	9.465627	7.895003
11.01866	13.78727	4.923895	7.123608	9.465175	7.86213
11.01742	13.81454	4.924745	7.113407	9.565329	8.030227
11.11155	13.90351	4.914998	7.104817	9.567129	8.289789
11.21197	13.98748	4.909493	7.202333	9.649958	8.632006
11.22135	14.00246	4.90257	7.195476	9.648921	8.695092
11.22412	14.09895	4.902674	7.189025	9.648763	8.80949
11.30744	14.18084	4.904085	7.183192	9.65725	8.803017
11.318	14.19129	5.017294	7.175729	9.646293	8.801738
11.4053	14.27409	5.065351	7.167662	9.645153	8.801119
11.41105	14.28447	5.064345	7.165378	9.654905	9.267815
11.41354	14.36869	5.062668	7.086391	9.836258	9.639867
11.41239	14.36867	5.051834	7.082643	9.835797	9.907008
11.49598	14.38242	5.037106	7.079275	9.838808	10.11796
11.50501	14.4693	5.022733	7.075607	9.846646	10.50252
11.50781	14.55991	5.004541	7.072728	9.933439	10.72654
11.59099	14.57913	5.002863	7.070901	9.93492	11.10978
11.59155	14.6592	4.996789	7.068884	10.02566	11.28988
11.59955	14.6732	4.990752	7.064715	10.02545	11.47857
11.68595	14.75255	4.984912	7.061919	10.02516	11.67731
11.77746	14.75675	4.986009	7.059512	10.12089	11.86577
11.78159	14.85645	4.821712	7.05416	10.12008	12.04164
11.78812	14.86027	4.820595	7.052378	10.11971	12.1974
11.86975	14.87653	4.818195	7.051339	10.11954	12.29132
11.87025	14.95574	4.810657	7.13542	10.11921	12.49786
11.87121	14.95925	4.96135	7.137145	10.2111	12.70013
11.87855	15.0097	4.95791	7.3399	10.21514	12.79764
11.96192	15.08657	5.052426	7.338471	10.21505	12.90983
11.96539	15.09386	4.976431	7.340929	10.23046	13.37339
11.96218	15.1842	5.275212	7.424795	10.23036	13.4684
11.9671	15.18941	5.196425	7.422145	10.2294	13.57418
12.0578	15.27919	5.194694	7.51219	10.32518	13.66822
12.05509	15.28097	5.195613	7.583015	10.32563	13.84894
12.06102	15.28508	5.183047	7.594506	10.41723	13.94234
12.15122	15.37428	5.357927	7.680744	10.50543	14.03507
12.15137	15.3734	5.372441	7.772644	10.51358	14.05053
12.24372	15.37907	5.290514	7.849455	10.60078	14.1302
12.24639	15.39057	5.284039	7.9457	10.60077	14.22255
12.33137	15.46819	5.280284	7.958146	10.60894	14.23667
12.33699	15.46959	5.21713	7.956583	10.60846	14.32347
12.33539	15.5666	5.493041	8.02761	10.69496	14.41668
12.33801	15.56655	5.481245	8.025539	10.6941	14.43384
12.33929	15.56615	5.475989	8.024388	10.70325	14.53714
12.34058	15.64199	5.451797	8.114255	10.70284	14.61491
12.4228	15.66457	5.432141	8.204993	10.78943	14.6216
12.42247	15.66474	5.432132	8.296026	10.79779	14.71216
12.4301	15.76274	5.433596	8.379907	10.79878	14.73256
12.43316	15.77141	5.433149	8.384593	10.88445	14.84303
12.56778	15.77561	5.417727	8.467618	10.88448	14.85533
12.57877	15.8608	5.391922	8.467021	10.89306	14.94008
12.66102	15.86665	5.398343	8.46644	10.97528	15.02583
12.66285	15.86677	5.550345	8.466783	11.06941	15.03059
12.66173	15.87279	5.481814	8.465025	11.06895	15.12271
12.66859	15.95968	5.488672	8.462555	11.07926	15.13239
12.66853	15.96697	5.486236	8.53839	11.16273	15.22007
12.75379	15.97193	5.480521	8.550734	11.16231	15.22022
12.75555	16.05693	5.504675	8.54932	11.175	15.2317
12.75533	16.06361	5.496911	8.627453	11.25894	15.31706
12.75684	16.06758	5.49732	8.640524	11.25915	15.61182
12.75496	16.14455	5.498152	8.712593	11.34226	15.62372
12.75695	16.14544	5.494211	8.72937	11.35417	15.71125
12.75733	16.15739	5.492318	8.728899	11.35285	15.72019
12.85007	16.15929	5.492505	8.799916	11.3525	15.80835
12.85234	16.15821	5.492366	8.817196	11.35157	15.81685
12.85455	16.165	5.476614	8.906553	11.34993	15.89769
12.8562	16.26243	5.448414	8.922199	11.34979	15.90876
12.85551	16.27625	5.435843	9.003962	11.44531	15.91881
12.94473	16.27626	5.40982	9.004709	11.44511	16.01707
12.94643	16.35881	5.394003	9.080327	11.44511	16.02729
12.94881	16.36143	5.390937	9.082974	11.44495	16.03018
12.95633	16.37119	5.389102	9.12844	11.44557	16.1118
12.95645	16.37096	5.377963	9.139364	11.44418	16.12377
12.96451	16.37397	5.447539	9.211576	11.44387	16.12828
13.05026	16.44988	5.432307	9.225171	11.44237	16.20864
13.05217	16.45648	5.431453	9.236028	11.44097	16.23049
13.05471	16.47818	5.425118	9.308906	11.44081	16.23197
13.14316	16.47765	5.425214	9.308551	11.44042	16.31403
13.14545	16.55575	5.426444	9.33387	11.44015	16.32435
13.15154	16.56057	5.426884	9.405315	11.44049	16.4091
13.24016	16.56779	5.427906	9.407917	11.24887	16.4166
13.23933	16.57568	5.428145	9.498541	11.24818	16.42269
13.23856	16.57613	5.429043	9.582398	11.24686	16.50587
13.23864	16.65646	5.430351	9.589951	11.24629	16.5058
13.23984	16.66109	5.433893	9.615737	11.24548	16.50572
13.25289	16.66803	5.505694	9.615326	11.24536	16.51999
13.33437	16.66837	5.654121	9.698644	11.24458	16.51968
13.33465	16.67236	5.730142	9.70269	11.2434	16.59811
13.33437	16.75092	5.885122	9.703265	11.2429	16.60997
13.33513	16.75088	5.891268	9.699404	11.32552	16.61581
13.33574	16.76679	6.041417	9.700324	11.33368	16.69445
13.42405	16.76681	6.209906	9.772184	11.33343	16.69742
13.42882	16.8423	6.210604	9.783109	11.33246	16.69998
13.43105	16.84917	6.210592	9.790335	11.33204	16.71725
13.43088	16.84945	6.210765	9.793851	11.33078	16.79549
13.43072	16.94797	6.211086	9.792908	11.33055	16.80034
13.43108	16.9503	6.205127	9.877944	11.33009	16.80744
13.51966	16.95741	6.204448	9.876832	11.32921	16.81414
13.51949	16.96816	6.16814	9.87663	11.32913	16.88982
13.52382	17.04352	6.141436	9.881007	11.32721	16.89651
13.52582	17.0457	6.136231	9.951617	11.32608	16.89655
13.52768	17.04746	6.131599	9.953924	11.32514	16.90791
13.60937	17.04714	6.127047	9.966173	11.32463	16.98703
13.61617	17.04989	6.218862	9.966296	11.32444	16.99069
13.61628	16.9459	6.211223	9.970936	11.32416	16.99105
13.61614	16.94659	6.298529	10.04469	11.32367	16.9993
13.62018	16.94938	6.292193	10.05755	11.32106	17.07885
13.62078	16.94921	6.385718	10.05714	11.30912	17.0866
13.70348	16.95828	6.386478	10.05529	11.51989	17.08983
13.71075	16.96091	6.385816	10.1273	11.51663	17.08984
13.71169	16.97034	6.380599	10.1307	11.5158	17.09893
13.71401	16.97029	6.362841	10.13151	11.51489	17.17698
13.714	17.04883	6.351386	10.14319	11.51365	17.18222
13.79728	17.04852	6.347788	10.14308	11.51323	17.18439
13.80487	17.05034	6.346503	10.14573	11.51302	17.26935
13.80442	17.05297	6.346536	10.14485	11.51233	17.27305
13.80525	17.06108	6.369037	10.22261	11.51233	17.27544
13.80521	17.0672	6.366819	10.22245	11.51234	17.27986
13.80673	17.14341	6.523335	10.23358	11.52107	17.28716
13.89109	17.14632	6.615355	10.23311	11.52302	17.36446
13.8916	17.14835	6.612353	10.2327	11.60754	17.36722
13.90253	17.1482	6.610094	10.30402	11.60885	17.37194
13.90235	17.16052	6.609404	10.30475	11.61677	17.3784
13.90409	17.16043	6.698338	10.30453	11.61684	17.38496
13.90759	17.2367	6.71834	10.30909	11.67807	17.46138
13.90889	17.24278	6.703165	10.32325	11.67798	17.46313
13.99289	17.24344	6.74049	10.39543	11.76043	17.46684
13.99288	17.24288	6.872475	10.39761	11.76053	17.47387
14.002	17.24507	6.86826	10.39853	11.98018	17.4831
14.00162	17.25314	6.865054	10.39709	11.97462	17.55856
14.00125	17.25308	6.854989	10.39647	11.97309	17.56216
14.00136	17.33223	6.847381	10.4044	11.96943	17.56227
14.00116	17.33876	6.846073	10.41502	11.96729	17.57156
14.08409	17.33876	6.845246	10.48623	11.96562	17.57917
14.08326	17.34128	6.840364	10.48791	11.96301	17.66893
14.08754	17.34121	6.82673	10.48706	12.05496	17.66918
14.09486	17.34998	6.825254	10.48695	12.61038	17.66899
14.09788	17.42701	6.82561	10.57952	12.69874	17.66994
14.09809	17.42978	6.82554	10.57924	12.79122	17.67
14.1801	17.43468	6.813546	10.57869	13.10876	17.75156
14.18066	17.43647	6.842094	10.5784	13.31145	17.76286
14.18742	17.44581	6.934669	10.57976	13.39428	17.76545
14.18997	17.52209	6.928844	10.57933	13.38561	17.76796
14.19116	17.52402	6.926283	10.65038	13.38123	17.76813
14.19087	17.52718	7.108362	10.66761	13.37869	17.76813
14.19107	17.53183	7.096505	10.66873	13.37456	17.76789
14.27417	17.53183	7.095362	10.66765	13.48306	17.84392
14.27494	17.53318	7.092705	10.66634	13.48151	17.86742
14.27456	17.5403	7.092476	10.66412	13.47922	17.87773
14.28235	17.24417	7.091547	10.66573	13.47782	17.87933
14.28214	17.25252	7.083534	10.73587	13.47044	17.88066
14.2846	17.25252	7.048974	10.74706	13.46942	17.95706
14.28591	17.25495	7.033545	10.75116	13.46386	17.96375
14.36706	17.33113	7.029294	10.75445	13.47387	17.96908
14.36519	17.33364	7.018976	10.75566	13.47277	17.97179
14.36632	17.33759	7.018544	10.75475	13.47119	17.97542
14.36725	17.33748	7.019055	10.82444	13.47044	17.97768
14.36704	17.33748	7.019393	10.82351	13.46993	17.97731
14.37275	17.34005	7.019662	10.83449	13.46912	18.06037
14.37262	17.34702	7.019389	10.84068	13.46717	18.06177
14.37272	17.3491	7.019631	10.84037	13.46465	18.06621
14.37453	17.34966	7.01954	10.84032	13.46344	18.06645
14.45929	17.42845	7.019737	10.84374	13.4632	18.06967
14.45921	17.42979	7.010761	10.91433	13.4626	18.07302
14.45923	17.43389	7.010679	10.92039	13.46219	18.14893
14.4604	17.43596	7.010952	10.92089	13.46201	18.15704
14.47024	17.43557	7.011092	11.00242	13.46187	18.15946
14.47012	17.44495	7.005838	11.021	13.46117	18.16285
14.55602	17.52121	6.991885	11.09078	13.46054	18.16422
14.55783	17.52334	6.959765	11.09296	13.45951	18.16667
14.55845	17.52389	6.939085	11.09256	13.45903	18.24774
14.56586	17.5265	6.92918	11.09297	13.45852	18.25331
14.56673	17.53116	6.924938	11.09455	13.45843	18.25316
14.56772	17.53117	6.909495	11.1061	13.45821	18.25602
14.56766	17.53242	6.900579	11.18328	13.45801	18.26294
14.64941	17.5393	6.88567	11.1839	13.4578	18.26682
14.64988	17.61679	6.874449	11.18632	13.45728	18.26977
14.6496	17.61653	6.873054	11.18663	13.45677	18.34572
14.65232	17.61864	6.867824	11.19855	13.45644	18.34847
14.65182	17.62082	6.852503	11.28504	13.4562	18.35561
14.66111	17.62092	6.832591	11.28882	13.45608	18.35902
14.66081	17.62211	6.829095	11.28924	13.45548	18.35909
14.66166	17.62471	6.809176	11.29085	13.45448	18.36016
14.66178	17.62888	6.804042	11.29332	13.4544	18.36574
14.74557	17.63593	6.80203	11.30541	13.45398	18.44113
14.74498	17.71311	6.802281	11.37934	13.45344	18.44407
14.74455	17.71331	6.800061	11.38386	13.45331	18.44645
14.74541	17.71478	6.725127	11.39215	13.4529	18.4522
14.74834	17.71675	7.080243	11.39332	13.45265	18.45215
14.7555	17.72118	7.176665	11.39329	13.45243	18.45223
14.75567	17.72782	7.250925	11.47817	13.45224	18.45565
14.75662	17.81118	7.518075	11.48003	13.45162	18.45925
14.83866	17.81118	7.624577	11.48149	13.45133	18.53465
14.83869	17.81576	7.615433	11.47826	13.45098	18.5378
14.83805	17.81549	7.639966	11.48274	13.4506	18.5401
14.84	17.81521	7.627002	11.48265	13.53841	18.54715
14.83997	17.81514	7.610578	11.48224	13.54453	18.54979
14.83997	17.82212	7.713821	11.48213	13.54496	18.55175
14.86173	17.82278	7.708633	11.48234	13.63364	18.55184
14.86204	17.82857	7.701053	11.49379	13.64125	18.55193
14.944	17.83333	7.69979	11.56345	13.64072	18.63148
14.94383	17.92082	7.695962	11.56538	13.72887	18.63468
14.94362	17.92065	7.689564	11.56488	13.73682	18.63686
14.94525	17.92056	7.683316	11.56515	13.82619	18.64504
14.94505	17.92118	7.683121	11.56618	13.82679	18.64538
14.94498	17.92118	7.673756	11.56808	13.83187	18.64786
14.94637	17.92119	7.667239	11.57293	13.91928	18.64905
14.95404	17.92119	7.879641	11.65428	13.92756	18.72651
15.03832	17.92119	7.970498	11.65412	14.01424	18.72811
15.03924	17.92116	7.974058	11.64972	14.01604	18.73562
15.03912	18.00839	7.964951	11.64834	14.11495	18.74166
15.03914	18.01615	8.012254	11.64736	14.1165	18.74247
15.03914	18.01961	8.007406	11.65008	14.12315	18.75227
15.03914	18.01993	8.005356	11.65142	14.12547	18.75435
15.03914	18.01995	7.995026	11.74063	14.21447	18.83042
15.03914	18.01995	7.981583	11.74059	14.24155	18.83028
15.03914	18.01996	8.171513	11.74046	14.33089	18.83038
15.03914	18.01996	8.162604	11.74015	14.33147	18.8459
15.03914	18.01994	8.157907	11.73819	14.42367	18.8459
15.03914	18.09605	8.155952	11.73785	14.42524	18.84619
15.03914	18.09605	8.151914	11.73689	14.42798	18.84619
15.03914	18.1031	8.149235	11.73588	14.43323	18.84579
15.03914	18.10308	8.149009	11.73741	14.52067	18.92079
15.03914	18.12062	8.148045	11.7368	14.52165	18.92605
15.03914	18.12308	8.136855	11.73555	14.52997	18.92758
15.03914	18.12662	8.128898	11.7353	14.6164	18.9284
15.03914	18.12835	8.119004	11.73544	14.61722	18.93466
15.03914	18.13	8.108193	11.8154	14.618	18.94145
15.03914	18.13121	8.10814	11.82688	14.62187	18.94486
15.03914	18.13121	8.108274	11.82654	14.71293	18.94534
15.03914	18.13144	8.107511	11.82564	14.71304	18.94524
15.03914	18.20762	8.104629	11.82459	14.71612	19.02233
15.03914	18.20751	8.10376	11.82516	14.81007	19.02359
15.03914	18.21449	8.132616	11.8246	14.81003	19.02359
15.03914	18.21607	8.493312	11.82393	14.81003	19.02631
15.03914	18.22065	8.477279	11.82572	14.81029	19.02616
15.03914	18.22356	8.460559	11.90635	14.90328	19.03509
15.03914	18.22713	8.438201	11.90605	14.90693	19.03521
15.03914	18.22683	8.423236	11.90624	14.90765	19.03955
15.03914	18.22692	8.416145	11.91347	14.90773	19.0398
15.03914	18.22695	8.49177	11.9132	15.00418	19.12081
15.03914	18.22862	8.478952	11.91277	15.00881	19.12085
15.03914	18.30644	8.47211	11.91438	15.01041	19.12086
15.03914	18.31357	8.471865	11.91485	15.09643	19.12268
15.03914	18.31474	8.471228	11.91368	15.10171	19.1252
15.03914	18.31466	8.466501	11.91655	15.10494	19.1252
15.03914	18.31898	8.45694	11.98556	15.10659	19.13109
15.03914	18.31894	8.454884	11.99461	15.1938	19.13204
15.03914	18.32161	8.455023	11.99429	15.19859	19.13825
15.03914	18.32161	8.45503	11.99434	15.20174	19.2135
15.03914	18.32135	8.4542	11.99389	15.20187	19.21351
15.03914	18.32506	8.453734	11.99346	15.20212	19.21617
15.03914	18.40122	8.442506	11.99353	15.29007	19.21977
15.03914	18.40094	8.441348	11.99211	15.29575	19.21984
15.03914	18.40975	8.440097	11.99687	15.29727	19.21984
15.03914	18.40974	8.440282	11.99602	15.3002	19.2198
15.03914	18.40975	8.440185	11.99816	15.3861	19.22991
15.03914	18.40975	8.432042	11.99993	15.39313	19.23063
15.03914	18.41177	8.431752	11.99825	15.39314	19.23072
15.03914	18.41168	8.431782	12.06761	15.3943	19.30586
15.03914	18.41562	8.431926	12.07775	15.39688	19.30912
15.03914	18.41563	8.427633	12.07835	15.39729	19.30867
15.03914	18.41682	8.423612	12.07861	15.48319	19.31172
15.03914	18.41944	8.563222	12.0798	15.49489	19.31265
15.03914	18.41947	8.556951	12.07978	15.50142	19.31265
15.03914	18.4953	8.551267	12.0792	15.50147	19.31605
15.03914	18.4959	8.54987	12.07857	15.50177	19.31588
15.03914	18.50634	8.548042	12.07837	15.50222	19.32179
15.03914	18.5061	8.54768	12.08281	15.59015	19.32318
15.03914	18.50599	8.546059	12.08309	15.59248	19.32538
15.03914	18.50772	8.540873	12.08748	15.59735	19.40051
15.03914	18.50778	8.530584	12.15609	15.59712	19.40096
15.03914	18.5077	8.515381	12.15627	15.59859	19.40266
15.03914	18.51442	8.649897	12.1566	15.6842	19.40595
15.03914	18.51782	8.63194	12.15647	15.68686	19.40594
15.03914	18.51782	8.620594	12.16806	15.68781	19.40696
15.03914	18.59397	8.617443	12.16842	15.69675	19.41049
15.03914	18.59397	8.604945	12.16814	15.6969	19.41032
15.03914	18.59659	8.596721	12.16896	15.78378	19.41626
15.03914	18.60476	8.595872	12.16953	15.7865	19.42083
15.03914	18.60836	8.594481	12.16937	15.78689	19.42215
15.03914	18.6084	8.587525	12.16942	15.79273	19.49746
15.03914	18.60828	8.734962	12.17381	15.79365	19.50006
15.03914	18.60876	8.79317	12.17365	15.79479	19.50154
15.03914	18.60876	8.78766	12.2425	15.88067	19.50155
15.03914	18.61052	8.796442	12.2427	15.8819	19.50482
15.03914	18.61052	8.79144	12.25901	15.88945	19.50501
15.03914	18.61439	8.91131	12.25886	15.88978	19.50684
15.03914	18.69034	8.909697	12.26095	15.89249	19.50677
15.03914	18.69034	8.908633	12.26505	15.97805	19.50672
15.03914	18.69048	8.905161	12.26435	15.97813	19.5127
15.03914	18.69523	8.90484	12.26436	15.97819	19.51577
15.03914	18.70201	8.901118	12.26469	15.97822	19.59353
15.03914	18.70201	8.897983	12.35494	15.98713	19.59353
15.03914	18.70179	8.897386	12.36601	15.98701	19.59692
15.03914	18.70179	8.897089	12.36866	16.07269	19.60087
15.03914	18.7018	8.894873	12.36865	16.07481	19.60041
15.03914	18.70644	8.893976	12.36871	16.07553	19.60501
15.03914	18.70684	8.887209	12.36813	16.08321	19.60579
15.03914	18.70684	8.886605	12.36966	16.08438	19.60714
15.03914	18.78297	8.877994	12.36897	16.17024	19.60699
15.03914	18.78296	8.866483	12.43965	16.16985	19.61288
15.03914	18.78676	9.0585	12.43887	16.17257	19.61494
15.03914	18.78853	8.985674	12.44102	16.17743	19.69025
15.03914	18.78852	9.068251	12.45615	16.18264	19.70869
15.03914	18.79617	9.066008	12.45609	16.26893	19.71173
15.03914	18.79617	9.064248	12.45611	16.26918	19.71183
15.03914	18.79874	9.05836	12.4559	16.26962	19.71345
15.03914	18.79866	9.058422	12.45581	16.2692	19.71346
15.03914	18.79866	9.058385	12.4574	16.27033	19.71769
15.03914	18.80069	9.057387	12.45928	16.27553	19.71769
15.03914	18.80078	9.057449	12.45878	16.27624	19.72127
15.03914	18.80086	9.057506	12.45838	16.27864	19.72137
15.03914	18.80095	9.049869	12.52752	16.36435	19.72137
15.03914	18.88063	9.03801	12.52723	16.36651	19.74058
15.03914	18.88055	9.036042	12.52664	16.3663	19.81575
15.03914	18.88055	9.030305	12.52598	16.36597	19.81686
15.03914	18.88426	9.028734	12.52757	16.36588	19.81686
15.03914	18.88532	9.009857	12.52798	16.37294	19.81814
15.03914	18.88532	9.001614	12.52697	16.373	19.8201
15.03914	18.89243	8.990058	12.53798	16.4584	19.82073
15.03914	18.8942	8.995237	12.54113	16.46202	19.82245
15.03914	18.8942	8.989855	12.54118	16.46206	19.82914
15.03914	18.89419	8.988368	12.54279	16.4624	19.83323
15.03914	18.89669	8.988109	12.54216	16.46366	19.83722
15.03914	18.89641	8.983497	12.5423	16.46874	19.83722
15.03914	18.89694	8.973026	12.61488	16.47005	19.8374
15.03914	18.89695	8.962224	12.61468	16.5563	19.84326
15.03914	18.97416	9.165241	12.6157	16.55894	19.91848
15.03914	18.97629	9.107275	12.61603	16.56031	19.91827
15.03914	18.97629	9.100335	12.62698	16.56045	19.91827
15.03914	18.97988	9.095029	12.62858	16.56599	19.91828
15.03914	18.98409	9.467717	12.62825	16.65188	19.91836
15.03914	18.9841	9.49737	12.63246	16.65292	19.91865
15.03914	18.99127	9.499466	12.63232	16.65568	19.91895
15.03914	18.99115	9.609192	12.63132	16.65598	19.91916
15.03914	18.99115	9.600897	12.63332	16.65633	19.92037
15.03914	18.99098	9.606611	12.63311	16.65633	19.92335
15.03914	18.99107	9.729555	12.70086	16.65637	19.92577
15.03914	18.99928	9.642864	12.70201	16.66224	19.93286
15.03914	19.00164	9.773176	12.70046	16.74766	20.01707
15.03914	19.00428	9.763515	12.70043	16.74822	20.01707
15.03914	19.07999	9.859115	12.70255	16.74883	20.01707
15.03914	19.07986	9.85698	12.70227	16.75013	20.01707
15.03914	19.07991	9.855447	12.71362	16.74988	20.01736
15.03914	19.07987	9.852844	12.71362	16.75268	20.01737
15.03914	19.07987	9.874348	12.71352	16.7527	20.01739
15.03914	19.07987	9.867348	12.71347	16.75307	20.01739
15.03914	19.07988	9.866908	12.71302	16.75799	20.0174
15.03914	19.09636	9.866713	12.72063	16.75822	20.0174
15.03914	19.0964	9.863607	12.79032	16.84347	20.01815
15.03914	19.09613	9.974955	12.79021	16.84442	20.01813
15.03914	19.09614	10.33901	12.79009	16.84444	20.10612
15.03914	19.0961	10.53359	12.78985	16.84444	20.11141
15.03914	19.09614	10.47297	12.78961	16.8454	20.11273
15.03914	19.09603	10.47593	12.78874	16.84773	20.11408
15.03914	19.09599	10.47431	12.78859	16.85032	20.11582
15.03914	19.17206	10.46372	12.78875	16.85078	20.11567
15.03914	19.17211	10.46105	12.80603	16.9413	20.11596
15.03914	19.17472	10.44288	12.80599	16.94086	20.11619
15.03914	19.17719	10.44021	12.80592	16.94116	20.11584
15.03914	19.17833	10.43712	12.80575	16.94195	20.11589
15.03914	19.17833	10.43437	12.80544	16.94201	20.11572
15.03914	19.17833	10.43346	12.80507	16.94389	20.11912
15.03914	19.17841	10.42794	12.80482	16.94788	20.11913
15.03914	19.17841	10.42586	12.8048	16.95286	20.19421
15.03914	19.18556	10.42578	12.80499	17.03824	20.20004
15.03914	19.18535	10.42509	12.87419	17.03909	20.19969
15.03914	19.1915	10.42295	12.87806	17.03905	20.19965
15.03914	19.1915	10.42282	12.87767	17.03913	20.20295
15.03914	19.19512	10.4191	12.87932	17.04119	20.20295
15.03914	19.19502	10.41246	12.87991	17.04179	20.20711
15.03914	19.19663	10.4097	12.88014	17.04246	20.20994
15.03914	19.27275	10.40361	12.87976	17.04565	20.21219
15.03914	19.27275	10.39514	12.88254	17.13847	20.21219
15.03914	19.27202	10.38708	12.8819	17.13849	20.21416
15.03914	19.27244	10.37774	12.89328	17.13842	20.21419
15.03914	19.2724	10.37457	12.89335	17.13851	20.21594
15.03914	19.27246	10.37274	12.89327	17.13891	20.21594
15.03914	19.27483	10.36651	12.8931	17.13814	20.21707
15.03914	19.27491	10.35989	12.89273	17.13803	20.29214
15.03914	19.27491	10.35139	12.89542	17.1381	20.29267
15.03914	19.2773	10.33991	12.89742	17.13781	20.29853
15.03914	19.27719	10.45143	12.96627	17.13796	20.29853
15.03914	19.28384	10.55127	12.96542	17.22816	20.29877
15.03914	19.66109	10.64699	12.96609	17.23289	20.29885
15.03914	19.66109	10.6392	12.96594	17.23483	20.30215
15.03914	19.66109	10.63786	12.96588	17.23515	20.30215
15.03914	19.6611	10.63072	12.96993	17.23563	20.30648
15.03914	19.66823	10.61469	12.97	17.23606	20.30596
15.03914	19.67238	10.59873	12.96999	17.236	20.30801
15.03914	19.67274	10.59058	12.97248	17.23615	20.30801
15.03914	19.67274	10.58485	12.9819	17.23616	20.30803
15.03914	19.74847	10.58422	12.98176	17.32172	20.3103
15.03914	19.7485	10.58094	12.9816	17.32642	20.31051
15.03914	19.75124	10.57465	12.98145	17.32657	20.38556
15.03914	19.75125	10.57191	12.98104	17.33537	20.3874
15.03914	19.75234	10.57077	12.98089	17.33773	20.38741
15.03914	19.75234	10.41628	12.98087	17.33927	20.3874
15.03914	19.75629	10.41015	12.98071	17.33949	20.39318
15.03914	19.75624	10.69471	12.98056	17.3395	20.39303
15.03914	19.75624	10.69404	12.97977	17.33985	20.39429
15.03914	19.75627	10.69098	13.05135	17.34036	20.39429
15.03914	19.75794	10.68914	13.05254	17.34032	20.3943
15.03914	19.75794	10.68873	13.05231	17.42583	20.39874
15.03914	19.75783	10.68278	13.05252	17.4261	20.39874
15.03914	19.75783	10.67857	13.05239	17.43082	20.39875
15.03914	19.76512	10.67151	13.05417	17.43117	20.40268
15.03914	19.76784	10.66332	13.05397	17.43395	20.40294
15.03914	19.7679	10.659	13.05802	17.43379	20.40346
15.03914	19.7704	10.64952	13.05767	17.43549	20.40346
15.03914	19.84622	10.64396	13.06846	17.43669	20.40644
15.03914	19.84945	10.63569	13.06935	17.43692	20.48149
15.03914	19.84945	10.62898	13.06941	17.43748	20.48172
15.03914	19.84949	10.62172	13.0715	17.43745	20.48384
15.03914	19.84949	10.62075	13.07099	17.52291	20.48611
15.03914	19.85224	10.62037	13.1402	17.52283	20.4919
15.03914	19.85215	10.62019	13.14002	17.52256	20.4919
15.03914	19.85195	10.61997	13.13962	17.52727	20.4919
15.03914	19.85619	10.61977	13.13956	17.52769	20.49174
15.03914	19.85608	10.61974	13.13932	17.52766	20.49379
15.03914	19.85614	10.61844	13.14179	17.5273	20.49399
15.03914	19.8562	10.53349	13.14208	17.53025	20.49399
15.03914	19.8562	10.45239	13.14196	17.52987	20.49397
15.03914	19.85705	10.58572	13.14104	17.5299	20.4973
15.03914	19.85712	10.5808	13.14098	17.52988	20.4973
15.03914	19.86443	10.58037	13.14066	17.5312	20.4973
15.03914	19.94211	10.58026	13.14062	17.53139	20.49875
15.03914	19.94211	10.57958	13.14075	17.53145	20.49876
15.03914	19.96164	10.56722	13.14014	17.6183	20.50251
15.03914	19.96435	10.55508	13.16457	17.61826	20.50253
15.03914	19.96438	10.54831	13.16492	17.61898	20.57757
15.03914	19.96448	10.54711	13.16426	17.62377	20.57864
15.03914	19.96579	10.5451	13.16422	17.62365	20.57864
15.03914	19.96569	10.54412	13.16426	17.62411	20.58146
15.03914	19.97047	10.54009	13.23309	17.62425	20.58725
15.03914	19.97039	10.5393	13.23284	17.6242	20.58725
15.03914	19.97435	10.53826	13.23243	17.62703	20.58725
15.03914	19.97442	10.73943	13.23501	17.62737	20.58725
15.03914	19.97442	10.73142	13.23489	17.6275	20.58725
15.03914	19.97442	10.72279	13.23546	17.62902	20.59012
15.03914	19.98173	10.71929	13.23425	17.71432	20.59012
15.03914	19.99247	10.71268	13.23419	17.71446	20.5902
15.03914	19.99242	10.712	13.2343	17.7162	20.59021
15.03914	20.0681	10.71044	13.23413	17.72085	20.59353
15.03914	20.06844	10.71191	13.23409	17.7209	20.59515
15.03914	20.06833	10.6375	13.23613	17.72097	20.59515
15.03914	20.06833	10.6369	13.23605	17.72069	20.59544
15.03914	20.06834	10.63666	13.23593	17.72145	20.67047
15.03914	20.06918	10.6365	13.24705	17.72131	20.67453
15.03914	20.06904	10.63033	13.24756	17.72217	20.67435
15.03914	20.06891	10.61457	13.24817	17.72525	20.67435
15.03914	20.0715	10.5995	13.24785	17.72557	20.68175
15.03914	20.07151	10.59232	13.25134	17.72583	20.68457
15.03914	20.07319	10.58951	13.25133	17.81107	20.6843
15.03914	20.078	10.58719	13.32103	17.81242	20.68441
15.03914	20.078	10.58563	13.32085	17.81232	20.68758
15.03914	20.08042	10.58353	13.32202	17.81743	20.6873
15.03914	20.08518	10.58105	13.32179	17.81744	20.6873
15.03914	20.08924	10.57987	13.32151	17.81719	20.6873
15.03914	20.08926	10.57939	13.32125	17.81874	20.68834
15.03914	20.08928	10.57932	13.32131	17.81898	20.68814
15.03914	20.09659	10.57928	13.32268	17.81902	20.68814
15.03914	20.17225	10.57886	13.32617	17.81933	20.69044
15.03914	20.17224	10.57881	13.32559	17.81927	20.69044
15.03914	20.17225	10.57868	13.44827	17.81957	20.69377
15.03914	20.17208	10.57864	13.44724	17.81969	20.76876
15.03914	20.17209	10.57626	13.44753	17.9076	20.76838
15.03914	20.17207	10.57072	13.44659	17.90765	20.76849
15.03914	20.17207	10.56977	13.44738	17.90749	20.77654
15.03914	20.17205	10.56911	13.44685	17.90774	20.79429
15.03914	20.17208	10.56867	13.4468	17.90755	20.79416
15.03914	20.17208	10.56842	13.4513	17.91364	20.79732
15.03914	20.17211	10.56849	13.45134	17.91373	20.79871
15.03914	20.17196	10.56853	13.45098	17.91374	20.79898
15.03914	20.17202	10.56838	13.45247	17.91376	20.79898
15.03914	20.17206	10.56844	13.45216	17.9137	20.79901
15.03914	20.17206	10.56853	13.45169	17.91371	20.79901
15.03914	20.17195	10.56853	13.4629	17.9156	20.8739
15.03914	20.17224	10.56692	13.46529	17.91653	20.87391
15.03914	20.17278	10.56695	13.46642	17.91659	20.87719
15.03914	20.17417	10.567	13.46642	17.91661	20.87719
15.03914	20.17616	10.56704	13.53502	18.00192	20.88004
15.03914	20.18322	10.565	13.53734	18.00453	20.88004
15.03914	20.18704	10.56127	13.53728	18.00512	20.88097
15.03914	20.19433	10.55288	13.53709	18.0054	20.88107
15.03914	20.26997	10.55065	13.53796	18.00527	20.8871
15.03914	20.26997	10.54891	13.53791	18.0101	20.8871
15.03914	20.26944	10.54005	13.53796	18.00966	20.88703
15.03914	20.26945	10.52656	13.53794	18.01125	20.89119
15.03914	20.26945	10.52307	13.53732	18.01126	20.89127
15.03914	20.26945	10.51485	13.54304	18.01127	20.8912
15.03914	20.26945	10.50874	13.54252	18.01165	20.89276
15.03914	20.26945	10.50418	13.54261	18.01136	20.89276
15.03914	20.26945	10.50354	13.54246	18.01167	20.89259
15.03914	20.26935	10.50181	13.54315	18.01175	20.89259
15.03914	20.26935	10.50116	13.55419	18.01202	20.89259
15.03914	20.26935	10.50077	13.55474	18.09866	20.89228
15.03914	20.26935	10.50033	13.55481	18.09835	20.89275
15.03914	20.26933	10.49978	13.55615	18.098	20.97091
15.03914	20.26933	10.49862	13.62427	18.10068	20.97074
15.03914	20.26933	10.49799	13.62414	18.1011	20.97074
15.03914	20.26922	10.49733	13.62422	18.10105	20.97074
15.03914	20.26917	10.49626	13.62406	18.10112	20.9746
15.03914	20.26917	10.49615	13.62649	18.10574	20.97599
15.03914	20.26928	10.4961	13.62631	18.10563	20.97601
15.03914	20.26903	10.49607	13.62557	18.10606	20.97601
15.03914	20.26903	10.49605	13.62785	18.10606	20.98239
15.03914	20.26903	10.49604	13.62765	18.10638	20.98239
15.03914	20.26881	10.49599	13.62682	18.10788	20.98529
15.03914	20.35177	10.49597	13.62669	18.10824	20.98514
15.03914	20.35573	10.49599	13.62651	18.10824	20.98519
15.03914	20.36053	10.49596	13.62639	18.10864	20.98545
15.03914	20.36293	10.49592	13.62561	18.10862	20.98943
15.03914	20.36654	10.49585	13.62579	18.19494	20.98943
15.03914	20.36729	10.49229	13.62547	18.19535	20.98943
15.03914	20.36729	10.49019	13.62979	18.19685	20.98943
15.03914	20.36756	10.49019	13.62965	18.19688	20.99042
15.03914	20.36749	10.49022	13.62928	18.19948	21.06538
15.03914	20.36754	10.48515	13.62992	18.20401	21.06538
15.03914	20.36754	10.48492	13.62857	18.2042	21.06694
15.03914	20.36757	10.48428	13.62852	18.20402	21.06803
15.03914	20.36757	10.48429	13.62836	18.20394	21.06813
15.03914	20.36753	10.48433	13.62792	18.20403	21.07109
15.03914	20.36742	10.48444	13.64099	18.20513	21.0711
15.03914	20.36753	10.48446	13.71067	18.20513	21.0711
15.03914	20.36753	10.48264	13.71011	18.20568	21.07438
15.03914	20.36717	10.47823	13.71064	18.20709	21.07438
15.03914	20.37053	10.47649	13.71046	18.2926	21.08041
15.03914	20.37053	10.47254	13.71277	18.29266	21.08055
15.03914	20.37053	10.47183	13.71308	18.29248	21.08055
15.03914	20.37041	10.47084	13.71287	18.29248	21.08055
15.03914	20.4461	10.4706	13.71399	18.29237	21.08102
15.03914	20.45333	10.46952	13.71596	18.29239	21.08087
15.03914	20.45326	10.46918	13.7155	18.2924	21.08239
15.03914	20.4528	10.46886	13.71541	18.29246	21.0824
15.03914	20.4528	10.46825	13.71752	18.29247	21.08541
15.03914	20.45677	10.46809	13.71757	18.30223	21.08541
15.03914	20.45677	10.4675	13.71779	18.30222	21.08998
15.03914	20.45677	10.4674	13.71772	18.30225	21.16491
15.03914	20.46149	10.46663	13.72248	18.30177	21.16492
15.03914	20.46149	10.46519	13.72233	18.30177	21.16492
15.03914	20.46382	10.46518	13.72195	18.30185	21.16492
15.03914	20.46382	10.46524	13.73281	18.30196	21.16492
15.03914	20.46382	10.4653	13.73269	18.30182	21.16492
15.03914	20.46604	10.46524	13.80085	18.38716	21.16492
15.03914	20.46604	10.46436	13.80076	18.38717	21.16492
15.03914	20.4677	10.46402	13.80203	18.38717	21.16502
15.03914	20.4677	10.46379	13.80171	18.38859	21.16695
15.03914	20.4677	10.46359	13.8013	18.38899	21.16695
15.03914	20.46781	10.46337	13.80127	18.38904	21.18204
15.03914	20.4685	10.46329	13.80074	18.38947	21.18204
15.03914	20.46862	10.46333	13.80065	18.3895	21.18204
15.03914	20.46862	10.46281	13.80042	18.38978	21.18205
15.03914	20.46878	10.45332	13.8005	18.38989	21.18205
15.03914	20.46878	10.4429	13.80052	18.38974	21.18191
15.03914	20.54445	10.43402	13.80049	18.39444	21.18191
15.03914	20.54445	10.43077	13.80046	18.39828	21.18191
15.03914	20.54449	10.43042	13.80026	18.39834	21.18191
15.03914	20.55173	10.42816	13.79974	18.39987	21.18191
15.03914	20.55173	10.4186	13.80016	18.39997	21.18191
15.03914	20.55173	10.41477	13.8015	18.39995	21.25685
15.03914	20.55173	10.41392	13.80235	18.40016	21.25685
15.03914	20.55177	10.41266	13.80269	18.48522	21.25663
15.03914	20.55575	10.41243	13.80353	18.48524	21.2606
15.03914	20.55575	10.4119	13.80919	18.48557	21.26042
15.03914	20.55575	10.40586	13.80868	18.4855	21.26332
15.03914	20.55559	10.39342	13.81339	18.48537	21.26332
15.03914	20.56027	10.38831	13.8925	18.48668	21.26456
15.03914	20.56027	10.38437	13.89244	18.48697	21.26456
15.03914	20.56027	10.38343	13.89239	18.48697	21.26486
15.03914	20.56027	10.38346	13.89235	18.48739	21.26486
15.03914	20.56271	10.38337	13.89225	18.48731	21.26498
15.03914	20.56271	10.38337	13.89199	18.49226	21.26498
15.03914	20.56271	10.38318	13.8916	18.49228	21.2651
15.03914	20.56251	10.38321	13.89151	18.49252	21.27104
15.03914	20.56251	10.38322	13.89143	18.49295	21.26894
15.03914	20.56472	10.38303	13.89141	18.49548	21.27527
15.03914	20.5648	10.38279	13.89203	18.49548	21.27527
15.03914	20.5648	10.38275	13.89205	18.49575	21.27848
15.03914	20.56481	10.38263	13.89205	18.58318	21.27851
15.03914	20.64038	10.38213	13.89182	18.5835	21.28149
15.03914	20.64039	10.38205	13.89167	18.58363	21.28149
15.03914	20.64205	10.38112	13.89179	18.58373	21.28149
15.03914	20.6421	10.38045	13.89183	18.58411	21.28332
15.03914	20.64935	10.37964	13.89171	18.58397	21.28332
15.03914	20.64935	10.3797	13.89166	18.58409	21.3582
15.03914	20.64989	10.37839	13.89177	18.58565	21.35983
15.03914	20.6499	10.37615	13.89165	18.58562	21.36069
15.03914	20.6499	10.3758	13.89155	18.59034	21.36069
15.03914	20.64979	10.37363	13.89148	18.59069	21.36079
15.03914	20.64985	10.37359	13.8913	18.59071	21.3605
15.03914	20.64986	10.3736	14.00392	18.5911	21.3605
15.03914	20.65409	10.37362	14.00383	18.59116	21.36442
15.03914	20.65409	10.37367	14.00346	18.5938	21.36472
15.03914	20.65393	10.37374	14.00345	18.67898	21.36472
15.03914	20.65364	10.37384	14.00335	18.67869	21.36472
15.03914	20.65365	10.37387	14.00319	18.67883	21.36472
15.03914	20.65365	10.37133	14.00273	18.67915	21.36759
15.03914	20.65821	10.36618	14.00305	18.68131	21.36759
15.03914	20.65821	10.35578	14.0026	18.68131	21.3737
15.03914	20.65826	10.35295	14.00258	18.68118	21.3847
15.03914	20.65826	10.35036	14.00199	18.68123	21.38452
15.03914	20.65826	10.35038	14.00186	18.59405	21.38453
15.03914	20.65826	10.35043	14.00157	18.59407	21.38592
15.03914	20.66069	10.35054	14.00128	18.67913	21.38914
15.03914	20.66069	10.3506	14.08118	18.67909	21.38914
15.03914	20.73634	10.35067	14.08053	18.67912	21.38914
15.03914	20.73618	10.35072	14.09429	18.67953	21.38914
15.03914	20.73618	10.35027	14.0989	18.67957	21.38914
15.03914	20.73672	10.35033	14.09886	18.68141	21.46398
15.03914	20.7389	10.35013	14.09887	18.68157	21.4681
15.03914	20.74607	10.35024	14.1033	18.68167	21.46849
15.03914	20.74614	10.35021	14.10325	18.68167	21.46849
15.03914	20.74607	10.35033	14.10238	18.68169	21.46849
15.03914	20.74607	10.35042	14.10212	18.6817	21.46872
15.03914	20.74607	10.35044	14.10211	18.68176	21.46872
15.03914	20.74607	10.35027	14.10259	18.68163	21.46859
15.03914	20.74784	10.35026	14.10214	18.68784	21.4687
15.03914	20.74788	10.34999	14.10186	18.68855	21.47088
15.03914	20.74758	10.34992	14.1026	18.68875	21.47088
15.03914	20.74758	10.34965	14.10253	18.68889	21.47088
15.03914	20.74755	10.34923	14.10241	18.68892	21.47074
15.03914	20.75153	10.34877	14.10196	18.68881	21.47473
15.03914	20.75154	10.34879	14.10196	18.77386	21.47473
15.03914	20.75229	10.34882	14.10191	18.77653	21.47473
15.03914	20.75229	10.34842	14.10201	18.77655	21.47473
15.03914	20.75232	10.34828	14.10307	18.77756	21.47456
15.03914	20.75232	10.34043	14.10235	18.77756	21.48066
15.03914	20.75697	10.33445	14.10218	18.77784	21.48154
15.03914	20.757	10.33375	14.10219	18.77784	21.48154
15.03914	20.83272	10.33359	14.10314	18.77742	21.48154
15.03914	20.83266	10.3236	14.17172	18.77752	21.48154
15.03914	20.83266	10.31548	14.18293	18.77775	21.5049
15.03914	20.83287	10.31273	14.18274	18.77909	21.5049
15.03914	20.83277	10.30037	14.18209	18.77893	21.51034
15.03914	20.83516	10.29866	14.18164	18.77881	21.51034
15.03914	20.84235	10.297	14.1816	18.78367	21.58508
15.03914	20.84235	10.29539	14.18231	18.78434	21.58508
15.03914	20.84241	10.29258	14.18258	18.78438	21.58513
15.03914	20.84241	10.2885	14.18829	18.78577	21.5851
15.03914	20.84241	10.28837	14.18831	18.78578	21.5851
15.03914	20.84239	10.2874	14.18777	18.87084	21.58532
15.03914	20.84239	10.28214	14.18771	18.87121	21.58532
15.03914	20.84241	10.2811	14.18764	18.87108	21.58672
15.03914	20.84469	10.27905	14.18782	18.87151	21.59096
15.03914	20.84467	10.27813	14.18734	18.87419	21.59096
15.03914	20.84462	10.27805	14.18705	18.87426	21.59079
15.03914	20.84481	10.27814	14.1911	18.87429	21.59079
15.03914	20.84481	10.27813	14.19148	18.87422	21.5909
15.03914	20.84457	10.27736	14.1915	18.87533	21.59073
15.03914	20.84457	10.27542	14.19151	18.87537	21.59073
15.03914	20.84854	10.27493	14.19324	18.87533	21.59074
15.03914	20.84854	10.27465	14.19321	18.87525	21.59058
15.03914	20.84851	10.27431	14.19315	18.87527	21.59058
15.03914	20.85023	10.27428	14.26151	18.87528	21.59058
15.03914	20.85023	10.27342	14.26272	18.88011	21.59048
15.03914	20.85012	10.2733	14.26244	18.88002	21.59834
15.03914	20.85016	10.27325	14.27317	18.88122	21.60021
15.03914	20.92567	10.27332	14.27317	18.8817	21.60021
15.03914	20.92567	10.27335	14.27374	18.88171	21.60153
15.03914	20.93039	10.27145	14.27362	18.88194	21.60153
15.03914	20.93039	10.27078	14.27352	18.88197	21.60154
15.03914	20.93039	10.27056	14.27367	18.96719	21.60512
15.03914	20.93039	10.27048	14.27347	18.96858	21.60512
15.03914	20.93116	10.27029	14.27332	18.96858	21.60512
15.03914	20.93116	10.26632	14.27894	18.96848	21.67984
15.03914	20.93824	10.26632	14.27866	18.96848	21.67984
15.03914	20.93928	10.26635	14.2782	18.969	21.68526
15.03914	20.93931	10.26637	14.28052	18.96901	21.68526
15.03914	20.93931	10.26614	14.28034	18.97142	21.68532
15.03914	20.94162	10.26618	14.28037	18.97142	21.68748
15.03914	20.94162	10.26617	14.28027	18.97142	21.68771
15.03914	20.94165	10.26619	14.27969	18.97141	21.6876
15.03914	20.94166	10.26627	14.27945	18.97142	21.68949
15.03914	20.94166	10.26633	14.27954	18.9718	21.69034
15.03914	20.94166	10.26561	14.2792	18.97158	21.69028
15.03914	20.94165	10.26481	14.27996	18.97142	21.69028
15.03914	20.94187	10.26446	14.28002	18.9715	21.69034
15.03914	20.94188	10.26439	14.27964	18.9715	21.69034
15.03914	20.94171	10.26182	14.28386	18.97618	21.69036
15.03914	20.94391	10.26187	14.28255	18.97698	21.6945
15.03914	20.9439	10.26181	14.28177	18.97701	21.6945
15.03914	20.9439	10.26185	14.28158	18.97704	21.69456
