# Supplementary material for: Geometric alignment of aminoacyl-tRNA relative to catalytic centers of the ribosome underpins accurate mRNA decoding
Source: Nat Commun. 2023 Sep 11;14:5582. doi: 10.1038/s41467-023-40404-9 (PMC10495418; doi:10.1038/s41467-023-40404-9)
Supplement: Supplementary file 7 — Source Data [file 41467_2023_40404_MOESM7_ESM.zip › Girodat_Nat_Comm_data/Supplemental Fig 2/NONC1-NONC4-sigma2.dat]

0	0	0	0
2.264137	1.293548	1.037379	0.4048939
2.699609	1.714894	1.027685	1.284645
3.67075	2.389321	2.223161	1.706693
3.906223	3.148725	2.642302	1.699116
4.129498	3.127524	2.622456	2.039741
4.331911	2.883271	2.963248	2.027586
4.688408	3.67737	3.259095	2.028784
4.851289	3.661901	3.235259	3.059684
5.415178	3.652942	3.74197	3.042182
5.536772	4.362135	3.970752	3.029256
5.753433	4.350241	3.947892	3.013825
6.061781	4.341996	3.937129	3.211677
6.415521	4.334932	3.909203	3.381716
7.085983	4.330328	4.084451	3.539274
7.576699	4.446334	4.067091	3.844208
7.953644	4.443435	4.233378	3.549816
8.53917	4.552697	4.373948	3.545328
8.62737	4.65406	4.206586	3.692167
8.61821	4.652084	4.35765	4.104798
8.614271	4.856553	4.33252	4.10063
8.610002	4.947069	4.64075	4.09096
8.604338	5.0313	4.630251	4.085868
8.692397	5.190756	4.624649	4.077695
9.18409	5.499693	4.623247	4.192212
9.770645	5.496962	4.748259	4.414665
9.964527	5.597443	5.000933	4.412203
10.06149	5.72627	5.253676	5.253989
10.25397	5.789379	6.098733	5.085708
10.54313	6.001921	6.107807	5.166329
10.64286	5.999592	6.39829	6.070819
10.83866	6.175993	6.259306	6.355326
10.93294	6.169396	6.223739	6.253096
11.0307	6.266217	6.192249	6.233168
11.12886	6.26381	6.419455	6.219175
11.22877	6.359746	6.409008	6.590888
11.32626	6.638171	6.39521	6.490777
11.52811	6.635978	6.361278	6.484334
11.53032	6.619976	6.111994	6.478357
11.71968	6.726361	6.812776	6.4655
11.8168	6.721413	7.859016	6.464202
11.91965	6.704281	8.240431	6.461984
12.01215	6.692717	8.826478	6.458288
12.1061	6.690311	9.311086	6.548416
12.10702	6.702679	9.502869	6.637653
12.2023	6.698438	9.86685	6.725637
12.30136	6.679597	10.06203	6.909979
12.30779	6.67556	10.36844	6.997174
12.39812	6.678335	10.75069	7.089657
12.49507	6.959333	10.8788	7.183202
12.39585	6.95465	11.07603	7.278927
12.49321	6.949601	11.25943	7.362946
12.59051	6.941666	11.43246	7.454329
12.68655	6.936833	11.62104	7.657149
12.78335	6.933072	11.72302	7.751459
12.78614	6.929992	11.81953	7.846357
12.88279	6.925324	11.91994	7.937694
12.9164	6.919918	12.01865	8.126929
13.00651	6.917721	12.20526	8.2147
13.1049	6.912636	12.34983	8.308544
13.20718	6.908449	12.20472	8.401342
13.20858	6.900009	12.20873	8.411183
13.30462	6.895863	12.44604	8.411785
13.30842	7.024337	12.5368	8.493963
13.31541	7.017589	12.65553	8.494984
13.40524	7.017387	12.67121	8.587512
13.40788	7.015767	12.77876	8.682127
13.50324	7.279933	12.87133	8.771211
13.505	7.177083	12.9686	8.77449
13.5982	7.171646	13.05313	8.865265
13.59717	7.171302	13.1512	8.870101
13.69549	7.16965	13.24984	8.959176
13.69628	7.168055	13.33518	8.961171
13.79343	7.16728	13.34629	9.053474
13.79362	7.166964	13.43811	9.13684
13.88285	7.166819	13.44252	9.231035
13.88914	7.166564	13.52962	9.241278
13.89049	7.162993	13.61394	9.334115
13.98015	7.162469	13.62542	9.427651
13.98657	7.157127	13.72267	9.434361
14.0865	7.154418	13.80847	9.434724
14.08637	7.231976	13.82707	9.528052
14.0846	7.222144	13.90828	9.609525
14.18018	7.22742	13.92219	9.617992
14.18067	7.403017	14.0052	9.625662
14.18002	7.401838	14.01945	9.708369
14.27139	7.400047	14.1096	9.807526
14.27758	7.398941	14.11584	9.807631
14.28069	7.397604	14.20488	9.806948
14.37241	7.395491	14.28697	9.819492
14.37768	7.392947	14.28712	9.900928
14.37839	7.489657	14.30275	9.90057
14.46795	7.488073	14.38805	9.899009
14.47509	7.48716	14.39992	9.990167
14.47685	7.486426	14.4759	10.20487
14.56624	7.485074	14.48185	10.20386
14.5726	7.579205	14.49687	10.20841
14.57196	7.669972	14.57748	10.30124
14.6628	7.668966	14.59528	10.29827
14.66772	7.665399	14.67492	10.30048
14.66973	7.66421	14.69895	10.30045
14.76018	7.664167	14.77329	10.38074
14.76501	7.662838	14.78017	10.39074
14.76749	7.662607	14.87037	10.47534
14.85634	7.752269	14.87648	10.47587
14.85661	7.752774	15.01033	10.48573
14.86295	7.842244	15.03013	10.577
14.86285	7.927206	15.10776	10.57776
14.9528	7.933194	15.11361	10.66339
14.95423	7.933162	15.19877	10.6631
14.95872	7.934651	15.20148	10.67008
14.96038	8.0193	15.20981	10.67095
15.04995	8.023948	15.22228	10.75996
15.05735	8.025029	15.29694	10.76103
15.05794	8.115426	15.30257	10.76404
15.14845	8.108168	15.30547	10.85328
15.14917	8.102084	15.31825	10.85774
15.15541	8.185664	15.39371	10.86201
15.24523	8.186307	15.3988	10.86158
15.24666	8.188723	15.49233	10.86715
15.24669	8.188251	15.49184	10.95
15.24637	8.188482	15.49166	10.94853
15.25563	8.27911	15.49167	10.94875
15.25472	8.366006	15.57871	11.04344
15.34462	8.36438	15.59074	11.04533
15.34475	8.507116	15.59023	11.13732
15.34533	8.590902	15.59025	11.13837
15.3507	8.904212	15.68595	11.13789
15.44082	8.968653	15.69907	11.13822
15.44137	8.957235	15.78414	11.22757
15.44263	8.952133	15.78962	11.2259
15.44253	8.948583	15.7907	11.22399
15.4421	8.936654	15.79499	11.22374
15.46197	8.926975	15.88063	11.22663
15.55106	8.925299	15.88798	11.22788
15.55037	8.923398	15.89102	11.30984
15.5511	8.921762	15.97019	11.30889
15.55189	8.919532	15.98588	11.31739
15.55741	8.915979	15.99096	11.31999
15.64701	8.913855	16.06586	11.4719
15.64735	8.91068	16.07989	11.47114
15.64907	8.906783	16.08291	11.47072
15.65366	8.814976	16.09034	11.47059
15.74399	8.802696	16.19158	11.55132
15.74485	8.79833	16.19588	11.5524
15.74629	8.795139	16.20673	11.55313
15.75192	8.791669	16.20633	11.5603
15.84088	8.789711	16.2083	11.64361
15.84135	8.789626	16.28683	11.64539
15.84147	8.881091	16.28676	11.64513
15.84265	8.879853	16.30153	11.64556
15.84324	8.879077	16.30125	11.64711
15.84462	8.878022	16.30317	11.6542
15.93784	8.876867	16.30468	11.74507
15.93831	8.875952	16.38394	11.74737
15.9382	8.959206	16.38438	11.74929
15.93826	8.961318	16.39325	11.74878
15.93971	8.95986	16.40472	11.75063
15.94326	8.958889	16.40609	11.75681
16.0367	8.958091	16.48219	11.83733
16.03659	8.957457	16.48165	11.83847
16.03664	8.95668	16.48778	11.84782
16.03661	8.960582	16.49811	11.8476
16.13025	8.960859	16.50017	11.84864
16.13454	8.959866	16.50402	11.85618
16.13382	8.958887	16.57913	11.9451
16.13422	8.959026	16.58295	11.94394
16.13421	8.958634	16.59624	11.94323
16.13431	9.042036	16.59821	12.03009
16.13439	9.04905	16.59786	12.03122
16.22259	9.142268	16.60327	12.03307
16.23232	9.148111	16.6767	12.03476
16.23368	9.149794	16.6766	12.03814
16.23402	9.232133	16.67635	12.12551
16.235	9.231702	16.69391	12.12556
16.23515	9.230788	16.69392	12.12526
16.32359	9.235406	16.77049	12.13177
16.32805	9.235144	16.77343	12.13111
16.32793	9.236202	16.77391	12.13267
16.32773	9.235725	16.78728	12.13329
16.32927	9.235233	16.78864	12.13725
16.32913	9.233282	16.76945	12.22561
16.33048	9.232698	16.77074	12.22541
16.3297	9.230795	16.77124	12.22495
16.41986	9.229649	16.7795	12.2245
16.42492	9.312646	16.78671	12.22383
16.42508	9.314345	16.78812	12.22489
16.42688	9.31605	16.86133	12.22514
16.42718	9.320774	16.86226	12.22543
16.42713	9.406299	16.86799	12.31963
16.42746	9.411352	16.87597	12.32032
16.42889	9.410904	16.8886	12.32025
16.51764	9.498637	16.9645	12.31935
16.52265	9.498765	16.96662	12.31924
16.52286	9.593604	16.97002	12.40132
16.52497	9.593784	16.97814	12.4
16.52653	9.593841	16.98135	12.40585
16.52637	9.595242	16.98714	12.40848
16.5264	9.601978	17.06052	12.40991
16.61538	9.601652	17.06361	12.41043
16.62147	9.684565	17.06543	12.41136
16.62082	9.684799	17.06544	12.41079
16.62152	9.77199	17.07701	12.49993
16.62137	9.774896	17.07974	12.50002
16.62389	9.77411	17.16033	12.49971
16.72176	9.773529	17.16114	12.50396
16.72323	9.772549	17.16116	12.5051
16.72848	9.772305	17.16324	12.59416
16.72853	9.784017	17.17117	12.59368
16.72883	9.871508	17.17558	12.59399
16.72927	9.870257	17.24904	12.59318
16.8194	9.868966	17.25635	12.59924
16.81869	9.869135	17.25636	12.67937
16.81887	9.868898	17.25912	12.67891
16.82462	9.868442	17.25912	12.6865
16.82454	9.868091	17.26737	12.68637
16.82565	9.867037	17.26935	12.68672
16.82576	9.866836	17.34358	12.68587
16.82578	9.869989	17.34691	12.68735
16.91547	9.870531	17.35275	12.77034
16.91583	9.870327	17.35488	12.77023
16.91605	9.95272	17.35488	12.77257
16.92403	9.952254	17.35488	12.77192
16.92516	9.951866	17.36532	12.77794
16.92557	9.951064	17.43864	12.77747
16.92553	9.949895	17.44058	12.78274
17.01416	9.948836	17.44145	12.78225
17.01386	9.947708	17.44479	12.78257
17.01586	9.947309	17.45074	12.78212
17.02052	9.952309	17.45169	12.86382
17.02102	9.95563	17.45995	12.86748
17.02187	9.958067	17.53522	12.87589
17.023	9.957758	17.53504	12.87474
17.02308	9.957472	17.53915	12.87521
17.11163	10.04051	17.54508	12.87808
17.1129	10.04558	17.54509	12.95765
17.11311	10.0473	17.55021	12.95815
17.11469	10.04716	17.55837	12.96208
17.11957	10.04655	17.63222	12.96885
17.11995	10.04593	17.63457	12.9687
17.12001	10.04575	17.63665	12.96854
17.12114	10.04505	17.63665	12.97088
17.21093	10.12736	17.63884	13.05139
17.21087	10.1291	17.64419	13.05085
17.21027	10.13459	17.64913	13.05218
17.21025	10.13388	17.73068	13.05167
17.21775	10.13396	17.73305	13.06146
17.21782	10.13342	17.73306	13.06116
17.21753	10.21855	17.73289	13.06242
17.21753	10.21857	17.74148	13.06234
17.21748	10.22536	18.43156	13.14483
17.306	10.22438	18.43365	13.1449
17.30683	10.2237	18.43358	13.14493
17.30725	10.22185	18.43557	13.14481
17.30656	10.22137	18.44139	13.15282
17.30679	10.30302	18.44317	13.155
17.30717	10.30293	18.44227	13.15465
17.30718	10.30238	18.5153	13.15601
17.3133	10.3036	18.51849	13.23728
17.31325	10.30262	18.52808	13.23825
17.3187	10.30212	18.53198	13.24451
17.40761	10.30308	18.53199	13.24446
17.40779	10.30254	18.53273	13.24438
17.40768	10.30277	18.53943	13.24414
17.40842	10.3087	18.61222	13.24466
17.40858	10.39108	18.61265	13.24631
17.4093	10.39095	18.6178	13.24838
17.41422	10.39426	18.62633	13.32881
17.41417	10.39893	18.62608	13.32754
17.50602	10.39785	18.62593	13.32627
17.51043	10.39851	18.62593	13.32598
17.51091	10.48201	18.63013	13.32672
17.51152	10.48218	18.63116	13.33666
17.51306	10.48302	18.63103	13.33651
17.60173	10.48246	18.70408	13.33651
17.60154	10.48058	18.70906	13.4165
17.60178	10.47971	18.71073	13.41622
17.60281	10.47948	18.72	13.41876
17.60274	10.47906	18.71985	13.42119
17.60264	10.47895	18.72308	13.42284
17.6025	10.47892	18.72453	13.42243
17.60826	10.47858	18.72456	13.42899
17.60906	10.47925	18.72476	13.42889
17.60893	10.47914	18.8011	13.42992
17.60868	10.47837	18.80101	13.43104
17.69719	10.48289	18.80706	13.43063
17.69875	10.56641	18.80683	13.51072
17.69964	10.5635	18.80683	13.51136
17.69998	10.56121	18.81708	13.51117
17.69999	10.55995	18.81708	13.51363
17.70032	10.55736	18.82035	13.51343
17.70024	10.55598	18.82035	13.51338
17.70518	10.55452	18.8212	13.52318
17.70621	10.55427	18.89423	13.52307
17.79482	10.55345	18.89737	13.52397
17.79601	10.55298	18.90066	13.52379
17.79754	10.55364	18.9061	13.5238
17.79712	10.55662	18.91465	13.60494
17.79699	10.55878	18.91471	13.60572
17.79789	10.56	18.91498	13.60689
17.79741	10.56003	18.92414	13.60678
17.79737	10.55962	18.92738	13.60841
17.80208	10.56427	19.00046	13.60844
17.80237	10.64717	19.00032	13.6151
17.80269	10.64695	19.00032	13.61521
17.89233	10.64575	19.00032	13.61591
17.89224	10.64622	19.00033	13.61764
17.89225	10.6473	19.00019	13.69693
17.89249	10.65637	19.01914	13.697
17.89256	10.73888	19.01914	13.69788
17.89396	10.73866	19.01914	13.69692
17.89396	10.73618	19.01914	13.69814
17.89416	10.73595	19.01902	13.69773
17.89442	10.73525	19.01902	13.69754
17.89442	10.73628	19.09192	13.69781
17.89906	10.82706	19.09503	13.70713
17.89992	10.82757	19.09736	13.71396
17.98842	10.82889	19.09857	13.7142
17.98858	10.82867	19.09865	13.714
17.989	10.91621	19.09877	13.71392
17.98902	10.91741	19.10948	13.79347
17.98944	10.9182	19.11452	13.79262
17.98935	10.91761	19.11858	13.79463
17.98911	10.99983	19.12006	13.79465
17.99104	10.9999	19.11991	13.79439
17.9909	10.99984	19.19285	13.79423
17.99092	10.99963	19.19376	13.79576
18.18518	11.0061	19.19377	13.8035
18.18518	11.00595	19.19663	13.80408
18.18561	11.00751	19.19665	13.8062
18.18524	11.0072	19.199	13.88569
18.18479	11.00684	19.20756	13.88638
18.18533	11.00667	19.20753	13.88691
18.18608	11.00638	19.20845	13.88626
18.18674	11.00614	19.21312	13.8876
18.18752	11.00557	19.21312	13.88977
18.18896	11.00521	19.2903	13.88909
18.18898	11.00452	19.29048	13.88868
18.18891	11.0038	19.29049	13.89495
18.28198	11.00336	19.29205	13.89653
18.28199	11.00538	19.29178	13.92317
18.28193	11.09237	19.29499	14.00237
18.2835	11.09682	19.29499	14.00169
18.28308	11.12601	19.30353	14.00085
18.28314	11.12575	19.30429	14.00129
18.28313	11.12509	19.30659	14.00091
18.28303	11.12504	19.31157	14.0034
18.28304	11.13272	19.3845	14.00331
18.28615	11.21631	19.38457	14.00425
18.28638	11.21722	19.38516	14.00429
18.28738	11.21647	19.38619	14.00409
18.28906	11.21589	19.38944	14.01413
18.2918	11.22024	19.38944	14.01398
18.38439	11.22248	19.48449	14.09338
18.38457	11.30368	19.48449	14.09466
18.38473	11.30575	19.48536	14.09454
18.38474	11.30701	19.48536	14.09498
18.38476	11.30655	19.48536	14.09485
18.38486	11.3062	19.48543	14.09456
18.38486	11.30604	19.48885	14.09419
18.38479	11.30566	19.49758	14.09408
18.38484	11.30495	19.49866	14.09731
18.38486	11.30499	19.49867	14.09741
18.38463	11.30486	19.50171	14.09778
18.38455	11.30956	19.57447	14.10453
18.38478	11.30819	19.57438	14.10483
18.47318	11.30736	19.57591	14.10485
18.48011	11.30721	19.58079	14.18433
18.48198	11.30703	19.58068	14.18396
18.48246	11.39699	19.58125	14.18567
18.48257	11.39675	19.58362	14.18543
18.48268	11.39634	19.58342	14.18528
18.48267	11.39596	19.58307	14.18505
18.48242	11.39734	19.58307	14.18618
18.48242	11.39729	19.58299	14.18503
18.48261	11.39666	19.59174	14.18434
18.48269	11.39597	19.59597	14.18431
18.48263	11.39633	19.59686	14.18714
18.4822	11.39561	19.6728	14.1877
18.48221	11.39481	19.67284	14.18732
18.48206	11.39478	19.6739	14.19592
18.48224	11.39713	19.6788	14.19683
18.57537	11.39665	19.67876	14.27616
18.57539	11.39806	19.67874	14.27603
18.57696	11.39812	19.68035	14.27638
18.58065	11.39832	19.68035	14.27587
18.58159	11.39802	19.68027	14.27714
18.58266	11.40312	19.68027	14.27715
18.58323	11.40271	19.6914	14.27815
18.58325	11.40251	19.6905	14.2774
18.58375	11.4837	19.69204	14.27652
18.58375	11.48361	19.76491	14.27643
18.58409	11.48498	19.76831	14.27725
18.58415	11.48606	19.76831	14.27865
18.58415	11.49292	19.76831	14.27997
18.58428	11.49284	19.77136	14.27978
18.67274	11.4929	19.77136	14.27937
18.673	11.49366	19.77142	14.27919
18.67759	11.49042	19.77719	14.28207
18.67759	11.48771	19.77704	14.28832
18.67759	11.48709	19.77721	14.3691
18.67769	11.48645	19.77817	14.36898
18.67946	11.48575	19.78685	14.36887
18.68051	11.48437	19.78685	14.36808
18.68035	11.4838	19.86138	14.3674
18.68135	11.48316	19.86143	14.36679
18.68138	11.48285	19.88145	14.36668
18.68133	11.48267	19.88381	14.36674
18.68192	11.4826	19.88383	14.3664
18.68161	11.48267	19.88398	14.36713
18.77	11.48108	19.88541	14.36761
18.77044	11.4785	19.88541	14.3683
18.77038	11.47815	19.89036	14.37029
18.77489	11.47767	19.89036	14.37216
18.77477	11.47727	19.89036	14.37394
18.77513	11.47617	19.89527	14.46236
18.77516	11.47588	19.89527	14.46196
18.77496	11.4755	19.904	14.46205
18.77496	11.47568	19.90403	14.46205
18.77466	11.47511	19.91418	14.46187
18.7765	11.47431	19.98692	14.46182
18.77673	11.59061	19.98768	14.46175
18.77763	11.59047	19.98777	14.46144
18.77758	11.59038	19.9874	14.46102
18.77781	11.59037	19.98846	14.46113
18.77782	11.59249	19.98984	14.46066
18.7788	11.59201	19.99143	14.46065
18.86724	11.59195	19.99271	14.46042
18.86724	11.59382	19.9991	14.46023
18.86724	11.59404	20.0016	14.46045
18.86742	11.59399	20.00663	14.46046
18.87263	11.5938	20.01167	14.45947
18.87263	11.59368	20.01168	14.53859
18.87262	11.6797	20.02053	14.54769
18.87263	11.68019	20.0931	14.54671
18.87318	11.68274	20.0931	14.55099
18.87327	11.68228	20.0931	14.55135
18.87297	11.6834	20.09303	14.55276
18.87286	11.68598	20.09294	14.55331
18.87461	11.69085	20.09294	14.55324
18.87453	11.69055	20.09302	14.55249
18.87487	11.69016	20.09305	14.5523
18.87487	11.77133	20.09312	14.55237
18.87588	11.77111	20.09306	14.55197
18.87555	11.7702	20.09306	14.5508
18.9639	11.77024	20.09378	14.55058
18.96429	11.77021	20.09501	14.55065
18.96532	11.77021	20.09605	14.54977
18.96984	11.76991	20.10058	14.629
18.96959	11.76977	20.11064	14.63626
18.96958	11.76899	20.19193	14.64446
18.96934	11.76842	20.19193	14.64753
18.97018	11.7723	20.19193	14.64719
18.97036	11.86109	20.19193	14.64715
18.97029	11.86112	20.19182	14.64698
18.97106	11.86088	20.1919	14.64975
18.97291	11.86141	20.1919	14.65025
18.97355	11.86134	20.1919	14.6499
18.97352	11.86135	20.19182	14.6499
18.97347	11.86104	20.19159	14.65079
19.06167	11.86083	20.19159	14.65053
19.06257	11.86106	20.19149	14.65054
19.06232	11.86194	20.19149	14.65136
19.06237	11.86206	20.19128	14.65211
19.06264	11.86193	20.19137	14.73097
19.06731	11.95067	20.19128	14.73082
19.06732	11.95088	20.19126	14.73142
19.06723	11.95396	20.1911	14.73709
19.06811	11.95402	20.19093	14.73684
19.06812	11.95382	20.27236	14.73624
19.06829	11.95379	20.27724	14.73686
19.0683	11.95318	20.28237	14.73649
19.0683	11.95369	20.28695	14.73999
19.0683	11.95352	20.28922	14.73987
19.0683	11.95348	20.2899	14.73983
19.06769	12.03594	20.28994	14.73979
19.06828	12.03492	20.2899	14.73965
19.06831	12.03944	20.2899	14.73999
19.06981	12.03903	20.28996	14.74265
19.15806	12.03908	20.28997	14.74224
19.15806	12.04177	20.29001	14.74164
19.15816	12.04372	20.2901	14.74105
19.15826	12.04468	20.28985	14.74285
19.15831	12.04376	20.28985	14.74285
19.15915	12.04355	20.28985	14.74234
19.16385	12.04384	20.29283	14.82262
19.16386	12.04386	20.29249	14.82214
19.16375	12.04347	20.29234	14.82197
19.16366	12.1254	20.36509	14.82857
19.16376	12.12536	20.36509	14.82934
19.16376	12.12986	20.37373	14.82879
19.16376	12.1294	20.37373	14.82881
19.16374	12.13126	20.37373	14.82863
19.1634	12.13109	20.37864	14.82858
19.16466	12.13222	20.38377	14.82841
19.16475	12.13222	20.38377	14.83228
19.16502	12.13309	20.38353	14.8323
19.16487	12.13301	20.38603	14.83441
19.25311	12.13265	20.38603	14.83444
19.25277	12.13234	20.38806	14.83514
19.25276	12.2141	20.38806	14.83492
19.25436	12.21398	20.38806	14.83483
19.25436	12.21384	20.38928	14.83768
19.25485	12.20979	20.38911	14.83765
19.25477	12.20902	20.38911	14.91669
19.25503	12.20896	20.3902	14.91644
19.2597	12.20836	20.3902	14.91644
19.25949	12.20792	20.39082	14.91666
19.25887	12.21259	20.39054	14.9243
19.25887	12.21296	20.46327	14.92405
19.25987	12.21311	20.46332	14.92395
19.25976	12.2129	20.47196	14.92387
19.25963	12.21346	20.47196	14.92684
19.2603	12.21337	20.47196	14.92685
19.26031	12.21316	20.47186	14.92657
19.26056	12.21298	20.47186	14.92648
19.26044	12.21299	20.47667	14.92616
19.26052	12.21458	20.47671	14.9291
19.26052	12.21504	20.48186	14.92898
19.34977	12.21747	20.4819	14.92977
19.34977	12.29851	20.4819	14.92982
19.34977	12.30442	20.48442	14.92927
19.34977	12.30441	20.48442	14.92879
19.35137	12.3043	20.48442	15.00751
19.3516	12.30491	20.48431	15.00732
19.35168	12.3049	20.48634	15.0073
19.35657	12.30456	20.48634	15.00996
19.35645	12.30435	20.48635	15.01671
19.35645	12.30418	20.55908	15.01664
19.3569	12.30416	20.56035	15.01629
19.35656	12.30373	20.56036	15.01636
19.35622	12.30289	20.569	15.01645
19.35722	12.30229	20.57007	15.01613
19.35688	12.30624	20.56991	15.01608
19.35704	12.38766	20.56991	15.01829
19.35705	12.38753	20.56975	15.01816
19.3569	12.38797	20.56916	15.01809
19.35695	12.38775	20.56916	15.01752
19.35696	12.38748	20.57468	15.01683
19.35696	12.38759	20.57468	15.01681
19.44578	12.39516	20.57468	15.01958
19.44647	12.39448	20.57468	15.01929
19.44634	12.39347	20.57468	15.02024
19.44635	12.3933	20.57979	15.02008
19.44735	12.39261	20.57986	15.01946
19.44723	12.39163	20.57986	15.01973
19.44755	12.39145	20.5824	15.09877
19.44914	12.39146	20.5824	15.09866
19.44914	12.39133	20.58231	15.11342
19.44882	12.39132	20.65502	15.11351
19.45345	12.39124	20.65486	15.11431
19.45349	12.39092	20.65486	15.12088
19.45343	12.39075	20.65599	15.12084
19.45343	12.39055	20.66666	15.12083
19.45348	12.39201	20.66666	15.12068
19.45267	12.39198	20.66666	15.12036
19.45287	12.39496	20.66626	15.12122
19.45287	12.39536	20.66626	15.12236
19.45424	12.395	20.66626	15.12232
19.4543	12.39484	20.66756	15.12203
19.45413	12.39581	20.66761	15.12265
19.4547	12.3955	20.66752	15.12251
19.45557	12.39548	20.66742	15.12242
19.45557	12.39551	20.67234	15.12312
19.45527	12.39532	20.67234	15.12277
19.54354	12.39423	20.67353	15.12564
19.54335	12.39182	20.67353	15.20445
19.54335	12.39157	20.67353	15.20436
19.54336	12.39117	20.67863	15.20435
19.54336	12.39081	20.67871	15.20444
19.54336	12.39068	20.67845	15.20638
19.44832	12.4717	20.75114	15.21478
19.44832	12.47172	20.75163	15.21469
19.4526	12.4709	20.75163	15.21353
19.45277	12.47031	20.75417	15.21355
19.45278	12.4698	20.76283	15.21321
19.45278	12.46969	20.76244	15.21322
19.45259	12.46932	20.76245	15.21307
19.45275	12.46875	20.76245	15.21329
19.4527	12.46851	20.76232	15.2132
19.45612	12.46771	20.76232	15.21512
19.45612	12.46626	20.76443	15.2153
19.457	12.46619	20.76443	15.21498
19.45785	12.46632	20.76455	15.21517
19.45785	12.46623	20.76416	15.21432
19.54623	12.46777	20.7692	15.21401
19.54623	12.46825	20.76912	15.29303
19.54618	12.47255	20.77041	15.29191
19.54618	12.47292	20.77025	15.29477
19.54613	12.47309	20.77026	15.29458
19.54613	12.47301	20.84295	15.29457
19.54613	12.47333	20.84802	15.29454
19.54613	12.47311	20.84802	15.2954
19.54579	12.47642	20.84802	15.29539
19.54579	12.55735	20.84802	15.29606
19.54531	12.557	20.85783	15.2959
19.54531	12.55606	20.85783	15.3082
19.55329	12.55556	20.85998	15.30799
19.55329	12.55542	20.85998	15.30991
19.55323	12.55488	20.86254	15.30901
19.55309	12.55511	20.86245	15.30901
19.55299	12.55509	20.86245	15.30896
19.55294	12.56367	20.86245	15.30957
19.55296	12.56356	20.86245	15.30928
19.55296	12.56337	20.86245	15.30923
19.55285	12.56413	20.86296	15.30919
19.55293	12.56403	20.86296	15.30922
19.55293	12.56393	20.86296	15.30911
19.55294	12.56395	20.86484	15.3087
19.6413	12.56685	20.86485	15.30861
19.6413	12.56677	20.86961	15.30935
19.64225	12.56631	20.86961	15.31055
19.64312	12.64725	20.94229	15.38902
19.64313	12.64691	20.94229	15.38795
19.64349	12.64603	20.94237	15.38764
19.64349	12.64617	20.9472	15.38755
19.64341	12.65188	20.9477	15.39141
19.64341	12.65194	20.9488	15.39167
19.64362	12.65173	20.9624	15.39104
19.64397	12.65158	20.9624	15.39102
19.64793	12.65153	20.9624	15.39747
19.64794	12.65137	20.96241	15.39746
19.64794	12.65316	20.96241	15.39733
19.65063	12.65297	20.96241	15.39858
19.65063	12.65322	20.96241	15.39838
19.65064	12.65424	20.96241	15.39783
19.65064	12.65414	20.96233	15.39765
19.65177	12.65295	20.96487	15.39715
19.65178	12.6524	20.9659	15.39768
19.65178	12.65203	20.9659	15.40083
19.65221	12.65223	20.96598	15.40084
19.65216	12.65223	20.96598	15.40085
19.74056	12.65152	20.96599	15.40085
19.74051	12.73334	21.03866	15.40124
19.74035	12.73335	21.03856	15.40104
19.73999	12.73338	21.04346	15.47988
19.73999	12.7331	21.04346	15.48043
19.74	12.73385	21.04596	15.48046
19.73998	12.73389	21.04596	15.48016
19.74097	12.73412	21.04596	15.47982
19.74123	12.73413	21.04639	15.48197
19.74123	12.73395	21.05502	15.48165
19.74124	12.73378	21.05502	15.48144
19.74189	12.73309	21.05502	15.48141
19.7416	12.73312	21.06017	15.48138
19.74601	12.73778	21.06017	15.48121
19.74584	12.73778	21.06017	15.48375
19.74568	12.73774	21.06017	15.48374
19.74568	12.73759	21.06127	15.48453
19.74573	12.73737	21.06127	15.4915
19.74599	12.73824	21.06127	15.49081
19.74749	12.73826	21.06112	15.49073
19.74749	12.73837	21.06112	15.49107
19.7462	12.74013	21.06112	15.49105
19.7462	12.74026	21.06119	15.49108
19.74629	12.74098	21.06372	15.49219
19.83471	12.74098	21.13638	15.49225
19.83571	12.82152	21.13638	15.49349
19.83595	12.82139	21.13638	15.49512
19.83622	12.82239	21.13638	15.49474
19.83622	12.82358	21.13649	15.49458
19.83622	12.82851	21.14126	15.57302
19.83606	12.82855	21.14213	15.57266
19.83606	12.82843	21.14221	15.57255
19.83587	12.82821	21.14221	15.57259
19.83571	12.82818	21.14221	15.57232
19.83572	12.82822	21.14213	15.57228
19.83624	12.82811	21.15083	15.57213
19.83618	12.82747	21.15336	15.57213
19.83618	12.82463	21.15325	15.57163
19.83743	12.82354	21.15325	15.57168
19.83737	12.82191	21.15325	15.57168
19.83738	12.82104	21.15326	15.57158
19.83743	12.82052	21.15326	15.57137
19.842	12.82031	21.15837	15.58423
19.84193	12.82015	21.15837	15.58427
19.84162	12.81947	21.15819	15.58427
19.84136	12.81947	21.15819	15.58388
19.84136	12.82002	21.15863	15.58358
19.84216	12.82085	21.15863	15.5835
19.84215	12.82167	21.15863	15.58351
19.8435	12.8214	21.2313	15.58331
19.84351	12.82111	21.2313	15.58336
19.93182	12.82254	21.23238	15.58335
19.93182	12.82246	21.23238	15.5833
19.93183	12.82227	21.23348	15.58335
19.93192	12.82284	21.23601	15.58356
19.93211	12.90363	21.23601	15.58325
19.93212	12.9035	21.23602	15.66178
19.9335	12.90347	21.24093	15.66092
19.9335	12.90348	21.24093	15.66201
19.93346	12.90349	21.24941	15.66353
19.93346	12.90351	21.24941	15.66341
19.93346	12.90359	21.24946	15.66341
19.93346	12.9115	21.24927	15.66341
19.93316	12.9113	21.24927	15.66341
19.93283	12.91028	21.24934	15.66341
19.93266	12.9091	21.24922	15.66341
19.93267	12.90881	21.24922	15.66341
19.93267	12.90819	21.25036	15.66341
19.93267	12.90769	21.25038	15.66341
19.93267	12.90661	21.25036	15.66341
19.93822	12.90469	21.25287	15.66341
19.93876	12.90443	21.25812	15.66341
19.93876	12.90445	21.25795	15.66341
19.93913	12.90422	21.25795	15.66341
19.93919	12.90294	21.3306	15.66341
19.93919	12.90107	21.33058	15.66341
19.93919	12.89966	21.32997	15.66341
19.93919	12.89855	21.32997	15.66341
19.93919	12.89842	21.32997	15.66341
19.93916	12.89814	21.32997	15.66341
20.02748	12.89792	21.32997	15.66341
20.02738	12.89764	21.32921	15.66341
20.02738	12.89699	21.32909	15.66341
20.02879	12.89639	21.32909	15.66341
20.0288	12.89506	21.32909	15.66341
20.02959	12.89467	21.32901	15.66341
20.02968	12.89388	21.32901	15.66341
20.02968	12.89335	21.32901	15.66341
20.0299	12.89292	21.33106	15.66341
20.0299	12.8915	21.34886	15.66341
20.02979	12.88973	21.34878	15.66341
20.0298	12.88919	21.34878	15.66341
20.0298	12.88808	21.34878	15.66341
20.0298	12.88632	21.34878	15.66341
20.02973	12.88516	21.34878	15.66341
20.02939	12.88481	21.34878	15.66341
20.03041	12.88417	21.34878	15.66341
20.03047	12.88313	21.3487	15.66341
20.0303	12.88096	21.34878	15.66341
20.0303	12.88035	21.3487	15.66341
20.03031	12.87848	21.3487	15.66341
20.03518	12.87798	21.3487	15.66341
20.03528	12.87761	21.3487	15.66341
20.03528	12.87663	21.42128	15.66341
20.03514	12.87568	21.42128	15.66341
20.03478	12.87523	21.42128	15.66341
20.03574	12.8751	21.4264	15.66341
20.03574	12.87497	21.4264	15.66341
20.03518	12.87479	21.42891	15.66341
20.12355	12.87456	21.42891	15.66341
20.12341	12.87432	21.42988	15.66341
20.12341	12.87266	21.42988	15.66341
20.12345	12.87178	21.42978	15.66341
20.12398	12.86865	21.42978	15.66341
20.12393	12.8679	21.42978	15.66341
20.12542	12.86535	21.42978	15.66341
20.12529	12.86243	21.42978	15.66341
20.12512	12.86078	21.42982	15.66341
