# Supplementary material for: Geometric alignment of aminoacyl-tRNA relative to catalytic centers of the ribosome underpins accurate mRNA decoding
Source: Nat Commun. 2023 Sep 11;14:5582. doi: 10.1038/s41467-023-40404-9 (PMC10495418; doi:10.1038/s41467-023-40404-9)
Supplement: Supplementary file 7 — Source Data [file 41467_2023_40404_MOESM7_ESM.zip › Girodat_Nat_Comm_data/Supplemental Fig 5/Near-cognate-Gentamicin-AtRNA-RMSF.dat]

0.7359 0.7927 0.6934 0.8506 0.7225 0.6650 0.7443 0.9379 0.7455 0.7733 0.6354 0.6467 0.6652 0.8210 0.6994 0.6414 0.5889 0.6642 0.7996 0.5968 0.7359 0.7927 0.6934 0.8506 0.7225 0.6650 0.7443 0.9379 0.7455 0.7733 0.6354 0.6467 0.6652 0.8210 0.6994 0.6414 0.5889 0.6642 0.7996 0.5968 0.7359 0.7927 0.6934 0.8506 0.7225 0.6650 0.7443 0.9379 0.7455 0.7733 0.6354 0.6467 0.6652 0.8210 0.6994 0.6414 0.5889 0.6642 0.7996 0.5968 0.7359 0.7927 0.6934 0.8506 0.7225 0.6650 0.7443 0.9379 0.7455 0.7733 0.6354 0.6467 0.6652 0.8210 0.6994 0.6414 0.5889 0.6642 0.7996 0.5968 0.7359 0.7927 0.6934 0.8506 0.7225 0.6650 0.7443 0.9379 0.7455 0.7733 0.6354 0.6467 0.6652 0.8210 0.6994 0.6414 0.5889 0.6642 0.7996 0.5968 
0.4732 0.5784 0.5328 0.7735 0.6361 0.4313 0.6374 0.6391 0.5633 0.6756 0.4485 0.5430 0.5422 0.6873 0.6108 0.4951 0.4059 0.5095 0.5051 0.3587 0.4732 0.5784 0.5328 0.7735 0.6361 0.4313 0.6374 0.6391 0.5633 0.6756 0.4485 0.5430 0.5422 0.6873 0.6108 0.4951 0.4059 0.5095 0.5051 0.3587 0.4732 0.5784 0.5328 0.7735 0.6361 0.4313 0.6374 0.6391 0.5633 0.6756 0.4485 0.5430 0.5422 0.6873 0.6108 0.4951 0.4059 0.5095 0.5051 0.3587 0.4732 0.5784 0.5328 0.7735 0.6361 0.4313 0.6374 0.6391 0.5633 0.6756 0.4485 0.5430 0.5422 0.6873 0.6108 0.4951 0.4059 0.5095 0.5051 0.3587 0.4732 0.5784 0.5328 0.7735 0.6361 0.4313 0.6374 0.6391 0.5633 0.6756 0.4485 0.5430 0.5422 0.6873 0.6108 0.4951 0.4059 0.5095 0.5051 0.3587 
0.4678 0.5746 0.6017 0.8163 0.6917 0.4898 0.6983 0.5771 0.6104 0.7411 0.5258 0.6338 0.5949 0.7070 0.6495 0.5244 0.4739 0.5460 0.5206 0.4129 0.4678 0.5746 0.6017 0.8163 0.6917 0.4898 0.6983 0.5771 0.6104 0.7411 0.5258 0.6338 0.5949 0.7070 0.6495 0.5244 0.4739 0.5460 0.5206 0.4129 0.4678 0.5746 0.6017 0.8163 0.6917 0.4898 0.6983 0.5771 0.6104 0.7411 0.5258 0.6338 0.5949 0.7070 0.6495 0.5244 0.4739 0.5460 0.5206 0.4129 0.4678 0.5746 0.6017 0.8163 0.6917 0.4898 0.6983 0.5771 0.6104 0.7411 0.5258 0.6338 0.5949 0.7070 0.6495 0.5244 0.4739 0.5460 0.5206 0.4129 0.4678 0.5746 0.6017 0.8163 0.6917 0.4898 0.6983 0.5771 0.6104 0.7411 0.5258 0.6338 0.5949 0.7070 0.6495 0.5244 0.4739 0.5460 0.5206 0.4129 
0.5325 0.6281 0.6071 0.7626 0.6615 0.5329 0.6864 0.5447 0.6140 0.7129 0.5572 0.6360 0.5885 0.6480 0.6211 0.5281 0.5137 0.5352 0.6272 0.4674 0.5325 0.6281 0.6071 0.7626 0.6615 0.5329 0.6864 0.5447 0.6140 0.7129 0.5572 0.6360 0.5885 0.6480 0.6211 0.5281 0.5137 0.5352 0.6272 0.4674 0.5325 0.6281 0.6071 0.7626 0.6615 0.5329 0.6864 0.5447 0.6140 0.7129 0.5572 0.6360 0.5885 0.6480 0.6211 0.5281 0.5137 0.5352 0.6272 0.4674 0.5325 0.6281 0.6071 0.7626 0.6615 0.5329 0.6864 0.5447 0.6140 0.7129 0.5572 0.6360 0.5885 0.6480 0.6211 0.5281 0.5137 0.5352 0.6272 0.4674 0.5325 0.6281 0.6071 0.7626 0.6615 0.5329 0.6864 0.5447 0.6140 0.7129 0.5572 0.6360 0.5885 0.6480 0.6211 0.5281 0.5137 0.5352 0.6272 0.4674 
0.5775 0.6704 0.5408 0.6184 0.5504 0.5008 0.5722 0.4972 0.5350 0.6069 0.5058 0.5570 0.4843 0.5416 0.4951 0.4382 0.4724 0.4716 0.6900 0.4383 0.5775 0.6704 0.5408 0.6184 0.5504 0.5008 0.5722 0.4972 0.5350 0.6069 0.5058 0.5570 0.4843 0.5416 0.4951 0.4382 0.4724 0.4716 0.6900 0.4383 0.5775 0.6704 0.5408 0.6184 0.5504 0.5008 0.5722 0.4972 0.5350 0.6069 0.5058 0.5570 0.4843 0.5416 0.4951 0.4382 0.4724 0.4716 0.6900 0.4383 0.5775 0.6704 0.5408 0.6184 0.5504 0.5008 0.5722 0.4972 0.5350 0.6069 0.5058 0.5570 0.4843 0.5416 0.4951 0.4382 0.4724 0.4716 0.6900 0.4383 0.5775 0.6704 0.5408 0.6184 0.5504 0.5008 0.5722 0.4972 0.5350 0.6069 0.5058 0.5570 0.4843 0.5416 0.4951 0.4382 0.4724 0.4716 0.6900 0.4383 
0.5272 0.6108 0.4329 0.4494 0.4227 0.4173 0.4380 0.4313 0.4172 0.4486 0.4098 0.4350 0.3902 0.4279 0.3939 0.3634 0.4026 0.4057 0.6351 0.3777 0.5272 0.6108 0.4329 0.4494 0.4227 0.4173 0.4380 0.4313 0.4172 0.4486 0.4098 0.4350 0.3902 0.4279 0.3939 0.3634 0.4026 0.4057 0.6351 0.3777 0.5272 0.6108 0.4329 0.4494 0.4227 0.4173 0.4380 0.4313 0.4172 0.4486 0.4098 0.4350 0.3902 0.4279 0.3939 0.3634 0.4026 0.4057 0.6351 0.3777 0.5272 0.6108 0.4329 0.4494 0.4227 0.4173 0.4380 0.4313 0.4172 0.4486 0.4098 0.4350 0.3902 0.4279 0.3939 0.3634 0.4026 0.4057 0.6351 0.3777 0.5272 0.6108 0.4329 0.4494 0.4227 0.4173 0.4380 0.4313 0.4172 0.4486 0.4098 0.4350 0.3902 0.4279 0.3939 0.3634 0.4026 0.4057 0.6351 0.3777 
0.4231 0.4860 0.3700 0.4367 0.4069 0.3146 0.4108 0.3189 0.3529 0.3977 0.3058 0.3833 0.3639 0.4111 0.3787 0.3134 0.3212 0.3630 0.5075 0.2726 0.4231 0.4860 0.3700 0.4367 0.4069 0.3146 0.4108 0.3189 0.3529 0.3977 0.3058 0.3833 0.3639 0.4111 0.3787 0.3134 0.3212 0.3630 0.5075 0.2726 0.4231 0.4860 0.3700 0.4367 0.4069 0.3146 0.4108 0.3189 0.3529 0.3977 0.3058 0.3833 0.3639 0.4111 0.3787 0.3134 0.3212 0.3630 0.5075 0.2726 0.4231 0.4860 0.3700 0.4367 0.4069 0.3146 0.4108 0.3189 0.3529 0.3977 0.3058 0.3833 0.3639 0.4111 0.3787 0.3134 0.3212 0.3630 0.5075 0.2726 0.4231 0.4860 0.3700 0.4367 0.4069 0.3146 0.4108 0.3189 0.3529 0.3977 0.3058 0.3833 0.3639 0.4111 0.3787 0.3134 0.3212 0.3630 0.5075 0.2726 
0.4666 0.4881 0.3307 0.3538 0.3453 0.2878 0.3689 0.2769 0.3251 0.3208 0.2769 0.3452 0.3699 0.3464 0.3547 0.3457 0.3263 0.3303 0.5157 0.2878 0.4666 0.4881 0.3307 0.3538 0.3453 0.2878 0.3689 0.2769 0.3251 0.3208 0.2769 0.3452 0.3699 0.3464 0.3547 0.3457 0.3263 0.3303 0.5157 0.2878 0.4666 0.4881 0.3307 0.3538 0.3453 0.2878 0.3689 0.2769 0.3251 0.3208 0.2769 0.3452 0.3699 0.3464 0.3547 0.3457 0.3263 0.3303 0.5157 0.2878 0.4666 0.4881 0.3307 0.3538 0.3453 0.2878 0.3689 0.2769 0.3251 0.3208 0.2769 0.3452 0.3699 0.3464 0.3547 0.3457 0.3263 0.3303 0.5157 0.2878 0.4666 0.4881 0.3307 0.3538 0.3453 0.2878 0.3689 0.2769 0.3251 0.3208 0.2769 0.3452 0.3699 0.3464 0.3547 0.3457 0.3263 0.3303 0.5157 0.2878 
0.6165 0.5741 0.4232 0.4644 0.4468 0.4075 0.4419 0.4093 0.4287 0.4502 0.4074 0.4169 0.4231 0.4412 0.4147 0.4138 0.4007 0.4175 0.6117 0.3890 0.6165 0.5741 0.4232 0.4644 0.4468 0.4075 0.4419 0.4093 0.4287 0.4502 0.4074 0.4169 0.4231 0.4412 0.4147 0.4138 0.4007 0.4175 0.6117 0.3890 0.6165 0.5741 0.4232 0.4644 0.4468 0.4075 0.4419 0.4093 0.4287 0.4502 0.4074 0.4169 0.4231 0.4412 0.4147 0.4138 0.4007 0.4175 0.6117 0.3890 0.6165 0.5741 0.4232 0.4644 0.4468 0.4075 0.4419 0.4093 0.4287 0.4502 0.4074 0.4169 0.4231 0.4412 0.4147 0.4138 0.4007 0.4175 0.6117 0.3890 0.6165 0.5741 0.4232 0.4644 0.4468 0.4075 0.4419 0.4093 0.4287 0.4502 0.4074 0.4169 0.4231 0.4412 0.4147 0.4138 0.4007 0.4175 0.6117 0.3890 
0.8454 0.7908 0.6126 0.7085 0.6738 0.5833 0.6137 0.5867 0.6014 0.6891 0.5810 0.5666 0.5350 0.6679 0.5520 0.4911 0.5034 0.5851 0.8580 0.5128 0.8454 0.7908 0.6126 0.7085 0.6738 0.5833 0.6137 0.5867 0.6014 0.6891 0.5810 0.5666 0.5350 0.6679 0.5520 0.4911 0.5034 0.5851 0.8580 0.5128 0.8454 0.7908 0.6126 0.7085 0.6738 0.5833 0.6137 0.5867 0.6014 0.6891 0.5810 0.5666 0.5350 0.6679 0.5520 0.4911 0.5034 0.5851 0.8580 0.5128 0.8454 0.7908 0.6126 0.7085 0.6738 0.5833 0.6137 0.5867 0.6014 0.6891 0.5810 0.5666 0.5350 0.6679 0.5520 0.4911 0.5034 0.5851 0.8580 0.5128 0.8454 0.7908 0.6126 0.7085 0.6738 0.5833 0.6137 0.5867 0.6014 0.6891 0.5810 0.5666 0.5350 0.6679 0.5520 0.4911 0.5034 0.5851 0.8580 0.5128 
0.8770 0.8348 0.5660 0.6317 0.5984 0.5684 0.5544 0.5618 0.5570 0.6187 0.5569 0.5078 0.5099 0.5979 0.5105 0.4746 0.4855 0.5430 0.9108 0.5101 0.8770 0.8348 0.5660 0.6317 0.5984 0.5684 0.5544 0.5618 0.5570 0.6187 0.5569 0.5078 0.5099 0.5979 0.5105 0.4746 0.4855 0.5430 0.9108 0.5101 0.8770 0.8348 0.5660 0.6317 0.5984 0.5684 0.5544 0.5618 0.5570 0.6187 0.5569 0.5078 0.5099 0.5979 0.5105 0.4746 0.4855 0.5430 0.9108 0.5101 0.8770 0.8348 0.5660 0.6317 0.5984 0.5684 0.5544 0.5618 0.5570 0.6187 0.5569 0.5078 0.5099 0.5979 0.5105 0.4746 0.4855 0.5430 0.9108 0.5101 0.8770 0.8348 0.5660 0.6317 0.5984 0.5684 0.5544 0.5618 0.5570 0.6187 0.5569 0.5078 0.5099 0.5979 0.5105 0.4746 0.4855 0.5430 0.9108 0.5101 
0.8309 0.8089 0.4600 0.4795 0.4507 0.4921 0.4380 0.4747 0.4562 0.4750 0.4693 0.3936 0.4380 0.4540 0.4118 0.4135 0.4136 0.4398 0.8907 0.4511 0.8309 0.8089 0.4600 0.4795 0.4507 0.4921 0.4380 0.4747 0.4562 0.4750 0.4693 0.3936 0.4380 0.4540 0.4118 0.4135 0.4136 0.4398 0.8907 0.4511 0.8309 0.8089 0.4600 0.4795 0.4507 0.4921 0.4380 0.4747 0.4562 0.4750 0.4693 0.3936 0.4380 0.4540 0.4118 0.4135 0.4136 0.4398 0.8907 0.4511 0.8309 0.8089 0.4600 0.4795 0.4507 0.4921 0.4380 0.4747 0.4562 0.4750 0.4693 0.3936 0.4380 0.4540 0.4118 0.4135 0.4136 0.4398 0.8907 0.4511 0.8309 0.8089 0.4600 0.4795 0.4507 0.4921 0.4380 0.4747 0.4562 0.4750 0.4693 0.3936 0.4380 0.4540 0.4118 0.4135 0.4136 0.4398 0.8907 0.4511 
0.6130 0.6167 0.3692 0.3806 0.3716 0.3474 0.4071 0.3289 0.3740 0.3519 0.3260 0.3793 0.4347 0.3747 0.3910 0.4092 0.3655 0.3632 0.6809 0.3437 0.6130 0.6167 0.3692 0.3806 0.3716 0.3474 0.4071 0.3289 0.3740 0.3519 0.3260 0.3793 0.4347 0.3747 0.3910 0.4092 0.3655 0.3632 0.6809 0.3437 0.6130 0.6167 0.3692 0.3806 0.3716 0.3474 0.4071 0.3289 0.3740 0.3519 0.3260 0.3793 0.4347 0.3747 0.3910 0.4092 0.3655 0.3632 0.6809 0.3437 0.6130 0.6167 0.3692 0.3806 0.3716 0.3474 0.4071 0.3289 0.3740 0.3519 0.3260 0.3793 0.4347 0.3747 0.3910 0.4092 0.3655 0.3632 0.6809 0.3437 0.6130 0.6167 0.3692 0.3806 0.3716 0.3474 0.4071 0.3289 0.3740 0.3519 0.3260 0.3793 0.4347 0.3747 0.3910 0.4092 0.3655 0.3632 0.6809 0.3437 
0.6445 0.6466 0.4064 0.3808 0.3913 0.4117 0.4541 0.3970 0.4268 0.3623 0.3964 0.4255 0.4998 0.3865 0.4518 0.4952 0.4534 0.4137 0.7004 0.4313 0.6445 0.6466 0.4064 0.3808 0.3913 0.4117 0.4541 0.3970 0.4268 0.3623 0.3964 0.4255 0.4998 0.3865 0.4518 0.4952 0.4534 0.4137 0.7004 0.4313 0.6445 0.6466 0.4064 0.3808 0.3913 0.4117 0.4541 0.3970 0.4268 0.3623 0.3964 0.4255 0.4998 0.3865 0.4518 0.4952 0.4534 0.4137 0.7004 0.4313 0.6445 0.6466 0.4064 0.3808 0.3913 0.4117 0.4541 0.3970 0.4268 0.3623 0.3964 0.4255 0.4998 0.3865 0.4518 0.4952 0.4534 0.4137 0.7004 0.4313 0.6445 0.6466 0.4064 0.3808 0.3913 0.4117 0.4541 0.3970 0.4268 0.3623 0.3964 0.4255 0.4998 0.3865 0.4518 0.4952 0.4534 0.4137 0.7004 0.4313 
0.6287 0.6677 0.5133 0.5168 0.5158 0.5020 0.5802 0.4871 0.5370 0.4758 0.4907 0.5485 0.6154 0.5100 0.5864 0.6002 0.5549 0.5244 0.6968 0.5253 0.6287 0.6677 0.5133 0.5168 0.5158 0.5020 0.5802 0.4871 0.5370 0.4758 0.4907 0.5485 0.6154 0.5100 0.5864 0.6002 0.5549 0.5244 0.6968 0.5253 0.6287 0.6677 0.5133 0.5168 0.5158 0.5020 0.5802 0.4871 0.5370 0.4758 0.4907 0.5485 0.6154 0.5100 0.5864 0.6002 0.5549 0.5244 0.6968 0.5253 0.6287 0.6677 0.5133 0.5168 0.5158 0.5020 0.5802 0.4871 0.5370 0.4758 0.4907 0.5485 0.6154 0.5100 0.5864 0.6002 0.5549 0.5244 0.6968 0.5253 0.6287 0.6677 0.5133 0.5168 0.5158 0.5020 0.5802 0.4871 0.5370 0.4758 0.4907 0.5485 0.6154 0.5100 0.5864 0.6002 0.5549 0.5244 0.6968 0.5253 
0.8004 0.8016 0.7099 0.7886 0.7498 0.6676 0.7682 0.6660 0.7067 0.7550 0.6644 0.7207 0.7028 0.7462 0.7036 0.6539 0.6522 0.6669 0.8387 0.6268 0.8004 0.8016 0.7099 0.7886 0.7498 0.6676 0.7682 0.6660 0.7067 0.7550 0.6644 0.7207 0.7028 0.7462 0.7036 0.6539 0.6522 0.6669 0.8387 0.6268 0.8004 0.8016 0.7099 0.7886 0.7498 0.6676 0.7682 0.6660 0.7067 0.7550 0.6644 0.7207 0.7028 0.7462 0.7036 0.6539 0.6522 0.6669 0.8387 0.6268 0.8004 0.8016 0.7099 0.7886 0.7498 0.6676 0.7682 0.6660 0.7067 0.7550 0.6644 0.7207 0.7028 0.7462 0.7036 0.6539 0.6522 0.6669 0.8387 0.6268 0.8004 0.8016 0.7099 0.7886 0.7498 0.6676 0.7682 0.6660 0.7067 0.7550 0.6644 0.7207 0.7028 0.7462 0.7036 0.6539 0.6522 0.6669 0.8387 0.6268 
0.7335 0.6895 0.8911 1.0852 1.0277 0.7360 1.0414 0.7462 0.8928 0.9989 0.7493 0.9799 0.9402 1.0175 0.9488 0.8562 0.7892 0.8589 0.7052 0.6714 0.7335 0.6895 0.8911 1.0852 1.0277 0.7360 1.0414 0.7462 0.8928 0.9989 0.7493 0.9799 0.9402 1.0175 0.9488 0.8562 0.7892 0.8589 0.7052 0.6714 0.7335 0.6895 0.8911 1.0852 1.0277 0.7360 1.0414 0.7462 0.8928 0.9989 0.7493 0.9799 0.9402 1.0175 0.9488 0.8562 0.7892 0.8589 0.7052 0.6714 0.7335 0.6895 0.8911 1.0852 1.0277 0.7360 1.0414 0.7462 0.8928 0.9989 0.7493 0.9799 0.9402 1.0175 0.9488 0.8562 0.7892 0.8589 0.7052 0.6714 0.7335 0.6895 0.8911 1.0852 1.0277 0.7360 1.0414 0.7462 0.8928 0.9989 0.7493 0.9799 0.9402 1.0175 0.9488 0.8562 0.7892 0.8589 0.7052 0.6714 
0.7747 0.6537 0.7088 0.8908 0.8291 0.6100 0.7717 0.6189 0.6836 0.8387 0.6243 0.7062 0.6292 0.8199 0.6666 0.5491 0.5606 0.6540 0.6968 0.5089 0.7747 0.6537 0.7088 0.8908 0.8291 0.6100 0.7717 0.6189 0.6836 0.8387 0.6243 0.7062 0.6292 0.8199 0.6666 0.5491 0.5606 0.6540 0.6968 0.5089 0.7747 0.6537 0.7088 0.8908 0.8291 0.6100 0.7717 0.6189 0.6836 0.8387 0.6243 0.7062 0.6292 0.8199 0.6666 0.5491 0.5606 0.6540 0.6968 0.5089 0.7747 0.6537 0.7088 0.8908 0.8291 0.6100 0.7717 0.6189 0.6836 0.8387 0.6243 0.7062 0.6292 0.8199 0.6666 0.5491 0.5606 0.6540 0.6968 0.5089 0.7747 0.6537 0.7088 0.8908 0.8291 0.6100 0.7717 0.6189 0.6836 0.8387 0.6243 0.7062 0.6292 0.8199 0.6666 0.5491 0.5606 0.6540 0.6968 0.5089 
0.6227 0.4940 0.6513 0.8224 0.7688 0.5122 0.7352 0.5337 0.6305 0.7657 0.5294 0.6920 0.6124 0.7630 0.6426 0.5304 0.5177 0.5989 0.5291 0.4206 0.6227 0.4940 0.6513 0.8224 0.7688 0.5122 0.7352 0.5337 0.6305 0.7657 0.5294 0.6920 0.6124 0.7630 0.6426 0.5304 0.5177 0.5989 0.5291 0.4206 0.6227 0.4940 0.6513 0.8224 0.7688 0.5122 0.7352 0.5337 0.6305 0.7657 0.5294 0.6920 0.6124 0.7630 0.6426 0.5304 0.5177 0.5989 0.5291 0.4206 0.6227 0.4940 0.6513 0.8224 0.7688 0.5122 0.7352 0.5337 0.6305 0.7657 0.5294 0.6920 0.6124 0.7630 0.6426 0.5304 0.5177 0.5989 0.5291 0.4206 0.6227 0.4940 0.6513 0.8224 0.7688 0.5122 0.7352 0.5337 0.6305 0.7657 0.5294 0.6920 0.6124 0.7630 0.6426 0.5304 0.5177 0.5989 0.5291 0.4206 
0.8912 0.8383 0.7365 0.7593 0.7460 0.7269 0.7539 0.7346 0.7346 0.7557 0.7327 0.7311 0.7173 0.7375 0.7144 0.7093 0.7271 0.7199 0.8652 0.7085 0.8912 0.8383 0.7365 0.7593 0.7460 0.7269 0.7539 0.7346 0.7346 0.7557 0.7327 0.7311 0.7173 0.7375 0.7144 0.7093 0.7271 0.7199 0.8652 0.7085 0.8912 0.8383 0.7365 0.7593 0.7460 0.7269 0.7539 0.7346 0.7346 0.7557 0.7327 0.7311 0.7173 0.7375 0.7144 0.7093 0.7271 0.7199 0.8652 0.7085 0.8912 0.8383 0.7365 0.7593 0.7460 0.7269 0.7539 0.7346 0.7346 0.7557 0.7327 0.7311 0.7173 0.7375 0.7144 0.7093 0.7271 0.7199 0.8652 0.7085 0.8912 0.8383 0.7365 0.7593 0.7460 0.7269 0.7539 0.7346 0.7346 0.7557 0.7327 0.7311 0.7173 0.7375 0.7144 0.7093 0.7271 0.7199 0.8652 0.7085 
0.4946 0.4459 0.4241 0.4351 0.4429 0.4100 0.4671 0.4066 0.4324 0.4262 0.4082 0.4513 0.4807 0.4369 0.4512 0.4831 0.4254 0.4209 0.4629 0.4089 0.4946 0.4459 0.4241 0.4351 0.4429 0.4100 0.4671 0.4066 0.4324 0.4262 0.4082 0.4513 0.4807 0.4369 0.4512 0.4831 0.4254 0.4209 0.4629 0.4089 0.4946 0.4459 0.4241 0.4351 0.4429 0.4100 0.4671 0.4066 0.4324 0.4262 0.4082 0.4513 0.4807 0.4369 0.4512 0.4831 0.4254 0.4209 0.4629 0.4089 0.4946 0.4459 0.4241 0.4351 0.4429 0.4100 0.4671 0.4066 0.4324 0.4262 0.4082 0.4513 0.4807 0.4369 0.4512 0.4831 0.4254 0.4209 0.4629 0.4089 0.4946 0.4459 0.4241 0.4351 0.4429 0.4100 0.4671 0.4066 0.4324 0.4262 0.4082 0.4513 0.4807 0.4369 0.4512 0.4831 0.4254 0.4209 0.4629 0.4089 
0.5645 0.4872 0.3215 0.3137 0.3201 0.3250 0.3713 0.3245 0.3459 0.3105 0.3237 0.3444 0.3997 0.3075 0.3522 0.4132 0.3583 0.3267 0.5346 0.3378 0.5645 0.4872 0.3215 0.3137 0.3201 0.3250 0.3713 0.3245 0.3459 0.3105 0.3237 0.3444 0.3997 0.3075 0.3522 0.4132 0.3583 0.3267 0.5346 0.3378 0.5645 0.4872 0.3215 0.3137 0.3201 0.3250 0.3713 0.3245 0.3459 0.3105 0.3237 0.3444 0.3997 0.3075 0.3522 0.4132 0.3583 0.3267 0.5346 0.3378 0.5645 0.4872 0.3215 0.3137 0.3201 0.3250 0.3713 0.3245 0.3459 0.3105 0.3237 0.3444 0.3997 0.3075 0.3522 0.4132 0.3583 0.3267 0.5346 0.3378 0.5645 0.4872 0.3215 0.3137 0.3201 0.3250 0.3713 0.3245 0.3459 0.3105 0.3237 0.3444 0.3997 0.3075 0.3522 0.4132 0.3583 0.3267 0.5346 0.3378 
0.8520 0.7618 0.4422 0.4051 0.3982 0.5023 0.4031 0.5003 0.4508 0.4425 0.4957 0.3719 0.4103 0.3893 0.3774 0.4393 0.4429 0.4291 0.8402 0.4867 0.8520 0.7618 0.4422 0.4051 0.3982 0.5023 0.4031 0.5003 0.4508 0.4425 0.4957 0.3719 0.4103 0.3893 0.3774 0.4393 0.4429 0.4291 0.8402 0.4867 0.8520 0.7618 0.4422 0.4051 0.3982 0.5023 0.4031 0.5003 0.4508 0.4425 0.4957 0.3719 0.4103 0.3893 0.3774 0.4393 0.4429 0.4291 0.8402 0.4867 0.8520 0.7618 0.4422 0.4051 0.3982 0.5023 0.4031 0.5003 0.4508 0.4425 0.4957 0.3719 0.4103 0.3893 0.3774 0.4393 0.4429 0.4291 0.8402 0.4867 0.8520 0.7618 0.4422 0.4051 0.3982 0.5023 0.4031 0.5003 0.4508 0.4425 0.4957 0.3719 0.4103 0.3893 0.3774 0.4393 0.4429 0.4291 0.8402 0.4867 
1.0395 0.9378 0.5476 0.5186 0.5042 0.6233 0.4535 0.6203 0.5393 0.5681 0.6141 0.4229 0.4315 0.4985 0.4223 0.4599 0.5049 0.5222 1.0350 0.5833 1.0395 0.9378 0.5476 0.5186 0.5042 0.6233 0.4535 0.6203 0.5393 0.5681 0.6141 0.4229 0.4315 0.4985 0.4223 0.4599 0.5049 0.5222 1.0350 0.5833 1.0395 0.9378 0.5476 0.5186 0.5042 0.6233 0.4535 0.6203 0.5393 0.5681 0.6141 0.4229 0.4315 0.4985 0.4223 0.4599 0.5049 0.5222 1.0350 0.5833 1.0395 0.9378 0.5476 0.5186 0.5042 0.6233 0.4535 0.6203 0.5393 0.5681 0.6141 0.4229 0.4315 0.4985 0.4223 0.4599 0.5049 0.5222 1.0350 0.5833 1.0395 0.9378 0.5476 0.5186 0.5042 0.6233 0.4535 0.6203 0.5393 0.5681 0.6141 0.4229 0.4315 0.4985 0.4223 0.4599 0.5049 0.5222 1.0350 0.5833 
1.1232 1.0169 0.6599 0.6828 0.6587 0.7162 0.5684 0.7141 0.6420 0.7148 0.7085 0.5329 0.5135 0.6536 0.5300 0.5168 0.5682 0.6290 1.1185 0.6529 1.1232 1.0169 0.6599 0.6828 0.6587 0.7162 0.5684 0.7141 0.6420 0.7148 0.7085 0.5329 0.5135 0.6536 0.5300 0.5168 0.5682 0.6290 1.1185 0.6529 1.1232 1.0169 0.6599 0.6828 0.6587 0.7162 0.5684 0.7141 0.6420 0.7148 0.7085 0.5329 0.5135 0.6536 0.5300 0.5168 0.5682 0.6290 1.1185 0.6529 1.1232 1.0169 0.6599 0.6828 0.6587 0.7162 0.5684 0.7141 0.6420 0.7148 0.7085 0.5329 0.5135 0.6536 0.5300 0.5168 0.5682 0.6290 1.1185 0.6529 1.1232 1.0169 0.6599 0.6828 0.6587 0.7162 0.5684 0.7141 0.6420 0.7148 0.7085 0.5329 0.5135 0.6536 0.5300 0.5168 0.5682 0.6290 1.1185 0.6529 
1.1532 1.0576 0.8416 0.9213 0.8888 0.8489 0.7874 0.8536 0.8172 0.9295 0.8498 0.7458 0.6940 0.8803 0.7271 0.6668 0.7170 0.8053 1.1345 0.7699 1.1532 1.0576 0.8416 0.9213 0.8888 0.8489 0.7874 0.8536 0.8172 0.9295 0.8498 0.7458 0.6940 0.8803 0.7271 0.6668 0.7170 0.8053 1.1345 0.7699 1.1532 1.0576 0.8416 0.9213 0.8888 0.8489 0.7874 0.8536 0.8172 0.9295 0.8498 0.7458 0.6940 0.8803 0.7271 0.6668 0.7170 0.8053 1.1345 0.7699 1.1532 1.0576 0.8416 0.9213 0.8888 0.8489 0.7874 0.8536 0.8172 0.9295 0.8498 0.7458 0.6940 0.8803 0.7271 0.6668 0.7170 0.8053 1.1345 0.7699 1.1532 1.0576 0.8416 0.9213 0.8888 0.8489 0.7874 0.8536 0.8172 0.9295 0.8498 0.7458 0.6940 0.8803 0.7271 0.6668 0.7170 0.8053 1.1345 0.7699 
0.6599 0.6776 0.4515 0.4819 0.4506 0.4871 0.4794 0.4733 0.4592 0.4616 0.4842 0.4180 0.4839 0.4346 0.4649 0.4797 0.4456 0.4469 0.7096 0.4684 0.6599 0.6776 0.4515 0.4819 0.4506 0.4871 0.4794 0.4733 0.4592 0.4616 0.4842 0.4180 0.4839 0.4346 0.4649 0.4797 0.4456 0.4469 0.7096 0.4684 0.6599 0.6776 0.4515 0.4819 0.4506 0.4871 0.4794 0.4733 0.4592 0.4616 0.4842 0.4180 0.4839 0.4346 0.4649 0.4797 0.4456 0.4469 0.7096 0.4684 0.6599 0.6776 0.4515 0.4819 0.4506 0.4871 0.4794 0.4733 0.4592 0.4616 0.4842 0.4180 0.4839 0.4346 0.4649 0.4797 0.4456 0.4469 0.7096 0.4684 0.6599 0.6776 0.4515 0.4819 0.4506 0.4871 0.4794 0.4733 0.4592 0.4616 0.4842 0.4180 0.4839 0.4346 0.4649 0.4797 0.4456 0.4469 0.7096 0.4684 
0.6105 0.6835 0.4625 0.4524 0.4221 0.5113 0.4226 0.5016 0.4331 0.4616 0.4993 0.3677 0.3690 0.4108 0.3957 0.3622 0.4375 0.4355 0.6922 0.4785 0.6105 0.6835 0.4625 0.4524 0.4221 0.5113 0.4226 0.5016 0.4331 0.4616 0.4993 0.3677 0.3690 0.4108 0.3957 0.3622 0.4375 0.4355 0.6922 0.4785 0.6105 0.6835 0.4625 0.4524 0.4221 0.5113 0.4226 0.5016 0.4331 0.4616 0.4993 0.3677 0.3690 0.4108 0.3957 0.3622 0.4375 0.4355 0.6922 0.4785 0.6105 0.6835 0.4625 0.4524 0.4221 0.5113 0.4226 0.5016 0.4331 0.4616 0.4993 0.3677 0.3690 0.4108 0.3957 0.3622 0.4375 0.4355 0.6922 0.4785 0.6105 0.6835 0.4625 0.4524 0.4221 0.5113 0.4226 0.5016 0.4331 0.4616 0.4993 0.3677 0.3690 0.4108 0.3957 0.3622 0.4375 0.4355 0.6922 0.4785 
0.5698 0.6638 0.4223 0.4211 0.3871 0.4665 0.4285 0.4527 0.3924 0.4155 0.4564 0.3426 0.3936 0.3731 0.3878 0.3821 0.4247 0.4020 0.6781 0.4374 0.5698 0.6638 0.4223 0.4211 0.3871 0.4665 0.4285 0.4527 0.3924 0.4155 0.4564 0.3426 0.3936 0.3731 0.3878 0.3821 0.4247 0.4020 0.6781 0.4374 0.5698 0.6638 0.4223 0.4211 0.3871 0.4665 0.4285 0.4527 0.3924 0.4155 0.4564 0.3426 0.3936 0.3731 0.3878 0.3821 0.4247 0.4020 0.6781 0.4374 0.5698 0.6638 0.4223 0.4211 0.3871 0.4665 0.4285 0.4527 0.3924 0.4155 0.4564 0.3426 0.3936 0.3731 0.3878 0.3821 0.4247 0.4020 0.6781 0.4374 0.5698 0.6638 0.4223 0.4211 0.3871 0.4665 0.4285 0.4527 0.3924 0.4155 0.4564 0.3426 0.3936 0.3731 0.3878 0.3821 0.4247 0.4020 0.6781 0.4374 
0.8590 0.9065 0.5080 0.4839 0.4483 0.5940 0.4572 0.5751 0.4800 0.5084 0.5771 0.3842 0.4306 0.4447 0.4291 0.4126 0.4988 0.4863 0.9627 0.5539 0.8590 0.9065 0.5080 0.4839 0.4483 0.5940 0.4572 0.5751 0.4800 0.5084 0.5771 0.3842 0.4306 0.4447 0.4291 0.4126 0.4988 0.4863 0.9627 0.5539 0.8590 0.9065 0.5080 0.4839 0.4483 0.5940 0.4572 0.5751 0.4800 0.5084 0.5771 0.3842 0.4306 0.4447 0.4291 0.4126 0.4988 0.4863 0.9627 0.5539 0.8590 0.9065 0.5080 0.4839 0.4483 0.5940 0.4572 0.5751 0.4800 0.5084 0.5771 0.3842 0.4306 0.4447 0.4291 0.4126 0.4988 0.4863 0.9627 0.5539 0.8590 0.9065 0.5080 0.4839 0.4483 0.5940 0.4572 0.5751 0.4800 0.5084 0.5771 0.3842 0.4306 0.4447 0.4291 0.4126 0.4988 0.4863 0.9627 0.5539 
1.1003 1.1166 0.5597 0.4878 0.4607 0.6678 0.4685 0.6459 0.5431 0.5362 0.6461 0.4353 0.4765 0.4616 0.4729 0.4756 0.5680 0.5410 1.1939 0.6411 1.1003 1.1166 0.5597 0.4878 0.4607 0.6678 0.4685 0.6459 0.5431 0.5362 0.6461 0.4353 0.4765 0.4616 0.4729 0.4756 0.5680 0.5410 1.1939 0.6411 1.1003 1.1166 0.5597 0.4878 0.4607 0.6678 0.4685 0.6459 0.5431 0.5362 0.6461 0.4353 0.4765 0.4616 0.4729 0.4756 0.5680 0.5410 1.1939 0.6411 1.1003 1.1166 0.5597 0.4878 0.4607 0.6678 0.4685 0.6459 0.5431 0.5362 0.6461 0.4353 0.4765 0.4616 0.4729 0.4756 0.5680 0.5410 1.1939 0.6411 1.1003 1.1166 0.5597 0.4878 0.4607 0.6678 0.4685 0.6459 0.5431 0.5362 0.6461 0.4353 0.4765 0.4616 0.4729 0.4756 0.5680 0.5410 1.1939 0.6411 
1.4341 1.3950 0.6651 0.5994 0.5619 0.7833 0.4945 0.7649 0.6302 0.6803 0.7679 0.4918 0.4464 0.5675 0.4749 0.4465 0.6019 0.6125 1.5020 0.7253 1.4341 1.3950 0.6651 0.5994 0.5619 0.7833 0.4945 0.7649 0.6302 0.6803 0.7679 0.4918 0.4464 0.5675 0.4749 0.4465 0.6019 0.6125 1.5020 0.7253 1.4341 1.3950 0.6651 0.5994 0.5619 0.7833 0.4945 0.7649 0.6302 0.6803 0.7679 0.4918 0.4464 0.5675 0.4749 0.4465 0.6019 0.6125 1.5020 0.7253 1.4341 1.3950 0.6651 0.5994 0.5619 0.7833 0.4945 0.7649 0.6302 0.6803 0.7679 0.4918 0.4464 0.5675 0.4749 0.4465 0.6019 0.6125 1.5020 0.7253 1.4341 1.3950 0.6651 0.5994 0.5619 0.7833 0.4945 0.7649 0.6302 0.6803 0.7679 0.4918 0.4464 0.5675 0.4749 0.4465 0.6019 0.6125 1.5020 0.7253 
1.6160 1.5511 0.7338 0.6559 0.6190 0.8476 0.5848 0.8306 0.6888 0.7475 0.8393 0.5678 0.5447 0.6187 0.5316 0.5540 0.6900 0.6693 1.6591 0.7901 1.6160 1.5511 0.7338 0.6559 0.6190 0.8476 0.5848 0.8306 0.6888 0.7475 0.8393 0.5678 0.5447 0.6187 0.5316 0.5540 0.6900 0.6693 1.6591 0.7901 1.6160 1.5511 0.7338 0.6559 0.6190 0.8476 0.5848 0.8306 0.6888 0.7475 0.8393 0.5678 0.5447 0.6187 0.5316 0.5540 0.6900 0.6693 1.6591 0.7901 1.6160 1.5511 0.7338 0.6559 0.6190 0.8476 0.5848 0.8306 0.6888 0.7475 0.8393 0.5678 0.5447 0.6187 0.5316 0.5540 0.6900 0.6693 1.6591 0.7901 1.6160 1.5511 0.7338 0.6559 0.6190 0.8476 0.5848 0.8306 0.6888 0.7475 0.8393 0.5678 0.5447 0.6187 0.5316 0.5540 0.6900 0.6693 1.6591 0.7901 
1.7263 1.6312 0.7321 0.5877 0.5866 0.8350 0.7576 0.8167 0.7013 0.6820 0.8340 0.6728 0.8290 0.5690 0.6589 0.8405 0.8568 0.6982 1.7226 0.8263 1.7263 1.6312 0.7321 0.5877 0.5866 0.8350 0.7576 0.8167 0.7013 0.6820 0.8340 0.6728 0.8290 0.5690 0.6589 0.8405 0.8568 0.6982 1.7226 0.8263 1.7263 1.6312 0.7321 0.5877 0.5866 0.8350 0.7576 0.8167 0.7013 0.6820 0.8340 0.6728 0.8290 0.5690 0.6589 0.8405 0.8568 0.6982 1.7226 0.8263 1.7263 1.6312 0.7321 0.5877 0.5866 0.8350 0.7576 0.8167 0.7013 0.6820 0.8340 0.6728 0.8290 0.5690 0.6589 0.8405 0.8568 0.6982 1.7226 0.8263 1.7263 1.6312 0.7321 0.5877 0.5866 0.8350 0.7576 0.8167 0.7013 0.6820 0.8340 0.6728 0.8290 0.5690 0.6589 0.8405 0.8568 0.6982 1.7226 0.8263 
1.4670 1.4012 0.6376 0.4607 0.4509 0.7602 0.6057 0.7412 0.5932 0.5772 0.7570 0.5247 0.6471 0.4332 0.5156 0.6649 0.7504 0.5963 1.4684 0.7470 1.4670 1.4012 0.6376 0.4607 0.4509 0.7602 0.6057 0.7412 0.5932 0.5772 0.7570 0.5247 0.6471 0.4332 0.5156 0.6649 0.7504 0.5963 1.4684 0.7470 1.4670 1.4012 0.6376 0.4607 0.4509 0.7602 0.6057 0.7412 0.5932 0.5772 0.7570 0.5247 0.6471 0.4332 0.5156 0.6649 0.7504 0.5963 1.4684 0.7470 1.4670 1.4012 0.6376 0.4607 0.4509 0.7602 0.6057 0.7412 0.5932 0.5772 0.7570 0.5247 0.6471 0.4332 0.5156 0.6649 0.7504 0.5963 1.4684 0.7470 1.4670 1.4012 0.6376 0.4607 0.4509 0.7602 0.6057 0.7412 0.5932 0.5772 0.7570 0.5247 0.6471 0.4332 0.5156 0.6649 0.7504 0.5963 1.4684 0.7470 
0.9985 0.9551 0.4602 0.4719 0.4603 0.4656 0.5228 0.4520 0.4222 0.4646 0.4645 0.4507 0.5439 0.4666 0.4731 0.5151 0.4943 0.4465 1.0029 0.4474 0.9985 0.9551 0.4602 0.4719 0.4603 0.4656 0.5228 0.4520 0.4222 0.4646 0.4645 0.4507 0.5439 0.4666 0.4731 0.5151 0.4943 0.4465 1.0029 0.4474 0.9985 0.9551 0.4602 0.4719 0.4603 0.4656 0.5228 0.4520 0.4222 0.4646 0.4645 0.4507 0.5439 0.4666 0.4731 0.5151 0.4943 0.4465 1.0029 0.4474 0.9985 0.9551 0.4602 0.4719 0.4603 0.4656 0.5228 0.4520 0.4222 0.4646 0.4645 0.4507 0.5439 0.4666 0.4731 0.5151 0.4943 0.4465 1.0029 0.4474 0.9985 0.9551 0.4602 0.4719 0.4603 0.4656 0.5228 0.4520 0.4222 0.4646 0.4645 0.4507 0.5439 0.4666 0.4731 0.5151 0.4943 0.4465 1.0029 0.4474 
0.8564 0.8186 0.3910 0.4746 0.4377 0.3650 0.4446 0.3613 0.3825 0.4435 0.3663 0.3989 0.4467 0.4435 0.4233 0.3913 0.3642 0.3789 0.8608 0.3361 0.8564 0.8186 0.3910 0.4746 0.4377 0.3650 0.4446 0.3613 0.3825 0.4435 0.3663 0.3989 0.4467 0.4435 0.4233 0.3913 0.3642 0.3789 0.8608 0.3361 0.8564 0.8186 0.3910 0.4746 0.4377 0.3650 0.4446 0.3613 0.3825 0.4435 0.3663 0.3989 0.4467 0.4435 0.4233 0.3913 0.3642 0.3789 0.8608 0.3361 0.8564 0.8186 0.3910 0.4746 0.4377 0.3650 0.4446 0.3613 0.3825 0.4435 0.3663 0.3989 0.4467 0.4435 0.4233 0.3913 0.3642 0.3789 0.8608 0.3361 0.8564 0.8186 0.3910 0.4746 0.4377 0.3650 0.4446 0.3613 0.3825 0.4435 0.3663 0.3989 0.4467 0.4435 0.4233 0.3913 0.3642 0.3789 0.8608 0.3361 
0.9763 0.9467 0.5442 0.6323 0.5915 0.5528 0.5558 0.5473 0.5608 0.6105 0.5447 0.5290 0.5626 0.5945 0.5541 0.5004 0.4699 0.5342 1.0108 0.5115 0.9763 0.9467 0.5442 0.6323 0.5915 0.5528 0.5558 0.5473 0.5608 0.6105 0.5447 0.5290 0.5626 0.5945 0.5541 0.5004 0.4699 0.5342 1.0108 0.5115 0.9763 0.9467 0.5442 0.6323 0.5915 0.5528 0.5558 0.5473 0.5608 0.6105 0.5447 0.5290 0.5626 0.5945 0.5541 0.5004 0.4699 0.5342 1.0108 0.5115 0.9763 0.9467 0.5442 0.6323 0.5915 0.5528 0.5558 0.5473 0.5608 0.6105 0.5447 0.5290 0.5626 0.5945 0.5541 0.5004 0.4699 0.5342 1.0108 0.5115 0.9763 0.9467 0.5442 0.6323 0.5915 0.5528 0.5558 0.5473 0.5608 0.6105 0.5447 0.5290 0.5626 0.5945 0.5541 0.5004 0.4699 0.5342 1.0108 0.5115 
0.8520 0.8337 0.4471 0.5235 0.4926 0.4730 0.5181 0.4612 0.5078 0.4799 0.4516 0.4856 0.5878 0.4909 0.5459 0.5372 0.4429 0.4754 0.9058 0.4682 0.8520 0.8337 0.4471 0.5235 0.4926 0.4730 0.5181 0.4612 0.5078 0.4799 0.4516 0.4856 0.5878 0.4909 0.5459 0.5372 0.4429 0.4754 0.9058 0.4682 0.8520 0.8337 0.4471 0.5235 0.4926 0.4730 0.5181 0.4612 0.5078 0.4799 0.4516 0.4856 0.5878 0.4909 0.5459 0.5372 0.4429 0.4754 0.9058 0.4682 0.8520 0.8337 0.4471 0.5235 0.4926 0.4730 0.5181 0.4612 0.5078 0.4799 0.4516 0.4856 0.5878 0.4909 0.5459 0.5372 0.4429 0.4754 0.9058 0.4682 0.8520 0.8337 0.4471 0.5235 0.4926 0.4730 0.5181 0.4612 0.5078 0.4799 0.4516 0.4856 0.5878 0.4909 0.5459 0.5372 0.4429 0.4754 0.9058 0.4682 
0.9087 0.8797 0.5848 0.6555 0.6336 0.6074 0.6062 0.5971 0.6149 0.6332 0.5908 0.5784 0.6255 0.6344 0.6138 0.5820 0.5288 0.5928 0.9641 0.5727 0.9087 0.8797 0.5848 0.6555 0.6336 0.6074 0.6062 0.5971 0.6149 0.6332 0.5908 0.5784 0.6255 0.6344 0.6138 0.5820 0.5288 0.5928 0.9641 0.5727 0.9087 0.8797 0.5848 0.6555 0.6336 0.6074 0.6062 0.5971 0.6149 0.6332 0.5908 0.5784 0.6255 0.6344 0.6138 0.5820 0.5288 0.5928 0.9641 0.5727 0.9087 0.8797 0.5848 0.6555 0.6336 0.6074 0.6062 0.5971 0.6149 0.6332 0.5908 0.5784 0.6255 0.6344 0.6138 0.5820 0.5288 0.5928 0.9641 0.5727 0.9087 0.8797 0.5848 0.6555 0.6336 0.6074 0.6062 0.5971 0.6149 0.6332 0.5908 0.5784 0.6255 0.6344 0.6138 0.5820 0.5288 0.5928 0.9641 0.5727 
0.6142 0.5943 0.4340 0.5404 0.5090 0.4192 0.4893 0.4112 0.4715 0.4943 0.4044 0.4502 0.4837 0.5029 0.4935 0.4365 0.3771 0.4447 0.6581 0.3893 0.6142 0.5943 0.4340 0.5404 0.5090 0.4192 0.4893 0.4112 0.4715 0.4943 0.4044 0.4502 0.4837 0.5029 0.4935 0.4365 0.3771 0.4447 0.6581 0.3893 0.6142 0.5943 0.4340 0.5404 0.5090 0.4192 0.4893 0.4112 0.4715 0.4943 0.4044 0.4502 0.4837 0.5029 0.4935 0.4365 0.3771 0.4447 0.6581 0.3893 0.6142 0.5943 0.4340 0.5404 0.5090 0.4192 0.4893 0.4112 0.4715 0.4943 0.4044 0.4502 0.4837 0.5029 0.4935 0.4365 0.3771 0.4447 0.6581 0.3893 0.6142 0.5943 0.4340 0.5404 0.5090 0.4192 0.4893 0.4112 0.4715 0.4943 0.4044 0.4502 0.4837 0.5029 0.4935 0.4365 0.3771 0.4447 0.6581 0.3893 
0.4677 0.4691 0.4007 0.4908 0.4599 0.3827 0.5012 0.3831 0.4180 0.4539 0.3836 0.4113 0.4815 0.4438 0.4412 0.4514 0.3920 0.4014 0.5057 0.3458 0.4677 0.4691 0.4007 0.4908 0.4599 0.3827 0.5012 0.3831 0.4180 0.4539 0.3836 0.4113 0.4815 0.4438 0.4412 0.4514 0.3920 0.4014 0.5057 0.3458 0.4677 0.4691 0.4007 0.4908 0.4599 0.3827 0.5012 0.3831 0.4180 0.4539 0.3836 0.4113 0.4815 0.4438 0.4412 0.4514 0.3920 0.4014 0.5057 0.3458 0.4677 0.4691 0.4007 0.4908 0.4599 0.3827 0.5012 0.3831 0.4180 0.4539 0.3836 0.4113 0.4815 0.4438 0.4412 0.4514 0.3920 0.4014 0.5057 0.3458 0.4677 0.4691 0.4007 0.4908 0.4599 0.3827 0.5012 0.3831 0.4180 0.4539 0.3836 0.4113 0.4815 0.4438 0.4412 0.4514 0.3920 0.4014 0.5057 0.3458 
0.3678 0.3767 0.4029 0.4971 0.4740 0.3618 0.5637 0.3650 0.4305 0.4469 0.3680 0.4558 0.5596 0.4481 0.4834 0.5419 0.4304 0.4112 0.3908 0.3366 0.3678 0.3767 0.4029 0.4971 0.4740 0.3618 0.5637 0.3650 0.4305 0.4469 0.3680 0.4558 0.5596 0.4481 0.4834 0.5419 0.4304 0.4112 0.3908 0.3366 0.3678 0.3767 0.4029 0.4971 0.4740 0.3618 0.5637 0.3650 0.4305 0.4469 0.3680 0.4558 0.5596 0.4481 0.4834 0.5419 0.4304 0.4112 0.3908 0.3366 0.3678 0.3767 0.4029 0.4971 0.4740 0.3618 0.5637 0.3650 0.4305 0.4469 0.3680 0.4558 0.5596 0.4481 0.4834 0.5419 0.4304 0.4112 0.3908 0.3366 0.3678 0.3767 0.4029 0.4971 0.4740 0.3618 0.5637 0.3650 0.4305 0.4469 0.3680 0.4558 0.5596 0.4481 0.4834 0.5419 0.4304 0.4112 0.3908 0.3366 
0.5078 0.4478 0.4825 0.6024 0.5695 0.4075 0.5902 0.4258 0.5033 0.5614 0.4228 0.5166 0.5312 0.5426 0.5037 0.5080 0.4347 0.4668 0.4593 0.3623 0.5078 0.4478 0.4825 0.6024 0.5695 0.4075 0.5902 0.4258 0.5033 0.5614 0.4228 0.5166 0.5312 0.5426 0.5037 0.5080 0.4347 0.4668 0.4593 0.3623 0.5078 0.4478 0.4825 0.6024 0.5695 0.4075 0.5902 0.4258 0.5033 0.5614 0.4228 0.5166 0.5312 0.5426 0.5037 0.5080 0.4347 0.4668 0.4593 0.3623 0.5078 0.4478 0.4825 0.6024 0.5695 0.4075 0.5902 0.4258 0.5033 0.5614 0.4228 0.5166 0.5312 0.5426 0.5037 0.5080 0.4347 0.4668 0.4593 0.3623 0.5078 0.4478 0.4825 0.6024 0.5695 0.4075 0.5902 0.4258 0.5033 0.5614 0.4228 0.5166 0.5312 0.5426 0.5037 0.5080 0.4347 0.4668 0.4593 0.3623 
0.7957 0.7194 0.6435 0.7239 0.6949 0.6053 0.6775 0.6235 0.6511 0.7117 0.6198 0.6362 0.6083 0.6799 0.6030 0.5911 0.5982 0.6211 0.7493 0.5657 0.7957 0.7194 0.6435 0.7239 0.6949 0.6053 0.6775 0.6235 0.6511 0.7117 0.6198 0.6362 0.6083 0.6799 0.6030 0.5911 0.5982 0.6211 0.7493 0.5657 0.7957 0.7194 0.6435 0.7239 0.6949 0.6053 0.6775 0.6235 0.6511 0.7117 0.6198 0.6362 0.6083 0.6799 0.6030 0.5911 0.5982 0.6211 0.7493 0.5657 0.7957 0.7194 0.6435 0.7239 0.6949 0.6053 0.6775 0.6235 0.6511 0.7117 0.6198 0.6362 0.6083 0.6799 0.6030 0.5911 0.5982 0.6211 0.7493 0.5657 0.7957 0.7194 0.6435 0.7239 0.6949 0.6053 0.6775 0.6235 0.6511 0.7117 0.6198 0.6362 0.6083 0.6799 0.6030 0.5911 0.5982 0.6211 0.7493 0.5657 
0.4096 0.4076 0.3271 0.3534 0.3465 0.3028 0.3961 0.3050 0.3562 0.3281 0.3050 0.3674 0.4086 0.3310 0.3755 0.4108 0.3525 0.3345 0.4064 0.3156 0.4096 0.4076 0.3271 0.3534 0.3465 0.3028 0.3961 0.3050 0.3562 0.3281 0.3050 0.3674 0.4086 0.3310 0.3755 0.4108 0.3525 0.3345 0.4064 0.3156 0.4096 0.4076 0.3271 0.3534 0.3465 0.3028 0.3961 0.3050 0.3562 0.3281 0.3050 0.3674 0.4086 0.3310 0.3755 0.4108 0.3525 0.3345 0.4064 0.3156 0.4096 0.4076 0.3271 0.3534 0.3465 0.3028 0.3961 0.3050 0.3562 0.3281 0.3050 0.3674 0.4086 0.3310 0.3755 0.4108 0.3525 0.3345 0.4064 0.3156 0.4096 0.4076 0.3271 0.3534 0.3465 0.3028 0.3961 0.3050 0.3562 0.3281 0.3050 0.3674 0.4086 0.3310 0.3755 0.4108 0.3525 0.3345 0.4064 0.3156 
0.5055 0.5086 0.5743 0.6521 0.6311 0.5103 0.6240 0.5159 0.5794 0.6255 0.5158 0.6042 0.5683 0.6142 0.5763 0.5485 0.5202 0.5564 0.4979 0.4758 0.5055 0.5086 0.5743 0.6521 0.6311 0.5103 0.6240 0.5159 0.5794 0.6255 0.5158 0.6042 0.5683 0.6142 0.5763 0.5485 0.5202 0.5564 0.4979 0.4758 0.5055 0.5086 0.5743 0.6521 0.6311 0.5103 0.6240 0.5159 0.5794 0.6255 0.5158 0.6042 0.5683 0.6142 0.5763 0.5485 0.5202 0.5564 0.4979 0.4758 0.5055 0.5086 0.5743 0.6521 0.6311 0.5103 0.6240 0.5159 0.5794 0.6255 0.5158 0.6042 0.5683 0.6142 0.5763 0.5485 0.5202 0.5564 0.4979 0.4758 0.5055 0.5086 0.5743 0.6521 0.6311 0.5103 0.6240 0.5159 0.5794 0.6255 0.5158 0.6042 0.5683 0.6142 0.5763 0.5485 0.5202 0.5564 0.4979 0.4758 
0.3604 0.3767 0.3428 0.3746 0.3705 0.3130 0.3842 0.3084 0.3494 0.3472 0.3142 0.3678 0.3899 0.3643 0.3861 0.3854 0.3597 0.3537 0.3617 0.3216 0.3604 0.3767 0.3428 0.3746 0.3705 0.3130 0.3842 0.3084 0.3494 0.3472 0.3142 0.3678 0.3899 0.3643 0.3861 0.3854 0.3597 0.3537 0.3617 0.3216 0.3604 0.3767 0.3428 0.3746 0.3705 0.3130 0.3842 0.3084 0.3494 0.3472 0.3142 0.3678 0.3899 0.3643 0.3861 0.3854 0.3597 0.3537 0.3617 0.3216 0.3604 0.3767 0.3428 0.3746 0.3705 0.3130 0.3842 0.3084 0.3494 0.3472 0.3142 0.3678 0.3899 0.3643 0.3861 0.3854 0.3597 0.3537 0.3617 0.3216 0.3604 0.3767 0.3428 0.3746 0.3705 0.3130 0.3842 0.3084 0.3494 0.3472 0.3142 0.3678 0.3899 0.3643 0.3861 0.3854 0.3597 0.3537 0.3617 0.3216 
0.4876 0.4873 0.5245 0.6831 0.6255 0.4800 0.5694 0.4655 0.5186 0.6242 0.4740 0.5008 0.4504 0.6035 0.5117 0.3859 0.3898 0.4924 0.4945 0.3948 0.4876 0.4873 0.5245 0.6831 0.6255 0.4800 0.5694 0.4655 0.5186 0.6242 0.4740 0.5008 0.4504 0.6035 0.5117 0.3859 0.3898 0.4924 0.4945 0.3948 0.4876 0.4873 0.5245 0.6831 0.6255 0.4800 0.5694 0.4655 0.5186 0.6242 0.4740 0.5008 0.4504 0.6035 0.5117 0.3859 0.3898 0.4924 0.4945 0.3948 0.4876 0.4873 0.5245 0.6831 0.6255 0.4800 0.5694 0.4655 0.5186 0.6242 0.4740 0.5008 0.4504 0.6035 0.5117 0.3859 0.3898 0.4924 0.4945 0.3948 0.4876 0.4873 0.5245 0.6831 0.6255 0.4800 0.5694 0.4655 0.5186 0.6242 0.4740 0.5008 0.4504 0.6035 0.5117 0.3859 0.3898 0.4924 0.4945 0.3948 
0.4971 0.4738 0.5155 0.6635 0.6105 0.4789 0.5567 0.4647 0.5073 0.6092 0.4738 0.4891 0.4408 0.5861 0.4962 0.3896 0.3814 0.4868 0.4814 0.4028 0.4971 0.4738 0.5155 0.6635 0.6105 0.4789 0.5567 0.4647 0.5073 0.6092 0.4738 0.4891 0.4408 0.5861 0.4962 0.3896 0.3814 0.4868 0.4814 0.4028 0.4971 0.4738 0.5155 0.6635 0.6105 0.4789 0.5567 0.4647 0.5073 0.6092 0.4738 0.4891 0.4408 0.5861 0.4962 0.3896 0.3814 0.4868 0.4814 0.4028 0.4971 0.4738 0.5155 0.6635 0.6105 0.4789 0.5567 0.4647 0.5073 0.6092 0.4738 0.4891 0.4408 0.5861 0.4962 0.3896 0.3814 0.4868 0.4814 0.4028 0.4971 0.4738 0.5155 0.6635 0.6105 0.4789 0.5567 0.4647 0.5073 0.6092 0.4738 0.4891 0.4408 0.5861 0.4962 0.3896 0.3814 0.4868 0.4814 0.4028 
0.5253 0.4918 0.5583 0.6938 0.6460 0.5150 0.6011 0.5057 0.5458 0.6408 0.5110 0.5435 0.4902 0.6188 0.5457 0.4460 0.4427 0.5347 0.4926 0.4511 0.5253 0.4918 0.5583 0.6938 0.6460 0.5150 0.6011 0.5057 0.5458 0.6408 0.5110 0.5435 0.4902 0.6188 0.5457 0.4460 0.4427 0.5347 0.4926 0.4511 0.5253 0.4918 0.5583 0.6938 0.6460 0.5150 0.6011 0.5057 0.5458 0.6408 0.5110 0.5435 0.4902 0.6188 0.5457 0.4460 0.4427 0.5347 0.4926 0.4511 0.5253 0.4918 0.5583 0.6938 0.6460 0.5150 0.6011 0.5057 0.5458 0.6408 0.5110 0.5435 0.4902 0.6188 0.5457 0.4460 0.4427 0.5347 0.4926 0.4511 0.5253 0.4918 0.5583 0.6938 0.6460 0.5150 0.6011 0.5057 0.5458 0.6408 0.5110 0.5435 0.4902 0.6188 0.5457 0.4460 0.4427 0.5347 0.4926 0.4511 
0.5016 0.4239 0.5439 0.6984 0.6457 0.4765 0.6000 0.4672 0.5234 0.6363 0.4792 0.5449 0.4880 0.6212 0.5452 0.4357 0.4229 0.5206 0.4232 0.4100 0.5016 0.4239 0.5439 0.6984 0.6457 0.4765 0.6000 0.4672 0.5234 0.6363 0.4792 0.5449 0.4880 0.6212 0.5452 0.4357 0.4229 0.5206 0.4232 0.4100 0.5016 0.4239 0.5439 0.6984 0.6457 0.4765 0.6000 0.4672 0.5234 0.6363 0.4792 0.5449 0.4880 0.6212 0.5452 0.4357 0.4229 0.5206 0.4232 0.4100 0.5016 0.4239 0.5439 0.6984 0.6457 0.4765 0.6000 0.4672 0.5234 0.6363 0.4792 0.5449 0.4880 0.6212 0.5452 0.4357 0.4229 0.5206 0.4232 0.4100 0.5016 0.4239 0.5439 0.6984 0.6457 0.4765 0.6000 0.4672 0.5234 0.6363 0.4792 0.5449 0.4880 0.6212 0.5452 0.4357 0.4229 0.5206 0.4232 0.4100 
0.4976 0.3773 0.4687 0.6636 0.5994 0.4008 0.5599 0.3820 0.4502 0.5749 0.4036 0.4780 0.4746 0.5774 0.5154 0.4163 0.3453 0.4605 0.3879 0.3293 0.4976 0.3773 0.4687 0.6636 0.5994 0.4008 0.5599 0.3820 0.4502 0.5749 0.4036 0.4780 0.4746 0.5774 0.5154 0.4163 0.3453 0.4605 0.3879 0.3293 0.4976 0.3773 0.4687 0.6636 0.5994 0.4008 0.5599 0.3820 0.4502 0.5749 0.4036 0.4780 0.4746 0.5774 0.5154 0.4163 0.3453 0.4605 0.3879 0.3293 0.4976 0.3773 0.4687 0.6636 0.5994 0.4008 0.5599 0.3820 0.4502 0.5749 0.4036 0.4780 0.4746 0.5774 0.5154 0.4163 0.3453 0.4605 0.3879 0.3293 0.4976 0.3773 0.4687 0.6636 0.5994 0.4008 0.5599 0.3820 0.4502 0.5749 0.4036 0.4780 0.4746 0.5774 0.5154 0.4163 0.3453 0.4605 0.3879 0.3293 
0.5509 0.4131 0.4696 0.6800 0.6099 0.3936 0.5700 0.3748 0.4493 0.5819 0.3973 0.4801 0.4919 0.5896 0.5316 0.4266 0.3430 0.4625 0.4398 0.3162 0.5509 0.4131 0.4696 0.6800 0.6099 0.3936 0.5700 0.3748 0.4493 0.5819 0.3973 0.4801 0.4919 0.5896 0.5316 0.4266 0.3430 0.4625 0.4398 0.3162 0.5509 0.4131 0.4696 0.6800 0.6099 0.3936 0.5700 0.3748 0.4493 0.5819 0.3973 0.4801 0.4919 0.5896 0.5316 0.4266 0.3430 0.4625 0.4398 0.3162 0.5509 0.4131 0.4696 0.6800 0.6099 0.3936 0.5700 0.3748 0.4493 0.5819 0.3973 0.4801 0.4919 0.5896 0.5316 0.4266 0.3430 0.4625 0.4398 0.3162 0.5509 0.4131 0.4696 0.6800 0.6099 0.3936 0.5700 0.3748 0.4493 0.5819 0.3973 0.4801 0.4919 0.5896 0.5316 0.4266 0.3430 0.4625 0.4398 0.3162 
0.6904 0.5691 0.5630 0.7455 0.6769 0.5198 0.6087 0.5066 0.5394 0.6722 0.5207 0.5346 0.5211 0.6641 0.5752 0.4515 0.4284 0.5422 0.6095 0.4438 0.6904 0.5691 0.5630 0.7455 0.6769 0.5198 0.6087 0.5066 0.5394 0.6722 0.5207 0.5346 0.5211 0.6641 0.5752 0.4515 0.4284 0.5422 0.6095 0.4438 0.6904 0.5691 0.5630 0.7455 0.6769 0.5198 0.6087 0.5066 0.5394 0.6722 0.5207 0.5346 0.5211 0.6641 0.5752 0.4515 0.4284 0.5422 0.6095 0.4438 0.6904 0.5691 0.5630 0.7455 0.6769 0.5198 0.6087 0.5066 0.5394 0.6722 0.5207 0.5346 0.5211 0.6641 0.5752 0.4515 0.4284 0.5422 0.6095 0.4438 0.6904 0.5691 0.5630 0.7455 0.6769 0.5198 0.6087 0.5066 0.5394 0.6722 0.5207 0.5346 0.5211 0.6641 0.5752 0.4515 0.4284 0.5422 0.6095 0.4438 
0.6330 0.5311 0.5232 0.6949 0.6296 0.4372 0.5942 0.4354 0.4988 0.6122 0.4399 0.5352 0.5182 0.6216 0.5619 0.4380 0.3978 0.4949 0.5785 0.3609 0.6330 0.5311 0.5232 0.6949 0.6296 0.4372 0.5942 0.4354 0.4988 0.6122 0.4399 0.5352 0.5182 0.6216 0.5619 0.4380 0.3978 0.4949 0.5785 0.3609 0.6330 0.5311 0.5232 0.6949 0.6296 0.4372 0.5942 0.4354 0.4988 0.6122 0.4399 0.5352 0.5182 0.6216 0.5619 0.4380 0.3978 0.4949 0.5785 0.3609 0.6330 0.5311 0.5232 0.6949 0.6296 0.4372 0.5942 0.4354 0.4988 0.6122 0.4399 0.5352 0.5182 0.6216 0.5619 0.4380 0.3978 0.4949 0.5785 0.3609 0.6330 0.5311 0.5232 0.6949 0.6296 0.4372 0.5942 0.4354 0.4988 0.6122 0.4399 0.5352 0.5182 0.6216 0.5619 0.4380 0.3978 0.4949 0.5785 0.3609 
0.5863 0.4746 0.5620 0.7154 0.6655 0.4661 0.6327 0.4772 0.5406 0.6569 0.4774 0.5848 0.5590 0.6637 0.5764 0.4955 0.4674 0.5352 0.5074 0.3948 0.5863 0.4746 0.5620 0.7154 0.6655 0.4661 0.6327 0.4772 0.5406 0.6569 0.4774 0.5848 0.5590 0.6637 0.5764 0.4955 0.4674 0.5352 0.5074 0.3948 0.5863 0.4746 0.5620 0.7154 0.6655 0.4661 0.6327 0.4772 0.5406 0.6569 0.4774 0.5848 0.5590 0.6637 0.5764 0.4955 0.4674 0.5352 0.5074 0.3948 0.5863 0.4746 0.5620 0.7154 0.6655 0.4661 0.6327 0.4772 0.5406 0.6569 0.4774 0.5848 0.5590 0.6637 0.5764 0.4955 0.4674 0.5352 0.5074 0.3948 0.5863 0.4746 0.5620 0.7154 0.6655 0.4661 0.6327 0.4772 0.5406 0.6569 0.4774 0.5848 0.5590 0.6637 0.5764 0.4955 0.4674 0.5352 0.5074 0.3948 
0.3976 0.3243 0.4369 0.5882 0.5384 0.3632 0.5194 0.3617 0.4289 0.5223 0.3700 0.4643 0.4717 0.5344 0.4909 0.4186 0.3655 0.4319 0.3223 0.3127 0.3976 0.3243 0.4369 0.5882 0.5384 0.3632 0.5194 0.3617 0.4289 0.5223 0.3700 0.4643 0.4717 0.5344 0.4909 0.4186 0.3655 0.4319 0.3223 0.3127 0.3976 0.3243 0.4369 0.5882 0.5384 0.3632 0.5194 0.3617 0.4289 0.5223 0.3700 0.4643 0.4717 0.5344 0.4909 0.4186 0.3655 0.4319 0.3223 0.3127 0.3976 0.3243 0.4369 0.5882 0.5384 0.3632 0.5194 0.3617 0.4289 0.5223 0.3700 0.4643 0.4717 0.5344 0.4909 0.4186 0.3655 0.4319 0.3223 0.3127 0.3976 0.3243 0.4369 0.5882 0.5384 0.3632 0.5194 0.3617 0.4289 0.5223 0.3700 0.4643 0.4717 0.5344 0.4909 0.4186 0.3655 0.4319 0.3223 0.3127 
0.3279 0.3082 0.3742 0.4880 0.4507 0.3258 0.4227 0.3181 0.3738 0.4416 0.3257 0.3901 0.3855 0.4500 0.4081 0.3386 0.3044 0.3648 0.3014 0.2898 0.3279 0.3082 0.3742 0.4880 0.4507 0.3258 0.4227 0.3181 0.3738 0.4416 0.3257 0.3901 0.3855 0.4500 0.4081 0.3386 0.3044 0.3648 0.3014 0.2898 0.3279 0.3082 0.3742 0.4880 0.4507 0.3258 0.4227 0.3181 0.3738 0.4416 0.3257 0.3901 0.3855 0.4500 0.4081 0.3386 0.3044 0.3648 0.3014 0.2898 0.3279 0.3082 0.3742 0.4880 0.4507 0.3258 0.4227 0.3181 0.3738 0.4416 0.3257 0.3901 0.3855 0.4500 0.4081 0.3386 0.3044 0.3648 0.3014 0.2898 0.3279 0.3082 0.3742 0.4880 0.4507 0.3258 0.4227 0.3181 0.3738 0.4416 0.3257 0.3901 0.3855 0.4500 0.4081 0.3386 0.3044 0.3648 0.3014 0.2898 
0.3904 0.3352 0.5167 0.6865 0.6354 0.4266 0.6005 0.4230 0.5121 0.6216 0.4327 0.5468 0.5291 0.6291 0.5537 0.4592 0.4114 0.4977 0.3281 0.3582 0.3904 0.3352 0.5167 0.6865 0.6354 0.4266 0.6005 0.4230 0.5121 0.6216 0.4327 0.5468 0.5291 0.6291 0.5537 0.4592 0.4114 0.4977 0.3281 0.3582 0.3904 0.3352 0.5167 0.6865 0.6354 0.4266 0.6005 0.4230 0.5121 0.6216 0.4327 0.5468 0.5291 0.6291 0.5537 0.4592 0.4114 0.4977 0.3281 0.3582 0.3904 0.3352 0.5167 0.6865 0.6354 0.4266 0.6005 0.4230 0.5121 0.6216 0.4327 0.5468 0.5291 0.6291 0.5537 0.4592 0.4114 0.4977 0.3281 0.3582 0.3904 0.3352 0.5167 0.6865 0.6354 0.4266 0.6005 0.4230 0.5121 0.6216 0.4327 0.5468 0.5291 0.6291 0.5537 0.4592 0.4114 0.4977 0.3281 0.3582 
0.3672 0.2982 0.5218 0.7563 0.6870 0.3889 0.6524 0.3776 0.5165 0.6577 0.4019 0.5646 0.5427 0.6625 0.5832 0.4531 0.3746 0.4939 0.2871 0.2815 0.3672 0.2982 0.5218 0.7563 0.6870 0.3889 0.6524 0.3776 0.5165 0.6577 0.4019 0.5646 0.5427 0.6625 0.5832 0.4531 0.3746 0.4939 0.2871 0.2815 0.3672 0.2982 0.5218 0.7563 0.6870 0.3889 0.6524 0.3776 0.5165 0.6577 0.4019 0.5646 0.5427 0.6625 0.5832 0.4531 0.3746 0.4939 0.2871 0.2815 0.3672 0.2982 0.5218 0.7563 0.6870 0.3889 0.6524 0.3776 0.5165 0.6577 0.4019 0.5646 0.5427 0.6625 0.5832 0.4531 0.3746 0.4939 0.2871 0.2815 0.3672 0.2982 0.5218 0.7563 0.6870 0.3889 0.6524 0.3776 0.5165 0.6577 0.4019 0.5646 0.5427 0.6625 0.5832 0.4531 0.3746 0.4939 0.2871 0.2815 
0.4519 0.3613 0.5545 0.8121 0.7305 0.4097 0.6908 0.3963 0.5430 0.7065 0.4276 0.5844 0.5291 0.6903 0.5966 0.4313 0.3719 0.5089 0.3552 0.2788 0.4519 0.3613 0.5545 0.8121 0.7305 0.4097 0.6908 0.3963 0.5430 0.7065 0.4276 0.5844 0.5291 0.6903 0.5966 0.4313 0.3719 0.5089 0.3552 0.2788 0.4519 0.3613 0.5545 0.8121 0.7305 0.4097 0.6908 0.3963 0.5430 0.7065 0.4276 0.5844 0.5291 0.6903 0.5966 0.4313 0.3719 0.5089 0.3552 0.2788 0.4519 0.3613 0.5545 0.8121 0.7305 0.4097 0.6908 0.3963 0.5430 0.7065 0.4276 0.5844 0.5291 0.6903 0.5966 0.4313 0.3719 0.5089 0.3552 0.2788 0.4519 0.3613 0.5545 0.8121 0.7305 0.4097 0.6908 0.3963 0.5430 0.7065 0.4276 0.5844 0.5291 0.6903 0.5966 0.4313 0.3719 0.5089 0.3552 0.2788 
0.4819 0.3611 0.6547 0.9482 0.8583 0.4851 0.8090 0.4752 0.6458 0.8314 0.5069 0.6977 0.6244 0.8109 0.6945 0.5154 0.4462 0.6015 0.3507 0.3369 0.4819 0.3611 0.6547 0.9482 0.8583 0.4851 0.8090 0.4752 0.6458 0.8314 0.5069 0.6977 0.6244 0.8109 0.6945 0.5154 0.4462 0.6015 0.3507 0.3369 0.4819 0.3611 0.6547 0.9482 0.8583 0.4851 0.8090 0.4752 0.6458 0.8314 0.5069 0.6977 0.6244 0.8109 0.6945 0.5154 0.4462 0.6015 0.3507 0.3369 0.4819 0.3611 0.6547 0.9482 0.8583 0.4851 0.8090 0.4752 0.6458 0.8314 0.5069 0.6977 0.6244 0.8109 0.6945 0.5154 0.4462 0.6015 0.3507 0.3369 0.4819 0.3611 0.6547 0.9482 0.8583 0.4851 0.8090 0.4752 0.6458 0.8314 0.5069 0.6977 0.6244 0.8109 0.6945 0.5154 0.4462 0.6015 0.3507 0.3369 
0.5099 0.3979 0.6575 0.9424 0.8544 0.4978 0.8039 0.4875 0.6483 0.8300 0.5149 0.6916 0.6075 0.8008 0.6818 0.5024 0.4335 0.5965 0.3929 0.3465 0.5099 0.3979 0.6575 0.9424 0.8544 0.4978 0.8039 0.4875 0.6483 0.8300 0.5149 0.6916 0.6075 0.8008 0.6818 0.5024 0.4335 0.5965 0.3929 0.3465 0.5099 0.3979 0.6575 0.9424 0.8544 0.4978 0.8039 0.4875 0.6483 0.8300 0.5149 0.6916 0.6075 0.8008 0.6818 0.5024 0.4335 0.5965 0.3929 0.3465 0.5099 0.3979 0.6575 0.9424 0.8544 0.4978 0.8039 0.4875 0.6483 0.8300 0.5149 0.6916 0.6075 0.8008 0.6818 0.5024 0.4335 0.5965 0.3929 0.3465 0.5099 0.3979 0.6575 0.9424 0.8544 0.4978 0.8039 0.4875 0.6483 0.8300 0.5149 0.6916 0.6075 0.8008 0.6818 0.5024 0.4335 0.5965 0.3929 0.3465 
0.5810 0.4949 0.6901 0.9677 0.8767 0.5592 0.8191 0.5495 0.6833 0.8564 0.5669 0.7003 0.6170 0.8213 0.7019 0.5128 0.4577 0.6261 0.5013 0.4126 0.5810 0.4949 0.6901 0.9677 0.8767 0.5592 0.8191 0.5495 0.6833 0.8564 0.5669 0.7003 0.6170 0.8213 0.7019 0.5128 0.4577 0.6261 0.5013 0.4126 0.5810 0.4949 0.6901 0.9677 0.8767 0.5592 0.8191 0.5495 0.6833 0.8564 0.5669 0.7003 0.6170 0.8213 0.7019 0.5128 0.4577 0.6261 0.5013 0.4126 0.5810 0.4949 0.6901 0.9677 0.8767 0.5592 0.8191 0.5495 0.6833 0.8564 0.5669 0.7003 0.6170 0.8213 0.7019 0.5128 0.4577 0.6261 0.5013 0.4126 0.5810 0.4949 0.6901 0.9677 0.8767 0.5592 0.8191 0.5495 0.6833 0.8564 0.5669 0.7003 0.6170 0.8213 0.7019 0.5128 0.4577 0.6261 0.5013 0.4126 
0.5996 0.4990 0.6988 0.9625 0.8713 0.5770 0.7968 0.5773 0.6789 0.8565 0.5808 0.6878 0.5965 0.8282 0.6887 0.4837 0.4554 0.6347 0.5276 0.4230 0.5996 0.4990 0.6988 0.9625 0.8713 0.5770 0.7968 0.5773 0.6789 0.8565 0.5808 0.6878 0.5965 0.8282 0.6887 0.4837 0.4554 0.6347 0.5276 0.4230 0.5996 0.4990 0.6988 0.9625 0.8713 0.5770 0.7968 0.5773 0.6789 0.8565 0.5808 0.6878 0.5965 0.8282 0.6887 0.4837 0.4554 0.6347 0.5276 0.4230 0.5996 0.4990 0.6988 0.9625 0.8713 0.5770 0.7968 0.5773 0.6789 0.8565 0.5808 0.6878 0.5965 0.8282 0.6887 0.4837 0.4554 0.6347 0.5276 0.4230 0.5996 0.4990 0.6988 0.9625 0.8713 0.5770 0.7968 0.5773 0.6789 0.8565 0.5808 0.6878 0.5965 0.8282 0.6887 0.4837 0.4554 0.6347 0.5276 0.4230 
0.6624 0.5723 0.6454 0.8538 0.7807 0.5735 0.6936 0.6012 0.6174 0.7714 0.5743 0.6047 0.5328 0.7533 0.6187 0.4446 0.4417 0.5952 0.6120 0.4543 0.6624 0.5723 0.6454 0.8538 0.7807 0.5735 0.6936 0.6012 0.6174 0.7714 0.5743 0.6047 0.5328 0.7533 0.6187 0.4446 0.4417 0.5952 0.6120 0.4543 0.6624 0.5723 0.6454 0.8538 0.7807 0.5735 0.6936 0.6012 0.6174 0.7714 0.5743 0.6047 0.5328 0.7533 0.6187 0.4446 0.4417 0.5952 0.6120 0.4543 0.6624 0.5723 0.6454 0.8538 0.7807 0.5735 0.6936 0.6012 0.6174 0.7714 0.5743 0.6047 0.5328 0.7533 0.6187 0.4446 0.4417 0.5952 0.6120 0.4543 0.6624 0.5723 0.6454 0.8538 0.7807 0.5735 0.6936 0.6012 0.6174 0.7714 0.5743 0.6047 0.5328 0.7533 0.6187 0.4446 0.4417 0.5952 0.6120 0.4543 
0.6421 0.6187 0.4922 0.5894 0.5402 0.5178 0.4808 0.5346 0.4634 0.5485 0.5063 0.4176 0.3957 0.5172 0.4529 0.3511 0.3830 0.4520 0.6667 0.4524 0.6421 0.6187 0.4922 0.5894 0.5402 0.5178 0.4808 0.5346 0.4634 0.5485 0.5063 0.4176 0.3957 0.5172 0.4529 0.3511 0.3830 0.4520 0.6667 0.4524 0.6421 0.6187 0.4922 0.5894 0.5402 0.5178 0.4808 0.5346 0.4634 0.5485 0.5063 0.4176 0.3957 0.5172 0.4529 0.3511 0.3830 0.4520 0.6667 0.4524 0.6421 0.6187 0.4922 0.5894 0.5402 0.5178 0.4808 0.5346 0.4634 0.5485 0.5063 0.4176 0.3957 0.5172 0.4529 0.3511 0.3830 0.4520 0.6667 0.4524 0.6421 0.6187 0.4922 0.5894 0.5402 0.5178 0.4808 0.5346 0.4634 0.5485 0.5063 0.4176 0.3957 0.5172 0.4529 0.3511 0.3830 0.4520 0.6667 0.4524 
0.6546 0.6492 0.5543 0.6552 0.5951 0.5745 0.5406 0.5602 0.5255 0.6328 0.5746 0.5153 0.4691 0.5791 0.5100 0.4151 0.4572 0.5031 0.6999 0.5083 0.6546 0.6492 0.5543 0.6552 0.5951 0.5745 0.5406 0.5602 0.5255 0.6328 0.5746 0.5153 0.4691 0.5791 0.5100 0.4151 0.4572 0.5031 0.6999 0.5083 0.6546 0.6492 0.5543 0.6552 0.5951 0.5745 0.5406 0.5602 0.5255 0.6328 0.5746 0.5153 0.4691 0.5791 0.5100 0.4151 0.4572 0.5031 0.6999 0.5083 0.6546 0.6492 0.5543 0.6552 0.5951 0.5745 0.5406 0.5602 0.5255 0.6328 0.5746 0.5153 0.4691 0.5791 0.5100 0.4151 0.4572 0.5031 0.6999 0.5083 0.6546 0.6492 0.5543 0.6552 0.5951 0.5745 0.5406 0.5602 0.5255 0.6328 0.5746 0.5153 0.4691 0.5791 0.5100 0.4151 0.4572 0.5031 0.6999 0.5083 
0.7736 0.7573 0.7566 0.9691 0.8602 0.7211 0.7923 0.7086 0.7371 0.9203 0.7395 0.7589 0.6649 0.8364 0.7237 0.5630 0.6005 0.6841 0.8017 0.6142 0.7736 0.7573 0.7566 0.9691 0.8602 0.7211 0.7923 0.7086 0.7371 0.9203 0.7395 0.7589 0.6649 0.8364 0.7237 0.5630 0.6005 0.6841 0.8017 0.6142 0.7736 0.7573 0.7566 0.9691 0.8602 0.7211 0.7923 0.7086 0.7371 0.9203 0.7395 0.7589 0.6649 0.8364 0.7237 0.5630 0.6005 0.6841 0.8017 0.6142 0.7736 0.7573 0.7566 0.9691 0.8602 0.7211 0.7923 0.7086 0.7371 0.9203 0.7395 0.7589 0.6649 0.8364 0.7237 0.5630 0.6005 0.6841 0.8017 0.6142 0.7736 0.7573 0.7566 0.9691 0.8602 0.7211 0.7923 0.7086 0.7371 0.9203 0.7395 0.7589 0.6649 0.8364 0.7237 0.5630 0.6005 0.6841 0.8017 0.6142 
0.7291 0.7066 0.8007 1.1227 0.9728 0.6999 0.9010 0.8061 0.7990 1.0298 0.7355 0.8373 0.7290 0.9743 0.8091 0.5881 0.5845 0.7261 0.7370 0.5562 0.7291 0.7066 0.8007 1.1227 0.9728 0.6999 0.9010 0.8061 0.7990 1.0298 0.7355 0.8373 0.7290 0.9743 0.8091 0.5881 0.5845 0.7261 0.7370 0.5562 0.7291 0.7066 0.8007 1.1227 0.9728 0.6999 0.9010 0.8061 0.7990 1.0298 0.7355 0.8373 0.7290 0.9743 0.8091 0.5881 0.5845 0.7261 0.7370 0.5562 0.7291 0.7066 0.8007 1.1227 0.9728 0.6999 0.9010 0.8061 0.7990 1.0298 0.7355 0.8373 0.7290 0.9743 0.8091 0.5881 0.5845 0.7261 0.7370 0.5562 0.7291 0.7066 0.8007 1.1227 0.9728 0.6999 0.9010 0.8061 0.7990 1.0298 0.7355 0.8373 0.7290 0.9743 0.8091 0.5881 0.5845 0.7261 0.7370 0.5562 
0.7576 0.7711 0.8922 1.2927 1.1135 0.7261 1.0337 0.9761 0.8961 1.1666 0.7714 0.9344 0.8309 1.1652 0.9370 0.6594 0.6089 0.8319 0.8341 0.5454 0.7576 0.7711 0.8922 1.2927 1.1135 0.7261 1.0337 0.9761 0.8961 1.1666 0.7714 0.9344 0.8309 1.1652 0.9370 0.6594 0.6089 0.8319 0.8341 0.5454 0.7576 0.7711 0.8922 1.2927 1.1135 0.7261 1.0337 0.9761 0.8961 1.1666 0.7714 0.9344 0.8309 1.1652 0.9370 0.6594 0.6089 0.8319 0.8341 0.5454 0.7576 0.7711 0.8922 1.2927 1.1135 0.7261 1.0337 0.9761 0.8961 1.1666 0.7714 0.9344 0.8309 1.1652 0.9370 0.6594 0.6089 0.8319 0.8341 0.5454 0.7576 0.7711 0.8922 1.2927 1.1135 0.7261 1.0337 0.9761 0.8961 1.1666 0.7714 0.9344 0.8309 1.1652 0.9370 0.6594 0.6089 0.8319 0.8341 0.5454 
0.8247 0.7780 0.9919 1.3970 1.2718 0.7946 1.1596 1.0740 0.9728 1.2832 0.8202 1.0872 0.9754 1.3574 1.0691 0.8024 0.7164 1.0112 0.8404 0.5923 0.8247 0.7780 0.9919 1.3970 1.2718 0.7946 1.1596 1.0740 0.9728 1.2832 0.8202 1.0872 0.9754 1.3574 1.0691 0.8024 0.7164 1.0112 0.8404 0.5923 0.8247 0.7780 0.9919 1.3970 1.2718 0.7946 1.1596 1.0740 0.9728 1.2832 0.8202 1.0872 0.9754 1.3574 1.0691 0.8024 0.7164 1.0112 0.8404 0.5923 0.8247 0.7780 0.9919 1.3970 1.2718 0.7946 1.1596 1.0740 0.9728 1.2832 0.8202 1.0872 0.9754 1.3574 1.0691 0.8024 0.7164 1.0112 0.8404 0.5923 0.8247 0.7780 0.9919 1.3970 1.2718 0.7946 1.1596 1.0740 0.9728 1.2832 0.8202 1.0872 0.9754 1.3574 1.0691 0.8024 0.7164 1.0112 0.8404 0.5923 
1.2138 1.2281 1.1027 1.4970 1.4052 0.9567 1.2800 1.1859 1.0940 1.3460 0.9331 1.0622 1.0844 1.4602 1.2227 0.9300 0.8254 1.1367 1.3865 0.8178 1.2138 1.2281 1.1027 1.4970 1.4052 0.9567 1.2800 1.1859 1.0940 1.3460 0.9331 1.0622 1.0844 1.4602 1.2227 0.9300 0.8254 1.1367 1.3865 0.8178 1.2138 1.2281 1.1027 1.4970 1.4052 0.9567 1.2800 1.1859 1.0940 1.3460 0.9331 1.0622 1.0844 1.4602 1.2227 0.9300 0.8254 1.1367 1.3865 0.8178 1.2138 1.2281 1.1027 1.4970 1.4052 0.9567 1.2800 1.1859 1.0940 1.3460 0.9331 1.0622 1.0844 1.4602 1.2227 0.9300 0.8254 1.1367 1.3865 0.8178 1.2138 1.2281 1.1027 1.4970 1.4052 0.9567 1.2800 1.1859 1.0940 1.3460 0.9331 1.0622 1.0844 1.4602 1.2227 0.9300 0.8254 1.1367 1.3865 0.8178 
1.6724 1.6639 1.6513 2.0965 2.0752 1.3848 1.8305 1.6185 1.6238 1.8864 1.3104 1.5131 1.5380 2.1159 1.8204 1.3906 1.1906 1.6373 1.9528 1.0210 1.6724 1.6639 1.6513 2.0965 2.0752 1.3848 1.8305 1.6185 1.6238 1.8864 1.3104 1.5131 1.5380 2.1159 1.8204 1.3906 1.1906 1.6373 1.9528 1.0210 1.6724 1.6639 1.6513 2.0965 2.0752 1.3848 1.8305 1.6185 1.6238 1.8864 1.3104 1.5131 1.5380 2.1159 1.8204 1.3906 1.1906 1.6373 1.9528 1.0210 1.6724 1.6639 1.6513 2.0965 2.0752 1.3848 1.8305 1.6185 1.6238 1.8864 1.3104 1.5131 1.5380 2.1159 1.8204 1.3906 1.1906 1.6373 1.9528 1.0210 1.6724 1.6639 1.6513 2.0965 2.0752 1.3848 1.8305 1.6185 1.6238 1.8864 1.3104 1.5131 1.5380 2.1159 1.8204 1.3906 1.1906 1.6373 1.9528 1.0210 
2.4156 2.4855 1.9862 2.2114 2.2180 2.0859 1.9687 2.1624 1.9470 2.0446 2.0151 1.6750 1.7528 2.1802 2.0570 1.7161 1.7044 1.9337 2.7528 1.9924 2.4156 2.4855 1.9862 2.2114 2.2180 2.0859 1.9687 2.1624 1.9470 2.0446 2.0151 1.6750 1.7528 2.1802 2.0570 1.7161 1.7044 1.9337 2.7528 1.9924 2.4156 2.4855 1.9862 2.2114 2.2180 2.0859 1.9687 2.1624 1.9470 2.0446 2.0151 1.6750 1.7528 2.1802 2.0570 1.7161 1.7044 1.9337 2.7528 1.9924 2.4156 2.4855 1.9862 2.2114 2.2180 2.0859 1.9687 2.1624 1.9470 2.0446 2.0151 1.6750 1.7528 2.1802 2.0570 1.7161 1.7044 1.9337 2.7528 1.9924 2.4156 2.4855 1.9862 2.2114 2.2180 2.0859 1.9687 2.1624 1.9470 2.0446 2.0151 1.6750 1.7528 2.1802 2.0570 1.7161 1.7044 1.9337 2.7528 1.9924 
