# Supplementary material for: Geometric alignment of aminoacyl-tRNA relative to catalytic centers of the ribosome underpins accurate mRNA decoding
Source: Nat Commun. 2023 Sep 11;14:5582. doi: 10.1038/s41467-023-40404-9 (PMC10495418; doi:10.1038/s41467-023-40404-9)
Supplement: Supplementary file 7 — Source Data [file 41467_2023_40404_MOESM7_ESM.zip › Girodat_Nat_Comm_data/Supplemental Fig 5/Near-cognate-Neomycin-AtRNA-RMSF.dat]

0.6884 0.8895          0.6705  0.6595 0.7427 0.6522 0.7927 0.7265 0.5535 0.6789 0.6884 0.8895          0.6705  0.6595 0.7427 0.6522 0.7927 0.7265 0.5535 0.6789 0.6884 0.8895          0.6705  0.6595 0.7427 0.6522 0.7927 0.7265 0.5535 0.6789 0.6884 0.8895          0.6705  0.6595 0.7427 0.6522 0.7927 0.7265 0.5535 0.6789 0.6884 0.8895          0.6705  0.6595 0.7427 0.6522 0.7927 0.7265 0.5535 0.6789 
0.4067 0.7725          0.4053  0.5291 0.4354 0.3693 0.6861 0.6325 0.3057 0.3809 0.4067 0.7725          0.4053  0.5291 0.4354 0.3693 0.6861 0.6325 0.3057 0.3809 0.4067 0.7725          0.4053  0.5291 0.4354 0.3693 0.6861 0.6325 0.3057 0.3809 0.4067 0.7725          0.4053  0.5291 0.4354 0.3693 0.6861 0.6325 0.3057 0.3809 0.4067 0.7725          0.4053  0.5291 0.4354 0.3693 0.6861 0.6325 0.3057 0.3809 
0.3892 0.8387          0.4050  0.5713 0.4070 0.3946 0.7398 0.6821 0.3935 0.3646 0.3892 0.8387          0.4050  0.5713 0.4070 0.3946 0.7398 0.6821 0.3935 0.3646 0.3892 0.8387          0.4050  0.5713 0.4070 0.3946 0.7398 0.6821 0.3935 0.3646 0.3892 0.8387          0.4050  0.5713 0.4070 0.3946 0.7398 0.6821 0.3935 0.3646 0.3892 0.8387          0.4050  0.5713 0.4070 0.3946 0.7398 0.6821 0.3935 0.3646 
0.4186 0.8022          0.4325  0.5623 0.4442 0.4482 0.7103 0.6599 0.4752 0.3918 0.4186 0.8022          0.4325  0.5623 0.4442 0.4482 0.7103 0.6599 0.4752 0.3918 0.4186 0.8022          0.4325  0.5623 0.4442 0.4482 0.7103 0.6599 0.4752 0.3918 0.4186 0.8022          0.4325  0.5623 0.4442 0.4482 0.7103 0.6599 0.4752 0.3918 0.4186 0.8022          0.4325  0.5623 0.4442 0.4482 0.7103 0.6599 0.4752 0.3918 
0.3826 0.6765          0.3739  0.4566 0.4159 0.4355 0.5980 0.5408 0.4614 0.3868 0.3826 0.6765          0.3739  0.4566 0.4159 0.4355 0.5980 0.5408 0.4614 0.3868 0.3826 0.6765          0.3739  0.4566 0.4159 0.4355 0.5980 0.5408 0.4614 0.3868 0.3826 0.6765          0.3739  0.4566 0.4159 0.4355 0.5980 0.5408 0.4614 0.3868 0.3826 0.6765          0.3739  0.4566 0.4159 0.4355 0.5980 0.5408 0.4614 0.3868 
0.3425 0.4879          0.3339  0.3689 0.3662 0.3799 0.4409 0.4168 0.3973 0.3534 0.3425 0.4879          0.3339  0.3689 0.3662 0.3799 0.4409 0.4168 0.3973 0.3534 0.3425 0.4879          0.3339  0.3689 0.3662 0.3799 0.4409 0.4168 0.3973 0.3534 0.3425 0.4879          0.3339  0.3689 0.3662 0.3799 0.4409 0.4168 0.3973 0.3534 0.3425 0.4879          0.3339  0.3689 0.3662 0.3799 0.4409 0.4168 0.3973 0.3534 
0.2594 0.4611          0.2823  0.3388 0.2738 0.2690 0.3917 0.3974 0.2720 0.2651 0.2594 0.4611          0.2823  0.3388 0.2738 0.2690 0.3917 0.3974 0.2720 0.2651 0.2594 0.4611          0.2823  0.3388 0.2738 0.2690 0.3917 0.3974 0.2720 0.2651 0.2594 0.4611          0.2823  0.3388 0.2738 0.2690 0.3917 0.3974 0.2720 0.2651 0.2594 0.4611          0.2823  0.3388 0.2738 0.2690 0.3917 0.3974 0.2720 0.2651 
0.2894 0.3515          0.3254  0.3416 0.2948 0.2776 0.3236 0.3704 0.2730 0.2841 0.2894 0.3515          0.3254  0.3416 0.2948 0.2776 0.3236 0.3704 0.2730 0.2841 0.2894 0.3515          0.3254  0.3416 0.2948 0.2776 0.3236 0.3704 0.2730 0.2841 0.2894 0.3515          0.3254  0.3416 0.2948 0.2776 0.3236 0.3704 0.2730 0.2841 0.2894 0.3515          0.3254  0.3416 0.2948 0.2776 0.3236 0.3704 0.2730 0.2841 
0.3927 0.4833          0.4053  0.4053 0.4022 0.3997 0.4432 0.4310 0.3878 0.4126 0.3927 0.4833          0.4053  0.4053 0.4022 0.3997 0.4432 0.4310 0.3878 0.4126 0.3927 0.4833          0.4053  0.4053 0.4022 0.3997 0.4432 0.4310 0.3878 0.4126 0.3927 0.4833          0.4053  0.4053 0.4022 0.3997 0.4432 0.4310 0.3878 0.4126 0.3927 0.4833          0.4053  0.4053 0.4022 0.3997 0.4432 0.4310 0.3878 0.4126 
0.5141 0.7587          0.4891  0.5040 0.5454 0.5638 0.6754 0.5849 0.5443 0.5631 0.5141 0.7587          0.4891  0.5040 0.5454 0.5638 0.6754 0.5849 0.5443 0.5631 0.5141 0.7587          0.4891  0.5040 0.5454 0.5638 0.6754 0.5849 0.5443 0.5631 0.5141 0.7587          0.4891  0.5040 0.5454 0.5638 0.6754 0.5849 0.5443 0.5631 0.5141 0.7587          0.4891  0.5040 0.5454 0.5638 0.6754 0.5849 0.5443 0.5631 
0.5036 0.6625          0.4842  0.4796 0.5416 0.5558 0.6217 0.5387 0.5510 0.5422 0.5036 0.6625          0.4842  0.4796 0.5416 0.5558 0.6217 0.5387 0.5510 0.5422 0.5036 0.6625          0.4842  0.4796 0.5416 0.5558 0.6217 0.5387 0.5510 0.5422 0.5036 0.6625          0.4842  0.4796 0.5416 0.5558 0.6217 0.5387 0.5510 0.5422 0.5036 0.6625          0.4842  0.4796 0.5416 0.5558 0.6217 0.5387 0.5510 0.5422 
0.4365 0.4865          0.4271  0.4041 0.4755 0.4860 0.4975 0.4356 0.4961 0.4570 0.4365 0.4865          0.4271  0.4041 0.4755 0.4860 0.4975 0.4356 0.4961 0.4570 0.4365 0.4865          0.4271  0.4041 0.4755 0.4860 0.4975 0.4356 0.4961 0.4570 0.4365 0.4865          0.4271  0.4041 0.4755 0.4860 0.4975 0.4356 0.4961 0.4570 0.4365 0.4865          0.4271  0.4041 0.4755 0.4860 0.4975 0.4356 0.4961 0.4570 
0.3476 0.3687          0.3895  0.3983 0.3577 0.3393 0.3666 0.4110 0.3423 0.3335 0.3476 0.3687          0.3895  0.3983 0.3577 0.3393 0.3666 0.4110 0.3423 0.3335 0.3476 0.3687          0.3895  0.3983 0.3577 0.3393 0.3666 0.4110 0.3423 0.3335 0.3476 0.3687          0.3895  0.3983 0.3577 0.3393 0.3666 0.4110 0.3423 0.3335 0.3476 0.3687          0.3895  0.3983 0.3577 0.3393 0.3666 0.4110 0.3423 0.3335 
0.4424 0.3456          0.4785  0.4798 0.4398 0.4155 0.3844 0.4607 0.4190 0.4151 0.4424 0.3456          0.4785  0.4798 0.4398 0.4155 0.3844 0.4607 0.4190 0.4151 0.4424 0.3456          0.4785  0.4798 0.4398 0.4155 0.3844 0.4607 0.4190 0.4151 0.4424 0.3456          0.4785  0.4798 0.4398 0.4155 0.3844 0.4607 0.4190 0.4151 0.4424 0.3456          0.4785  0.4798 0.4398 0.4155 0.3844 0.4607 0.4190 0.4151 
0.5506 0.4746          0.5911  0.6001 0.5303 0.5019 0.4937 0.5844 0.5003 0.5066 0.5506 0.4746          0.5911  0.6001 0.5303 0.5019 0.4937 0.5844 0.5003 0.5066 0.5506 0.4746          0.5911  0.6001 0.5303 0.5019 0.4937 0.5844 0.5003 0.5066 0.5506 0.4746          0.5911  0.6001 0.5303 0.5019 0.4937 0.5844 0.5003 0.5066 0.5506 0.4746          0.5911  0.6001 0.5303 0.5019 0.4937 0.5844 0.5003 0.5066 
0.6266 0.8186          0.6428  0.6847 0.6351 0.6317 0.7374 0.7373 0.6252 0.6304 0.6266 0.8186          0.6428  0.6847 0.6351 0.6317 0.7374 0.7373 0.6252 0.6304 0.6266 0.8186          0.6428  0.6847 0.6351 0.6317 0.7374 0.7373 0.6252 0.6304 0.6266 0.8186          0.6428  0.6847 0.6351 0.6317 0.7374 0.7373 0.6252 0.6304 0.6266 0.8186          0.6428  0.6847 0.6351 0.6317 0.7374 0.7373 0.6252 0.6304 
0.7320 1.1306          0.7998  0.9210 0.6960 0.6678 0.9547 0.9998 0.6154 0.7200 0.7320 1.1306          0.7998  0.9210 0.6960 0.6678 0.9547 0.9998 0.6154 0.7200 0.7320 1.1306          0.7998  0.9210 0.6960 0.6678 0.9547 0.9998 0.6154 0.7200 0.7320 1.1306          0.7998  0.9210 0.6960 0.6678 0.9547 0.9998 0.6154 0.7200 0.7320 1.1306          0.7998  0.9210 0.6960 0.6678 0.9547 0.9998 0.6154 0.7200 
0.5066 0.9603          0.4906  0.6057 0.5343 0.5507 0.8045 0.7258 0.5262 0.5482 0.5066 0.9603          0.4906  0.6057 0.5343 0.5507 0.8045 0.7258 0.5262 0.5482 0.5066 0.9603          0.4906  0.6057 0.5343 0.5507 0.8045 0.7258 0.5262 0.5482 0.5066 0.9603          0.4906  0.6057 0.5343 0.5507 0.8045 0.7258 0.5262 0.5482 0.5066 0.9603          0.4906  0.6057 0.5343 0.5507 0.8045 0.7258 0.5262 0.5482 
0.4507 0.8870          0.4694  0.5926 0.4414 0.4437 0.7244 0.6959 0.3960 0.4768 0.4507 0.8870          0.4694  0.5926 0.4414 0.4437 0.7244 0.6959 0.3960 0.4768 0.4507 0.8870          0.4694  0.5926 0.4414 0.4437 0.7244 0.6959 0.3960 0.4768 0.4507 0.8870          0.4694  0.5926 0.4414 0.4437 0.7244 0.6959 0.3960 0.4768 0.4507 0.8870          0.4694  0.5926 0.4414 0.4437 0.7244 0.6959 0.3960 0.4768 
0.7046 0.7793          0.6955  0.7147 0.7149 0.7183 0.7441 0.7277 0.7130 0.7141 0.7046 0.7793          0.6955  0.7147 0.7149 0.7183 0.7441 0.7277 0.7130 0.7141 0.7046 0.7793          0.6955  0.7147 0.7149 0.7183 0.7441 0.7277 0.7130 0.7141 0.7046 0.7793          0.6955  0.7147 0.7149 0.7183 0.7441 0.7277 0.7130 0.7141 0.7046 0.7793          0.6955  0.7147 0.7149 0.7183 0.7441 0.7277 0.7130 0.7141 
0.4167 0.4268          0.4382  0.4736 0.4184 0.3980 0.4138 0.4593 0.3995 0.3828 0.4167 0.4268          0.4382  0.4736 0.4184 0.3980 0.4138 0.4593 0.3995 0.3828 0.4167 0.4268          0.4382  0.4736 0.4184 0.3980 0.4138 0.4593 0.3995 0.3828 0.4167 0.4268          0.4382  0.4736 0.4184 0.3980 0.4138 0.4593 0.3995 0.3828 0.4167 0.4268          0.4382  0.4736 0.4184 0.3980 0.4138 0.4593 0.3995 0.3828 
0.3490 0.3037          0.3797  0.3926 0.3495 0.3245 0.3074 0.3631 0.3207 0.3302 0.3490 0.3037          0.3797  0.3926 0.3495 0.3245 0.3074 0.3631 0.3207 0.3302 0.3490 0.3037          0.3797  0.3926 0.3495 0.3245 0.3074 0.3631 0.3207 0.3302 0.3490 0.3037          0.3797  0.3926 0.3495 0.3245 0.3074 0.3631 0.3207 0.3302 0.3490 0.3037          0.3797  0.3926 0.3495 0.3245 0.3074 0.3631 0.3207 0.3302 
0.4676 0.4199          0.4443  0.4038 0.4984 0.5106 0.4575 0.3888 0.5162 0.4909 0.4676 0.4199          0.4443  0.4038 0.4984 0.5106 0.4575 0.3888 0.5162 0.4909 0.4676 0.4199          0.4443  0.4038 0.4984 0.5106 0.4575 0.3888 0.5162 0.4909 0.4676 0.4199          0.4443  0.4038 0.4984 0.5106 0.4575 0.3888 0.5162 0.4909 0.4676 0.4199          0.4443  0.4038 0.4984 0.5106 0.4575 0.3888 0.5162 0.4909 
0.5513 0.5516          0.4897  0.4238 0.6013 0.6334 0.5861 0.4359 0.6400 0.5984 0.5513 0.5516          0.4897  0.4238 0.6013 0.6334 0.5861 0.4359 0.6400 0.5984 0.5513 0.5516          0.4897  0.4238 0.6013 0.6334 0.5861 0.4359 0.6400 0.5984 0.5513 0.5516          0.4897  0.4238 0.6013 0.6334 0.5861 0.4359 0.6400 0.5984 0.5513 0.5516          0.4897  0.4238 0.6013 0.6334 0.5861 0.4359 0.6400 0.5984 
0.6296 0.7288          0.5546  0.5051 0.6817 0.7209 0.7246 0.5474 0.7193 0.6872 0.6296 0.7288          0.5546  0.5051 0.6817 0.7209 0.7246 0.5474 0.7193 0.6872 0.6296 0.7288          0.5546  0.5051 0.6817 0.7209 0.7246 0.5474 0.7193 0.6872 0.6296 0.7288          0.5546  0.5051 0.6817 0.7209 0.7246 0.5474 0.7193 0.6872 0.6296 0.7288          0.5546  0.5051 0.6817 0.7209 0.7246 0.5474 0.7193 0.6872 
0.7623 0.9831          0.6928  0.6825 0.8048 0.8426 0.9199 0.7563 0.8268 0.8237 0.7623 0.9831          0.6928  0.6825 0.8048 0.8426 0.9199 0.7563 0.8268 0.8237 0.7623 0.9831          0.6928  0.6825 0.8048 0.8426 0.9199 0.7563 0.8268 0.8237 0.7623 0.9831          0.6928  0.6825 0.8048 0.8426 0.9199 0.7563 0.8268 0.8237 0.7623 0.9831          0.6928  0.6825 0.8048 0.8426 0.9199 0.7563 0.8268 0.8237 
0.4495 0.4644          0.4703  0.4759 0.4757 0.4699 0.4799 0.4765 0.4845 0.4377 0.4495 0.4644          0.4703  0.4759 0.4757 0.4699 0.4799 0.4765 0.4845 0.4377 0.4495 0.4644          0.4703  0.4759 0.4757 0.4699 0.4799 0.4765 0.4845 0.4377 0.4495 0.4644          0.4703  0.4759 0.4757 0.4699 0.4799 0.4765 0.4845 0.4377 0.4495 0.4644          0.4703  0.4759 0.4757 0.4699 0.4799 0.4765 0.4845 0.4377 
0.4111 0.4605          0.3743  0.3679 0.4718 0.4906 0.4764 0.4063 0.5206 0.4213 0.4111 0.4605          0.3743  0.3679 0.4718 0.4906 0.4764 0.4063 0.5206 0.4213 0.4111 0.4605          0.3743  0.3679 0.4718 0.4906 0.4764 0.4063 0.5206 0.4213 0.4111 0.4605          0.3743  0.3679 0.4718 0.4906 0.4764 0.4063 0.5206 0.4213 0.4111 0.4605          0.3743  0.3679 0.4718 0.4906 0.4764 0.4063 0.5206 0.4213 
0.3667 0.4193          0.3545  0.3922 0.4373 0.4376 0.4341 0.4094 0.4764 0.3659 0.3667 0.4193          0.3545  0.3922 0.4373 0.4376 0.4341 0.4094 0.4764 0.3659 0.3667 0.4193          0.3545  0.3922 0.4373 0.4376 0.4341 0.4094 0.4764 0.3659 0.3667 0.4193          0.3545  0.3922 0.4373 0.4376 0.4341 0.4094 0.4764 0.3659 0.3667 0.4193          0.3545  0.3922 0.4373 0.4376 0.4341 0.4094 0.4764 0.3659 
0.4797 0.4791          0.4405  0.4315 0.5583 0.5782 0.5408 0.4430 0.6204 0.5011 0.4797 0.4791          0.4405  0.4315 0.5583 0.5782 0.5408 0.4430 0.6204 0.5011 0.4797 0.4791          0.4405  0.4315 0.5583 0.5782 0.5408 0.4430 0.6204 0.5011 0.4797 0.4791          0.4405  0.4315 0.5583 0.5782 0.5408 0.4430 0.6204 0.5011 0.4797 0.4791          0.4405  0.4315 0.5583 0.5782 0.5408 0.4430 0.6204 0.5011 
0.5618 0.4642          0.5303  0.4671 0.6336 0.6605 0.5790 0.4710 0.7078 0.5792 0.5618 0.4642          0.5303  0.4671 0.6336 0.6605 0.5790 0.4710 0.7078 0.5792 0.5618 0.4642          0.5303  0.4671 0.6336 0.6605 0.5790 0.4710 0.7078 0.5792 0.5618 0.4642          0.5303  0.4671 0.6336 0.6605 0.5790 0.4710 0.7078 0.5792 0.5618 0.4642          0.5303  0.4671 0.6336 0.6605 0.5790 0.4710 0.7078 0.5792 
0.6349 0.6194          0.5562  0.4389 0.7245 0.7791 0.7103 0.4812 0.8217 0.6875 0.6349 0.6194          0.5562  0.4389 0.7245 0.7791 0.7103 0.4812 0.8217 0.6875 0.6349 0.6194          0.5562  0.4389 0.7245 0.7791 0.7103 0.4812 0.8217 0.6875 0.6349 0.6194          0.5562  0.4389 0.7245 0.7791 0.7103 0.4812 0.8217 0.6875 0.6349 0.6194          0.5562  0.4389 0.7245 0.7791 0.7103 0.4812 0.8217 0.6875 
0.6952 0.6848          0.6321  0.5503 0.7954 0.8417 0.7717 0.5583 0.8831 0.7488 0.6952 0.6848          0.6321  0.5503 0.7954 0.8417 0.7717 0.5583 0.8831 0.7488 0.6952 0.6848          0.6321  0.5503 0.7954 0.8417 0.7717 0.5583 0.8831 0.7488 0.6952 0.6848          0.6321  0.5503 0.7954 0.8417 0.7717 0.5583 0.8831 0.7488 0.6952 0.6848          0.6321  0.5503 0.7954 0.8417 0.7717 0.5583 0.8831 0.7488 
0.7732 0.5607          0.8298  0.8597 0.8579 0.8280 0.7071 0.7284 0.8675 0.7694 0.7732 0.5607          0.8298  0.8597 0.8579 0.8280 0.7071 0.7284 0.8675 0.7694 0.7732 0.5607          0.8298  0.8597 0.8579 0.8280 0.7071 0.7284 0.8675 0.7694 0.7732 0.5607          0.8298  0.8597 0.8579 0.8280 0.7071 0.7284 0.8675 0.7694 0.7732 0.5607          0.8298  0.8597 0.8579 0.8280 0.7071 0.7284 0.8675 0.7694 
0.6561 0.4419          0.6763  0.6852 0.7586 0.7550 0.6111 0.5748 0.8034 0.6718 0.6561 0.4419          0.6763  0.6852 0.7586 0.7550 0.6111 0.5748 0.8034 0.6718 0.6561 0.4419          0.6763  0.6852 0.7586 0.7550 0.6111 0.5748 0.8034 0.6718 0.6561 0.4419          0.6763  0.6852 0.7586 0.7550 0.6111 0.5748 0.8034 0.6718 0.6561 0.4419          0.6763  0.6852 0.7586 0.7550 0.6111 0.5748 0.8034 0.6718 
0.4320 0.4427          0.4836  0.5552 0.4835 0.4411 0.4705 0.5088 0.4563 0.4196 0.4320 0.4427          0.4836  0.5552 0.4835 0.4411 0.4705 0.5088 0.4563 0.4196 0.4320 0.4427          0.4836  0.5552 0.4835 0.4411 0.4705 0.5088 0.4563 0.4196 0.4320 0.4427          0.4836  0.5552 0.4835 0.4411 0.4705 0.5088 0.4563 0.4196 0.4320 0.4427          0.4836  0.5552 0.4835 0.4411 0.4705 0.5088 0.4563 0.4196 
0.3489 0.4578          0.3957  0.4410 0.3675 0.3434 0.4406 0.4423 0.3381 0.3461 0.3489 0.4578          0.3957  0.4410 0.3675 0.3434 0.4406 0.4423 0.3381 0.3461 0.3489 0.4578          0.3957  0.4410 0.3675 0.3434 0.4406 0.4423 0.3381 0.3461 0.3489 0.4578          0.3957  0.4410 0.3675 0.3434 0.4406 0.4423 0.3381 0.3461 0.3489 0.4578          0.3957  0.4410 0.3675 0.3434 0.4406 0.4423 0.3381 0.3461 
0.5340 0.6235          0.5488  0.5433 0.5402 0.5454 0.6182 0.5610 0.5413 0.5428 0.5340 0.6235          0.5488  0.5433 0.5402 0.5454 0.6182 0.5610 0.5413 0.5428 0.5340 0.6235          0.5488  0.5433 0.5402 0.5454 0.6182 0.5610 0.5413 0.5428 0.5340 0.6235          0.5488  0.5433 0.5402 0.5454 0.6182 0.5610 0.5413 0.5428 0.5340 0.6235          0.5488  0.5433 0.5402 0.5454 0.6182 0.5610 0.5413 0.5428 
0.5180 0.4629          0.5804  0.5664 0.4932 0.4704 0.5055 0.5428 0.4705 0.4887 0.5180 0.4629          0.5804  0.5664 0.4932 0.4704 0.5055 0.5428 0.4705 0.4887 0.5180 0.4629          0.5804  0.5664 0.4932 0.4704 0.5055 0.5428 0.4705 0.4887 0.5180 0.4629          0.5804  0.5664 0.4932 0.4704 0.5055 0.5428 0.4705 0.4887 0.5180 0.4629          0.5804  0.5664 0.4932 0.4704 0.5055 0.5428 0.4705 0.4887 
0.6098 0.6416          0.6252  0.6129 0.6052 0.6035 0.6463 0.6164 0.6020 0.6057 0.6098 0.6416          0.6252  0.6129 0.6052 0.6035 0.6463 0.6164 0.6020 0.6057 0.6098 0.6416          0.6252  0.6129 0.6052 0.6035 0.6463 0.6164 0.6020 0.6057 0.6098 0.6416          0.6252  0.6129 0.6052 0.6035 0.6463 0.6164 0.6020 0.6057 0.6098 0.6416          0.6252  0.6129 0.6052 0.6035 0.6463 0.6164 0.6020 0.6057 
0.4268 0.5330          0.4546  0.4650 0.4087 0.4007 0.4933 0.4910 0.3955 0.4086 0.4268 0.5330          0.4546  0.4650 0.4087 0.4007 0.4933 0.4910 0.3955 0.4086 0.4268 0.5330          0.4546  0.4650 0.4087 0.4007 0.4933 0.4910 0.3955 0.4086 0.4268 0.5330          0.4546  0.4650 0.4087 0.4007 0.4933 0.4910 0.3955 0.4086 0.4268 0.5330          0.4546  0.4650 0.4087 0.4007 0.4933 0.4910 0.3955 0.4086 
0.3707 0.5030          0.4073  0.4830 0.3844 0.3505 0.4443 0.4677 0.3505 0.3631 0.3707 0.5030          0.4073  0.4830 0.3844 0.3505 0.4443 0.4677 0.3505 0.3631 0.3707 0.5030          0.4073  0.4830 0.3844 0.3505 0.4443 0.4677 0.3505 0.3631 0.3707 0.5030          0.4073  0.4830 0.3844 0.3505 0.4443 0.4677 0.3505 0.3631 0.3707 0.5030          0.4073  0.4830 0.3844 0.3505 0.4443 0.4677 0.3505 0.3631 
0.3920 0.5053          0.4644  0.5701 0.3875 0.3162 0.4296 0.5272 0.3064 0.3591 0.3920 0.5053          0.4644  0.5701 0.3875 0.3162 0.4296 0.5272 0.3064 0.3591 0.3920 0.5053          0.4644  0.5701 0.3875 0.3162 0.4296 0.5272 0.3064 0.3591 0.3920 0.5053          0.4644  0.5701 0.3875 0.3162 0.4296 0.5272 0.3064 0.3591 0.3920 0.5053          0.4644  0.5701 0.3875 0.3162 0.4296 0.5272 0.3064 0.3591 
0.4040 0.6478          0.4453  0.5247 0.3921 0.3652 0.5255 0.5431 0.3313 0.4103 0.4040 0.6478          0.4453  0.5247 0.3921 0.3652 0.5255 0.5431 0.3313 0.4103 0.4040 0.6478          0.4453  0.5247 0.3921 0.3652 0.5255 0.5431 0.3313 0.4103 0.4040 0.6478          0.4453  0.5247 0.3921 0.3652 0.5255 0.5431 0.3313 0.4103 0.4040 0.6478          0.4453  0.5247 0.3921 0.3652 0.5255 0.5431 0.3313 0.4103 
0.5685 0.7811          0.5690  0.5914 0.5824 0.5880 0.6852 0.6346 0.5654 0.6105 0.5685 0.7811          0.5690  0.5914 0.5824 0.5880 0.6852 0.6346 0.5654 0.6105 0.5685 0.7811          0.5690  0.5914 0.5824 0.5880 0.6852 0.6346 0.5654 0.6105 0.5685 0.7811          0.5690  0.5914 0.5824 0.5880 0.6852 0.6346 0.5654 0.6105 0.5685 0.7811          0.5690  0.5914 0.5824 0.5880 0.6852 0.6346 0.5654 0.6105 
0.3270 0.3479          0.3732  0.3956 0.3190 0.2867 0.3178 0.3848 0.2854 0.3016 0.3270 0.3479          0.3732  0.3956 0.3190 0.2867 0.3178 0.3848 0.2854 0.3016 0.3270 0.3479          0.3732  0.3956 0.3190 0.2867 0.3178 0.3848 0.2854 0.3016 0.3270 0.3479          0.3732  0.3956 0.3190 0.2867 0.3178 0.3848 0.2854 0.3016 0.3270 0.3479          0.3732  0.3956 0.3190 0.2867 0.3178 0.3848 0.2854 0.3016 
0.4994 0.6869          0.5171  0.5576 0.4858 0.4766 0.5947 0.6072 0.4588 0.5036 0.4994 0.6869          0.5171  0.5576 0.4858 0.4766 0.5947 0.6072 0.4588 0.5036 0.4994 0.6869          0.5171  0.5576 0.4858 0.4766 0.5947 0.6072 0.4588 0.5036 0.4994 0.6869          0.5171  0.5576 0.4858 0.4766 0.5947 0.6072 0.4588 0.5036 0.4994 0.6869          0.5171  0.5576 0.4858 0.4766 0.5947 0.6072 0.4588 0.5036 
0.3393 0.3683          0.3614  0.3809 0.3286 0.3072 0.3472 0.3909 0.3010 0.3228 0.3393 0.3683          0.3614  0.3809 0.3286 0.3072 0.3472 0.3909 0.3010 0.3228 0.3393 0.3683          0.3614  0.3809 0.3286 0.3072 0.3472 0.3909 0.3010 0.3228 0.3393 0.3683          0.3614  0.3809 0.3286 0.3072 0.3472 0.3909 0.3010 0.3228 0.3393 0.3683          0.3614  0.3809 0.3286 0.3072 0.3472 0.3909 0.3010 0.3228 
0.3974 0.7222          0.3769  0.4415 0.4259 0.4335 0.6244 0.5437 0.4256 0.4171 0.3974 0.7222          0.3769  0.4415 0.4259 0.4335 0.6244 0.5437 0.4256 0.4171 0.3974 0.7222          0.3769  0.4415 0.4259 0.4335 0.6244 0.5437 0.4256 0.4171 0.3974 0.7222          0.3769  0.4415 0.4259 0.4335 0.6244 0.5437 0.4256 0.4171 0.3974 0.7222          0.3769  0.4415 0.4259 0.4335 0.6244 0.5437 0.4256 0.4171 
0.3931 0.6993          0.3731  0.4320 0.4280 0.4375 0.6112 0.5262 0.4343 0.4078 0.3931 0.6993          0.3731  0.4320 0.4280 0.4375 0.6112 0.5262 0.4343 0.4078 0.3931 0.6993          0.3731  0.4320 0.4280 0.4375 0.6112 0.5262 0.4343 0.4078 0.3931 0.6993          0.3731  0.4320 0.4280 0.4375 0.6112 0.5262 0.4343 0.4078 0.3931 0.6993          0.3731  0.4320 0.4280 0.4375 0.6112 0.5262 0.4343 0.4078 
0.4579 0.7256          0.4471  0.4970 0.4745 0.4819 0.6409 0.5728 0.4644 0.4771 0.4579 0.7256          0.4471  0.4970 0.4745 0.4819 0.6409 0.5728 0.4644 0.4771 0.4579 0.7256          0.4471  0.4970 0.4745 0.4819 0.6409 0.5728 0.4644 0.4771 0.4579 0.7256          0.4471  0.4970 0.4745 0.4819 0.6409 0.5728 0.4644 0.4771 0.4579 0.7256          0.4471  0.4970 0.4745 0.4819 0.6409 0.5728 0.4644 0.4771 
0.4265 0.7296          0.4296  0.4953 0.4368 0.4393 0.6310 0.5728 0.4116 0.4484 0.4265 0.7296          0.4296  0.4953 0.4368 0.4393 0.6310 0.5728 0.4116 0.4484 0.4265 0.7296          0.4296  0.4953 0.4368 0.4393 0.6310 0.5728 0.4116 0.4484 0.4265 0.7296          0.4296  0.4953 0.4368 0.4393 0.6310 0.5728 0.4116 0.4484 0.4265 0.7296          0.4296  0.4953 0.4368 0.4393 0.6310 0.5728 0.4116 0.4484 
0.3515 0.6778          0.3797  0.4764 0.3798 0.3552 0.5834 0.5357 0.3346 0.3578 0.3515 0.6778          0.3797  0.4764 0.3798 0.3552 0.5834 0.5357 0.3346 0.3578 0.3515 0.6778          0.3797  0.4764 0.3798 0.3552 0.5834 0.5357 0.3346 0.3578 0.3515 0.6778          0.3797  0.4764 0.3798 0.3552 0.5834 0.5357 0.3346 0.3578 0.3515 0.6778          0.3797  0.4764 0.3798 0.3552 0.5834 0.5357 0.3346 0.3578 
0.3373 0.6903          0.3763  0.4902 0.3743 0.3407 0.5899 0.5476 0.3237 0.3424 0.3373 0.6903          0.3763  0.4902 0.3743 0.3407 0.5899 0.5476 0.3237 0.3424 0.3373 0.6903          0.3763  0.4902 0.3743 0.3407 0.5899 0.5476 0.3237 0.3424 0.3373 0.6903          0.3763  0.4902 0.3743 0.3407 0.5899 0.5476 0.3237 0.3424 0.3373 0.6903          0.3763  0.4902 0.3743 0.3407 0.5899 0.5476 0.3237 0.3424 
0.4303 0.7680          0.4241  0.5132 0.4816 0.4792 0.6786 0.5871 0.4779 0.4524 0.4303 0.7680          0.4241  0.5132 0.4816 0.4792 0.6786 0.5871 0.4779 0.4524 0.4303 0.7680          0.4241  0.5132 0.4816 0.4792 0.6786 0.5871 0.4779 0.4524 0.4303 0.7680          0.4241  0.5132 0.4816 0.4792 0.6786 0.5871 0.4779 0.4524 0.4303 0.7680          0.4241  0.5132 0.4816 0.4792 0.6786 0.5871 0.4779 0.4524 
0.3644 0.7131          0.3955  0.5059 0.3946 0.3771 0.6092 0.5757 0.3682 0.3678 0.3644 0.7131          0.3955  0.5059 0.3946 0.3771 0.6092 0.5757 0.3682 0.3678 0.3644 0.7131          0.3955  0.5059 0.3946 0.3771 0.6092 0.5757 0.3682 0.3678 0.3644 0.7131          0.3955  0.5059 0.3946 0.3771 0.6092 0.5757 0.3682 0.3678 0.3644 0.7131          0.3955  0.5059 0.3946 0.3771 0.6092 0.5757 0.3682 0.3678 
0.4174 0.7508          0.4367  0.5488 0.4336 0.4167 0.6369 0.6113 0.3899 0.4349 0.4174 0.7508          0.4367  0.5488 0.4336 0.4167 0.6369 0.6113 0.3899 0.4349 0.4174 0.7508          0.4367  0.5488 0.4336 0.4167 0.6369 0.6113 0.3899 0.4349 0.4174 0.7508          0.4367  0.5488 0.4336 0.4167 0.6369 0.6113 0.3899 0.4349 0.4174 0.7508          0.4367  0.5488 0.4336 0.4167 0.6369 0.6113 0.3899 0.4349 
0.3436 0.5996          0.3744  0.4680 0.3528 0.3237 0.5171 0.5076 0.3037 0.3433 0.3436 0.5996          0.3744  0.4680 0.3528 0.3237 0.5171 0.5076 0.3037 0.3433 0.3436 0.5996          0.3744  0.4680 0.3528 0.3237 0.5171 0.5076 0.3037 0.3433 0.3436 0.5996          0.3744  0.4680 0.3528 0.3237 0.5171 0.5076 0.3037 0.3433 0.3436 0.5996          0.3744  0.4680 0.3528 0.3237 0.5171 0.5076 0.3037 0.3433 
0.3070 0.4987          0.3187  0.3734 0.3096 0.3004 0.4398 0.4170 0.2898 0.3032 0.3070 0.4987          0.3187  0.3734 0.3096 0.3004 0.4398 0.4170 0.2898 0.3032 0.3070 0.4987          0.3187  0.3734 0.3096 0.3004 0.4398 0.4170 0.2898 0.3032 0.3070 0.4987          0.3187  0.3734 0.3096 0.3004 0.4398 0.4170 0.2898 0.3032 0.3070 0.4987          0.3187  0.3734 0.3096 0.3004 0.4398 0.4170 0.2898 0.3032 
0.3948 0.7173          0.4183  0.5138 0.3966 0.3775 0.6084 0.5829 0.3499 0.3983 0.3948 0.7173          0.4183  0.5138 0.3966 0.3775 0.6084 0.5829 0.3499 0.3983 0.3948 0.7173          0.4183  0.5138 0.3966 0.3775 0.6084 0.5829 0.3499 0.3983 0.3948 0.7173          0.4183  0.5138 0.3966 0.3775 0.6084 0.5829 0.3499 0.3983 0.3948 0.7173          0.4183  0.5138 0.3966 0.3775 0.6084 0.5829 0.3499 0.3983 
0.3409 0.7925          0.3883  0.5257 0.3391 0.3008 0.6428 0.6222 0.2542 0.3381 0.3409 0.7925          0.3883  0.5257 0.3391 0.3008 0.6428 0.6222 0.2542 0.3381 0.3409 0.7925          0.3883  0.5257 0.3391 0.3008 0.6428 0.6222 0.2542 0.3381 0.3409 0.7925          0.3883  0.5257 0.3391 0.3008 0.6428 0.6222 0.2542 0.3381 0.3409 0.7925          0.3883  0.5257 0.3391 0.3008 0.6428 0.6222 0.2542 0.3381 
0.3200 0.8585          0.3590  0.5172 0.3227 0.3051 0.6844 0.6426 0.2598 0.3301 0.3200 0.8585          0.3590  0.5172 0.3227 0.3051 0.6844 0.6426 0.2598 0.3301 0.3200 0.8585          0.3590  0.5172 0.3227 0.3051 0.6844 0.6426 0.2598 0.3301 0.3200 0.8585          0.3590  0.5172 0.3227 0.3051 0.6844 0.6426 0.2598 0.3301 0.3200 0.8585          0.3590  0.5172 0.3227 0.3051 0.6844 0.6426 0.2598 0.3301 
0.3968 1.0058          0.4363  0.6117 0.3941 0.3679 0.8011 0.7530 0.3042 0.4103 0.3968 1.0058          0.4363  0.6117 0.3941 0.3679 0.8011 0.7530 0.3042 0.4103 0.3968 1.0058          0.4363  0.6117 0.3941 0.3679 0.8011 0.7530 0.3042 0.4103 0.3968 1.0058          0.4363  0.6117 0.3941 0.3679 0.8011 0.7530 0.3042 0.4103 0.3968 1.0058          0.4363  0.6117 0.3941 0.3679 0.8011 0.7530 0.3042 0.4103 
0.3922 1.0037          0.4222  0.5942 0.3961 0.3814 0.8005 0.7434 0.3316 0.4047 0.3922 1.0037          0.4222  0.5942 0.3961 0.3814 0.8005 0.7434 0.3316 0.4047 0.3922 1.0037          0.4222  0.5942 0.3961 0.3814 0.8005 0.7434 0.3316 0.4047 0.3922 1.0037          0.4222  0.5942 0.3961 0.3814 0.8005 0.7434 0.3316 0.4047 0.3922 1.0037          0.4222  0.5942 0.3961 0.3814 0.8005 0.7434 0.3316 0.4047 
0.4413 1.0312          0.4485  0.6046 0.4566 0.4532 0.8350 0.7602 0.4255 0.4573 0.4413 1.0312          0.4485  0.6046 0.4566 0.4532 0.8350 0.7602 0.4255 0.4573 0.4413 1.0312          0.4485  0.6046 0.4566 0.4532 0.8350 0.7602 0.4255 0.4573 0.4413 1.0312          0.4485  0.6046 0.4566 0.4532 0.8350 0.7602 0.4255 0.4573 0.4413 1.0312          0.4485  0.6046 0.4566 0.4532 0.8350 0.7602 0.4255 0.4573 
0.4403 1.0359          0.4309  0.5810 0.4680 0.4728 0.8391 0.7503 0.4501 0.4741 0.4403 1.0359          0.4309  0.5810 0.4680 0.4728 0.8391 0.7503 0.4501 0.4741 0.4403 1.0359          0.4309  0.5810 0.4680 0.4728 0.8391 0.7503 0.4501 0.4741 0.4403 1.0359          0.4309  0.5810 0.4680 0.4728 0.8391 0.7503 0.4501 0.4741 0.4403 1.0359          0.4309  0.5810 0.4680 0.4728 0.8391 0.7503 0.4501 0.4741 
0.4581 0.9067          0.4290  0.5242 0.4990 0.5074 0.7602 0.6596 0.4978 0.4960 0.4581 0.9067          0.4290  0.5242 0.4990 0.5074 0.7602 0.6596 0.4978 0.4960 0.4581 0.9067          0.4290  0.5242 0.4990 0.5074 0.7602 0.6596 0.4978 0.4960 0.4581 0.9067          0.4290  0.5242 0.4990 0.5074 0.7602 0.6596 0.4978 0.4960 0.4581 0.9067          0.4290  0.5242 0.4990 0.5074 0.7602 0.6596 0.4978 0.4960 
0.3904 0.6047          0.3454  0.3844 0.4588 0.4774 0.5711 0.4713 0.5166 0.3942 0.3904 0.6047          0.3454  0.3844 0.4588 0.4774 0.5711 0.4713 0.5166 0.3942 0.3904 0.6047          0.3454  0.3844 0.4588 0.4774 0.5711 0.4713 0.5166 0.3942 0.3904 0.6047          0.3454  0.3844 0.4588 0.4774 0.5711 0.4713 0.5166 0.3942 0.3904 0.6047          0.3454  0.3844 0.4588 0.4774 0.5711 0.4713 0.5166 0.3942 
0.4074 0.6777          0.3700  0.4484 0.4926 0.5173 0.6516 0.5432 0.5746 0.4031 0.4074 0.6777          0.3700  0.4484 0.4926 0.5173 0.6516 0.5432 0.5746 0.4031 0.4074 0.6777          0.3700  0.4484 0.4926 0.5173 0.6516 0.5432 0.5746 0.4031 0.4074 0.6777          0.3700  0.4484 0.4926 0.5173 0.6516 0.5432 0.5746 0.4031 0.4074 0.6777          0.3700  0.4484 0.4926 0.5173 0.6516 0.5432 0.5746 0.4031 
0.5161 1.0199          0.4864  0.6383 0.6001 0.6295 0.9237 0.7887 0.6776 0.5252 0.5161 1.0199          0.4864  0.6383 0.6001 0.6295 0.9237 0.7887 0.6776 0.5252 0.5161 1.0199          0.4864  0.6383 0.6001 0.6295 0.9237 0.7887 0.6776 0.5252 0.5161 1.0199          0.4864  0.6383 0.6001 0.6295 0.9237 0.7887 0.6776 0.5252 0.5161 1.0199          0.4864  0.6383 0.6001 0.6295 0.9237 0.7887 0.6776 0.5252 
0.4903 1.1822          0.4790  0.6986 0.5615 0.5736 1.0285 0.8917 0.5988 0.4970 0.4903 1.1822          0.4790  0.6986 0.5615 0.5736 1.0285 0.8917 0.5988 0.4970 0.4903 1.1822          0.4790  0.6986 0.5615 0.5736 1.0285 0.8917 0.5988 0.4970 0.4903 1.1822          0.4790  0.6986 0.5615 0.5736 1.0285 0.8917 0.5988 0.4970 0.4903 1.1822          0.4790  0.6986 0.5615 0.5736 1.0285 0.8917 0.5988 0.4970 
0.5553 1.3560          0.5583  0.7990 0.5997 0.5854 1.1629 1.0172 0.5502 0.5867 0.5553 1.3560          0.5583  0.7990 0.5997 0.5854 1.1629 1.0172 0.5502 0.5867 0.5553 1.3560          0.5583  0.7990 0.5997 0.5854 1.1629 1.0172 0.5502 0.5867 0.5553 1.3560          0.5583  0.7990 0.5997 0.5854 1.1629 1.0172 0.5502 0.5867 0.5553 1.3560          0.5583  0.7990 0.5997 0.5854 1.1629 1.0172 0.5502 0.5867 
0.6285 1.4656          0.6547  0.9095 0.6822 0.5940 1.2342 1.1256 0.5131 0.6009 0.6285 1.4656          0.6547  0.9095 0.6822 0.5940 1.2342 1.1256 0.5131 0.6009 0.6285 1.4656          0.6547  0.9095 0.6822 0.5940 1.2342 1.1256 0.5131 0.6009 0.6285 1.4656          0.6547  0.9095 0.6822 0.5940 1.2342 1.1256 0.5131 0.6009 0.6285 1.4656          0.6547  0.9095 0.6822 0.5940 1.2342 1.1256 0.5131 0.6009 
0.8781 1.5398          0.8950  1.0323 0.9286 0.8616 1.3349 1.2155 0.7768 0.9186 0.8781 1.5398          0.8950  1.0323 0.9286 0.8616 1.3349 1.2155 0.7768 0.9186 0.8781 1.5398          0.8950  1.0323 0.9286 0.8616 1.3349 1.2155 0.7768 0.9186 0.8781 1.5398          0.8950  1.0323 0.9286 0.8616 1.3349 1.2155 0.7768 0.9186 0.8781 1.5398          0.8950  1.0323 0.9286 0.8616 1.3349 1.2155 0.7768 0.9186 
1.4142 2.2150          1.3883  1.5047 1.4199 1.3342 1.8299 1.7324 1.1209 1.4750 1.4142 2.2150          1.3883  1.5047 1.4199 1.3342 1.8299 1.7324 1.1209 1.4750 1.4142 2.2150          1.3883  1.5047 1.4199 1.3342 1.8299 1.7324 1.1209 1.4750 1.4142 2.2150          1.3883  1.5047 1.4199 1.3342 1.8299 1.7324 1.1209 1.4750 1.4142 2.2150          1.3883  1.5047 1.4199 1.3342 1.8299 1.7324 1.1209 1.4750 
1.9198 2.2480          1.7712  1.7949 2.0521 2.0988 2.1149 1.8895 2.0860 1.9459 1.9198 2.2480          1.7712  1.7949 2.0521 2.0988 2.1149 1.8895 2.0860 1.9459 1.9198 2.2480          1.7712  1.7949 2.0521 2.0988 2.1149 1.8895 2.0860 1.9459 1.9198 2.2480          1.7712  1.7949 2.0521 2.0988 2.1149 1.8895 2.0860 1.9459 1.9198 2.2480          1.7712  1.7949 2.0521 2.0988 2.1149 1.8895 2.0860 1.9459 
