# Supplementary material for: Geometric alignment of aminoacyl-tRNA relative to catalytic centers of the ribosome underpins accurate mRNA decoding
Source: Nat Commun. 2023 Sep 11;14:5582. doi: 10.1038/s41467-023-40404-9 (PMC10495418; doi:10.1038/s41467-023-40404-9)
Supplement: Supplementary file 7 — Source Data [file 41467_2023_40404_MOESM7_ESM.zip › Girodat_Nat_Comm_data/Supplemental Fig 5/Cognate-Neomycin-AtRNA-RMSF.dat]

  0.4684 0.4775 0.4844 0.5325 0.6741 0.4722 0.4658 0.4864 0.5513  0.6452          0.4684 0.4775 0.4844 0.5325 0.6741 0.4722 0.4658 0.4864 0.5513  0.6452          0.4684 0.4775 0.4844 0.5325 0.6741 0.4722 0.4658 0.4864 0.5513  0.6452          0.4684 0.4775 0.4844 0.5325 0.6741 0.4722 0.4658 0.4864 0.5513  0.6452          0.4684 0.4775 0.4844 0.5325 0.6741 0.4722 0.4658 0.4864 0.5513  0.6452        
  0.3865 0.3997 0.3539 0.4380 0.5796 0.3774 0.3988 0.4062 0.4469  0.5498          0.3865 0.3997 0.3539 0.4380 0.5796 0.3774 0.3988 0.4062 0.4469  0.5498          0.3865 0.3997 0.3539 0.4380 0.5796 0.3774 0.3988 0.4062 0.4469  0.5498          0.3865 0.3997 0.3539 0.4380 0.5796 0.3774 0.3988 0.4062 0.4469  0.5498          0.3865 0.3997 0.3539 0.4380 0.5796 0.3774 0.3988 0.4062 0.4469  0.5498        
  0.4314 0.4459 0.3844 0.4671 0.5662 0.4204 0.4486 0.4390 0.4754  0.5503          0.4314 0.4459 0.3844 0.4671 0.5662 0.4204 0.4486 0.4390 0.4754  0.5503          0.4314 0.4459 0.3844 0.4671 0.5662 0.4204 0.4486 0.4390 0.4754  0.5503          0.4314 0.4459 0.3844 0.4671 0.5662 0.4204 0.4486 0.4390 0.4754  0.5503          0.4314 0.4459 0.3844 0.4671 0.5662 0.4204 0.4486 0.4390 0.4754  0.5503        
  0.3569 0.3726 0.3271 0.3822 0.4897 0.3482 0.3637 0.3651 0.4001  0.4859          0.3569 0.3726 0.3271 0.3822 0.4897 0.3482 0.3637 0.3651 0.4001  0.4859          0.3569 0.3726 0.3271 0.3822 0.4897 0.3482 0.3637 0.3651 0.4001  0.4859          0.3569 0.3726 0.3271 0.3822 0.4897 0.3482 0.3637 0.3651 0.4001  0.4859          0.3569 0.3726 0.3271 0.3822 0.4897 0.3482 0.3637 0.3651 0.4001  0.4859        
  0.2771 0.2859 0.2647 0.2837 0.3787 0.2700 0.2735 0.2874 0.2999  0.3777          0.2771 0.2859 0.2647 0.2837 0.3787 0.2700 0.2735 0.2874 0.2999  0.3777          0.2771 0.2859 0.2647 0.2837 0.3787 0.2700 0.2735 0.2874 0.2999  0.3777          0.2771 0.2859 0.2647 0.2837 0.3787 0.2700 0.2735 0.2874 0.2999  0.3777          0.2771 0.2859 0.2647 0.2837 0.3787 0.2700 0.2735 0.2874 0.2999  0.3777        
  0.2482 0.2491 0.2507 0.2478 0.3629 0.2351 0.2246 0.2646 0.2596  0.3683          0.2482 0.2491 0.2507 0.2478 0.3629 0.2351 0.2246 0.2646 0.2596  0.3683          0.2482 0.2491 0.2507 0.2478 0.3629 0.2351 0.2246 0.2646 0.2596  0.3683          0.2482 0.2491 0.2507 0.2478 0.3629 0.2351 0.2246 0.2646 0.2596  0.3683          0.2482 0.2491 0.2507 0.2478 0.3629 0.2351 0.2246 0.2646 0.2596  0.3683        
  0.2737 0.2760 0.2841 0.2871 0.4674 0.2469 0.2169 0.3013 0.3031  0.4804          0.2737 0.2760 0.2841 0.2871 0.4674 0.2469 0.2169 0.3013 0.3031  0.4804          0.2737 0.2760 0.2841 0.2871 0.4674 0.2469 0.2169 0.3013 0.3031  0.4804          0.2737 0.2760 0.2841 0.2871 0.4674 0.2469 0.2169 0.3013 0.3031  0.4804          0.2737 0.2760 0.2841 0.2871 0.4674 0.2469 0.2169 0.3013 0.3031  0.4804        
  0.2381 0.2355 0.2161 0.2411 0.3640 0.2037 0.2012 0.2543 0.2303  0.3469          0.2381 0.2355 0.2161 0.2411 0.3640 0.2037 0.2012 0.2543 0.2303  0.3469          0.2381 0.2355 0.2161 0.2411 0.3640 0.2037 0.2012 0.2543 0.2303  0.3469          0.2381 0.2355 0.2161 0.2411 0.3640 0.2037 0.2012 0.2543 0.2303  0.3469          0.2381 0.2355 0.2161 0.2411 0.3640 0.2037 0.2012 0.2543 0.2303  0.3469        
  0.3242 0.3258 0.3222 0.3303 0.4206 0.3182 0.3014 0.3373 0.3267  0.3974          0.3242 0.3258 0.3222 0.3303 0.4206 0.3182 0.3014 0.3373 0.3267  0.3974          0.3242 0.3258 0.3222 0.3303 0.4206 0.3182 0.3014 0.3373 0.3267  0.3974          0.3242 0.3258 0.3222 0.3303 0.4206 0.3182 0.3014 0.3373 0.3267  0.3974          0.3242 0.3258 0.3222 0.3303 0.4206 0.3182 0.3014 0.3373 0.3267  0.3974        
  0.3939 0.4008 0.3999 0.4104 0.5539 0.3815 0.3554 0.4129 0.4193  0.5539          0.3939 0.4008 0.3999 0.4104 0.5539 0.3815 0.3554 0.4129 0.4193  0.5539          0.3939 0.4008 0.3999 0.4104 0.5539 0.3815 0.3554 0.4129 0.4193  0.5539          0.3939 0.4008 0.3999 0.4104 0.5539 0.3815 0.3554 0.4129 0.4193  0.5539          0.3939 0.4008 0.3999 0.4104 0.5539 0.3815 0.3554 0.4129 0.4193  0.5539        
  0.3851 0.3884 0.3652 0.3941 0.5594 0.3552 0.3373 0.4106 0.3892  0.5386          0.3851 0.3884 0.3652 0.3941 0.5594 0.3552 0.3373 0.4106 0.3892  0.5386          0.3851 0.3884 0.3652 0.3941 0.5594 0.3552 0.3373 0.4106 0.3892  0.5386          0.3851 0.3884 0.3652 0.3941 0.5594 0.3552 0.3373 0.4106 0.3892  0.5386          0.3851 0.3884 0.3652 0.3941 0.5594 0.3552 0.3373 0.4106 0.3892  0.5386        
  0.3327 0.3332 0.2933 0.3353 0.4963 0.2876 0.2835 0.3582 0.3215  0.4677          0.3327 0.3332 0.2933 0.3353 0.4963 0.2876 0.2835 0.3582 0.3215  0.4677          0.3327 0.3332 0.2933 0.3353 0.4963 0.2876 0.2835 0.3582 0.3215  0.4677          0.3327 0.3332 0.2933 0.3353 0.4963 0.2876 0.2835 0.3582 0.3215  0.4677          0.3327 0.3332 0.2933 0.3353 0.4963 0.2876 0.2835 0.3582 0.3215  0.4677        
  0.2919 0.2899 0.2543 0.2891 0.4504 0.2412 0.2400 0.3159 0.2765  0.4252          0.2919 0.2899 0.2543 0.2891 0.4504 0.2412 0.2400 0.3159 0.2765  0.4252          0.2919 0.2899 0.2543 0.2891 0.4504 0.2412 0.2400 0.3159 0.2765  0.4252          0.2919 0.2899 0.2543 0.2891 0.4504 0.2412 0.2400 0.3159 0.2765  0.4252          0.2919 0.2899 0.2543 0.2891 0.4504 0.2412 0.2400 0.3159 0.2765  0.4252        
  0.2814 0.2830 0.2589 0.2797 0.3766 0.2526 0.2560 0.2918 0.2754  0.3595          0.2814 0.2830 0.2589 0.2797 0.3766 0.2526 0.2560 0.2918 0.2754  0.3595          0.2814 0.2830 0.2589 0.2797 0.3766 0.2526 0.2560 0.2918 0.2754  0.3595          0.2814 0.2830 0.2589 0.2797 0.3766 0.2526 0.2560 0.2918 0.2754  0.3595          0.2814 0.2830 0.2589 0.2797 0.3766 0.2526 0.2560 0.2918 0.2754  0.3595        
  0.3367 0.3394 0.3177 0.3357 0.4508 0.3140 0.3127 0.3507 0.3334  0.4314          0.3367 0.3394 0.3177 0.3357 0.4508 0.3140 0.3127 0.3507 0.3334  0.4314          0.3367 0.3394 0.3177 0.3357 0.4508 0.3140 0.3127 0.3507 0.3334  0.4314          0.3367 0.3394 0.3177 0.3357 0.4508 0.3140 0.3127 0.3507 0.3334  0.4314          0.3367 0.3394 0.3177 0.3357 0.4508 0.3140 0.3127 0.3507 0.3334  0.4314        
  0.4409 0.4558 0.4661 0.4614 0.5727 0.4391 0.4134 0.4524 0.4839  0.6182          0.4409 0.4558 0.4661 0.4614 0.5727 0.4391 0.4134 0.4524 0.4839  0.6182          0.4409 0.4558 0.4661 0.4614 0.5727 0.4391 0.4134 0.4524 0.4839  0.6182          0.4409 0.4558 0.4661 0.4614 0.5727 0.4391 0.4134 0.4524 0.4839  0.6182          0.4409 0.4558 0.4661 0.4614 0.5727 0.4391 0.4134 0.4524 0.4839  0.6182        
  0.8690 0.8919 0.9115 0.8951 1.0925 0.8635 0.8199 0.8929 0.9282  1.1521          0.8690 0.8919 0.9115 0.8951 1.0925 0.8635 0.8199 0.8929 0.9282  1.1521          0.8690 0.8919 0.9115 0.8951 1.0925 0.8635 0.8199 0.8929 0.9282  1.1521          0.8690 0.8919 0.9115 0.8951 1.0925 0.8635 0.8199 0.8929 0.9282  1.1521          0.8690 0.8919 0.9115 0.8951 1.0925 0.8635 0.8199 0.8929 0.9282  1.1521        
  0.5778 0.5957 0.6128 0.6053 0.6529 0.5900 0.5664 0.5822 0.6302  0.7255          0.5778 0.5957 0.6128 0.6053 0.6529 0.5900 0.5664 0.5822 0.6302  0.7255          0.5778 0.5957 0.6128 0.6053 0.6529 0.5900 0.5664 0.5822 0.6302  0.7255          0.5778 0.5957 0.6128 0.6053 0.6529 0.5900 0.5664 0.5822 0.6302  0.7255          0.5778 0.5957 0.6128 0.6053 0.6529 0.5900 0.5664 0.5822 0.6302  0.7255        
  0.4206 0.4378 0.4555 0.4442 0.5927 0.4185 0.3802 0.4415 0.4740  0.6463          0.4206 0.4378 0.4555 0.4442 0.5927 0.4185 0.3802 0.4415 0.4740  0.6463          0.4206 0.4378 0.4555 0.4442 0.5927 0.4185 0.3802 0.4415 0.4740  0.6463          0.4206 0.4378 0.4555 0.4442 0.5927 0.4185 0.3802 0.4415 0.4740  0.6463          0.4206 0.4378 0.4555 0.4442 0.5927 0.4185 0.3802 0.4415 0.4740  0.6463        
  0.6800 0.6825 0.6746 0.6840 0.6864 0.6813 0.6850 0.6815 0.6772  0.6787          0.6800 0.6825 0.6746 0.6840 0.6864 0.6813 0.6850 0.6815 0.6772  0.6787          0.6800 0.6825 0.6746 0.6840 0.6864 0.6813 0.6850 0.6815 0.6772  0.6787          0.6800 0.6825 0.6746 0.6840 0.6864 0.6813 0.6850 0.6815 0.6772  0.6787          0.6800 0.6825 0.6746 0.6840 0.6864 0.6813 0.6850 0.6815 0.6772  0.6787        
  0.4438 0.4442 0.4262 0.4419 0.4671 0.4319 0.4407 0.4482 0.4317  0.4491          0.4438 0.4442 0.4262 0.4419 0.4671 0.4319 0.4407 0.4482 0.4317  0.4491          0.4438 0.4442 0.4262 0.4419 0.4671 0.4319 0.4407 0.4482 0.4317  0.4491          0.4438 0.4442 0.4262 0.4419 0.4671 0.4319 0.4407 0.4482 0.4317  0.4491          0.4438 0.4442 0.4262 0.4419 0.4671 0.4319 0.4407 0.4482 0.4317  0.4491        
  0.3420 0.3427 0.3427 0.3435 0.3597 0.3431 0.3383 0.3445 0.3438  0.3492          0.3420 0.3427 0.3427 0.3435 0.3597 0.3431 0.3383 0.3445 0.3438  0.3492          0.3420 0.3427 0.3427 0.3435 0.3597 0.3431 0.3383 0.3445 0.3438  0.3492          0.3420 0.3427 0.3427 0.3435 0.3597 0.3431 0.3383 0.3445 0.3438  0.3492          0.3420 0.3427 0.3427 0.3435 0.3597 0.3431 0.3383 0.3445 0.3438  0.3492        
  0.3492 0.3470 0.3359 0.3458 0.3591 0.3444 0.3436 0.3529 0.3384  0.3267          0.3492 0.3470 0.3359 0.3458 0.3591 0.3444 0.3436 0.3529 0.3384  0.3267          0.3492 0.3470 0.3359 0.3458 0.3591 0.3444 0.3436 0.3529 0.3384  0.3267          0.3492 0.3470 0.3359 0.3458 0.3591 0.3444 0.3436 0.3529 0.3384  0.3267          0.3492 0.3470 0.3359 0.3458 0.3591 0.3444 0.3436 0.3529 0.3384  0.3267        
  0.3629 0.3587 0.3358 0.3576 0.3708 0.3508 0.3554 0.3675 0.3438  0.3256          0.3629 0.3587 0.3358 0.3576 0.3708 0.3508 0.3554 0.3675 0.3438  0.3256          0.3629 0.3587 0.3358 0.3576 0.3708 0.3508 0.3554 0.3675 0.3438  0.3256          0.3629 0.3587 0.3358 0.3576 0.3708 0.3508 0.3554 0.3675 0.3438  0.3256          0.3629 0.3587 0.3358 0.3576 0.3708 0.3508 0.3554 0.3675 0.3438  0.3256        
  0.4411 0.4415 0.4291 0.4469 0.4637 0.4347 0.4338 0.4423 0.4425  0.4469          0.4411 0.4415 0.4291 0.4469 0.4637 0.4347 0.4338 0.4423 0.4425  0.4469          0.4411 0.4415 0.4291 0.4469 0.4637 0.4347 0.4338 0.4423 0.4425  0.4469          0.4411 0.4415 0.4291 0.4469 0.4637 0.4347 0.4338 0.4423 0.4425  0.4469          0.4411 0.4415 0.4291 0.4469 0.4637 0.4347 0.4338 0.4423 0.4425  0.4469        
  0.5537 0.5601 0.5649 0.5703 0.6485 0.5525 0.5342 0.5603 0.5812  0.6581          0.5537 0.5601 0.5649 0.5703 0.6485 0.5525 0.5342 0.5603 0.5812  0.6581          0.5537 0.5601 0.5649 0.5703 0.6485 0.5525 0.5342 0.5603 0.5812  0.6581          0.5537 0.5601 0.5649 0.5703 0.6485 0.5525 0.5342 0.5603 0.5812  0.6581          0.5537 0.5601 0.5649 0.5703 0.6485 0.5525 0.5342 0.5603 0.5812  0.6581        
  0.3593 0.3705 0.3692 0.3833 0.5400 0.3500 0.3162 0.3784 0.3976  0.5446          0.3593 0.3705 0.3692 0.3833 0.5400 0.3500 0.3162 0.3784 0.3976  0.5446          0.3593 0.3705 0.3692 0.3833 0.5400 0.3500 0.3162 0.3784 0.3976  0.5446          0.3593 0.3705 0.3692 0.3833 0.5400 0.3500 0.3162 0.3784 0.3976  0.5446          0.3593 0.3705 0.3692 0.3833 0.5400 0.3500 0.3162 0.3784 0.3976  0.5446        
  0.3557 0.3673 0.3848 0.3865 0.5666 0.3468 0.3029 0.3757 0.4176  0.6004          0.3557 0.3673 0.3848 0.3865 0.5666 0.3468 0.3029 0.3757 0.4176  0.6004          0.3557 0.3673 0.3848 0.3865 0.5666 0.3468 0.3029 0.3757 0.4176  0.6004          0.3557 0.3673 0.3848 0.3865 0.5666 0.3468 0.3029 0.3757 0.4176  0.6004          0.3557 0.3673 0.3848 0.3865 0.5666 0.3468 0.3029 0.3757 0.4176  0.6004        
  0.3800 0.3880 0.3996 0.4082 0.5995 0.3632 0.3236 0.4042 0.4337  0.6273          0.3800 0.3880 0.3996 0.4082 0.5995 0.3632 0.3236 0.4042 0.4337  0.6273          0.3800 0.3880 0.3996 0.4082 0.5995 0.3632 0.3236 0.4042 0.4337  0.6273          0.3800 0.3880 0.3996 0.4082 0.5995 0.3632 0.3236 0.4042 0.4337  0.6273          0.3800 0.3880 0.3996 0.4082 0.5995 0.3632 0.3236 0.4042 0.4337  0.6273        
  0.3974 0.4024 0.4003 0.4187 0.5405 0.3810 0.3657 0.4137 0.4311  0.5588          0.3974 0.4024 0.4003 0.4187 0.5405 0.3810 0.3657 0.4137 0.4311  0.5588          0.3974 0.4024 0.4003 0.4187 0.5405 0.3810 0.3657 0.4137 0.4311  0.5588          0.3974 0.4024 0.4003 0.4187 0.5405 0.3810 0.3657 0.4137 0.4311  0.5588          0.3974 0.4024 0.4003 0.4187 0.5405 0.3810 0.3657 0.4137 0.4311  0.5588        
  0.4448 0.4427 0.4144 0.4499 0.5506 0.4149 0.4149 0.4618 0.4414  0.5281          0.4448 0.4427 0.4144 0.4499 0.5506 0.4149 0.4149 0.4618 0.4414  0.5281          0.4448 0.4427 0.4144 0.4499 0.5506 0.4149 0.4149 0.4618 0.4414  0.5281          0.4448 0.4427 0.4144 0.4499 0.5506 0.4149 0.4149 0.4618 0.4414  0.5281          0.4448 0.4427 0.4144 0.4499 0.5506 0.4149 0.4149 0.4618 0.4414  0.5281        
  0.7186 0.7228 0.7208 0.7347 0.6653 0.7238 0.7288 0.7073 0.7372  0.6912          0.7186 0.7228 0.7208 0.7347 0.6653 0.7238 0.7288 0.7073 0.7372  0.6912          0.7186 0.7228 0.7208 0.7347 0.6653 0.7238 0.7288 0.7073 0.7372  0.6912          0.7186 0.7228 0.7208 0.7347 0.6653 0.7238 0.7288 0.7073 0.7372  0.6912          0.7186 0.7228 0.7208 0.7347 0.6653 0.7238 0.7288 0.7073 0.7372  0.6912        
  0.7450 0.7513 0.7382 0.7619 0.7056 0.7501 0.7527 0.7349 0.7490  0.6943          0.7450 0.7513 0.7382 0.7619 0.7056 0.7501 0.7527 0.7349 0.7490  0.6943          0.7450 0.7513 0.7382 0.7619 0.7056 0.7501 0.7527 0.7349 0.7490  0.6943          0.7450 0.7513 0.7382 0.7619 0.7056 0.7501 0.7527 0.7349 0.7490  0.6943          0.7450 0.7513 0.7382 0.7619 0.7056 0.7501 0.7527 0.7349 0.7490  0.6943        
  0.7981 0.8052 0.7526 0.8089 0.8467 0.7809 0.7839 0.8018 0.7550  0.7430          0.7981 0.8052 0.7526 0.8089 0.8467 0.7809 0.7839 0.8018 0.7550  0.7430          0.7981 0.8052 0.7526 0.8089 0.8467 0.7809 0.7839 0.8018 0.7550  0.7430          0.7981 0.8052 0.7526 0.8089 0.8467 0.7809 0.7839 0.8018 0.7550  0.7430          0.7981 0.8052 0.7526 0.8089 0.8467 0.7809 0.7839 0.8018 0.7550  0.7430        
  0.6970 0.7040 0.6694 0.7094 0.7113 0.6920 0.6953 0.6954 0.6691  0.6373          0.6970 0.7040 0.6694 0.7094 0.7113 0.6920 0.6953 0.6954 0.6691  0.6373          0.6970 0.7040 0.6694 0.7094 0.7113 0.6920 0.6953 0.6954 0.6691  0.6373          0.6970 0.7040 0.6694 0.7094 0.7113 0.6920 0.6953 0.6954 0.6691  0.6373          0.6970 0.7040 0.6694 0.7094 0.7113 0.6920 0.6953 0.6954 0.6691  0.6373        
  0.5241 0.5308 0.5189 0.5430 0.5526 0.5240 0.5231 0.5216 0.5222  0.5247          0.5241 0.5308 0.5189 0.5430 0.5526 0.5240 0.5231 0.5216 0.5222  0.5247          0.5241 0.5308 0.5189 0.5430 0.5526 0.5240 0.5231 0.5216 0.5222  0.5247          0.5241 0.5308 0.5189 0.5430 0.5526 0.5240 0.5231 0.5216 0.5222  0.5247          0.5241 0.5308 0.5189 0.5430 0.5526 0.5240 0.5231 0.5216 0.5222  0.5247        
  0.3939 0.3993 0.4009 0.4158 0.4502 0.3998 0.3896 0.3940 0.4118  0.4477          0.3939 0.3993 0.4009 0.4158 0.4502 0.3998 0.3896 0.3940 0.4118  0.4477          0.3939 0.3993 0.4009 0.4158 0.4502 0.3998 0.3896 0.3940 0.4118  0.4477          0.3939 0.3993 0.4009 0.4158 0.4502 0.3998 0.3896 0.3940 0.4118  0.4477          0.3939 0.3993 0.4009 0.4158 0.4502 0.3998 0.3896 0.3940 0.4118  0.4477        
  0.5660 0.5713 0.5712 0.5840 0.5969 0.5704 0.5665 0.5651 0.5883  0.6097          0.5660 0.5713 0.5712 0.5840 0.5969 0.5704 0.5665 0.5651 0.5883  0.6097          0.5660 0.5713 0.5712 0.5840 0.5969 0.5704 0.5665 0.5651 0.5883  0.6097          0.5660 0.5713 0.5712 0.5840 0.5969 0.5704 0.5665 0.5651 0.5883  0.6097          0.5660 0.5713 0.5712 0.5840 0.5969 0.5704 0.5665 0.5651 0.5883  0.6097        
  0.4286 0.4318 0.4002 0.4376 0.4887 0.4187 0.4222 0.4400 0.4194  0.4447          0.4286 0.4318 0.4002 0.4376 0.4887 0.4187 0.4222 0.4400 0.4194  0.4447          0.4286 0.4318 0.4002 0.4376 0.4887 0.4187 0.4222 0.4400 0.4194  0.4447          0.4286 0.4318 0.4002 0.4376 0.4887 0.4187 0.4222 0.4400 0.4194  0.4447          0.4286 0.4318 0.4002 0.4376 0.4887 0.4187 0.4222 0.4400 0.4194  0.4447        
  0.5095 0.5093 0.4849 0.5127 0.5847 0.4943 0.4958 0.5252 0.4997  0.5478          0.5095 0.5093 0.4849 0.5127 0.5847 0.4943 0.4958 0.5252 0.4997  0.5478          0.5095 0.5093 0.4849 0.5127 0.5847 0.4943 0.4958 0.5252 0.4997  0.5478          0.5095 0.5093 0.4849 0.5127 0.5847 0.4943 0.4958 0.5252 0.4997  0.5478          0.5095 0.5093 0.4849 0.5127 0.5847 0.4943 0.4958 0.5252 0.4997  0.5478        
  0.4073 0.4033 0.3980 0.4093 0.5422 0.3900 0.3729 0.4315 0.4157  0.5310          0.4073 0.4033 0.3980 0.4093 0.5422 0.3900 0.3729 0.4315 0.4157  0.5310          0.4073 0.4033 0.3980 0.4093 0.5422 0.3900 0.3729 0.4315 0.4157  0.5310          0.4073 0.4033 0.3980 0.4093 0.5422 0.3900 0.3729 0.4315 0.4157  0.5310          0.4073 0.4033 0.3980 0.4093 0.5422 0.3900 0.3729 0.4315 0.4157  0.5310        
  0.3610 0.3638 0.3928 0.3778 0.5286 0.3649 0.3220 0.3828 0.4076  0.5552          0.3610 0.3638 0.3928 0.3778 0.5286 0.3649 0.3220 0.3828 0.4076  0.5552          0.3610 0.3638 0.3928 0.3778 0.5286 0.3649 0.3220 0.3828 0.4076  0.5552          0.3610 0.3638 0.3928 0.3778 0.5286 0.3649 0.3220 0.3828 0.4076  0.5552          0.3610 0.3638 0.3928 0.3778 0.5286 0.3649 0.3220 0.3828 0.4076  0.5552        
  0.4408 0.4465 0.4812 0.4608 0.5756 0.4565 0.4139 0.4535 0.4907  0.6114          0.4408 0.4465 0.4812 0.4608 0.5756 0.4565 0.4139 0.4535 0.4907  0.6114          0.4408 0.4465 0.4812 0.4608 0.5756 0.4565 0.4139 0.4535 0.4907  0.6114          0.4408 0.4465 0.4812 0.4608 0.5756 0.4565 0.4139 0.4535 0.4907  0.6114          0.4408 0.4465 0.4812 0.4608 0.5756 0.4565 0.4139 0.4535 0.4907  0.6114        
  0.6112 0.6149 0.6354 0.6239 0.6526 0.6274 0.6051 0.6128 0.6401  0.6755          0.6112 0.6149 0.6354 0.6239 0.6526 0.6274 0.6051 0.6128 0.6401  0.6755          0.6112 0.6149 0.6354 0.6239 0.6526 0.6274 0.6051 0.6128 0.6401  0.6755          0.6112 0.6149 0.6354 0.6239 0.6526 0.6274 0.6051 0.6128 0.6401  0.6755          0.6112 0.6149 0.6354 0.6239 0.6526 0.6274 0.6051 0.6128 0.6401  0.6755        
  0.4660 0.4765 0.4938 0.4834 0.6482 0.4713 0.4266 0.4890 0.4985  0.6450          0.4660 0.4765 0.4938 0.4834 0.6482 0.4713 0.4266 0.4890 0.4985  0.6450          0.4660 0.4765 0.4938 0.4834 0.6482 0.4713 0.4266 0.4890 0.4985  0.6450          0.4660 0.4765 0.4938 0.4834 0.6482 0.4713 0.4266 0.4890 0.4985  0.6450          0.4660 0.4765 0.4938 0.4834 0.6482 0.4713 0.4266 0.4890 0.4985  0.6450        
  0.3193 0.3226 0.3200 0.3251 0.4011 0.3204 0.3034 0.3299 0.3261  0.3842          0.3193 0.3226 0.3200 0.3251 0.4011 0.3204 0.3034 0.3299 0.3261  0.3842          0.3193 0.3226 0.3200 0.3251 0.4011 0.3204 0.3034 0.3299 0.3261  0.3842          0.3193 0.3226 0.3200 0.3251 0.4011 0.3204 0.3034 0.3299 0.3261  0.3842          0.3193 0.3226 0.3200 0.3251 0.4011 0.3204 0.3034 0.3299 0.3261  0.3842        
  0.3121 0.3164 0.2981 0.3191 0.3826 0.3044 0.3077 0.3160 0.3198  0.3758          0.3121 0.3164 0.2981 0.3191 0.3826 0.3044 0.3077 0.3160 0.3198  0.3758          0.3121 0.3164 0.2981 0.3191 0.3826 0.3044 0.3077 0.3160 0.3198  0.3758          0.3121 0.3164 0.2981 0.3191 0.3826 0.3044 0.3077 0.3160 0.3198  0.3758          0.3121 0.3164 0.2981 0.3191 0.3826 0.3044 0.3077 0.3160 0.3198  0.3758        
  0.2690 0.2704 0.2632 0.2740 0.3001 0.2647 0.2632 0.2708 0.2706  0.2933          0.2690 0.2704 0.2632 0.2740 0.3001 0.2647 0.2632 0.2708 0.2706  0.2933          0.2690 0.2704 0.2632 0.2740 0.3001 0.2647 0.2632 0.2708 0.2706  0.2933          0.2690 0.2704 0.2632 0.2740 0.3001 0.2647 0.2632 0.2708 0.2706  0.2933          0.2690 0.2704 0.2632 0.2740 0.3001 0.2647 0.2632 0.2708 0.2706  0.2933        
  0.3471 0.3558 0.3537 0.3696 0.4399 0.3472 0.3346 0.3497 0.3890  0.4764          0.3471 0.3558 0.3537 0.3696 0.4399 0.3472 0.3346 0.3497 0.3890  0.4764          0.3471 0.3558 0.3537 0.3696 0.4399 0.3472 0.3346 0.3497 0.3890  0.4764          0.3471 0.3558 0.3537 0.3696 0.4399 0.3472 0.3346 0.3497 0.3890  0.4764          0.3471 0.3558 0.3537 0.3696 0.4399 0.3472 0.3346 0.3497 0.3890  0.4764        
  0.3554 0.3641 0.3522 0.3758 0.4354 0.3554 0.3476 0.3576 0.3862  0.4603          0.3554 0.3641 0.3522 0.3758 0.4354 0.3554 0.3476 0.3576 0.3862  0.4603          0.3554 0.3641 0.3522 0.3758 0.4354 0.3554 0.3476 0.3576 0.3862  0.4603          0.3554 0.3641 0.3522 0.3758 0.4354 0.3554 0.3476 0.3576 0.3862  0.4603          0.3554 0.3641 0.3522 0.3758 0.4354 0.3554 0.3476 0.3576 0.3862  0.4603        
  0.3676 0.3748 0.3564 0.3866 0.4392 0.3666 0.3627 0.3704 0.3878  0.4464          0.3676 0.3748 0.3564 0.3866 0.4392 0.3666 0.3627 0.3704 0.3878  0.4464          0.3676 0.3748 0.3564 0.3866 0.4392 0.3666 0.3627 0.3704 0.3878  0.4464          0.3676 0.3748 0.3564 0.3866 0.4392 0.3666 0.3627 0.3704 0.3878  0.4464          0.3676 0.3748 0.3564 0.3866 0.4392 0.3666 0.3627 0.3704 0.3878  0.4464        
  0.2745 0.2825 0.2844 0.3023 0.3957 0.2818 0.2565 0.2880 0.3127  0.4121          0.2745 0.2825 0.2844 0.3023 0.3957 0.2818 0.2565 0.2880 0.3127  0.4121          0.2745 0.2825 0.2844 0.3023 0.3957 0.2818 0.2565 0.2880 0.3127  0.4121          0.2745 0.2825 0.2844 0.3023 0.3957 0.2818 0.2565 0.2880 0.3127  0.4121          0.2745 0.2825 0.2844 0.3023 0.3957 0.2818 0.2565 0.2880 0.3127  0.4121        
  0.2896 0.2932 0.2975 0.3146 0.3872 0.2959 0.2739 0.3036 0.3183  0.3999          0.2896 0.2932 0.2975 0.3146 0.3872 0.2959 0.2739 0.3036 0.3183  0.3999          0.2896 0.2932 0.2975 0.3146 0.3872 0.2959 0.2739 0.3036 0.3183  0.3999          0.2896 0.2932 0.2975 0.3146 0.3872 0.2959 0.2739 0.3036 0.3183  0.3999          0.2896 0.2932 0.2975 0.3146 0.3872 0.2959 0.2739 0.3036 0.3183  0.3999        
  0.2582 0.2625 0.2427 0.2858 0.3674 0.2485 0.2380 0.2767 0.2715  0.3602          0.2582 0.2625 0.2427 0.2858 0.3674 0.2485 0.2380 0.2767 0.2715  0.3602          0.2582 0.2625 0.2427 0.2858 0.3674 0.2485 0.2380 0.2767 0.2715  0.3602          0.2582 0.2625 0.2427 0.2858 0.3674 0.2485 0.2380 0.2767 0.2715  0.3602          0.2582 0.2625 0.2427 0.2858 0.3674 0.2485 0.2380 0.2767 0.2715  0.3602        
  0.3505 0.3545 0.3432 0.3739 0.3778 0.3505 0.3466 0.3542 0.3712  0.4067          0.3505 0.3545 0.3432 0.3739 0.3778 0.3505 0.3466 0.3542 0.3712  0.4067          0.3505 0.3545 0.3432 0.3739 0.3778 0.3505 0.3466 0.3542 0.3712  0.4067          0.3505 0.3545 0.3432 0.3739 0.3778 0.3505 0.3466 0.3542 0.3712  0.4067          0.3505 0.3545 0.3432 0.3739 0.3778 0.3505 0.3466 0.3542 0.3712  0.4067        
  0.3599 0.3596 0.3371 0.3750 0.4178 0.3489 0.3477 0.3697 0.3725  0.4362          0.3599 0.3596 0.3371 0.3750 0.4178 0.3489 0.3477 0.3697 0.3725  0.4362          0.3599 0.3596 0.3371 0.3750 0.4178 0.3489 0.3477 0.3697 0.3725  0.4362          0.3599 0.3596 0.3371 0.3750 0.4178 0.3489 0.3477 0.3697 0.3725  0.4362          0.3599 0.3596 0.3371 0.3750 0.4178 0.3489 0.3477 0.3697 0.3725  0.4362        
  0.3245 0.3286 0.3104 0.3394 0.3674 0.3161 0.3145 0.3285 0.3402  0.3924          0.3245 0.3286 0.3104 0.3394 0.3674 0.3161 0.3145 0.3285 0.3402  0.3924          0.3245 0.3286 0.3104 0.3394 0.3674 0.3161 0.3145 0.3285 0.3402  0.3924          0.3245 0.3286 0.3104 0.3394 0.3674 0.3161 0.3145 0.3285 0.3402  0.3924          0.3245 0.3286 0.3104 0.3394 0.3674 0.3161 0.3145 0.3285 0.3402  0.3924        
  0.2474 0.2535 0.2427 0.2668 0.3147 0.2409 0.2311 0.2540 0.2692  0.3356          0.2474 0.2535 0.2427 0.2668 0.3147 0.2409 0.2311 0.2540 0.2692  0.3356          0.2474 0.2535 0.2427 0.2668 0.3147 0.2409 0.2311 0.2540 0.2692  0.3356          0.2474 0.2535 0.2427 0.2668 0.3147 0.2409 0.2311 0.2540 0.2692  0.3356          0.2474 0.2535 0.2427 0.2668 0.3147 0.2409 0.2311 0.2540 0.2692  0.3356        
  0.2853 0.2918 0.2871 0.2991 0.3501 0.2775 0.2688 0.2906 0.3058  0.3746          0.2853 0.2918 0.2871 0.2991 0.3501 0.2775 0.2688 0.2906 0.3058  0.3746          0.2853 0.2918 0.2871 0.2991 0.3501 0.2775 0.2688 0.2906 0.3058  0.3746          0.2853 0.2918 0.2871 0.2991 0.3501 0.2775 0.2688 0.2906 0.3058  0.3746          0.2853 0.2918 0.2871 0.2991 0.3501 0.2775 0.2688 0.2906 0.3058  0.3746        
  0.2885 0.3023 0.3066 0.3135 0.4079 0.2834 0.2581 0.2992 0.3319  0.4507          0.2885 0.3023 0.3066 0.3135 0.4079 0.2834 0.2581 0.2992 0.3319  0.4507          0.2885 0.3023 0.3066 0.3135 0.4079 0.2834 0.2581 0.2992 0.3319  0.4507          0.2885 0.3023 0.3066 0.3135 0.4079 0.2834 0.2581 0.2992 0.3319  0.4507          0.2885 0.3023 0.3066 0.3135 0.4079 0.2834 0.2581 0.2992 0.3319  0.4507        
  0.2481 0.2678 0.2704 0.2862 0.4432 0.2430 0.1982 0.2711 0.3106  0.4793          0.2481 0.2678 0.2704 0.2862 0.4432 0.2430 0.1982 0.2711 0.3106  0.4793          0.2481 0.2678 0.2704 0.2862 0.4432 0.2430 0.1982 0.2711 0.3106  0.4793          0.2481 0.2678 0.2704 0.2862 0.4432 0.2430 0.1982 0.2711 0.3106  0.4793          0.2481 0.2678 0.2704 0.2862 0.4432 0.2430 0.1982 0.2711 0.3106  0.4793        
  0.2393 0.2626 0.2638 0.2861 0.4764 0.2387 0.1807 0.2698 0.3160  0.5106          0.2393 0.2626 0.2638 0.2861 0.4764 0.2387 0.1807 0.2698 0.3160  0.5106          0.2393 0.2626 0.2638 0.2861 0.4764 0.2387 0.1807 0.2698 0.3160  0.5106          0.2393 0.2626 0.2638 0.2861 0.4764 0.2387 0.1807 0.2698 0.3160  0.5106          0.2393 0.2626 0.2638 0.2861 0.4764 0.2387 0.1807 0.2698 0.3160  0.5106        
  0.3539 0.3679 0.3840 0.3895 0.5702 0.3657 0.3189 0.3836 0.4194  0.6035          0.3539 0.3679 0.3840 0.3895 0.5702 0.3657 0.3189 0.3836 0.4194  0.6035          0.3539 0.3679 0.3840 0.3895 0.5702 0.3657 0.3189 0.3836 0.4194  0.6035          0.3539 0.3679 0.3840 0.3895 0.5702 0.3657 0.3189 0.3836 0.4194  0.6035          0.3539 0.3679 0.3840 0.3895 0.5702 0.3657 0.3189 0.3836 0.4194  0.6035        
  0.2810 0.2984 0.2868 0.3236 0.5284 0.2843 0.2440 0.3156 0.3477  0.5477          0.2810 0.2984 0.2868 0.3236 0.5284 0.2843 0.2440 0.3156 0.3477  0.5477          0.2810 0.2984 0.2868 0.3236 0.5284 0.2843 0.2440 0.3156 0.3477  0.5477          0.2810 0.2984 0.2868 0.3236 0.5284 0.2843 0.2440 0.3156 0.3477  0.5477          0.2810 0.2984 0.2868 0.3236 0.5284 0.2843 0.2440 0.3156 0.3477  0.5477        
  0.3386 0.3558 0.3290 0.3781 0.5525 0.3385 0.3181 0.3637 0.4005  0.5738          0.3386 0.3558 0.3290 0.3781 0.5525 0.3385 0.3181 0.3637 0.4005  0.5738          0.3386 0.3558 0.3290 0.3781 0.5525 0.3385 0.3181 0.3637 0.4005  0.5738          0.3386 0.3558 0.3290 0.3781 0.5525 0.3385 0.3181 0.3637 0.4005  0.5738          0.3386 0.3558 0.3290 0.3781 0.5525 0.3385 0.3181 0.3637 0.4005  0.5738        
  0.3268 0.3427 0.3259 0.3707 0.5503 0.3269 0.3032 0.3536 0.4054  0.5811          0.3268 0.3427 0.3259 0.3707 0.5503 0.3269 0.3032 0.3536 0.4054  0.5811          0.3268 0.3427 0.3259 0.3707 0.5503 0.3269 0.3032 0.3536 0.4054  0.5811          0.3268 0.3427 0.3259 0.3707 0.5503 0.3269 0.3032 0.3536 0.4054  0.5811          0.3268 0.3427 0.3259 0.3707 0.5503 0.3269 0.3032 0.3536 0.4054  0.5811        
  0.2857 0.2939 0.2874 0.3225 0.4810 0.2832 0.2600 0.3102 0.3515  0.5021          0.2857 0.2939 0.2874 0.3225 0.4810 0.2832 0.2600 0.3102 0.3515  0.5021          0.2857 0.2939 0.2874 0.3225 0.4810 0.2832 0.2600 0.3102 0.3515  0.5021          0.2857 0.2939 0.2874 0.3225 0.4810 0.2832 0.2600 0.3102 0.3515  0.5021          0.2857 0.2939 0.2874 0.3225 0.4810 0.2832 0.2600 0.3102 0.3515  0.5021        
  0.2882 0.2895 0.2655 0.3145 0.3877 0.2847 0.2886 0.2983 0.3220  0.3875          0.2882 0.2895 0.2655 0.3145 0.3877 0.2847 0.2886 0.2983 0.3220  0.3875          0.2882 0.2895 0.2655 0.3145 0.3877 0.2847 0.2886 0.2983 0.3220  0.3875          0.2882 0.2895 0.2655 0.3145 0.3877 0.2847 0.2886 0.2983 0.3220  0.3875          0.2882 0.2895 0.2655 0.3145 0.3877 0.2847 0.2886 0.2983 0.3220  0.3875        
  0.3183 0.3225 0.2868 0.3454 0.3891 0.3153 0.3281 0.3224 0.3508  0.3824          0.3183 0.3225 0.2868 0.3454 0.3891 0.3153 0.3281 0.3224 0.3508  0.3824          0.3183 0.3225 0.2868 0.3454 0.3891 0.3153 0.3281 0.3224 0.3508  0.3824          0.3183 0.3225 0.2868 0.3454 0.3891 0.3153 0.3281 0.3224 0.3508  0.3824          0.3183 0.3225 0.2868 0.3454 0.3891 0.3153 0.3281 0.3224 0.3508  0.3824        
  0.2924 0.3046 0.2792 0.3428 0.4855 0.2907 0.2836 0.2999 0.3753  0.4676          0.2924 0.3046 0.2792 0.3428 0.4855 0.2907 0.2836 0.2999 0.3753  0.4676          0.2924 0.3046 0.2792 0.3428 0.4855 0.2907 0.2836 0.2999 0.3753  0.4676          0.2924 0.3046 0.2792 0.3428 0.4855 0.2907 0.2836 0.2999 0.3753  0.4676          0.2924 0.3046 0.2792 0.3428 0.4855 0.2907 0.2836 0.2999 0.3753  0.4676        
  0.3122 0.3347 0.3210 0.3893 0.6481 0.3193 0.2852 0.3249 0.4444  0.5857          0.3122 0.3347 0.3210 0.3893 0.6481 0.3193 0.2852 0.3249 0.4444  0.5857          0.3122 0.3347 0.3210 0.3893 0.6481 0.3193 0.2852 0.3249 0.4444  0.5857          0.3122 0.3347 0.3210 0.3893 0.6481 0.3193 0.2852 0.3249 0.4444  0.5857          0.3122 0.3347 0.3210 0.3893 0.6481 0.3193 0.2852 0.3249 0.4444  0.5857        
  0.3619 0.3910 0.4110 0.4725 0.8889 0.3761 0.2785 0.4034 0.5497  0.8026          0.3619 0.3910 0.4110 0.4725 0.8889 0.3761 0.2785 0.4034 0.5497  0.8026          0.3619 0.3910 0.4110 0.4725 0.8889 0.3761 0.2785 0.4034 0.5497  0.8026          0.3619 0.3910 0.4110 0.4725 0.8889 0.3761 0.2785 0.4034 0.5497  0.8026          0.3619 0.3910 0.4110 0.4725 0.8889 0.3761 0.2785 0.4034 0.5497  0.8026        
  0.6392 0.6761 0.7100 0.7478 1.2187 0.6411 0.5186 0.7261 0.8183  1.2199          0.6392 0.6761 0.7100 0.7478 1.2187 0.6411 0.5186 0.7261 0.8183  1.2199          0.6392 0.6761 0.7100 0.7478 1.2187 0.6411 0.5186 0.7261 0.8183  1.2199          0.6392 0.6761 0.7100 0.7478 1.2187 0.6411 0.5186 0.7261 0.8183  1.2199          0.6392 0.6761 0.7100 0.7478 1.2187 0.6411 0.5186 0.7261 0.8183  1.2199        
  0.9935 1.0267 1.1087 1.1027 1.5977 0.9853 0.8530 1.0870 1.1815  1.6605          0.9935 1.0267 1.1087 1.1027 1.5977 0.9853 0.8530 1.0870 1.1815  1.6605          0.9935 1.0267 1.1087 1.1027 1.5977 0.9853 0.8530 1.0870 1.1815  1.6605          0.9935 1.0267 1.1087 1.1027 1.5977 0.9853 0.8530 1.0870 1.1815  1.6605          0.9935 1.0267 1.1087 1.1027 1.5977 0.9853 0.8530 1.0870 1.1815  1.6605        
  0.9096 0.9288 1.0285 1.0268 1.6474 0.9387 0.8021 1.0784 1.0887  1.6526          0.9096 0.9288 1.0285 1.0268 1.6474 0.9387 0.8021 1.0784 1.0887  1.6526          0.9096 0.9288 1.0285 1.0268 1.6474 0.9387 0.8021 1.0784 1.0887  1.6526          0.9096 0.9288 1.0285 1.0268 1.6474 0.9387 0.8021 1.0784 1.0887  1.6526          0.9096 0.9288 1.0285 1.0268 1.6474 0.9387 0.8021 1.0784 1.0887  1.6526        
  1.5486 1.5845 1.4933 1.6579 1.9570 1.5848 1.6147 1.6520 1.6806  1.9322          1.5486 1.5845 1.4933 1.6579 1.9570 1.5848 1.6147 1.6520 1.6806  1.9322          1.5486 1.5845 1.4933 1.6579 1.9570 1.5848 1.6147 1.6520 1.6806  1.9322          1.5486 1.5845 1.4933 1.6579 1.9570 1.5848 1.6147 1.6520 1.6806  1.9322          1.5486 1.5845 1.4933 1.6579 1.9570 1.5848 1.6147 1.6520 1.6806  1.9322        
