# Supplementary material for: Geometric alignment of aminoacyl-tRNA relative to catalytic centers of the ribosome underpins accurate mRNA decoding
Source: Nat Commun. 2023 Sep 11;14:5582. doi: 10.1038/s41467-023-40404-9 (PMC10495418; doi:10.1038/s41467-023-40404-9)
Supplement: Supplementary file 7 — Source Data [file 41467_2023_40404_MOESM7_ESM.zip › Girodat_Nat_Comm_data/Supplemental Fig 5/Cognate-Gentamicin-AtRNA-RMSF.dat]

0.4421 0.5392 0.6673 0.4597 0.5449 0.5065 0.7631 0.5548 0.5289 0.6201 0.5730 0.7882 0.5384 0.5068 0.8325 0.7400 0.8366 0.5920 0.5518 1.1387 0.4421 0.5392 0.6673 0.4597 0.5449 0.5065 0.7631 0.5548 0.5289 0.6201 0.5730 0.7882 0.5384 0.5068 0.8325 0.7400 0.8366 0.5920 0.5518 1.1387 0.4421 0.5392 0.6673 0.4597 0.5449 0.5065 0.7631 0.5548 0.5289 0.6201 0.5730 0.7882 0.5384 0.5068 0.8325 0.7400 0.8366 0.5920 0.5518 1.1387 0.4421 0.5392 0.6673 0.4597 0.5449 0.5065 0.7631 0.5548 0.5289 0.6201 0.5730 0.7882 0.5384 0.5068 0.8325 0.7400 0.8366 0.5920 0.5518 1.1387 0.4421 0.5392 0.6673 0.4597 0.5449 0.5065 0.7631 0.5548 0.5289 0.6201 0.5730 0.7882 0.5384 0.5068 0.8325 0.7400 0.8366 0.5920 0.5518 1.1387 
0.3884 0.5223 0.6420 0.3966 0.5574 0.4124 0.6489 0.4641 0.4512 0.5582 0.5475 0.6900 0.4349 0.5034 0.7252 0.7007 0.7266 0.5265 0.4525 0.9789 0.3884 0.5223 0.6420 0.3966 0.5574 0.4124 0.6489 0.4641 0.4512 0.5582 0.5475 0.6900 0.4349 0.5034 0.7252 0.7007 0.7266 0.5265 0.4525 0.9789 0.3884 0.5223 0.6420 0.3966 0.5574 0.4124 0.6489 0.4641 0.4512 0.5582 0.5475 0.6900 0.4349 0.5034 0.7252 0.7007 0.7266 0.5265 0.4525 0.9789 0.3884 0.5223 0.6420 0.3966 0.5574 0.4124 0.6489 0.4641 0.4512 0.5582 0.5475 0.6900 0.4349 0.5034 0.7252 0.7007 0.7266 0.5265 0.4525 0.9789 0.3884 0.5223 0.6420 0.3966 0.5574 0.4124 0.6489 0.4641 0.4512 0.5582 0.5475 0.6900 0.4349 0.5034 0.7252 0.7007 0.7266 0.5265 0.4525 0.9789 
0.4300 0.5279 0.6278 0.3698 0.5613 0.4476 0.6131 0.4734 0.4635 0.5571 0.5920 0.6384 0.4473 0.5085 0.6679 0.6631 0.6661 0.5032 0.4938 0.8494 0.4300 0.5279 0.6278 0.3698 0.5613 0.4476 0.6131 0.4734 0.4635 0.5571 0.5920 0.6384 0.4473 0.5085 0.6679 0.6631 0.6661 0.5032 0.4938 0.8494 0.4300 0.5279 0.6278 0.3698 0.5613 0.4476 0.6131 0.4734 0.4635 0.5571 0.5920 0.6384 0.4473 0.5085 0.6679 0.6631 0.6661 0.5032 0.4938 0.8494 0.4300 0.5279 0.6278 0.3698 0.5613 0.4476 0.6131 0.4734 0.4635 0.5571 0.5920 0.6384 0.4473 0.5085 0.6679 0.6631 0.6661 0.5032 0.4938 0.8494 0.4300 0.5279 0.6278 0.3698 0.5613 0.4476 0.6131 0.4734 0.4635 0.5571 0.5920 0.6384 0.4473 0.5085 0.6679 0.6631 0.6661 0.5032 0.4938 0.8494 
0.3525 0.4254 0.5223 0.3096 0.4484 0.3722 0.5349 0.4007 0.3769 0.4748 0.5358 0.5446 0.3709 0.3897 0.5619 0.5288 0.5694 0.4119 0.4161 0.6788 0.3525 0.4254 0.5223 0.3096 0.4484 0.3722 0.5349 0.4007 0.3769 0.4748 0.5358 0.5446 0.3709 0.3897 0.5619 0.5288 0.5694 0.4119 0.4161 0.6788 0.3525 0.4254 0.5223 0.3096 0.4484 0.3722 0.5349 0.4007 0.3769 0.4748 0.5358 0.5446 0.3709 0.3897 0.5619 0.5288 0.5694 0.4119 0.4161 0.6788 0.3525 0.4254 0.5223 0.3096 0.4484 0.3722 0.5349 0.4007 0.3769 0.4748 0.5358 0.5446 0.3709 0.3897 0.5619 0.5288 0.5694 0.4119 0.4161 0.6788 0.3525 0.4254 0.5223 0.3096 0.4484 0.3722 0.5349 0.4007 0.3769 0.4748 0.5358 0.5446 0.3709 0.3897 0.5619 0.5288 0.5694 0.4119 0.4161 0.6788 
0.2955 0.3200 0.3890 0.2852 0.3356 0.3143 0.4108 0.3166 0.2973 0.3646 0.4532 0.4123 0.3081 0.2839 0.4191 0.3694 0.4431 0.3443 0.3301 0.4533 0.2955 0.3200 0.3890 0.2852 0.3356 0.3143 0.4108 0.3166 0.2973 0.3646 0.4532 0.4123 0.3081 0.2839 0.4191 0.3694 0.4431 0.3443 0.3301 0.4533 0.2955 0.3200 0.3890 0.2852 0.3356 0.3143 0.4108 0.3166 0.2973 0.3646 0.4532 0.4123 0.3081 0.2839 0.4191 0.3694 0.4431 0.3443 0.3301 0.4533 0.2955 0.3200 0.3890 0.2852 0.3356 0.3143 0.4108 0.3166 0.2973 0.3646 0.4532 0.4123 0.3081 0.2839 0.4191 0.3694 0.4431 0.3443 0.3301 0.4533 0.2955 0.3200 0.3890 0.2852 0.3356 0.3143 0.4108 0.3166 0.2973 0.3646 0.4532 0.4123 0.3081 0.2839 0.4191 0.3694 0.4431 0.3443 0.3301 0.4533 
0.3035 0.3234 0.3964 0.3077 0.3518 0.3061 0.4113 0.3120 0.2979 0.3653 0.3566 0.4102 0.2851 0.2895 0.4285 0.3836 0.4652 0.3819 0.2603 0.4763 0.3035 0.3234 0.3964 0.3077 0.3518 0.3061 0.4113 0.3120 0.2979 0.3653 0.3566 0.4102 0.2851 0.2895 0.4285 0.3836 0.4652 0.3819 0.2603 0.4763 0.3035 0.3234 0.3964 0.3077 0.3518 0.3061 0.4113 0.3120 0.2979 0.3653 0.3566 0.4102 0.2851 0.2895 0.4285 0.3836 0.4652 0.3819 0.2603 0.4763 0.3035 0.3234 0.3964 0.3077 0.3518 0.3061 0.4113 0.3120 0.2979 0.3653 0.3566 0.4102 0.2851 0.2895 0.4285 0.3836 0.4652 0.3819 0.2603 0.4763 0.3035 0.3234 0.3964 0.3077 0.3518 0.3061 0.4113 0.3120 0.2979 0.3653 0.3566 0.4102 0.2851 0.2895 0.4285 0.3836 0.4652 0.3819 0.2603 0.4763 
0.2744 0.4292 0.5448 0.3078 0.4705 0.2644 0.5587 0.3873 0.3715 0.4807 0.3131 0.5724 0.2592 0.3772 0.5899 0.5492 0.6505 0.5016 0.1896 0.7075 0.2744 0.4292 0.5448 0.3078 0.4705 0.2644 0.5587 0.3873 0.3715 0.4807 0.3131 0.5724 0.2592 0.3772 0.5899 0.5492 0.6505 0.5016 0.1896 0.7075 0.2744 0.4292 0.5448 0.3078 0.4705 0.2644 0.5587 0.3873 0.3715 0.4807 0.3131 0.5724 0.2592 0.3772 0.5899 0.5492 0.6505 0.5016 0.1896 0.7075 0.2744 0.4292 0.5448 0.3078 0.4705 0.2644 0.5587 0.3873 0.3715 0.4807 0.3131 0.5724 0.2592 0.3772 0.5899 0.5492 0.6505 0.5016 0.1896 0.7075 0.2744 0.4292 0.5448 0.3078 0.4705 0.2644 0.5587 0.3873 0.3715 0.4807 0.3131 0.5724 0.2592 0.3772 0.5899 0.5492 0.6505 0.5016 0.1896 0.7075 
0.2892 0.3908 0.4665 0.2661 0.4276 0.2771 0.4151 0.3123 0.3281 0.3864 0.3041 0.4583 0.2590 0.3570 0.4397 0.4534 0.5142 0.4372 0.1679 0.4670 0.2892 0.3908 0.4665 0.2661 0.4276 0.2771 0.4151 0.3123 0.3281 0.3864 0.3041 0.4583 0.2590 0.3570 0.4397 0.4534 0.5142 0.4372 0.1679 0.4670 0.2892 0.3908 0.4665 0.2661 0.4276 0.2771 0.4151 0.3123 0.3281 0.3864 0.3041 0.4583 0.2590 0.3570 0.4397 0.4534 0.5142 0.4372 0.1679 0.4670 0.2892 0.3908 0.4665 0.2661 0.4276 0.2771 0.4151 0.3123 0.3281 0.3864 0.3041 0.4583 0.2590 0.3570 0.4397 0.4534 0.5142 0.4372 0.1679 0.4670 0.2892 0.3908 0.4665 0.2661 0.4276 0.2771 0.4151 0.3123 0.3281 0.3864 0.3041 0.4583 0.2590 0.3570 0.4397 0.4534 0.5142 0.4372 0.1679 0.4670 
0.3997 0.4337 0.4827 0.4326 0.4540 0.3869 0.4459 0.3715 0.3682 0.4244 0.3885 0.4621 0.3710 0.4004 0.4652 0.4855 0.4906 0.4598 0.2756 0.4921 0.3997 0.4337 0.4827 0.4326 0.4540 0.3869 0.4459 0.3715 0.3682 0.4244 0.3885 0.4621 0.3710 0.4004 0.4652 0.4855 0.4906 0.4598 0.2756 0.4921 0.3997 0.4337 0.4827 0.4326 0.4540 0.3869 0.4459 0.3715 0.3682 0.4244 0.3885 0.4621 0.3710 0.4004 0.4652 0.4855 0.4906 0.4598 0.2756 0.4921 0.3997 0.4337 0.4827 0.4326 0.4540 0.3869 0.4459 0.3715 0.3682 0.4244 0.3885 0.4621 0.3710 0.4004 0.4652 0.4855 0.4906 0.4598 0.2756 0.4921 0.3997 0.4337 0.4827 0.4326 0.4540 0.3869 0.4459 0.3715 0.3682 0.4244 0.3885 0.4621 0.3710 0.4004 0.4652 0.4855 0.4906 0.4598 0.2756 0.4921 
0.4134 0.5239 0.6287 0.4825 0.5351 0.4129 0.6326 0.4780 0.4639 0.5562 0.4809 0.6403 0.4225 0.4610 0.6471 0.6279 0.6982 0.5808 0.3241 0.7575 0.4134 0.5239 0.6287 0.4825 0.5351 0.4129 0.6326 0.4780 0.4639 0.5562 0.4809 0.6403 0.4225 0.4610 0.6471 0.6279 0.6982 0.5808 0.3241 0.7575 0.4134 0.5239 0.6287 0.4825 0.5351 0.4129 0.6326 0.4780 0.4639 0.5562 0.4809 0.6403 0.4225 0.4610 0.6471 0.6279 0.6982 0.5808 0.3241 0.7575 0.4134 0.5239 0.6287 0.4825 0.5351 0.4129 0.6326 0.4780 0.4639 0.5562 0.4809 0.6403 0.4225 0.4610 0.6471 0.6279 0.6982 0.5808 0.3241 0.7575 0.4134 0.5239 0.6287 0.4825 0.5351 0.4129 0.6326 0.4780 0.4639 0.5562 0.4809 0.6403 0.4225 0.4610 0.6471 0.6279 0.6982 0.5808 0.3241 0.7575 
0.4141 0.5825 0.6815 0.4318 0.6059 0.4054 0.6283 0.4762 0.4895 0.5818 0.4805 0.6610 0.4043 0.5173 0.6551 0.6707 0.7297 0.6349 0.2968 0.7248 0.4141 0.5825 0.6815 0.4318 0.6059 0.4054 0.6283 0.4762 0.4895 0.5818 0.4805 0.6610 0.4043 0.5173 0.6551 0.6707 0.7297 0.6349 0.2968 0.7248 0.4141 0.5825 0.6815 0.4318 0.6059 0.4054 0.6283 0.4762 0.4895 0.5818 0.4805 0.6610 0.4043 0.5173 0.6551 0.6707 0.7297 0.6349 0.2968 0.7248 0.4141 0.5825 0.6815 0.4318 0.6059 0.4054 0.6283 0.4762 0.4895 0.5818 0.4805 0.6610 0.4043 0.5173 0.6551 0.6707 0.7297 0.6349 0.2968 0.7248 0.4141 0.5825 0.6815 0.4318 0.6059 0.4054 0.6283 0.4762 0.4895 0.5818 0.4805 0.6610 0.4043 0.5173 0.6551 0.6707 0.7297 0.6349 0.2968 0.7248 
0.3710 0.5423 0.6345 0.3498 0.5705 0.3640 0.5569 0.4182 0.4497 0.5280 0.4431 0.6065 0.3592 0.4841 0.5857 0.6117 0.6759 0.5918 0.2510 0.6261 0.3710 0.5423 0.6345 0.3498 0.5705 0.3640 0.5569 0.4182 0.4497 0.5280 0.4431 0.6065 0.3592 0.4841 0.5857 0.6117 0.6759 0.5918 0.2510 0.6261 0.3710 0.5423 0.6345 0.3498 0.5705 0.3640 0.5569 0.4182 0.4497 0.5280 0.4431 0.6065 0.3592 0.4841 0.5857 0.6117 0.6759 0.5918 0.2510 0.6261 0.3710 0.5423 0.6345 0.3498 0.5705 0.3640 0.5569 0.4182 0.4497 0.5280 0.4431 0.6065 0.3592 0.4841 0.5857 0.6117 0.6759 0.5918 0.2510 0.6261 0.3710 0.5423 0.6345 0.3498 0.5705 0.3640 0.5569 0.4182 0.4497 0.5280 0.4431 0.6065 0.3592 0.4841 0.5857 0.6117 0.6759 0.5918 0.2510 0.6261 
0.3072 0.4972 0.5902 0.2856 0.5269 0.3007 0.5117 0.3750 0.4104 0.4875 0.3656 0.5654 0.2899 0.4432 0.5399 0.5539 0.6328 0.5456 0.1899 0.5577 0.3072 0.4972 0.5902 0.2856 0.5269 0.3007 0.5117 0.3750 0.4104 0.4875 0.3656 0.5654 0.2899 0.4432 0.5399 0.5539 0.6328 0.5456 0.1899 0.5577 0.3072 0.4972 0.5902 0.2856 0.5269 0.3007 0.5117 0.3750 0.4104 0.4875 0.3656 0.5654 0.2899 0.4432 0.5399 0.5539 0.6328 0.5456 0.1899 0.5577 0.3072 0.4972 0.5902 0.2856 0.5269 0.3007 0.5117 0.3750 0.4104 0.4875 0.3656 0.5654 0.2899 0.4432 0.5399 0.5539 0.6328 0.5456 0.1899 0.5577 0.3072 0.4972 0.5902 0.2856 0.5269 0.3007 0.5117 0.3750 0.4104 0.4875 0.3656 0.5654 0.2899 0.4432 0.5399 0.5539 0.6328 0.5456 0.1899 0.5577 
0.3723 0.3987 0.4689 0.3389 0.4179 0.3628 0.4142 0.3234 0.3455 0.3977 0.3553 0.4522 0.3361 0.3533 0.4208 0.4196 0.4894 0.4194 0.2548 0.4378 0.3723 0.3987 0.4689 0.3389 0.4179 0.3628 0.4142 0.3234 0.3455 0.3977 0.3553 0.4522 0.3361 0.3533 0.4208 0.4196 0.4894 0.4194 0.2548 0.4378 0.3723 0.3987 0.4689 0.3389 0.4179 0.3628 0.4142 0.3234 0.3455 0.3977 0.3553 0.4522 0.3361 0.3533 0.4208 0.4196 0.4894 0.4194 0.2548 0.4378 0.3723 0.3987 0.4689 0.3389 0.4179 0.3628 0.4142 0.3234 0.3455 0.3977 0.3553 0.4522 0.3361 0.3533 0.4208 0.4196 0.4894 0.4194 0.2548 0.4378 0.3723 0.3987 0.4689 0.3389 0.4179 0.3628 0.4142 0.3234 0.3455 0.3977 0.3553 0.4522 0.3361 0.3533 0.4208 0.4196 0.4894 0.4194 0.2548 0.4378 
0.4139 0.4734 0.5452 0.3752 0.4997 0.3975 0.4871 0.3831 0.3969 0.4689 0.4163 0.5169 0.3726 0.4187 0.5016 0.5019 0.5589 0.4664 0.3311 0.5332 0.4139 0.4734 0.5452 0.3752 0.4997 0.3975 0.4871 0.3831 0.3969 0.4689 0.4163 0.5169 0.3726 0.4187 0.5016 0.5019 0.5589 0.4664 0.3311 0.5332 0.4139 0.4734 0.5452 0.3752 0.4997 0.3975 0.4871 0.3831 0.3969 0.4689 0.4163 0.5169 0.3726 0.4187 0.5016 0.5019 0.5589 0.4664 0.3311 0.5332 0.4139 0.4734 0.5452 0.3752 0.4997 0.3975 0.4871 0.3831 0.3969 0.4689 0.4163 0.5169 0.3726 0.4187 0.5016 0.5019 0.5589 0.4664 0.3311 0.5332 0.4139 0.4734 0.5452 0.3752 0.4997 0.3975 0.4871 0.3831 0.3969 0.4689 0.4163 0.5169 0.3726 0.4187 0.5016 0.5019 0.5589 0.4664 0.3311 0.5332 
0.4543 0.4740 0.6075 0.5019 0.4450 0.4603 0.6810 0.5099 0.4803 0.5753 0.4044 0.6669 0.4639 0.4088 0.6558 0.5713 0.7223 0.5229 0.4043 0.8194 0.4543 0.4740 0.6075 0.5019 0.4450 0.4603 0.6810 0.5099 0.4803 0.5753 0.4044 0.6669 0.4639 0.4088 0.6558 0.5713 0.7223 0.5229 0.4043 0.8194 0.4543 0.4740 0.6075 0.5019 0.4450 0.4603 0.6810 0.5099 0.4803 0.5753 0.4044 0.6669 0.4639 0.4088 0.6558 0.5713 0.7223 0.5229 0.4043 0.8194 0.4543 0.4740 0.6075 0.5019 0.4450 0.4603 0.6810 0.5099 0.4803 0.5753 0.4044 0.6669 0.4639 0.4088 0.6558 0.5713 0.7223 0.5229 0.4043 0.8194 0.4543 0.4740 0.6075 0.5019 0.4450 0.4603 0.6810 0.5099 0.4803 0.5753 0.4044 0.6669 0.4639 0.4088 0.6558 0.5713 0.7223 0.5229 0.4043 0.8194 
0.7067 0.9685 1.1607 0.8764 0.9457 0.7415 1.2674 0.9849 0.9519 1.1010 0.8224 1.2373 0.7970 0.8698 1.2510 1.1356 1.3437 1.0686 0.7848 1.5033 0.7067 0.9685 1.1607 0.8764 0.9457 0.7415 1.2674 0.9849 0.9519 1.1010 0.8224 1.2373 0.7970 0.8698 1.2510 1.1356 1.3437 1.0686 0.7848 1.5033 0.7067 0.9685 1.1607 0.8764 0.9457 0.7415 1.2674 0.9849 0.9519 1.1010 0.8224 1.2373 0.7970 0.8698 1.2510 1.1356 1.3437 1.0686 0.7848 1.5033 0.7067 0.9685 1.1607 0.8764 0.9457 0.7415 1.2674 0.9849 0.9519 1.1010 0.8224 1.2373 0.7970 0.8698 1.2510 1.1356 1.3437 1.0686 0.7848 1.5033 0.7067 0.9685 1.1607 0.8764 0.9457 0.7415 1.2674 0.9849 0.9519 1.1010 0.8224 1.2373 0.7970 0.8698 1.2510 1.1356 1.3437 1.0686 0.7848 1.5033 
0.6123 0.4973 0.6186 0.6793 0.4349 0.6198 0.7698 0.6273 0.5788 0.6366 0.5220 0.7289 0.6245 0.4706 0.7225 0.6208 0.7758 0.5747 0.5460 0.9305 0.6123 0.4973 0.6186 0.6793 0.4349 0.6198 0.7698 0.6273 0.5788 0.6366 0.5220 0.7289 0.6245 0.4706 0.7225 0.6208 0.7758 0.5747 0.5460 0.9305 0.6123 0.4973 0.6186 0.6793 0.4349 0.6198 0.7698 0.6273 0.5788 0.6366 0.5220 0.7289 0.6245 0.4706 0.7225 0.6208 0.7758 0.5747 0.5460 0.9305 0.6123 0.4973 0.6186 0.6793 0.4349 0.6198 0.7698 0.6273 0.5788 0.6366 0.5220 0.7289 0.6245 0.4706 0.7225 0.6208 0.7758 0.5747 0.5460 0.9305 0.6123 0.4973 0.6186 0.6793 0.4349 0.6198 0.7698 0.6273 0.5788 0.6366 0.5220 0.7289 0.6245 0.4706 0.7225 0.6208 0.7758 0.5747 0.5460 0.9305 
0.3509 0.4790 0.6302 0.4774 0.4434 0.3729 0.7222 0.5130 0.4783 0.5940 0.3688 0.6983 0.4149 0.3994 0.7077 0.6069 0.7718 0.5478 0.3579 0.8957 0.3509 0.4790 0.6302 0.4774 0.4434 0.3729 0.7222 0.5130 0.4783 0.5940 0.3688 0.6983 0.4149 0.3994 0.7077 0.6069 0.7718 0.5478 0.3579 0.8957 0.3509 0.4790 0.6302 0.4774 0.4434 0.3729 0.7222 0.5130 0.4783 0.5940 0.3688 0.6983 0.4149 0.3994 0.7077 0.6069 0.7718 0.5478 0.3579 0.8957 0.3509 0.4790 0.6302 0.4774 0.4434 0.3729 0.7222 0.5130 0.4783 0.5940 0.3688 0.6983 0.4149 0.3994 0.7077 0.6069 0.7718 0.5478 0.3579 0.8957 0.3509 0.4790 0.6302 0.4774 0.4434 0.3729 0.7222 0.5130 0.4783 0.5940 0.3688 0.6983 0.4149 0.3994 0.7077 0.6069 0.7718 0.5478 0.3579 0.8957 
0.7600 0.6904 0.6914 0.7481 0.7068 0.7531 0.6691 0.6828 0.6744 0.6773 0.6846 0.6666 0.7365 0.6862 0.6721 0.6861 0.6645 0.6713 0.6983 0.6585 0.7600 0.6904 0.6914 0.7481 0.7068 0.7531 0.6691 0.6828 0.6744 0.6773 0.6846 0.6666 0.7365 0.6862 0.6721 0.6861 0.6645 0.6713 0.6983 0.6585 0.7600 0.6904 0.6914 0.7481 0.7068 0.7531 0.6691 0.6828 0.6744 0.6773 0.6846 0.6666 0.7365 0.6862 0.6721 0.6861 0.6645 0.6713 0.6983 0.6585 0.7600 0.6904 0.6914 0.7481 0.7068 0.7531 0.6691 0.6828 0.6744 0.6773 0.6846 0.6666 0.7365 0.6862 0.6721 0.6861 0.6645 0.6713 0.6983 0.6585 0.7600 0.6904 0.6914 0.7481 0.7068 0.7531 0.6691 0.6828 0.6744 0.6773 0.6846 0.6666 0.7365 0.6862 0.6721 0.6861 0.6645 0.6713 0.6983 0.6585 
0.4136 0.4942 0.5083 0.4323 0.5028 0.4242 0.4583 0.4470 0.4562 0.4683 0.3733 0.4678 0.4358 0.4713 0.4663 0.4773 0.4801 0.4737 0.4288 0.4482 0.4136 0.4942 0.5083 0.4323 0.5028 0.4242 0.4583 0.4470 0.4562 0.4683 0.3733 0.4678 0.4358 0.4713 0.4663 0.4773 0.4801 0.4737 0.4288 0.4482 0.4136 0.4942 0.5083 0.4323 0.5028 0.4242 0.4583 0.4470 0.4562 0.4683 0.3733 0.4678 0.4358 0.4713 0.4663 0.4773 0.4801 0.4737 0.4288 0.4482 0.4136 0.4942 0.5083 0.4323 0.5028 0.4242 0.4583 0.4470 0.4562 0.4683 0.3733 0.4678 0.4358 0.4713 0.4663 0.4773 0.4801 0.4737 0.4288 0.4482 0.4136 0.4942 0.5083 0.4323 0.5028 0.4242 0.4583 0.4470 0.4562 0.4683 0.3733 0.4678 0.4358 0.4713 0.4663 0.4773 0.4801 0.4737 0.4288 0.4482 
0.4141 0.3554 0.3681 0.4496 0.3468 0.4134 0.3513 0.3429 0.3346 0.3514 0.3198 0.3553 0.3968 0.3446 0.3482 0.3414 0.3395 0.3411 0.3240 0.3438 0.4141 0.3554 0.3681 0.4496 0.3468 0.4134 0.3513 0.3429 0.3346 0.3514 0.3198 0.3553 0.3968 0.3446 0.3482 0.3414 0.3395 0.3411 0.3240 0.3438 0.4141 0.3554 0.3681 0.4496 0.3468 0.4134 0.3513 0.3429 0.3346 0.3514 0.3198 0.3553 0.3968 0.3446 0.3482 0.3414 0.3395 0.3411 0.3240 0.3438 0.4141 0.3554 0.3681 0.4496 0.3468 0.4134 0.3513 0.3429 0.3346 0.3514 0.3198 0.3553 0.3968 0.3446 0.3482 0.3414 0.3395 0.3411 0.3240 0.3438 0.4141 0.3554 0.3681 0.4496 0.3468 0.4134 0.3513 0.3429 0.3346 0.3514 0.3198 0.3553 0.3968 0.3446 0.3482 0.3414 0.3395 0.3411 0.3240 0.3438 
0.4492 0.3931 0.3940 0.4698 0.3809 0.4506 0.3241 0.3399 0.3448 0.3573 0.3691 0.3486 0.4237 0.3769 0.3337 0.3578 0.3201 0.3633 0.3349 0.2892 0.4492 0.3931 0.3940 0.4698 0.3809 0.4506 0.3241 0.3399 0.3448 0.3573 0.3691 0.3486 0.4237 0.3769 0.3337 0.3578 0.3201 0.3633 0.3349 0.2892 0.4492 0.3931 0.3940 0.4698 0.3809 0.4506 0.3241 0.3399 0.3448 0.3573 0.3691 0.3486 0.4237 0.3769 0.3337 0.3578 0.3201 0.3633 0.3349 0.2892 0.4492 0.3931 0.3940 0.4698 0.3809 0.4506 0.3241 0.3399 0.3448 0.3573 0.3691 0.3486 0.4237 0.3769 0.3337 0.3578 0.3201 0.3633 0.3349 0.2892 0.4492 0.3931 0.3940 0.4698 0.3809 0.4506 0.3241 0.3399 0.3448 0.3573 0.3691 0.3486 0.4237 0.3769 0.3337 0.3578 0.3201 0.3633 0.3349 0.2892 
0.4722 0.4289 0.4212 0.4879 0.4051 0.4792 0.3235 0.3493 0.3636 0.3705 0.4077 0.3574 0.4510 0.4027 0.3424 0.3870 0.3296 0.3852 0.3483 0.3118 0.4722 0.4289 0.4212 0.4879 0.4051 0.4792 0.3235 0.3493 0.3636 0.3705 0.4077 0.3574 0.4510 0.4027 0.3424 0.3870 0.3296 0.3852 0.3483 0.3118 0.4722 0.4289 0.4212 0.4879 0.4051 0.4792 0.3235 0.3493 0.3636 0.3705 0.4077 0.3574 0.4510 0.4027 0.3424 0.3870 0.3296 0.3852 0.3483 0.3118 0.4722 0.4289 0.4212 0.4879 0.4051 0.4792 0.3235 0.3493 0.3636 0.3705 0.4077 0.3574 0.4510 0.4027 0.3424 0.3870 0.3296 0.3852 0.3483 0.3118 0.4722 0.4289 0.4212 0.4879 0.4051 0.4792 0.3235 0.3493 0.3636 0.3705 0.4077 0.3574 0.4510 0.4027 0.3424 0.3870 0.3296 0.3852 0.3483 0.3118 
0.5312 0.4666 0.4746 0.5689 0.4320 0.5432 0.4617 0.4392 0.4342 0.4427 0.5226 0.4560 0.5313 0.4297 0.4638 0.4698 0.4505 0.4323 0.4315 0.5546 0.5312 0.4666 0.4746 0.5689 0.4320 0.5432 0.4617 0.4392 0.4342 0.4427 0.5226 0.4560 0.5313 0.4297 0.4638 0.4698 0.4505 0.4323 0.4315 0.5546 0.5312 0.4666 0.4746 0.5689 0.4320 0.5432 0.4617 0.4392 0.4342 0.4427 0.5226 0.4560 0.5313 0.4297 0.4638 0.4698 0.4505 0.4323 0.4315 0.5546 0.5312 0.4666 0.4746 0.5689 0.4320 0.5432 0.4617 0.4392 0.4342 0.4427 0.5226 0.4560 0.5313 0.4297 0.4638 0.4698 0.4505 0.4323 0.4315 0.5546 0.5312 0.4666 0.4746 0.5689 0.4320 0.5432 0.4617 0.4392 0.4342 0.4427 0.5226 0.4560 0.5313 0.4297 0.4638 0.4698 0.4505 0.4323 0.4315 0.5546 
0.5848 0.5917 0.6602 0.6627 0.5664 0.5913 0.7109 0.5945 0.5703 0.6258 0.6399 0.6879 0.6006 0.5327 0.7121 0.6747 0.7232 0.6109 0.5101 0.8720 0.5848 0.5917 0.6602 0.6627 0.5664 0.5913 0.7109 0.5945 0.5703 0.6258 0.6399 0.6879 0.6006 0.5327 0.7121 0.6747 0.7232 0.6109 0.5101 0.8720 0.5848 0.5917 0.6602 0.6627 0.5664 0.5913 0.7109 0.5945 0.5703 0.6258 0.6399 0.6879 0.6006 0.5327 0.7121 0.6747 0.7232 0.6109 0.5101 0.8720 0.5848 0.5917 0.6602 0.6627 0.5664 0.5913 0.7109 0.5945 0.5703 0.6258 0.6399 0.6879 0.6006 0.5327 0.7121 0.6747 0.7232 0.6109 0.5101 0.8720 0.5848 0.5917 0.6602 0.6627 0.5664 0.5913 0.7109 0.5945 0.5703 0.6258 0.6399 0.6879 0.6006 0.5327 0.7121 0.6747 0.7232 0.6109 0.5101 0.8720 
0.3447 0.4852 0.5997 0.4280 0.4845 0.3528 0.6240 0.4401 0.4132 0.5299 0.4122 0.6115 0.3575 0.3909 0.6377 0.5975 0.6665 0.5148 0.2866 0.8090 0.3447 0.4852 0.5997 0.4280 0.4845 0.3528 0.6240 0.4401 0.4132 0.5299 0.4122 0.6115 0.3575 0.3909 0.6377 0.5975 0.6665 0.5148 0.2866 0.8090 0.3447 0.4852 0.5997 0.4280 0.4845 0.3528 0.6240 0.4401 0.4132 0.5299 0.4122 0.6115 0.3575 0.3909 0.6377 0.5975 0.6665 0.5148 0.2866 0.8090 0.3447 0.4852 0.5997 0.4280 0.4845 0.3528 0.6240 0.4401 0.4132 0.5299 0.4122 0.6115 0.3575 0.3909 0.6377 0.5975 0.6665 0.5148 0.2866 0.8090 0.3447 0.4852 0.5997 0.4280 0.4845 0.3528 0.6240 0.4401 0.4132 0.5299 0.4122 0.6115 0.3575 0.3909 0.6377 0.5975 0.6665 0.5148 0.2866 0.8090 
0.3255 0.4566 0.6153 0.3963 0.4498 0.3273 0.6900 0.4659 0.4160 0.5504 0.3962 0.6785 0.3327 0.3569 0.7022 0.6173 0.7436 0.5270 0.3069 0.9077 0.3255 0.4566 0.6153 0.3963 0.4498 0.3273 0.6900 0.4659 0.4160 0.5504 0.3962 0.6785 0.3327 0.3569 0.7022 0.6173 0.7436 0.5270 0.3069 0.9077 0.3255 0.4566 0.6153 0.3963 0.4498 0.3273 0.6900 0.4659 0.4160 0.5504 0.3962 0.6785 0.3327 0.3569 0.7022 0.6173 0.7436 0.5270 0.3069 0.9077 0.3255 0.4566 0.6153 0.3963 0.4498 0.3273 0.6900 0.4659 0.4160 0.5504 0.3962 0.6785 0.3327 0.3569 0.7022 0.6173 0.7436 0.5270 0.3069 0.9077 0.3255 0.4566 0.6153 0.3963 0.4498 0.3273 0.6900 0.4659 0.4160 0.5504 0.3962 0.6785 0.3327 0.3569 0.7022 0.6173 0.7436 0.5270 0.3069 0.9077 
0.3637 0.5173 0.6718 0.4030 0.5241 0.3621 0.7227 0.4974 0.4562 0.5897 0.4426 0.7216 0.3647 0.4217 0.7468 0.6775 0.7939 0.5931 0.3739 0.9398 0.3637 0.5173 0.6718 0.4030 0.5241 0.3621 0.7227 0.4974 0.4562 0.5897 0.4426 0.7216 0.3647 0.4217 0.7468 0.6775 0.7939 0.5931 0.3739 0.9398 0.3637 0.5173 0.6718 0.4030 0.5241 0.3621 0.7227 0.4974 0.4562 0.5897 0.4426 0.7216 0.3647 0.4217 0.7468 0.6775 0.7939 0.5931 0.3739 0.9398 0.3637 0.5173 0.6718 0.4030 0.5241 0.3621 0.7227 0.4974 0.4562 0.5897 0.4426 0.7216 0.3647 0.4217 0.7468 0.6775 0.7939 0.5931 0.3739 0.9398 0.3637 0.5173 0.6718 0.4030 0.5241 0.3621 0.7227 0.4974 0.4562 0.5897 0.4426 0.7216 0.3647 0.4217 0.7468 0.6775 0.7939 0.5931 0.3739 0.9398 
0.4651 0.4868 0.5960 0.4608 0.4867 0.4724 0.6300 0.4728 0.4488 0.5241 0.5108 0.6347 0.4703 0.4226 0.6487 0.6069 0.6912 0.5330 0.4597 0.8160 0.4651 0.4868 0.5960 0.4608 0.4867 0.4724 0.6300 0.4728 0.4488 0.5241 0.5108 0.6347 0.4703 0.4226 0.6487 0.6069 0.6912 0.5330 0.4597 0.8160 0.4651 0.4868 0.5960 0.4608 0.4867 0.4724 0.6300 0.4728 0.4488 0.5241 0.5108 0.6347 0.4703 0.4226 0.6487 0.6069 0.6912 0.5330 0.4597 0.8160 0.4651 0.4868 0.5960 0.4608 0.4867 0.4724 0.6300 0.4728 0.4488 0.5241 0.5108 0.6347 0.4703 0.4226 0.6487 0.6069 0.6912 0.5330 0.4597 0.8160 0.4651 0.4868 0.5960 0.4608 0.4867 0.4724 0.6300 0.4728 0.4488 0.5241 0.5108 0.6347 0.4703 0.4226 0.6487 0.6069 0.6912 0.5330 0.4597 0.8160 
0.5705 0.5798 0.6494 0.5748 0.5653 0.5753 0.5860 0.4864 0.4984 0.5440 0.5550 0.6211 0.5686 0.5147 0.6168 0.6234 0.6555 0.5654 0.4680 0.7114 0.5705 0.5798 0.6494 0.5748 0.5653 0.5753 0.5860 0.4864 0.4984 0.5440 0.5550 0.6211 0.5686 0.5147 0.6168 0.6234 0.6555 0.5654 0.4680 0.7114 0.5705 0.5798 0.6494 0.5748 0.5653 0.5753 0.5860 0.4864 0.4984 0.5440 0.5550 0.6211 0.5686 0.5147 0.6168 0.6234 0.6555 0.5654 0.4680 0.7114 0.5705 0.5798 0.6494 0.5748 0.5653 0.5753 0.5860 0.4864 0.4984 0.5440 0.5550 0.6211 0.5686 0.5147 0.6168 0.6234 0.6555 0.5654 0.4680 0.7114 0.5705 0.5798 0.6494 0.5748 0.5653 0.5753 0.5860 0.4864 0.4984 0.5440 0.5550 0.6211 0.5686 0.5147 0.6168 0.6234 0.6555 0.5654 0.4680 0.7114 
0.8799 0.5793 0.5605 0.9344 0.5026 0.9010 0.6732 0.6921 0.6741 0.6072 0.8397 0.6412 0.9013 0.5951 0.6232 0.5695 0.6055 0.5445 0.7479 0.7804 0.8799 0.5793 0.5605 0.9344 0.5026 0.9010 0.6732 0.6921 0.6741 0.6072 0.8397 0.6412 0.9013 0.5951 0.6232 0.5695 0.6055 0.5445 0.7479 0.7804 0.8799 0.5793 0.5605 0.9344 0.5026 0.9010 0.6732 0.6921 0.6741 0.6072 0.8397 0.6412 0.9013 0.5951 0.6232 0.5695 0.6055 0.5445 0.7479 0.7804 0.8799 0.5793 0.5605 0.9344 0.5026 0.9010 0.6732 0.6921 0.6741 0.6072 0.8397 0.6412 0.9013 0.5951 0.6232 0.5695 0.6055 0.5445 0.7479 0.7804 0.8799 0.5793 0.5605 0.9344 0.5026 0.9010 0.6732 0.6921 0.6741 0.6072 0.8397 0.6412 0.9013 0.5951 0.6232 0.5695 0.6055 0.5445 0.7479 0.7804 
0.9672 0.6805 0.6494 1.0346 0.6818 0.9736 0.6851 0.7181 0.7198 0.6673 0.8257 0.6524 0.9565 0.6831 0.6423 0.6663 0.6310 0.6628 0.7400 0.7366 0.9672 0.6805 0.6494 1.0346 0.6818 0.9736 0.6851 0.7181 0.7198 0.6673 0.8257 0.6524 0.9565 0.6831 0.6423 0.6663 0.6310 0.6628 0.7400 0.7366 0.9672 0.6805 0.6494 1.0346 0.6818 0.9736 0.6851 0.7181 0.7198 0.6673 0.8257 0.6524 0.9565 0.6831 0.6423 0.6663 0.6310 0.6628 0.7400 0.7366 0.9672 0.6805 0.6494 1.0346 0.6818 0.9736 0.6851 0.7181 0.7198 0.6673 0.8257 0.6524 0.9565 0.6831 0.6423 0.6663 0.6310 0.6628 0.7400 0.7366 0.9672 0.6805 0.6494 1.0346 0.6818 0.9736 0.6851 0.7181 0.7198 0.6673 0.8257 0.6524 0.9565 0.6831 0.6423 0.6663 0.6310 0.6628 0.7400 0.7366 
1.1292 0.9727 0.9599 1.1907 1.1000 1.1085 0.7922 0.7917 0.8618 0.8706 0.8098 0.7879 1.0608 0.9198 0.8034 0.9665 0.8606 0.9797 0.7886 0.7308 1.1292 0.9727 0.9599 1.1907 1.1000 1.1085 0.7922 0.7917 0.8618 0.8706 0.8098 0.7879 1.0608 0.9198 0.8034 0.9665 0.8606 0.9797 0.7886 0.7308 1.1292 0.9727 0.9599 1.1907 1.1000 1.1085 0.7922 0.7917 0.8618 0.8706 0.8098 0.7879 1.0608 0.9198 0.8034 0.9665 0.8606 0.9797 0.7886 0.7308 1.1292 0.9727 0.9599 1.1907 1.1000 1.1085 0.7922 0.7917 0.8618 0.8706 0.8098 0.7879 1.0608 0.9198 0.8034 0.9665 0.8606 0.9797 0.7886 0.7308 1.1292 0.9727 0.9599 1.1907 1.1000 1.1085 0.7922 0.7917 0.8618 0.8706 0.8098 0.7879 1.0608 0.9198 0.8034 0.9665 0.8606 0.9797 0.7886 0.7308 
1.0185 0.7984 0.7795 1.0236 0.9203 0.9914 0.6632 0.6896 0.7357 0.7282 0.6670 0.6568 0.9276 0.7835 0.6659 0.8085 0.7112 0.8253 0.7348 0.5923 1.0185 0.7984 0.7795 1.0236 0.9203 0.9914 0.6632 0.6896 0.7357 0.7282 0.6670 0.6568 0.9276 0.7835 0.6659 0.8085 0.7112 0.8253 0.7348 0.5923 1.0185 0.7984 0.7795 1.0236 0.9203 0.9914 0.6632 0.6896 0.7357 0.7282 0.6670 0.6568 0.9276 0.7835 0.6659 0.8085 0.7112 0.8253 0.7348 0.5923 1.0185 0.7984 0.7795 1.0236 0.9203 0.9914 0.6632 0.6896 0.7357 0.7282 0.6670 0.6568 0.9276 0.7835 0.6659 0.8085 0.7112 0.8253 0.7348 0.5923 1.0185 0.7984 0.7795 1.0236 0.9203 0.9914 0.6632 0.6896 0.7357 0.7282 0.6670 0.6568 0.9276 0.7835 0.6659 0.8085 0.7112 0.8253 0.7348 0.5923 
0.7570 0.5675 0.5780 0.7595 0.6692 0.7423 0.5596 0.5370 0.5543 0.5526 0.5207 0.5364 0.6908 0.5653 0.5586 0.6245 0.5948 0.6057 0.5733 0.6078 0.7570 0.5675 0.5780 0.7595 0.6692 0.7423 0.5596 0.5370 0.5543 0.5526 0.5207 0.5364 0.6908 0.5653 0.5586 0.6245 0.5948 0.6057 0.5733 0.6078 0.7570 0.5675 0.5780 0.7595 0.6692 0.7423 0.5596 0.5370 0.5543 0.5526 0.5207 0.5364 0.6908 0.5653 0.5586 0.6245 0.5948 0.6057 0.5733 0.6078 0.7570 0.5675 0.5780 0.7595 0.6692 0.7423 0.5596 0.5370 0.5543 0.5526 0.5207 0.5364 0.6908 0.5653 0.5586 0.6245 0.5948 0.6057 0.5733 0.6078 0.7570 0.5675 0.5780 0.7595 0.6692 0.7423 0.5596 0.5370 0.5543 0.5526 0.5207 0.5364 0.6908 0.5653 0.5586 0.6245 0.5948 0.6057 0.5733 0.6078 
0.5274 0.3919 0.4473 0.5782 0.4618 0.5331 0.4831 0.4202 0.4067 0.4309 0.4494 0.4485 0.5141 0.3980 0.4796 0.4920 0.4764 0.4001 0.4049 0.6151 0.5274 0.3919 0.4473 0.5782 0.4618 0.5331 0.4831 0.4202 0.4067 0.4309 0.4494 0.4485 0.5141 0.3980 0.4796 0.4920 0.4764 0.4001 0.4049 0.6151 0.5274 0.3919 0.4473 0.5782 0.4618 0.5331 0.4831 0.4202 0.4067 0.4309 0.4494 0.4485 0.5141 0.3980 0.4796 0.4920 0.4764 0.4001 0.4049 0.6151 0.5274 0.3919 0.4473 0.5782 0.4618 0.5331 0.4831 0.4202 0.4067 0.4309 0.4494 0.4485 0.5141 0.3980 0.4796 0.4920 0.4764 0.4001 0.4049 0.6151 0.5274 0.3919 0.4473 0.5782 0.4618 0.5331 0.4831 0.4202 0.4067 0.4309 0.4494 0.4485 0.5141 0.3980 0.4796 0.4920 0.4764 0.4001 0.4049 0.6151 
0.5611 0.5070 0.5527 0.6513 0.5191 0.6071 0.6252 0.5723 0.5519 0.5580 0.7083 0.5809 0.6400 0.5074 0.6100 0.5846 0.5851 0.4626 0.5902 0.7894 0.5611 0.5070 0.5527 0.6513 0.5191 0.6071 0.6252 0.5723 0.5519 0.5580 0.7083 0.5809 0.6400 0.5074 0.6100 0.5846 0.5851 0.4626 0.5902 0.7894 0.5611 0.5070 0.5527 0.6513 0.5191 0.6071 0.6252 0.5723 0.5519 0.5580 0.7083 0.5809 0.6400 0.5074 0.6100 0.5846 0.5851 0.4626 0.5902 0.7894 0.5611 0.5070 0.5527 0.6513 0.5191 0.6071 0.6252 0.5723 0.5519 0.5580 0.7083 0.5809 0.6400 0.5074 0.6100 0.5846 0.5851 0.4626 0.5902 0.7894 0.5611 0.5070 0.5527 0.6513 0.5191 0.6071 0.6252 0.5723 0.5519 0.5580 0.7083 0.5809 0.6400 0.5074 0.6100 0.5846 0.5851 0.4626 0.5902 0.7894 
0.4167 0.5029 0.5372 0.5020 0.5446 0.4679 0.4608 0.4313 0.4451 0.4704 0.5992 0.4541 0.5025 0.4741 0.4798 0.5319 0.4621 0.4089 0.4750 0.5777 0.4167 0.5029 0.5372 0.5020 0.5446 0.4679 0.4608 0.4313 0.4451 0.4704 0.5992 0.4541 0.5025 0.4741 0.4798 0.5319 0.4621 0.4089 0.4750 0.5777 0.4167 0.5029 0.5372 0.5020 0.5446 0.4679 0.4608 0.4313 0.4451 0.4704 0.5992 0.4541 0.5025 0.4741 0.4798 0.5319 0.4621 0.4089 0.4750 0.5777 0.4167 0.5029 0.5372 0.5020 0.5446 0.4679 0.4608 0.4313 0.4451 0.4704 0.5992 0.4541 0.5025 0.4741 0.4798 0.5319 0.4621 0.4089 0.4750 0.5777 0.4167 0.5029 0.5372 0.5020 0.5446 0.4679 0.4608 0.4313 0.4451 0.4704 0.5992 0.4541 0.5025 0.4741 0.4798 0.5319 0.4621 0.4089 0.4750 0.5777 
0.4891 0.6123 0.6491 0.5701 0.6196 0.5214 0.5744 0.5224 0.5362 0.5709 0.6671 0.5824 0.5614 0.5631 0.6035 0.6244 0.6043 0.5337 0.5473 0.6769 0.4891 0.6123 0.6491 0.5701 0.6196 0.5214 0.5744 0.5224 0.5362 0.5709 0.6671 0.5824 0.5614 0.5631 0.6035 0.6244 0.6043 0.5337 0.5473 0.6769 0.4891 0.6123 0.6491 0.5701 0.6196 0.5214 0.5744 0.5224 0.5362 0.5709 0.6671 0.5824 0.5614 0.5631 0.6035 0.6244 0.6043 0.5337 0.5473 0.6769 0.4891 0.6123 0.6491 0.5701 0.6196 0.5214 0.5744 0.5224 0.5362 0.5709 0.6671 0.5824 0.5614 0.5631 0.6035 0.6244 0.6043 0.5337 0.5473 0.6769 0.4891 0.6123 0.6491 0.5701 0.6196 0.5214 0.5744 0.5224 0.5362 0.5709 0.6671 0.5824 0.5614 0.5631 0.6035 0.6244 0.6043 0.5337 0.5473 0.6769 
0.3760 0.5355 0.6182 0.4865 0.4994 0.3906 0.5819 0.4540 0.4418 0.5283 0.5206 0.5992 0.4374 0.4658 0.6152 0.5784 0.6250 0.4805 0.4040 0.7253 0.3760 0.5355 0.6182 0.4865 0.4994 0.3906 0.5819 0.4540 0.4418 0.5283 0.5206 0.5992 0.4374 0.4658 0.6152 0.5784 0.6250 0.4805 0.4040 0.7253 0.3760 0.5355 0.6182 0.4865 0.4994 0.3906 0.5819 0.4540 0.4418 0.5283 0.5206 0.5992 0.4374 0.4658 0.6152 0.5784 0.6250 0.4805 0.4040 0.7253 0.3760 0.5355 0.6182 0.4865 0.4994 0.3906 0.5819 0.4540 0.4418 0.5283 0.5206 0.5992 0.4374 0.4658 0.6152 0.5784 0.6250 0.4805 0.4040 0.7253 0.3760 0.5355 0.6182 0.4865 0.4994 0.3906 0.5819 0.4540 0.4418 0.5283 0.5206 0.5992 0.4374 0.4658 0.6152 0.5784 0.6250 0.4805 0.4040 0.7253 
0.3463 0.4282 0.5595 0.4878 0.3973 0.3425 0.6149 0.4364 0.3790 0.5084 0.4152 0.6056 0.3803 0.3649 0.6281 0.5384 0.6335 0.4421 0.3484 0.7838 0.3463 0.4282 0.5595 0.4878 0.3973 0.3425 0.6149 0.4364 0.3790 0.5084 0.4152 0.6056 0.3803 0.3649 0.6281 0.5384 0.6335 0.4421 0.3484 0.7838 0.3463 0.4282 0.5595 0.4878 0.3973 0.3425 0.6149 0.4364 0.3790 0.5084 0.4152 0.6056 0.3803 0.3649 0.6281 0.5384 0.6335 0.4421 0.3484 0.7838 0.3463 0.4282 0.5595 0.4878 0.3973 0.3425 0.6149 0.4364 0.3790 0.5084 0.4152 0.6056 0.3803 0.3649 0.6281 0.5384 0.6335 0.4421 0.3484 0.7838 0.3463 0.4282 0.5595 0.4878 0.3973 0.3425 0.6149 0.4364 0.3790 0.5084 0.4152 0.6056 0.3803 0.3649 0.6281 0.5384 0.6335 0.4421 0.3484 0.7838 
0.4264 0.4480 0.5739 0.5756 0.4148 0.4149 0.6590 0.5004 0.4320 0.5543 0.4055 0.6350 0.4427 0.4047 0.6544 0.5524 0.6464 0.4793 0.3715 0.8094 0.4264 0.4480 0.5739 0.5756 0.4148 0.4149 0.6590 0.5004 0.4320 0.5543 0.4055 0.6350 0.4427 0.4047 0.6544 0.5524 0.6464 0.4793 0.3715 0.8094 0.4264 0.4480 0.5739 0.5756 0.4148 0.4149 0.6590 0.5004 0.4320 0.5543 0.4055 0.6350 0.4427 0.4047 0.6544 0.5524 0.6464 0.4793 0.3715 0.8094 0.4264 0.4480 0.5739 0.5756 0.4148 0.4149 0.6590 0.5004 0.4320 0.5543 0.4055 0.6350 0.4427 0.4047 0.6544 0.5524 0.6464 0.4793 0.3715 0.8094 0.4264 0.4480 0.5739 0.5756 0.4148 0.4149 0.6590 0.5004 0.4320 0.5543 0.4055 0.6350 0.4427 0.4047 0.6544 0.5524 0.6464 0.4793 0.3715 0.8094 
0.6357 0.5716 0.6205 0.7203 0.5314 0.6280 0.6845 0.6247 0.5809 0.6325 0.5536 0.6622 0.6351 0.5617 0.6631 0.6012 0.6377 0.5737 0.5551 0.7547 0.6357 0.5716 0.6205 0.7203 0.5314 0.6280 0.6845 0.6247 0.5809 0.6325 0.5536 0.6622 0.6351 0.5617 0.6631 0.6012 0.6377 0.5737 0.5551 0.7547 0.6357 0.5716 0.6205 0.7203 0.5314 0.6280 0.6845 0.6247 0.5809 0.6325 0.5536 0.6622 0.6351 0.5617 0.6631 0.6012 0.6377 0.5737 0.5551 0.7547 0.6357 0.5716 0.6205 0.7203 0.5314 0.6280 0.6845 0.6247 0.5809 0.6325 0.5536 0.6622 0.6351 0.5617 0.6631 0.6012 0.6377 0.5737 0.5551 0.7547 0.6357 0.5716 0.6205 0.7203 0.5314 0.6280 0.6845 0.6247 0.5809 0.6325 0.5536 0.6622 0.6351 0.5617 0.6631 0.6012 0.6377 0.5737 0.5551 0.7547 
0.4832 0.6081 0.7197 0.5970 0.6322 0.4644 0.7237 0.5560 0.5267 0.6499 0.5086 0.7139 0.4713 0.5442 0.7441 0.7179 0.7644 0.6675 0.3825 0.8318 0.4832 0.6081 0.7197 0.5970 0.6322 0.4644 0.7237 0.5560 0.5267 0.6499 0.5086 0.7139 0.4713 0.5442 0.7441 0.7179 0.7644 0.6675 0.3825 0.8318 0.4832 0.6081 0.7197 0.5970 0.6322 0.4644 0.7237 0.5560 0.5267 0.6499 0.5086 0.7139 0.4713 0.5442 0.7441 0.7179 0.7644 0.6675 0.3825 0.8318 0.4832 0.6081 0.7197 0.5970 0.6322 0.4644 0.7237 0.5560 0.5267 0.6499 0.5086 0.7139 0.4713 0.5442 0.7441 0.7179 0.7644 0.6675 0.3825 0.8318 0.4832 0.6081 0.7197 0.5970 0.6322 0.4644 0.7237 0.5560 0.5267 0.6499 0.5086 0.7139 0.4713 0.5442 0.7441 0.7179 0.7644 0.6675 0.3825 0.8318 
0.3549 0.4000 0.4449 0.4003 0.4135 0.3451 0.4165 0.3547 0.3421 0.4017 0.3082 0.4253 0.3447 0.3726 0.4303 0.4358 0.4367 0.4130 0.2764 0.4407 0.3549 0.4000 0.4449 0.4003 0.4135 0.3451 0.4165 0.3547 0.3421 0.4017 0.3082 0.4253 0.3447 0.3726 0.4303 0.4358 0.4367 0.4130 0.2764 0.4407 0.3549 0.4000 0.4449 0.4003 0.4135 0.3451 0.4165 0.3547 0.3421 0.4017 0.3082 0.4253 0.3447 0.3726 0.4303 0.4358 0.4367 0.4130 0.2764 0.4407 0.3549 0.4000 0.4449 0.4003 0.4135 0.3451 0.4165 0.3547 0.3421 0.4017 0.3082 0.4253 0.3447 0.3726 0.4303 0.4358 0.4367 0.4130 0.2764 0.4407 0.3549 0.4000 0.4449 0.4003 0.4135 0.3451 0.4165 0.3547 0.3421 0.4017 0.3082 0.4253 0.3447 0.3726 0.4303 0.4358 0.4367 0.4130 0.2764 0.4407 
0.2711 0.3577 0.4038 0.2843 0.3674 0.2840 0.4012 0.3378 0.3244 0.3711 0.3385 0.4143 0.3133 0.3342 0.4121 0.3863 0.4261 0.3426 0.3043 0.4689 0.2711 0.3577 0.4038 0.2843 0.3674 0.2840 0.4012 0.3378 0.3244 0.3711 0.3385 0.4143 0.3133 0.3342 0.4121 0.3863 0.4261 0.3426 0.3043 0.4689 0.2711 0.3577 0.4038 0.2843 0.3674 0.2840 0.4012 0.3378 0.3244 0.3711 0.3385 0.4143 0.3133 0.3342 0.4121 0.3863 0.4261 0.3426 0.3043 0.4689 0.2711 0.3577 0.4038 0.2843 0.3674 0.2840 0.4012 0.3378 0.3244 0.3711 0.3385 0.4143 0.3133 0.3342 0.4121 0.3863 0.4261 0.3426 0.3043 0.4689 0.2711 0.3577 0.4038 0.2843 0.3674 0.2840 0.4012 0.3378 0.3244 0.3711 0.3385 0.4143 0.3133 0.3342 0.4121 0.3863 0.4261 0.3426 0.3043 0.4689 
0.3055 0.2994 0.3215 0.2939 0.3145 0.2995 0.3151 0.2840 0.2837 0.2969 0.2959 0.3266 0.2978 0.2903 0.3219 0.3298 0.3441 0.3028 0.2641 0.3681 0.3055 0.2994 0.3215 0.2939 0.3145 0.2995 0.3151 0.2840 0.2837 0.2969 0.2959 0.3266 0.2978 0.2903 0.3219 0.3298 0.3441 0.3028 0.2641 0.3681 0.3055 0.2994 0.3215 0.2939 0.3145 0.2995 0.3151 0.2840 0.2837 0.2969 0.2959 0.3266 0.2978 0.2903 0.3219 0.3298 0.3441 0.3028 0.2641 0.3681 0.3055 0.2994 0.3215 0.2939 0.3145 0.2995 0.3151 0.2840 0.2837 0.2969 0.2959 0.3266 0.2978 0.2903 0.3219 0.3298 0.3441 0.3028 0.2641 0.3681 0.3055 0.2994 0.3215 0.2939 0.3145 0.2995 0.3151 0.2840 0.2837 0.2969 0.2959 0.3266 0.2978 0.2903 0.3219 0.3298 0.3441 0.3028 0.2641 0.3681 
0.2931 0.3367 0.4319 0.3070 0.3136 0.3067 0.5194 0.3884 0.3544 0.4218 0.4164 0.5087 0.3495 0.3009 0.5167 0.4466 0.5497 0.3502 0.3402 0.6968 0.2931 0.3367 0.4319 0.3070 0.3136 0.3067 0.5194 0.3884 0.3544 0.4218 0.4164 0.5087 0.3495 0.3009 0.5167 0.4466 0.5497 0.3502 0.3402 0.6968 0.2931 0.3367 0.4319 0.3070 0.3136 0.3067 0.5194 0.3884 0.3544 0.4218 0.4164 0.5087 0.3495 0.3009 0.5167 0.4466 0.5497 0.3502 0.3402 0.6968 0.2931 0.3367 0.4319 0.3070 0.3136 0.3067 0.5194 0.3884 0.3544 0.4218 0.4164 0.5087 0.3495 0.3009 0.5167 0.4466 0.5497 0.3502 0.3402 0.6968 0.2931 0.3367 0.4319 0.3070 0.3136 0.3067 0.5194 0.3884 0.3544 0.4218 0.4164 0.5087 0.3495 0.3009 0.5167 0.4466 0.5497 0.3502 0.3402 0.6968 
0.2872 0.3604 0.4361 0.3117 0.3395 0.3050 0.4938 0.3880 0.3565 0.4172 0.3896 0.4834 0.3518 0.3297 0.4975 0.4445 0.5178 0.3613 0.3381 0.6403 0.2872 0.3604 0.4361 0.3117 0.3395 0.3050 0.4938 0.3880 0.3565 0.4172 0.3896 0.4834 0.3518 0.3297 0.4975 0.4445 0.5178 0.3613 0.3381 0.6403 0.2872 0.3604 0.4361 0.3117 0.3395 0.3050 0.4938 0.3880 0.3565 0.4172 0.3896 0.4834 0.3518 0.3297 0.4975 0.4445 0.5178 0.3613 0.3381 0.6403 0.2872 0.3604 0.4361 0.3117 0.3395 0.3050 0.4938 0.3880 0.3565 0.4172 0.3896 0.4834 0.3518 0.3297 0.4975 0.4445 0.5178 0.3613 0.3381 0.6403 0.2872 0.3604 0.4361 0.3117 0.3395 0.3050 0.4938 0.3880 0.3565 0.4172 0.3896 0.4834 0.3518 0.3297 0.4975 0.4445 0.5178 0.3613 0.3381 0.6403 
0.2996 0.3979 0.4448 0.3214 0.3890 0.3177 0.4714 0.3922 0.3667 0.4178 0.4174 0.4600 0.3709 0.3628 0.4891 0.4605 0.4933 0.3744 0.3669 0.6083 0.2996 0.3979 0.4448 0.3214 0.3890 0.3177 0.4714 0.3922 0.3667 0.4178 0.4174 0.4600 0.3709 0.3628 0.4891 0.4605 0.4933 0.3744 0.3669 0.6083 0.2996 0.3979 0.4448 0.3214 0.3890 0.3177 0.4714 0.3922 0.3667 0.4178 0.4174 0.4600 0.3709 0.3628 0.4891 0.4605 0.4933 0.3744 0.3669 0.6083 0.2996 0.3979 0.4448 0.3214 0.3890 0.3177 0.4714 0.3922 0.3667 0.4178 0.4174 0.4600 0.3709 0.3628 0.4891 0.4605 0.4933 0.3744 0.3669 0.6083 0.2996 0.3979 0.4448 0.3214 0.3890 0.3177 0.4714 0.3922 0.3667 0.4178 0.4174 0.4600 0.3709 0.3628 0.4891 0.4605 0.4933 0.3744 0.3669 0.6083 
0.2396 0.3337 0.4161 0.3187 0.3362 0.2571 0.4561 0.3325 0.2902 0.3792 0.3058 0.4452 0.2988 0.2988 0.4786 0.4315 0.4836 0.3315 0.2595 0.6078 0.2396 0.3337 0.4161 0.3187 0.3362 0.2571 0.4561 0.3325 0.2902 0.3792 0.3058 0.4452 0.2988 0.2988 0.4786 0.4315 0.4836 0.3315 0.2595 0.6078 0.2396 0.3337 0.4161 0.3187 0.3362 0.2571 0.4561 0.3325 0.2902 0.3792 0.3058 0.4452 0.2988 0.2988 0.4786 0.4315 0.4836 0.3315 0.2595 0.6078 0.2396 0.3337 0.4161 0.3187 0.3362 0.2571 0.4561 0.3325 0.2902 0.3792 0.3058 0.4452 0.2988 0.2988 0.4786 0.4315 0.4836 0.3315 0.2595 0.6078 0.2396 0.3337 0.4161 0.3187 0.3362 0.2571 0.4561 0.3325 0.2902 0.3792 0.3058 0.4452 0.2988 0.2988 0.4786 0.4315 0.4836 0.3315 0.2595 0.6078 
0.2845 0.3454 0.4125 0.3450 0.3500 0.2956 0.4407 0.3353 0.3054 0.3748 0.3144 0.4370 0.3207 0.3188 0.4635 0.4292 0.4747 0.3378 0.2772 0.5873 0.2845 0.3454 0.4125 0.3450 0.3500 0.2956 0.4407 0.3353 0.3054 0.3748 0.3144 0.4370 0.3207 0.3188 0.4635 0.4292 0.4747 0.3378 0.2772 0.5873 0.2845 0.3454 0.4125 0.3450 0.3500 0.2956 0.4407 0.3353 0.3054 0.3748 0.3144 0.4370 0.3207 0.3188 0.4635 0.4292 0.4747 0.3378 0.2772 0.5873 0.2845 0.3454 0.4125 0.3450 0.3500 0.2956 0.4407 0.3353 0.3054 0.3748 0.3144 0.4370 0.3207 0.3188 0.4635 0.4292 0.4747 0.3378 0.2772 0.5873 0.2845 0.3454 0.4125 0.3450 0.3500 0.2956 0.4407 0.3353 0.3054 0.3748 0.3144 0.4370 0.3207 0.3188 0.4635 0.4292 0.4747 0.3378 0.2772 0.5873 
0.2835 0.3725 0.4343 0.3033 0.4091 0.2892 0.4132 0.3055 0.3009 0.3632 0.2660 0.4175 0.3042 0.3273 0.4373 0.4453 0.4799 0.3582 0.2611 0.5538 0.2835 0.3725 0.4343 0.3033 0.4091 0.2892 0.4132 0.3055 0.3009 0.3632 0.2660 0.4175 0.3042 0.3273 0.4373 0.4453 0.4799 0.3582 0.2611 0.5538 0.2835 0.3725 0.4343 0.3033 0.4091 0.2892 0.4132 0.3055 0.3009 0.3632 0.2660 0.4175 0.3042 0.3273 0.4373 0.4453 0.4799 0.3582 0.2611 0.5538 0.2835 0.3725 0.4343 0.3033 0.4091 0.2892 0.4132 0.3055 0.3009 0.3632 0.2660 0.4175 0.3042 0.3273 0.4373 0.4453 0.4799 0.3582 0.2611 0.5538 0.2835 0.3725 0.4343 0.3033 0.4091 0.2892 0.4132 0.3055 0.3009 0.3632 0.2660 0.4175 0.3042 0.3273 0.4373 0.4453 0.4799 0.3582 0.2611 0.5538 
0.4030 0.3273 0.3754 0.4019 0.3159 0.4038 0.4323 0.3638 0.3487 0.3607 0.3611 0.4163 0.4141 0.3086 0.4138 0.3927 0.4594 0.3284 0.3379 0.5585 0.4030 0.3273 0.3754 0.4019 0.3159 0.4038 0.4323 0.3638 0.3487 0.3607 0.3611 0.4163 0.4141 0.3086 0.4138 0.3927 0.4594 0.3284 0.3379 0.5585 0.4030 0.3273 0.3754 0.4019 0.3159 0.4038 0.4323 0.3638 0.3487 0.3607 0.3611 0.4163 0.4141 0.3086 0.4138 0.3927 0.4594 0.3284 0.3379 0.5585 0.4030 0.3273 0.3754 0.4019 0.3159 0.4038 0.4323 0.3638 0.3487 0.3607 0.3611 0.4163 0.4141 0.3086 0.4138 0.3927 0.4594 0.3284 0.3379 0.5585 0.4030 0.3273 0.3754 0.4019 0.3159 0.4038 0.4323 0.3638 0.3487 0.3607 0.3611 0.4163 0.4141 0.3086 0.4138 0.3927 0.4594 0.3284 0.3379 0.5585 
0.4070 0.3944 0.4501 0.3679 0.3834 0.4021 0.4673 0.3802 0.3797 0.4144 0.4044 0.4729 0.4139 0.3542 0.4629 0.4350 0.5243 0.3725 0.3400 0.5847 0.4070 0.3944 0.4501 0.3679 0.3834 0.4021 0.4673 0.3802 0.3797 0.4144 0.4044 0.4729 0.4139 0.3542 0.4629 0.4350 0.5243 0.3725 0.3400 0.5847 0.4070 0.3944 0.4501 0.3679 0.3834 0.4021 0.4673 0.3802 0.3797 0.4144 0.4044 0.4729 0.4139 0.3542 0.4629 0.4350 0.5243 0.3725 0.3400 0.5847 0.4070 0.3944 0.4501 0.3679 0.3834 0.4021 0.4673 0.3802 0.3797 0.4144 0.4044 0.4729 0.4139 0.3542 0.4629 0.4350 0.5243 0.3725 0.3400 0.5847 0.4070 0.3944 0.4501 0.3679 0.3834 0.4021 0.4673 0.3802 0.3797 0.4144 0.4044 0.4729 0.4139 0.3542 0.4629 0.4350 0.5243 0.3725 0.3400 0.5847 
0.3269 0.3283 0.3801 0.3103 0.3025 0.3287 0.4200 0.3409 0.3354 0.3567 0.3421 0.4081 0.3592 0.2866 0.4065 0.3749 0.4522 0.3258 0.3055 0.5263 0.3269 0.3283 0.3801 0.3103 0.3025 0.3287 0.4200 0.3409 0.3354 0.3567 0.3421 0.4081 0.3592 0.2866 0.4065 0.3749 0.4522 0.3258 0.3055 0.5263 0.3269 0.3283 0.3801 0.3103 0.3025 0.3287 0.4200 0.3409 0.3354 0.3567 0.3421 0.4081 0.3592 0.2866 0.4065 0.3749 0.4522 0.3258 0.3055 0.5263 0.3269 0.3283 0.3801 0.3103 0.3025 0.3287 0.4200 0.3409 0.3354 0.3567 0.3421 0.4081 0.3592 0.2866 0.4065 0.3749 0.4522 0.3258 0.3055 0.5263 0.3269 0.3283 0.3801 0.3103 0.3025 0.3287 0.4200 0.3409 0.3354 0.3567 0.3421 0.4081 0.3592 0.2866 0.4065 0.3749 0.4522 0.3258 0.3055 0.5263 
0.2072 0.2770 0.3373 0.2182 0.2633 0.2171 0.3762 0.2761 0.2677 0.3056 0.2577 0.3634 0.2572 0.2288 0.3737 0.3497 0.4099 0.2782 0.2315 0.5021 0.2072 0.2770 0.3373 0.2182 0.2633 0.2171 0.3762 0.2761 0.2677 0.3056 0.2577 0.3634 0.2572 0.2288 0.3737 0.3497 0.4099 0.2782 0.2315 0.5021 0.2072 0.2770 0.3373 0.2182 0.2633 0.2171 0.3762 0.2761 0.2677 0.3056 0.2577 0.3634 0.2572 0.2288 0.3737 0.3497 0.4099 0.2782 0.2315 0.5021 0.2072 0.2770 0.3373 0.2182 0.2633 0.2171 0.3762 0.2761 0.2677 0.3056 0.2577 0.3634 0.2572 0.2288 0.3737 0.3497 0.4099 0.2782 0.2315 0.5021 0.2072 0.2770 0.3373 0.2182 0.2633 0.2171 0.3762 0.2761 0.2677 0.3056 0.2577 0.3634 0.2572 0.2288 0.3737 0.3497 0.4099 0.2782 0.2315 0.5021 
0.1976 0.3051 0.3706 0.2322 0.2709 0.2183 0.4167 0.3152 0.3072 0.3430 0.2686 0.4045 0.2664 0.2561 0.4069 0.3697 0.4447 0.3181 0.2500 0.5263 0.1976 0.3051 0.3706 0.2322 0.2709 0.2183 0.4167 0.3152 0.3072 0.3430 0.2686 0.4045 0.2664 0.2561 0.4069 0.3697 0.4447 0.3181 0.2500 0.5263 0.1976 0.3051 0.3706 0.2322 0.2709 0.2183 0.4167 0.3152 0.3072 0.3430 0.2686 0.4045 0.2664 0.2561 0.4069 0.3697 0.4447 0.3181 0.2500 0.5263 0.1976 0.3051 0.3706 0.2322 0.2709 0.2183 0.4167 0.3152 0.3072 0.3430 0.2686 0.4045 0.2664 0.2561 0.4069 0.3697 0.4447 0.3181 0.2500 0.5263 0.1976 0.3051 0.3706 0.2322 0.2709 0.2183 0.4167 0.3152 0.3072 0.3430 0.2686 0.4045 0.2664 0.2561 0.4069 0.3697 0.4447 0.3181 0.2500 0.5263 
0.2062 0.3197 0.4357 0.2764 0.2860 0.2253 0.5130 0.3481 0.3261 0.4032 0.2640 0.4918 0.2755 0.2455 0.4956 0.4347 0.5509 0.3576 0.2412 0.6698 0.2062 0.3197 0.4357 0.2764 0.2860 0.2253 0.5130 0.3481 0.3261 0.4032 0.2640 0.4918 0.2755 0.2455 0.4956 0.4347 0.5509 0.3576 0.2412 0.6698 0.2062 0.3197 0.4357 0.2764 0.2860 0.2253 0.5130 0.3481 0.3261 0.4032 0.2640 0.4918 0.2755 0.2455 0.4956 0.4347 0.5509 0.3576 0.2412 0.6698 0.2062 0.3197 0.4357 0.2764 0.2860 0.2253 0.5130 0.3481 0.3261 0.4032 0.2640 0.4918 0.2755 0.2455 0.4956 0.4347 0.5509 0.3576 0.2412 0.6698 0.2062 0.3197 0.4357 0.2764 0.2860 0.2253 0.5130 0.3481 0.3261 0.4032 0.2640 0.4918 0.2755 0.2455 0.4956 0.4347 0.5509 0.3576 0.2412 0.6698 
0.2392 0.3549 0.4983 0.2922 0.3566 0.2444 0.5580 0.3425 0.3066 0.4411 0.2509 0.5412 0.2679 0.2555 0.5545 0.4966 0.6162 0.3655 0.2218 0.7523 0.2392 0.3549 0.4983 0.2922 0.3566 0.2444 0.5580 0.3425 0.3066 0.4411 0.2509 0.5412 0.2679 0.2555 0.5545 0.4966 0.6162 0.3655 0.2218 0.7523 0.2392 0.3549 0.4983 0.2922 0.3566 0.2444 0.5580 0.3425 0.3066 0.4411 0.2509 0.5412 0.2679 0.2555 0.5545 0.4966 0.6162 0.3655 0.2218 0.7523 0.2392 0.3549 0.4983 0.2922 0.3566 0.2444 0.5580 0.3425 0.3066 0.4411 0.2509 0.5412 0.2679 0.2555 0.5545 0.4966 0.6162 0.3655 0.2218 0.7523 0.2392 0.3549 0.4983 0.2922 0.3566 0.2444 0.5580 0.3425 0.3066 0.4411 0.2509 0.5412 0.2679 0.2555 0.5545 0.4966 0.6162 0.3655 0.2218 0.7523 
0.2429 0.3809 0.5371 0.3067 0.3899 0.2477 0.5942 0.3526 0.3013 0.4696 0.2523 0.5762 0.2734 0.2711 0.6031 0.5406 0.6567 0.3734 0.2298 0.8134 0.2429 0.3809 0.5371 0.3067 0.3899 0.2477 0.5942 0.3526 0.3013 0.4696 0.2523 0.5762 0.2734 0.2711 0.6031 0.5406 0.6567 0.3734 0.2298 0.8134 0.2429 0.3809 0.5371 0.3067 0.3899 0.2477 0.5942 0.3526 0.3013 0.4696 0.2523 0.5762 0.2734 0.2711 0.6031 0.5406 0.6567 0.3734 0.2298 0.8134 0.2429 0.3809 0.5371 0.3067 0.3899 0.2477 0.5942 0.3526 0.3013 0.4696 0.2523 0.5762 0.2734 0.2711 0.6031 0.5406 0.6567 0.3734 0.2298 0.8134 0.2429 0.3809 0.5371 0.3067 0.3899 0.2477 0.5942 0.3526 0.3013 0.4696 0.2523 0.5762 0.2734 0.2711 0.6031 0.5406 0.6567 0.3734 0.2298 0.8134 
0.4011 0.4750 0.6236 0.4694 0.4825 0.4032 0.6765 0.4577 0.3979 0.5678 0.3123 0.6676 0.3958 0.4060 0.6970 0.6232 0.7300 0.4761 0.3396 0.8730 0.4011 0.4750 0.6236 0.4694 0.4825 0.4032 0.6765 0.4577 0.3979 0.5678 0.3123 0.6676 0.3958 0.4060 0.6970 0.6232 0.7300 0.4761 0.3396 0.8730 0.4011 0.4750 0.6236 0.4694 0.4825 0.4032 0.6765 0.4577 0.3979 0.5678 0.3123 0.6676 0.3958 0.4060 0.6970 0.6232 0.7300 0.4761 0.3396 0.8730 0.4011 0.4750 0.6236 0.4694 0.4825 0.4032 0.6765 0.4577 0.3979 0.5678 0.3123 0.6676 0.3958 0.4060 0.6970 0.6232 0.7300 0.4761 0.3396 0.8730 0.4011 0.4750 0.6236 0.4694 0.4825 0.4032 0.6765 0.4577 0.3979 0.5678 0.3123 0.6676 0.3958 0.4060 0.6970 0.6232 0.7300 0.4761 0.3396 0.8730 
0.2829 0.4531 0.5928 0.3346 0.4656 0.2902 0.6201 0.3939 0.3334 0.5214 0.2874 0.6152 0.3117 0.3638 0.6552 0.5964 0.6857 0.4218 0.2879 0.8286 0.2829 0.4531 0.5928 0.3346 0.4656 0.2902 0.6201 0.3939 0.3334 0.5214 0.2874 0.6152 0.3117 0.3638 0.6552 0.5964 0.6857 0.4218 0.2879 0.8286 0.2829 0.4531 0.5928 0.3346 0.4656 0.2902 0.6201 0.3939 0.3334 0.5214 0.2874 0.6152 0.3117 0.3638 0.6552 0.5964 0.6857 0.4218 0.2879 0.8286 0.2829 0.4531 0.5928 0.3346 0.4656 0.2902 0.6201 0.3939 0.3334 0.5214 0.2874 0.6152 0.3117 0.3638 0.6552 0.5964 0.6857 0.4218 0.2879 0.8286 0.2829 0.4531 0.5928 0.3346 0.4656 0.2902 0.6201 0.3939 0.3334 0.5214 0.2874 0.6152 0.3117 0.3638 0.6552 0.5964 0.6857 0.4218 0.2879 0.8286 
0.3026 0.4655 0.5965 0.3116 0.4675 0.3109 0.6361 0.4271 0.3721 0.5355 0.4108 0.6336 0.3492 0.3815 0.6681 0.6064 0.6989 0.4227 0.3428 0.8627 0.3026 0.4655 0.5965 0.3116 0.4675 0.3109 0.6361 0.4271 0.3721 0.5355 0.4108 0.6336 0.3492 0.3815 0.6681 0.6064 0.6989 0.4227 0.3428 0.8627 0.3026 0.4655 0.5965 0.3116 0.4675 0.3109 0.6361 0.4271 0.3721 0.5355 0.4108 0.6336 0.3492 0.3815 0.6681 0.6064 0.6989 0.4227 0.3428 0.8627 0.3026 0.4655 0.5965 0.3116 0.4675 0.3109 0.6361 0.4271 0.3721 0.5355 0.4108 0.6336 0.3492 0.3815 0.6681 0.6064 0.6989 0.4227 0.3428 0.8627 0.3026 0.4655 0.5965 0.3116 0.4675 0.3109 0.6361 0.4271 0.3721 0.5355 0.4108 0.6336 0.3492 0.3815 0.6681 0.6064 0.6989 0.4227 0.3428 0.8627 
0.2682 0.4287 0.5776 0.3079 0.4244 0.2844 0.6495 0.4269 0.3641 0.5344 0.4113 0.6609 0.3226 0.3536 0.6807 0.5988 0.7199 0.4230 0.3035 0.8958 0.2682 0.4287 0.5776 0.3079 0.4244 0.2844 0.6495 0.4269 0.3641 0.5344 0.4113 0.6609 0.3226 0.3536 0.6807 0.5988 0.7199 0.4230 0.3035 0.8958 0.2682 0.4287 0.5776 0.3079 0.4244 0.2844 0.6495 0.4269 0.3641 0.5344 0.4113 0.6609 0.3226 0.3536 0.6807 0.5988 0.7199 0.4230 0.3035 0.8958 0.2682 0.4287 0.5776 0.3079 0.4244 0.2844 0.6495 0.4269 0.3641 0.5344 0.4113 0.6609 0.3226 0.3536 0.6807 0.5988 0.7199 0.4230 0.3035 0.8958 0.2682 0.4287 0.5776 0.3079 0.4244 0.2844 0.6495 0.4269 0.3641 0.5344 0.4113 0.6609 0.3226 0.3536 0.6807 0.5988 0.7199 0.4230 0.3035 0.8958 
0.2286 0.3687 0.4908 0.2984 0.3766 0.2477 0.5675 0.3815 0.3309 0.4570 0.4032 0.5800 0.2870 0.3098 0.6020 0.5301 0.6437 0.3979 0.2539 0.7992 0.2286 0.3687 0.4908 0.2984 0.3766 0.2477 0.5675 0.3815 0.3309 0.4570 0.4032 0.5800 0.2870 0.3098 0.6020 0.5301 0.6437 0.3979 0.2539 0.7992 0.2286 0.3687 0.4908 0.2984 0.3766 0.2477 0.5675 0.3815 0.3309 0.4570 0.4032 0.5800 0.2870 0.3098 0.6020 0.5301 0.6437 0.3979 0.2539 0.7992 0.2286 0.3687 0.4908 0.2984 0.3766 0.2477 0.5675 0.3815 0.3309 0.4570 0.4032 0.5800 0.2870 0.3098 0.6020 0.5301 0.6437 0.3979 0.2539 0.7992 0.2286 0.3687 0.4908 0.2984 0.3766 0.2477 0.5675 0.3815 0.3309 0.4570 0.4032 0.5800 0.2870 0.3098 0.6020 0.5301 0.6437 0.3979 0.2539 0.7992 
0.2891 0.3160 0.3745 0.2785 0.3372 0.3082 0.4327 0.3324 0.3137 0.3539 0.4536 0.4475 0.3248 0.2936 0.4566 0.4208 0.5073 0.3393 0.3076 0.5902 0.2891 0.3160 0.3745 0.2785 0.3372 0.3082 0.4327 0.3324 0.3137 0.3539 0.4536 0.4475 0.3248 0.2936 0.4566 0.4208 0.5073 0.3393 0.3076 0.5902 0.2891 0.3160 0.3745 0.2785 0.3372 0.3082 0.4327 0.3324 0.3137 0.3539 0.4536 0.4475 0.3248 0.2936 0.4566 0.4208 0.5073 0.3393 0.3076 0.5902 0.2891 0.3160 0.3745 0.2785 0.3372 0.3082 0.4327 0.3324 0.3137 0.3539 0.4536 0.4475 0.3248 0.2936 0.4566 0.4208 0.5073 0.3393 0.3076 0.5902 0.2891 0.3160 0.3745 0.2785 0.3372 0.3082 0.4327 0.3324 0.3137 0.3539 0.4536 0.4475 0.3248 0.2936 0.4566 0.4208 0.5073 0.3393 0.3076 0.5902 
0.3200 0.3220 0.3675 0.2819 0.3463 0.3496 0.4250 0.3403 0.3342 0.3490 0.4990 0.4286 0.3610 0.3113 0.4355 0.4172 0.4818 0.3280 0.3662 0.5729 0.3200 0.3220 0.3675 0.2819 0.3463 0.3496 0.4250 0.3403 0.3342 0.3490 0.4990 0.4286 0.3610 0.3113 0.4355 0.4172 0.4818 0.3280 0.3662 0.5729 0.3200 0.3220 0.3675 0.2819 0.3463 0.3496 0.4250 0.3403 0.3342 0.3490 0.4990 0.4286 0.3610 0.3113 0.4355 0.4172 0.4818 0.3280 0.3662 0.5729 0.3200 0.3220 0.3675 0.2819 0.3463 0.3496 0.4250 0.3403 0.3342 0.3490 0.4990 0.4286 0.3610 0.3113 0.4355 0.4172 0.4818 0.3280 0.3662 0.5729 0.3200 0.3220 0.3675 0.2819 0.3463 0.3496 0.4250 0.3403 0.3342 0.3490 0.4990 0.4286 0.3610 0.3113 0.4355 0.4172 0.4818 0.3280 0.3662 0.5729 
0.2650 0.3221 0.4457 0.2819 0.3547 0.3182 0.5504 0.3542 0.3307 0.4161 0.4263 0.5489 0.3502 0.2907 0.5740 0.5157 0.6038 0.3308 0.3625 0.8184 0.2650 0.3221 0.4457 0.2819 0.3547 0.3182 0.5504 0.3542 0.3307 0.4161 0.4263 0.5489 0.3502 0.2907 0.5740 0.5157 0.6038 0.3308 0.3625 0.8184 0.2650 0.3221 0.4457 0.2819 0.3547 0.3182 0.5504 0.3542 0.3307 0.4161 0.4263 0.5489 0.3502 0.2907 0.5740 0.5157 0.6038 0.3308 0.3625 0.8184 0.2650 0.3221 0.4457 0.2819 0.3547 0.3182 0.5504 0.3542 0.3307 0.4161 0.4263 0.5489 0.3502 0.2907 0.5740 0.5157 0.6038 0.3308 0.3625 0.8184 0.2650 0.3221 0.4457 0.2819 0.3547 0.3182 0.5504 0.3542 0.3307 0.4161 0.4263 0.5489 0.3502 0.2907 0.5740 0.5157 0.6038 0.3308 0.3625 0.8184 
0.2872 0.3685 0.5611 0.3162 0.3959 0.3397 0.7022 0.4109 0.3642 0.5213 0.4075 0.6942 0.3863 0.3103 0.7299 0.6466 0.7498 0.3654 0.3795 1.0749 0.2872 0.3685 0.5611 0.3162 0.3959 0.3397 0.7022 0.4109 0.3642 0.5213 0.4075 0.6942 0.3863 0.3103 0.7299 0.6466 0.7498 0.3654 0.3795 1.0749 0.2872 0.3685 0.5611 0.3162 0.3959 0.3397 0.7022 0.4109 0.3642 0.5213 0.4075 0.6942 0.3863 0.3103 0.7299 0.6466 0.7498 0.3654 0.3795 1.0749 0.2872 0.3685 0.5611 0.3162 0.3959 0.3397 0.7022 0.4109 0.3642 0.5213 0.4075 0.6942 0.3863 0.3103 0.7299 0.6466 0.7498 0.3654 0.3795 1.0749 0.2872 0.3685 0.5611 0.3162 0.3959 0.3397 0.7022 0.4109 0.3642 0.5213 0.4075 0.6942 0.3863 0.3103 0.7299 0.6466 0.7498 0.3654 0.3795 1.0749 
0.3647 0.5084 0.7732 0.3841 0.5515 0.4022 0.9663 0.5935 0.4741 0.6985 0.6807 0.9258 0.4489 0.3803 1.0256 0.9182 1.0208 0.5494 0.3897 1.4517 0.3647 0.5084 0.7732 0.3841 0.5515 0.4022 0.9663 0.5935 0.4741 0.6985 0.6807 0.9258 0.4489 0.3803 1.0256 0.9182 1.0208 0.5494 0.3897 1.4517 0.3647 0.5084 0.7732 0.3841 0.5515 0.4022 0.9663 0.5935 0.4741 0.6985 0.6807 0.9258 0.4489 0.3803 1.0256 0.9182 1.0208 0.5494 0.3897 1.4517 0.3647 0.5084 0.7732 0.3841 0.5515 0.4022 0.9663 0.5935 0.4741 0.6985 0.6807 0.9258 0.4489 0.3803 1.0256 0.9182 1.0208 0.5494 0.3897 1.4517 0.3647 0.5084 0.7732 0.3841 0.5515 0.4022 0.9663 0.5935 0.4741 0.6985 0.6807 0.9258 0.4489 0.3803 1.0256 0.9182 1.0208 0.5494 0.3897 1.4517 
0.4409 0.8629 1.1492 0.6770 0.8410 0.5163 1.4243 0.9825 0.8138 1.0474 1.5852 1.3477 0.6661 0.6126 1.4683 1.3041 1.5272 0.9972 0.5974 1.9376 0.4409 0.8629 1.1492 0.6770 0.8410 0.5163 1.4243 0.9825 0.8138 1.0474 1.5852 1.3477 0.6661 0.6126 1.4683 1.3041 1.5272 0.9972 0.5974 1.9376 0.4409 0.8629 1.1492 0.6770 0.8410 0.5163 1.4243 0.9825 0.8138 1.0474 1.5852 1.3477 0.6661 0.6126 1.4683 1.3041 1.5272 0.9972 0.5974 1.9376 0.4409 0.8629 1.1492 0.6770 0.8410 0.5163 1.4243 0.9825 0.8138 1.0474 1.5852 1.3477 0.6661 0.6126 1.4683 1.3041 1.5272 0.9972 0.5974 1.9376 0.4409 0.8629 1.1492 0.6770 0.8410 0.5163 1.4243 0.9825 0.8138 1.0474 1.5852 1.3477 0.6661 0.6126 1.4683 1.3041 1.5272 0.9972 0.5974 1.9376 
0.7348 1.2481 1.5534 0.9479 1.1992 0.7928 1.9090 1.3719 1.2045 1.4176 2.4643 1.7832 0.9901 0.8478 1.9709 1.7747 2.0958 1.4038 1.0209 2.5996 0.7348 1.2481 1.5534 0.9479 1.1992 0.7928 1.9090 1.3719 1.2045 1.4176 2.4643 1.7832 0.9901 0.8478 1.9709 1.7747 2.0958 1.4038 1.0209 2.5996 0.7348 1.2481 1.5534 0.9479 1.1992 0.7928 1.9090 1.3719 1.2045 1.4176 2.4643 1.7832 0.9901 0.8478 1.9709 1.7747 2.0958 1.4038 1.0209 2.5996 0.7348 1.2481 1.5534 0.9479 1.1992 0.7928 1.9090 1.3719 1.2045 1.4176 2.4643 1.7832 0.9901 0.8478 1.9709 1.7747 2.0958 1.4038 1.0209 2.5996 0.7348 1.2481 1.5534 0.9479 1.1992 0.7928 1.9090 1.3719 1.2045 1.4176 2.4643 1.7832 0.9901 0.8478 1.9709 1.7747 2.0958 1.4038 1.0209 2.5996 
1.0960 1.4140 1.6424 1.1836 1.4540 1.0793 1.9726 1.4040 1.1939 1.4477 3.0451 1.8402 1.0911 0.9771 2.1137 1.8851 2.1416 1.4934 1.2804 2.5558 1.0960 1.4140 1.6424 1.1836 1.4540 1.0793 1.9726 1.4040 1.1939 1.4477 3.0451 1.8402 1.0911 0.9771 2.1137 1.8851 2.1416 1.4934 1.2804 2.5558 1.0960 1.4140 1.6424 1.1836 1.4540 1.0793 1.9726 1.4040 1.1939 1.4477 3.0451 1.8402 1.0911 0.9771 2.1137 1.8851 2.1416 1.4934 1.2804 2.5558 1.0960 1.4140 1.6424 1.1836 1.4540 1.0793 1.9726 1.4040 1.1939 1.4477 3.0451 1.8402 1.0911 0.9771 2.1137 1.8851 2.1416 1.4934 1.2804 2.5558 1.0960 1.4140 1.6424 1.1836 1.4540 1.0793 1.9726 1.4040 1.1939 1.4477 3.0451 1.8402 1.0911 0.9771 2.1137 1.8851 2.1416 1.4934 1.2804 2.5558 
1.8080 1.7467 1.8526 1.5309 1.7193 1.7283 2.2021 1.8094 1.6422 1.6494 3.7096 1.9506 1.7322 1.4263 2.3438 2.0363 2.2410 1.6283 2.1550 2.7209 1.8080 1.7467 1.8526 1.5309 1.7193 1.7283 2.2021 1.8094 1.6422 1.6494 3.7096 1.9506 1.7322 1.4263 2.3438 2.0363 2.2410 1.6283 2.1550 2.7209 1.8080 1.7467 1.8526 1.5309 1.7193 1.7283 2.2021 1.8094 1.6422 1.6494 3.7096 1.9506 1.7322 1.4263 2.3438 2.0363 2.2410 1.6283 2.1550 2.7209 1.8080 1.7467 1.8526 1.5309 1.7193 1.7283 2.2021 1.8094 1.6422 1.6494 3.7096 1.9506 1.7322 1.4263 2.3438 2.0363 2.2410 1.6283 2.1550 2.7209 1.8080 1.7467 1.8526 1.5309 1.7193 1.7283 2.2021 1.8094 1.6422 1.6494 3.7096 1.9506 1.7322 1.4263 2.3438 2.0363 2.2410 1.6283 2.1550 2.7209 
