# Supplementary material for: Geometric alignment of aminoacyl-tRNA relative to catalytic centers of the ribosome underpins accurate mRNA decoding
Source: Nat Commun. 2023 Sep 11;14:5582. doi: 10.1038/s41467-023-40404-9 (PMC10495418; doi:10.1038/s41467-023-40404-9)
Supplement: Supplementary file 7 — Source Data [file 41467_2023_40404_MOESM7_ESM.zip › Girodat_Nat_Comm_data/Fig6/Near-cognate-EVN-fe.txt]

0.31313	2.13673	18.30000
0.36852	2.13673	18.30000
0.42391	2.13673	15.20000
0.47931	2.13673	18.30000
0.53470	2.13673	18.30000
0.59009	2.13673	18.30000
0.64548	2.13673	18.30000
0.70088	2.13673	18.30000
0.75627	2.13673	18.30000
0.81166	2.13673	18.30000
0.86705	2.13673	18.30000
0.92244	2.13673	18.30000
0.97784	2.13673	18.30000
1.03323	2.13673	18.30000
1.08862	2.13673	18.30000
1.14401	2.13673	18.30000
1.19940	2.13673	18.30000
1.25479	2.13673	18.30000
1.31019	2.13673	18.30000
1.36558	2.13673	18.30000
1.42097	2.13673	18.30000
1.47636	2.13673	18.30000
1.53175	2.13673	18.30000
1.58715	2.13673	18.30000
1.64254	2.13673	18.30000
1.69793	2.13673	18.30000
1.75332	2.13673	18.30000
1.80871	2.13673	18.30000
1.86411	2.13673	18.30000
1.91950	2.13673	18.30000
1.97489	2.13673	18.30000
2.03028	2.13673	18.30000
2.08567	2.13673	18.30000
2.14107	2.13673	18.30000
2.19646	2.13673	18.30000
2.25185	2.13673	18.30000
2.30724	2.13673	18.30000
2.36263	2.13673	18.30000
2.41803	2.13673	18.30000
2.47342	2.13673	18.30000
2.52881	2.13673	18.30000
2.58420	2.13673	18.30000
2.63959	2.13673	18.30000
2.69498	2.13673	18.30000
2.75038	2.13673	18.30000
2.80577	2.13673	18.30000
2.86116	2.13673	18.30000
2.91655	2.13673	18.30000
2.97194	2.13673	18.30000
3.02734	2.13673	18.30000
3.08273	2.13673	18.30000
3.13812	2.13673	18.30000
3.19351	2.13673	18.30000
3.24890	2.13673	18.30000
3.30430	2.13673	18.30000
3.35969	2.13673	18.30000
3.41508	2.13673	18.30000
3.47047	2.13673	18.30000
3.52586	2.13673	18.30000
3.58126	2.13673	18.30000
3.63665	2.13673	18.30000
3.69204	2.13673	18.30000
3.74743	2.13673	18.30000
3.80282	2.13673	18.30000
3.85822	2.13673	18.30000
3.91361	2.13673	18.30000
3.96900	2.13673	18.30000
4.02439	2.13673	18.30000
4.07978	2.13673	18.30000
4.13518	2.13673	18.30000
4.19057	2.13673	18.30000
4.24596	2.13673	18.30000
0.31313	2.19710	18.30000
0.36852	2.19710	18.30000
0.42391	2.19710	13.70000
0.47931	2.19710	15.20000
0.53470	2.19710	17.50000
0.59009	2.19710	18.30000
0.64548	2.19710	18.30000
0.70088	2.19710	18.30000
0.75627	2.19710	18.30000
0.81166	2.19710	18.30000
0.86705	2.19710	18.30000
0.92244	2.19710	18.30000
0.97784	2.19710	18.30000
1.03323	2.19710	18.30000
1.08862	2.19710	18.30000
1.14401	2.19710	18.30000
1.19940	2.19710	18.30000
1.25479	2.19710	18.30000
1.31019	2.19710	18.30000
1.36558	2.19710	18.30000
1.42097	2.19710	18.30000
1.47636	2.19710	18.30000
1.53175	2.19710	18.30000
1.58715	2.19710	18.30000
1.64254	2.19710	18.30000
1.69793	2.19710	18.30000
1.75332	2.19710	18.30000
1.80871	2.19710	18.30000
1.86411	2.19710	18.30000
1.91950	2.19710	18.30000
1.97489	2.19710	18.30000
2.03028	2.19710	18.30000
2.08567	2.19710	18.30000
2.14107	2.19710	18.30000
2.19646	2.19710	18.30000
2.25185	2.19710	18.30000
2.30724	2.19710	18.30000
2.36263	2.19710	18.30000
2.41803	2.19710	18.30000
2.47342	2.19710	18.30000
2.52881	2.19710	18.30000
2.58420	2.19710	18.30000
2.63959	2.19710	18.30000
2.69498	2.19710	18.30000
2.75038	2.19710	18.30000
2.80577	2.19710	18.30000
2.86116	2.19710	18.30000
2.91655	2.19710	18.30000
2.97194	2.19710	18.30000
3.02734	2.19710	18.30000
3.08273	2.19710	18.30000
3.13812	2.19710	18.30000
3.19351	2.19710	18.30000
3.24890	2.19710	18.30000
3.30430	2.19710	18.30000
3.35969	2.19710	18.30000
3.41508	2.19710	18.30000
3.47047	2.19710	18.30000
3.52586	2.19710	18.30000
3.58126	2.19710	18.30000
3.63665	2.19710	18.30000
3.69204	2.19710	18.30000
3.74743	2.19710	18.30000
3.80282	2.19710	18.30000
3.85822	2.19710	18.30000
3.91361	2.19710	18.30000
3.96900	2.19710	18.30000
4.02439	2.19710	18.30000
4.07978	2.19710	18.30000
4.13518	2.19710	18.30000
4.19057	2.19710	18.30000
4.24596	2.19710	18.30000
0.31313	2.25747	18.30000
0.36852	2.25747	15.20000
0.42391	2.25747	9.14000
0.47931	2.25747	9.14000
0.53470	2.25747	17.50000
0.59009	2.25747	18.30000
0.64548	2.25747	18.30000
0.70088	2.25747	18.30000
0.75627	2.25747	18.30000
0.81166	2.25747	18.30000
0.86705	2.25747	18.30000
0.92244	2.25747	18.30000
0.97784	2.25747	18.30000
1.03323	2.25747	18.30000
1.08862	2.25747	18.30000
1.14401	2.25747	18.30000
1.19940	2.25747	18.30000
1.25479	2.25747	18.30000
1.31019	2.25747	18.30000
1.36558	2.25747	18.30000
1.42097	2.25747	18.30000
1.47636	2.25747	18.30000
1.53175	2.25747	18.30000
1.58715	2.25747	18.30000
1.64254	2.25747	18.30000
1.69793	2.25747	18.30000
1.75332	2.25747	18.30000
1.80871	2.25747	18.30000
1.86411	2.25747	18.30000
1.91950	2.25747	18.30000
1.97489	2.25747	18.30000
2.03028	2.25747	18.30000
2.08567	2.25747	18.30000
2.14107	2.25747	18.30000
2.19646	2.25747	18.30000
2.25185	2.25747	18.30000
2.30724	2.25747	18.30000
2.36263	2.25747	18.30000
2.41803	2.25747	18.30000
2.47342	2.25747	18.30000
2.52881	2.25747	18.30000
2.58420	2.25747	18.30000
2.63959	2.25747	18.30000
2.69498	2.25747	18.30000
2.75038	2.25747	18.30000
2.80577	2.25747	18.30000
2.86116	2.25747	18.30000
2.91655	2.25747	18.30000
2.97194	2.25747	18.30000
3.02734	2.25747	18.30000
3.08273	2.25747	18.30000
3.13812	2.25747	18.30000
3.19351	2.25747	18.30000
3.24890	2.25747	18.30000
3.30430	2.25747	18.30000
3.35969	2.25747	18.30000
3.41508	2.25747	18.30000
3.47047	2.25747	18.30000
3.52586	2.25747	18.30000
3.58126	2.25747	18.30000
3.63665	2.25747	18.30000
3.69204	2.25747	18.30000
3.74743	2.25747	18.30000
3.80282	2.25747	18.30000
3.85822	2.25747	18.30000
3.91361	2.25747	18.30000
3.96900	2.25747	18.30000
4.02439	2.25747	18.30000
4.07978	2.25747	18.30000
4.13518	2.25747	18.30000
4.19057	2.25747	18.30000
4.24596	2.25747	18.30000
0.31313	2.31785	18.30000
0.36852	2.31785	13.00000
0.42391	2.31785	6.86000
0.47931	2.31785	6.10000
0.53470	2.31785	10.70000
0.59009	2.31785	18.30000
0.64548	2.31785	18.30000
0.70088	2.31785	18.30000
0.75627	2.31785	18.30000
0.81166	2.31785	18.30000
0.86705	2.31785	18.30000
0.92244	2.31785	18.30000
0.97784	2.31785	18.30000
1.03323	2.31785	18.30000
1.08862	2.31785	18.30000
1.14401	2.31785	18.30000
1.19940	2.31785	18.30000
1.25479	2.31785	18.30000
1.31019	2.31785	18.30000
1.36558	2.31785	18.30000
1.42097	2.31785	18.30000
1.47636	2.31785	18.30000
1.53175	2.31785	18.30000
1.58715	2.31785	18.30000
1.64254	2.31785	18.30000
1.69793	2.31785	18.30000
1.75332	2.31785	18.30000
1.80871	2.31785	18.30000
1.86411	2.31785	18.30000
1.91950	2.31785	18.30000
1.97489	2.31785	18.30000
2.03028	2.31785	18.30000
2.08567	2.31785	18.30000
2.14107	2.31785	18.30000
2.19646	2.31785	18.30000
2.25185	2.31785	18.30000
2.30724	2.31785	18.30000
2.36263	2.31785	18.30000
2.41803	2.31785	18.30000
2.47342	2.31785	18.30000
2.52881	2.31785	18.30000
2.58420	2.31785	18.30000
2.63959	2.31785	18.30000
2.69498	2.31785	18.30000
2.75038	2.31785	18.30000
2.80577	2.31785	18.30000
2.86116	2.31785	18.30000
2.91655	2.31785	18.30000
2.97194	2.31785	18.30000
3.02734	2.31785	18.30000
3.08273	2.31785	18.30000
3.13812	2.31785	18.30000
3.19351	2.31785	18.30000
3.24890	2.31785	18.30000
3.30430	2.31785	18.30000
3.35969	2.31785	18.30000
3.41508	2.31785	18.30000
3.47047	2.31785	18.30000
3.52586	2.31785	18.30000
3.58126	2.31785	18.30000
3.63665	2.31785	18.30000
3.69204	2.31785	18.30000
3.74743	2.31785	18.30000
3.80282	2.31785	18.30000
3.85822	2.31785	18.30000
3.91361	2.31785	18.30000
3.96900	2.31785	18.30000
4.02439	2.31785	18.30000
4.07978	2.31785	18.30000
4.13518	2.31785	18.30000
4.19057	2.31785	18.30000
4.24596	2.31785	18.30000
0.31313	2.37822	18.30000
0.36852	2.37822	11.40000
0.42391	2.37822	4.57000
0.47931	2.37822	3.81000
0.53470	2.37822	8.38000
0.59009	2.37822	18.30000
0.64548	2.37822	18.30000
0.70088	2.37822	18.30000
0.75627	2.37822	18.30000
0.81166	2.37822	18.30000
0.86705	2.37822	18.30000
0.92244	2.37822	18.30000
0.97784	2.37822	18.30000
1.03323	2.37822	18.30000
1.08862	2.37822	18.30000
1.14401	2.37822	18.30000
1.19940	2.37822	18.30000
1.25479	2.37822	18.30000
1.31019	2.37822	18.30000
1.36558	2.37822	18.30000
1.42097	2.37822	18.30000
1.47636	2.37822	18.30000
1.53175	2.37822	18.30000
1.58715	2.37822	18.30000
1.64254	2.37822	18.30000
1.69793	2.37822	18.30000
1.75332	2.37822	18.30000
1.80871	2.37822	18.30000
1.86411	2.37822	18.30000
1.91950	2.37822	18.30000
1.97489	2.37822	18.30000
2.03028	2.37822	18.30000
2.08567	2.37822	18.30000
2.14107	2.37822	18.30000
2.19646	2.37822	18.30000
2.25185	2.37822	18.30000
2.30724	2.37822	18.30000
2.36263	2.37822	18.30000
2.41803	2.37822	18.30000
2.47342	2.37822	18.30000
2.52881	2.37822	18.30000
2.58420	2.37822	18.30000
2.63959	2.37822	18.30000
2.69498	2.37822	18.30000
2.75038	2.37822	18.30000
2.80577	2.37822	18.30000
2.86116	2.37822	18.30000
2.91655	2.37822	18.30000
2.97194	2.37822	18.30000
3.02734	2.37822	18.30000
3.08273	2.37822	18.30000
3.13812	2.37822	18.30000
3.19351	2.37822	18.30000
3.24890	2.37822	18.30000
3.30430	2.37822	18.30000
3.35969	2.37822	18.30000
3.41508	2.37822	18.30000
3.47047	2.37822	18.30000
3.52586	2.37822	18.30000
3.58126	2.37822	18.30000
3.63665	2.37822	18.30000
3.69204	2.37822	18.30000
3.74743	2.37822	18.30000
3.80282	2.37822	18.30000
3.85822	2.37822	18.30000
3.91361	2.37822	18.30000
3.96900	2.37822	18.30000
4.02439	2.37822	18.30000
4.07978	2.37822	18.30000
4.13518	2.37822	18.30000
4.19057	2.37822	18.30000
4.24596	2.37822	18.30000
0.31313	2.43859	18.30000
0.36852	2.43859	8.38000
0.42391	2.43859	2.29000
0.47931	2.43859	2.29000
0.53470	2.43859	6.86000
0.59009	2.43859	15.20000
0.64548	2.43859	18.30000
0.70088	2.43859	18.30000
0.75627	2.43859	18.30000
0.81166	2.43859	18.30000
0.86705	2.43859	18.30000
0.92244	2.43859	18.30000
0.97784	2.43859	18.30000
1.03323	2.43859	18.30000
1.08862	2.43859	18.30000
1.14401	2.43859	18.30000
1.19940	2.43859	18.30000
1.25479	2.43859	18.30000
1.31019	2.43859	18.30000
1.36558	2.43859	18.30000
1.42097	2.43859	18.30000
1.47636	2.43859	18.30000
1.53175	2.43859	18.30000
1.58715	2.43859	18.30000
1.64254	2.43859	18.30000
1.69793	2.43859	18.30000
1.75332	2.43859	18.30000
1.80871	2.43859	18.30000
1.86411	2.43859	18.30000
1.91950	2.43859	18.30000
1.97489	2.43859	18.30000
2.03028	2.43859	18.30000
2.08567	2.43859	18.30000
2.14107	2.43859	18.30000
2.19646	2.43859	18.30000
2.25185	2.43859	18.30000
2.30724	2.43859	18.30000
2.36263	2.43859	18.30000
2.41803	2.43859	18.30000
2.47342	2.43859	18.30000
2.52881	2.43859	18.30000
2.58420	2.43859	18.30000
2.63959	2.43859	18.30000
2.69498	2.43859	18.30000
2.75038	2.43859	18.30000
2.80577	2.43859	18.30000
2.86116	2.43859	18.30000
2.91655	2.43859	18.30000
2.97194	2.43859	18.30000
3.02734	2.43859	18.30000
3.08273	2.43859	18.30000
3.13812	2.43859	18.30000
3.19351	2.43859	18.30000
3.24890	2.43859	18.30000
3.30430	2.43859	18.30000
3.35969	2.43859	18.30000
3.41508	2.43859	18.30000
3.47047	2.43859	18.30000
3.52586	2.43859	18.30000
3.58126	2.43859	18.30000
3.63665	2.43859	18.30000
3.69204	2.43859	18.30000
3.74743	2.43859	18.30000
3.80282	2.43859	18.30000
3.85822	2.43859	18.30000
3.91361	2.43859	18.30000
3.96900	2.43859	18.30000
4.02439	2.43859	18.30000
4.07978	2.43859	18.30000
4.13518	2.43859	18.30000
4.19057	2.43859	18.30000
4.24596	2.43859	18.30000
0.31313	2.49896	18.30000
0.36852	2.49896	8.38000
0.42391	2.49896	1.52000
0.47931	2.49896	1.52000
0.53470	2.49896	6.10000
0.59009	2.49896	13.70000
0.64548	2.49896	18.30000
0.70088	2.49896	18.30000
0.75627	2.49896	18.30000
0.81166	2.49896	18.30000
0.86705	2.49896	18.30000
0.92244	2.49896	18.30000
0.97784	2.49896	18.30000
1.03323	2.49896	18.30000
1.08862	2.49896	18.30000
1.14401	2.49896	18.30000
1.19940	2.49896	18.30000
1.25479	2.49896	18.30000
1.31019	2.49896	18.30000
1.36558	2.49896	18.30000
1.42097	2.49896	18.30000
1.47636	2.49896	18.30000
1.53175	2.49896	18.30000
1.58715	2.49896	18.30000
1.64254	2.49896	18.30000
1.69793	2.49896	18.30000
1.75332	2.49896	18.30000
1.80871	2.49896	18.30000
1.86411	2.49896	18.30000
1.91950	2.49896	18.30000
1.97489	2.49896	18.30000
2.03028	2.49896	18.30000
2.08567	2.49896	18.30000
2.14107	2.49896	18.30000
2.19646	2.49896	18.30000
2.25185	2.49896	18.30000
2.30724	2.49896	18.30000
2.36263	2.49896	18.30000
2.41803	2.49896	18.30000
2.47342	2.49896	18.30000
2.52881	2.49896	18.30000
2.58420	2.49896	18.30000
2.63959	2.49896	18.30000
2.69498	2.49896	18.30000
2.75038	2.49896	18.30000
2.80577	2.49896	18.30000
2.86116	2.49896	18.30000
2.91655	2.49896	18.30000
2.97194	2.49896	18.30000
3.02734	2.49896	18.30000
3.08273	2.49896	18.30000
3.13812	2.49896	18.30000
3.19351	2.49896	18.30000
3.24890	2.49896	18.30000
3.30430	2.49896	18.30000
3.35969	2.49896	18.30000
3.41508	2.49896	18.30000
3.47047	2.49896	18.30000
3.52586	2.49896	18.30000
3.58126	2.49896	18.30000
3.63665	2.49896	18.30000
3.69204	2.49896	18.30000
3.74743	2.49896	18.30000
3.80282	2.49896	18.30000
3.85822	2.49896	18.30000
3.91361	2.49896	18.30000
3.96900	2.49896	18.30000
4.02439	2.49896	18.30000
4.07978	2.49896	18.30000
4.13518	2.49896	18.30000
4.19057	2.49896	18.30000
4.24596	2.49896	18.30000
0.31313	2.55933	18.30000
0.36852	2.55933	8.38000
0.42391	2.55933	1.52000
0.47931	2.55933	0.76200
0.53470	2.55933	6.10000
0.59009	2.55933	15.20000
0.64548	2.55933	18.30000
0.70088	2.55933	18.30000
0.75627	2.55933	18.30000
0.81166	2.55933	18.30000
0.86705	2.55933	18.30000
0.92244	2.55933	18.30000
0.97784	2.55933	18.30000
1.03323	2.55933	18.30000
1.08862	2.55933	18.30000
1.14401	2.55933	18.30000
1.19940	2.55933	18.30000
1.25479	2.55933	18.30000
1.31019	2.55933	18.30000
1.36558	2.55933	18.30000
1.42097	2.55933	18.30000
1.47636	2.55933	18.30000
1.53175	2.55933	18.30000
1.58715	2.55933	18.30000
1.64254	2.55933	18.30000
1.69793	2.55933	18.30000
1.75332	2.55933	18.30000
1.80871	2.55933	18.30000
1.86411	2.55933	18.30000
1.91950	2.55933	18.30000
1.97489	2.55933	18.30000
2.03028	2.55933	18.30000
2.08567	2.55933	18.30000
2.14107	2.55933	18.30000
2.19646	2.55933	18.30000
2.25185	2.55933	18.30000
2.30724	2.55933	18.30000
2.36263	2.55933	18.30000
2.41803	2.55933	18.30000
2.47342	2.55933	18.30000
2.52881	2.55933	18.30000
2.58420	2.55933	18.30000
2.63959	2.55933	18.30000
2.69498	2.55933	18.30000
2.75038	2.55933	18.30000
2.80577	2.55933	18.30000
2.86116	2.55933	18.30000
2.91655	2.55933	18.30000
2.97194	2.55933	18.30000
3.02734	2.55933	18.30000
3.08273	2.55933	18.30000
3.13812	2.55933	18.30000
3.19351	2.55933	18.30000
3.24890	2.55933	18.30000
3.30430	2.55933	18.30000
3.35969	2.55933	18.30000
3.41508	2.55933	18.30000
3.47047	2.55933	18.30000
3.52586	2.55933	18.30000
3.58126	2.55933	18.30000
3.63665	2.55933	18.30000
3.69204	2.55933	18.30000
3.74743	2.55933	18.30000
3.80282	2.55933	18.30000
3.85822	2.55933	18.30000
3.91361	2.55933	18.30000
3.96900	2.55933	18.30000
4.02439	2.55933	18.30000
4.07978	2.55933	18.30000
4.13518	2.55933	18.30000
4.19057	2.55933	18.30000
4.24596	2.55933	18.30000
0.31313	2.61971	18.30000
0.36852	2.61971	8.38000
0.42391	2.61971	1.52000
0.47931	2.61971	1.52000
0.53470	2.61971	6.10000
0.59009	2.61971	14.50000
0.64548	2.61971	18.30000
0.70088	2.61971	18.30000
0.75627	2.61971	18.30000
0.81166	2.61971	18.30000
0.86705	2.61971	18.30000
0.92244	2.61971	18.30000
0.97784	2.61971	18.30000
1.03323	2.61971	18.30000
1.08862	2.61971	18.30000
1.14401	2.61971	18.30000
1.19940	2.61971	18.30000
1.25479	2.61971	18.30000
1.31019	2.61971	18.30000
1.36558	2.61971	18.30000
1.42097	2.61971	18.30000
1.47636	2.61971	18.30000
1.53175	2.61971	18.30000
1.58715	2.61971	18.30000
1.64254	2.61971	18.30000
1.69793	2.61971	18.30000
1.75332	2.61971	18.30000
1.80871	2.61971	18.30000
1.86411	2.61971	18.30000
1.91950	2.61971	18.30000
1.97489	2.61971	18.30000
2.03028	2.61971	18.30000
2.08567	2.61971	18.30000
2.14107	2.61971	18.30000
2.19646	2.61971	18.30000
2.25185	2.61971	18.30000
2.30724	2.61971	18.30000
2.36263	2.61971	18.30000
2.41803	2.61971	18.30000
2.47342	2.61971	18.30000
2.52881	2.61971	18.30000
2.58420	2.61971	18.30000
2.63959	2.61971	18.30000
2.69498	2.61971	18.30000
2.75038	2.61971	18.30000
2.80577	2.61971	18.30000
2.86116	2.61971	18.30000
2.91655	2.61971	18.30000
2.97194	2.61971	18.30000
3.02734	2.61971	18.30000
3.08273	2.61971	18.30000
3.13812	2.61971	18.30000
3.19351	2.61971	18.30000
3.24890	2.61971	18.30000
3.30430	2.61971	18.30000
3.35969	2.61971	18.30000
3.41508	2.61971	18.30000
3.47047	2.61971	18.30000
3.52586	2.61971	18.30000
3.58126	2.61971	18.30000
3.63665	2.61971	18.30000
3.69204	2.61971	18.30000
3.74743	2.61971	18.30000
3.80282	2.61971	18.30000
3.85822	2.61971	18.30000
3.91361	2.61971	18.30000
3.96900	2.61971	18.30000
4.02439	2.61971	18.30000
4.07978	2.61971	18.30000
4.13518	2.61971	18.30000
4.19057	2.61971	18.30000
4.24596	2.61971	18.30000
0.31313	2.68008	14.50000
0.36852	2.68008	9.14000
0.42391	2.68008	3.05000
0.47931	2.68008	3.05000
0.53470	2.68008	6.86000
0.59009	2.68008	15.20000
0.64548	2.68008	18.30000
0.70088	2.68008	18.30000
0.75627	2.68008	18.30000
0.81166	2.68008	18.30000
0.86705	2.68008	18.30000
0.92244	2.68008	18.30000
0.97784	2.68008	18.30000
1.03323	2.68008	18.30000
1.08862	2.68008	18.30000
1.14401	2.68008	18.30000
1.19940	2.68008	18.30000
1.25479	2.68008	18.30000
1.31019	2.68008	18.30000
1.36558	2.68008	18.30000
1.42097	2.68008	18.30000
1.47636	2.68008	18.30000
1.53175	2.68008	18.30000
1.58715	2.68008	18.30000
1.64254	2.68008	18.30000
1.69793	2.68008	18.30000
1.75332	2.68008	18.30000
1.80871	2.68008	18.30000
1.86411	2.68008	18.30000
1.91950	2.68008	18.30000
1.97489	2.68008	18.30000
2.03028	2.68008	18.30000
2.08567	2.68008	18.30000
2.14107	2.68008	18.30000
2.19646	2.68008	18.30000
2.25185	2.68008	18.30000
2.30724	2.68008	18.30000
2.36263	2.68008	18.30000
2.41803	2.68008	18.30000
2.47342	2.68008	18.30000
2.52881	2.68008	18.30000
2.58420	2.68008	18.30000
2.63959	2.68008	18.30000
2.69498	2.68008	18.30000
2.75038	2.68008	18.30000
2.80577	2.68008	18.30000
2.86116	2.68008	18.30000
2.91655	2.68008	18.30000
2.97194	2.68008	18.30000
3.02734	2.68008	18.30000
3.08273	2.68008	18.30000
3.13812	2.68008	18.30000
3.19351	2.68008	18.30000
3.24890	2.68008	18.30000
3.30430	2.68008	18.30000
3.35969	2.68008	18.30000
3.41508	2.68008	18.30000
3.47047	2.68008	18.30000
3.52586	2.68008	18.30000
3.58126	2.68008	18.30000
3.63665	2.68008	18.30000
3.69204	2.68008	18.30000
3.74743	2.68008	18.30000
3.80282	2.68008	18.30000
3.85822	2.68008	18.30000
3.91361	2.68008	18.30000
3.96900	2.68008	18.30000
4.02439	2.68008	18.30000
4.07978	2.68008	18.30000
4.13518	2.68008	18.30000
4.19057	2.68008	18.30000
4.24596	2.68008	18.30000
0.31313	2.74045	17.50000
0.36852	2.74045	11.40000
0.42391	2.74045	4.57000
0.47931	2.74045	4.57000
0.53470	2.74045	9.91000
0.59009	2.74045	17.50000
0.64548	2.74045	18.30000
0.70088	2.74045	18.30000
0.75627	2.74045	18.30000
0.81166	2.74045	18.30000
0.86705	2.74045	18.30000
0.92244	2.74045	18.30000
0.97784	2.74045	18.30000
1.03323	2.74045	18.30000
1.08862	2.74045	18.30000
1.14401	2.74045	18.30000
1.19940	2.74045	18.30000
1.25479	2.74045	18.30000
1.31019	2.74045	18.30000
1.36558	2.74045	18.30000
1.42097	2.74045	18.30000
1.47636	2.74045	18.30000
1.53175	2.74045	18.30000
1.58715	2.74045	18.30000
1.64254	2.74045	18.30000
1.69793	2.74045	18.30000
1.75332	2.74045	18.30000
1.80871	2.74045	18.30000
1.86411	2.74045	18.30000
1.91950	2.74045	18.30000
1.97489	2.74045	18.30000
2.03028	2.74045	18.30000
2.08567	2.74045	18.30000
2.14107	2.74045	18.30000
2.19646	2.74045	18.30000
2.25185	2.74045	18.30000
2.30724	2.74045	18.30000
2.36263	2.74045	18.30000
2.41803	2.74045	18.30000
2.47342	2.74045	18.30000
2.52881	2.74045	18.30000
2.58420	2.74045	18.30000
2.63959	2.74045	18.30000
2.69498	2.74045	18.30000
2.75038	2.74045	18.30000
2.80577	2.74045	18.30000
2.86116	2.74045	18.30000
2.91655	2.74045	18.30000
2.97194	2.74045	18.30000
3.02734	2.74045	18.30000
3.08273	2.74045	18.30000
3.13812	2.74045	18.30000
3.19351	2.74045	18.30000
3.24890	2.74045	18.30000
3.30430	2.74045	18.30000
3.35969	2.74045	18.30000
3.41508	2.74045	18.30000
3.47047	2.74045	18.30000
3.52586	2.74045	18.30000
3.58126	2.74045	18.30000
3.63665	2.74045	18.30000
3.69204	2.74045	18.30000
3.74743	2.74045	18.30000
3.80282	2.74045	18.30000
3.85822	2.74045	18.30000
3.91361	2.74045	18.30000
3.96900	2.74045	18.30000
4.02439	2.74045	18.30000
4.07978	2.74045	18.30000
4.13518	2.74045	18.30000
4.19057	2.74045	18.30000
4.24596	2.74045	18.30000
0.31313	2.80082	18.30000
0.36852	2.80082	12.20000
0.42391	2.80082	6.10000
0.47931	2.80082	5.33000
0.53470	2.80082	12.20000
0.59009	2.80082	18.30000
0.64548	2.80082	18.30000
0.70088	2.80082	18.30000
0.75627	2.80082	18.30000
0.81166	2.80082	18.30000
0.86705	2.80082	18.30000
0.92244	2.80082	18.30000
0.97784	2.80082	18.30000
1.03323	2.80082	18.30000
1.08862	2.80082	18.30000
1.14401	2.80082	18.30000
1.19940	2.80082	18.30000
1.25479	2.80082	18.30000
1.31019	2.80082	18.30000
1.36558	2.80082	18.30000
1.42097	2.80082	18.30000
1.47636	2.80082	18.30000
1.53175	2.80082	18.30000
1.58715	2.80082	18.30000
1.64254	2.80082	18.30000
1.69793	2.80082	18.30000
1.75332	2.80082	18.30000
1.80871	2.80082	18.30000
1.86411	2.80082	18.30000
1.91950	2.80082	18.30000
1.97489	2.80082	18.30000
2.03028	2.80082	18.30000
2.08567	2.80082	18.30000
2.14107	2.80082	18.30000
2.19646	2.80082	18.30000
2.25185	2.80082	18.30000
2.30724	2.80082	18.30000
2.36263	2.80082	18.30000
2.41803	2.80082	18.30000
2.47342	2.80082	18.30000
2.52881	2.80082	18.30000
2.58420	2.80082	18.30000
2.63959	2.80082	18.30000
2.69498	2.80082	18.30000
2.75038	2.80082	18.30000
2.80577	2.80082	18.30000
2.86116	2.80082	18.30000
2.91655	2.80082	18.30000
2.97194	2.80082	18.30000
3.02734	2.80082	18.30000
3.08273	2.80082	18.30000
3.13812	2.80082	18.30000
3.19351	2.80082	18.30000
3.24890	2.80082	18.30000
3.30430	2.80082	18.30000
3.35969	2.80082	18.30000
3.41508	2.80082	18.30000
3.47047	2.80082	18.30000
3.52586	2.80082	18.30000
3.58126	2.80082	18.30000
3.63665	2.80082	18.30000
3.69204	2.80082	18.30000
3.74743	2.80082	18.30000
3.80282	2.80082	18.30000
3.85822	2.80082	18.30000
3.91361	2.80082	18.30000
3.96900	2.80082	18.30000
4.02439	2.80082	18.30000
4.07978	2.80082	18.30000
4.13518	2.80082	18.30000
4.19057	2.80082	18.30000
4.24596	2.80082	18.30000
0.31313	2.86119	18.30000
0.36852	2.86119	12.20000
0.42391	2.86119	6.86000
0.47931	2.86119	6.10000
0.53470	2.86119	10.70000
0.59009	2.86119	18.30000
0.64548	2.86119	18.30000
0.70088	2.86119	18.30000
0.75627	2.86119	18.30000
0.81166	2.86119	18.30000
0.86705	2.86119	18.30000
0.92244	2.86119	18.30000
0.97784	2.86119	18.30000
1.03323	2.86119	18.30000
1.08862	2.86119	18.30000
1.14401	2.86119	18.30000
1.19940	2.86119	18.30000
1.25479	2.86119	18.30000
1.31019	2.86119	18.30000
1.36558	2.86119	18.30000
1.42097	2.86119	18.30000
1.47636	2.86119	18.30000
1.53175	2.86119	18.30000
1.58715	2.86119	18.30000
1.64254	2.86119	18.30000
1.69793	2.86119	18.30000
1.75332	2.86119	18.30000
1.80871	2.86119	18.30000
1.86411	2.86119	18.30000
1.91950	2.86119	18.30000
1.97489	2.86119	18.30000
2.03028	2.86119	18.30000
2.08567	2.86119	18.30000
2.14107	2.86119	18.30000
2.19646	2.86119	18.30000
2.25185	2.86119	18.30000
2.30724	2.86119	18.30000
2.36263	2.86119	18.30000
2.41803	2.86119	18.30000
2.47342	2.86119	18.30000
2.52881	2.86119	18.30000
2.58420	2.86119	18.30000
2.63959	2.86119	18.30000
2.69498	2.86119	18.30000
2.75038	2.86119	18.30000
2.80577	2.86119	18.30000
2.86116	2.86119	18.30000
2.91655	2.86119	18.30000
2.97194	2.86119	18.30000
3.02734	2.86119	18.30000
3.08273	2.86119	18.30000
3.13812	2.86119	18.30000
3.19351	2.86119	18.30000
3.24890	2.86119	18.30000
3.30430	2.86119	18.30000
3.35969	2.86119	18.30000
3.41508	2.86119	18.30000
3.47047	2.86119	18.30000
3.52586	2.86119	18.30000
3.58126	2.86119	18.30000
3.63665	2.86119	18.30000
3.69204	2.86119	18.30000
3.74743	2.86119	18.30000
3.80282	2.86119	18.30000
3.85822	2.86119	18.30000
3.91361	2.86119	18.30000
3.96900	2.86119	18.30000
4.02439	2.86119	18.30000
4.07978	2.86119	18.30000
4.13518	2.86119	18.30000
4.19057	2.86119	18.30000
4.24596	2.86119	18.30000
0.31313	2.92157	18.30000
0.36852	2.92157	13.70000
0.42391	2.92157	6.86000
0.47931	2.92157	6.10000
0.53470	2.92157	11.40000
0.59009	2.92157	15.20000
0.64548	2.92157	18.30000
0.70088	2.92157	18.30000
0.75627	2.92157	18.30000
0.81166	2.92157	18.30000
0.86705	2.92157	18.30000
0.92244	2.92157	18.30000
0.97784	2.92157	18.30000
1.03323	2.92157	18.30000
1.08862	2.92157	18.30000
1.14401	2.92157	18.30000
1.19940	2.92157	18.30000
1.25479	2.92157	18.30000
1.31019	2.92157	18.30000
1.36558	2.92157	18.30000
1.42097	2.92157	18.30000
1.47636	2.92157	18.30000
1.53175	2.92157	18.30000
1.58715	2.92157	18.30000
1.64254	2.92157	18.30000
1.69793	2.92157	18.30000
1.75332	2.92157	18.30000
1.80871	2.92157	18.30000
1.86411	2.92157	18.30000
1.91950	2.92157	18.30000
1.97489	2.92157	18.30000
2.03028	2.92157	18.30000
2.08567	2.92157	18.30000
2.14107	2.92157	18.30000
2.19646	2.92157	18.30000
2.25185	2.92157	18.30000
2.30724	2.92157	18.30000
2.36263	2.92157	18.30000
2.41803	2.92157	18.30000
2.47342	2.92157	18.30000
2.52881	2.92157	18.30000
2.58420	2.92157	18.30000
2.63959	2.92157	18.30000
2.69498	2.92157	18.30000
2.75038	2.92157	18.30000
2.80577	2.92157	18.30000
2.86116	2.92157	18.30000
2.91655	2.92157	18.30000
2.97194	2.92157	18.30000
3.02734	2.92157	18.30000
3.08273	2.92157	18.30000
3.13812	2.92157	18.30000
3.19351	2.92157	18.30000
3.24890	2.92157	18.30000
3.30430	2.92157	18.30000
3.35969	2.92157	18.30000
3.41508	2.92157	18.30000
3.47047	2.92157	18.30000
3.52586	2.92157	18.30000
3.58126	2.92157	18.30000
3.63665	2.92157	18.30000
3.69204	2.92157	18.30000
3.74743	2.92157	18.30000
3.80282	2.92157	18.30000
3.85822	2.92157	18.30000
3.91361	2.92157	18.30000
3.96900	2.92157	18.30000
4.02439	2.92157	18.30000
4.07978	2.92157	18.30000
4.13518	2.92157	18.30000
4.19057	2.92157	18.30000
4.24596	2.92157	18.30000
0.31313	2.98194	15.20000
0.36852	2.98194	13.70000
0.42391	2.98194	6.10000
0.47931	2.98194	6.10000
0.53470	2.98194	9.91000
0.59009	2.98194	18.30000
0.64548	2.98194	18.30000
0.70088	2.98194	18.30000
0.75627	2.98194	18.30000
0.81166	2.98194	18.30000
0.86705	2.98194	18.30000
0.92244	2.98194	18.30000
0.97784	2.98194	18.30000
1.03323	2.98194	18.30000
1.08862	2.98194	18.30000
1.14401	2.98194	18.30000
1.19940	2.98194	18.30000
1.25479	2.98194	18.30000
1.31019	2.98194	18.30000
1.36558	2.98194	18.30000
1.42097	2.98194	18.30000
1.47636	2.98194	18.30000
1.53175	2.98194	18.30000
1.58715	2.98194	18.30000
1.64254	2.98194	18.30000
1.69793	2.98194	18.30000
1.75332	2.98194	18.30000
1.80871	2.98194	18.30000
1.86411	2.98194	18.30000
1.91950	2.98194	18.30000
1.97489	2.98194	18.30000
2.03028	2.98194	18.30000
2.08567	2.98194	18.30000
2.14107	2.98194	18.30000
2.19646	2.98194	18.30000
2.25185	2.98194	18.30000
2.30724	2.98194	18.30000
2.36263	2.98194	18.30000
2.41803	2.98194	18.30000
2.47342	2.98194	18.30000
2.52881	2.98194	18.30000
2.58420	2.98194	18.30000
2.63959	2.98194	18.30000
2.69498	2.98194	18.30000
2.75038	2.98194	18.30000
2.80577	2.98194	18.30000
2.86116	2.98194	18.30000
2.91655	2.98194	18.30000
2.97194	2.98194	18.30000
3.02734	2.98194	18.30000
3.08273	2.98194	18.30000
3.13812	2.98194	18.30000
3.19351	2.98194	18.30000
3.24890	2.98194	18.30000
3.30430	2.98194	18.30000
3.35969	2.98194	18.30000
3.41508	2.98194	18.30000
3.47047	2.98194	18.30000
3.52586	2.98194	18.30000
3.58126	2.98194	18.30000
3.63665	2.98194	18.30000
3.69204	2.98194	18.30000
3.74743	2.98194	18.30000
3.80282	2.98194	18.30000
3.85822	2.98194	18.30000
3.91361	2.98194	18.30000
3.96900	2.98194	18.30000
4.02439	2.98194	18.30000
4.07978	2.98194	18.30000
4.13518	2.98194	18.30000
4.19057	2.98194	18.30000
4.24596	2.98194	18.30000
0.31313	3.04231	18.30000
0.36852	3.04231	12.20000
0.42391	3.04231	6.10000
0.47931	3.04231	6.10000
0.53470	3.04231	10.70000
0.59009	3.04231	18.30000
0.64548	3.04231	18.30000
0.70088	3.04231	18.30000
0.75627	3.04231	18.30000
0.81166	3.04231	18.30000
0.86705	3.04231	18.30000
0.92244	3.04231	18.30000
0.97784	3.04231	18.30000
1.03323	3.04231	18.30000
1.08862	3.04231	18.30000
1.14401	3.04231	18.30000
1.19940	3.04231	18.30000
1.25479	3.04231	18.30000
1.31019	3.04231	18.30000
1.36558	3.04231	18.30000
1.42097	3.04231	18.30000
1.47636	3.04231	18.30000
1.53175	3.04231	18.30000
1.58715	3.04231	18.30000
1.64254	3.04231	18.30000
1.69793	3.04231	18.30000
1.75332	3.04231	18.30000
1.80871	3.04231	18.30000
1.86411	3.04231	18.30000
1.91950	3.04231	18.30000
1.97489	3.04231	18.30000
2.03028	3.04231	18.30000
2.08567	3.04231	18.30000
2.14107	3.04231	18.30000
2.19646	3.04231	18.30000
2.25185	3.04231	18.30000
2.30724	3.04231	18.30000
2.36263	3.04231	18.30000
2.41803	3.04231	18.30000
2.47342	3.04231	18.30000
2.52881	3.04231	18.30000
2.58420	3.04231	18.30000
2.63959	3.04231	18.30000
2.69498	3.04231	18.30000
2.75038	3.04231	18.30000
2.80577	3.04231	18.30000
2.86116	3.04231	18.30000
2.91655	3.04231	18.30000
2.97194	3.04231	18.30000
3.02734	3.04231	18.30000
3.08273	3.04231	18.30000
3.13812	3.04231	18.30000
3.19351	3.04231	18.30000
3.24890	3.04231	18.30000
3.30430	3.04231	18.30000
3.35969	3.04231	18.30000
3.41508	3.04231	18.30000
3.47047	3.04231	18.30000
3.52586	3.04231	18.30000
3.58126	3.04231	18.30000
3.63665	3.04231	18.30000
3.69204	3.04231	18.30000
3.74743	3.04231	18.30000
3.80282	3.04231	18.30000
3.85822	3.04231	18.30000
3.91361	3.04231	18.30000
3.96900	3.04231	18.30000
4.02439	3.04231	18.30000
4.07978	3.04231	18.30000
4.13518	3.04231	18.30000
4.19057	3.04231	18.30000
4.24596	3.04231	18.30000
0.31313	3.10268	18.30000
0.36852	3.10268	12.20000
0.42391	3.10268	6.10000
0.47931	3.10268	5.33000
0.53470	3.10268	9.91000
0.59009	3.10268	14.50000
0.64548	3.10268	18.30000
0.70088	3.10268	18.30000
0.75627	3.10268	18.30000
0.81166	3.10268	18.30000
0.86705	3.10268	18.30000
0.92244	3.10268	18.30000
0.97784	3.10268	18.30000
1.03323	3.10268	18.30000
1.08862	3.10268	18.30000
1.14401	3.10268	18.30000
1.19940	3.10268	18.30000
1.25479	3.10268	18.30000
1.31019	3.10268	18.30000
1.36558	3.10268	18.30000
1.42097	3.10268	18.30000
1.47636	3.10268	18.30000
1.53175	3.10268	18.30000
1.58715	3.10268	18.30000
1.64254	3.10268	18.30000
1.69793	3.10268	18.30000
1.75332	3.10268	18.30000
1.80871	3.10268	18.30000
1.86411	3.10268	18.30000
1.91950	3.10268	18.30000
1.97489	3.10268	18.30000
2.03028	3.10268	18.30000
2.08567	3.10268	18.30000
2.14107	3.10268	18.30000
2.19646	3.10268	18.30000
2.25185	3.10268	18.30000
2.30724	3.10268	18.30000
2.36263	3.10268	18.30000
2.41803	3.10268	18.30000
2.47342	3.10268	18.30000
2.52881	3.10268	18.30000
2.58420	3.10268	18.30000
2.63959	3.10268	18.30000
2.69498	3.10268	18.30000
2.75038	3.10268	18.30000
2.80577	3.10268	18.30000
2.86116	3.10268	18.30000
2.91655	3.10268	18.30000
2.97194	3.10268	18.30000
3.02734	3.10268	18.30000
3.08273	3.10268	18.30000
3.13812	3.10268	18.30000
3.19351	3.10268	18.30000
3.24890	3.10268	18.30000
3.30430	3.10268	18.30000
3.35969	3.10268	18.30000
3.41508	3.10268	18.30000
3.47047	3.10268	18.30000
3.52586	3.10268	18.30000
3.58126	3.10268	18.30000
3.63665	3.10268	18.30000
3.69204	3.10268	18.30000
3.74743	3.10268	18.30000
3.80282	3.10268	18.30000
3.85822	3.10268	18.30000
3.91361	3.10268	18.30000
3.96900	3.10268	18.30000
4.02439	3.10268	18.30000
4.07978	3.10268	18.30000
4.13518	3.10268	18.30000
4.19057	3.10268	18.30000
4.24596	3.10268	18.30000
0.31313	3.16305	18.30000
0.36852	3.16305	9.91000
0.42391	3.16305	5.33000
0.47931	3.16305	4.57000
0.53470	3.16305	9.91000
0.59009	3.16305	18.30000
0.64548	3.16305	18.30000
0.70088	3.16305	18.30000
0.75627	3.16305	18.30000
0.81166	3.16305	18.30000
0.86705	3.16305	18.30000
0.92244	3.16305	18.30000
0.97784	3.16305	18.30000
1.03323	3.16305	18.30000
1.08862	3.16305	18.30000
1.14401	3.16305	18.30000
1.19940	3.16305	18.30000
1.25479	3.16305	18.30000
1.31019	3.16305	18.30000
1.36558	3.16305	18.30000
1.42097	3.16305	18.30000
1.47636	3.16305	18.30000
1.53175	3.16305	18.30000
1.58715	3.16305	18.30000
1.64254	3.16305	18.30000
1.69793	3.16305	18.30000
1.75332	3.16305	18.30000
1.80871	3.16305	18.30000
1.86411	3.16305	18.30000
1.91950	3.16305	18.30000
1.97489	3.16305	18.30000
2.03028	3.16305	18.30000
2.08567	3.16305	18.30000
2.14107	3.16305	18.30000
2.19646	3.16305	18.30000
2.25185	3.16305	18.30000
2.30724	3.16305	18.30000
2.36263	3.16305	18.30000
2.41803	3.16305	18.30000
2.47342	3.16305	18.30000
2.52881	3.16305	18.30000
2.58420	3.16305	18.30000
2.63959	3.16305	18.30000
2.69498	3.16305	18.30000
2.75038	3.16305	18.30000
2.80577	3.16305	18.30000
2.86116	3.16305	18.30000
2.91655	3.16305	18.30000
2.97194	3.16305	18.30000
3.02734	3.16305	18.30000
3.08273	3.16305	18.30000
3.13812	3.16305	18.30000
3.19351	3.16305	18.30000
3.24890	3.16305	18.30000
3.30430	3.16305	18.30000
3.35969	3.16305	18.30000
3.41508	3.16305	18.30000
3.47047	3.16305	18.30000
3.52586	3.16305	18.30000
3.58126	3.16305	18.30000
3.63665	3.16305	18.30000
3.69204	3.16305	18.30000
3.74743	3.16305	18.30000
3.80282	3.16305	18.30000
3.85822	3.16305	18.30000
3.91361	3.16305	18.30000
3.96900	3.16305	18.30000
4.02439	3.16305	18.30000
4.07978	3.16305	18.30000
4.13518	3.16305	18.30000
4.19057	3.16305	18.30000
4.24596	3.16305	18.30000
0.31313	3.22343	18.30000
0.36852	3.22343	12.20000
0.42391	3.22343	4.57000
0.47931	3.22343	3.81000
0.53470	3.22343	9.91000
0.59009	3.22343	15.20000
0.64548	3.22343	18.30000
0.70088	3.22343	18.30000
0.75627	3.22343	18.30000
0.81166	3.22343	18.30000
0.86705	3.22343	18.30000
0.92244	3.22343	18.30000
0.97784	3.22343	18.30000
1.03323	3.22343	18.30000
1.08862	3.22343	18.30000
1.14401	3.22343	18.30000
1.19940	3.22343	18.30000
1.25479	3.22343	18.30000
1.31019	3.22343	18.30000
1.36558	3.22343	18.30000
1.42097	3.22343	18.30000
1.47636	3.22343	18.30000
1.53175	3.22343	18.30000
1.58715	3.22343	18.30000
1.64254	3.22343	18.30000
1.69793	3.22343	18.30000
1.75332	3.22343	18.30000
1.80871	3.22343	18.30000
1.86411	3.22343	18.30000
1.91950	3.22343	18.30000
1.97489	3.22343	18.30000
2.03028	3.22343	18.30000
2.08567	3.22343	18.30000
2.14107	3.22343	18.30000
2.19646	3.22343	18.30000
2.25185	3.22343	18.30000
2.30724	3.22343	18.30000
2.36263	3.22343	18.30000
2.41803	3.22343	18.30000
2.47342	3.22343	18.30000
2.52881	3.22343	18.30000
2.58420	3.22343	18.30000
2.63959	3.22343	18.30000
2.69498	3.22343	18.30000
2.75038	3.22343	18.30000
2.80577	3.22343	18.30000
2.86116	3.22343	18.30000
2.91655	3.22343	18.30000
2.97194	3.22343	18.30000
3.02734	3.22343	18.30000
3.08273	3.22343	18.30000
3.13812	3.22343	18.30000
3.19351	3.22343	18.30000
3.24890	3.22343	18.30000
3.30430	3.22343	18.30000
3.35969	3.22343	18.30000
3.41508	3.22343	18.30000
3.47047	3.22343	18.30000
3.52586	3.22343	18.30000
3.58126	3.22343	18.30000
3.63665	3.22343	18.30000
3.69204	3.22343	18.30000
3.74743	3.22343	18.30000
3.80282	3.22343	18.30000
3.85822	3.22343	18.30000
3.91361	3.22343	18.30000
3.96900	3.22343	18.30000
4.02439	3.22343	18.30000
4.07978	3.22343	18.30000
4.13518	3.22343	18.30000
4.19057	3.22343	18.30000
4.24596	3.22343	18.30000
0.31313	3.28380	18.30000
0.36852	3.28380	9.14000
0.42391	3.28380	3.81000
0.47931	3.28380	3.81000
0.53470	3.28380	8.38000
0.59009	3.28380	14.50000
0.64548	3.28380	18.30000
0.70088	3.28380	18.30000
0.75627	3.28380	18.30000
0.81166	3.28380	18.30000
0.86705	3.28380	18.30000
0.92244	3.28380	18.30000
0.97784	3.28380	18.30000
1.03323	3.28380	18.30000
1.08862	3.28380	18.30000
1.14401	3.28380	18.30000
1.19940	3.28380	18.30000
1.25479	3.28380	18.30000
1.31019	3.28380	18.30000
1.36558	3.28380	18.30000
1.42097	3.28380	18.30000
1.47636	3.28380	18.30000
1.53175	3.28380	18.30000
1.58715	3.28380	18.30000
1.64254	3.28380	18.30000
1.69793	3.28380	18.30000
1.75332	3.28380	18.30000
1.80871	3.28380	18.30000
1.86411	3.28380	18.30000
1.91950	3.28380	18.30000
1.97489	3.28380	18.30000
2.03028	3.28380	18.30000
2.08567	3.28380	18.30000
2.14107	3.28380	18.30000
2.19646	3.28380	18.30000
2.25185	3.28380	18.30000
2.30724	3.28380	18.30000
2.36263	3.28380	18.30000
2.41803	3.28380	18.30000
2.47342	3.28380	18.30000
2.52881	3.28380	18.30000
2.58420	3.28380	18.30000
2.63959	3.28380	18.30000
2.69498	3.28380	18.30000
2.75038	3.28380	18.30000
2.80577	3.28380	18.30000
2.86116	3.28380	18.30000
2.91655	3.28380	18.30000
2.97194	3.28380	18.30000
3.02734	3.28380	18.30000
3.08273	3.28380	18.30000
3.13812	3.28380	18.30000
3.19351	3.28380	18.30000
3.24890	3.28380	18.30000
3.30430	3.28380	18.30000
3.35969	3.28380	18.30000
3.41508	3.28380	18.30000
3.47047	3.28380	18.30000
3.52586	3.28380	18.30000
3.58126	3.28380	18.30000
3.63665	3.28380	18.30000
3.69204	3.28380	18.30000
3.74743	3.28380	18.30000
3.80282	3.28380	18.30000
3.85822	3.28380	18.30000
3.91361	3.28380	18.30000
3.96900	3.28380	18.30000
4.02439	3.28380	18.30000
4.07978	3.28380	18.30000
4.13518	3.28380	18.30000
4.19057	3.28380	18.30000
4.24596	3.28380	18.30000
0.31313	3.34417	17.50000
0.36852	3.34417	9.91000
0.42391	3.34417	3.81000
0.47931	3.34417	3.05000
0.53470	3.34417	8.38000
0.59009	3.34417	14.50000
0.64548	3.34417	18.30000
0.70088	3.34417	18.30000
0.75627	3.34417	18.30000
0.81166	3.34417	18.30000
0.86705	3.34417	18.30000
0.92244	3.34417	18.30000
0.97784	3.34417	18.30000
1.03323	3.34417	18.30000
1.08862	3.34417	18.30000
1.14401	3.34417	18.30000
1.19940	3.34417	18.30000
1.25479	3.34417	18.30000
1.31019	3.34417	18.30000
1.36558	3.34417	18.30000
1.42097	3.34417	18.30000
1.47636	3.34417	18.30000
1.53175	3.34417	18.30000
1.58715	3.34417	18.30000
1.64254	3.34417	18.30000
1.69793	3.34417	18.30000
1.75332	3.34417	18.30000
1.80871	3.34417	18.30000
1.86411	3.34417	18.30000
1.91950	3.34417	18.30000
1.97489	3.34417	18.30000
2.03028	3.34417	18.30000
2.08567	3.34417	18.30000
2.14107	3.34417	18.30000
2.19646	3.34417	18.30000
2.25185	3.34417	18.30000
2.30724	3.34417	18.30000
2.36263	3.34417	18.30000
2.41803	3.34417	18.30000
2.47342	3.34417	18.30000
2.52881	3.34417	18.30000
2.58420	3.34417	18.30000
2.63959	3.34417	18.30000
2.69498	3.34417	18.30000
2.75038	3.34417	18.30000
2.80577	3.34417	18.30000
2.86116	3.34417	18.30000
2.91655	3.34417	18.30000
2.97194	3.34417	18.30000
3.02734	3.34417	18.30000
3.08273	3.34417	18.30000
3.13812	3.34417	18.30000
3.19351	3.34417	18.30000
3.24890	3.34417	18.30000
3.30430	3.34417	18.30000
3.35969	3.34417	18.30000
3.41508	3.34417	18.30000
3.47047	3.34417	18.30000
3.52586	3.34417	18.30000
3.58126	3.34417	18.30000
3.63665	3.34417	18.30000
3.69204	3.34417	18.30000
3.74743	3.34417	18.30000
3.80282	3.34417	18.30000
3.85822	3.34417	18.30000
3.91361	3.34417	18.30000
3.96900	3.34417	18.30000
4.02439	3.34417	18.30000
4.07978	3.34417	18.30000
4.13518	3.34417	18.30000
4.19057	3.34417	18.30000
4.24596	3.34417	18.30000
0.31313	3.40454	18.30000
0.36852	3.40454	9.91000
0.42391	3.40454	3.81000
0.47931	3.40454	2.29000
0.53470	3.40454	7.62000
0.59009	3.40454	18.30000
0.64548	3.40454	18.30000
0.70088	3.40454	18.30000
0.75627	3.40454	18.30000
0.81166	3.40454	18.30000
0.86705	3.40454	18.30000
0.92244	3.40454	18.30000
0.97784	3.40454	18.30000
1.03323	3.40454	18.30000
1.08862	3.40454	18.30000
1.14401	3.40454	18.30000
1.19940	3.40454	18.30000
1.25479	3.40454	18.30000
1.31019	3.40454	18.30000
1.36558	3.40454	18.30000
1.42097	3.40454	18.30000
1.47636	3.40454	18.30000
1.53175	3.40454	18.30000
1.58715	3.40454	18.30000
1.64254	3.40454	18.30000
1.69793	3.40454	18.30000
1.75332	3.40454	18.30000
1.80871	3.40454	18.30000
1.86411	3.40454	18.30000
1.91950	3.40454	18.30000
1.97489	3.40454	18.30000
2.03028	3.40454	18.30000
2.08567	3.40454	18.30000
2.14107	3.40454	18.30000
2.19646	3.40454	18.30000
2.25185	3.40454	18.30000
2.30724	3.40454	18.30000
2.36263	3.40454	18.30000
2.41803	3.40454	18.30000
2.47342	3.40454	18.30000
2.52881	3.40454	18.30000
2.58420	3.40454	18.30000
2.63959	3.40454	18.30000
2.69498	3.40454	18.30000
2.75038	3.40454	18.30000
2.80577	3.40454	18.30000
2.86116	3.40454	18.30000
2.91655	3.40454	18.30000
2.97194	3.40454	18.30000
3.02734	3.40454	18.30000
3.08273	3.40454	18.30000
3.13812	3.40454	18.30000
3.19351	3.40454	18.30000
3.24890	3.40454	18.30000
3.30430	3.40454	18.30000
3.35969	3.40454	18.30000
3.41508	3.40454	18.30000
3.47047	3.40454	18.30000
3.52586	3.40454	18.30000
3.58126	3.40454	18.30000
3.63665	3.40454	18.30000
3.69204	3.40454	18.30000
3.74743	3.40454	18.30000
3.80282	3.40454	18.30000
3.85822	3.40454	18.30000
3.91361	3.40454	18.30000
3.96900	3.40454	18.30000
4.02439	3.40454	18.30000
4.07978	3.40454	18.30000
4.13518	3.40454	18.30000
4.19057	3.40454	18.30000
4.24596	3.40454	18.30000
0.31313	3.46491	17.50000
0.36852	3.46491	9.14000
0.42391	3.46491	3.05000
0.47931	3.46491	3.05000
0.53470	3.46491	8.38000
0.59009	3.46491	15.20000
0.64548	3.46491	18.30000
0.70088	3.46491	18.30000
0.75627	3.46491	18.30000
0.81166	3.46491	18.30000
0.86705	3.46491	18.30000
0.92244	3.46491	18.30000
0.97784	3.46491	18.30000
1.03323	3.46491	18.30000
1.08862	3.46491	18.30000
1.14401	3.46491	18.30000
1.19940	3.46491	18.30000
1.25479	3.46491	18.30000
1.31019	3.46491	18.30000
1.36558	3.46491	18.30000
1.42097	3.46491	18.30000
1.47636	3.46491	18.30000
1.53175	3.46491	18.30000
1.58715	3.46491	18.30000
1.64254	3.46491	18.30000
1.69793	3.46491	18.30000
1.75332	3.46491	18.30000
1.80871	3.46491	18.30000
1.86411	3.46491	18.30000
1.91950	3.46491	18.30000
1.97489	3.46491	18.30000
2.03028	3.46491	18.30000
2.08567	3.46491	18.30000
2.14107	3.46491	18.30000
2.19646	3.46491	18.30000
2.25185	3.46491	18.30000
2.30724	3.46491	18.30000
2.36263	3.46491	18.30000
2.41803	3.46491	18.30000
2.47342	3.46491	18.30000
2.52881	3.46491	18.30000
2.58420	3.46491	18.30000
2.63959	3.46491	18.30000
2.69498	3.46491	18.30000
2.75038	3.46491	18.30000
2.80577	3.46491	18.30000
2.86116	3.46491	18.30000
2.91655	3.46491	18.30000
2.97194	3.46491	18.30000
3.02734	3.46491	18.30000
3.08273	3.46491	18.30000
3.13812	3.46491	18.30000
3.19351	3.46491	18.30000
3.24890	3.46491	18.30000
3.30430	3.46491	18.30000
3.35969	3.46491	18.30000
3.41508	3.46491	18.30000
3.47047	3.46491	18.30000
3.52586	3.46491	18.30000
3.58126	3.46491	18.30000
3.63665	3.46491	18.30000
3.69204	3.46491	18.30000
3.74743	3.46491	18.30000
3.80282	3.46491	18.30000
3.85822	3.46491	18.30000
3.91361	3.46491	18.30000
3.96900	3.46491	18.30000
4.02439	3.46491	18.30000
4.07978	3.46491	18.30000
4.13518	3.46491	18.30000
4.19057	3.46491	18.30000
4.24596	3.46491	18.30000
0.31313	3.52529	18.30000
0.36852	3.52529	9.91000
0.42391	3.52529	3.81000
0.47931	3.52529	3.05000
0.53470	3.52529	7.62000
0.59009	3.52529	14.50000
0.64548	3.52529	18.30000
0.70088	3.52529	18.30000
0.75627	3.52529	18.30000
0.81166	3.52529	18.30000
0.86705	3.52529	18.30000
0.92244	3.52529	18.30000
0.97784	3.52529	18.30000
1.03323	3.52529	18.30000
1.08862	3.52529	18.30000
1.14401	3.52529	18.30000
1.19940	3.52529	18.30000
1.25479	3.52529	18.30000
1.31019	3.52529	18.30000
1.36558	3.52529	18.30000
1.42097	3.52529	18.30000
1.47636	3.52529	18.30000
1.53175	3.52529	18.30000
1.58715	3.52529	18.30000
1.64254	3.52529	18.30000
1.69793	3.52529	18.30000
1.75332	3.52529	18.30000
1.80871	3.52529	18.30000
1.86411	3.52529	18.30000
1.91950	3.52529	18.30000
1.97489	3.52529	18.30000
2.03028	3.52529	18.30000
2.08567	3.52529	18.30000
2.14107	3.52529	18.30000
2.19646	3.52529	18.30000
2.25185	3.52529	18.30000
2.30724	3.52529	18.30000
2.36263	3.52529	18.30000
2.41803	3.52529	18.30000
2.47342	3.52529	18.30000
2.52881	3.52529	18.30000
2.58420	3.52529	18.30000
2.63959	3.52529	18.30000
2.69498	3.52529	18.30000
2.75038	3.52529	18.30000
2.80577	3.52529	18.30000
2.86116	3.52529	18.30000
2.91655	3.52529	18.30000
2.97194	3.52529	18.30000
3.02734	3.52529	18.30000
3.08273	3.52529	18.30000
3.13812	3.52529	18.30000
3.19351	3.52529	18.30000
3.24890	3.52529	18.30000
3.30430	3.52529	18.30000
3.35969	3.52529	18.30000
3.41508	3.52529	18.30000
3.47047	3.52529	18.30000
3.52586	3.52529	18.30000
3.58126	3.52529	18.30000
3.63665	3.52529	18.30000
3.69204	3.52529	18.30000
3.74743	3.52529	18.30000
3.80282	3.52529	18.30000
3.85822	3.52529	18.30000
3.91361	3.52529	18.30000
3.96900	3.52529	18.30000
4.02439	3.52529	18.30000
4.07978	3.52529	18.30000
4.13518	3.52529	18.30000
4.19057	3.52529	18.30000
4.24596	3.52529	18.30000
0.31313	3.58566	18.30000
0.36852	3.58566	10.70000
0.42391	3.58566	4.57000
0.47931	3.58566	3.05000
0.53470	3.58566	8.38000
0.59009	3.58566	17.50000
0.64548	3.58566	18.30000
0.70088	3.58566	18.30000
0.75627	3.58566	18.30000
0.81166	3.58566	18.30000
0.86705	3.58566	18.30000
0.92244	3.58566	18.30000
0.97784	3.58566	18.30000
1.03323	3.58566	18.30000
1.08862	3.58566	18.30000
1.14401	3.58566	18.30000
1.19940	3.58566	18.30000
1.25479	3.58566	18.30000
1.31019	3.58566	18.30000
1.36558	3.58566	18.30000
1.42097	3.58566	18.30000
1.47636	3.58566	18.30000
1.53175	3.58566	18.30000
1.58715	3.58566	18.30000
1.64254	3.58566	18.30000
1.69793	3.58566	18.30000
1.75332	3.58566	18.30000
1.80871	3.58566	18.30000
1.86411	3.58566	18.30000
1.91950	3.58566	18.30000
1.97489	3.58566	18.30000
2.03028	3.58566	18.30000
2.08567	3.58566	18.30000
2.14107	3.58566	18.30000
2.19646	3.58566	18.30000
2.25185	3.58566	18.30000
2.30724	3.58566	18.30000
2.36263	3.58566	18.30000
2.41803	3.58566	18.30000
2.47342	3.58566	18.30000
2.52881	3.58566	18.30000
2.58420	3.58566	18.30000
2.63959	3.58566	18.30000
2.69498	3.58566	18.30000
2.75038	3.58566	18.30000
2.80577	3.58566	18.30000
2.86116	3.58566	18.30000
2.91655	3.58566	18.30000
2.97194	3.58566	18.30000
3.02734	3.58566	18.30000
3.08273	3.58566	18.30000
3.13812	3.58566	18.30000
3.19351	3.58566	18.30000
3.24890	3.58566	18.30000
3.30430	3.58566	18.30000
3.35969	3.58566	18.30000
3.41508	3.58566	18.30000
3.47047	3.58566	18.30000
3.52586	3.58566	18.30000
3.58126	3.58566	18.30000
3.63665	3.58566	18.30000
3.69204	3.58566	18.30000
3.74743	3.58566	18.30000
3.80282	3.58566	18.30000
3.85822	3.58566	18.30000
3.91361	3.58566	18.30000
3.96900	3.58566	18.30000
4.02439	3.58566	18.30000
4.07978	3.58566	18.30000
4.13518	3.58566	18.30000
4.19057	3.58566	18.30000
4.24596	3.58566	18.30000
0.31313	3.64603	18.30000
0.36852	3.64603	10.70000
0.42391	3.64603	4.57000
0.47931	3.64603	3.81000
0.53470	3.64603	9.91000
0.59009	3.64603	18.30000
0.64548	3.64603	18.30000
0.70088	3.64603	18.30000
0.75627	3.64603	18.30000
0.81166	3.64603	18.30000
0.86705	3.64603	18.30000
0.92244	3.64603	18.30000
0.97784	3.64603	18.30000
1.03323	3.64603	18.30000
1.08862	3.64603	18.30000
1.14401	3.64603	18.30000
1.19940	3.64603	18.30000
1.25479	3.64603	18.30000
1.31019	3.64603	18.30000
1.36558	3.64603	18.30000
1.42097	3.64603	18.30000
1.47636	3.64603	18.30000
1.53175	3.64603	18.30000
1.58715	3.64603	18.30000
1.64254	3.64603	18.30000
1.69793	3.64603	18.30000
1.75332	3.64603	18.30000
1.80871	3.64603	18.30000
1.86411	3.64603	18.30000
1.91950	3.64603	18.30000
1.97489	3.64603	18.30000
2.03028	3.64603	18.30000
2.08567	3.64603	18.30000
2.14107	3.64603	18.30000
2.19646	3.64603	18.30000
2.25185	3.64603	18.30000
2.30724	3.64603	18.30000
2.36263	3.64603	18.30000
2.41803	3.64603	18.30000
2.47342	3.64603	18.30000
2.52881	3.64603	18.30000
2.58420	3.64603	18.30000
2.63959	3.64603	18.30000
2.69498	3.64603	18.30000
2.75038	3.64603	18.30000
2.80577	3.64603	18.30000
2.86116	3.64603	18.30000
2.91655	3.64603	18.30000
2.97194	3.64603	18.30000
3.02734	3.64603	18.30000
3.08273	3.64603	18.30000
3.13812	3.64603	18.30000
3.19351	3.64603	18.30000
3.24890	3.64603	18.30000
3.30430	3.64603	18.30000
3.35969	3.64603	18.30000
3.41508	3.64603	18.30000
3.47047	3.64603	18.30000
3.52586	3.64603	18.30000
3.58126	3.64603	18.30000
3.63665	3.64603	18.30000
3.69204	3.64603	18.30000
3.74743	3.64603	18.30000
3.80282	3.64603	18.30000
3.85822	3.64603	18.30000
3.91361	3.64603	18.30000
3.96900	3.64603	18.30000
4.02439	3.64603	18.30000
4.07978	3.64603	18.30000
4.13518	3.64603	18.30000
4.19057	3.64603	18.30000
4.24596	3.64603	18.30000
0.31313	3.70640	18.30000
0.36852	3.70640	11.40000
0.42391	3.70640	5.33000
0.47931	3.70640	5.33000
0.53470	3.70640	10.70000
0.59009	3.70640	18.30000
0.64548	3.70640	18.30000
0.70088	3.70640	18.30000
0.75627	3.70640	18.30000
0.81166	3.70640	18.30000
0.86705	3.70640	18.30000
0.92244	3.70640	18.30000
0.97784	3.70640	18.30000
1.03323	3.70640	18.30000
1.08862	3.70640	18.30000
1.14401	3.70640	18.30000
1.19940	3.70640	18.30000
1.25479	3.70640	18.30000
1.31019	3.70640	18.30000
1.36558	3.70640	18.30000
1.42097	3.70640	18.30000
1.47636	3.70640	18.30000
1.53175	3.70640	18.30000
1.58715	3.70640	18.30000
1.64254	3.70640	18.30000
1.69793	3.70640	18.30000
1.75332	3.70640	18.30000
1.80871	3.70640	18.30000
1.86411	3.70640	18.30000
1.91950	3.70640	18.30000
1.97489	3.70640	18.30000
2.03028	3.70640	18.30000
2.08567	3.70640	18.30000
2.14107	3.70640	18.30000
2.19646	3.70640	18.30000
2.25185	3.70640	18.30000
2.30724	3.70640	18.30000
2.36263	3.70640	18.30000
2.41803	3.70640	18.30000
2.47342	3.70640	18.30000
2.52881	3.70640	18.30000
2.58420	3.70640	18.30000
2.63959	3.70640	18.30000
2.69498	3.70640	18.30000
2.75038	3.70640	18.30000
2.80577	3.70640	18.30000
2.86116	3.70640	18.30000
2.91655	3.70640	18.30000
2.97194	3.70640	18.30000
3.02734	3.70640	18.30000
3.08273	3.70640	18.30000
3.13812	3.70640	18.30000
3.19351	3.70640	18.30000
3.24890	3.70640	18.30000
3.30430	3.70640	18.30000
3.35969	3.70640	18.30000
3.41508	3.70640	18.30000
3.47047	3.70640	18.30000
3.52586	3.70640	18.30000
3.58126	3.70640	18.30000
3.63665	3.70640	18.30000
3.69204	3.70640	18.30000
3.74743	3.70640	18.30000
3.80282	3.70640	18.30000
3.85822	3.70640	18.30000
3.91361	3.70640	18.30000
3.96900	3.70640	18.30000
4.02439	3.70640	18.30000
4.07978	3.70640	18.30000
4.13518	3.70640	18.30000
4.19057	3.70640	18.30000
4.24596	3.70640	18.30000
0.31313	3.76677	18.30000
0.36852	3.76677	11.40000
0.42391	3.76677	6.10000
0.47931	3.76677	5.33000
0.53470	3.76677	9.91000
0.59009	3.76677	18.30000
0.64548	3.76677	18.30000
0.70088	3.76677	18.30000
0.75627	3.76677	18.30000
0.81166	3.76677	18.30000
0.86705	3.76677	18.30000
0.92244	3.76677	18.30000
0.97784	3.76677	18.30000
1.03323	3.76677	18.30000
1.08862	3.76677	18.30000
1.14401	3.76677	18.30000
1.19940	3.76677	18.30000
1.25479	3.76677	18.30000
1.31019	3.76677	18.30000
1.36558	3.76677	18.30000
1.42097	3.76677	18.30000
1.47636	3.76677	18.30000
1.53175	3.76677	18.30000
1.58715	3.76677	18.30000
1.64254	3.76677	18.30000
1.69793	3.76677	18.30000
1.75332	3.76677	18.30000
1.80871	3.76677	18.30000
1.86411	3.76677	18.30000
1.91950	3.76677	18.30000
1.97489	3.76677	18.30000
2.03028	3.76677	18.30000
2.08567	3.76677	18.30000
2.14107	3.76677	18.30000
2.19646	3.76677	18.30000
2.25185	3.76677	18.30000
2.30724	3.76677	18.30000
2.36263	3.76677	18.30000
2.41803	3.76677	18.30000
2.47342	3.76677	18.30000
2.52881	3.76677	18.30000
2.58420	3.76677	18.30000
2.63959	3.76677	18.30000
2.69498	3.76677	18.30000
2.75038	3.76677	18.30000
2.80577	3.76677	18.30000
2.86116	3.76677	18.30000
2.91655	3.76677	18.30000
2.97194	3.76677	18.30000
3.02734	3.76677	18.30000
3.08273	3.76677	18.30000
3.13812	3.76677	18.30000
3.19351	3.76677	18.30000
3.24890	3.76677	18.30000
3.30430	3.76677	18.30000
3.35969	3.76677	18.30000
[truncated: 3,184 more rows]
