# Supplementary material for: Geometric alignment of aminoacyl-tRNA relative to catalytic centers of the ribosome underpins accurate mRNA decoding
Source: Nat Commun. 2023 Sep 11;14:5582. doi: 10.1038/s41467-023-40404-9 (PMC10495418; doi:10.1038/s41467-023-40404-9)
Supplement: Supplementary file 7 — Source Data [file 41467_2023_40404_MOESM7_ESM.zip › Girodat_Nat_Comm_data/Fig6/Cognate-EVN-fe.txt]

0.18721	1.94686	18.70000
0.24688	1.94686	18.70000
0.30656	1.94686	14.80000
0.36624	1.94686	18.70000
0.42591	1.94686	17.90000
0.48559	1.94686	18.70000
0.54527	1.94686	18.70000
0.60495	1.94686	18.70000
0.66462	1.94686	18.70000
0.72430	1.94686	18.70000
0.78398	1.94686	18.70000
0.84365	1.94686	18.70000
0.90333	1.94686	18.70000
0.96301	1.94686	18.70000
1.02268	1.94686	18.70000
1.08236	1.94686	18.70000
1.14204	1.94686	18.70000
1.20171	1.94686	18.70000
1.26139	1.94686	18.70000
1.32107	1.94686	18.70000
1.38074	1.94686	18.70000
1.44042	1.94686	18.70000
1.50010	1.94686	18.70000
1.55977	1.94686	18.70000
1.61945	1.94686	18.70000
1.67913	1.94686	18.70000
1.73880	1.94686	18.70000
1.79848	1.94686	18.70000
1.85816	1.94686	18.70000
1.91783	1.94686	18.70000
1.97751	1.94686	18.70000
2.03719	1.94686	18.70000
2.09686	1.94686	18.70000
2.15654	1.94686	18.70000
2.21622	1.94686	18.70000
2.27589	1.94686	18.70000
2.33557	1.94686	18.70000
2.39525	1.94686	18.70000
2.45492	1.94686	18.70000
2.51460	1.94686	18.70000
2.57428	1.94686	18.70000
2.63396	1.94686	18.70000
2.69363	1.94686	18.70000
2.75331	1.94686	18.70000
2.81299	1.94686	18.70000
2.87266	1.94686	18.70000
2.93234	1.94686	18.70000
2.99202	1.94686	18.70000
3.05169	1.94686	18.70000
3.11137	1.94686	18.70000
3.17105	1.94686	18.70000
3.23072	1.94686	18.70000
3.29040	1.94686	18.70000
3.35008	1.94686	18.70000
3.40975	1.94686	18.70000
3.46943	1.94686	18.70000
3.52911	1.94686	18.70000
3.58878	1.94686	18.70000
3.64846	1.94686	18.70000
3.70814	1.94686	18.70000
3.76781	1.94686	18.70000
3.82749	1.94686	18.70000
3.88717	1.94686	18.70000
3.94684	1.94686	18.70000
4.00652	1.94686	18.70000
4.06620	1.94686	18.70000
4.12587	1.94686	18.70000
4.18555	1.94686	18.70000
4.24523	1.94686	18.70000
4.30490	1.94686	18.70000
4.36458	1.94686	18.70000
4.42426	1.94686	18.70000
0.18721	2.01300	18.70000
0.24688	2.01300	18.70000
0.30656	2.01300	14.00000
0.36624	2.01300	10.90000
0.42591	2.01300	12.50000
0.48559	2.01300	14.80000
0.54527	2.01300	17.90000
0.60495	2.01300	18.70000
0.66462	2.01300	18.70000
0.72430	2.01300	18.70000
0.78398	2.01300	18.70000
0.84365	2.01300	18.70000
0.90333	2.01300	18.70000
0.96301	2.01300	18.70000
1.02268	2.01300	18.70000
1.08236	2.01300	18.70000
1.14204	2.01300	18.70000
1.20171	2.01300	18.70000
1.26139	2.01300	18.70000
1.32107	2.01300	18.70000
1.38074	2.01300	18.70000
1.44042	2.01300	18.70000
1.50010	2.01300	18.70000
1.55977	2.01300	18.70000
1.61945	2.01300	18.70000
1.67913	2.01300	18.70000
1.73880	2.01300	18.70000
1.79848	2.01300	18.70000
1.85816	2.01300	18.70000
1.91783	2.01300	18.70000
1.97751	2.01300	18.70000
2.03719	2.01300	18.70000
2.09686	2.01300	18.70000
2.15654	2.01300	18.70000
2.21622	2.01300	18.70000
2.27589	2.01300	18.70000
2.33557	2.01300	18.70000
2.39525	2.01300	18.70000
2.45492	2.01300	18.70000
2.51460	2.01300	18.70000
2.57428	2.01300	18.70000
2.63396	2.01300	18.70000
2.69363	2.01300	18.70000
2.75331	2.01300	18.70000
2.81299	2.01300	18.70000
2.87266	2.01300	18.70000
2.93234	2.01300	18.70000
2.99202	2.01300	18.70000
3.05169	2.01300	18.70000
3.11137	2.01300	18.70000
3.17105	2.01300	18.70000
3.23072	2.01300	18.70000
3.29040	2.01300	18.70000
3.35008	2.01300	18.70000
3.40975	2.01300	18.70000
3.46943	2.01300	18.70000
3.52911	2.01300	18.70000
3.58878	2.01300	18.70000
3.64846	2.01300	18.70000
3.70814	2.01300	18.70000
3.76781	2.01300	18.70000
3.82749	2.01300	18.70000
3.88717	2.01300	18.70000
3.94684	2.01300	18.70000
4.00652	2.01300	18.70000
4.06620	2.01300	18.70000
4.12587	2.01300	18.70000
4.18555	2.01300	18.70000
4.24523	2.01300	18.70000
4.30490	2.01300	18.70000
4.36458	2.01300	18.70000
4.42426	2.01300	18.70000
0.18721	2.07914	18.70000
0.24688	2.07914	12.50000
0.30656	2.07914	9.35000
0.36624	2.07914	7.79000
0.42591	2.07914	10.10000
0.48559	2.07914	13.20000
0.54527	2.07914	17.90000
0.60495	2.07914	17.90000
0.66462	2.07914	18.70000
0.72430	2.07914	18.70000
0.78398	2.07914	18.70000
0.84365	2.07914	18.70000
0.90333	2.07914	18.70000
0.96301	2.07914	18.70000
1.02268	2.07914	18.70000
1.08236	2.07914	18.70000
1.14204	2.07914	18.70000
1.20171	2.07914	18.70000
1.26139	2.07914	18.70000
1.32107	2.07914	18.70000
1.38074	2.07914	18.70000
1.44042	2.07914	18.70000
1.50010	2.07914	18.70000
1.55977	2.07914	18.70000
1.61945	2.07914	18.70000
1.67913	2.07914	18.70000
1.73880	2.07914	18.70000
1.79848	2.07914	18.70000
1.85816	2.07914	18.70000
1.91783	2.07914	18.70000
1.97751	2.07914	18.70000
2.03719	2.07914	18.70000
2.09686	2.07914	18.70000
2.15654	2.07914	18.70000
2.21622	2.07914	18.70000
2.27589	2.07914	18.70000
2.33557	2.07914	18.70000
2.39525	2.07914	18.70000
2.45492	2.07914	18.70000
2.51460	2.07914	18.70000
2.57428	2.07914	18.70000
2.63396	2.07914	18.70000
2.69363	2.07914	18.70000
2.75331	2.07914	18.70000
2.81299	2.07914	18.70000
2.87266	2.07914	18.70000
2.93234	2.07914	18.70000
2.99202	2.07914	18.70000
3.05169	2.07914	18.70000
3.11137	2.07914	18.70000
3.17105	2.07914	18.70000
3.23072	2.07914	18.70000
3.29040	2.07914	18.70000
3.35008	2.07914	18.70000
3.40975	2.07914	18.70000
3.46943	2.07914	18.70000
3.52911	2.07914	18.70000
3.58878	2.07914	18.70000
3.64846	2.07914	18.70000
3.70814	2.07914	18.70000
3.76781	2.07914	18.70000
3.82749	2.07914	18.70000
3.88717	2.07914	18.70000
3.94684	2.07914	18.70000
4.00652	2.07914	18.70000
4.06620	2.07914	18.70000
4.12587	2.07914	18.70000
4.18555	2.07914	18.70000
4.24523	2.07914	18.70000
4.30490	2.07914	18.70000
4.36458	2.07914	18.70000
4.42426	2.07914	18.70000
0.18721	2.14528	18.70000
0.24688	2.14528	12.50000
0.30656	2.14528	7.01000
0.36624	2.14528	5.46000
0.42591	2.14528	7.01000
0.48559	2.14528	10.10000
0.54527	2.14528	14.80000
0.60495	2.14528	18.70000
0.66462	2.14528	18.70000
0.72430	2.14528	18.70000
0.78398	2.14528	18.70000
0.84365	2.14528	18.70000
0.90333	2.14528	18.70000
0.96301	2.14528	18.70000
1.02268	2.14528	18.70000
1.08236	2.14528	18.70000
1.14204	2.14528	18.70000
1.20171	2.14528	18.70000
1.26139	2.14528	18.70000
1.32107	2.14528	18.70000
1.38074	2.14528	18.70000
1.44042	2.14528	18.70000
1.50010	2.14528	18.70000
1.55977	2.14528	18.70000
1.61945	2.14528	18.70000
1.67913	2.14528	18.70000
1.73880	2.14528	18.70000
1.79848	2.14528	18.70000
1.85816	2.14528	18.70000
1.91783	2.14528	18.70000
1.97751	2.14528	18.70000
2.03719	2.14528	18.70000
2.09686	2.14528	18.70000
2.15654	2.14528	18.70000
2.21622	2.14528	18.70000
2.27589	2.14528	18.70000
2.33557	2.14528	18.70000
2.39525	2.14528	18.70000
2.45492	2.14528	18.70000
2.51460	2.14528	18.70000
2.57428	2.14528	18.70000
2.63396	2.14528	18.70000
2.69363	2.14528	18.70000
2.75331	2.14528	18.70000
2.81299	2.14528	18.70000
2.87266	2.14528	18.70000
2.93234	2.14528	18.70000
2.99202	2.14528	18.70000
3.05169	2.14528	18.70000
3.11137	2.14528	18.70000
3.17105	2.14528	18.70000
3.23072	2.14528	18.70000
3.29040	2.14528	18.70000
3.35008	2.14528	18.70000
3.40975	2.14528	18.70000
3.46943	2.14528	18.70000
3.52911	2.14528	18.70000
3.58878	2.14528	18.70000
3.64846	2.14528	18.70000
3.70814	2.14528	18.70000
3.76781	2.14528	18.70000
3.82749	2.14528	18.70000
3.88717	2.14528	18.70000
3.94684	2.14528	18.70000
4.00652	2.14528	18.70000
4.06620	2.14528	18.70000
4.12587	2.14528	18.70000
4.18555	2.14528	18.70000
4.24523	2.14528	18.70000
4.30490	2.14528	18.70000
4.36458	2.14528	18.70000
4.42426	2.14528	18.70000
0.18721	2.21142	18.70000
0.24688	2.21142	12.50000
0.30656	2.21142	5.46000
0.36624	2.21142	3.90000
0.42591	2.21142	5.46000
0.48559	2.21142	10.10000
0.54527	2.21142	12.50000
0.60495	2.21142	17.90000
0.66462	2.21142	18.70000
0.72430	2.21142	18.70000
0.78398	2.21142	18.70000
0.84365	2.21142	18.70000
0.90333	2.21142	18.70000
0.96301	2.21142	18.70000
1.02268	2.21142	18.70000
1.08236	2.21142	18.70000
1.14204	2.21142	18.70000
1.20171	2.21142	18.70000
1.26139	2.21142	18.70000
1.32107	2.21142	18.70000
1.38074	2.21142	18.70000
1.44042	2.21142	18.70000
1.50010	2.21142	18.70000
1.55977	2.21142	18.70000
1.61945	2.21142	18.70000
1.67913	2.21142	18.70000
1.73880	2.21142	18.70000
1.79848	2.21142	18.70000
1.85816	2.21142	18.70000
1.91783	2.21142	18.70000
1.97751	2.21142	18.70000
2.03719	2.21142	18.70000
2.09686	2.21142	18.70000
2.15654	2.21142	18.70000
2.21622	2.21142	18.70000
2.27589	2.21142	18.70000
2.33557	2.21142	18.70000
2.39525	2.21142	18.70000
2.45492	2.21142	18.70000
2.51460	2.21142	18.70000
2.57428	2.21142	18.70000
2.63396	2.21142	18.70000
2.69363	2.21142	18.70000
2.75331	2.21142	18.70000
2.81299	2.21142	18.70000
2.87266	2.21142	18.70000
2.93234	2.21142	18.70000
2.99202	2.21142	18.70000
3.05169	2.21142	18.70000
3.11137	2.21142	18.70000
3.17105	2.21142	18.70000
3.23072	2.21142	18.70000
3.29040	2.21142	18.70000
3.35008	2.21142	18.70000
3.40975	2.21142	18.70000
3.46943	2.21142	18.70000
3.52911	2.21142	18.70000
3.58878	2.21142	18.70000
3.64846	2.21142	18.70000
3.70814	2.21142	18.70000
3.76781	2.21142	18.70000
3.82749	2.21142	18.70000
3.88717	2.21142	18.70000
3.94684	2.21142	18.70000
4.00652	2.21142	18.70000
4.06620	2.21142	18.70000
4.12587	2.21142	18.70000
4.18555	2.21142	18.70000
4.24523	2.21142	18.70000
4.30490	2.21142	18.70000
4.36458	2.21142	18.70000
4.42426	2.21142	18.70000
0.18721	2.27756	18.70000
0.24688	2.27756	10.90000
0.30656	2.27756	5.46000
0.36624	2.27756	3.90000
0.42591	2.27756	4.68000
0.48559	2.27756	8.57000
0.54527	2.27756	13.20000
0.60495	2.27756	17.90000
0.66462	2.27756	18.70000
0.72430	2.27756	18.70000
0.78398	2.27756	18.70000
0.84365	2.27756	18.70000
0.90333	2.27756	18.70000
0.96301	2.27756	18.70000
1.02268	2.27756	18.70000
1.08236	2.27756	18.70000
1.14204	2.27756	18.70000
1.20171	2.27756	18.70000
1.26139	2.27756	18.70000
1.32107	2.27756	18.70000
1.38074	2.27756	18.70000
1.44042	2.27756	18.70000
1.50010	2.27756	18.70000
1.55977	2.27756	18.70000
1.61945	2.27756	18.70000
1.67913	2.27756	18.70000
1.73880	2.27756	18.70000
1.79848	2.27756	18.70000
1.85816	2.27756	18.70000
1.91783	2.27756	18.70000
1.97751	2.27756	18.70000
2.03719	2.27756	18.70000
2.09686	2.27756	18.70000
2.15654	2.27756	18.70000
2.21622	2.27756	18.70000
2.27589	2.27756	18.70000
2.33557	2.27756	18.70000
2.39525	2.27756	18.70000
2.45492	2.27756	18.70000
2.51460	2.27756	18.70000
2.57428	2.27756	18.70000
2.63396	2.27756	18.70000
2.69363	2.27756	18.70000
2.75331	2.27756	18.70000
2.81299	2.27756	18.70000
2.87266	2.27756	18.70000
2.93234	2.27756	18.70000
2.99202	2.27756	18.70000
3.05169	2.27756	18.70000
3.11137	2.27756	18.70000
3.17105	2.27756	18.70000
3.23072	2.27756	18.70000
3.29040	2.27756	18.70000
3.35008	2.27756	18.70000
3.40975	2.27756	18.70000
3.46943	2.27756	18.70000
3.52911	2.27756	18.70000
3.58878	2.27756	18.70000
3.64846	2.27756	18.70000
3.70814	2.27756	18.70000
3.76781	2.27756	18.70000
3.82749	2.27756	18.70000
3.88717	2.27756	18.70000
3.94684	2.27756	18.70000
4.00652	2.27756	18.70000
4.06620	2.27756	18.70000
4.12587	2.27756	18.70000
4.18555	2.27756	18.70000
4.24523	2.27756	18.70000
4.30490	2.27756	18.70000
4.36458	2.27756	18.70000
4.42426	2.27756	18.70000
0.18721	2.34370	18.70000
0.24688	2.34370	12.50000
0.30656	2.34370	5.46000
0.36624	2.34370	3.90000
0.42591	2.34370	5.46000
0.48559	2.34370	7.79000
0.54527	2.34370	10.90000
0.60495	2.34370	18.70000
0.66462	2.34370	18.70000
0.72430	2.34370	18.70000
0.78398	2.34370	18.70000
0.84365	2.34370	18.70000
0.90333	2.34370	18.70000
0.96301	2.34370	18.70000
1.02268	2.34370	18.70000
1.08236	2.34370	18.70000
1.14204	2.34370	18.70000
1.20171	2.34370	18.70000
1.26139	2.34370	18.70000
1.32107	2.34370	18.70000
1.38074	2.34370	18.70000
1.44042	2.34370	18.70000
1.50010	2.34370	18.70000
1.55977	2.34370	18.70000
1.61945	2.34370	18.70000
1.67913	2.34370	18.70000
1.73880	2.34370	18.70000
1.79848	2.34370	18.70000
1.85816	2.34370	18.70000
1.91783	2.34370	18.70000
1.97751	2.34370	18.70000
2.03719	2.34370	18.70000
2.09686	2.34370	18.70000
2.15654	2.34370	18.70000
2.21622	2.34370	18.70000
2.27589	2.34370	18.70000
2.33557	2.34370	18.70000
2.39525	2.34370	18.70000
2.45492	2.34370	18.70000
2.51460	2.34370	18.70000
2.57428	2.34370	18.70000
2.63396	2.34370	18.70000
2.69363	2.34370	18.70000
2.75331	2.34370	18.70000
2.81299	2.34370	18.70000
2.87266	2.34370	18.70000
2.93234	2.34370	18.70000
2.99202	2.34370	18.70000
3.05169	2.34370	18.70000
3.11137	2.34370	18.70000
3.17105	2.34370	18.70000
3.23072	2.34370	18.70000
3.29040	2.34370	18.70000
3.35008	2.34370	18.70000
3.40975	2.34370	18.70000
3.46943	2.34370	18.70000
3.52911	2.34370	18.70000
3.58878	2.34370	18.70000
3.64846	2.34370	18.70000
3.70814	2.34370	18.70000
3.76781	2.34370	18.70000
3.82749	2.34370	18.70000
3.88717	2.34370	18.70000
3.94684	2.34370	18.70000
4.00652	2.34370	18.70000
4.06620	2.34370	18.70000
4.12587	2.34370	18.70000
4.18555	2.34370	18.70000
4.24523	2.34370	18.70000
4.30490	2.34370	18.70000
4.36458	2.34370	18.70000
4.42426	2.34370	18.70000
0.18721	2.40984	18.70000
0.24688	2.40984	11.70000
0.30656	2.40984	7.01000
0.36624	2.40984	4.68000
0.42591	2.40984	6.23000
0.48559	2.40984	10.10000
0.54527	2.40984	14.00000
0.60495	2.40984	17.90000
0.66462	2.40984	18.70000
0.72430	2.40984	18.70000
0.78398	2.40984	18.70000
0.84365	2.40984	18.70000
0.90333	2.40984	18.70000
0.96301	2.40984	18.70000
1.02268	2.40984	18.70000
1.08236	2.40984	18.70000
1.14204	2.40984	18.70000
1.20171	2.40984	18.70000
1.26139	2.40984	18.70000
1.32107	2.40984	18.70000
1.38074	2.40984	18.70000
1.44042	2.40984	18.70000
1.50010	2.40984	18.70000
1.55977	2.40984	18.70000
1.61945	2.40984	18.70000
1.67913	2.40984	18.70000
1.73880	2.40984	18.70000
1.79848	2.40984	18.70000
1.85816	2.40984	18.70000
1.91783	2.40984	18.70000
1.97751	2.40984	18.70000
2.03719	2.40984	18.70000
2.09686	2.40984	18.70000
2.15654	2.40984	18.70000
2.21622	2.40984	18.70000
2.27589	2.40984	18.70000
2.33557	2.40984	18.70000
2.39525	2.40984	18.70000
2.45492	2.40984	18.70000
2.51460	2.40984	18.70000
2.57428	2.40984	18.70000
2.63396	2.40984	18.70000
2.69363	2.40984	18.70000
2.75331	2.40984	18.70000
2.81299	2.40984	18.70000
2.87266	2.40984	18.70000
2.93234	2.40984	18.70000
2.99202	2.40984	18.70000
3.05169	2.40984	18.70000
3.11137	2.40984	18.70000
3.17105	2.40984	18.70000
3.23072	2.40984	18.70000
3.29040	2.40984	18.70000
3.35008	2.40984	18.70000
3.40975	2.40984	18.70000
3.46943	2.40984	18.70000
3.52911	2.40984	18.70000
3.58878	2.40984	18.70000
3.64846	2.40984	18.70000
3.70814	2.40984	18.70000
3.76781	2.40984	18.70000
3.82749	2.40984	18.70000
3.88717	2.40984	18.70000
3.94684	2.40984	18.70000
4.00652	2.40984	18.70000
4.06620	2.40984	18.70000
4.12587	2.40984	18.70000
4.18555	2.40984	18.70000
4.24523	2.40984	18.70000
4.30490	2.40984	18.70000
4.36458	2.40984	18.70000
4.42426	2.40984	18.70000
0.18721	2.47598	18.70000
0.24688	2.47598	14.00000
0.30656	2.47598	7.79000
0.36624	2.47598	6.23000
0.42591	2.47598	7.01000
0.48559	2.47598	11.70000
0.54527	2.47598	14.80000
0.60495	2.47598	17.90000
0.66462	2.47598	18.70000
0.72430	2.47598	18.70000
0.78398	2.47598	18.70000
0.84365	2.47598	18.70000
0.90333	2.47598	18.70000
0.96301	2.47598	18.70000
1.02268	2.47598	18.70000
1.08236	2.47598	18.70000
1.14204	2.47598	18.70000
1.20171	2.47598	18.70000
1.26139	2.47598	18.70000
1.32107	2.47598	18.70000
1.38074	2.47598	18.70000
1.44042	2.47598	18.70000
1.50010	2.47598	18.70000
1.55977	2.47598	18.70000
1.61945	2.47598	18.70000
1.67913	2.47598	18.70000
1.73880	2.47598	18.70000
1.79848	2.47598	18.70000
1.85816	2.47598	18.70000
1.91783	2.47598	18.70000
1.97751	2.47598	18.70000
2.03719	2.47598	18.70000
2.09686	2.47598	18.70000
2.15654	2.47598	18.70000
2.21622	2.47598	18.70000
2.27589	2.47598	18.70000
2.33557	2.47598	18.70000
2.39525	2.47598	18.70000
2.45492	2.47598	18.70000
2.51460	2.47598	18.70000
2.57428	2.47598	18.70000
2.63396	2.47598	18.70000
2.69363	2.47598	18.70000
2.75331	2.47598	18.70000
2.81299	2.47598	18.70000
2.87266	2.47598	18.70000
2.93234	2.47598	18.70000
2.99202	2.47598	18.70000
3.05169	2.47598	18.70000
3.11137	2.47598	18.70000
3.17105	2.47598	18.70000
3.23072	2.47598	18.70000
3.29040	2.47598	18.70000
3.35008	2.47598	18.70000
3.40975	2.47598	18.70000
3.46943	2.47598	18.70000
3.52911	2.47598	18.70000
3.58878	2.47598	18.70000
3.64846	2.47598	18.70000
3.70814	2.47598	18.70000
3.76781	2.47598	18.70000
3.82749	2.47598	18.70000
3.88717	2.47598	18.70000
3.94684	2.47598	18.70000
4.00652	2.47598	18.70000
4.06620	2.47598	18.70000
4.12587	2.47598	18.70000
4.18555	2.47598	18.70000
4.24523	2.47598	18.70000
4.30490	2.47598	18.70000
4.36458	2.47598	18.70000
4.42426	2.47598	18.70000
0.18721	2.54212	18.70000
0.24688	2.54212	13.20000
0.30656	2.54212	8.57000
0.36624	2.54212	8.57000
0.42591	2.54212	8.57000
0.48559	2.54212	12.50000
0.54527	2.54212	16.40000
0.60495	2.54212	18.70000
0.66462	2.54212	18.70000
0.72430	2.54212	18.70000
0.78398	2.54212	18.70000
0.84365	2.54212	18.70000
0.90333	2.54212	18.70000
0.96301	2.54212	18.70000
1.02268	2.54212	18.70000
1.08236	2.54212	18.70000
1.14204	2.54212	18.70000
1.20171	2.54212	18.70000
1.26139	2.54212	18.70000
1.32107	2.54212	18.70000
1.38074	2.54212	18.70000
1.44042	2.54212	18.70000
1.50010	2.54212	18.70000
1.55977	2.54212	18.70000
1.61945	2.54212	18.70000
1.67913	2.54212	18.70000
1.73880	2.54212	18.70000
1.79848	2.54212	18.70000
1.85816	2.54212	18.70000
1.91783	2.54212	18.70000
1.97751	2.54212	18.70000
2.03719	2.54212	18.70000
2.09686	2.54212	18.70000
2.15654	2.54212	18.70000
2.21622	2.54212	18.70000
2.27589	2.54212	18.70000
2.33557	2.54212	18.70000
2.39525	2.54212	18.70000
2.45492	2.54212	18.70000
2.51460	2.54212	18.70000
2.57428	2.54212	18.70000
2.63396	2.54212	18.70000
2.69363	2.54212	18.70000
2.75331	2.54212	18.70000
2.81299	2.54212	18.70000
2.87266	2.54212	18.70000
2.93234	2.54212	18.70000
2.99202	2.54212	18.70000
3.05169	2.54212	18.70000
3.11137	2.54212	18.70000
3.17105	2.54212	18.70000
3.23072	2.54212	18.70000
3.29040	2.54212	18.70000
3.35008	2.54212	18.70000
3.40975	2.54212	18.70000
3.46943	2.54212	18.70000
3.52911	2.54212	18.70000
3.58878	2.54212	18.70000
3.64846	2.54212	18.70000
3.70814	2.54212	18.70000
3.76781	2.54212	18.70000
3.82749	2.54212	18.70000
3.88717	2.54212	18.70000
3.94684	2.54212	18.70000
4.00652	2.54212	18.70000
4.06620	2.54212	18.70000
4.12587	2.54212	18.70000
4.18555	2.54212	18.70000
4.24523	2.54212	18.70000
4.30490	2.54212	18.70000
4.36458	2.54212	18.70000
4.42426	2.54212	18.70000
0.18721	2.60827	18.70000
0.24688	2.60827	14.80000
0.30656	2.60827	10.10000
0.36624	2.60827	7.79000
0.42591	2.60827	8.57000
0.48559	2.60827	14.00000
0.54527	2.60827	18.70000
0.60495	2.60827	18.70000
0.66462	2.60827	18.70000
0.72430	2.60827	18.70000
0.78398	2.60827	18.70000
0.84365	2.60827	18.70000
0.90333	2.60827	18.70000
0.96301	2.60827	18.70000
1.02268	2.60827	18.70000
1.08236	2.60827	18.70000
1.14204	2.60827	18.70000
1.20171	2.60827	18.70000
1.26139	2.60827	18.70000
1.32107	2.60827	18.70000
1.38074	2.60827	18.70000
1.44042	2.60827	18.70000
1.50010	2.60827	18.70000
1.55977	2.60827	18.70000
1.61945	2.60827	18.70000
1.67913	2.60827	18.70000
1.73880	2.60827	18.70000
1.79848	2.60827	18.70000
1.85816	2.60827	18.70000
1.91783	2.60827	18.70000
1.97751	2.60827	18.70000
2.03719	2.60827	18.70000
2.09686	2.60827	18.70000
2.15654	2.60827	18.70000
2.21622	2.60827	18.70000
2.27589	2.60827	18.70000
2.33557	2.60827	18.70000
2.39525	2.60827	18.70000
2.45492	2.60827	18.70000
2.51460	2.60827	18.70000
2.57428	2.60827	18.70000
2.63396	2.60827	18.70000
2.69363	2.60827	18.70000
2.75331	2.60827	18.70000
2.81299	2.60827	18.70000
2.87266	2.60827	18.70000
2.93234	2.60827	18.70000
2.99202	2.60827	18.70000
3.05169	2.60827	18.70000
3.11137	2.60827	18.70000
3.17105	2.60827	18.70000
3.23072	2.60827	18.70000
3.29040	2.60827	18.70000
3.35008	2.60827	18.70000
3.40975	2.60827	18.70000
3.46943	2.60827	18.70000
3.52911	2.60827	18.70000
3.58878	2.60827	18.70000
3.64846	2.60827	18.70000
3.70814	2.60827	18.70000
3.76781	2.60827	18.70000
3.82749	2.60827	18.70000
3.88717	2.60827	18.70000
3.94684	2.60827	18.70000
4.00652	2.60827	18.70000
4.06620	2.60827	18.70000
4.12587	2.60827	18.70000
4.18555	2.60827	18.70000
4.24523	2.60827	18.70000
4.30490	2.60827	18.70000
4.36458	2.60827	18.70000
4.42426	2.60827	18.70000
0.18721	2.67441	18.70000
0.24688	2.67441	14.00000
0.30656	2.67441	9.35000
0.36624	2.67441	7.79000
0.42591	2.67441	9.35000
0.48559	2.67441	14.00000
0.54527	2.67441	18.70000
0.60495	2.67441	18.70000
0.66462	2.67441	18.70000
0.72430	2.67441	18.70000
0.78398	2.67441	18.70000
0.84365	2.67441	18.70000
0.90333	2.67441	18.70000
0.96301	2.67441	18.70000
1.02268	2.67441	18.70000
1.08236	2.67441	18.70000
1.14204	2.67441	18.70000
1.20171	2.67441	18.70000
1.26139	2.67441	18.70000
1.32107	2.67441	18.70000
1.38074	2.67441	18.70000
1.44042	2.67441	18.70000
1.50010	2.67441	18.70000
1.55977	2.67441	18.70000
1.61945	2.67441	18.70000
1.67913	2.67441	18.70000
1.73880	2.67441	18.70000
1.79848	2.67441	18.70000
1.85816	2.67441	18.70000
1.91783	2.67441	18.70000
1.97751	2.67441	18.70000
2.03719	2.67441	18.70000
2.09686	2.67441	18.70000
2.15654	2.67441	18.70000
2.21622	2.67441	18.70000
2.27589	2.67441	18.70000
2.33557	2.67441	18.70000
2.39525	2.67441	18.70000
2.45492	2.67441	18.70000
2.51460	2.67441	18.70000
2.57428	2.67441	18.70000
2.63396	2.67441	18.70000
2.69363	2.67441	18.70000
2.75331	2.67441	18.70000
2.81299	2.67441	18.70000
2.87266	2.67441	18.70000
2.93234	2.67441	18.70000
2.99202	2.67441	18.70000
3.05169	2.67441	18.70000
3.11137	2.67441	18.70000
3.17105	2.67441	18.70000
3.23072	2.67441	18.70000
3.29040	2.67441	18.70000
3.35008	2.67441	18.70000
3.40975	2.67441	18.70000
3.46943	2.67441	18.70000
3.52911	2.67441	18.70000
3.58878	2.67441	18.70000
3.64846	2.67441	18.70000
3.70814	2.67441	18.70000
3.76781	2.67441	18.70000
3.82749	2.67441	18.70000
3.88717	2.67441	18.70000
3.94684	2.67441	18.70000
4.00652	2.67441	18.70000
4.06620	2.67441	18.70000
4.12587	2.67441	18.70000
4.18555	2.67441	18.70000
4.24523	2.67441	18.70000
4.30490	2.67441	18.70000
4.36458	2.67441	18.70000
4.42426	2.67441	18.70000
0.18721	2.74055	18.70000
0.24688	2.74055	14.80000
0.30656	2.74055	10.10000
0.36624	2.74055	8.57000
0.42591	2.74055	10.10000
0.48559	2.74055	14.00000
0.54527	2.74055	14.80000
0.60495	2.74055	18.70000
0.66462	2.74055	18.70000
0.72430	2.74055	18.70000
0.78398	2.74055	18.70000
0.84365	2.74055	18.70000
0.90333	2.74055	18.70000
0.96301	2.74055	18.70000
1.02268	2.74055	18.70000
1.08236	2.74055	18.70000
1.14204	2.74055	18.70000
1.20171	2.74055	18.70000
1.26139	2.74055	18.70000
1.32107	2.74055	18.70000
1.38074	2.74055	18.70000
1.44042	2.74055	18.70000
1.50010	2.74055	18.70000
1.55977	2.74055	18.70000
1.61945	2.74055	18.70000
1.67913	2.74055	18.70000
1.73880	2.74055	18.70000
1.79848	2.74055	18.70000
1.85816	2.74055	18.70000
1.91783	2.74055	18.70000
1.97751	2.74055	18.70000
2.03719	2.74055	18.70000
2.09686	2.74055	18.70000
2.15654	2.74055	18.70000
2.21622	2.74055	18.70000
2.27589	2.74055	18.70000
2.33557	2.74055	18.70000
2.39525	2.74055	18.70000
2.45492	2.74055	18.70000
2.51460	2.74055	18.70000
2.57428	2.74055	18.70000
2.63396	2.74055	18.70000
2.69363	2.74055	18.70000
2.75331	2.74055	18.70000
2.81299	2.74055	18.70000
2.87266	2.74055	18.70000
2.93234	2.74055	18.70000
2.99202	2.74055	18.70000
3.05169	2.74055	18.70000
3.11137	2.74055	18.70000
3.17105	2.74055	18.70000
3.23072	2.74055	18.70000
3.29040	2.74055	18.70000
3.35008	2.74055	18.70000
3.40975	2.74055	18.70000
3.46943	2.74055	18.70000
3.52911	2.74055	18.70000
3.58878	2.74055	18.70000
3.64846	2.74055	18.70000
3.70814	2.74055	18.70000
3.76781	2.74055	18.70000
3.82749	2.74055	18.70000
3.88717	2.74055	18.70000
3.94684	2.74055	18.70000
4.00652	2.74055	18.70000
4.06620	2.74055	18.70000
4.12587	2.74055	18.70000
4.18555	2.74055	18.70000
4.24523	2.74055	18.70000
4.30490	2.74055	18.70000
4.36458	2.74055	18.70000
4.42426	2.74055	18.70000
0.18721	2.80669	18.70000
0.24688	2.80669	14.80000
0.30656	2.80669	9.35000
0.36624	2.80669	7.79000
0.42591	2.80669	9.35000
0.48559	2.80669	14.00000
0.54527	2.80669	16.40000
0.60495	2.80669	17.90000
0.66462	2.80669	18.70000
0.72430	2.80669	18.70000
0.78398	2.80669	18.70000
0.84365	2.80669	18.70000
0.90333	2.80669	18.70000
0.96301	2.80669	18.70000
1.02268	2.80669	18.70000
1.08236	2.80669	18.70000
1.14204	2.80669	18.70000
1.20171	2.80669	18.70000
1.26139	2.80669	18.70000
1.32107	2.80669	18.70000
1.38074	2.80669	18.70000
1.44042	2.80669	18.70000
1.50010	2.80669	18.70000
1.55977	2.80669	18.70000
1.61945	2.80669	18.70000
1.67913	2.80669	18.70000
1.73880	2.80669	18.70000
1.79848	2.80669	18.70000
1.85816	2.80669	18.70000
1.91783	2.80669	18.70000
1.97751	2.80669	18.70000
2.03719	2.80669	18.70000
2.09686	2.80669	18.70000
2.15654	2.80669	18.70000
2.21622	2.80669	18.70000
2.27589	2.80669	18.70000
2.33557	2.80669	18.70000
2.39525	2.80669	18.70000
2.45492	2.80669	18.70000
2.51460	2.80669	18.70000
2.57428	2.80669	18.70000
2.63396	2.80669	18.70000
2.69363	2.80669	18.70000
2.75331	2.80669	18.70000
2.81299	2.80669	18.70000
2.87266	2.80669	18.70000
2.93234	2.80669	18.70000
2.99202	2.80669	18.70000
3.05169	2.80669	18.70000
3.11137	2.80669	18.70000
3.17105	2.80669	18.70000
3.23072	2.80669	18.70000
3.29040	2.80669	18.70000
3.35008	2.80669	18.70000
3.40975	2.80669	18.70000
3.46943	2.80669	18.70000
3.52911	2.80669	18.70000
3.58878	2.80669	18.70000
3.64846	2.80669	18.70000
3.70814	2.80669	18.70000
3.76781	2.80669	18.70000
3.82749	2.80669	18.70000
3.88717	2.80669	18.70000
3.94684	2.80669	18.70000
4.00652	2.80669	18.70000
4.06620	2.80669	18.70000
4.12587	2.80669	18.70000
4.18555	2.80669	18.70000
4.24523	2.80669	18.70000
4.30490	2.80669	18.70000
4.36458	2.80669	18.70000
4.42426	2.80669	18.70000
0.18721	2.87283	18.70000
0.24688	2.87283	17.90000
0.30656	2.87283	10.10000
0.36624	2.87283	7.79000
0.42591	2.87283	10.10000
0.48559	2.87283	14.00000
0.54527	2.87283	17.90000
0.60495	2.87283	18.70000
0.66462	2.87283	18.70000
0.72430	2.87283	18.70000
0.78398	2.87283	18.70000
0.84365	2.87283	18.70000
0.90333	2.87283	18.70000
0.96301	2.87283	18.70000
1.02268	2.87283	18.70000
1.08236	2.87283	18.70000
1.14204	2.87283	18.70000
1.20171	2.87283	18.70000
1.26139	2.87283	18.70000
1.32107	2.87283	18.70000
1.38074	2.87283	18.70000
1.44042	2.87283	18.70000
1.50010	2.87283	18.70000
1.55977	2.87283	18.70000
1.61945	2.87283	18.70000
1.67913	2.87283	18.70000
1.73880	2.87283	18.70000
1.79848	2.87283	18.70000
1.85816	2.87283	18.70000
1.91783	2.87283	18.70000
1.97751	2.87283	18.70000
2.03719	2.87283	18.70000
2.09686	2.87283	18.70000
2.15654	2.87283	18.70000
2.21622	2.87283	18.70000
2.27589	2.87283	18.70000
2.33557	2.87283	18.70000
2.39525	2.87283	18.70000
2.45492	2.87283	18.70000
2.51460	2.87283	18.70000
2.57428	2.87283	18.70000
2.63396	2.87283	18.70000
2.69363	2.87283	18.70000
2.75331	2.87283	18.70000
2.81299	2.87283	18.70000
2.87266	2.87283	18.70000
2.93234	2.87283	18.70000
2.99202	2.87283	18.70000
3.05169	2.87283	18.70000
3.11137	2.87283	18.70000
3.17105	2.87283	18.70000
3.23072	2.87283	18.70000
3.29040	2.87283	18.70000
3.35008	2.87283	18.70000
3.40975	2.87283	18.70000
3.46943	2.87283	18.70000
3.52911	2.87283	18.70000
3.58878	2.87283	18.70000
3.64846	2.87283	18.70000
3.70814	2.87283	18.70000
3.76781	2.87283	18.70000
3.82749	2.87283	18.70000
3.88717	2.87283	18.70000
3.94684	2.87283	18.70000
4.00652	2.87283	18.70000
4.06620	2.87283	18.70000
4.12587	2.87283	18.70000
4.18555	2.87283	18.70000
4.24523	2.87283	18.70000
4.30490	2.87283	18.70000
4.36458	2.87283	18.70000
4.42426	2.87283	18.70000
0.18721	2.93897	18.70000
0.24688	2.93897	16.40000
0.30656	2.93897	10.90000
0.36624	2.93897	8.57000
0.42591	2.93897	10.10000
0.48559	2.93897	11.70000
0.54527	2.93897	17.90000
0.60495	2.93897	18.70000
0.66462	2.93897	18.70000
0.72430	2.93897	18.70000
0.78398	2.93897	18.70000
0.84365	2.93897	18.70000
0.90333	2.93897	18.70000
0.96301	2.93897	18.70000
1.02268	2.93897	18.70000
1.08236	2.93897	18.70000
1.14204	2.93897	18.70000
1.20171	2.93897	18.70000
1.26139	2.93897	18.70000
1.32107	2.93897	18.70000
1.38074	2.93897	18.70000
1.44042	2.93897	18.70000
1.50010	2.93897	18.70000
1.55977	2.93897	18.70000
1.61945	2.93897	18.70000
1.67913	2.93897	18.70000
1.73880	2.93897	18.70000
1.79848	2.93897	18.70000
1.85816	2.93897	18.70000
1.91783	2.93897	18.70000
1.97751	2.93897	18.70000
2.03719	2.93897	18.70000
2.09686	2.93897	18.70000
2.15654	2.93897	18.70000
2.21622	2.93897	18.70000
2.27589	2.93897	18.70000
2.33557	2.93897	18.70000
2.39525	2.93897	18.70000
2.45492	2.93897	18.70000
2.51460	2.93897	18.70000
2.57428	2.93897	18.70000
2.63396	2.93897	18.70000
2.69363	2.93897	18.70000
2.75331	2.93897	18.70000
2.81299	2.93897	18.70000
2.87266	2.93897	18.70000
2.93234	2.93897	18.70000
2.99202	2.93897	18.70000
3.05169	2.93897	18.70000
3.11137	2.93897	18.70000
3.17105	2.93897	18.70000
3.23072	2.93897	18.70000
3.29040	2.93897	18.70000
3.35008	2.93897	18.70000
3.40975	2.93897	18.70000
3.46943	2.93897	18.70000
3.52911	2.93897	18.70000
3.58878	2.93897	18.70000
3.64846	2.93897	18.70000
3.70814	2.93897	18.70000
3.76781	2.93897	18.70000
3.82749	2.93897	18.70000
3.88717	2.93897	18.70000
3.94684	2.93897	18.70000
4.00652	2.93897	18.70000
4.06620	2.93897	18.70000
4.12587	2.93897	18.70000
4.18555	2.93897	18.70000
4.24523	2.93897	18.70000
4.30490	2.93897	18.70000
4.36458	2.93897	18.70000
4.42426	2.93897	18.70000
0.18721	3.00511	18.70000
0.24688	3.00511	14.00000
0.30656	3.00511	9.35000
0.36624	3.00511	8.57000
0.42591	3.00511	10.10000
0.48559	3.00511	13.20000
0.54527	3.00511	16.40000
0.60495	3.00511	18.70000
0.66462	3.00511	18.70000
0.72430	3.00511	18.70000
0.78398	3.00511	18.70000
0.84365	3.00511	18.70000
0.90333	3.00511	18.70000
0.96301	3.00511	18.70000
1.02268	3.00511	18.70000
1.08236	3.00511	18.70000
1.14204	3.00511	18.70000
1.20171	3.00511	18.70000
1.26139	3.00511	18.70000
1.32107	3.00511	18.70000
1.38074	3.00511	18.70000
1.44042	3.00511	18.70000
1.50010	3.00511	18.70000
1.55977	3.00511	18.70000
1.61945	3.00511	18.70000
1.67913	3.00511	18.70000
1.73880	3.00511	18.70000
1.79848	3.00511	18.70000
1.85816	3.00511	18.70000
1.91783	3.00511	18.70000
1.97751	3.00511	18.70000
2.03719	3.00511	18.70000
2.09686	3.00511	18.70000
2.15654	3.00511	18.70000
2.21622	3.00511	18.70000
2.27589	3.00511	18.70000
2.33557	3.00511	18.70000
2.39525	3.00511	18.70000
2.45492	3.00511	18.70000
2.51460	3.00511	18.70000
2.57428	3.00511	18.70000
2.63396	3.00511	18.70000
2.69363	3.00511	18.70000
2.75331	3.00511	18.70000
2.81299	3.00511	18.70000
2.87266	3.00511	18.70000
2.93234	3.00511	18.70000
2.99202	3.00511	18.70000
3.05169	3.00511	18.70000
3.11137	3.00511	18.70000
3.17105	3.00511	18.70000
3.23072	3.00511	18.70000
3.29040	3.00511	18.70000
3.35008	3.00511	18.70000
3.40975	3.00511	18.70000
3.46943	3.00511	18.70000
3.52911	3.00511	18.70000
3.58878	3.00511	18.70000
3.64846	3.00511	18.70000
3.70814	3.00511	18.70000
3.76781	3.00511	18.70000
3.82749	3.00511	18.70000
3.88717	3.00511	18.70000
3.94684	3.00511	18.70000
4.00652	3.00511	18.70000
4.06620	3.00511	18.70000
4.12587	3.00511	18.70000
4.18555	3.00511	18.70000
4.24523	3.00511	18.70000
4.30490	3.00511	18.70000
4.36458	3.00511	18.70000
4.42426	3.00511	18.70000
0.18721	3.07125	18.70000
0.24688	3.07125	14.00000
0.30656	3.07125	10.10000
0.36624	3.07125	7.79000
0.42591	3.07125	9.35000
0.48559	3.07125	13.20000
0.54527	3.07125	16.40000
0.60495	3.07125	18.70000
0.66462	3.07125	18.70000
0.72430	3.07125	18.70000
0.78398	3.07125	18.70000
0.84365	3.07125	18.70000
0.90333	3.07125	18.70000
0.96301	3.07125	18.70000
1.02268	3.07125	18.70000
1.08236	3.07125	18.70000
1.14204	3.07125	18.70000
1.20171	3.07125	18.70000
1.26139	3.07125	18.70000
1.32107	3.07125	18.70000
1.38074	3.07125	18.70000
1.44042	3.07125	18.70000
1.50010	3.07125	18.70000
1.55977	3.07125	18.70000
1.61945	3.07125	18.70000
1.67913	3.07125	18.70000
1.73880	3.07125	18.70000
1.79848	3.07125	18.70000
1.85816	3.07125	18.70000
1.91783	3.07125	18.70000
1.97751	3.07125	18.70000
2.03719	3.07125	18.70000
2.09686	3.07125	18.70000
2.15654	3.07125	18.70000
2.21622	3.07125	18.70000
2.27589	3.07125	18.70000
2.33557	3.07125	18.70000
2.39525	3.07125	18.70000
2.45492	3.07125	18.70000
2.51460	3.07125	18.70000
2.57428	3.07125	18.70000
2.63396	3.07125	18.70000
2.69363	3.07125	18.70000
2.75331	3.07125	18.70000
2.81299	3.07125	18.70000
2.87266	3.07125	18.70000
2.93234	3.07125	18.70000
2.99202	3.07125	18.70000
3.05169	3.07125	18.70000
3.11137	3.07125	18.70000
3.17105	3.07125	18.70000
3.23072	3.07125	18.70000
3.29040	3.07125	18.70000
3.35008	3.07125	18.70000
3.40975	3.07125	18.70000
3.46943	3.07125	18.70000
3.52911	3.07125	18.70000
3.58878	3.07125	18.70000
3.64846	3.07125	18.70000
3.70814	3.07125	18.70000
3.76781	3.07125	18.70000
3.82749	3.07125	18.70000
3.88717	3.07125	18.70000
3.94684	3.07125	18.70000
4.00652	3.07125	18.70000
4.06620	3.07125	18.70000
4.12587	3.07125	18.70000
4.18555	3.07125	18.70000
4.24523	3.07125	18.70000
4.30490	3.07125	18.70000
4.36458	3.07125	18.70000
4.42426	3.07125	18.70000
0.18721	3.13739	18.70000
0.24688	3.13739	13.20000
0.30656	3.13739	8.57000
0.36624	3.13739	7.01000
0.42591	3.13739	9.35000
0.48559	3.13739	12.50000
0.54527	3.13739	17.90000
0.60495	3.13739	17.90000
0.66462	3.13739	18.70000
0.72430	3.13739	18.70000
0.78398	3.13739	18.70000
0.84365	3.13739	18.70000
0.90333	3.13739	18.70000
0.96301	3.13739	18.70000
1.02268	3.13739	18.70000
1.08236	3.13739	18.70000
1.14204	3.13739	18.70000
1.20171	3.13739	18.70000
1.26139	3.13739	18.70000
1.32107	3.13739	18.70000
1.38074	3.13739	18.70000
1.44042	3.13739	18.70000
1.50010	3.13739	18.70000
1.55977	3.13739	18.70000
1.61945	3.13739	18.70000
1.67913	3.13739	18.70000
1.73880	3.13739	18.70000
1.79848	3.13739	18.70000
1.85816	3.13739	18.70000
1.91783	3.13739	18.70000
1.97751	3.13739	18.70000
2.03719	3.13739	18.70000
2.09686	3.13739	18.70000
2.15654	3.13739	18.70000
2.21622	3.13739	18.70000
2.27589	3.13739	18.70000
2.33557	3.13739	18.70000
2.39525	3.13739	18.70000
2.45492	3.13739	18.70000
2.51460	3.13739	18.70000
2.57428	3.13739	18.70000
2.63396	3.13739	18.70000
2.69363	3.13739	18.70000
2.75331	3.13739	18.70000
2.81299	3.13739	18.70000
2.87266	3.13739	18.70000
2.93234	3.13739	18.70000
2.99202	3.13739	18.70000
3.05169	3.13739	18.70000
3.11137	3.13739	18.70000
3.17105	3.13739	18.70000
3.23072	3.13739	18.70000
3.29040	3.13739	18.70000
3.35008	3.13739	18.70000
3.40975	3.13739	18.70000
3.46943	3.13739	18.70000
3.52911	3.13739	18.70000
3.58878	3.13739	18.70000
3.64846	3.13739	18.70000
3.70814	3.13739	18.70000
3.76781	3.13739	18.70000
3.82749	3.13739	18.70000
3.88717	3.13739	18.70000
3.94684	3.13739	18.70000
4.00652	3.13739	18.70000
4.06620	3.13739	18.70000
4.12587	3.13739	18.70000
4.18555	3.13739	18.70000
4.24523	3.13739	18.70000
4.30490	3.13739	18.70000
4.36458	3.13739	18.70000
4.42426	3.13739	18.70000
0.18721	3.20353	17.90000
0.24688	3.20353	14.00000
0.30656	3.20353	8.57000
0.36624	3.20353	7.01000
0.42591	3.20353	8.57000
0.48559	3.20353	11.70000
0.54527	3.20353	18.70000
0.60495	3.20353	17.90000
0.66462	3.20353	18.70000
0.72430	3.20353	18.70000
0.78398	3.20353	18.70000
0.84365	3.20353	18.70000
0.90333	3.20353	18.70000
0.96301	3.20353	18.70000
1.02268	3.20353	18.70000
1.08236	3.20353	18.70000
1.14204	3.20353	18.70000
1.20171	3.20353	18.70000
1.26139	3.20353	18.70000
1.32107	3.20353	18.70000
1.38074	3.20353	18.70000
1.44042	3.20353	18.70000
1.50010	3.20353	18.70000
1.55977	3.20353	18.70000
1.61945	3.20353	18.70000
1.67913	3.20353	18.70000
1.73880	3.20353	18.70000
1.79848	3.20353	18.70000
1.85816	3.20353	18.70000
1.91783	3.20353	18.70000
1.97751	3.20353	18.70000
2.03719	3.20353	18.70000
2.09686	3.20353	18.70000
2.15654	3.20353	18.70000
2.21622	3.20353	18.70000
2.27589	3.20353	18.70000
2.33557	3.20353	18.70000
2.39525	3.20353	18.70000
2.45492	3.20353	18.70000
2.51460	3.20353	18.70000
2.57428	3.20353	18.70000
2.63396	3.20353	18.70000
2.69363	3.20353	18.70000
2.75331	3.20353	18.70000
2.81299	3.20353	18.70000
2.87266	3.20353	18.70000
2.93234	3.20353	18.70000
2.99202	3.20353	18.70000
3.05169	3.20353	18.70000
3.11137	3.20353	18.70000
3.17105	3.20353	18.70000
3.23072	3.20353	18.70000
3.29040	3.20353	18.70000
3.35008	3.20353	18.70000
3.40975	3.20353	18.70000
3.46943	3.20353	18.70000
3.52911	3.20353	18.70000
3.58878	3.20353	18.70000
3.64846	3.20353	18.70000
3.70814	3.20353	18.70000
3.76781	3.20353	18.70000
3.82749	3.20353	18.70000
3.88717	3.20353	18.70000
3.94684	3.20353	18.70000
4.00652	3.20353	18.70000
4.06620	3.20353	18.70000
4.12587	3.20353	18.70000
4.18555	3.20353	18.70000
4.24523	3.20353	18.70000
4.30490	3.20353	18.70000
4.36458	3.20353	18.70000
4.42426	3.20353	18.70000
0.18721	3.26967	18.70000
0.24688	3.26967	14.00000
0.30656	3.26967	7.79000
0.36624	3.26967	7.01000
0.42591	3.26967	7.79000
0.48559	3.26967	11.70000
0.54527	3.26967	16.40000
0.60495	3.26967	18.70000
0.66462	3.26967	17.90000
0.72430	3.26967	18.70000
0.78398	3.26967	18.70000
0.84365	3.26967	18.70000
0.90333	3.26967	18.70000
0.96301	3.26967	18.70000
1.02268	3.26967	18.70000
1.08236	3.26967	18.70000
1.14204	3.26967	18.70000
1.20171	3.26967	18.70000
1.26139	3.26967	18.70000
1.32107	3.26967	18.70000
1.38074	3.26967	18.70000
1.44042	3.26967	18.70000
1.50010	3.26967	18.70000
1.55977	3.26967	18.70000
1.61945	3.26967	18.70000
1.67913	3.26967	18.70000
1.73880	3.26967	18.70000
1.79848	3.26967	18.70000
1.85816	3.26967	18.70000
1.91783	3.26967	18.70000
1.97751	3.26967	18.70000
2.03719	3.26967	18.70000
2.09686	3.26967	18.70000
2.15654	3.26967	18.70000
2.21622	3.26967	18.70000
2.27589	3.26967	18.70000
2.33557	3.26967	18.70000
2.39525	3.26967	18.70000
2.45492	3.26967	18.70000
2.51460	3.26967	18.70000
2.57428	3.26967	18.70000
2.63396	3.26967	18.70000
2.69363	3.26967	18.70000
2.75331	3.26967	18.70000
2.81299	3.26967	18.70000
2.87266	3.26967	18.70000
2.93234	3.26967	18.70000
2.99202	3.26967	18.70000
3.05169	3.26967	18.70000
3.11137	3.26967	18.70000
3.17105	3.26967	18.70000
3.23072	3.26967	18.70000
3.29040	3.26967	18.70000
3.35008	3.26967	18.70000
3.40975	3.26967	18.70000
3.46943	3.26967	18.70000
3.52911	3.26967	18.70000
3.58878	3.26967	18.70000
3.64846	3.26967	18.70000
3.70814	3.26967	18.70000
3.76781	3.26967	18.70000
3.82749	3.26967	18.70000
3.88717	3.26967	18.70000
3.94684	3.26967	18.70000
4.00652	3.26967	18.70000
4.06620	3.26967	18.70000
4.12587	3.26967	18.70000
4.18555	3.26967	18.70000
4.24523	3.26967	18.70000
4.30490	3.26967	18.70000
4.36458	3.26967	18.70000
4.42426	3.26967	18.70000
0.18721	3.33581	18.70000
0.24688	3.33581	13.20000
0.30656	3.33581	7.01000
0.36624	3.33581	5.46000
0.42591	3.33581	7.01000
0.48559	3.33581	10.90000
0.54527	3.33581	14.00000
0.60495	3.33581	18.70000
0.66462	3.33581	17.90000
0.72430	3.33581	18.70000
0.78398	3.33581	18.70000
0.84365	3.33581	18.70000
0.90333	3.33581	18.70000
0.96301	3.33581	18.70000
1.02268	3.33581	18.70000
1.08236	3.33581	18.70000
1.14204	3.33581	18.70000
1.20171	3.33581	18.70000
1.26139	3.33581	18.70000
1.32107	3.33581	18.70000
1.38074	3.33581	18.70000
1.44042	3.33581	18.70000
1.50010	3.33581	18.70000
1.55977	3.33581	18.70000
1.61945	3.33581	18.70000
1.67913	3.33581	18.70000
1.73880	3.33581	18.70000
1.79848	3.33581	18.70000
1.85816	3.33581	18.70000
1.91783	3.33581	18.70000
1.97751	3.33581	18.70000
2.03719	3.33581	18.70000
2.09686	3.33581	18.70000
2.15654	3.33581	18.70000
2.21622	3.33581	18.70000
2.27589	3.33581	18.70000
2.33557	3.33581	18.70000
2.39525	3.33581	18.70000
2.45492	3.33581	18.70000
2.51460	3.33581	18.70000
2.57428	3.33581	18.70000
2.63396	3.33581	18.70000
2.69363	3.33581	18.70000
2.75331	3.33581	18.70000
2.81299	3.33581	18.70000
2.87266	3.33581	18.70000
2.93234	3.33581	18.70000
2.99202	3.33581	18.70000
3.05169	3.33581	18.70000
3.11137	3.33581	18.70000
3.17105	3.33581	18.70000
3.23072	3.33581	18.70000
3.29040	3.33581	18.70000
3.35008	3.33581	18.70000
3.40975	3.33581	18.70000
3.46943	3.33581	18.70000
3.52911	3.33581	18.70000
3.58878	3.33581	18.70000
3.64846	3.33581	18.70000
3.70814	3.33581	18.70000
3.76781	3.33581	18.70000
3.82749	3.33581	18.70000
3.88717	3.33581	18.70000
3.94684	3.33581	18.70000
4.00652	3.33581	18.70000
4.06620	3.33581	18.70000
4.12587	3.33581	18.70000
4.18555	3.33581	18.70000
4.24523	3.33581	18.70000
4.30490	3.33581	18.70000
4.36458	3.33581	18.70000
4.42426	3.33581	18.70000
0.18721	3.40196	18.70000
0.24688	3.40196	14.00000
0.30656	3.40196	7.01000
0.36624	3.40196	5.46000
0.42591	3.40196	6.23000
0.48559	3.40196	10.90000
0.54527	3.40196	13.20000
0.60495	3.40196	16.40000
0.66462	3.40196	18.70000
0.72430	3.40196	18.70000
0.78398	3.40196	18.70000
0.84365	3.40196	18.70000
0.90333	3.40196	18.70000
0.96301	3.40196	18.70000
1.02268	3.40196	18.70000
1.08236	3.40196	18.70000
1.14204	3.40196	18.70000
1.20171	3.40196	18.70000
1.26139	3.40196	18.70000
1.32107	3.40196	18.70000
1.38074	3.40196	18.70000
1.44042	3.40196	18.70000
1.50010	3.40196	18.70000
1.55977	3.40196	18.70000
1.61945	3.40196	18.70000
1.67913	3.40196	18.70000
1.73880	3.40196	18.70000
1.79848	3.40196	18.70000
1.85816	3.40196	18.70000
1.91783	3.40196	18.70000
1.97751	3.40196	18.70000
2.03719	3.40196	18.70000
2.09686	3.40196	18.70000
2.15654	3.40196	18.70000
2.21622	3.40196	18.70000
2.27589	3.40196	18.70000
2.33557	3.40196	18.70000
2.39525	3.40196	18.70000
2.45492	3.40196	18.70000
2.51460	3.40196	18.70000
2.57428	3.40196	18.70000
2.63396	3.40196	18.70000
2.69363	3.40196	18.70000
2.75331	3.40196	18.70000
2.81299	3.40196	18.70000
2.87266	3.40196	18.70000
2.93234	3.40196	18.70000
2.99202	3.40196	18.70000
3.05169	3.40196	18.70000
3.11137	3.40196	18.70000
3.17105	3.40196	18.70000
3.23072	3.40196	18.70000
3.29040	3.40196	18.70000
3.35008	3.40196	18.70000
3.40975	3.40196	18.70000
3.46943	3.40196	18.70000
3.52911	3.40196	18.70000
3.58878	3.40196	18.70000
3.64846	3.40196	18.70000
3.70814	3.40196	18.70000
3.76781	3.40196	18.70000
3.82749	3.40196	18.70000
3.88717	3.40196	18.70000
3.94684	3.40196	18.70000
4.00652	3.40196	18.70000
4.06620	3.40196	18.70000
4.12587	3.40196	18.70000
4.18555	3.40196	18.70000
4.24523	3.40196	18.70000
4.30490	3.40196	18.70000
4.36458	3.40196	18.70000
4.42426	3.40196	18.70000
0.18721	3.46810	18.70000
0.24688	3.46810	12.50000
0.30656	3.46810	7.01000
0.36624	3.46810	4.68000
0.42591	3.46810	6.23000
0.48559	3.46810	10.90000
0.54527	3.46810	16.40000
0.60495	3.46810	18.70000
0.66462	3.46810	18.70000
0.72430	3.46810	18.70000
0.78398	3.46810	18.70000
0.84365	3.46810	18.70000
0.90333	3.46810	18.70000
0.96301	3.46810	18.70000
1.02268	3.46810	18.70000
1.08236	3.46810	18.70000
1.14204	3.46810	18.70000
1.20171	3.46810	18.70000
1.26139	3.46810	18.70000
1.32107	3.46810	18.70000
1.38074	3.46810	18.70000
1.44042	3.46810	18.70000
1.50010	3.46810	18.70000
1.55977	3.46810	18.70000
1.61945	3.46810	18.70000
1.67913	3.46810	18.70000
1.73880	3.46810	18.70000
1.79848	3.46810	18.70000
1.85816	3.46810	18.70000
1.91783	3.46810	18.70000
1.97751	3.46810	18.70000
2.03719	3.46810	18.70000
2.09686	3.46810	18.70000
2.15654	3.46810	18.70000
2.21622	3.46810	18.70000
2.27589	3.46810	18.70000
2.33557	3.46810	18.70000
2.39525	3.46810	18.70000
2.45492	3.46810	18.70000
2.51460	3.46810	18.70000
2.57428	3.46810	18.70000
2.63396	3.46810	18.70000
2.69363	3.46810	18.70000
2.75331	3.46810	18.70000
2.81299	3.46810	18.70000
2.87266	3.46810	18.70000
2.93234	3.46810	18.70000
2.99202	3.46810	18.70000
3.05169	3.46810	18.70000
3.11137	3.46810	18.70000
3.17105	3.46810	18.70000
3.23072	3.46810	18.70000
3.29040	3.46810	18.70000
3.35008	3.46810	18.70000
3.40975	3.46810	18.70000
3.46943	3.46810	18.70000
3.52911	3.46810	18.70000
3.58878	3.46810	18.70000
3.64846	3.46810	18.70000
3.70814	3.46810	18.70000
3.76781	3.46810	18.70000
3.82749	3.46810	18.70000
3.88717	3.46810	18.70000
3.94684	3.46810	18.70000
4.00652	3.46810	18.70000
4.06620	3.46810	18.70000
4.12587	3.46810	18.70000
4.18555	3.46810	18.70000
4.24523	3.46810	18.70000
4.30490	3.46810	18.70000
4.36458	3.46810	18.70000
4.42426	3.46810	18.70000
0.18721	3.53424	18.70000
0.24688	3.53424	13.20000
0.30656	3.53424	7.01000
0.36624	3.53424	5.46000
0.42591	3.53424	7.01000
0.48559	3.53424	10.90000
0.54527	3.53424	14.00000
0.60495	3.53424	18.70000
0.66462	3.53424	17.90000
0.72430	3.53424	18.70000
0.78398	3.53424	18.70000
0.84365	3.53424	18.70000
0.90333	3.53424	18.70000
0.96301	3.53424	18.70000
1.02268	3.53424	18.70000
1.08236	3.53424	18.70000
1.14204	3.53424	18.70000
1.20171	3.53424	18.70000
1.26139	3.53424	18.70000
1.32107	3.53424	18.70000
1.38074	3.53424	18.70000
1.44042	3.53424	18.70000
1.50010	3.53424	18.70000
1.55977	3.53424	18.70000
1.61945	3.53424	18.70000
1.67913	3.53424	18.70000
1.73880	3.53424	18.70000
1.79848	3.53424	18.70000
1.85816	3.53424	18.70000
1.91783	3.53424	18.70000
1.97751	3.53424	18.70000
2.03719	3.53424	18.70000
2.09686	3.53424	18.70000
2.15654	3.53424	18.70000
2.21622	3.53424	18.70000
2.27589	3.53424	18.70000
2.33557	3.53424	18.70000
2.39525	3.53424	18.70000
2.45492	3.53424	18.70000
2.51460	3.53424	18.70000
2.57428	3.53424	18.70000
2.63396	3.53424	18.70000
2.69363	3.53424	18.70000
2.75331	3.53424	18.70000
2.81299	3.53424	18.70000
2.87266	3.53424	18.70000
2.93234	3.53424	18.70000
2.99202	3.53424	18.70000
3.05169	3.53424	18.70000
3.11137	3.53424	18.70000
3.17105	3.53424	18.70000
3.23072	3.53424	18.70000
3.29040	3.53424	18.70000
3.35008	3.53424	18.70000
3.40975	3.53424	18.70000
3.46943	3.53424	18.70000
3.52911	3.53424	18.70000
3.58878	3.53424	18.70000
3.64846	3.53424	18.70000
3.70814	3.53424	18.70000
3.76781	3.53424	18.70000
3.82749	3.53424	18.70000
3.88717	3.53424	18.70000
3.94684	3.53424	18.70000
4.00652	3.53424	18.70000
4.06620	3.53424	18.70000
4.12587	3.53424	18.70000
4.18555	3.53424	18.70000
4.24523	3.53424	18.70000
4.30490	3.53424	18.70000
4.36458	3.53424	18.70000
4.42426	3.53424	18.70000
0.18721	3.60038	18.70000
0.24688	3.60038	11.70000
0.30656	3.60038	6.23000
0.36624	3.60038	5.46000
0.42591	3.60038	6.23000
0.48559	3.60038	9.35000
0.54527	3.60038	14.00000
0.60495	3.60038	18.70000
0.66462	3.60038	18.70000
0.72430	3.60038	18.70000
0.78398	3.60038	18.70000
0.84365	3.60038	18.70000
0.90333	3.60038	18.70000
0.96301	3.60038	18.70000
1.02268	3.60038	18.70000
1.08236	3.60038	18.70000
1.14204	3.60038	18.70000
1.20171	3.60038	18.70000
1.26139	3.60038	18.70000
1.32107	3.60038	18.70000
1.38074	3.60038	18.70000
1.44042	3.60038	18.70000
1.50010	3.60038	18.70000
1.55977	3.60038	18.70000
1.61945	3.60038	18.70000
1.67913	3.60038	18.70000
1.73880	3.60038	18.70000
1.79848	3.60038	18.70000
1.85816	3.60038	18.70000
1.91783	3.60038	18.70000
1.97751	3.60038	18.70000
2.03719	3.60038	18.70000
2.09686	3.60038	18.70000
2.15654	3.60038	18.70000
2.21622	3.60038	18.70000
2.27589	3.60038	18.70000
2.33557	3.60038	18.70000
2.39525	3.60038	18.70000
2.45492	3.60038	18.70000
2.51460	3.60038	18.70000
2.57428	3.60038	18.70000
2.63396	3.60038	18.70000
2.69363	3.60038	18.70000
2.75331	3.60038	18.70000
2.81299	3.60038	18.70000
2.87266	3.60038	18.70000
2.93234	3.60038	18.70000
2.99202	3.60038	18.70000
3.05169	3.60038	18.70000
3.11137	3.60038	18.70000
3.17105	3.60038	18.70000
3.23072	3.60038	18.70000
3.29040	3.60038	18.70000
3.35008	3.60038	18.70000
3.40975	3.60038	18.70000
3.46943	3.60038	18.70000
3.52911	3.60038	18.70000
3.58878	3.60038	18.70000
3.64846	3.60038	18.70000
3.70814	3.60038	18.70000
3.76781	3.60038	18.70000
3.82749	3.60038	18.70000
3.88717	3.60038	18.70000
3.94684	3.60038	18.70000
4.00652	3.60038	18.70000
4.06620	3.60038	18.70000
4.12587	3.60038	18.70000
4.18555	3.60038	18.70000
4.24523	3.60038	18.70000
4.30490	3.60038	18.70000
4.36458	3.60038	18.70000
4.42426	3.60038	18.70000
0.18721	3.66652	18.70000
0.24688	3.66652	12.50000
0.30656	3.66652	7.01000
0.36624	3.66652	5.46000
0.42591	3.66652	7.01000
0.48559	3.66652	10.10000
0.54527	3.66652	13.20000
0.60495	3.66652	18.70000
0.66462	3.66652	18.70000
0.72430	3.66652	18.70000
0.78398	3.66652	18.70000
0.84365	3.66652	18.70000
0.90333	3.66652	18.70000
0.96301	3.66652	18.70000
1.02268	3.66652	18.70000
1.08236	3.66652	18.70000
1.14204	3.66652	18.70000
1.20171	3.66652	18.70000
1.26139	3.66652	18.70000
1.32107	3.66652	18.70000
1.38074	3.66652	18.70000
1.44042	3.66652	18.70000
1.50010	3.66652	18.70000
1.55977	3.66652	18.70000
1.61945	3.66652	18.70000
1.67913	3.66652	18.70000
1.73880	3.66652	18.70000
1.79848	3.66652	18.70000
1.85816	3.66652	18.70000
1.91783	3.66652	18.70000
1.97751	3.66652	18.70000
2.03719	3.66652	18.70000
2.09686	3.66652	18.70000
2.15654	3.66652	18.70000
2.21622	3.66652	18.70000
2.27589	3.66652	18.70000
2.33557	3.66652	18.70000
2.39525	3.66652	18.70000
2.45492	3.66652	18.70000
2.51460	3.66652	18.70000
2.57428	3.66652	18.70000
2.63396	3.66652	18.70000
2.69363	3.66652	18.70000
2.75331	3.66652	18.70000
2.81299	3.66652	18.70000
2.87266	3.66652	18.70000
2.93234	3.66652	18.70000
2.99202	3.66652	18.70000
3.05169	3.66652	18.70000
3.11137	3.66652	18.70000
3.17105	3.66652	18.70000
3.23072	3.66652	18.70000
3.29040	3.66652	18.70000
3.35008	3.66652	18.70000
3.40975	3.66652	18.70000
3.46943	3.66652	18.70000
3.52911	3.66652	18.70000
3.58878	3.66652	18.70000
3.64846	3.66652	18.70000
3.70814	3.66652	18.70000
3.76781	3.66652	18.70000
3.82749	3.66652	18.70000
3.88717	3.66652	18.70000
3.94684	3.66652	18.70000
4.00652	3.66652	18.70000
4.06620	3.66652	18.70000
4.12587	3.66652	18.70000
4.18555	3.66652	18.70000
4.24523	3.66652	18.70000
4.30490	3.66652	18.70000
4.36458	3.66652	18.70000
4.42426	3.66652	18.70000
0.18721	3.73266	18.70000
0.24688	3.73266	13.20000
0.30656	3.73266	7.01000
0.36624	3.73266	5.46000
0.42591	3.73266	7.01000
0.48559	3.73266	10.10000
0.54527	3.73266	16.40000
0.60495	3.73266	17.90000
0.66462	3.73266	18.70000
0.72430	3.73266	18.70000
0.78398	3.73266	18.70000
0.84365	3.73266	18.70000
0.90333	3.73266	18.70000
0.96301	3.73266	18.70000
1.02268	3.73266	18.70000
1.08236	3.73266	18.70000
1.14204	3.73266	18.70000
1.20171	3.73266	18.70000
1.26139	3.73266	18.70000
1.32107	3.73266	18.70000
1.38074	3.73266	18.70000
1.44042	3.73266	18.70000
1.50010	3.73266	18.70000
1.55977	3.73266	18.70000
1.61945	3.73266	18.70000
1.67913	3.73266	18.70000
1.73880	3.73266	18.70000
1.79848	3.73266	18.70000
1.85816	3.73266	18.70000
1.91783	3.73266	18.70000
1.97751	3.73266	18.70000
2.03719	3.73266	18.70000
2.09686	3.73266	18.70000
2.15654	3.73266	18.70000
2.21622	3.73266	18.70000
2.27589	3.73266	18.70000
2.33557	3.73266	18.70000
2.39525	3.73266	18.70000
2.45492	3.73266	18.70000
2.51460	3.73266	18.70000
2.57428	3.73266	18.70000
2.63396	3.73266	18.70000
2.69363	3.73266	18.70000
2.75331	3.73266	18.70000
2.81299	3.73266	18.70000
2.87266	3.73266	18.70000
2.93234	3.73266	18.70000
2.99202	3.73266	18.70000
3.05169	3.73266	18.70000
3.11137	3.73266	18.70000
3.17105	3.73266	18.70000
3.23072	3.73266	18.70000
3.29040	3.73266	18.70000
3.35008	3.73266	18.70000
3.40975	3.73266	18.70000
3.46943	3.73266	18.70000
[truncated: 3,184 more rows]
