# Supplementary material for: Geometric alignment of aminoacyl-tRNA relative to catalytic centers of the ribosome underpins accurate mRNA decoding
Source: Nat Commun. 2023 Sep 11;14:5582. doi: 10.1038/s41467-023-40404-9 (PMC10495418; doi:10.1038/s41467-023-40404-9)
Supplement: Supplementary file 7 — Source Data [file 41467_2023_40404_MOESM7_ESM.zip › Girodat_Nat_Comm_data/Fig6/mRNA-tRNA-angles.xlsx]

## Sheet: Cognate-mRNA-tRNA-angle
103	0
103.6	0
104.2	0
104.8	0
105.4	0
106	0
106.6	0
107.2	0
107.8	0
108.4	0
109	0
109.6	0
110.2	0
110.8	0
111.4	0
112	0
112.6	0
113.2	0
113.8	0
114.4	0
115	0
115.6	0
116.2	0
116.8	0
117.4	0
118	0
118.6	0
119.2	0
119.8	0
120.4	0
121	0
121.6	0
122.2	0
122.8	0
123.4	0
124	0.02
124.6	0.03
125.2	0.02
125.8	0.06
126.4	0.24
127	0.22
127.6	0.32
128.2	0.44
128.8	0.57
129.4	0.82
130	1.38
130.6	1.91
131.2	2.45
131.8	3.42
132.4	4.2
133	4.2
133.6	4.83
134.2	4.53
134.8	2.38
135.4	1.43
136	0.8
136.6	0.21
137.2	0.4

## Sheet: Near-cognate-mRNA-tRNA-angle
103	0
103.6	0
104.2	0
104.8	0
105.4	0
106	0
106.6	0.01
107.2	0.02
107.8	0.01
108.4	0.03
109	0.08
109.6	0.09
110.2	0.07
110.8	0.09
111.4	0.09
112	0.08
112.6	0.08
113.2	0.1
113.8	0.1
114.4	0.17
115	0.18
115.6	0.14
116.2	0.08
116.8	0.1
117.4	0.08
118	0.07
118.6	0.08
119.2	0.22
119.8	0.84
120.4	1.63
121	1.57
121.6	0.89
122.2	0.27
122.8	0.36
123.4	0.61
124	0.56
124.6	0.31
125.2	0.75
125.8	1.64
126.4	2.41
127	2.67
127.6	3.17
128.2	2.41
128.8	1.22
129.4	0.98
130	1.12
130.6	1.57
131.2	2.37
131.8	2.14
132.4	1.54
133	1.44
133.6	1.54
134.2	1.09
134.8	0.52
135.4	0.12
136	0.04
136.6	0
137.2	0
