# Supplementary material for: Geometric alignment of aminoacyl-tRNA relative to catalytic centers of the ribosome underpins accurate mRNA decoding
Source: Nat Commun. 2023 Sep 11;14:5582. doi: 10.1038/s41467-023-40404-9 (PMC10495418; doi:10.1038/s41467-023-40404-9)
Supplement: Supplementary file 7 — Source Data [file 41467_2023_40404_MOESM7_ESM.zip › Girodat_Nat_Comm_data/Models/Cognate-GEN-End.pdb]

ATOM      1    P G   A   1     275.654 189.944 117.053
ATOM      2  O1P G   A   1     274.712 190.141 117.325
ATOM      3  O2P G   A   1     276.084 189.084 117.325
ATOM      4  O5* G   A   1     276.473 191.007 116.182
ATOM      5  C5* G   A   1     277.633 191.639 116.760
ATOM      6  C4* G   A   1     277.762 193.061 116.258
ATOM      7  O4* G   A   1     277.781 193.067 114.804
ATOM      8  C1* G   A   1     277.136 194.240 114.323
ATOM      9   N9 G   A   1     276.031 193.850 113.448
ATOM     10   C4 G   A   1     275.249 194.697 112.690
ATOM     11   N2 G   A   1     274.428 197.911 111.628
ATOM     12   N3 G   A   1     275.361 196.045 112.628
ATOM     13   C2 G   A   1     274.464 196.579 111.810
ATOM     14   N1 G   A   1     273.534 195.849 111.111
ATOM     15   C6 G   A   1     273.402 194.464 111.158
ATOM     16   O6 G   A   1     272.528 193.904 110.486
ATOM     17   C5 G   A   1     274.355 193.877 112.031
ATOM     18   N7 G   A   1     274.567 192.546 112.365
ATOM     19   C8 G   A   1     275.566 192.577 113.206
ATOM     20  C2* G   A   1     276.717 195.070 115.542
ATOM     21  O2* G   A   1     277.725 196.029 115.801
ATOM     22  C3* G   A   1     276.616 193.995 116.621
ATOM     23  O3* G   A   1     276.773 194.521 117.939
ATOM     24    P G   A   2     275.474 194.878 118.823
ATOM     25  O1P G   A   2     275.953 195.137 120.210
ATOM     26  O2P G   A   2     274.430 193.842 118.591
ATOM     27  O5* G   A   2     274.952 196.257 118.212
ATOM     28  C5* G   A   2     275.744 197.461 118.316
ATOM     29  C4* G   A   2     275.106 198.590 117.531
ATOM     30  O4* G   A   2     275.011 198.212 116.131
ATOM     31  C1* G   A   2     273.854 198.803 115.557
ATOM     32   N9 G   A   2     273.002 197.748 115.009
ATOM     33   C4 G   A   2     271.926 197.925 114.164
ATOM     34   N2 G   A   2     269.824 200.030 112.360
ATOM     35   N3 G   A   2     271.463 199.109 113.703
ATOM     36   C2 G   A   2     270.416 198.954 112.907
ATOM     37   N1 G   A   2     269.870 197.735 112.589
ATOM     38   C6 G   A   2     270.329 196.505 113.052
ATOM     39   O6 G   A   2     269.763 195.463 112.703
ATOM     40   C5 G   A   2     271.450 196.655 113.907
ATOM     41   N7 G   A   2     272.203 195.700 114.577
ATOM     42   C8 G   A   2     273.109 196.390 115.218
ATOM     43  C2* G   A   2     273.182 199.653 116.640
ATOM     44  O2* G   A   2     273.629 200.989 116.510
ATOM     45  C3* G   A   2     273.682 198.974 117.912
ATOM     46  O3* G   A   2     273.654 199.858 119.036
ATOM     47    P U   A   3     272.377 199.871 120.022
ATOM     48  O1P U   A   3     272.667 200.868 121.089
ATOM     49  O2P U   A   3     272.042 198.472 120.401
ATOM     50  O5* U   A   3     271.183 200.431 119.123
ATOM     51  C5* U   A   3     271.105 201.830 118.776
ATOM     52  C4* U   A   3     269.843 202.114 117.987
ATOM     53  O4* U   A   3     269.876 201.370 116.740
ATOM     54  C1* U   A   3     268.553 200.999 116.372
ATOM     55   N1 U   A   3     268.495 199.533 116.229
ATOM     56   C6 U   A   3     269.187 198.699 117.082
ATOM     57   C2 U   A   3     267.724 199.009 115.195
ATOM     58   O2 U   A   3     267.082 199.703 114.418
ATOM     59   N3 U   A   3     267.732 197.640 115.103
ATOM     60   C4 U   A   3     268.407 196.755 115.918
ATOM     61   O4 U   A   3     268.327 195.545 115.696
ATOM     62   C5 U   A   3     269.170 197.367 116.964
ATOM     63  C2* U   A   3     267.601 201.585 117.422
ATOM     64  O2* U   A   3     267.128 202.835 116.955
ATOM     65  C3* U   A   3     268.524 201.710 118.632
ATOM     66  O3* U   A   3     268.069 202.695 119.566
ATOM     67    P U   A   4     267.147 202.258 120.816
ATOM     68  O1P U   A   4     266.976 203.463 121.677
ATOM     69  O2P U   A   4     267.700 201.010 121.408
ATOM     70  O5* U   A   4     265.734 201.910 120.161
ATOM     71  C5* U   A   4     264.851 202.957 119.703
ATOM     72  C4* U   A   4     263.634 202.370 119.016
ATOM     73  O4* U   A   4     264.053 201.614 117.846
ATOM     74  C1* U   A   4     263.180 200.508 117.653
ATOM     75   N1 U   A   4     263.962 199.263 117.747
ATOM     76   C6 U   A   4     265.108 199.190 118.513
ATOM     77   C2 U   A   4     263.507 198.154 117.042
ATOM     78   O2 U   A   4     262.504 198.168 116.343
ATOM     79   N3 U   A   4     264.274 197.026 117.184
ATOM     80   C4 U   A   4     265.422 196.889 117.936
ATOM     81   O4 U   A   4     265.994 195.802 117.972
ATOM     82   C5 U   A   4     265.831 198.073 118.627
ATOM     83  C2* U   A   4     262.081 200.607 118.716
ATOM     84  O2* U   A   4     260.978 201.307 118.174
ATOM     85  C3* U   A   4     262.802 201.378 119.818
ATOM     86  O3* U   A   4     261.901 202.031 120.714
ATOM     87    P A   A   5     261.327 201.239 121.998
ATOM     88  O1P A   A   5     260.508 202.205 122.783
ATOM     89  O2P A   A   5     262.448 200.521 122.661
ATOM     90  O5* A   A   5     260.341 200.151 121.374
ATOM     91  C5* A   A   5     259.167 200.551 120.635
ATOM     92  C4* A   A   5     258.536 199.357 119.948
ATOM     93  O4* A   A   5     259.484 198.776 119.013
ATOM     94  C1* A   A   5     259.299 197.369 118.957
ATOM     95   N9 A   A   5     260.552 196.716 119.347
ATOM     96   C5 A   A   5     262.175 195.251 119.610
ATOM     97   N7 A   A   5     262.606 196.421 120.220
ATOM     98   C8 A   A   5     261.610 197.256 120.040
ATOM     99   N1 A   A   5     262.082 193.040 118.798
ATOM    100   C2 A   A   5     260.861 193.342 118.335
ATOM    101   N3 A   A   5     260.188 194.489 118.418
ATOM    102   C4 A   A   5     260.909 195.415 119.074
ATOM    103   C6 A   A   5     262.778 193.993 119.454
ATOM    104   N6 A   A   5     263.993 193.693 119.916
ATOM    105  C2* A   A   5     258.113 197.026 119.862
ATOM    106  O2* A   A   5     256.938 196.986 119.074
ATOM    107  C3* A   A   5     258.138 198.193 120.844
ATOM    108  O3* A   A   5     256.873 198.415 121.466
ATOM    109    P A   A   6     256.491 197.619 122.813
ATOM    110  O1P A   A   6     255.140 198.084 123.228
ATOM    111  O2P A   A   6     257.626 197.720 123.769
ATOM    112  O5* A   A   6     256.374 196.101 122.343
ATOM    113  C5* A   A   6     255.303 195.677 121.477
ATOM    114  C4* A   A   6     255.426 194.203 121.161
ATOM    115  O4* A   A   6     256.645 193.959 120.410
ATOM    116  C1* A   A   6     257.157 192.675 120.740
ATOM    117   N9 A   A   6     258.506 192.832 121.288
ATOM    118   C5 A   A   6     260.586 192.453 121.905
ATOM    119   N7 A   A   6     260.304 193.763 122.271
ATOM    120   C8 A   A   6     259.063 193.939 121.886
ATOM    121   N1 A   A   6     261.693 190.397 121.567
ATOM    122   C2 A   A   6     260.556 189.963 121.008
ATOM    123   N3 A   A   6     259.407 190.610 120.826
ATOM    124   C4 A   A   6     259.488 191.866 121.301
ATOM    125   C6 A   A   6     261.741 191.664 122.035
ATOM    126   N6 A   A   6     262.875 192.099 122.591
ATOM    127  C2* A   A   6     256.182 192.032 121.728
ATOM    128  O2* A   A   6     255.269 191.222 121.012
ATOM    129  C3* A   A   6     255.538 193.265 122.352
ATOM    130  O3* A   A   6     254.271 192.989 122.943
ATOM    131    P G   A   7     254.181 192.635 124.510
ATOM    132  O1P G   A   7     252.737 192.519 124.853
ATOM    133  O2P G   A   7     255.040 193.583 125.268
ATOM    134  O5* G   A   7     254.836 191.185 124.615
ATOM    135  C5* G   A   7     254.152 190.034 124.088
ATOM    136  C4* G   A   7     255.020 188.801 124.188
ATOM    137  O4* G   A   7     256.214 188.976 123.379
ATOM    138  C1* G   A   7     257.288 188.244 123.957
ATOM    139   N9 G   A   7     258.372 189.165 124.287
ATOM    140   C4 G   A   7     259.685 188.819 124.513
ATOM    141   N2 G   A   7     262.168 186.386 124.721
ATOM    142   N3 G   A   7     260.197 187.567 124.462
ATOM    143   C2 G   A   7     261.495 187.552 124.727
ATOM    144   N1 G   A   7     262.229 188.677 125.019
ATOM    145   C6 G   A   7     261.722 189.973 125.079
ATOM    146   O6 G   A   7     262.471 190.917 125.356
ATOM    147   C5 G   A   7     260.332 190.003 124.796
ATOM    148   N7 G   A   7     259.446 191.073 124.748
ATOM    149   C8 G   A   7     258.298 190.531 124.443
ATOM    150  C2* G   A   7     256.739 187.538 125.196
ATOM    151  O2* G   A   7     256.340 186.227 124.839
ATOM    152  C3* G   A   7     255.573 188.450 125.561
ATOM    153  O3* G   A   7     254.619 187.812 126.407
ATOM    154    P C   A   8     254.805 187.878 128.007
ATOM    155  O1P C   A   8     253.685 187.108 128.616
ATOM    156  O2P C   A   8     255.018 189.295 128.404
ATOM    157  O5* C   A   8     256.162 187.080 128.273
ATOM    158  C5* C   A   8     256.262 185.670 127.966
ATOM    159  C4* C   A   8     257.684 185.178 128.145
ATOM    160  O4* C   A   8     258.571 185.907 127.254
ATOM    161  C1* C   A   8     259.855 186.030 127.855
ATOM    162   N1 C   A   8     260.184 187.462 128.008
ATOM    163   C6 C   A   8     259.200 188.414 128.009
ATOM    164   C5 C   A   8     259.497 189.716 128.140
ATOM    165   C2 C   A   8     261.537 187.839 128.152
ATOM    166   O2 C   A   8     262.419 186.960 128.153
ATOM    167   N3 C   A   8     261.845 189.150 128.285
ATOM    168   C4 C   A   8     260.875 190.069 128.278
ATOM    169   N4 C   A   8     261.229 191.350 128.404
ATOM    170  C2* C   A   8     259.803 185.281 129.188
ATOM    171  O2* C   A   8     260.264 183.958 128.981
ATOM    172  C3* C   A   8     258.316 185.365 129.516
ATOM    173  O3* C   A   8     257.904 184.365 130.449
ATOM    174    P G   A   9     257.905 184.695 132.027
ATOM    175  O1P G   A   9     257.504 183.455 132.745
ATOM    176  O2P G   A   9     257.134 185.948 132.245
ATOM    177  O5* G   A   9     259.437 184.991 132.364
ATOM    178  C5* G   A   9     260.442 183.964 132.221
ATOM    179  C4* G   A   9     261.829 184.537 132.437
ATOM    180  O4* G   A   9     262.088 185.575 131.457
ATOM    181  C1* G   A   9     262.958 186.546 132.016
ATOM    182   N9 G   A   9     262.352 187.867 131.872
ATOM    183   C4 G   A   9     263.015 189.074 131.882
ATOM    184   N2 G   A   9     265.968 190.887 132.169
ATOM    185   N3 G   A   9     264.344 189.250 132.050
ATOM    186   C2 G   A   9     264.683 190.529 132.009
ATOM    187   N1 G   A   9     263.788 191.551 131.811
ATOM    188   C6 G   A   9     262.418 191.394 131.636
ATOM    189   O6 G   A   9     261.700 192.386 131.464
ATOM    190   C5 G   A   9     262.040 190.028 131.685
ATOM    191   N7 G   A   9     260.788 189.438 131.565
ATOM    192   C8 G   A   9     261.020 188.159 131.684
ATOM    193  C2* G   A   9     263.267 186.128 133.457
ATOM    194  O2* G   A   9     264.509 185.451 133.476
ATOM    195  C3* G   A   9     262.083 185.217 133.775
ATOM    196  O3* G   A   9     262.431 184.260 134.776
ATOM    197    P A   A  10     261.613 184.207 136.161
ATOM    198  O1P A   A  10     260.418 183.349 135.931
ATOM    199  O2P A   A  10     261.434 185.591 136.678
ATOM    200  O5* A   A  10     262.593 183.417 137.140
ATOM    201  C5* A   A  10     263.465 184.112 138.059
ATOM    202  C4* A   A  10     264.909 183.758 137.778
ATOM    203  O4* A   A  10     265.309 184.353 136.511
ATOM    204  C1* A   A  10     266.675 184.748 136.576
ATOM    205   N9 A   A  10     266.763 186.200 136.372
ATOM    206   C5 A   A  10     267.528 188.259 136.172
ATOM    207   N7 A   A  10     266.149 188.341 136.026
ATOM    208   C8 A   A  10     265.743 187.098 136.149
ATOM    209   N1 A   A  10     269.818 188.823 136.323
ATOM    210   C2 A   A  10     270.048 187.514 136.512
ATOM    211   N3 A   A  10     269.180 186.501 136.558
ATOM    212   C4 A   A  10     267.922 186.946 136.379
ATOM    213   C6 A   A  10     268.542 189.236 136.149
ATOM    214   N6 A   A  10     268.311 190.540 135.972
ATOM    215  C2* A   A  10     267.204 184.308 137.945
ATOM    216  O2* A   A  10     267.800 183.029 137.825
ATOM    217  C3* A   A  10     265.923 184.305 138.770
ATOM    218  O3* A   A  10     266.022 183.484 139.933
ATOM    219    P C   A  11     266.056 184.164 141.393
ATOM    220  O1P C   A  11     266.315 183.073 142.372
ATOM    221  O2P C   A  11     264.848 185.016 141.551
ATOM    222  O5* C   A  11     267.328 185.126 141.353
ATOM    223  C5* C   A  11     268.669 184.592 141.379
ATOM    224  C4* C   A  11     269.685 185.714 141.449
ATOM    225  O4* C   A  11     269.574 186.544 140.261
ATOM    226  C1* C   A  11     269.927 187.883 140.582
ATOM    227   N1 C   A  11     268.831 188.787 140.173
ATOM    228   C6 C   A  11     267.526 188.373 140.201
ATOM    229   C5 C   A  11     266.532 189.189 139.814
ATOM    230   C2 C   A  11     269.150 190.093 139.742
ATOM    231   O2 C   A  11     270.340 190.458 139.731
ATOM    232   N3 C   A  11     268.154 190.921 139.350
ATOM    233   C4 C   A  11     266.886 190.502 139.376
ATOM    234   N4 C   A  11     265.940 191.355 138.974
ATOM    235  C2* C   A  11     270.285 187.927 142.072
ATOM    236  O2* C   A  11     271.691 187.834 142.206
ATOM    237  C3* C   A  11     269.544 186.700 142.602
ATOM    238  O3* C   A  11     270.140 186.196 143.801
ATOM    239    P U   A  12     269.469 186.511 145.233
ATOM    240  O1P U   A  12     270.378 185.946 146.268
ATOM    241  O2P U   A  12     268.043 186.084 145.199
ATOM    242  O5* U   A  12     269.525 188.101 145.359
ATOM    243  C5* U   A  12     268.505 188.925 144.764
ATOM    244  C4* U   A  12     268.326 190.205 145.551
ATOM    245  O4* U   A  12     267.233 190.964 144.967
ATOM    246  C1* U   A  12     266.297 191.314 145.974
ATOM    247   N1 U   A  12     265.096 190.469 145.814
ATOM    248   C6 U   A  12     265.011 189.543 144.793
ATOM    249   C2 U   A  12     264.035 190.638 146.703
ATOM    250   O2 U   A  12     264.062 191.421 147.639
ATOM    251   N3 U   A  12     262.940 189.846 146.454
ATOM    252   C4 U   A  12     262.793 188.918 145.444
ATOM    253   O4 U   A  12     261.729 188.307 145.330
ATOM    254   C5 U   A  12     263.929 188.785 144.587
ATOM    255  C2* U   A  12     267.040 191.194 147.308
ATOM    256  O2* U   A  12     267.727 192.405 147.556
ATOM    257  C3* U   A  12     267.974 190.021 147.024
ATOM    258  O3* U   A  12     269.159 190.062 147.829
ATOM    259    P A   A  13     269.285 189.135 149.143
ATOM    260  O1P A   A  13     270.455 189.630 149.918
ATOM    261  O2P A   A  13     269.238 187.711 148.720
ATOM    262  O5* A   A  13     267.968 189.452 149.983
ATOM    263  C5* A   A  13     267.786 190.724 150.641
ATOM    264  C4* A   A  13     266.786 190.588 151.772
ATOM    265  O4* A   A  13     265.508 190.165 151.219
ATOM    266  C1* A   A  13     265.141 188.909 151.757
ATOM    267   N9 A   A  13     264.557 188.114 150.672
ATOM    268   C5 A   A  13     263.155 187.026 149.364
ATOM    269   N7 A   A  13     264.399 186.943 148.752
ATOM    270   C8 A   A  13     265.195 187.599 149.564
ATOM    271   N1 A   A  13     260.851 186.789 149.831
ATOM    272   C2 A   A  13     261.085 187.492 150.947
ATOM    273   N3 A   A  13     262.229 188.010 151.397
ATOM    274   C4 A   A  13     263.238 187.740 150.551
ATOM    275   C6 A   A  13     261.884 186.535 148.999
ATOM    276   N6 A   A  13     261.647 185.840 147.881
ATOM    277  C2* A   A  13     266.414 188.313 152.363
ATOM    278  O2* A   A  13     266.109 187.386 153.390
ATOM    279  C3* A   A  13     267.136 189.568 152.853
ATOM    280  O3* A   A  13     266.594 189.993 154.103
ATOM    281    P A   A  14     267.383 191.074 155.005
ATOM    282  O1P A   A  14     268.505 191.650 154.213
ATOM    283  O2P A   A  14     267.662 190.458 156.332
ATOM    284  O5* A   A  14     266.292 192.216 155.211
ATOM    285  C5* A   A  14     266.642 193.517 155.721
ATOM    286  C4* A   A  14     265.418 194.177 156.308
ATOM    287  O4* A   A  14     264.379 194.223 155.292
ATOM    288  C1* A   A  14     263.120 193.923 155.873
ATOM    289   N9 A   A  14     262.590 192.715 155.228
ATOM    290   C5 A   A  14     261.253 191.148 154.445
ATOM    291   N7 A   A  14     262.535 190.799 154.044
ATOM    292   C8 A   A  14     263.289 191.754 154.532
ATOM    293   N1 A   A  14     258.914 191.142 154.770
ATOM    294   C2 A   A  14     259.086 192.274 155.464
ATOM    295   N3 A   A  14     260.210 192.943 155.726
ATOM    296   C4 A   A  14     261.271 192.322 155.181
ATOM    297   C6 A   A  14     260.000 190.542 154.236
ATOM    298   N6 A   A  14     259.831 189.414 153.541
ATOM    299  C2* A   A  14     263.328 193.821 157.387
ATOM    300  O2* A   A  14     263.075 195.089 157.961
ATOM    301  C3* A   A  14     264.795 193.410 157.464
ATOM    302  O3* A   A  14     265.425 193.782 158.692
ATOM    303    P G   A  15     265.904 192.648 159.728
ATOM    304  O1P G   A  15     266.452 193.352 160.918
ATOM    305  O2P G   A  15     266.750 191.656 159.010
ATOM    306  O5* G   A  15     264.546 191.941 160.163
ATOM    307  C5* G   A  15     264.461 190.513 160.313
ATOM    308  C4* G   A  15     263.057 190.053 160.010
ATOM    309  O4* G   A  15     262.736 190.394 158.633
ATOM    310  C1* G   A  15     261.885 189.399 158.081
ATOM    311   N9 G   A  15     262.588 188.739 156.983
ATOM    312   C4 G   A  15     262.040 187.843 156.091
ATOM    313   N2 G   A  15     259.285 186.074 154.905
ATOM    314   N3 G   A  15     260.750 187.436 156.062
ATOM    315   C2 G   A  15     260.522 186.569 155.086
ATOM    316   N1 G   A  15     261.488 186.128 154.216
ATOM    317   C6 G   A  15     262.823 186.528 154.230
ATOM    318   O6 G   A  15     263.616 186.060 153.402
ATOM    319   C5 G   A  15     263.078 187.468 155.266
ATOM    320   N7 G   A  15     264.252 188.120 155.622
ATOM    321   C8 G   A  15     263.914 188.864 156.640
ATOM    322  C2* G   A  15     261.568 188.412 159.205
ATOM    323  O2* G   A  15     260.373 188.814 159.847
ATOM    324  C3* G   A  15     262.814 188.556 160.071
ATOM    325  O3* G   A  15     262.632 188.084 161.400
ATOM    326    P C   A  16     262.991 186.557 161.755
ATOM    327  O1P C   A  16     262.695 186.353 163.200
ATOM    328  O2P C   A  16     264.354 186.253 161.235
ATOM    329  O5* C   A  16     261.940 185.716 160.906
ATOM    330  C5* C   A  16     260.524 185.855 161.133
ATOM    331  C4* C   A  16     259.759 184.936 160.215
ATOM    332  O4* C   A  16     259.962 185.353 158.836
ATOM    333  C1* C   A  16     260.049 184.208 157.996
ATOM    334   N1 C   A  16     261.409 184.143 157.421
ATOM    335   C6 C   A  16     262.455 184.794 158.018
ATOM    336   C5 C   A  16     263.693 184.736 157.509
ATOM    337   C2 C   A  16     261.619 183.395 156.250
ATOM    338   O2 C   A  16     260.656 182.811 155.721
ATOM    339   N3 C   A  16     262.867 183.329 155.726
ATOM    340   C4 C   A  16     263.880 183.971 156.322
ATOM    341   N4 C   A  16     265.095 183.880 155.771
ATOM    342  C2* C   A  16     259.739 182.995 158.871
ATOM    343  O2* C   A  16     258.348 182.741 158.829
ATOM    344  C3* C   A  16     260.223 183.490 160.226
ATOM    345  O3* C   A  16     259.713 182.750 161.327
ATOM    346    P G   A  17     260.474 181.414 161.804
ATOM    347  O1P G   A  17     259.770 180.912 163.021
ATOM    348  O2P G   A  17     261.939 181.686 161.862
ATOM    349  O5* G   A  17     260.198 180.387 160.616
ATOM    350  C5* G   A  17     258.846 180.036 160.250
ATOM    351  C4* G   A  17     258.844 179.050 159.105
ATOM    352  O4* G   A  17     259.388 179.676 157.915
ATOM    353  C1* G   A  17     260.083 178.706 157.146
ATOM    354   N9 G   A  17     261.480 179.116 157.037
ATOM    355   C4 G   A  17     262.409 178.632 156.138
ATOM    356   N2 G   A  17     263.246 176.505 153.514
ATOM    357   N3 G   A  17     262.188 177.687 155.195
ATOM    358   C2 G   A  17     263.281 177.426 154.491
ATOM    359   N1 G   A  17     264.488 178.046 154.695
ATOM    360   C6 G   A  17     264.737 179.022 155.658
ATOM    361   O6 G   A  17     265.866 179.521 155.757
ATOM    362   C5 G   A  17     263.577 179.308 156.422
ATOM    363   N7 G   A  17     263.391 180.197 157.473
ATOM    364   C8 G   A  17     262.136 180.051 157.805
ATOM    365  C2* G   A  17     259.918 177.358 157.851
ATOM    366  O2* G   A  17     258.808 176.690 157.286
ATOM    367  C3* G   A  17     259.698 177.807 159.291
ATOM    368  O3* G   A  17     259.043 176.832 160.102
ATOM    369    P U   A  18     259.889 175.995 161.188
ATOM    370  O1P U   A  18     258.912 175.372 162.122
ATOM    371  O2P U   A  18     260.981 176.850 161.731
ATOM    372  O5* U   A  18     260.566 174.837 160.330
ATOM    373  C5* U   A  18     259.763 173.854 159.655
ATOM    374  C4* U   A  18     260.592 173.115 158.632
ATOM    375  O4* U   A  18     261.042 174.048 157.612
ATOM    376  C1* U   A  18     262.329 173.664 157.149
ATOM    377   N1 U   A  18     263.284 174.740 157.458
ATOM    378   C6 U   A  18     263.082 175.598 158.518
ATOM    379   C2 U   A  18     264.408 174.861 156.653
ATOM    380   O2 U   A  18     264.627 174.132 155.697
ATOM    381   N3 U   A  18     265.272 175.869 157.010
ATOM    382   C4 U   A  18     265.131 176.751 158.062
ATOM    383   O4 U   A  18     266.001 177.598 158.262
ATOM    384   C5 U   A  18     263.943 176.570 158.838
ATOM    385  C2* U   A  18     262.681 172.350 157.849
ATOM    386  O2* U   A  18     262.241 171.284 157.036
ATOM    387  C3* U   A  18     261.878 172.480 159.137
ATOM    388  O3* U   A  18     261.650 171.232 159.792
ATOM    389    P A   A  19     262.675 170.727 160.930
ATOM    390  O1P A   A  19     262.150 169.447 161.483
ATOM    391  O2P A   A  19     262.965 171.855 161.852
ATOM    392  O5* A   A  19     264.005 170.399 160.119
ATOM    393  C5* A   A  19     264.037 169.316 159.172
ATOM    394  C4* A   A  19     265.388 169.239 158.500
ATOM    395  O4* A   A  19     265.594 170.412 157.669
ATOM    396  C1* A   A  19     266.973 170.748 157.657
ATOM    397   N9 A   A  19     267.120 172.108 158.177
ATOM    398   C5 A   A  19     267.888 174.123 158.624
ATOM    399   N7 A   A  19     266.672 174.017 159.284
ATOM    400   C8 A   A  19     266.258 172.808 158.990
ATOM    401   N1 A   A  19     269.941 174.952 157.797
ATOM    402   C2 A   A  19     270.088 173.764 157.187
ATOM    403   N3 A   A  19     269.273 172.706 157.191
ATOM    404   C4 A   A  19     268.178 172.953 157.938
ATOM    405   C6 A   A  19     268.828 175.165 158.538
ATOM    406   N6 A   A  19     268.677 176.343 159.149
ATOM    407  C2* A   A  19     267.710 169.693 158.490
ATOM    408  O2* A   A  19     268.183 168.678 157.624
ATOM    409  C3* A   A  19     266.599 169.215 159.419
ATOM    410  O3* A   A  19     266.833 167.910 159.943
ATOM    411    P C   A  20     267.448 167.741 161.420
ATOM    412  O1P C   A  20     267.404 166.291 161.754
ATOM    413  O2P C   A  20     266.797 168.723 162.330
ATOM    414  O5* C   A  20     268.976 168.161 161.248
ATOM    415  C5* C   A  20     269.847 167.425 160.366
ATOM    416  C4* C   A  20     271.090 168.229 160.059
ATOM    417  O4* C   A  20     270.714 169.485 159.429
ATOM    418  C1* C   A  20     271.636 170.499 159.801
ATOM    419   N1 C   A  20     270.912 171.576 160.506
ATOM    420   C6 C   A  20     269.735 171.325 161.158
ATOM    421   C5 C   A  20     269.087 172.296 161.812
ATOM    422   C2 C   A  20     271.458 172.872 160.506
ATOM    423   O2 C   A  20     272.525 173.083 159.896
ATOM    424   N3 C   A  20     270.812 173.858 161.167
ATOM    425   C4 C   A  20     269.669 173.597 161.805
ATOM    426   N4 C   A  20     269.072 174.601 162.450
ATOM    427  C2* C   A  20     272.710 169.841 160.670
ATOM    428  O2* C   A  20     273.789 169.462 159.836
ATOM    429  C3* C   A  20     271.940 168.657 161.246
ATOM    430  O3* C   A  20     272.798 167.607 161.692
ATOM    431    P A   A  21     273.413 167.653 163.180
ATOM    432  O1P A   A  21     274.171 166.388 163.393
ATOM    433  O2P A   A  21     272.333 168.027 164.129
ATOM    434  O5* A   A  21     274.460 168.854 163.125
ATOM    435  C5* A   A  21     275.698 168.728 162.393
ATOM    436  C4* A   A  21     276.553 169.961 162.584
ATOM    437  O4* A   A  21     275.896 171.110 161.983
ATOM    438  C1* A   A  21     276.151 172.270 162.763
ATOM    439   N9 A   A  21     274.872 172.774 163.274
ATOM    440   C5 A   A  21     273.256 174.076 164.016
ATOM    441   N7 A   A  21     272.725 172.795 163.958
ATOM    442   C8 A   A  21     273.720 172.061 163.517
ATOM    443   N1 A   A  21     273.496 176.401 164.339
ATOM    444   C2 A   A  21     274.763 176.252 163.927
ATOM    445   N3 A   A  21     275.399 175.146 163.541
ATOM    446   C4 A   A  21     274.580 174.079 163.605
ATOM    447   C6 A   A  21     272.701 175.307 164.395
ATOM    448   N6 A   A  21     271.437 175.450 164.803
ATOM    449  C2* A   A  21     277.120 171.863 163.877
ATOM    450  O2* A   A  21     278.447 172.104 163.449
ATOM    451  C3* A   A  21     276.788 170.383 164.026
ATOM    452  O3* A   A  21     277.821 169.627 164.653
ATOM    453    P C   A  22     277.768 169.367 166.241
ATOM    454  O1P C   A  22     278.931 168.501 166.584
ATOM    455  O2P C   A  22     276.396 168.931 166.610
ATOM    456  O5* C   A  22     278.011 170.812 166.870
ATOM    457  C5* C   A  22     279.228 171.538 166.602
ATOM    458  C4* C   A  22     279.134 172.952 167.136
ATOM    459  O4* C   A  22     278.105 173.690 166.420
ATOM    460  C1* C   A  22     277.516 174.651 167.288
ATOM    461   N1 C   A  22     276.059 174.405 167.368
ATOM    462   C6 C   A  22     275.551 173.140 167.244
ATOM    463   C5 C   A  22     274.231 172.911 167.320
ATOM    464   C2 C   A  22     275.191 175.500 167.578
ATOM    465   O2 C   A  22     275.668 176.646 167.683
ATOM    466   N3 C   A  22     273.857 175.277 167.660
ATOM    467   C4 C   A  22     273.376 174.035 167.538
ATOM    468   N4 C   A  22     272.055 173.863 167.626
ATOM    469  C2* C   A  22     278.229 174.542 168.638
ATOM    470  O2* C   A  22     279.270 175.499 168.684
ATOM    471  C3* C   A  22     278.733 173.102 168.594
ATOM    472  O3* C   A  22     279.823 172.862 169.483
ATOM    473    P G   A  23     279.540 172.700 171.059
ATOM    474  O1P G   A  23     280.850 172.497 171.742
ATOM    475  O2P G   A  23     278.452 171.697 171.241
ATOM    476  O5* G   A  23     278.979 174.132 171.475
ATOM    477  C5* G   A  23     278.153 174.302 172.639
ATOM    478  C4* G   A  23     277.605 175.708 172.677
ATOM    479  O4* G   A  23     276.784 175.945 171.500
ATOM    480  C1* G   A  23     275.739 176.851 171.827
ATOM    481   N9 G   A  23     274.448 176.228 171.528
ATOM    482   C4 G   A  23     273.213 176.843 171.605
ATOM    483   N2 G   A  23     271.293 179.667 172.283
ATOM    484   N3 G   A  23     272.986 178.126 171.971
ATOM    485   C2 G   A  23     271.698 178.427 171.946
ATOM    486   N1 G   A  23     270.711 177.538 171.590
ATOM    487   C6 G   A  23     270.921 176.214 171.210
ATOM    488   O6 G   A  23     269.957 175.497 170.909
ATOM    489   C5 G   A  23     272.299 175.878 171.232
ATOM    490   N7 G   A  23     272.939 174.682 170.928
ATOM    491   C8 G   A  23     274.208 174.934 171.117
ATOM    492  C2* G   A  23     275.909 177.231 173.302
ATOM    493  O2* G   A  23     276.636 178.443 173.381
ATOM    494  C3* G   A  23     276.677 176.025 173.835
ATOM    495  O3* G   A  23     277.412 176.305 175.026
ATOM    496    P G   A  24     276.820 175.863 176.457
ATOM    497  O1P G   A  24     277.912 176.035 177.454
ATOM    498  O2P G   A  24     276.150 174.542 176.327
ATOM    499  O5* G   A  24     275.702 176.958 176.759
ATOM    500  C5* G   A  24     276.053 178.348 176.904
ATOM    501  C4* G   A  24     274.809 179.202 176.974
ATOM    502  O4* G   A  24     274.079 179.099 175.722
ATOM    503  C1* G   A  24     272.686 179.196 175.978
ATOM    504   N9 G   A  24     272.021 177.999 175.465
ATOM    505   C4 G   A  24     270.656 177.812 175.336
ATOM    506   N2 G   A  24     267.397 178.982 175.719
ATOM    507   N3 G   A  24     269.693 178.705 175.667
ATOM    508   C2 G   A  24     268.477 178.230 175.435
ATOM    509   N1 G   A  24     268.229 176.983 174.912
ATOM    510   C6 G   A  24     269.203 176.052 174.562
ATOM    511   O6 G   A  24     268.870 174.958 174.096
ATOM    512   C5 G   A  24     270.510 176.543 174.813
ATOM    513   N7 G   A  24     271.749 175.943 174.616
ATOM    514   C8 G   A  24     272.614 176.840 175.014
ATOM    515  C2* G   A  24     272.504 179.407 177.485
ATOM    516  O2* G   A  24     272.389 180.793 177.732
ATOM    517  C3* G   A  24     273.794 178.805 178.035
ATOM    518  O3* G   A  24     274.150 179.336 179.314
ATOM    519    P U   A  25     273.765 178.532 180.658
ATOM    520  O1P U   A  25     274.284 179.331 181.804
ATOM    521  O2P U   A  25     274.176 177.108 180.512
ATOM    522  O5* U   A  25     272.173 178.588 180.703
ATOM    523  C5* U   A  25     271.479 179.847 180.810
ATOM    524  C4* U   A  25     270.000 179.656 180.556
ATOM    525  O4* U   A  25     269.812 179.117 179.224
ATOM    526  C1* U   A  25     268.692 178.246 179.218
ATOM    527   N1 U   A  25     269.109 176.939 178.677
ATOM    528   C6 U   A  25     270.424 176.535 178.708
ATOM    529   C2 U   A  25     268.133 176.130 178.105
ATOM    530   O2 U   A  25     266.951 176.429 178.081
ATOM    531   N3 U   A  25     268.595 174.957 177.563
ATOM    532   C4 U   A  25     269.898 174.512 177.539
ATOM    533   O4 U   A  25     270.168 173.454 176.967
ATOM    534   C5 U   A  25     270.839 175.384 178.171
ATOM    535  C2* U   A  25     268.088 178.244 180.626
ATOM    536  O2* U   A  25     267.029 179.182 180.649
ATOM    537  C3* U   A  25     269.283 178.677 181.475
ATOM    538  O3* U   A  25     268.875 179.331 182.682
ATOM    539    P G   A  26     269.093 178.613 184.108
ATOM    540  O1P G   A  26     268.516 179.507 185.149
ATOM    541  O2P G   A  26     270.512 178.180 184.217
ATOM    542  O5* G   A  26     268.181 177.312 184.032
ATOM    543  C5* G   A  26     266.746 177.412 183.991
ATOM    544  C4* G   A  26     266.146 176.061 183.684
ATOM    545  O4* G   A  26     266.580 175.648 182.363
ATOM    546  C1* G   A  26     266.861 174.262 182.365
ATOM    547   N9 G   A  26     268.269 174.089 182.018
ATOM    548   C4 G   A  26     268.775 173.236 181.063
ATOM    549   N2 G   A  26     268.275 170.830 178.608
ATOM    550   N3 G   A  26     268.057 172.392 180.290
ATOM    551   C2 G   A  26     268.825 171.711 179.456
ATOM    552   N1 G   A  26     270.188 171.844 179.387
ATOM    553   C6 G   A  26     270.949 172.705 180.171
ATOM    554   O6 G   A  26     272.178 172.749 180.024
ATOM    555   C5 G   A  26     270.139 173.444 181.072
ATOM    556   N7 G   A  26     270.486 174.400 182.020
ATOM    557   C8 G   A  26     269.349 174.751 182.558
ATOM    558  C2* G   A  26     266.445 173.706 183.730
ATOM    559  O2* G   A  26     265.112 173.245 183.625
ATOM    560  C3* G   A  26     266.583 174.939 184.616
ATOM    561  O3* G   A  26     265.746 174.902 185.778
ATOM    562    P G   A  27     266.359 174.494 187.215
ATOM    563  O1P G   A  27     265.403 174.971 188.249
ATOM    564  O2P G   A  27     267.785 174.925 187.281
ATOM    565  O5* G   A  27     266.310 172.899 187.224
ATOM    566  C5* G   A  27     265.165 172.188 186.705
ATOM    567  C4* G   A  27     265.576 170.817 186.211
ATOM    568  O4* G   A  27     266.673 170.974 185.264
ATOM    569  C1* G   A  27     267.797 170.249 185.718
ATOM    570   N9 G   A  27     269.008 170.987 185.372
ATOM    571   C4 G   A  27     269.782 170.793 184.252
ATOM    572   N2 G   A  27     270.361 169.164 181.236
ATOM    573   N3 G   A  27     269.525 169.923 183.250
ATOM    574   C2 G   A  27     270.464 169.952 182.318
ATOM    575   N1 G   A  27     271.575 170.761 182.374
ATOM    576   C6 G   A  27     271.858 171.664 183.396
ATOM    577   O6 G   A  27     272.892 172.346 183.352
ATOM    578   C5 G   A  27     270.850 171.654 184.393
ATOM    579   N7 G   A  27     270.733 172.400 185.560
ATOM    580   C8 G   A  27     269.624 171.978 186.103
ATOM    581  C2* G   A  27     267.588 170.041 187.217
ATOM    582  O2* G   A  27     268.327 168.932 187.692
ATOM    583  C3* G   A  27     266.078 169.840 187.274
ATOM    584  O3* G   A  27     265.750 168.512 186.868
ATOM    585    P A   A  28     265.485 167.372 187.973
ATOM    586  O1P A   A  28     264.345 167.816 188.823
ATOM    587  O2P A   A  28     266.775 167.006 188.613
ATOM    588  O5* A   A  28     264.995 166.128 187.106
ATOM    589  C5* A   A  28     263.671 166.106 186.536
ATOM    590  C4* A   A  28     263.678 165.386 185.206
ATOM    591  O4* A   A  28     264.501 166.113 184.257
ATOM    592  C1* A   A  28     265.142 165.196 183.382
ATOM    593   N9 A   A  28     266.590 165.381 183.490
ATOM    594   C5 A   A  28     268.756 165.355 183.088
ATOM    595   N7 A   A  28     268.585 166.124 184.233
ATOM    596   C8 A   A  28     267.288 166.104 184.433
ATOM    597   N1 A   A  28     269.733 164.222 181.262
ATOM    598   C2 A   A  28     268.493 163.824 180.941
ATOM    599   N3 A   A  28     267.338 164.093 181.551
ATOM    600   C4 A   A  28     267.540 164.876 182.629
ATOM    601   C6 A   A  28     269.899 165.007 182.353
ATOM    602   N6 A   A  28     271.130 165.416 182.674
ATOM    603  C2* A   A  28     264.661 163.792 183.750
ATOM    604  O2* A   A  28     263.574 163.446 182.913
ATOM    605  C3* A   A  28     264.271 163.986 185.212
ATOM    606  O3* A   A  28     263.331 163.018 185.664
ATOM    607    P U   A  29     263.845 161.725 186.466
ATOM    608  O1P U   A  29     262.652 160.874 186.730
ATOM    609  O2P U   A  29     264.695 162.173 187.602
ATOM    610  O5* U   A  29     264.779 160.971 185.417
ATOM    611  C5* U   A  29     264.223 160.328 184.252
ATOM    612  C4* U   A  29     265.328 159.728 183.416
ATOM    613  O4* U   A  29     266.173 160.790 182.898
ATOM    614  C1* U   A  29     267.533 160.372 182.903
ATOM    615   N1 U   A  29     268.286 161.264 183.803
ATOM    616   C6 U   A  29     267.703 161.790 184.938
ATOM    617   C2 U   A  29     269.598 161.572 183.473
ATOM    618   O2 U   A  29     270.167 161.115 182.494
ATOM    619   N3 U   A  29     270.224 162.435 184.340
ATOM    620   C4 U   A  29     269.696 163.000 185.484
ATOM    621   O4 U   A  29     270.394 163.750 186.169
ATOM    622   C5 U   A  29     268.346 162.623 185.765
ATOM    623  C2* U   A  29     267.550 158.899 183.317
ATOM    624  O2* U   A  29     267.490 158.107 182.147
ATOM    625  C3* U   A  29     266.286 158.816 184.166
ATOM    626  O3* U   A  29     265.761 157.496 184.284
ATOM    627    P G   A  30     266.187 156.579 185.533
ATOM    628  O1P G   A  30     265.486 155.272 185.394
ATOM    629  O2P G   A  30     266.028 157.365 186.783
ATOM    630  O5* G   A  30     267.742 156.335 185.299
ATOM    631  C5* G   A  30     268.203 155.524 184.204
ATOM    632  C4* G   A  30     269.712 155.483 184.186
ATOM    633  O4* G   A  30     270.229 156.796 183.839
ATOM    634  C1* G   A  30     271.428 157.045 184.559
ATOM    635   N9 G   A  30     271.220 158.208 185.421
ATOM    636   C4 G   A  30     272.194 159.062 185.901
ATOM    637   N2 G   A  30     275.536 160.027 186.110
ATOM    638   N3 G   A  30     273.522 158.982 185.649
ATOM    639   C2 G   A  30     274.200 159.948 186.256
ATOM    640   N1 G   A  30     273.620 160.911 187.050
ATOM    641   C6 G   A  30     272.258 161.010 187.321
ATOM    642   O6 G   A  30     271.839 161.917 188.049
ATOM    643   C5 G   A  30     271.520 159.985 186.675
ATOM    644   N7 G   A  30     270.155 159.724 186.679
ATOM    645   C8 G   A  30     270.023 158.666 185.924
ATOM    646  C2* G   A  30     271.753 155.773 185.347
ATOM    647  O2* G   A  30     272.620 154.959 184.584
ATOM    648  C3* G   A  30     270.363 155.175 185.523
ATOM    649  O3* G   A  30     270.359 153.783 185.842
ATOM    650    P C   A  31     270.401 153.326 187.384
ATOM    651  O1P C   A  31     270.431 151.847 187.455
ATOM    652  O2P C   A  31     269.352 154.073 188.131
ATOM    653  O5* C   A  31     271.821 153.842 187.882
ATOM    654  C5* C   A  31     273.037 153.269 187.362
ATOM    655  C4* C   A  31     274.233 153.917 188.011
ATOM    656  O4* C   A  31     274.279 155.319 187.628
ATOM    657  C1* C   A  31     274.712 156.103 188.731
ATOM    658   N1 C   A  31     273.612 157.006 189.126
ATOM    659   C6 C   A  31     272.306 156.639 188.944
ATOM    660   C5 C   A  31     271.302 157.439 189.318
ATOM    661   C2 C   A  31     273.921 158.250 189.705
ATOM    662   O2 C   A  31     275.114 158.576 189.848
ATOM    663   N3 C   A  31     272.912 159.064 190.090
ATOM    664   C4 C   A  31     271.643 158.688 189.912
ATOM    665   N4 C   A  31     270.681 159.523 190.310
ATOM    666  C2* C   A  31     275.111 155.127 189.842
ATOM    667  O2* C   A  31     276.486 154.827 189.705
ATOM    668  C3* C   A  31     274.204 153.943 189.529
ATOM    669  O3* C   A  31     274.644 152.711 190.091
ATOM    670    P C   A  32     274.033 152.209 191.494
ATOM    671  O1P C   A  32     274.670 150.899 191.819
ATOM    672  O2P C   A  32     272.550 152.305 191.439
ATOM    673  O5* C   A  32     274.557 153.290 192.544
ATOM    674  C5* C   A  32     275.967 153.436 192.815
ATOM    675  C4* C   A  32     276.203 154.524 193.840
ATOM    676  O4* C   A  32     275.802 155.811 193.297
ATOM    677  C1* C   A  32     275.412 156.668 194.362
ATOM    678   N1 C   A  32     274.084 157.246 194.068
ATOM    679   C6 C   A  32     273.121 156.516 193.424
ATOM    680   C5 C   A  32     271.915 157.041 193.159
ATOM    681   C2 C   A  32     273.819 158.574 194.462
ATOM    682   O2 C   A  32     274.707 159.224 195.044
ATOM    683   N3 C   A  32     272.605 159.111 194.199
ATOM    684   C4 C   A  32     271.674 158.386 193.572
ATOM    685   N4 C   A  32     270.492 158.958 193.339
ATOM    686  C2* C   A  32     275.495 155.862 195.665
ATOM    687  O2* C   A  32     276.722 156.167 196.302
ATOM    688  C3* C   A  32     275.423 154.427 195.144
ATOM    689  O3* C   A  32     276.020 153.487 196.040
ATOM    690    P C   A  33     275.111 152.721 197.128
ATOM    691  O1P C   A  33     275.907 151.564 197.627
ATOM    692  O2P C   A  33     273.763 152.485 196.549
ATOM    693  O5* C   A  33     274.964 153.773 198.318
ATOM    694  C5* C   A  33     276.124 154.240 199.039
ATOM    695  C4* C   A  33     275.801 155.504 199.805
ATOM    696  O4* C   A  33     275.358 156.527 198.876
ATOM    697  C1* C   A  33     274.438 157.389 199.528
ATOM    698   N1 C   A  33     273.188 157.447 198.745
ATOM    699   C6 C   A  33     272.756 156.368 198.023
ATOM    700   C5 C   A  33     271.627 156.424 197.306
ATOM    701   C2 C   A  33     272.444 158.640 198.748
ATOM    702   O2 C   A  33     272.854 159.612 199.409
ATOM    703   N3 C   A  33     271.301 158.705 198.029
ATOM    704   C4 C   A  33     270.893 157.647 197.326
ATOM    705   N4 C   A  33     269.760 157.763 196.627
ATOM    706  C2* C   A  33     274.265 156.889 200.965
ATOM    707  O2* C   A  33     275.125 157.633 201.807
ATOM    708  C3* C   A  33     274.681 155.427 200.833
ATOM    709  O3* C   A  33     275.153 154.913 202.080
ATOM    710    P U   A  34     274.166 154.061 203.029
ATOM    711  O1P U   A  34     274.613 152.641 202.975
ATOM    712  O2P U   A  34     272.757 154.401 202.686
ATOM    713  O5* U   A  34     274.475 154.606 204.497
ATOM    714  C5* U   A  34     273.748 155.727 205.046
ATOM    715  C4* U   A  34     274.510 156.329 206.204
ATOM    716  O4* U   A  34     275.797 156.813 205.737
ATOM    717  C1* U   A  34     276.166 157.968 206.474
ATOM    718   N1 U   A  34     276.437 159.067 205.529
ATOM    719   C6 U   A  34     275.523 159.432 204.558
ATOM    720   C2 U   A  34     277.658 159.726 205.637
ATOM    721   O2 U   A  34     278.498 159.448 206.481
ATOM    722   N3 U   A  34     277.863 160.726 204.716
ATOM    723   C4 U   A  34     276.996 161.131 203.718
ATOM    724   O4 U   A  34     277.333 162.041 202.956
ATOM    725   C5 U   A  34     275.756 160.411 203.674
ATOM    726  C2* U   A  34     275.067 158.231 207.510
ATOM    727  O2* U   A  34     275.453 157.643 208.738
ATOM    728  C3* U   A  34     273.866 157.539 206.866
ATOM    729  O3* U   A  34     272.881 157.116 207.817
ATOM    730    P G   A  35     271.984 158.205 208.600
ATOM    731  O1P G   A  35     272.908 159.163 209.264
ATOM    732  O2P G   A  35     270.977 157.474 209.416
ATOM    733  O5* G   A  35     271.199 158.982 207.452
ATOM    734  C5* G   A  35     270.584 160.261 207.715
ATOM    735  C4* G   A  35     269.226 160.344 207.051
ATOM    736  O4* G   A  35     269.373 160.044 205.634
ATOM    737  C1* G   A  35     268.206 159.380 205.163
ATOM    738   N9 G   A  35     268.577 158.044 204.698
ATOM    739   C4 G   A  35     267.823 157.228 203.878
ATOM    740   N2 G   A  35     264.954 156.679 201.998
ATOM    741   N3 G   A  35     266.614 157.528 203.351
ATOM    742   C2 G   A  35     266.142 156.545 202.603
ATOM    743   N1 G   A  35     266.800 155.359 202.392
ATOM    744   C6 G   A  35     268.042 155.025 202.924
ATOM    745   O6 G   A  35     268.546 153.924 202.672
ATOM    746   C5 G   A  35     268.564 156.074 203.727
ATOM    747   N7 G   A  35     269.760 156.160 204.431
ATOM    748   C8 G   A  35     269.725 157.342 204.989
ATOM    749  C2* G   A  35     267.218 159.331 206.329
ATOM    750  O2* G   A  35     266.380 160.468 206.275
ATOM    751  C3* G   A  35     268.170 159.351 207.518
ATOM    752  O3* G   A  35     267.520 159.739 208.731
ATOM    753    P G   A  36     266.815 158.619 209.658
ATOM    754  O1P G   A  36     266.192 159.331 210.806
ATOM    755  O2P G   A  36     267.790 157.527 209.915
ATOM    756  O5* G   A  36     265.642 158.031 208.750
ATOM    757  C5* G   A  36     264.585 158.887 208.280
ATOM    758  C4* G   A  36     263.717 158.180 207.256
ATOM    759  O4* G   A  36     264.523 157.719 206.138
ATOM    760  C1* G   A  36     263.881 156.609 205.524
ATOM    761   N9 G   A  36     264.811 155.481 205.457
ATOM    762   C4 G   A  36     264.623 154.323 204.734
ATOM    763   N2 G   A  36     262.670 152.389 202.609
ATOM    764   N3 G   A  36     263.546 154.029 203.971
ATOM    765   C2 G   A  36     263.655 152.842 203.397
ATOM    766   N1 G   A  36     264.738 152.011 203.555
ATOM    767   C6 G   A  36     265.858 152.293 204.331
ATOM    768   O6 G   A  36     266.781 151.473 204.400
ATOM    769   C5 G   A  36     265.751 153.563 204.960
ATOM    770   N7 G   A  36     266.630 154.224 205.810
ATOM    771   C8 G   A  36     266.032 155.354 206.080
ATOM    772  C2* G   A  36     262.621 156.309 206.336
ATOM    773  O2* G   A  36     261.529 156.948 205.707
ATOM    774  C3* G   A  36     262.981 156.923 207.686
ATOM    775  O3* G   A  36     261.820 157.219 208.459
ATOM    776    P C   A  37     261.150 156.073 209.371
ATOM    777  O1P C   A  37     260.007 156.695 210.092
ATOM    778  O2P C   A  37     262.214 155.381 210.146
ATOM    779  O5* C   A  37     260.557 155.041 208.311
ATOM    780  C5* C   A  37     259.448 155.404 207.463
ATOM    781  C4* C   A  37     259.005 154.214 206.639
ATOM    782  O4* C   A  37     260.069 153.825 205.729
ATOM    783  C1* C   A  37     260.072 152.412 205.572
ATOM    784   N1 C   A  37     261.380 151.891 206.020
ATOM    785   C6 C   A  37     262.149 152.598 206.905
ATOM    786   C5 C   A  37     263.356 152.155 207.284
ATOM    787   C2 C   A  37     261.837 150.661 205.509
ATOM    788   O2 C   A  37     261.114 150.019 204.729
ATOM    789   N3 C   A  37     263.055 150.206 205.883
ATOM    790   C4 C   A  37     263.805 150.917 206.732
ATOM    791   N4 C   A  37     265.012 150.436 207.057
ATOM    792  C2* C   A  37     258.876 151.864 206.353
ATOM    793  O2* C   A  37     257.775 151.755 205.473
ATOM    794  C3* C   A  37     258.693 152.944 207.413
ATOM    795  O3* C   A  37     257.375 152.969 207.957
ATOM    796    P A   A  38     257.027 152.073 209.245
ATOM    797  O1P A   A  38     255.583 152.274 209.551
ATOM    798  O2P A   A  38     258.041 152.327 210.301
ATOM    799  O5* A   A  38     257.225 150.582 208.721
ATOM    800  C5* A   A  38     256.411 150.066 207.653
ATOM    801  C4* A   A  38     256.785 148.635 207.344
ATOM    802  O4* A   A  38     258.106 148.574 206.745
ATOM    803  C1* A   A  38     258.759 147.382 207.155
ATOM    804   N9 A   A  38     260.021 147.748 207.806
ATOM    805   C5 A   A  38     262.121 147.784 208.482
ATOM    806   N7 A   A  38     261.530 148.934 208.988
ATOM    807   C8 A   A  38     260.290 148.865 208.565
ATOM    808   N1 A   A  38     263.693 146.100 207.957
ATOM    809   C2 A   A  38     262.700 145.488 207.293
ATOM    810   N3 A   A  38     261.431 145.867 207.132
ATOM    811   C4 A   A  38     261.201 147.038 207.758
ATOM    812   C6 A   A  38     263.431 147.274 208.574
ATOM    813   N6 A   A  38     264.418 147.886 209.231
ATOM    814  C2* A   A  38     257.775 146.594 208.026
ATOM    815  O2* A   A  38     257.094 145.661 207.210
ATOM    816  C3* A   A  38     256.872 147.710 208.543
ATOM    817  O3* A   A  38     255.568 147.279 208.941
ATOM    818    P G   A  39     255.359 146.571 210.371
ATOM    819  O1P G   A  39     253.894 146.439 210.597
ATOM    820  O2P G   A  39     256.199 147.266 211.385
ATOM    821  O5* G   A  39     255.953 145.112 210.133
ATOM    822  C5* G   A  39     256.611 144.392 211.186
ATOM    823  C4* G   A  39     257.590 143.405 210.598
ATOM    824  O4* G   A  39     258.633 144.120 209.883
ATOM    825  C1* G   A  39     259.856 143.403 209.985
ATOM    826   N9 G   A  39     260.878 144.282 210.555
ATOM    827   C4 G   A  39     262.220 143.991 210.700
ATOM    828   N2 G   A  39     264.878 141.775 210.338
ATOM    829   N3 G   A  39     262.824 142.831 210.353
ATOM    830   C2 G   A  39     264.122 142.852 210.616
ATOM    831   N1 G   A  39     264.775 143.927 211.171
ATOM    832   C6 G   A  39     264.175 145.128 211.535
ATOM    833   O6 G   A  39     264.858 146.033 212.031
ATOM    834   C5 G   A  39     262.782 145.120 211.261
ATOM    835   N7 G   A  39     261.818 146.099 211.469
ATOM    836   C8 G   A  39     260.707 145.559 211.041
ATOM    837  C2* G   A  39     259.577 142.135 210.798
ATOM    838  O2* G   A  39     259.318 141.071 209.901
ATOM    839  C3* G   A  39     258.351 142.558 211.601
ATOM    840  O3* G   A  39     257.555 141.456 212.034
ATOM    841    P U   A  40     257.761 140.851 213.509
ATOM    842  O1P U   A  40     256.631 139.913 213.764
ATOM    843  O2P U   A  40     258.017 141.965 214.462
ATOM    844  O5* U   A  40     259.099 139.997 213.372
ATOM    845  C5* U   A  40     259.139 138.807 212.557
ATOM    846  C4* U   A  40     260.511 138.179 212.621
ATOM    847  O4* U   A  40     261.473 139.064 211.989
ATOM    848  C1* U   A  40     262.704 139.016 212.695
ATOM    849   N1 U   A  40     262.997 140.361 213.221
ATOM    850   C6 U   A  40     261.990 141.277 213.446
ATOM    851   C2 U   A  40     264.322 140.686 213.482
ATOM    852   O2 U   A  40     265.250 139.908 213.309
ATOM    853   N3 U   A  40     264.522 141.962 213.956
ATOM    854   C4 U   A  40     263.559 142.924 214.197
ATOM    855   O4 U   A  40     263.897 144.030 214.624
ATOM    856   C5 U   A  40     262.220 142.509 213.910
ATOM    857  C2* U   A  40     262.566 137.944 213.779
ATOM    858  O2* U   A  40     263.032 136.711 213.267
ATOM    859  C3* U   A  40     261.062 137.962 214.022
ATOM    860  O3* U   A  40     260.572 136.759 214.609
ATOM    861    P C   A  41     260.397 136.667 216.206
ATOM    862  O1P C   A  41     259.817 135.330 216.516
ATOM    863  O2P C   A  41     259.705 137.892 216.684
ATOM    864  O5* C   A  41     261.891 136.704 216.756
ATOM    865  C5* C   A  41     262.800 135.614 216.503
ATOM    866  C4* C   A  41     264.154 135.903 217.114
ATOM    867  O4* C   A  41     264.773 137.031 216.436
ATOM    868  C1* C   A  41     265.560 137.770 217.363
ATOM    869   N1 C   A  41     265.089 139.172 217.386
ATOM    870   C6 C   A  41     263.771 139.477 217.172
ATOM    871   C5 C   A  41     263.343 140.748 217.179
ATOM    872   C2 C   A  41     266.022 140.201 217.628
ATOM    873   O2 C   A  41     267.214 139.908 217.825
ATOM    874   N3 C   A  41     265.599 141.488 217.639
ATOM    875   C4 C   A  41     264.311 141.770 217.422
ATOM    876   N4 C   A  41     263.940 143.052 217.437
ATOM    877  C2* C   A  41     265.479 137.050 218.713
ATOM    878  O2* C   A  41     266.597 136.191 218.839
ATOM    879  C3* C   A  41     264.152 136.307 218.579
ATOM    880  O3* C   A  41     264.049 135.172 219.437
ATOM    881    P A   A  42     263.539 135.361 220.952
ATOM    882  O1P A   A  42     263.388 134.002 221.543
ATOM    883  O2P A   A  42     262.377 136.291 220.945
ATOM    884  O5* A   A  42     264.765 136.084 221.674
ATOM    885  C5* A   A  42     264.564 136.930 222.824
ATOM    886  C4* A   A  42     265.830 137.696 223.137
ATOM    887  O4* A   A  42     266.250 138.437 221.956
ATOM    888  C1* A   A  42     266.805 139.688 222.345
ATOM    889   N9 A   A  42     265.961 140.760 221.805
ATOM    890   C5 A   A  42     265.148 142.730 221.248
ATOM    891   N7 A   A  42     264.220 141.793 220.818
ATOM    892   C8 A   A  42     264.747 140.644 221.166
ATOM    893   N1 A   A  42     266.241 144.771 221.701
ATOM    894   C2 A   A  42     267.217 144.038 222.255
ATOM    895   N3 A   A  42     267.308 142.713 222.384
ATOM    896   C4 A   A  42     266.229 142.110 221.853
ATOM    897   C6 A   A  42     265.169 144.133 221.181
ATOM    898   N6 A   A  42     264.189 144.860 220.639
ATOM    899  C2* A   A  42     266.853 139.699 223.876
ATOM    900  O2* A   A  42     268.109 139.217 224.315
ATOM    901  C3* A   A  42     265.697 138.764 224.212
ATOM    902  O3* A   A  42     265.772 138.229 225.531
ATOM    903    P G   A  43     264.981 138.954 226.732
ATOM    904  O1P G   A  43     265.315 138.220 227.984
ATOM    905  O2P G   A  43     263.556 139.120 226.339
ATOM    906  O5* G   A  43     265.642 140.404 226.812
ATOM    907  C5* G   A  43     267.023 140.572 227.196
ATOM    908  C4* G   A  43     267.382 142.040 227.260
ATOM    909  O4* G   A  43     267.252 142.631 225.940
ATOM    910  C1* G   A  43     266.833 143.984 226.064
ATOM    911   N9 G   A  43     265.578 144.159 225.334
ATOM    912   C4 G   A  43     265.016 145.359 224.957
ATOM    913   N2 G   A  43     265.102 148.837 224.885
ATOM    914   N3 G   A  43     265.520 146.588 225.212
ATOM    915   C2 G   A  43     264.756 147.549 224.717
ATOM    916   N1 G   A  43     263.594 147.322 224.021
ATOM    917   C6 G   A  43     263.059 146.067 223.742
ATOM    918   O6 G   A  43     262.008 145.976 223.098
ATOM    919   C5 G   A  43     263.864 145.026 224.276
ATOM    920   N7 G   A  43     263.694 143.648 224.236
ATOM    921   C8 G   A  43     264.730 143.175 224.876
ATOM    922  C2* G   A  43     266.731 144.299 227.559
ATOM    923  O2* G   A  43     267.942 144.895 227.985
ATOM    924  C3* G   A  43     266.501 142.909 228.144
ATOM    925  O3* G   A  43     266.872 142.824 229.521
ATOM    926    P A   A  44     265.749 142.988 230.666
ATOM    927  O1P A   A  44     266.438 142.848 231.979
ATOM    928  O2P A   A  44     264.603 142.095 230.342
ATOM    929  O5* A   A  44     265.259 144.500 230.516
ATOM    930  C5* A   A  44     266.142 145.600 230.830
ATOM    931  C4* A   A  44     265.524 146.917 230.408
ATOM    932  O4* A   A  44     265.332 146.931 228.965
ATOM    933  C1* A   A  44     264.159 147.670 228.646
ATOM    934   N9 A   A  44     263.190 146.765 228.022
ATOM    935   C5 A   A  44     261.519 145.956 226.838
ATOM    936   N7 A   A  44     262.073 144.877 227.512
ATOM    937   C8 A   A  44     263.059 145.406 228.195
ATOM    938   N1 A   A  44     260.143 147.278 225.448
ATOM    939   C2 A   A  44     260.892 148.323 225.831
ATOM    940   N3 A   A  44     261.933 148.355 226.662
ATOM    941   C4 A   A  44     262.199 147.125 227.138
ATOM    942   C6 A   A  44     260.438 146.056 225.945
ATOM    943   N6 A   A  44     259.694 145.014 225.568
ATOM    944  C2* A   A  44     263.625 148.249 229.957
ATOM    945  O2* A   A  44     264.166 149.544 230.148
ATOM    946  C3* A   A  44     264.140 147.222 230.959
ATOM    947  O3* A   A  44     264.170 147.713 232.298
ATOM    948    P G   A  45     262.953 147.376 233.299
ATOM    949  O1P G   A  45     263.234 148.077 234.580
ATOM    950  O2P G   A  45     262.732 145.905 233.300
ATOM    951  O5* G   A  45     261.685 148.071 232.623
ATOM    952  C5* G   A  45     261.694 149.479 232.316
ATOM    953  C4* G   A  45     260.528 149.843 231.423
ATOM    954  O4* G   A  45     260.557 149.022 230.232
ATOM    955  C1* G   A  45     259.268 149.042 229.644
ATOM    956   N9 G   A  45     258.919 147.705 229.172
ATOM    957   C4 G   A  45     257.949 147.415 228.239
ATOM    958   N2 G   A  45     255.445 148.479 226.075
ATOM    959   N3 G   A  45     257.154 148.313 227.617
ATOM    960   C2 G   A  45     256.317 147.732 226.770
ATOM    961   N1 G   A  45     256.271 146.377 226.544
ATOM    962   C6 G   A  45     257.083 145.434 227.169
ATOM    963   O6 G   A  45     256.964 144.235 226.886
ATOM    964   C5 G   A  45     257.981 146.044 228.092
ATOM    965   N7 G   A  45     258.944 145.481 228.922
ATOM    966   C8 G   A  45     259.473 146.501 229.544
ATOM    967  C2* G   A  45     258.299 149.614 230.683
ATOM    968  O2* G   A  45     257.986 150.938 230.294
ATOM    969  C3* G   A  45     259.137 149.551 231.960
ATOM    970  O3* G   A  45     258.710 150.568 232.860
ATOM    971    P G   A  46     258.648 150.279 234.443
ATOM    972  O1P G   A  46     259.355 149.000 234.733
ATOM    973  O2P G   A  46     257.241 150.448 234.870
ATOM    974  O5* G   A  46     259.517 151.469 235.051
ATOM    975  C5* G   A  46     260.894 151.623 234.661
ATOM    976  C4* G   A  46     261.048 152.747 233.656
ATOM    977  O4* G   A  46     259.837 152.888 232.860
ATOM    978  C1* G   A  46     259.672 154.249 232.479
ATOM    979   N9 G   A  46     258.372 154.729 232.949
ATOM    980   C4 G   A  46     257.848 155.990 232.747
ATOM    981   N2 G   A  46     258.133 159.201 231.433
ATOM    982   N3 G   A  46     258.445 157.003 232.075
ATOM    983   C2 G   A  46     257.694 158.094 232.057
ATOM    984   N1 G   A  46     256.457 158.182 232.649
ATOM    985   C6 G   A  46     255.825 157.154 233.344
ATOM    986   O6 G   A  46     254.709 157.341 233.842
ATOM    987   C5 G   A  46     256.618 155.978 233.372
ATOM    988   N7 G   A  46     256.369 154.739 233.951
ATOM    989   C8 G   A  46     257.432 154.032 233.675
ATOM    990  C2* G   A  46     260.855 155.025 233.064
ATOM    991  O2* G   A  46     261.858 155.112 232.070
ATOM    992  C3* G   A  46     261.245 154.132 234.239
ATOM    993  O3* G   A  46     262.602 154.303 234.637
ATOM    994    P C   A  47     262.940 154.862 236.107
ATOM    995  O1P C   A  47     264.301 154.373 236.463
ATOM    996  O2P C   A  47     261.798 154.577 237.016
ATOM    997  O5* C   A  47     263.019 156.438 235.892
ATOM    998  C5* C   A  47     264.014 157.015 235.023
ATOM    999  C4* C   A  47     263.664 158.450 234.706
ATOM   1000  O4* C   A  47     262.461 158.494 233.890
ATOM   1001  C1* C   A  47     261.695 159.644 234.230
ATOM   1002   N1 C   A  47     260.381 159.206 234.745
ATOM   1003   C6 C   A  47     260.227 157.974 235.324
ATOM   1004   C5 C   A  47     259.049 157.586 235.824
ATOM   1005   C2 C   A  47     259.286 160.079 234.647
ATOM   1006   O2 C   A  47     259.437 161.182 234.096
ATOM   1007   N3 C   A  47     258.091 159.697 235.154
ATOM   1008   C4 C   A  47     257.961 158.499 235.731
ATOM   1009   N4 C   A  47     256.771 158.172 236.233
ATOM   1010  C2* C   A  47     262.504 160.435 235.262
ATOM   1011  O2* C   A  47     263.296 161.396 234.592
ATOM   1012  C3* C   A  47     263.329 159.325 235.903
ATOM   1013  O3* C   A  47     264.493 159.793 236.580
ATOM   1014    P G   A  48     264.476 159.929 238.184
ATOM   1015  O1P G   A  48     265.771 160.531 238.611
ATOM   1016  O2P G   A  48     264.053 158.626 238.755
ATOM   1017  O5* G   A  48     263.310 160.980 238.456
ATOM   1018  C5* G   A  48     263.453 162.363 238.065
ATOM   1019  C4* G   A  48     262.271 163.178 238.546
ATOM   1020  O4* G   A  48     261.083 162.854 237.771
ATOM   1021  C1* G   A  48     259.927 162.982 238.594
ATOM   1022   N9 G   A  48     259.296 161.673 238.732
ATOM   1023   C4 G   A  48     258.019 161.428 239.190
ATOM   1024   N2 G   A  48     254.968 162.600 240.381
ATOM   1025   N3 G   A  48     257.116 162.362 239.565
ATOM   1026   C2 G   A  48     255.979 161.816 239.973
ATOM   1027   N1 G   A  48     255.751 160.462 240.010
ATOM   1028   C6 G   A  48     256.666 159.484 239.629
ATOM   1029   O6 G   A  48     256.358 158.289 239.701
ATOM   1030   C5 G   A  48     257.887 160.056 239.188
ATOM   1031   N7 G   A  48     259.048 159.449 238.727
ATOM   1032   C8 G   A  48     259.852 160.444 238.465
ATOM   1033  C2* G   A  48     260.406 163.485 239.956
ATOM   1034  O2* G   A  48     260.342 164.896 239.988
ATOM   1035  C3* G   A  48     261.828 162.940 239.979
ATOM   1036  O3* G   A  48     262.658 163.566 240.949
ATOM   1037    P A   A  49     262.757 162.941 242.431
ATOM   1038  O1P A   A  49     264.199 162.706 242.719
ATOM   1039  O2P A   A  49     261.793 161.813 242.560
ATOM   1040  O5* A   A  49     262.248 164.127 243.362
ATOM   1041  C5* A   A  49     262.988 165.356 243.443
ATOM   1042  C4* A   A  49     262.476 166.211 244.578
ATOM   1043  O4* A   A  49     261.307 166.970 244.159
ATOM   1044  C1* A   A  49     260.305 166.841 245.142
ATOM   1045   N9 A   A  49     258.997 167.107 244.537
ATOM   1046   C5 A   A  49     257.164 167.091 243.314
ATOM   1047   N7 A   A  49     257.058 168.187 244.158
ATOM   1048   C8 A   A  49     258.163 168.152 244.862
ATOM   1049   N1 A   A  49     256.708 165.466 241.666
ATOM   1050   C2 A   A  49     257.883 164.913 241.994
ATOM   1051   N3 A   A  49     258.774 165.303 242.906
ATOM   1052   C4 A   A  49     258.350 166.410 243.540
ATOM   1053   C6 A   A  49     256.314 166.583 242.319
ATOM   1054   N6 A   A  49     255.148 167.146 241.985
ATOM   1055  C2* A   A  49     260.548 165.467 245.760
ATOM   1056  O2* A   A  49     259.909 165.368 247.017
ATOM   1057  C3* A   A  49     262.075 165.471 245.853
ATOM   1058  O3* A   A  49     262.488 166.247 246.975
ATOM   1059    P U   A  50     263.837 165.859 247.760
ATOM   1060  O1P U   A  50     263.668 164.478 248.287
ATOM   1061  O2P U   A  50     264.138 166.971 248.700
ATOM   1062  O5* U   A  50     264.956 165.826 246.620
ATOM   1063  C5* U   A  50     266.094 166.717 246.667
ATOM   1064  C4* U   A  50     267.353 165.997 246.232
ATOM   1065  O4* U   A  50     267.501 164.786 247.017
ATOM   1066  C1* U   A  50     268.303 163.865 246.296
ATOM   1067   N1 U   A  50     267.711 162.521 246.402
ATOM   1068   C6 U   A  50     266.380 162.294 246.128
ATOM   1069   C2 U   A  50     268.545 161.482 246.793
ATOM   1070   O2 U   A  50     269.730 161.639 247.049
ATOM   1071   N3 U   A  50     267.940 160.253 246.877
ATOM   1072   C4 U   A  50     266.617 159.959 246.618
ATOM   1073   O4 U   A  50     266.219 158.798 246.748
ATOM   1074   C5 U   A  50     265.820 161.081 246.220
ATOM   1075  C2* U   A  50     268.490 164.410 244.875
ATOM   1076  O2* U   A  50     269.795 164.945 244.764
ATOM   1077  C3* U   A  50     267.395 165.476 244.801
ATOM   1078  O3* U   A  50     267.760 166.519 243.892
ATOM   1079    P G   A  51     267.572 166.312 242.305
ATOM   1080  O1P G   A  51     267.945 164.910 241.969
ATOM   1081  O2P G   A  51     268.258 167.437 241.612
ATOM   1082  O5* G   A  51     266.002 166.478 242.091
ATOM   1083  C5* G   A  51     265.309 165.771 241.045
ATOM   1084  C4* G   A  51     264.405 166.718 240.290
ATOM   1085  O4* G   A  51     263.485 167.330 241.239
ATOM   1086  C1* G   A  51     263.652 168.735 241.236
ATOM   1087   N9 G   A  51     263.533 169.219 242.611
ATOM   1088   C4 G   A  51     262.433 169.831 243.180
ATOM   1089   N2 G   A  51     259.158 170.992 242.942
ATOM   1090   N3 G   A  51     261.245 170.065 242.574
ATOM   1091   C2 G   A  51     260.391 170.685 243.378
ATOM   1092   N1 G   A  51     260.681 171.051 244.669
ATOM   1093   C6 G   A  51     261.894 170.824 245.313
ATOM   1094   O6 G   A  51     262.054 171.208 246.479
ATOM   1095   C5 G   A  51     262.818 170.150 244.466
ATOM   1096   N7 G   A  51     264.120 169.731 244.711
ATOM   1097   C8 G   A  51     264.501 169.179 243.590
ATOM   1098  C2* G   A  51     265.024 168.998 240.614
ATOM   1099  O2* G   A  51     265.097 170.289 240.037
ATOM   1100  C3* G   A  51     265.118 167.871 239.591
ATOM   1101  O3* G   A  51     264.430 168.223 238.397
ATOM   1102    P A   A  52     265.266 168.604 237.074
ATOM   1103  O1P A   A  52     266.711 168.323 237.309
ATOM   1104  O2P A   A  52     264.847 169.967 236.656
ATOM   1105  O5* A   A  52     264.740 167.553 235.997
ATOM   1106  C5* A   A  52     265.055 166.146 236.117
ATOM   1107  C4* A   A  52     263.972 165.305 235.475
ATOM   1108  O4* A   A  52     262.741 165.423 236.238
ATOM   1109  C1* A   A  52     261.628 165.425 235.356
ATOM   1110   N9 A   A  52     260.869 166.661 235.570
ATOM   1111   C5 A   A  52     259.282 168.188 235.616
ATOM   1112   N7 A   A  52     260.346 168.711 236.337
ATOM   1113   C8 A   A  52     261.260 167.775 236.275
ATOM   1114   N1 A   A  52     257.181 167.927 234.574
ATOM   1115   C2 A   A  52     257.619 166.728 234.164
ATOM   1116   N3 A   A  52     258.798 166.139 234.382
ATOM   1117   C4 A   A  52     259.594 166.931 235.125
ATOM   1118   C6 A   A  52     258.007 168.697 235.314
ATOM   1119   N6 A   A  52     257.577 169.894 235.718
ATOM   1120  C2* A   A  52     262.159 165.208 233.935
ATOM   1121  O2* A   A  52     262.084 163.830 233.625
ATOM   1122  C3* A   A  52     263.593 165.718 234.063
ATOM   1123  O3* A   A  52     264.486 165.149 233.107
ATOM   1124    P A   A  53     264.783 165.927 231.733
ATOM   1125  O1P A   A  53     265.798 165.141 230.979
ATOM   1126  O2P A   A  53     265.047 167.353 232.049
ATOM   1127  O5* A   A  53     263.404 165.831 230.941
ATOM   1128  C5* A   A  53     262.884 164.554 230.510
ATOM   1129  C4* A   A  53     261.596 164.747 229.744
ATOM   1130  O4* A   A  53     260.565 165.244 230.638
ATOM   1131  C1* A   A  53     259.753 166.186 229.953
ATOM   1132   N9 A   A  53     259.845 167.469 230.657
ATOM   1133   C5 A   A  53     259.366 169.412 231.580
ATOM   1134   N7 A   A  53     260.697 169.157 231.882
ATOM   1135   C8 A   A  53     260.935 168.000 231.310
ATOM   1136   N1 A   A  53     257.240 170.430 231.454
ATOM   1137   C2 A   A  53     256.863 169.374 230.720
ATOM   1138   N3 A   A  53     257.572 168.306 230.348
ATOM   1139   C4 A   A  53     258.831 168.386 230.817
ATOM   1140   C6 A   A  53     258.511 170.479 231.908
ATOM   1141   N6 A   A  53     258.889 171.527 232.640
ATOM   1142  C2* A   A  53     260.219 166.222 228.495
ATOM   1143  O2* A   A  53     259.429 165.323 227.742
ATOM   1144  C3* A   A  53     261.673 165.781 228.634
ATOM   1145  O3* A   A  53     262.224 165.219 227.441
ATOM   1146    P G   A  54     263.473 165.937 226.721
ATOM   1147  O1P G   A  54     263.716 165.225 225.438
ATOM   1148  O2P G   A  54     264.579 166.074 227.703
ATOM   1149  O5* G   A  54     262.927 167.393 226.382
ATOM   1150  C5* G   A  54     261.681 167.560 225.684
ATOM   1151  C4* G   A  54     261.140 168.954 225.895
ATOM   1152  O4* G   A  54     260.828 169.171 227.300
ATOM   1153  C1* G   A  54     261.012 170.545 227.618
ATOM   1154   N9 G   A  54     261.982 170.662 228.708
ATOM   1155   C4 G   A  54     262.086 171.714 229.594
ATOM   1156   N2 G   A  54     260.971 174.800 230.750
ATOM   1157   N3 G   A  54     261.308 172.819 229.612
ATOM   1158   C2 G   A  54     261.650 173.651 230.584
ATOM   1159   N1 G   A  54     262.678 173.418 231.466
ATOM   1160   C6 G   A  54     263.491 172.288 231.467
ATOM   1161   O6 G   A  54     264.388 172.176 232.312
ATOM   1162   C5 G   A  54     263.133 171.386 230.430
ATOM   1163   N7 G   A  54     263.677 170.157 230.079
ATOM   1164   C8 G   A  54     262.966 169.766 229.055
ATOM   1165  C2* G   A  54     261.464 171.249 226.335
ATOM   1166  O2* G   A  54     260.326 171.805 225.702
ATOM   1167  C3* G   A  54     262.089 170.089 225.566
ATOM   1168  O3* G   A  54     262.184 170.307 224.162
ATOM   1169    P G   A  55     263.464 171.074 223.561
ATOM   1170  O1P G   A  55     263.550 170.752 222.110
ATOM   1171  O2P G   A  55     264.638 170.811 224.441
ATOM   1172  O5* G   A  55     263.060 172.607 223.703
ATOM   1173  C5* G   A  55     264.047 173.624 223.944
ATOM   1174  C4* G   A  55     263.476 174.680 224.859
ATOM   1175  O4* G   A  55     263.209 174.100 226.164
ATOM   1176  C1* G   A  55     263.413 175.081 227.170
ATOM   1177   N9 G   A  55     264.413 174.589 228.120
ATOM   1178   C4 G   A  55     264.865 175.253 229.240
ATOM   1179   N2 G   A  55     264.812 178.055 231.302
ATOM   1180   N3 G   A  55     264.466 176.478 229.653
ATOM   1181   C2 G   A  55     265.088 176.858 230.758
ATOM   1182   N1 G   A  55     266.026 176.092 231.411
ATOM   1183   C6 G   A  55     266.451 174.826 231.008
ATOM   1184   O6 G   A  55     267.303 174.218 231.674
ATOM   1185   C5 G   A  55     265.792 174.409 229.819
ATOM   1186   N7 G   A  55     265.921 173.237 229.082
ATOM   1187   C8 G   A  55     265.087 173.386 228.087
ATOM   1188  C2* G   A  55     263.803 176.386 226.464
ATOM   1189  O2* G   A  55     262.640 177.170 226.278
ATOM   1190  C3* G   A  55     264.382 175.861 225.154
ATOM   1191  O3* G   A  55     264.305 176.813 224.093
ATOM   1192    P A   A  56     265.565 177.753 223.763
ATOM   1193  O1P A   A  56     265.255 178.498 222.514
ATOM   1194  O2P A   A  56     266.801 176.930 223.836
ATOM   1195  O5* A   A  56     265.583 178.793 224.971
ATOM   1196  C5* A   A  56     264.518 179.757 225.143
ATOM   1197  C4* A   A  56     264.815 180.663 226.322
ATOM   1198  O4* A   A  56     264.772 179.892 227.550
ATOM   1199  C1* A   A  56     265.779 180.351 228.440
ATOM   1200   N9 A   A  56     266.702 179.243 228.698
ATOM   1201   C5 A   A  56     268.189 177.898 229.606
ATOM   1202   N7 A   A  56     267.768 177.277 228.438
ATOM   1203   C8 A   A  56     266.893 178.114 227.936
ATOM   1204   N1 A   A  56     269.310 178.361 231.626
ATOM   1205   C2 A   A  56     268.626 179.512 231.654
ATOM   1206   N3 A   A  56     267.727 179.981 230.789
ATOM   1207   C4 A   A  56     267.550 179.115 229.775
ATOM   1208   C6 A   A  56     269.109 177.516 230.592
ATOM   1209   N6 A   A  56     269.787 176.369 230.558
ATOM   1210  C2* A   A  56     266.435 181.575 227.797
ATOM   1211  O2* A   A  56     265.778 182.739 228.260
ATOM   1212  C3* A   A  56     266.197 181.299 226.318
ATOM   1213  O3* A   A  56     266.218 182.480 225.522
ATOM   1214    P C   A  57     267.568 182.906 224.761
ATOM   1215  O1P C   A  57     267.284 184.185 224.057
ATOM   1216  O2P C   A  57     268.071 181.738 223.987
ATOM   1217  O5* C   A  57     268.599 183.202 225.940
ATOM   1218  C5* C   A  57     268.360 184.261 226.892
ATOM   1219  C4* C   A  57     269.338 184.164 228.044
ATOM   1220  O4* C   A  57     269.117 182.923 228.772
ATOM   1221  C1* C   A  57     270.356 182.440 229.279
ATOM   1222   N1 C   A  57     270.627 181.109 228.698
ATOM   1223   C6 C   A  57     270.198 180.787 227.439
ATOM   1224   C5 C   A  57     270.439 179.580 226.911
ATOM   1225   C2 C   A  57     271.341 180.169 229.461
ATOM   1226   O2 C   A  57     271.731 180.482 230.601
ATOM   1227   N3 C   A  57     271.588 178.946 228.938
ATOM   1228   C4 C   A  57     271.158 178.644 227.710
ATOM   1229   N4 C   A  57     271.420 177.419 227.238
ATOM   1230  C2* C   A  57     271.427 183.473 228.920
ATOM   1231  O2* C   A  57     271.587 184.373 230.003
ATOM   1232  C3* C   A  57     270.814 184.111 227.677
ATOM   1233  O3* C   A  57     271.350 185.398 227.381
ATOM   1234    P G   A  58     272.809 185.518 226.710
ATOM   1235  O1P G   A  58     273.004 186.934 226.295
ATOM   1236  O2P G   A  58     272.964 184.430 225.706
ATOM   1237  O5* G   A  58     273.797 185.225 227.925
ATOM   1238  C5* G   A  58     275.139 184.761 227.697
ATOM   1239  C4* G   A  58     275.581 183.878 228.841
ATOM   1240  O4* G   A  58     274.630 182.792 229.012
ATOM   1241  C1* G   A  58     275.317 181.612 229.400
ATOM   1242   N9 G   A  58     275.045 180.571 228.409
ATOM   1243   C4 G   A  58     275.312 179.220 228.527
ATOM   1244   N2 G   A  58     276.591 176.536 230.337
ATOM   1245   N3 G   A  58     275.909 178.612 229.576
ATOM   1246   C2 G   A  58     276.011 177.302 229.396
ATOM   1247   N1 G   A  58     275.557 176.642 228.282
ATOM   1248   C6 G   A  58     274.936 177.243 227.195
ATOM   1249   O6 G   A  58     274.552 176.550 226.244
ATOM   1250   C5 G   A  58     274.830 178.650 227.366
ATOM   1251   N7 G   A  58     274.291 179.617 226.528
ATOM   1252   C8 G   A  58     274.445 180.737 227.181
ATOM   1253  C2* G   A  58     276.795 181.979 229.574
ATOM   1254  O2* G   A  58     277.014 182.307 230.932
ATOM   1255  C3* G   A  58     276.920 183.185 228.647
ATOM   1256  O3* G   A  58     277.992 184.058 229.008
ATOM   1257    P U   A  59     279.377 184.012 228.188
ATOM   1258  O1P U   A  59     280.316 184.951 228.859
ATOM   1259  O2P U   A  59     279.087 184.179 226.739
ATOM   1260  O5* U   A  59     279.901 182.526 228.416
ATOM   1261  C5* U   A  59     280.391 182.103 229.702
ATOM   1262  C4* U   A  59     280.822 180.656 229.646
ATOM   1263  O4* U   A  59     279.660 179.803 229.478
ATOM   1264  C1* U   A  59     280.009 178.679 228.684
ATOM   1265   N1 U   A  59     279.137 178.650 227.496
ATOM   1266   C6 U   A  59     278.879 179.789 226.763
ATOM   1267   C2 U   A  59     278.574 177.433 227.134
ATOM   1268   O2 U   A  59     278.776 176.395 227.744
ATOM   1269   N3 U   A  59     277.763 177.474 226.025
ATOM   1270   C4 U   A  59     277.463 178.577 225.254
ATOM   1271   O4 U   A  59     276.709 178.454 224.288
ATOM   1272   C5 U   A  59     278.084 179.794 225.687
ATOM   1273  C2* U   A  59     281.504 178.784 228.365
ATOM   1274  O2* U   A  59     282.232 178.039 229.321
ATOM   1275  C3* U   A  59     281.728 180.288 228.482
ATOM   1276  O3* U   A  59     283.083 180.642 228.748
ATOM   1277    P G   A  60     283.999 181.247 227.572
ATOM   1278  O1P G   A  60     285.225 181.804 228.207
ATOM   1279  O2P G   A  60     283.157 182.120 226.713
ATOM   1280  O5* G   A  60     284.418 179.968 226.719
ATOM   1281  C5* G   A  60     285.170 178.896 227.318
ATOM   1282  C4* G   A  60     286.160 178.334 226.325
ATOM   1283  O4* G   A  60     285.434 177.678 225.251
ATOM   1284  C1* G   A  60     285.741 178.299 224.018
ATOM   1285   N9 G   A  60     284.525 178.313 223.205
ATOM   1286   C4 G   A  60     284.059 177.275 222.426
ATOM   1287   N2 G   A  60     284.412 174.044 221.192
ATOM   1288   N3 G   A  60     284.655 176.072 222.265
ATOM   1289   C2 G   A  60     283.961 175.279 221.464
ATOM   1290   N1 G   A  60     282.774 175.638 220.869
ATOM   1291   C6 G   A  60     282.143 176.870 221.020
ATOM   1292   O6 G   A  60     281.071 177.092 220.439
ATOM   1293   C5 G   A  60     282.880 177.733 221.875
ATOM   1294   N7 G   A  60     282.614 179.033 222.287
ATOM   1295   C8 G   A  60     283.614 179.337 223.070
ATOM   1296  C2* G   A  60     286.317 179.672 224.367
ATOM   1297  O2* G   A  60     287.138 180.153 223.321
ATOM   1298  C3* G   A  60     287.074 179.356 225.656
ATOM   1299  O3* G   A  60     288.326 178.735 225.369
ATOM   1300    P C   A  61     289.647 179.174 226.178
ATOM   1301  O1P C   A  61     290.368 177.921 226.516
ATOM   1302  O2P C   A  61     289.269 180.120 227.267
ATOM   1303  O5* C   A  61     290.519 179.949 225.092
ATOM   1304  C5* C   A  61     291.283 181.123 225.444
ATOM   1305  C4* C   A  61     291.482 181.998 224.225
ATOM   1306  O4* C   A  61     292.257 181.266 223.237
ATOM   1307  C1* C   A  61     291.790 181.580 221.934
ATOM   1308   N1 C   A  61     291.343 180.329 221.285
ATOM   1309   C6 C   A  61     290.779 179.321 222.021
ATOM   1310   C5 C   A  61     290.401 178.171 221.445
ATOM   1311   C2 C   A  61     291.519 180.177 219.896
ATOM   1312   O2 C   A  61     292.015 181.107 219.239
ATOM   1313   N3 C   A  61     291.141 179.017 219.307
ATOM   1314   C4 C   A  61     290.605 178.038 220.039
ATOM   1315   N4 C   A  61     290.259 176.909 219.416
ATOM   1316  C2* C   A  61     290.715 182.664 222.078
ATOM   1317  O2* C   A  61     291.324 183.934 221.931
ATOM   1318  C3* C   A  61     290.209 182.405 223.494
ATOM   1319  O3* C   A  61     289.621 183.561 224.093
ATOM   1320    P U   A  62     288.018 183.701 224.176
ATOM   1321  O1P U   A  62     287.725 185.027 224.789
ATOM   1322  O2P U   A  62     287.467 182.472 224.799
ATOM   1323  O5* U   A  62     287.545 183.738 222.653
ATOM   1324  C5* U   A  62     288.082 184.712 221.738
ATOM   1325  C4* U   A  62     287.534 184.495 220.343
ATOM   1326  O4* U   A  62     287.852 183.152 219.902
ATOM   1327  C1* U   A  62     286.944 182.781 218.881
ATOM   1328   N1 U   A  62     286.558 181.368 219.059
ATOM   1329   C6 U   A  62     287.338 180.375 218.508
ATOM   1330   C2 U   A  62     285.400 181.047 219.776
ATOM   1331   O2 U   A  62     284.673 181.876 220.301
ATOM   1332   N3 U   A  62     285.127 179.704 219.854
ATOM   1333   C4 U   A  62     285.861 178.670 219.315
ATOM   1334   O4 U   A  62     285.456 177.515 219.439
ATOM   1335   C5 U   A  62     287.038 179.077 218.609
ATOM   1336  C2* U   A  62     285.834 183.839 218.832
ATOM   1337  O2* U   A  62     286.086 184.676 217.720
ATOM   1338  C3* U   A  62     286.022 184.543 220.178
ATOM   1339  O3* U   A  62     285.550 185.891 220.136
ATOM   1340    P A   A  63     284.128 186.273 220.794
ATOM   1341  O1P A   A  63     284.356 187.468 221.653
ATOM   1342  O2P A   A  63     283.521 185.050 221.387
ATOM   1343  O5* A   A  63     283.236 186.713 219.546
ATOM   1344  C5* A   A  63     282.300 187.811 219.642
ATOM   1345  C4* A   A  63     281.304 187.757 218.502
ATOM   1346  O4* A   A  63     282.022 187.779 217.236
ATOM   1347  C1* A   A  63     281.351 186.960 216.288
ATOM   1348   N9 A   A  63     282.251 185.876 215.885
ATOM   1349   C5 A   A  63     283.214 184.236 214.776
ATOM   1350   N7 A   A  63     283.942 184.392 215.946
ATOM   1351   C8 A   A  63     283.334 185.374 216.567
ATOM   1352   N1 A   A  63     282.461 183.459 212.679
ATOM   1353   C2 A   A  63     281.498 184.389 212.766
ATOM   1354   N3 A   A  63     281.264 185.272 213.736
ATOM   1355   C4 A   A  63     282.168 185.143 214.723
ATOM   1356   C6 A   A  63     283.352 183.356 213.691
ATOM   1357   N6 A   A  63     284.312 182.430 213.611
ATOM   1358  C2* A   A  63     280.066 186.454 216.950
ATOM   1359  O2* A   A  63     279.009 187.333 216.624
ATOM   1360  C3* A   A  63     280.453 186.496 218.425
ATOM   1361  O3* A   A  63     279.320 186.573 219.289
ATOM   1362    P A   A  64     278.567 185.225 219.746
ATOM   1363  O1P A   A  64     277.501 185.617 220.706
ATOM   1364  O2P A   A  64     279.585 184.221 220.153
ATOM   1365  O5* A   A  64     277.866 184.706 218.412
ATOM   1366  C5* A   A  64     276.886 185.513 217.720
ATOM   1367  C4* A   A  64     276.469 184.842 216.429
ATOM   1368  O4* A   A  64     277.625 184.709 215.559
ATOM   1369  C1* A   A  64     277.548 183.485 214.843
ATOM   1370   N9 A   A  64     278.708 182.663 215.202
ATOM   1371   C5 A   A  64     280.272 181.111 215.240
ATOM   1372   N7 A   A  64     280.539 181.954 216.308
ATOM   1373   C8 A   A  64     279.587 182.854 216.245
ATOM   1374   N1 A   A  64     280.398 179.344 213.680
ATOM   1375   C2 A   A  64     279.297 179.865 213.115
ATOM   1376   N3 A   A  64     278.599 180.946 213.466
ATOM   1377   C4 A   A  64     279.145 181.532 214.550
ATOM   1378   C6 A   A  64     280.917 179.958 214.769
ATOM   1379   N6 A   A  64     282.007 179.440 215.343
ATOM   1380  C2* A   A  64     276.203 182.840 215.186
ATOM   1381  O2* A   A  64     275.253 183.237 214.217
ATOM   1382  C3* A   A  64     275.938 183.425 216.569
ATOM   1383  O3* A   A  64     274.556 183.419 216.925
ATOM   1384    P U   A  65     273.993 182.307 217.945
ATOM   1385  O1P U   A  65     272.611 182.711 218.324
ATOM   1386  O2P U   A  65     275.005 182.070 219.009
ATOM   1387  O5* U   A  65     273.894 180.988 217.058
ATOM   1388  C5* U   A  65     272.910 180.872 216.011
ATOM   1389  C4* U   A  65     273.132 179.600 215.227
ATOM   1390  O4* U   A  65     274.430 179.662 214.580
ATOM   1391  C1* U   A  65     275.018 178.369 214.561
ATOM   1392   N1 U   A  65     276.273 178.413 215.332
ATOM   1393   C6 U   A  65     276.430 179.277 216.393
ATOM   1394   C2 U   A  65     277.297 177.547 214.962
ATOM   1395   O2 U   A  65     277.213 176.767 214.021
ATOM   1396   N3 U   A  65     278.429 177.627 215.737
ATOM   1397   C4 U   A  65     278.640 178.462 216.815
ATOM   1398   O4 U   A  65     279.710 178.407 217.423
ATOM   1399   C5 U   A  65     277.545 179.328 217.125
ATOM   1400  C2* U   A  65     273.986 177.394 215.137
ATOM   1401  O2* U   A  65     273.231 176.858 214.068
ATOM   1402  C3* U   A  65     273.177 178.316 216.042
ATOM   1403  O3* U   A  65     271.866 177.822 216.321
ATOM   1404    P C   A  66     271.593 176.982 217.669
ATOM   1405  O1P C   A  66     270.116 176.836 217.809
ATOM   1406  O2P C   A  66     272.378 177.580 218.780
ATOM   1407  O5* C   A  66     272.202 175.542 217.356
ATOM   1408  C5* C   A  66     271.592 174.679 216.371
ATOM   1409  C4* C   A  66     272.505 173.517 216.042
ATOM   1410  O4* C   A  66     273.756 174.031 215.509
ATOM   1411  C1* C   A  66     274.826 173.185 215.904
ATOM   1412   N1 C   A  66     275.773 173.964 216.728
ATOM   1413   C6 C   A  66     275.365 175.086 217.399
ATOM   1414   C5 C   A  66     276.213 175.779 218.172
ATOM   1415   C2 C   A  66     277.107 173.527 216.827
ATOM   1416   O2 C   A  66     277.465 172.520 216.190
ATOM   1417   N3 C   A  66     277.969 174.217 217.611
ATOM   1418   C4 C   A  66     277.552 175.303 218.273
ATOM   1419   N4 C   A  66     278.429 175.939 219.050
ATOM   1420  C2* C   A  66     274.215 172.003 216.660
ATOM   1421  O2* C   A  66     273.983 170.948 215.746
ATOM   1422  C3* C   A  66     272.935 172.628 217.201
ATOM   1423  O3* C   A  66     271.949 171.648 217.526
ATOM   1424    P U   A  67     271.767 171.169 219.054
ATOM   1425  O1P U   A  67     270.591 170.255 219.090
ATOM   1426  O2P U   A  67     271.790 172.368 219.932
ATOM   1427  O5* U   A  67     273.079 170.316 219.361
ATOM   1428  C5* U   A  67     273.223 168.967 218.867
ATOM   1429  C4* U   A  67     274.533 168.367 219.333
ATOM   1430  O4* U   A  67     275.634 169.167 218.823
ATOM   1431  C1* U   A  67     276.688 169.199 219.777
ATOM   1432   N1 U   A  67     276.896 170.594 220.207
ATOM   1433   C6 U   A  67     275.990 171.586 219.890
ATOM   1434   C2 U   A  67     278.036 170.888 220.947
ATOM   1435   O2 U   A  67     278.870 170.048 221.256
ATOM   1436   N3 U   A  67     278.161 172.205 221.317
ATOM   1437   C4 U   A  67     277.291 173.238 221.033
ATOM   1438   O4 U   A  67     277.548 174.375 221.434
ATOM   1439   C5 U   A  67     276.146 172.859 220.268
ATOM   1440  C2* U   A  67     276.288 168.260 220.919
ATOM   1441  O2* U   A  67     276.813 166.972 220.657
ATOM   1442  C3* U   A  67     274.766 168.321 220.836
ATOM   1443  O3* U   A  67     274.140 167.189 221.445
ATOM   1444    P G   A  68     273.683 167.255 222.991
ATOM   1445  O1P G   A  68     273.160 165.910 223.360
ATOM   1446  O2P G   A  68     272.826 168.453 223.187
ATOM   1447  O5* G   A  68     275.041 167.491 223.794
ATOM   1448  C5* G   A  68     276.030 166.446 223.901
ATOM   1449  C4* G   A  68     277.222 166.921 224.705
ATOM   1450  O4* G   A  68     277.831 168.059 224.040
ATOM   1451  C1* G   A  68     278.386 168.934 225.012
ATOM   1452   N9 G   A  68     277.798 170.264 224.849
ATOM   1453   C4 G   A  68     278.230 171.423 225.459
ATOM   1454   N2 G   A  68     280.407 173.055 227.620
ATOM   1455   N3 G   A  68     279.257 171.527 226.332
ATOM   1456   C2 G   A  68     279.435 172.772 226.740
ATOM   1457   N1 G   A  68     278.671 173.833 226.318
ATOM   1458   C6 G   A  68     277.611 173.750 225.419
ATOM   1459   O6 G   A  68     276.988 174.769 225.102
ATOM   1460   C5 G   A  68     277.403 172.418 224.980
ATOM   1461   N7 G   A  68     276.461 171.897 224.102
ATOM   1462   C8 G   A  68     276.729 170.620 224.057
ATOM   1463  C2* G   A  68     278.149 168.309 226.390
ATOM   1464  O2* G   A  68     279.304 167.582 226.761
ATOM   1465  C3* G   A  68     276.940 167.420 226.116
ATOM   1466  O3* G   A  68     276.845 166.344 227.050
ATOM   1467    P C   A  69     275.954 166.511 228.382
ATOM   1468  O1P C   A  69     276.175 165.290 229.204
ATOM   1469  O2P C   A  69     274.571 166.887 227.988
ATOM   1470  O5* C   A  69     276.605 167.754 229.148
ATOM   1471  C5* C   A  69     277.906 167.658 229.770
ATOM   1472  C4* C   A  69     278.345 169.012 230.297
ATOM   1473  O4* C   A  69     278.400 169.957 229.193
ATOM   1474  C1* C   A  69     278.001 171.245 229.643
ATOM   1475   N1 C   A  69     276.802 171.673 228.882
ATOM   1476   C6 C   A  69     275.980 170.755 228.286
ATOM   1477   C5 C   A  69     274.923 171.141 227.560
ATOM   1478   C2 C   A  69     276.524 173.049 228.765
ATOM   1479   O2 C   A  69     277.258 173.869 229.340
ATOM   1480   N3 C   A  69     275.461 173.447 228.032
ATOM   1481   C4 C   A  69     274.683 172.542 227.437
ATOM   1482   N4 C   A  69     273.660 172.988 226.704
ATOM   1483  C2* C   A  69     277.786 171.154 231.154
ATOM   1484  O2* C   A  69     278.995 171.509 231.793
ATOM   1485  C3* C   A  69     277.426 169.681 231.313
ATOM   1486  O3* C   A  69     277.647 169.202 232.643
ATOM   1487    P G   A  70     276.514 169.412 233.774
ATOM   1488  O1P G   A  70     276.874 168.541 234.925
ATOM   1489  O2P G   A  70     275.173 169.271 233.143
ATOM   1490  O5* G   A  70     276.687 170.930 234.237
ATOM   1491  C5* G   A  70     277.990 171.468 234.545
ATOM   1492  C4* G   A  70     277.928 172.977 234.695
ATOM   1493  O4* G   A  70     277.362 173.565 233.487
ATOM   1494  C1* G   A  70     276.249 174.372 233.829
ATOM   1495   N9 G   A  70     275.262 174.291 232.756
ATOM   1496   C4 G   A  70     274.558 175.344 232.216
ATOM   1497   N2 G   A  70     273.805 178.740 232.135
ATOM   1498   N3 G   A  70     274.646 176.639 232.597
ATOM   1499   C2 G   A  70     273.850 177.421 231.883
ATOM   1500   N1 G   A  70     273.039 176.966 230.871
ATOM   1501   C6 G   A  70     272.934 175.639 230.461
ATOM   1502   O6 G   A  70     272.174 175.337 229.532
ATOM   1503   C5 G   A  70     273.776 174.790 231.224
ATOM   1504   N7 G   A  70     273.972 173.417 231.151
ATOM   1505   C8 G   A  70     274.857 173.166 232.076
ATOM   1506  C2* G   A  70     275.768 173.858 235.183
ATOM   1507  O2* G   A  70     275.036 174.862 235.860
ATOM   1508  C3* G   A  70     277.099 173.531 235.855
ATOM   1509  O3* G   A  70     277.690 174.755 236.281
ATOM   1510    P A   A  71     278.768 174.763 237.473
ATOM   1511  O1P A   A  71     279.436 173.433 237.523
ATOM   1512  O2P A   A  71     278.112 175.303 238.694
ATOM   1513  O5* A   A  71     279.844 175.828 236.978
ATOM   1514  C5* A   A  71     279.431 177.090 236.409
ATOM   1515  C4* A   A  71     280.133 178.225 237.110
ATOM   1516  O4* A   A  71     279.750 179.490 236.498
ATOM   1517  C1* A   A  71     279.160 180.331 237.472
ATOM   1518   N9 A   A  71     278.090 181.101 236.831
ATOM   1519   C5 A   A  71     276.277 181.693 235.730
ATOM   1520   N7 A   A  71     276.897 182.873 236.119
ATOM   1521   C8 A   A  71     277.964 182.470 236.768
ATOM   1522   N1 A   A  71     274.761 180.143 234.793
ATOM   1523   C2 A   A  71     275.562 179.184 235.276
ATOM   1524   N3 A   A  71     276.694 179.300 235.966
ATOM   1525   C4 A   A  71     277.000 180.594 236.162
ATOM   1526   C6 A   A  71     275.097 181.435 235.007
ATOM   1527   N6 A   A  71     274.297 182.391 234.524
ATOM   1528  C2* A   A  71     278.686 179.398 238.587
ATOM   1529  O2* A   A  71     278.543 180.088 239.815
ATOM   1530  C3* A   A  71     279.797 178.352 238.592
ATOM   1531  O3* A   A  71     280.943 178.820 239.300
ATOM   1532    P U   A  72     281.677 177.857 240.359
ATOM   1533  O1P U   A  72     280.631 177.092 241.091
ATOM   1534  O2P U   A  72     282.637 178.696 241.123
ATOM   1535  O5* U   A  72     282.497 176.826 239.456
ATOM   1536  C5* U   A  72     283.802 177.160 238.934
ATOM   1537  C4* U   A  72     284.453 175.944 238.300
ATOM   1538  O4* U   A  72     284.624 174.909 239.311
ATOM   1539  C1* U   A  72     284.015 173.710 238.869
ATOM   1540   N1 U   A  72     283.473 172.993 240.035
ATOM   1541   C6 U   A  72     282.828 173.660 241.056
ATOM   1542   C2 U   A  72     283.636 171.614 240.079
ATOM   1543   O2 U   A  72     284.193 170.977 239.197
ATOM   1544   N3 U   A  72     283.120 171.005 241.197
ATOM   1545   C4 U   A  72     282.474 171.615 242.255
ATOM   1546   O4 U   A  72     282.096 170.934 243.209
ATOM   1547   C5 U   A  72     282.338 173.036 242.132
ATOM   1548  C2* U   A  72     282.972 174.138 237.839
ATOM   1549  O2* U   A  72     282.649 173.070 236.970
ATOM   1550  C3* U   A  72     283.705 175.281 237.143
ATOM   1551  O3* U   A  72     284.646 174.737 236.219
ATOM   1552    P A   A  73     284.764 175.351 234.736
ATOM   1553  O1P A   A  73     285.684 174.478 233.958
ATOM   1554  O2P A   A  73     285.058 176.805 234.856
ATOM   1555  O5* A   A  73     283.301 175.196 234.126
ATOM   1556  C5* A   A  73     282.741 173.897 233.840
ATOM   1557  C4* A   A  73     281.567 174.038 232.898
ATOM   1558  O4* A   A  73     280.583 174.912 233.509
ATOM   1559  C1* A   A  73     279.984 175.725 232.516
ATOM   1560   N9 A   A  73     280.292 177.123 232.820
ATOM   1561   C5 A   A  73     280.129 179.294 233.143
ATOM   1562   N7 A   A  73     281.456 178.964 233.387
ATOM   1563   C8 A   A  73     281.500 177.670 233.184
ATOM   1564   N1 A   A  73     278.115 180.501 232.892
ATOM   1565   C2 A   A  73     277.543 179.330 232.570
ATOM   1566   N3 A   A  73     278.090 178.120 232.491
ATOM   1567   C4 A   A  73     279.401 178.170 232.793
ATOM   1568   C6 A   A  73     279.435 180.518 233.187
ATOM   1569   N6 A   A  73     280.007 181.684 233.500
ATOM   1570  C2* A   A  73     280.522 175.266 231.161
ATOM   1571  O2* A   A  73     279.655 174.283 230.634
ATOM   1572  C3* A   A  73     281.876 174.701 231.562
ATOM   1573  O3* A   A  73     282.368 173.764 230.614
ATOM   1574    P A   A  74     283.300 174.263 229.402
ATOM   1575  O1P A   A  74     284.614 174.659 229.973
ATOM   1576  O2P A   A  74     282.524 175.243 228.598
ATOM   1577  O5* A   A  74     283.497 172.940 228.534
ATOM   1578  C5* A   A  74     284.493 172.857 227.497
ATOM   1579  C4* A   A  74     284.287 171.597 226.683
ATOM   1580  O4* A   A  74     282.948 171.611 226.117
ATOM   1581  C1* A   A  74     283.024 171.608 224.703
ATOM   1582   N9 A   A  74     281.993 172.518 224.195
ATOM   1583   C5 A   A  74     280.758 174.290 223.762
ATOM   1584   N7 A   A  74     280.153 173.225 223.108
ATOM   1585   C8 A   A  74     280.922 172.201 223.393
ATOM   1586   N1 A   A  74     281.246 176.452 224.584
ATOM   1587   C2 A   A  74     282.310 175.901 225.178
ATOM   1588   N3 A   A  74     282.720 174.633 225.169
ATOM   1589   C4 A   A  74     281.892 173.870 224.434
ATOM   1590   C6 A   A  74     280.430 175.660 223.855
ATOM   1591   N6 A   A  74     279.363 176.212 223.267
ATOM   1592  C2* A   A  74     284.455 172.023 224.355
ATOM   1593  O2* A   A  74     284.838 171.536 223.084
ATOM   1594  C3* A   A  74     285.239 171.402 225.507
ATOM   1595  O3* A   A  74     285.454 170.005 225.272
ATOM   1596    P G   A  75     286.458 169.171 226.224
ATOM   1597  O1P G   A  75     287.701 169.970 226.402
ATOM   1598  O2P G   A  75     286.549 167.779 225.707
ATOM   1599  O5* G   A  75     285.685 169.132 227.618
ATOM   1600  C5* G   A  75     286.333 168.697 228.827
ATOM   1601  C4* G   A  75     286.094 169.704 229.929
ATOM   1602  O4* G   A  75     284.680 170.035 229.984
ATOM   1603  C1* G   A  75     284.303 170.290 231.329
ATOM   1604   N9 G   A  75     283.265 169.334 231.713
ATOM   1605   C4 G   A  75     282.673 169.232 232.952
ATOM   1606   N2 G   A  75     282.370 170.317 236.236
ATOM   1607   N3 G   A  75     282.942 170.006 234.025
ATOM   1608   C2 G   A  75     282.224 169.655 235.078
ATOM   1609   N1 G   A  75     281.313 168.627 235.074
ATOM   1610   C6 G   A  75     281.020 167.819 233.979
ATOM   1611   O6 G   A  75     280.184 166.916 234.083
ATOM   1612   C5 G   A  75     281.782 168.185 232.846
ATOM   1613   N7 G   A  75     281.802 167.646 231.566
ATOM   1614   C8 G   A  75     282.692 168.359 230.929
ATOM   1615  C2* G   A  75     285.571 170.187 232.184
ATOM   1616  O2* G   A  75     286.133 171.476 232.331
ATOM   1617  C3* G   A  75     286.424 169.246 231.340
ATOM   1618  O3* G   A  75     287.817 169.351 231.631
ATOM   1619    P C   A  76     288.553 168.185 232.468
ATOM   1620  O1P C   A  76     290.017 168.464 232.422
ATOM   1621  O2P C   A  76     288.047 166.866 232.003
ATOM   1622  O5* C   A  76     288.046 168.395 233.965
ATOM   1623  C5* C   A  76     288.612 169.421 234.805
ATOM   1624  C4* C   A  76     288.278 169.160 236.258
ATOM   1625  O4* C   A  76     286.840 169.261 236.459
ATOM   1626  C1* C   A  76     286.432 168.338 237.463
ATOM   1627   N1 C   A  76     285.459 167.393 236.878
ATOM   1628   C6 C   A  76     285.380 167.212 235.524
ATOM   1629   C5 C   A  76     284.498 166.358 234.988
ATOM   1630   C2 C   A  76     284.607 166.674 237.737
ATOM   1631   O2 C   A  76     284.697 166.846 238.965
ATOM   1632   N3 C   A  76     283.712 165.810 237.206
ATOM   1633   C4 C   A  76     283.644 165.646 235.882
ATOM   1634   N4 C   A  76     282.742 164.784 235.402
ATOM   1635  C2* C   A  76     287.696 167.654 237.991
ATOM   1636  O2* C   A  76     288.150 168.351 239.135
ATOM   1637  C3* C   A  76     288.630 167.781 236.792
ATOM   1638  O3* C   A  76     290.008 167.676 237.147
ATOM   1639    P G   A  77     290.703 166.226 237.240
ATOM   1640  O1P G   A  77     292.137 166.440 237.583
ATOM   1641  O2P G   A  77     290.352 165.447 236.024
ATOM   1642  O5* G   A  77     289.987 165.539 238.487
ATOM   1643  C5* G   A  77     290.163 166.062 239.820
ATOM   1644  C4* G   A  77     289.497 165.161 240.836
ATOM   1645  O4* G   A  77     288.058 165.179 240.642
ATOM   1646  C1* G   A  77     287.519 163.902 240.949
ATOM   1647   N9 G   A  77     286.840 163.384 239.763
ATOM   1648   C4 G   A  77     285.949 162.332 239.719
ATOM   1649   N2 G   A  77     284.187 159.793 241.319
ATOM   1650   N3 G   A  77     285.557 161.574 240.768
ATOM   1651   C2 G   A  77     284.684 160.643 240.405
ATOM   1652   N1 G   A  77     284.233 160.474 239.120
ATOM   1653   C6 G   A  77     284.621 161.243 238.028
ATOM   1654   O6 G   A  77     284.149 161.010 236.909
ATOM   1655   C5 G   A  77     285.559 162.241 238.399
ATOM   1656   N7 G   A  77     286.198 163.202 237.627
ATOM   1657   C8 G   A  77     286.948 163.853 238.474
ATOM   1658  C2* G   A  77     288.671 163.019 241.435
ATOM   1659  O2* G   A  77     288.716 163.073 242.848
ATOM   1660  C3* G   A  77     289.865 163.688 240.759
ATOM   1661  O3* G   A  77     291.100 163.417 241.415
ATOM   1662    P U   A  78     292.031 162.213 240.896
ATOM   1663  O1P U   A  78     293.255 162.191 241.742
ATOM   1664  O2P U   A  78     292.161 162.318 239.420
ATOM   1665  O5* U   A  78     291.180 160.905 241.215
ATOM   1666  C5* U   A  78     290.848 160.543 242.571
ATOM   1667  C4* U   A  78     289.933 159.339 242.580
ATOM   1668  O4* U   A  78     288.659 159.690 241.975
ATOM   1669  C1* U   A  78     288.150 158.577 241.250
ATOM   1670   N1 U   A  78     288.005 158.966 239.837
ATOM   1671   C6 U   A  78     288.889 159.843 239.242
ATOM   1672   C2 U   A  78     286.943 158.429 239.114
ATOM   1673   O2 U   A  78     286.141 157.637 239.591
ATOM   1674   N3 U   A  78     286.860 158.853 237.808
ATOM   1675   C4 U   A  78     287.708 159.733 237.162
ATOM   1676   O4 U   A  78     287.493 160.032 235.986
ATOM   1677   C5 U   A  78     288.778 160.232 237.969
ATOM   1678  C2* U   A  78     289.110 157.406 241.480
ATOM   1679  O2* U   A  78     288.642 156.645 242.577
ATOM   1680  C3* U   A  78     290.413 158.143 241.771
ATOM   1681  O3* U   A  78     291.352 157.364 242.506
ATOM   1682    P C   A  79     292.533 156.591 241.732
ATOM   1683  O1P C   A  79     293.563 156.240 242.749
ATOM   1684  O2P C   A  79     292.926 157.380 240.535
ATOM   1685  O5* C   A  79     291.843 155.246 241.229
ATOM   1686  C5* C   A  79     291.268 154.315 242.167
ATOM   1687  C4* C   A  79     290.309 153.382 241.464
ATOM   1688  O4* C   A  79     289.207 154.145 240.903
ATOM   1689  C1* C   A  79     288.772 153.538 239.694
ATOM   1690   N1 C   A  79     288.888 154.520 238.597
ATOM   1691   C6 C   A  79     289.887 155.455 238.593
ATOM   1692   C5 C   A  79     289.995 156.350 237.601
ATOM   1693   C2 C   A  79     287.950 154.484 237.549
ATOM   1694   O2 C   A  79     287.047 153.631 237.572
ATOM   1695   N3 C   A  79     288.053 155.382 236.540
ATOM   1696   C4 C   A  79     289.034 156.288 236.550
ATOM   1697   N4 C   A  79     289.097 157.152 235.534
ATOM   1698  C2* C   A  79     289.606 152.269 239.492
ATOM   1699  O2* C   A  79     288.892 151.170 240.024
ATOM   1700  C3* C   A  79     290.868 152.609 240.280
ATOM   1701  O3* C   A  79     291.595 151.452 240.702
ATOM   1702    P G   A  80     292.667 150.772 239.709
ATOM   1703  O1P G   A  80     293.376 149.707 240.473
ATOM   1704  O2P G   A  80     293.455 151.853 239.056
ATOM   1705  O5* G   A  80     291.766 150.062 238.603
ATOM   1706  C5* G   A  80     292.278 149.806 237.279
ATOM   1707  C4* G   A  80     291.152 149.410 236.353
ATOM   1708  O4* G   A  80     290.092 150.402 236.436
ATOM   1709  C1* G   A  80     289.503 150.585 235.156
ATOM   1710   N9 G   A  80     289.734 151.968 234.738
ATOM   1711   C4 G   A  80     289.224 152.584 233.614
ATOM   1712   N2 G   A  80     287.273 152.471 230.735
ATOM   1713   N3 G   A  80     288.396 152.023 232.705
ATOM   1714   C2 G   A  80     288.092 152.863 231.726
ATOM   1715   N1 G   A  80     288.568 154.150 231.648
ATOM   1716   C6 G   A  80     289.418 154.748 232.574
ATOM   1717   O6 G   A  80     289.788 155.916 232.407
ATOM   1718   C5 G   A  80     289.747 153.860 233.629
ATOM   1719   N7 G   A  80     290.553 154.050 234.742
ATOM   1720   C8 G   A  80     290.513 152.907 235.372
ATOM   1721  C2* G   A  80     290.147 149.560 234.215
ATOM   1722  O2* G   A  80     289.365 148.382 234.197
ATOM   1723  C3* G   A  80     291.508 149.367 234.875
ATOM   1724  O3* G   A  80     292.147 148.147 234.502
ATOM   1725    P G   A  81     293.247 148.147 233.323
ATOM   1726  O1P G   A  81     293.753 146.754 233.193
ATOM   1727  O2P G   A  81     294.209 149.255 233.564
ATOM   1728  O5* G   A  81     292.410 148.496 232.012
ATOM   1729  C5* G   A  81     291.366 147.618 231.548
ATOM   1730  C4* G   A  81     290.681 148.202 230.332
ATOM   1731  O4* G   A  81     290.062 149.466 230.682
ATOM   1732  C1* G   A  81     290.082 150.330 229.557
ATOM   1733   N9 G   A  81     290.738 151.582 229.931
ATOM   1734   C4 G   A  81     290.763 152.739 229.185
ATOM   1735   N2 G   A  81     289.901 154.480 226.301
ATOM   1736   N3 G   A  81     290.197 152.912 227.970
ATOM   1737   C2 G   A  81     290.391 154.136 227.503
ATOM   1738   N1 G   A  81     291.081 155.112 228.179
ATOM   1739   C6 G   A  81     291.669 154.956 229.432
ATOM   1740   O6 G   A  81     292.269 155.905 229.954
ATOM   1741   C5 G   A  81     291.472 153.646 229.941
ATOM   1742   N7 G   A  81     291.891 153.073 231.135
ATOM   1743   C8 G   A  81     291.436 151.850 231.085
ATOM   1744  C2* G   A  81     290.749 149.577 228.399
ATOM   1745  O2* G   A  81     289.736 149.015 227.589
ATOM   1746  C3* G   A  81     291.577 148.536 229.149
ATOM   1747  O3* G   A  81     291.839 147.370 228.367
ATOM   1748    P U   A  82     293.195 147.263 227.508
ATOM   1749  O1P U   A  82     293.330 145.846 227.078
ATOM   1750  O2P U   A  82     294.306 147.909 228.260
ATOM   1751  O5* U   A  82     292.900 148.129 226.205
ATOM   1752  C5* U   A  82     293.982 148.621 225.391
ATOM   1753  C4* U   A  82     293.577 149.902 224.702
ATOM   1754  O4* U   A  82     292.874 150.757 225.640
ATOM   1755  C1* U   A  82     293.260 152.107 225.439
ATOM   1756   N1 U   A  82     293.894 152.593 226.677
ATOM   1757   C6 U   A  82     294.457 151.719 227.582
ATOM   1758   C2 U   A  82     293.901 153.960 226.918
ATOM   1759   O2 U   A  82     293.420 154.778 226.148
ATOM   1760   N3 U   A  82     294.492 154.337 228.100
ATOM   1761   C4 U   A  82     295.064 153.512 229.045
ATOM   1762   O4 U   A  82     295.539 154.001 230.072
ATOM   1763   C5 U   A  82     295.024 152.120 228.723
ATOM   1764  C2* U   A  82     294.155 152.146 224.195
ATOM   1765  O2* U   A  82     293.350 152.409 223.061
ATOM   1766  C3* U   A  82     294.741 150.739 224.202
ATOM   1767  O3* U   A  82     295.178 150.299 222.918
ATOM   1768    P A   A  83     296.752 150.192 222.597
ATOM   1769  O1P A   A  83     296.887 149.578 221.249
ATOM   1770  O2P A   A  83     297.440 149.568 223.758
ATOM   1771  O5* A   A  83     297.229 151.710 222.502
ATOM   1772  C5* A   A  83     296.590 152.636 221.598
ATOM   1773  C4* A   A  83     296.905 154.059 221.999
ATOM   1774  O4* A   A  83     296.382 154.315 223.327
ATOM   1775  C1* A   A  83     297.223 155.238 223.995
ATOM   1776   N9 A   A  83     297.621 154.670 225.283
ATOM   1777   C5 A   A  83     298.153 154.452 227.407
ATOM   1778   N7 A   A  83     298.136 153.169 226.877
ATOM   1779   C8 A   A  83     297.821 153.353 225.618
ATOM   1780   N1 A   A  83     298.357 156.276 228.892
ATOM   1781   C2 A   A  83     298.053 157.060 227.850
ATOM   1782   N3 A   A  83     297.783 156.722 226.591
ATOM   1783   C4 A   A  83     297.850 155.388 226.434
ATOM   1784   C6 A   A  83     298.414 154.938 228.699
ATOM   1785   N6 A   A  83     298.710 154.153 229.736
ATOM   1786  C2* A   A  83     298.374 155.598 223.053
ATOM   1787  O2* A   A  83     298.056 156.812 222.400
ATOM   1788  C3* A   A  83     298.383 154.402 222.106
ATOM   1789  O3* A   A  83     298.898 154.772 220.833
ATOM   1790    P A   A  84     300.108 153.943 220.175
ATOM   1791  O1P A   A  84     299.510 152.775 219.475
ATOM   1792  O2P A   A  84     301.165 153.723 221.198
ATOM   1793  O5* A   A  84     300.671 154.945 219.069
ATOM   1794  C5* A   A  84     299.772 155.619 218.160
ATOM   1795  C4* A   A  84     300.030 157.113 218.169
ATOM   1796  O4* A   A  84     299.823 157.625 219.515
ATOM   1797  C1* A   A  84     300.998 158.273 219.963
ATOM   1798   N9 A   A  84     301.139 158.022 221.398
ATOM   1799   C5 A   A  84     301.197 158.268 223.585
ATOM   1800   N7 A   A  84     301.460 156.928 223.337
ATOM   1801   C8 A   A  84     301.417 156.834 222.030
ATOM   1802   N1 A   A  84     300.824 160.329 224.676
ATOM   1803   C2 A   A  84     300.664 160.858 223.455
ATOM   1804   N3 A   A  84     300.731 160.265 222.263
ATOM   1805   C4 A   A  84     301.004 158.955 222.399
ATOM   1806   C6 A   A  84     301.096 159.009 224.778
ATOM   1807   N6 A   A  84     301.254 158.481 225.995
ATOM   1808  C2* A   A  84     302.133 157.722 219.101
ATOM   1809  O2* A   A  84     303.222 158.624 219.060
ATOM   1810  C3* A   A  84     301.430 157.565 217.755
ATOM   1811  O3* A   A  84     301.350 158.840 217.113
ATOM   1812    P G   A  85     300.893 158.937 215.572
ATOM   1813  O1P G   A  85     301.477 157.788 214.841
ATOM   1814  O2P G   A  85     301.149 160.321 215.090
ATOM   1815  O5* G   A  85     299.320 158.702 215.637
ATOM   1816  C5* G   A  85     298.404 159.806 215.728
ATOM   1817  C4* G   A  85     298.009 160.039 217.165
ATOM   1818  O4* G   A  85     299.148 160.561 217.902
ATOM   1819  C1* G   A  85     298.704 161.505 218.868
ATOM   1820   N9 G   A  85     299.349 162.790 218.595
ATOM   1821   C4 G   A  85     299.489 163.843 219.477
ATOM   1822   N2 G   A  85     298.944 165.240 222.613
ATOM   1823   N3 G   A  85     299.039 163.880 220.752
ATOM   1824   C2 G   A  85     299.327 165.027 221.345
ATOM   1825   N1 G   A  85     300.010 166.052 220.739
ATOM   1826   C6 G   A  85     300.486 166.037 219.431
ATOM   1827   O6 G   A  85     301.094 167.019 218.984
ATOM   1828   C5 G   A  85     300.177 164.815 218.778
ATOM   1829   N7 G   A  85     300.455 164.391 217.485
ATOM   1830   C8 G   A  85     299.946 163.190 217.419
ATOM   1831  C2* G   A  85     297.174 161.540 218.800
ATOM   1832  O2* G   A  85     296.655 160.650 219.771
ATOM   1833  C3* G   A  85     296.933 161.090 217.361
ATOM   1834  O3* G   A  85     295.640 160.532 217.132
ATOM   1835    P G   A  86     294.388 161.505 216.879
ATOM   1836  O1P G   A  86     293.175 160.657 216.733
ATOM   1837  O2P G   A  86     294.744 162.470 215.804
ATOM   1838  O5* G   A  86     294.276 162.300 218.251
ATOM   1839  C5* G   A  86     293.588 163.553 218.325
ATOM   1840  C4* G   A  86     293.853 164.202 219.660
ATOM   1841  O4* G   A  86     295.276 164.447 219.811
ATOM   1842  C1* G   A  86     295.473 165.626 220.578
ATOM   1843   N9 G   A  86     296.311 166.554 219.820
ATOM   1844   C4 G   A  86     296.785 167.769 220.264
ATOM   1845   N2 G   A  86     296.996 170.193 222.748
ATOM   1846   N3 G   A  86     296.534 168.328 221.469
ATOM   1847   C2 G   A  86     297.141 169.495 221.609
ATOM   1848   N1 G   A  86     297.936 170.066 220.645
ATOM   1849   C6 G   A  86     298.209 169.510 219.399
ATOM   1850   O6 G   A  86     298.941 170.109 218.603
ATOM   1851   C5 G   A  86     297.559 168.259 219.232
ATOM   1852   N7 G   A  86     297.558 167.382 218.154
ATOM   1853   C8 G   A  86     296.804 166.390 218.544
ATOM   1854  C2* G   A  86     294.089 166.169 220.951
ATOM   1855  O2* G   A  86     293.746 165.699 222.241
ATOM   1856  C3* G   A  86     293.227 165.570 219.847
ATOM   1857  O3* G   A  86     291.858 165.447 220.208
ATOM   1858    P U   A  87     290.792 166.512 219.655
ATOM   1859  O1P U   A  87     289.442 166.004 220.028
ATOM   1860  O2P U   A  87     291.094 166.812 218.231
ATOM   1861  O5* U   A  87     291.105 167.818 220.510
ATOM   1862  C5* U   A  87     290.730 167.901 221.898
ATOM   1863  C4* U   A  87     290.866 169.322 222.386
ATOM   1864  O4* U   A  87     292.271 169.661 222.531
ATOM   1865  C1* U   A  87     292.471 171.025 222.185
ATOM   1866   N1 U   A  87     293.402 171.091 221.045
ATOM   1867   C6 U   A  87     293.346 170.171 220.020
ATOM   1868   C2 U   A  87     294.340 172.115 221.028
ATOM   1869   O2 U   A  87     294.439 172.951 221.916
ATOM   1870   N3 U   A  87     295.164 172.125 219.930
ATOM   1871   C4 U   A  87     295.155 171.239 218.874
ATOM   1872   O4 U   A  87     295.955 171.388 217.951
ATOM   1873   C5 U   A  87     294.166 170.209 218.968
ATOM   1874  C2* U   A  87     291.095 171.624 221.877
ATOM   1875  O2* U   A  87     290.579 172.221 223.050
ATOM   1876  C3* U   A  87     290.327 170.382 221.439
ATOM   1877  O3* U   A  87     288.909 170.518 221.511
ATOM   1878    P G   A  88     288.085 170.975 220.204
ATOM   1879  O1P G   A  88     288.923 170.683 219.010
ATOM   1880  O2P G   A  88     287.593 172.358 220.433
ATOM   1881  O5* G   A  88     286.826 169.998 220.169
ATOM   1882  C5* G   A  88     286.991 168.579 219.962
ATOM   1883  C4* G   A  88     285.801 168.010 219.216
ATOM   1884  O4* G   A  88     284.593 168.241 219.993
ATOM   1885  C1* G   A  88     283.501 168.492 219.118
ATOM   1886   N9 G   A  88     283.015 169.850 219.362
ATOM   1887   C4 G   A  88     281.826 170.391 218.915
ATOM   1888   N2 G   A  88     278.826 170.071 217.180
ATOM   1889   N3 G   A  88     280.886 169.753 218.181
ATOM   1890   C2 G   A  88     279.859 170.542 217.900
ATOM   1891   N1 G   A  88     279.766 171.852 218.304
ATOM   1892   C6 G   A  88     280.721 172.528 219.057
ATOM   1893   O6 G   A  88     280.541 173.712 219.365
ATOM   1894   C5 G   A  88     281.825 171.693 219.370
ATOM   1895   N7 G   A  88     282.978 171.964 220.094
ATOM   1896   C8 G   A  88     283.652 170.846 220.065
ATOM   1897  C2* G   A  88     284.017 168.302 217.688
ATOM   1898  O2* G   A  88     283.787 166.965 217.287
ATOM   1899  C3* G   A  88     285.493 168.636 217.861
ATOM   1900  O3* G   A  88     286.312 168.110 216.816
ATOM   1901    P A   A  89     286.675 169.029 215.541
ATOM   1902  O1P A   A  89     287.485 168.197 214.609
ATOM   1903  O2P A   A  89     287.220 170.325 216.027
ATOM   1904  O5* A   A  89     285.264 169.318 214.854
ATOM   1905  C5* A   A  89     284.500 168.254 214.246
ATOM   1906  C4* A   A  89     283.223 168.793 213.627
ATOM   1907  O4* A   A  89     282.362 169.342 214.661
ATOM   1908  C1* A   A  89     281.612 170.426 214.130
ATOM   1909   N9 A   A  89     281.893 171.630 214.916
ATOM   1910   C5 A   A  89     281.779 173.644 215.801
ATOM   1911   N7 A   A  89     282.900 173.042 216.352
ATOM   1912   C8 A   A  89     282.925 171.853 215.797
ATOM   1913   N1 A   A  89     280.082 175.201 215.287
ATOM   1914   C2 A   A  89     279.584 174.272 214.461
ATOM   1915   N3 A   A  89     280.035 173.046 214.201
ATOM   1916   C4 A   A  89     281.149 172.789 214.913
ATOM   1917   C6 A   A  89     281.205 174.911 215.984
ATOM   1918   N6 A   A  89     281.710 175.838 216.803
ATOM   1919  C2* A   A  89     281.980 170.558 212.648
ATOM   1920  O2* A   A  89     281.032 169.844 211.877
ATOM   1921  C3* A   A  89     283.370 169.931 212.626
ATOM   1922  O3* A   A  89     283.723 169.455 211.330
ATOM   1923    P U   A  90     284.497 170.423 210.304
ATOM   1924  O1P U   A  90     284.782 169.617 209.085
ATOM   1925  O2P U   A  90     285.618 171.084 211.024
ATOM   1926  O5* U   A  90     283.419 171.538 209.931
ATOM   1927  C5* U   A  90     282.319 171.237 209.047
ATOM   1928  C4* U   A  90     281.573 172.500 208.674
ATOM   1929  O4* U   A  90     280.913 173.049 209.844
ATOM   1930  C1* U   A  90     280.847 174.464 209.732
ATOM   1931   N1 U   A  90     281.493 175.069 210.910
ATOM   1932   C6 U   A  90     282.615 174.508 211.481
ATOM   1933   C2 U   A  90     280.935 176.229 211.432
ATOM   1934   O2 U   A  90     279.941 176.765 210.964
ATOM   1935   N3 U   A  90     281.586 176.744 212.527
ATOM   1936   C4 U   A  90     282.712 176.233 213.140
ATOM   1937   O4 U   A  90     283.199 176.827 214.103
ATOM   1938   C5 U   A  90     283.224 175.035 212.546
ATOM   1939  C2* U   A  90     281.492 174.852 208.396
ATOM   1940  O2* U   A  90     280.478 174.994 207.420
ATOM   1941  C3* U   A  90     282.406 173.656 208.143
ATOM   1942  O3* U   A  90     282.724 173.487 206.762
ATOM   1943    P A   A  91     283.989 174.259 206.128
ATOM   1944  O1P A   A  91     283.685 175.716 206.155
ATOM   1945  O2P A   A  91     284.334 173.604 204.835
ATOM   1946  O5* A   A  91     285.175 173.990 207.159
ATOM   1947  C5* A   A  91     286.554 174.188 206.775
ATOM   1948  C4* A   A  91     287.396 174.544 207.985
ATOM   1949  O4* A   A  91     287.044 175.879 208.444
ATOM   1950  C1* A   A  91     286.615 175.823 209.792
ATOM   1951   N9 A   A  91     285.519 176.780 209.968
ATOM   1952   C5 A   A  91     284.201 178.352 210.772
ATOM   1953   N7 A   A  91     283.656 177.975 209.551
ATOM   1954   C8 A   A  91     284.470 177.042 209.116
ATOM   1955   N1 A   A  91     284.571 179.428 212.843
ATOM   1956   C2 A   A  91     285.653 178.648 212.968
ATOM   1957   N3 A   A  91     286.126 177.721 212.136
ATOM   1958   C4 A   A  91     285.346 177.620 211.044
ATOM   1959   C6 A   A  91     283.808 179.303 211.733
ATOM   1960   N6 A   A  91     282.731 180.083 211.607
ATOM   1961  C2* A   A  91     286.226 174.369 210.051
ATOM   1962  O2* A   A  91     286.295 174.064 211.431
ATOM   1963  C3* A   A  91     287.256 173.627 209.199
ATOM   1964  O3* A   A  91     288.509 173.546 209.883
ATOM   1965    P U   A  92     289.405 172.210 209.768
ATOM   1966  O1P U   A  92     288.660 171.200 208.967
ATOM   1967  O2P U   A  92     289.877 171.856 211.135
ATOM   1968  O5* U   A  92     290.664 172.677 208.906
ATOM   1969  C5* U   A  92     291.734 173.442 209.501
ATOM   1970  C4* U   A  92     292.186 174.536 208.559
ATOM   1971  O4* U   A  92     291.073 175.436 208.301
ATOM   1972  C1* U   A  92     291.552 176.768 208.176
ATOM   1973   N1 U   A  92     290.899 177.601 209.202
ATOM   1974   C6 U   A  92     290.610 177.103 210.459
ATOM   1975   C2 U   A  92     290.575 178.913 208.869
ATOM   1976   O2 U   A  92     290.806 179.404 207.771
ATOM   1977   N3 U   A  92     289.965 179.632 209.870
ATOM   1978   C4 U   A  92     289.650 179.191 211.143
ATOM   1979   O4 U   A  92     289.102 179.961 211.934
ATOM   1980   C5 U   A  92     290.014 177.832 211.411
ATOM   1981  C2* U   A  92     293.080 176.716 208.281
ATOM   1982  O2* U   A  92     293.626 176.641 206.978
ATOM   1983  C3* U   A  92     293.283 175.442 209.097
ATOM   1984  O3* U   A  92     294.578 174.868 208.904
ATOM   1985    P G   A  93     295.614 174.778 210.137
ATOM   1986  O1P G   A  93     296.926 174.346 209.579
ATOM   1987  O2P G   A  93     294.988 173.987 211.229
ATOM   1988  O5* G   A  93     295.756 176.283 210.645
ATOM   1989  C5* G   A  93     296.206 177.332 209.763
ATOM   1990  C4* G   A  93     295.947 178.687 210.387
ATOM   1991  O4* G   A  93     294.527 178.814 210.667
ATOM   1992  C1* G   A  93     294.339 179.545 211.871
ATOM   1993   N9 G   A  93     293.652 178.687 212.836
ATOM   1994   C4 G   A  93     293.241 179.045 214.103
ATOM   1995   N2 G   A  93     292.980 181.423 216.627
ATOM   1996   N3 G   A  93     293.398 180.260 214.677
ATOM   1997   C2 G   A  93     292.908 180.293 215.906
ATOM   1998   N1 G   A  93     292.311 179.219 216.521
ATOM   1999   C6 G   A  93     292.137 177.963 215.949
ATOM   2000   O6 G   A  93     291.584 177.064 216.591
ATOM   2001   C5 G   A  93     292.659 177.913 214.632
ATOM   2002   N7 G   A  93     292.696 176.866 213.721
ATOM   2003   C8 G   A  93     293.291 177.369 212.673
ATOM   2004  C2* G   A  93     295.720 180.009 212.343
ATOM   2005  O2* G   A  93     295.969 181.308 211.841
ATOM   2006  C3* G   A  93     296.618 178.940 211.731
ATOM   2007  O3* G   A  93     297.967 179.380 211.574
ATOM   2008    P A   A  94     299.095 178.911 212.626
ATOM   2009  O1P A   A  94     300.403 179.412 212.120
ATOM   2010  O2P A   A  94     298.924 177.457 212.898
ATOM   2011  O5* A   A  94     298.743 179.715 213.958
ATOM   2012  C5* A   A  94     298.789 181.159 213.992
ATOM   2013  C4* A   A  94     298.227 181.673 215.300
ATOM   2014  O4* A   A  94     296.846 181.240 215.429
ATOM   2015  C1* A   A  94     296.565 180.929 216.785
ATOM   2016   N9 A   A  94     296.191 179.515 216.862
ATOM   2017   C5 A   A  94     295.372 177.577 217.514
ATOM   2018   N7 A   A  94     295.935 177.359 216.265
ATOM   2019   C8 A   A  94     296.409 178.533 215.923
ATOM   2020   N1 A   A  94     294.266 177.254 219.571
ATOM   2021   C2 A   A  94     294.493 178.551 219.811
ATOM   2022   N3 A   A  94     295.107 179.455 219.049
ATOM   2023   C4 A   A  94     295.528 178.898 217.899
ATOM   2024   C6 A   A  94     294.702 176.726 218.407
ATOM   2025   N6 A   A  94     294.476 175.433 218.164
ATOM   2026  C2* A   A  94     297.804 181.299 217.605
ATOM   2027  O2* A   A  94     297.654 182.623 218.077
ATOM   2028  C3* A   A  94     298.907 181.159 216.561
ATOM   2029  O3* A   A  94     300.068 181.931 216.874
ATOM   2030    P A   A  95     301.305 181.246 217.647
ATOM   2031  O1P A   A  95     302.334 182.302 217.861
ATOM   2032  O2P A   A  95     301.678 179.991 216.939
ATOM   2033  O5* A   A  95     300.701 180.853 219.069
ATOM   2034  C5* A   A  95     300.295 181.866 220.014
ATOM   2035  C4* A   A  95     299.644 181.223 221.217
ATOM   2036  O4* A   A  95     298.436 180.535 220.791
ATOM   2037  C1* A   A  95     298.295 179.319 221.509
ATOM   2038   N9 A   A  95     298.388 178.213 220.553
ATOM   2039   C5 A   A  95     298.113 176.300 219.499
ATOM   2040   N7 A   A  95     299.047 177.016 218.763
ATOM   2041   C8 A   A  95     299.175 178.139 219.427
ATOM   2042   N1 A   A  95     296.644 174.606 220.234
ATOM   2043   C2 A   A  95     296.339 175.418 221.255
ATOM   2044   N3 A   A  95     296.803 176.636 221.532
ATOM   2045   C4 A   A  95     297.698 177.024 220.605
ATOM   2046   C6 A   A  95     297.547 175.027 219.319
ATOM   2047   N6 A   A  95     297.854 174.218 218.301
ATOM   2048  C2* A   A  95     299.396 179.289 222.570
ATOM   2049  O2* A   A  95     298.893 179.842 223.771
ATOM   2050  C3* A   A  95     300.468 180.145 221.904
ATOM   2051  O3* A   A  95     301.424 180.689 222.814
ATOM   2052    P C   A  96     302.587 179.746 223.406
ATOM   2053  O1P C   A  96     303.435 180.580 224.300
ATOM   2054  O2P C   A  96     303.215 179.006 222.277
ATOM   2055  O5* C   A  96     301.792 178.701 224.308
ATOM   2056  C5* C   A  96     302.332 177.398 224.596
ATOM   2057  C4* C   A  96     301.215 176.445 224.955
ATOM   2058  O4* C   A  96     300.301 176.328 223.831
ATOM   2059  C1* C   A  96     299.752 175.018 223.799
ATOM   2060   N1 C   A  96     300.047 174.396 222.491
ATOM   2061   C6 C   A  96     301.071 174.852 221.703
ATOM   2062   C5 C   A  96     301.341 174.284 220.520
ATOM   2063   C2 C   A  96     299.253 173.316 222.061
ATOM   2064   O2 C   A  96     298.322 172.918 222.788
ATOM   2065   N3 C   A  96     299.520 172.735 220.867
ATOM   2066   C4 C   A  96     300.524 173.188 220.112
ATOM   2067   N4 C   A  96     300.752 172.579 218.945
ATOM   2068  C2* C   A  96     300.323 174.253 224.995
ATOM   2069  O2* C   A  96     299.409 174.354 226.069
ATOM   2070  C3* C   A  96     301.624 175.009 225.242
ATOM   2071  O3* C   A  96     302.103 174.860 226.576
ATOM   2072    P C   A  97     302.976 173.568 226.973
ATOM   2073  O1P C   A  97     303.435 173.759 228.378
ATOM   2074  O2P C   A  97     303.979 173.317 225.903
ATOM   2075  O5* C   A  97     301.921 172.375 226.951
ATOM   2076  C5* C   A  97     300.831 172.333 227.895
ATOM   2077  C4* C   A  97     300.030 171.063 227.720
ATOM   2078  O4* C   A  97     299.394 171.060 226.413
ATOM   2079  C1* C   A  97     299.348 169.732 225.909
ATOM   2080   N1 C   A  97     300.092 169.679 224.633
ATOM   2081   C6 C   A  97     301.032 170.626 224.325
ATOM   2082   C5 C   A  97     301.704 170.584 223.167
ATOM   2083   C2 C   A  97     299.819 168.636 223.731
ATOM   2084   O2 C   A  97     298.962 167.786 224.027
ATOM   2085   N3 C   A  97     300.494 168.584 222.559
ATOM   2086   C4 C   A  97     301.406 169.516 222.270
ATOM   2087   N4 C   A  97     302.045 169.423 221.102
ATOM   2088  C2* C   A  97     299.920 168.813 226.991
ATOM   2089  O2* C   A  97     298.858 168.314 227.781
ATOM   2090  C3* C   A  97     300.833 169.774 227.742
ATOM   2091  O3* C   A  97     301.134 169.340 229.067
ATOM   2092    P G   A  98     302.458 168.464 229.334
ATOM   2093  O1P G   A  98     302.128 167.427 230.350
ATOM   2094  O2P G   A  98     303.596 169.392 229.574
ATOM   2095  O5* G   A  98     302.693 167.734 227.938
ATOM   2096  C5* G   A  98     303.273 166.423 227.865
ATOM   2097  C4* G   A  98     302.344 165.486 227.126
ATOM   2098  O4* G   A  98     301.857 166.132 225.922
ATOM   2099  C1* G   A  98     301.734 165.174 224.883
ATOM   2100   N9 G   A  98     302.572 165.601 223.764
ATOM   2101   C4 G   A  98     302.799 164.912 222.593
ATOM   2102   N2 G   A  98     302.288 162.113 220.595
ATOM   2103   N3 G   A  98     302.294 163.699 222.273
ATOM   2104   C2 G   A  98     302.692 163.300 221.076
ATOM   2105   N1 G   A  98     303.518 164.033 220.260
ATOM   2106   C6 G   A  98     304.048 165.282 220.570
ATOM   2107   O6 G   A  98     304.788 165.857 219.762
ATOM   2108   C5 G   A  98     303.629 165.722 221.848
ATOM   2109   N7 G   A  98     303.924 166.893 222.534
ATOM   2110   C8 G   A  98     303.280 166.778 223.663
ATOM   2111  C2* G   A  98     302.081 163.802 225.476
ATOM   2112  O2* G   A  98     300.883 163.176 225.886
ATOM   2113  C3* G   A  98     302.981 164.194 226.643
ATOM   2114  O3* G   A  98     303.007 163.217 227.682
ATOM   2115    P U   A  99     304.401 162.529 228.100
ATOM   2116  O1P U   A  99     304.130 161.680 229.294
ATOM   2117  O2P U   A  99     305.455 163.576 228.170
ATOM   2118  O5* U   A  99     304.743 161.577 226.867
ATOM   2119  C5* U   A  99     303.962 160.394 226.604
ATOM   2120  C4* U   A  99     304.427 159.729 225.329
ATOM   2121  O4* U   A  99     304.142 160.591 224.195
ATOM   2122  C1* U   A  99     305.143 160.416 223.202
ATOM   2123   N1 U   A  99     305.772 161.719 222.928
ATOM   2124   C6 U   A  99     306.019 162.624 223.937
ATOM   2125   C2 U   A  99     306.113 162.014 221.612
ATOM   2126   O2 U   A  99     305.918 161.244 220.680
ATOM   2127   N3 U   A  99     306.691 163.246 221.425
ATOM   2128   C4 U   A  99     306.960 164.193 222.392
ATOM   2129   O4 U   A  99     307.481 165.261 222.065
ATOM   2130   C5 U   A  99     306.584 163.816 223.720
ATOM   2131  C2* U   A  99     306.114 159.346 223.712
ATOM   2132  O2* U   A  99     305.722 158.094 223.186
ATOM   2133  C3* U   A  99     305.920 159.458 225.221
ATOM   2134  O3* U   A  99     306.289 158.271 225.922
ATOM   2135    P U   A 100     307.648 158.239 226.788
ATOM   2136  O1P U   A 100     307.765 159.528 227.523
ATOM   2137  O2P U   A 100     308.750 157.805 225.889
ATOM   2138  O5* U   A 100     307.395 157.085 227.859
ATOM   2139  C5* U   A 100     306.207 157.083 228.681
ATOM   2140  C4* U   A 100     305.549 155.722 228.644
ATOM   2141  O4* U   A 100     305.258 155.384 227.263
ATOM   2142  C1* U   A 100     305.368 153.983 227.085
ATOM   2143   N1 U   A 100     306.218 153.718 225.912
ATOM   2144   C6 U   A 100     307.492 154.236 225.811
ATOM   2145   C2 U   A 100     305.687 152.932 224.894
ATOM   2146   O2 U   A 100     304.569 152.443 224.940
ATOM   2147   N3 U   A 100     306.516 152.743 223.816
ATOM   2148   C4 U   A 100     307.792 153.241 223.648
ATOM   2149   O4 U   A 100     308.404 153.004 222.603
ATOM   2150   C5 U   A 100     308.274 154.031 224.743
ATOM   2151  C2* U   A 100     305.799 153.363 228.420
ATOM   2152  O2* U   A 100     304.647 152.844 229.058
ATOM   2153  C3* U   A 100     306.401 154.566 229.151
ATOM   2154  O3* U   A 100     306.253 154.405 230.569
ATOM   2155    P A   A 101     307.117 155.306 231.592
ATOM   2156  O1P A   A 101     308.236 155.942 230.845
ATOM   2157  O2P A   A 101     307.419 154.465 232.785
ATOM   2158  O5* A   A 101     306.103 156.459 232.037
ATOM   2159  C5* A   A 101     304.849 156.149 232.704
ATOM   2160  C4* A   A 101     303.714 156.950 232.092
ATOM   2161  O4* A   A 101     303.666 156.685 230.664
ATOM   2162  C1* A   A 101     302.320 156.672 230.219
ATOM   2163   N9 A   A 101     302.050 155.361 229.621
ATOM   2164   C5 A   A 101     301.773 153.729 228.166
ATOM   2165   N7 A   A 101     301.632 153.156 229.422
ATOM   2166   C8 A   A 101     301.800 154.161 230.249
ATOM   2167   N1 A   A 101     301.900 154.033 225.827
ATOM   2168   C2 A   A 101     302.125 155.329 226.085
ATOM   2169   N3 A   A 101     302.205 155.954 227.260
ATOM   2170   C4 A   A 101     302.020 155.088 228.273
ATOM   2171   C6 A   A 101     301.718 153.189 226.868
ATOM   2172   N6 A   A 101     301.501 151.896 226.612
ATOM   2173  C2* A   A 101     301.434 157.049 231.411
ATOM   2174  O2* A   A 101     301.186 158.442 231.372
ATOM   2175  C3* A   A 101     302.309 156.620 232.588
ATOM   2176  O3* A   A 101     301.990 157.317 233.802
ATOM   2177    P U   A 102     300.561 157.083 234.522
ATOM   2178  O1P U   A 102     300.831 156.841 235.965
ATOM   2179  O2P U   A 102     299.783 156.075 233.746
ATOM   2180  O5* U   A 102     299.830 158.500 234.403
ATOM   2181  C5* U   A 102     298.383 158.602 234.413
ATOM   2182  C4* U   A 102     297.944 160.026 234.700
ATOM   2183  O4* U   A 102     298.412 160.416 236.014
ATOM   2184  C1* U   A 102     298.481 161.831 236.079
ATOM   2185   N1 U   A 102     299.727 162.224 236.759
ATOM   2186   C6 U   A 102     300.914 161.558 236.534
ATOM   2187   C2 U   A 102     299.669 163.292 237.652
ATOM   2188   O2 U   A 102     298.644 163.917 237.884
ATOM   2189   N3 U   A 102     300.859 163.598 238.266
ATOM   2190   C4 U   A 102     302.075 162.964 238.092
ATOM   2191   O4 U   A 102     303.051 163.332 238.751
ATOM   2192   C5 U   A 102     302.055 161.881 237.153
ATOM   2193  C2* U   A 102     298.281 162.379 234.661
ATOM   2194  O2* U   A 102     296.967 162.896 234.565
ATOM   2195  C3* U   A 102     298.498 161.128 233.805
ATOM   2196  O3* U   A 102     297.766 161.227 232.580
ATOM   2197    P A   A 103     298.548 161.414 231.184
ATOM   2198  O1P A   A 103     298.527 160.106 230.479
ATOM   2199  O2P A   A 103     299.853 162.088 231.442
ATOM   2200  O5* A   A 103     297.622 162.415 230.355
ATOM   2201  C5* A   A 103     297.669 163.838 230.595
ATOM   2202  C4* A   A 103     297.439 164.600 229.307
ATOM   2203  O4* A   A 103     298.375 164.126 228.298
ATOM   2204  C1* A   A 103     297.763 164.171 227.017
ATOM   2205   N9 A   A 103     297.742 162.817 226.454
ATOM   2206   C5 A   A 103     297.578 161.110 225.069
ATOM   2207   N7 A   A 103     297.879 160.573 226.312
ATOM   2208   C8 A   A 103     297.965 161.621 227.097
ATOM   2209   N1 A   A 103     297.079 161.333 222.772
ATOM   2210   C2 A   A 103     297.021 162.656 222.992
ATOM   2211   N3 A   A 103     297.208 163.332 224.127
ATOM   2212   C4 A   A 103     297.488 162.491 225.140
ATOM   2213   C6 A   A 103     297.360 160.517 223.813
ATOM   2214   N6 A   A 103     297.415 159.201 223.599
ATOM   2215  C2* A   A 103     296.369 164.780 227.200
ATOM   2216  O2* A   A 103     296.440 166.176 226.974
ATOM   2217  C3* A   A 103     296.075 164.427 228.654
ATOM   2218  O3* A   A 103     295.097 165.298 229.226
ATOM   2219    P A   A 104     293.547 164.856 229.268
ATOM   2220  O1P A   A 104     292.757 166.063 229.635
ATOM   2221  O2P A   A 104     293.425 163.624 230.092
ATOM   2222  O5* A   A 104     293.197 164.476 227.759
ATOM   2223  C5* A   A 104     293.031 165.492 226.746
ATOM   2224  C4* A   A 104     292.772 164.852 225.399
ATOM   2225  O4* A   A 104     293.899 163.997 225.067
ATOM   2226  C1* A   A 104     293.439 162.826 224.410
ATOM   2227   N9 A   A 104     293.781 161.670 225.243
ATOM   2228   C5 A   A 104     294.235 159.634 225.948
ATOM   2229   N7 A   A 104     294.342 160.461 227.058
ATOM   2230   C8 A   A 104     294.062 161.653 226.590
ATOM   2231   N1 A   A 104     294.237 157.739 224.546
ATOM   2232   C2 A   A 104     293.899 158.568 223.550
ATOM   2233   N3 A   A 104     293.702 159.884 223.580
ATOM   2234   C4 A   A 104     293.888 160.364 224.823
ATOM   2235   C6 A   A 104     294.414 158.253 225.784
ATOM   2236   N6 A   A 104     294.745 157.428 226.781
ATOM   2237  C2* A   A 104     291.935 162.994 224.180
ATOM   2238  O2* A   A 104     291.732 163.564 222.902
ATOM   2239  C3* A   A 104     291.562 163.930 225.325
ATOM   2240  O3* A   A 104     290.358 164.656 225.071
ATOM   2241    P C   A 105     288.955 164.112 225.645
ATOM   2242  O1P C   A 105     287.897 165.057 225.195
ATOM   2243  O2P C   A 105     289.107 163.822 227.095
ATOM   2244  O5* C   A 105     288.734 162.725 224.892
ATOM   2245  C5* C   A 105     288.374 162.679 223.495
ATOM   2246  C4* C   A 105     288.259 161.243 223.031
ATOM   2247  O4* C   A 105     289.556 160.597 223.158
ATOM   2248  C1* C   A 105     289.382 159.245 223.564
ATOM   2249   N1 C   A 105     290.035 159.060 224.878
ATOM   2250   C6 C   A 105     290.245 160.125 225.712
ATOM   2251   C5 C   A 105     290.835 159.969 226.904
ATOM   2252   C2 C   A 105     290.441 157.771 225.266
ATOM   2253   O2 C   A 105     290.250 156.814 224.496
ATOM   2254   N3 C   A 105     291.035 157.602 226.472
ATOM   2255   C4 C   A 105     291.232 158.653 227.274
ATOM   2256   N4 C   A 105     291.820 158.440 228.454
ATOM   2257  C2* C   A 105     287.876 158.966 223.576
ATOM   2258  O2* C   A 105     287.496 158.446 222.318
ATOM   2259  C3* C   A 105     287.316 160.360 223.837
ATOM   2260  O3* C   A 105     285.961 160.498 223.411
ATOM   2261    P C   A 106     284.761 160.240 224.455
ATOM   2262  O1P C   A 106     283.478 160.470 223.731
ATOM   2263  O2P C   A 106     285.045 161.002 225.700
ATOM   2264  O5* C   A 106     284.870 158.686 224.795
ATOM   2265  C5* C   A 106     284.506 157.683 223.821
ATOM   2266  C4* C   A 106     284.593 156.299 224.429
ATOM   2267  O4* C   A 106     285.971 156.014 224.792
ATOM   2268  C1* C   A 106     286.000 155.228 225.977
ATOM   2269   N1 C   A 106     286.704 155.986 227.034
ATOM   2270   C6 C   A 106     286.850 157.345 226.948
ATOM   2271   C5 C   A 106     287.479 158.038 227.906
ATOM   2272   C2 C   A 106     287.223 155.290 228.141
ATOM   2273   O2 C   A 106     287.087 154.057 228.204
ATOM   2274   N3 C   A 106     287.861 155.982 229.114
ATOM   2275   C4 C   A 106     287.990 157.308 229.018
ATOM   2276   N4 C   A 106     288.620 157.948 230.007
ATOM   2277  C2* C   A 106     284.549 154.897 226.338
ATOM   2278  O2* C   A 106     284.197 153.658 225.757
ATOM   2279  C3* C   A 106     283.812 156.077 225.717
ATOM   2280  O3* C   A 106     282.435 155.794 225.473
ATOM   2281    P G   A 107     281.335 156.151 226.592
ATOM   2282  O1P G   A 107     279.992 155.870 226.007
ATOM   2283  O2P G   A 107     281.628 157.504 227.132
ATOM   2284  O5* G   A 107     281.605 155.095 227.755
ATOM   2285  C5* G   A 107     281.139 153.736 227.645
ATOM   2286  C4* G   A 107     281.385 152.983 228.932
ATOM   2287  O4* G   A 107     282.814 152.866 229.166
ATOM   2288  C1* G   A 107     283.065 152.848 230.566
ATOM   2289   N9 G   A 107     283.934 153.972 230.911
ATOM   2290   C4 G   A 107     284.628 154.126 232.091
ATOM   2291   N2 G   A 107     285.508 152.948 235.239
ATOM   2292   N3 G   A 107     284.633 153.259 233.127
ATOM   2293   C2 G   A 107     285.391 153.684 234.123
ATOM   2294   N1 G   A 107     286.092 154.865 234.101
ATOM   2295   C6 G   A 107     286.103 155.770 233.045
ATOM   2296   O6 G   A 107     286.772 156.806 233.128
ATOM   2297   C5 G   A 107     285.290 155.328 231.971
ATOM   2298   N7 G   A 107     285.022 155.919 230.744
ATOM   2299   C8 G   A 107     284.218 155.081 230.149
ATOM   2300  C2* G   A 107     281.709 152.928 231.272
ATOM   2301  O2* G   A 107     281.270 151.620 231.581
ATOM   2302  C3* G   A 107     280.865 153.622 230.210
ATOM   2303  O3* G   A 107     279.467 153.422 230.399
ATOM   2304    P G   A 108     278.644 154.399 231.383
ATOM   2305  O1P G   A 108     277.195 154.173 231.124
ATOM   2306  O2P G   A 108     279.204 155.772 231.271
ATOM   2307  O5* G   A 108     278.979 153.849 232.841
ATOM   2308  C5* G   A 108     278.591 152.517 233.232
ATOM   2309  C4* G   A 108     279.152 152.176 234.595
ATOM   2310  O4* G   A 108     280.605 152.201 234.548
ATOM   2311  C1* G   A 108     281.114 152.592 235.816
ATOM   2312   N9 G   A 108     281.931 153.794 235.656
ATOM   2313   C4 G   A 108     282.802 154.318 236.588
ATOM   2314   N2 G   A 108     284.311 154.172 239.722
ATOM   2315   N3 G   A 108     283.056 153.808 237.815
ATOM   2316   C2 G   A 108     283.937 154.538 238.482
ATOM   2317   N1 G   A 108     284.519 155.679 237.984
ATOM   2318   C6 G   A 108     284.272 156.222 236.726
ATOM   2319   O6 G   A 108     284.852 157.256 236.375
ATOM   2320   C5 G   A 108     283.331 155.448 236.000
ATOM   2321   N7 G   A 108     282.810 155.631 234.726
ATOM   2322   C8 G   A 108     281.987 154.630 234.564
ATOM   2323  C2* G   A 108     279.913 152.811 236.740
ATOM   2324  O2* G   A 108     279.677 151.624 237.469
ATOM   2325  C3* G   A 108     278.813 153.126 235.732
ATOM   2326  O3* G   A 108     277.507 152.894 236.261
ATOM   2327    P C   A 109     276.697 154.103 236.956
ATOM   2328  O1P C   A 109     275.388 153.555 237.414
ATOM   2329  O2P C   A 109     276.722 155.285 236.052
ATOM   2330  O5* C   A 109     277.563 154.455 238.250
ATOM   2331  C5* C   A 109     277.832 153.456 239.256
ATOM   2332  C4* C   A 109     278.885 153.947 240.226
ATOM   2333  O4* C   A 109     280.131 154.207 239.523
ATOM   2334  C1* C   A 109     280.804 155.302 240.132
ATOM   2335   N1 C   A 109     280.993 156.368 239.127
ATOM   2336   C6 C   A 109     280.228 156.409 237.994
ATOM   2337   C5 C   A 109     280.399 157.369 237.076
ATOM   2338   C2 C   A 109     281.978 157.348 239.349
ATOM   2339   O2 C   A 109     282.662 157.301 240.386
ATOM   2340   N3 C   A 109     282.158 158.321 238.428
ATOM   2341   C4 C   A 109     281.404 158.347 237.325
ATOM   2342   N4 C   A 109     281.616 159.328 236.446
ATOM   2343  C2* C   A 109     279.973 155.730 241.345
ATOM   2344  O2* C   A 109     280.475 155.074 242.494
ATOM   2345  C3* C   A 109     278.582 155.254 240.938
ATOM   2346  O3* C   A 109     277.723 155.048 242.056
ATOM   2347    P G   A 110     276.782 156.247 242.571
ATOM   2348  O1P G   A 110     276.021 155.744 243.749
ATOM   2349  O2P G   A 110     276.045 156.798 241.400
ATOM   2350  O5* G   A 110     277.815 157.348 243.085
ATOM   2351  C5* G   A 110     277.446 158.738 243.137
ATOM   2352  C4* G   A 110     278.577 159.562 243.706
ATOM   2353  O4* G   A 110     279.788 159.322 242.939
ATOM   2354  C1* G   A 110     280.519 160.535 242.803
ATOM   2355   N9 G   A 110     280.587 160.868 241.380
ATOM   2356   C4 G   A 110     281.344 161.863 240.796
ATOM   2357   N2 G   A 110     283.596 164.503 241.073
ATOM   2358   N3 G   A 110     282.165 162.724 241.440
ATOM   2359   C2 G   A 110     282.751 163.569 240.603
ATOM   2360   N1 G   A 110     282.551 163.563 239.243
ATOM   2361   C6 G   A 110     281.713 162.687 238.560
ATOM   2362   O6 G   A 110     281.604 162.767 237.331
ATOM   2363   C5 G   A 110     281.074 161.780 239.445
ATOM   2364   N7 G   A 110     280.169 160.760 239.184
ATOM   2365   C8 G   A 110     279.908 160.249 240.356
ATOM   2366  C2* G   A 110     279.796 161.592 243.645
ATOM   2367  O2* G   A 110     280.352 161.608 244.947
ATOM   2368  C3* G   A 110     278.367 161.064 243.616
ATOM   2369  O3* G   A 110     277.559 161.547 244.685
ATOM   2370    P A   A 111     276.631 162.843 244.461
ATOM   2371  O1P A   A 111     275.911 163.099 245.739
ATOM   2372  O2P A   A 111     275.854 162.677 243.204
ATOM   2373  O5* A   A 111     277.685 164.017 244.243
ATOM   2374  C5* A   A 111     278.606 164.379 245.290
ATOM   2375  C4* A   A 111     279.525 165.484 244.826
ATOM   2376  O4* A   A 111     280.410 164.992 243.783
ATOM   2377  C1* A   A 111     280.696 166.042 242.869
ATOM   2378   N9 A   A 111     280.246 165.647 241.531
ATOM   2379   C5 A   A 111     279.968 165.553 239.348
ATOM   2380   N7 A   A 111     279.177 164.546 239.883
ATOM   2381   C8 A   A 111     279.375 164.642 241.176
ATOM   2382   N1 A   A 111     281.045 167.006 237.832
ATOM   2383   C2 A   A 111     281.616 167.578 238.903
ATOM   2384   N3 A   A 111     281.478 167.275 240.194
ATOM   2385   C4 A   A 111     280.632 166.241 240.351
ATOM   2386   C6 A   A 111     280.197 165.972 238.026
ATOM   2387   N6 A   A 111     279.620 165.405 236.963
ATOM   2388  C2* A   A 111     279.985 167.297 243.380
ATOM   2389  O2* A   A 111     280.891 168.050 244.163
ATOM   2390  C3* A   A 111     278.847 166.682 244.186
ATOM   2391  O3* A   A 111     278.295 167.570 245.149
ATOM   2392    P U   A 112     277.002 168.446 244.769
ATOM   2393  O1P U   A 112     276.693 169.296 245.949
ATOM   2394  O2P U   A 112     275.953 167.545 244.217
ATOM   2395  O5* U   A 112     277.520 169.390 243.593
ATOM   2396  C5* U   A 112     278.592 170.324 243.822
ATOM   2397  C4* U   A 112     278.951 171.053 242.545
ATOM   2398  O4* U   A 112     279.528 170.130 241.585
ATOM   2399  C1* U   A 112     279.235 170.576 240.266
ATOM   2400   N1 U   A 112     278.544 169.498 239.538
ATOM   2401   C6 U   A 112     277.699 168.621 240.183
ATOM   2402   C2 U   A 112     278.776 169.386 238.172
ATOM   2403   O2 U   A 112     279.508 170.144 237.554
ATOM   2404   N3 U   A 112     278.115 168.352 237.556
ATOM   2405   C4 U   A 112     277.264 167.440 238.145
ATOM   2406   O4 U   A 112     276.762 166.550 237.457
ATOM   2407   C5 U   A 112     277.070 167.625 239.550
ATOM   2408  C2* U   A 112     278.419 171.866 240.390
ATOM   2409  O2* U   A 112     279.303 172.966 240.297
ATOM   2410  C3* U   A 112     277.811 171.704 241.781
ATOM   2411  O3* U   A 112     277.426 172.949 242.359
ATOM   2412    P U   A 113     275.868 173.257 242.625
ATOM   2413  O1P U   A 113     275.742 174.714 242.902
ATOM   2414  O2P U   A 113     275.359 172.275 243.618
ATOM   2415  O5* U   A 113     275.168 172.943 241.227
ATOM   2416  C5* U   A 113     275.539 173.661 240.033
ATOM   2417  C4* U   A 113     274.846 173.072 238.822
ATOM   2418  O4* U   A 113     275.303 171.713 238.602
ATOM   2419  C1* U   A 113     274.256 170.950 238.021
ATOM   2420   N1 U   A 113     274.018 169.764 238.859
ATOM   2421   C6 U   A 113     273.877 169.869 240.226
ATOM   2422   C2 U   A 113     273.943 168.527 238.229
ATOM   2423   O2 U   A 113     274.065 168.382 237.020
ATOM   2424   N3 U   A 113     273.723 167.464 239.069
ATOM   2425   C4 U   A 113     273.578 167.505 240.441
ATOM   2426   O4 U   A 113     273.407 166.455 241.063
ATOM   2427   C5 U   A 113     273.667 168.812 241.014
ATOM   2428  C2* U   A 113     273.046 171.875 237.853
ATOM   2429  O2* U   A 113     273.050 172.377 236.532
ATOM   2430  C3* U   A 113     273.334 172.942 238.904
ATOM   2431  O3* U   A 113     272.702 174.183 238.614
ATOM   2432    P U   A 114     271.513 174.712 239.556
ATOM   2433  O1P U   A 114     271.911 174.478 240.971
ATOM   2434  O2P U   A 114     270.239 174.141 239.048
ATOM   2435  O5* U   A 114     271.497 176.284 239.295
ATOM   2436  C5* U   A 114     272.408 177.169 239.985
ATOM   2437  C4* U   A 114     272.463 178.505 239.280
ATOM   2438  O4* U   A 114     273.214 178.375 238.046
ATOM   2439  C1* U   A 114     272.584 179.126 237.019
ATOM   2440   N1 U   A 114     272.158 178.188 235.963
ATOM   2441   C6 U   A 114     272.312 176.825 236.124
ATOM   2442   C2 U   A 114     271.606 178.705 234.794
ATOM   2443   O2 U   A 114     271.438 179.905 234.602
ATOM   2444   N3 U   A 114     271.254 177.761 233.856
ATOM   2445   C4 U   A 114     271.390 176.389 233.962
ATOM   2446   O4 U   A 114     271.039 175.669 233.026
ATOM   2447   C5 U   A 114     271.957 175.938 235.192
ATOM   2448  C2* U   A 114     271.453 179.932 237.670
ATOM   2449  O2* U   A 114     271.959 181.202 238.028
ATOM   2450  C3* U   A 114     271.106 179.049 238.865
ATOM   2451  O3* U   A 114     270.485 179.746 239.946
ATOM   2452    P C   A 115     269.052 179.260 240.498
ATOM   2453  O1P C   A 115     268.796 179.979 241.777
ATOM   2454  O2P C   A 115     268.994 177.776 240.470
ATOM   2455  O5* C   A 115     268.026 179.805 239.412
ATOM   2456  C5* C   A 115     267.806 181.217 239.256
ATOM   2457  C4* C   A 115     266.994 181.486 238.011
ATOM   2458  O4* C   A 115     267.775 181.146 236.832
ATOM   2459  C1* C   A 115     266.911 180.649 235.819
ATOM   2460   N1 C   A 115     267.306 179.264 235.487
ATOM   2461   C6 C   A 115     267.975 178.482 236.390
ATOM   2462   C5 C   A 115     268.333 177.224 236.088
ATOM   2463   C2 C   A 115     266.981 178.754 234.219
ATOM   2464   O2 C   A 115     266.367 179.476 233.416
ATOM   2465   N3 C   A 115     267.340 177.489 233.902
ATOM   2466   C4 C   A 115     267.992 176.736 234.791
ATOM   2467   N4 C   A 115     268.324 175.490 234.431
ATOM   2468  C2* C   A 115     265.479 180.754 236.352
ATOM   2469  O2* C   A 115     264.927 181.987 235.937
ATOM   2470  C3* C   A 115     265.719 180.674 237.855
ATOM   2471  O3* C   A 115     264.643 181.199 238.627
ATOM   2472    P C   A 116     263.413 180.241 239.033
ATOM   2473  O1P C   A 116     262.499 181.031 239.905
ATOM   2474  O2P C   A 116     263.953 178.946 239.521
ATOM   2475  O5* C   A 116     262.675 179.966 237.647
ATOM   2476  C5* C   A 116     262.130 181.055 236.870
ATOM   2477  C4* C   A 116     261.567 180.542 235.561
ATOM   2478  O4* C   A 116     262.636 179.982 234.753
ATOM   2479  C1* C   A 116     262.128 178.905 233.979
ATOM   2480   N1 C   A 116     262.931 177.693 234.241
ATOM   2481   C6 C   A 116     263.780 177.623 235.312
ATOM   2482   C5 C   A 116     264.516 176.525 235.543
ATOM   2483   C2 C   A 116     262.812 176.604 233.364
ATOM   2484   O2 C   A 116     262.036 176.687 232.399
ATOM   2485   N3 C   A 116     263.546 175.488 233.588
ATOM   2486   C4 C   A 116     264.376 175.434 234.633
ATOM   2487   N4 C   A 116     265.085 174.312 234.809
ATOM   2488  C2* C   A 116     260.636 178.761 234.301
ATOM   2489  O2* C   A 116     259.877 179.443 233.326
ATOM   2490  C3* C   A 116     260.558 179.412 235.675
ATOM   2491  O3* C   A 116     259.253 179.897 235.973
ATOM   2492    P G   A 117     258.237 178.979 236.814
ATOM   2493  O1P G   A 117     256.908 179.655 236.819
ATOM   2494  O2P G   A 117     258.885 178.622 238.106
ATOM   2495  O5* G   A 117     258.116 177.655 235.937
ATOM   2496  C5* G   A 117     257.402 177.653 234.687
ATOM   2497  C4* G   A 117     257.325 176.248 234.140
ATOM   2498  O4* G   A 117     258.658 175.798 233.797
ATOM   2499  C1* G   A 117     258.827 174.451 234.202
ATOM   2500   N9 G   A 117     259.894 174.419 235.202
ATOM   2501   C4 G   A 117     260.910 173.492 235.288
ATOM   2502   N2 G   A 117     262.474 170.617 234.102
ATOM   2503   N3 G   A 117     261.070 172.412 234.492
ATOM   2504   C2 G   A 117     262.162 171.726 234.797
ATOM   2505   N1 G   A 117     263.031 172.076 235.805
ATOM   2506   C6 G   A 117     262.890 173.185 236.636
ATOM   2507   O6 G   A 117     263.740 173.417 237.507
ATOM   2508   C5 G   A 117     261.714 173.925 236.324
ATOM   2509   N7 G   A 117     261.197 175.078 236.902
ATOM   2510   C8 G   A 117     260.115 175.328 236.214
ATOM   2511  C2* G   A 117     257.461 173.936 234.659
ATOM   2512  O2* G   A 117     256.796 173.368 233.548
ATOM   2513  C3* G   A 117     256.805 175.224 235.133
ATOM   2514  O3* G   A 117     255.384 175.180 235.106
ATOM   2515    P A   A 118     254.564 175.068 236.483
ATOM   2516  O1P A   A 118     253.125 175.283 236.153
ATOM   2517  O2P A   A 118     255.220 175.938 237.493
ATOM   2518  O5* A   A 118     254.770 173.544 236.913
ATOM   2519  C5* A   A 118     254.065 172.482 236.230
ATOM   2520  C4* A   A 118     253.577 171.445 237.222
ATOM   2521  O4* A   A 118     254.571 170.406 237.414
ATOM   2522  C1* A   A 118     254.378 169.810 238.688
ATOM   2523   N9 A   A 118     255.674 169.692 239.364
ATOM   2524   C5 A   A 118     257.655 168.972 240.007
ATOM   2525   N7 A   A 118     257.410 170.134 240.728
ATOM   2526   C8 A   A 118     256.227 170.521 240.313
ATOM   2527   N1 A   A 118     258.678 167.021 239.152
ATOM   2528   C2 A   A 118     257.583 166.873 238.393
ATOM   2529   N3 A   A 118     256.494 167.640 238.323
ATOM   2530   C4 A   A 118     256.595 168.687 239.163
ATOM   2531   C6 A   A 118     258.747 168.082 239.986
ATOM   2532   N6 A   A 118     259.840 168.234 240.740
ATOM   2533  C2* A   A 118     253.308 170.622 239.427
ATOM   2534  O2* A   A 118     252.080 169.927 239.357
ATOM   2535  C3* A   A 118     253.312 171.929 238.638
ATOM   2536  O3* A   A 118     252.093 172.665 238.764
ATOM   2537    P A   A 119     251.856 173.600 240.055
ATOM   2538  O1P A   A 119     251.094 172.789 241.039
ATOM   2539  O2P A   A 119     251.318 174.920 239.621
ATOM   2540  O5* A   A 119     253.322 173.822 240.639
ATOM   2541  C5* A   A 119     254.204 174.828 240.098
ATOM   2542  C4* A   A 119     255.446 174.933 240.954
ATOM   2543  O4* A   A 119     256.327 173.795 240.703
ATOM   2544  C1* A   A 119     257.633 174.272 240.448
ATOM   2545   N9 A   A 119     258.357 173.318 239.609
ATOM   2546   C5 A   A 119     259.955 172.037 238.806
ATOM   2547   N7 A   A 119     258.837 171.809 238.014
ATOM   2548   C8 A   A 119     257.920 172.593 238.529
ATOM   2549   N1 A   A 119     262.137 171.949 239.711
ATOM   2550   C2 A   A 119     261.722 172.859 240.602
ATOM   2551   N3 A   A 119     260.524 173.429 240.729
ATOM   2552   C4 A   A 119     259.676 172.968 239.788
ATOM   2553   C6 A   A 119     261.259 171.508 238.781
ATOM   2554   N6 A   A 119     261.673 170.600 237.895
ATOM   2555  C2* A   A 119     257.431 175.655 239.848
ATOM   2556  O2* A   A 119     258.622 176.414 239.934
ATOM   2557  C3* A   A 119     256.306 176.175 240.735
ATOM   2558  O3* A   A 119     256.822 176.561 242.004
ATOM   2559    P U   A 120     256.338 177.938 242.669
ATOM   2560  O1P U   A 120     254.905 178.095 242.330
ATOM   2561  O2P U   A 120     257.310 178.968 242.245
ATOM   2562  O5* U   A 120     256.435 177.677 244.240
ATOM   2563  C5* U   A 120     255.585 176.687 244.862
ATOM   2564  C4* U   A 120     256.299 176.006 246.012
ATOM   2565  O4* U   A 120     255.630 174.742 246.277
ATOM   2566  C1* U   A 120     256.441 173.663 245.833
ATOM   2567   N1 U   A 120     255.618 172.757 245.013
ATOM   2568   C6 U   A 120     254.467 173.195 244.387
ATOM   2569   C2 U   A 120     256.036 171.440 244.886
ATOM   2570   O2 U   A 120     257.043 171.004 245.422
ATOM   2571   N3 U   A 120     255.228 170.650 244.108
ATOM   2572   C4 U   A 120     254.070 171.026 243.458
ATOM   2573   O4 U   A 120     253.458 170.193 242.786
ATOM   2574   C5 U   A 120     253.702 172.397 243.636
ATOM   2575  C2* U   A 120     257.613 174.275 245.066
ATOM   2576  O2* U   A 120     258.764 173.456 245.146
ATOM   2577  C3* U   A 120     257.754 175.623 245.765
ATOM   2578  O3* U   A 120     258.426 175.479 247.019
ATOM   2579    P G   A 121     259.453 176.612 247.525
ATOM   2580  O1P G   A 121     260.097 177.237 246.340
ATOM   2581  O2P G   A 121     260.302 176.011 248.589
ATOM   2582  O5* G   A 121     258.510 177.702 248.205
ATOM   2583  C5* G   A 121     257.710 177.372 249.361
ATOM   2584  C4* G   A 121     257.188 178.632 250.015
ATOM   2585  O4* G   A 121     258.318 179.456 250.408
ATOM   2586  C1* G   A 121     258.017 180.826 250.185
ATOM   2587   N9 G   A 121     258.939 181.336 249.169
ATOM   2588   C4 G   A 121     259.015 182.632 248.708
ATOM   2589   N2 G   A 121     257.876 185.917 248.745
ATOM   2590   N3 G   A 121     258.237 183.664 249.106
ATOM   2591   C2 G   A 121     258.550 184.787 248.478
ATOM   2592   N1 G   A 121     259.548 184.885 247.538
ATOM   2593   C6 G   A 121     260.360 183.835 247.116
ATOM   2594   O6 G   A 121     261.233 184.032 246.262
ATOM   2595   C5 G   A 121     260.035 182.629 247.778
ATOM   2596   N7 G   A 121     260.585 181.360 247.650
ATOM   2597   C8 G   A 121     259.906 180.627 248.490
ATOM   2598  C2* G   A 121     256.543 180.902 249.779
ATOM   2599  O2* G   A 121     255.755 181.080 250.940
ATOM   2600  C3* G   A 121     256.348 179.539 249.127
ATOM   2601  O3* G   A 121     254.980 179.135 249.080
ATOM   2602    P G   A 122     254.054 179.587 247.843
ATOM   2603  O1P G   A 122     252.730 178.924 248.008
ATOM   2604  O2P G   A 122     254.815 179.395 246.580
ATOM   2605  O5* G   A 122     253.854 181.152 248.062
ATOM   2606  C5* G   A 122     252.892 181.656 249.013
ATOM   2607  C4* G   A 122     252.626 183.123 248.763
ATOM   2608  O4* G   A 122     253.846 183.882 249.002
ATOM   2609  C1* G   A 122     253.973 184.910 248.026
ATOM   2610   N9 G   A 122     255.084 184.561 247.143
ATOM   2611   C4 G   A 122     255.747 185.406 246.279
ATOM   2612   N2 G   A 122     256.196 188.569 244.901
ATOM   2613   N3 G   A 122     255.501 186.726 246.109
ATOM   2614   C2 G   A 122     256.301 187.264 245.199
ATOM   2615   N1 G   A 122     257.264 186.562 244.512
ATOM   2616   C6 G   A 122     257.534 185.205 244.672
ATOM   2617   O6 G   A 122     258.424 184.668 244.000
ATOM   2618   C5 G   A 122     256.685 184.616 245.644
ATOM   2619   N7 G   A 122     256.620 183.306 246.102
ATOM   2620   C8 G   A 122     255.664 183.321 246.990
ATOM   2621  C2* G   A 122     252.651 184.945 247.255
ATOM   2622  O2* G   A 122     251.751 185.824 247.901
ATOM   2623  C3* G   A 122     252.238 183.481 247.336
ATOM   2624  O3* G   A 122     250.863 183.240 247.049
ATOM   2625    P G   A 123     250.426 182.796 245.561
ATOM   2626  O1P G   A 123     248.943 182.652 245.555
ATOM   2627  O2P G   A 123     251.276 181.655 245.123
ATOM   2628  O5* G   A 123     250.806 184.057 244.663
ATOM   2629  C5* G   A 123     250.260 185.357 244.959
ATOM   2630  C4* G   A 123     250.926 186.426 244.120
ATOM   2631  O4* G   A 123     252.357 186.443 244.378
ATOM   2632  C1* G   A 123     253.040 186.901 243.217
ATOM   2633   N9 G   A 123     253.987 185.878 242.777
ATOM   2634   C4 G   A 123     255.021 186.060 241.884
ATOM   2635   N2 G   A 123     256.833 188.127 239.756
ATOM   2636   N3 G   A 123     255.344 187.218 241.265
ATOM   2637   C2 G   A 123     256.381 187.075 240.457
ATOM   2638   N1 G   A 123     257.051 185.891 240.274
ATOM   2639   C6 G   A 123     256.738 184.689 240.901
ATOM   2640   O6 G   A 123     257.409 183.676 240.663
ATOM   2641   C5 G   A 123     255.625 184.827 241.769
ATOM   2642   N7 G   A 123     254.989 183.889 242.571
ATOM   2643   C8 G   A 123     254.027 184.555 243.151
ATOM   2644  C2* G   A 123     251.978 187.184 242.154
ATOM   2645  O2* G   A 123     251.638 188.556 242.205
ATOM   2646  C3* G   A 123     250.853 186.264 242.612
ATOM   2647  O3* G   A 123     249.585 186.636 242.076
ATOM   2648    P G   A 124     249.042 185.913 240.743
ATOM   2649  O1P G   A 124     247.736 186.533 240.400
ATOM   2650  O2P G   A 124     249.125 184.442 240.938
ATOM   2651  O5* G   A 124     250.100 186.323 239.622
ATOM   2652  C5* G   A 124     250.349 187.710 239.303
ATOM   2653  C4* G   A 124     251.514 187.836 238.346
ATOM   2654  O4* G   A 124     252.716 187.316 238.971
ATOM   2655  C1* G   A 124     253.535 186.696 237.990
ATOM   2656   N9 G   A 124     253.717 185.295 238.359
ATOM   2657   C4 G   A 124     254.762 184.476 237.983
ATOM   2658   N2 G   A 124     257.720 183.964 236.219
ATOM   2659   N3 G   A 124     255.795 184.817 237.178
ATOM   2660   C2 G   A 124     256.642 183.810 237.007
ATOM   2661   N1 G   A 124     256.493 182.575 237.591
ATOM   2662   C6 G   A 124     255.441 182.206 238.426
ATOM   2663   O6 G   A 124     255.403 181.066 238.907
ATOM   2664   C5 G   A 124     254.519 183.269 238.605
ATOM   2665   N7 G   A 124     253.340 183.319 239.338
ATOM   2666   C8 G   A 124     252.898 184.534 239.161
ATOM   2667  C2* G   A 124     252.859 186.899 236.633
ATOM   2668  O2* G   A 124     253.403 188.061 236.035
ATOM   2669  C3* G   A 124     251.400 187.055 237.047
ATOM   2670  O3* G   A 124     250.620 187.765 236.086
ATOM   2671    P A   A 125     249.872 186.966 234.905
ATOM   2672  O1P A   A 125     248.606 187.697 234.631
ATOM   2673  O2P A   A 125     249.822 185.516 235.243
ATOM   2674  O5* A   A 125     250.828 187.162 233.642
ATOM   2675  C5* A   A 125     250.425 186.706 232.335
ATOM   2676  C4* A   A 125     251.456 187.082 231.287
ATOM   2677  O4* A   A 125     251.441 188.520 231.058
ATOM   2678  C1* A   A 125     252.761 189.014 231.133
ATOM   2679   N9 A   A 125     252.729 190.411 231.567
ATOM   2680   C5 A   A 125     252.975 192.597 231.622
ATOM   2681   N7 A   A 125     252.365 192.244 232.818
ATOM   2682   C8 A   A 125     252.240 190.941 232.737
ATOM   2683   N1 A   A 125     253.958 193.843 229.874
ATOM   2684   C2 A   A 125     254.115 192.677 229.233
ATOM   2685   N3 A   A 125     253.776 191.450 229.623
ATOM   2686   C4 A   A 125     253.204 191.480 230.841
ATOM   2687   C6 A   A 125     253.380 193.837 231.097
ATOM   2688   N6 A   A 125     253.227 194.999 231.737
ATOM   2689  C2* A   A 125     253.493 188.042 232.055
ATOM   2690  O2* A   A 125     254.895 188.146 231.882
ATOM   2691  C3* A   A 125     252.912 186.714 231.574
ATOM   2692  O3* A   A 125     253.540 186.362 230.345
ATOM   2693    P A   A 126     253.671 184.817 229.926
ATOM   2694  O1P A   A 126     254.396 184.784 228.629
ATOM   2695  O2P A   A 126     252.327 184.188 230.032
ATOM   2696  O5* A   A 126     254.621 184.192 231.039
ATOM   2697  C5* A   A 126     256.030 184.459 231.031
ATOM   2698  C4* A   A 126     256.752 183.467 231.907
ATOM   2699  O4* A   A 126     256.446 182.116 231.472
ATOM   2700  C1* A   A 126     257.583 181.288 231.657
ATOM   2701   N9 A   A 126     257.950 180.707 230.362
ATOM   2702   C5 A   A 126     258.548 179.302 228.773
ATOM   2703   N7 A   A 126     258.317 180.519 228.147
ATOM   2704   C8 A   A 126     257.970 181.318 229.129
ATOM   2705   N1 A   A 126     259.090 177.037 229.167
ATOM   2706   C2 A   A 126     258.853 177.287 230.463
ATOM   2707   N3 A   A 126     258.473 178.423 231.049
ATOM   2708   C4 A   A 126     258.335 179.404 230.138
ATOM   2709   C6 A   A 126     258.944 178.045 228.278
ATOM   2710   N6 A   A 126     259.179 177.799 226.987
ATOM   2711  C2* A   A 126     258.671 182.147 232.310
ATOM   2712  O2* A   A 126     258.581 181.993 233.714
ATOM   2713  C3* A   A 126     258.268 183.544 231.850
ATOM   2714  O3* A   A 126     258.755 184.577 232.710
ATOM   2715    P A   A 127     259.615 185.794 232.100
ATOM   2716  O1P A   A 127     259.349 186.975 232.961
ATOM   2717  O2P A   A 127     259.375 185.890 230.636
ATOM   2718  O5* A   A 127     261.126 185.340 232.320
ATOM   2719  C5* A   A 127     261.611 184.976 233.630
ATOM   2720  C4* A   A 127     262.685 183.920 233.515
ATOM   2721  O4* A   A 127     262.118 182.745 232.878
ATOM   2722  C1* A   A 127     263.085 182.147 232.033
ATOM   2723   N9 A   A 127     262.556 182.128 230.669
ATOM   2724   C5 A   A 127     261.864 181.459 228.688
ATOM   2725   N7 A   A 127     261.724 182.840 228.701
ATOM   2726   C8 A   A 127     262.145 183.188 229.894
ATOM   2727   N1 A   A 127     261.848 179.194 228.008
ATOM   2728   C2 A   A 127     262.338 178.905 229.223
ATOM   2729   N3 A   A 127     262.633 179.728 230.232
ATOM   2730   C4 A   A 127     262.372 181.006 229.896
ATOM   2731   C6 A   A 127     261.593 180.488 227.703
ATOM   2732   N6 A   A 127     261.100 180.779 226.495
ATOM   2733  C2* A   A 127     264.392 182.930 232.192
ATOM   2734  O2* A   A 127     265.184 182.282 233.168
ATOM   2735  C3* A   A 127     263.876 184.293 232.643
ATOM   2736  O3* A   A 127     264.859 185.010 233.394
ATOM   2737    P C   A 128     265.364 186.457 232.897
ATOM   2738  O1P C   A 128     265.207 186.531 231.419
ATOM   2739  O2P C   A 128     266.700 186.702 233.503
ATOM   2740  O5* C   A 128     264.326 187.470 233.558
ATOM   2741  C5* C   A 128     264.403 187.804 234.960
ATOM   2742  C4* C   A 128     263.137 188.499 235.400
ATOM   2743  O4* C   A 128     262.013 187.586 235.264
ATOM   2744  C1* C   A 128     261.065 187.836 236.296
ATOM   2745   N1 C   A 128     260.868 186.601 237.087
ATOM   2746   C6 C   A 128     261.840 185.639 237.151
ATOM   2747   C5 C   A 128     261.663 184.523 237.873
ATOM   2748   C2 C   A 128     259.656 186.428 237.782
ATOM   2749   O2 C   A 128     258.779 187.307 237.705
ATOM   2750   N3 C   A 128     259.470 185.307 238.517
ATOM   2751   C4 C   A 128     260.428 184.378 238.572
ATOM   2752   N4 C   A 128     260.199 183.289 239.313
ATOM   2753  C2* C   A 128     261.587 189.020 237.115
ATOM   2754  O2* C   A 128     261.017 190.209 236.603
ATOM   2755  C3* C   A 128     263.088 188.919 236.861
ATOM   2756  O3* C   A 128     263.772 190.152 237.076
ATOM   2757    P C   A 129     264.242 190.557 238.561
ATOM   2758  O1P C   A 129     264.999 191.836 238.454
ATOM   2759  O2P C   A 129     264.878 189.383 239.215
ATOM   2760  O5* C   A 129     262.874 190.854 239.319
ATOM   2761  C5* C   A 129     262.078 192.005 238.977
ATOM   2762  C4* C   A 129     260.896 192.128 239.914
ATOM   2763  O4* C   A 129     260.000 191.001 239.722
ATOM   2764  C1* C   A 129     259.403 190.650 240.963
ATOM   2765   N1 C   A 129     259.767 189.255 241.287
ATOM   2766   C6 C   A 129     260.919 188.696 240.800
ATOM   2767   C5 C   A 129     261.252 187.432 241.089
ATOM   2768   C2 C   A 129     258.910 188.503 242.109
ATOM   2769   O2 C   A 129     257.867 189.025 242.539
ATOM   2770   N3 C   A 129     259.240 187.227 242.409
ATOM   2771   C4 C   A 129     260.366 186.694 241.924
ATOM   2772   N4 C   A 129     260.647 185.431 242.243
ATOM   2773  C2* C   A 129     259.884 191.665 242.003
ATOM   2774  O2* C   A 129     258.938 192.711 242.080
ATOM   2775  C3* C   A 129     261.214 192.101 241.401
ATOM   2776  O3* C   A 129     261.642 193.376 241.873
ATOM   2777    P C   A 130     262.619 193.469 243.148
ATOM   2778  O1P C   A 130     262.923 194.911 243.359
ATOM   2779  O2P C   A 130     263.733 192.504 242.966
ATOM   2780  O5* C   A 130     261.714 192.965 244.359
ATOM   2781  C5* C   A 130     260.544 193.707 244.756
ATOM   2782  C4* C   A 130     259.754 192.941 245.795
ATOM   2783  O4* C   A 130     259.277 191.691 245.231
ATOM   2784  C1* C   A 130     259.231 190.699 246.247
ATOM   2785   N1 C   A 130     260.102 189.574 245.857
ATOM   2786   C6 C   A 130     261.199 189.773 245.060
ATOM   2787   C5 C   A 130     261.994 188.751 244.706
ATOM   2788   C2 C   A 130     259.789 188.285 246.318
ATOM   2789   O2 C   A 130     258.787 188.125 247.037
ATOM   2790   N3 C   A 130     260.585 187.247 245.968
ATOM   2791   C4 C   A 130     261.655 187.454 245.193
ATOM   2792   N4 C   A 130     262.415 186.401 244.880
ATOM   2793  C2* C   A 130     259.646 191.370 247.557
ATOM   2794  O2* C   A 130     258.483 191.812 248.232
ATOM   2795  C3* C   A 130     260.508 192.516 247.043
ATOM   2796  O3* C   A 130     260.613 193.581 247.985
ATOM   2797    P A   A 131     261.906 193.677 248.936
ATOM   2798  O1P A   A 131     261.530 194.481 250.131
ATOM   2799  O2P A   A 131     263.061 194.101 248.099
ATOM   2800  O5* A   A 131     262.146 192.168 249.390
ATOM   2801  C5* A   A 131     262.160 191.793 250.781
ATOM   2802  C4* A   A 131     260.932 190.974 251.109
ATOM   2803  O4* A   A 131     260.719 189.984 250.071
ATOM   2804  C1* A   A 131     260.175 188.807 250.642
ATOM   2805   N9 A   A 131     261.047 187.676 250.306
ATOM   2806   C5 A   A 131     261.911 185.658 250.128
ATOM   2807   N7 A   A 131     262.724 186.494 249.374
ATOM   2808   C8 A   A 131     262.174 187.677 249.513
ATOM   2809   N1 A   A 131     260.999 183.752 251.181
ATOM   2810   C2 A   A 131     260.061 184.570 251.680
ATOM   2811   N3 A   A 131     259.911 185.883 251.510
ATOM   2812   C4 A   A 131     260.879 186.372 250.715
ATOM   2813   C6 A   A 131     261.958 184.278 250.382
ATOM   2814   N6 A   A 131     262.892 183.467 249.877
ATOM   2815  C2* A   A 131     259.975 189.064 252.140
ATOM   2816  O2* A   A 131     258.635 189.471 252.345
ATOM   2817  C3* A   A 131     260.996 190.171 252.397
ATOM   2818  O3* A   A 131     260.670 190.983 253.527
ATOM   2819    P G   A 132     261.545 190.880 254.878
ATOM   2820  O1P G   A 132     261.254 192.095 255.687
ATOM   2821  O2P G   A 132     262.953 190.555 254.526
ATOM   2822  O5* G   A 132     260.930 189.623 255.638
ATOM   2823  C5* G   A 132     259.615 189.682 256.226
ATOM   2824  C4* G   A 132     259.241 188.336 256.803
ATOM   2825  O4* G   A 132     259.179 187.361 255.728
ATOM   2826  C1* G   A 132     259.649 186.106 256.194
ATOM   2827   N9 G   A 132     260.798 185.707 255.382
ATOM   2828   C4 G   A 132     261.329 184.440 255.290
ATOM   2829   N2 G   A 132     261.300 181.085 256.211
ATOM   2830   N3 G   A 132     260.889 183.343 255.947
ATOM   2831   C2 G   A 132     261.599 182.267 255.645
ATOM   2832   N1 G   A 132     262.655 182.268 254.765
ATOM   2833   C6 G   A 132     263.124 183.384 254.077
ATOM   2834   O6 G   A 132     264.081 183.275 253.303
ATOM   2835   C5 G   A 132     262.374 184.547 254.394
ATOM   2836   N7 G   A 132     262.506 185.853 253.941
ATOM   2837   C8 G   A 132     261.555 186.506 254.553
ATOM   2838  C2* G   A 132     259.951 186.253 257.690
ATOM   2839  O2* G   A 132     258.811 185.854 258.429
ATOM   2840  C3* G   A 132     260.238 187.747 257.792
ATOM   2841  O3* G   A 132     260.044 188.266 259.108
ATOM   2842    P U   A 133     261.296 188.397 260.112
ATOM   2843  O1P U   A 133     260.797 189.059 261.351
ATOM   2844  O2P U   A 133     262.447 188.990 259.379
ATOM   2845  O5* U   A 133     261.664 186.886 260.466
ATOM   2846  C5* U   A 133     260.767 186.072 261.252
ATOM   2847  C4* U   A 133     261.296 184.659 261.368
ATOM   2848  O4* U   A 133     261.335 184.035 260.055
ATOM   2849  C1* U   A 133     262.426 183.125 259.992
ATOM   2850   N1 U   A 133     263.330 183.535 258.903
ATOM   2851   C6 U   A 133     263.435 184.854 258.514
ATOM   2852   C2 U   A 133     264.080 182.547 258.274
ATOM   2853   O2 U   A 133     264.026 181.365 258.582
ATOM   2854   N3 U   A 133     264.901 182.997 257.268
ATOM   2855   C4 U   A 133     265.049 184.300 256.833
ATOM   2856   O4 U   A 133     265.827 184.546 255.910
ATOM   2857   C5 U   A 133     264.245 185.257 257.531
ATOM   2858  C2* U   A 133     263.097 183.122 261.369
ATOM   2859  O2* U   A 133     262.556 182.066 262.140
ATOM   2860  C3* U   A 133     262.716 184.504 261.890
ATOM   2861  O3* U   A 133     262.778 184.593 263.312
ATOM   2862    P G   A 134     264.161 185.004 264.030
ATOM   2863  O1P G   A 134     263.887 185.096 265.493
ATOM   2864  O2P G   A 134     264.735 186.175 263.317
ATOM   2865  O5* G   A 134     265.118 183.752 263.776
ATOM   2866  C5* G   A 134     264.789 182.449 264.302
ATOM   2867  C4* G   A 134     265.733 181.398 263.757
ATOM   2868  O4* G   A 134     265.604 181.316 262.312
ATOM   2869  C1* G   A 134     266.856 180.957 261.745
ATOM   2870   N9 G   A 134     267.242 181.967 260.760
ATOM   2871   C4 G   A 134     268.065 181.768 259.673
ATOM   2872   N2 G   A 134     270.065 179.671 257.748
ATOM   2873   N3 G   A 134     268.666 180.606 259.333
ATOM   2874   C2 G   A 134     269.393 180.730 258.233
ATOM   2875   N1 G   A 134     269.518 181.900 257.525
ATOM   2876   C6 G   A 134     268.911 183.107 257.857
ATOM   2877   O6 G   A 134     269.095 184.105 257.151
ATOM   2878   C5 G   A 134     268.128 182.990 259.034
ATOM   2879   N7 G   A 134     267.366 183.939 259.704
ATOM   2880   C8 G   A 134     266.861 183.292 260.720
ATOM   2881  C2* G   A 134     267.854 180.776 262.893
ATOM   2882  O2* G   A 134     267.918 179.401 263.222
ATOM   2883  C3* G   A 134     267.217 181.634 263.985
ATOM   2884  O3* G   A 134     267.601 181.241 265.304
ATOM   2885    P U   A 135     268.992 181.763 265.928
ATOM   2886  O1P U   A 135     268.894 181.615 267.405
ATOM   2887  O2P U   A 135     269.318 183.094 265.345
ATOM   2888  O5* U   A 135     270.070 180.709 265.407
ATOM   2889  C5* U   A 135     271.475 181.031 265.409
ATOM   2890  C4* U   A 135     272.216 180.171 264.413
ATOM   2891  O4* U   A 135     271.464 180.110 263.172
ATOM   2892  C1* U   A 135     272.348 180.220 262.065
ATOM   2893   N1 U   A 135     272.058 181.490 261.375
ATOM   2894   C6 U   A 135     271.376 182.507 262.013
ATOM   2895   C2 U   A 135     272.488 181.640 260.062
ATOM   2896   O2 U   A 135     273.099 180.772 259.453
ATOM   2897   N3 U   A 135     272.177 182.849 259.488
ATOM   2898   C4 U   A 135     271.498 183.901 260.073
ATOM   2899   O4 U   A 135     271.290 184.926 259.421
ATOM   2900   C5 U   A 135     271.092 183.671 261.422
ATOM   2901  C2* U   A 135     273.773 180.128 262.620
ATOM   2902  O2* U   A 135     274.181 178.773 262.628
ATOM   2903  C3* U   A 135     273.582 180.711 264.016
ATOM   2904  O3* U   A 135     274.600 180.339 264.944
ATOM   2905    P G   A 136     275.693 181.427 265.414
ATOM   2906  O1P G   A 136     276.477 180.817 266.526
ATOM   2907  O2P G   A 136     275.006 182.728 265.631
ATOM   2908  O5* G   A 136     276.657 181.580 264.153
ATOM   2909  C5* G   A 136     277.504 180.490 263.731
ATOM   2910  C4* G   A 136     278.085 180.769 262.361
ATOM   2911  O4* G   A 136     277.003 180.953 261.409
ATOM   2912  C1* G   A 136     277.383 181.914 260.433
ATOM   2913   N9 G   A 136     276.428 183.022 260.462
ATOM   2914   C4 G   A 136     276.301 184.011 259.511
ATOM   2915   N2 G   A 136     277.332 185.469 256.527
ATOM   2916   N3 G   A 136     277.046 184.136 258.390
ATOM   2917   C2 G   A 136     276.687 185.187 257.672
ATOM   2918   N1 G   A 136     275.672 186.043 258.023
ATOM   2919   C6 G   A 136     274.891 185.932 259.169
ATOM   2920   O6 G   A 136     273.996 186.758 259.388
ATOM   2921   C5 G   A 136     275.271 184.814 259.953
ATOM   2922   N7 G   A 136     274.764 184.348 261.159
ATOM   2923   C8 G   A 136     275.479 183.288 261.424
ATOM   2924  C2* G   A 136     278.829 182.325 260.731
ATOM   2925  O2* G   A 136     279.697 181.531 259.943
ATOM   2926  C3* G   A 136     278.921 182.035 262.226
ATOM   2927  O3* G   A 136     280.264 181.830 262.672
ATOM   2928    P U   A 137     281.178 183.094 263.079
ATOM   2929  O1P U   A 137     282.468 182.546 263.574
ATOM   2930  O2P U   A 137     280.380 183.999 263.954
ATOM   2931  O5* U   A 137     281.458 183.842 261.698
ATOM   2932  C5* U   A 137     281.952 185.200 261.678
ATOM   2933  C4* U   A 137     281.905 185.758 260.272
ATOM   2934  O4* U   A 137     280.582 185.539 259.709
ATOM   2935  C1* U   A 137     280.215 186.649 258.900
ATOM   2936   N1 U   A 137     279.006 187.272 259.470
ATOM   2937   C6 U   A 137     278.625 187.040 260.776
ATOM   2938   C2 U   A 137     278.255 188.107 258.650
ATOM   2939   O2 U   A 137     278.554 188.353 257.491
ATOM   2940   N3 U   A 137     277.140 188.650 259.243
ATOM   2941   C4 U   A 137     276.707 188.457 260.540
ATOM   2942   O4 U   A 137     275.678 189.014 260.925
ATOM   2943   C5 U   A 137     277.534 187.589 261.322
ATOM   2944  C2* U   A 137     281.423 187.589 258.845
ATOM   2945  O2* U   A 137     282.209 187.266 257.714
ATOM   2946  C3* U   A 137     282.111 187.263 260.166
ATOM   2947  O3* U   A 137     283.490 187.632 260.185
ATOM   2948    P U   A 138     283.940 189.013 260.886
ATOM   2949  O1P U   A 138     285.046 188.687 261.825
ATOM   2950  O2P U   A 138     282.728 189.718 261.396
ATOM   2951  O5* U   A 138     284.567 189.866 259.691
ATOM   2952  C5* U   A 138     284.577 191.312 259.728
ATOM   2953  C4* U   A 138     285.820 191.847 259.050
ATOM   2954  O4* U   A 138     285.925 191.298 257.708
ATOM   2955  C1* U   A 138     286.549 192.245 256.853
ATOM   2956   N1 U   A 138     285.691 192.457 255.672
ATOM   2957   C6 U   A 138     284.501 193.150 255.759
ATOM   2958   C2 U   A 138     286.118 191.931 254.454
ATOM   2959   O2 U   A 138     287.162 191.308 254.320
ATOM   2960   N3 U   A 138     285.273 192.162 253.394
ATOM   2961   C4 U   A 138     284.072 192.846 253.417
ATOM   2962   O4 U   A 138     283.435 192.991 252.371
ATOM   2963   C5 U   A 138     283.701 193.355 254.705
ATOM   2964  C2* U   A 138     286.858 193.495 257.689
ATOM   2965  O2* U   A 138     288.204 193.435 258.120
ATOM   2966  C3* U   A 138     285.856 193.354 258.834
ATOM   2967  O3* U   A 138     286.291 194.044 260.006
ATOM   2968    P U   A 139     285.353 195.172 260.672
ATOM   2969  O1P U   A 139     286.202 195.947 261.615
ATOM   2970  O2P U   A 139     284.116 194.508 261.175
ATOM   2971  O5* U   A 139     284.980 196.146 259.464
ATOM   2972  C5* U   A 139     283.605 196.471 259.170
ATOM   2973  C4* U   A 139     283.409 197.971 259.147
ATOM   2974  O4* U   A 139     284.201 198.555 258.078
ATOM   2975  C1* U   A 139     283.535 199.703 257.570
ATOM   2976   N1 U   A 139     283.428 199.591 256.104
ATOM   2977   C6 U   A 139     283.125 198.390 255.491
ATOM   2978   C2 U   A 139     283.649 200.740 255.347
ATOM   2979   O2 U   A 139     283.912 201.828 255.841
ATOM   2980   N3 U   A 139     283.547 200.567 253.987
ATOM   2981   C4 U   A 139     283.252 199.395 253.315
ATOM   2982   O4 U   A 139     283.200 199.400 252.082
ATOM   2983   C5 U   A 139     283.033 198.258 254.161
ATOM   2984  C2* U   A 139     282.206 199.847 258.321
ATOM   2985  O2* U   A 139     282.368 200.799 259.354
ATOM   2986  C3* U   A 139     281.990 198.428 258.843
ATOM   2987  O3* U   A 139     281.203 198.435 260.034
ATOM   2988    P C   A 140     280.138 197.259 260.309
ATOM   2989  O1P C   A 140     280.891 196.056 260.758
ATOM   2990  O2P C   A 140     279.221 197.158 259.142
ATOM   2991  O5* C   A 140     279.309 197.820 261.548
ATOM   2992  C5* C   A 140     278.485 196.961 262.361
ATOM   2993  C4* C   A 140     277.027 197.308 262.165
ATOM   2994  O4* C   A 140     276.866 198.751 262.272
ATOM   2995  C1* C   A 140     275.901 199.202 261.329
ATOM   2996   N1 C   A 140     276.545 200.175 260.419
ATOM   2997   C6 C   A 140     277.850 200.020 260.032
ATOM   2998   C5 C   A 140     278.441 200.900 259.211
ATOM   2999   C2 C   A 140     275.795 201.276 259.953
ATOM   3000   O2 C   A 140     274.613 201.406 260.316
ATOM   3001   N3 C   A 140     276.384 202.168 259.120
ATOM   3002   C4 C   A 140     277.659 202.001 258.752
ATOM   3003   N4 C   A 140     278.195 202.906 257.926
ATOM   3004  C2* C   A 140     275.327 197.963 260.634
ATOM   3005  O2* C   A 140     274.150 197.560 261.308
ATOM   3006  C3* C   A 140     276.480 196.977 260.786
ATOM   3007  O3* C   A 140     276.066 195.613 260.706
ATOM   3008    P G   A 141     275.968 194.889 259.272
ATOM   3009  O1P G   A 141     274.519 194.686 258.998
ATOM   3010  O2P G   A 141     276.886 193.715 259.275
ATOM   3011  O5* G   A 141     276.541 195.979 258.258
ATOM   3012  C5* G   A 141     275.791 196.399 257.099
ATOM   3013  C4* G   A 141     276.036 197.867 256.819
ATOM   3014  O4* G   A 141     277.458 198.147 256.902
ATOM   3015  C1* G   A 141     277.848 198.994 255.831
ATOM   3016   N9 G   A 141     278.712 198.220 254.940
ATOM   3017   C4 G   A 141     279.217 196.960 255.183
ATOM   3018   N2 G   A 141     279.521 194.199 257.262
ATOM   3019   N3 G   A 141     279.005 196.220 256.292
ATOM   3020   C2 G   A 141     279.622 195.055 256.236
ATOM   3021   N1 G   A 141     280.387 194.643 255.172
ATOM   3022   C6 G   A 141     280.623 195.388 254.021
ATOM   3023   O6 G   A 141     281.332 194.923 253.120
ATOM   3024   C5 G   A 141     279.966 196.646 254.069
ATOM   3025   N7 G   A 141     279.936 197.682 253.144
ATOM   3026   C8 G   A 141     279.184 198.592 253.701
ATOM   3027  C2* G   A 141     276.560 199.514 255.182
ATOM   3028  O2* G   A 141     276.171 200.716 255.821
ATOM   3029  C3* G   A 141     275.607 198.349 255.440
ATOM   3030  O3* G   A 141     274.221 198.705 255.410
ATOM   3031    P A   A 142     273.522 199.112 254.014
ATOM   3032  O1P A   A 142     273.916 200.518 253.729
ATOM   3033  O2P A   A 142     272.074 198.758 254.085
ATOM   3034  O5* A   A 142     274.221 198.170 252.933
ATOM   3035  C5* A   A 142     273.671 196.879 252.592
ATOM   3036  C4* A   A 142     274.782 195.875 252.391
ATOM   3037  O4* A   A 142     275.482 195.677 253.652
ATOM   3038  C1* A   A 142     275.902 194.324 253.762
ATOM   3039   N9 A   A 142     275.259 193.728 254.939
ATOM   3040   C5 A   A 142     274.823 192.487 256.707
ATOM   3041   N7 A   A 142     273.737 193.337 256.553
ATOM   3042   C8 A   A 142     274.042 194.050 255.494
ATOM   3043   N1 A   A 142     276.283 190.821 257.527
ATOM   3044   C2 A   A 142     277.101 191.150 256.518
ATOM   3045   N3 A   A 142     276.941 192.071 255.566
ATOM   3046   C4 A   A 142     275.768 192.714 255.720
ATOM   3047   C6 A   A 142     275.110 191.483 257.651
ATOM   3048   N6 A   A 142     274.291 191.153 258.654
ATOM   3049  C2* A   A 142     275.532 193.629 252.450
ATOM   3050  O2* A   A 142     276.643 193.684 251.573
ATOM   3051  C3* A   A 142     274.345 194.475 251.994
ATOM   3052  O3* A   A 142     274.074 194.389 250.594
ATOM   3053    P C   A 143     273.563 193.001 249.960
ATOM   3054  O1P C   A 143     273.119 193.287 248.569
ATOM   3055  O2P C   A 143     272.621 192.347 250.911
ATOM   3056  O5* C   A 143     274.891 192.126 249.886
ATOM   3057  C5* C   A 143     274.831 190.696 249.797
ATOM   3058  C4* C   A 143     276.078 190.087 250.389
ATOM   3059  O4* C   A 143     276.255 190.566 251.750
ATOM   3060  C1* C   A 143     276.761 189.518 252.567
ATOM   3061   N1 C   A 143     275.786 189.247 253.648
ATOM   3062   C6 C   A 143     274.569 189.877 253.668
ATOM   3063   C5 C   A 143     273.683 189.646 254.646
ATOM   3064   C2 C   A 143     276.124 188.331 254.667
ATOM   3065   O2 C   A 143     277.227 187.760 254.634
ATOM   3066   N3 C   A 143     275.234 188.093 255.660
ATOM   3067   C4 C   A 143     274.053 188.721 255.667
ATOM   3068   N4 C   A 143     273.211 188.460 256.671
ATOM   3069  C2* C   A 143     277.032 188.322 251.649
ATOM   3070  O2* C   A 143     278.378 188.366 251.219
ATOM   3071  C3* C   A 143     276.035 188.577 250.525
ATOM   3072  O3* C   A 143     276.381 187.940 249.302
ATOM   3073    P A   A 144     275.610 186.604 248.859
ATOM   3074  O1P A   A 144     276.182 186.165 247.555
ATOM   3075  O2P A   A 144     274.145 186.841 248.976
ATOM   3076  O5* A   A 144     276.025 185.552 249.979
ATOM   3077  C5* A   A 144     277.329 184.936 249.973
ATOM   3078  C4* A   A 144     277.352 183.761 250.922
ATOM   3079  O4* A   A 144     277.318 184.232 252.294
ATOM   3080  C1* A   A 144     276.545 183.343 253.085
ATOM   3081   N9 A   A 144     275.421 184.092 253.650
ATOM   3082   C5 A   A 144     273.819 184.807 254.979
ATOM   3083   N7 A   A 144     273.848 185.682 253.903
ATOM   3084   C8 A   A 144     274.808 185.215 253.143
ATOM   3085   N1 A   A 144     273.245 183.754 257.010
ATOM   3086   C2 A   A 144     274.203 182.862 256.732
ATOM   3087   N3 A   A 144     275.018 182.800 255.680
ATOM   3088   C4 A   A 144     274.773 183.815 254.831
ATOM   3089   C6 A   A 144     273.024 184.761 256.136
ATOM   3090   N6 A   A 144     272.071 185.654 256.414
ATOM   3091  C2* A   A 144     276.137 182.167 252.193
ATOM   3092  O2* A   A 144     277.085 181.128 252.348
ATOM   3093  C3* A   A 144     276.164 182.820 250.814
ATOM   3094  O3* A   A 144     276.325 181.902 249.736
ATOM   3095    P C   A 145     275.033 181.379 248.934
ATOM   3096  O1P C   A 145     275.517 180.749 247.675
ATOM   3097  O2P C   A 145     274.030 182.478 248.866
ATOM   3098  O5* C   A 145     274.451 180.232 249.874
ATOM   3099  C5* C   A 145     275.252 179.081 250.211
ATOM   3100  C4* C   A 145     274.673 178.364 251.408
ATOM   3101  O4* C   A 145     274.713 179.231 252.574
ATOM   3102  C1* C   A 145     273.608 178.941 253.421
ATOM   3103   N1 C   A 145     272.815 180.174 253.614
ATOM   3104   C6 C   A 145     272.702 181.100 252.612
ATOM   3105   C5 C   A 145     271.986 182.220 252.782
ATOM   3106   C2 C   A 145     272.172 180.387 254.851
ATOM   3107   O2 C   A 145     272.285 179.539 255.753
ATOM   3108   N3 C   A 145     271.446 181.515 255.029
ATOM   3109   C4 C   A 145     271.346 182.410 254.042
ATOM   3110   N4 C   A 145     270.619 183.507 254.265
ATOM   3111  C2* C   A 145     272.829 177.790 252.776
ATOM   3112  O2* C   A 145     273.272 176.567 253.335
ATOM   3113  C3* C   A 145     273.213 177.954 251.308
ATOM   3114  O3* C   A 145     273.053 176.756 250.548
ATOM   3115    P A   A 146     271.671 176.481 249.765
ATOM   3116  O1P A   A 146     271.882 175.298 248.883
ATOM   3117  O2P A   A 146     271.196 177.759 249.171
ATOM   3118  O5* A   A 146     270.656 176.064 250.922
ATOM   3119  C5* A   A 146     270.907 174.904 251.743
ATOM   3120  C4* A   A 146     270.044 174.933 252.985
ATOM   3121  O4* A   A 146     270.374 176.099 253.787
ATOM   3122  C1* A   A 146     269.212 176.554 254.466
ATOM   3123   N9 A   A 146     268.972 177.957 254.111
ATOM   3124   C5 A   A 146     268.262 180.044 254.116
ATOM   3125   N7 A   A 146     269.102 179.922 253.017
ATOM   3126   C8 A   A 146     269.494 178.670 253.056
ATOM   3127   N1 A   A 146     266.788 180.921 255.741
ATOM   3128   C2 A   A 146     266.793 179.699 256.293
ATOM   3129   N3 A   A 146     267.442 178.600 255.906
ATOM   3130   C4 A   A 146     268.168 178.841 254.797
ATOM   3131   C6 A   A 146     267.527 181.130 254.628
ATOM   3132   N6 A   A 146     267.522 182.344 254.075
ATOM   3133  C2* A   A 146     268.068 175.601 254.108
ATOM   3134  O2* A   A 146     267.976 174.614 255.117
ATOM   3135  C3* A   A 146     268.543 175.046 252.767
ATOM   3136  O3* A   A 146     267.967 173.775 252.455
ATOM   3137    P C   A 147     266.579 173.698 251.640
ATOM   3138  O1P C   A 147     266.341 172.267 251.307
ATOM   3139  O2P C   A 147     266.597 174.711 250.550
ATOM   3140  O5* C   A 147     265.482 174.137 252.710
ATOM   3141  C5* C   A 147     265.270 173.367 253.913
ATOM   3142  C4* C   A 147     264.402 174.136 254.882
ATOM   3143  O4* C   A 147     265.081 175.360 255.270
ATOM   3144  C1* C   A 147     264.129 176.401 255.443
ATOM   3145   N1 C   A 147     264.443 177.498 254.504
ATOM   3146   C6 C   A 147     265.183 177.266 253.375
ATOM   3147   C5 C   A 147     265.477 178.257 252.523
ATOM   3148   C2 C   A 147     263.974 178.793 254.787
ATOM   3149   O2 C   A 147     263.303 178.986 255.816
ATOM   3150   N3 C   A 147     264.265 179.801 253.930
ATOM   3151   C4 C   A 147     264.990 179.559 252.834
ATOM   3152   N4 C   A 147     265.252 180.582 252.018
ATOM   3153  C2* C   A 147     262.740 175.787 255.250
ATOM   3154  O2* C   A 147     262.240 175.400 256.516
ATOM   3155  C3* C   A 147     263.058 174.603 254.343
ATOM   3156  O3* C   A 147     262.078 173.566 254.415
ATOM   3157    P U   A 148     260.841 173.557 253.382
ATOM   3158  O1P U   A 148     260.015 172.357 253.691
ATOM   3159  O2P U   A 148     261.365 173.748 252.003
ATOM   3160  O5* U   A 148     260.003 174.853 253.778
ATOM   3161  C5* U   A 148     259.275 174.915 255.023
ATOM   3162  C4* U   A 148     258.514 176.219 255.123
ATOM   3163  O4* U   A 148     259.455 177.322 255.187
ATOM   3164  C1* U   A 148     258.900 178.457 254.541
ATOM   3165   N1 U   A 148     259.832 178.911 253.494
ATOM   3166   C6 U   A 148     260.628 178.020 252.803
ATOM   3167   C2 U   A 148     259.897 180.276 253.227
ATOM   3168   O2 U   A 148     259.203 181.105 253.798
ATOM   3169   N3 U   A 148     260.806 180.636 252.261
ATOM   3170   C4 U   A 148     261.636 179.795 251.543
ATOM   3171   O4 U   A 148     262.412 180.274 250.713
ATOM   3172   C5 U   A 148     261.501 178.404 251.865
ATOM   3173  C2* U   A 148     257.498 178.076 254.050
ATOM   3174  O2* U   A 148     256.548 178.500 255.009
ATOM   3175  C3* U   A 148     257.609 176.557 253.947
ATOM   3176  O3* U   A 148     256.340 175.916 254.083
ATOM   3177    P A   A 149     255.874 174.811 253.008
ATOM   3178  O1P A   A 149     254.568 174.258 253.461
ATOM   3179  O2P A   A 149     257.011 173.887 252.755
ATOM   3180  O5* A   A 149     255.622 175.637 251.668
ATOM   3181  C5* A   A 149     254.810 176.829 251.659
ATOM   3182  C4* A   A 149     253.692 176.689 250.650
ATOM   3183  O4* A   A 149     254.252 176.182 249.407
ATOM   3184  C1* A   A 149     253.347 175.269 248.806
ATOM   3185   N9 A   A 149     253.999 173.958 248.712
ATOM   3186   C5 A   A 149     254.493 171.878 248.178
ATOM   3187   N7 A   A 149     255.513 172.315 249.011
ATOM   3188   C8 A   A 149     255.175 173.549 249.302
ATOM   3189   N1 A   A 149     253.159 170.544 246.763
ATOM   3190   C2 A   A 149     252.333 171.596 246.675
ATOM   3191   N3 A   A 149     252.433 172.797 247.242
ATOM   3192   C4 A   A 149     253.550 172.876 247.989
ATOM   3193   C6 A   A 149     254.270 170.656 247.525
ATOM   3194   N6 A   A 149     255.093 169.609 247.620
ATOM   3195  C2* A   A 149     252.068 175.280 249.645
ATOM   3196  O2* A   A 149     251.181 176.236 249.097
ATOM   3197  C3* A   A 149     252.613 175.681 251.011
ATOM   3198  O3* A   A 149     251.627 176.277 251.850
ATOM   3199    P U   A 150     250.734 175.356 252.821
ATOM   3200  O1P U   A 150     249.848 176.265 253.597
ATOM   3201  O2P U   A 150     251.626 174.412 253.542
ATOM   3202  O5* U   A 150     249.826 174.512 251.820
ATOM   3203  C5* U   A 150     248.824 175.152 251.004
ATOM   3204  C4* U   A 150     248.168 174.141 250.089
ATOM   3205  O4* U   A 150     249.158 173.606 249.170
ATOM   3206  C1* U   A 150     248.887 172.234 248.916
ATOM   3207   N1 U   A 150     250.039 171.431 249.362
ATOM   3208   C6 U   A 150     250.911 171.898 250.323
ATOM   3209   C2 U   A 150     250.228 170.180 248.781
ATOM   3210   O2 U   A 150     249.480 169.716 247.932
ATOM   3211   N3 U   A 150     251.326 169.492 249.235
ATOM   3212   C4 U   A 150     252.234 169.907 250.186
ATOM   3213   O4 U   A 150     253.181 169.176 250.478
ATOM   3214   C5 U   A 150     251.971 171.198 250.741
ATOM   3215  C2* U   A 150     247.583 171.890 249.637
ATOM   3216  O2* U   A 150     246.508 172.069 248.738
ATOM   3217  C3* U   A 150     247.596 172.908 250.771
ATOM   3218  O3* U   A 150     246.305 173.150 251.325
ATOM   3219    P C   A 151     245.792 172.265 252.566
ATOM   3220  O1P C   A 151     244.441 172.760 252.950
ATOM   3221  O2P C   A 151     246.874 172.223 253.585
ATOM   3222  O5* C   A 151     245.636 170.802 251.950
ATOM   3223  C5* C   A 151     244.719 170.551 250.865
ATOM   3224  C4* C   A 151     244.896 169.146 250.332
ATOM   3225  O4* C   A 151     246.214 168.999 249.737
ATOM   3226  C1* C   A 151     246.689 167.675 249.949
ATOM   3227   N1 C   A 151     247.940 167.738 250.735
ATOM   3228   C6 C   A 151     248.204 168.810 251.545
ATOM   3229   C5 C   A 151     249.342 168.884 252.250
ATOM   3230   C2 C   A 151     248.868 166.679 250.637
ATOM   3231   O2 C   A 151     248.609 165.706 249.907
ATOM   3232   N3 C   A 151     250.021 166.746 251.344
ATOM   3233   C4 C   A 151     250.267 167.803 252.126
ATOM   3234   N4 C   A 151     251.419 167.828 252.802
ATOM   3235  C2* C   A 151     245.569 166.899 250.646
ATOM   3236  O2* C   A 151     244.793 166.241 249.664
ATOM   3237  C3* C   A 151     244.824 168.026 251.355
ATOM   3238  O3* C   A 151     243.478 167.694 251.683
ATOM   3239    P A   A 152     243.145 167.045 253.117
ATOM   3240  O1P A   A 152     241.664 166.901 253.206
ATOM   3241  O2P A   A 152     243.871 167.808 254.166
ATOM   3242  O5* A   A 152     243.783 165.587 253.025
ATOM   3243  C5* A   A 152     243.245 164.605 252.114
ATOM   3244  C4* A   A 152     244.058 163.332 252.165
ATOM   3245  O4* A   A 152     245.392 163.580 251.649
ATOM   3246  C1* A   A 152     246.330 162.776 252.348
ATOM   3247   N9 A   A 152     247.309 163.655 252.993
ATOM   3248   C5 A   A 152     249.133 164.441 253.943
ATOM   3249   N7 A   A 152     248.254 165.510 253.850
ATOM   3250   C8 A   A 152     247.189 164.994 253.284
ATOM   3251   N1 A   A 152     251.039 163.127 254.394
ATOM   3252   C2 A   A 152     250.361 162.097 253.869
ATOM   3253   N3 A   A 152     249.130 162.070 253.361
ATOM   3254   C4 A   A 152     248.563 163.289 253.426
ATOM   3255   C6 A   A 152     250.439 164.336 254.447
ATOM   3256   N6 A   A 152     251.110 165.363 254.973
ATOM   3257  C2* A   A 152     245.544 161.901 253.329
ATOM   3258  O2* A   A 152     245.279 160.655 252.714
ATOM   3259  C3* A   A 152     244.294 162.747 253.548
ATOM   3260  O3* A   A 152     243.172 161.987 253.993
ATOM   3261    P U   A 153     242.818 161.925 255.562
ATOM   3262  O1P U   A 153     241.515 161.216 255.691
ATOM   3263  O2P U   A 153     242.974 163.284 256.144
ATOM   3264  O5* U   A 153     243.955 160.989 256.170
ATOM   3265  C5* U   A 153     244.046 159.601 255.791
ATOM   3266  C4* U   A 153     245.319 158.989 256.326
ATOM   3267  O4* U   A 153     246.466 159.626 255.702
ATOM   3268  C1* U   A 153     247.537 159.700 256.632
ATOM   3269   N1 U   A 153     247.879 161.117 256.848
ATOM   3270   C6 U   A 153     246.921 162.106 256.771
ATOM   3271   C2 U   A 153     249.200 161.431 257.138
ATOM   3272   O2 U   A 153     250.087 160.593 257.213
ATOM   3273   N3 U   A 153     249.448 162.767 257.339
ATOM   3274   C4 U   A 153     248.534 163.801 257.280
ATOM   3275   O4 U   A 153     248.911 164.955 257.489
ATOM   3276   C5 U   A 153     247.196 163.398 256.971
ATOM   3277  C2* U   A 153     247.079 158.988 257.909
ATOM   3278  O2* U   A 153     247.496 157.638 257.852
ATOM   3279  C3* U   A 153     245.567 159.158 257.817
ATOM   3280  O3* U   A 153     244.842 158.202 258.591
ATOM   3281    P U   A 154     244.372 158.575 260.086
ATOM   3282  O1P U   A 154     243.538 157.446 260.586
ATOM   3283  O2P U   A 154     243.812 159.952 260.083
ATOM   3284  O5* U   A 154     245.732 158.603 260.918
ATOM   3285  C5* U   A 154     246.466 157.387 261.166
ATOM   3286  C4* U   A 154     247.789 157.687 261.837
ATOM   3287  O4* U   A 154     248.643 158.447 260.937
ATOM   3288  C1* U   A 154     249.499 159.291 261.697
ATOM   3289   N1 U   A 154     249.264 160.694 261.312
ATOM   3290   C6 U   A 154     248.036 161.121 260.851
ATOM   3291   C2 U   A 154     250.322 161.585 261.445
ATOM   3292   O2 U   A 154     251.432 161.252 261.833
ATOM   3293   N3 U   A 154     250.030 162.884 261.107
ATOM   3294   C4 U   A 154     248.822 163.375 260.656
ATOM   3295   O4 U   A 154     248.707 164.580 260.429
ATOM   3296   C5 U   A 154     247.788 162.394 260.529
ATOM   3297  C2* U   A 154     249.191 159.038 263.175
ATOM   3298  O2* U   A 154     250.097 158.076 263.679
ATOM   3299  C3* U   A 154     247.753 158.538 263.096
ATOM   3300  O3* U   A 154     247.365 157.797 264.251
ATOM   3301    P A   A 155     246.826 158.576 265.556
ATOM   3302  O1P A   A 155     246.363 157.549 266.530
ATOM   3303  O2P A   A 155     245.891 159.647 265.120
ATOM   3304  O5* A   A 155     248.132 159.276 266.147
ATOM   3305  C5* A   A 155     249.250 158.486 266.597
ATOM   3306  C4* A   A 155     250.437 159.369 266.921
ATOM   3307  O4* A   A 155     250.886 160.058 265.722
ATOM   3308  C1* A   A 155     251.440 161.317 266.079
ATOM   3309   N9 A   A 155     250.708 162.377 265.381
ATOM   3310   C5 A   A 155     250.123 164.320 264.527
ATOM   3311   N7 A   A 155     249.115 163.429 264.189
ATOM   3312   C8 A   A 155     249.507 162.295 264.717
ATOM   3313   N1 A   A 155     251.414 166.283 264.744
ATOM   3314   C2 A   A 155     252.284 165.542 265.444
ATOM   3315   N3 A   A 155     252.229 164.249 265.758
ATOM   3316   C4 A   A 155     251.110 163.688 265.263
ATOM   3317   C6 A   A 155     250.300 165.687 264.262
ATOM   3318   N6 A   A 155     249.429 166.420 263.566
ATOM   3319  C2* A   A 155     251.359 161.438 267.603
ATOM   3320  O2* A   A 155     252.590 161.024 268.162
ATOM   3321  C3* A   A 155     250.204 160.493 267.917
ATOM   3322  O3* A   A 155     250.225 160.030 269.266
ATOM   3323    P A   A 156     249.465 160.870 270.411
ATOM   3324  O1P A   A 156     249.663 160.142 271.695
ATOM   3325  O2P A   A 156     248.085 161.176 269.948
ATOM   3326  O5* A   A 156     250.277 162.240 270.487
ATOM   3327  C5* A   A 156     251.616 162.277 271.018
ATOM   3328  C4* A   A 156     252.114 163.703 271.100
ATOM   3329  O4* A   A 156     252.276 164.247 269.763
ATOM   3330  C1* A   A 156     251.995 165.640 269.781
ATOM   3331   N9 A   A 156     250.890 165.911 268.857
ATOM   3332   C5 A   A 156     249.524 166.898 267.442
ATOM   3333   N7 A   A 156     249.041 165.608 267.610
ATOM   3334   C8 A   A 156     249.881 165.065 268.456
ATOM   3335   N1 A   A 156     249.781 169.129 266.721
ATOM   3336   C2 A   A 156     250.863 169.180 267.509
ATOM   3337   N3 A   A 156     251.385 168.232 268.286
ATOM   3338   C4 A   A 156     250.660 167.101 268.205
ATOM   3339   C6 A   A 156     249.075 167.977 266.666
ATOM   3340   N6 A   A 156     247.994 167.922 265.884
ATOM   3341  C2* A   A 156     251.684 166.028 271.229
ATOM   3342  O2* A   A 156     252.870 166.499 271.840
ATOM   3343  C3* A   A 156     251.197 164.698 271.794
ATOM   3344  O3* A   A 156     251.299 164.625 273.215
ATOM   3345    P C   A 157     250.078 165.138 274.133
ATOM   3346  O1P C   A 157     250.414 164.792 275.540
ATOM   3347  O2P C   A 157     248.799 164.654 273.544
ATOM   3348  O5* C   A 157     250.128 166.725 273.984
ATOM   3349  C5* C   A 157     251.300 167.465 274.384
ATOM   3350  C4* C   A 157     251.214 168.900 273.912
ATOM   3351  O4* C   A 157     251.181 168.944 272.458
ATOM   3352  C1* C   A 157     250.412 170.063 272.032
ATOM   3353   N1 C   A 157     249.291 169.594 271.189
ATOM   3354   C6 C   A 157     248.790 168.327 271.321
ATOM   3355   C5 C   A 157     247.764 167.904 270.568
ATOM   3356   C2 C   A 157     248.734 170.479 270.242
ATOM   3357   O2 C   A 157     249.211 171.622 270.124
ATOM   3358   N3 C   A 157     247.695 170.062 269.480
ATOM   3359   C4 C   A 157     247.213 168.824 269.626
ATOM   3360   N4 C   A 157     246.183 168.459 268.858
ATOM   3361  C2* C   A 157     249.958 170.808 273.289
ATOM   3362  O2* C   A 157     250.880 171.847 273.561
ATOM   3363  C3* C   A 157     249.979 169.684 274.324
ATOM   3364  O3* C   A 157     250.064 170.157 275.667
ATOM   3365    P U   A 158     248.795 170.886 276.336
ATOM   3366  O1P U   A 158     249.127 171.171 277.759
ATOM   3367  O2P U   A 158     247.576 170.096 276.012
ATOM   3368  O5* U   A 158     248.720 172.273 275.555
ATOM   3369  C5* U   A 158     247.494 173.021 275.483
ATOM   3370  C4* U   A 158     247.372 173.693 274.135
ATOM   3371  O4* U   A 158     247.438 172.691 273.085
ATOM   3372  C1* U   A 158     246.581 173.061 272.013
ATOM   3373   N1 U   A 158     245.640 171.954 271.745
ATOM   3374   C6 U   A 158     245.760 170.741 272.396
ATOM   3375   C2 U   A 158     244.633 172.151 270.798
ATOM   3376   O2 U   A 158     244.465 173.206 270.206
ATOM   3377   N3 U   A 158     243.829 171.060 270.572
ATOM   3378   C4 U   A 158     243.911 169.823 271.178
ATOM   3379   O4 U   A 158     243.143 168.926 270.827
ATOM   3380   C5 U   A 158     244.953 169.702 272.150
ATOM   3381  C2* U   A 158     245.959 174.415 272.372
ATOM   3382  O2* U   A 158     246.736 175.439 271.781
ATOM   3383  C3* U   A 158     246.049 174.398 273.894
ATOM   3384  O3* U   A 158     246.059 175.707 274.457
ATOM   3385    P G   A 159     244.824 176.196 275.365
ATOM   3386  O1P G   A 159     244.982 177.662 275.584
ATOM   3387  O2P G   A 159     244.707 175.288 276.537
ATOM   3388  O5* G   A 159     243.552 175.953 274.435
ATOM   3389  C5* G   A 159     243.342 176.732 273.240
ATOM   3390  C4* G   A 159     242.118 176.238 272.501
ATOM   3391  O4* G   A 159     242.368 174.927 271.925
ATOM   3392  C1* G   A 159     241.161 174.177 271.917
ATOM   3393   N9 G   A 159     241.370 172.936 272.658
ATOM   3394   C4 G   A 159     240.900 171.691 272.306
ATOM   3395   N2 G   A 159     239.129 169.643 270.119
ATOM   3396   N3 G   A 159     240.156 171.400 271.213
ATOM   3397   C2 G   A 159     239.863 170.110 271.143
ATOM   3398   N1 G   A 159     240.268 169.181 272.070
ATOM   3399   C6 G   A 159     241.032 169.456 273.201
ATOM   3400   O6 G   A 159     241.344 168.540 273.972
ATOM   3401   C5 G   A 159     241.353 170.837 273.290
ATOM   3402   N7 G   A 159     242.085 171.530 274.246
ATOM   3403   C8 G   A 159     242.068 172.768 273.832
ATOM   3404  C2* G   A 159     240.060 175.065 272.503
ATOM   3405  O2* G   A 159     239.366 175.699 271.447
ATOM   3406  C3* G   A 159     240.880 176.030 273.354
ATOM   3407  O3* G   A 159     240.222 177.265 273.621
ATOM   3408    P A   A 160     239.052 177.325 274.722
ATOM   3409  O1P A   A 160     238.705 178.759 274.918
ATOM   3410  O2P A   A 160     239.447 176.498 275.894
ATOM   3411  O5* A   A 160     237.836 176.600 273.992
ATOM   3412  C5* A   A 160     236.480 177.031 274.197
ATOM   3413  C4* A   A 160     236.080 178.008 273.116
ATOM   3414  O4* A   A 160     236.437 177.480 271.811
ATOM   3415  C1* A   A 160     235.445 177.843 270.864
ATOM   3416   N9 A   A 160     234.893 176.617 270.279
ATOM   3417   C5 A   A 160     233.823 175.173 269.003
ATOM   3418   N7 A   A 160     234.525 174.422 269.934
ATOM   3419   C8 A   A 160     235.138 175.320 270.667
ATOM   3420   N1 A   A 160     232.431 175.797 267.204
ATOM   3421   C2 A   A 160     232.720 177.067 267.520
ATOM   3422   N3 A   A 160     233.502 177.537 268.493
ATOM   3423   C4 A   A 160     234.032 176.528 269.207
ATOM   3424   C6 A   A 160     232.980 174.807 267.941
ATOM   3425   N6 A   A 160     232.698 173.540 267.626
ATOM   3426  C2* A   A 160     234.429 178.739 271.581
ATOM   3427  O2* A   A 160     234.806 180.088 271.386
ATOM   3428  C3* A   A 160     234.591 178.284 273.029
ATOM   3429  O3* A   A 160     234.217 179.281 273.979
ATOM   3430    P A   A 161     233.065 178.970 275.060
ATOM   3431  O1P A   A 161     233.113 180.059 276.076
ATOM   3432  O2P A   A 161     233.176 177.552 275.500
ATOM   3433  O5* A   A 161     231.714 179.117 274.229
ATOM   3434  C5* A   A 161     231.337 180.381 273.651
ATOM   3435  C4* A   A 161     230.393 180.169 272.490
ATOM   3436  O4* A   A 161     231.064 179.404 271.451
ATOM   3437  C1* A   A 161     230.111 178.608 270.761
ATOM   3438   N9 A   A 161     230.499 177.199 270.862
ATOM   3439   C5 A   A 161     230.675 175.038 270.481
ATOM   3440   N7 A   A 161     231.410 175.290 271.632
ATOM   3441   C8 A   A 161     231.278 176.583 271.814
ATOM   3442   N1 A   A 161     229.649 173.948 268.655
ATOM   3443   C2 A   A 161     229.179 175.151 268.300
ATOM   3444   N3 A   A 161     229.349 176.330 268.893
ATOM   3445   C4 A   A 161     230.117 176.204 269.991
ATOM   3446   C6 A   A 161     230.414 173.855 269.766
ATOM   3447   N6 A   A 161     230.874 172.654 270.126
ATOM   3448  C2* A   A 161     228.741 178.889 271.385
ATOM   3449  O2* A   A 161     228.079 179.880 270.622
ATOM   3450  C3* A   A 161     229.138 179.361 272.780
ATOM   3451  O3* A   A 161     228.120 180.147 273.403
ATOM   3452    P U   A 162     226.998 179.435 274.321
ATOM   3453  O1P U   A 162     226.846 178.022 273.874
ATOM   3454  O2P U   A 162     225.803 180.324 274.353
ATOM   3455  O5* U   A 162     227.635 179.411 275.784
ATOM   3456  C5* U   A 162     228.819 178.637 276.072
ATOM   3457  C4* U   A 162     228.487 177.503 277.016
ATOM   3458  O4* U   A 162     227.474 176.654 276.408
ATOM   3459  C1* U   A 162     227.713 175.297 276.757
ATOM   3460   N1 U   A 162     227.894 174.518 275.518
ATOM   3461   C6 U   A 162     228.682 174.984 274.486
ATOM   3462   C2 U   A 162     227.236 173.296 275.413
ATOM   3463   O2 U   A 162     226.533 172.833 276.301
ATOM   3464   N3 U   A 162     227.432 172.633 274.224
ATOM   3465   C4 U   A 162     228.197 173.051 273.153
ATOM   3466   O4 U   A 162     228.269 172.344 272.147
ATOM   3467   C5 U   A 162     228.848 174.312 273.341
ATOM   3468  C2* U   A 162     228.907 175.272 277.718
ATOM   3469  O2* U   A 162     228.419 175.292 279.046
ATOM   3470  C3* U   A 162     229.636 176.557 277.330
ATOM   3471  O3* U   A 162     230.452 177.066 278.389
ATOM   3472    P C   A 163     232.013 176.666 278.474
ATOM   3473  O1P C   A 163     232.791 177.933 278.520
ATOM   3474  O2P C   A 163     232.324 175.649 277.430
ATOM   3475  O5* C   A 163     232.162 175.969 279.901
ATOM   3476  C5* C   A 163     231.138 175.090 280.402
ATOM   3477  C4* C   A 163     231.740 174.016 281.279
ATOM   3478  O4* C   A 163     230.664 173.176 281.777
ATOM   3479  C1* C   A 163     231.061 171.813 281.753
ATOM   3480   N1 C   A 163     230.208 171.101 280.774
ATOM   3481   C6 C   A 163     229.662 171.773 279.712
ATOM   3482   C5 C   A 163     228.887 171.147 278.819
ATOM   3483   C2 C   A 163     229.958 169.721 280.943
ATOM   3484   O2 C   A 163     230.458 169.123 281.914
ATOM   3485   N3 C   A 163     229.174 169.080 280.040
ATOM   3486   C4 C   A 163     228.651 169.753 279.009
ATOM   3487   N4 C   A 163     227.888 169.082 278.141
ATOM   3488  C2* C   A 163     232.553 171.788 281.409
ATOM   3489  O2* C   A 163     233.305 171.830 282.606
ATOM   3490  C3* C   A 163     232.684 173.054 280.570
ATOM   3491  O3* C   A 163     234.020 173.562 280.526
ATOM   3492    P C   A 164     235.008 173.125 279.331
ATOM   3493  O1P C   A 164     236.376 173.579 279.707
ATOM   3494  O2P C   A 164     234.420 173.567 278.040
ATOM   3495  O5* C   A 164     234.980 171.530 279.362
ATOM   3496  C5* C   A 164     235.548 170.796 280.469
ATOM   3497  C4* C   A 164     235.215 169.323 280.354
ATOM   3498  O4* C   A 164     233.770 169.152 280.337
ATOM   3499  C1* C   A 164     233.433 168.032 279.530
ATOM   3500   N1 C   A 164     232.524 168.471 278.450
ATOM   3501   C6 C   A 164     232.546 169.761 277.991
ATOM   3502   C5 C   A 164     231.722 170.162 277.014
ATOM   3503   C2 C   A 164     231.627 167.537 277.895
ATOM   3504   O2 C   A 164     231.619 166.371 278.325
ATOM   3505   N3 C   A 164     230.793 167.934 276.905
ATOM   3506   C4 C   A 164     230.824 169.197 276.468
ATOM   3507   N4 C   A 164     229.982 169.543 275.492
ATOM   3508  C2* C   A 164     234.742 167.415 279.030
ATOM   3509  O2* C   A 164     235.114 166.365 279.903
ATOM   3510  C3* C   A 164     235.684 168.614 279.092
ATOM   3511  O3* C   A 164     237.052 168.215 279.186
ATOM   3512    P A   A 165     238.016 168.331 277.899
ATOM   3513  O1P A   A 165     239.235 167.518 278.182
ATOM   3514  O2P A   A 165     238.162 169.770 277.556
ATOM   3515  O5* A   A 165     237.202 167.627 276.720
ATOM   3516  C5* A   A 165     236.825 166.233 276.792
ATOM   3517  C4* A   A 165     235.731 165.933 275.785
ATOM   3518  O4* A   A 165     234.609 166.825 276.024
ATOM   3519  C1* A   A 165     234.008 167.184 274.789
ATOM   3520   N9 A   A 165     234.076 168.641 274.642
ATOM   3521   C5 A   A 165     233.660 170.722 274.053
ATOM   3522   N7 A   A 165     234.739 170.774 274.924
ATOM   3523   C8 A   A 165     234.950 169.518 275.240
ATOM   3524   N1 A   A 165     231.924 171.339 272.577
ATOM   3525   C2 A   A 165     231.638 170.033 272.490
ATOM   3526   N3 A   A 165     232.229 168.997 273.086
ATOM   3527   C4 A   A 165     233.245 169.414 273.865
ATOM   3528   C6 A   A 165     232.952 171.724 273.366
ATOM   3529   N6 A   A 165     233.240 173.024 273.452
ATOM   3530  C2* A   A 165     234.724 166.404 273.683
ATOM   3531  O2* A   A 165     233.994 165.220 273.426
ATOM   3532  C3* A   A 165     236.088 166.161 274.323
ATOM   3533  O3* A   A 165     236.767 165.025 273.785
ATOM   3534    P U   A 166     237.579 165.152 272.401
ATOM   3535  O1P U   A 166     238.429 163.938 272.283
ATOM   3536  O2P U   A 166     238.212 166.499 272.332
ATOM   3537  O5* U   A 166     236.451 165.065 271.279
ATOM   3538  C5* U   A 166     236.717 165.517 269.937
ATOM   3539  C4* U   A 166     235.458 166.062 269.304
ATOM   3540  O4* U   A 166     234.762 166.907 270.256
ATOM   3541  C1* U   A 166     234.207 168.028 269.585
ATOM   3542   N1 U   A 166     234.790 169.253 270.164
ATOM   3543   C6 U   A 166     235.895 169.198 270.987
ATOM   3544   C2 U   A 166     234.188 170.468 269.870
ATOM   3545   O2 U   A 166     233.216 170.573 269.138
ATOM   3546   N3 U   A 166     234.771 171.561 270.465
ATOM   3547   C4 U   A 166     235.868 171.568 271.302
ATOM   3548   O4 U   A 166     236.262 172.635 271.779
ATOM   3549   C5 U   A 166     236.436 170.281 271.549
ATOM   3550  C2* U   A 166     234.450 167.833 268.084
ATOM   3551  O2* U   A 166     233.317 167.200 267.520
ATOM   3552  C3* U   A 166     235.693 166.949 268.092
ATOM   3553  O3* U   A 166     235.840 166.176 266.901
ATOM   3554    P A   A 167     236.980 166.559 265.831
ATOM   3555  O1P A   A 167     236.944 165.534 264.753
ATOM   3556  O2P A   A 167     238.252 166.808 266.560
ATOM   3557  O5* A   A 167     236.485 167.947 265.221
ATOM   3558  C5* A   A 167     235.376 168.001 264.297
ATOM   3559  C4* A   A 167     235.022 169.439 263.976
ATOM   3560  O4* A   A 167     234.585 170.115 265.186
ATOM   3561  C1* A   A 167     234.986 171.477 265.143
ATOM   3562   N9 A   A 167     235.875 171.742 266.277
ATOM   3563   C5 A   A 167     237.116 172.747 267.793
ATOM   3564   N7 A   A 167     237.246 171.386 268.027
ATOM   3565   C8 A   A 167     236.494 170.834 267.105
ATOM   3566   N1 A   A 167     237.340 175.091 267.952
ATOM   3567   C2 A   A 167     236.507 175.166 266.906
ATOM   3568   N3 A   A 167     235.920 174.183 266.224
ATOM   3569   C4 A   A 167     236.270 172.983 266.723
ATOM   3570   C6 A   A 167     237.672 173.869 268.428
ATOM   3571   N6 A   A 167     238.506 173.788 269.466
ATOM   3572  C2* A   A 167     235.662 171.711 263.788
ATOM   3573  O2* A   A 167     234.700 172.199 262.872
ATOM   3574  C3* A   A 167     236.155 170.308 263.454
ATOM   3575  O3* A   A 167     236.369 170.121 262.055
ATOM   3576    P G   A 168     237.869 170.114 261.468
ATOM   3577  O1P G   A 168     237.766 170.038 259.986
ATOM   3578  O2P G   A 168     238.655 169.087 262.201
ATOM   3579  O5* G   A 168     238.445 171.551 261.851
ATOM   3580  C5* G   A 168     237.850 172.757 261.326
ATOM   3581  C4* G   A 168     238.324 173.961 262.109
ATOM   3582  O4* G   A 168     237.948 173.800 263.503
ATOM   3583  C1* G   A 168     238.959 174.344 264.339
ATOM   3584   N9 G   A 168     239.507 173.269 265.165
ATOM   3585   C4 G   A 168     240.384 173.414 266.217
ATOM   3586   N2 G   A 168     242.299 175.455 268.283
ATOM   3587   N3 G   A 168     240.888 174.581 266.676
ATOM   3588   C2 G   A 168     241.708 174.398 267.699
ATOM   3589   N1 G   A 168     242.010 173.164 268.227
ATOM   3590   C6 G   A 168     241.501 171.950 267.771
ATOM   3591   O6 G   A 168     241.838 170.893 268.318
ATOM   3592   C5 G   A 168     240.620 172.134 266.676
ATOM   3593   N7 G   A 168     239.906 171.203 265.933
ATOM   3594   C8 G   A 168     239.261 171.919 265.051
ATOM   3595  C2* G   A 168     240.003 174.992 263.425
ATOM   3596  O2* G   A 168     239.688 176.360 263.251
ATOM   3597  C3* G   A 168     239.830 174.174 262.151
ATOM   3598  O3* G   A 168     240.309 174.856 260.992
ATOM   3599    P G   A 169     241.830 174.641 260.506
ATOM   3600  O1P G   A 169     242.029 175.484 259.295
ATOM   3601  O2P G   A 169     242.109 173.182 260.436
ATOM   3602  O5* G   A 169     242.708 175.253 261.689
ATOM   3603  C5* G   A 169     242.730 176.675 261.947
ATOM   3604  C4* G   A 169     243.673 176.990 263.090
ATOM   3605  O4* G   A 169     243.191 176.347 264.300
ATOM   3606  C1* G   A 169     244.293 175.927 265.091
ATOM   3607   N9 G   A 169     244.212 174.478 265.271
ATOM   3608   C4 G   A 169     244.966 173.717 266.139
ATOM   3609   N2 G   A 169     247.453 173.479 268.562
ATOM   3610   N3 G   A 169     245.924 174.178 266.976
ATOM   3611   C2 G   A 169     246.476 173.202 267.682
ATOM   3612   N1 G   A 169     246.112 171.881 267.577
ATOM   3613   C6 G   A 169     245.128 171.385 266.726
ATOM   3614   O6 G   A 169     244.877 170.174 266.711
ATOM   3615   C5 G   A 169     244.532 172.420 265.960
ATOM   3616   N7 G   A 169     243.529 172.363 265.001
ATOM   3617   C8 G   A 169     243.373 173.602 264.620
ATOM   3618  C2* G   A 169     245.570 176.401 264.388
ATOM   3619  O2* G   A 169     245.945 177.652 264.933
ATOM   3620  C3* G   A 169     245.102 176.488 262.938
ATOM   3621  O3* G   A 169     245.890 177.382 262.150
ATOM   3622    P U   A 170     247.144 176.822 261.305
ATOM   3623  O1P U   A 170     247.646 177.946 260.466
ATOM   3624  O2P U   A 170     246.760 175.539 260.656
ATOM   3625  O5* U   A 170     248.244 176.499 262.412
ATOM   3626  C5* U   A 170     248.908 177.557 263.138
ATOM   3627  C4* U   A 170     249.897 176.973 264.124
ATOM   3628  O4* U   A 170     249.179 176.177 265.106
ATOM   3629  C1* U   A 170     249.950 175.037 265.457
ATOM   3630   N1 U   A 170     249.186 173.828 265.102
ATOM   3631   C6 U   A 170     248.233 173.854 264.104
ATOM   3632   C2 U   A 170     249.445 172.655 265.805
ATOM   3633   O2 U   A 170     250.286 172.575 266.690
ATOM   3634   N3 U   A 170     248.680 171.576 265.429
ATOM   3635   C4 U   A 170     247.709 171.543 264.445
ATOM   3636   O4 U   A 170     247.101 170.494 264.225
ATOM   3637   C5 U   A 170     247.508 172.785 263.764
ATOM   3638  C2* U   A 170     251.302 175.163 264.748
ATOM   3639  O2* U   A 170     252.210 175.809 265.620
ATOM   3640  C3* U   A 170     250.928 176.016 263.540
ATOM   3641  O3* U   A 170     252.042 176.718 262.989
ATOM   3642    P U   A 171     252.900 176.055 261.797
ATOM   3643  O1P U   A 171     253.934 177.048 261.391
ATOM   3644  O2P U   A 171     251.963 175.515 260.778
ATOM   3645  O5* U   A 171     253.635 174.819 262.490
ATOM   3646  C5* U   A 171     254.725 175.027 263.414
ATOM   3647  C4* U   A 171     255.220 173.704 263.961
ATOM   3648  O4* U   A 171     254.170 173.069 264.741
ATOM   3649  C1* U   A 171     254.294 171.657 264.644
ATOM   3650   N1 U   A 171     253.037 171.094 264.118
ATOM   3651   C6 U   A 171     252.167 171.850 263.358
ATOM   3652   C2 U   A 171     252.754 169.761 264.408
ATOM   3653   O2 U   A 171     253.485 169.050 265.084
ATOM   3654   N3 U   A 171     251.578 169.290 263.878
ATOM   3655   C4 U   A 171     250.671 169.992 263.110
ATOM   3656   O4 U   A 171     249.660 169.421 262.699
ATOM   3657   C5 U   A 171     251.026 171.357 262.860
ATOM   3658  C2* U   A 171     255.514 171.360 263.766
ATOM   3659  O2* U   A 171     256.634 171.142 264.603
ATOM   3660  C3* U   A 171     255.611 172.641 262.943
ATOM   3661  O3* U   A 171     256.919 172.857 262.411
ATOM   3662    P A   A 172     257.351 172.145 261.031
ATOM   3663  O1P A   A 172     258.668 172.711 260.630
ATOM   3664  O2P A   A 172     256.207 172.206 260.081
ATOM   3665  O5* A   A 172     257.568 170.618 261.438
ATOM   3666  C5* A   A 172     258.612 170.240 262.356
ATOM   3667  C4* A   A 172     258.511 168.769 262.704
ATOM   3668  O4* A   A 172     257.255 168.509 263.386
ATOM   3669  C1* A   A 172     256.809 167.197 263.076
ATOM   3670   N9 A   A 172     255.469 167.276 262.484
ATOM   3671   C5 A   A 172     253.456 166.761 261.756
ATOM   3672   N7 A   A 172     253.621 168.117 261.512
ATOM   3673   C8 A   A 172     254.827 168.373 261.957
ATOM   3674   N1 A   A 172     252.542 164.589 261.877
ATOM   3675   C2 A   A 172     253.697 164.216 262.445
ATOM   3676   N3 A   A 172     254.774 164.949 262.723
ATOM   3677   C4 A   A 172     254.587 166.228 262.351
ATOM   3678   C6 A   A 172     252.388 165.881 261.513
ATOM   3679   N6 A   A 172     251.240 166.255 260.943
ATOM   3680  C2* A   A 172     257.857 166.556 262.161
ATOM   3681  O2* A   A 172     258.749 165.795 262.952
ATOM   3682  C3* A   A 172     258.509 167.788 261.540
ATOM   3683  O3* A   A 172     259.830 167.522 261.065
ATOM   3684    P A   A 173     260.051 166.971 259.567
ATOM   3685  O1P A   A 173     261.521 166.882 259.345
ATOM   3686  O2P A   A 173     259.217 167.775 258.632
ATOM   3687  O5* A   A 173     259.462 165.489 259.606
ATOM   3688  C5* A   A 173     260.116 164.447 260.367
ATOM   3689  C4* A   A 173     259.351 163.145 260.250
ATOM   3690  O4* A   A 173     258.037 163.298 260.850
ATOM   3691  C1* A   A 173     257.089 162.527 260.127
ATOM   3692   N9 A   A 173     256.036 163.423 259.636
ATOM   3693   C5 A   A 173     254.112 164.236 258.933
ATOM   3694   N7 A   A 173     254.982 165.314 259.014
ATOM   3695   C8 A   A 173     256.107 164.782 259.429
ATOM   3696   N1 A   A 173     252.184 162.915 258.584
ATOM   3697   C2 A   A 173     252.928 161.866 258.960
ATOM   3698   N3 A   A 173     254.208 161.829 259.337
ATOM   3699   C4 A   A 173     254.749 163.062 259.303
ATOM   3700   C6 A   A 173     252.758 164.140 258.561
ATOM   3701   N6 A   A 173     252.017 165.190 258.192
ATOM   3702  C2* A   A 173     257.848 161.767 259.034
ATOM   3703  O2* A   A 173     258.177 160.481 259.525
ATOM   3704  C3* A   A 173     259.066 162.663 258.834
ATOM   3705  O3* A   A 173     260.189 161.970 258.285
ATOM   3706    P U   A 174     260.491 162.051 256.704
ATOM   3707  O1P U   A 174     261.845 161.466 256.490
ATOM   3708  O2P U   A 174     260.206 163.430 256.227
ATOM   3709  O5* U   A 174     259.420 161.065 256.053
ATOM   3710  C5* U   A 174     259.551 159.631 256.191
ATOM   3711  C4* U   A 174     258.338 158.929 255.620
ATOM   3712  O4* U   A 174     257.158 159.284 256.392
ATOM   3713  C1* U   A 174     256.025 159.336 255.536
ATOM   3714   N1 U   A 174     255.473 160.702 255.561
ATOM   3715   C6 U   A 174     256.275 161.793 255.816
ATOM   3716   C2 U   A 174     254.116 160.860 255.313
ATOM   3717   O2 U   A 174     253.361 159.925 255.086
ATOM   3718   N3 U   A 174     253.673 162.160 255.342
ATOM   3719   C4 U   A 174     254.424 163.290 255.586
ATOM   3720   O4 U   A 174     253.882 164.394 255.563
ATOM   3721   C5 U   A 174     255.810 163.044 255.836
ATOM   3722  C2* U   A 174     256.487 158.902 254.142
ATOM   3723  O2* U   A 174     256.265 157.512 253.999
ATOM   3724  C3* U   A 174     257.965 159.278 254.187
ATOM   3725  O3* U   A 174     258.752 158.559 253.235
ATOM   3726    P G   A 175     258.990 159.174 251.764
ATOM   3727  O1P G   A 175     259.903 158.251 251.032
ATOM   3728  O2P G   A 175     259.360 160.607 251.905
ATOM   3729  O5* G   A 175     257.554 159.097 251.076
ATOM   3730  C5* G   A 175     256.926 157.825 250.816
ATOM   3731  C4* G   A 175     255.495 158.016 250.362
ATOM   3732  O4* G   A 175     254.739 158.696 251.401
ATOM   3733  C1* G   A 175     253.738 159.510 250.805
ATOM   3734   N9 G   A 175     253.952 160.899 251.210
ATOM   3735   C4 G   A 175     253.029 161.919 251.135
ATOM   3736   N2 G   A 175     249.852 163.056 250.283
ATOM   3737   N3 G   A 175     251.764 161.815 250.669
ATOM   3738   C2 G   A 175     251.121 162.972 250.720
ATOM   3739   N1 G   A 175     251.674 164.136 251.199
ATOM   3740   C6 G   A 175     252.972 164.266 251.687
ATOM   3741   O6 G   A 175     253.371 165.362 252.098
ATOM   3742   C5 G   A 175     253.676 163.034 251.630
ATOM   3743   N7 G   A 175     254.978 162.724 252.004
ATOM   3744   C8 G   A 175     255.098 161.451 251.738
ATOM   3745  C2* G   A 175     253.822 159.302 249.291
ATOM   3746  O2* G   A 175     252.897 158.297 248.925
ATOM   3747  C3* G   A 175     255.277 158.877 249.127
ATOM   3748  O3* G   A 175     255.504 158.143 247.923
ATOM   3749    P A   A 176     255.918 158.920 246.572
ATOM   3750  O1P A   A 176     256.280 157.890 245.562
ATOM   3751  O2P A   A 176     256.898 159.986 246.913
ATOM   3752  O5* A   A 176     254.566 159.618 246.094
ATOM   3753  C5* A   A 176     253.370 158.843 245.869
ATOM   3754  C4* A   A 176     252.157 159.747 245.821
ATOM   3755  O4* A   A 176     252.064 160.490 247.065
ATOM   3756  C1* A   A 176     251.527 161.778 246.813
ATOM   3757   N9 A   A 176     252.466 162.786 247.311
ATOM   3758   C5 A   A 176     253.339 164.658 248.073
ATOM   3759   N7 A   A 176     254.362 163.721 248.084
ATOM   3760   C8 A   A 176     253.798 162.633 247.619
ATOM   3761   N1 A   A 176     252.118 166.665 248.316
ATOM   3762   C2 A   A 176     251.064 165.993 247.827
ATOM   3763   N3 A   A 176     250.982 164.720 247.437
ATOM   3764   C4 A   A 176     252.167 164.100 247.589
ATOM   3765   C6 A   A 176     253.294 166.011 248.452
ATOM   3766   N6 A   A 176     254.345 166.677 248.937
ATOM   3767  C2* A   A 176     251.211 161.868 245.318
ATOM   3768  O2* A   A 176     249.846 161.549 245.132
ATOM   3769  C3* A   A 176     252.162 160.821 244.743
ATOM   3770  O3* A   A 176     251.699 160.293 243.499
ATOM   3771    P G   A 177     252.218 160.922 242.113
ATOM   3772  O1P G   A 177     251.510 160.211 241.015
ATOM   3773  O2P G   A 177     253.703 160.932 242.137
ATOM   3774  O5* G   A 177     251.688 162.426 242.149
ATOM   3775  C5* G   A 177     250.273 162.710 242.201
ATOM   3776  C4* G   A 177     250.012 164.182 241.956
ATOM   3777  O4* G   A 177     250.510 164.963 243.081
ATOM   3778  C1* G   A 177     251.407 165.947 242.607
ATOM   3779   N9 G   A 177     252.417 166.212 243.631
ATOM   3780   C4 G   A 177     253.466 165.399 244.020
ATOM   3781   N2 G   A 177     255.254 162.435 243.732
ATOM   3782   N3 G   A 177     253.747 164.171 243.534
ATOM   3783   C2 G   A 177     254.830 163.652 244.094
ATOM   3784   N1 G   A 177     255.578 164.286 245.051
ATOM   3785   C6 G   A 177     255.313 165.549 245.567
ATOM   3786   O6 G   A 177     256.061 166.035 246.426
ATOM   3787   C5 G   A 177     254.148 166.119 244.981
ATOM   3788   N7 G   A 177     253.534 167.345 245.208
ATOM   3789   C8 G   A 177     252.513 167.354 244.393
ATOM   3790  C2* G   A 177     251.926 165.414 241.271
ATOM   3791  O2* G   A 177     252.458 166.451 240.471
ATOM   3792  C3* G   A 177     250.657 164.779 240.704
ATOM   3793  O3* G   A 177     249.796 165.789 240.166
ATOM   3794    P G   A 178     249.174 165.620 238.687
ATOM   3795  O1P G   A 178     248.080 166.622 238.569
ATOM   3796  O2P G   A 178     248.879 164.184 238.439
ATOM   3797  O5* G   A 178     250.355 166.053 237.708
ATOM   3798  C5* G   A 178     250.651 167.443 237.468
ATOM   3799  C4* G   A 178     251.949 167.581 236.705
ATOM   3800  O4* G   A 178     253.030 167.011 237.496
ATOM   3801  C1* G   A 178     253.976 166.388 236.637
ATOM   3802   N9 G   A 178     253.975 164.953 236.913
ATOM   3803   C4 G   A 178     254.929 164.044 236.511
ATOM   3804   N2 G   A 178     257.921 163.334 234.883
ATOM   3805   N3 G   A 178     256.052 164.325 235.809
ATOM   3806   C2 G   A 178     256.769 163.239 235.566
ATOM   3807   N1 G   A 178     256.411 161.978 235.976
ATOM   3808   C6 G   A 178     255.261 161.666 236.697
ATOM   3809   O6 G   A 178     255.032 160.493 237.016
ATOM   3810   C5 G   A 178     254.484 162.821 236.968
ATOM   3811   N7 G   A 178     253.283 162.957 237.654
ATOM   3812   C8 G   A 178     253.022 164.235 237.600
ATOM   3813  C2* G   A 178     253.542 166.687 235.200
ATOM   3814  O2* G   A 178     254.180 167.869 234.756
ATOM   3815  C3* G   A 178     252.036 166.841 235.378
ATOM   3816  O3* G   A 178     251.426 167.562 234.308
ATOM   3817    P C   A 179     250.899 166.769 233.007
ATOM   3818  O1P C   A 179     250.327 167.785 232.080
ATOM   3819  O2P C   A 179     250.058 165.625 233.448
ATOM   3820  O5* C   A 179     252.227 166.184 232.342
ATOM   3821  C5* C   A 179     253.236 167.067 231.800
ATOM   3822  C4* C   A 179     254.429 166.279 231.302
ATOM   3823  O4* C   A 179     255.015 165.529 232.405
ATOM   3824  C1* C   A 179     255.567 164.311 231.914
ATOM   3825   N1 C   A 179     254.881 163.170 232.559
ATOM   3826   C6 C   A 179     253.639 163.317 233.118
ATOM   3827   C5 C   A 179     253.008 162.281 233.690
ATOM   3828   C2 C   A 179     255.522 161.918 232.581
ATOM   3829   O2 C   A 179     256.653 161.805 232.073
ATOM   3830   N3 C   A 179     254.892 160.864 233.156
ATOM   3831   C4 C   A 179     253.679 161.022 233.697
ATOM   3832   N4 C   A 179     253.099 159.957 234.256
ATOM   3833  C2* C   A 179     255.378 164.312 230.397
ATOM   3834  O2* C   A 179     256.540 164.832 229.780
ATOM   3835  C3* C   A 179     254.156 165.212 230.253
ATOM   3836  O3* C   A 179     254.023 165.740 228.936
ATOM   3837    P G   A 180     253.150 164.940 227.842
ATOM   3838  O1P G   A 180     253.355 165.611 226.527
ATOM   3839  O2P G   A 180     251.772 164.775 228.373
ATOM   3840  O5* G   A 180     253.827 163.496 227.782
ATOM   3841  C5* G   A 180     255.202 163.334 227.372
ATOM   3842  C4* G   A 180     255.606 161.874 227.413
ATOM   3843  O4* G   A 180     255.463 161.364 228.764
ATOM   3844  C1* G   A 180     255.301 159.955 228.709
ATOM   3845   N9 G   A 180     254.184 159.556 229.562
ATOM   3846   C4 G   A 180     253.973 158.295 230.072
ATOM   3847   N2 G   A 180     254.958 154.974 230.379
ATOM   3848   N3 G   A 180     254.763 157.216 229.871
ATOM   3849   C2 G   A 180     254.296 156.139 230.480
ATOM   3850   N1 G   A 180     253.147 156.123 231.233
ATOM   3851   C6 G   A 180     252.321 157.221 231.458
ATOM   3852   O6 G   A 180     251.310 157.098 232.160
ATOM   3853   C5 G   A 180     252.808 158.384 230.803
ATOM   3854   N7 G   A 180     252.296 159.675 230.758
ATOM   3855   C8 G   A 180     253.142 160.335 230.013
ATOM   3856  C2* G   A 180     255.136 159.563 227.238
ATOM   3857  O2* G   A 180     256.370 159.050 226.777
ATOM   3858  C3* G   A 180     254.760 160.902 226.606
ATOM   3859  O3* G   A 180     255.096 160.933 225.220
ATOM   3860    P A   A 181     253.951 161.204 224.118
ATOM   3861  O1P A   A 181     254.527 162.193 223.165
ATOM   3862  O2P A   A 181     252.661 161.508 224.796
ATOM   3863  O5* A   A 181     253.793 159.809 223.358
ATOM   3864  C5* A   A 181     253.557 159.769 221.932
ATOM   3865  C4* A   A 181     253.429 158.341 221.441
ATOM   3866  O4* A   A 181     254.630 157.593 221.776
ATOM   3867  C1* A   A 181     254.301 156.220 221.940
ATOM   3868   N9 A   A 181     254.690 155.789 223.285
ATOM   3869   C5 A   A 181     255.298 154.559 225.008
ATOM   3870   N7 A   A 181     255.162 155.855 225.485
ATOM   3871   C8 A   A 181     254.802 156.545 224.429
ATOM   3872   N1 A   A 181     255.695 152.236 224.878
ATOM   3873   C2 A   A 181     255.391 152.333 223.576
ATOM   3874   N3 A   A 181     255.040 153.408 222.871
ATOM   3875   C4 A   A 181     255.012 154.502 223.654
ATOM   3876   C6 A   A 181     255.657 153.355 225.636
ATOM   3877   N6 A   A 181     255.961 153.262 226.933
ATOM   3878  C2* A   A 181     252.797 156.081 221.691
ATOM   3879  O2* A   A 181     252.598 155.722 220.337
ATOM   3880  C3* A   A 181     252.307 157.488 222.019
ATOM   3881  O3* A   A 181     251.045 157.775 221.411
ATOM   3882    P A   A 182     249.673 157.358 222.154
ATOM   3883  O1P A   A 182     248.560 158.006 221.408
ATOM   3884  O2P A   A 182     249.815 157.604 223.615
ATOM   3885  O5* A   A 182     249.563 155.783 221.924
ATOM   3886  C5* A   A 182     249.546 155.227 220.590
ATOM   3887  C4* A   A 182     249.875 153.748 220.628
ATOM   3888  O4* A   A 182     251.178 153.561 221.243
ATOM   3889  C1* A   A 182     251.179 152.369 222.014
ATOM   3890   N9 A   A 182     251.456 152.716 223.411
ATOM   3891   C5 A   A 182     252.072 152.637 225.525
ATOM   3892   N7 A   A 182     251.642 153.938 225.295
ATOM   3893   C8 A   A 182     251.286 153.933 224.033
ATOM   3894   N1 A   A 182     252.909 150.695 226.570
ATOM   3895   C2 A   A 182     252.744 150.082 225.391
ATOM   3896   N3 A   A 182     252.280 150.572 224.242
ATOM   3897   C4 A   A 182     251.958 151.871 224.376
ATOM   3898   C6 A   A 182     252.573 152.000 226.672
ATOM   3899   N6 A   A 182     252.729 152.615 227.848
ATOM   3900  C2* A   A 182     249.826 151.687 221.801
ATOM   3901  O2* A   A 182     249.955 150.762 220.739
ATOM   3902  C3* A   A 182     248.938 152.877 221.452
ATOM   3903  O3* A   A 182     247.784 152.497 220.699
ATOM   3904    P C   A 183     246.433 152.063 221.461
ATOM   3905  O1P C   A 183     245.451 151.644 220.424
ATOM   3906  O2P C   A 183     246.065 153.131 222.429
ATOM   3907  O5* C   A 183     246.852 150.769 222.292
ATOM   3908  C5* C   A 183     247.291 149.564 221.628
ATOM   3909  C4* C   A 183     247.785 148.559 222.645
ATOM   3910  O4* C   A 183     248.937 149.101 223.346
ATOM   3911  C1* C   A 183     248.932 148.648 224.693
ATOM   3912   N1 C   A 183     248.975 149.818 225.599
ATOM   3913   C6 C   A 183     248.486 151.034 225.201
ATOM   3914   C5 C   A 183     248.537 152.103 226.011
ATOM   3915   C2 C   A 183     249.538 149.669 226.883
ATOM   3916   O2 C   A 183     249.975 148.557 227.230
ATOM   3917   N3 C   A 183     249.592 150.742 227.709
ATOM   3918   C4 C   A 183     249.116 151.925 227.304
ATOM   3919   N4 C   A 183     249.193 152.955 228.151
ATOM   3920  C2* C   A 183     247.722 147.725 224.869
ATOM   3921  O2* C   A 183     248.150 146.389 224.690
ATOM   3922  C3* C   A 183     246.803 148.211 223.752
ATOM   3923  O3* C   A 183     245.885 147.210 223.321
ATOM   3924    P C   A 184     244.365 147.243 223.841
ATOM   3925  O1P C   A 184     243.709 145.989 223.370
ATOM   3926  O2P C   A 184     243.768 148.557 223.490
ATOM   3927  O5* C   A 184     244.507 147.185 225.427
ATOM   3928  C5* C   A 184     245.008 146.004 226.085
ATOM   3929  C4* C   A 184     244.844 146.129 227.583
ATOM   3930  O4* C   A 184     245.763 147.127 228.102
ATOM   3931  C1* C   A 184     245.163 147.797 229.204
ATOM   3932   N1 C   A 184     245.104 149.247 228.916
ATOM   3933   C6 C   A 184     245.169 149.715 227.630
ATOM   3934   C5 C   A 184     245.115 151.029 227.367
ATOM   3935   C2 C   A 184     244.980 150.148 229.988
ATOM   3936   O2 C   A 184     244.925 149.705 231.148
ATOM   3937   N3 C   A 184     244.923 151.476 229.733
ATOM   3938   C4 C   A 184     244.987 151.918 228.474
ATOM   3939   N4 C   A 184     244.927 153.236 228.271
ATOM   3940  C2* C   A 184     243.793 147.153 229.446
ATOM   3941  O2* C   A 184     243.923 146.159 230.444
ATOM   3942  C3* C   A 184     243.476 146.591 228.063
ATOM   3943  O3* C   A 184     242.533 145.517 228.092
ATOM   3944    P G   A 185     240.960 145.828 227.946
ATOM   3945  O1P G   A 185     240.273 144.527 227.713
ATOM   3946  O2P G   A 185     240.776 146.937 226.976
ATOM   3947  O5* G   A 185     240.544 146.359 229.389
ATOM   3948  C5* G   A 185     240.491 145.460 230.514
ATOM   3949  C4* G   A 185     240.200 146.219 231.791
ATOM   3950  O4* G   A 185     241.282 147.150 232.059
ATOM   3951  C1* G   A 185     240.766 148.303 232.710
ATOM   3952   N9 G   A 185     241.068 149.479 231.898
ATOM   3953   C4 G   A 185     241.025 150.793 232.318
ATOM   3954   N2 G   A 185     240.437 153.148 234.819
ATOM   3955   N3 G   A 185     240.697 151.223 233.560
ATOM   3956   C2 G   A 185     240.741 152.545 233.654
ATOM   3957   N1 G   A 185     241.083 153.377 232.616
ATOM   3958   C6 G   A 185     241.424 152.959 231.331
ATOM   3959   O6 G   A 185     241.713 153.795 230.464
ATOM   3960   C5 G   A 185     241.379 151.542 231.213
ATOM   3961   N7 G   A 185     241.643 150.720 230.122
ATOM   3962   C8 G   A 185     241.447 149.509 230.573
ATOM   3963  C2* G   A 185     239.264 148.080 232.917
ATOM   3964  O2* G   A 185     239.056 147.554 234.215
ATOM   3965  C3* G   A 185     238.952 147.090 231.800
ATOM   3966  O3* G   A 185     237.765 146.331 232.042
ATOM   3967    P G   A 186     236.359 146.826 231.428
ATOM   3968  O1P G   A 186     235.353 145.781 231.755
ATOM   3969  O2P G   A 186     236.563 147.227 230.010
ATOM   3970  O5* G   A 186     236.003 148.131 232.274
ATOM   3971  C5* G   A 186     235.723 148.037 233.685
ATOM   3972  C4* G   A 186     235.756 149.405 234.336
ATOM   3973  O4* G   A 186     237.058 150.018 234.129
ATOM   3974  C1* G   A 186     236.916 151.434 234.104
ATOM   3975   N9 G   A 186     237.402 151.946 232.824
ATOM   3976   C4 G   A 186     237.548 153.274 232.495
ATOM   3977   N2 G   A 186     237.273 156.634 233.360
ATOM   3978   N3 G   A 186     237.269 154.327 233.299
ATOM   3979   C2 G   A 186     237.503 155.484 232.700
ATOM   3980   N1 G   A 186     237.978 155.598 231.412
ATOM   3981   C6 G   A 186     238.276 154.527 230.569
ATOM   3982   O6 G   A 186     238.703 154.739 229.426
ATOM   3983   C5 G   A 186     238.024 153.280 231.201
ATOM   3984   N7 G   A 186     238.177 151.983 230.725
ATOM   3985   C8 G   A 186     237.796 151.227 231.719
ATOM   3986  C2* G   A 186     235.434 151.744 234.321
ATOM   3987  O2* G   A 186     235.214 151.983 235.698
ATOM   3988  C3* G   A 186     234.788 150.458 233.817
ATOM   3989  O3* G   A 186     233.465 150.293 234.324
ATOM   3990    P G   A 187     232.224 150.977 233.557
ATOM   3991  O1P G   A 187     230.986 150.580 234.281
ATOM   3992  O2P G   A 187     232.345 150.694 232.102
ATOM   3993  O5* G   A 187     232.446 152.541 233.778
ATOM   3994  C5* G   A 187     232.269 153.138 235.080
ATOM   3995  C4* G   A 187     232.268 154.649 234.977
ATOM   3996  O4* G   A 187     233.573 155.114 234.541
ATOM   3997  C1* G   A 187     233.420 156.272 233.732
ATOM   3998   N9 G   A 187     233.985 155.996 232.413
ATOM   3999   C4 G   A 187     234.365 156.932 231.479
ATOM   4000   N2 G   A 187     234.684 160.259 230.494
ATOM   4001   N3 G   A 187     234.261 158.275 231.609
ATOM   4002   C2 G   A 187     234.719 158.914 230.542
ATOM   4003   N1 G   A 187     235.243 158.284 229.440
ATOM   4004   C6 G   A 187     235.360 156.904 229.284
ATOM   4005   O6 G   A 187     235.851 156.440 228.243
ATOM   4006   C5 G   A 187     234.866 156.207 230.418
ATOM   4007   N7 G   A 187     234.788 154.844 230.671
ATOM   4008   C8 G   A 187     234.256 154.766 231.860
ATOM   4009  C2* G   A 187     231.929 156.612 233.695
ATOM   4010  O2* G   A 187     231.652 157.566 234.702
ATOM   4011  C3* G   A 187     231.308 155.246 233.963
ATOM   4012  O3* G   A 187     229.977 155.325 234.463
ATOM   4013    P G   A 188     228.748 155.447 233.433
ATOM   4014  O1P G   A 188     227.514 155.615 234.240
ATOM   4015  O2P G   A 188     228.836 154.337 232.446
ATOM   4016  O5* G   A 188     229.028 156.820 232.675
ATOM   4017  C5* G   A 188     228.462 157.077 231.378
ATOM   4018  C4* G   A 188     228.976 158.389 230.831
ATOM   4019  O4* G   A 188     230.426 158.349 230.746
ATOM   4020  C1* G   A 188     230.859 159.075 229.604
ATOM   4021   N9 G   A 188     231.591 158.166 228.722
ATOM   4022   C4 G   A 188     232.241 158.502 227.551
ATOM   4023   N2 G   A 188     233.167 160.891 225.190
ATOM   4024   N3 G   A 188     232.317 159.738 227.008
ATOM   4025   C2 G   A 188     233.002 159.742 225.872
ATOM   4026   N1 G   A 188     233.574 158.623 225.319
ATOM   4027   C6 G   A 188     233.512 157.342 225.860
ATOM   4028   O6 G   A 188     234.064 156.401 225.279
ATOM   4029   C5 G   A 188     232.773 157.322 227.077
ATOM   4030   N7 G   A 188     232.468 156.265 227.927
ATOM   4031   C8 G   A 188     231.770 156.811 228.887
ATOM   4032  C2* G   A 188     229.611 159.676 228.951
ATOM   4033  O2* G   A 188     229.409 160.989 229.437
ATOM   4034  C3* G   A 188     228.541 158.696 229.409
ATOM   4035  O3* G   A 188     227.222 159.234 229.351
ATOM   4036    P G   A 189     226.199 158.709 228.225
ATOM   4037  O1P G   A 189     225.055 159.663 228.186
ATOM   4038  O2P G   A 189     225.940 157.263 228.458
ATOM   4039  O5* G   A 189     227.027 158.851 226.872
ATOM   4040  C5* G   A 189     227.381 160.146 226.350
ATOM   4041  C4* G   A 189     228.185 159.997 225.079
ATOM   4042  O4* G   A 189     229.491 159.436 225.379
ATOM   4043  C1* G   A 189     229.893 158.566 224.327
ATOM   4044   N9 G   A 189     229.963 157.207 224.858
ATOM   4045   C4 G   A 189     230.768 156.186 224.400
ATOM   4046   N2 G   A 189     233.184 155.007 222.185
ATOM   4047   N3 G   A 189     231.646 156.263 223.375
ATOM   4048   C2 G   A 189     232.274 155.113 223.172
ATOM   4049   N1 G   A 189     232.058 153.981 223.919
ATOM   4050   C6 G   A 189     231.159 153.879 224.978
ATOM   4051   O6 G   A 189     231.041 152.808 225.587
ATOM   4052   C5 G   A 189     230.477 155.103 225.203
ATOM   4053   N7 G   A 189     229.510 155.432 226.146
ATOM   4054   C8 G   A 189     229.236 156.685 225.906
ATOM   4055  C2* G   A 189     228.835 158.683 223.230
ATOM   4056  O2* G   A 189     229.198 159.705 222.323
ATOM   4057  C3* G   A 189     227.609 159.030 224.060
ATOM   4058  O3* G   A 189     226.536 159.580 223.308
ATOM   4059    P A   A 190     225.535 158.594 222.529
ATOM   4060  O1P A   A 190     224.392 159.415 222.036
ATOM   4061  O2P A   A 190     225.271 157.405 223.381
ATOM   4062  O5* A   A 190     226.400 158.116 221.280
ATOM   4063  C5* A   A 190     226.011 158.454 219.938
ATOM   4064  C4* A   A 190     226.522 159.830 219.578
ATOM   4065  O4* A   A 190     227.959 159.897 219.775
ATOM   4066  C1* A   A 190     228.545 160.705 218.762
ATOM   4067   N9 A   A 190     229.502 159.884 218.012
ATOM   4068   C5 A   A 190     231.068 159.179 216.634
ATOM   4069   N7 A   A 190     230.617 158.059 217.314
ATOM   4070   C8 A   A 190     229.693 158.527 218.117
ATOM   4071   N1 A   A 190     232.256 160.584 215.165
ATOM   4072   C2 A   A 190     231.532 161.591 215.667
ATOM   4073   N3 A   A 190     230.583 161.565 216.606
ATOM   4074   C4 A   A 190     230.395 160.312 217.054
ATOM   4075   C6 A   A 190     232.040 159.340 215.639
ATOM   4076   N6 A   A 190     232.754 158.330 215.142
ATOM   4077  C2* A   A 190     227.400 161.271 217.914
ATOM   4078  O2* A   A 190     227.043 162.539 218.427
ATOM   4079  C3* A   A 190     226.318 160.214 218.125
ATOM   4080  O3* A   A 190     224.993 160.705 217.933
ATOM   4081    P A   A 191     223.992 159.945 216.926
ATOM   4082  O1P A   A 191     222.628 160.491 217.173
ATOM   4083  O2P A   A 191     224.217 158.473 217.003
ATOM   4084  O5* A   A 191     224.461 160.447 215.493
ATOM   4085  C5* A   A 191     224.430 161.844 215.173
ATOM   4086  C4* A   A 191     225.484 162.173 214.148
ATOM   4087  O4* A   A 191     226.793 161.804 214.655
ATOM   4088  C1* A   A 191     227.628 161.419 213.575
ATOM   4089   N9 A   A 191     228.078 160.043 213.792
ATOM   4090   C5 A   A 191     229.235 158.168 213.731
ATOM   4091   N7 A   A 191     228.128 157.915 214.528
ATOM   4092   C8 A   A 191     227.475 159.054 214.533
ATOM   4093   N1 A   A 191     231.262 157.918 212.533
ATOM   4094   C2 A   A 191     231.113 159.202 212.170
ATOM   4095   N3 A   A 191     230.139 160.061 212.481
ATOM   4096   C4 A   A 191     229.220 159.476 213.272
ATOM   4097   C6 A   A 191     230.320 157.359 213.331
ATOM   4098   N6 A   A 191     230.465 156.080 213.696
ATOM   4099  C2* A   A 191     226.807 161.584 212.294
ATOM   4100  O2* A   A 191     227.071 162.875 211.779
ATOM   4101  C3* A   A 191     225.389 161.430 212.831
ATOM   4102  O3* A   A 191     224.399 162.018 211.993
ATOM   4103    P C   A 192     223.656 161.125 210.876
ATOM   4104  O1P C   A 192     222.429 161.875 210.495
ATOM   4105  O2P C   A 192     223.538 159.721 211.354
ATOM   4106  O5* C   A 192     224.666 161.154 209.643
ATOM   4107  C5* C   A 192     225.000 162.401 209.003
ATOM   4108  C4* C   A 192     226.333 162.302 208.297
ATOM   4109  O4* C   A 192     227.360 161.905 209.248
ATOM   4110  C1* C   A 192     228.352 161.132 208.587
ATOM   4111   N1 C   A 192     228.409 159.792 209.200
ATOM   4112   C6 C   A 192     227.313 159.256 209.819
ATOM   4113   C5 C   A 192     227.350 158.031 210.357
ATOM   4114   C2 C   A 192     229.608 159.062 209.132
ATOM   4115   O2 C   A 192     230.601 159.572 208.585
ATOM   4116   N3 C   A 192     229.654 157.820 209.667
ATOM   4117   C4 C   A 192     228.572 157.307 210.260
ATOM   4118   N4 C   A 192     228.660 156.078 210.770
ATOM   4119  C2* C   A 192     227.963 161.080 207.110
ATOM   4120  O2* C   A 192     228.619 162.142 206.444
ATOM   4121  C3* C   A 192     226.450 161.262 207.197
ATOM   4122  O3* C   A 192     225.878 161.703 205.968
ATOM   4123    P U   A 193     224.975 160.690 205.098
ATOM   4124  O1P U   A 193     225.046 161.137 203.678
ATOM   4125  O2P U   A 193     223.649 160.552 205.755
ATOM   4126  O5* U   A 193     225.727 159.290 205.226
ATOM   4127  C5* U   A 193     227.031 159.090 204.645
ATOM   4128  C4* U   A 193     227.477 157.655 204.829
ATOM   4129  O4* U   A 193     227.657 157.366 206.241
ATOM   4130  C1* U   A 193     227.296 156.016 206.505
ATOM   4131   N1 U   A 193     226.204 155.997 207.495
ATOM   4132   C6 U   A 193     225.412 157.103 207.707
ATOM   4133   C2 U   A 193     225.999 154.828 208.225
ATOM   4134   O2 U   A 193     226.657 153.807 208.063
ATOM   4135   N3 U   A 193     224.988 154.895 209.153
ATOM   4136   C4 U   A 193     224.175 155.977 209.421
ATOM   4137   O4 U   A 193     223.328 155.895 210.314
ATOM   4138   C5 U   A 193     224.436 157.132 208.618
ATOM   4139  C2* U   A 193     226.934 155.374 205.164
ATOM   4140  O2* U   A 193     228.085 154.738 204.642
ATOM   4141  C3* U   A 193     226.496 156.593 204.362
ATOM   4142  O3* U   A 193     226.568 156.389 202.956
ATOM   4143    P G   A 194     225.272 155.864 202.165
ATOM   4144  O1P G   A 194     225.655 155.701 200.735
ATOM   4145  O2P G   A 194     224.119 156.733 202.523
ATOM   4146  O5* G   A 194     225.019 154.419 202.787
ATOM   4147  C5* G   A 194     225.883 153.312 202.464
ATOM   4148  C4* G   A 194     225.334 152.029 203.045
ATOM   4149  O4* G   A 194     225.429 152.069 204.494
ATOM   4150  C1* G   A 194     224.339 151.353 205.060
ATOM   4151   N9 G   A 194     223.565 152.265 205.898
ATOM   4152   C4 G   A 194     222.688 151.908 206.899
ATOM   4153   N2 G   A 194     221.088 149.459 208.774
ATOM   4154   N3 G   A 194     222.384 150.647 207.279
ATOM   4155   C2 G   A 194     221.510 150.628 208.274
ATOM   4156   N1 G   A 194     220.983 151.754 208.852
ATOM   4157   C6 G   A 194     221.280 153.060 208.478
ATOM   4158   O6 G   A 194     220.744 154.008 209.067
ATOM   4159   C5 G   A 194     222.213 153.097 207.408
ATOM   4160   N7 G   A 194     222.768 154.179 206.739
ATOM   4161   C8 G   A 194     223.561 153.639 205.854
ATOM   4162  C2* G   A 194     223.527 150.769 203.902
ATOM   4163  O2* G   A 194     223.979 149.453 203.645
ATOM   4164  C3* G   A 194     223.862 151.751 202.786
ATOM   4165  O3* G   A 194     223.624 151.226 201.484
ATOM   4166    P A   A 195     222.297 151.658 200.682
ATOM   4167  O1P A   A 195     222.351 150.985 199.355
ATOM   4168  O2P A   A 195     222.167 153.136 200.749
ATOM   4169  O5* A   A 195     221.107 151.013 201.528
ATOM   4170  C5* A   A 195     221.022 149.585 201.709
ATOM   4171  C4* A   A 195     219.997 149.237 202.767
ATOM   4172  O4* A   A 195     220.343 149.897 204.012
ATOM   4173  C1* A   A 195     219.162 150.166 204.748
ATOM   4174   N9 A   A 195     219.113 151.596 205.062
ATOM   4175   C5 A   A 195     218.770 153.513 206.089
ATOM   4176   N7 A   A 195     219.399 153.823 204.892
ATOM   4177   C8 A   A 195     219.578 152.656 204.319
ATOM   4178   N1 A   A 195     217.726 153.692 208.200
ATOM   4179   C2 A   A 195     217.610 152.359 208.170
ATOM   4180   N3 A   A 195     218.001 151.499 207.232
ATOM   4181   C4 A   A 195     218.581 152.147 206.205
ATOM   4182   C6 A   A 195     218.318 154.313 207.153
ATOM   4183   N6 A   A 195     218.450 155.644 207.183
ATOM   4184  C2* A   A 195     217.975 149.657 203.927
ATOM   4185  O2* A   A 195     217.624 148.363 204.381
ATOM   4186  C3* A   A 195     218.557 149.661 202.515
ATOM   4187  O3* A   A 195     217.885 148.743 201.642
ATOM   4188    P A   A 196     216.416 149.091 201.073
ATOM   4189  O1P A   A 196     215.545 149.428 202.229
ATOM   4190  O2P A   A 196     216.010 147.998 200.148
ATOM   4191  O5* A   A 196     216.616 150.421 200.215
ATOM   4192  C5* A   A 196     217.385 150.421 198.993
ATOM   4193  C4* A   A 196     218.470 151.467 199.069
ATOM   4194  O4* A   A 196     219.381 151.299 197.945
ATOM   4195  C1* A   A 196     219.572 152.547 197.315
ATOM   4196   N9 A   A 196     219.876 152.333 195.895
ATOM   4197   C5 A   A 196     219.755 152.107 193.706
ATOM   4198   N7 A   A 196     221.107 152.114 194.021
ATOM   4199   C8 A   A 196     221.126 152.241 195.328
ATOM   4200   N1 A   A 196     217.718 152.033 192.520
ATOM   4201   C2 A   A 196     217.111 152.141 193.706
ATOM   4202   N3 A   A 196     217.644 152.243 194.919
ATOM   4203   C4 A   A 196     218.985 152.221 194.851
ATOM   4204   C6 A   A 196     219.065 152.018 192.481
ATOM   4205   N6 A   A 196     219.663 151.928 191.292
ATOM   4206  C2* A   A 196     218.298 153.341 197.606
ATOM   4207  O2* A   A 196     218.538 154.728 197.475
ATOM   4208  C3* A   A 196     218.010 152.925 199.045
ATOM   4209  O3* A   A 196     218.812 153.712 199.921
ATOM   4210    P A   A 197     218.164 154.343 201.256
ATOM   4211  O1P A   A 197     219.259 155.029 201.978
ATOM   4212  O2P A   A 197     217.366 153.295 201.953
ATOM   4213  O5* A   A 197     217.145 155.457 200.743
ATOM   4214  C5* A   A 197     217.597 156.769 200.352
ATOM   4215  C4* A   A 197     216.596 157.817 200.790
ATOM   4216  O4* A   A 197     215.272 157.409 200.343
ATOM   4217  C1* A   A 197     214.302 157.749 201.325
ATOM   4218   N9 A   A 197     213.730 156.509 201.862
ATOM   4219   C5 A   A 197     212.557 155.049 203.026
ATOM   4220   N7 A   A 197     213.420 154.307 202.230
ATOM   4221   C8 A   A 197     214.088 155.213 201.557
ATOM   4222   N1 A   A 197     210.889 155.653 204.591
ATOM   4223   C2 A   A 197     211.158 156.926 204.268
ATOM   4224   N3 A   A 197     212.049 157.408 203.396
ATOM   4225   C4 A   A 197     212.726 156.406 202.802
ATOM   4226   C6 A   A 197     211.587 154.670 203.976
ATOM   4227   N6 A   A 197     211.329 153.400 204.297
ATOM   4228  C2* A   A 197     215.024 158.573 202.393
ATOM   4229  O2* A   A 197     214.931 159.938 202.037
ATOM   4230  C3* A   A 197     216.440 158.008 202.294
ATOM   4231  O3* A   A 197     217.433 158.895 202.827
ATOM   4232    P C   A 198     218.197 158.527 204.202
ATOM   4233  O1P C   A 198     219.037 159.702 204.568
ATOM   4234  O2P C   A 198     218.832 157.194 204.068
ATOM   4235  O5* C   A 198     217.029 158.380 205.275
ATOM   4236  C5* C   A 198     216.345 159.532 205.799
ATOM   4237  C4* C   A 198     215.291 159.104 206.797
ATOM   4238  O4* C   A 198     214.298 158.290 206.118
ATOM   4239  C1* C   A 198     213.939 157.186 206.934
ATOM   4240   N1 C   A 198     214.422 155.948 206.278
ATOM   4241   C6 C   A 198     215.263 156.013 205.200
ATOM   4242   C5 C   A 198     215.681 154.906 204.578
ATOM   4243   C2 C   A 198     213.997 154.700 206.765
ATOM   4244   O2 C   A 198     213.247 154.657 207.757
ATOM   4245   N3 C   A 198     214.418 153.573 206.140
ATOM   4246   C4 C   A 198     215.222 153.657 205.076
ATOM   4247   N4 C   A 198     215.586 152.523 204.473
ATOM   4248  C2* C   A 198     214.541 157.445 208.316
ATOM   4249  O2* C   A 198     213.600 158.186 209.064
ATOM   4250  C3* C   A 198     215.789 158.239 207.946
ATOM   4251  O3* C   A 198     216.311 159.036 209.011
ATOM   4252    P A   A 199     217.239 158.361 210.146
ATOM   4253  O1P A   A 199     218.513 159.127 210.205
ATOM   4254  O2P A   A 199     217.278 156.890 209.920
ATOM   4255  O5* A   A 199     216.447 158.633 211.504
ATOM   4256  C5* A   A 199     215.017 158.792 211.492
ATOM   4257  C4* A   A 199     214.382 158.124 212.692
ATOM   4258  O4* A   A 199     212.937 158.179 212.499
ATOM   4259  C1* A   A 199     212.414 156.866 212.411
ATOM   4260   N9 A   A 199     211.325 156.863 211.424
ATOM   4261   C5 A   A 199     209.447 157.305 210.350
ATOM   4262   N7 A   A 199     210.080 156.303 209.627
ATOM   4263   C8 A   A 199     211.186 156.077 210.300
ATOM   4264   N1 A   A 199     207.888 158.931 211.059
ATOM   4265   C2 A   A 199     208.720 159.175 212.079
ATOM   4266   N3 A   A 199     209.892 158.605 212.370
ATOM   4267   C4 A   A 199     210.203 157.665 211.457
ATOM   4268   C6 A   A 199     208.229 157.984 210.158
ATOM   4269   N6 A   A 199     207.400 157.744 209.139
ATOM   4270  C2* A   A 199     213.605 155.957 212.101
ATOM   4271  O2* A   A 199     213.358 154.630 212.518
ATOM   4272  C3* A   A 199     214.714 156.646 212.891
ATOM   4273  O3* A   A 199     214.612 156.325 214.287
ATOM   4274    P U   A 200     215.842 155.610 215.053
ATOM   4275  O1P U   A 200     215.995 156.317 216.354
ATOM   4276  O2P U   A 200     217.014 155.497 214.139
ATOM   4277  O5* U   A 200     215.314 154.134 215.344
ATOM   4278  C5* U   A 200     214.478 153.858 216.482
ATOM   4279  C4* U   A 200     214.163 152.380 216.567
ATOM   4280  O4* U   A 200     213.393 151.978 215.400
ATOM   4281  C1* U   A 200     213.701 150.628 215.069
ATOM   4282   N1 U   A 200     214.249 150.578 213.701
ATOM   4283   C6 U   A 200     214.847 151.674 213.122
ATOM   4284   C2 U   A 200     214.152 149.377 213.008
ATOM   4285   O2 U   A 200     213.617 148.379 213.471
ATOM   4286   N3 U   A 200     214.705 149.387 211.751
ATOM   4287   C4 U   A 200     215.323 150.445 211.125
ATOM   4288   O4 U   A 200     215.790 150.291 209.996
ATOM   4289   C5 U   A 200     215.371 151.647 211.893
ATOM   4290  C2* U   A 200     214.693 150.119 216.120
ATOM   4291  O2* U   A 200     213.981 149.462 217.150
ATOM   4292  C3* U   A 200     215.346 151.422 216.569
ATOM   4293  O3* U   A 200     215.975 151.308 217.847
ATOM   4294    P C   A 201     217.581 151.431 217.961
ATOM   4295  O1P C   A 201     217.985 150.894 219.290
ATOM   4296  O2P C   A 201     217.981 152.810 217.578
ATOM   4297  O5* C   A 201     218.130 150.442 216.837
ATOM   4298  C5* C   A 201     217.891 149.021 216.914
ATOM   4299  C4* C   A 201     218.384 148.335 215.656
ATOM   4300  O4* C   A 201     217.633 148.829 214.514
ATOM   4301  C1* C   A 201     218.477 148.882 213.372
ATOM   4302   N1 C   A 201     218.577 150.286 212.915
ATOM   4303   C6 C   A 201     218.218 151.319 213.739
ATOM   4304   C5 C   A 201     218.332 152.594 213.345
ATOM   4305   C2 C   A 201     219.060 150.551 211.621
ATOM   4306   O2 C   A 201     219.356 149.604 210.874
ATOM   4307   N3 C   A 201     219.187 151.836 211.218
ATOM   4308   C4 C   A 201     218.844 152.834 212.038
ATOM   4309   N4 C   A 201     218.997 154.086 211.599
ATOM   4310  C2* C   A 201     219.826 148.286 213.780
ATOM   4311  O2* C   A 201     219.822 146.904 213.486
ATOM   4312  C3* C   A 201     219.838 148.574 215.276
ATOM   4313  O3* C   A 201     220.727 147.718 215.991
ATOM   4314    P U   A 202     222.243 148.185 216.261
ATOM   4315  O1P U   A 202     222.938 147.067 216.962
ATOM   4316  O2P U   A 202     222.214 149.534 216.880
ATOM   4317  O5* U   A 202     222.874 148.333 214.804
ATOM   4318  C5* U   A 202     223.093 147.180 213.961
ATOM   4319  C4* U   A 202     223.730 147.597 212.653
ATOM   4320  O4* U   A 202     222.854 148.541 211.987
ATOM   4321  C1* U   A 202     223.626 149.546 211.349
ATOM   4322   N1 U   A 202     223.238 150.855 211.903
ATOM   4323   C6 U   A 202     222.503 150.951 213.068
ATOM   4324   C2 U   A 202     223.609 151.997 211.206
ATOM   4325   O2 U   A 202     224.286 151.969 210.186
ATOM   4326   N3 U   A 202     223.160 153.178 211.751
ATOM   4327   C4 U   A 202     222.406 153.333 212.899
ATOM   4328   O4 U   A 202     222.066 154.462 213.251
ATOM   4329   C5 U   A 202     222.086 152.117 213.571
ATOM   4330  C2* U   A 202     225.098 149.165 211.499
ATOM   4331  O2* U   A 202     225.480 148.433 210.350
ATOM   4332  C3* U   A 202     225.064 148.320 212.769
ATOM   4333  O3* U   A 202     226.147 147.384 212.827
ATOM   4334    P A   A 203     227.493 147.757 213.630
ATOM   4335  O1P A   A 203     228.508 146.707 213.332
ATOM   4336  O2P A   A 203     227.122 148.038 215.039
ATOM   4337  O5* A   A 203     227.980 149.122 212.966
ATOM   4338  C5* A   A 203     228.513 149.157 211.625
ATOM   4339  C4* A   A 203     228.771 150.587 211.202
ATOM   4340  O4* A   A 203     227.515 151.314 211.199
ATOM   4341  C1* A   A 203     227.728 152.642 211.650
ATOM   4342   N9 A   A 203     226.925 152.850 212.857
ATOM   4343   C5 A   A 203     225.588 153.720 214.373
ATOM   4344   N7 A   A 203     225.888 152.439 214.813
ATOM   4345   C8 A   A 203     226.687 151.968 213.886
ATOM   4346   N1 A   A 203     224.694 155.902 214.226
ATOM   4347   C2 A   A 203     225.376 156.021 213.077
ATOM   4348   N3 A   A 203     226.166 155.134 212.469
ATOM   4349   C4 A   A 203     226.227 153.990 213.175
ATOM   4350   C6 A   A 203     224.783 154.739 214.913
ATOM   4351   N6 A   A 203     224.108 154.617 216.059
ATOM   4352  C2* A   A 203     229.233 152.823 211.850
ATOM   4353  O2* A   A 203     229.795 153.340 210.660
ATOM   4354  C3* A   A 203     229.665 151.391 212.133
ATOM   4355  O3* A   A 203     231.046 151.168 211.866
ATOM   4356    P A   A 204     232.103 151.167 213.078
ATOM   4357  O1P A   A 204     232.137 152.542 213.638
ATOM   4358  O2P A   A 204     233.364 150.537 212.604
ATOM   4359  O5* A   A 204     231.443 150.207 214.165
ATOM   4360  C5* A   A 204     232.212 149.721 215.277
ATOM   4361  C4* A   A 204     231.431 149.858 216.567
ATOM   4362  O4* A   A 204     231.071 151.258 216.771
ATOM   4363  C1* A   A 204     229.693 151.338 217.067
ATOM   4364   N9 A   A 204     229.181 152.669 216.728
ATOM   4365   C5 A   A 204     228.022 154.542 216.805
ATOM   4366   N7 A   A 204     228.917 154.682 215.751
ATOM   4367   C8 A   A 204     229.576 153.546 215.743
ATOM   4368   N1 A   A 204     226.316 154.952 218.388
ATOM   4369   C2 A   A 204     226.571 153.724 218.866
ATOM   4370   N3 A   A 204     227.467 152.828 218.455
ATOM   4371   C4 A   A 204     228.168 153.304 217.410
ATOM   4372   C6 A   A 204     227.040 155.401 217.338
ATOM   4373   N6 A   A 204     226.788 156.625 216.867
ATOM   4374  C2* A   A 204     229.071 150.134 216.370
ATOM   4375  O2* A   A 204     227.797 149.862 216.922
ATOM   4376  C3* A   A 204     230.123 149.070 216.692
ATOM   4377  O3* A   A 204     229.986 148.711 218.067
ATOM   4378    P G   A 205     229.684 147.190 218.490
ATOM   4379  O1P G   A 205     230.920 146.396 218.246
ATOM   4380  O2P G   A 205     228.399 146.755 217.875
ATOM   4381  O5* G   A 205     229.467 147.311 220.067
ATOM   4382  C5* G   A 205     230.577 147.596 220.955
ATOM   4383  C4* G   A 205     230.966 149.062 220.872
ATOM   4384  O4* G   A 205     229.834 149.908 221.246
ATOM   4385  C1* G   A 205     230.242 150.806 222.260
ATOM   4386   N9 G   A 205     229.110 151.127 223.125
ATOM   4387   C4 G   A 205     228.436 152.328 223.163
ATOM   4388   N2 G   A 205     227.981 155.564 221.979
ATOM   4389   N3 G   A 205     228.680 153.402 222.381
ATOM   4390   C2 G   A 205     227.877 154.415 222.665
ATOM   4391   N1 G   A 205     226.911 154.379 223.640
ATOM   4392   C6 G   A 205     226.640 153.286 224.458
ATOM   4393   O6 G   A 205     225.744 153.359 225.312
ATOM   4394   C5 G   A 205     227.494 152.187 224.161
ATOM   4395   N7 G   A 205     227.560 150.919 224.726
ATOM   4396   C8 G   A 205     228.526 150.324 224.077
ATOM   4397  C2* G   A 205     231.394 150.103 222.971
ATOM   4398  O2* G   A 205     232.168 151.022 223.718
ATOM   4399  C3* G   A 205     232.121 149.485 221.783
ATOM   4400  O3* G   A 205     232.906 150.481 221.138
ATOM   4401    P U   A 206     234.424 150.731 221.607
ATOM   4402  O1P U   A 206     235.047 149.400 221.845
ATOM   4403  O2P U   A 206     234.442 151.754 222.687
ATOM   4404  O5* U   A 206     235.100 151.379 220.323
ATOM   4405  C5* U   A 206     235.492 150.564 219.200
ATOM   4406  C4* U   A 206     235.408 151.365 217.924
ATOM   4407  O4* U   A 206     234.021 151.528 217.533
ATOM   4408  C1* U   A 206     233.837 152.809 216.947
ATOM   4409   N1 U   A 206     232.818 153.542 217.723
ATOM   4410   C6 U   A 206     232.270 153.005 218.867
ATOM   4411   C2 U   A 206     232.409 154.791 217.264
ATOM   4412   O2 U   A 206     232.870 155.325 216.263
ATOM   4413   N3 U   A 206     231.436 155.395 218.023
ATOM   4414   C4 U   A 206     230.844 154.901 219.168
ATOM   4415   O4 U   A 206     229.954 155.549 219.722
ATOM   4416   C5 U   A 206     231.327 153.625 219.582
ATOM   4417  C2* U   A 206     235.213 153.480 216.877
ATOM   4418  O2* U   A 206     235.774 153.210 215.607
ATOM   4419  C3* U   A 206     235.946 152.782 218.017
ATOM   4420  O3* U   A 206     237.365 152.805 217.887
ATOM   4421    P A   A 207     238.237 153.790 218.813
ATOM   4422  O1P A   A 207     239.669 153.522 218.516
ATOM   4423  O2P A   A 207     237.749 153.698 220.213
ATOM   4424  O5* A   A 207     237.885 155.237 218.253
ATOM   4425  C5* A   A 207     238.221 155.601 216.898
ATOM   4426  C4* A   A 207     237.726 156.995 216.589
ATOM   4427  O4* A   A 207     236.275 157.015 216.608
ATOM   4428  C1* A   A 207     235.825 158.273 217.082
ATOM   4429   N9 A   A 207     234.949 158.057 218.237
ATOM   4430   C5 A   A 207     233.462 158.348 219.838
ATOM   4431   N7 A   A 207     233.897 157.034 219.947
ATOM   4432   C8 A   A 207     234.777 156.910 218.981
ATOM   4433   N1 A   A 207     232.327 160.379 220.208
ATOM   4434   C2 A   A 207     233.021 160.870 219.175
ATOM   4435   N3 A   A 207     233.926 160.268 218.404
ATOM   4436   C4 A   A 207     234.103 158.992 218.793
ATOM   4437   C6 A   A 207     232.528 159.094 220.570
ATOM   4438   N6 A   A 207     231.832 158.603 221.596
ATOM   4439  C2* A   A 207     237.061 159.137 217.358
ATOM   4440  O2* A   A 207     237.296 159.948 216.224
ATOM   4441  C3* A   A 207     238.135 158.074 217.580
ATOM   4442  O3* A   A 207     239.459 158.543 217.305
ATOM   4443    P C   A 208     240.503 158.767 218.512
ATOM   4444  O1P C   A 208     241.748 159.330 217.921
ATOM   4445  O2P C   A 208     240.578 157.532 219.336
ATOM   4446  O5* C   A 208     239.828 159.905 219.396
ATOM   4447  C5* C   A 208     239.575 161.211 218.847
ATOM   4448  C4* C   A 208     238.570 161.949 219.698
ATOM   4449  O4* C   A 208     237.305 161.235 219.678
ATOM   4450  C1* C   A 208     236.682 161.326 220.952
ATOM   4451   N1 C   A 208     236.548 159.963 221.509
ATOM   4452   C6 C   A 208     237.375 158.952 221.097
ATOM   4453   C5 C   A 208     237.260 157.714 221.596
ATOM   4454   C2 C   A 208     235.549 159.711 222.476
ATOM   4455   O2 C   A 208     234.798 160.640 222.838
ATOM   4456   N3 C   A 208     235.429 158.460 222.987
ATOM   4457   C4 C   A 208     236.247 157.486 222.574
ATOM   4458   N4 C   A 208     236.095 156.271 223.107
ATOM   4459  C2* C   A 208     237.541 162.260 221.805
ATOM   4460  O2* C   A 208     237.051 163.577 221.649
ATOM   4461  C3* C   A 208     238.912 162.054 221.174
ATOM   4462  O3* C   A 208     239.818 163.121 221.425
ATOM   4463    P C   A 209     240.764 163.072 222.724
ATOM   4464  O1P C   A 209     241.740 164.196 222.618
ATOM   4465  O2P C   A 209     241.264 161.682 222.912
ATOM   4466  O5* C   A 209     239.767 163.389 223.923
ATOM   4467  C5* C   A 209     239.188 164.696 224.073
ATOM   4468  C4* C   A 209     238.278 164.731 225.280
ATOM   4469  O4* C   A 209     237.143 163.848 225.061
ATOM   4470  C1* C   A 209     236.757 163.250 226.293
ATOM   4471   N1 C   A 209     236.927 161.785 226.186
ATOM   4472   C6 C   A 209     237.765 161.242 225.249
ATOM   4473   C5 C   A 209     237.937 159.917 225.156
ATOM   4474   C2 C   A 209     236.218 160.949 227.069
ATOM   4475   O2 C   A 209     235.452 161.459 227.910
ATOM   4476   N3 C   A 209     236.387 159.607 226.983
ATOM   4477   C4 C   A 209     237.215 159.093 226.069
ATOM   4478   N4 C   A 209     237.359 157.767 226.028
ATOM   4479  C2* C   A 209     237.632 163.870 227.385
ATOM   4480  O2* C   A 209     236.961 164.992 227.923
ATOM   4481  C3* C   A 209     238.878 164.239 226.588
ATOM   4482  O3* C   A 209     239.684 165.226 227.229
ATOM   4483    P C   A 210     240.861 164.766 228.226
ATOM   4484  O1P C   A 210     241.495 165.990 228.790
ATOM   4485  O2P C   A 210     241.703 163.758 227.530
ATOM   4486  O5* C   A 210     240.086 164.035 229.409
ATOM   4487  C5* C   A 210     239.187 164.773 230.260
ATOM   4488  C4* C   A 210     238.627 163.876 231.338
ATOM   4489  O4* C   A 210     237.776 162.860 230.742
ATOM   4490  C1* C   A 210     237.887 161.653 231.482
ATOM   4491   N1 C   A 210     238.411 160.593 230.598
ATOM   4492   C6 C   A 210     239.106 160.900 229.458
ATOM   4493   C5 C   A 210     239.563 159.940 228.642
ATOM   4494   C2 C   A 210     238.178 159.251 230.942
ATOM   4495   O2 C   A 210     237.562 158.993 231.993
ATOM   4496   N3 C   A 210     238.634 158.270 230.122
ATOM   4497   C4 C   A 210     239.299 158.586 229.005
ATOM   4498   N4 C   A 210     239.716 157.587 228.221
ATOM   4499  C2* C   A 210     238.794 161.939 232.680
ATOM   4500  O2* C   A 210     237.979 162.315 233.771
ATOM   4501  C3* C   A 210     239.644 163.080 232.137
ATOM   4502  O3* C   A 210     240.258 163.862 233.155
ATOM   4503    P C   A 211     241.710 163.445 233.709
ATOM   4504  O1P C   A 211     242.155 164.521 234.637
ATOM   4505  O2P C   A 211     242.571 163.069 232.558
ATOM   4506  O5* C   A 211     241.423 162.127 234.558
ATOM   4507  C5* C   A 211     240.487 162.144 235.653
ATOM   4508  C4* C   A 211     240.305 160.753 236.220
ATOM   4509  O4* C   A 211     239.646 159.895 235.248
ATOM   4510  C1* C   A 211     240.113 158.559 235.398
ATOM   4511   N1 C   A 211     240.729 158.117 234.127
ATOM   4512   C6 C   A 211     241.277 159.022 233.259
ATOM   4513   C5 C   A 211     241.831 158.629 232.104
ATOM   4514   C2 C   A 211     240.745 156.741 233.818
ATOM   4515   O2 C   A 211     240.252 155.928 234.622
ATOM   4516   N3 C   A 211     241.300 156.335 232.650
ATOM   4517   C4 C   A 211     241.827 157.232 231.811
ATOM   4518   N4 C   A 211     242.360 156.786 230.670
ATOM   4519  C2* C   A 211     241.089 158.551 236.575
ATOM   4520  O2* C   A 211     240.382 158.205 237.749
ATOM   4521  C3* C   A 211     241.574 159.996 236.564
ATOM   4522  O3* C   A 211     242.134 160.405 237.806
ATOM   4523    P G   A 212     243.702 160.177 238.080
ATOM   4524  O1P G   A 212     243.984 160.645 239.467
ATOM   4525  O2P G   A 212     244.469 160.751 236.943
ATOM   4526  O5* G   A 212     243.864 158.590 238.036
ATOM   4527  C5* G   A 212     243.310 157.768 239.081
ATOM   4528  C4* G   A 212     243.618 156.303 238.840
ATOM   4529  O4* G   A 212     242.863 155.800 237.702
ATOM   4530  C1* G   A 212     243.571 154.712 237.115
ATOM   4531   N9 G   A 212     243.856 155.014 235.713
ATOM   4532   C4 G   A 212     244.049 154.086 234.711
ATOM   4533   N2 G   A 212     244.190 150.772 233.662
ATOM   4534   N3 G   A 212     243.979 152.741 234.848
ATOM   4535   C2 G   A 212     244.222 152.114 233.707
ATOM   4536   N1 G   A 212     244.515 152.755 232.526
ATOM   4537   C6 G   A 212     244.596 154.136 232.362
ATOM   4538   O6 G   A 212     244.875 154.610 231.254
ATOM   4539   C5 G   A 212     244.331 154.823 233.579
ATOM   4540   N7 G   A 212     244.304 156.185 233.857
ATOM   4541   C8 G   A 212     244.014 156.251 235.130
ATOM   4542  C2* G   A 212     244.864 154.532 237.914
ATOM   4543  O2* G   A 212     244.661 153.534 238.896
ATOM   4544  C3* G   A 212     245.050 155.930 238.493
ATOM   4545  O3* G   A 212     245.931 155.943 239.611
ATOM   4546    P A   A 213     247.523 156.008 239.367
ATOM   4547  O1P A   A 213     248.169 156.193 240.695
ATOM   4548  O2P A   A 213     247.798 156.983 238.277
ATOM   4549  O5* A   A 213     247.889 154.551 238.828
ATOM   4550  C5* A   A 213     247.622 153.383 239.628
ATOM   4551  C4* A   A 213     247.905 152.113 238.851
ATOM   4552  O4* A   A 213     247.043 152.031 237.684
ATOM   4553  C1* A   A 213     247.672 151.227 236.694
ATOM   4554   N9 A   A 213     247.763 151.979 235.442
ATOM   4555   C5 A   A 213     247.896 152.487 233.303
ATOM   4556   N7 A   A 213     247.963 153.691 233.994
ATOM   4557   C8 A   A 213     247.876 153.337 235.254
ATOM   4558   N1 A   A 213     247.844 150.878 231.576
ATOM   4559   C2 A   A 213     247.721 149.957 232.540
ATOM   4560   N3 A   A 213     247.673 150.122 233.861
ATOM   4561   C4 A   A 213     247.767 151.426 234.182
ATOM   4562   C6 A   A 213     247.937 152.179 231.932
ATOM   4563   N6 A   A 213     248.066 153.097 230.972
ATOM   4564  C2* A   A 213     249.050 150.832 237.233
ATOM   4565  O2* A   A 213     248.955 149.541 237.804
ATOM   4566  C3* A   A 213     249.296 151.931 238.263
ATOM   4567  O3* A   A 213     250.255 151.536 239.246
ATOM   4568    P G   A 214     251.831 151.697 238.942
ATOM   4569  O1P G   A 214     252.543 151.599 240.245
ATOM   4570  O2P G   A 214     252.042 152.892 238.081
ATOM   4571  O5* G   A 214     252.197 150.403 238.087
ATOM   4572  C5* G   A 214     251.939 149.080 238.600
ATOM   4573  C4* G   A 214     251.992 148.060 237.484
ATOM   4574  O4* G   A 214     251.022 148.416 236.464
ATOM   4575  C1* G   A 214     251.520 148.058 235.187
ATOM   4576   N9 G   A 214     251.544 149.254 234.345
ATOM   4577   C4 G   A 214     251.326 149.306 232.983
ATOM   4578   N2 G   A 214     250.665 147.708 229.959
ATOM   4579   N3 G   A 214     251.086 148.251 232.171
ATOM   4580   C2 G   A 214     250.903 148.627 230.910
ATOM   4581   N1 G   A 214     250.941 149.930 230.486
ATOM   4582   C6 G   A 214     251.181 151.031 231.303
ATOM   4583   O6 G   A 214     251.184 152.168 230.817
ATOM   4584   C5 G   A 214     251.393 150.645 232.654
ATOM   4585   N7 G   A 214     251.670 151.416 233.776
ATOM   4586   C8 G   A 214     251.757 150.552 234.751
ATOM   4587  C2* G   A 214     252.866 147.356 235.396
ATOM   4588  O2* G   A 214     252.606 145.970 235.463
ATOM   4589  C3* G   A 214     253.314 147.935 236.736
ATOM   4590  O3* G   A 214     254.200 147.063 237.454
ATOM   4591    P G   A 215     255.786 147.055 237.139
ATOM   4592  O1P G   A 215     256.423 146.310 238.257
ATOM   4593  O2P G   A 215     256.262 148.422 236.812
ATOM   4594  O5* G   A 215     255.934 146.155 235.831
ATOM   4595  C5* G   A 215     255.290 144.870 235.740
ATOM   4596  C4* G   A 215     255.153 144.449 234.294
ATOM   4597  O4* G   A 215     254.517 145.524 233.542
ATOM   4598  C1* G   A 215     255.346 145.899 232.459
ATOM   4599   N9 G   A 215     255.186 147.333 232.217
ATOM   4600   C4 G   A 215     254.681 147.911 231.072
ATOM   4601   N2 G   A 215     253.341 147.598 227.875
ATOM   4602   N3 G   A 215     254.242 147.252 229.975
ATOM   4603   C2 G   A 215     253.814 148.084 229.035
ATOM   4604   N1 G   A 215     253.816 149.453 229.162
ATOM   4605   C6 G   A 215     254.263 150.153 230.279
ATOM   4606   O6 G   A 215     254.226 151.391 230.287
ATOM   4607   C5 G   A 215     254.725 149.271 231.299
ATOM   4608   N7 G   A 215     255.243 149.545 232.558
ATOM   4609   C8 G   A 215     255.501 148.369 233.066
ATOM   4610  C2* G   A 215     256.754 145.448 232.847
ATOM   4611  O2* G   A 215     257.563 145.296 231.695
ATOM   4612  C3* G   A 215     256.450 144.128 233.554
ATOM   4613  O3* G   A 215     256.172 143.127 232.572
ATOM   4614    P A   A 216     256.169 141.568 232.978
ATOM   4615  O1P A   A 216     256.046 141.446 234.457
ATOM   4616  O2P A   A 216     257.314 140.923 232.282
ATOM   4617  O5* A   A 216     254.823 141.021 232.316
ATOM   4618  C5* A   A 216     253.540 141.179 232.972
ATOM   4619  C4* A   A 216     253.001 142.580 232.747
ATOM   4620  O4* A   A 216     252.965 142.881 231.325
ATOM   4621  C1* A   A 216     251.889 143.769 231.055
ATOM   4622   N9 A   A 216     250.987 143.143 230.084
ATOM   4623   C5 A   A 216     249.329 142.783 228.677
ATOM   4624   N7 A   A 216     250.052 141.600 228.736
ATOM   4625   C8 A   A 216     251.022 141.864 229.579
ATOM   4626   N1 A   A 216     247.713 144.412 228.122
ATOM   4627   C2 A   A 216     248.372 145.236 228.949
ATOM   4628   N3 A   A 216     249.463 145.005 229.676
ATOM   4629   C4 A   A 216     249.898 143.745 229.494
ATOM   4630   C6 A   A 216     248.175 143.151 227.963
ATOM   4631   N6 A   A 216     247.514 142.325 227.146
ATOM   4632  C2* A   A 216     251.208 144.082 232.393
ATOM   4633  O2* A   A 216     251.744 145.286 232.907
ATOM   4634  C3* A   A 216     251.579 142.852 233.218
ATOM   4635  O3* A   A 216     251.520 143.101 234.626
ATOM   4636    P A   A 217     250.270 142.558 235.491
ATOM   4637  O1P A   A 217     250.514 142.951 236.906
ATOM   4638  O2P A   A 217     250.028 141.128 235.161
ATOM   4639  O5* A   A 217     249.026 143.397 234.957
ATOM   4640  C5* A   A 217     248.989 144.835 235.082
ATOM   4641  C4* A   A 217     247.851 145.400 234.263
ATOM   4642  O4* A   A 217     248.058 145.073 232.864
ATOM   4643  C1* A   A 217     246.812 144.795 232.247
ATOM   4644   N9 A   A 217     246.854 143.435 231.699
ATOM   4645   C5 A   A 217     246.443 141.621 230.519
ATOM   4646   N7 A   A 217     247.550 141.330 231.302
ATOM   4647   C8 A   A 217     247.751 142.432 231.986
ATOM   4648   N1 A   A 217     244.674 141.447 228.963
ATOM   4649   C2 A   A 217     244.356 142.705 229.302
ATOM   4650   N3 A   A 217     244.945 143.518 230.180
ATOM   4651   C4 A   A 217     245.996 142.911 230.760
ATOM   4652   C6 A   A 217     245.734 140.864 229.568
ATOM   4653   N6 A   A 217     246.050 139.610 229.237
ATOM   4654  C2* A   A 217     245.715 145.044 233.287
ATOM   4655  O2* A   A 217     245.235 146.366 233.132
ATOM   4656  C3* A   A 217     246.482 144.829 234.589
ATOM   4657  O3* A   A 217     245.910 145.504 235.711
ATOM   4658    P A   A 218     244.737 144.802 236.560
ATOM   4659  O1P A   A 218     244.622 145.526 237.854
ATOM   4660  O2P A   A 218     244.959 143.333 236.560
ATOM   4661  O5* A   A 218     243.423 145.099 235.712
ATOM   4662  C5* A   A 218     242.295 144.214 235.785
ATOM   4663  C4* A   A 218     241.887 143.769 234.400
ATOM   4664  O4* A   A 218     243.053 143.396 233.625
ATOM   4665  C1* A   A 218     242.719 142.331 232.750
ATOM   4666   N9 A   A 218     243.702 141.252 232.914
ATOM   4667   C5 A   A 218     244.865 139.396 232.663
ATOM   4668   N7 A   A 218     245.540 140.150 233.612
ATOM   4669   C8 A   A 218     244.809 141.233 233.732
ATOM   4670   N1 A   A 218     244.259 137.668 231.174
ATOM   4671   C2 A   A 218     243.189 138.414 230.863
ATOM   4672   N3 A   A 218     242.830 139.610 231.329
ATOM   4673   C4 A   A 218     243.721 140.053 232.235
ATOM   4674   C6 A   A 218     245.136 138.142 232.088
ATOM   4675   N6 A   A 218     246.210 137.406 232.393
ATOM   4676  C2* A   A 218     241.246 141.974 232.979
ATOM   4677  O2* A   A 218     240.466 142.617 231.991
ATOM   4678  C3* A   A 218     241.012 142.529 234.382
ATOM   4679  O3* A   A 218     239.655 142.885 234.616
ATOM   4680    P A   A 219     239.009 142.672 236.075
ATOM   4681  O1P A   A 219     238.321 143.941 236.437
ATOM   4682  O2P A   A 219     240.032 142.104 236.998
ATOM   4683  O5* A   A 219     237.884 141.576 235.817
ATOM   4684  C5* A   A 219     237.998 140.259 236.374
ATOM   4685  C4* A   A 219     238.252 139.251 235.280
ATOM   4686  O4* A   A 219     239.517 139.531 234.624
ATOM   4687  C1* A   A 219     240.158 138.311 234.277
ATOM   4688   N9 A   A 219     241.490 138.287 234.897
ATOM   4689   C5 A   A 219     243.562 137.770 235.448
ATOM   4690   N7 A   A 219     243.265 138.947 236.121
ATOM   4691   C8 A   A 219     242.029 139.208 235.769
ATOM   4692   N1 A   A 219     244.697 135.863 234.638
ATOM   4693   C2 A   A 219     243.569 135.573 233.971
ATOM   4694   N3 A   A 219     242.413 136.240 233.932
ATOM   4695   C4 A   A 219     242.475 137.343 234.699
ATOM   4696   C6 A   A 219     244.726 136.978 235.401
ATOM   4697   N6 A   A 219     245.847 137.273 236.066
ATOM   4698  C2* A   A 219     239.217 137.170 234.675
ATOM   4699  O2* A   A 219     238.445 136.812 233.545
ATOM   4700  C3* A   A 219     238.396 137.828 235.780
ATOM   4701  O3* A   A 219     237.100 137.265 235.955
ATOM   4702    P G   A 220     236.557 136.953 237.436
ATOM   4703  O1P G   A 220     235.095 136.685 237.333
ATOM   4704  O2P G   A 220     237.044 138.004 238.370
ATOM   4705  O5* G   A 220     237.289 135.590 237.803
ATOM   4706  C5* G   A 220     237.074 134.405 237.014
ATOM   4707  C4* G   A 220     238.179 133.409 237.262
ATOM   4708  O4* G   A 220     239.421 133.891 236.686
ATOM   4709  C1* G   A 220     240.510 133.468 237.490
ATOM   4710   N9 G   A 220     241.258 134.646 237.924
ATOM   4711   C4 G   A 220     242.630 134.772 237.971
ATOM   4712   N2 G   A 220     245.808 133.431 237.486
ATOM   4713   N3 G   A 220     243.532 133.827 237.620
ATOM   4714   C2 G   A 220     244.780 134.245 237.786
ATOM   4715   N1 G   A 220     245.113 135.491 238.257
ATOM   4716   C6 G   A 220     244.204 136.479 238.620
ATOM   4717   O6 G   A 220     244.614 137.572 239.026
ATOM   4718   C5 G   A 220     242.862 136.044 238.451
ATOM   4719   N7 G   A 220     241.666 136.705 238.697
ATOM   4720   C8 G   A 220     240.744 135.841 238.370
ATOM   4721  C2* G   A 220     239.935 132.632 238.640
ATOM   4722  O2* G   A 220     239.979 131.263 238.284
ATOM   4723  C3* G   A 220     238.514 133.175 238.723
ATOM   4724  O3* G   A 220     237.589 132.273 239.327
ATOM   4725    P A   A 221     237.057 132.553 240.821
ATOM   4726  O1P A   A 221     235.867 131.686 241.034
ATOM   4727  O2P A   A 221     236.937 134.023 241.023
ATOM   4728  O5* A   A 221     238.248 132.025 241.740
ATOM   4729  C5* A   A 221     238.079 130.888 242.614
ATOM   4730  C4* A   A 221     238.085 129.602 241.812
ATOM   4731  O4* A   A 221     239.096 129.686 240.771
ATOM   4732  C1* A   A 221     240.043 128.651 240.945
ATOM   4733   N9 A   A 221     241.371 129.191 240.648
ATOM   4734   C5 A   A 221     243.469 129.405 240.018
ATOM   4735   N7 A   A 221     243.093 130.637 240.532
ATOM   4736   C8 A   A 221     241.844 130.461 240.888
ATOM   4737   N1 A   A 221     244.725 127.660 239.052
ATOM   4738   C2 A   A 221     243.623 126.904 239.168
ATOM   4739   N3 A   A 221     242.428 127.226 239.660
ATOM   4740   C4 A   A 221     242.417 128.506 240.074
ATOM   4741   C6 A   A 221     244.678 128.940 239.481
ATOM   4742   N6 A   A 221     245.775 129.692 239.380
ATOM   4743  C2* A   A 221     239.893 128.179 242.391
ATOM   4744  O2* A   A 221     240.347 126.848 242.544
ATOM   4745  C3* A   A 221     238.391 128.337 242.605
ATOM   4746  O3* A   A 221     237.694 127.227 242.043
ATOM   4747    P A   A 222     236.415 126.618 242.805
ATOM   4748  O1P A   A 222     236.812 126.319 244.207
ATOM   4749  O2P A   A 222     235.841 125.537 241.959
ATOM   4750  O5* A   A 222     235.400 127.844 242.834
ATOM   4751  C5* A   A 222     233.976 127.648 242.759
ATOM   4752  C4* A   A 222     233.426 128.364 241.547
ATOM   4753  O4* A   A 222     233.866 127.672 240.342
ATOM   4754  C1* A   A 222     232.742 127.240 239.597
ATOM   4755   N9 A   A 222     233.061 125.935 239.008
ATOM   4756   C5 A   A 222     233.793 124.341 237.672
ATOM   4757   N7 A   A 222     233.252 123.702 238.780
ATOM   4758   C8 A   A 222     232.830 124.687 239.537
ATOM   4759   N1 A   A 222     234.840 124.749 235.591
ATOM   4760   C2 A   A 222     234.657 126.053 235.845
ATOM   4761   N3 A   A 222     234.095 126.639 236.907
ATOM   4762   C4 A   A 222     233.679 125.717 237.795
ATOM   4763   C6 A   A 222     234.411 123.848 236.503
ATOM   4764   N6 A   A 222     234.593 122.550 236.252
ATOM   4765  C2* A   A 222     231.570 127.241 240.577
ATOM   4766  O2* A   A 222     230.339 127.351 239.891
ATOM   4767  C3* A   A 222     231.908 128.451 241.445
ATOM   4768  O3* A   A 222     231.584 129.666 240.766
ATOM   4769    P A   A 223     231.177 130.977 241.609
ATOM   4770  O1P A   A 223     231.086 132.102 240.641
ATOM   4771  O2P A   A 223     232.086 131.090 242.780
ATOM   4772  O5* A   A 223     229.709 130.655 242.135
ATOM   4773  C5* A   A 223     228.669 130.251 241.225
ATOM   4774  C4* A   A 223     227.913 129.074 241.793
ATOM   4775  O4* A   A 223     227.361 129.435 243.086
ATOM   4776  C1* A   A 223     226.116 128.785 243.270
ATOM   4777   N9 A   A 223     225.094 129.800 243.539
ATOM   4778   C5 A   A 223     223.424 130.915 244.438
ATOM   4779   N7 A   A 223     223.844 131.661 243.346
ATOM   4780   C8 A   A 223     224.833 130.959 242.847
ATOM   4781   N1 A   A 223     222.247 130.183 246.349
ATOM   4782   C2 A   A 223     223.064 129.122 246.351
ATOM   4783   N3 A   A 223     224.055 128.820 245.516
ATOM   4784   C4 A   A 223     224.186 129.768 244.571
ATOM   4785   C6 A   A 223     222.404 131.117 245.384
ATOM   4786   N6 A   A 223     221.587 132.173 245.378
ATOM   4787  C2* A   A 223     225.859 127.914 242.036
ATOM   4788  O2* A   A 223     226.288 126.597 242.319
ATOM   4789  C3* A   A 223     226.711 128.620 240.985
ATOM   4790  O3* A   A 223     227.114 127.756 239.924
ATOM   4791    P U   A 224     226.446 127.903 238.466
ATOM   4792  O1P U   A 224     225.958 129.301 238.310
ATOM   4793  O2P U   A 224     225.503 126.774 238.271
ATOM   4794  O5* U   A 224     227.667 127.675 237.466
ATOM   4795  C5* U   A 224     228.521 128.768 237.074
ATOM   4796  C4* U   A 224     229.425 128.348 235.938
ATOM   4797  O4* U   A 224     230.406 127.388 236.415
ATOM   4798  C1* U   A 224     230.707 126.459 235.383
ATOM   4799   N1 U   A 224     230.426 125.096 235.869
ATOM   4800   C6 U   A 224     229.500 124.862 236.861
ATOM   4801   C2 U   A 224     231.132 124.044 235.299
ATOM   4802   O2 U   A 224     231.966 124.194 234.418
ATOM   4803   N3 U   A 224     230.828 122.803 235.802
ATOM   4804   C4 U   A 224     229.918 122.508 236.792
ATOM   4805   O4 U   A 224     229.757 121.338 237.137
ATOM   4806   C5 U   A 224     229.232 123.640 237.328
ATOM   4807  C2* U   A 224     229.904 126.871 234.144
ATOM   4808  O2* U   A 224     230.727 127.671 233.315
ATOM   4809  C3* U   A 224     228.746 127.639 234.777
ATOM   4810  O3* U   A 224     228.117 128.558 233.884
ATOM   4811    P C   A 225     226.933 128.051 232.919
ATOM   4812  O1P C   A 225     226.513 129.218 232.098
ATOM   4813  O2P C   A 225     225.924 127.331 233.740
ATOM   4814  O5* C   A 225     227.655 127.000 231.962
ATOM   4815  C5* C   A 225     226.924 125.923 231.335
ATOM   4816  C4* C   A 225     227.888 124.977 230.656
ATOM   4817  O4* C   A 225     228.850 124.493 231.635
ATOM   4818  C1* C   A 225     229.206 123.149 231.334
ATOM   4819   N1 C   A 225     228.816 122.281 232.466
ATOM   4820   C6 C   A 225     227.861 122.680 233.363
ATOM   4821   C5 C   A 225     227.492 121.889 234.380
ATOM   4822   C2 C   A 225     229.437 121.028 232.608
ATOM   4823   O2 C   A 225     230.310 120.687 231.793
ATOM   4824   N3 C   A 225     229.069 120.222 233.631
ATOM   4825   C4 C   A 225     228.130 120.620 234.493
ATOM   4826   N4 C   A 225     227.795 119.788 235.479
ATOM   4827  C2* C   A 225     228.500 122.782 230.027
ATOM   4828  O2* C   A 225     229.370 123.054 228.946
ATOM   4829  C3* C   A 225     227.288 123.706 230.077
ATOM   4830  O3* C   A 225     226.702 123.912 228.797
ATOM   4831    P A   A 226     225.403 123.064 228.367
ATOM   4832  O1P A   A 226     225.079 123.427 226.961
ATOM   4833  O2P A   A 226     224.368 123.222 229.422
ATOM   4834  O5* A   A 226     225.900 121.549 228.383
ATOM   4835  C5* A   A 226     226.999 121.119 227.553
ATOM   4836  C4* A   A 226     227.496 119.759 227.996
ATOM   4837  O4* A   A 226     227.882 119.829 229.392
ATOM   4838  C1* A   A 226     227.546 118.618 230.044
ATOM   4839   N9 A   A 226     226.631 118.922 231.149
ATOM   4840   C5 A   A 226     225.390 118.792 232.964
ATOM   4841   N7 A   A 226     225.270 120.096 232.506
ATOM   4842   C8 A   A 226     226.019 120.122 231.430
ATOM   4843   N1 A   A 226     225.150 116.827 234.243
ATOM   4844   C2 A   A 226     225.969 116.241 233.359
ATOM   4845   N3 A   A 226     226.555 116.760 232.281
ATOM   4846   C4 A   A 226     226.221 118.055 232.137
ATOM   4847   C6 A   A 226     224.835 118.130 234.068
ATOM   4848   N6 A   A 226     224.018 118.717 234.944
ATOM   4849  C2* A   A 226     226.997 117.660 228.983
ATOM   4850  O2* A   A 226     228.066 116.863 228.513
ATOM   4851  C3* A   A 226     226.476 118.633 227.930
ATOM   4852  O3* A   A 226     226.456 118.055 226.622
ATOM   4853    P A   A 227     225.055 117.792 225.871
ATOM   4854  O1P A   A 227     225.369 117.556 224.436
ATOM   4855  O2P A   A 227     224.095 118.866 226.243
ATOM   4856  O5* A   A 227     224.522 116.425 226.492
ATOM   4857  C5* A   A 227     225.337 115.237 226.483
ATOM   4858  C4* A   A 227     225.103 114.437 227.744
ATOM   4859  O4* A   A 227     225.321 115.304 228.890
ATOM   4860  C1* A   A 227     224.414 114.970 229.927
ATOM   4861   N9 A   A 227     223.622 116.157 230.272
ATOM   4862   C5 A   A 227     222.369 117.615 231.347
ATOM   4863   N7 A   A 227     222.765 118.237 230.173
ATOM   4864   C8 A   A 227     223.497 117.332 229.568
ATOM   4865   N1 A   A 227     221.367 117.186 233.439
ATOM   4866   C2 A   A 227     221.914 115.966 233.364
ATOM   4867   N3 A   A 227     222.677 115.440 232.407
ATOM   4868   C4 A   A 227     222.871 116.327 231.414
ATOM   4869   C6 A   A 227     221.584 118.053 232.427
ATOM   4870   N6 A   A 227     221.050 119.272 232.506
ATOM   4871  C2* A   A 227     223.623 113.745 229.467
ATOM   4872  O2* A   A 227     224.308 112.610 229.956
ATOM   4873  C3* A   A 227     223.697 113.887 227.948
ATOM   4874  O3* A   A 227     223.534 112.663 227.210
ATOM   4875    P C   A 228     222.483 111.539 227.702
ATOM   4876  O1P C   A 228     222.306 110.579 226.580
ATOM   4877  O2P C   A 228     221.290 112.208 228.290
ATOM   4878  O5* C   A 228     223.272 110.786 228.865
ATOM   4879  C5* C   A 228     222.608 109.898 229.791
ATOM   4880  C4* C   A 228     222.823 110.374 231.213
ATOM   4881  O4* C   A 228     221.909 111.468 231.489
ATOM   4882  C1* C   A 228     221.634 111.508 232.881
ATOM   4883   N1 C   A 228     220.180 111.653 233.087
ATOM   4884   C6 C   A 228     219.291 110.837 232.440
ATOM   4885   C5 C   A 228     217.968 110.978 232.614
ATOM   4886   C2 C   A 228     219.715 112.656 233.959
ATOM   4887   O2 C   A 228     220.536 113.380 234.547
ATOM   4888   N3 C   A 228     218.381 112.808 234.139
ATOM   4889   C4 C   A 228     217.524 112.010 233.496
ATOM   4890   N4 C   A 228     216.216 112.202 233.699
ATOM   4891  C2* C   A 228     222.277 110.275 233.523
ATOM   4892  O2* C   A 228     223.477 110.686 234.149
ATOM   4893  C3* C   A 228     222.496 109.370 232.309
ATOM   4894  O3* C   A 228     223.618 108.518 232.523
ATOM   4895    P C   A 229     223.491 106.931 232.296
ATOM   4896  O1P C   A 229     222.604 106.697 231.125
ATOM   4897  O2P C   A 229     223.166 106.291 233.602
ATOM   4898  O5* C   A 229     224.977 106.513 231.894
ATOM   4899  C5* C   A 229     226.118 107.075 232.586
ATOM   4900  C4* C   A 229     227.289 107.227 231.640
ATOM   4901  O4* C   A 229     226.944 108.164 230.577
ATOM   4902  C1* C   A 229     228.111 108.871 230.164
ATOM   4903   N1 C   A 229     227.907 110.322 230.376
ATOM   4904   C6 C   A 229     227.109 110.780 231.390
ATOM   4905   C5 C   A 229     226.947 112.092 231.606
ATOM   4906   C2 C   A 229     228.563 111.239 229.524
ATOM   4907   O2 C   A 229     229.267 110.812 228.592
ATOM   4908   N3 C   A 229     228.407 112.566 229.739
ATOM   4909   C4 C   A 229     227.635 112.995 230.741
ATOM   4910   N4 C   A 229     227.522 114.312 230.922
ATOM   4911  C2* C   A 229     229.278 108.325 230.988
ATOM   4912  O2* C   A 229     229.911 107.285 230.265
ATOM   4913  C3* C   A 229     228.552 107.833 232.234
ATOM   4914  O3* C   A 229     229.329 106.899 232.984
ATOM   4915    P G   A 230     230.473 107.439 233.983
ATOM   4916  O1P G   A 230     231.353 106.287 234.322
ATOM   4917  O2P G   A 230     229.822 108.213 235.076
ATOM   4918  O5* G   A 230     231.315 108.448 233.079
ATOM   4919  C5* G   A 230     232.161 109.460 233.663
ATOM   4920  C4* G   A 230     232.395 110.572 232.667
ATOM   4921  O4* G   A 230     231.128 111.215 232.360
ATOM   4922  C1* G   A 230     231.346 112.594 232.090
ATOM   4923   N9 G   A 230     230.590 113.394 233.052
ATOM   4924   C4 G   A 230     230.345 114.747 232.965
ATOM   4925   N2 G   A 230     230.692 117.768 231.274
ATOM   4926   N3 G   A 230     230.749 115.566 231.967
ATOM   4927   C2 G   A 230     230.373 116.819 232.171
ATOM   4928   N1 G   A 230     229.659 117.235 233.268
ATOM   4929   C6 G   A 230     229.234 116.412 234.308
ATOM   4930   O6 G   A 230     228.601 116.892 235.254
ATOM   4931   C5 G   A 230     229.628 115.063 234.100
ATOM   4932   N7 G   A 230     229.415 113.933 234.880
ATOM   4933   C8 G   A 230     229.998 112.968 234.220
ATOM   4934  C2* G   A 230     232.854 112.839 232.179
ATOM   4935  O2* G   A 230     233.415 112.721 230.887
ATOM   4936  C3* G   A 230     233.277 111.722 233.126
ATOM   4937  O3* G   A 230     234.664 111.404 233.024
ATOM   4938    P A   A 231     235.741 112.232 233.890
ATOM   4939  O1P A   A 231     237.062 111.577 233.689
ATOM   4940  O2P A   A 231     235.216 112.414 235.269
ATOM   4941  O5* A   A 231     235.786 113.657 233.179
ATOM   4942  C5* A   A 231     236.163 113.780 231.790
ATOM   4943  C4* A   A 231     236.073 115.222 231.345
ATOM   4944  O4* A   A 231     234.698 115.677 231.436
ATOM   4945  C1* A   A 231     234.672 117.039 231.830
ATOM   4946   N9 A   A 231     233.889 117.149 233.065
ATOM   4947   C5 A   A 231     232.675 117.913 234.735
ATOM   4948   N7 A   A 231     232.779 116.543 234.927
ATOM   4949   C8 A   A 231     233.509 116.139 233.917
ATOM   4950   N1 A   A 231     232.116 120.187 235.009
ATOM   4951   C2 A   A 231     232.819 120.416 233.889
ATOM   4952   N3 A   A 231     233.474 119.553 233.114
ATOM   4953   C4 A   A 231     233.361 118.302 233.597
ATOM   4954   C6 A   A 231     232.025 118.918 235.466
ATOM   4955   N6 A   A 231     231.329 118.686 236.581
ATOM   4956  C2* A   A 231     236.124 117.524 231.924
ATOM   4957  O2* A   A 231     236.471 118.133 230.696
ATOM   4958  C3* A   A 231     236.867 116.216 232.178
ATOM   4959  O3* A   A 231     238.229 116.242 231.747
ATOM   4960    P G   A 232     239.371 116.838 232.713
ATOM   4961  O1P G   A 232     240.686 116.560 232.075
ATOM   4962  O2P G   A 232     239.116 116.370 234.103
ATOM   4963  O5* G   A 232     239.132 118.412 232.651
ATOM   4964  C5* G   A 232     239.672 119.280 233.660
ATOM   4965  C4* G   A 232     238.657 120.337 234.031
ATOM   4966  O4* G   A 232     237.386 119.693 234.335
ATOM   4967  C1* G   A 232     237.008 119.988 235.666
ATOM   4968   N9 G   A 232     236.404 118.792 236.252
ATOM   4969   C4 G   A 232     235.366 118.758 237.159
ATOM   4970   N2 G   A 232     233.013 120.417 239.113
ATOM   4971   N3 G   A 232     234.709 119.830 237.657
ATOM   4972   C2 G   A 232     233.766 119.476 238.517
ATOM   4973   N1 G   A 232     233.490 118.174 238.859
ATOM   4974   C6 G   A 232     234.152 117.057 238.359
ATOM   4975   O6 G   A 232     233.827 115.926 238.738
ATOM   4976   C5 G   A 232     235.165 117.421 237.435
ATOM   4977   N7 G   A 232     236.047 116.630 236.712
ATOM   4978   C8 G   A 232     236.759 117.482 236.024
ATOM   4979  C2* G   A 232     238.286 120.438 236.376
ATOM   4980  O2* G   A 232     237.993 121.260 237.491
ATOM   4981  C3* G   A 232     239.016 121.174 235.254
ATOM   4982  O3* G   A 232     238.505 122.498 235.098
ATOM   4983    P A   A 233     239.421 123.640 234.419
ATOM   4984  O1P A   A 233     238.749 124.052 233.157
ATOM   4985  O2P A   A 233     240.837 123.184 234.379
ATOM   4986  O5* A   A 233     239.338 124.868 235.431
ATOM   4987  C5* A   A 233     238.080 125.291 235.996
ATOM   4988  C4* A   A 233     238.157 126.745 236.402
ATOM   4989  O4* A   A 233     239.308 126.926 237.276
ATOM   4990  C1* A   A 233     239.930 128.175 237.002
ATOM   4991   N9 A   A 233     241.274 127.920 236.470
ATOM   4992   C5 A   A 233     243.343 128.166 235.758
ATOM   4993   N7 A   A 233     243.021 126.832 235.555
ATOM   4994   C8 A   A 233     241.790 126.735 235.996
ATOM   4995   N1 A   A 233     244.510 130.216 235.814
ATOM   4996   C2 A   A 233     243.407 130.741 236.366
ATOM   4997   N3 A   A 233     242.248 130.151 236.662
ATOM   4998   C4 A   A 233     242.281 128.847 236.328
ATOM   4999   C6 A   A 233     244.508 128.904 235.489
ATOM   5000   N6 A   A 233     245.599 128.380 234.929
ATOM   5001  C2* A   A 233     239.031 128.905 236.000
ATOM   5002  O2* A   A 233     238.083 129.684 236.704
ATOM   5003  C3* A   A 233     238.399 127.730 235.267
ATOM   5004  O3* A   A 233     237.192 128.080 234.586
ATOM   5005    P U   A 234     237.231 128.436 233.013
ATOM   5006  O1P U   A 234     235.833 128.737 232.597
ATOM   5007  O2P U   A 234     237.998 127.382 232.295
ATOM   5008  O5* U   A 234     238.072 129.790 232.939
ATOM   5009  C5* U   A 234     237.593 130.994 233.576
ATOM   5010  C4* U   A 234     238.663 132.067 233.570
ATOM   5011  O4* U   A 234     239.843 131.573 234.261
ATOM   5012  C1* U   A 234     241.010 132.143 233.681
ATOM   5013   N1 U   A 234     241.862 131.062 233.153
ATOM   5014   C6 U   A 234     241.350 129.810 232.883
ATOM   5015   C2 U   A 234     243.207 131.342 232.927
ATOM   5016   O2 U   A 234     243.715 132.430 233.158
ATOM   5017   N3 U   A 234     243.937 130.296 232.418
ATOM   5018   C4 U   A 234     243.481 129.029 232.121
ATOM   5019   O4 U   A 234     244.262 128.199 231.656
ATOM   5020   C5 U   A 234     242.093 128.815 232.390
ATOM   5021  C2* U   A 234     240.543 133.118 232.598
ATOM   5022  O2* U   A 234     240.437 134.408 233.163
ATOM   5023  C3* U   A 234     239.196 132.516 232.217
ATOM   5024  O3* U   A 234     238.346 133.475 231.587
ATOM   5025    P U   A 235     238.348 133.614 229.982
ATOM   5026  O1P U   A 235     237.563 134.830 229.633
ATOM   5027  O2P U   A 235     237.970 132.304 229.391
ATOM   5028  O5* U   A 235     239.875 133.888 229.614
ATOM   5029  C5* U   A 235     240.511 135.138 229.953
ATOM   5030  C4* U   A 235     241.902 135.195 229.363
ATOM   5031  O4* U   A 235     242.731 134.165 229.964
ATOM   5032  C1* U   A 235     243.637 133.654 228.996
ATOM   5033   N1 U   A 235     243.385 132.211 228.826
ATOM   5034   C6 U   A 235     242.211 131.634 229.259
ATOM   5035   C2 U   A 235     244.371 131.438 228.218
ATOM   5036   O2 U   A 235     245.426 131.899 227.805
ATOM   5037   N3 U   A 235     244.073 130.101 228.110
ATOM   5038   C4 U   A 235     242.918 129.468 228.528
ATOM   5039   O4 U   A 235     242.796 128.253 228.361
ATOM   5040   C5 U   A 235     241.953 130.330 229.134
ATOM   5041  C2* U   A 235     243.451 134.479 227.721
ATOM   5042  O2* U   A 235     244.374 135.550 227.744
ATOM   5043  C3* U   A 235     242.003 134.932 227.869
ATOM   5044  O3* U   A 235     241.705 136.105 227.114
ATOM   5045    P C   A 236     240.996 135.973 225.674
ATOM   5046  O1P C   A 236     240.714 137.353 225.195
ATOM   5047  O2P C   A 236     239.885 134.988 225.770
ATOM   5048  O5* C   A 236     242.127 135.343 224.743
ATOM   5049  C5* C   A 236     243.311 136.094 224.407
ATOM   5050  C4* C   A 236     244.280 135.231 223.627
ATOM   5051  O4* C   A 236     244.742 134.132 224.462
ATOM   5052  C1* C   A 236     244.975 132.984 223.655
ATOM   5053   N1 C   A 236     244.105 131.883 224.121
ATOM   5054   C6 C   A 236     242.929 132.140 224.772
ATOM   5055   C5 C   A 236     242.130 131.145 225.181
ATOM   5056   C2 C   A 236     244.501 130.556 223.876
ATOM   5057   O2 C   A 236     245.578 130.341 223.292
ATOM   5058   N3 C   A 236     243.699 129.542 224.283
ATOM   5059   C4 C   A 236     242.550 129.810 224.914
ATOM   5060   N4 C   A 236     241.791 128.780 225.294
ATOM   5061  C2* C   A 236     244.708 133.389 222.201
ATOM   5062  O2* C   A 236     245.929 133.781 221.605
ATOM   5063  C3* C   A 236     243.728 134.543 222.387
ATOM   5064  O3* C   A 236     243.680 135.422 221.265
ATOM   5065    P C   A 237     242.625 135.148 220.079
ATOM   5066  O1P C   A 237     242.634 136.338 219.181
ATOM   5067  O2P C   A 237     241.341 134.688 220.671
ATOM   5068  O5* C   A 237     243.260 133.924 219.283
ATOM   5069  C5* C   A 237     244.493 134.081 218.558
ATOM   5070  C4* C   A 237     244.920 132.767 217.947
ATOM   5071  O4* C   A 237     245.245 131.820 219.001
ATOM   5072  C1* C   A 237     244.923 130.504 218.572
ATOM   5073   N1 C   A 237     243.925 129.926 219.492
ATOM   5074   C6 C   A 237     243.094 130.729 220.225
ATOM   5075   C5 C   A 237     242.176 130.207 221.049
ATOM   5076   C2 C   A 237     243.834 128.530 219.601
ATOM   5077   O2 C   A 237     244.605 127.817 218.937
ATOM   5078   N3 C   A 237     242.908 127.992 220.430
ATOM   5079   C4 C   A 237     242.099 128.786 221.134
ATOM   5080   N4 C   A 237     241.198 128.210 221.933
ATOM   5081  C2* C   A 237     244.416 130.609 217.132
ATOM   5082  O2* C   A 237     245.509 130.410 216.256
ATOM   5083  C3* C   A 237     243.883 132.037 217.109
ATOM   5084  O3* C   A 237     243.780 132.574 215.791
ATOM   5085    P C   A 238     242.411 132.398 214.959
ATOM   5086  O1P C   A 238     242.525 133.229 213.727
ATOM   5087  O2P C   A 238     241.261 132.604 215.877
ATOM   5088  O5* C   A 238     242.421 130.865 214.528
ATOM   5089  C5* C   A 238     243.403 130.365 213.600
ATOM   5090  C4* C   A 238     243.195 128.889 213.356
ATOM   5091  O4* C   A 238     243.428 128.151 214.585
ATOM   5092  C1* C   A 238     242.565 127.025 214.636
ATOM   5093   N1 C   A 238     241.721 127.121 215.845
ATOM   5094   C6 C   A 238     241.486 128.328 216.443
ATOM   5095   C5 C   A 238     240.706 128.423 217.531
ATOM   5096   C2 C   A 238     241.155 125.949 216.375
ATOM   5097   O2 C   A 238     241.393 124.859 215.831
ATOM   5098   N3 C   A 238     240.365 126.034 217.470
ATOM   5099   C4 C   A 238     240.134 127.220 218.038
ATOM   5100   N4 C   A 238     239.337 127.256 219.108
ATOM   5101  C2* C   A 238     241.772 126.998 213.328
ATOM   5102  O2* C   A 238     242.442 126.155 212.413
ATOM   5103  C3* C   A 238     241.798 128.471 212.932
ATOM   5104  O3* C   A 238     241.585 128.686 211.538
ATOM   5105    P C   A 239     240.086 128.689 210.954
ATOM   5106  O1P C   A 239     240.178 128.865 209.478
ATOM   5107  O2P C   A 239     239.265 129.635 211.756
ATOM   5108  O5* C   A 239     239.577 127.209 211.242
ATOM   5109  C5* C   A 239     238.175 126.904 211.310
ATOM   5110  C4* C   A 239     237.979 125.523 211.884
ATOM   5111  O4* C   A 239     238.545 125.478 213.222
ATOM   5112  C1* C   A 239     237.774 124.607 214.037
ATOM   5113   N1 C   A 239     237.275 125.359 215.211
ATOM   5114   C6 C   A 239     237.541 126.694 215.356
ATOM   5115   C5 C   A 239     237.085 127.382 216.414
ATOM   5116   C2 C   A 239     236.515 124.679 216.190
ATOM   5117   O2 C   A 239     236.293 123.462 216.055
ATOM   5118   N3 C   A 239     236.046 125.369 217.257
ATOM   5119   C4 C   A 239     236.310 126.673 217.381
ATOM   5120   N4 C   A 239     235.821 127.308 218.449
ATOM   5121  C2* C   A 239     236.670 124.019 213.153
ATOM   5122  O2* C   A 239     237.107 122.773 212.648
ATOM   5123  C3* C   A 239     236.537 125.093 212.079
ATOM   5124  O3* C   A 239     235.972 124.596 210.867
ATOM   5125    P C   A 240     234.516 125.094 210.402
ATOM   5126  O1P C   A 240     234.143 124.329 209.181
ATOM   5127  O2P C   A 240     234.530 126.578 210.360
ATOM   5128  O5* C   A 240     233.556 124.643 211.590
ATOM   5129  C5* C   A 240     233.432 123.256 211.962
ATOM   5130  C4* C   A 240     232.835 123.137 213.345
ATOM   5131  O4* C   A 240     233.713 123.788 214.298
ATOM   5132  C1* C   A 240     232.941 124.435 215.297
ATOM   5133   N1 C   A 240     233.273 125.874 215.290
ATOM   5134   C6 C   A 240     233.767 126.474 214.163
ATOM   5135   C5 C   A 240     234.095 127.773 214.154
ATOM   5136   C2 C   A 240     233.088 126.624 216.466
ATOM   5137   O2 C   A 240     232.634 126.065 217.480
ATOM   5138   N3 C   A 240     233.413 127.940 216.466
ATOM   5139   C4 C   A 240     233.902 128.510 215.360
ATOM   5140   N4 C   A 240     234.213 129.810 215.408
ATOM   5141  C2* C   A 240     231.470 124.102 215.035
ATOM   5142  O2* C   A 240     231.121 122.973 215.811
ATOM   5143  C3* C   A 240     231.487 123.816 213.537
ATOM   5144  O3* C   A 240     230.422 122.959 213.118
ATOM   5145    P A   A 241     229.113 123.583 212.415
ATOM   5146  O1P A   A 241     228.403 124.393 213.439
ATOM   5147  O2P A   A 241     228.387 122.487 211.717
ATOM   5148  O5* A   A 241     229.694 124.574 211.310
ATOM   5149  C5* A   A 241     228.859 125.055 210.236
ATOM   5150  C4* A   A 241     229.178 126.504 209.922
ATOM   5151  O4* A   A 241     228.888 127.321 211.092
ATOM   5152  C1* A   A 241     230.049 128.033 211.473
ATOM   5153   N9 A   A 241     230.073 128.151 212.933
ATOM   5154   C5 A   A 241     230.383 128.915 214.975
ATOM   5155   N7 A   A 241     229.741 127.691 215.113
ATOM   5156   C8 A   A 241     229.583 127.278 213.878
ATOM   5157   N1 A   A 241     231.430 130.974 215.452
ATOM   5158   C2 A   A 241     231.570 131.123 214.126
ATOM   5159   N3 A   A 241     231.193 130.308 213.142
ATOM   5160   C4 A   A 241     230.598 129.209 213.639
ATOM   5161   C6 A   A 241     230.827 129.857 215.916
ATOM   5162   N6 A   A 241     230.686 129.706 217.235
ATOM   5163  C2* A   A 241     231.221 127.269 210.865
ATOM   5164  O2* A   A 241     232.343 128.120 210.733
ATOM   5165  C3* A   A 241     230.619 126.829 209.531
ATOM   5166  O3* A   A 241     230.595 127.935 208.624
ATOM   5167    P G   A 242     231.304 127.820 207.184
ATOM   5168  O1P G   A 242     230.480 126.904 206.347
ATOM   5169  O2P G   A 242     232.749 127.527 207.385
ATOM   5170  O5* G   A 242     231.187 129.304 206.605
ATOM   5171  C5* G   A 242     229.911 129.860 206.200
ATOM   5172  C4* G   A 242     229.091 130.259 207.413
ATOM   5173  O4* G   A 242     229.842 131.209 208.231
ATOM   5174  C1* G   A 242     228.988 132.278 208.593
ATOM   5175   N9 G   A 242     229.787 133.467 208.884
ATOM   5176   C4 G   A 242     230.035 134.000 210.132
ATOM   5177   N2 G   A 242     229.652 133.893 213.586
ATOM   5178   N3 G   A 242     229.595 133.506 211.309
ATOM   5179   C2 G   A 242     229.999 134.240 212.336
ATOM   5180   N1 G   A 242     230.773 135.368 212.218
ATOM   5181   C6 G   A 242     231.240 135.896 211.020
ATOM   5182   O6 G   A 242     231.933 136.923 211.027
ATOM   5183   C5 G   A 242     230.813 135.117 209.905
ATOM   5184   N7 G   A 242     231.054 135.283 208.547
ATOM   5185   C8 G   A 242     230.430 134.284 207.982
ATOM   5186  C2* G   A 242     228.044 132.412 207.403
ATOM   5187  O2* G   A 242     226.882 133.139 207.760
ATOM   5188  C3* G   A 242     227.756 130.945 207.105
ATOM   5189  O3* G   A 242     226.748 130.492 208.001
ATOM   5190    P U   A 243     225.226 130.394 207.495
ATOM   5191  O1P U   A 243     225.268 129.945 206.077
ATOM   5192  O2P U   A 243     224.524 131.656 207.845
ATOM   5193  O5* U   A 243     224.610 129.213 208.368
ATOM   5194  C5* U   A 243     224.761 127.836 207.965
ATOM   5195  C4* U   A 243     224.771 126.938 209.178
ATOM   5196  O4* U   A 243     226.001 127.129 209.919
ATOM   5197  C1* U   A 243     225.750 126.962 211.306
ATOM   5198   N1 U   A 243     226.232 128.153 212.029
ATOM   5199   C6 U   A 243     226.676 129.271 211.357
ATOM   5200   C2 U   A 243     226.243 128.113 213.418
ATOM   5201   O2 U   A 243     225.845 127.151 214.064
ATOM   5202   N3 U   A 243     226.738 129.241 214.027
ATOM   5203   C4 U   A 243     227.206 130.381 213.412
ATOM   5204   O4 U   A 243     227.652 131.300 214.098
ATOM   5205   C5 U   A 243     227.149 130.353 211.983
ATOM   5206  C2* U   A 243     224.263 126.631 211.476
ATOM   5207  O2* U   A 243     224.127 125.227 211.566
ATOM   5208  C3* U   A 243     223.674 127.209 210.193
ATOM   5209  O3* U   A 243     222.456 126.578 209.803
ATOM   5210    P A   A 244     221.049 127.285 210.127
ATOM   5211  O1P A   A 244     219.982 126.421 209.555
ATOM   5212  O2P A   A 244     221.129 128.709 209.723
ATOM   5213  O5* A   A 244     220.950 127.215 211.715
ATOM   5214  C5* A   A 244     220.811 125.948 212.388
ATOM   5215  C4* A   A 244     220.641 126.153 213.877
ATOM   5216  O4* A   A 244     221.873 126.651 214.457
ATOM   5217  C1* A   A 244     221.570 127.521 215.537
ATOM   5218   N9 A   A 244     222.180 128.824 215.269
ATOM   5219   C5 A   A 244     223.093 130.813 215.511
ATOM   5220   N7 A   A 244     223.158 130.517 214.156
ATOM   5221   C8 A   A 244     222.600 129.334 214.064
ATOM   5222   N1 A   A 244     223.307 131.905 217.590
ATOM   5223   C2 A   A 244     222.689 130.844 218.125
ATOM   5224   N3 A   A 244     222.239 129.741 217.529
ATOM   5225   C4 A   A 244     222.476 129.787 216.206
ATOM   5226   C6 A   A 244     223.531 131.919 216.258
ATOM   5227   N6 A   A 244     224.156 132.973 215.725
ATOM   5228  C2* A   A 244     220.048 127.553 215.696
ATOM   5229  O2* A   A 244     219.671 126.608 216.679
ATOM   5230  C3* A   A 244     219.595 127.174 214.290
ATOM   5231  O3* A   A 244     218.285 126.617 214.259
ATOM   5232    P G   A 245     217.012 127.587 214.131
ATOM   5233  O1P G   A 245     215.794 126.735 214.177
ATOM   5234  O2P G   A 245     217.231 128.497 212.974
ATOM   5235  O5* G   A 245     217.061 128.449 215.469
ATOM   5236  C5* G   A 245     216.478 129.763 215.520
ATOM   5237  C4* G   A 245     217.260 130.651 216.460
ATOM   5238  O4* G   A 245     218.677 130.561 216.157
ATOM   5239  C1* G   A 245     219.278 131.842 216.277
ATOM   5240   N9 G   A 245     219.807 132.216 214.964
ATOM   5241   C4 G   A 245     220.558 133.331 214.656
ATOM   5242   N2 G   A 245     222.119 136.293 215.625
ATOM   5243   N3 G   A 245     220.929 134.306 215.516
ATOM   5244   C2 G   A 245     221.659 135.242 214.919
ATOM   5245   N1 G   A 245     221.994 135.218 213.587
ATOM   5246   C6 G   A 245     221.622 134.226 212.687
ATOM   5247   O6 G   A 245     221.975 134.304 211.505
ATOM   5248   C5 G   A 245     220.842 133.219 213.311
ATOM   5249   N7 G   A 245     220.274 132.070 212.779
ATOM   5250   C8 G   A 245     219.669 131.510 213.790
ATOM   5251  C2* G   A 245     218.215 132.790 216.839
ATOM   5252  O2* G   A 245     218.313 132.803 218.250
ATOM   5253  C3* G   A 245     216.935 132.129 216.340
ATOM   5254  O3* G   A 245     215.776 132.469 217.097
ATOM   5255    P C   A 246     214.800 133.638 216.582
ATOM   5256  O1P C   A 246     213.657 133.712 217.530
ATOM   5257  O2P C   A 246     214.536 133.439 215.134
ATOM   5258  O5* C   A 246     215.677 134.955 216.758
ATOM   5259  C5* C   A 246     216.106 135.388 218.065
ATOM   5260  C4* C   A 246     216.948 136.640 217.956
ATOM   5261  O4* C   A 246     218.184 136.340 217.250
ATOM   5262  C1* C   A 246     218.574 137.461 216.469
ATOM   5263   N1 C   A 246     218.612 137.065 215.047
ATOM   5264   C6 C   A 246     217.966 135.939 214.614
ATOM   5265   C5 C   A 246     217.983 135.582 213.321
ATOM   5266   C2 C   A 246     219.318 137.868 214.133
ATOM   5267   O2 C   A 246     219.910 138.883 214.544
ATOM   5268   N3 C   A 246     219.338 137.518 212.825
ATOM   5269   C4 C   A 246     218.698 136.419 212.416
ATOM   5270   N4 C   A 246     218.742 136.117 211.116
ATOM   5271  C2* C   A 246     217.570 138.582 216.753
ATOM   5272  O2* C   A 246     218.078 139.400 217.790
ATOM   5273  C3* C   A 246     216.338 137.781 217.159
ATOM   5274  O3* C   A 246     215.401 138.537 217.921
ATOM   5275    P G   A 247     214.062 139.083 217.215
ATOM   5276  O1P G   A 247     213.425 140.073 218.132
ATOM   5277  O2P G   A 247     213.277 137.918 216.740
ATOM   5278  O5* G   A 247     214.602 139.854 215.931
ATOM   5279  C5* G   A 247     215.391 141.041 216.074
ATOM   5280  C4* G   A 247     215.752 141.600 214.721
ATOM   5281  O4* G   A 247     216.590 140.657 214.014
ATOM   5282  C1* G   A 247     216.526 140.945 212.629
ATOM   5283   N9 G   A 247     216.374 139.700 211.884
ATOM   5284   C4 G   A 247     216.695 139.512 210.557
ATOM   5285   N2 G   A 247     217.923 140.752 207.548
ATOM   5286   N3 G   A 247     217.222 140.440 209.725
ATOM   5287   C2 G   A 247     217.403 139.965 208.502
ATOM   5288   N1 G   A 247     217.088 138.684 208.122
ATOM   5289   C6 G   A 247     216.545 137.712 208.956
ATOM   5290   O6 G   A 247     216.291 136.586 208.507
ATOM   5291   C5 G   A 247     216.351 138.207 210.280
ATOM   5292   N7 G   A 247     215.843 137.580 211.413
ATOM   5293   C8 G   A 247     215.878 138.502 212.337
ATOM   5294  C2* G   A 247     215.373 141.932 212.419
ATOM   5295  O2* G   A 247     215.921 143.221 212.218
ATOM   5296  C3* G   A 247     214.612 141.798 213.736
ATOM   5297  O3* G   A 247     213.847 142.966 214.036
ATOM   5298    P G   A 248     212.301 143.050 213.591
ATOM   5299  O1P G   A 248     211.729 144.265 214.229
ATOM   5300  O2P G   A 248     211.653 141.730 213.818
ATOM   5301  O5* G   A 248     212.367 143.306 212.021
ATOM   5302  C5* G   A 248     212.869 144.550 211.495
ATOM   5303  C4* G   A 248     211.717 145.460 211.136
ATOM   5304  O4* G   A 248     212.216 146.770 210.759
ATOM   5305  C1* G   A 248     211.343 147.349 209.802
ATOM   5306   N9 G   A 248     212.121 147.691 208.612
ATOM   5307   C4 G   A 248     212.569 148.948 208.271
ATOM   5308   N2 G   A 248     212.795 152.346 208.955
ATOM   5309   N3 G   A 248     212.360 150.084 208.973
ATOM   5310   C2 G   A 248     212.913 151.135 208.392
ATOM   5311   N1 G   A 248     213.621 151.076 207.217
ATOM   5312   C6 G   A 248     213.853 149.921 206.478
ATOM   5313   O6 G   A 248     214.512 149.980 205.434
ATOM   5314   C5 G   A 248     213.258 148.783 207.087
ATOM   5315   N7 G   A 248     213.239 147.452 206.687
ATOM   5316   C8 G   A 248     212.555 146.842 207.619
ATOM   5317  C2* G   A 248     210.202 146.356 209.562
ATOM   5318  O2* G   A 248     209.138 146.700 210.428
ATOM   5319  C3* G   A 248     210.863 145.037 209.950
ATOM   5320  O3* G   A 248     209.895 144.062 210.332
ATOM   5321    P C   A 249     209.463 142.906 209.299
ATOM   5322  O1P C   A 249     209.677 143.399 207.912
ATOM   5323  O2P C   A 249     208.110 142.454 209.714
ATOM   5324  O5* C   A 249     210.504 141.727 209.576
ATOM   5325  C5* C   A 249     211.909 141.912 209.314
ATOM   5326  C4* C   A 249     212.596 140.587 209.040
ATOM   5327  O4* C   A 249     212.917 139.908 210.286
ATOM   5328  C1* C   A 249     212.564 138.547 210.168
ATOM   5329   N1 C   A 249     212.344 137.983 211.516
ATOM   5330   C6 C   A 249     211.554 138.622 212.432
ATOM   5331   C5 C   A 249     211.375 138.115 213.664
ATOM   5332   C2 C   A 249     212.975 136.770 211.851
ATOM   5333   O2 C   A 249     213.667 136.191 211.001
ATOM   5334   N3 C   A 249     212.809 136.257 213.090
ATOM   5335   C4 C   A 249     212.037 136.888 213.975
ATOM   5336   N4 C   A 249     211.890 136.331 215.179
ATOM   5337  C2* C   A 249     211.376 138.548 209.211
ATOM   5338  O2* C   A 249     211.172 137.258 208.669
ATOM   5339  C3* C   A 249     211.848 139.569 208.177
ATOM   5340  O3* C   A 249     212.764 138.930 207.295
ATOM   5341    P G   A 250     212.542 139.026 205.706
ATOM   5342  O1P G   A 250     211.081 139.056 205.425
ATOM   5343  O2P G   A 250     213.390 137.983 205.070
ATOM   5344  O5* G   A 250     213.130 140.455 205.322
ATOM   5345  C5* G   A 250     214.551 140.679 205.260
ATOM   5346  C4* G   A 250     214.835 142.094 204.822
ATOM   5347  O4* G   A 250     214.225 143.014 205.762
ATOM   5348  C1* G   A 250     215.054 144.153 205.915
ATOM   5349   N9 G   A 250     215.388 144.302 207.332
ATOM   5350   C4 G   A 250     215.914 145.424 207.926
ATOM   5351   N2 G   A 250     217.119 148.672 207.669
ATOM   5352   N3 G   A 250     216.250 146.569 207.296
ATOM   5353   C2 G   A 250     216.719 147.476 208.135
ATOM   5354   N1 G   A 250     216.836 147.277 209.490
ATOM   5355   C6 G   A 250     216.496 146.106 210.160
ATOM   5356   O6 G   A 250     216.642 146.030 211.384
ATOM   5357   C5 G   A 250     216.002 145.122 209.269
ATOM   5358   N7 G   A 250     215.565 143.828 209.512
ATOM   5359   C8 G   A 250     215.216 143.377 208.337
ATOM   5360  C2* G   A 250     216.248 143.995 204.967
ATOM   5361  O2* G   A 250     215.965 144.672 203.758
ATOM   5362  C3* G   A 250     216.304 142.479 204.802
ATOM   5363  O3* G   A 250     216.914 142.074 203.576
ATOM   5364    P A   A 251     218.428 141.524 203.572
ATOM   5365  O1P A   A 251     218.752 141.118 202.177
ATOM   5366  O2P A   A 251     218.584 140.539 204.675
ATOM   5367  O5* A   A 251     219.300 142.811 203.921
ATOM   5368  C5* A   A 251     219.392 143.919 203.000
ATOM   5369  C4* A   A 251     220.118 145.074 203.647
ATOM   5370  O4* A   A 251     219.325 145.588 204.749
ATOM   5371  C1* A   A 251     220.175 145.950 205.826
ATOM   5372   N9 A   A 251     219.829 145.112 206.975
ATOM   5373   C5 A   A 251     219.425 144.371 209.007
ATOM   5374   N7 A   A 251     219.102 143.335 208.144
ATOM   5375   C8 A   A 251     219.364 143.821 206.956
ATOM   5376   N1 A   A 251     219.762 145.651 210.955
ATOM   5377   C2 A   A 251     220.189 146.628 210.145
ATOM   5378   N3 A   A 251     220.287 146.641 208.818
ATOM   5379   C4 A   A 251     219.884 145.468 208.303
ATOM   5380   C6 A   A 251     219.362 144.486 210.405
ATOM   5381   N6 A   A 251     218.924 143.513 211.210
ATOM   5382  C2* A   A 251     221.617 145.787 205.342
ATOM   5383  O2* A   A 251     222.071 147.023 204.828
ATOM   5384  C3* A   A 251     221.450 144.710 204.277
ATOM   5385  O3* A   A 251     222.496 144.686 203.312
ATOM   5386    P G   A 252     223.816 143.809 203.591
ATOM   5387  O1P G   A 252     224.756 144.046 202.462
ATOM   5388  O2P G   A 252     223.400 142.418 203.922
ATOM   5389  O5* G   A 252     224.433 144.479 204.897
ATOM   5390  C5* G   A 252     225.133 143.693 205.877
ATOM   5391  C4* G   A 252     224.670 144.067 207.266
ATOM   5392  O4* G   A 252     223.241 143.840 207.370
ATOM   5393  C1* G   A 252     222.921 143.401 208.682
ATOM   5394   N9 G   A 252     222.255 142.100 208.594
ATOM   5395   C4 G   A 252     221.691 141.397 209.640
ATOM   5396   N2 G   A 252     220.936 141.117 213.025
ATOM   5397   N3 G   A 252     221.668 141.780 210.937
ATOM   5398   C2 G   A 252     221.051 140.897 211.704
ATOM   5399   N1 G   A 252     220.500 139.733 211.236
ATOM   5400   C6 G   A 252     220.510 139.317 209.908
ATOM   5401   O6 G   A 252     219.983 138.243 209.595
ATOM   5402   C5 G   A 252     221.169 140.253 209.072
ATOM   5403   N7 G   A 252     221.403 140.229 207.702
ATOM   5404   C8 G   A 252     222.050 141.339 207.463
ATOM   5405  C2* G   A 252     224.219 143.404 209.495
ATOM   5406  O2* G   A 252     224.324 144.637 210.179
ATOM   5407  C3* G   A 252     225.260 143.240 208.395
ATOM   5408  O3* G   A 252     226.550 143.717 208.769
ATOM   5409    P C   A 253     227.628 142.699 209.396
ATOM   5410  O1P C   A 253     228.871 143.475 209.668
ATOM   5411  O2P C   A 253     227.694 141.493 208.537
ATOM   5412  O5* C   A 253     226.976 142.282 210.788
ATOM   5413  C5* C   A 253     226.737 143.268 211.815
ATOM   5414  C4* C   A 253     226.153 142.618 213.051
ATOM   5415  O4* C   A 253     224.799 142.163 212.790
ATOM   5416  C1* C   A 253     224.539 140.988 213.547
ATOM   5417   N1 C   A 253     224.188 139.882 212.629
ATOM   5418   C6 C   A 253     224.485 139.949 211.295
ATOM   5419   C5 C   A 253     224.169 138.946 210.463
ATOM   5420   C2 C   A 253     223.539 138.748 213.152
ATOM   5421   O2 C   A 253     223.272 138.706 214.367
ATOM   5422   N3 C   A 253     223.219 137.729 212.321
ATOM   5423   C4 C   A 253     223.514 137.809 211.021
ATOM   5424   N4 C   A 253     223.174 136.781 210.241
ATOM   5425  C2* C   A 253     225.788 140.701 214.386
ATOM   5426  O2* C   A 253     225.625 141.285 215.665
ATOM   5427  C3* C   A 253     226.869 141.375 213.549
ATOM   5428  O3* C   A 253     228.038 141.691 214.301
ATOM   5429    P G   A 254     229.290 140.681 214.285
ATOM   5430  O1P G   A 254     230.274 141.164 215.299
ATOM   5431  O2P G   A 254     229.722 140.496 212.874
ATOM   5432  O5* G   A 254     228.672 139.299 214.793
ATOM   5433  C5* G   A 254     228.115 139.172 216.121
ATOM   5434  C4* G   A 254     227.496 137.800 216.309
ATOM   5435  O4* G   A 254     226.370 137.634 215.408
ATOM   5436  C1* G   A 254     226.310 136.286 214.961
ATOM   5437   N9 G   A 254     226.471 136.276 213.509
ATOM   5438   C4 G   A 254     226.015 135.312 212.634
ATOM   5439   N2 G   A 254     224.377 132.301 212.038
ATOM   5440   N3 G   A 254     225.349 134.184 212.966
ATOM   5441   C2 G   A 254     225.035 133.462 211.899
ATOM   5442   N1 G   A 254     225.343 133.826 210.613
ATOM   5443   C6 G   A 254     226.023 134.986 210.250
ATOM   5444   O6 G   A 254     226.241 135.228 209.057
ATOM   5445   C5 G   A 254     226.376 135.759 211.381
ATOM   5446   N7 G   A 254     227.056 136.965 211.463
ATOM   5447   C8 G   A 254     227.092 137.231 212.740
ATOM   5448  C2* G   A 254     227.401 135.510 215.703
ATOM   5449  O2* G   A 254     226.823 134.955 216.864
ATOM   5450  C3* G   A 254     228.405 136.619 216.002
ATOM   5451  O3* G   A 254     229.254 136.326 217.115
ATOM   5452    P A   A 255     230.756 135.785 216.871
ATOM   5453  O1P A   A 255     231.667 136.688 217.620
ATOM   5454  O2P A   A 255     230.986 135.551 215.419
ATOM   5455  O5* A   A 255     230.766 134.371 217.604
ATOM   5456  C5* A   A 255     229.680 133.452 217.416
ATOM   5457  C4* A   A 255     228.873 133.322 218.688
ATOM   5458  O4* A   A 255     227.496 133.039 218.344
ATOM   5459  C1* A   A 255     226.945 132.135 219.281
ATOM   5460   N9 A   A 255     226.524 130.936 218.554
ATOM   5461   C5 A   A 255     225.579 129.037 217.958
ATOM   5462   N7 A   A 255     226.290 129.480 216.852
ATOM   5463   C8 A   A 255     226.833 130.603 217.255
ATOM   5464   N1 A   A 255     224.211 127.752 219.386
ATOM   5465   C2 A   A 255     224.437 128.690 220.319
ATOM   5466   N3 A   A 255     225.168 129.802 220.239
ATOM   5467   C4 A   A 255     225.720 129.919 219.018
ATOM   5468   C6 A   A 255     224.781 127.903 218.169
ATOM   5469   N6 A   A 255     224.559 126.974 217.234
ATOM   5470  C2* A   A 255     227.990 131.914 220.378
ATOM   5471  O2* A   A 255     227.739 132.835 221.424
ATOM   5472  C3* A   A 255     229.287 132.202 219.629
ATOM   5473  O3* A   A 255     230.348 132.605 220.500
ATOM   5474    P A   A 256     231.467 131.538 220.959
ATOM   5475  O1P A   A 256     232.370 132.239 221.910
ATOM   5476  O2P A   A 256     232.040 130.892 219.747
ATOM   5477  O5* A   A 256     230.656 130.432 221.778
ATOM   5478  C5* A   A 256     229.974 130.767 223.007
ATOM   5479  C4* A   A 256     228.940 129.712 223.347
ATOM   5480  O4* A   A 256     228.023 129.568 222.229
ATOM   5481  C1* A   A 256     227.608 128.215 222.117
ATOM   5482   N9 A   A 256     227.986 127.715 220.791
ATOM   5483   C5 A   A 256     228.076 126.562 218.917
ATOM   5484   N7 A   A 256     229.020 127.570 218.796
ATOM   5485   C8 A   A 256     228.933 128.221 219.931
ATOM   5486   N1 A   A 256     226.708 124.691 218.466
ATOM   5487   C2 A   A 256     226.181 124.879 219.684
ATOM   5488   N3 A   A 256     226.470 125.811 220.594
ATOM   5489   C4 A   A 256     227.436 126.632 220.143
ATOM   5490   C6 A   A 256     227.678 125.534 218.045
ATOM   5491   N6 A   A 256     228.205 125.352 216.831
ATOM   5492  C2* A   A 256     228.231 127.450 223.288
ATOM   5493  O2* A   A 256     227.302 127.433 224.356
ATOM   5494  C3* A   A 256     229.463 128.302 223.583
ATOM   5495  O3* A   A 256     229.939 128.137 224.922
ATOM   5496    P C   A 257     230.997 126.970 225.264
ATOM   5497  O1P C   A 257     231.235 127.012 226.732
ATOM   5498  O2P C   A 257     232.150 127.075 224.333
ATOM   5499  O5* C   A 257     230.211 125.623 224.928
ATOM   5500  C5* C   A 257     229.090 125.201 225.732
ATOM   5501  C4* C   A 257     228.510 123.906 225.200
ATOM   5502  O4* C   A 257     227.949 124.118 223.876
ATOM   5503  C1* C   A 257     228.096 122.936 223.102
ATOM   5504   N1 C   A 257     228.879 123.249 221.891
ATOM   5505   C6 C   A 257     229.821 124.241 221.901
ATOM   5506   C5 C   A 257     230.545 124.519 220.810
ATOM   5507   C2 C   A 257     228.649 122.503 220.719
ATOM   5508   O2 C   A 257     227.782 121.611 220.723
ATOM   5509   N3 C   A 257     229.377 122.775 219.613
ATOM   5510   C4 C   A 257     230.298 123.743 219.639
ATOM   5511   N4 C   A 257     230.995 123.971 218.525
ATOM   5512  C2* C   A 257     228.754 121.882 223.997
ATOM   5513  O2* C   A 257     227.746 121.077 224.577
ATOM   5514  C3* C   A 257     229.488 122.760 225.007
ATOM   5515  O3* C   A 257     229.762 122.083 226.232
ATOM   5516    P G   A 258     231.269 121.637 226.575
ATOM   5517  O1P G   A 258     231.221 120.752 227.773
ATOM   5518  O2P G   A 258     232.128 122.849 226.594
ATOM   5519  O5* G   A 258     231.695 120.753 225.320
ATOM   5520  C5* G   A 258     231.062 119.486 225.062
ATOM   5521  C4* G   A 258     231.493 118.942 223.719
ATOM   5522  O4* G   A 258     231.027 119.823 222.659
ATOM   5523  C1* G   A 258     231.975 119.836 221.596
ATOM   5524   N9 G   A 258     232.558 121.173 221.507
ATOM   5525   C4 G   A 258     233.232 121.703 220.427
ATOM   5526   N2 G   A 258     234.446 121.407 217.180
ATOM   5527   N3 G   A 258     233.452 121.088 219.242
ATOM   5528   C2 G   A 258     234.139 121.855 218.408
ATOM   5529   N1 G   A 258     234.576 123.120 218.717
ATOM   5530   C6 G   A 258     234.363 123.768 219.930
ATOM   5531   O6 G   A 258     234.806 124.907 220.109
ATOM   5532   C5 G   A 258     233.626 122.964 220.828
ATOM   5533   N7 G   A 258     233.203 123.227 222.123
ATOM   5534   C8 G   A 258     232.572 122.143 222.484
ATOM   5535  C2* G   A 258     233.052 118.813 221.957
ATOM   5536  O2* G   A 258     232.706 117.550 221.420
ATOM   5537  C3* G   A 258     232.991 118.863 223.477
ATOM   5538  O3* G   A 258     233.619 117.755 224.108
ATOM   5539    P G   A 259     235.182 117.845 224.486
ATOM   5540  O1P G   A 259     235.558 116.565 225.146
ATOM   5541  O2P G   A 259     235.434 119.132 225.187
ATOM   5542  O5* G   A 259     235.907 117.906 223.068
ATOM   5543  C5* G   A 259     235.763 116.827 222.125
ATOM   5544  C4* G   A 259     236.546 117.110 220.861
ATOM   5545  O4* G   A 259     235.974 118.247 220.156
ATOM   5546  C1* G   A 259     237.002 118.926 219.443
ATOM   5547   N9 G   A 259     237.101 120.299 219.936
ATOM   5548   C4 G   A 259     237.783 121.331 219.327
ATOM   5549   N2 G   A 259     239.730 122.518 216.707
ATOM   5550   N3 G   A 259     238.458 121.257 218.159
ATOM   5551   C2 G   A 259     239.022 122.410 217.841
ATOM   5552   N1 G   A 259     238.934 123.542 218.609
ATOM   5553   C6 G   A 259     238.244 123.642 219.814
ATOM   5554   O6 G   A 259     238.229 124.714 220.429
ATOM   5555   C5 G   A 259     237.631 122.414 220.166
ATOM   5556   N7 G   A 259     236.859 122.078 221.272
ATOM   5557   C8 G   A 259     236.565 120.819 221.092
ATOM   5558  C2* G   A 259     238.300 118.154 219.690
ATOM   5559  O2* G   A 259     238.487 117.215 218.652
ATOM   5560  C3* G   A 259     238.001 117.506 221.035
ATOM   5561  O3* G   A 259     238.856 116.406 221.320
ATOM   5562    P G   A 260     240.264 116.667 222.060
ATOM   5563  O1P G   A 260     240.914 115.343 222.260
ATOM   5564  O2P G   A 260     240.034 117.555 223.230
ATOM   5565  O5* G   A 260     241.111 117.485 220.986
ATOM   5566  C5* G   A 260     241.439 116.902 219.709
ATOM   5567  C4* G   A 260     242.295 117.845 218.894
ATOM   5568  O4* G   A 260     241.544 119.040 218.546
ATOM   5569  C1* G   A 260     242.430 120.151 218.466
ATOM   5570   N9 G   A 260     242.007 121.164 219.431
ATOM   5571   C4 G   A 260     242.392 122.486 219.446
ATOM   5572   N2 G   A 260     244.216 125.110 218.071
ATOM   5573   N3 G   A 260     243.229 123.081 218.565
ATOM   5574   C2 G   A 260     243.409 124.363 218.843
ATOM   5575   N1 G   A 260     242.812 125.008 219.898
ATOM   5576   C6 G   A 260     241.947 124.417 220.813
ATOM   5577   O6 G   A 260     241.461 125.092 221.727
ATOM   5578   C5 G   A 260     241.749 123.043 220.531
ATOM   5579   N7 G   A 260     240.977 122.094 221.187
ATOM   5580   C8 G   A 260     241.159 120.998 220.502
ATOM   5581  C2* G   A 260     243.841 119.627 218.747
ATOM   5582  O2* G   A 260     244.472 119.338 217.515
ATOM   5583  C3* G   A 260     243.532 118.390 219.584
ATOM   5584  O3* G   A 260     244.594 117.445 219.613
ATOM   5585    P G   A 261     245.741 117.579 220.731
ATOM   5586  O1P G   A 261     246.656 116.417 220.569
ATOM   5587  O2P G   A 261     245.099 117.831 222.049
ATOM   5588  O5* G   A 261     246.525 118.895 220.295
ATOM   5589  C5* G   A 261     247.326 119.628 221.234
ATOM   5590  C4* G   A 261     247.699 120.971 220.656
ATOM   5591  O4* G   A 261     246.490 121.697 220.309
ATOM   5592  C1* G   A 261     246.686 123.085 220.533
ATOM   5593   N9 G   A 261     245.726 123.537 221.539
ATOM   5594   C4 G   A 261     245.553 124.832 221.974
ATOM   5595   N2 G   A 261     246.438 128.195 221.844
ATOM   5596   N3 G   A 261     246.242 125.914 221.543
ATOM   5597   C2 G   A 261     245.855 127.023 222.153
ATOM   5598   N1 G   A 261     244.867 127.066 223.110
ATOM   5599   C6 G   A 261     244.146 125.965 223.568
ATOM   5600   O6 G   A 261     243.276 126.114 224.433
ATOM   5601   C5 G   A 261     244.554 124.769 222.923
ATOM   5602   N7 G   A 261     244.104 123.465 223.080
ATOM   5603   C8 G   A 261     244.825 122.770 222.242
ATOM   5604  C2* G   A 261     248.141 123.270 220.970
ATOM   5605  O2* G   A 261     248.918 123.548 219.822
ATOM   5606  C3* G   A 261     248.437 121.911 221.593
ATOM   5607  O3* G   A 261     249.828 121.604 221.650
ATOM   5608    P A   A 262     250.626 121.766 223.038
ATOM   5609  O1P A   A 262     251.988 121.202 222.829
ATOM   5610  O2P A   A 262     249.782 121.252 224.154
ATOM   5611  O5* A   A 262     250.770 123.343 223.207
ATOM   5612  C5* A   A 262     251.600 124.106 222.310
ATOM   5613  C4* A   A 262     251.522 125.577 222.647
ATOM   5614  O4* A   A 262     250.158 126.040 222.464
ATOM   5615  C1* A   A 262     249.853 127.026 223.439
ATOM   5616   N9 A   A 262     248.719 126.558 224.240
ATOM   5617   C5 A   A 262     246.979 126.465 225.591
ATOM   5618   N7 A   A 262     247.176 125.174 225.122
ATOM   5619   C8 A   A 262     248.216 125.280 224.330
ATOM   5620   N1 A   A 262     246.108 128.337 226.733
ATOM   5621   C2 A   A 262     247.083 129.050 226.149
ATOM   5622   N3 A   A 262     248.034 128.648 225.304
ATOM   5623   C4 A   A 262     247.925 127.329 225.061
ATOM   5624   C6 A   A 262     246.029 127.015 226.468
ATOM   5625   N6 A   A 262     245.060 126.302 227.048
ATOM   5626  C2* A   A 262     251.128 127.272 224.252
ATOM   5627  O2* A   A 262     251.844 128.350 223.674
ATOM   5628  C3* A   A 262     251.845 125.938 224.089
ATOM   5629  O3* A   A 262     253.248 126.043 224.317
ATOM   5630    P G   A 263     253.871 125.507 225.700
ATOM   5631  O1P G   A 263     255.249 126.063 225.817
ATOM   5632  O2P G   A 263     253.664 124.037 225.772
ATOM   5633  O5* G   A 263     252.963 126.186 226.821
ATOM   5634  C5* G   A 263     253.095 127.586 227.146
ATOM   5635  C4* G   A 263     252.188 127.940 228.300
ATOM   5636  O4* G   A 263     250.802 127.798 227.886
ATOM   5637  C1* G   A 263     250.024 127.306 228.969
ATOM   5638   N9 G   A 263     249.452 126.019 228.579
ATOM   5639   C4 G   A 263     248.257 125.486 229.014
ATOM   5640   N2 G   A 263     245.379 125.714 230.957
ATOM   5641   N3 G   A 263     247.403 126.057 229.892
ATOM   5642   C2 G   A 263     246.334 125.304 230.104
ATOM   5643   N1 G   A 263     246.119 124.090 229.498
ATOM   5644   C6 G   A 263     246.983 123.484 228.591
ATOM   5645   O6 G   A 263     246.691 122.385 228.099
ATOM   5646   C5 G   A 263     248.137 124.278 228.359
ATOM   5647   N7 G   A 263     249.235 124.047 227.540
ATOM   5648   C8 G   A 263     249.988 125.101 227.703
ATOM   5649  C2* G   A 263     250.946 127.221 230.186
ATOM   5650  O2* G   A 263     250.843 128.423 230.923
ATOM   5651  C3* G   A 263     252.302 127.033 229.513
ATOM   5652  O3* G   A 263     253.416 127.360 230.340
ATOM   5653    P C   A 264     253.792 126.405 231.580
ATOM   5654  O1P C   A 264     254.968 127.001 232.267
ATOM   5655  O2P C   A 264     253.861 125.002 231.087
ATOM   5656  O5* C   A 264     252.521 126.545 232.532
ATOM   5657  C5* C   A 264     252.192 125.532 233.499
ATOM   5658  C4* C   A 264     250.756 125.687 233.943
ATOM   5659  O4* C   A 264     249.866 125.437 232.820
ATOM   5660  C1* C   A 264     248.659 124.846 233.289
ATOM   5661   N1 C   A 264     248.450 123.549 232.609
ATOM   5662   C6 C   A 264     249.501 122.866 232.059
ATOM   5663   C5 C   A 264     249.317 121.685 231.450
ATOM   5664   C2 C   A 264     247.143 123.016 232.536
ATOM   5665   O2 C   A 264     246.194 123.649 233.033
ATOM   5666   N3 C   A 264     246.950 121.825 231.924
ATOM   5667   C4 C   A 264     247.986 121.168 231.396
ATOM   5668   N4 C   A 264     247.745 119.995 230.807
ATOM   5669  C2* C   A 264     248.775 124.726 234.811
ATOM   5670  O2* C   A 264     248.176 125.861 235.403
ATOM   5671  C3* C   A 264     250.289 124.692 234.991
ATOM   5672  O3* C   A 264     250.682 125.089 236.300
ATOM   5673    P A   A 265     251.604 124.116 237.184
ATOM   5674  O1P A   A 265     252.996 124.629 237.078
ATOM   5675  O2P A   A 265     251.312 122.704 236.814
ATOM   5676  O5* A   A 265     251.105 124.377 238.675
ATOM   5677  C5* A   A 265     250.296 123.409 239.381
ATOM   5678  C4* A   A 265     249.132 124.103 240.057
ATOM   5679  O4* A   A 265     249.641 125.291 240.731
ATOM   5680  C1* A   A 265     249.018 126.441 240.195
ATOM   5681   N9 A   A 265     249.997 127.526 240.143
ATOM   5682   C5 A   A 265     250.969 129.485 240.378
ATOM   5683   N7 A   A 265     251.893 128.667 239.742
ATOM   5684   C8 A   A 265     251.271 127.519 239.627
ATOM   5685   N1 A   A 265     249.921 131.341 241.393
ATOM   5686   C2 A   A 265     248.853 130.549 241.565
ATOM   5687   N3 A   A 265     248.689 129.275 241.225
ATOM   5688   C4 A   A 265     249.796 128.796 240.627
ATOM   5689   C6 A   A 265     251.019 130.827 240.794
ATOM   5690   N6 A   A 265     252.088 131.613 240.635
ATOM   5691  C2* A   A 265     248.460 126.028 238.836
ATOM   5692  O2* A   A 265     247.393 126.876 238.459
ATOM   5693  C3* A   A 265     248.017 124.601 239.136
ATOM   5694  O3* A   A 265     246.804 124.665 239.884
ATOM   5695    P G   A 266     245.796 123.413 239.913
ATOM   5696  O1P G   A 266     246.593 122.174 240.110
ATOM   5697  O2P G   A 266     244.885 123.522 238.740
ATOM   5698  O5* G   A 266     244.929 123.687 241.225
ATOM   5699  C5* G   A 266     245.421 123.360 242.553
ATOM   5700  C4* G   A 266     246.401 124.414 243.044
ATOM   5701  O4* G   A 266     246.196 125.668 242.340
ATOM   5702  C1* G   A 266     246.436 126.758 243.219
ATOM   5703   N9 G   A 266     245.208 127.541 243.329
ATOM   5704   C4 G   A 266     245.104 128.863 243.710
ATOM   5705   N2 G   A 266     246.583 131.836 244.748
ATOM   5706   N3 G   A 266     246.127 129.678 244.055
ATOM   5707   C2 G   A 266     245.704 130.894 244.372
ATOM   5708   N1 G   A 266     244.388 131.277 244.347
ATOM   5709   C6 G   A 266     243.322 130.458 243.993
ATOM   5710   O6 G   A 266     242.172 130.906 244.001
ATOM   5711   C5 G   A 266     243.757 129.153 243.655
ATOM   5712   N7 G   A 266     243.028 128.042 243.254
ATOM   5713   C8 G   A 266     243.925 127.112 243.073
ATOM   5714  C2* G   A 266     246.911 126.177 244.553
ATOM   5715  O2* G   A 266     248.326 126.169 244.587
ATOM   5716  C3* G   A 266     246.282 124.788 244.516
ATOM   5717  O3* G   A 266     246.920 123.865 245.396
ATOM   5718    P C   A 267     246.367 123.689 246.899
ATOM   5719  O1P C   A 267     247.345 122.841 247.631
ATOM   5720  O2P C   A 267     244.941 123.268 246.826
ATOM   5721  O5* C   A 267     246.430 125.161 247.513
ATOM   5722  C5* C   A 267     245.643 125.523 248.670
ATOM   5723  C4* C   A 267     245.949 126.946 249.087
ATOM   5724  O4* C   A 267     245.724 127.842 247.962
ATOM   5725  C1* C   A 267     245.223 129.088 248.433
ATOM   5726   N1 C   A 267     243.876 129.310 247.860
ATOM   5727   C6 C   A 267     243.144 128.264 247.366
ATOM   5728   C5 C   A 267     241.912 128.449 246.877
ATOM   5729   C2 C   A 267     243.343 130.618 247.841
ATOM   5730   O2 C   A 267     244.028 131.563 248.270
ATOM   5731   N3 C   A 267     242.095 130.811 247.350
ATOM   5732   C4 C   A 267     241.390 129.775 246.887
ATOM   5733   N4 C   A 267     240.161 130.012 246.428
ATOM   5734  C2* C   A 267     245.218 129.020 249.963
ATOM   5735  O2* C   A 267     246.438 129.542 250.456
ATOM   5736  C3* C   A 267     245.072 127.520 250.191
ATOM   5737  O3* C   A 267     245.494 127.114 251.492
ATOM   5738    P C   A 268     244.445 127.129 252.715
ATOM   5739  O1P C   A 268     245.075 126.401 253.852
ATOM   5740  O2P C   A 268     243.116 126.688 252.212
ATOM   5741  O5* C   A 268     244.334 128.671 253.108
ATOM   5742  C5* C   A 268     245.463 129.374 253.672
ATOM   5743  C4* C   A 268     245.155 130.849 253.822
ATOM   5744  O4* C   A 268     244.858 131.415 252.514
ATOM   5745  C1* C   A 268     243.877 132.438 252.646
ATOM   5746   N1 C   A 268     242.650 132.018 251.935
ATOM   5747   C6 C   A 268     242.480 130.720 251.534
ATOM   5748   C5 C   A 268     241.355 130.324 250.924
ATOM   5749   C2 C   A 268     241.642 132.972 251.688
ATOM   5750   O2 C   A 268     241.821 134.152 252.039
ATOM   5751   N3 C   A 268     240.500 132.579 251.074
ATOM   5752   C4 C   A 268     240.344 131.304 250.704
ATOM   5753   N4 C   A 268     239.197 130.959 250.115
ATOM   5754  C2* C   A 268     243.625 132.619 254.144
ATOM   5755  O2* C   A 268     244.503 133.611 254.640
ATOM   5756  C3* C   A 268     243.940 131.222 254.662
ATOM   5757  O3* C   A 268     244.201 131.207 256.063
ATOM   5758    P C   A 269     242.976 131.057 257.100
ATOM   5759  O1P C   A 269     243.549 130.970 258.475
ATOM   5760  O2P C   A 269     242.076 129.979 256.614
ATOM   5761  O5* C   A 269     242.191 132.440 256.977
ATOM   5762  C5* C   A 269     242.793 133.676 257.417
ATOM   5763  C4* C   A 269     241.778 134.800 257.403
ATOM   5764  O4* C   A 269     241.349 135.058 256.038
ATOM   5765  C1* C   A 269     239.983 135.455 256.033
ATOM   5766   N1 C   A 269     239.201 134.467 255.259
ATOM   5767   C6 C   A 269     239.718 133.233 254.972
ATOM   5768   C5 C   A 269     239.009 132.326 254.290
ATOM   5769   C2 C   A 269     237.905 134.807 254.825
ATOM   5770   O2 C   A 269     237.454 135.938 255.079
ATOM   5771   N3 C   A 269     237.181 133.894 254.138
ATOM   5772   C4 C   A 269     237.697 132.692 253.874
ATOM   5773   N4 C   A 269     236.941 131.822 253.203
ATOM   5774  C2* C   A 269     239.536 135.551 257.494
ATOM   5775  O2* C   A 269     239.714 136.880 257.945
ATOM   5776  C3* C   A 269     240.480 134.555 258.157
ATOM   5777  O3* C   A 269     240.614 134.773 259.560
ATOM   5778    P A   A 270     239.697 133.939 260.587
ATOM   5779  O1P A   A 270     240.021 134.405 261.965
ATOM   5780  O2P A   A 270     239.821 132.496 260.255
ATOM   5781  O5* A   A 270     238.210 134.400 260.236
ATOM   5782  C5* A   A 270     237.780 135.756 260.478
ATOM   5783  C4* A   A 270     236.366 135.973 259.975
ATOM   5784  O4* A   A 270     236.316 135.784 258.535
ATOM   5785  C1* A   A 270     235.024 135.322 258.164
ATOM   5786   N9 A   A 270     235.153 134.032 257.482
ATOM   5787   C5 A   A 270     234.716 132.219 256.311
ATOM   5788   N7 A   A 270     236.038 132.107 256.720
ATOM   5789   C8 A   A 270     236.249 133.204 257.409
ATOM   5790   N1 A   A 270     232.621 131.783 255.319
ATOM   5791   C2 A   A 270     232.219 132.953 255.832
ATOM   5792   N3 A   A 270     232.900 133.829 256.567
ATOM   5793   C4 A   A 270     234.158 133.398 256.772
ATOM   5794   C6 A   A 270     233.891 131.378 255.547
ATOM   5795   N6 A   A 270     234.293 130.210 255.041
ATOM   5796  C2* A   A 270     234.190 135.226 259.443
ATOM   5797  O2* A   A 270     233.451 136.422 259.597
ATOM   5798  C3* A   A 270     235.280 135.042 260.493
ATOM   5799  O3* A   A 270     234.828 135.394 261.800
ATOM   5800    P G   A 271     234.120 134.282 262.728
ATOM   5801  O1P G   A 271     233.008 133.680 261.942
ATOM   5802  O2P G   A 271     233.830 134.902 264.050
ATOM   5803  O5* G   A 271     235.245 133.169 262.929
ATOM   5804  C5* G   A 271     236.553 133.521 263.424
ATOM   5805  C4* G   A 271     236.930 132.634 264.589
ATOM   5806  O4* G   A 271     236.969 131.240 264.156
ATOM   5807  C1* G   A 271     238.238 130.696 264.458
ATOM   5808   N9 G   A 271     238.560 129.648 263.493
ATOM   5809   C4 G   A 271     238.354 128.300 263.675
ATOM   5810   N2 G   A 271     237.219 125.671 265.645
ATOM   5811   N3 G   A 271     237.799 127.722 264.764
ATOM   5812   C2 G   A 271     237.748 126.405 264.654
ATOM   5813   N1 G   A 271     238.210 125.710 263.563
ATOM   5814   C6 G   A 271     238.788 126.282 262.433
ATOM   5815   O6 G   A 271     239.181 125.560 261.508
ATOM   5816   C5 G   A 271     238.842 127.698 262.535
ATOM   5817   N7 G   A 271     239.328 128.647 261.645
ATOM   5818   C8 G   A 271     239.138 129.788 262.251
ATOM   5819  C2* G   A 271     239.187 131.892 264.511
ATOM   5820  O2* G   A 271     240.366 131.585 265.231
ATOM   5821  C3* G   A 271     238.299 132.916 265.209
ATOM   5822  O3* G   A 271     238.242 132.604 266.600
ATOM   5823    P A   A 272     238.717 133.687 267.688
ATOM   5824  O1P A   A 272     237.611 134.675 267.825
ATOM   5825  O2P A   A 272     240.084 134.160 267.334
ATOM   5826  O5* A   A 272     238.807 132.835 269.036
ATOM   5827  C5* A   A 272     239.990 132.066 269.361
ATOM   5828  C4* A   A 272     239.605 130.694 269.872
ATOM   5829  O4* A   A 272     238.932 129.959 268.810
ATOM   5830  C1* A   A 272     239.271 128.579 268.890
ATOM   5831   N9 A   A 272     239.976 128.194 267.663
ATOM   5832   C5 A   A 272     240.886 127.027 266.029
ATOM   5833   N7 A   A 272     241.155 128.360 265.751
ATOM   5834   C8 A   A 272     240.596 129.009 266.745
ATOM   5835   N1 A   A 272     240.786 124.672 265.891
ATOM   5836   C2 A   A 272     240.089 124.712 267.037
ATOM   5837   N3 A   A 272     239.727 125.767 267.768
ATOM   5838   C4 A   A 272     240.159 126.908 267.203
ATOM   5839   C6 A   A 272     241.210 125.837 265.352
ATOM   5840   N6 A   A 272     241.912 125.799 264.216
ATOM   5841  C2* A   A 272     240.140 128.402 270.137
ATOM   5842  O2* A   A 272     239.320 128.058 271.239
ATOM   5843  C3* A   A 272     240.766 129.787 270.254
ATOM   5844  O3* A   A 272     241.266 130.065 271.561
ATOM   5845    P G   A 273     242.782 129.671 271.938
ATOM   5846  O1P G   A 273     243.036 130.178 273.315
ATOM   5847  O2P G   A 273     243.682 130.085 270.828
ATOM   5848  O5* G   A 273     242.764 128.077 271.989
ATOM   5849  C5* G   A 273     242.040 127.379 273.025
ATOM   5850  C4* G   A 273     242.176 125.882 272.851
ATOM   5851  O4* G   A 273     241.548 125.478 271.604
ATOM   5852  C1* G   A 273     242.260 124.382 271.045
ATOM   5853   N9 G   A 273     242.773 124.776 269.734
ATOM   5854   C4 G   A 273     243.228 123.928 268.747
ATOM   5855   N2 G   A 273     243.894 120.710 267.596
ATOM   5856   N3 G   A 273     243.275 122.578 268.813
ATOM   5857   C2 G   A 273     243.770 122.045 267.705
ATOM   5858   N1 G   A 273     244.183 122.780 266.621
ATOM   5859   C6 G   A 273     244.141 124.168 266.531
ATOM   5860   O6 G   A 273     244.539 124.732 265.507
ATOM   5861   C5 G   A 273     243.615 124.752 267.710
ATOM   5862   N7 G   A 273     243.407 126.086 268.034
ATOM   5863   C8 G   A 273     242.906 126.053 269.239
ATOM   5864  C2* G   A 273     243.371 124.009 272.030
ATOM   5865  O2* G   A 273     242.902 122.984 272.885
ATOM   5866  C3* G   A 273     243.593 125.338 272.746
ATOM   5867  O3* G   A 273     244.205 125.181 274.026
ATOM   5868    P C   A 274     245.789 125.431 274.193
ATOM   5869  O1P C   A 274     246.109 125.266 275.640
ATOM   5870  O2P C   A 274     246.145 126.701 273.504
ATOM   5871  O5* C   A 274     246.462 124.228 273.388
ATOM   5872  C5* C   A 274     246.401 122.878 273.894
ATOM   5873  C4* C   A 274     247.046 121.908 272.925
ATOM   5874  O4* C   A 274     246.308 121.886 271.671
ATOM   5875  C1* C   A 274     247.194 121.560 270.607
ATOM   5876   N1 C   A 274     247.180 122.644 269.605
ATOM   5877   C6 C   A 274     246.850 123.926 269.955
ATOM   5878   C5 C   A 274     246.857 124.916 269.051
ATOM   5879   C2 C   A 274     247.527 122.341 268.271
ATOM   5880   O2 C   A 274     247.813 121.169 267.966
ATOM   5881   N3 C   A 274     247.539 123.336 267.353
ATOM   5882   C4 C   A 274     247.221 124.584 267.712
ATOM   5883   N4 C   A 274     247.254 125.530 266.772
ATOM   5884  C2* C   A 274     248.581 121.350 271.220
ATOM   5885  O2* C   A 274     248.768 119.971 271.477
ATOM   5886  C3* C   A 274     248.476 122.192 272.488
ATOM   5887  O3* C   A 274     249.443 121.815 273.464
ATOM   5888    P C   A 275     250.866 122.572 273.510
ATOM   5889  O1P C   A 275     251.689 121.911 274.565
ATOM   5890  O2P C   A 275     250.615 124.037 273.589
ATOM   5891  O5* C   A 275     251.526 122.255 272.091
ATOM   5892  C5* C   A 275     251.847 120.899 271.703
ATOM   5893  C4* C   A 275     252.218 120.834 270.234
ATOM   5894  O4* C   A 275     251.118 121.347 269.431
ATOM   5895  C1* C   A 275     251.631 121.989 268.270
ATOM   5896   N1 C   A 275     251.201 123.404 268.272
ATOM   5897   C6 C   A 275     250.975 124.070 269.448
ATOM   5898   C5 C   A 275     250.613 125.362 269.456
ATOM   5899   C2 C   A 275     251.035 124.070 267.039
ATOM   5900   O2 C   A 275     251.219 123.445 265.978
ATOM   5901   N3 C   A 275     250.674 125.377 267.039
ATOM   5902   C4 C   A 275     250.472 126.016 268.196
ATOM   5903   N4 C   A 275     250.133 127.307 268.147
ATOM   5904  C2* C   A 275     253.153 121.823 268.292
ATOM   5905  O2* C   A 275     253.501 120.679 267.533
ATOM   5906  C3* C   A 275     253.413 121.665 269.788
ATOM   5907  O3* C   A 275     254.657 121.013 270.049
ATOM   5908    P U   A 276     255.934 121.877 270.522
ATOM   5909  O1P U   A 276     257.138 121.014 270.359
ATOM   5910  O2P U   A 276     255.627 122.463 271.858
ATOM   5911  O5* U   A 276     256.043 123.058 269.451
ATOM   5912  C5* U   A 276     255.233 124.254 269.564
ATOM   5913  C4* U   A 276     255.156 124.965 268.230
ATOM   5914  O4* U   A 276     254.178 126.037 268.305
ATOM   5915  C1* U   A 276     254.569 127.098 267.441
ATOM   5916   N1 U   A 276     254.668 128.351 268.213
ATOM   5917   C6 U   A 276     254.825 128.349 269.586
ATOM   5918   C2 U   A 276     254.597 129.552 267.509
ATOM   5919   O2 U   A 276     254.458 129.610 266.294
ATOM   5920   N3 U   A 276     254.694 130.685 268.281
ATOM   5921   C4 U   A 276     254.851 130.749 269.652
ATOM   5922   O4 U   A 276     254.916 131.849 270.204
ATOM   5923   C5 U   A 276     254.916 129.475 270.306
ATOM   5924  C2* U   A 276     255.877 126.683 266.762
ATOM   5925  O2* U   A 276     255.573 126.133 265.494
ATOM   5926  C3* U   A 276     256.423 125.663 267.759
ATOM   5927  O3* U   A 276     257.349 124.754 267.163
ATOM   5928    P G   A 277     258.895 125.177 267.001
ATOM   5929  O1P G   A 277     259.623 123.981 266.492
ATOM   5930  O2P G   A 277     259.347 125.829 268.260
ATOM   5931  O5* G   A 277     258.873 126.284 265.852
ATOM   5932  C5* G   A 277     260.038 126.532 265.037
ATOM   5933  C4* G   A 277     259.710 127.509 263.930
ATOM   5934  O4* G   A 277     259.402 128.812 264.496
ATOM   5935  C1* G   A 277     259.807 129.829 263.589
ATOM   5936   N9 G   A 277     260.644 130.808 264.286
ATOM   5937   C4 G   A 277     261.176 130.719 265.560
ATOM   5938   N2 G   A 277     261.616 128.965 268.535
ATOM   5939   N3 G   A 277     261.033 129.682 266.417
ATOM   5940   C2 G   A 277     261.654 129.898 267.569
ATOM   5941   N1 G   A 277     262.358 131.044 267.859
ATOM   5942   C6 G   A 277     262.519 132.126 266.996
ATOM   5943   O6 G   A 277     263.169 133.115 267.361
ATOM   5944   C5 G   A 277     261.861 131.905 265.753
ATOM   5945   N7 G   A 277     261.772 132.716 264.628
ATOM   5946   C8 G   A 277     261.048 132.027 263.788
ATOM   5947  C2* G   A 277     260.465 129.149 262.382
ATOM   5948  O2* G   A 277     259.525 129.049 261.329
ATOM   5949  C3* G   A 277     260.853 127.794 262.968
ATOM   5950  O3* G   A 277     260.929 126.784 261.964
ATOM   5951    P A   A 278     262.334 126.464 261.248
ATOM   5952  O1P A   A 278     263.054 125.477 262.103
ATOM   5953  O2P A   A 278     262.992 127.754 260.905
ATOM   5954  O5* A   A 278     261.898 125.759 259.885
ATOM   5955  C5* A   A 278     262.139 124.354 259.640
ATOM   5956  C4* A   A 278     260.858 123.664 259.216
ATOM   5957  O4* A   A 278     260.016 123.412 260.371
ATOM   5958  C1* A   A 278     258.657 123.390 259.962
ATOM   5959   N9 A   A 278     257.871 124.219 260.882
ATOM   5960   C5 A   A 278     256.481 125.666 261.791
ATOM   5961   N7 A   A 278     257.075 124.985 262.845
ATOM   5962   C8 A   A 278     257.889 124.144 262.256
ATOM   5963   N1 A   A 278     255.141 127.154 260.540
ATOM   5964   C2 A   A 278     255.695 126.612 259.447
ATOM   5965   N3 A   A 278     256.605 125.645 259.354
ATOM   5966   C4 A   A 278     256.962 125.208 260.575
ATOM   5967   C6 A   A 278     255.522 126.694 261.753
ATOM   5968   N6 A   A 278     254.977 127.236 262.846
ATOM   5969  C2* A   A 278     258.605 123.750 258.471
ATOM   5970  O2* A   A 278     258.469 122.553 257.729
ATOM   5971  C3* A   A 278     259.953 124.443 258.272
ATOM   5972  O3* A   A 278     260.407 124.365 256.922
ATOM   5973    P A   A 279     260.522 125.704 256.027
ATOM   5974  O1P A   A 279     261.900 125.738 255.465
ATOM   5975  O2P A   A 279     260.017 126.871 256.804
ATOM   5976  O5* A   A 279     259.524 125.433 254.814
ATOM   5977  C5* A   A 279     259.457 124.133 254.183
ATOM   5978  C4* A   A 279     258.136 123.970 253.466
ATOM   5979  O4* A   A 279     257.056 124.091 254.430
ATOM   5980  C1* A   A 279     255.983 124.824 253.860
ATOM   5981   N9 A   A 279     255.785 126.042 254.653
ATOM   5982   C5 A   A 279     254.946 127.877 255.536
ATOM   5983   N7 A   A 279     256.154 127.655 256.182
ATOM   5984   C8 A   A 279     256.613 126.561 255.623
ATOM   5985   N1 A   A 279     252.883 128.817 254.884
ATOM   5986   C2 A   A 279     252.787 127.808 254.007
ATOM   5987   N3 A   A 279     253.635 126.805 253.778
ATOM   5988   C4 A   A 279     254.708 126.897 254.587
ATOM   5989   C6 A   A 279     253.976 128.880 255.679
ATOM   5990   N6 A   A 279     254.079 129.884 256.552
ATOM   5991  C2* A   A 279     256.325 125.070 252.386
ATOM   5992  O2* A   A 279     255.767 124.029 251.610
ATOM   5993  C3* A   A 279     257.850 125.040 252.423
ATOM   5994  O3* A   A 279     258.431 124.695 251.164
ATOM   5995    P U   A 280     259.331 125.770 250.371
ATOM   5996  O1P U   A 280     259.561 125.233 249.000
ATOM   5997  O2P U   A 280     260.497 126.130 251.224
ATOM   5998  O5* U   A 280     258.394 127.054 250.256
ATOM   5999  C5* U   A 280     257.078 126.969 249.670
ATOM   6000  C4* U   A 280     256.251 128.170 250.068
ATOM   6001  O4* U   A 280     256.095 128.188 251.513
ATOM   6002  C1* U   A 280     256.056 129.532 251.971
ATOM   6003   N1 U   A 280     257.119 129.728 252.971
ATOM   6004   C6 U   A 280     258.353 129.122 252.846
ATOM   6005   C2 U   A 280     256.838 130.546 254.061
ATOM   6006   O2 U   A 280     255.767 131.113 254.212
ATOM   6007   N3 U   A 280     257.861 130.675 254.969
ATOM   6008   C4 U   A 280     259.110 130.091 254.905
ATOM   6009   O4 U   A 280     259.919 130.295 255.812
ATOM   6010   C5 U   A 280     259.329 129.271 253.751
ATOM   6011  C2* U   A 280     256.154 130.442 250.743
ATOM   6012  O2* U   A 280     254.844 130.801 250.347
ATOM   6013  C3* U   A 280     256.855 129.527 249.742
ATOM   6014  O3* U   A 280     256.593 129.899 248.388
ATOM   6015    P C   A 281     257.817 130.195 247.381
ATOM   6016  O1P C   A 281     257.902 129.042 246.442
ATOM   6017  O2P C   A 281     259.017 130.589 248.169
ATOM   6018  O5* C   A 281     257.324 131.465 246.552
ATOM   6019  C5* C   A 281     257.946 132.752 246.732
ATOM   6020  C4* C   A 281     257.064 133.650 247.568
ATOM   6021  O4* C   A 281     256.807 133.022 248.854
ATOM   6022  C1* C   A 281     256.770 134.013 249.871
ATOM   6023   N1 C   A 281     257.811 133.699 250.878
ATOM   6024   C6 C   A 281     259.052 133.262 250.492
ATOM   6025   C5 C   A 281     259.999 132.977 251.398
ATOM   6026   C2 C   A 281     257.511 133.855 252.251
ATOM   6027   O2 C   A 281     256.379 134.247 252.587
ATOM   6028   N3 C   A 281     258.465 133.571 253.170
ATOM   6029   C4 C   A 281     259.671 133.148 252.776
ATOM   6030   N4 C   A 281     260.580 132.886 253.720
ATOM   6031  C2* C   A 281     256.931 135.377 249.189
ATOM   6032  O2* C   A 281     255.651 135.923 248.932
ATOM   6033  C3* C   A 281     257.684 134.992 247.919
ATOM   6034  O3* C   A 281     257.521 135.925 246.850
ATOM   6035    P A   A 282     258.724 136.924 246.464
ATOM   6036  O1P A   A 282     258.329 137.638 245.216
ATOM   6037  O2P A   A 282     260.006 136.172 246.501
ATOM   6038  O5* A   A 282     258.733 137.981 247.658
ATOM   6039  C5* A   A 282     257.633 138.893 247.845
ATOM   6040  C4* A   A 282     257.808 139.682 249.124
ATOM   6041  O4* A   A 282     257.683 138.805 250.274
ATOM   6042  C1* A   A 282     258.508 139.284 251.327
ATOM   6043   N9 A   A 282     259.430 138.218 251.733
ATOM   6044   C5 A   A 282     260.889 137.013 252.859
ATOM   6045   N7 A   A 282     260.588 136.287 251.714
ATOM   6046   C8 A   A 282     259.723 137.042 251.081
ATOM   6047   N1 A   A 282     261.819 137.681 254.922
ATOM   6048   C2 A   A 282     261.078 138.792 254.810
ATOM   6049   N3 A   A 282     260.236 139.150 253.841
ATOM   6050   C4 A   A 282     260.186 138.205 252.884
ATOM   6051   C6 A   A 282     261.745 136.753 253.941
ATOM   6052   N6 A   A 282     262.483 135.646 254.049
ATOM   6053  C2* A   A 282     259.199 140.559 250.832
ATOM   6054  O2* A   A 282     258.457 141.679 251.276
ATOM   6055  C3* A   A 282     259.157 140.358 249.319
ATOM   6056  O3* A   A 282     259.237 141.583 248.592
ATOM   6057    P G   A 283     260.663 142.106 248.057
ATOM   6058  O1P G   A 283     260.398 143.300 247.207
ATOM   6059  O2P G   A 283     261.421 140.957 247.492
ATOM   6060  O5* G   A 283     261.410 142.592 249.379
ATOM   6061  C5* G   A 283     260.913 143.714 250.136
ATOM   6062  C4* G   A 283     261.734 143.916 251.391
ATOM   6063  O4* G   A 283     261.566 142.781 252.280
ATOM   6064  C1* G   A 283     262.762 142.580 253.020
ATOM   6065   N9 G   A 283     263.223 141.207 252.824
ATOM   6066   C4 G   A 283     264.101 140.527 253.636
ATOM   6067   N2 G   A 283     266.168 140.448 256.433
ATOM   6068   N3 G   A 283     264.699 141.018 254.746
ATOM   6069   C2 G   A 283     265.489 140.125 255.319
ATOM   6070   N1 G   A 283     265.673 138.848 254.841
ATOM   6071   C6 G   A 283     265.068 138.322 253.702
ATOM   6072   O6 G   A 283     265.303 137.158 253.360
ATOM   6073   C5 G   A 283     264.222 139.273 253.076
ATOM   6074   N7 G   A 283     263.443 139.167 251.930
ATOM   6075   C8 G   A 283     262.871 140.335 251.818
ATOM   6076  C2* G   A 283     263.764 143.656 252.590
ATOM   6077  O2* G   A 283     263.700 144.720 253.520
ATOM   6078  C3* G   A 283     263.240 144.021 251.204
ATOM   6079  O3* G   A 283     263.625 145.331 250.788
ATOM   6080    P U   A 284     265.036 145.554 250.046
ATOM   6081  O1P U   A 284     265.078 146.976 249.611
ATOM   6082  O2P U   A 284     265.220 144.472 249.037
ATOM   6083  O5* U   A 284     266.114 145.359 251.206
ATOM   6084  C5* U   A 284     267.501 145.113 250.895
ATOM   6085  C4* U   A 284     268.220 144.561 252.106
ATOM   6086  O4* U   A 284     267.458 143.456 252.661
ATOM   6087  C1* U   A 284     268.344 142.448 253.123
ATOM   6088   N1 U   A 284     268.059 141.203 252.384
ATOM   6089   C6 U   A 284     267.424 141.227 251.158
ATOM   6090   C2 U   A 284     268.441 139.997 252.962
ATOM   6091   O2 U   A 284     269.015 139.922 254.038
ATOM   6092   N3 U   A 284     268.124 138.879 252.228
ATOM   6093   C4 U   A 284     267.484 138.837 251.004
ATOM   6094   O4 U   A 284     267.250 137.748 250.478
ATOM   6095   C5 U   A 284     267.132 140.118 250.470
ATOM   6096  C2* U   A 284     269.773 142.981 252.966
ATOM   6097  O2* U   A 284     270.171 143.585 254.182
ATOM   6098  C3* U   A 284     269.597 143.978 251.824
ATOM   6099  O3* U   A 284     270.596 145.001 251.799
ATOM   6100    P G   A 285     271.886 144.848 250.844
ATOM   6101  O1P G   A 285     272.310 146.219 250.452
ATOM   6102  O2P G   A 285     271.595 143.840 249.785
ATOM   6103  O5* G   A 285     273.007 144.259 251.814
ATOM   6104  C5* G   A 285     274.110 143.482 251.299
ATOM   6105  C4* G   A 285     274.644 142.561 252.374
ATOM   6106  O4* G   A 285     273.539 141.839 252.981
ATOM   6107  C1* G   A 285     273.935 140.505 253.264
ATOM   6108   N9 G   A 285     273.082 139.600 252.493
ATOM   6109   C4 G   A 285     273.115 138.222 252.511
ATOM   6110   N2 G   A 285     274.485 135.254 253.703
ATOM   6111   N3 G   A 285     273.950 137.454 253.247
ATOM   6112   C2 G   A 285     273.740 136.162 253.049
ATOM   6113   N1 G   A 285     272.786 135.664 252.194
ATOM   6114   C6 G   A 285     271.915 136.434 251.426
ATOM   6115   O6 G   A 285     271.090 135.882 250.686
ATOM   6116   C5 G   A 285     272.130 137.822 251.630
ATOM   6117   N7 G   A 285     271.491 138.921 251.071
ATOM   6118   C8 G   A 285     272.085 139.951 251.609
ATOM   6119  C2* G   A 285     275.430 140.392 252.943
ATOM   6120  O2* G   A 285     276.184 140.636 254.115
ATOM   6121  C3* G   A 285     275.592 141.477 251.883
ATOM   6122  O3* G   A 285     276.933 141.956 251.773
ATOM   6123    P U   A 286     277.910 141.360 250.639
ATOM   6124  O1P U   A 286     279.241 142.011 250.822
ATOM   6125  O2P U   A 286     277.228 141.447 249.321
ATOM   6126  O5* U   A 286     278.043 139.817 251.018
ATOM   6127  C5* U   A 286     278.834 139.389 252.147
ATOM   6128  C4* U   A 286     278.969 137.884 252.150
ATOM   6129  O4* U   A 286     277.669 137.280 252.398
ATOM   6130  C1* U   A 286     277.541 136.086 251.635
ATOM   6131   N1 U   A 286     276.407 136.242 250.707
ATOM   6132   C6 U   A 286     276.077 137.475 250.180
ATOM   6133   C2 U   A 286     275.675 135.108 250.370
ATOM   6134   O2 U   A 286     275.923 133.994 250.811
ATOM   6135   N3 U   A 286     274.640 135.328 249.495
ATOM   6136   C4 U   A 286     274.265 136.532 248.932
ATOM   6137   O4 U   A 286     273.321 136.565 248.144
ATOM   6138   C5 U   A 286     275.062 137.651 249.330
ATOM   6139  C2* U   A 286     278.882 135.851 250.930
ATOM   6140  O2* U   A 286     279.684 135.001 251.726
ATOM   6141  C3* U   A 286     279.420 137.275 250.832
ATOM   6142  O3* U   A 286     280.835 137.346 250.665
ATOM   6143    P G   A 287     281.464 137.373 249.182
ATOM   6144  O1P G   A 287     282.941 137.523 249.321
ATOM   6145  O2P G   A 287     280.705 138.352 248.360
ATOM   6146  O5* G   A 287     281.161 135.913 248.619
ATOM   6147  C5* G   A 287     281.812 134.755 249.183
ATOM   6148  C4* G   A 287     281.329 133.491 248.505
ATOM   6149  O4* G   A 287     279.942 133.234 248.856
ATOM   6150  C1* G   A 287     279.278 132.627 247.755
ATOM   6151   N9 G   A 287     278.155 133.476 247.358
ATOM   6152   C4 G   A 287     277.024 133.074 246.677
ATOM   6153   N2 G   A 287     275.155 130.575 245.129
ATOM   6154   N3 G   A 287     276.755 131.820 246.246
ATOM   6155   C2 G   A 287     275.585 131.748 245.628
ATOM   6156   N1 G   A 287     274.746 132.820 245.452
ATOM   6157   C6 G   A 287     275.000 134.117 245.886
ATOM   6158   O6 G   A 287     274.172 135.010 245.675
ATOM   6159   C5 G   A 287     276.253 134.211 246.547
ATOM   6160   N7 G   A 287     276.886 135.305 247.124
ATOM   6161   C8 G   A 287     278.007 134.825 247.590
ATOM   6162  C2* G   A 287     280.319 132.420 246.649
ATOM   6163  O2* G   A 287     280.848 131.113 246.760
ATOM   6164  C3* G   A 287     281.331 133.511 246.985
ATOM   6165  O3* G   A 287     282.631 133.269 246.452
ATOM   6166    P U   A 288     283.000 133.796 244.975
ATOM   6167  O1P U   A 288     284.466 133.609 244.788
ATOM   6168  O2P U   A 288     282.403 135.146 244.784
ATOM   6169  O5* U   A 288     282.246 132.775 244.010
ATOM   6170  C5* U   A 288     282.534 131.360 244.061
ATOM   6171  C4* U   A 288     281.514 130.584 243.258
ATOM   6172  O4* U   A 288     280.199 130.731 243.862
ATOM   6173  C1* U   A 288     279.204 130.741 242.846
ATOM   6174   N1 U   A 288     278.479 132.021 242.908
ATOM   6175   C6 U   A 288     279.100 133.178 243.333
ATOM   6176   C2 U   A 288     277.142 132.034 242.520
ATOM   6177   O2 U   A 288     276.544 131.038 242.140
ATOM   6178   N3 U   A 288     276.531 133.262 242.595
ATOM   6179   C4 U   A 288     277.098 134.453 243.006
ATOM   6180   O4 U   A 288     276.418 135.481 243.007
ATOM   6181   C5 U   A 288     278.473 134.357 243.392
ATOM   6182  C2* U   A 288     279.916 130.508 241.509
ATOM   6183  O2* U   A 288     279.893 129.125 241.207
ATOM   6184  C3* U   A 288     281.313 131.036 241.820
ATOM   6185  O3* U   A 288     282.325 130.520 240.955
ATOM   6186    P G   A 289     282.737 131.338 239.630
ATOM   6187  O1P G   A 289     283.952 130.687 239.062
ATOM   6188  O2P G   A 289     282.767 132.789 239.953
ATOM   6189  O5* G   A 289     281.520 131.078 238.633
ATOM   6190  C5* G   A 289     281.263 129.757 238.109
ATOM   6191  C4* G   A 289     279.933 129.718 237.386
ATOM   6192  O4* G   A 289     278.847 129.936 238.328
ATOM   6193  C1* G   A 289     277.781 130.614 237.675
ATOM   6194   N9 G   A 289     277.532 131.880 238.364
ATOM   6195   C4 G   A 289     276.417 132.682 238.229
ATOM   6196   N2 G   A 289     273.305 133.318 236.800
ATOM   6197   N3 G   A 289     275.348 132.436 237.437
ATOM   6198   C2 G   A 289     274.438 133.398 237.520
ATOM   6199   N1 G   A 289     274.570 134.510 238.317
ATOM   6200   C6 G   A 289     275.660 134.783 239.138
ATOM   6201   O6 G   A 289     275.679 135.819 239.816
ATOM   6202   C5 G   A 289     276.642 133.761 239.060
ATOM   6203   N7 G   A 289     277.865 133.640 239.706
ATOM   6204   C8 G   A 289     278.356 132.513 239.266
ATOM   6205  C2* G   A 289     278.189 130.800 236.209
ATOM   6206  O2* G   A 289     277.671 129.727 235.447
ATOM   6207  C3* G   A 289     279.710 130.779 236.320
ATOM   6208  O3* G   A 289     280.352 130.448 235.090
ATOM   6209    P U   A 290     280.795 131.620 234.077
ATOM   6210  O1P U   A 290     281.474 130.973 232.921
ATOM   6211  O2P U   A 290     281.503 132.680 234.844
ATOM   6212  O5* U   A 290     279.412 132.225 233.564
ATOM   6213  C5* U   A 290     278.461 131.400 232.858
ATOM   6214  C4* U   A 290     277.194 132.174 232.580
ATOM   6215  O4* U   A 290     276.535 132.507 233.831
ATOM   6216  C1* U   A 290     275.865 133.754 233.699
ATOM   6217   N1 U   A 290     276.383 134.688 234.714
ATOM   6218   C6 U   A 290     277.666 134.578 235.206
ATOM   6219   C2 U   A 290     275.534 135.693 235.164
ATOM   6220   O2 U   A 290     274.387 135.832 234.762
ATOM   6221   N3 U   A 290     276.078 136.533 236.105
ATOM   6222   C4 U   A 290     277.352 136.477 236.633
ATOM   6223   O4 U   A 290     277.695 137.308 237.475
ATOM   6224   C5 U   A 290     278.164 135.414 236.123
ATOM   6225  C2* U   A 290     276.071 134.234 232.260
ATOM   6226  O2* U   A 290     274.961 133.828 231.482
ATOM   6227  C3* U   A 290     277.366 133.517 231.888
ATOM   6228  O3* U   A 290     277.543 133.370 230.479
ATOM   6229    P G   A 291     278.307 134.518 229.645
ATOM   6230  O1P G   A 291     278.422 134.043 228.236
ATOM   6231  O2P G   A 291     279.532 134.916 230.386
ATOM   6232  O5* G   A 291     277.292 135.747 229.674
ATOM   6233  C5* G   A 291     276.012 135.652 229.022
ATOM   6234  C4* G   A 291     275.173 136.881 229.297
ATOM   6235  O4* G   A 291     274.853 136.963 230.711
ATOM   6236  C1* G   A 291     274.594 138.319 231.050
ATOM   6237   N9 G   A 291     275.414 138.703 232.197
ATOM   6238   C4 G   A 291     275.232 139.827 232.970
ATOM   6239   N2 G   A 291     273.467 142.739 233.663
ATOM   6240   N3 G   A 291     274.265 140.756 232.801
ATOM   6241   C2 G   A 291     274.352 141.730 233.691
ATOM   6242   N1 G   A 291     275.313 141.786 234.672
ATOM   6243   C6 G   A 291     276.317 140.840 234.866
ATOM   6244   O6 G   A 291     277.134 140.988 235.782
ATOM   6245   C5 G   A 291     276.235 139.790 233.914
ATOM   6246   N7 G   A 291     277.030 138.663 233.745
ATOM   6247   C8 G   A 291     276.506 138.048 232.718
ATOM   6248  C2* G   A 291     274.879 139.165 229.805
ATOM   6249  O2* G   A 291     273.654 139.437 229.152
ATOM   6250  C3* G   A 291     275.798 138.238 229.015
ATOM   6251  O3* G   A 291     275.816 138.561 227.626
ATOM   6252    P U   A 292     276.846 139.673 227.080
ATOM   6253  O1P U   A 292     276.658 139.761 225.606
ATOM   6254  O2P U   A 292     278.198 139.389 227.632
ATOM   6255  O5* U   A 292     276.326 141.031 227.735
ATOM   6256  C5* U   A 292     275.044 141.581 227.372
ATOM   6257  C4* U   A 292     274.822 142.916 228.048
ATOM   6258  O4* U   A 292     274.669 142.740 229.483
ATOM   6259  C1* U   A 292     275.131 143.908 230.153
ATOM   6260   N1 U   A 292     276.188 143.533 231.109
ATOM   6261   C6 U   A 292     277.022 142.458 230.879
ATOM   6262   C2 U   A 292     276.324 144.304 232.258
ATOM   6263   O2 U   A 292     275.609 145.262 232.511
ATOM   6264   N3 U   A 292     277.331 143.909 233.105
ATOM   6265   C4 U   A 292     278.197 142.850 232.930
ATOM   6266   O4 U   A 292     279.044 142.611 233.792
ATOM   6267   C5 U   A 292     277.993 142.102 231.724
ATOM   6268  C2* U   A 292     275.612 144.890 229.081
ATOM   6269  O2* U   A 292     274.567 145.795 228.785
ATOM   6270  C3* U   A 292     275.937 143.941 227.931
ATOM   6271  O3* U   A 292     275.945 144.594 226.664
ATOM   6272    P U   A 293     277.310 145.245 226.111
ATOM   6273  O1P U   A 293     277.024 145.791 224.756
ATOM   6274  O2P U   A 293     278.413 144.263 226.287
ATOM   6275  O5* U   A 293     277.575 146.464 227.103
ATOM   6276  C5* U   A 293     276.678 147.593 227.147
ATOM   6277  C4* U   A 293     277.195 148.643 228.106
ATOM   6278  O4* U   A 293     277.109 148.155 229.471
ATOM   6279  C1* U   A 293     278.164 148.713 230.239
ATOM   6280   N1 U   A 293     278.932 147.623 230.865
ATOM   6281   C6 U   A 293     279.273 146.484 230.163
ATOM   6282   C2 U   A 293     279.312 147.779 232.194
ATOM   6283   O2 U   A 293     279.027 148.763 232.860
ATOM   6284   N3 U   A 293     280.039 146.735 232.714
ATOM   6285   C4 U   A 293     280.416 145.577 232.065
ATOM   6286   O4 U   A 293     281.102 144.746 232.661
ATOM   6287   C5 U   A 293     279.980 145.486 230.703
ATOM   6288  C2* U   A 293     278.984 149.621 229.314
ATOM   6289  O2* U   A 293     278.538 150.952 229.480
ATOM   6290  C3* U   A 293     278.654 149.040 227.941
ATOM   6291  O3* U   A 293     278.817 149.989 226.885
ATOM   6292    P A   A 294     279.521 149.544 225.503
ATOM   6293  O1P A   A 294     279.095 150.524 224.466
ATOM   6294  O2P A   A 294     279.285 148.092 225.278
ATOM   6295  O5* A   A 294     281.080 149.771 225.750
ATOM   6296  C5* A   A 294     281.747 149.208 226.897
ATOM   6297  C4* A   A 294     283.031 149.956 227.162
ATOM   6298  O4* A   A 294     283.608 149.530 228.422
ATOM   6299  C1* A   A 294     285.019 149.664 228.358
ATOM   6300   N9 A   A 294     285.631 148.396 228.761
ATOM   6301   C5 A   A 294     286.736 146.860 229.888
ATOM   6302   N7 A   A 294     286.305 146.248 228.718
ATOM   6303   C8 A   A 294     285.655 147.198 228.087
ATOM   6304   N1 A   A 294     287.735 147.252 231.991
ATOM   6305   C2 A   A 294     287.267 148.503 231.894
ATOM   6306   N3 A   A 294     286.560 149.066 230.916
ATOM   6307   C4 A   A 294     286.324 148.181 229.930
ATOM   6308   C6 A   A 294     287.483 146.388 230.983
ATOM   6309   N6 A   A 294     287.953 145.141 231.075
ATOM   6310  C2* A   A 294     285.382 150.150 226.950
ATOM   6311  O2* A   A 294     285.588 151.549 226.992
ATOM   6312  C3* A   A 294     284.145 149.731 226.156
ATOM   6313  O3* A   A 294     283.943 150.514 224.980
ATOM   6314    P G   A 295     284.567 150.028 223.578
ATOM   6315  O1P G   A 295     284.227 151.053 222.556
ATOM   6316  O2P G   A 295     284.188 148.607 223.346
ATOM   6317  O5* G   A 295     286.137 150.095 223.829
ATOM   6318  C5* G   A 295     287.035 149.229 223.120
ATOM   6319  C4* G   A 295     287.877 148.445 224.098
ATOM   6320  O4* G   A 295     287.016 147.669 224.976
ATOM   6321  C1* G   A 295     287.638 146.429 225.281
ATOM   6322   N9 G   A 295     286.756 145.344 224.851
ATOM   6323   C4 G   A 295     287.018 143.991 224.926
ATOM   6324   N2 G   A 295     289.150 141.379 225.775
ATOM   6325   N3 G   A 295     288.151 143.425 225.399
ATOM   6326   C2 G   A 295     288.104 142.103 225.347
ATOM   6327   N1 G   A 295     287.027 141.393 224.871
ATOM   6328   C6 G   A 295     285.850 141.955 224.383
ATOM   6329   O6 G   A 295     284.938 141.223 223.981
ATOM   6330   C5 G   A 295     285.890 143.372 224.429
ATOM   6331   N7 G   A 295     284.943 144.310 224.040
ATOM   6332   C8 G   A 295     285.497 145.461 224.306
ATOM   6333  C2* G   A 295     289.021 146.437 224.618
ATOM   6334  O2* G   A 295     289.972 146.896 225.558
ATOM   6335  C3* G   A 295     288.798 147.415 223.470
ATOM   6336  O3* G   A 295     290.000 148.027 223.014
ATOM   6337    P U   A 296     290.755 147.439 221.723
ATOM   6338  O1P U   A 296     291.939 148.306 221.465
ATOM   6339  O2P U   A 296     289.757 147.222 220.642
ATOM   6340  O5* U   A 296     291.269 146.012 222.213
ATOM   6341  C5* U   A 296     292.359 145.901 223.151
ATOM   6342  C4* U   A 296     292.904 144.492 223.155
ATOM   6343  O4* U   A 296     291.959 143.591 223.791
ATOM   6344  C1* U   A 296     292.020 142.318 223.163
ATOM   6345   N1 U   A 296     290.678 141.978 222.655
ATOM   6346   C6 U   A 296     289.804 142.955 222.220
ATOM   6347   C2 U   A 296     290.312 140.637 222.628
ATOM   6348   O2 U   A 296     291.051 139.734 222.993
ATOM   6349   N3 U   A 296     289.045 140.392 222.155
ATOM   6350   C4 U   A 296     288.126 141.323 221.714
ATOM   6351   O4 U   A 296     287.024 140.945 221.318
ATOM   6352   C5 U   A 296     288.578 142.679 221.765
ATOM   6353  C2* U   A 296     293.109 142.388 222.086
ATOM   6354  O2* U   A 296     294.320 141.907 222.634
ATOM   6355  C3* U   A 296     293.138 143.883 221.784
ATOM   6356  O3* U   A 296     294.367 144.338 221.222
ATOM   6357    P G   A 297     294.554 144.368 219.624
ATOM   6358  O1P G   A 297     295.805 145.121 219.333
ATOM   6359  O2P G   A 297     293.276 144.803 219.001
ATOM   6360  O5* G   A 297     294.802 142.837 219.257
ATOM   6361  C5* G   A 297     295.926 142.126 219.812
ATOM   6362  C4* G   A 297     295.790 140.639 219.576
ATOM   6363  O4* G   A 297     294.657 140.114 220.318
ATOM   6364  C1* G   A 297     294.097 139.017 219.609
ATOM   6365   N9 G   A 297     292.679 139.280 219.361
ATOM   6366   C4 G   A 297     291.733 138.348 218.997
ATOM   6367   N2 G   A 297     290.880 135.064 218.225
ATOM   6368   N3 G   A 297     291.952 137.029 218.799
ATOM   6369   C2 G   A 297     290.844 136.388 218.461
ATOM   6370   N1 G   A 297     289.619 136.997 218.328
ATOM   6371   C6 G   A 297     289.372 138.354 218.527
ATOM   6372   O6 G   A 297     288.229 138.801 218.380
ATOM   6373   C5 G   A 297     290.550 139.050 218.889
ATOM   6374   N7 G   A 297     290.747 140.395 219.173
ATOM   6375   C8 G   A 297     292.021 140.487 219.446
ATOM   6376  C2* G   A 297     294.920 138.822 218.330
ATOM   6377  O2* G   A 297     295.894 137.821 218.551
ATOM   6378  C3* G   A 297     295.520 140.212 218.143
ATOM   6379  O3* G   A 297     296.712 140.196 217.361
ATOM   6380    P G   A 298     296.660 140.653 215.819
ATOM   6381  O1P G   A 298     298.010 140.427 215.238
ATOM   6382  O2P G   A 298     296.048 142.006 215.746
ATOM   6383  O5* G   A 298     295.654 139.619 215.144
ATOM   6384  C5* G   A 298     295.910 138.200 215.185
ATOM   6385  C4* G   A 298     294.686 137.436 214.736
ATOM   6386  O4* G   A 298     293.586 137.702 215.646
ATOM   6387  C1* G   A 298     292.367 137.743 214.919
ATOM   6388   N9 G   A 298     291.773 139.065 215.096
ATOM   6389   C4 G   A 298     290.428 139.361 215.143
ATOM   6390   N2 G   A 298     287.103 138.341 215.016
ATOM   6391   N3 G   A 298     289.412 138.478 215.019
ATOM   6392   C2 G   A 298     288.227 139.067 215.118
ATOM   6393   N1 G   A 298     288.057 140.413 215.323
ATOM   6394   C6 G   A 298     289.085 141.340 215.452
ATOM   6395   O6 G   A 298     288.819 142.533 215.634
ATOM   6396   C5 G   A 298     290.362 140.724 215.346
ATOM   6397   N7 G   A 298     291.634 141.275 215.415
ATOM   6398   C8 G   A 298     292.437 140.259 215.258
ATOM   6399  C2* G   A 298     292.689 137.398 213.463
ATOM   6400  O2* G   A 298     292.517 136.008 213.278
ATOM   6401  C3* G   A 298     294.146 137.829 213.372
ATOM   6402  O3* G   A 298     294.849 137.156 212.336
ATOM   6403    P A   A 299     295.708 138.002 211.275
ATOM   6404  O1P A   A 299     296.703 138.807 212.033
ATOM   6405  O2P A   A 299     294.769 138.679 210.354
ATOM   6406  O5* A   A 299     296.483 136.891 210.439
ATOM   6407  C5* A   A 299     297.045 135.728 211.083
ATOM   6408  C4* A   A 299     296.724 134.489 210.281
ATOM   6409  O4* A   A 299     295.296 134.242 210.329
ATOM   6410  C1* A   A 299     294.854 133.754 209.074
ATOM   6411   N9 A   A 299     293.823 134.663 208.566
ATOM   6412   C5 A   A 299     291.992 135.477 207.658
ATOM   6413   N7 A   A 299     292.709 136.568 208.127
ATOM   6414   C8 A   A 299     293.786 136.035 208.650
ATOM   6415   N1 A   A 299     290.321 134.140 206.669
ATOM   6416   C2 A   A 299     291.087 133.086 206.980
ATOM   6417   N3 A   A 299     292.265 133.055 207.598
ATOM   6418   C4 A   A 299     292.668 134.298 207.915
ATOM   6419   C6 A   A 299     290.756 135.375 207.001
ATOM   6420   N6 A   A 299     289.996 136.427 206.689
ATOM   6421  C2* A   A 299     296.086 133.585 208.179
ATOM   6422  O2* A   A 299     296.533 132.247 208.286
ATOM   6423  C3* A   A 299     297.053 134.587 208.800
ATOM   6424  O3* A   A 299     298.423 134.251 208.571
ATOM   6425    P A   A 300     299.432 135.342 207.945
ATOM   6426  O1P A   A 300     300.808 134.935 208.336
ATOM   6427  O2P A   A 300     298.949 136.707 208.287
ATOM   6428  O5* A   A 300     299.290 135.141 206.371
ATOM   6429  C5* A   A 300     299.655 133.890 205.746
ATOM   6430  C4* A   A 300     298.763 133.623 204.554
ATOM   6431  O4* A   A 300     297.379 133.631 204.995
ATOM   6432  C1* A   A 300     296.557 134.190 203.982
ATOM   6433   N9 A   A 300     295.902 135.382 204.523
ATOM   6434   C5 A   A 300     294.406 136.912 205.035
ATOM   6435   N7 A   A 300     295.603 137.341 205.592
ATOM   6436   C8 A   A 300     296.457 136.402 205.263
ATOM   6437   N1 A   A 300     292.144 136.789 204.382
ATOM   6438   C2 A   A 300     292.456 135.628 203.791
ATOM   6439   N3 A   A 300     293.629 135.002 203.730
ATOM   6440   C4 A   A 300     294.574 135.705 204.378
ATOM   6441   C6 A   A 300     293.119 137.469 205.025
ATOM   6442   N6 A   A 300     292.813 138.627 205.614
ATOM   6443  C2* A   A 300     297.450 134.474 202.772
ATOM   6444  O2* A   A 300     297.406 133.355 201.911
ATOM   6445  C3* A   A 300     298.806 134.662 203.442
ATOM   6446  O3* A   A 300     299.885 134.421 202.541
ATOM   6447    P G   A 301     300.972 135.575 202.257
ATOM   6448  O1P G   A 301     302.306 134.954 202.489
ATOM   6449  O2P G   A 301     300.598 136.801 203.011
ATOM   6450  O5* G   A 301     300.825 135.884 200.695
ATOM   6451  C5* G   A 301     301.992 135.936 199.840
ATOM   6452  C4* G   A 301     301.877 137.053 198.816
ATOM   6453  O4* G   A 301     301.071 136.627 197.679
ATOM   6454  C1* G   A 301     300.214 137.690 197.325
ATOM   6455   N9 G   A 301     299.146 137.205 196.453
ATOM   6456   C4 G   A 301     299.287 136.298 195.425
ATOM   6457   N2 G   A 301     301.290 134.152 193.569
ATOM   6458   N3 G   A 301     300.430 135.669 195.075
ATOM   6459   C2 G   A 301     300.254 134.863 194.041
ATOM   6460   N1 G   A 301     299.052 134.692 193.396
ATOM   6461   C6 G   A 301     297.864 135.334 193.735
ATOM   6462   O6 G   A 301     296.836 135.113 193.082
ATOM   6463   C5 G   A 301     298.038 136.198 194.851
ATOM   6464   N7 G   A 301     297.124 137.009 195.514
ATOM   6465   C8 G   A 301     297.822 137.580 196.458
ATOM   6466  C2* G   A 301     299.876 138.329 198.670
ATOM   6467  O2* G   A 301     299.282 139.599 198.477
ATOM   6468  C3* G   A 301     301.278 138.389 199.277
ATOM   6469  O3* G   A 301     301.962 139.436 198.588
ATOM   6470    P C   A 302     303.074 140.317 199.340
ATOM   6471  O1P C   A 302     303.701 139.489 200.408
ATOM   6472  O2P C   A 302     302.461 141.627 199.692
ATOM   6473  O5* C   A 302     304.166 140.555 198.200
ATOM   6474  C5* C   A 302     303.814 141.149 196.923
ATOM   6475  C4* C   A 302     304.380 140.321 195.784
ATOM   6476  O4* C   A 302     303.607 139.093 195.649
ATOM   6477  C1* C   A 302     303.584 138.687 194.284
ATOM   6478   N1 C   A 302     302.183 138.627 193.809
ATOM   6479   C6 C   A 302     301.217 139.425 194.359
ATOM   6480   C5 C   A 302     299.953 139.398 193.907
ATOM   6481   C2 C   A 302     301.855 137.741 192.760
ATOM   6482   O2 C   A 302     302.738 137.007 192.283
ATOM   6483   N3 C   A 302     300.583 137.710 192.296
ATOM   6484   C4 C   A 302     299.654 138.506 192.834
ATOM   6485   N4 C   A 302     298.417 138.449 192.335
ATOM   6486  C2* C   A 302     304.425 139.698 193.502
ATOM   6487  O2* C   A 302     305.749 139.213 193.395
ATOM   6488  C3* C   A 302     304.307 140.931 194.390
ATOM   6489  O3* C   A 302     305.358 141.871 194.150
ATOM   6490    P G   A 303     305.239 142.916 192.925
ATOM   6491  O1P G   A 303     306.383 143.863 193.044
ATOM   6492  O2P G   A 303     303.853 143.448 192.881
ATOM   6493  O5* G   A 303     305.469 142.022 191.622
ATOM   6494  C5* G   A 303     306.746 141.392 191.367
ATOM   6495  C4* G   A 303     306.692 140.563 190.100
ATOM   6496  O4* G   A 303     305.704 139.510 190.250
ATOM   6497  C1* G   A 303     305.081 139.260 188.998
ATOM   6498   N9 G   A 303     303.641 139.476 189.139
ATOM   6499   C4 G   A 303     302.668 139.142 188.221
ATOM   6500   N2 G   A 303     301.757 137.803 185.140
ATOM   6501   N3 G   A 303     302.874 138.563 187.016
ATOM   6502   C2 G   A 303     301.739 138.365 186.361
ATOM   6503   N1 G   A 303     300.502 138.704 186.855
ATOM   6504   C6 G   A 303     300.268 139.297 188.092
ATOM   6505   O6 G   A 303     299.112 139.559 188.442
ATOM   6506   C5 G   A 303     301.475 139.520 188.800
ATOM   6507   N7 G   A 303     301.690 140.085 190.050
ATOM   6508   C8 G   A 303     302.984 140.040 190.209
ATOM   6509  C2* G   A 303     305.759 140.159 187.957
ATOM   6510  O2* G   A 303     306.788 139.427 187.322
ATOM   6511  C3* G   A 303     306.282 141.296 188.831
ATOM   6512  O3* G   A 303     307.395 141.970 188.238
ATOM   6513    P U   A 304     307.194 143.418 187.558
ATOM   6514  O1P U   A 304     308.539 143.898 187.138
ATOM   6515  O2P U   A 304     306.368 144.259 188.467
ATOM   6516  O5* U   A 304     306.341 143.125 186.242
ATOM   6517  C5* U   A 304     306.907 142.399 185.128
ATOM   6518  C4* U   A 304     305.817 141.995 184.156
ATOM   6519  O4* U   A 304     304.841 141.180 184.858
ATOM   6520  C1* U   A 304     303.541 141.448 184.354
ATOM   6521   N1 U   A 304     302.698 141.938 185.459
ATOM   6522   C6 U   A 304     303.250 142.553 186.564
ATOM   6523   C2 U   A 304     301.325 141.756 185.361
ATOM   6524   O2 U   A 304     300.788 141.224 184.401
ATOM   6525   N3 U   A 304     300.601 142.221 186.431
ATOM   6526   C4 U   A 304     301.093 142.838 187.564
ATOM   6527   O4 U   A 304     300.314 143.190 188.450
ATOM   6528   C5 U   A 304     302.516 142.994 187.589
ATOM   6529  C2* U   A 304     303.693 142.428 183.186
ATOM   6530  O2* U   A 304     303.773 141.683 181.987
ATOM   6531  C3* U   A 304     305.000 143.128 183.545
ATOM   6532  O3* U   A 304     305.660 143.678 182.400
ATOM   6533    P C   A 305     305.310 145.173 181.902
ATOM   6534  O1P C   A 305     306.346 145.552 180.898
ATOM   6535  O2P C   A 305     305.092 146.041 183.090
ATOM   6536  O5* C   A 305     303.910 145.025 181.150
ATOM   6537  C5* C   A 305     303.845 144.646 179.756
ATOM   6538  C4* C   A 305     302.423 144.761 179.244
ATOM   6539  O4* C   A 305     301.570 143.849 179.990
ATOM   6540  C1* C   A 305     300.285 144.430 180.167
ATOM   6541   N1 C   A 305     300.047 144.611 181.614
ATOM   6542   C6 C   A 305     301.089 144.863 182.465
ATOM   6543   C5 C   A 305     300.886 145.046 183.774
ATOM   6544   C2 C   A 305     298.731 144.530 182.111
ATOM   6545   O2 C   A 305     297.795 144.287 181.329
ATOM   6546   N3 C   A 305     298.517 144.718 183.434
ATOM   6547   C4 C   A 305     299.546 144.971 184.250
ATOM   6548   N4 C   A 305     299.287 145.159 185.543
ATOM   6549  C2* C   A 305     300.273 145.748 179.385
ATOM   6550  O2* C   A 305     299.780 145.506 178.082
ATOM   6551  C3* C   A 305     301.752 146.120 179.407
ATOM   6552  O3* C   A 305     302.113 147.027 178.363
ATOM   6553    P U   A 306     302.049 148.619 178.619
ATOM   6554  O1P U   A 306     302.668 149.291 177.441
ATOM   6555  O2P U   A 306     302.572 148.907 179.982
ATOM   6556  O5* U   A 306     300.489 148.951 178.609
ATOM   6557  C5* U   A 306     299.693 148.734 177.425
ATOM   6558  C4* U   A 306     298.217 148.831 177.752
ATOM   6559  O4* U   A 306     297.877 147.824 178.744
ATOM   6560  C1* U   A 306     296.865 148.324 179.606
ATOM   6561   N1 U   A 306     297.375 148.329 180.990
ATOM   6562   C6 U   A 306     298.709 148.543 181.264
ATOM   6563   C2 U   A 306     296.466 148.115 182.020
ATOM   6564   O2 U   A 306     295.276 147.914 181.831
ATOM   6565   N3 U   A 306     297.005 148.143 183.284
ATOM   6566   C4 U   A 306     298.327 148.354 183.620
ATOM   6567   O4 U   A 306     298.658 148.359 184.806
ATOM   6568   C5 U   A 306     299.201 148.560 182.505
ATOM   6569  C2* U   A 306     296.471 149.712 179.090
ATOM   6570  O2* U   A 306     295.359 149.570 178.227
ATOM   6571  C3* U   A 306     297.748 150.139 178.371
ATOM   6572  O3* U   A 306     297.515 151.142 177.378
ATOM   6573    P G   A 307     297.963 152.667 177.653
ATOM   6574  O1P G   A 307     297.402 153.503 176.553
ATOM   6575  O2P G   A 307     299.425 152.693 177.921
ATOM   6576  O5* G   A 307     297.210 153.059 179.002
ATOM   6577  C5* G   A 307     295.783 153.248 179.022
ATOM   6578  C4* G   A 307     295.293 153.434 180.441
ATOM   6579  O4* G   A 307     295.596 152.242 181.218
ATOM   6580  C1* G   A 307     295.847 152.607 182.568
ATOM   6581   N9 G   A 307     297.214 152.227 182.917
ATOM   6582   C4 G   A 307     297.660 151.880 184.170
ATOM   6583   N2 G   A 307     297.011 151.317 187.532
ATOM   6584   N3 G   A 307     296.902 151.797 185.284
ATOM   6585   C2 G   A 307     297.613 151.451 186.339
ATOM   6586   N1 G   A 307     298.966 151.208 186.305
ATOM   6587   C6 G   A 307     299.767 151.288 185.170
ATOM   6588   O6 G   A 307     300.979 151.053 185.249
ATOM   6589   C5 G   A 307     299.014 151.654 184.028
ATOM   6590   N7 G   A 307     299.410 151.838 182.709
ATOM   6591   C8 G   A 307     298.312 152.170 182.085
ATOM   6592  C2* G   A 307     295.640 154.120 182.675
ATOM   6593  O2* G   A 307     294.310 154.383 183.082
ATOM   6594  C3* G   A 307     295.932 154.557 181.245
ATOM   6595  O3* G   A 307     295.384 155.838 180.943
ATOM   6596    P G   A 308     296.332 157.140 180.981
ATOM   6597  O1P G   A 308     295.461 158.319 180.730
ATOM   6598  O2P G   A 308     297.512 156.903 180.108
ATOM   6599  O5* G   A 308     296.837 157.213 182.493
ATOM   6600  C5* G   A 308     297.901 158.111 182.881
ATOM   6601  C4* G   A 308     297.660 158.642 184.279
ATOM   6602  O4* G   A 308     296.415 159.383 184.298
ATOM   6603  C1* G   A 308     295.786 159.227 185.559
ATOM   6604   N9 G   A 308     294.407 158.783 185.346
ATOM   6605   C4 G   A 308     293.438 158.602 186.312
ATOM   6606   N2 G   A 308     292.461 158.617 189.647
ATOM   6607   N3 G   A 308     293.598 158.768 187.644
ATOM   6608   C2 G   A 308     292.481 158.517 188.311
ATOM   6609   N1 G   A 308     291.301 158.144 187.717
ATOM   6610   C6 G   A 308     291.112 157.974 186.348
ATOM   6611   O6 G   A 308     290.001 157.642 185.914
ATOM   6612   C5 G   A 308     292.302 158.227 185.622
ATOM   6613   N7 G   A 308     292.550 158.161 184.258
ATOM   6614   C8 G   A 308     293.807 158.492 184.141
ATOM   6615  C2* G   A 308     296.686 158.341 186.429
ATOM   6616  O2* G   A 308     297.484 159.183 187.240
ATOM   6617  C3* G   A 308     297.504 157.595 185.375
ATOM   6618  O3* G   A 308     298.788 157.207 185.878
ATOM   6619    P A   A 309     299.140 155.650 186.098
ATOM   6620  O1P A   A 309     300.584 155.580 186.452
ATOM   6621  O2P A   A 309     298.633 154.873 184.937
ATOM   6622  O5* A   A 309     298.304 155.230 187.390
ATOM   6623  C5* A   A 309     298.729 155.616 188.717
ATOM   6624  C4* A   A 309     297.644 155.297 189.721
ATOM   6625  O4* A   A 309     296.446 156.024 189.349
ATOM   6626  C1* A   A 309     295.309 155.202 189.533
ATOM   6627   N9 A   A 309     294.677 155.018 188.225
ATOM   6628   C5 A   A 309     293.211 154.819 186.595
ATOM   6629   N7 A   A 309     294.462 154.774 185.997
ATOM   6630   C8 A   A 309     295.295 154.891 187.003
ATOM   6631   N1 A   A 309     290.878 154.828 186.930
ATOM   6632   C2 A   A 309     291.142 154.964 188.236
ATOM   6633   N3 A   A 309     292.320 155.041 188.855
ATOM   6634   C4 A   A 309     293.327 154.961 187.967
ATOM   6635   C6 A   A 309     291.915 154.751 186.066
ATOM   6636   N6 A   A 309     291.657 154.616 184.761
ATOM   6637  C2* A   A 309     295.771 153.922 190.235
ATOM   6638  O2* A   A 309     295.634 154.114 191.630
ATOM   6639  C3* A   A 309     297.228 153.833 189.785
ATOM   6640  O3* A   A 309     298.051 153.125 190.723
ATOM   6641    P A   A 310     298.762 151.736 190.305
ATOM   6642  O1P A   A 310     299.751 151.423 191.370
ATOM   6643  O2P A   A 310     299.218 151.827 188.895
ATOM   6644  O5* A   A 310     297.602 150.645 190.401
ATOM   6645  C5* A   A 310     296.746 150.581 191.561
ATOM   6646  C4* A   A 310     295.608 149.609 191.332
ATOM   6647  O4* A   A 310     295.044 149.850 190.022
ATOM   6648  C1* A   A 310     294.301 148.712 189.642
ATOM   6649   N9 A   A 310     294.407 148.514 188.196
ATOM   6650   C5 A   A 310     293.854 148.211 186.088
ATOM   6651   N7 A   A 310     295.235 148.361 186.110
ATOM   6652   C8 A   A 310     295.514 148.532 187.382
ATOM   6653   N1 A   A 310     291.629 147.887 185.362
ATOM   6654   C2 A   A 310     291.275 147.981 186.649
ATOM   6655   N3 A   A 310     292.040 148.181 187.720
ATOM   6656   C4 A   A 310     293.334 148.290 187.366
ATOM   6657   C6 A   A 310     292.938 148.002 185.040
ATOM   6658   N6 A   A 310     293.289 147.916 183.756
ATOM   6659  C2* A   A 310     294.720 147.552 190.548
ATOM   6660  O2* A   A 310     293.648 147.320 191.437
ATOM   6661  C3* A   A 310     295.950 148.126 191.258
ATOM   6662  O3* A   A 310     296.065 147.589 192.586
ATOM   6663    P A   A 311     296.741 146.141 192.832
ATOM   6664  O1P A   A 311     297.552 146.254 194.074
ATOM   6665  O2P A   A 311     297.384 145.664 191.576
ATOM   6666  O5* A   A 311     295.509 145.179 193.156
ATOM   6667  C5* A   A 311     294.604 144.759 192.116
ATOM   6668  C4* A   A 311     293.312 144.237 192.708
ATOM   6669  O4* A   A 311     292.851 145.141 193.753
ATOM   6670  C1* A   A 311     291.571 145.649 193.419
ATOM   6671   N9 A   A 311     291.513 147.058 193.823
ATOM   6672   C5 A   A 311     290.826 149.081 194.359
ATOM   6673   N7 A   A 311     292.209 149.103 194.458
ATOM   6674   C8 A   A 311     292.568 147.886 194.132
ATOM   6675   N1 A   A 311     288.561 149.726 194.398
ATOM   6676   C2 A   A 311     288.275 148.472 194.019
ATOM   6677   N3 A   A 311     289.103 147.455 193.779
ATOM   6678   C4 A   A 311     290.381 147.829 193.970
ATOM   6679   C6 A   A 311     289.855 150.066 194.578
ATOM   6680   N6 A   A 311     290.146 151.314 194.951
ATOM   6681  C2* A   A 311     291.420 145.440 191.912
ATOM   6682  O2* A   A 311     290.059 145.395 191.533
ATOM   6683  C3* A   A 311     292.162 144.121 191.711
ATOM   6684  O3* A   A 311     291.323 143.013 192.033
ATOM   6685    P G   A 312     290.917 141.956 190.886
ATOM   6686  O1P G   A 312     289.683 141.259 191.345
ATOM   6687  O2P G   A 312     292.124 141.159 190.546
ATOM   6688  O5* G   A 312     290.564 142.863 189.620
ATOM   6689  C5* G   A 312     289.237 142.882 189.044
ATOM   6690  C4* G   A 312     289.314 143.185 187.562
ATOM   6691  O4* G   A 312     290.006 144.450 187.373
ATOM   6692  C1* G   A 312     290.843 144.376 186.226
ATOM   6693   N9 G   A 312     292.230 144.551 186.657
ATOM   6694   C4 G   A 312     293.341 144.635 185.844
ATOM   6695   N2 G   A 312     294.769 144.632 182.670
ATOM   6696   N3 G   A 312     293.348 144.567 184.493
ATOM   6697   C2 G   A 312     294.572 144.679 183.999
ATOM   6698   N1 G   A 312     295.695 144.845 184.771
ATOM   6699   C6 G   A 312     295.710 144.918 186.160
ATOM   6700   O6 G   A 312     296.780 145.067 186.759
ATOM   6701   C5 G   A 312     294.408 144.801 186.701
ATOM   6702   N7 G   A 312     293.983 144.819 188.023
ATOM   6703   C8 G   A 312     292.689 144.669 187.950
ATOM   6704  C2* G   A 312     290.567 143.029 185.549
ATOM   6705  O2* G   A 312     289.558 143.197 184.571
ATOM   6706  C3* G   A 312     290.116 142.187 186.738
ATOM   6707  O3* G   A 312     289.321 141.065 186.357
ATOM   6708    P G   A 313     290.021 139.643 186.071
ATOM   6709  O1P G   A 313     288.924 138.661 185.842
ATOM   6710  O2P G   A 313     291.029 139.379 187.131
ATOM   6711  O5* G   A 313     290.798 139.861 184.695
ATOM   6712  C5* G   A 313     290.101 139.837 183.428
ATOM   6713  C4* G   A 313     291.091 139.796 182.284
ATOM   6714  O4* G   A 313     291.900 141.002 182.321
ATOM   6715  C1* G   A 313     293.240 140.693 181.963
ATOM   6716   N9 G   A 313     294.095 140.976 183.115
ATOM   6717   C4 G   A 313     295.466 141.115 183.107
ATOM   6718   N2 G   A 313     298.489 141.106 181.384
ATOM   6719   N3 G   A 313     296.271 141.009 182.025
ATOM   6720   C2 G   A 313     297.547 141.187 182.338
ATOM   6721   N1 G   A 313     297.992 141.453 183.612
ATOM   6722   C6 G   A 313     297.179 141.569 184.737
ATOM   6723   O6 G   A 313     297.683 141.811 185.842
ATOM   6724   C5 G   A 313     295.813 141.375 184.416
ATOM   6725   N7 G   A 313     294.689 141.399 185.230
ATOM   6726   C8 G   A 313     293.696 141.159 184.419
ATOM   6727  C2* G   A 313     293.267 139.223 181.529
ATOM   6728  O2* G   A 313     293.076 139.153 180.129
ATOM   6729  C3* G   A 313     292.099 138.657 182.329
ATOM   6730  O3* G   A 313     291.568 137.453 181.773
ATOM   6731    P C   A 314     291.929 136.031 182.444
ATOM   6732  O1P C   A 314     291.155 134.990 181.712
ATOM   6733  O2P C   A 314     291.784 136.146 183.919
ATOM   6734  O5* C   A 314     293.477 135.827 182.119
ATOM   6735  C5* C   A 314     293.920 135.497 180.785
ATOM   6736  C4* C   A 314     295.433 135.493 180.710
ATOM   6737  O4* C   A 314     295.941 136.824 181.005
ATOM   6738  C1* C   A 314     297.195 136.720 181.671
ATOM   6739   N1 C   A 314     297.074 137.310 183.020
ATOM   6740   C6 C   A 314     295.863 137.366 183.656
ATOM   6741   C5 C   A 314     295.751 137.870 184.893
ATOM   6742   C2 C   A 314     298.230 137.804 183.655
ATOM   6743   O2 C   A 314     299.318 137.766 183.055
ATOM   6744   N3 C   A 314     298.127 138.312 184.907
ATOM   6745   C4 C   A 314     296.939 138.347 185.520
ATOM   6746   N4 C   A 314     296.887 138.846 186.757
ATOM   6747  C2* C   A 314     297.554 135.233 181.721
ATOM   6748  O2* C   A 314     298.340 134.907 180.590
ATOM   6749  C3* C   A 314     296.170 134.596 181.694
ATOM   6750  O3* C   A 314     296.199 133.230 181.285
ATOM   6751    P G   A 315     296.313 132.066 182.395
ATOM   6752  O1P G   A 315     296.375 130.760 181.677
ATOM   6753  O2P G   A 315     295.262 132.284 183.424
ATOM   6754  O5* G   A 315     297.729 132.326 183.079
ATOM   6755  C5* G   A 315     298.952 132.160 182.330
ATOM   6756  C4* G   A 315     300.157 132.386 183.219
ATOM   6757  O4* G   A 315     300.193 133.767 183.668
ATOM   6758  C1* G   A 315     300.778 133.830 184.961
ATOM   6759   N9 G   A 315     299.826 134.446 185.884
ATOM   6760   C4 G   A 315     300.134 135.068 187.075
ATOM   6761   N2 G   A 315     302.489 136.094 189.418
ATOM   6762   N3 G   A 315     301.371 135.221 187.597
ATOM   6763   C2 G   A 315     301.344 135.860 188.755
ATOM   6764   N1 G   A 315     300.194 136.315 189.352
ATOM   6765   C6 G   A 315     298.911 136.171 188.833
ATOM   6766   O6 G   A 315     297.940 136.622 189.453
ATOM   6767   C5 G   A 315     298.924 135.485 187.592
ATOM   6768   N7 G   A 315     297.878 135.133 186.749
ATOM   6769   C8 G   A 315     298.458 134.521 185.751
ATOM   6770  C2* G   A 315     301.168 132.405 185.358
ATOM   6771  O2* G   A 315     302.526 132.196 185.023
ATOM   6772  C3* G   A 315     300.204 131.583 184.510
ATOM   6773  O3* G   A 315     300.654 130.248 184.292
ATOM   6774    P C   A 316     300.083 129.052 185.208
ATOM   6775  O1P C   A 316     300.657 127.783 184.680
ATOM   6776  O2P C   A 316     298.607 129.197 185.322
ATOM   6777  O5* C   A 316     300.721 129.330 186.642
ATOM   6778  C5* C   A 316     302.150 129.386 186.813
ATOM   6779  C4* C   A 316     302.497 130.007 188.147
ATOM   6780  O4* C   A 316     301.982 131.366 188.204
ATOM   6781  C1* C   A 316     301.599 131.674 189.537
ATOM   6782   N1 C   A 316     300.164 132.026 189.553
ATOM   6783   C6 C   A 316     299.255 131.312 188.819
ATOM   6784   C5 C   A 316     297.951 131.620 188.844
ATOM   6785   C2 C   A 316     299.740 133.107 190.343
ATOM   6786   O2 C   A 316     300.580 133.751 190.991
ATOM   6787   N3 C   A 316     298.426 133.423 190.378
ATOM   6788   C4 C   A 316     297.548 132.715 189.664
ATOM   6789   N4 C   A 316     296.260 133.062 189.736
ATOM   6790  C2* C   A 316     301.939 130.457 190.402
ATOM   6791  O2* C   A 316     303.220 130.645 190.972
ATOM   6792  C3* C   A 316     301.894 129.336 189.369
ATOM   6793  O3* C   A 316     302.633 128.181 189.767
ATOM   6794    P G   A 317     301.903 127.018 190.609
ATOM   6795  O1P G   A 317     302.943 126.307 191.403
ATOM   6796  O2P G   A 317     301.032 126.247 189.682
ATOM   6797  O5* G   A 317     300.971 127.826 191.617
ATOM   6798  C5* G   A 317     300.654 127.317 192.928
ATOM   6799  C4* G   A 317     301.245 128.220 193.985
ATOM   6800  O4* G   A 317     301.069 129.604 193.582
ATOM   6801  C1* G   A 317     300.805 130.404 194.724
ATOM   6802   N9 G   A 317     299.471 130.986 194.578
ATOM   6803   C4 G   A 317     298.880 131.894 195.427
ATOM   6804   N2 G   A 317     299.009 133.872 198.284
ATOM   6805   N3 G   A 317     299.433 132.413 196.546
ATOM   6806   C2 G   A 317     298.617 133.258 197.154
ATOM   6807   N1 G   A 317     297.357 133.564 196.700
ATOM   6808   C6 G   A 317     296.768 133.041 195.551
ATOM   6809   O6 G   A 317     295.625 133.386 195.230
ATOM   6810   C5 G   A 317     297.633 132.138 194.889
ATOM   6811   N7 G   A 317     297.444 131.406 193.725
ATOM   6812   C8 G   A 317     298.556 130.740 193.578
ATOM   6813  C2* G   A 317     300.946 129.502 195.954
ATOM   6814  O2* G   A 317     302.272 129.589 196.437
ATOM   6815  C3* G   A 317     300.606 128.138 195.364
ATOM   6816  O3* G   A 317     301.113 127.053 196.141
ATOM   6817    P C   A 318     300.135 126.264 197.150
ATOM   6818  O1P C   A 318     300.948 125.208 197.816
ATOM   6819  O2P C   A 318     298.895 125.881 196.420
ATOM   6820  O5* C   A 318     299.735 127.353 198.246
ATOM   6821  C5* C   A 318     300.713 127.882 199.168
ATOM   6822  C4* C   A 318     300.115 129.003 199.991
ATOM   6823  O4* C   A 318     299.686 130.073 199.103
ATOM   6824  C1* C   A 318     298.514 130.685 199.623
ATOM   6825   N1 C   A 318     297.405 130.492 198.664
ATOM   6826   C6 C   A 318     297.485 129.549 197.674
ATOM   6827   C5 C   A 318     296.479 129.368 196.807
ATOM   6828   C2 C   A 318     296.256 131.293 198.785
ATOM   6829   O2 C   A 318     296.203 132.145 199.687
ATOM   6830   N3 C   A 318     295.234 131.116 197.915
ATOM   6831   C4 C   A 318     295.325 130.191 196.955
ATOM   6832   N4 C   A 318     294.291 130.053 196.123
ATOM   6833  C2* C   A 318     298.238 130.045 200.985
ATOM   6834  O2* C   A 318     298.876 130.810 201.987
ATOM   6835  C3* C   A 318     298.865 128.670 200.796
ATOM   6836  O3* C   A 318     299.166 128.029 202.035
ATOM   6837    P G   A 319     298.018 127.202 202.810
ATOM   6838  O1P G   A 319     298.667 126.490 203.949
ATOM   6839  O2P G   A 319     297.234 126.426 201.814
ATOM   6840  O5* G   A 319     297.062 128.327 203.413
ATOM   6841  C5* G   A 319     297.515 129.187 204.478
ATOM   6842  C4* G   A 319     296.392 130.080 204.956
ATOM   6843  O4* G   A 319     295.965 130.948 203.873
ATOM   6844  C1* G   A 319     294.578 131.220 204.002
ATOM   6845   N9 G   A 319     293.892 130.780 202.790
ATOM   6846   C4 G   A 319     292.654 131.202 202.358
ATOM   6847   N2 G   A 319     289.822 133.175 202.792
ATOM   6848   N3 G   A 319     291.860 132.105 202.977
ATOM   6849   C2 G   A 319     290.729 132.302 202.319
ATOM   6850   N1 G   A 319     290.402 131.658 201.149
ATOM   6851   C6 G   A 319     291.203 130.726 200.497
ATOM   6852   O6 G   A 319     290.813 130.203 199.448
ATOM   6853   C5 G   A 319     292.420 130.509 201.188
ATOM   6854   N7 G   A 319     293.489 129.674 200.887
ATOM   6855   C8 G   A 319     294.336 129.867 201.860
ATOM   6856  C2* G   A 319     294.085 130.506 205.263
ATOM   6857  O2* G   A 319     294.116 131.416 206.343
ATOM   6858  C3* G   A 319     295.112 129.387 205.397
ATOM   6859  O3* G   A 319     295.205 128.892 206.734
ATOM   6860    P A   A 320     294.372 127.582 207.165
ATOM   6861  O1P A   A 320     294.605 127.365 208.619
ATOM   6862  O2P A   A 320     294.679 126.491 206.203
ATOM   6863  O5* A   A 320     292.848 128.002 206.963
ATOM   6864  C5* A   A 320     292.262 129.076 207.729
ATOM   6865  C4* A   A 320     290.883 129.409 207.199
ATOM   6866  O4* A   A 320     290.988 129.870 205.826
ATOM   6867  C1* A   A 320     289.849 129.449 205.093
ATOM   6868   N9 A   A 320     290.293 128.634 203.960
ATOM   6869   C5 A   A 320     290.412 127.607 202.016
ATOM   6870   N7 A   A 320     291.573 127.276 202.702
ATOM   6871   C8 A   A 320     291.454 127.908 203.845
ATOM   6872   N1 A   A 320     288.740 127.749 200.356
ATOM   6873   C2 A   A 320     288.078 128.548 201.201
ATOM   6874   N3 A   A 320     288.421 128.955 202.424
ATOM   6875   C4 A   A 320     289.613 128.442 202.778
ATOM   6876   C6 A   A 320     289.936 127.252 200.741
ATOM   6877   N6 A   A 320     290.601 126.455 199.901
ATOM   6878  C2* A   A 320     288.924 128.707 206.063
ATOM   6879  O2* A   A 320     287.959 129.616 206.557
ATOM   6880  C3* A   A 320     289.911 128.242 207.129
ATOM   6881  O3* A   A 320     289.276 128.015 208.386
ATOM   6882    P U   A 321     289.691 126.741 209.279
ATOM   6883  O1P U   A 321     290.662 127.217 210.299
ATOM   6884  O2P U   A 321     290.066 125.621 208.375
ATOM   6885  O5* U   A 321     288.341 126.346 210.030
ATOM   6886  C5* U   A 321     287.164 125.978 209.284
ATOM   6887  C4* U   A 321     285.942 126.677 209.839
ATOM   6888  O4* U   A 321     285.576 126.087 211.118
ATOM   6889  C1* U   A 321     285.537 127.095 212.110
ATOM   6890   N1 U   A 321     285.991 126.512 213.383
ATOM   6891   C6 U   A 321     287.209 125.874 213.487
ATOM   6892   C2 U   A 321     285.150 126.621 214.483
ATOM   6893   O2 U   A 321     284.056 127.167 214.438
ATOM   6894   N3 U   A 321     285.635 126.063 215.639
ATOM   6895   C4 U   A 321     286.844 125.417 215.808
ATOM   6896   O4 U   A 321     287.149 124.984 216.921
ATOM   6897   C5 U   A 321     287.650 125.338 214.628
ATOM   6898  C2* U   A 321     286.406 128.234 211.575
ATOM   6899  O2* U   A 321     286.082 129.464 212.193
ATOM   6900  C3* U   A 321     286.078 128.179 210.084
ATOM   6901  O3* U   A 321     284.827 128.812 209.823
ATOM   6902    P A   A 322     284.564 129.511 208.396
ATOM   6903  O1P A   A 322     283.085 129.587 208.223
ATOM   6904  O2P A   A 322     285.385 128.819 207.369
ATOM   6905  O5* A   A 322     285.133 130.993 208.562
ATOM   6906  C5* A   A 322     284.292 132.065 209.039
ATOM   6907  C4* A   A 322     284.954 133.404 208.792
ATOM   6908  O4* A   A 322     286.169 133.484 209.587
ATOM   6909  C1* A   A 322     287.275 133.718 208.740
ATOM   6910   N9 A   A 322     288.431 133.007 209.288
ATOM   6911   C5 A   A 322     290.352 132.552 210.261
ATOM   6912   N7 A   A 322     289.831 131.336 209.843
ATOM   6913   C8 A   A 322     288.694 131.658 209.275
ATOM   6914   N1 A   A 322     291.755 134.198 211.206
ATOM   6915   C2 A   A 322     290.833 135.092 210.828
ATOM   6916   N3 A   A 322     289.682 134.897 210.189
ATOM   6917   C4 A   A 322     289.497 133.590 209.932
ATOM   6918   C6 A   A 322     291.541 132.893 210.930
ATOM   6919   N6 A   A 322     292.463 132.001 211.302
ATOM   6920  C2* A   A 322     286.835 133.265 207.348
ATOM   6921  O2* A   A 322     287.606 133.886 206.336
ATOM   6922  C3* A   A 322     285.372 133.695 207.352
ATOM   6923  O3* A   A 322     285.288 135.099 207.117
ATOM   6924    P C   A 323     284.231 135.671 206.052
ATOM   6925  O1P C   A 323     284.413 137.144 206.022
ATOM   6926  O2P C   A 323     282.894 135.102 206.381
ATOM   6927  O5* C   A 323     284.731 135.095 204.652
ATOM   6928  C5* C   A 323     283.852 134.318 203.816
ATOM   6929  C4* C   A 323     283.832 134.875 202.413
ATOM   6930  O4* C   A 323     285.149 134.736 201.825
ATOM   6931  C1* C   A 323     285.019 134.689 200.414
ATOM   6932   N1 C   A 323     285.882 133.623 199.867
ATOM   6933   C6 C   A 323     286.305 132.581 200.646
ATOM   6934   C5 C   A 323     287.091 131.617 200.143
ATOM   6935   C2 C   A 323     286.270 133.698 198.515
ATOM   6936   O2 C   A 323     285.879 134.654 197.823
ATOM   6937   N3 C   A 323     287.059 132.730 197.999
ATOM   6938   C4 C   A 323     287.466 131.719 198.768
ATOM   6939   N4 C   A 323     288.244 130.787 198.210
ATOM   6940  C2* C   A 323     283.529 134.548 200.089
ATOM   6941  O2* C   A 323     283.050 135.810 199.661
ATOM   6942  C3* C   A 323     282.953 134.110 201.436
ATOM   6943  O3* C   A 323     281.584 134.510 201.539
ATOM   6944    P A   A 324     280.641 133.904 202.700
ATOM   6945  O1P A   A 324     281.317 132.724 203.305
ATOM   6946  O2P A   A 324     279.273 133.753 202.136
ATOM   6947  O5* A   A 324     280.594 135.067 203.791
ATOM   6948  C5* A   A 324     280.610 136.456 203.389
ATOM   6949  C4* A   A 324     279.475 137.209 204.043
ATOM   6950  O4* A   A 324     279.685 137.264 205.483
ATOM   6951  C1* A   A 324     279.197 138.500 205.990
ATOM   6952   N9 A   A 324     280.307 139.231 206.610
ATOM   6953   C5 A   A 324     281.491 140.682 207.768
ATOM   6954   N7 A   A 324     282.406 139.852 207.137
ATOM   6955   C8 A   A 324     281.658 139.010 206.466
ATOM   6956   N1 A   A 324     280.538 142.391 209.090
ATOM   6957   C2 A   A 324     279.346 141.918 208.704
ATOM   6958   N3 A   A 324     279.064 140.891 207.900
ATOM   6959   C4 A   A 324     280.194 140.309 207.460
ATOM   6960   C6 A   A 324     281.653 141.784 208.627
ATOM   6961   N6 A   A 324     282.843 142.257 209.000
ATOM   6962  C2* A   A 324     278.583 139.260 204.811
ATOM   6963  O2* A   A 324     277.198 138.977 204.751
ATOM   6964  C3* A   A 324     279.367 138.671 203.643
ATOM   6965  O3* A   A 324     278.708 138.827 202.387
ATOM   6966    P G   A 325     279.312 139.835 201.283
ATOM   6967  O1P G   A 325     278.322 139.918 200.172
ATOM   6968  O2P G   A 325     280.714 139.436 200.986
ATOM   6969  O5* G   A 325     279.341 141.246 202.024
ATOM   6970  C5* G   A 325     278.139 141.815 202.580
ATOM   6971  C4* G   A 325     278.476 142.918 203.558
ATOM   6972  O4* G   A 325     279.294 142.383 204.634
ATOM   6973  C1* G   A 325     280.178 143.393 205.105
ATOM   6974   N9 G   A 325     281.557 142.936 204.944
ATOM   6975   C4 G   A 325     282.668 143.503 205.526
ATOM   6976   N2 G   A 325     284.087 145.923 207.578
ATOM   6977   N3 G   A 325     282.673 144.566 206.360
ATOM   6978   C2 G   A 325     283.897 144.887 206.745
ATOM   6979   N1 G   A 325     285.025 144.217 206.342
ATOM   6980   C6 G   A 325     285.043 143.121 205.486
ATOM   6981   O6 G   A 325     286.118 142.593 205.182
ATOM   6982   C5 G   A 325     283.738 142.765 205.067
ATOM   6983   N7 G   A 325     283.311 141.747 204.225
ATOM   6984   C8 G   A 325     282.014 141.883 204.183
ATOM   6985  C2* G   A 325     279.888 144.662 204.299
ATOM   6986  O2* G   A 325     278.968 145.459 205.019
ATOM   6987  C3* G   A 325     279.307 144.072 203.019
ATOM   6988  O3* G   A 325     278.519 145.010 202.289
ATOM   6989    P G   A 326     279.190 145.865 201.099
ATOM   6990  O1P G   A 326     278.084 146.551 200.376
ATOM   6991  O2P G   A 326     280.124 144.987 200.342
ATOM   6992  O5* G   A 326     280.054 146.974 201.853
ATOM   6993  C5* G   A 326     279.417 148.078 202.530
ATOM   6994  C4* G   A 326     280.445 148.926 203.248
ATOM   6995  O4* G   A 326     281.144 148.104 204.222
ATOM   6996  C1* G   A 326     282.499 148.523 204.318
ATOM   6997   N9 G   A 326     283.359 147.426 203.878
ATOM   6998   C4 G   A 326     284.725 147.349 204.036
ATOM   6999   N2 G   A 326     287.706 148.714 205.200
ATOM   7000   N3 G   A 326     285.508 148.264 204.652
ATOM   7001   C2 G   A 326     286.787 147.919 204.628
ATOM   7002   N1 G   A 326     287.259 146.769 204.042
ATOM   7003   C6 G   A 326     286.472 145.812 203.404
ATOM   7004   O6 G   A 326     286.999 144.809 202.907
ATOM   7005   C5 G   A 326     285.097 146.168 203.426
ATOM   7006   N7 G   A 326     283.989 145.507 202.912
ATOM   7007   C8 G   A 326     282.982 146.285 203.206
ATOM   7008  C2* G   A 326     282.652 149.757 203.424
ATOM   7009  O2* G   A 326     282.436 150.922 204.196
ATOM   7010  C3* G   A 326     281.562 149.505 202.390
ATOM   7011  O3* G   A 326     281.167 150.693 201.701
ATOM   7012    P G   A 327     281.907 151.108 200.328
ATOM   7013  O1P G   A 327     281.179 152.281 199.773
ATOM   7014  O2P G   A 327     282.088 149.894 199.488
ATOM   7015  O5* G   A 327     283.349 151.610 200.794
ATOM   7016  C5* G   A 327     283.486 152.755 201.662
ATOM   7017  C4* G   A 327     284.908 152.879 202.168
ATOM   7018  O4* G   A 327     285.290 151.644 202.833
ATOM   7019  C1* G   A 327     286.683 151.423 202.661
ATOM   7020   N9 G   A 327     286.879 150.136 201.998
ATOM   7021   C4 G   A 327     288.085 149.505 201.783
ATOM   7022   N2 G   A 327     291.547 149.442 202.092
ATOM   7023   N3 G   A 327     289.301 149.970 202.146
ATOM   7024   C2 G   A 327     290.272 149.137 201.804
ATOM   7025   N1 G   A 327     290.064 147.942 201.157
ATOM   7026   C6 G   A 327     288.820 147.443 200.776
ATOM   7027   O6 G   A 327     288.743 146.349 200.202
ATOM   7028   C5 G   A 327     287.771 148.328 201.136
ATOM   7029   N7 G   A 327     286.400 148.220 200.944
ATOM   7030   C8 G   A 327     285.913 149.312 201.469
ATOM   7031  C2* G   A 327     287.241 152.610 201.870
ATOM   7032  O2* G   A 327     287.750 153.562 202.785
ATOM   7033  C3* G   A 327     285.997 153.088 201.126
ATOM   7034  O3* G   A 327     286.097 154.459 200.735
ATOM   7035    P U   A 328     286.627 154.839 199.261
ATOM   7036  O1P U   A 328     286.710 156.323 199.186
ATOM   7037  O2P U   A 328     285.820 154.099 198.256
ATOM   7038  O5* U   A 328     288.110 154.257 199.209
ATOM   7039  C5* U   A 328     289.138 154.752 200.091
ATOM   7040  C4* U   A 328     290.378 153.889 199.989
ATOM   7041  O4* U   A 328     290.048 152.532 200.384
ATOM   7042  C1* U   A 328     290.796 151.610 199.605
ATOM   7043   N1 U   A 328     289.862 150.745 198.864
ATOM   7044   C6 U   A 328     288.551 151.115 198.651
ATOM   7045   C2 U   A 328     290.339 149.529 198.395
ATOM   7046   O2 U   A 328     291.499 149.168 198.531
ATOM   7047   N3 U   A 328     289.407 148.750 197.752
ATOM   7048   C4 U   A 328     288.080 149.054 197.527
ATOM   7049   O4 U   A 328     287.350 148.221 196.987
ATOM   7050   C5 U   A 328     287.671 150.335 198.018
ATOM   7051  C2* U   A 328     291.741 152.420 198.716
ATOM   7052  O2* U   A 328     292.989 152.543 199.372
ATOM   7053  C3* U   A 328     290.986 153.741 198.602
ATOM   7054  O3* U   A 328     291.838 154.846 198.289
ATOM   7055    P G   A 329     292.697 154.844 196.925
ATOM   7056  O1P G   A 329     292.312 153.658 196.113
ATOM   7057  O2P G   A 329     294.121 155.054 197.283
ATOM   7058  O5* G   A 329     292.210 156.145 196.150
ATOM   7059  C5* G   A 329     290.853 156.278 195.688
ATOM   7060  C4* G   A 329     290.833 156.488 194.187
ATOM   7061  O4* G   A 329     291.944 157.363 193.841
ATOM   7062  C1* G   A 329     292.821 156.705 192.948
ATOM   7063   N9 G   A 329     294.189 157.062 193.313
ATOM   7064   C4 G   A 329     295.086 157.758 192.536
ATOM   7065   N2 G   A 329     295.858 159.396 189.578
ATOM   7066   N3 G   A 329     294.857 158.235 191.294
ATOM   7067   C2 G   A 329     295.911 158.861 190.804
ATOM   7068   N1 G   A 329     297.098 159.010 191.478
ATOM   7069   C6 G   A 329     297.357 158.530 192.758
ATOM   7070   O6 G   A 329     298.463 158.722 193.278
ATOM   7071   C5 G   A 329     296.233 157.853 193.297
ATOM   7072   N7 G   A 329     296.063 157.232 194.527
ATOM   7073   C8 G   A 329     294.839 156.779 194.494
ATOM   7074  C2* G   A 329     292.507 155.215 193.065
ATOM   7075  O2* G   A 329     292.859 154.538 191.874
ATOM   7076  C3* G   A 329     291.002 155.245 193.315
ATOM   7077  O3* G   A 329     290.324 155.461 192.080
ATOM   7078    P A   A 330     288.751 155.146 191.957
ATOM   7079  O1P A   A 330     288.113 156.394 191.461
ATOM   7080  O2P A   A 330     288.254 154.520 193.217
ATOM   7081  O5* A   A 330     288.676 154.077 190.779
ATOM   7082  C5* A   A 330     288.673 152.667 191.055
ATOM   7083  C4* A   A 330     287.736 151.966 190.106
ATOM   7084  O4* A   A 330     288.190 152.186 188.740
ATOM   7085  C1* A   A 330     288.409 150.942 188.109
ATOM   7086   N9 A   A 330     289.533 151.082 187.181
ATOM   7087   C5 A   A 330     291.525 151.337 186.276
ATOM   7088   N7 A   A 330     290.639 151.157 185.222
ATOM   7089   C8 A   A 330     289.475 151.013 185.811
ATOM   7090   N1 A   A 330     293.495 151.680 187.533
ATOM   7091   C2 A   A 330     292.717 151.627 188.622
ATOM   7092   N3 A   A 330     291.400 151.442 188.711
ATOM   7093   C4 A   A 330     290.856 151.302 187.489
ATOM   7094   C6 A   A 330     292.919 151.533 186.319
ATOM   7095   N6 A   A 330     293.696 151.575 185.233
ATOM   7096  C2* A   A 330     288.618 149.938 189.243
ATOM   7097  O2* A   A 330     288.355 148.616 188.813
ATOM   7098  C3* A   A 330     287.621 150.456 190.278
ATOM   7099  O3* A   A 330     286.295 150.067 189.922
ATOM   7100    P C   A 331     285.197 149.797 191.069
ATOM   7101  O1P C   A 331     283.876 150.074 190.448
ATOM   7102  O2P C   A 331     285.583 150.515 192.315
ATOM   7103  O5* C   A 331     285.284 148.227 191.335
ATOM   7104  C5* C   A 331     284.227 147.545 192.043
ATOM   7105  C4* C   A 331     284.394 146.043 191.949
ATOM   7106  O4* C   A 331     284.305 145.627 190.555
ATOM   7107  C1* C   A 331     285.441 144.855 190.220
ATOM   7108   N1 C   A 331     285.782 145.103 188.805
ATOM   7109   C6 C   A 331     286.184 146.342 188.388
ATOM   7110   C5 C   A 331     286.521 146.566 187.111
ATOM   7111   C2 C   A 331     285.697 144.040 187.885
ATOM   7112   O2 C   A 331     285.309 142.925 188.277
ATOM   7113   N3 C   A 331     286.037 144.257 186.594
ATOM   7114   C4 C   A 331     286.443 145.469 186.205
ATOM   7115   N4 C   A 331     286.786 145.633 184.924
ATOM   7116  C2* C   A 331     286.523 145.269 191.218
ATOM   7117  O2* C   A 331     287.521 144.273 191.327
ATOM   7118  C3* C   A 331     285.697 145.453 192.488
ATOM   7119  O3* C   A 331     285.424 144.178 193.068
ATOM   7120    P A   A 332     285.740 143.917 194.625
ATOM   7121  O1P A   A 332     285.115 142.613 194.973
ATOM   7122  O2P A   A 332     285.380 145.133 195.403
ATOM   7123  O5* A   A 332     287.323 143.739 194.680
ATOM   7124  C5* A   A 332     287.965 142.637 194.010
ATOM   7125  C4* A   A 332     288.900 141.917 194.956
ATOM   7126  O4* A   A 332     290.072 142.743 195.216
ATOM   7127  C1* A   A 332     290.223 142.908 196.610
ATOM   7128   N9 A   A 332     290.863 144.200 196.875
ATOM   7129   C5 A   A 332     292.368 145.761 197.271
ATOM   7130   N7 A   A 332     291.131 146.387 197.342
ATOM   7131   C8 A   A 332     290.275 145.424 197.095
ATOM   7132   N1 A   A 332     294.695 145.356 197.297
ATOM   7133   C2 A   A 332     294.398 144.083 197.003
ATOM   7134   N3 A   A 332     293.206 143.513 196.822
ATOM   7135   C4 A   A 332     292.220 144.416 196.973
ATOM   7136   C6 A   A 332     293.681 146.238 197.443
ATOM   7137   N6 A   A 332     293.973 147.506 197.745
ATOM   7138  C2* A   A 332     288.822 142.714 197.190
ATOM   7139  O2* A   A 332     288.873 142.399 198.567
ATOM   7140  C3* A   A 332     288.314 141.567 196.323
ATOM   7141  O3* A   A 332     288.879 140.343 196.789
ATOM   7142    P G   A 333     288.103 138.954 196.547
ATOM   7143  O1P G   A 333     288.859 138.224 195.495
ATOM   7144  O2P G   A 333     286.648 139.216 196.360
ATOM   7145  O5* G   A 333     288.290 138.167 197.918
ATOM   7146  C5* G   A 333     287.571 138.557 199.108
ATOM   7147  C4* G   A 333     288.197 137.911 200.323
ATOM   7148  O4* G   A 333     288.146 136.471 200.164
ATOM   7149  C1* G   A 333     289.363 135.894 200.605
ATOM   7150   N9 G   A 333     289.970 135.195 199.470
ATOM   7151   C4 G   A 333     291.209 134.593 199.425
ATOM   7152   N2 G   A 333     294.226 133.774 200.950
ATOM   7153   N3 G   A 333     292.122 134.569 200.422
ATOM   7154   C2 G   A 333     293.210 133.893 200.081
ATOM   7155   N1 G   A 333     293.383 133.285 198.862
ATOM   7156   C6 G   A 333     292.457 133.297 197.823
ATOM   7157   O6 G   A 333     292.709 132.712 196.765
ATOM   7158   C5 G   A 333     291.292 134.023 198.171
ATOM   7159   N7 G   A 333     290.145 134.279 197.435
ATOM   7160   C8 G   A 333     289.394 134.979 198.239
ATOM   7161  C2* G   A 333     290.191 137.010 201.254
ATOM   7162  O2* G   A 333     289.895 137.027 202.637
ATOM   7163  C3* G   A 333     289.668 138.240 200.521
ATOM   7164  O3* G   A 333     289.794 139.446 201.276
ATOM   7165    P C   A 334     290.973 140.487 200.943
ATOM   7166  O1P C   A 334     290.598 141.784 201.565
ATOM   7167  O2P C   A 334     291.277 140.433 199.487
ATOM   7168  O5* C   A 334     292.230 139.922 201.742
ATOM   7169  C5* C   A 334     293.551 140.417 201.459
ATOM   7170  C4* C   A 334     294.593 139.382 201.810
ATOM   7171  O4* C   A 334     294.139 138.061 201.414
ATOM   7172  C1* C   A 334     295.228 137.319 200.886
ATOM   7173   N1 C   A 334     294.904 136.936 199.493
ATOM   7174   C6 C   A 334     293.813 137.464 198.857
ATOM   7175   C5 C   A 334     293.494 137.101 197.608
ATOM   7176   C2 C   A 334     295.727 136.005 198.826
ATOM   7177   O2 C   A 334     296.724 135.546 199.409
ATOM   7178   N3 C   A 334     295.411 135.632 197.564
ATOM   7179   C4 C   A 334     294.334 136.147 196.963
ATOM   7180   N4 C   A 334     294.055 135.739 195.720
ATOM   7181  C2* C   A 334     296.493 138.167 201.061
ATOM   7182  O2* C   A 334     297.112 137.803 202.278
ATOM   7183  C3* C   A 334     295.911 139.577 201.081
ATOM   7184  O3* C   A 334     296.731 140.531 201.752
ATOM   7185    P C   A 335     297.630 141.557 200.899
ATOM   7186  O1P C   A 335     296.974 141.768 199.580
ATOM   7187  O2P C   A 335     299.036 141.077 200.950
ATOM   7188  O5* C   A 335     297.531 142.922 201.717
ATOM   7189  C5* C   A 335     298.619 143.868 201.718
ATOM   7190  C4* C   A 335     298.105 145.262 202.002
ATOM   7191  O4* C   A 335     297.256 145.697 200.904
ATOM   7192  C1* C   A 335     296.213 146.521 201.405
ATOM   7193   N1 C   A 335     294.908 145.909 201.071
ATOM   7194   C6 C   A 335     294.818 144.595 200.699
ATOM   7195   C5 C   A 335     293.636 144.037 200.407
ATOM   7196   C2 C   A 335     293.747 146.700 201.147
ATOM   7197   O2 C   A 335     293.847 147.895 201.472
ATOM   7198   N3 C   A 335     292.548 146.142 200.861
ATOM   7199   C4 C   A 335     292.477 144.859 200.503
ATOM   7200   N4 C   A 335     291.273 144.354 200.231
ATOM   7201  C2* C   A 335     296.451 146.688 202.909
ATOM   7202  O2* C   A 335     297.211 147.864 203.109
ATOM   7203  C3* C   A 335     297.223 145.413 203.232
ATOM   7204  O3* C   A 335     297.986 145.514 204.433
ATOM   7205    P C   A 336     297.352 145.015 205.825
ATOM   7206  O1P C   A 336     298.413 145.144 206.861
ATOM   7207  O2P C   A 336     296.689 143.703 205.617
ATOM   7208  O5* C   A 336     296.220 146.091 206.140
ATOM   7209  C5* C   A 336     296.573 147.456 206.437
ATOM   7210  C4* C   A 336     295.336 148.285 206.703
ATOM   7211  O4* C   A 336     294.533 148.379 205.495
ATOM   7212  C1* C   A 336     293.164 148.534 205.851
ATOM   7213   N1 C   A 336     292.372 147.452 205.232
ATOM   7214   C6 C   A 336     292.960 146.278 204.846
ATOM   7215   C5 C   A 336     292.237 145.288 204.300
ATOM   7216   C2 C   A 336     290.987 147.644 205.050
ATOM   7217   O2 C   A 336     290.473 148.724 205.390
ATOM   7218   N3 C   A 336     290.249 146.650 204.504
ATOM   7219   C4 C   A 336     290.834 145.505 204.139
ATOM   7220   N4 C   A 336     290.063 144.550 203.614
ATOM   7221  C2* C   A 336     293.089 148.538 207.380
ATOM   7222  O2* C   A 336     293.102 149.879 207.831
ATOM   7223  C3* C   A 336     294.355 147.771 207.744
ATOM   7224  O3* C   A 336     294.779 148.036 209.077
ATOM   7225    P C   A 337     294.219 147.130 210.285
ATOM   7226  O1P C   A 337     294.837 147.639 211.543
ATOM   7227  O2P C   A 337     294.369 145.697 209.922
ATOM   7228  O5* C   A 337     292.659 147.462 210.324
ATOM   7229  C5* C   A 337     292.191 148.771 210.704
ATOM   7230  C4* C   A 337     290.679 148.833 210.662
ATOM   7231  O4* C   A 337     290.209 148.682 209.294
ATOM   7232  C1* C   A 337     288.934 148.050 209.296
ATOM   7233   N1 C   A 337     289.001 146.811 208.492
ATOM   7234   C6 C   A 337     290.187 146.152 208.308
ATOM   7235   C5 C   A 337     290.250 145.027 207.580
ATOM   7236   C2 C   A 337     287.817 146.309 207.912
ATOM   7237   O2 C   A 337     286.747 146.919 208.085
ATOM   7238   N3 C   A 337     287.872 145.173 207.177
ATOM   7239   C4 C   A 337     289.036 144.542 207.006
ATOM   7240   N4 C   A 337     289.040 143.428 206.274
ATOM   7241  C2* C   A 337     288.554 147.802 210.757
ATOM   7242  O2* C   A 337     287.748 148.875 211.209
ATOM   7243  C3* C   A 337     289.928 147.751 211.418
ATOM   7244  O3* C   A 337     289.882 147.993 212.822
ATOM   7245    P G   A 338     289.489 146.794 213.821
ATOM   7246  O1P G   A 338     289.524 147.330 215.208
ATOM   7247  O2P G   A 338     290.313 145.604 213.471
ATOM   7248  O5* G   A 338     287.971 146.480 213.447
ATOM   7249  C5* G   A 338     287.385 145.191 213.714
ATOM   7250  C4* G   A 338     286.379 144.846 212.639
ATOM   7251  O4* G   A 338     287.037 144.865 211.343
ATOM   7252  C1* G   A 338     286.459 143.880 210.501
ATOM   7253   N9 G   A 338     287.517 142.991 210.019
ATOM   7254   C4 G   A 338     287.364 141.901 209.183
ATOM   7255   N2 G   A 338     285.320 139.783 207.322
ATOM   7256   N3 G   A 338     286.197 141.439 208.677
ATOM   7257   C2 G   A 338     286.377 140.378 207.900
ATOM   7258   N1 G   A 338     287.606 139.820 207.635
ATOM   7259   C6 G   A 338     288.819 140.278 208.144
ATOM   7260   O6 G   A 338     289.873 139.701 207.844
ATOM   7261   C5 G   A 338     288.640 141.411 208.984
ATOM   7262   N7 G   A 338     289.573 142.165 209.686
ATOM   7263   C8 G   A 338     288.865 143.084 210.285
ATOM   7264  C2* G   A 338     285.329 143.204 211.285
ATOM   7265  O2* G   A 338     284.107 143.837 210.958
ATOM   7266  C3* G   A 338     285.761 143.459 212.727
ATOM   7267  O3* G   A 338     284.658 143.446 213.634
ATOM   7268    P U   A 339     284.289 142.098 214.436
ATOM   7269  O1P U   A 339     283.006 142.349 215.148
ATOM   7270  O2P U   A 339     285.479 141.657 215.208
ATOM   7271  O5* U   A 339     284.026 141.023 213.288
ATOM   7272  C5* U   A 339     282.823 141.058 212.491
[truncated: 8,099,572 more chars]
