# Supplementary material for: Geometric alignment of aminoacyl-tRNA relative to catalytic centers of the ribosome underpins accurate mRNA decoding
Source: Nat Commun. 2023 Sep 11;14:5582. doi: 10.1038/s41467-023-40404-9 (PMC10495418; doi:10.1038/s41467-023-40404-9)
Supplement: Supplementary file 7 — Source Data [file 41467_2023_40404_MOESM7_ESM.zip › Girodat_Nat_Comm_data/Models/Cognate-Start.pdb]

ATOM      1    P G   A   1     276.104 189.497 116.134
ATOM      2  O1P G   A   1     275.147 189.612 116.401
ATOM      3  O2P G   A   1     276.602 188.673 116.401
ATOM      4  O5* G   A   1     276.837 190.634 115.280
ATOM      5  C5* G   A   1     277.981 191.305 115.846
ATOM      6  C4* G   A   1     278.020 192.752 115.396
ATOM      7  O4* G   A   1     277.939 192.810 113.946
ATOM      8  C1* G   A   1     277.232 193.979 113.553
ATOM      9   N9 G   A   1     276.095 193.586 112.719
ATOM     10   C4 G   A   1     275.209 194.434 112.083
ATOM     11   N2 G   A   1     274.099 197.655 111.352
ATOM     12   N3 G   A   1     275.221 195.788 112.134
ATOM     13   C2 G   A   1     274.243 196.321 111.412
ATOM     14   N1 G   A   1     273.331 195.583 110.697
ATOM     15   C6 G   A   1     273.301 194.192 110.630
ATOM     16   O6 G   A   1     272.434 193.626 109.953
ATOM     17   C5 G   A   1     274.340 193.607 111.401
ATOM     18   N7 G   A   1     274.661 192.272 111.610
ATOM     19   C8 G   A   1     275.702 192.306 112.397
ATOM     20  C2* G   A   1     276.863 194.748 114.825
ATOM     21  O2* G   A   1     277.851 195.733 115.063
ATOM     22  C3* G   A   1     276.869 193.632 115.867
ATOM     23  O3* G   A   1     277.093 194.123 117.191
ATOM     24    P G   A   2     275.841 194.511 118.129
ATOM     25  O1P G   A   2     276.393 194.935 119.445
ATOM     26  O2P G   A   2     274.846 193.405 118.073
ATOM     27  O5* G   A   2     275.208 195.790 117.420
ATOM     28  C5* G   A   2     275.931 197.038 117.358
ATOM     29  C4* G   A   2     275.098 198.093 116.663
ATOM     30  O4* G   A   2     274.846 197.689 115.288
ATOM     31  C1* G   A   2     273.561 198.146 114.883
ATOM     32   N9 G   A   2     272.759 196.996 114.470
ATOM     33   C4 G   A   2     271.644 197.029 113.659
ATOM     34   N2 G   A   2     269.346 198.823 111.763
ATOM     35   N3 G   A   2     271.090 198.135 113.110
ATOM     36   C2 G   A   2     270.025 197.843 112.377
ATOM     37   N1 G   A   2     269.547 196.567 112.194
ATOM     38   C6 G   A   2     270.101 195.415 112.749
ATOM     39   O6 G   A   2     269.592 194.311 112.518
ATOM     40   C5 G   A   2     271.240 195.713 113.542
ATOM     41   N7 G   A   2     272.074 194.873 114.269
ATOM     42   C8 G   A   2     272.958 195.674 114.800
ATOM     43  C2* G   A   2     272.960 198.932 116.052
ATOM     44  O2* G   A   2     273.219 200.311 115.869
ATOM     45  C3* G   A   2     273.707 198.328 117.237
ATOM     46  O3* G   A   2     273.744 199.204 118.363
ATOM     47    P U   A   3     272.574 199.141 119.466
ATOM     48  O1P U   A   3     272.942 200.097 120.547
ATOM     49  O2P U   A   3     272.320 197.714 119.802
ATOM     50  O5* U   A   3     271.294 199.712 118.704
ATOM     51  C5* U   A   3     271.256 201.074 118.232
ATOM     52  C4* U   A   3     270.023 201.304 117.388
ATOM     53  O4* U   A   3     270.075 200.447 116.217
ATOM     54  C1* U   A   3     268.760 200.035 115.871
ATOM     55   N1 U   A   3     268.707 198.565 115.897
ATOM     56   C6 U   A   3     269.470 197.833 116.788
ATOM     57   C2 U   A   3     267.869 197.933 114.989
ATOM     58   O2 U   A   3     267.171 198.542 114.189
ATOM     59   N3 U   A   3     267.879 196.562 115.054
ATOM     60   C4 U   A   3     268.622 195.772 115.912
ATOM     61   O4 U   A   3     268.547 194.545 115.817
ATOM     62   C5 U   A   3     269.457 196.496 116.823
ATOM     63  C2* U   A   3     267.789 200.719 116.838
ATOM     64  O2* U   A   3     267.321 201.914 116.242
ATOM     65  C3* U   A   3     268.690 200.966 118.043
ATOM     66  O3* U   A   3     268.222 202.041 118.862
ATOM     67    P U   A   4     267.296 201.730 120.141
ATOM     68  O1P U   A   4     267.166 203.006 120.904
ATOM     69  O2P U   A   4     267.824 200.520 120.823
ATOM     70  O5* U   A   4     265.876 201.370 119.511
ATOM     71  C5* U   A   4     265.034 202.397 118.950
ATOM     72  C4* U   A   4     263.803 201.788 118.312
ATOM     73  O4* U   A   4     264.190 200.956 117.186
ATOM     74  C1* U   A   4     263.283 199.869 117.063
ATOM     75   N1 U   A   4     264.033 198.610 117.189
ATOM     76   C6 U   A   4     265.196 198.536 117.929
ATOM     77   C2 U   A   4     263.530 197.493 116.540
ATOM     78   O2 U   A   4     262.507 197.516 115.871
ATOM     79   N3 U   A   4     264.269 196.347 116.704
ATOM     80   C4 U   A   4     265.434 196.205 117.434
ATOM     81   O4 U   A   4     265.965 195.097 117.511
ATOM     82   C5 U   A   4     265.894 197.404 118.069
ATOM     83  C2* U   A   4     262.212 200.040 118.143
ATOM     84  O2* U   A   4     261.112 200.729 117.583
ATOM     85  C3* U   A   4     262.966 200.861 119.183
ATOM     86  O3* U   A   4     262.089 201.590 120.042
ATOM     87    P A   A   5     261.591 200.931 121.424
ATOM     88  O1P A   A   5     260.870 201.986 122.191
ATOM     89  O2P A   A   5     262.751 200.237 122.045
ATOM     90  O5* A   A   5     260.530 199.828 120.967
ATOM     91  C5* A   A   5     259.329 200.194 120.252
ATOM     92  C4* A   A   5     258.710 198.975 119.596
ATOM     93  O4* A   A   5     259.669 198.380 118.681
ATOM     94  C1* A   A   5     259.484 196.972 118.646
ATOM     95   N9 A   A   5     260.751 196.322 118.985
ATOM     96   C5 A   A   5     262.383 194.854 119.182
ATOM     97   N7 A   A   5     262.855 196.037 119.736
ATOM     98   C8 A   A   5     261.853 196.872 119.599
ATOM     99   N1 A   A   5     262.228 192.618 118.428
ATOM    100   C2 A   A   5     260.981 192.918 118.040
ATOM    101   N3 A   A   5     260.318 194.073 118.139
ATOM    102   C4 A   A   5     261.084 195.012 118.724
ATOM    103   C6 A   A   5     262.972 193.583 119.015
ATOM    104   N6 A   A   5     264.215 193.288 119.401
ATOM    105  C2* A   A   5     258.314 196.631 119.575
ATOM    106  O2* A   A   5     257.132 196.535 118.803
ATOM    107  C3* A   A   5     258.314 197.830 120.519
ATOM    108  O3* A   A   5     257.025 198.057 121.098
ATOM    109    P A   A   6     256.619 197.322 122.471
ATOM    110  O1P A   A   6     255.296 197.867 122.891
ATOM    111  O2P A   A   6     257.774 197.397 123.405
ATOM    112  O5* A   A   6     256.416 195.799 122.048
ATOM    113  C5* A   A   6     255.290 195.398 121.244
ATOM    114  C4* A   A   6     255.352 193.916 120.958
ATOM    115  O4* A   A   6     256.509 193.621 120.129
ATOM    116  C1* A   A   6     257.013 192.335 120.458
ATOM    117   N9 A   A   6     258.408 192.472 120.881
ATOM    118   C5 A   A   6     260.520 192.057 121.346
ATOM    119   N7 A   A   6     260.312 193.398 121.644
ATOM    120   C8 A   A   6     259.049 193.594 121.352
ATOM    121   N1 A   A   6     261.535 189.940 121.064
ATOM    122   C2 A   A   6     260.341 189.515 120.634
ATOM    123   N3 A   A   6     259.197 190.192 120.503
ATOM    124   C4 A   A   6     259.356 191.473 120.880
ATOM    125   C6 A   A   6     261.662 191.233 121.435
ATOM    126   N6 A   A   6     262.852 191.661 121.861
ATOM    127  C2* A   A   6     256.103 191.748 121.540
ATOM    128  O2* A   A   6     255.115 190.945 120.928
ATOM    129  C3* A   A   6     255.528 193.011 122.168
ATOM    130  O3* A   A   6     254.291 192.768 122.834
ATOM    131    P G   A   7     254.271 192.548 124.430
ATOM    132  O1P G   A   7     252.844 192.574 124.857
ATOM    133  O2P G   A   7     255.241 193.493 125.051
ATOM    134  O5* G   A   7     254.827 191.066 124.625
ATOM    135  C5* G   A   7     254.072 189.930 124.161
ATOM    136  C4* G   A   7     254.925 188.679 124.192
ATOM    137  O4* G   A   7     256.059 188.831 123.295
ATOM    138  C1* G   A   7     257.165 188.092 123.799
ATOM    139   N9 G   A   7     258.303 188.993 123.965
ATOM    140   C4 G   A   7     259.621 188.621 124.115
ATOM    141   N2 G   A   7     262.044 186.134 124.334
ATOM    142   N3 G   A   7     260.093 187.353 124.129
ATOM    143   C2 G   A   7     261.407 187.316 124.299
ATOM    144   N1 G   A   7     262.195 188.434 124.448
ATOM    145   C6 G   A   7     261.731 189.748 124.440
ATOM    146   O6 G   A   7     262.526 190.685 124.592
ATOM    147   C5 G   A   7     260.323 189.803 124.252
ATOM    148   N7 G   A   7     259.468 190.896 124.181
ATOM    149   C8 G   A   7     258.284 190.371 124.010
ATOM    150  C2* G   A   7     256.716 187.412 125.098
ATOM    151  O2* G   A   7     256.311 186.088 124.805
ATOM    152  C3* G   A   7     255.557 188.309 125.528
ATOM    153  O3* G   A   7     254.626 187.620 126.368
ATOM    154    P C   A   8     254.812 187.654 127.967
ATOM    155  O1P C   A   8     253.656 186.922 128.557
ATOM    156  O2P C   A   8     255.075 189.059 128.375
ATOM    157  O5* C   A   8     256.139 186.805 128.230
ATOM    158  C5* C   A   8     256.213 185.407 127.873
ATOM    159  C4* C   A   8     257.640 184.905 127.982
ATOM    160  O4* C   A   8     258.492 185.650 127.070
ATOM    161  C1* C   A   8     259.809 185.721 127.603
ATOM    162   N1 C   A   8     260.243 187.134 127.645
ATOM    163   C6 C   A   8     259.330 188.155 127.671
ATOM    164   C5 C   A   8     259.725 189.437 127.707
ATOM    165   C2 C   A   8     261.627 187.418 127.656
ATOM    166   O2 C   A   8     262.438 186.473 127.632
ATOM    167   N3 C   A   8     262.037 188.710 127.694
ATOM    168   C4 C   A   8     261.133 189.697 127.719
ATOM    169   N4 C   A   8     261.581 190.954 127.757
ATOM    170  C2* C   A   8     259.804 185.009 128.961
ATOM    171  O2* C   A   8     260.294 183.695 128.791
ATOM    172  C3* C   A   8     258.324 185.064 129.333
ATOM    173  O3* C   A   8     257.957 184.013 130.230
ATOM    174    P G   A   9     257.989 184.266 131.820
ATOM    175  O1P G   A   9     257.604 182.982 132.471
ATOM    176  O2P G   A   9     257.215 185.500 132.115
ATOM    177  O5* G   A   9     259.526 184.551 132.138
ATOM    178  C5* G   A   9     260.518 183.510 132.011
ATOM    179  C4* G   A   9     261.909 184.087 132.159
ATOM    180  O4* G   A   9     262.165 185.040 131.092
ATOM    181  C1* G   A   9     263.038 186.057 131.563
ATOM    182   N9 G   A   9     262.412 187.361 131.345
ATOM    183   C4 G   A   9     263.041 188.590 131.382
ATOM    184   N2 G   A   9     265.909 190.503 131.836
ATOM    185   N3 G   A   9     264.351 188.811 131.642
ATOM    186   C2 G   A   9     264.652 190.101 131.601
ATOM    187   N1 G   A   9     263.743 191.093 131.327
ATOM    188   C6 G   A   9     262.392 190.887 131.056
ATOM    189   O6 G   A   9     261.655 191.853 130.818
ATOM    190   C5 G   A   9     262.053 189.511 131.098
ATOM    191   N7 G   A   9     260.832 188.881 130.895
ATOM    192   C8 G   A   9     261.091 187.611 131.053
ATOM    193  C2* G   A   9     263.368 185.745 133.027
ATOM    194  O2* G   A   9     264.599 185.048 133.088
ATOM    195  C3* G   A   9     262.179 184.878 133.431
ATOM    196  O3* G   A   9     262.522 184.014 134.512
ATOM    197    P A   A  10     261.554 183.895 135.789
ATOM    198  O1P A   A  10     260.545 182.848 135.470
ATOM    199  O2P A   A  10     261.103 185.252 136.197
ATOM    200  O5* A   A  10     262.512 183.311 136.921
ATOM    201  C5* A   A  10     263.399 184.168 137.673
ATOM    202  C4* A   A  10     264.840 183.829 137.363
ATOM    203  O4* A   A  10     265.221 184.430 136.091
ATOM    204  C1* A   A  10     266.591 184.816 136.133
ATOM    205   N9 A   A  10     266.689 186.260 135.895
ATOM    206   C5 A   A  10     267.462 188.310 135.641
ATOM    207   N7 A   A  10     266.085 188.391 135.478
ATOM    208   C8 A   A  10     265.675 187.155 135.637
ATOM    209   N1 A   A  10     269.754 188.876 135.800
ATOM    210   C2 A   A  10     269.979 187.573 136.031
ATOM    211   N3 A   A  10     269.107 186.563 136.098
ATOM    212   C4 A   A  10     267.850 187.003 135.893
ATOM    213   C6 A   A  10     268.480 189.286 135.598
ATOM    214   N6 A   A  10     268.251 190.585 135.371
ATOM    215  C2* A   A  10     267.137 184.397 137.501
ATOM    216  O2* A   A  10     267.750 183.125 137.393
ATOM    217  C3* A   A  10     265.862 184.388 138.340
ATOM    218  O3* A   A  10     265.981 183.560 139.497
ATOM    219    P C   A  11     265.946 184.221 140.964
ATOM    220  O1P C   A  11     266.209 183.130 141.945
ATOM    221  O2P C   A  11     264.704 185.026 141.078
ATOM    222  O5* C   A  11     267.193 185.214 140.975
ATOM    223  C5* C   A  11     268.542 184.720 140.837
ATOM    224  C4* C   A  11     269.510 185.874 140.691
ATOM    225  O4* C   A  11     269.205 186.604 139.475
ATOM    226  C1* C   A  11     269.536 187.975 139.649
ATOM    227   N1 C   A  11     268.373 188.807 139.273
ATOM    228   C6 C   A  11     267.098 188.309 139.339
ATOM    229   C5 C   A  11     266.043 189.057 138.990
ATOM    230   C2 C   A  11     268.596 190.129 138.838
ATOM    231   O2 C   A  11     269.762 190.562 138.787
ATOM    232   N3 C   A  11     267.537 190.894 138.485
ATOM    233   C4 C   A  11     266.299 190.393 138.550
ATOM    234   N4 C   A  11     265.290 191.185 138.186
ATOM    235  C2* C   A  11     270.057 188.159 141.081
ATOM    236  O2* C   A  11     271.471 188.152 141.051
ATOM    237  C3* C   A  11     269.472 186.935 141.786
ATOM    238  O3* C   A  11     270.277 186.544 142.903
ATOM    239    P U   A  12     269.726 186.724 144.408
ATOM    240  O1P U   A  12     270.774 186.177 145.314
ATOM    241  O2P U   A  12     268.339 186.181 144.478
ATOM    242  O5* U   A  12     269.664 188.304 144.631
ATOM    243  C5* U   A  12     268.507 189.059 144.220
ATOM    244  C4* U   A  12     268.316 190.277 145.099
ATOM    245  O4* U   A  12     267.167 191.013 144.597
ATOM    246  C1* U   A  12     266.272 191.294 145.657
ATOM    247   N1 U   A  12     265.091 190.422 145.517
ATOM    248   C6 U   A  12     265.018 189.478 144.508
ATOM    249   C2 U   A  12     264.034 190.586 146.413
ATOM    250   O2 U   A  12     264.062 191.380 147.340
ATOM    251   N3 U   A  12     262.945 189.778 146.178
ATOM    252   C4 U   A  12     262.804 188.836 145.173
ATOM    253   O4 U   A  12     261.735 188.229 145.059
ATOM    254   C5 U   A  12     263.943 188.704 144.313
ATOM    255  C2* U   A  12     267.072 191.141 146.953
ATOM    256  O2* U   A  12     267.732 192.361 147.229
ATOM    257  C3* U   A  12     268.036 190.018 146.582
ATOM    258  O3* U   A  12     269.237 190.088 147.362
ATOM    259    P A   A  13     269.406 189.179 148.687
ATOM    260  O1P A   A  13     270.544 189.746 149.465
ATOM    261  O2P A   A  13     269.449 187.755 148.266
ATOM    262  O5* A   A  13     268.071 189.414 149.530
ATOM    263  C5* A   A  13     267.836 190.653 150.239
ATOM    264  C4* A   A  13     266.768 190.459 151.300
ATOM    265  O4* A   A  13     265.525 190.047 150.656
ATOM    266  C1* A   A  13     265.091 188.809 151.194
ATOM    267   N9 A   A  13     264.479 188.019 150.117
ATOM    268   C5 A   A  13     263.059 186.869 148.878
ATOM    269   N7 A   A  13     264.261 186.878 148.183
ATOM    270   C8 A   A  13     265.068 187.569 148.954
ATOM    271   N1 A   A  13     260.804 186.472 149.494
ATOM    272   C2 A   A  13     261.067 187.180 150.605
ATOM    273   N3 A   A  13     262.208 187.767 150.986
ATOM    274   C4 A   A  13     263.175 187.571 150.070
ATOM    275   C6 A   A  13     261.797 186.295 148.591
ATOM    276   N6 A   A  13     261.536 185.592 147.482
ATOM    277  C2* A   A  13     266.331 188.174 151.830
ATOM    278  O2* A   A  13     265.970 187.243 152.834
ATOM    279  C3* A   A  13     267.056 189.406 152.373
ATOM    280  O3* A   A  13     266.460 189.799 153.614
ATOM    281    P A   A  14     267.296 190.690 154.666
ATOM    282  O1P A   A  14     268.744 190.590 154.335
ATOM    283  O2P A   A  14     266.830 190.342 156.036
ATOM    284  O5* A   A  14     266.808 192.176 154.350
ATOM    285  C5* A   A  14     267.291 193.314 155.102
ATOM    286  C4* A   A  14     266.148 193.969 155.852
ATOM    287  O4* A   A  14     265.015 194.119 154.951
ATOM    288  C1* A   A  14     263.802 193.879 155.652
ATOM    289   N9 A   A  14     263.130 192.732 155.031
ATOM    290   C5 A   A  14     261.614 191.279 154.356
ATOM    291   N7 A   A  14     262.835 190.817 153.880
ATOM    292   C8 A   A  14     263.699 191.709 154.305
ATOM    293   N1 A   A  14     259.304 191.474 154.826
ATOM    294   C2 A   A  14     259.615 192.607 155.478
ATOM    295   N3 A   A  14     260.811 193.184 155.656
ATOM    296   C4 A   A  14     261.779 192.461 155.063
ATOM    297   C6 A   A  14     260.302 190.772 154.245
ATOM    298   N6 A   A  14     259.999 189.641 153.600
ATOM    299  C2* A   A  14     264.160 193.667 157.127
ATOM    300  O2* A   A  14     264.051 194.899 157.814
ATOM    301  C3* A   A  14     265.597 193.165 157.021
ATOM    302  O3* A   A  14     266.352 193.421 158.207
ATOM    303    P G   A  15     266.616 192.236 159.261
ATOM    304  O1P G   A  15     267.018 192.869 160.545
ATOM    305  O2P G   A  15     267.507 191.226 158.628
ATOM    306  O5* G   A  15     265.178 191.583 159.469
ATOM    307  C5* G   A  15     265.035 190.187 159.789
ATOM    308  C4* G   A  15     263.584 189.779 159.673
ATOM    309  O4* G   A  15     263.096 190.108 158.343
ATOM    310  C1* G   A  15     262.157 189.128 157.924
ATOM    311   N9 G   A  15     262.684 188.458 156.737
ATOM    312   C4 G   A  15     261.970 187.670 155.861
ATOM    313   N2 G   A  15     258.958 186.229 154.866
ATOM    314   N3 G   A  15     260.650 187.397 155.933
ATOM    315   C2 G   A  15     260.252 186.599 154.948
ATOM    316   N1 G   A  15     261.090 186.109 153.972
ATOM    317   C6 G   A  15     262.453 186.380 153.880
ATOM    318   O6 G   A  15     263.122 185.885 152.962
ATOM    319   C5 G   A  15     262.889 187.236 154.928
ATOM    320   N7 G   A  15     264.149 187.748 155.202
ATOM    321   C8 G   A  15     263.980 188.468 156.278
ATOM    322  C2* G   A  15     261.961 188.158 159.094
ATOM    323  O2* G   A  15     260.864 188.585 159.881
ATOM    324  C3* G   A  15     263.298 188.291 159.809
ATOM    325  O3* G   A  15     263.237 187.869 161.167
ATOM    326    P C   A  16     263.641 186.359 161.551
ATOM    327  O1P C   A  16     263.540 186.234 163.033
ATOM    328  O2P C   A  16     264.924 186.035 160.873
ATOM    329  O5* C   A  16     262.493 185.474 160.888
ATOM    330  C5* C   A  16     261.111 185.651 161.260
ATOM    331  C4* C   A  16     260.215 184.830 160.359
ATOM    332  O4* C   A  16     260.317 185.315 158.992
ATOM    333  C1* C   A  16     260.184 184.226 158.088
ATOM    334   N1 C   A  16     261.421 184.116 157.286
ATOM    335   C6 C   A  16     262.596 184.664 157.726
ATOM    336   C5 C   A  16     263.725 184.540 157.018
ATOM    337   C2 C   A  16     261.379 183.423 156.058
ATOM    338   O2 C   A  16     260.300 182.951 155.666
ATOM    339   N3 C   A  16     262.516 183.291 155.335
ATOM    340   C4 C   A  16     263.658 183.819 155.787
ATOM    341   N4 C   A  16     264.761 183.653 155.048
ATOM    342  C2* C   A  16     259.899 182.975 158.924
ATOM    343  O2* C   A  16     258.500 182.803 159.013
ATOM    344  C3* C   A  16     260.549 183.350 160.251
ATOM    345  O3* C   A  16     260.036 182.605 161.358
ATOM    346    P G   A  17     260.757 181.233 161.807
ATOM    347  O1P G   A  17     260.065 180.752 163.039
ATOM    348  O2P G   A  17     262.233 181.449 161.831
ATOM    349  O5* G   A  17     260.422 180.219 160.618
ATOM    350  C5* G   A  17     259.054 179.952 160.230
ATOM    351  C4* G   A  17     259.010 179.023 159.029
ATOM    352  O4* G   A  17     259.527 179.684 157.839
ATOM    353  C1* G   A  17     260.180 178.730 157.008
ATOM    354   N9 G   A  17     261.567 179.157 156.806
ATOM    355   C4 G   A  17     262.452 178.678 155.855
ATOM    356   N2 G   A  17     263.171 176.550 153.190
ATOM    357   N3 G   A  17     262.199 177.710 154.943
ATOM    358   C2 G   A  17     263.250 177.477 154.160
ATOM    359   N1 G   A  17     264.454 178.138 154.270
ATOM    360   C6 G   A  17     264.739 179.133 155.204
ATOM    361   O6 G   A  17     265.859 179.660 155.224
ATOM    362   C5 G   A  17     263.620 179.398 156.046
ATOM    363   N7 G   A  17     263.479 180.299 157.095
ATOM    364   C8 G   A  17     262.252 180.124 157.514
ATOM    365  C2* G   A  17     260.016 177.357 157.673
ATOM    366  O2* G   A  17     258.871 176.737 157.122
ATOM    367  C3* G   A  17     259.831 177.748 159.139
ATOM    368  O3* G   A  17     259.138 176.762 159.907
ATOM    369    P U   A  18     259.955 175.824 160.928
ATOM    370  O1P U   A  18     258.968 175.096 161.773
ATOM    371  O2P U   A  18     261.019 176.641 161.577
ATOM    372  O5* U   A  18     260.658 174.768 159.967
ATOM    373  C5* U   A  18     259.876 173.905 159.118
ATOM    374  C4* U   A  18     260.774 173.169 158.152
ATOM    375  O4* U   A  18     261.340 174.102 157.190
ATOM    376  C1* U   A  18     262.646 173.670 156.823
ATOM    377   N1 U   A  18     263.613 174.739 157.135
ATOM    378   C6 U   A  18     263.464 175.559 158.241
ATOM    379   C2 U   A  18     264.695 174.900 156.276
ATOM    380   O2 U   A  18     264.869 174.200 155.293
ATOM    381   N3 U   A  18     265.562 175.912 156.612
ATOM    382   C4 U   A  18     265.466 176.767 157.692
ATOM    383   O4 U   A  18     266.293 177.673 157.816
ATOM    384   C5 U   A  18     264.331 176.539 158.540
ATOM    385  C2* U   A  18     262.916 172.359 157.570
ATOM    386  O2* U   A  18     262.546 171.272 156.747
ATOM    387  C3* U   A  18     261.995 172.511 158.772
ATOM    388  O3* U   A  18     261.690 171.276 159.405
ATOM    389    P A   A  19     262.555 170.804 160.677
ATOM    390  O1P A   A  19     261.895 169.595 161.245
ATOM    391  O2P A   A  19     262.810 171.982 161.554
ATOM    392  O5* A   A  19     263.946 170.359 160.040
ATOM    393  C5* A   A  19     264.026 169.207 159.181
ATOM    394  C4* A   A  19     265.386 169.132 158.530
ATOM    395  O4* A   A  19     265.559 170.259 157.630
ATOM    396  C1* A   A  19     266.921 170.658 157.628
ATOM    397   N9 A   A  19     266.993 172.059 158.054
ATOM    398   C5 A   A  19     267.678 174.121 158.421
ATOM    399   N7 A   A  19     266.420 174.023 159.000
ATOM    400   C8 A   A  19     266.055 172.787 158.755
ATOM    401   N1 A   A  19     269.765 174.954 157.695
ATOM    402   C2 A   A  19     269.980 173.740 157.164
ATOM    403   N3 A   A  19     269.194 172.661 157.177
ATOM    404   C4 A   A  19     268.043 172.921 157.829
ATOM    405   C6 A   A  19     268.601 175.177 158.349
ATOM    406   N6 A   A  19     268.392 176.374 158.897
ATOM    407  C2* A   A  19     267.689 169.690 158.538
ATOM    408  O2* A   A  19     268.236 168.648 157.750
ATOM    409  C3* A   A  19     266.580 169.214 159.470
ATOM    410  O3* A   A  19     266.857 167.945 160.066
ATOM    411    P C   A  20     267.592 167.875 161.496
ATOM    412  O1P C   A  20     267.609 166.447 161.933
ATOM    413  O2P C   A  20     266.999 168.906 162.387
ATOM    414  O5* C   A  20     269.089 168.301 161.160
ATOM    415  C5* C   A  20     269.875 167.539 160.220
ATOM    416  C4* C   A  20     271.191 168.233 159.952
ATOM    417  O4* C   A  20     270.951 169.485 159.256
ATOM    418  C1* C   A  20     271.926 170.442 159.652
ATOM    419   N1 C   A  20     271.237 171.609 160.239
ATOM    420   C6 C   A  20     270.073 171.459 160.947
ATOM    421   C5 C   A  20     269.456 172.513 161.494
ATOM    422   C2 C   A  20     271.802 172.889 160.066
ATOM    423   O2 C   A  20     272.853 173.000 159.409
ATOM    424   N3 C   A  20     271.187 173.961 160.616
ATOM    425   C4 C   A  20     270.055 173.798 161.309
ATOM    426   N4 C   A  20     269.487 174.883 161.834
ATOM    427  C2* C   A  20     272.888 169.746 160.622
ATOM    428  O2* C   A  20     273.990 169.247 159.892
ATOM    429  C3* C   A  20     271.997 168.641 161.178
ATOM    430  O3* C   A  20     272.734 167.542 161.712
ATOM    431    P A   A  21     273.131 167.526 163.272
ATOM    432  O1P A   A  21     273.662 166.171 163.587
ATOM    433  O2P A   A  21     271.993 168.066 164.059
ATOM    434  O5* A   A  21     274.338 168.561 163.358
ATOM    435  C5* A   A  21     275.525 168.371 162.567
ATOM    436  C4* A   A  21     276.380 169.615 162.600
ATOM    437  O4* A   A  21     275.694 170.708 161.932
ATOM    438  C1* A   A  21     276.022 171.936 162.570
ATOM    439   N9 A   A  21     274.778 172.587 162.994
ATOM    440   C5 A   A  21     273.291 174.078 163.649
ATOM    441   N7 A   A  21     272.598 172.884 163.491
ATOM    442   C8 A   A  21     273.520 172.032 163.106
ATOM    443   N1 A   A  21     273.815 176.341 164.096
ATOM    444   C2 A   A  21     275.083 176.027 163.781
ATOM    445   N3 A   A  21     275.594 174.854 163.399
ATOM    446   C4 A   A  21     274.636 173.910 163.351
ATOM    447   C6 A   A  21     272.876 175.367 164.039
ATOM    448   N6 A   A  21     271.613 175.669 164.351
ATOM    449  C2* A   A  21     277.006 171.621 163.703
ATOM    450  O2* A   A  21     278.329 171.804 163.233
ATOM    451  C3* A   A  21     276.680 170.158 163.987
ATOM    452  O3* A   A  21     277.767 169.457 164.581
ATOM    453    P C   A  22     277.809 169.258 166.173
ATOM    454  O1P C   A  22     279.030 168.463 166.485
ATOM    455  O2P C   A  22     276.479 168.766 166.616
ATOM    456  O5* C   A  22     278.013 170.739 166.728
ATOM    457  C5* C   A  22     279.171 171.508 166.359
ATOM    458  C4* C   A  22     279.032 172.939 166.831
ATOM    459  O4* C   A  22     277.950 173.602 166.124
ATOM    460  C1* C   A  22     277.401 174.619 166.953
ATOM    461   N1 C   A  22     275.938 174.425 167.054
ATOM    462   C6 C   A  22     275.389 173.170 167.038
ATOM    463   C5 C   A  22     274.062 172.993 167.127
ATOM    464   C2 C   A  22     275.105 175.563 167.165
ATOM    465   O2 C   A  22     275.622 176.698 167.177
ATOM    466   N3 C   A  22     273.763 175.391 167.255
ATOM    467   C4 C   A  22     273.243 174.159 167.238
ATOM    468   N4 C   A  22     271.917 174.041 167.330
ATOM    469  C2* C   A  22     278.151 174.578 168.291
ATOM    470  O2* C   A  22     279.183 175.546 168.260
ATOM    471  C3* C   A  22     278.683 173.147 168.295
ATOM    472  O3* C   A  22     279.833 172.985 169.124
ATOM    473    P G   A  23     279.649 172.779 170.708
ATOM    474  O1P G   A  23     280.997 172.505 171.281
ATOM    475  O2P G   A  23     278.540 171.811 170.936
ATOM    476  O5* G   A  23     279.174 174.213 171.210
ATOM    477  C5* G   A  23     278.287 174.352 172.332
ATOM    478  C4* G   A  23     277.728 175.756 172.377
ATOM    479  O4* G   A  23     276.946 176.017 171.176
ATOM    480  C1* G   A  23     275.859 176.879 171.494
ATOM    481   N9 G   A  23     274.605 176.201 171.160
ATOM    482   C4 G   A  23     273.335 176.750 171.214
ATOM    483   N2 G   A  23     271.243 179.452 171.871
ATOM    484   N3 G   A  23     273.028 178.016 171.581
ATOM    485   C2 G   A  23     271.721 178.243 171.540
ATOM    486   N1 G   A  23     270.790 177.299 171.171
ATOM    487   C6 G   A  23     271.082 175.990 170.791
ATOM    488   O6 G   A  23     270.167 175.218 170.479
ATOM    489   C5 G   A  23     272.480 175.733 170.826
ATOM    490   N7 G   A  23     273.192 174.577 170.525
ATOM    491   C8 G   A  23     274.443 174.897 170.737
ATOM    492  C2* G   A  23     275.982 177.237 172.980
ATOM    493  O2* G   A  23     276.698 178.451 173.102
ATOM    494  C3* G   A  23     276.757 176.035 173.511
ATOM    495  O3* G   A  23     277.459 176.312 174.721
ATOM    496    P G   A  24     276.938 175.687 176.108
ATOM    497  O1P G   A  24     278.082 175.703 177.061
ATOM    498  O2P G   A  24     276.240 174.406 175.818
ATOM    499  O5* G   A  24     275.862 176.744 176.618
ATOM    500  C5* G   A  24     276.223 178.125 176.798
ATOM    501  C4* G   A  24     274.986 178.994 176.813
ATOM    502  O4* G   A  24     274.294 178.890 175.539
ATOM    503  C1* G   A  24     272.901 179.089 175.740
ATOM    504   N9 G   A  24     272.165 177.968 175.157
ATOM    505   C4 G   A  24     270.797 177.883 175.001
ATOM    506   N2 G   A  24     267.620 179.273 175.360
ATOM    507   N3 G   A  24     269.893 178.823 175.365
ATOM    508   C2 G   A  24     268.651 178.454 175.078
ATOM    509   N1 G   A  24     268.326 177.256 174.489
ATOM    510   C6 G   A  24     269.238 176.273 174.112
ATOM    511   O6 G   A  24     268.835 175.224 173.592
ATOM    512   C5 G   A  24     270.572 176.657 174.406
ATOM    513   N7 G   A  24     271.770 175.984 174.191
ATOM    514   C8 G   A  24     272.686 176.796 174.652
ATOM    515  C2* G   A  24     272.670 179.281 177.243
ATOM    516  O2* G   A  24     272.591 180.667 177.515
ATOM    517  C3* G   A  24     273.918 178.626 177.833
ATOM    518  O3* G   A  24     274.242 179.157 179.120
ATOM    519    P U   A  25     273.783 178.377 180.452
ATOM    520  O1P U   A  25     274.228 179.190 181.622
ATOM    521  O2P U   A  25     274.221 176.960 180.337
ATOM    522  O5* U   A  25     272.190 178.421 180.398
ATOM    523  C5* U   A  25     271.477 179.672 180.488
ATOM    524  C4* U   A  25     270.007 179.455 180.209
ATOM    525  O4* U   A  25     269.844 178.983 178.846
ATOM    526  C1* U   A  25     268.768 178.058 178.786
ATOM    527   N1 U   A  25     269.265 176.798 178.206
ATOM    528   C6 U   A  25     270.588 176.420 178.339
ATOM    529   C2 U   A  25     268.364 176.003 177.501
ATOM    530   O2 U   A  25     267.179 176.283 177.378
ATOM    531   N3 U   A  25     268.905 174.866 176.949
ATOM    532   C4 U   A  25     270.219 174.442 177.032
ATOM    533   O4 U   A  25     270.557 173.405 176.455
ATOM    534   C5 U   A  25     271.081 175.302 177.790
ATOM    535  C2* U   A  25     268.158 177.958 180.190
ATOM    536  O2* U   A  25     267.054 178.839 180.258
ATOM    537  C3* U   A  25     269.328 178.399 181.070
ATOM    538  O3* U   A  25     268.887 178.977 182.303
ATOM    539    P G   A  26     269.370 178.356 183.711
ATOM    540  O1P G   A  26     269.066 179.366 184.764
ATOM    541  O2P G   A  26     270.760 177.845 183.567
ATOM    542  O5* G   A  26     268.401 177.113 183.944
ATOM    543  C5* G   A  26     266.965 177.267 183.939
ATOM    544  C4* G   A  26     266.313 175.980 183.488
ATOM    545  O4* G   A  26     266.793 175.652 182.154
ATOM    546  C1* G   A  26     267.012 174.252 182.050
ATOM    547   N9 G   A  26     268.434 174.039 181.765
ATOM    548   C4 G   A  26     268.975 173.228 180.783
ATOM    549   N2 G   A  26     268.571 170.951 178.177
ATOM    550   N3 G   A  26     268.285 172.441 179.926
ATOM    551   C2 G   A  26     269.089 171.791 179.092
ATOM    552   N1 G   A  26     270.458 171.912 179.094
ATOM    553   C6 G   A  26     271.189 172.719 179.962
ATOM    554   O6 G   A  26     272.423 172.767 179.869
ATOM    555   C5 G   A  26     270.343 173.411 180.871
ATOM    556   N7 G   A  26     270.658 174.293 181.896
ATOM    557   C8 G   A  26     269.502 174.634 182.401
ATOM    558  C2* G   A  26     266.488 173.612 183.343
ATOM    559  O2* G   A  26     265.130 173.254 183.154
ATOM    560  C3* G   A  26     266.651 174.760 184.335
ATOM    561  O3* G   A  26     265.754 174.655 185.443
ATOM    562    P G   A  27     266.329 174.428 186.931
ATOM    563  O1P G   A  27     265.320 174.988 187.876
ATOM    564  O2P G   A  27     267.739 174.913 186.987
ATOM    565  O5* G   A  27     266.340 172.846 187.115
ATOM    566  C5* G   A  27     265.201 172.057 186.735
ATOM    567  C4* G   A  27     265.651 170.731 186.162
ATOM    568  O4* G   A  27     266.702 170.992 185.182
ATOM    569  C1* G   A  27     267.868 170.268 185.531
ATOM    570   N9 G   A  27     269.044 171.066 185.191
ATOM    571   C4 G   A  27     269.881 170.870 184.114
ATOM    572   N2 G   A  27     270.724 169.129 181.224
ATOM    573   N3 G   A  27     269.733 169.935 183.148
ATOM    574   C2 G   A  27     270.716 169.983 182.259
ATOM    575   N1 G   A  27     271.763 170.873 182.321
ATOM    576   C6 G   A  27     271.935 171.845 183.306
ATOM    577   O6 G   A  27     272.922 172.595 183.272
ATOM    578   C5 G   A  27     270.884 171.813 184.257
ATOM    579   N7 G   A  27     270.662 172.606 185.376
ATOM    580   C8 G   A  27     269.559 172.134 185.895
ATOM    581  C2* G   A  27     267.741 169.972 187.025
ATOM    582  O2* G   A  27     268.540 168.866 187.400
ATOM    583  C3* G   A  27     266.241 169.722 187.150
ATOM    584  O3* G   A  27     265.919 168.393 186.727
ATOM    585    P A   A  28     265.633 167.247 187.825
ATOM    586  O1P A   A  28     264.518 167.717 188.698
ATOM    587  O2P A   A  28     266.933 166.848 188.443
ATOM    588  O5* A   A  28     265.107 166.014 186.960
ATOM    589  C5* A   A  28     263.745 165.962 186.481
ATOM    590  C4* A   A  28     263.683 165.241 185.150
ATOM    591  O4* A   A  28     264.413 166.013 184.156
ATOM    592  C1* A   A  28     265.058 165.133 183.245
ATOM    593   N9 A   A  28     266.502 165.381 183.302
ATOM    594   C5 A   A  28     268.659 165.421 182.854
ATOM    595   N7 A   A  28     268.488 166.184 184.000
ATOM    596   C8 A   A  28     267.197 166.127 184.228
ATOM    597   N1 A   A  28     269.636 164.311 181.012
ATOM    598   C2 A   A  28     268.396 163.890 180.709
ATOM    599   N3 A   A  28     267.242 164.133 181.337
ATOM    600   C4 A   A  28     267.445 164.915 182.414
ATOM    601   C6 A   A  28     269.802 165.094 182.103
ATOM    602   N6 A   A  28     271.034 165.517 182.410
ATOM    603  C2* A   A  28     264.655 163.701 183.614
ATOM    604  O2* A   A  28     263.542 163.312 182.828
ATOM    605  C3* A   A  28     264.321 163.855 185.097
ATOM    606  O3* A   A  28     263.419 162.839 185.549
ATOM    607    P U   A  29     263.986 161.543 186.326
ATOM    608  O1P U   A  29     262.813 160.661 186.610
ATOM    609  O2P U   A  29     264.845 162.011 187.451
ATOM    610  O5* U   A  29     264.920 160.814 185.256
ATOM    611  C5* U   A  29     264.361 160.076 184.143
ATOM    612  C4* U   A  29     265.473 159.467 183.315
ATOM    613  O4* U   A  29     266.269 160.531 182.724
ATOM    614  C1* U   A  29     267.642 160.162 182.732
ATOM    615   N1 U   A  29     268.388 161.149 183.530
ATOM    616   C6 U   A  29     267.757 161.936 184.473
ATOM    617   C2 U   A  29     269.750 161.269 183.302
ATOM    618   O2 U   A  29     270.351 160.592 182.479
ATOM    619   N3 U   A  29     270.383 162.212 184.074
ATOM    620   C4 U   A  29     269.812 163.028 185.026
ATOM    621   O4 U   A  29     270.521 163.828 185.638
ATOM    622   C5 U   A  29     268.403 162.846 185.205
ATOM    623  C2* U   A  29     267.737 158.723 183.253
ATOM    624  O2* U   A  29     267.744 157.836 182.155
ATOM    625  C3* U   A  29     266.472 158.624 184.099
ATOM    626  O3* U   A  29     266.010 157.280 184.246
ATOM    627    P G   A  30     266.485 156.401 185.509
ATOM    628  O1P G   A  30     265.809 155.077 185.416
ATOM    629  O2P G   A  30     266.336 157.219 186.742
ATOM    630  O5* G   A  30     268.040 156.182 185.255
ATOM    631  C5* G   A  30     268.507 155.319 184.202
ATOM    632  C4* G   A  30     270.013 155.309 184.190
ATOM    633  O4* G   A  30     270.487 156.640 183.859
ATOM    634  C1* G   A  30     271.619 156.957 184.652
ATOM    635   N9 G   A  30     271.313 158.170 185.414
ATOM    636   C4 G   A  30     272.223 159.076 185.929
ATOM    637   N2 G   A  30     275.520 160.098 186.438
ATOM    638   N3 G   A  30     273.573 158.984 185.857
ATOM    639   C2 G   A  30     274.174 160.023 186.428
ATOM    640   N1 G   A  30     273.501 161.066 187.029
ATOM    641   C6 G   A  30     272.113 161.181 187.118
ATOM    642   O6 G   A  30     271.607 162.162 187.678
ATOM    643   C5 G   A  30     271.457 160.076 186.507
ATOM    644   N7 G   A  30     270.101 159.796 186.378
ATOM    645   C8 G   A  30     270.062 158.659 185.733
ATOM    646  C2* G   A  30     271.987 155.707 185.464
ATOM    647  O2* G   A  30     272.971 154.980 184.753
ATOM    648  C3* G   A  30     270.647 154.977 185.536
ATOM    649  O3* G   A  30     270.783 153.553 185.683
ATOM    650    P C   A  31     270.610 152.862 187.131
ATOM    651  O1P C   A  31     270.638 151.382 186.925
ATOM    652  O2P C   A  31     269.443 153.483 187.814
ATOM    653  O5* C   A  31     271.938 153.283 187.909
ATOM    654  C5* C   A  31     273.234 152.828 187.457
ATOM    655  C4* C   A  31     274.342 153.603 188.140
ATOM    656  O4* C   A  31     274.316 154.986 187.704
ATOM    657  C1* C   A  31     274.814 155.817 188.742
ATOM    658   N1 C   A  31     273.815 156.861 189.038
ATOM    659   C6 C   A  31     272.475 156.613 188.898
ATOM    660   C5 C   A  31     271.563 157.557 189.169
ATOM    661   C2 C   A  31     274.262 158.126 189.473
ATOM    662   O2 C   A  31     275.485 158.333 189.588
ATOM    663   N3 C   A  31     273.345 159.087 189.752
ATOM    664   C4 C   A  31     272.040 158.828 189.612
ATOM    665   N4 C   A  31     271.174 159.805 189.901
ATOM    666  C2* C   A  31     275.159 154.918 189.934
ATOM    667  O2* C   A  31     276.542 154.627 189.889
ATOM    668  C3* C   A  31     274.286 153.698 189.657
ATOM    669  O3* C   A  31     274.812 152.519 190.263
ATOM    670    P C   A  32     274.251 152.034 191.691
ATOM    671  O1P C   A  32     274.882 150.713 191.986
ATOM    672  O2P C   A  32     272.768 152.149 191.672
ATOM    673  O5* C   A  32     274.826 153.110 192.722
ATOM    674  C5* C   A  32     276.228 153.134 193.074
ATOM    675  C4* C   A  32     276.508 154.239 194.076
ATOM    676  O4* C   A  32     276.268 155.534 193.464
ATOM    677  C1* C   A  32     275.825 156.450 194.455
ATOM    678   N1 C   A  32     274.561 157.073 194.010
ATOM    679   C6 C   A  32     273.636 156.367 193.288
ATOM    680   C5 C   A  32     272.496 156.941 192.876
ATOM    681   C2 C   A  32     274.326 158.419 194.338
ATOM    682   O2 C   A  32     275.182 159.037 194.996
ATOM    683   N3 C   A  32     273.178 159.009 193.928
ATOM    684   C4 C   A  32     272.285 158.312 193.221
ATOM    685   N4 C   A  32     271.172 158.939 192.837
ATOM    686  C2* C   A  32     275.764 155.706 195.794
ATOM    687  O2* C   A  32     276.961 155.962 196.504
ATOM    688  C3* C   A  32     275.650 154.255 195.335
ATOM    689  O3* C   A  32     276.156 153.342 196.309
ATOM    690    P C   A  33     275.172 152.719 197.417
ATOM    691  O1P C   A  33     275.806 151.458 197.901
ATOM    692  O2P C   A  33     273.795 152.681 196.865
ATOM    693  O5* C   A  33     275.201 153.780 198.606
ATOM    694  C5* C   A  33     276.419 154.036 199.336
ATOM    695  C4* C   A  33     276.302 155.320 200.128
ATOM    696  O4* C   A  33     275.987 156.405 199.220
ATOM    697  C1* C   A  33     275.151 157.344 199.875
ATOM    698   N1 C   A  33     273.894 157.467 199.114
ATOM    699   C6 C   A  33     273.419 156.424 198.364
ATOM    700   C5 C   A  33     272.285 156.539 197.661
ATOM    701   C2 C   A  33     273.189 158.684 199.166
ATOM    702   O2 C   A  33     273.637 159.614 199.861
ATOM    703   N3 C   A  33     272.040 158.811 198.460
ATOM    704   C4 C   A  33     271.591 157.787 197.726
ATOM    705   N4 C   A  33     270.459 157.961 197.039
ATOM    706  C2* C   A  33     274.964 156.872 201.319
ATOM    707  O2* C   A  33     275.942 157.497 202.126
ATOM    708  C3* C   A  33     275.200 155.373 201.179
ATOM    709  O3* C   A  33     275.642 154.808 202.415
ATOM    710    P U   A  34     274.646 153.890 203.287
ATOM    711  O1P U   A  34     275.183 152.499 203.231
ATOM    712  O2P U   A  34     273.244 154.155 202.858
ATOM    713  O5* U   A  34     274.850 154.415 204.782
ATOM    714  C5* U   A  34     274.173 155.597 205.269
ATOM    715  C4* U   A  34     275.005 156.264 206.342
ATOM    716  O4* U   A  34     276.230 156.777 205.754
ATOM    717  C1* U   A  34     276.633 157.950 206.446
ATOM    718   N1 U   A  34     276.764 159.049 205.473
ATOM    719   C6 U   A  34     275.704 159.437 204.670
ATOM    720   C2 U   A  34     277.997 159.689 205.386
ATOM    721   O2 U   A  34     278.962 159.380 206.072
ATOM    722   N3 U   A  34     278.056 160.705 204.462
ATOM    723   C4 U   A  34     277.037 161.143 203.633
ATOM    724   O4 U   A  34     277.247 162.084 202.860
ATOM    725   C5 U   A  34     275.798 160.434 203.779
ATOM    726  C2* U   A  34     275.621 158.198 207.571
ATOM    727  O2* U   A  34     276.134 157.629 208.761
ATOM    728  C3* U   A  34     274.387 157.472 207.032
ATOM    729  O3* U   A  34     273.490 157.041 208.061
ATOM    730    P G   A  35     272.487 158.091 208.763
ATOM    731  O1P G   A  35     273.314 159.042 209.557
ATOM    732  O2P G   A  35     271.425 157.297 209.440
ATOM    733  O5* G   A  35     271.803 158.882 207.560
ATOM    734  C5* G   A  35     271.258 160.202 207.760
ATOM    735  C4* G   A  35     269.934 160.345 207.041
ATOM    736  O4* G   A  35     270.111 160.018 205.634
ATOM    737  C1* G   A  35     268.903 159.468 205.117
ATOM    738   N9 G   A  35     269.176 158.145 204.552
ATOM    739   C4 G   A  35     268.330 157.417 203.735
ATOM    740   N2 G   A  35     265.305 157.102 202.035
ATOM    741   N3 G   A  35     267.108 157.807 203.304
ATOM    742   C2 G   A  35     266.528 156.881 202.549
ATOM    743   N1 G   A  35     267.102 155.671 202.243
ATOM    744   C6 G   A  35     268.357 155.248 202.673
ATOM    745   O6 G   A  35     268.779 154.134 202.341
ATOM    746   C5 G   A  35     268.994 156.232 203.484
ATOM    747   N7 G   A  35     270.235 156.218 204.111
ATOM    748   C8 G   A  35     270.302 157.369 204.729
ATOM    749  C2* G   A  35     267.885 159.437 206.264
ATOM    750  O2* G   A  35     267.068 160.590 206.187
ATOM    751  C3* G   A  35     268.802 159.427 207.487
ATOM    752  O3* G   A  35     268.140 159.926 208.659
ATOM    753    P G   A  36     267.393 158.906 209.667
ATOM    754  O1P G   A  36     266.863 159.724 210.794
ATOM    755  O2P G   A  36     268.303 157.763 209.954
ATOM    756  O5* G   A  36     266.149 158.355 208.832
ATOM    757  C5* G   A  36     265.092 159.239 208.407
ATOM    758  C4* G   A  36     264.194 158.554 207.397
ATOM    759  O4* G   A  36     264.971 158.145 206.234
ATOM    760  C1* G   A  36     264.351 157.017 205.630
ATOM    761   N9 G   A  36     265.319 155.925 205.523
ATOM    762   C4 G   A  36     265.135 154.743 204.832
ATOM    763   N2 G   A  36     263.154 152.696 202.838
ATOM    764   N3 G   A  36     264.040 154.402 204.116
ATOM    765   C2 G   A  36     264.150 153.192 203.587
ATOM    766   N1 G   A  36     265.245 152.379 203.750
ATOM    767   C6 G   A  36     266.382 152.705 204.483
ATOM    768   O6 G   A  36     267.311 151.891 204.572
ATOM    769   C5 G   A  36     266.282 154.008 205.053
ATOM    770   N7 G   A  36     267.177 154.715 205.848
ATOM    771   C8 G   A  36     266.569 155.846 206.097
ATOM    772  C2* G   A  36     263.133 156.647 206.487
ATOM    773  O2* G   A  36     261.973 157.229 205.920
ATOM    774  C3* G   A  36     263.507 157.265 207.831
ATOM    775  O3* G   A  36     262.349 157.520 208.631
ATOM    776    P C   A  37     261.741 156.354 209.563
ATOM    777  O1P C   A  37     260.694 156.970 210.423
ATOM    778  O2P C   A  37     262.872 155.626 210.193
ATOM    779  O5* C   A  37     261.027 155.366 208.537
ATOM    780  C5* C   A  37     259.877 155.791 207.777
ATOM    781  C4* C   A  37     259.363 154.651 206.923
ATOM    782  O4* C   A  37     260.388 154.262 205.969
ATOM    783  C1* C   A  37     260.337 152.857 205.760
ATOM    784   N1 C   A  37     261.655 152.281 206.099
ATOM    785   C6 C   A  37     262.530 152.959 206.910
ATOM    786   C5 C   A  37     263.732 152.449 207.216
ATOM    787   C2 C   A  37     262.007 151.024 205.570
ATOM    788   O2 C   A  37     261.199 150.426 204.837
ATOM    789   N3 C   A  37     263.223 150.498 205.875
ATOM    790   C4 C   A  37     264.067 151.174 206.667
ATOM    791   N4 C   A  37     265.256 150.619 206.940
ATOM    792  C2* C   A  37     259.159 152.307 206.573
ATOM    793  O2* C   A  37     258.026 152.235 205.732
ATOM    794  C3* C   A  37     259.020 153.365 207.665
ATOM    795  O3* C   A  37     257.697 153.425 208.208
ATOM    796    P A   A  38     257.325 152.578 209.530
ATOM    797  O1P A   A  38     255.890 152.836 209.834
ATOM    798  O2P A   A  38     258.353 152.841 210.572
ATOM    799  O5* A   A  38     257.468 151.062 209.059
ATOM    800  C5* A   A  38     256.597 150.518 208.048
ATOM    801  C4* A   A  38     256.980 149.086 207.739
ATOM    802  O4* A   A  38     258.280 149.038 207.090
ATOM    803  C1* A   A  38     258.953 147.839 207.458
ATOM    804   N9 A   A  38     260.259 148.191 208.026
ATOM    805   C5 A   A  38     262.386 148.167 208.614
ATOM    806   N7 A   A  38     261.882 149.396 209.025
ATOM    807   C8 A   A  38     260.620 149.359 208.660
ATOM    808   N1 A   A  38     263.844 146.342 208.195
ATOM    809   C2 A   A  38     262.787 145.732 207.640
ATOM    810   N3 A   A  38     261.533 146.172 207.494
ATOM    811   C4 A   A  38     261.396 147.410 208.005
ATOM    812   C6 A   A  38     263.676 147.586 208.704
ATOM    813   N6 A   A  38     264.725 148.199 209.259
ATOM    814  C2* A   A  38     258.021 147.049 208.383
ATOM    815  O2* A   A  38     257.313 146.103 207.603
ATOM    816  C3* A   A  38     257.129 148.161 208.936
ATOM    817  O3* A   A  38     255.848 147.701 209.373
ATOM    818    P G   A  39     255.686 147.042 210.832
ATOM    819  O1P G   A  39     254.229 146.938 211.111
ATOM    820  O2P G   A  39     256.569 147.767 211.787
ATOM    821  O5* G   A  39     256.255 145.571 210.622
ATOM    822  C5* G   A  39     257.011 144.907 211.646
ATOM    823  C4* G   A  39     257.941 143.899 211.017
ATOM    824  O4* G   A  39     258.953 144.591 210.235
ATOM    825  C1* G   A  39     260.170 143.859 210.278
ATOM    826   N9 G   A  39     261.238 144.734 210.773
ATOM    827   C4 G   A  39     262.579 144.413 210.891
ATOM    828   N2 G   A  39     265.172 142.109 210.562
ATOM    829   N3 G   A  39     263.143 143.219 210.590
ATOM    830   C2 G   A  39     264.453 143.221 210.805
ATOM    831   N1 G   A  39     265.156 144.311 211.274
ATOM    832   C6 G   A  39     264.598 145.551 211.588
ATOM    833   O6 G   A  39     265.321 146.471 212.000
ATOM    834   C5 G   A  39     263.189 145.561 211.367
ATOM    835   N7 G   A  39     262.256 146.574 211.556
ATOM    836   C8 G   A  39     261.117 146.041 211.194
ATOM    837  C2* G   A  39     259.920 142.600 211.116
ATOM    838  O2* G   A  39     259.591 141.533 210.251
ATOM    839  C3* G   A  39     258.744 143.044 211.980
ATOM    840  O3* G   A  39     257.957 141.948 212.448
ATOM    841    P U   A  40     258.316 141.241 213.846
ATOM    842  O1P U   A  40     257.247 140.239 214.122
ATOM    843  O2P U   A  40     258.607 142.299 214.849
ATOM    844  O5* U   A  40     259.671 140.461 213.537
ATOM    845  C5* U   A  40     259.700 139.351 212.616
ATOM    846  C4* U   A  40     261.061 138.697 212.637
ATOM    847  O4* U   A  40     262.041 139.591 212.043
ATOM    848  C1* U   A  40     263.266 139.505 212.759
ATOM    849   N1 U   A  40     263.552 140.828 213.340
ATOM    850   C6 U   A  40     262.532 141.702 213.665
ATOM    851   C2 U   A  40     264.882 141.179 213.544
ATOM    852   O2 U   A  40     265.818 140.428 213.294
ATOM    853   N3 U   A  40     265.073 142.442 214.054
ATOM    854   C4 U   A  40     264.098 143.368 214.383
ATOM    855   O4 U   A  40     264.434 144.484 214.781
ATOM    856   C5 U   A  40     262.753 142.924 214.166
ATOM    857  C2* U   A  40     263.109 138.389 213.798
ATOM    858  O2* U   A  40     263.564 137.171 213.243
ATOM    859  C3* U   A  40     261.604 138.418 214.029
ATOM    860  O3* U   A  40     261.083 137.211 214.570
ATOM    861    P C   A  41     260.744 137.128 216.138
ATOM    862  O1P C   A  41     260.099 135.808 216.389
ATOM    863  O2P C   A  41     260.037 138.376 216.527
ATOM    864  O5* C   A  41     262.182 137.133 216.824
ATOM    865  C5* C   A  41     263.114 136.062 216.587
ATOM    866  C4* C   A  41     264.433 136.352 217.264
ATOM    867  O4* C   A  41     265.100 137.464 216.609
ATOM    868  C1* C   A  41     265.887 138.168 217.559
ATOM    869   N1 C   A  41     265.497 139.592 217.546
ATOM    870   C6 C   A  41     264.205 139.966 217.289
ATOM    871   C5 C   A  41     263.849 141.255 217.270
ATOM    872   C2 C   A  41     266.481 140.569 217.799
ATOM    873   O2 C   A  41     267.649 140.210 218.032
ATOM    874   N3 C   A  41     266.131 141.875 217.782
ATOM    875   C4 C   A  41     264.867 142.224 217.528
ATOM    876   N4 C   A  41     264.571 143.525 217.521
ATOM    877  C2* C   A  41     265.709 137.475 218.916
ATOM    878  O2* C   A  41     266.791 136.582 219.105
ATOM    879  C3* C   A  41     264.366 136.771 218.725
ATOM    880  O3* C   A  41     264.192 135.639 219.580
ATOM    881    P A   A  42     263.637 135.842 221.077
ATOM    882  O1P A   A  42     263.305 134.492 221.610
ATOM    883  O2P A   A  42     262.592 136.899 221.055
ATOM    884  O5* A   A  42     264.904 136.396 221.870
ATOM    885  C5* A   A  42     264.751 137.263 223.010
ATOM    886  C4* A   A  42     266.048 137.993 223.289
ATOM    887  O4* A   A  42     266.466 138.718 222.100
ATOM    888  C1* A   A  42     267.054 139.958 222.472
ATOM    889   N9 A   A  42     266.229 141.039 221.923
ATOM    890   C5 A   A  42     265.435 143.005 221.322
ATOM    891   N7 A   A  42     264.510 142.064 220.890
ATOM    892   C8 A   A  42     265.024 140.919 221.269
ATOM    893   N1 A   A  42     266.533 145.050 221.754
ATOM    894   C2 A   A  42     267.492 144.320 222.345
ATOM    895   N3 A   A  42     267.573 142.997 222.501
ATOM    896   C4 A   A  42     266.502 142.389 221.959
ATOM    897   C6 A   A  42     265.468 144.408 221.225
ATOM    898   N6 A   A  42     264.504 145.129 220.645
ATOM    899  C2* A   A  42     267.139 139.976 224.001
ATOM    900  O2* A   A  42     268.401 139.477 224.403
ATOM    901  C3* A   A  42     265.979 139.059 224.373
ATOM    902  O3* A   A  42     266.111 138.495 225.680
ATOM    903    P G   A  43     265.251 139.094 226.905
ATOM    904  O1P G   A  43     265.602 138.298 228.115
ATOM    905  O2P G   A  43     263.828 139.193 226.478
ATOM    906  O5* G   A  43     265.824 140.571 227.095
ATOM    907  C5* G   A  43     267.214 140.792 227.405
ATOM    908  C4* G   A  43     267.530 142.272 227.390
ATOM    909  O4* G   A  43     267.307 142.811 226.059
ATOM    910  C1* G   A  43     266.977 144.190 226.164
ATOM    911   N9 G   A  43     265.776 144.463 225.371
ATOM    912   C4 G   A  43     265.311 145.710 225.010
ATOM    913   N2 G   A  43     265.615 149.175 225.083
ATOM    914   N3 G   A  43     265.866 146.894 225.352
ATOM    915   C2 G   A  43     265.201 147.920 224.839
ATOM    916   N1 G   A  43     264.082 147.793 224.049
ATOM    917   C6 G   A  43     263.495 146.586 223.682
ATOM    918   O6 G   A  43     262.492 146.585 222.957
ATOM    919   C5 G   A  43     264.194 145.474 224.234
ATOM    920   N7 G   A  43     263.947 144.111 224.128
ATOM    921   C8 G   A  43     264.904 143.551 224.819
ATOM    922  C2* G   A  43     266.876 144.536 227.654
ATOM    923  O2* G   A  43     268.083 145.145 228.066
ATOM    924  C3* G   A  43     266.665 143.157 228.274
ATOM    925  O3* G   A  43     267.090 143.114 229.633
ATOM    926    P A   A  44     266.015 143.317 230.811
ATOM    927  O1P A   A  44     266.743 143.196 232.105
ATOM    928  O2P A   A  44     264.849 142.436 230.539
ATOM    929  O5* A   A  44     265.539 144.829 230.642
ATOM    930  C5* A   A  44     266.408 145.929 230.991
ATOM    931  C4* A   A  44     265.792 147.237 230.552
ATOM    932  O4* A   A  44     265.698 147.260 229.101
ATOM    933  C1* A   A  44     264.496 147.911 228.707
ATOM    934   N9 A   A  44     263.643 146.928 228.036
ATOM    935   C5 A   A  44     262.118 145.961 226.779
ATOM    936   N7 A   A  44     262.763 144.937 227.458
ATOM    937   C8 A   A  44     263.655 145.559 228.188
ATOM    938   N1 A   A  44     260.657 147.141 225.355
ATOM    939   C2 A   A  44     261.267 148.257 225.781
ATOM    940   N3 A   A  44     262.264 148.393 226.657
ATOM    941   C4 A   A  44     262.649 147.192 227.123
ATOM    942   C6 A   A  44     261.071 145.952 225.850
ATOM    943   N6 A   A  44     260.466 144.834 225.437
ATOM    944  C2* A   A  44     263.849 148.459 229.981
ATOM    945  O2* A   A  44     264.306 149.780 230.200
ATOM    946  C3* A   A  44     264.362 147.467 231.015
ATOM    947  O3* A   A  44     264.292 147.958 232.349
ATOM    948    P G   A  45     263.058 147.527 233.292
ATOM    949  O1P G   A  45     263.311 148.107 234.641
ATOM    950  O2P G   A  45     262.858 146.062 233.152
ATOM    951  O5* G   A  45     261.800 148.273 232.652
ATOM    952  C5* G   A  45     261.818 149.702 232.438
ATOM    953  C4* G   A  45     260.676 150.118 231.537
ATOM    954  O4* G   A  45     260.751 149.361 230.305
ATOM    955  C1* G   A  45     259.476 149.364 229.691
ATOM    956   N9 G   A  45     259.215 148.048 229.111
ATOM    957   C4 G   A  45     258.321 147.770 228.099
ATOM    958   N2 G   A  45     255.944 148.842 225.791
ATOM    959   N3 G   A  45     257.539 148.668 227.458
ATOM    960   C2 G   A  45     256.779 148.094 226.531
ATOM    961   N1 G   A  45     256.783 146.747 226.261
ATOM    962   C6 G   A  45     257.577 145.803 226.909
ATOM    963   O6 G   A  45     257.501 144.610 226.589
ATOM    964   C5 G   A  45     258.404 146.405 227.902
ATOM    965   N7 G   A  45     259.337 145.840 228.761
ATOM    966   C8 G   A  45     259.794 146.849 229.456
ATOM    967  C2* G   A  45     258.456 149.852 230.731
ATOM    968  O2* G   A  45     258.067 151.164 230.378
ATOM    969  C3* G   A  45     259.269 149.804 232.030
ATOM    970  O3* G   A  45     258.814 150.830 232.923
ATOM    971    P G   A  46     258.688 150.544 234.507
ATOM    972  O1P G   A  46     259.227 149.189 234.795
ATOM    973  O2P G   A  46     257.302 150.887 234.923
ATOM    974  O5* G   A  46     259.670 151.616 235.166
ATOM    975  C5* G   A  46     261.068 151.638 234.811
ATOM    976  C4* G   A  46     261.388 152.868 233.985
ATOM    977  O4* G   A  46     260.280 153.129 233.079
ATOM    978  C1* G   A  46     260.129 154.529 232.893
ATOM    979   N9 G   A  46     258.789 154.922 233.333
ATOM    980   C4 G   A  46     258.179 156.138 233.108
ATOM    981   N2 G   A  46     258.240 159.337 231.742
ATOM    982   N3 G   A  46     258.706 157.181 232.427
ATOM    983   C2 G   A  46     257.878 158.217 232.388
ATOM    984   N1 G   A  46     256.634 158.228 232.977
ATOM    985   C6 G   A  46     256.075 157.168 233.684
ATOM    986   O6 G   A  46     254.951 157.284 234.182
ATOM    987   C5 G   A  46     256.947 156.049 233.724
ATOM    988   N7 G   A  46     256.777 154.802 234.310
ATOM    989   C8 G   A  46     257.891 154.168 234.055
ATOM    990  C2* G   A  46     261.262 155.216 233.664
ATOM    991  O2* G   A  46     262.346 155.422 232.781
ATOM    992  C3* G   A  46     261.565 154.178 234.743
ATOM    993  O3* G   A  46     262.905 154.288 235.239
ATOM    994    P C   A  47     263.230 155.253 236.486
ATOM    995  O1P C   A  47     264.641 154.998 236.889
ATOM    996  O2P C   A  47     262.142 155.115 237.490
ATOM    997  O5* C   A  47     263.153 156.722 235.873
ATOM    998  C5* C   A  47     264.199 157.233 235.017
ATOM    999  C4* C   A  47     263.904 158.666 234.638
ATOM   1000  O4* C   A  47     262.666 158.701 233.877
ATOM   1001  C1* C   A  47     261.923 159.862 234.224
ATOM   1002   N1 C   A  47     260.639 159.440 234.820
ATOM   1003   C6 C   A  47     260.509 158.214 235.417
ATOM   1004   C5 C   A  47     259.354 157.833 235.974
ATOM   1005   C2 C   A  47     259.546 160.322 234.773
ATOM   1006   O2 C   A  47     259.687 161.426 234.221
ATOM   1007   N3 C   A  47     258.371 159.947 235.331
ATOM   1008   C4 C   A  47     258.261 158.750 235.917
ATOM   1009   N4 C   A  47     257.086 158.428 236.458
ATOM   1010  C2* C   A  47     262.789 160.689 235.181
ATOM   1011  O2* C   A  47     263.543 161.622 234.435
ATOM   1012  C3* C   A  47     263.654 159.606 235.812
ATOM   1013  O3* C   A  47     264.868 160.116 236.368
ATOM   1014    P G   A  48     265.029 160.234 237.967
ATOM   1015  O1P G   A  48     266.373 160.823 238.234
ATOM   1016  O2P G   A  48     264.671 158.926 238.575
ATOM   1017  O5* G   A  48     263.919 161.299 238.392
ATOM   1018  C5* G   A  48     264.136 162.711 238.195
ATOM   1019  C4* G   A  48     262.996 163.518 238.786
ATOM   1020  O4* G   A  48     261.770 163.285 238.039
ATOM   1021  C1* G   A  48     260.654 163.428 238.908
ATOM   1022   N9 G   A  48     259.907 162.174 238.925
ATOM   1023   C4 G   A  48     258.583 162.017 239.274
ATOM   1024   N2 G   A  48     255.555 163.382 240.310
ATOM   1025   N3 G   A  48     257.733 163.005 239.638
ATOM   1026   C2 G   A  48     256.528 162.536 239.935
ATOM   1027   N1 G   A  48     256.187 161.202 239.883
ATOM   1028   C6 G   A  48     257.048 160.170 239.513
ATOM   1029   O6 G   A  48     256.646 159.001 239.506
ATOM   1030   C5 G   A  48     258.340 160.661 239.185
ATOM   1031   N7 G   A  48     259.480 159.981 238.773
ATOM   1032   C8 G   A  48     260.380 160.916 238.625
ATOM   1033  C2* G   A  48     261.195 163.799 240.292
ATOM   1034  O2* G   A  48     261.182 165.205 240.444
ATOM   1035  C3* G   A  48     262.606 163.224 240.227
ATOM   1036  O3* G   A  48     263.484 163.846 241.168
ATOM   1037    P A   A  49     263.549 163.301 242.685
ATOM   1038  O1P A   A  49     264.989 163.218 243.064
ATOM   1039  O2P A   A  49     262.689 162.088 242.803
ATOM   1040  O5* A   A  49     262.876 164.474 243.533
ATOM   1041  C5* A   A  49     263.590 165.705 243.770
ATOM   1042  C4* A   A  49     262.956 166.491 244.899
ATOM   1043  O4* A   A  49     261.843 167.297 244.415
ATOM   1044  C1* A   A  49     260.764 167.175 245.316
ATOM   1045   N9 A   A  49     259.513 167.479 244.610
ATOM   1046   C5 A   A  49     257.742 167.472 243.292
ATOM   1047   N7 A   A  49     257.677 168.650 244.023
ATOM   1048   C8 A   A  49     258.743 168.606 244.789
ATOM   1049   N1 A   A  49     257.245 165.732 241.772
ATOM   1050   C2 A   A  49     258.364 165.136 242.212
ATOM   1051   N3 A   A  49     259.238 165.548 243.135
ATOM   1052   C4 A   A  49     258.866 166.737 243.644
ATOM   1053   C6 A   A  49     256.899 166.925 242.303
ATOM   1054   N6 A   A  49     255.784 167.518 241.865
ATOM   1055  C2* A   A  49     260.916 165.777 245.917
ATOM   1056  O2* A   A  49     260.203 165.665 247.135
ATOM   1057  C3* A   A  49     262.435 165.703 246.101
ATOM   1058  O3* A   A  49     262.832 166.377 247.290
ATOM   1059    P U   A  50     264.117 165.853 248.105
ATOM   1060  O1P U   A  50     263.844 164.442 248.489
ATOM   1061  O2P U   A  50     264.428 166.857 249.162
ATOM   1062  O5* U   A  50     265.295 165.857 247.023
ATOM   1063  C5* U   A  50     266.221 166.967 246.929
ATOM   1064  C4* U   A  50     267.605 166.474 246.543
ATOM   1065  O4* U   A  50     267.961 165.365 247.408
ATOM   1066  C1* U   A  50     268.725 164.415 246.683
ATOM   1067   N1 U   A  50     268.040 163.115 246.768
ATOM   1068   C6 U   A  50     266.733 162.961 246.348
ATOM   1069   C2 U   A  50     268.747 162.048 247.307
ATOM   1070   O2 U   A  50     269.915 162.132 247.667
ATOM   1071   N3 U   A  50     268.035 160.876 247.406
ATOM   1072   C4 U   A  50     266.724 160.660 247.024
ATOM   1073   O4 U   A  50     266.212 159.554 247.219
ATOM   1074   C5 U   A  50     266.070 161.802 246.455
ATOM   1075  C2* U   A  50     268.957 164.974 245.274
ATOM   1076  O2* U   A  50     270.211 165.629 245.263
ATOM   1077  C3* U   A  50     267.776 165.934 245.126
ATOM   1078  O3* U   A  50     268.067 167.022 244.236
ATOM   1079    P G   A  51     267.941 166.832 242.638
ATOM   1080  O1P G   A  51     268.519 165.510 242.271
ATOM   1081  O2P G   A  51     268.473 168.068 241.996
ATOM   1082  O5* G   A  51     266.371 166.805 242.362
ATOM   1083  C5* G   A  51     265.823 166.106 241.223
ATOM   1084  C4* G   A  51     264.931 167.028 240.409
ATOM   1085  O4* G   A  51     263.965 167.663 241.300
ATOM   1086  C1* G   A  51     264.067 169.074 241.198
ATOM   1087   N9 G   A  51     263.877 169.652 242.531
ATOM   1088   C4 G   A  51     262.756 170.316 242.994
ATOM   1089   N2 G   A  51     259.523 171.516 242.486
ATOM   1090   N3 G   A  51     261.613 170.535 242.302
ATOM   1091   C2 G   A  51     260.722 171.214 243.016
ATOM   1092   N1 G   A  51     260.937 171.647 244.303
ATOM   1093   C6 G   A  51     262.101 171.436 245.036
ATOM   1094   O6 G   A  51     262.192 171.877 246.192
ATOM   1095   C5 G   A  51     263.067 170.701 244.285
ATOM   1096   N7 G   A  51     264.346 170.278 244.633
ATOM   1097   C8 G   A  51     264.785 169.659 243.569
ATOM   1098  C2* G   A  51     265.444 169.356 240.595
ATOM   1099  O2* G   A  51     265.466 170.612 239.943
ATOM   1100  C3* G   A  51     265.613 168.168 239.649
ATOM   1101  O3* G   A  51     264.930 168.395 238.411
ATOM   1102    P A   A  52     265.764 168.793 237.087
ATOM   1103  O1P A   A  52     267.211 168.542 237.336
ATOM   1104  O2P A   A  52     265.319 170.150 236.662
ATOM   1105  O5* A   A  52     265.262 167.758 235.981
ATOM   1106  C5* A   A  52     265.572 166.348 236.065
ATOM   1107  C4* A   A  52     264.465 165.535 235.421
ATOM   1108  O4* A   A  52     263.236 165.717 236.173
ATOM   1109  C1* A   A  52     262.124 165.695 235.290
ATOM   1110   N9 A   A  52     261.325 166.902 235.512
ATOM   1111   C5 A   A  52     259.702 168.390 235.524
ATOM   1112   N7 A   A  52     260.685 168.881 236.372
ATOM   1113   C8 A   A  52     261.627 167.970 236.324
ATOM   1114   N1 A   A  52     257.707 168.163 234.283
ATOM   1115   C2 A   A  52     258.214 167.008 233.828
ATOM   1116   N3 A   A  52     259.384 166.428 234.108
ATOM   1117   C4 A   A  52     260.088 167.178 234.974
ATOM   1118   C6 A   A  52     258.442 168.892 235.152
ATOM   1119   N6 A   A  52     257.941 170.042 235.617
ATOM   1120  C2* A   A  52     262.643 165.474 233.865
ATOM   1121  O2* A   A  52     262.501 164.105 233.543
ATOM   1122  C3* A   A  52     264.101 165.924 233.992
ATOM   1123  O3* A   A  52     264.960 165.253 233.066
ATOM   1124    P A   A  53     265.208 165.876 231.606
ATOM   1125  O1P A   A  53     266.132 164.955 230.883
ATOM   1126  O2P A   A  53     265.578 167.308 231.769
ATOM   1127  O5* A   A  53     263.775 165.805 230.910
ATOM   1128  C5* A   A  53     263.223 164.547 230.456
ATOM   1129  C4* A   A  53     261.976 164.797 229.641
ATOM   1130  O4* A   A  53     260.920 165.295 230.503
ATOM   1131  C1* A   A  53     260.177 166.294 229.820
ATOM   1132   N9 A   A  53     260.308 167.544 230.574
ATOM   1133   C5 A   A  53     259.901 169.473 231.563
ATOM   1134   N7 A   A  53     261.205 169.134 231.899
ATOM   1135   C8 A   A  53     261.402 167.991 231.285
ATOM   1136   N1 A   A  53     257.837 170.610 231.410
ATOM   1137   C2 A   A  53     257.431 169.607 230.615
ATOM   1138   N3 A   A  53     258.095 168.518 230.221
ATOM   1139   C4 A   A  53     259.338 168.509 230.737
ATOM   1140   C6 A   A  53     259.094 170.570 231.909
ATOM   1141   N6 A   A  53     259.503 171.565 232.699
ATOM   1142  C2* A   A  53     260.702 166.355 228.382
ATOM   1143  O2* A   A  53     259.918 165.501 227.571
ATOM   1144  C3* A   A  53     262.133 165.863 228.568
ATOM   1145  O3* A   A  53     262.713 165.317 227.384
ATOM   1146    P G   A  54     264.089 165.930 226.813
ATOM   1147  O1P G   A  54     264.455 165.139 225.604
ATOM   1148  O2P G   A  54     265.060 166.047 227.934
ATOM   1149  O5* G   A  54     263.686 167.402 226.349
ATOM   1150  C5* G   A  54     262.537 167.618 225.507
ATOM   1151  C4* G   A  54     261.947 168.988 225.757
ATOM   1152  O4* G   A  54     261.574 169.123 227.157
ATOM   1153  C1* G   A  54     261.667 170.488 227.540
ATOM   1154   N9 G   A  54     262.567 170.610 228.687
ATOM   1155   C4 G   A  54     262.657 171.696 229.531
ATOM   1156   N2 G   A  54     261.596 174.871 230.476
ATOM   1157   N3 G   A  54     261.914 172.823 229.457
ATOM   1158   C2 G   A  54     262.244 173.699 230.398
ATOM   1159   N1 G   A  54     263.230 173.487 231.332
ATOM   1160   C6 G   A  54     264.009 172.335 231.426
ATOM   1161   O6 G   A  54     264.878 172.247 232.304
ATOM   1162   C5 G   A  54     263.659 171.382 230.427
ATOM   1163   N7 G   A  54     264.176 170.119 230.166
ATOM   1164   C8 G   A  54     263.497 169.698 229.130
ATOM   1165  C2* G   A  54     262.151 171.274 226.315
ATOM   1166  O2* G   A  54     261.031 171.817 225.641
ATOM   1167  C3* G   A  54     262.857 170.182 225.515
ATOM   1168  O3* G   A  54     262.955 170.490 224.120
ATOM   1169    P G   A  55     264.086 171.515 223.600
ATOM   1170  O1P G   A  55     264.185 171.353 222.122
ATOM   1171  O2P G   A  55     265.304 171.350 224.444
ATOM   1172  O5* G   A  55     263.456 172.948 223.901
ATOM   1173  C5* G   A  55     264.284 174.121 224.051
ATOM   1174  C4* G   A  55     263.586 175.130 224.937
ATOM   1175  O4* G   A  55     263.331 174.533 226.236
ATOM   1176  C1* G   A  55     263.420 175.527 227.245
ATOM   1177   N9 G   A  55     264.417 175.103 228.228
ATOM   1178   C4 G   A  55     264.866 175.822 229.316
ATOM   1179   N2 G   A  55     264.828 178.717 231.249
ATOM   1180   N3 G   A  55     264.484 177.074 229.659
ATOM   1181   C2 G   A  55     265.089 177.493 230.765
ATOM   1182   N1 G   A  55     265.993 176.742 231.477
ATOM   1183   C6 G   A  55     266.398 175.452 231.143
ATOM   1184   O6 G   A  55     267.218 174.859 231.857
ATOM   1185   C5 G   A  55     265.761 174.991 229.958
ATOM   1186   N7 G   A  55     265.882 173.782 229.287
ATOM   1187   C8 G   A  55     265.075 173.895 228.267
ATOM   1188  C2* G   A  55     263.693 176.867 226.552
ATOM   1189  O2* G   A  55     262.457 177.517 226.329
ATOM   1190  C3* G   A  55     264.351 176.408 225.253
ATOM   1191  O3* G   A  55     264.176 177.366 224.206
ATOM   1192    P A   A  56     265.383 178.350 223.805
ATOM   1193  O1P A   A  56     264.946 179.115 222.603
ATOM   1194  O2P A   A  56     266.638 177.554 223.751
ATOM   1195  O5* A   A  56     265.483 179.364 225.030
ATOM   1196  C5* A   A  56     264.482 180.381 225.240
ATOM   1197  C4* A   A  56     264.870 181.254 226.413
ATOM   1198  O4* A   A  56     264.882 180.454 227.628
ATOM   1199  C1* A   A  56     265.936 180.888 228.479
ATOM   1200   N9 A   A  56     266.832 179.753 228.728
ATOM   1201   C5 A   A  56     268.317 178.392 229.622
ATOM   1202   N7 A   A  56     267.784 177.720 228.530
ATOM   1203   C8 A   A  56     266.917 178.569 228.030
ATOM   1204   N1 A   A  56     269.594 178.924 231.534
ATOM   1205   C2 A   A  56     268.970 180.110 231.524
ATOM   1206   N3 A   A  56     268.040 180.570 230.684
ATOM   1207   C4 A   A  56     267.752 179.650 229.748
ATOM   1208   C6 A   A  56     269.282 178.026 230.575
ATOM   1209   N6 A   A  56     269.899 176.843 230.579
ATOM   1210  C2* A   A  56     266.602 182.095 227.812
ATOM   1211  O2* A   A  56     266.017 183.277 228.323
ATOM   1212  C3* A   A  56     266.271 181.848 226.343
ATOM   1213  O3* A   A  56     266.291 183.044 225.562
ATOM   1214    P C   A  57     267.607 183.429 224.718
ATOM   1215  O1P C   A  57     267.354 184.746 224.063
ATOM   1216  O2P C   A  57     267.983 182.258 223.884
ATOM   1217  O5* C   A  57     268.733 183.635 225.831
ATOM   1218  C5* C   A  57     268.579 184.619 226.878
ATOM   1219  C4* C   A  57     269.594 184.384 227.977
ATOM   1220  O4* C   A  57     269.350 183.097 228.606
ATOM   1221  C1* C   A  57     270.587 182.530 229.019
ATOM   1222   N1 C   A  57     270.720 181.185 228.418
ATOM   1223   C6 C   A  57     270.069 180.869 227.254
ATOM   1224   C5 C   A  57     270.146 179.639 226.727
ATOM   1225   C2 C   A  57     271.513 180.218 229.073
ATOM   1226   O2 C   A  57     272.120 180.537 230.113
ATOM   1227   N3 C   A  57     271.595 178.967 228.551
ATOM   1228   C4 C   A  57     270.935 178.669 227.423
ATOM   1229   N4 C   A  57     271.028 177.423 226.955
ATOM   1230  C2* C   A  57     271.698 183.530 228.675
ATOM   1231  O2* C   A  57     271.963 184.316 229.820
ATOM   1232  C3* C   A  57     271.053 184.326 227.545
ATOM   1233  O3* C   A  57     271.596 185.642 227.421
ATOM   1234    P G   A  58     272.861 185.906 226.463
ATOM   1235  O1P G   A  58     272.693 187.268 225.879
ATOM   1236  O2P G   A  58     273.035 184.735 225.560
ATOM   1237  O5* G   A  58     274.084 185.962 227.479
ATOM   1238  C5* G   A  58     275.321 185.295 227.187
ATOM   1239  C4* G   A  58     275.643 184.309 228.286
ATOM   1240  O4* G   A  58     274.616 183.284 228.324
ATOM   1241  C1* G   A  58     275.181 182.069 228.786
ATOM   1242   N9 G   A  58     274.772 180.984 227.892
ATOM   1243   C4 G   A  58     275.151 179.657 227.973
ATOM   1244   N2 G   A  58     276.970 177.130 229.521
ATOM   1245   N3 G   A  58     276.000 179.124 228.880
ATOM   1246   C2 G   A  58     276.157 177.818 228.707
ATOM   1247   N1 G   A  58     275.529 177.091 227.724
ATOM   1248   C6 G   A  58     274.650 177.614 226.779
ATOM   1249   O6 G   A  58     274.134 176.866 225.935
ATOM   1250   C5 G   A  58     274.474 179.020 226.951
ATOM   1251   N7 G   A  58     273.700 179.924 226.232
ATOM   1252   C8 G   A  58     273.911 181.073 226.820
ATOM   1253  C2* G   A  58     276.686 182.294 228.993
ATOM   1254  O2* G   A  58     276.917 182.542 230.367
ATOM   1255  C3* G   A  58     276.940 183.530 228.127
ATOM   1256  O3* G   A  58     278.027 184.320 228.618
ATOM   1257    P U   A  59     279.450 184.289 227.871
ATOM   1258  O1P U   A  59     280.366 185.173 228.643
ATOM   1259  O2P U   A  59     279.235 184.540 226.422
ATOM   1260  O5* U   A  59     279.938 182.785 228.059
ATOM   1261  C5* U   A  59     280.355 182.294 229.348
ATOM   1262  C4* U   A  59     280.746 180.839 229.245
ATOM   1263  O4* U   A  59     279.566 180.019 229.037
ATOM   1264  C1* U   A  59     279.895 178.916 228.204
ATOM   1265   N1 U   A  59     278.986 178.911 227.044
ATOM   1266   C6 U   A  59     278.510 180.090 226.494
ATOM   1267   C2 U   A  59     278.609 177.678 226.519
ATOM   1268   O2 U   A  59     279.008 176.612 226.965
ATOM   1269   N3 U   A  59     277.744 177.743 225.452
ATOM   1270   C4 U   A  59     277.228 178.885 224.862
ATOM   1271   O4 U   A  59     276.458 178.775 223.905
ATOM   1272   C5 U   A  59     277.667 180.117 225.453
ATOM   1273  C2* U   A  59     281.389 179.011 227.871
ATOM   1274  O2* U   A  59     282.106 178.200 228.779
ATOM   1275  C3* U   A  59     281.655 180.500 228.074
ATOM   1276  O3* U   A  59     283.018 180.780 228.394
ATOM   1277    P G   A  60     283.875 181.787 227.471
ATOM   1278  O1P G   A  60     284.663 182.666 228.382
ATOM   1279  O2P G   A  60     282.978 182.401 226.456
ATOM   1280  O5* G   A  60     284.901 180.828 226.718
ATOM   1281  C5* G   A  60     285.599 179.784 227.431
ATOM   1282  C4* G   A  60     286.506 179.022 226.490
ATOM   1283  O4* G   A  60     285.695 178.389 225.459
ATOM   1284  C1* G   A  60     286.098 178.846 224.181
ATOM   1285   N9 G   A  60     284.902 178.969 223.345
ATOM   1286   C4 G   A  60     284.341 177.966 222.582
ATOM   1287   N2 G   A  60     284.373 174.684 221.429
ATOM   1288   N3 G   A  60     284.806 176.702 222.464
ATOM   1289   C2 G   A  60     284.047 175.967 221.665
ATOM   1290   N1 G   A  60     282.917 176.435 221.038
ATOM   1291   C6 G   A  60     282.416 177.729 221.147
ATOM   1292   O6 G   A  60     281.382 178.042 220.543
ATOM   1293   C5 G   A  60     283.225 178.532 221.995
ATOM   1294   N7 G   A  60     283.092 179.864 222.370
ATOM   1295   C8 G   A  60     284.106 180.080 223.167
ATOM   1296  C2* G   A  60     286.869 180.145 224.416
ATOM   1297  O2* G   A  60     287.777 180.391 223.357
ATOM   1298  C3* G   A  60     287.551 179.853 225.752
ATOM   1299  O3* G   A  60     288.741 179.083 225.574
ATOM   1300    P C   A  61     290.175 179.780 225.789
ATOM   1301  O1P C   A  61     291.208 178.835 225.293
ATOM   1302  O2P C   A  61     290.250 180.286 227.189
ATOM   1303  O5* C   A  61     290.132 181.025 224.795
ATOM   1304  C5* C   A  61     290.765 182.277 225.129
ATOM   1305  C4* C   A  61     291.023 183.076 223.872
ATOM   1306  O4* C   A  61     291.912 182.316 223.011
ATOM   1307  C1* C   A  61     291.562 182.532 221.653
ATOM   1308   N1 C   A  61     291.251 181.226 221.032
ATOM   1309   C6 C   A  61     290.600 180.244 221.733
ATOM   1310   C5 C   A  61     290.340 179.052 221.177
ATOM   1311   C2 C   A  61     291.646 181.001 219.703
ATOM   1312   O2 C   A  61     292.222 181.911 219.083
ATOM   1313   N3 C   A  61     291.390 179.801 219.132
ATOM   1314   C4 C   A  61     290.766 178.847 219.830
ATOM   1315   N4 C   A  61     290.551 177.672 219.227
ATOM   1316  C2* C   A  61     290.420 183.554 221.623
ATOM   1317  O2* C   A  61     290.958 184.850 221.446
ATOM   1318  C3* C   A  61     289.804 183.356 223.003
ATOM   1319  O3* C   A  61     289.100 184.512 223.448
ATOM   1320    P U   A  62     287.493 184.558 223.359
ATOM   1321  O1P U   A  62     287.057 185.907 223.821
ATOM   1322  O2P U   A  62     286.950 183.344 224.021
ATOM   1323  O5* U   A  62     287.179 184.454 221.801
ATOM   1324  C5* U   A  62     287.768 185.374 220.869
ATOM   1325  C4* U   A  62     287.543 184.898 219.454
ATOM   1326  O4* U   A  62     288.020 183.531 219.335
ATOM   1327  C1* U   A  62     287.366 182.909 218.240
ATOM   1328   N1 U   A  62     286.951 181.548 218.619
ATOM   1329   C6 U   A  62     287.370 180.467 217.874
ATOM   1330   C2 U   A  62     286.122 181.372 219.729
ATOM   1331   O2 U   A  62     285.740 182.293 220.438
ATOM   1332   N3 U   A  62     285.762 180.068 219.978
ATOM   1333   C4 U   A  62     286.136 178.950 219.262
ATOM   1334   O4 U   A  62     285.696 177.849 219.592
ATOM   1335   C5 U   A  62     287.003 179.212 218.149
ATOM   1336  C2* U   A  62     286.233 183.840 217.795
ATOM   1337  O2* U   A  62     286.673 184.526 216.639
ATOM   1338  C3* U   A  62     286.095 184.756 219.012
ATOM   1339  O3* U   A  62     285.533 186.013 218.651
ATOM   1340    P A   A  63     284.136 186.478 219.297
ATOM   1341  O1P A   A  63     284.426 186.966 220.671
ATOM   1342  O2P A   A  63     283.140 185.392 219.095
ATOM   1343  O5* A   A  63     283.710 187.726 218.403
ATOM   1344  C5* A   A  63     282.548 188.519 218.716
ATOM   1345  C4* A   A  63     281.502 188.353 217.637
ATOM   1346  O4* A   A  63     282.176 188.325 216.346
ATOM   1347  C1* A   A  63     281.495 187.438 215.467
ATOM   1348   N9 A   A  63     282.401 186.349 215.093
ATOM   1349   C5 A   A  63     283.365 184.694 214.007
ATOM   1350   N7 A   A  63     284.038 184.810 215.215
ATOM   1351   C8 A   A  63     283.433 185.805 215.819
ATOM   1352   N1 A   A  63     282.695 183.968 211.862
ATOM   1353   C2 A   A  63     281.766 184.933 211.911
ATOM   1354   N3 A   A  63     281.514 185.815 212.881
ATOM   1355   C4 A   A  63     282.360 185.640 213.913
ATOM   1356   C6 A   A  63     283.526 183.818 212.919
ATOM   1357   N6 A   A  63     284.451 182.853 212.880
ATOM   1358  C2* A   A  63     280.258 186.927 216.210
ATOM   1359  O2* A   A  63     279.153 187.752 215.897
ATOM   1360  C3* A   A  63     280.715 187.048 217.660
ATOM   1361  O3* A   A  63     279.618 187.106 218.578
ATOM   1362    P A   A  64     278.969 185.743 219.149
ATOM   1363  O1P A   A  64     277.936 186.131 220.146
ATOM   1364  O2P A   A  64     280.066 184.825 219.552
ATOM   1365  O5* A   A  64     278.223 185.110 217.889
ATOM   1366  C5* A   A  64     277.181 185.837 217.201
ATOM   1367  C4* A   A  64     276.798 185.127 215.919
ATOM   1368  O4* A   A  64     277.952 185.058 215.036
ATOM   1369  C1* A   A  64     277.924 183.839 214.305
ATOM   1370   N9 A   A  64     279.146 183.087 214.607
ATOM   1371   C5 A   A  64     280.736 181.560 214.657
ATOM   1372   N7 A   A  64     281.139 182.565 215.526
ATOM   1373   C8 A   A  64     280.168 183.444 215.462
ATOM   1374   N1 A   A  64     280.674 179.564 213.390
ATOM   1375   C2 A   A  64     279.492 179.991 212.918
ATOM   1376   N3 A   A  64     278.827 181.115 213.197
ATOM   1377   C4 A   A  64     279.510 181.865 214.083
ATOM   1378   C6 A   A  64     281.334 180.343 214.280
ATOM   1379   N6 A   A  64     282.511 179.924 214.757
ATOM   1380  C2* A   A  64     276.630 183.110 214.683
ATOM   1381  O2* A   A  64     275.628 183.451 213.748
ATOM   1382  C3* A   A  64     276.358 183.679 216.071
ATOM   1383  O3* A   A  64     274.983 183.593 216.436
ATOM   1384    P U   A  65     274.501 182.479 217.495
ATOM   1385  O1P U   A  65     273.118 182.843 217.914
ATOM   1386  O2P U   A  65     275.559 182.315 218.525
ATOM   1387  O5* U   A  65     274.427 181.138 216.638
ATOM   1388  C5* U   A  65     273.413 180.956 215.627
ATOM   1389  C4* U   A  65     273.567 179.600 214.974
ATOM   1390  O4* U   A  65     274.846 179.546 214.291
ATOM   1391  C1* U   A  65     275.402 178.247 214.420
ATOM   1392   N1 U   A  65     276.688 178.361 215.129
ATOM   1393   C6 U   A  65     276.893 179.326 216.105
ATOM   1394   C2 U   A  65     277.701 177.470 214.784
ATOM   1395   O2 U   A  65     277.565 176.599 213.936
ATOM   1396   N3 U   A  65     278.879 177.641 215.472
ATOM   1397   C4 U   A  65     279.146 178.587 216.450
ATOM   1398   O4 U   A  65     280.262 178.618 216.967
ATOM   1399   C5 U   A  65     278.054 179.463 216.757
ATOM   1400  C2* U   A  65     274.366 177.369 215.130
ATOM   1401  O2* U   A  65     273.580 176.724 214.149
ATOM   1402  C3* U   A  65     273.587 178.410 215.926
ATOM   1403  O3* U   A  65     272.258 177.987 216.247
ATOM   1404    P C   A  66     271.957 177.278 217.664
ATOM   1405  O1P C   A  66     270.474 177.215 217.835
ATOM   1406  O2P C   A  66     272.785 177.938 218.706
ATOM   1407  O5* C   A  66     272.500 175.791 217.473
ATOM   1408  C5* C   A  66     271.908 174.904 216.500
ATOM   1409  C4* C   A  66     272.828 173.734 216.225
ATOM   1410  O4* C   A  66     274.080 174.225 215.678
ATOM   1411  C1* C   A  66     275.142 173.372 216.085
ATOM   1412   N1 C   A  66     276.163 174.171 216.794
ATOM   1413   C6 C   A  66     275.823 175.311 217.471
ATOM   1414   C5 C   A  66     276.745 176.027 218.128
ATOM   1415   C2 C   A  66     277.505 173.736 216.766
ATOM   1416   O2 C   A  66     277.793 172.710 216.128
ATOM   1417   N3 C   A  66     278.444 174.448 217.431
ATOM   1418   C4 C   A  66     278.095 175.555 218.096
ATOM   1419   N4 C   A  66     279.052 176.219 218.746
ATOM   1420  C2* C   A  66     274.534 172.250 216.933
ATOM   1421  O2* C   A  66     274.290 171.136 216.098
ATOM   1422  C3* C   A  66     273.256 172.912 217.432
ATOM   1423  O3* C   A  66     272.262 171.958 217.795
ATOM   1424    P U   A  67     272.225 171.379 219.294
ATOM   1425  O1P U   A  67     271.039 170.485 219.403
ATOM   1426  O2P U   A  67     272.369 172.522 220.230
ATOM   1427  O5* U   A  67     273.543 170.489 219.395
ATOM   1428  C5* U   A  67     273.643 169.218 218.716
ATOM   1429  C4* U   A  67     274.964 168.557 219.047
ATOM   1430  O4* U   A  67     276.053 169.348 218.495
ATOM   1431  C1* U   A  67     277.149 169.355 219.400
ATOM   1432   N1 U   A  67     277.377 170.743 219.841
ATOM   1433   C6 U   A  67     276.394 171.710 219.710
ATOM   1434   C2 U   A  67     278.612 171.059 220.390
ATOM   1435   O2 U   A  67     279.511 170.242 220.527
ATOM   1436   N3 U   A  67     278.753 172.372 220.774
ATOM   1437   C4 U   A  67     277.813 173.380 220.671
ATOM   1438   O4 U   A  67     278.086 174.507 221.091
ATOM   1439   C5 U   A  67     276.568 172.978 220.092
ATOM   1440  C2* U   A  67     276.804 168.389 220.539
ATOM   1441  O2* U   A  67     277.306 167.105 220.220
ATOM   1442  C3* U   A  67     275.280 168.455 220.533
ATOM   1443  O3* U   A  67     274.663 167.313 221.127
ATOM   1444    P G   A  68     273.971 167.439 222.575
ATOM   1445  O1P G   A  68     273.305 166.137 222.855
ATOM   1446  O2P G   A  68     273.170 168.692 222.605
ATOM   1447  O5* G   A  68     275.201 167.604 223.578
ATOM   1448  C5* G   A  68     276.132 166.522 223.801
ATOM   1449  C4* G   A  68     277.366 167.020 224.532
ATOM   1450  O4* G   A  68     278.014 168.052 223.738
ATOM   1451  C1* G   A  68     278.635 168.998 224.600
ATOM   1452   N9 G   A  68     278.086 170.324 224.320
ATOM   1453   C4 G   A  68     278.506 171.514 224.875
ATOM   1454   N2 G   A  68     280.618 173.263 227.008
ATOM   1455   N3 G   A  68     279.504 171.665 225.771
ATOM   1456   C2 G   A  68     279.668 172.932 226.120
ATOM   1457   N1 G   A  68     278.913 173.969 225.628
ATOM   1458   C6 G   A  68     277.879 173.836 224.707
ATOM   1459   O6 G   A  68     277.253 174.833 224.330
ATOM   1460   C5 G   A  68     277.693 172.482 224.322
ATOM   1461   N7 G   A  68     276.787 171.918 223.433
ATOM   1462   C8 G   A  68     277.056 170.640 223.462
ATOM   1463  C2* G   A  68     278.414 168.529 226.043
ATOM   1464  O2* G   A  68     279.542 167.790 226.469
ATOM   1465  C3* G   A  68     277.156 167.674 225.896
ATOM   1466  O3* G   A  68     277.047 166.697 226.942
ATOM   1467    P C   A  69     276.200 167.027 228.279
ATOM   1468  O1P C   A  69     276.299 165.844 229.182
ATOM   1469  O2P C   A  69     274.860 167.532 227.876
ATOM   1470  O5* C   A  69     276.985 168.233 228.967
ATOM   1471  C5* C   A  69     278.329 168.069 229.473
ATOM   1472  C4* C   A  69     278.868 169.400 229.940
ATOM   1473  O4* C   A  69     278.880 170.315 228.813
ATOM   1474  C1* C   A  69     278.514 171.615 229.246
ATOM   1475   N1 C   A  69     277.309 172.038 228.501
ATOM   1476   C6 C   A  69     276.433 171.113 227.996
ATOM   1477   C5 C   A  69     275.354 171.489 227.293
ATOM   1478   C2 C   A  69     277.077 173.414 228.302
ATOM   1479   O2 C   A  69     277.872 174.237 228.785
ATOM   1480   N3 C   A  69     275.991 173.804 227.591
ATOM   1481   C4 C   A  69     275.152 172.888 227.092
ATOM   1482   N4 C   A  69     274.102 173.320 226.385
ATOM   1483  C2* C   A  69     278.360 171.575 230.770
ATOM   1484  O2* C   A  69     279.587 171.969 231.347
ATOM   1485  C3* C   A  69     278.033 170.102 231.005
ATOM   1486  O3* C   A  69     278.408 169.652 232.314
ATOM   1487    P G   A  70     277.350 169.715 233.533
ATOM   1488  O1P G   A  70     277.950 168.954 234.667
ATOM   1489  O2P G   A  70     276.007 169.330 233.024
ATOM   1490  O5* G   A  70     277.318 171.255 233.953
ATOM   1491  C5* G   A  70     278.541 171.960 234.254
ATOM   1492  C4* G   A  70     278.286 173.448 234.410
ATOM   1493  O4* G   A  70     277.649 173.973 233.206
ATOM   1494  C1* G   A  70     276.486 174.698 233.566
ATOM   1495   N9 G   A  70     275.514 174.613 232.479
ATOM   1496   C4 G   A  70     274.849 175.673 231.904
ATOM   1497   N2 G   A  70     274.192 179.091 231.730
ATOM   1498   N3 G   A  70     274.966 176.972 232.260
ATOM   1499   C2 G   A  70     274.203 177.763 231.512
ATOM   1500   N1 G   A  70     273.391 177.310 230.495
ATOM   1501   C6 G   A  70     273.255 175.978 230.112
ATOM   1502   O6 G   A  70     272.496 175.678 229.181
ATOM   1503   C5 G   A  70     274.068 175.118 230.910
ATOM   1504   N7 G   A  70     274.229 173.740 230.868
ATOM   1505   C8 G   A  70     275.091 173.485 231.815
ATOM   1506  C2* G   A  70     276.047 174.115 234.907
ATOM   1507  O2* G   A  70     275.215 175.024 235.603
ATOM   1508  C3* G   A  70     277.403 173.895 235.578
ATOM   1509  O3* G   A  70     277.901 175.148 236.052
ATOM   1510    P A   A  71     278.517 175.261 237.537
ATOM   1511  O1P A   A  71     279.242 173.993 237.830
ATOM   1512  O2P A   A  71     277.451 175.735 238.463
ATOM   1513  O5* A   A  71     279.612 176.412 237.412
ATOM   1514  C5* A   A  71     279.333 177.624 236.693
ATOM   1515  C4* A   A  71     280.262 178.719 237.151
ATOM   1516  O4* A   A  71     280.042 179.895 236.327
ATOM   1517  C1* A   A  71     279.602 180.969 237.135
ATOM   1518   N9 A   A  71     278.580 181.708 236.387
ATOM   1519   C5 A   A  71     276.795 182.284 235.230
ATOM   1520   N7 A   A  71     277.559 183.436 235.366
ATOM   1521   C8 A   A  71     278.601 183.044 236.060
ATOM   1522   N1 A   A  71     275.070 180.778 234.645
ATOM   1523   C2 A   A  71     275.778 179.841 235.291
ATOM   1524   N3 A   A  71     276.948 179.949 235.924
ATOM   1525   C4 A   A  71     277.409 181.211 235.857
ATOM   1526   C6 A   A  71     275.560 182.035 234.593
ATOM   1527   N6 A   A  71     274.855 182.969 233.944
ATOM   1528  C2* A   A  71     279.103 180.347 238.440
ATOM   1529  O2* A   A  71     279.174 181.273 239.509
ATOM   1530  C3* A   A  71     280.057 179.164 238.595
ATOM   1531  O3* A   A  71     281.305 179.571 239.166
ATOM   1532    P U   A  72     281.934 178.737 240.397
ATOM   1533  O1P U   A  72     280.813 178.073 241.119
ATOM   1534  O2P U   A  72     282.856 179.636 241.146
ATOM   1535  O5* U   A  72     282.805 177.606 239.684
ATOM   1536  C5* U   A  72     284.095 177.913 239.106
ATOM   1537  C4* U   A  72     284.681 176.690 238.426
ATOM   1538  O4* U   A  72     284.858 175.634 239.413
ATOM   1539  C1* U   A  72     284.129 174.482 239.025
ATOM   1540   N1 U   A  72     283.565 173.868 240.240
ATOM   1541   C6 U   A  72     282.937 174.634 241.208
ATOM   1542   C2 U   A  72     283.697 172.491 240.397
ATOM   1543   O2 U   A  72     284.221 171.772 239.559
ATOM   1544   N3 U   A  72     283.190 171.991 241.574
ATOM   1545   C4 U   A  72     282.572 172.705 242.583
ATOM   1546   O4 U   A  72     282.207 172.116 243.602
ATOM   1547   C5 U   A  72     282.451 174.114 242.338
ATOM   1548  C2* U   A  72     283.097 174.959 238.002
ATOM   1549  O2* U   A  72     282.711 173.904 237.139
ATOM   1550  C3* U   A  72     283.866 176.073 237.290
ATOM   1551  O3* U   A  72     284.746 175.526 236.302
ATOM   1552    P A   A  73     284.885 176.243 234.862
ATOM   1553  O1P A   A  73     285.934 175.512 234.098
ATOM   1554  O2P A   A  73     285.019 177.710 235.069
ATOM   1555  O5* A   A  73     283.490 175.974 234.139
ATOM   1556  C5* A   A  73     283.040 174.629 233.864
ATOM   1557  C4* A   A  73     281.860 174.654 232.915
ATOM   1558  O4* A   A  73     280.839 175.528 233.468
ATOM   1559  C1* A   A  73     280.168 176.204 232.416
ATOM   1560   N9 A   A  73     280.349 177.647 232.599
ATOM   1561   C5 A   A  73     279.990 179.816 232.734
ATOM   1562   N7 A   A  73     281.339 179.629 233.007
ATOM   1563   C8 A   A  73     281.503 178.330 232.916
ATOM   1564   N1 A   A  73     277.878 180.815 232.383
ATOM   1565   C2 A   A  73     277.416 179.577 232.157
ATOM   1566   N3 A   A  73     278.069 178.414 232.180
ATOM   1567   C4 A   A  73     279.367 178.605 232.479
ATOM   1568   C6 A   A  73     279.188 180.972 232.679
ATOM   1569   N6 A   A  73     279.651 182.204 232.902
ATOM   1570  C2* A   A  73     280.732 175.677 231.094
ATOM   1571  O2* A   A  73     279.916 174.619 230.634
ATOM   1572  C3* A   A  73     282.121 175.220 231.523
ATOM   1573  O3* A   A  73     282.657 174.236 230.633
ATOM   1574    P A   A  74     283.496 174.698 229.335
ATOM   1575  O1P A   A  74     284.738 175.357 229.818
ATOM   1576  O2P A   A  74     282.584 175.431 228.419
ATOM   1577  O5* A   A  74     283.902 173.329 228.623
ATOM   1578  C5* A   A  74     284.903 173.293 227.580
ATOM   1579  C4* A   A  74     284.757 172.027 226.762
ATOM   1580  O4* A   A  74     283.467 172.044 226.089
ATOM   1581  C1* A   A  74     283.657 171.965 224.688
ATOM   1582   N9 A   A  74     282.637 172.795 224.040
ATOM   1583   C5 A   A  74     281.309 174.446 223.429
ATOM   1584   N7 A   A  74     280.865 173.316 222.753
ATOM   1585   C8 A   A  74     281.686 172.370 223.144
ATOM   1586   N1 A   A  74     281.522 176.664 224.220
ATOM   1587   C2 A   A  74     282.576 176.225 224.925
ATOM   1588   N3 A   A  74     283.097 174.997 224.995
ATOM   1589   C4 A   A  74     282.409 174.144 224.216
ATOM   1590   C6 A   A  74     280.850 175.782 223.449
ATOM   1591   N6 A   A  74     279.794 176.215 222.754
ATOM   1592  C2* A   A  74     285.104 172.385 224.430
ATOM   1593  O2* A   A  74     285.584 171.835 223.216
ATOM   1594  C3* A   A  74     285.802 171.816 225.666
ATOM   1595  O3* A   A  74     286.049 170.413 225.508
ATOM   1596    P G   A  75     287.063 169.656 226.510
ATOM   1597  O1P G   A  75     288.195 170.579 226.794
ATOM   1598  O2P G   A  75     287.340 168.298 225.967
ATOM   1599  O5* G   A  75     286.206 169.496 227.846
ATOM   1600  C5* G   A  75     286.820 169.129 229.100
ATOM   1601  C4* G   A  75     286.551 170.200 230.142
ATOM   1602  O4* G   A  75     285.145 170.568 230.122
ATOM   1603  C1* G   A  75     284.708 170.876 231.438
ATOM   1604   N9 G   A  75     283.576 170.004 231.759
ATOM   1605   C4 G   A  75     283.076 169.699 233.011
ATOM   1606   N2 G   A  75     283.187 170.024 236.473
ATOM   1607   N3 G   A  75     283.545 170.157 234.195
ATOM   1608   C2 G   A  75     282.856 169.674 235.221
ATOM   1609   N1 G   A  75     281.791 168.813 235.093
ATOM   1610   C6 G   A  75     281.291 168.329 233.887
ATOM   1611   O6 G   A  75     280.327 167.550 233.883
ATOM   1612   C5 G   A  75     282.019 168.839 232.779
ATOM   1613   N7 G   A  75     281.851 168.616 231.419
ATOM   1614   C8 G   A  75     282.791 169.324 230.855
ATOM   1615  C2* G   A  75     285.930 170.783 232.362
ATOM   1616  O2* G   A  75     286.491 172.074 232.500
ATOM   1617  C3* G   A  75     286.834 169.821 231.588
ATOM   1618  O3* G   A  75     288.222 169.991 231.895
ATOM   1619    P C   A  76     289.040 168.807 232.620
ATOM   1620  O1P C   A  76     290.492 169.147 232.550
ATOM   1621  O2P C   A  76     288.566 167.506 232.078
ATOM   1622  O5* C   A  76     288.586 168.902 234.142
ATOM   1623  C5* C   A  76     289.056 169.969 234.985
ATOM   1624  C4* C   A  76     288.708 169.681 236.425
ATOM   1625  O4* C   A  76     287.264 169.658 236.573
ATOM   1626  C1* C   A  76     286.900 168.701 237.558
ATOM   1627   N1 C   A  76     285.989 167.710 236.948
ATOM   1628   C6 C   A  76     286.093 167.377 235.624
ATOM   1629   C5 C   A  76     285.267 166.479 235.070
ATOM   1630   C2 C   A  76     285.003 167.109 237.756
ATOM   1631   O2 C   A  76     284.929 167.427 238.956
ATOM   1632   N3 C   A  76     284.163 166.199 237.207
ATOM   1633   C4 C   A  76     284.275 165.884 235.912
ATOM   1634   N4 C   A  76     283.423 164.984 235.414
ATOM   1635  C2* C   A  76     288.194 168.101 238.119
ATOM   1636  O2* C   A  76     288.562 168.811 239.285
ATOM   1637  C3* C   A  76     289.154 168.326 236.956
ATOM   1638  O3* C   A  76     290.521 168.334 237.359
ATOM   1639    P G   A  77     291.366 166.964 237.343
ATOM   1640  O1P G   A  77     292.769 167.307 237.701
ATOM   1641  O2P G   A  77     291.086 166.258 236.066
ATOM   1642  O5* G   A  77     290.734 166.113 238.532
ATOM   1643  C5* G   A  77     290.807 166.584 239.892
ATOM   1644  C4* G   A  77     290.038 165.663 240.815
ATOM   1645  O4* G   A  77     288.622 165.692 240.486
ATOM   1646  C1* G   A  77     288.031 164.443 240.828
ATOM   1647   N9 G   A  77     287.321 163.909 239.666
ATOM   1648   C4 G   A  77     286.435 162.853 239.669
ATOM   1649   N2 G   A  77     284.730 160.350 241.383
ATOM   1650   N3 G   A  77     286.075 162.119 240.746
ATOM   1651   C2 G   A  77     285.197 161.176 240.432
ATOM   1652   N1 G   A  77     284.713 160.971 239.164
ATOM   1653   C6 G   A  77     285.071 161.712 238.040
ATOM   1654   O6 G   A  77     284.575 161.444 236.941
ATOM   1655   C5 G   A  77     286.011 162.727 238.361
ATOM   1656   N7 G   A  77     286.623 163.675 237.550
ATOM   1657   C8 G   A  77     287.390 164.353 238.363
ATOM   1658  C2* G   A  77     289.147 163.533 241.349
ATOM   1659  O2* G   A  77     289.149 163.571 242.763
ATOM   1660  C3* G   A  77     290.380 164.185 240.731
ATOM   1661  O3* G   A  77     291.566 163.871 241.447
ATOM   1662    P U   A  78     292.493 162.654 240.953
ATOM   1663  O1P U   A  78     293.693 162.604 241.836
ATOM   1664  O2P U   A  78     292.667 162.781 239.484
ATOM   1665  O5* U   A  78     291.605 161.362 241.233
ATOM   1666  C5* U   A  78     291.250 160.986 242.577
ATOM   1667  C4* U   A  78     290.351 159.773 242.558
ATOM   1668  O4* U   A  78     289.075 160.119 241.952
ATOM   1669  C1* U   A  78     288.568 158.997 241.243
ATOM   1670   N1 U   A  78     288.388 159.369 239.830
ATOM   1671   C6 U   A  78     289.234 160.266 239.203
ATOM   1672   C2 U   A  78     287.337 158.776 239.138
ATOM   1673   O2 U   A  78     286.558 157.988 239.657
ATOM   1674   N3 U   A  78     287.234 159.142 237.818
ATOM   1675   C4 U   A  78     288.052 160.021 237.129
ATOM   1676   O4 U   A  78     287.849 160.216 235.930
ATOM   1677   C5 U   A  78     289.106 160.601 237.913
ATOM   1678  C2* U   A  78     289.553 157.839 241.444
ATOM   1679  O2* U   A  78     289.115 157.048 242.530
ATOM   1680  C3* U   A  78     290.846 158.596 241.729
ATOM   1681  O3* U   A  78     291.807 157.813 242.439
ATOM   1682    P C   A  79     292.881 156.932 241.625
ATOM   1683  O1P C   A  79     293.903 156.467 242.607
ATOM   1684  O2P C   A  79     293.311 157.686 240.420
ATOM   1685  O5* C   A  79     292.042 155.666 241.144
ATOM   1686  C5* C   A  79     291.397 154.802 242.100
ATOM   1687  C4* C   A  79     290.404 153.898 241.405
ATOM   1688  O4* C   A  79     289.350 154.699 240.809
ATOM   1689  C1* C   A  79     288.887 154.068 239.624
ATOM   1690   N1 C   A  79     289.035 155.006 238.494
ATOM   1691   C6 C   A  79     289.999 155.979 238.500
ATOM   1692   C5 C   A  79     290.130 156.830 237.473
ATOM   1693   C2 C   A  79     288.162 154.883 237.401
ATOM   1694   O2 C   A  79     287.297 153.992 237.419
ATOM   1695   N3 C   A  79     288.283 155.737 236.358
ATOM   1696   C4 C   A  79     289.227 156.683 236.376
ATOM   1697   N4 C   A  79     289.308 157.505 235.326
ATOM   1698  C2* C   A  79     289.669 152.761 239.460
ATOM   1699  O2* C   A  79     288.914 151.714 240.033
ATOM   1700  C3* C   A  79     290.940 153.071 240.245
ATOM   1701  O3* C   A  79     291.604 151.895 240.708
ATOM   1702    P G   A  80     292.806 151.258 239.845
ATOM   1703  O1P G   A  80     293.575 150.358 240.752
ATOM   1704  O2P G   A  80     293.512 152.354 239.126
ATOM   1705  O5* G   A  80     292.063 150.348 238.770
ATOM   1706  C5* G   A  80     292.641 150.103 237.472
ATOM   1707  C4* G   A  80     291.555 149.724 236.491
ATOM   1708  O4* G   A  80     290.503 150.726 236.541
ATOM   1709  C1* G   A  80     289.960 150.916 235.241
ATOM   1710   N9 G   A  80     290.216 152.296 234.828
ATOM   1711   C4 G   A  80     289.735 152.912 233.694
ATOM   1712   N2 G   A  80     287.867 152.799 230.767
ATOM   1713   N3 G   A  80     288.939 152.348 232.760
ATOM   1714   C2 G   A  80     288.648 153.195 231.783
ATOM   1715   N1 G   A  80     289.102 154.492 231.730
ATOM   1716   C6 G   A  80     289.922 155.092 232.681
ATOM   1717   O6 G   A  80     290.274 156.268 232.539
ATOM   1718   C5 G   A  80     290.242 154.196 233.733
ATOM   1719   N7 G   A  80     291.023 154.385 234.865
ATOM   1720   C8 G   A  80     290.980 153.236 235.484
ATOM   1721  C2* G   A  80     290.623 149.889 234.320
ATOM   1722  O2* G   A  80     289.833 148.718 234.276
ATOM   1723  C3* G   A  80     291.958 149.682 235.024
ATOM   1724  O3* G   A  80     292.578 148.454 234.655
ATOM   1725    P G   A  81     293.545 148.404 233.370
ATOM   1726  O1P G   A  81     293.967 146.987 233.180
ATOM   1727  O2P G   A  81     294.576 149.462 233.524
ATOM   1728  O5* G   A  81     292.600 148.814 232.153
ATOM   1729  C5* G   A  81     291.597 147.903 231.648
ATOM   1730  C4* G   A  81     291.086 148.376 230.302
ATOM   1731  O4* G   A  81     290.335 149.609 230.458
ATOM   1732  C1* G   A  81     290.539 150.441 229.324
ATOM   1733   N9 G   A  81     291.101 151.713 229.779
ATOM   1734   C4 G   A  81     291.076 152.918 229.107
ATOM   1735   N2 G   A  81     290.194 154.808 226.323
ATOM   1736   N3 G   A  81     290.549 153.137 227.881
ATOM   1737   C2 G   A  81     290.664 154.408 227.514
ATOM   1738   N1 G   A  81     291.248 155.380 228.289
ATOM   1739   C6 G   A  81     291.797 155.175 229.552
ATOM   1740   O6 G   A  81     292.300 156.122 230.169
ATOM   1741   C5 G   A  81     291.684 153.822 229.956
ATOM   1742   N7 G   A  81     292.101 153.199 231.123
ATOM   1743   C8 G   A  81     291.740 151.954 230.974
ATOM   1744  C2* G   A  81     291.410 149.661 228.334
ATOM   1745  O2* G   A  81     290.565 148.979 227.428
ATOM   1746  C3* G   A  81     292.151 148.713 229.270
ATOM   1747  O3* G   A  81     292.612 147.537 228.612
ATOM   1748    P U   A  82     294.010 147.561 227.820
ATOM   1749  O1P U   A  82     294.330 146.158 227.437
ATOM   1750  O2P U   A  82     294.985 148.346 228.620
ATOM   1751  O5* U   A  82     293.680 148.367 226.488
ATOM   1752  C5* U   A  82     294.728 148.989 225.730
ATOM   1753  C4* U   A  82     294.200 150.202 225.003
ATOM   1754  O4* U   A  82     293.420 151.018 225.914
ATOM   1755  C1* U   A  82     293.643 152.393 225.638
ATOM   1756   N1 U   A  82     294.204 153.021 226.847
ATOM   1757   C6 U   A  82     294.809 152.264 227.835
ATOM   1758   C2 U   A  82     294.101 154.399 226.972
ATOM   1759   O2 U   A  82     293.581 155.106 226.122
ATOM   1760   N3 U   A  82     294.630 154.916 228.132
ATOM   1761   C4 U   A  82     295.238 154.215 229.159
ATOM   1762   O4 U   A  82     295.662 154.828 230.140
ATOM   1763   C5 U   A  82     295.312 152.799 228.955
ATOM   1764  C2* U   A  82     294.538 152.471 224.397
ATOM   1765  O2* U   A  82     293.718 152.585 223.252
ATOM   1766  C3* U   A  82     295.274 151.138 224.477
ATOM   1767  O3* U   A  82     295.775 150.688 223.221
ATOM   1768    P A   A  83     297.349 150.802 222.900
ATOM   1769  O1P A   A  83     297.589 150.092 221.614
ATOM   1770  O2P A   A  83     298.116 150.403 224.114
ATOM   1771  O5* A   A  83     297.571 152.361 222.658
ATOM   1772  C5* A   A  83     296.863 153.060 221.612
ATOM   1773  C4* A   A  83     296.905 154.549 221.864
ATOM   1774  O4* A   A  83     296.207 154.845 223.103
ATOM   1775  C1* A   A  83     296.867 155.901 223.785
ATOM   1776   N9 A   A  83     297.303 155.406 225.092
ATOM   1777   C5 A   A  83     297.969 155.281 227.187
ATOM   1778   N7 A   A  83     297.852 153.972 226.739
ATOM   1779   C8 A   A  83     297.459 154.098 225.495
ATOM   1780   N1 A   A  83     298.362 157.173 228.545
ATOM   1781   C2 A   A  83     298.018 157.912 227.481
ATOM   1782   N3 A   A  83     297.641 157.516 226.265
ATOM   1783   C4 A   A  83     297.638 156.174 226.183
ATOM   1784   C6 A   A  83     298.344 155.825 228.427
ATOM   1785   N6 A   A  83     298.679 155.085 229.486
ATOM   1786  C2* A   A  83     298.015 156.379 222.890
ATOM   1787  O2* A   A  83     297.565 157.463 222.100
ATOM   1788  C3* A   A  83     298.298 155.125 222.068
ATOM   1789  O3* A   A  83     298.922 155.429 220.821
ATOM   1790    P A   A  84     300.094 154.482 220.256
ATOM   1791  O1P A   A  84     299.442 153.369 219.516
ATOM   1792  O2P A   A  84     301.035 154.177 221.364
ATOM   1793  O5* A   A  84     300.845 155.403 219.194
ATOM   1794  C5* A   A  84     300.116 156.045 218.132
ATOM   1795  C4* A   A  84     300.419 157.528 218.105
ATOM   1796  O4* A   A  84     300.045 158.115 219.384
ATOM   1797  C1* A   A  84     301.168 158.746 219.971
ATOM   1798   N9 A   A  84     301.104 158.532 221.420
ATOM   1799   C5 A   A  84     300.934 158.832 223.596
ATOM   1800   N7 A   A  84     301.083 157.465 223.401
ATOM   1801   C8 A   A  84     301.181 157.340 222.098
ATOM   1802   N1 A   A  84     300.652 160.953 224.602
ATOM   1803   C2 A   A  84     300.686 161.459 223.361
ATOM   1804   N3 A   A  84     300.826 160.828 222.197
ATOM   1805   C4 A   A  84     300.946 159.501 222.384
ATOM   1806   C6 A   A  84     300.776 159.616 224.758
ATOM   1807   N6 A   A  84     300.741 159.109 225.995
ATOM   1808  C2* A   A  84     302.395 158.136 219.289
ATOM   1809  O2* A   A  84     303.500 159.018 219.349
ATOM   1810  C3* A   A  84     301.877 157.918 217.869
ATOM   1811  O3* A   A  84     301.930 159.138 217.124
ATOM   1812    P G   A  85     301.675 159.116 215.535
ATOM   1813  O1P G   A  85     302.120 157.793 215.024
ATOM   1814  O2P G   A  85     302.226 160.362 214.932
ATOM   1815  O5* G   A  85     300.086 159.149 215.411
ATOM   1816  C5* G   A  85     299.344 160.377 215.561
ATOM   1817  C4* G   A  85     298.760 160.472 216.955
ATOM   1818  O4* G   A  85     299.793 160.899 217.888
ATOM   1819  C1* G   A  85     299.253 161.831 218.816
ATOM   1820   N9 G   A  85     299.895 163.122 218.576
ATOM   1821   C4 G   A  85     299.949 164.196 219.438
ATOM   1822   N2 G   A  85     299.171 165.665 222.494
ATOM   1823   N3 G   A  85     299.399 164.261 220.673
ATOM   1824   C2 G   A  85     299.640 165.427 221.261
ATOM   1825   N1 G   A  85     300.361 166.446 220.682
ATOM   1826   C6 G   A  85     300.935 166.401 219.413
ATOM   1827   O6 G   A  85     301.571 167.375 218.984
ATOM   1828   C5 G   A  85     300.684 165.160 218.771
ATOM   1829   N7 G   A  85     301.068 164.709 217.515
ATOM   1830   C8 G   A  85     300.578 163.501 217.441
ATOM   1831  C2* G   A  85     297.740 161.858 218.592
ATOM   1832  O2* G   A  85     297.132 160.886 219.428
ATOM   1833  C3* G   A  85     297.663 161.512 217.109
ATOM   1834  O3* G   A  85     296.405 160.972 216.713
ATOM   1835    P G   A  86     295.200 161.961 216.329
ATOM   1836  O1P G   A  86     294.045 161.113 215.934
ATOM   1837  O2P G   A  86     295.726 162.983 215.383
ATOM   1838  O5* G   A  86     294.853 162.673 217.711
ATOM   1839  C5* G   A  86     294.242 163.976 217.750
ATOM   1840  C4* G   A  86     294.443 164.595 219.116
ATOM   1841  O4* G   A  86     295.864 164.774 219.374
ATOM   1842  C1* G   A  86     296.063 165.935 220.174
ATOM   1843   N9 G   A  86     296.960 166.848 219.462
ATOM   1844   C4 G   A  86     297.418 168.075 219.909
ATOM   1845   N2 G   A  86     297.523 170.564 222.340
ATOM   1846   N3 G   A  86     297.112 168.662 221.088
ATOM   1847   C2 G   A  86     297.713 169.838 221.228
ATOM   1848   N1 G   A  86     298.545 170.389 220.286
ATOM   1849   C6 G   A  86     298.876 169.803 219.067
ATOM   1850   O6 G   A  86     299.641 170.384 218.289
ATOM   1851   C5 G   A  86     298.239 168.545 218.902
ATOM   1852   N7 G   A  86     298.296 167.643 217.848
ATOM   1853   C8 G   A  86     297.524 166.656 218.221
ATOM   1854  C2* G   A  86     294.678 166.517 220.482
ATOM   1855  O2* G   A  86     294.234 166.019 221.729
ATOM   1856  C3* G   A  86     293.859 165.984 219.311
ATOM   1857  O3* G   A  86     292.467 165.910 219.609
ATOM   1858    P U   A  87     291.505 167.142 219.236
ATOM   1859  O1P U   A  87     290.118 166.761 219.618
ATOM   1860  O2P U   A  87     291.797 167.555 217.840
ATOM   1861  O5* U   A  87     291.993 168.307 220.204
ATOM   1862  C5* U   A  87     291.562 168.357 221.575
ATOM   1863  C4* U   A  87     291.672 169.767 222.096
ATOM   1864  O4* U   A  87     293.073 170.146 222.179
ATOM   1865  C1* U   A  87     293.210 171.529 221.881
ATOM   1866   N1 U   A  87     294.112 171.676 220.727
ATOM   1867   C6 U   A  87     294.064 170.792 219.661
ATOM   1868   C2 U   A  87     295.015 172.737 220.736
ATOM   1869   O2 U   A  87     295.101 173.538 221.660
ATOM   1870   N3 U   A  87     295.813 172.823 219.620
ATOM   1871   C4 U   A  87     295.807 171.979 218.521
ATOM   1872   O4 U   A  87     296.565 172.211 217.579
ATOM   1873   C5 U   A  87     294.858 170.905 218.591
ATOM   1874  C2* U   A  87     291.804 172.089 221.637
ATOM   1875  O2* U   A  87     291.318 172.645 222.844
ATOM   1876  C3* U   A  87     291.054 170.832 221.203
ATOM   1877  O3* U   A  87     289.636 170.915 221.370
ATOM   1878    P G   A  88     288.707 171.369 220.132
ATOM   1879  O1P G   A  88     289.494 171.168 218.886
ATOM   1880  O2P G   A  88     288.158 172.717 220.446
ATOM   1881  O5* G   A  88     287.495 170.329 220.123
ATOM   1882  C5* G   A  88     287.705 168.934 219.806
ATOM   1883  C4* G   A  88     286.542 168.389 218.995
ATOM   1884  O4* G   A  88     285.301 168.589 219.727
ATOM   1885  C1* G   A  88     284.243 168.868 218.816
ATOM   1886   N9 G   A  88     283.737 170.213 219.092
ATOM   1887   C4 G   A  88     282.560 170.763 218.625
ATOM   1888   N2 G   A  88     279.632 170.497 216.769
ATOM   1889   N3 G   A  88     281.655 170.151 217.829
ATOM   1890   C2 G   A  88     280.628 170.943 217.550
ATOM   1891   N1 G   A  88     280.501 172.230 218.016
ATOM   1892   C6 G   A  88     281.420 172.879 218.835
ATOM   1893   O6 G   A  88     281.213 174.044 219.196
ATOM   1894   C5 G   A  88     282.524 172.044 219.143
ATOM   1895   N7 G   A  88     283.647 172.294 219.919
ATOM   1896   C8 G   A  88     284.337 171.185 219.861
ATOM   1897  C2* G   A  88     284.814 168.728 217.402
ATOM   1898  O2* G   A  88     284.599 167.409 216.936
ATOM   1899  C3* G   A  88     286.286 169.046 217.643
ATOM   1900  O3* G   A  88     287.131 168.516 216.617
ATOM   1901    P A   A  89     287.506 169.420 215.334
ATOM   1902  O1P A   A  89     288.381 168.592 214.458
ATOM   1903  O2P A   A  89     287.992 170.738 215.817
ATOM   1904  O5* A   A  89     286.114 169.644 214.587
ATOM   1905  C5* A   A  89     285.432 168.543 213.954
ATOM   1906  C4* A   A  89     284.101 168.992 213.386
ATOM   1907  O4* A   A  89     283.254 169.494 214.456
ATOM   1908  C1* A   A  89     282.356 170.463 213.928
ATOM   1909   N9 A   A  89     282.487 171.707 214.690
ATOM   1910   C5 A   A  89     282.097 173.708 215.526
ATOM   1911   N7 A   A  89     283.274 173.263 216.115
ATOM   1912   C8 A   A  89     283.463 172.076 215.587
ATOM   1913   N1 A   A  89     280.230 175.031 214.934
ATOM   1914   C2 A   A  89     279.878 174.029 214.117
ATOM   1915   N3 A   A  89     280.489 172.865 213.896
ATOM   1916   C4 A   A  89     281.604 172.764 214.641
ATOM   1917   C6 A   A  89     281.358 174.899 215.667
ATOM   1918   N6 A   A  89     281.714 175.894 216.481
ATOM   1919  C2* A   A  89     282.669 170.622 212.438
ATOM   1920  O2* A   A  89     281.787 169.802 211.696
ATOM   1921  C3* A   A  89     284.113 170.137 212.381
ATOM   1922  O3* A   A  89     284.459 169.701 211.069
ATOM   1923    P U   A  90     285.092 170.747 210.022
ATOM   1924  O1P U   A  90     285.381 169.992 208.769
ATOM   1925  O2P U   A  90     286.189 171.473 210.710
ATOM   1926  O5* U   A  90     283.910 171.780 209.732
ATOM   1927  C5* U   A  90     282.746 171.380 208.979
ATOM   1928  C4* U   A  90     281.829 172.563 208.742
ATOM   1929  O4* U   A  90     281.300 173.045 210.003
ATOM   1930  C1* U   A  90     281.057 174.442 209.910
ATOM   1931   N1 U   A  90     281.764 175.116 211.009
ATOM   1932   C6 U   A  90     283.012 174.695 211.423
ATOM   1933   C2 U   A  90     281.130 176.189 211.622
ATOM   1934   O2 U   A  90     280.032 176.601 211.278
ATOM   1935   N3 U   A  90     281.836 176.762 212.650
ATOM   1936   C4 U   A  90     283.084 176.387 213.116
ATOM   1937   O4 U   A  90     283.587 177.000 214.060
ATOM   1938   C5 U   A  90     283.675 175.279 212.428
ATOM   1939  C2* U   A  90     281.473 174.898 208.507
ATOM   1940  O2* U   A  90     280.322 174.941 207.688
ATOM   1941  C3* U   A  90     282.452 173.797 208.108
ATOM   1942  O3* U   A  90     282.533 173.649 206.693
ATOM   1943    P A   A  91     283.731 174.350 205.879
ATOM   1944  O1P A   A  91     283.506 175.820 205.914
ATOM   1945  O2P A   A  91     283.859 173.656 204.565
ATOM   1946  O5* A   A  91     285.032 174.027 206.740
ATOM   1947  C5* A   A  91     286.346 174.245 206.196
ATOM   1948  C4* A   A  91     287.299 174.693 207.281
ATOM   1949  O4* A   A  91     286.916 176.018 207.744
ATOM   1950  C1* A   A  91     286.668 175.986 209.138
ATOM   1951   N9 A   A  91     285.531 176.869 209.418
ATOM   1952   C5 A   A  91     284.189 178.376 210.305
ATOM   1953   N7 A   A  91     283.539 177.893 209.176
ATOM   1954   C8 A   A  91     284.371 177.003 208.688
ATOM   1955   N1 A   A  91     284.702 179.595 212.265
ATOM   1956   C2 A   A  91     285.853 178.907 212.296
ATOM   1957   N3 A   A  91     286.303 177.973 211.456
ATOM   1958   C4 A   A  91     285.415 177.751 210.469
ATOM   1959   C6 A   A  91     283.829 179.348 211.262
ATOM   1960   N6 A   A  91     282.681 180.031 211.229
ATOM   1961  C2* A   A  91     286.425 174.518 209.491
ATOM   1962  O2* A   A  91     286.722 174.266 210.851
ATOM   1963  C3* A   A  91     287.370 173.808 208.522
ATOM   1964  O3* A   A  91     288.706 173.801 209.019
ATOM   1965    P U   A  92     289.628 172.495 208.814
ATOM   1966  O1P U   A  92     288.892 171.557 207.919
ATOM   1967  O2P U   A  92     290.092 172.025 210.151
ATOM   1968  O5* U   A  92     290.892 173.037 207.999
ATOM   1969  C5* U   A  92     291.948 173.782 208.651
ATOM   1970  C4* U   A  92     292.280 175.023 207.853
ATOM   1971  O4* U   A  92     291.095 175.861 207.772
ATOM   1972  C1* U   A  92     291.473 177.230 207.798
ATOM   1973   N1 U   A  92     290.861 177.867 208.978
ATOM   1974   C6 U   A  92     290.623 177.156 210.142
ATOM   1975   C2 U   A  92     290.534 179.217 208.890
ATOM   1976   O2 U   A  92     290.714 179.883 207.879
ATOM   1977   N3 U   A  92     289.988 179.755 210.032
ATOM   1978   C4 U   A  92     289.734 179.103 211.224
ATOM   1979   O4 U   A  92     289.264 179.739 212.170
ATOM   1980   C5 U   A  92     290.084 177.714 211.235
ATOM   1981  C2* U   A  92     293.004 177.279 207.812
ATOM   1982  O2* U   A  92     293.478 177.398 206.484
ATOM   1983  C3* U   A  92     293.340 175.937 208.453
ATOM   1984  O3* U   A  92     294.668 175.508 208.139
ATOM   1985    P G   A  93     295.772 175.394 209.307
ATOM   1986  O1P G   A  93     297.093 175.159 208.663
ATOM   1987  O2P G   A  93     295.268 174.429 210.321
ATOM   1988  O5* G   A  93     295.805 176.843 209.973
ATOM   1989  C5* G   A  93     296.174 178.006 209.205
ATOM   1990  C4* G   A  93     295.865 179.271 209.981
ATOM   1991  O4* G   A  93     294.451 179.291 210.331
ATOM   1992  C1* G   A  93     294.277 179.967 211.570
ATOM   1993   N9 G   A  93     293.630 179.062 212.523
ATOM   1994   C4 G   A  93     293.186 179.395 213.788
ATOM   1995   N2 G   A  93     292.771 181.750 216.306
ATOM   1996   N3 G   A  93     293.274 180.614 214.367
ATOM   1997   C2 G   A  93     292.766 180.619 215.589
ATOM   1998   N1 G   A  93     292.214 179.516 216.196
ATOM   1999   C6 G   A  93     292.114 178.251 215.620
ATOM   2000   O6 G   A  93     291.599 177.321 216.255
ATOM   2001   C5 G   A  93     292.656 178.230 214.307
ATOM   2002   N7 G   A  93     292.758 177.189 213.391
ATOM   2003   C8 G   A  93     293.342 177.726 212.352
ATOM   2004  C2* G   A  93     295.659 180.442 212.029
ATOM   2005  O2* G   A  93     295.861 181.772 211.592
ATOM   2006  C3* G   A  93     296.571 179.447 211.318
ATOM   2007  O3* G   A  93     297.893 179.964 211.166
ATOM   2008    P A   A  94     299.006 179.660 212.290
ATOM   2009  O1P A   A  94     300.287 180.263 211.825
ATOM   2010  O2P A   A  94     298.954 178.210 212.621
ATOM   2011  O5* A   A  94     298.508 180.471 213.568
ATOM   2012  C5* A   A  94     298.553 181.913 213.603
ATOM   2013  C4* A   A  94     298.146 182.407 214.973
ATOM   2014  O4* A   A  94     296.784 181.980 215.242
ATOM   2015  C1* A   A  94     296.645 181.663 216.619
ATOM   2016   N9 A   A  94     296.194 180.274 216.732
ATOM   2017   C5 A   A  94     295.285 178.400 217.452
ATOM   2018   N7 A   A  94     295.774 178.131 216.180
ATOM   2019   C8 A   A  94     296.305 179.268 215.797
ATOM   2020   N1 A   A  94     294.263 178.171 219.570
ATOM   2021   C2 A   A  94     294.586 179.455 219.778
ATOM   2022   N3 A   A  94     295.219 180.309 218.972
ATOM   2023   C4 A   A  94     295.545 179.712 217.810
ATOM   2024   C6 A   A  94     294.605 177.603 218.392
ATOM   2025   N6 A   A  94     294.281 176.324 218.181
ATOM   2026  C2* A   A  94     297.980 181.969 217.305
ATOM   2027  O2* A   A  94     297.922 183.269 217.855
ATOM   2028  C3* A   A  94     298.957 181.853 216.139
ATOM   2029  O3* A   A  94     300.147 182.621 216.348
ATOM   2030    P A   A  95     301.493 181.904 216.875
ATOM   2031  O1P A   A  95     302.572 182.928 216.858
ATOM   2032  O2P A   A  95     301.680 180.630 216.125
ATOM   2033  O5* A   A  95     301.178 181.548 218.396
ATOM   2034  C5* A   A  95     300.924 182.585 219.369
ATOM   2035  C4* A   A  95     300.273 181.996 220.598
ATOM   2036  O4* A   A  95     298.977 181.442 220.237
ATOM   2037  C1* A   A  95     298.741 180.253 220.977
ATOM   2038   N9 A   A  95     298.646 179.135 220.036
ATOM   2039   C5 A   A  95     298.174 177.197 219.104
ATOM   2040   N7 A   A  95     298.944 177.891 218.182
ATOM   2041   C8 A   A  95     299.197 179.031 218.778
ATOM   2042   N1 A   A  95     296.880 175.522 220.149
ATOM   2043   C2 A   A  95     296.775 176.362 221.189
ATOM   2044   N3 A   A  95     297.281 177.588 221.340
ATOM   2045   C4 A   A  95     297.978 177.952 220.249
ATOM   2046   C6 A   A  95     297.589 175.919 219.070
ATOM   2047   N6 A   A  95     297.701 175.086 218.033
ATOM   2048  C2* A   A  95     299.899 180.096 221.966
ATOM   2049  O2* A   A  95     299.547 180.688 223.200
ATOM   2050  C3* A   A  95     301.015 180.828 221.228
ATOM   2051  O3* A   A  95     302.079 181.257 222.079
ATOM   2052    P C   A  96     303.205 180.204 222.535
ATOM   2053  O1P C   A  96     304.164 180.923 223.418
ATOM   2054  O2P C   A  96     303.703 179.504 221.321
ATOM   2055  O5* C   A  96     302.391 179.161 223.424
ATOM   2056  C5* C   A  96     302.914 177.852 223.709
ATOM   2057  C4* C   A  96     301.789 176.922 224.100
ATOM   2058  O4* C   A  96     300.873 176.770 222.985
ATOM   2059  C1* C   A  96     300.308 175.467 223.009
ATOM   2060   N1 C   A  96     300.534 174.820 221.700
ATOM   2061   C6 C   A  96     301.589 175.182 220.904
ATOM   2062   C5 C   A  96     301.793 174.595 219.715
ATOM   2063   C2 C   A  96     299.638 173.815 221.278
ATOM   2064   O2 C   A  96     298.685 173.505 222.020
ATOM   2065   N3 C   A  96     299.836 173.215 220.078
ATOM   2066   C4 C   A  96     300.871 173.578 219.312
ATOM   2067   N4 C   A  96     301.027 172.957 218.143
ATOM   2068  C2* C   A  96     300.906 174.720 224.206
ATOM   2069  O2* C   A  96     300.001 174.808 225.287
ATOM   2070  C3* C   A  96     302.199 175.499 224.439
ATOM   2071  O3* C   A  96     302.646 175.432 225.792
ATOM   2072    P C   A  97     303.575 174.212 226.272
ATOM   2073  O1P C   A  97     304.106 174.571 227.618
ATOM   2074  O2P C   A  97     304.517 173.866 225.177
ATOM   2075  O5* C   A  97     302.551 173.009 226.454
ATOM   2076  C5* C   A  97     301.474 173.104 227.401
ATOM   2077  C4* C   A  97     300.593 171.885 227.310
ATOM   2078  O4* C   A  97     299.952 171.838 226.007
ATOM   2079  C1* C   A  97     299.802 170.485 225.600
ATOM   2080   N1 C   A  97     300.500 170.294 224.313
ATOM   2081   C6 C   A  97     301.458 171.177 223.894
ATOM   2082   C5 C   A  97     302.093 171.007 222.729
ATOM   2083   C2 C   A  97     300.165 169.181 223.517
ATOM   2084   O2 C   A  97     299.292 168.393 223.920
ATOM   2085   N3 C   A  97     300.800 169.000 222.336
ATOM   2086   C4 C   A  97     301.732 169.871 221.939
ATOM   2087   N4 C   A  97     302.329 169.650 220.767
ATOM   2088  C2* C   A  97     300.339 169.603 226.730
ATOM   2089  O2* C   A  97     299.259 169.224 227.559
ATOM   2090  C3* C   A  97     301.319 170.554 227.410
ATOM   2091  O3* C   A  97     301.587 170.208 228.767
ATOM   2092    P G   A  98     302.748 169.149 229.105
ATOM   2093  O1P G   A  98     302.676 168.855 230.563
ATOM   2094  O2P G   A  98     304.019 169.646 228.517
ATOM   2095  O5* G   A  98     302.287 167.843 228.321
ATOM   2096  C5* G   A  98     303.205 166.777 228.040
ATOM   2097  C4* G   A  98     302.502 165.696 227.255
ATOM   2098  O4* G   A  98     301.909 166.275 226.062
ATOM   2099  C1* G   A  98     301.941 165.325 225.005
ATOM   2100   N9 G   A  98     302.700 165.885 223.886
ATOM   2101   C4 G   A  98     302.978 165.262 222.691
ATOM   2102   N2 G   A  98     302.742 162.484 220.622
ATOM   2103   N3 G   A  98     302.611 164.011 222.344
ATOM   2104   C2 G   A  98     303.020 163.696 221.127
ATOM   2105   N1 G   A  98     303.732 164.544 220.315
ATOM   2106   C6 G   A  98     304.121 165.835 220.651
ATOM   2107   O6 G   A  98     304.761 166.517 219.841
ATOM   2108   C5 G   A  98     303.692 166.185 221.954
ATOM   2109   N7 G   A  98     303.866 167.359 222.670
ATOM   2110   C8 G   A  98     303.266 167.136 223.807
ATOM   2111  C2* G   A  98     302.534 164.033 225.576
ATOM   2112  O2* G   A  98     301.481 163.204 226.027
ATOM   2113  C3* G   A  98     303.377 164.575 226.723
ATOM   2114  O3* G   A  98     303.631 163.588 227.717
ATOM   2115    P U   A  99     305.009 162.763 227.683
ATOM   2116  O1P U   A  99     304.929 161.714 228.737
ATOM   2117  O2P U   A  99     306.129 163.738 227.699
ATOM   2118  O5* U   A  99     304.989 162.051 226.257
ATOM   2119  C5* U   A  99     304.040 161.008 225.969
ATOM   2120  C4* U   A  99     304.409 160.295 224.687
ATOM   2121  O4* U   A  99     304.120 161.137 223.538
ATOM   2122  C1* U   A  99     305.034 160.832 222.490
ATOM   2123   N1 U   A  99     305.752 162.058 222.104
ATOM   2124   C6 U   A  99     306.068 163.030 223.034
ATOM   2125   C2 U   A  99     306.118 162.200 220.770
ATOM   2126   O2 U   A  99     305.839 161.376 219.906
ATOM   2127   N3 U   A  99     306.820 163.346 220.486
ATOM   2128   C4 U   A  99     307.182 164.346 221.370
ATOM   2129   O4 U   A  99     307.855 165.295 220.962
ATOM   2130   C5 U   A  99     306.750 164.137 222.721
ATOM   2131  C2* U   A  99     305.968 159.732 223.003
ATOM   2132  O2* U   A  99     305.469 158.476 222.594
ATOM   2133  C3* U   A  99     305.878 159.949 224.509
ATOM   2134  O3* U   A  99     306.268 158.808 225.268
ATOM   2135    P U   A 100     307.603 158.872 226.166
ATOM   2136  O1P U   A 100     307.644 160.213 226.809
ATOM   2137  O2P U   A 100     308.743 158.427 225.318
ATOM   2138  O5* U   A 100     307.368 157.780 227.306
ATOM   2139  C5* U   A 100     306.216 157.844 228.175
ATOM   2140  C4* U   A 100     305.543 156.489 228.245
ATOM   2141  O4* U   A 100     305.179 156.092 226.900
ATOM   2142  C1* U   A 100     305.273 154.687 226.779
ATOM   2143   N1 U   A 100     306.008 154.366 225.545
ATOM   2144   C6 U   A 100     307.331 154.725 225.376
ATOM   2145   C2 U   A 100     305.313 153.695 224.542
ATOM   2146   O2 U   A 100     304.145 153.347 224.656
ATOM   2147   N3 U   A 100     306.038 153.450 223.401
ATOM   2148   C4 U   A 100     307.358 153.792 223.162
ATOM   2149   O4 U   A 100     307.858 153.535 222.065
ATOM   2150   C5 U   A 100     308.011 154.467 224.249
ATOM   2151  C2* U   A 100     305.794 154.118 228.104
ATOM   2152  O2* U   A 100     304.689 153.610 228.823
ATOM   2153  C3* U   A 100     306.417 155.352 228.762
ATOM   2154  O3* U   A 100     306.313 155.249 230.192
ATOM   2155    P A   A 101     307.273 156.126 231.150
ATOM   2156  O1P A   A 101     308.337 156.739 230.309
ATOM   2157  O2P A   A 101     307.655 155.281 232.319
ATOM   2158  O5* A   A 101     306.330 157.303 231.681
ATOM   2159  C5* A   A 101     305.124 157.029 232.448
ATOM   2160  C4* A   A 101     303.958 157.810 231.873
ATOM   2161  O4* A   A 101     303.851 157.489 230.461
ATOM   2162  C1* A   A 101     302.489 157.469 230.072
ATOM   2163   N9 A   A 101     302.178 156.124 229.584
ATOM   2164   C5 A   A 101     301.684 154.422 228.281
ATOM   2165   N7 A   A 101     301.769 153.913 229.571
ATOM   2166   C8 A   A 101     302.066 154.957 230.304
ATOM   2167   N1 A   A 101     301.396 154.608 225.946
ATOM   2168   C2 A   A 101     301.662 155.912 226.096
ATOM   2169   N3 A   A 101     301.940 156.595 227.204
ATOM   2170   C4 A   A 101     301.935 155.782 228.274
ATOM   2171   C6 A   A 101     301.398 153.820 227.043
ATOM   2172   N6 A   A 101     301.129 152.520 226.898
ATOM   2173  C2* A   A 101     301.659 157.923 231.278
ATOM   2174  O2* A   A 101     301.448 159.320 231.190
ATOM   2175  C3* A   A 101     302.569 157.529 232.440
ATOM   2176  O3* A   A 101     302.310 158.297 233.628
ATOM   2177    P U   A 102     300.884 158.178 234.380
ATOM   2178  O1P U   A 102     301.136 158.398 235.832
ATOM   2179  O2P U   A 102     300.196 156.933 233.936
ATOM   2180  O5* U   A 102     300.054 159.436 233.850
ATOM   2181  C5* U   A 102     298.605 159.463 233.900
ATOM   2182  C4* U   A 102     298.115 160.783 234.475
ATOM   2183  O4* U   A 102     298.456 160.852 235.883
ATOM   2184  C1* U   A 102     298.709 162.198 236.246
ATOM   2185   N1 U   A 102     300.004 162.260 236.946
ATOM   2186   C6 U   A 102     301.149 161.714 236.395
ATOM   2187   C2 U   A 102     300.037 162.876 238.199
ATOM   2188   O2 U   A 102     299.057 163.388 238.720
ATOM   2189   N3 U   A 102     301.264 162.869 238.815
ATOM   2190   C4 U   A 102     302.441 162.331 238.324
ATOM   2191   O4 U   A 102     303.462 162.389 239.009
ATOM   2192   C5 U   A 102     302.333 161.729 237.024
ATOM   2193  C2* U   A 102     298.542 163.071 234.995
ATOM   2194  O2* U   A 102     297.253 163.651 235.015
ATOM   2195  C3* U   A 102     298.712 162.049 233.871
ATOM   2196  O3* U   A 102     297.995 162.459 232.699
ATOM   2197    P A   A 103     298.693 162.367 231.250
ATOM   2198  O1P A   A 103     298.460 160.987 230.743
ATOM   2199  O2P A   A 103     300.084 162.886 231.359
ATOM   2200  O5* A   A 103     297.848 163.366 230.336
ATOM   2201  C5* A   A 103     298.023 164.800 230.434
ATOM   2202  C4* A   A 103     297.682 165.469 229.115
ATOM   2203  O4* A   A 103     298.532 164.925 228.066
ATOM   2204  C1* A   A 103     297.811 164.874 226.841
ATOM   2205   N9 A   A 103     297.734 163.477 226.400
ATOM   2206   C5 A   A 103     297.545 161.660 225.168
ATOM   2207   N7 A   A 103     297.667 161.227 226.483
ATOM   2208   C8 A   A 103     297.777 162.338 227.173
ATOM   2209   N1 A   A 103     297.301 161.692 222.817
ATOM   2210   C2 A   A 103     297.362 163.028 222.907
ATOM   2211   N3 A   A 103     297.505 163.797 223.990
ATOM   2212   C4 A   A 103     297.591 163.043 225.101
ATOM   2213   C6 A   A 103     297.392 160.964 223.953
ATOM   2214   N6 A   A 103     297.334 159.633 223.867
ATOM   2215  C2* A   A 103     296.435 165.501 227.093
ATOM   2216  O2* A   A 103     296.467 166.873 226.747
ATOM   2217  C3* A   A 103     296.267 165.262 228.589
ATOM   2218  O3* A   A 103     295.342 166.181 229.168
ATOM   2219    P A   A 104     293.807 165.744 229.380
ATOM   2220  O1P A   A 104     293.073 166.954 229.838
ATOM   2221  O2P A   A 104     293.785 164.515 230.216
ATOM   2222  O5* A   A 104     293.296 165.359 227.917
ATOM   2223  C5* A   A 104     293.075 166.370 226.910
ATOM   2224  C4* A   A 104     292.811 165.730 225.559
ATOM   2225  O4* A   A 104     293.950 164.907 225.186
ATOM   2226  C1* A   A 104     293.503 163.787 224.432
ATOM   2227   N9 A   A 104     293.837 162.562 225.165
ATOM   2228   C5 A   A 104     294.208 160.456 225.687
ATOM   2229   N7 A   A 104     294.362 161.177 226.863
ATOM   2230   C8 A   A 104     294.137 162.418 226.502
ATOM   2231   N1 A   A 104     294.106 158.689 224.127
ATOM   2232   C2 A   A 104     293.807 159.618 223.208
ATOM   2233   N3 A   A 104     293.677 160.937 223.353
ATOM   2234   C4 A   A 104     293.892 161.295 224.631
ATOM   2235   C6 A   A 104     294.316 159.085 225.402
ATOM   2236   N6 A   A 104     294.611 158.163 226.321
ATOM   2237  C2* A   A 104     291.993 163.942 224.241
ATOM   2238  O2* A   A 104     291.739 164.611 223.020
ATOM   2239  C3* A   A 104     291.627 164.772 225.466
ATOM   2240  O3* A   A 104     290.373 165.441 225.302
ATOM   2241    P C   A 105     289.021 164.763 225.867
ATOM   2242  O1P C   A 105     287.873 165.573 225.369
ATOM   2243  O2P C   A 105     289.185 164.545 227.326
ATOM   2244  O5* C   A 105     288.967 163.336 225.155
ATOM   2245  C5* C   A 105     288.681 163.214 223.744
ATOM   2246  C4* C   A 105     288.635 161.754 223.342
ATOM   2247  O4* C   A 105     289.944 161.157 223.541
ATOM   2248  C1* C   A 105     289.795 159.813 223.975
ATOM   2249   N1 C   A 105     290.446 159.670 225.293
ATOM   2250   C6 C   A 105     290.549 160.739 226.142
ATOM   2251   C5 C   A 105     291.131 160.618 227.341
ATOM   2252   C2 C   A 105     290.959 158.418 225.668
ATOM   2253   O2 C   A 105     290.858 157.464 224.878
ATOM   2254   N3 C   A 105     291.551 158.284 226.877
ATOM   2255   C4 C   A 105     291.642 159.336 227.698
ATOM   2256   N4 C   A 105     292.233 159.156 228.881
ATOM   2257  C2* C   A 105     288.298 159.487 223.975
ATOM   2258  O2* C   A 105     287.952 158.881 222.747
ATOM   2259  C3* C   A 105     287.689 160.874 224.148
ATOM   2260  O3* C   A 105     286.352 160.956 223.653
ATOM   2261    P C   A 106     285.111 160.677 224.640
ATOM   2262  O1P C   A 106     283.859 160.902 223.860
ATOM   2263  O2P C   A 106     285.332 161.428 225.902
ATOM   2264  O5* C   A 106     285.227 159.122 224.958
ATOM   2265  C5* C   A 106     284.972 158.136 223.939
ATOM   2266  C4* C   A 106     284.981 156.753 224.546
ATOM   2267  O4* C   A 106     286.326 156.418 224.978
ATOM   2268  C1* C   A 106     286.265 155.633 226.162
ATOM   2269   N1 C   A 106     287.029 156.318 227.226
ATOM   2270   C6 C   A 106     287.202 157.676 227.203
ATOM   2271   C5 C   A 106     287.909 158.302 228.154
ATOM   2272   C2 C   A 106     287.589 155.550 228.269
ATOM   2273   O2 C   A 106     287.411 154.320 228.282
ATOM   2274   N3 C   A 106     288.308 156.173 229.233
ATOM   2275   C4 C   A 106     288.475 157.500 229.192
ATOM   2276   N4 C   A 106     289.200 158.070 230.162
ATOM   2277  C2* C   A 106     284.786 155.393 226.484
ATOM   2278  O2* C   A 106     284.387 154.161 225.920
ATOM   2279  C3* C   A 106     284.134 156.587 225.800
ATOM   2280  O3* C   A 106     282.763 156.362 225.479
ATOM   2281    P G   A 107     281.614 156.877 226.481
ATOM   2282  O1P G   A 107     280.300 156.663 225.809
ATOM   2283  O2P G   A 107     281.982 158.239 226.950
ATOM   2284  O5* G   A 107     281.717 155.876 227.720
ATOM   2285  C5* G   A 107     281.266 154.509 227.608
ATOM   2286  C4* G   A 107     281.596 153.731 228.868
ATOM   2287  O4* G   A 107     283.037 153.582 229.011
ATOM   2288  C1* G   A 107     283.373 153.525 230.393
ATOM   2289   N9 G   A 107     284.285 154.623 230.706
ATOM   2290   C4 G   A 107     285.089 154.718 231.820
ATOM   2291   N2 G   A 107     286.268 153.392 234.802
ATOM   2292   N3 G   A 107     285.190 153.804 232.808
ATOM   2293   C2 G   A 107     286.039 154.185 233.749
ATOM   2294   N1 G   A 107     286.726 155.373 233.726
ATOM   2295   C6 G   A 107     286.634 156.330 232.721
ATOM   2296   O6 G   A 107     287.291 157.374 232.800
ATOM   2297   C5 G   A 107     285.735 155.931 231.700
ATOM   2298   N7 G   A 107     285.358 156.578 230.530
ATOM   2299   C8 G   A 107     284.502 155.765 229.972
ATOM   2300  C2* G   A 107     282.066 153.619 231.185
ATOM   2301  O2* G   A 107     281.612 152.315 231.487
ATOM   2302  C3* G   A 107     281.170 154.351 230.191
ATOM   2303  O3* G   A 107     279.781 154.152 230.458
ATOM   2304    P G   A 108     279.043 155.054 231.571
ATOM   2305  O1P G   A 108     277.570 154.896 231.388
ATOM   2306  O2P G   A 108     279.643 156.416 231.539
ATOM   2307  O5* G   A 108     279.450 154.368 232.954
ATOM   2308  C5* G   A 108     279.049 153.015 233.260
ATOM   2309  C4* G   A 108     279.642 152.574 234.581
ATOM   2310  O4* G   A 108     281.093 152.558 234.488
ATOM   2311  C1* G   A 108     281.657 152.936 235.735
ATOM   2312   N9 G   A 108     282.471 154.134 235.536
ATOM   2313   C4 G   A 108     283.346 154.690 236.442
ATOM   2314   N2 G   A 108     284.876 154.658 239.568
ATOM   2315   N3 G   A 108     283.604 154.228 237.685
ATOM   2316   C2 G   A 108     284.496 154.978 238.317
ATOM   2317   N1 G   A 108     285.084 156.093 237.769
ATOM   2318   C6 G   A 108     284.832 156.585 236.492
ATOM   2319   O6 G   A 108     285.417 157.598 236.094
ATOM   2320   C5 G   A 108     283.880 155.792 235.806
ATOM   2321   N7 G   A 108     283.351 155.930 234.531
ATOM   2322   C8 G   A 108     282.523 154.928 234.413
ATOM   2323  C2* G   A 108     280.500 153.134 236.718
ATOM   2324  O2* G   A 108     280.287 151.930 237.433
ATOM   2325  C3* G   A 108     279.359 153.483 235.768
ATOM   2326  O3* G   A 108     278.074 153.222 236.332
ATOM   2327    P C   A 109     277.267 154.407 237.067
ATOM   2328  O1P C   A 109     275.970 153.843 237.543
ATOM   2329  O2P C   A 109     277.268 155.591 236.169
ATOM   2330  O5* C   A 109     278.163 154.756 238.338
ATOM   2331  C5* C   A 109     278.468 153.754 239.331
ATOM   2332  C4* C   A 109     279.450 154.301 240.342
ATOM   2333  O4* C   A 109     280.713 154.594 239.689
ATOM   2334  C1* C   A 109     281.311 155.730 240.298
ATOM   2335   N1 C   A 109     281.551 156.757 239.263
ATOM   2336   C6 C   A 109     280.762 156.832 238.146
ATOM   2337   C5 C   A 109     280.986 157.754 237.202
ATOM   2338   C2 C   A 109     282.615 157.661 239.439
ATOM   2339   O2 C   A 109     283.315 157.580 240.462
ATOM   2340   N3 C   A 109     282.849 158.596 238.492
ATOM   2341   C4 C   A 109     282.077 158.654 237.405
ATOM   2342   N4 C   A 109     282.355 159.590 236.497
ATOM   2343  C2* C   A 109     280.396 156.179 241.442
ATOM   2344  O2* C   A 109     280.858 155.603 242.648
ATOM   2345  C3* C   A 109     279.054 155.618 240.987
ATOM   2346  O3* C   A 109     278.157 155.404 242.069
ATOM   2347    P G   A 110     277.183 156.592 242.535
ATOM   2348  O1P G   A 110     276.362 156.081 243.668
ATOM   2349  O2P G   A 110     276.509 157.146 241.329
ATOM   2350  O5* G   A 110     278.184 157.695 243.101
ATOM   2351  C5* G   A 110     277.827 159.088 243.102
ATOM   2352  C4* G   A 110     279.005 159.923 243.549
ATOM   2353  O4* G   A 110     280.149 159.668 242.688
ATOM   2354  C1* G   A 110     280.889 160.869 242.506
ATOM   2355   N9 G   A 110     280.935 161.169 241.074
ATOM   2356   C4 G   A 110     281.671 162.160 240.460
ATOM   2357   N2 G   A 110     283.876 164.840 240.656
ATOM   2358   N3 G   A 110     282.474 163.054 241.076
ATOM   2359   C2 G   A 110     283.046 163.882 240.214
ATOM   2360   N1 G   A 110     282.845 163.833 238.856
ATOM   2361   C6 G   A 110     282.024 162.922 238.201
ATOM   2362   O6 G   A 110     281.913 162.965 236.970
ATOM   2363   C5 G   A 110     281.404 162.031 239.111
ATOM   2364   N7 G   A 110     280.517 160.990 238.881
ATOM   2365   C8 G   A 110     280.264 160.510 240.068
ATOM   2366  C2* G   A 110     280.230 161.949 243.375
ATOM   2367  O2* G   A 110     280.889 161.991 244.627
ATOM   2368  C3* G   A 110     278.799 161.426 243.470
ATOM   2369  O3* G   A 110     278.098 161.894 244.622
ATOM   2370    P A   A 111     277.050 163.106 244.485
ATOM   2371  O1P A   A 111     276.414 163.294 245.818
ATOM   2372  O2P A   A 111     276.199 162.867 243.289
ATOM   2373  O5* A   A 111     277.980 164.365 244.198
ATOM   2374  C5* A   A 111     279.012 164.735 245.130
ATOM   2375  C4* A   A 111     279.873 165.834 244.553
ATOM   2376  O4* A   A 111     280.646 165.333 243.431
ATOM   2377  C1* A   A 111     280.854 166.381 242.495
ATOM   2378   N9 A   A 111     280.337 165.955 241.193
ATOM   2379   C5 A   A 111     279.968 165.765 239.031
ATOM   2380   N7 A   A 111     279.161 164.817 239.647
ATOM   2381   C8 A   A 111     279.415 164.969 240.925
ATOM   2382   N1 A   A 111     281.036 167.101 237.402
ATOM   2383   C2 A   A 111     281.666 167.702 238.419
ATOM   2384   N3 A   A 111     281.570 167.470 239.727
ATOM   2385   C4 A   A 111     280.695 166.476 239.970
ATOM   2386   C6 A   A 111     280.161 166.109 237.681
ATOM   2387   N6 A   A 111     279.526 165.509 236.671
ATOM   2388  C2* A   A 111     280.172 167.638 243.049
ATOM   2389  O2* A   A 111     281.137 168.415 243.726
ATOM   2390  C3* A   A 111     279.129 167.029 243.980
ATOM   2391  O3* A   A 111     278.720 167.920 245.012
ATOM   2392    P U   A 112     277.343 168.736 244.865
ATOM   2393  O1P U   A 112     277.053 169.347 246.195
ATOM   2394  O2P U   A 112     276.331 167.859 244.226
ATOM   2395  O5* U   A 112     277.708 169.900 243.842
ATOM   2396  C5* U   A 112     278.693 170.890 244.179
ATOM   2397  C4* U   A 112     279.070 171.691 242.955
ATOM   2398  O4* U   A 112     279.717 170.829 241.979
ATOM   2399  C1* U   A 112     279.425 171.295 240.669
ATOM   2400   N1 U   A 112     278.769 170.211 239.917
ATOM   2401   C6 U   A 112     277.881 169.346 240.529
ATOM   2402   C2 U   A 112     279.067 170.087 238.566
ATOM   2403   O2 U   A 112     279.850 170.824 237.984
ATOM   2404   N3 U   A 112     278.413 169.066 237.922
ATOM   2405   C4 U   A 112     277.513 168.175 238.472
ATOM   2406   O4 U   A 112     277.007 167.312 237.756
ATOM   2407   C5 U   A 112     277.262 168.361 239.871
ATOM   2408  C2* U   A 112     278.557 172.550 240.815
ATOM   2409  O2* U   A 112     279.390 173.694 240.798
ATOM   2410  C3* U   A 112     277.921 172.313 242.180
ATOM   2411  O3* U   A 112     277.464 173.520 242.784
ATOM   2412    P U   A 113     275.898 173.704 243.110
ATOM   2413  O1P U   A 113     275.681 175.121 243.522
ATOM   2414  O2P U   A 113     275.484 172.602 244.019
ATOM   2415  O5* U   A 113     275.180 173.477 241.706
ATOM   2416  C5* U   A 113     275.546 174.257 240.551
ATOM   2417  C4* U   A 113     274.900 173.687 239.310
ATOM   2418  O4* U   A 113     275.377 172.334 239.094
ATOM   2419  C1* U   A 113     274.348 171.559 238.500
ATOM   2420   N1 U   A 113     274.124 170.358 239.320
ATOM   2421   C6 U   A 113     273.886 170.446 240.679
ATOM   2422   C2 U   A 113     274.158 169.126 238.679
ATOM   2423   O2 U   A 113     274.378 169.001 237.479
ATOM   2424   N3 U   A 113     273.928 168.045 239.496
ATOM   2425   C4 U   A 113     273.677 168.063 240.857
ATOM   2426   O4 U   A 113     273.473 166.999 241.446
ATOM   2427   C5 U   A 113     273.667 169.370 241.448
ATOM   2428  C2* U   A 113     273.122 172.464 238.317
ATOM   2429  O2* U   A 113     273.119 172.955 236.993
ATOM   2430  C3* U   A 113     273.386 173.547 239.359
ATOM   2431  O3* U   A 113     272.759 174.786 239.033
ATOM   2432    P U   A 114     271.567 175.355 239.954
ATOM   2433  O1P U   A 114     271.951 175.167 241.382
ATOM   2434  O2P U   A 114     270.280 174.796 239.458
ATOM   2435  O5* U   A 114     271.557 176.916 239.633
ATOM   2436  C5* U   A 114     272.528 177.808 240.221
ATOM   2437  C4* U   A 114     272.588 179.099 239.437
ATOM   2438  O4* U   A 114     273.298 178.893 238.188
ATOM   2439  C1* U   A 114     272.717 179.694 237.168
ATOM   2440   N1 U   A 114     272.332 178.815 236.049
ATOM   2441   C6 U   A 114     272.532 177.452 236.129
ATOM   2442   C2 U   A 114     271.778 179.387 234.899
ATOM   2443   O2 U   A 114     271.569 180.587 234.780
ATOM   2444   N3 U   A 114     271.483 178.493 233.897
ATOM   2445   C4 U   A 114     271.674 177.125 233.917
ATOM   2446   O4 U   A 114     271.396 176.460 232.917
ATOM   2447   C5 U   A 114     272.232 176.615 235.132
ATOM   2448  C2* U   A 114     271.590 180.517 237.810
ATOM   2449  O2* U   A 114     272.098 181.789 238.169
ATOM   2450  C3* U   A 114     271.237 179.657 239.020
ATOM   2451  O3* U   A 114     270.645 180.396 240.084
ATOM   2452    P C   A 115     269.152 180.045 240.561
ATOM   2453  O1P C   A 115     268.843 180.895 241.748
ATOM   2454  O2P C   A 115     269.032 178.567 240.667
ATOM   2455  O5* C   A 115     268.253 180.527 239.339
ATOM   2456  C5* C   A 115     268.126 181.927 239.017
ATOM   2457  C4* C   A 115     267.344 182.100 237.735
ATOM   2458  O4* C   A 115     268.129 181.629 236.606
ATOM   2459  C1* C   A 115     267.263 181.064 235.629
ATOM   2460   N1 C   A 115     267.673 179.663 235.374
ATOM   2461   C6 C   A 115     268.453 178.981 236.271
ATOM   2462   C5 C   A 115     268.827 177.712 236.039
ATOM   2463   C2 C   A 115     267.246 179.032 234.180
ATOM   2464   O2 C   A 115     266.536 179.664 233.381
ATOM   2465   N3 C   A 115     267.618 177.754 233.939
ATOM   2466   C4 C   A 115     268.379 177.100 234.824
ATOM   2467   N4 C   A 115     268.718 175.834 234.546
ATOM   2468  C2* C   A 115     265.825 181.223 236.139
ATOM   2469  O2* C   A 115     265.268 182.409 235.609
ATOM   2470  C3* C   A 115     266.048 181.308 237.644
ATOM   2471  O3* C   A 115     264.977 181.965 238.317
ATOM   2472    P C   A 116     263.760 181.101 238.915
ATOM   2473  O1P C   A 116     262.888 182.039 239.680
ATOM   2474  O2P C   A 116     264.328 179.904 239.595
ATOM   2475  O5* C   A 116     262.968 180.612 237.621
ATOM   2476  C5* C   A 116     262.441 181.563 236.678
ATOM   2477  C4* C   A 116     261.934 180.852 235.444
ATOM   2478  O4* C   A 116     263.035 180.167 234.794
ATOM   2479  C1* C   A 116     262.521 179.088 234.031
ATOM   2480   N1 C   A 116     263.344 177.884 234.263
ATOM   2481   C6 C   A 116     264.252 177.833 235.288
ATOM   2482   C5 C   A 116     265.010 176.746 235.484
ATOM   2483   C2 C   A 116     263.186 176.781 233.400
ATOM   2484   O2 C   A 116     262.351 176.847 232.481
ATOM   2485   N3 C   A 116     263.944 175.678 233.591
ATOM   2486   C4 C   A 116     264.832 175.644 234.588
ATOM   2487   N4 C   A 116     265.564 174.535 234.730
ATOM   2488  C2* C   A 116     261.030 178.946 234.366
ATOM   2489  O2* C   A 116     260.288 179.544 233.323
ATOM   2490  C3* C   A 116     260.934 179.726 235.674
ATOM   2491  O3* C   A 116     259.613 180.231 235.885
ATOM   2492    P G   A 117     258.575 179.397 236.792
ATOM   2493  O1P G   A 117     257.256 180.099 236.751
ATOM   2494  O2P G   A 117     259.228 179.139 238.103
ATOM   2495  O5* G   A 117     258.422 178.009 236.021
ATOM   2496  C5* G   A 117     257.778 177.940 234.730
ATOM   2497  C4* G   A 117     257.854 176.532 234.184
ATOM   2498  O4* G   A 117     259.240 176.175 233.930
ATOM   2499  C1* G   A 117     259.445 174.803 234.238
ATOM   2500   N9 G   A 117     260.478 174.719 235.271
ATOM   2501   C4 G   A 117     261.479 173.770 235.368
ATOM   2502   N2 G   A 117     263.057 170.903 234.171
ATOM   2503   N3 G   A 117     261.668 172.718 234.537
ATOM   2504   C2 G   A 117     262.727 171.996 234.883
ATOM   2505   N1 G   A 117     263.538 172.290 235.953
ATOM   2506   C6 G   A 117     263.363 173.367 236.820
ATOM   2507   O6 G   A 117     264.158 173.546 237.754
ATOM   2508   C5 G   A 117     262.228 174.142 236.468
ATOM   2509   N7 G   A 117     261.700 175.281 237.063
ATOM   2510   C8 G   A 117     260.664 175.584 236.325
ATOM   2511  C2* G   A 117     258.086 174.207 234.627
ATOM   2512  O2* G   A 117     257.498 173.631 233.477
ATOM   2513  C3* G   A 117     257.341 175.446 235.117
ATOM   2514  O3* G   A 117     255.921 175.323 235.010
ATOM   2515    P A   A 118     255.009 175.364 236.336
ATOM   2516  O1P A   A 118     253.665 175.860 235.924
ATOM   2517  O2P A   A 118     255.757 176.078 237.409
ATOM   2518  O5* A   A 118     254.879 173.830 236.757
ATOM   2519  C5* A   A 118     253.736 173.044 236.359
ATOM   2520  C4* A   A 118     253.345 172.083 237.463
ATOM   2521  O4* A   A 118     254.338 171.029 237.588
ATOM   2522  C1* A   A 118     254.260 170.480 238.894
ATOM   2523   N9 A   A 118     255.615 170.289 239.418
ATOM   2524   C5 A   A 118     257.604 169.448 239.860
ATOM   2525   N7 A   A 118     257.493 170.603 240.623
ATOM   2526   C8 A   A 118     256.303 171.067 240.322
ATOM   2527   N1 A   A 118     258.428 167.465 238.876
ATOM   2528   C2 A   A 118     257.264 167.405 238.207
ATOM   2529   N3 A   A 118     256.223 168.236 238.250
ATOM   2530   C4 A   A 118     256.458 169.248 239.104
ATOM   2531   C6 A   A 118     258.631 168.495 239.731
ATOM   2532   N6 A   A 118     259.784 168.555 240.404
ATOM   2533  C2* A   A 118     253.339 171.383 239.727
ATOM   2534  O2* A   A 118     252.076 170.760 239.845
ATOM   2535  C3* A   A 118     253.298 172.650 238.874
ATOM   2536  O3* A   A 118     252.119 173.419 239.114
ATOM   2537    P A   A 119     252.099 174.498 240.311
ATOM   2538  O1P A   A 119     251.450 173.829 241.475
ATOM   2539  O2P A   A 119     251.535 175.776 239.794
ATOM   2540  O5* A   A 119     253.643 174.711 240.665
ATOM   2541  C5* A   A 119     254.330 175.950 240.376
ATOM   2542  C4* A   A 119     255.554 176.074 241.261
ATOM   2543  O4* A   A 119     256.411 174.911 241.056
ATOM   2544  C1* A   A 119     257.718 175.337 240.720
ATOM   2545   N9 A   A 119     258.332 174.329 239.845
ATOM   2546   C5 A   A 119     259.754 172.879 238.975
ATOM   2547   N7 A   A 119     258.578 172.756 238.242
ATOM   2548   C8 A   A 119     257.770 173.639 238.789
ATOM   2549   N1 A   A 119     261.962 172.575 239.772
ATOM   2550   C2 A   A 119     261.690 173.543 240.664
ATOM   2551   N3 A   A 119     260.562 174.239 240.842
ATOM   2552   C4 A   A 119     259.621 173.853 239.957
ATOM   2553   C6 A   A 119     260.997 172.212 238.896
ATOM   2554   N6 A   A 119     261.267 171.248 238.013
ATOM   2555  C2* A   A 119     257.557 176.749 240.155
ATOM   2556  O2* A   A 119     258.772 177.467 240.264
ATOM   2557  C3* A   A 119     256.446 177.300 241.057
ATOM   2558  O3* A   A 119     256.997 177.673 242.327
ATOM   2559    P U   A 120     256.343 178.881 243.173
ATOM   2560  O1P U   A 120     254.907 179.011 242.790
ATOM   2561  O2P U   A 120     257.241 180.063 243.078
ATOM   2562  O5* U   A 120     256.394 178.348 244.675
ATOM   2563  C5* U   A 120     255.792 177.084 245.019
ATOM   2564  C4* U   A 120     256.599 176.378 246.090
ATOM   2565  O4* U   A 120     256.017 175.061 246.299
ATOM   2566  C1* U   A 120     256.916 174.059 245.858
ATOM   2567   N1 U   A 120     256.157 173.078 245.065
ATOM   2568   C6 U   A 120     255.069 173.461 244.300
ATOM   2569   C2 U   A 120     256.572 171.755 245.104
ATOM   2570   O2 U   A 120     257.517 171.376 245.780
ATOM   2571   N3 U   A 120     255.836 170.896 244.326
ATOM   2572   C4 U   A 120     254.749 171.215 243.534
ATOM   2573   O4 U   A 120     254.215 170.332 242.859
ATOM   2574   C5 U   A 120     254.374 172.598 243.555
ATOM   2575  C2* U   A 120     258.003 174.773 245.051
ATOM   2576  O2* U   A 120     259.223 174.054 245.069
ATOM   2577  C3* U   A 120     258.066 176.124 245.758
ATOM   2578  O3* U   A 120     258.824 176.019 246.967
ATOM   2579    P G   A 121     259.854 177.189 247.382
ATOM   2580  O1P G   A 121     260.408 177.799 246.139
ATOM   2581  O2P G   A 121     260.785 176.634 248.401
ATOM   2582  O5* G   A 121     258.931 178.279 248.095
ATOM   2583  C5* G   A 121     258.237 177.977 249.333
ATOM   2584  C4* G   A 121     257.745 179.252 249.998
ATOM   2585  O4* G   A 121     258.878 180.100 250.333
ATOM   2586  C1* G   A 121     258.523 181.465 250.169
ATOM   2587   N9 G   A 121     259.423 182.054 249.178
ATOM   2588   C4 G   A 121     259.418 183.359 248.729
ATOM   2589   N2 G   A 121     258.062 186.564 248.775
ATOM   2590   N3 G   A 121     258.566 184.336 249.122
ATOM   2591   C2 G   A 121     258.814 185.485 248.507
ATOM   2592   N1 G   A 121     259.817 185.658 247.581
ATOM   2593   C6 G   A 121     260.704 184.666 247.162
ATOM   2594   O6 G   A 121     261.572 184.925 246.317
ATOM   2595   C5 G   A 121     260.452 183.433 247.812
ATOM   2596   N7 G   A 121     261.091 182.206 247.686
ATOM   2597   C8 G   A 121     260.452 181.421 248.511
ATOM   2598  C2* G   A 121     257.034 181.518 249.805
ATOM   2599  O2* G   A 121     256.284 181.704 250.990
ATOM   2600  C3* G   A 121     256.825 180.143 249.172
ATOM   2601  O3* G   A 121     255.471 179.700 249.274
ATOM   2602    P G   A 122     254.434 180.008 248.086
ATOM   2603  O1P G   A 122     253.156 179.311 248.417
ATOM   2604  O2P G   A 122     255.108 179.727 246.794
ATOM   2605  O5* G   A 122     254.188 181.581 248.186
ATOM   2606  C5* G   A 122     253.206 182.129 249.095
ATOM   2607  C4* G   A 122     252.948 183.585 248.767
ATOM   2608  O4* G   A 122     254.169 184.350 248.977
ATOM   2609  C1* G   A 122     254.300 185.334 247.958
ATOM   2610   N9 G   A 122     255.453 184.979 247.130
ATOM   2611   C4 G   A 122     256.080 185.787 246.209
ATOM   2612   N2 G   A 122     256.346 188.845 244.570
ATOM   2613   N3 G   A 122     255.755 187.065 245.922
ATOM   2614   C2 G   A 122     256.532 187.573 244.975
ATOM   2615   N1 G   A 122     257.548 186.875 244.357
ATOM   2616   C6 G   A 122     257.898 185.557 244.638
ATOM   2617   O6 G   A 122     258.826 185.018 244.023
ATOM   2618   C5 G   A 122     257.076 185.005 245.654
ATOM   2619   N7 G   A 122     257.088 183.741 246.227
ATOM   2620   C8 G   A 122     256.114 183.772 247.098
ATOM   2621  C2* G   A 122     252.997 185.317 247.154
ATOM   2622  O2* G   A 122     252.068 186.220 247.722
ATOM   2623  C3* G   A 122     252.580 183.865 247.318
ATOM   2624  O3* G   A 122     251.199 183.651 247.053
ATOM   2625    P G   A 123     250.740 183.148 245.596
ATOM   2626  O1P G   A 123     249.266 182.921 245.646
ATOM   2627  O2P G   A 123     251.641 182.037 245.179
ATOM   2628  O5* G   A 123     251.022 184.398 244.647
ATOM   2629  C5* G   A 123     250.325 185.643 244.839
ATOM   2630  C4* G   A 123     250.949 186.737 243.995
ATOM   2631  O4* G   A 123     252.356 186.879 244.338
ATOM   2632  C1* G   A 123     253.092 187.259 243.184
ATOM   2633   N9 G   A 123     254.078 186.220 242.897
ATOM   2634   C4 G   A 123     255.124 186.319 242.011
ATOM   2635   N2 G   A 123     256.922 188.157 239.669
ATOM   2636   N3 G   A 123     255.421 187.396 241.252
ATOM   2637   C2 G   A 123     256.488 187.188 240.493
ATOM   2638   N1 G   A 123     257.208 186.015 240.486
ATOM   2639   C6 G   A 123     256.918 184.894 241.263
ATOM   2640   O6 G   A 123     257.630 183.884 241.185
ATOM   2641   C5 G   A 123     255.776 185.104 242.076
ATOM   2642   N7 G   A 123     255.153 184.258 242.983
ATOM   2643   C8 G   A 123     254.154 184.959 243.445
ATOM   2644  C2* G   A 123     252.088 187.451 242.043
ATOM   2645  O2* G   A 123     251.701 188.810 241.994
ATOM   2646  C3* G   A 123     250.956 186.528 242.485
ATOM   2647  O3* G   A 123     249.705 186.893 241.898
ATOM   2648    P G   A 124     249.217 186.184 240.535
ATOM   2649  O1P G   A 124     247.876 186.741 240.201
ATOM   2650  O2P G   A 124     249.382 184.716 240.694
ATOM   2651  O5* G   A 124     250.253 186.692 239.433
ATOM   2652  C5* G   A 124     250.383 188.099 239.120
ATOM   2653  C4* G   A 124     251.562 188.324 238.196
ATOM   2654  O4* G   A 124     252.770 187.847 238.841
ATOM   2655  C1* G   A 124     253.639 187.286 237.873
ATOM   2656   N9 G   A 124     253.929 185.908 238.255
ATOM   2657   C4 G   A 124     255.020 185.168 237.863
ATOM   2658   N2 G   A 124     257.983 184.892 236.052
ATOM   2659   N3 G   A 124     256.003 185.583 237.033
ATOM   2660   C2 G   A 124     256.927 184.648 236.851
ATOM   2661   N1 G   A 124     256.884 183.403 237.438
ATOM   2662   C6 G   A 124     255.879 182.954 238.294
ATOM   2663   O6 G   A 124     255.934 181.810 238.767
ATOM   2664   C5 G   A 124     254.884 183.949 238.499
ATOM   2665   N7 G   A 124     253.725 183.919 239.266
ATOM   2666   C8 G   A 124     253.190 185.097 239.087
ATOM   2667  C2* G   A 124     252.993 187.462 236.496
ATOM   2668  O2* G   A 124     253.519 188.634 235.905
ATOM   2669  C3* G   A 124     251.516 187.588 236.863
ATOM   2670  O3* G   A 124     250.793 188.364 235.904
ATOM   2671    P A   A 125     250.040 187.641 234.679
ATOM   2672  O1P A   A 125     248.841 188.472 234.373
ATOM   2673  O2P A   A 125     249.864 186.198 234.997
ATOM   2674  O5* A   A 125     251.055 187.777 233.452
ATOM   2675  C5* A   A 125     250.652 187.378 232.122
ATOM   2676  C4* A   A 125     251.746 187.651 231.105
ATOM   2677  O4* A   A 125     251.882 189.083 230.866
ATOM   2678  C1* A   A 125     253.244 189.450 230.975
ATOM   2679   N9 A   A 125     253.329 190.828 231.467
ATOM   2680   C5 A   A 125     253.824 192.965 231.674
ATOM   2681   N7 A   A 125     253.013 192.647 232.756
ATOM   2682   C8 A   A 125     252.748 191.372 232.589
ATOM   2683   N1 A   A 125     255.186 194.144 230.145
ATOM   2684   C2 A   A 125     255.292 192.992 229.470
ATOM   2685   N3 A   A 125     254.759 191.801 229.743
ATOM   2686   C4 A   A 125     254.027 191.855 230.871
ATOM   2687   C6 A   A 125     254.445 194.165 231.275
ATOM   2688   N6 A   A 125     254.340 195.312 231.952
ATOM   2689  C2* A   A 125     253.869 188.397 231.889
ATOM   2690  O2* A   A 125     255.273 188.351 231.710
ATOM   2691  C3* A   A 125     253.147 187.134 231.418
ATOM   2692  O3* A   A 125     253.733 186.656 230.209
ATOM   2693    P A   A 126     253.950 185.075 230.003
ATOM   2694  O1P A   A 126     254.655 184.879 228.707
ATOM   2695  O2P A   A 126     252.648 184.390 230.242
ATOM   2696  O5* A   A 126     254.956 184.672 231.172
ATOM   2697  C5* A   A 126     256.300 185.195 231.196
ATOM   2698  C4* A   A 126     257.186 184.328 232.060
ATOM   2699  O4* A   A 126     256.923 182.932 231.769
ATOM   2700  C1* A   A 126     258.140 182.209 231.759
ATOM   2701   N9 A   A 126     258.297 181.629 230.424
ATOM   2702   C5 A   A 126     258.565 180.225 228.749
ATOM   2703   N7 A   A 126     258.359 181.475 228.179
ATOM   2704   C8 A   A 126     258.210 182.272 229.211
ATOM   2705   N1 A   A 126     258.953 177.914 229.028
ATOM   2706   C2 A   A 126     258.904 178.145 230.347
ATOM   2707   N3 A   A 126     258.703 179.291 230.997
ATOM   2708   C4 A   A 126     258.538 180.305 230.130
ATOM   2709   C6 A   A 126     258.784 178.954 228.185
ATOM   2710   N6 A   A 126     258.834 178.723 226.869
ATOM   2711  C2* A   A 126     259.257 183.163 232.206
ATOM   2712  O2* A   A 126     259.454 183.024 233.600
ATOM   2713  C3* A   A 126     258.677 184.518 231.813
ATOM   2714  O3* A   A 126     259.191 185.595 232.599
ATOM   2715    P A   A 127     260.213 186.655 231.945
ATOM   2716  O1P A   A 127     260.207 187.858 232.819
ATOM   2717  O2P A   A 127     259.896 186.796 230.500
ATOM   2718  O5* A   A 127     261.640 185.957 232.073
ATOM   2719  C5* A   A 127     262.190 185.610 233.363
ATOM   2720  C4* A   A 127     263.215 184.512 233.205
ATOM   2721  O4* A   A 127     262.573 183.372 232.571
ATOM   2722  C1* A   A 127     263.479 182.753 231.671
ATOM   2723   N9 A   A 127     262.889 182.774 230.331
ATOM   2724   C5 A   A 127     262.039 182.162 228.395
ATOM   2725   N7 A   A 127     262.038 183.551 228.396
ATOM   2726   C8 A   A 127     262.548 183.865 229.564
ATOM   2727   N1 A   A 127     261.751 179.905 227.755
ATOM   2728   C2 A   A 127     262.276 179.581 228.946
ATOM   2729   N3 A   A 127     262.709 180.378 229.923
ATOM   2730   C4 A   A 127     262.561 181.670 229.580
ATOM   2731   C6 A   A 127     261.616 181.216 227.443
ATOM   2732   N6 A   A 127     261.091 181.545 226.259
ATOM   2733  C2* A   A 127     264.822 183.485 231.779
ATOM   2734  O2* A   A 127     265.660 182.794 232.686
ATOM   2735  C3* A   A 127     264.388 184.855 232.293
ATOM   2736  O3* A   A 127     265.442 185.491 233.027
ATOM   2737    P C   A 128     265.797 187.036 232.753
ATOM   2738  O1P C   A 128     265.632 187.277 231.293
ATOM   2739  O2P C   A 128     267.107 187.329 233.400
ATOM   2740  O5* C   A 128     264.652 187.832 233.530
ATOM   2741  C5* C   A 128     264.743 188.084 234.954
ATOM   2742  C4* C   A 128     263.519 188.841 235.429
ATOM   2743  O4* C   A 128     262.348 187.983 235.322
ATOM   2744  C1* C   A 128     261.418 188.315 236.346
ATOM   2745   N1 C   A 128     261.153 187.117 237.169
ATOM   2746   C6 C   A 128     262.091 186.128 237.302
ATOM   2747   C5 C   A 128     261.852 185.045 238.053
ATOM   2748   C2 C   A 128     259.913 187.009 237.823
ATOM   2749   O2 C   A 128     259.077 187.920 237.688
ATOM   2750   N3 C   A 128     259.660 185.918 238.582
ATOM   2751   C4 C   A 128     260.584 184.959 238.703
ATOM   2752   N4 C   A 128     260.288 183.897 239.458
ATOM   2753  C2* C   A 128     262.018 189.469 237.151
ATOM   2754  O2* C   A 128     261.526 190.690 236.637
ATOM   2755  C3* C   A 128     263.506 189.269 236.890
ATOM   2756  O3* C   A 128     264.254 190.465 237.106
ATOM   2757    P C   A 129     264.760 190.836 238.589
ATOM   2758  O1P C   A 129     265.641 192.033 238.474
ATOM   2759  O2P C   A 129     265.280 189.601 239.231
ATOM   2760  O5* C   A 129     263.430 191.266 239.355
ATOM   2761  C5* C   A 129     262.704 192.452 238.973
ATOM   2762  C4* C   A 129     261.444 192.586 239.798
ATOM   2763  O4* C   A 129     260.546 191.485 239.498
ATOM   2764  C1* C   A 129     259.832 191.122 240.671
ATOM   2765   N1 C   A 129     260.111 189.704 240.974
ATOM   2766   C6 C   A 129     261.251 189.095 240.518
ATOM   2767   C5 C   A 129     261.508 187.809 240.793
ATOM   2768   C2 C   A 129     259.183 188.980 241.743
ATOM   2769   O2 C   A 129     258.152 189.550 242.140
ATOM   2770   N3 C   A 129     259.432 187.681 242.029
ATOM   2771   C4 C   A 129     260.549 187.100 241.579
ATOM   2772   N4 C   A 129     260.753 185.817 241.888
ATOM   2773  C2* C   A 129     260.243 192.096 241.782
ATOM   2774  O2* C   A 129     259.313 193.161 241.820
ATOM   2775  C3* C   A 129     261.627 192.525 241.308
ATOM   2776  O3* C   A 129     262.026 193.789 241.839
ATOM   2777    P C   A 130     262.953 193.847 243.152
ATOM   2778  O1P C   A 130     263.327 195.274 243.366
ATOM   2779  O2P C   A 130     264.019 192.820 243.020
ATOM   2780  O5* C   A 130     261.974 193.399 244.325
ATOM   2781  C5* C   A 130     260.921 194.270 244.782
ATOM   2782  C4* C   A 130     260.096 193.576 245.843
ATOM   2783  O4* C   A 130     259.410 192.435 245.254
ATOM   2784  C1* C   A 130     259.356 191.371 246.195
ATOM   2785   N1 C   A 130     260.122 190.226 245.659
ATOM   2786   C6 C   A 130     261.179 190.418 244.806
ATOM   2787   C5 C   A 130     261.897 189.383 244.347
ATOM   2788   C2 C   A 130     259.758 188.927 246.052
ATOM   2789   O2 C   A 130     258.783 188.778 246.810
ATOM   2790   N3 C   A 130     260.476 187.873 245.595
ATOM   2791   C4 C   A 130     261.515 188.075 244.776
ATOM   2792   N4 C   A 130     262.200 187.004 244.363
ATOM   2793  C2* C   A 130     259.937 191.900 247.510
ATOM   2794  O2* C   A 130     258.898 192.434 248.309
ATOM   2795  C3* C   A 130     260.888 192.971 246.993
ATOM   2796  O3* C   A 130     261.252 193.932 247.982
ATOM   2797    P A   A 131     262.725 193.879 248.631
ATOM   2798  O1P A   A 131     262.682 194.627 249.918
ATOM   2799  O2P A   A 131     263.710 194.276 247.584
ATOM   2800  O5* A   A 131     262.928 192.329 248.951
ATOM   2801  C5* A   A 131     262.922 191.846 250.305
ATOM   2802  C4* A   A 131     261.616 191.148 250.610
ATOM   2803  O4* A   A 131     261.397 190.061 249.670
ATOM   2804  C1* A   A 131     260.708 189.000 250.320
ATOM   2805   N9 A   A 131     261.486 187.766 250.168
ATOM   2806   C5 A   A 131     262.187 185.677 250.243
ATOM   2807   N7 A   A 131     263.113 186.370 249.477
ATOM   2808   C8 A   A 131     262.657 187.600 249.465
ATOM   2809   N1 A   A 131     261.057 183.949 251.397
ATOM   2810   C2 A   A 131     260.158 184.885 251.752
ATOM   2811   N3 A   A 131     260.126 186.189 251.450
ATOM   2812   C4 A   A 131     261.181 186.525 250.684
ATOM   2813   C6 A   A 131     262.105 184.323 250.626
ATOM   2814   N6 A   A 131     263.003 183.399 250.266
ATOM   2815  C2* A   A 131     260.446 189.436 251.767
ATOM   2816  O2* A   A 131     259.146 189.980 251.856
ATOM   2817  C3* A   A 131     261.542 190.478 251.973
ATOM   2818  O3* A   A 131     261.220 191.423 252.992
ATOM   2819    P G   A 132     261.964 191.349 254.415
ATOM   2820  O1P G   A 132     261.632 192.599 255.154
ATOM   2821  O2P G   A 132     263.387 190.983 254.191
ATOM   2822  O5* G   A 132     261.254 190.126 255.146
ATOM   2823  C5* G   A 132     259.958 190.276 255.757
ATOM   2824  C4* G   A 132     259.573 189.001 256.470
ATOM   2825  O4* G   A 132     259.383 187.940 255.493
ATOM   2826  C1* G   A 132     259.864 186.711 256.019
ATOM   2827   N9 G   A 132     260.981 186.265 255.189
ATOM   2828   C4 G   A 132     261.492 184.989 255.124
ATOM   2829   N2 G   A 132     261.427 181.660 256.132
ATOM   2830   N3 G   A 132     261.042 183.916 255.812
ATOM   2831   C2 G   A 132     261.740 182.823 255.536
ATOM   2832   N1 G   A 132     262.796 182.791 254.655
ATOM   2833   C6 G   A 132     263.275 183.886 253.939
ATOM   2834   O6 G   A 132     264.234 183.749 253.172
ATOM   2835   C5 G   A 132     262.536 185.060 254.224
ATOM   2836   N7 G   A 132     262.677 186.349 253.730
ATOM   2837   C8 G   A 132     261.734 187.028 254.327
ATOM   2838  C2* G   A 132     260.269 186.968 257.474
ATOM   2839  O2* G   A 132     259.173 186.693 258.323
ATOM   2840  C3* G   A 132     260.626 188.448 257.422
ATOM   2841  O3* G   A 132     260.588 189.087 258.699
ATOM   2842    P U   A 133     261.945 189.244 259.554
ATOM   2843  O1P U   A 133     261.641 190.114 260.723
ATOM   2844  O2P U   A 133     263.043 189.621 258.623
ATOM   2845  O5* U   A 133     262.233 187.768 260.086
ATOM   2846  C5* U   A 133     261.250 187.049 260.862
ATOM   2847  C4* U   A 133     261.655 185.596 261.005
ATOM   2848  O4* U   A 133     261.678 184.962 259.697
ATOM   2849  C1* U   A 133     262.719 183.996 259.652
ATOM   2850   N1 U   A 133     263.640 184.349 258.559
ATOM   2851   C6 U   A 133     263.864 185.666 258.208
ATOM   2852   C2 U   A 133     264.270 183.312 257.879
ATOM   2853   O2 U   A 133     264.120 182.131 258.171
ATOM   2854   N3 U   A 133     265.082 183.712 256.846
ATOM   2855   C4 U   A 133     265.333 185.008 256.435
ATOM   2856   O4 U   A 133     266.059 185.200 255.459
ATOM   2857   C5 U   A 133     264.666 186.020 257.199
ATOM   2858  C2* U   A 133     263.369 183.951 261.037
ATOM   2859  O2* U   A 133     262.759 182.926 261.795
ATOM   2860  C3* U   A 133     263.049 185.345 261.562
ATOM   2861  O3* U   A 133     263.057 185.406 262.985
ATOM   2862    P G   A 134     264.413 185.792 263.761
ATOM   2863  O1P G   A 134     264.076 185.917 265.208
ATOM   2864  O2P G   A 134     265.033 186.940 263.050
ATOM   2865  O5* G   A 134     265.346 184.511 263.565
ATOM   2866  C5* G   A 134     264.956 183.218 264.088
ATOM   2867  C4* G   A 134     265.822 182.119 263.500
ATOM   2868  O4* G   A 134     265.655 182.071 262.057
ATOM   2869  C1* G   A 134     266.857 181.616 261.454
ATOM   2870   N9 G   A 134     267.261 182.569 260.419
ATOM   2871   C4 G   A 134     268.186 182.349 259.421
ATOM   2872   N2 G   A 134     270.501 180.278 257.855
ATOM   2873   N3 G   A 134     268.906 181.221 259.237
ATOM   2874   C2 G   A 134     269.707 181.311 258.184
ATOM   2875   N1 G   A 134     269.791 182.419 257.376
ATOM   2876   C6 G   A 134     269.061 183.591 257.546
ATOM   2877   O6 G   A 134     269.211 184.531 256.759
ATOM   2878   C5 G   A 134     268.201 183.512 258.673
ATOM   2879   N7 G   A 134     267.317 184.447 259.196
ATOM   2880   C8 G   A 134     266.785 183.848 260.230
ATOM   2881  C2* G   A 134     267.878 181.365 262.571
ATOM   2882  O2* G   A 134     267.860 179.988 262.895
ATOM   2883  C3* G   A 134     267.327 182.245 263.693
ATOM   2884  O3* G   A 134     267.708 181.769 264.986
ATOM   2885    P U   A 135     269.138 182.175 265.605
ATOM   2886  O1P U   A 135     269.117 181.797 267.047
ATOM   2887  O2P U   A 135     269.443 183.579 265.215
ATOM   2888  O5* U   A 135     270.175 181.211 264.872
ATOM   2889  C5* U   A 135     271.589 181.472 264.937
ATOM   2890  C4* U   A 135     272.317 180.720 263.848
ATOM   2891  O4* U   A 135     271.582 180.816 262.601
ATOM   2892  C1* U   A 135     272.489 180.989 261.522
ATOM   2893   N1 U   A 135     272.183 182.275 260.874
ATOM   2894   C6 U   A 135     271.391 183.215 261.507
ATOM   2895   C2 U   A 135     272.693 182.515 259.602
ATOM   2896   O2 U   A 135     273.418 181.727 259.009
ATOM   2897   N3 U   A 135     272.320 183.719 259.051
ATOM   2898   C4 U   A 135     271.516 184.688 259.626
ATOM   2899   O4 U   A 135     271.249 185.711 258.990
ATOM   2900   C5 U   A 135     271.050 184.375 260.943
ATOM   2901  C2* U   A 135     273.910 180.856 262.083
ATOM   2902  O2* U   A 135     274.335 179.512 261.951
ATOM   2903  C3* U   A 135     273.699 181.273 263.535
ATOM   2904  O3* U   A 135     274.678 180.741 264.425
ATOM   2905    P G   A 136     275.611 181.738 265.275
ATOM   2906  O1P G   A 136     276.338 180.904 266.274
ATOM   2907  O2P G   A 136     274.781 182.884 265.742
ATOM   2908  O5* G   A 136     276.669 182.278 264.209
ATOM   2909  C5* G   A 136     277.744 181.437 263.742
ATOM   2910  C4* G   A 136     278.425 182.064 262.545
ATOM   2911  O4* G   A 136     277.485 182.173 261.443
ATOM   2912  C1* G   A 136     277.821 183.299 260.645
ATOM   2913   N9 G   A 136     276.655 184.175 260.543
ATOM   2914   C4 G   A 136     276.423 185.097 259.547
ATOM   2915   N2 G   A 136     277.423 186.672 256.613
ATOM   2916   N3 G   A 136     277.233 185.349 258.493
ATOM   2917   C2 G   A 136     276.744 186.295 257.706
ATOM   2918   N1 G   A 136     275.553 186.943 257.935
ATOM   2919   C6 G   A 136     274.704 186.702 259.012
ATOM   2920   O6 G   A 136     273.656 187.347 259.125
ATOM   2921   C5 G   A 136     275.217 185.686 259.866
ATOM   2922   N7 G   A 136     274.699 185.145 261.037
ATOM   2923   C8 G   A 136     275.582 184.255 261.403
ATOM   2924  C2* G   A 136     279.054 183.965 261.270
ATOM   2925  O2* G   A 136     280.213 183.508 260.596
ATOM   2926  C3* G   A 136     278.960 183.480 262.717
ATOM   2927  O3* G   A 136     280.225 183.480 263.388
ATOM   2928    P U   A 137     280.892 184.872 263.859
ATOM   2929  O1P U   A 137     281.958 184.533 264.841
ATOM   2930  O2P U   A 137     279.806 185.816 264.245
ATOM   2931  O5* U   A 137     281.601 185.424 262.538
ATOM   2932  C5* U   A 137     282.002 186.810 262.421
ATOM   2933  C4* U   A 137     282.309 187.149 260.976
ATOM   2934  O4* U   A 137     281.280 186.585 260.115
ATOM   2935  C1* U   A 137     280.868 187.553 259.163
ATOM   2936   N1 U   A 137     279.522 188.021 259.540
ATOM   2937   C6 U   A 137     278.956 187.659 260.747
ATOM   2938   C2 U   A 137     278.836 188.838 258.650
ATOM   2939   O2 U   A 137     279.290 189.178 257.566
ATOM   2940   N3 U   A 137     277.594 189.241 259.081
ATOM   2941   C4 U   A 137     276.978 188.918 260.276
ATOM   2942   O4 U   A 137     275.863 189.378 260.528
ATOM   2943   C5 U   A 137     277.744 188.066 261.131
ATOM   2944  C2* U   A 137     281.933 188.656 259.170
ATOM   2945  O2* U   A 137     282.979 188.306 258.284
ATOM   2946  C3* U   A 137     282.368 188.637 260.633
ATOM   2947  O3* U   A 137     283.671 189.202 260.844
ATOM   2948    P U   A 138     283.837 190.791 261.092
ATOM   2949  O1P U   A 138     284.849 190.957 262.173
ATOM   2950  O2P U   A 138     282.487 191.403 261.246
ATOM   2951  O5* U   A 138     284.485 191.336 259.739
ATOM   2952  C5* U   A 138     284.801 192.739 259.570
ATOM   2953  C4* U   A 138     286.083 192.898 258.776
ATOM   2954  O4* U   A 138     285.953 192.209 257.504
ATOM   2955  C1* U   A 138     286.766 192.852 256.533
ATOM   2956   N1 U   A 138     285.962 193.108 255.325
ATOM   2957   C6 U   A 138     284.806 193.867 255.367
ATOM   2958   C2 U   A 138     286.407 192.553 254.132
ATOM   2959   O2 U   A 138     287.426 191.878 254.051
ATOM   2960   N3 U   A 138     285.614 192.815 253.040
ATOM   2961   C4 U   A 138     284.450 193.560 253.013
ATOM   2962   O4 U   A 138     283.845 193.696 251.948
ATOM   2963   C5 U   A 138     284.057 194.106 254.282
ATOM   2964  C2* U   A 138     287.400 194.083 257.190
ATOM   2965  O2* U   A 138     288.721 193.758 257.580
ATOM   2966  C3* U   A 138     286.462 194.319 258.375
ATOM   2967  O3* U   A 138     287.136 195.007 259.431
ATOM   2968    P U   A 139     286.582 196.426 259.957
ATOM   2969  O1P U   A 139     287.728 197.136 260.586
ATOM   2970  O2P U   A 139     285.355 196.159 260.758
ATOM   2971  O5* U   A 139     286.170 197.222 258.636
ATOM   2972  C5* U   A 139     284.787 197.310 258.237
ATOM   2973  C4* U   A 139     284.347 198.756 258.160
ATOM   2974  O4* U   A 139     284.841 199.347 256.929
ATOM   2975  C1* U   A 139     283.970 200.398 256.534
ATOM   2976   N1 U   A 139     283.722 200.305 255.083
ATOM   2977   C6 U   A 139     283.343 199.112 254.487
ATOM   2978   C2 U   A 139     283.885 201.465 254.320
ATOM   2979   O2 U   A 139     284.216 202.540 254.801
ATOM   2980   N3 U   A 139     283.645 201.313 252.974
ATOM   2981   C4 U   A 139     283.266 200.152 252.319
ATOM   2982   O4 U   A 139     283.095 200.176 251.097
ATOM   2983   C5 U   A 139     283.118 199.001 253.169
ATOM   2984  C2* U   A 139     282.732 200.349 257.439
ATOM   2985  O2* U   A 139     282.835 201.379 258.405
ATOM   2986  C3* U   A 139     282.842 198.949 258.045
ATOM   2987  O3* U   A 139     282.244 198.907 259.341
ATOM   2988    P C   A 140     281.365 197.633 259.787
ATOM   2989  O1P C   A 140     282.271 196.459 259.922
ATOM   2990  O2P C   A 140     280.176 197.547 258.897
ATOM   2991  O5* C   A 140     280.868 198.027 261.249
ATOM   2992  C5* C   A 140     280.172 197.086 262.087
ATOM   2993  C4* C   A 140     278.719 197.482 262.213
ATOM   2994  O4* C   A 140     278.642 198.915 262.467
ATOM   2995  C1* C   A 140     277.493 199.458 261.827
ATOM   2996   N1 C   A 140     277.924 200.486 260.855
ATOM   2997   C6 C   A 140     279.130 200.387 260.212
ATOM   2998   C5 C   A 140     279.517 201.304 259.318
ATOM   2999   C2 C   A 140     277.067 201.571 260.588
ATOM   3000   O2 C   A 140     275.982 201.649 261.190
ATOM   3001   N3 C   A 140     277.449 202.504 259.684
ATOM   3002   C4 C   A 140     278.626 202.390 259.060
ATOM   3003   N4 C   A 140     278.955 203.333 258.173
ATOM   3004  C2* C   A 140     276.744 198.293 261.176
ATOM   3005  O2* C   A 140     275.756 197.821 262.070
ATOM   3006  C3* C   A 140     277.879 197.299 260.958
ATOM   3007  O3* C   A 140     277.414 195.957 260.810
ATOM   3008    P G   A 141     277.080 195.382 259.342
ATOM   3009  O1P G   A 141     275.620 195.098 259.301
ATOM   3010  O2P G   A 141     278.050 194.293 259.038
ATOM   3011  O5* G   A 141     277.383 196.607 258.365
ATOM   3012  C5* G   A 141     276.395 197.088 257.425
ATOM   3013  C4* G   A 141     276.436 198.603 257.357
ATOM   3014  O4* G   A 141     277.815 199.059 257.284
ATOM   3015  C1* G   A 141     277.936 200.059 256.286
ATOM   3016   N9 G   A 141     278.581 199.459 255.117
ATOM   3017   C4 G   A 141     279.188 198.221 255.051
ATOM   3018   N2 G   A 141     280.150 195.249 256.584
ATOM   3019   N3 G   A 141     279.305 197.334 256.067
ATOM   3020   C2 G   A 141     279.943 196.235 255.695
ATOM   3021   N1 G   A 141     280.426 196.022 254.425
ATOM   3022   C6 G   A 141     280.319 196.919 253.364
ATOM   3023   O6 G   A 141     280.795 196.627 252.257
ATOM   3024   C5 G   A 141     279.638 198.104 253.751
ATOM   3025   N7 G   A 141     279.325 199.240 253.015
ATOM   3026   C8 G   A 141     278.701 200.015 253.862
ATOM   3027  C2* G   A 141     276.515 200.548 255.998
ATOM   3028  O2* G   A 141     276.155 201.547 256.930
ATOM   3029  C3* G   A 141     275.726 199.257 256.176
ATOM   3030  O3* G   A 141     274.327 199.460 256.413
ATOM   3031    P A   A 142     273.358 199.896 255.197
ATOM   3032  O1P A   A 142     273.551 201.356 254.978
ATOM   3033  O2P A   A 142     271.991 199.370 255.473
ATOM   3034  O5* A   A 142     273.949 199.131 253.928
ATOM   3035  C5* A   A 142     273.489 197.814 253.553
ATOM   3036  C4* A   A 142     274.657 196.977 253.074
ATOM   3037  O4* A   A 142     275.540 196.710 254.200
ATOM   3038  C1* A   A 142     276.099 195.407 254.077
ATOM   3039   N9 A   A 142     275.647 194.601 255.214
ATOM   3040   C5 A   A 142     275.521 193.119 256.839
ATOM   3041   N7 A   A 142     274.328 193.830 256.867
ATOM   3042   C8 A   A 142     274.453 194.694 255.889
ATOM   3043   N1 A   A 142     277.239 191.577 257.344
ATOM   3044   C2 A   A 142     277.921 192.127 256.329
ATOM   3045   N3 A   A 142     277.568 193.124 255.513
ATOM   3046   C4 A   A 142     276.343 193.583 255.826
ATOM   3047   C6 A   A 142     276.009 192.059 257.628
ATOM   3048   N6 A   A 142     275.319 191.512 258.632
ATOM   3049  C2* A   A 142     275.637 194.845 252.730
ATOM   3050  O2* A   A 142     276.607 195.146 251.742
ATOM   3051  C3* A   A 142     274.320 195.593 252.535
ATOM   3052  O3* A   A 142     273.902 195.647 251.168
ATOM   3053    P C   A 143     273.227 194.355 250.482
ATOM   3054  O1P C   A 143     272.659 194.799 249.179
ATOM   3055  O2P C   A 143     272.345 193.694 251.481
ATOM   3056  O5* C   A 143     274.462 193.393 250.181
ATOM   3057  C5* C   A 143     274.274 191.982 249.954
ATOM   3058  C4* C   A 143     275.504 191.220 250.393
ATOM   3059  O4* C   A 143     275.828 191.580 251.760
ATOM   3060  C1* C   A 143     276.336 190.446 252.445
ATOM   3061   N1 C   A 143     275.488 190.189 253.627
ATOM   3062   C6 C   A 143     274.212 190.682 253.697
ATOM   3063   C5 C   A 143     273.446 190.471 254.774
ATOM   3064   C2 C   A 143     276.015 189.434 254.692
ATOM   3065   O2 C   A 143     277.171 188.988 254.603
ATOM   3066   N3 C   A 143     275.249 189.214 255.786
ATOM   3067   C4 C   A 143     274.009 189.709 255.844
ATOM   3068   N4 C   A 143     273.295 189.471 256.945
ATOM   3069  C2* C   A 143     276.418 189.290 251.441
ATOM   3070  O2* C   A 143     277.727 189.242 250.907
ATOM   3071  C3* C   A 143     275.369 189.704 250.413
ATOM   3072  O3* C   A 143     275.625 189.152 249.119
ATOM   3073    P A   A 144     274.854 187.822 248.644
ATOM   3074  O1P A   A 144     275.221 187.591 247.218
ATOM   3075  O2P A   A 144     273.421 187.946 249.022
ATOM   3076  O5* A   A 144     275.503 186.660 249.524
ATOM   3077  C5* A   A 144     276.785 186.086 249.183
ATOM   3078  C4* A   A 144     277.117 184.950 250.129
ATOM   3079  O4* A   A 144     277.241 185.475 251.478
ATOM   3080  C1* A   A 144     276.723 184.536 252.411
ATOM   3081   N9 A   A 144     275.617 185.169 253.136
ATOM   3082   C5 A   A 144     274.106 185.685 254.652
ATOM   3083   N7 A   A 144     273.974 186.623 253.637
ATOM   3084   C8 A   A 144     274.886 186.273 252.764
ATOM   3085   N1 A   A 144     273.801 184.475 256.659
ATOM   3086   C2 A   A 144     274.788 183.675 256.235
ATOM   3087   N3 A   A 144     275.501 183.736 255.108
ATOM   3088   C4 A   A 144     275.108 184.777 254.353
ATOM   3089   C6 A   A 144     273.428 185.511 255.873
ATOM   3090   N6 A   A 144     272.444 186.310 256.289
ATOM   3091  C2* A   A 144     276.329 183.278 251.631
ATOM   3092  O2* A   A 144     277.403 182.354 251.656
ATOM   3093  C3* A   A 144     276.061 183.857 250.245
ATOM   3094  O3* A   A 144     276.198 182.883 249.210
ATOM   3095    P C   A 145     274.912 182.048 248.717
ATOM   3096  O1P C   A 145     275.357 181.192 247.580
ATOM   3097  O2P C   A 145     273.785 182.995 248.523
ATOM   3098  O5* C   A 145     274.561 181.110 249.957
ATOM   3099  C5* C   A 145     275.435 180.030 250.346
ATOM   3100  C4* C   A 145     274.930 179.375 251.616
ATOM   3101  O4* C   A 145     274.973 180.336 252.707
ATOM   3102  C1* C   A 145     273.892 180.094 253.600
ATOM   3103   N1 C   A 145     273.049 181.305 253.664
ATOM   3104   C6 C   A 145     272.930 182.137 252.583
ATOM   3105   C5 C   A 145     272.157 183.229 252.631
ATOM   3106   C2 C   A 145     272.360 181.590 254.856
ATOM   3107   O2 C   A 145     272.490 180.827 255.826
ATOM   3108   N3 C   A 145     271.574 182.691 254.914
ATOM   3109   C4 C   A 145     271.464 183.491 253.850
ATOM   3110   N4 C   A 145     270.677 184.561 253.955
ATOM   3111  C2* C   A 145     273.141 178.860 253.090
ATOM   3112  O2* C   A 145     273.638 177.710 253.744
ATOM   3113  C3* C   A 145     273.484 178.893 251.605
ATOM   3114  O3* C   A 145     273.347 177.612 250.987
ATOM   3115    P A   A 146     271.938 177.185 250.329
ATOM   3116  O1P A   A 146     272.171 175.935 249.550
ATOM   3117  O2P A   A 146     271.356 178.374 249.651
ATOM   3118  O5* A   A 146     271.020 176.828 251.582
ATOM   3119  C5* A   A 146     271.234 175.619 252.337
ATOM   3120  C4* A   A 146     270.262 175.546 253.497
ATOM   3121  O4* A   A 146     270.496 176.664 254.395
ATOM   3122  C1* A   A 146     269.265 177.088 254.960
ATOM   3123   N9 A   A 146     269.034 178.481 254.577
ATOM   3124   C5 A   A 146     268.304 180.556 254.517
ATOM   3125   N7 A   A 146     269.189 180.426 253.456
ATOM   3126   C8 A   A 146     269.593 179.181 253.533
ATOM   3127   N1 A   A 146     266.761 181.446 256.069
ATOM   3128   C2 A   A 146     266.752 180.231 256.638
ATOM   3129   N3 A   A 146     267.427 179.131 256.294
ATOM   3130   C4 A   A 146     268.194 179.365 255.214
ATOM   3131   C6 A   A 146     267.542 181.643 254.983
ATOM   3132   N6 A   A 146     267.555 182.848 254.409
ATOM   3133  C2* A   A 146     268.176 176.139 254.458
ATOM   3134  O2* A   A 146     267.994 175.105 255.405
ATOM   3135  C3* A   A 146     268.784 175.658 253.146
ATOM   3136  O3* A   A 146     268.236 174.414 252.714
ATOM   3137    P C   A 147     266.905 174.397 251.808
ATOM   3138  O1P C   A 147     266.735 173.010 251.292
ATOM   3139  O2P C   A 147     266.971 175.531 250.853
ATOM   3140  O5* C   A 147     265.728 174.690 252.841
ATOM   3141  C5* C   A 147     265.455 173.789 253.935
ATOM   3142  C4* C   A 147     264.466 174.417 254.893
ATOM   3143  O4* C   A 147     265.039 175.630 255.450
ATOM   3144  C1* C   A 147     264.024 176.609 255.610
ATOM   3145   N1 C   A 147     264.389 177.796 254.810
ATOM   3146   C6 C   A 147     265.150 177.674 253.678
ATOM   3147   C5 C   A 147     265.487 178.746 252.950
ATOM   3148   C2 C   A 147     263.943 179.064 255.229
ATOM   3149   O2 C   A 147     263.257 179.155 256.263
ATOM   3150   N3 C   A 147     264.276 180.154 254.498
ATOM   3151   C4 C   A 147     265.022 180.019 253.396
ATOM   3152   N4 C   A 147     265.333 181.122 252.708
ATOM   3153  C2* C   A 147     262.689 175.961 255.226
ATOM   3154  O2* C   A 147     262.072 175.459 256.395
ATOM   3155  C3* C   A 147     263.150 174.863 254.273
ATOM   3156  O3* C   A 147     262.236 173.769 254.192
ATOM   3157    P U   A 148     261.107 173.750 253.047
ATOM   3158  O1P U   A 148     260.337 172.481 253.192
ATOM   3159  O2P U   A 148     261.753 174.071 251.750
ATOM   3160  O5* U   A 148     260.150 174.961 253.444
ATOM   3161  C5* U   A 148     259.464 174.982 254.714
ATOM   3162  C4* U   A 148     258.757 176.306 254.904
ATOM   3163  O4* U   A 148     259.736 177.368 255.029
ATOM   3164  C1* U   A 148     259.217 178.560 254.458
ATOM   3165   N1 U   A 148     260.177 179.065 253.461
ATOM   3166   C6 U   A 148     261.009 178.209 252.759
ATOM   3167   C2 U   A 148     260.235 180.440 253.258
ATOM   3168   O2 U   A 148     259.504 181.232 253.839
ATOM   3169   N3 U   A 148     261.180 180.850 252.348
ATOM   3170   C4 U   A 148     262.049 180.051 251.629
ATOM   3171   O4 U   A 148     262.858 180.578 250.862
ATOM   3172   C5 U   A 148     261.916 178.644 251.878
ATOM   3173  C2* U   A 148     257.805 178.259 253.939
ATOM   3174  O2* U   A 148     256.869 178.652 254.924
ATOM   3175  C3* U   A 148     257.867 176.745 253.750
ATOM   3176  O3* U   A 148     256.580 176.139 253.842
ATOM   3177    P A   A 149     256.120 175.055 252.744
ATOM   3178  O1P A   A 149     254.754 174.594 253.114
ATOM   3179  O2P A   A 149     257.210 174.056 252.574
ATOM   3180  O5* A   A 149     256.004 175.888 251.392
ATOM   3181  C5* A   A 149     255.274 177.130 251.340
ATOM   3182  C4* A   A 149     254.090 176.999 250.405
ATOM   3183  O4* A   A 149     254.540 176.401 249.157
ATOM   3184  C1* A   A 149     253.520 175.561 248.632
ATOM   3185   N9 A   A 149     254.052 174.202 248.508
ATOM   3186   C5 A   A 149     254.362 172.110 247.893
ATOM   3187   N7 A   A 149     255.351 172.388 248.826
ATOM   3188   C8 A   A 149     255.126 173.637 249.161
ATOM   3189   N1 A   A 149     253.008 171.001 246.309
ATOM   3190   C2 A   A 149     252.315 172.146 246.215
ATOM   3191   N3 A   A 149     252.502 173.302 246.853
ATOM   3192   C4 A   A 149     253.554 173.217 247.687
ATOM   3193   C6 A   A 149     254.056 170.949 247.159
ATOM   3194   N6 A   A 149     254.744 169.808 247.263
ATOM   3195  C2* A   A 149     252.308 175.672 249.560
ATOM   3196  O2* A   A 149     251.439 176.665 249.053
ATOM   3197  C3* A   A 149     252.975 176.071 250.871
ATOM   3198  O3* A   A 149     252.086 176.756 251.752
ATOM   3199    P U   A 150     251.233 175.929 252.837
ATOM   3200  O1P U   A 150     250.359 176.906 253.542
ATOM   3201  O2P U   A 150     252.154 175.072 253.621
ATOM   3202  O5* U   A 150     250.307 174.984 251.952
ATOM   3203  C5* U   A 150     249.333 175.543 251.056
ATOM   3204  C4* U   A 150     248.733 174.459 250.193
ATOM   3205  O4* U   A 150     249.745 173.917 249.300
ATOM   3206  C1* U   A 150     249.489 172.536 249.073
ATOM   3207   N1 U   A 150     250.654 171.758 249.523
ATOM   3208   C6 U   A 150     251.503 172.238 250.502
ATOM   3209   C2 U   A 150     250.872 170.522 248.930
ATOM   3210   O2 U   A 150     250.145 170.061 248.066
ATOM   3211   N3 U   A 150     251.976 169.849 249.391
ATOM   3212   C4 U   A 150     252.864 170.273 250.364
ATOM   3213   O4 U   A 150     253.815 169.551 250.666
ATOM   3214   C5 U   A 150     252.571 171.558 250.929
ATOM   3215  C2* U   A 150     248.209 172.179 249.834
ATOM   3216  O2* U   A 150     247.107 172.297 248.956
ATOM   3217  C3* U   A 150     248.214 173.237 250.932
ATOM   3218  O3* U   A 150     246.925 173.463 251.494
ATOM   3219    P C   A 151     246.472 172.647 252.804
ATOM   3220  O1P C   A 151     245.176 173.220 253.267
ATOM   3221  O2P C   A 151     247.624 172.594 253.741
ATOM   3222  O5* C   A 151     246.194 171.177 252.255
ATOM   3223  C5* C   A 151     245.222 170.954 251.214
ATOM   3224  C4* C   A 151     245.349 169.551 250.666
ATOM   3225  O4* C   A 151     246.639 169.388 250.021
ATOM   3226  C1* C   A 151     247.090 168.051 250.192
ATOM   3227   N1 C   A 151     248.412 168.076 250.852
ATOM   3228   C6 C   A 151     248.746 169.079 251.725
ATOM   3229   C5 C   A 151     249.940 169.099 252.332
ATOM   3230   C2 C   A 151     249.332 167.045 250.570
ATOM   3231   O2 C   A 151     249.012 166.151 249.766
ATOM   3232   N3 C   A 151     250.540 167.055 251.180
ATOM   3233   C4 C   A 151     250.849 168.036 252.036
ATOM   3234   N4 C   A 151     252.046 167.999 252.623
ATOM   3235  C2* C   A 151     246.004 167.291 250.964
ATOM   3236  O2* C   A 151     245.165 166.629 250.039
ATOM   3237  C3* C   A 151     245.300 168.431 251.692
ATOM   3238  O3* C   A 151     243.953 168.124 252.043
ATOM   3239    P A   A 152     243.617 167.567 253.511
ATOM   3240  O1P A   A 152     242.134 167.520 253.641
ATOM   3241  O2P A   A 152     244.416 168.331 254.506
ATOM   3242  O5* A   A 152     244.164 166.070 253.468
ATOM   3243  C5* A   A 152     243.566 165.088 252.596
ATOM   3244  C4* A   A 152     244.385 163.815 252.596
ATOM   3245  O4* A   A 152     245.673 164.047 251.962
ATOM   3246  C1* A   A 152     246.657 163.220 252.572
ATOM   3247   N9 A   A 152     247.733 164.069 253.091
ATOM   3248   C5 A   A 152     249.669 164.789 253.860
ATOM   3249   N7 A   A 152     248.838 165.901 253.802
ATOM   3250   C8 A   A 152     247.705 165.424 253.341
ATOM   3251   N1 A   A 152     251.542 163.391 254.203
ATOM   3252   C2 A   A 152     250.775 162.384 253.761
ATOM   3253   N3 A   A 152     249.503 162.405 253.354
ATOM   3254   C4 A   A 152     249.002 163.653 253.428
ATOM   3255   C6 A   A 152     251.007 164.631 254.266
ATOM   3256   N6 A   A 152     251.767 165.636 254.707
ATOM   3257  C2* A   A 152     245.956 162.383 253.646
ATOM   3258  O2* A   A 152     245.611 161.130 253.091
ATOM   3259  C3* A   A 152     244.746 163.255 253.964
ATOM   3260  O3* A   A 152     243.665 162.520 254.536
ATOM   3261    P U   A 153     243.499 162.459 256.136
ATOM   3262  O1P U   A 153     242.186 161.819 256.429
ATOM   3263  O2P U   A 153     243.797 163.805 256.693
ATOM   3264  O5* U   A 153     244.655 161.468 256.602
ATOM   3265  C5* U   A 153     244.669 160.093 256.173
ATOM   3266  C4* U   A 153     245.976 159.446 256.561
ATOM   3267  O4* U   A 153     247.065 160.109 255.864
ATOM   3268  C1* U   A 153     248.211 160.153 256.700
ATOM   3269   N1 U   A 153     248.582 161.561 256.914
ATOM   3270   C6 U   A 153     247.624 162.554 256.972
ATOM   3271   C2 U   A 153     249.932 161.862 257.059
ATOM   3272   O2 U   A 153     250.814 161.017 257.012
ATOM   3273   N3 U   A 153     250.206 163.193 257.261
ATOM   3274   C4 U   A 153     249.296 164.232 257.330
ATOM   3275   O4 U   A 153     249.706 165.382 257.509
ATOM   3276   C5 U   A 153     247.926 163.842 257.170
ATOM   3277  C2* U   A 153     247.865 159.407 257.992
ATOM   3278  O2* U   A 153     248.281 158.061 257.865
ATOM   3279  C3* U   A 153     246.349 159.565 258.031
ATOM   3280  O3* U   A 153     245.708 158.571 258.828
ATOM   3281    P U   A 154     245.363 158.884 260.368
ATOM   3282  O1P U   A 154     244.654 157.689 260.910
ATOM   3283  O2P U   A 154     244.712 160.220 260.439
ATOM   3284  O5* U   A 154     246.794 158.986 261.063
ATOM   3285  C5* U   A 154     247.625 157.816 261.224
ATOM   3286  C4* U   A 154     248.910 158.166 261.947
ATOM   3287  O4* U   A 154     249.766 158.981 261.101
ATOM   3288  C1* U   A 154     250.549 159.847 261.914
ATOM   3289   N1 U   A 154     250.311 161.239 261.500
ATOM   3290   C6 U   A 154     249.086 161.645 261.006
ATOM   3291   C2 U   A 154     251.364 162.139 261.625
ATOM   3292   O2 U   A 154     252.464 161.825 262.058
ATOM   3293   N3 U   A 154     251.078 163.421 261.223
ATOM   3294   C4 U   A 154     249.878 163.891 260.723
ATOM   3295   O4 U   A 154     249.776 165.080 260.415
ATOM   3296   C5 U   A 154     248.841 162.905 260.624
ATOM   3297  C2* U   A 154     250.177 159.569 263.374
ATOM   3298  O2* U   A 154     251.105 158.649 263.915
ATOM   3299  C3* U   A 154     248.775 158.987 263.220
ATOM   3300  O3* U   A 154     248.391 158.183 264.331
ATOM   3301    P A   A 155     247.603 158.852 265.566
ATOM   3302  O1P A   A 155     247.198 157.749 266.479
ATOM   3303  O2P A   A 155     246.568 159.776 265.028
ATOM   3304  O5* A   A 155     248.716 159.726 266.300
ATOM   3305  C5* A   A 155     249.878 159.104 266.883
ATOM   3306  C4* A   A 155     250.906 160.149 267.261
ATOM   3307  O4* A   A 155     251.392 160.828 266.071
ATOM   3308  C1* A   A 155     251.744 162.166 266.399
ATOM   3309   N9 A   A 155     250.970 163.081 265.554
ATOM   3310   C5 A   A 155     250.281 164.861 264.455
ATOM   3311   N7 A   A 155     249.324 163.879 264.241
ATOM   3312   C8 A   A 155     249.776 162.846 264.911
ATOM   3313   N1 A   A 155     251.460 166.904 264.400
ATOM   3314   C2 A   A 155     252.375 166.308 265.175
ATOM   3315   N3 A   A 155     252.395 165.062 265.656
ATOM   3316   C4 A   A 155     251.305 164.383 265.254
ATOM   3317   C6 A   A 155     250.379 166.192 264.016
ATOM   3318   N6 A   A 155     249.462 166.785 263.248
ATOM   3319  C2* A   A 155     251.483 162.353 267.899
ATOM   3320  O2* A   A 155     252.689 162.136 268.604
ATOM   3321  C3* A   A 155     250.429 161.279 268.159
ATOM   3322  O3* A   A 155     250.370 160.870 269.528
ATOM   3323    P A   A 156     249.376 161.623 270.550
ATOM   3324  O1P A   A 156     249.357 160.834 271.813
ATOM   3325  O2P A   A 156     248.096 161.917 269.849
ATOM   3326  O5* A   A 156     250.120 163.003 270.844
ATOM   3327  C5* A   A 156     251.422 163.015 271.470
ATOM   3328  C4* A   A 156     252.038 164.396 271.401
ATOM   3329  O4* A   A 156     252.307 164.754 270.019
ATOM   3330  C1* A   A 156     252.177 166.161 269.860
ATOM   3331   N9 A   A 156     251.126 166.427 268.874
ATOM   3332   C5 A   A 156     249.831 167.401 267.385
ATOM   3333   N7 A   A 156     249.340 166.112 267.542
ATOM   3334   C8 A   A 156     250.139 165.576 268.432
ATOM   3335   N1 A   A 156     250.123 169.625 266.656
ATOM   3336   C2 A   A 156     251.169 169.682 267.492
ATOM   3337   N3 A   A 156     251.654 168.740 268.301
ATOM   3338   C4 A   A 156     250.932 167.610 268.198
ATOM   3339   C6 A   A 156     249.419 168.474 266.580
ATOM   3340   N6 A   A 156     248.374 168.411 265.751
ATOM   3341  C2* A   A 156     251.852 166.745 271.237
ATOM   3342  O2* A   A 156     253.061 167.134 271.860
ATOM   3343  C3* A   A 156     251.190 165.550 271.914
ATOM   3344  O3* A   A 156     251.214 165.644 273.340
ATOM   3345    P C   A 157     249.989 166.347 274.118
ATOM   3346  O1P C   A 157     250.118 166.013 275.565
ATOM   3347  O2P C   A 157     248.725 166.032 273.402
ATOM   3348  O5* C   A 157     250.273 167.906 273.950
ATOM   3349  C5* C   A 157     251.556 168.477 274.301
ATOM   3350  C4* C   A 157     251.648 169.894 273.782
ATOM   3351  O4* C   A 157     251.625 169.879 272.329
ATOM   3352  C1* C   A 157     250.856 170.973 271.848
ATOM   3353   N1 C   A 157     249.718 170.435 271.067
ATOM   3354   C6 C   A 157     249.207 169.192 271.334
ATOM   3355   C5 C   A 157     248.197 168.689 270.613
ATOM   3356   C2 C   A 157     249.172 171.216 270.031
ATOM   3357   O2 C   A 157     249.639 172.348 269.817
ATOM   3358   N3 C   A 157     248.152 170.715 269.295
ATOM   3359   C4 C   A 157     247.673 169.496 269.559
ATOM   3360   N4 C   A 157     246.677 169.040 268.800
ATOM   3361  C2* C   A 157     250.464 171.824 273.061
ATOM   3362  O2* C   A 157     251.436 172.835 273.246
ATOM   3363  C3* C   A 157     250.474 170.778 274.169
ATOM   3364  O3* C   A 157     250.643 171.319 275.475
ATOM   3365    P U   A 158     249.366 171.874 276.274
ATOM   3366  O1P U   A 158     249.790 172.180 277.671
ATOM   3367  O2P U   A 158     248.226 170.949 276.032
ATOM   3368  O5* U   A 158     249.043 173.246 275.539
ATOM   3369  C5* U   A 158     247.711 173.764 275.508
ATOM   3370  C4* U   A 158     247.475 174.496 274.212
ATOM   3371  O4* U   A 158     247.652 173.589 273.092
ATOM   3372  C1* U   A 158     246.741 173.928 272.053
ATOM   3373   N1 U   A 158     245.954 172.731 271.700
ATOM   3374   C6 U   A 158     246.140 171.531 272.361
ATOM   3375   C2 U   A 158     245.031 172.832 270.664
ATOM   3376   O2 U   A 158     244.809 173.874 270.067
ATOM   3377   N3 U   A 158     244.375 171.665 270.356
ATOM   3378   C4 U   A 158     244.532 170.434 270.962
ATOM   3379   O4 U   A 158     243.895 169.467 270.541
ATOM   3380   C5 U   A 158     245.481 170.413 272.035
ATOM   3381  C2* U   A 158     245.942 175.149 272.522
ATOM   3382  O2* U   A 158     246.562 176.312 272.011
ATOM   3383  C3* U   A 158     246.064 175.024 274.039
ATOM   3384  O3* U   A 158     245.927 176.264 274.727
ATOM   3385    P G   A 159     244.626 176.533 275.631
ATOM   3386  O1P G   A 159     244.777 177.879 276.248
ATOM   3387  O2P G   A 159     244.394 175.347 276.501
ATOM   3388  O5* G   A 159     243.448 176.614 274.563
ATOM   3389  C5* G   A 159     243.511 177.541 273.463
ATOM   3390  C4* G   A 159     242.571 177.101 272.370
ATOM   3391  O4* G   A 159     243.049 175.868 271.763
ATOM   3392  C1* G   A 159     241.948 175.015 271.477
ATOM   3393   N9 G   A 159     242.105 173.796 272.271
ATOM   3394   C4 G   A 159     241.595 172.547 271.982
ATOM   3395   N2 G   A 159     239.755 170.431 269.919
ATOM   3396   N3 G   A 159     240.835 172.220 270.913
ATOM   3397   C2 G   A 159     240.509 170.933 270.910
ATOM   3398   N1 G   A 159     240.900 170.041 271.879
ATOM   3399   C6 G   A 159     241.680 170.356 272.988
ATOM   3400   O6 G   A 159     241.977 169.474 273.804
ATOM   3401   C5 G   A 159     242.035 171.730 273.006
ATOM   3402   N7 G   A 159     242.792 172.449 273.923
ATOM   3403   C8 G   A 159     242.805 173.665 273.450
ATOM   3404  C2* G   A 159     240.673 175.807 271.790
ATOM   3405  O2* G   A 159     240.245 176.487 270.626
ATOM   3406  C3* G   A 159     241.177 176.761 272.863
ATOM   3407  O3* G   A 159     240.385 177.931 273.015
ATOM   3408    P A   A 160     239.312 178.009 274.206
ATOM   3409  O1P A   A 160     238.747 179.388 274.203
ATOM   3410  O2P A   A 160     239.942 177.474 275.444
ATOM   3411  O5* A   A 160     238.179 176.989 273.742
ATOM   3412  C5* A   A 160     236.792 177.353 273.791
ATOM   3413  C4* A   A 160     236.430 178.174 272.577
ATOM   3414  O4* A   A 160     236.754 177.437 271.371
ATOM   3415  C1* A   A 160     235.831 177.777 270.349
ATOM   3416   N9 A   A 160     235.266 176.546 269.790
ATOM   3417   C5 A   A 160     234.203 175.095 268.516
ATOM   3418   N7 A   A 160     234.866 174.351 269.481
ATOM   3419   C8 A   A 160     235.474 175.253 270.214
ATOM   3420   N1 A   A 160     232.871 175.706 266.666
ATOM   3421   C2 A   A 160     233.175 176.977 266.967
ATOM   3422   N3 A   A 160     233.939 177.455 267.952
ATOM   3423   C4 A   A 160     234.429 176.450 268.700
ATOM   3424   C6 A   A 160     233.384 174.722 267.435
ATOM   3425   N6 A   A 160     233.094 173.453 267.131
ATOM   3426  C2* A   A 160     234.826 178.774 270.939
ATOM   3427  O2* A   A 160     235.237 180.082 270.593
ATOM   3428  C3* A   A 160     234.954 178.493 272.434
ATOM   3429  O3* A   A 160     234.622 179.630 273.229
ATOM   3430    P A   A 161     233.841 179.436 274.622
ATOM   3431  O1P A   A 161     234.300 180.518 275.534
ATOM   3432  O2P A   A 161     233.963 178.015 275.050
ATOM   3433  O5* A   A 161     232.318 179.717 274.248
ATOM   3434  C5* A   A 161     231.906 181.005 273.756
ATOM   3435  C4* A   A 161     230.942 180.842 272.605
ATOM   3436  O4* A   A 161     231.581 180.100 271.530
ATOM   3437  C1* A   A 161     230.605 179.343 270.831
ATOM   3438   N9 A   A 161     230.986 177.930 270.867
ATOM   3439   C5 A   A 161     231.123 175.780 270.418
ATOM   3440   N7 A   A 161     231.919 175.992 271.536
ATOM   3441   C8 A   A 161     231.810 177.280 271.760
ATOM   3442   N1 A   A 161     229.985 174.750 268.626
ATOM   3443   C2 A   A 161     229.511 175.967 268.328
ATOM   3444   N3 A   A 161     229.729 177.130 268.939
ATOM   3445   C4 A   A 161     230.552 176.966 269.989
ATOM   3446   C6 A   A 161     230.809 174.621 269.689
ATOM   3447   N6 A   A 161     231.275 173.407 269.994
ATOM   3448  C2* A   A 161     229.250 179.615 271.496
ATOM   3449  O2* A   A 161     228.588 180.639 270.778
ATOM   3450  C3* A   A 161     229.682 180.046 272.896
ATOM   3451  O3* A   A 161     228.705 180.861 273.545
ATOM   3452    P U   A 162     227.692 180.208 274.615
ATOM   3453  O1P U   A 162     227.484 178.783 274.240
ATOM   3454  O2P U   A 162     226.514 181.115 274.727
ATOM   3455  O5* U   A 162     228.484 180.253 276.003
ATOM   3456  C5* U   A 162     229.705 179.501 276.204
ATOM   3457  C4* U   A 162     229.458 178.351 277.156
ATOM   3458  O4* U   A 162     228.443 177.481 276.586
ATOM   3459  C1* U   A 162     228.717 176.132 276.932
ATOM   3460   N1 U   A 162     228.844 175.337 275.697
ATOM   3461   C6 U   A 162     229.395 175.869 274.546
ATOM   3462   C2 U   A 162     228.382 174.027 275.722
ATOM   3463   O2 U   A 162     227.889 173.510 276.720
ATOM   3464   N3 U   A 162     228.516 173.343 274.537
ATOM   3465   C4 U   A 162     229.049 173.816 273.357
ATOM   3466   O4 U   A 162     229.089 173.074 272.375
ATOM   3467   C5 U   A 162     229.508 175.173 273.408
ATOM   3468  C2* U   A 162     229.951 176.127 277.838
ATOM   3469  O2* U   A 162     229.524 176.126 279.186
ATOM   3470  C3* U   A 162     230.637 177.426 277.424
ATOM   3471  O3* U   A 162     231.493 177.936 278.452
ATOM   3472    P C   A 163     233.035 177.466 278.523
ATOM   3473  O1P C   A 163     233.879 178.688 278.430
ATOM   3474  O2P C   A 163     233.232 176.357 277.548
ATOM   3475  O5* C   A 163     233.212 176.873 279.995
ATOM   3476  C5* C   A 163     232.125 176.187 280.654
ATOM   3477  C4* C   A 163     232.643 175.021 281.468
ATOM   3478  O4* C   A 163     231.509 174.392 282.122
ATOM   3479  C1* C   A 163     231.680 172.983 282.135
ATOM   3480   N1 C   A 163     230.550 172.369 281.404
ATOM   3481   C6 C   A 163     230.008 172.979 280.302
ATOM   3482   C5 C   A 163     228.974 172.434 279.645
ATOM   3483   C2 C   A 163     230.029 171.143 281.863
ATOM   3484   O2 C   A 163     230.538 170.602 282.861
ATOM   3485   N3 C   A 163     228.983 170.584 281.206
ATOM   3486   C4 C   A 163     228.460 171.195 280.136
ATOM   3487   N4 C   A 163     227.424 170.609 279.526
ATOM   3488  C2* C   A 163     233.068 172.678 281.562
ATOM   3489  O2* C   A 163     233.998 172.579 282.623
ATOM   3490  C3* C   A 163     233.305 173.898 280.676
ATOM   3491  O3* C   A 163     234.699 174.149 280.468
ATOM   3492    P C   A 164     235.444 173.552 279.169
ATOM   3493  O1P C   A 164     236.886 173.913 279.278
ATOM   3494  O2P C   A 164     234.675 173.956 277.964
ATOM   3495  O5* C   A 164     235.314 171.971 279.316
ATOM   3496  C5* C   A 164     235.994 171.255 280.367
ATOM   3497  C4* C   A 164     235.529 169.816 280.393
ATOM   3498  O4* C   A 164     234.088 169.800 280.570
ATOM   3499  C1* C   A 164     233.528 168.727 279.831
ATOM   3500   N1 C   A 164     232.525 169.270 278.894
ATOM   3501   C6 C   A 164     232.773 170.406 278.170
ATOM   3502   C5 C   A 164     231.858 170.899 277.322
ATOM   3503   C2 C   A 164     231.300 168.599 278.759
ATOM   3504   O2 C   A 164     231.097 167.571 279.430
ATOM   3505   N3 C   A 164     230.370 169.086 277.906
ATOM   3506   C4 C   A 164     230.622 170.195 277.205
ATOM   3507   N4 C   A 164     229.672 170.636 276.377
ATOM   3508  C2* C   A 164     234.678 167.949 279.182
ATOM   3509  O2* C   A 164     235.016 166.858 280.016
ATOM   3510  C3* C   A 164     235.767 169.017 279.115
ATOM   3511  O3* C   A 164     237.080 168.444 279.106
ATOM   3512    P A   A 165     237.985 168.511 277.772
ATOM   3513  O1P A   A 165     239.178 167.649 277.999
ATOM   3514  O2P A   A 165     238.173 169.938 277.396
ATOM   3515  O5* A   A 165     237.090 167.822 276.648
ATOM   3516  C5* A   A 165     236.605 166.473 276.801
ATOM   3517  C4* A   A 165     235.535 166.191 275.771
ATOM   3518  O4* A   A 165     234.452 167.142 275.952
ATOM   3519  C1* A   A 165     233.930 167.524 274.687
ATOM   3520   N9 A   A 165     234.069 168.976 274.549
ATOM   3521   C5 A   A 165     233.772 171.080 273.973
ATOM   3522   N7 A   A 165     234.774 171.079 274.933
ATOM   3523   C8 A   A 165     234.918 169.812 275.236
ATOM   3524   N1 A   A 165     232.190 171.782 272.369
ATOM   3525   C2 A   A 165     231.882 170.486 272.220
ATOM   3526   N3 A   A 165     232.389 169.421 272.839
ATOM   3527   C4 A   A 165     233.340 169.791 273.715
ATOM   3528   C6 A   A 165     233.148 172.119 273.258
ATOM   3529   N6 A   A 165     233.448 173.412 273.418
ATOM   3530  C2* A   A 165     234.647 166.696 273.617
ATOM   3531  O2* A   A 165     233.865 165.550 273.333
ATOM   3532  C3* A   A 165     235.963 166.371 274.319
ATOM   3533  O3* A   A 165     236.581 165.180 273.819
ATOM   3534    P U   A 166     237.517 165.241 272.508
ATOM   3535  O1P U   A 166     238.378 164.028 272.525
ATOM   3536  O2P U   A 166     238.144 166.588 272.433
ATOM   3537  O5* U   A 166     236.499 165.092 271.290
ATOM   3538  C5* U   A 166     236.872 165.523 269.968
ATOM   3539  C4* U   A 166     235.695 166.165 269.275
ATOM   3540  O4* U   A 166     234.961 166.990 270.216
ATOM   3541  C1* U   A 166     234.521 168.176 269.572
ATOM   3542   N1 U   A 166     235.150 169.322 270.249
ATOM   3543   C6 U   A 166     236.229 169.146 271.096
ATOM   3544   C2 U   A 166     234.626 170.586 270.019
ATOM   3545   O2 U   A 166     233.677 170.791 269.278
ATOM   3546   N3 U   A 166     235.259 171.603 270.692
ATOM   3547   C4 U   A 166     236.338 171.493 271.553
ATOM   3548   O4 U   A 166     236.804 172.510 272.079
ATOM   3549   C5 U   A 166     236.821 170.159 271.737
ATOM   3550  C2* U   A 166     234.869 168.047 268.083
ATOM   3551  O2* U   A 166     233.763 167.505 267.391
ATOM   3552  C3* U   A 166     236.065 167.103 268.135
ATOM   3553  O3* U   A 166     236.283 166.396 266.915
ATOM   3554    P A   A 167     237.451 166.868 265.913
ATOM   3555  O1P A   A 167     237.497 165.889 264.794
ATOM   3556  O2P A   A 167     238.680 167.130 266.711
ATOM   3557  O5* A   A 167     236.928 168.261 265.341
ATOM   3558  C5* A   A 167     235.784 168.322 264.465
ATOM   3559  C4* A   A 167     235.447 169.760 264.139
ATOM   3560  O4* A   A 167     235.034 170.455 265.346
ATOM   3561  C1* A   A 167     235.451 171.810 265.280
ATOM   3562   N9 A   A 167     236.336 172.078 266.414
ATOM   3563   C5 A   A 167     237.609 173.085 267.897
ATOM   3564   N7 A   A 167     237.649 171.734 268.208
ATOM   3565   C8 A   A 167     236.880 171.181 267.303
ATOM   3566   N1 A   A 167     237.976 175.416 267.935
ATOM   3567   C2 A   A 167     237.168 175.482 266.868
ATOM   3568   N3 A   A 167     236.534 174.500 266.227
ATOM   3569   C4 A   A 167     236.799 173.313 266.799
ATOM   3570   C6 A   A 167     238.224 174.205 268.481
ATOM   3571   N6 A   A 167     239.036 174.131 269.537
ATOM   3572  C2* A   A 167     236.127 172.019 263.921
ATOM   3573  O2* A   A 167     235.168 172.510 263.006
ATOM   3574  C3* A   A 167     236.588 170.605 263.593
ATOM   3575  O3* A   A 167     236.752 170.412 262.193
ATOM   3576    P G   A 168     238.228 170.372 261.559
ATOM   3577  O1P G   A 168     238.067 170.246 260.082
ATOM   3578  O2P G   A 168     239.025 169.362 262.300
ATOM   3579  O5* G   A 168     238.833 171.814 261.874
ATOM   3580  C5* G   A 168     238.306 173.000 261.243
ATOM   3581  C4* G   A 168     238.788 174.235 261.972
ATOM   3582  O4* G   A 168     238.387 174.141 263.367
ATOM   3583  C1* G   A 168     239.387 174.716 264.194
ATOM   3584   N9 G   A 168     239.931 173.672 265.057
ATOM   3585   C4 G   A 168     240.773 173.863 266.128
ATOM   3586   N2 G   A 168     242.559 176.003 268.205
ATOM   3587   N3 G   A 168     241.222 175.057 266.584
ATOM   3588   C2 G   A 168     242.030 174.917 267.623
ATOM   3589   N1 G   A 168     242.375 173.701 268.168
ATOM   3590   C6 G   A 168     241.925 172.461 267.712
ATOM   3591   O6 G   A 168     242.301 171.421 268.270
ATOM   3592   C5 G   A 168     241.052 172.598 266.603
ATOM   3593   N7 G   A 168     240.389 171.633 265.858
ATOM   3594   C8 G   A 168     239.732 172.313 264.958
ATOM   3595  C2* G   A 168     240.454 175.312 263.271
ATOM   3596  O2* G   A 168     240.164 176.674 263.026
ATOM   3597  C3* G   A 168     240.298 174.433 262.038
ATOM   3598  O3* G   A 168     240.816 175.058 260.866
ATOM   3599    P G   A 169     242.360 174.839 260.457
ATOM   3600  O1P G   A 169     242.592 175.565 259.174
ATOM   3601  O2P G   A 169     242.663 173.386 260.542
ATOM   3602  O5* G   A 169     243.184 175.583 261.603
ATOM   3603  C5* G   A 169     243.156 177.021 261.728
ATOM   3604  C4* G   A 169     244.016 177.465 262.894
ATOM   3605  O4* G   A 169     243.500 176.879 264.121
ATOM   3606  C1* G   A 169     244.575 176.581 265.002
ATOM   3607   N9 G   A 169     244.588 175.140 265.249
ATOM   3608   C4 G   A 169     245.383 174.473 266.155
ATOM   3609   N2 G   A 169     247.840 174.515 268.619
ATOM   3610   N3 G   A 169     246.298 175.036 266.978
ATOM   3611   C2 G   A 169     246.902 174.132 267.738
ATOM   3612   N1 G   A 169     246.629 172.785 267.689
ATOM   3613   C6 G   A 169     245.694 172.186 266.847
ATOM   3614   O6 G   A 169     245.526 170.962 266.881
ATOM   3615   C5 G   A 169     245.040 173.141 266.031
ATOM   3616   N7 G   A 169     244.056 172.972 265.067
ATOM   3617   C8 G   A 169     243.818 174.179 264.630
ATOM   3618  C2* G   A 169     245.860 177.088 264.342
ATOM   3619  O2* G   A 169     246.123 178.399 264.801
ATOM   3620  C3* G   A 169     245.478 177.031 262.866
ATOM   3621  O3* G   A 169     246.283 177.899 262.067
ATOM   3622    P U   A 170     247.613 177.333 261.357
ATOM   3623  O1P U   A 170     248.245 178.458 260.611
ATOM   3624  O2P U   A 170     247.256 176.084 260.636
ATOM   3625  O5* U   A 170     248.565 176.941 262.573
ATOM   3626  C5* U   A 170     249.163 177.952 263.411
ATOM   3627  C4* U   A 170     250.123 177.312 264.386
ATOM   3628  O4* U   A 170     249.384 176.416 265.257
ATOM   3629  C1* U   A 170     250.157 175.253 265.515
ATOM   3630   N1 U   A 170     249.407 174.083 265.027
ATOM   3631   C6 U   A 170     248.527 174.188 263.963
ATOM   3632   C2 U   A 170     249.595 172.870 265.679
ATOM   3633   O2 U   A 170     250.377 172.728 266.608
ATOM   3634   N3 U   A 170     248.831 171.833 265.199
ATOM   3635   C4 U   A 170     247.923 171.877 264.152
ATOM   3636   O4 U   A 170     247.285 170.862 263.860
ATOM   3637   C5 U   A 170     247.800 173.157 263.518
ATOM   3638  C2* U   A 170     251.530 175.456 264.866
ATOM   3639  O2* U   A 170     252.411 175.993 265.832
ATOM   3640  C3* U   A 170     251.194 176.438 263.749
ATOM   3641  O3* U   A 170     252.320 177.218 263.344
ATOM   3642    P U   A 171     253.227 176.737 262.106
ATOM   3643  O1P U   A 171     254.221 177.817 261.847
ATOM   3644  O2P U   A 171     252.328 176.291 261.009
ATOM   3645  O5* U   A 171     254.005 175.465 262.674
ATOM   3646  C5* U   A 171     255.075 175.620 263.627
ATOM   3647  C4* U   A 171     255.577 174.269 264.088
ATOM   3648  O4* U   A 171     254.527 173.577 264.816
ATOM   3649  C1* U   A 171     254.675 172.175 264.640
ATOM   3650   N1 U   A 171     253.421 171.625 264.098
ATOM   3651   C6 U   A 171     252.601 172.375 263.276
ATOM   3652   C2 U   A 171     253.085 170.318 264.440
ATOM   3653   O2 U   A 171     253.774 169.617 265.170
ATOM   3654   N3 U   A 171     251.910 169.865 263.895
ATOM   3655   C4 U   A 171     251.053 170.560 263.064
ATOM   3656   O4 U   A 171     250.044 170.000 262.636
ATOM   3657   C5 U   A 171     251.461 171.900 262.764
ATOM   3658  C2* U   A 171     255.898 171.948 263.744
ATOM   3659  O2* U   A 171     257.028 171.697 264.557
ATOM   3660  C3* U   A 171     255.984 173.279 263.004
ATOM   3661  O3* U   A 171     257.303 173.536 262.516
ATOM   3662    P A   A 172     257.737 173.008 261.056
ATOM   3663  O1P A   A 172     259.015 173.687 260.699
ATOM   3664  O2P A   A 172     256.566 173.126 260.146
ATOM   3665  O5* A   A 172     258.046 171.458 261.279
ATOM   3666  C5* A   A 172     259.172 171.031 262.076
ATOM   3667  C4* A   A 172     259.052 169.560 262.417
ATOM   3668  O4* A   A 172     257.806 169.334 263.133
ATOM   3669  C1* A   A 172     257.299 168.044 262.815
ATOM   3670   N9 A   A 172     255.977 168.196 262.204
ATOM   3671   C5 A   A 172     253.945 167.800 261.460
ATOM   3672   N7 A   A 172     254.226 169.119 261.137
ATOM   3673   C8 A   A 172     255.439 169.305 261.597
ATOM   3674   N1 A   A 172     252.850 165.721 261.691
ATOM   3675   C2 A   A 172     253.957 165.295 262.317
ATOM   3676   N3 A   A 172     255.085 165.957 262.582
ATOM   3677   C4 A   A 172     255.012 167.220 262.122
ATOM   3678   C6 A   A 172     252.815 166.994 261.239
ATOM   3679   N6 A   A 172     251.720 167.422 260.608
ATOM   3680  C2* A   A 172     258.312 167.370 261.885
ATOM   3681  O2* A   A 172     259.195 166.592 262.666
ATOM   3682  C3* A   A 172     258.986 168.581 261.249
ATOM   3683  O3* A   A 172     260.283 168.266 260.732
ATOM   3684    P A   A 173     260.426 167.632 259.256
ATOM   3685  O1P A   A 173     261.877 167.603 258.914
ATOM   3686  O2P A   A 173     259.473 168.334 258.355
ATOM   3687  O5* A   A 173     259.927 166.126 259.426
ATOM   3688  C5* A   A 173     260.726 165.148 260.127
ATOM   3689  C4* A   A 173     260.053 163.792 260.083
ATOM   3690  O4* A   A 173     258.783 163.862 260.786
ATOM   3691  C1* A   A 173     257.826 163.043 260.130
ATOM   3692   N9 A   A 173     256.709 163.892 259.708
ATOM   3693   C5 A   A 173     254.748 164.614 259.013
ATOM   3694   N7 A   A 173     255.514 165.747 259.259
ATOM   3695   C8 A   A 173     256.664 165.268 259.666
ATOM   3696   N1 A   A 173     252.962 163.184 258.420
ATOM   3697   C2 A   A 173     253.782 162.164 258.719
ATOM   3698   N3 A   A 173     255.044 162.194 259.153
ATOM   3699   C4 A   A 173     255.473 163.464 259.281
ATOM   3700   C6 A   A 173     253.426 164.448 258.560
ATOM   3701   N6 A   A 173     252.616 165.467 258.265
ATOM   3702  C2* A   A 173     258.542 162.319 258.985
ATOM   3703  O2* A   A 173     258.969 161.050 259.439
ATOM   3704  C3* A   A 173     259.695 163.277 258.695
ATOM   3705  O3* A   A 173     260.812 162.628 258.079
ATOM   3706    P U   A 174     260.978 162.662 256.479
ATOM   3707  O1P U   A 174     262.301 162.056 256.158
ATOM   3708  O2P U   A 174     260.665 164.035 256.004
ATOM   3709  O5* U   A 174     259.837 161.681 255.954
ATOM   3710  C5* U   A 174     259.952 160.254 256.109
ATOM   3711  C4* U   A 174     258.755 159.565 255.495
ATOM   3712  O4* U   A 174     257.558 159.950 256.221
ATOM   3713  C1* U   A 174     256.466 160.064 255.319
ATOM   3714   N1 U   A 174     255.982 161.453 255.347
ATOM   3715   C6 U   A 174     256.853 162.509 255.537
ATOM   3716   C2 U   A 174     254.621 161.670 255.175
ATOM   3717   O2 U   A 174     253.815 160.762 255.004
ATOM   3718   N3 U   A 174     254.242 162.991 255.211
ATOM   3719   C4 U   A 174     255.061 164.090 255.395
ATOM   3720   O4 U   A 174     254.563 165.217 255.393
ATOM   3721   C5 U   A 174     256.450 163.784 255.566
ATOM   3722  C2* U   A 174     256.965 159.621 253.941
ATOM   3723  O2* U   A 174     256.707 158.241 253.785
ATOM   3724  C3* U   A 174     258.452 159.937 254.049
ATOM   3725  O3* U   A 174     259.246 159.189 253.129
ATOM   3726    P G   A 175     259.612 159.815 251.689
ATOM   3727  O1P G   A 175     260.625 158.922 251.055
ATOM   3728  O2P G   A 175     259.921 161.257 251.872
ATOM   3729  O5* G   A 175     258.254 159.696 250.860
ATOM   3730  C5* G   A 175     257.699 158.407 250.527
ATOM   3731  C4* G   A 175     256.254 158.547 250.091
ATOM   3732  O4* G   A 175     255.474 159.159 251.156
ATOM   3733  C1* G   A 175     254.429 159.941 250.593
ATOM   3734   N9 G   A 175     254.584 161.322 251.041
ATOM   3735   C4 G   A 175     253.631 162.316 250.978
ATOM   3736   N2 G   A 175     250.427 163.381 250.122
ATOM   3737   N3 G   A 175     252.379 162.189 250.487
ATOM   3738   C2 G   A 175     251.697 163.327 250.565
ATOM   3739   N1 G   A 175     252.208 164.494 251.082
ATOM   3740   C6 G   A 175     253.494 164.645 251.594
ATOM   3741   O6 G   A 175     253.857 165.739 252.040
ATOM   3742   C5 G   A 175     254.235 163.435 251.517
ATOM   3743   N7 G   A 175     255.537 163.154 251.909
ATOM   3744   C8 G   A 175     255.701 161.893 251.609
ATOM   3745  C2* G   A 175     254.503 159.782 249.072
ATOM   3746  O2* G   A 175     253.626 158.740 248.685
ATOM   3747  C3* G   A 175     255.977 159.429 248.879
ATOM   3748  O3* G   A 175     256.216 158.719 247.658
ATOM   3749    P A   A 176     256.538 159.530 246.302
ATOM   3750  O1P A   A 176     256.966 158.538 245.277
ATOM   3751  O2P A   A 176     257.441 160.661 246.646
ATOM   3752  O5* A   A 176     255.128 160.130 245.855
ATOM   3753  C5* A   A 176     253.985 159.274 245.623
ATOM   3754  C4* A   A 176     252.718 160.099 245.579
ATOM   3755  O4* A   A 176     252.584 160.823 246.829
ATOM   3756  C1* A   A 176     252.022 162.102 246.584
ATOM   3757   N9 A   A 176     252.927 163.118 247.125
ATOM   3758   C5 A   A 176     253.738 164.979 247.978
ATOM   3759   N7 A   A 176     254.773 164.055 248.011
ATOM   3760   C8 A   A 176     254.247 162.974 247.486
ATOM   3761   N1 A   A 176     252.478 166.963 248.230
ATOM   3762   C2 A   A 176     251.460 166.295 247.663
ATOM   3763   N3 A   A 176     251.416 165.033 247.225
ATOM   3764   C4 A   A 176     252.600 164.422 247.418
ATOM   3765   C6 A   A 176     253.655 166.317 248.404
ATOM   3766   N6 A   A 176     254.672 166.974 248.968
ATOM   3767  C2* A   A 176     251.708 162.204 245.089
ATOM   3768  O2* A   A 176     250.344 161.875 244.908
ATOM   3769  C3* A   A 176     252.675 161.175 244.502
ATOM   3770  O3* A   A 176     252.207 160.614 243.271
ATOM   3771    P G   A 177     252.824 161.109 241.868
ATOM   3772  O1P G   A 177     252.167 160.302 240.794
ATOM   3773  O2P G   A 177     254.308 161.113 241.981
ATOM   3774  O5* G   A 177     252.307 162.614 241.740
ATOM   3775  C5* G   A 177     250.905 162.916 241.890
ATOM   3776  C4* G   A 177     250.668 164.410 241.887
ATOM   3777  O4* G   A 177     251.262 165.008 243.077
ATOM   3778  C1* G   A 177     252.012 166.142 242.696
ATOM   3779   N9 G   A 177     253.053 166.404 243.693
ATOM   3780   C4 G   A 177     254.136 165.611 244.032
ATOM   3781   N2 G   A 177     256.015 162.711 243.614
ATOM   3782   N3 G   A 177     254.447 164.408 243.500
ATOM   3783   C2 G   A 177     255.555 163.905 244.029
ATOM   3784   N1 G   A 177     256.296 164.533 245.003
ATOM   3785   C6 G   A 177     255.996 165.768 245.568
ATOM   3786   O6 G   A 177     256.733 166.243 246.443
ATOM   3787   C5 G   A 177     254.813 166.319 245.011
ATOM   3788   N7 G   A 177     254.169 167.517 245.286
ATOM   3789   C8 G   A 177     253.136 167.525 244.486
ATOM   3790  C2* G   A 177     252.465 165.856 241.265
ATOM   3791  O2* G   A 177     252.814 167.052 240.595
ATOM   3792  C3* G   A 177     251.211 165.193 240.690
ATOM   3793  O3* G   A 177     250.252 166.184 240.310
ATOM   3794    P G   A 178     249.366 165.969 238.979
ATOM   3795  O1P G   A 178     248.291 167.002 238.985
ATOM   3796  O2P G   A 178     248.996 164.530 238.890
ATOM   3797  O5* G   A 178     250.367 166.300 237.780
ATOM   3798  C5* G   A 178     250.645 167.667 237.412
ATOM   3799  C4* G   A 178     251.962 167.766 236.671
ATOM   3800  O4* G   A 178     253.026 167.205 237.489
ATOM   3801  C1* G   A 178     254.029 166.645 236.646
ATOM   3802   N9 G   A 178     254.162 165.219 236.944
ATOM   3803   C4 G   A 178     255.180 164.386 236.519
ATOM   3804   N2 G   A 178     258.160 163.900 234.782
ATOM   3805   N3 G   A 178     256.249 164.749 235.773
ATOM   3806   C2 G   A 178     257.044 163.720 235.511
ATOM   3807   N1 G   A 178     256.805 162.437 235.944
ATOM   3808   C6 G   A 178     255.712 162.039 236.706
ATOM   3809   O6 G   A 178     255.587 160.852 237.029
ATOM   3810   C5 G   A 178     254.854 163.133 237.003
ATOM   3811   N7 G   A 178     253.671 163.179 237.731
ATOM   3812   C8 G   A 178     253.300 164.433 237.674
ATOM   3813  C2* G   A 178     253.591 166.884 235.198
ATOM   3814  O2* G   A 178     254.193 168.070 234.715
ATOM   3815  C3* G   A 178     252.078 166.998 235.361
ATOM   3816  O3* G   A 178     251.479 167.700 234.272
ATOM   3817    P C   A 179     250.940 166.886 232.988
ATOM   3818  O1P C   A 179     250.336 167.883 232.058
ATOM   3819  O2P C   A 179     250.117 165.748 233.475
ATOM   3820  O5* C   A 179     252.257 166.294 232.306
ATOM   3821  C5* C   A 179     253.275 167.167 231.772
ATOM   3822  C4* C   A 179     254.481 166.369 231.317
ATOM   3823  O4* C   A 179     255.041 165.635 232.440
ATOM   3824  C1* C   A 179     255.654 164.441 231.966
ATOM   3825   N1 C   A 179     255.039 163.278 232.634
ATOM   3826   C6 C   A 179     253.764 163.337 233.132
ATOM   3827   C5 C   A 179     253.200 162.271 233.717
ATOM   3828   C2 C   A 179     255.789 162.092 232.743
ATOM   3829   O2 C   A 179     256.947 162.068 232.292
ATOM   3830   N3 C   A 179     255.232 161.010 233.332
ATOM   3831   C4 C   A 179     253.982 161.076 233.804
ATOM   3832   N4 C   A 179     253.470 159.979 234.367
ATOM   3833  C2* C   A 179     255.479 164.405 230.446
ATOM   3834  O2* C   A 179     256.639 164.936 229.836
ATOM   3835  C3* C   A 179     254.247 165.288 230.271
ATOM   3836  O3* C   A 179     254.158 165.825 228.954
ATOM   3837    P G   A 180     253.380 165.002 227.811
ATOM   3838  O1P G   A 180     253.445 165.803 226.556
ATOM   3839  O2P G   A 180     252.056 164.597 228.356
ATOM   3840  O5* G   A 180     254.260 163.685 227.616
ATOM   3841  C5* G   A 180     255.594 163.754 227.065
ATOM   3842  C4* G   A 180     256.251 162.390 227.097
ATOM   3843  O4* G   A 180     256.345 161.935 228.474
ATOM   3844  C1* G   A 180     256.230 160.521 228.517
ATOM   3845   N9 G   A 180     255.102 160.163 229.376
ATOM   3846   C4 G   A 180     254.866 158.924 229.931
ATOM   3847   N2 G   A 180     255.799 155.606 230.399
ATOM   3848   N3 G   A 180     255.639 157.825 229.780
ATOM   3849   C2 G   A 180     255.151 156.782 230.436
ATOM   3850   N1 G   A 180     253.992 156.816 231.177
ATOM   3851   C6 G   A 180     253.180 157.936 231.344
ATOM   3852   O6 G   A 180     252.154 157.861 232.031
ATOM   3853   C5 G   A 180     253.695 159.062 230.650
ATOM   3854   N7 G   A 180     253.205 160.358 230.552
ATOM   3855   C8 G   A 180     254.070 160.975 229.790
ATOM   3856  C2* G   A 180     256.086 160.026 227.074
ATOM   3857  O2* G   A 180     257.361 159.665 226.584
ATOM   3858  C3* G   A 180     255.516 161.261 226.385
ATOM   3859  O3* G   A 180     255.792 161.248 224.982
ATOM   3860    P A   A 181     254.612 161.534 223.925
ATOM   3861  O1P A   A 181     255.170 162.475 222.913
ATOM   3862  O2P A   A 181     253.379 161.901 224.667
ATOM   3863  O5* A   A 181     254.353 160.130 223.212
ATOM   3864  C5* A   A 181     253.855 160.073 221.858
ATOM   3865  C4* A   A 181     253.728 158.636 221.395
ATOM   3866  O4* A   A 181     254.953 157.923 221.724
ATOM   3867  C1* A   A 181     254.655 156.558 221.978
ATOM   3868   N9 A   A 181     255.086 156.218 223.336
ATOM   3869   C5 A   A 181     255.708 155.098 225.125
ATOM   3870   N7 A   A 181     255.650 156.433 225.503
ATOM   3871   C8 A   A 181     255.280 157.055 224.409
ATOM   3872   N1 A   A 181     255.998 152.752 225.168
ATOM   3873   C2 A   A 181     255.652 152.765 223.873
ATOM   3874   N3 A   A 181     255.321 153.801 223.097
ATOM   3875   C4 A   A 181     255.369 154.951 223.792
ATOM   3876   C6 A   A 181     256.034 153.927 225.837
ATOM   3877   N6 A   A 181     256.372 153.919 227.129
ATOM   3878  C2* A   A 181     253.152 156.369 221.764
ATOM   3879  O2* A   A 181     252.940 155.945 220.432
ATOM   3880  C3* A   A 181     252.634 157.780 222.026
ATOM   3881  O3* A   A 181     251.359 157.999 221.407
ATOM   3882    P A   A 182     249.999 157.613 222.191
ATOM   3883  O1P A   A 182     248.871 158.278 221.480
ATOM   3884  O2P A   A 182     250.204 157.873 223.642
ATOM   3885  O5* A   A 182     249.843 156.037 221.980
ATOM   3886  C5* A   A 182     249.702 155.468 220.656
ATOM   3887  C4* A   A 182     250.033 153.987 220.680
ATOM   3888  O4* A   A 182     251.359 153.810 221.251
ATOM   3889  C1* A   A 182     251.396 152.616 222.019
ATOM   3890   N9 A   A 182     251.725 152.967 223.402
ATOM   3891   C5 A   A 182     252.372 152.886 225.507
ATOM   3892   N7 A   A 182     252.033 154.209 225.257
ATOM   3893   C8 A   A 182     251.656 154.206 224.001
ATOM   3894   N1 A   A 182     253.093 150.910 226.578
ATOM   3895   C2 A   A 182     252.857 150.285 225.414
ATOM   3896   N3 A   A 182     252.405 150.786 224.261
ATOM   3897   C4 A   A 182     252.181 152.107 224.375
ATOM   3898   C6 A   A 182     252.854 152.238 226.657
ATOM   3899   N6 A   A 182     253.087 152.866 227.812
ATOM   3900  C2* A   A 182     250.042 151.920 221.854
ATOM   3901  O2* A   A 182     250.137 150.990 220.793
ATOM   3902  C3* A   A 182     249.130 153.099 221.531
ATOM   3903  O3* A   A 182     247.971 152.685 220.797
ATOM   3904    P C   A 183     246.623 152.269 221.578
ATOM   3905  O1P C   A 183     245.636 151.838 220.548
ATOM   3906  O2P C   A 183     246.270 153.361 222.518
ATOM   3907  O5* C   A 183     247.033 150.990 222.438
ATOM   3908  C5* C   A 183     247.463 149.770 221.799
ATOM   3909  C4* C   A 183     247.984 148.791 222.830
ATOM   3910  O4* C   A 183     249.126 149.367 223.518
ATOM   3911  C1* C   A 183     249.175 148.874 224.849
ATOM   3912   N1 C   A 183     249.286 150.015 225.785
ATOM   3913   C6 C   A 183     248.717 151.227 225.493
ATOM   3914   C5 C   A 183     248.827 152.265 226.334
ATOM   3915   C2 C   A 183     249.998 149.839 226.989
ATOM   3916   O2 C   A 183     250.504 148.729 227.238
ATOM   3917   N3 C   A 183     250.115 150.883 227.845
ATOM   3918   C4 C   A 183     249.558 152.060 227.545
ATOM   3919   N4 C   A 183     249.703 153.059 228.419
ATOM   3920  C2* C   A 183     247.966 147.948 225.055
ATOM   3921  O2* C   A 183     248.383 146.607 224.885
ATOM   3922  C3* C   A 183     247.022 148.420 223.951
ATOM   3923  O3* C   A 183     246.139 147.381 223.524
ATOM   3924    P C   A 184     244.579 147.438 223.911
ATOM   3925  O1P C   A 184     243.943 146.218 223.333
ATOM   3926  O2P C   A 184     244.056 148.781 223.548
ATOM   3927  O5* C   A 184     244.569 147.304 225.499
ATOM   3928  C5* C   A 184     244.980 146.076 226.134
ATOM   3929  C4* C   A 184     244.805 146.168 227.635
ATOM   3930  O4* C   A 184     245.719 147.156 228.179
ATOM   3931  C1* C   A 184     245.137 147.753 229.330
ATOM   3932   N1 C   A 184     245.144 149.221 229.166
ATOM   3933   C6 C   A 184     245.188 149.794 227.923
ATOM   3934   C5 C   A 184     245.214 151.127 227.775
ATOM   3935   C2 C   A 184     245.115 150.031 230.319
ATOM   3936   O2 C   A 184     245.072 149.490 231.440
ATOM   3937   N3 C   A 184     245.137 151.378 230.180
ATOM   3938   C4 C   A 184     245.188 151.924 228.961
ATOM   3939   N4 C   A 184     245.216 153.256 228.874
ATOM   3940  C2* C   A 184     243.755 147.122 229.539
ATOM   3941  O2* C   A 184     243.870 146.081 230.489
ATOM   3942  C3* C   A 184     243.439 146.612 228.136
ATOM   3943  O3* C   A 184     242.519 145.523 228.151
ATOM   3944    P G   A 185     240.938 145.810 228.062
ATOM   3945  O1P G   A 185     240.262 144.496 227.871
ATOM   3946  O2P G   A 185     240.714 146.900 227.075
ATOM   3947  O5* G   A 185     240.574 146.362 229.513
ATOM   3948  C5* G   A 185     240.641 145.503 230.667
ATOM   3949  C4* G   A 185     240.391 146.293 231.934
ATOM   3950  O4* G   A 185     241.480 147.228 232.172
ATOM   3951  C1* G   A 185     240.982 148.369 232.861
ATOM   3952   N9 G   A 185     241.302 149.571 232.089
ATOM   3953   C4 G   A 185     241.212 150.875 232.533
ATOM   3954   N2 G   A 185     240.457 153.163 235.049
ATOM   3955   N3 G   A 185     240.818 151.272 233.765
ATOM   3956   C2 G   A 185     240.822 152.595 233.885
ATOM   3957   N1 G   A 185     241.184 153.458 232.874
ATOM   3958   C6 G   A 185     241.593 153.071 231.599
ATOM   3959   O6 G   A 185     241.897 153.930 230.757
ATOM   3960   C5 G   A 185     241.594 151.655 231.457
ATOM   3961   N7 G   A 185     241.926 150.862 230.366
ATOM   3962   C8 G   A 185     241.741 149.637 230.784
ATOM   3963  C2* G   A 185     239.478 148.156 233.078
ATOM   3964  O2* G   A 185     239.273 147.621 234.372
ATOM   3965  C3* G   A 185     239.147 147.169 231.961
ATOM   3966  O3* G   A 185     237.972 146.402 232.235
ATOM   3967    P G   A 186     236.541 146.907 231.691
ATOM   3968  O1P G   A 186     235.532 145.869 232.044
ATOM   3969  O2P G   A 186     236.699 147.322 230.271
ATOM   3970  O5* G   A 186     236.241 148.209 232.562
ATOM   3971  C5* G   A 186     236.103 148.122 233.994
ATOM   3972  C4* G   A 186     236.096 149.504 234.619
ATOM   3973  O4* G   A 186     237.369 150.170 234.385
ATOM   3974  C1* G   A 186     237.163 151.575 234.322
ATOM   3975   N9 G   A 186     237.640 152.068 233.034
ATOM   3976   C4 G   A 186     237.818 153.389 232.687
ATOM   3977   N2 G   A 186     237.694 156.768 233.514
ATOM   3978   N3 G   A 186     237.596 154.459 233.486
ATOM   3979   C2 G   A 186     237.852 155.604 232.864
ATOM   3980   N1 G   A 186     238.285 155.689 231.562
ATOM   3981   C6 G   A 186     238.517 154.601 230.722
ATOM   3982   O6 G   A 186     238.902 154.788 229.561
ATOM   3983   C5 G   A 186     238.253 153.367 231.378
ATOM   3984   N7 G   A 186     238.357 152.062 230.914
ATOM   3985   C8 G   A 186     237.987 151.327 231.928
ATOM   3986  C2* G   A 186     235.666 151.832 234.532
ATOM   3987  O2* G   A 186     235.433 152.136 235.895
ATOM   3988  C3* G   A 186     235.068 150.497 234.098
ATOM   3989  O3* G   A 186     233.778 150.276 234.666
ATOM   3990    P G   A 187     232.465 150.788 233.890
ATOM   3991  O1P G   A 187     231.283 150.250 234.621
ATOM   3992  O2P G   A 187     232.626 150.497 232.441
ATOM   3993  O5* G   A 187     232.498 152.371 234.082
ATOM   3994  C5* G   A 187     232.246 152.966 235.372
ATOM   3995  C4* G   A 187     232.287 154.476 235.272
ATOM   3996  O4* G   A 187     233.632 154.912 234.941
ATOM   3997  C1* G   A 187     233.568 156.060 234.106
ATOM   3998   N9 G   A 187     234.217 155.743 232.834
ATOM   3999   C4 G   A 187     234.575 156.637 231.846
ATOM   4000   N2 G   A 187     234.703 159.890 230.625
ATOM   4001   N3 G   A 187     234.370 157.974 231.870
ATOM   4002   C2 G   A 187     234.831 158.564 230.775
ATOM   4003   N1 G   A 187     235.451 157.895 229.744
ATOM   4004   C6 G   A 187     235.673 156.518 229.701
ATOM   4005   O6 G   A 187     236.245 156.009 228.726
ATOM   4006   C5 G   A 187     235.175 155.873 230.862
ATOM   4007   N7 G   A 187     235.183 154.529 231.215
ATOM   4008   C8 G   A 187     234.605 154.497 232.386
ATOM   4009  C2* G   A 187     232.092 156.442 233.967
ATOM   4010  O2* G   A 187     231.770 157.392 234.965
ATOM   4011  C3* G   A 187     231.415 155.096 234.190
ATOM   4012  O3* G   A 187     230.061 155.229 234.610
ATOM   4013    P G   A 188     228.900 155.395 233.511
ATOM   4014  O1P G   A 188     227.593 155.388 234.227
ATOM   4015  O2P G   A 188     229.152 154.406 232.430
ATOM   4016  O5* G   A 188     229.136 156.859 232.923
ATOM   4017  C5* G   A 188     228.578 157.243 231.651
ATOM   4018  C4* G   A 188     229.179 158.550 231.177
ATOM   4019  O4* G   A 188     230.634 158.470 231.214
ATOM   4020  C1* G   A 188     231.185 159.140 230.085
ATOM   4021   N9 G   A 188     231.916 158.156 229.282
ATOM   4022   C4 G   A 188     232.593 158.388 228.101
ATOM   4023   N2 G   A 188     233.628 160.571 225.597
ATOM   4024   N3 G   A 188     232.709 159.576 227.470
ATOM   4025   C2 G   A 188     233.416 159.477 226.350
ATOM   4026   N1 G   A 188     233.966 158.300 225.888
ATOM   4027   C6 G   A 188     233.859 157.064 226.523
ATOM   4028   O6 G   A 188     234.393 156.063 226.026
ATOM   4029   C5 G   A 188     233.102 157.158 227.724
ATOM   4030   N7 G   A 188     232.762 156.177 228.647
ATOM   4031   C8 G   A 188     232.063 156.812 229.551
ATOM   4032  C2* G   A 188     230.021 159.812 229.347
ATOM   4033  O2* G   A 188     229.865 161.138 229.819
ATOM   4034  C3* G   A 188     228.860 158.898 229.731
ATOM   4035  O3* G   A 188     227.577 159.511 229.600
ATOM   4036    P G   A 189     226.529 158.937 228.521
ATOM   4037  O1P G   A 189     225.353 159.854 228.491
ATOM   4038  O2P G   A 189     226.324 157.490 228.796
ATOM   4039  O5* G   A 189     227.305 159.070 227.137
ATOM   4040  C5* G   A 189     227.682 160.358 226.624
ATOM   4041  C4* G   A 189     228.499 160.197 225.363
ATOM   4042  O4* G   A 189     229.793 159.608 225.673
ATOM   4043  C1* G   A 189     230.197 158.754 224.608
ATOM   4044   N9 G   A 189     230.314 157.392 225.126
ATOM   4045   C4 G   A 189     231.169 156.416 224.671
ATOM   4046   N2 G   A 189     233.671 155.380 222.478
ATOM   4047   N3 G   A 189     232.066 156.550 223.667
ATOM   4048   C2 G   A 189     232.744 155.428 223.453
ATOM   4049   N1 G   A 189     232.558 154.269 224.177
ATOM   4050   C6 G   A 189     231.641 154.111 225.217
ATOM   4051   O6 G   A 189     231.554 153.026 225.808
ATOM   4052   C5 G   A 189     230.904 155.305 225.450
ATOM   4053   N7 G   A 189     229.907 155.578 226.377
ATOM   4054   C8 G   A 189     229.589 156.825 226.152
ATOM   4055  C2* G   A 189     229.135 158.867 223.509
ATOM   4056  O2* G   A 189     229.508 159.865 222.578
ATOM   4057  C3* G   A 189     227.910 159.257 224.326
ATOM   4058  O3* G   A 189     226.900 159.889 223.555
ATOM   4059    P A   A 190     225.885 158.992 222.693
ATOM   4060  O1P A   A 190     224.795 159.885 222.206
ATOM   4061  O2P A   A 190     225.543 157.772 223.477
ATOM   4062  O5* A   A 190     226.766 158.547 221.445
ATOM   4063  C5* A   A 190     226.317 158.796 220.111
ATOM   4064  C4* A   A 190     226.730 160.180 219.679
ATOM   4065  O4* A   A 190     228.150 160.374 219.917
ATOM   4066  C1* A   A 190     228.723 161.090 218.834
ATOM   4067   N9 A   A 190     229.762 160.242 218.234
ATOM   4068   C5 A   A 190     231.431 159.436 217.038
ATOM   4069   N7 A   A 190     231.053 158.423 217.906
ATOM   4070   C8 A   A 190     230.062 158.945 218.587
ATOM   4071   N1 A   A 190     232.557 160.656 215.361
ATOM   4072   C2 A   A 190     231.725 161.668 215.645
ATOM   4073   N3 A   A 190     230.742 161.728 216.551
ATOM   4074   C4 A   A 190     230.645 160.565 217.225
ATOM   4075   C6 A   A 190     232.431 159.503 216.056
ATOM   4076   N6 A   A 190     233.256 158.490 215.780
ATOM   4077  C2* A   A 190     227.574 161.517 217.906
ATOM   4078  O2* A   A 190     227.150 162.818 218.266
ATOM   4079  C3* A   A 190     226.523 160.448 218.200
ATOM   4080  O3* A   A 190     225.181 160.892 217.978
ATOM   4081    P A   A 191     224.192 160.036 217.039
ATOM   4082  O1P A   A 191     222.798 160.445 217.368
ATOM   4083  O2P A   A 191     224.565 158.593 217.092
ATOM   4084  O5* A   A 191     224.506 160.580 215.578
ATOM   4085  C5* A   A 191     224.421 161.989 215.283
ATOM   4086  C4* A   A 191     225.466 162.369 214.261
ATOM   4087  O4* A   A 191     226.794 162.137 214.809
ATOM   4088  C1* A   A 191     227.671 161.710 213.773
ATOM   4089   N9 A   A 191     228.234 160.402 214.140
ATOM   4090   C5 A   A 191     229.521 158.613 214.285
ATOM   4091   N7 A   A 191     228.467 158.405 215.165
ATOM   4092   C8 A   A 191     227.733 159.488 215.044
ATOM   4093   N1 A   A 191     231.508 158.323 213.036
ATOM   4094   C2 A   A 191     231.253 159.528 212.500
ATOM   4095   N3 A   A 191     230.232 160.359 212.731
ATOM   4096   C4 A   A 191     229.392 159.838 213.645
ATOM   4097   C6 A   A 191     230.642 157.826 213.947
ATOM   4098   N6 A   A 191     230.889 156.624 214.475
ATOM   4099  C2* A   A 191     226.874 161.728 212.463
ATOM   4100  O2* A   A 191     227.077 162.981 211.842
ATOM   4101  C3* A   A 191     225.446 161.558 212.973
ATOM   4102  O3* A   A 191     224.462 162.068 212.069
ATOM   4103    P C   A 192     223.875 161.126 210.897
ATOM   4104  O1P C   A 192     222.670 161.802 210.328
ATOM   4105  O2P C   A 192     223.756 159.736 211.414
ATOM   4106  O5* C   A 192     225.023 161.144 209.790
ATOM   4107  C5* C   A 192     225.522 162.389 209.261
ATOM   4108  C4* C   A 192     226.833 162.167 208.544
ATOM   4109  O4* C   A 192     227.848 161.732 209.490
ATOM   4110  C1* C   A 192     228.753 160.848 208.844
ATOM   4111   N1 C   A 192     228.789 159.573 209.588
ATOM   4112   C6 C   A 192     227.690 159.125 210.272
ATOM   4113   C5 C   A 192     227.721 157.973 210.955
ATOM   4114   C2 C   A 192     229.981 158.817 209.586
ATOM   4115   O2 C   A 192     230.966 159.239 208.954
ATOM   4116   N3 C   A 192     230.023 157.650 210.276
ATOM   4117   C4 C   A 192     228.941 157.229 210.943
ATOM   4118   N4 C   A 192     229.028 156.078 211.612
ATOM   4119  C2* C   A 192     228.308 160.721 207.382
ATOM   4120  O2* C   A 192     229.042 161.651 206.613
ATOM   4121  C3* C   A 192     226.826 161.076 207.484
ATOM   4122  O3* C   A 192     226.290 161.560 206.252
ATOM   4123    P U   A 193     225.122 160.737 205.503
ATOM   4124  O1P U   A 193     224.908 161.376 204.174
ATOM   4125  O2P U   A 193     223.977 160.590 206.441
ATOM   4126  O5* U   A 193     225.755 159.294 205.265
ATOM   4127  C5* U   A 193     226.973 159.134 204.512
ATOM   4128  C4* U   A 193     227.518 157.735 204.690
ATOM   4129  O4* U   A 193     227.885 157.526 206.082
ATOM   4130  C1* U   A 193     227.641 156.171 206.441
ATOM   4131   N1 U   A 193     226.696 156.143 207.571
ATOM   4132   C6 U   A 193     225.878 157.222 207.861
ATOM   4133   C2 U   A 193     226.651 154.990 208.345
ATOM   4134   O2 U   A 193     227.356 154.011 208.126
ATOM   4135   N3 U   A 193     225.749 155.026 209.383
ATOM   4136   C4 U   A 193     224.906 156.069 209.722
ATOM   4137   O4 U   A 193     224.140 155.939 210.678
ATOM   4138   C5 U   A 193     225.012 157.223 208.882
ATOM   4139  C2* U   A 193     227.138 155.445 205.187
ATOM   4140  O2* U   A 193     228.236 154.822 204.553
ATOM   4141  C3* U   A 193     226.549 156.602 204.383
ATOM   4142  O3* U   A 193     226.495 156.335 202.980
ATOM   4143    P G   A 194     225.143 155.759 202.323
ATOM   4144  O1P G   A 194     225.353 155.739 200.845
ATOM   4145  O2P G   A 194     223.985 156.500 202.888
ATOM   4146  O5* G   A 194     225.072 154.257 202.852
ATOM   4147  C5* G   A 194     225.883 153.215 202.263
ATOM   4148  C4* G   A 194     225.498 151.869 202.842
ATOM   4149  O4* G   A 194     225.820 151.841 204.262
ATOM   4150  C1* G   A 194     224.798 151.150 204.973
ATOM   4151   N9 G   A 194     224.137 152.108 205.858
ATOM   4152   C4 G   A 194     223.256 151.815 206.872
ATOM   4153   N2 G   A 194     221.504 149.480 208.761
ATOM   4154   N3 G   A 194     222.841 150.581 207.231
ATOM   4155   C2 G   A 194     222.004 150.622 208.260
ATOM   4156   N1 G   A 194     221.600 151.786 208.878
ATOM   4157   C6 G   A 194     222.014 153.068 208.522
ATOM   4158   O6 G   A 194     221.596 154.049 209.147
ATOM   4159   C5 G   A 194     222.915 153.037 207.425
ATOM   4160   N7 G   A 194     223.563 154.074 206.769
ATOM   4161   C8 G   A 194     224.272 153.480 205.848
ATOM   4162  C2* G   A 194     223.849 150.551 203.933
ATOM   4163  O2* G   A 194     224.287 149.248 203.601
ATOM   4164  C3* G   A 194     224.011 151.543 202.788
ATOM   4165  O3* G   A 194     223.627 151.012 201.524
ATOM   4166    P A   A 195     222.265 151.515 200.832
ATOM   4167  O1P A   A 195     222.218 150.942 199.456
ATOM   4168  O2P A   A 195     222.175 152.987 201.017
ATOM   4169  O5* A   A 195     221.114 150.842 201.709
ATOM   4170  C5* A   A 195     221.006 149.407 201.822
ATOM   4171  C4* A   A 195     220.086 149.041 202.969
ATOM   4172  O4* A   A 195     220.629 149.574 204.206
ATOM   4173  C1* A   A 195     219.568 149.962 205.067
ATOM   4174   N9 A   A 195     219.730 151.384 205.388
ATOM   4175   C5 A   A 195     219.559 153.362 206.337
ATOM   4176   N7 A   A 195     220.432 153.523 205.269
ATOM   4177   C8 A   A 195     220.502 152.326 204.738
ATOM   4178   N1 A   A 195     218.217 153.783 208.229
ATOM   4179   C2 A   A 195     217.886 152.486 208.191
ATOM   4180   N3 A   A 195     218.279 151.541 207.339
ATOM   4181   C4 A   A 195     219.124 152.050 206.426
ATOM   4182   C6 A   A 195     219.070 154.261 207.294
ATOM   4183   N6 A   A 195     219.400 155.555 207.323
ATOM   4184  C2* A   A 195     218.247 149.601 204.373
ATOM   4185  O2* A   A 195     217.821 148.335 204.840
ATOM   4186  C3* A   A 195     218.666 149.592 202.903
ATOM   4187  O3* A   A 195     217.843 148.741 202.095
ATOM   4188    P A   A 196     216.417 149.266 201.553
ATOM   4189  O1P A   A 196     215.613 149.686 202.731
ATOM   4190  O2P A   A 196     215.873 148.237 200.624
ATOM   4191  O5* A   A 196     216.766 150.566 200.699
ATOM   4192  C5* A   A 196     217.476 150.472 199.445
ATOM   4193  C4* A   A 196     218.698 151.363 199.483
ATOM   4194  O4* A   A 196     219.464 151.211 198.247
ATOM   4195  C1* A   A 196     219.733 152.493 197.717
ATOM   4196   N9 A   A 196     219.960 152.406 196.268
ATOM   4197   C5 A   A 196     219.778 152.242 194.074
ATOM   4198   N7 A   A 196     221.115 152.509 194.333
ATOM   4199   C8 A   A 196     221.173 152.591 195.641
ATOM   4200   N1 A   A 196     217.744 151.809 192.955
ATOM   4201   C2 A   A 196     217.178 151.755 194.170
ATOM   4202   N3 A   A 196     217.735 151.917 195.373
ATOM   4203   C4 A   A 196     219.053 152.161 195.256
ATOM   4204   C6 A   A 196     219.070 152.059 192.872
ATOM   4205   N6 A   A 196     219.637 152.124 191.663
ATOM   4206  C2* A   A 196     218.573 153.367 198.193
ATOM   4207  O2* A   A 196     218.908 154.740 198.132
ATOM   4208  C3* A   A 196     218.411 152.862 199.627
ATOM   4209  O3* A   A 196     219.401 153.471 200.466
ATOM   4210    P A   A 197     218.960 154.163 201.857
ATOM   4211  O1P A   A 197     220.147 154.905 202.396
ATOM   4212  O2P A   A 197     218.305 153.117 202.696
ATOM   4213  O5* A   A 197     217.838 155.214 201.431
ATOM   4214  C5* A   A 197     218.192 156.478 200.831
ATOM   4215  C4* A   A 197     217.270 157.564 201.337
ATOM   4216  O4* A   A 197     215.903 157.252 200.946
ATOM   4217  C1* A   A 197     215.012 157.566 202.008
ATOM   4218   N9 A   A 197     214.401 156.313 202.465
ATOM   4219   C5 A   A 197     213.158 154.803 203.485
ATOM   4220   N7 A   A 197     214.069 154.095 202.712
ATOM   4221   C8 A   A 197     214.779 155.030 202.125
ATOM   4222   N1 A   A 197     211.406 155.340 204.980
ATOM   4223   C2 A   A 197     211.695 156.627 204.733
ATOM   4224   N3 A   A 197     212.634 157.147 203.935
ATOM   4225   C4 A   A 197     213.341 156.171 203.335
ATOM   4226   C6 A   A 197     212.135 154.385 204.358
ATOM   4227   N6 A   A 197     211.854 153.102 204.601
ATOM   4228  C2* A   A 197     215.831 158.295 203.083
ATOM   4229  O2* A   A 197     215.769 159.686 202.839
ATOM   4230  C3* A   A 197     217.225 157.711 202.854
ATOM   4231  O3* A   A 197     218.281 158.566 203.310
ATOM   4232    P C   A 198     219.175 158.140 204.584
ATOM   4233  O1P C   A 198     220.123 159.263 204.866
ATOM   4234  O2P C   A 198     219.709 156.769 204.357
ATOM   4235  O5* C   A 198     218.121 158.083 205.780
ATOM   4236  C5* C   A 198     217.368 159.254 206.158
ATOM   4237  C4* C   A 198     216.147 158.858 206.959
ATOM   4238  O4* C   A 198     215.276 158.044 206.134
ATOM   4239  C1* C   A 198     214.674 157.036 206.930
ATOM   4240   N1 C   A 198     215.113 155.717 206.426
ATOM   4241   C6 C   A 198     216.217 155.604 205.619
ATOM   4242   C5 C   A 198     216.631 154.410 205.171
ATOM   4243   C2 C   A 198     214.380 154.568 206.790
ATOM   4244   O2 C   A 198     213.372 154.696 207.511
ATOM   4245   N3 C   A 198     214.792 153.356 206.344
ATOM   4246   C4 C   A 198     215.879 153.261 205.566
ATOM   4247   N4 C   A 198     216.252 152.045 205.159
ATOM   4248  C2* C   A 198     215.070 157.302 208.385
ATOM   4249  O2* C   A 198     214.079 158.116 208.976
ATOM   4250  C3* C   A 198     216.402 158.020 208.206
ATOM   4251  O3* C   A 198     216.738 158.849 209.323
ATOM   4252    P A   A 199     217.530 158.231 210.590
ATOM   4253  O1P A   A 199     218.826 158.965 210.720
ATOM   4254  O2P A   A 199     217.534 156.748 210.483
ATOM   4255  O5* A   A 199     216.613 158.617 211.838
ATOM   4256  C5* A   A 199     215.174 158.595 211.731
ATOM   4257  C4* A   A 199     214.562 158.039 212.994
ATOM   4258  O4* A   A 199     213.112 158.124 212.878
ATOM   4259  C1* A   A 199     212.544 156.825 212.911
ATOM   4260   N9 A   A 199     211.463 156.776 211.915
ATOM   4261   C5 A   A 199     209.536 157.055 210.866
ATOM   4262   N7 A   A 199     210.345 156.327 210.003
ATOM   4263   C8 A   A 199     211.472 156.186 210.668
ATOM   4264   N1 A   A 199     207.699 158.228 211.794
ATOM   4265   C2 A   A 199     208.471 158.419 212.877
ATOM   4266   N3 A   A 199     209.727 158.020 213.104
ATOM   4267   C4 A   A 199     210.209 157.335 212.049
ATOM   4268   C6 A   A 199     208.210 157.540 210.748
ATOM   4269   N6 A   A 199     207.446 157.360 209.667
ATOM   4270  C2* A   A 199     213.693 155.846 212.652
ATOM   4271  O2* A   A 199     213.429 154.579 213.227
ATOM   4272  C3* A   A 199     214.881 156.576 213.283
ATOM   4273  O3* A   A 199     214.973 156.356 214.695
ATOM   4274    P U   A 200     216.326 155.734 215.327
ATOM   4275  O1P U   A 200     216.603 156.472 216.594
ATOM   4276  O2P U   A 200     217.373 155.678 214.268
ATOM   4277  O5* U   A 200     215.925 154.236 215.701
ATOM   4278  C5* U   A 200     215.058 153.963 216.819
ATOM   4279  C4* U   A 200     214.674 152.495 216.853
ATOM   4280  O4* U   A 200     213.911 152.159 215.663
ATOM   4281  C1* U   A 200     214.075 150.777 215.380
ATOM   4282   N1 U   A 200     214.420 150.610 213.958
ATOM   4283   C6 U   A 200     215.545 151.198 213.404
ATOM   4284   C2 U   A 200     213.573 149.827 213.189
ATOM   4285   O2 U   A 200     212.564 149.296 213.638
ATOM   4286   N3 U   A 200     213.949 149.688 211.874
ATOM   4287   C4 U   A 200     215.061 150.239 211.260
ATOM   4288   O4 U   A 200     215.269 150.002 210.070
ATOM   4289   C5 U   A 200     215.886 151.041 212.116
ATOM   4290  C2* U   A 200     215.104 150.212 216.368
ATOM   4291  O2* U   A 200     214.419 149.544 217.411
ATOM   4292  C3* U   A 200     215.815 151.483 216.832
ATOM   4293  O3* U   A 200     216.398 151.315 218.129
ATOM   4294    P C   A 201     217.986 151.515 218.330
ATOM   4295  O1P C   A 201     218.334 151.012 219.689
ATOM   4296  O2P C   A 201     218.338 152.911 217.949
ATOM   4297  O5* C   A 201     218.638 150.531 217.264
ATOM   4298  C5* C   A 201     218.262 149.147 217.230
ATOM   4299  C4* C   A 201     218.652 148.529 215.907
ATOM   4300  O4* C   A 201     217.963 149.208 214.820
ATOM   4301  C1* C   A 201     218.765 149.150 213.646
ATOM   4302   N1 C   A 201     219.032 150.522 213.165
ATOM   4303   C6 C   A 201     219.000 151.590 214.019
ATOM   4304   C5 C   A 201     219.294 152.826 213.591
ATOM   4305   C2 C   A 201     219.346 150.711 211.804
ATOM   4306   O2 C   A 201     219.329 149.732 211.039
ATOM   4307   N3 C   A 201     219.653 151.952 211.364
ATOM   4308   C4 C   A 201     219.640 152.983 212.212
ATOM   4309   N4 C   A 201     219.966 154.186 211.734
ATOM   4310  C2* C   A 201     220.049 148.392 214.007
ATOM   4311  O2* C   A 201     219.876 147.027 213.675
ATOM   4312  C3* C   A 201     220.121 148.626 215.514
ATOM   4313  O3* C   A 201     220.909 147.633 216.176
ATOM   4314    P U   A 202     222.422 147.970 216.618
ATOM   4315  O1P U   A 202     222.982 146.724 217.218
ATOM   4316  O2P U   A 202     222.405 149.224 217.415
ATOM   4317  O5* U   A 202     223.180 148.252 215.240
ATOM   4318  C5* U   A 202     223.262 147.233 214.218
ATOM   4319  C4* U   A 202     223.790 147.818 212.923
ATOM   4320  O4* U   A 202     222.889 148.855 212.449
ATOM   4321  C1* U   A 202     223.631 149.852 211.762
ATOM   4322   N1 U   A 202     223.361 151.164 212.378
ATOM   4323   C6 U   A 202     222.796 151.278 213.637
ATOM   4324   C2 U   A 202     223.681 152.294 211.641
ATOM   4325   O2 U   A 202     224.205 152.242 210.539
ATOM   4326   N3 U   A 202     223.371 153.489 212.247
ATOM   4327   C4 U   A 202     222.795 153.671 213.488
ATOM   4328   O4 U   A 202     222.532 154.814 213.867
ATOM   4329   C5 U   A 202     222.512 152.459 214.200
ATOM   4330  C2* U   A 202     225.103 149.429 211.772
ATOM   4331  O2* U   A 202     225.382 148.752 210.564
ATOM   4332  C3* U   A 202     225.146 148.508 212.988
ATOM   4333  O3* U   A 202     226.212 147.564 212.900
ATOM   4334    P A   A 203     227.558 147.792 213.753
ATOM   4335  O1P A   A 203     228.534 146.741 213.345
ATOM   4336  O2P A   A 203     227.184 147.933 215.190
ATOM   4337  O5* A   A 203     228.104 149.196 213.235
ATOM   4338  C5* A   A 203     228.602 149.351 211.890
ATOM   4339  C4* A   A 203     228.994 150.790 211.645
ATOM   4340  O4* A   A 203     227.814 151.638 211.700
ATOM   4341  C1* A   A 203     228.156 152.893 212.270
ATOM   4342   N9 A   A 203     227.348 153.082 213.477
ATOM   4343   C5 A   A 203     226.015 153.913 215.022
ATOM   4344   N7 A   A 203     226.400 152.659 215.476
ATOM   4345   C8 A   A 203     227.186 152.208 214.527
ATOM   4346   N1 A   A 203     224.999 156.046 214.870
ATOM   4347   C2 A   A 203     225.625 156.170 213.687
ATOM   4348   N3 A   A 203     226.435 155.309 213.063
ATOM   4349   C4 A   A 203     226.590 154.187 213.792
ATOM   4350   C6 A   A 203     225.180 154.905 215.577
ATOM   4351   N6 A   A 203     224.566 154.773 216.756
ATOM   4352  C2* A   A 203     229.669 152.888 212.525
ATOM   4353  O2* A   A 203     230.322 153.466 211.414
ATOM   4354  C3* A   A 203     229.946 151.394 212.666
ATOM   4355  O3* A   A 203     231.296 151.039 212.367
ATOM   4356    P A   A 204     232.385 150.937 213.548
ATOM   4357  O1P A   A 204     232.706 152.321 213.983
ATOM   4358  O2P A   A 204     233.479 150.042 213.081
ATOM   4359  O5* A   A 204     231.625 150.215 214.751
ATOM   4360  C5* A   A 204     232.355 149.786 215.920
ATOM   4361  C4* A   A 204     231.547 150.025 217.186
ATOM   4362  O4* A   A 204     231.228 151.447 217.319
ATOM   4363  C1* A   A 204     229.861 151.577 217.664
ATOM   4364   N9 A   A 204     229.381 152.917 217.308
ATOM   4365   C5 A   A 204     228.321 154.852 217.362
ATOM   4366   N7 A   A 204     229.072 154.850 216.191
ATOM   4367   C8 A   A 204     229.682 153.685 216.206
ATOM   4368   N1 A   A 204     226.855 155.497 219.114
ATOM   4369   C2 A   A 204     227.130 154.308 219.671
ATOM   4370   N3 A   A 204     227.931 153.331 219.233
ATOM   4371   C4 A   A 204     228.502 153.669 218.060
ATOM   4372   C6 A   A 204     227.446 155.809 217.934
ATOM   4373   N6 A   A 204     227.177 156.993 217.376
ATOM   4374  C2* A   A 204     229.195 150.384 216.982
ATOM   4375  O2* A   A 204     227.905 150.149 217.514
ATOM   4376  C3* A   A 204     230.208 149.288 217.321
ATOM   4377  O3* A   A 204     230.037 148.947 218.699
ATOM   4378    P G   A 205     229.860 147.408 219.141
ATOM   4379  O1P G   A 205     231.064 146.660 218.676
ATOM   4380  O2P G   A 205     228.501 146.954 218.717
ATOM   4381  O5* G   A 205     229.882 147.487 220.739
ATOM   4382  C5* G   A 205     231.116 147.702 221.477
ATOM   4383  C4* G   A 205     231.578 149.140 221.336
ATOM   4384  O4* G   A 205     230.467 150.048 221.596
ATOM   4385  C1* G   A 205     230.844 150.981 222.590
ATOM   4386   N9 G   A 205     229.659 151.338 223.366
ATOM   4387   C4 G   A 205     229.043 152.570 223.374
ATOM   4388   N2 G   A 205     228.886 155.866 222.286
ATOM   4389   N3 G   A 205     229.439 153.662 222.686
ATOM   4390   C2 G   A 205     228.634 154.696 222.889
ATOM   4391   N1 G   A 205     227.525 154.659 223.697
ATOM   4392   C6 G   A 205     227.095 153.547 224.413
ATOM   4393   O6 G   A 205     226.071 153.618 225.107
ATOM   4394   C5 G   A 205     227.957 152.430 224.213
ATOM   4395   N7 G   A 205     227.898 151.142 224.733
ATOM   4396   C8 G   A 205     228.928 150.532 224.208
ATOM   4397  C2* G   A 205     231.970 150.310 223.376
ATOM   4398  O2* G   A 205     232.753 151.268 224.066
ATOM   4399  C3* G   A 205     232.720 149.591 222.253
ATOM   4400  O3* G   A 205     233.556 150.513 221.543
ATOM   4401    P U   A 206     235.141 150.571 221.841
ATOM   4402  O1P U   A 206     235.670 149.174 221.853
ATOM   4403  O2P U   A 206     235.356 151.449 223.022
ATOM   4404  O5* U   A 206     235.733 151.325 220.566
ATOM   4405  C5* U   A 206     236.233 150.597 219.425
ATOM   4406  C4* U   A 206     236.267 151.496 218.210
ATOM   4407  O4* U   A 206     234.925 151.676 217.686
ATOM   4408  C1* U   A 206     234.785 152.997 217.177
ATOM   4409   N1 U   A 206     233.674 153.659 217.886
ATOM   4410   C6 U   A 206     233.311 153.276 219.165
ATOM   4411   C2 U   A 206     232.989 154.681 217.229
ATOM   4412   O2 U   A 206     233.276 155.064 216.102
ATOM   4413   N3 U   A 206     231.954 155.238 217.947
ATOM   4414   C4 U   A 206     231.542 154.895 219.222
ATOM   4415   O4 U   A 206     230.599 155.498 219.734
ATOM   4416   C5 U   A 206     232.297 153.843 219.834
ATOM   4417  C2* U   A 206     236.144 153.694 217.317
ATOM   4418  O2* U   A 206     236.853 153.560 216.102
ATOM   4419  C3* U   A 206     236.769 152.909 218.465
ATOM   4420  O3* U   A 206     238.194 152.965 218.478
ATOM   4421    P A   A 207     238.946 154.057 219.393
ATOM   4422  O1P A   A 207     240.409 153.791 219.297
ATOM   4423  O2P A   A 207     238.296 154.100 220.729
ATOM   4424  O5* A   A 207     238.641 155.433 218.650
ATOM   4425  C5* A   A 207     239.049 155.647 217.281
ATOM   4426  C4* A   A 207     238.503 156.964 216.775
ATOM   4427  O4* A   A 207     237.053 156.902 216.701
ATOM   4428  C1* A   A 207     236.506 158.175 217.019
ATOM   4429   N9 A   A 207     235.575 158.018 218.141
ATOM   4430   C5 A   A 207     234.027 158.385 219.665
ATOM   4431   N7 A   A 207     234.402 157.056 219.809
ATOM   4432   C8 A   A 207     235.323 156.887 218.889
ATOM   4433   N1 A   A 207     232.950 160.466 219.962
ATOM   4434   C2 A   A 207     233.719 160.919 218.961
ATOM   4435   N3 A   A 207     234.641 160.272 218.242
ATOM   4436   C4 A   A 207     234.747 158.993 218.648
ATOM   4437   C6 A   A 207     233.085 159.176 220.344
ATOM   4438   N6 A   A 207     232.324 158.716 221.339
ATOM   4439  C2* A   A 207     237.674 159.135 217.273
ATOM   4440  O2* A   A 207     237.946 159.838 216.076
ATOM   4441  C3* A   A 207     238.785 158.165 217.666
ATOM   4442  O3* A   A 207     240.090 158.690 217.421
ATOM   4443    P C   A 208     241.066 159.022 218.657
ATOM   4444  O1P C   A 208     242.259 159.727 218.103
ATOM   4445  O2P C   A 208     241.252 157.784 219.461
ATOM   4446  O5* C   A 208     240.230 160.062 219.524
ATOM   4447  C5* C   A 208     239.747 161.282 218.932
ATOM   4448  C4* C   A 208     238.701 161.915 219.819
ATOM   4449  O4* C   A 208     237.508 161.085 219.848
ATOM   4450  C1* C   A 208     236.852 161.248 221.099
ATOM   4451   N1 C   A 208     236.702 159.927 221.749
ATOM   4452   C6 C   A 208     237.602 158.916 221.522
ATOM   4453   C5 C   A 208     237.481 157.728 222.138
ATOM   4454   C2 C   A 208     235.616 159.726 222.628
ATOM   4455   O2 C   A 208     234.805 160.650 222.807
ATOM   4456   N3 C   A 208     235.486 158.531 223.255
ATOM   4457   C4 C   A 208     236.379 157.558 223.034
ATOM   4458   N4 C   A 208     236.215 156.403 223.685
ATOM   4459  C2* C   A 208     237.685 162.237 221.927
ATOM   4460  O2* C   A 208     237.160 163.540 221.759
ATOM   4461  C3* C   A 208     239.059 162.074 221.289
ATOM   4462  O3* C   A 208     239.906 163.197 221.521
ATOM   4463    P C   A 209     240.911 163.189 222.778
ATOM   4464  O1P C   A 209     241.831 164.353 222.616
ATOM   4465  O2P C   A 209     241.476 161.819 222.925
ATOM   4466  O5* C   A 209     239.959 163.466 224.024
ATOM   4467  C5* C   A 209     239.212 164.692 224.116
ATOM   4468  C4* C   A 209     238.315 164.671 225.334
ATOM   4469  O4* C   A 209     237.274 163.671 225.172
ATOM   4470  C1* C   A 209     236.932 163.129 226.442
ATOM   4471   N1 C   A 209     237.103 161.659 226.401
ATOM   4472   C6 C   A 209     237.800 161.059 225.385
ATOM   4473   C5 C   A 209     237.946 159.727 225.337
ATOM   4474   C2 C   A 209     236.528 160.877 227.426
ATOM   4475   O2 C   A 209     235.903 161.444 228.342
ATOM   4476   N3 C   A 209     236.672 159.530 227.388
ATOM   4477   C4 C   A 209     237.352 158.958 226.387
ATOM   4478   N4 C   A 209     237.466 157.627 226.391
ATOM   4479  C2* C   A 209     237.794 163.839 227.491
ATOM   4480  O2* C   A 209     237.051 164.920 228.023
ATOM   4481  C3* C   A 209     238.982 164.290 226.646
ATOM   4482  O3* C   A 209     239.676 165.399 227.215
ATOM   4483    P C   A 210     241.011 165.149 228.078
ATOM   4484  O1P C   A 210     241.545 166.484 228.477
ATOM   4485  O2P C   A 210     241.879 164.202 227.329
ATOM   4486  O5* C   A 210     240.477 164.413 229.387
ATOM   4487  C5* C   A 210     239.529 165.061 230.259
ATOM   4488  C4* C   A 210     239.009 164.086 231.292
ATOM   4489  O4* C   A 210     238.183 163.068 230.665
ATOM   4490  C1* C   A 210     238.281 161.859 231.408
ATOM   4491   N1 C   A 210     238.718 160.770 230.512
ATOM   4492   C6 C   A 210     239.435 161.033 229.374
ATOM   4493   C5 C   A 210     239.845 160.042 228.568
ATOM   4494   C2 C   A 210     238.389 159.445 230.854
ATOM   4495   O2 C   A 210     237.728 159.233 231.887
ATOM   4496   N3 C   A 210     238.799 158.435 230.050
ATOM   4497   C4 C   A 210     239.506 158.704 228.944
ATOM   4498   N4 C   A 210     239.897 157.673 228.187
ATOM   4499  C2* C   A 210     239.243 162.107 232.575
ATOM   4500  O2* C   A 210     238.479 162.417 233.720
ATOM   4501  C3* C   A 210     240.057 163.288 232.051
ATOM   4502  O3* C   A 210     240.644 164.072 233.085
ATOM   4503    P C   A 211     242.118 163.715 233.618
ATOM   4504  O1P C   A 211     242.578 164.858 234.457
ATOM   4505  O2P C   A 211     242.943 163.274 232.462
ATOM   4506  O5* C   A 211     241.871 162.463 234.574
ATOM   4507  C5* C   A 211     241.064 162.596 235.765
ATOM   4508  C4* C   A 211     240.864 161.249 236.422
ATOM   4509  O4* C   A 211     240.032 160.395 235.588
ATOM   4510  C1* C   A 211     240.436 159.041 235.747
ATOM   4511   N1 C   A 211     240.864 158.506 234.436
ATOM   4512   C6 C   A 211     241.327 159.337 233.448
ATOM   4513   C5 C   A 211     241.737 158.849 232.267
ATOM   4514   C2 C   A 211     240.799 157.113 234.218
ATOM   4515   O2 C   A 211     240.364 156.377 235.123
ATOM   4516   N3 C   A 211     241.212 156.611 233.027
ATOM   4517   C4 C   A 211     241.670 157.434 232.076
ATOM   4518   N4 C   A 211     242.073 156.893 230.922
ATOM   4519  C2* C   A 211     241.561 159.021 236.786
ATOM   4520  O2* C   A 211     241.005 158.788 238.064
ATOM   4521  C3* C   A 211     242.124 160.427 236.635
ATOM   4522  O3* C   A 211     242.860 160.861 237.774
ATOM   4523    P G   A 212     244.446 160.597 237.840
ATOM   4524  O1P G   A 212     244.977 161.304 239.042
ATOM   4525  O2P G   A 212     245.027 160.891 236.502
ATOM   4526  O5* G   A 212     244.546 159.026 238.090
ATOM   4527  C5* G   A 212     243.924 158.421 239.240
ATOM   4528  C4* G   A 212     243.931 156.913 239.112
ATOM   4529  O4* G   A 212     243.052 156.492 238.031
ATOM   4530  C1* G   A 212     243.562 155.302 237.439
ATOM   4531   N9 G   A 212     243.810 155.550 236.018
ATOM   4532   C4 G   A 212     244.013 154.595 235.040
ATOM   4533   N2 G   A 212     244.273 151.255 234.080
ATOM   4534   N3 G   A 212     244.013 153.254 235.220
ATOM   4535   C2 G   A 212     244.245 152.600 234.087
ATOM   4536   N1 G   A 212     244.463 153.214 232.877
ATOM   4537   C6 G   A 212     244.467 154.591 232.667
ATOM   4538   O6 G   A 212     244.674 155.043 231.533
ATOM   4539   C5 G   A 212     244.216 155.307 233.872
ATOM   4540   N7 G   A 212     244.135 156.674 234.106
ATOM   4541   C8 G   A 212     243.894 156.772 235.388
ATOM   4542  C2* G   A 212     244.828 154.916 238.212
ATOM   4543  O2* G   A 212     244.484 153.988 239.224
ATOM   4544  C3* G   A 212     245.265 156.269 238.766
ATOM   4545  O3* G   A 212     246.115 156.158 239.908
ATOM   4546    P A   A 213     247.713 156.216 239.724
ATOM   4547  O1P A   A 213     248.318 156.281 241.085
ATOM   4548  O2P A   A 213     248.029 157.275 238.731
ATOM   4549  O5* A   A 213     248.076 154.800 239.084
ATOM   4550  C5* A   A 213     247.805 153.579 239.799
ATOM   4551  C4* A   A 213     247.981 152.375 238.897
ATOM   4552  O4* A   A 213     247.032 152.424 237.797
ATOM   4553  C1* A   A 213     247.576 151.739 236.676
ATOM   4554   N9 A   A 213     247.584 152.641 235.522
ATOM   4555   C5 A   A 213     247.673 153.426 233.465
ATOM   4556   N7 A   A 213     247.539 154.532 234.295
ATOM   4557   C8 A   A 213     247.489 154.016 235.501
ATOM   4558   N1 A   A 213     247.910 152.058 231.553
ATOM   4559   C2 A   A 213     247.921 151.014 232.395
ATOM   4560   N3 A   A 213     247.822 151.002 233.726
ATOM   4561   C4 A   A 213     247.700 152.255 234.205
ATOM   4562   C6 A   A 213     247.785 153.303 232.068
ATOM   4563   N6 A   A 213     247.773 154.345 231.232
ATOM   4564  C2* A   A 213     248.973 151.248 237.071
ATOM   4565  O2* A   A 213     248.873 149.905 237.499
ATOM   4566  C3* A   A 213     249.325 152.209 238.203
ATOM   4567  O3* A   A 213     250.302 151.655 239.087
ATOM   4568    P G   A 214     251.856 152.038 238.908
ATOM   4569  O1P G   A 214     252.429 152.226 240.268
ATOM   4570  O2P G   A 214     251.957 153.137 237.911
ATOM   4571  O5* G   A 214     252.515 150.730 238.273
ATOM   4572  C5* G   A 214     252.394 149.442 238.917
ATOM   4573  C4* G   A 214     252.448 148.337 237.884
ATOM   4574  O4* G   A 214     251.378 148.539 236.921
ATOM   4575  C1* G   A 214     251.828 148.195 235.618
ATOM   4576   N9 G   A 214     251.734 149.388 234.775
ATOM   4577   C4 G   A 214     251.527 149.423 233.412
ATOM   4578   N2 G   A 214     251.069 147.774 230.384
ATOM   4579   N3 G   A 214     251.415 148.353 232.595
ATOM   4580   C2 G   A 214     251.199 148.712 231.337
ATOM   4581   N1 G   A 214     251.094 150.018 230.917
ATOM   4582   C6 G   A 214     251.206 151.134 231.740
ATOM   4583   O6 G   A 214     251.090 152.270 231.262
ATOM   4584   C5 G   A 214     251.448 150.764 233.089
ATOM   4585   N7 G   A 214     251.632 151.554 234.215
ATOM   4586   C8 G   A 214     251.802 150.700 235.188
ATOM   4587  C2* G   A 214     253.233 147.602 235.762
ATOM   4588  O2* G   A 214     253.111 146.199 235.900
ATOM   4589  C3* G   A 214     253.716 148.281 237.040
ATOM   4590  O3* G   A 214     254.737 147.534 237.711
ATOM   4591    P G   A 215     256.290 147.744 237.321
ATOM   4592  O1P G   A 215     257.094 147.117 238.408
ATOM   4593  O2P G   A 215     256.510 149.177 236.983
ATOM   4594  O5* G   A 215     256.488 146.867 236.001
ATOM   4595  C5* G   A 215     256.018 145.503 235.948
ATOM   4596  C4* G   A 215     255.845 145.048 234.512
ATOM   4597  O4* G   A 215     255.071 146.041 233.776
ATOM   4598  C1* G   A 215     255.786 146.434 232.619
ATOM   4599   N9 G   A 215     255.473 147.831 232.322
ATOM   4600   C4 G   A 215     254.941 148.318 231.144
ATOM   4601   N2 G   A 215     253.748 147.775 227.921
ATOM   4602   N3 G   A 215     254.623 147.589 230.053
ATOM   4603   C2 G   A 215     254.123 148.341 229.081
ATOM   4604   N1 G   A 215     253.954 149.700 229.175
ATOM   4605   C6 G   A 215     254.280 150.471 230.285
ATOM   4606   O6 G   A 215     254.093 151.693 230.262
ATOM   4607   C5 G   A 215     254.812 149.678 231.336
ATOM   4608   N7 G   A 215     255.253 150.041 232.600
ATOM   4609   C8 G   A 215     255.636 148.918 233.148
ATOM   4610  C2* G   A 215     257.252 146.133 232.927
ATOM   4611  O2* G   A 215     257.995 146.012 231.727
ATOM   4612  C3* G   A 215     257.115 144.815 233.692
ATOM   4613  O3* G   A 215     256.856 143.769 232.748
ATOM   4614    P A   A 216     257.100 142.223 233.145
ATOM   4615  O1P A   A 216     256.976 142.083 234.624
ATOM   4616  O2P A   A 216     258.337 141.757 232.464
ATOM   4617  O5* A   A 216     255.858 141.478 232.471
ATOM   4618  C5* A   A 216     254.549 141.507 233.088
ATOM   4619  C4* A   A 216     253.874 142.841 232.841
ATOM   4620  O4* A   A 216     253.682 143.059 231.417
ATOM   4621  C1* A   A 216     252.539 143.885 231.217
ATOM   4622   N9 A   A 216     251.639 143.243 230.253
ATOM   4623   C5 A   A 216     250.036 142.885 228.782
ATOM   4624   N7 A   A 216     250.736 141.692 228.892
ATOM   4625   C8 A   A 216     251.672 141.953 229.776
ATOM   4626   N1 A   A 216     248.473 144.528 228.124
ATOM   4627   C2 A   A 216     249.094 145.350 228.982
ATOM   4628   N3 A   A 216     250.145 145.114 229.770
ATOM   4629   C4 A   A 216     250.574 143.848 229.620
ATOM   4630   C6 A   A 216     248.930 143.264 227.997
ATOM   4631   N6 A   A 216     248.319 142.444 227.140
ATOM   4632  C2* A   A 216     251.913 144.150 232.591
ATOM   4633  O2* A   A 216     252.346 145.411 233.063
ATOM   4634  C3* A   A 216     252.471 142.988 233.408
ATOM   4635  O3* A   A 216     252.503 143.286 234.801
ATOM   4636    P A   A 217     251.310 142.782 235.755
ATOM   4637  O1P A   A 217     251.647 143.206 237.143
ATOM   4638  O2P A   A 217     251.046 141.345 235.468
ATOM   4639  O5* A   A 217     250.046 143.621 235.269
ATOM   4640  C5* A   A 217     249.999 145.051 235.418
ATOM   4641  C4* A   A 217     248.759 145.595 234.751
ATOM   4642  O4* A   A 217     248.829 145.341 233.322
ATOM   4643  C1* A   A 217     247.541 145.001 232.831
ATOM   4644   N9 A   A 217     247.623 143.662 232.239
ATOM   4645   C5 A   A 217     247.398 141.920 230.909
ATOM   4646   N7 A   A 217     248.265 141.526 231.920
ATOM   4647   C8 A   A 217     248.363 142.588 232.683
ATOM   4648   N1 A   A 217     246.045 141.917 228.971
ATOM   4649   C2 A   A 217     245.734 143.183 229.281
ATOM   4650   N3 A   A 217     246.146 143.929 230.311
ATOM   4651   C4 A   A 217     246.987 143.230 231.097
ATOM   4652   C6 A   A 217     246.892 141.244 229.783
ATOM   4653   N6 A   A 217     247.203 139.982 229.479
ATOM   4654  C2* A   A 217     246.546 145.159 233.989
ATOM   4655  O2* A   A 217     245.997 146.463 233.923
ATOM   4656  C3* A   A 217     247.454 144.953 235.201
ATOM   4657  O3* A   A 217     246.980 145.589 236.395
ATOM   4658    P A   A 218     246.010 144.795 237.406
ATOM   4659  O1P A   A 218     246.215 145.375 238.761
ATOM   4660  O2P A   A 218     246.184 143.330 237.203
ATOM   4661  O5* A   A 218     244.554 145.210 236.917
ATOM   4662  C5* A   A 218     243.465 144.277 236.967
ATOM   4663  C4* A   A 218     242.882 144.095 235.586
ATOM   4664  O4* A   A 218     243.922 143.657 234.678
ATOM   4665  C1* A   A 218     243.361 142.809 233.694
ATOM   4666   N9 A   A 218     244.185 141.601 233.590
ATOM   4667   C5 A   A 218     245.193 139.792 232.834
ATOM   4668   N7 A   A 218     245.702 140.015 234.107
ATOM   4669   C8 A   A 218     245.071 141.093 234.514
ATOM   4670   N1 A   A 218     244.777 138.865 230.703
ATOM   4671   C2 A   A 218     243.888 139.856 230.531
ATOM   4672   N3 A   A 218     243.552 140.843 231.360
ATOM   4673   C4 A   A 218     244.249 140.754 232.508
ATOM   4674   C6 A   A 218     245.463 138.807 231.868
ATOM   4675   N6 A   A 218     246.360 137.831 232.039
ATOM   4676  C2* A   A 218     241.866 142.632 234.000
ATOM   4677  O2* A   A 218     241.129 143.491 233.153
ATOM   4678  C3* A   A 218     241.798 143.035 235.475
ATOM   4679  O3* A   A 218     240.545 143.626 235.822
ATOM   4680    P A   A 219     239.617 142.954 236.951
ATOM   4681  O1P A   A 219     238.700 144.011 237.457
ATOM   4682  O2P A   A 219     240.474 142.202 237.911
ATOM   4683  O5* A   A 219     238.736 141.917 236.128
ATOM   4684  C5* A   A 219     238.525 140.586 236.611
ATOM   4685  C4* A   A 219     238.680 139.594 235.486
ATOM   4686  O4* A   A 219     239.948 139.805 234.814
ATOM   4687  C1* A   A 219     240.520 138.554 234.465
ATOM   4688   N9 A   A 219     241.809 138.442 235.151
ATOM   4689   C5 A   A 219     243.874 137.906 235.705
ATOM   4690   N7 A   A 219     243.442 138.818 236.658
ATOM   4691   C8 A   A 219     242.216 139.102 236.290
ATOM   4692   N1 A   A 219     245.198 136.384 234.485
ATOM   4693   C2 A   A 219     244.145 136.242 233.665
ATOM   4694   N3 A   A 219     242.951 136.830 233.716
ATOM   4695   C4 A   A 219     242.877 137.660 234.773
ATOM   4696   C6 A   A 219     245.092 137.229 235.535
ATOM   4697   N6 A   A 219     246.142 137.378 236.347
ATOM   4698  C2* A   A 219     239.500 137.465 234.819
ATOM   4699  O2* A   A 219     238.718 137.177 233.675
ATOM   4700  C3* A   A 219     238.713 138.146 235.937
ATOM   4701  O3* A   A 219     237.383 137.658 236.098
ATOM   4702    P G   A 220     236.858 137.241 237.560
ATOM   4703  O1P G   A 220     235.457 136.753 237.421
ATOM   4704  O2P G   A 220     237.156 138.356 238.500
ATOM   4705  O5* G   A 220     237.786 136.000 237.937
ATOM   4706  C5* G   A 220     237.800 134.811 237.113
ATOM   4707  C4* G   A 220     238.951 133.908 237.502
ATOM   4708  O4* G   A 220     240.216 134.450 237.037
ATOM   4709  C1* G   A 220     241.247 134.092 237.946
ATOM   4710   N9 G   A 220     241.878 135.314 238.436
ATOM   4711   C4 G   A 220     243.227 135.526 238.608
ATOM   4712   N2 G   A 220     246.522 134.389 238.419
ATOM   4713   N3 G   A 220     244.212 134.635 238.354
ATOM   4714   C2 G   A 220     245.416 135.138 238.616
ATOM   4715   N1 G   A 220     245.629 136.412 239.088
ATOM   4716   C6 G   A 220     244.629 137.345 239.353
ATOM   4717   O6 G   A 220     244.930 138.471 239.769
ATOM   4718   C5 G   A 220     243.336 136.819 239.081
ATOM   4719   N7 G   A 220     242.084 137.405 239.208
ATOM   4720   C8 G   A 220     241.252 136.478 238.815
ATOM   4721  C2* G   A 220     240.611 133.247 239.054
ATOM   4722  O2* G   A 220     240.769 131.882 238.723
ATOM   4723  C3* G   A 220     239.159 133.715 238.993
ATOM   4724  O3* G   A 220     238.223 132.773 239.522
ATOM   4725    P A   A 221     237.548 133.033 240.963
ATOM   4726  O1P A   A 221     236.390 132.104 241.095
ATOM   4727  O2P A   A 221     237.332 134.495 241.126
ATOM   4728  O5* A   A 221     238.690 132.578 241.980
ATOM   4729  C5* A   A 221     238.487 131.489 242.907
ATOM   4730  C4* A   A 221     238.507 130.162 242.177
ATOM   4731  O4* A   A 221     239.543 130.177 241.156
ATOM   4732  C1* A   A 221     240.462 129.128 241.391
ATOM   4733   N9 A   A 221     241.810 129.627 241.101
ATOM   4734   C5 A   A 221     243.924 129.795 240.505
ATOM   4735   N7 A   A 221     243.556 131.044 240.989
ATOM   4736   C8 A   A 221     242.298 130.893 241.327
ATOM   4737   N1 A   A 221     245.173 128.008 239.598
ATOM   4738   C2 A   A 221     244.057 127.275 239.707
ATOM   4739   N3 A   A 221     242.855 127.628 240.168
ATOM   4740   C4 A   A 221     242.855 128.915 240.557
ATOM   4741   C6 A   A 221     245.140 129.298 240.001
ATOM   4742   N6 A   A 221     246.255 130.027 239.907
ATOM   4743  C2* A   A 221     240.273 128.723 242.855
ATOM   4744  O2* A   A 221     240.683 127.386 243.073
ATOM   4745  C3* A   A 221     238.774 128.939 243.048
ATOM   4746  O3* A   A 221     238.023 127.828 242.564
ATOM   4747    P A   A 222     236.900 127.152 243.502
ATOM   4748  O1P A   A 222     236.433 128.182 244.472
ATOM   4749  O2P A   A 222     237.431 125.856 244.007
ATOM   4750  O5* A   A 222     235.711 126.838 242.489
ATOM   4751  C5* A   A 222     234.360 127.267 242.760
ATOM   4752  C4* A   A 222     233.913 128.269 241.716
ATOM   4753  O4* A   A 222     234.246 127.790 240.386
ATOM   4754  C1* A   A 222     233.063 127.454 239.677
ATOM   4755   N9 A   A 222     233.266 126.111 239.117
ATOM   4756   C5 A   A 222     234.000 124.441 237.879
ATOM   4757   N7 A   A 222     233.272 123.866 238.912
ATOM   4758   C8 A   A 222     232.849 124.895 239.611
ATOM   4759   N1 A   A 222     235.328 124.739 235.942
ATOM   4760   C2 A   A 222     235.213 126.056 236.163
ATOM   4761   N3 A   A 222     234.574 126.697 237.144
ATOM   4762   C4 A   A 222     233.984 125.823 237.978
ATOM   4763   C6 A   A 222     234.725 123.885 236.801
ATOM   4764   N6 A   A 222     234.854 122.571 236.594
ATOM   4765  C2* A   A 222     231.891 127.584 240.659
ATOM   4766  O2* A   A 222     230.715 128.016 239.999
ATOM   4767  C3* A   A 222     232.427 128.597 241.677
ATOM   4768  O3* A   A 222     232.251 129.950 241.261
ATOM   4769    P A   A 223     231.833 131.073 242.342
ATOM   4770  O1P A   A 223     231.654 132.353 241.604
ATOM   4771  O2P A   A 223     232.790 131.011 243.477
ATOM   4772  O5* A   A 223     230.402 130.596 242.866
ATOM   4773  C5* A   A 223     229.274 130.509 241.968
ATOM   4774  C4* A   A 223     228.348 129.393 242.395
ATOM   4775  O4* A   A 223     227.704 129.733 243.654
ATOM   4776  C1* A   A 223     226.404 129.158 243.691
ATOM   4777   N9 A   A 223     225.421 130.207 243.980
ATOM   4778   C5 A   A 223     223.735 131.338 244.838
ATOM   4779   N7 A   A 223     224.313 132.165 243.884
ATOM   4780   C8 A   A 223     225.305 131.450 243.405
ATOM   4781   N1 A   A 223     222.328 130.493 246.541
ATOM   4782   C2 A   A 223     223.072 129.381 246.494
ATOM   4783   N3 A   A 223     224.123 129.098 245.723
ATOM   4784   C4 A   A 223     224.407 130.130 244.909
ATOM   4785   C6 A   A 223     222.636 131.510 245.706
ATOM   4786   N6 A   A 223     221.889 132.617 245.743
ATOM   4787  C2* A   A 223     226.183 128.421 242.365
ATOM   4788  O2* A   A 223     226.476 127.052 242.553
ATOM   4789  C3* A   A 223     227.186 129.127 241.453
ATOM   4790  O3* A   A 223     227.611 128.314 240.355
ATOM   4791    P U   A 224     226.828 128.381 238.949
ATOM   4792  O1P U   A 224     226.428 129.800 238.729
ATOM   4793  O2P U   A 224     225.788 127.315 238.943
ATOM   4794  O5* U   A 224     227.933 127.987 237.868
ATOM   4795  C5* U   A 224     228.788 128.994 237.283
ATOM   4796  C4* U   A 224     229.612 128.405 236.159
ATOM   4797  O4* U   A 224     230.565 127.445 236.689
ATOM   4798  C1* U   A 224     230.860 126.475 235.693
ATOM   4799   N1 U   A 224     230.737 125.126 236.273
ATOM   4800   C6 U   A 224     229.900 124.870 237.341
ATOM   4801   C2 U   A 224     231.502 124.111 235.710
ATOM   4802   O2 U   A 224     232.252 124.289 234.759
ATOM   4803   N3 U   A 224     231.354 122.880 236.301
ATOM   4804   C4 U   A 224     230.542 122.562 237.370
ATOM   4805   O4 U   A 224     230.543 121.410 237.804
ATOM   4806   C5 U   A 224     229.781 123.657 237.893
ATOM   4807  C2* U   A 224     229.958 126.759 234.485
ATOM   4808  O2* U   A 224     230.713 127.461 233.513
ATOM   4809  C3* U   A 224     228.850 127.602 235.118
ATOM   4810  O3* U   A 224     228.192 128.445 234.167
ATOM   4811    P C   A 225     226.770 128.001 233.554
ATOM   4812  O1P C   A 225     226.572 128.717 232.266
ATOM   4813  O2P C   A 225     225.754 128.128 234.632
ATOM   4814  O5* C   A 225     226.977 126.453 233.241
ATOM   4815  C5* C   A 225     226.519 125.856 232.013
ATOM   4816  C4* C   A 225     227.677 125.187 231.304
ATOM   4817  O4* C   A 225     228.701 124.832 232.273
ATOM   4818  C1* C   A 225     229.306 123.601 231.904
ATOM   4819   N1 C   A 225     229.078 122.624 232.992
ATOM   4820   C6 C   A 225     228.172 122.885 233.987
ATOM   4821   C5 C   A 225     227.957 122.012 234.975
ATOM   4822   C2 C   A 225     229.806 121.418 232.996
ATOM   4823   O2 C   A 225     230.627 121.202 232.088
ATOM   4824   N3 C   A 225     229.592 120.527 233.993
ATOM   4825   C4 C   A 225     228.703 120.799 234.955
ATOM   4826   N4 C   A 225     228.525 119.893 235.915
ATOM   4827  C2* C   A 225     228.715 123.191 230.550
ATOM   4828  O2* C   A 225     229.555 123.671 229.519
ATOM   4829  C3* C   A 225     227.355 123.884 230.587
ATOM   4830  O3* C   A 225     226.806 124.092 229.284
ATOM   4831    P A   A 226     225.626 123.135 228.750
ATOM   4832  O1P A   A 226     225.411 123.449 227.311
ATOM   4833  O2P A   A 226     224.488 123.237 229.699
ATOM   4834  O5* A   A 226     226.229 121.660 228.861
ATOM   4835  C5* A   A 226     227.414 121.278 228.125
ATOM   4836  C4* A   A 226     227.984 119.980 228.663
ATOM   4837  O4* A   A 226     228.334 120.144 230.064
ATOM   4838  C1* A   A 226     228.144 118.916 230.751
ATOM   4839   N9 A   A 226     227.212 119.137 231.860
ATOM   4840   C5 A   A 226     225.948 118.856 233.641
ATOM   4841   N7 A   A 226     225.737 120.160 233.220
ATOM   4842   C8 A   A 226     226.508 120.279 232.166
ATOM   4843   N1 A   A 226     225.833 116.836 234.851
ATOM   4844   C2 A   A 226     226.727 116.352 233.980
ATOM   4845   N3 A   A 226     227.299 116.952 232.936
ATOM   4846   C4 A   A 226     226.860 118.217 232.819
ATOM   4847   C6 A   A 226     225.413 118.112 234.703
ATOM   4848   N6 A   A 226     224.515 118.597 235.565
ATOM   4849  C2* A   A 226     227.683 117.877 229.721
ATOM   4850  O2* A   A 226     228.817 117.158 229.277
ATOM   4851  C3* A   A 226     227.069 118.762 228.636
ATOM   4852  O3* A   A 226     227.109 118.131 227.351
ATOM   4853    P A   A 227     225.742 117.841 226.538
ATOM   4854  O1P A   A 227     226.132 117.538 225.131
ATOM   4855  O2P A   A 227     224.773 118.932 226.811
ATOM   4856  O5* A   A 227     225.169 116.496 227.177
ATOM   4857  C5* A   A 227     225.942 115.276 227.156
ATOM   4858  C4* A   A 227     225.766 114.525 228.456
ATOM   4859  O4* A   A 227     225.923 115.468 229.549
ATOM   4860  C1* A   A 227     225.075 115.101 230.624
ATOM   4861   N9 A   A 227     224.275 116.266 231.021
ATOM   4862   C5 A   A 227     222.993 117.666 232.143
ATOM   4863   N7 A   A 227     223.461 118.367 231.039
ATOM   4864   C8 A   A 227     224.205 117.494 230.402
ATOM   4865   N1 A   A 227     221.879 117.096 234.148
ATOM   4866   C2 A   A 227     222.407 115.872 234.002
ATOM   4867   N3 A   A 227     223.210 115.407 233.045
ATOM   4868   C4 A   A 227     223.470 116.365 232.135
ATOM   4869   C6 A   A 227     222.161 118.037 233.218
ATOM   4870   N6 A   A 227     221.647 119.261 233.367
ATOM   4871  C2* A   A 227     224.336 113.819 230.225
ATOM   4872  O2* A   A 227     225.053 112.725 230.770
ATOM   4873  C3* A   A 227     224.402 113.891 228.697
ATOM   4874  O3* A   A 227     224.354 112.617 228.032
ATOM   4875    P C   A 228     223.207 111.542 228.393
ATOM   4876  O1P C   A 228     223.171 110.564 227.272
ATOM   4877  O2P C   A 228     221.964 112.259 228.785
ATOM   4878  O5* C   A 228     223.788 110.795 229.676
ATOM   4879  C5* C   A 228     222.932 110.090 230.600
ATOM   4880  C4* C   A 228     223.206 110.564 232.009
ATOM   4881  O4* C   A 228     222.205 111.543 232.391
ATOM   4882  C1* C   A 228     222.050 111.523 233.801
ATOM   4883   N1 C   A 228     220.615 111.450 234.126
ATOM   4884   C6 C   A 228     219.813 110.489 233.572
ATOM   4885   C5 C   A 228     218.508 110.427 233.869
ATOM   4886   C2 C   A 228     220.078 112.395 235.022
ATOM   4887   O2 C   A 228     220.829 113.257 235.513
ATOM   4888   N3 C   A 228     218.762 112.342 235.328
ATOM   4889   C4 C   A 228     217.989 111.400 234.781
ATOM   4890   N4 C   A 228     216.698 111.387 235.112
ATOM   4891  C2* C   A 228     222.908 110.379 234.353
ATOM   4892  O2* C   A 228     224.114 110.938 234.837
ATOM   4893  C3* C   A 228     223.106 109.516 233.108
ATOM   4894  O3* C   A 228     224.329 108.786 233.192
ATOM   4895    P C   A 229     224.369 107.230 232.795
ATOM   4896  O1P C   A 229     223.403 107.013 231.682
ATOM   4897  O2P C   A 229     224.256 106.417 234.037
ATOM   4898  O5* C   A 229     225.840 107.043 232.212
ATOM   4899  C5* C   A 229     226.986 107.578 232.906
ATOM   4900  C4* C   A 229     228.131 107.782 231.942
ATOM   4901  O4* C   A 229     227.775 108.796 230.959
ATOM   4902  C1* C   A 229     228.952 109.476 230.533
ATOM   4903   N1 C   A 229     228.794 110.928 230.757
ATOM   4904   C6 C   A 229     228.204 111.413 231.895
ATOM   4905   C5 C   A 229     228.118 112.731 232.122
ATOM   4906   C2 C   A 229     229.289 111.814 229.785
ATOM   4907   O2 C   A 229     229.785 111.352 228.742
ATOM   4908   N3 C   A 229     229.211 113.146 230.006
ATOM   4909   C4 C   A 229     228.659 113.606 231.132
ATOM   4910   N4 C   A 229     228.631 114.925 231.314
ATOM   4911  C2* C   A 229     230.126 108.891 231.323
ATOM   4912  O2* C   A 229     230.766 107.899 230.546
ATOM   4913  C3* C   A 229     229.409 108.335 232.547
ATOM   4914  O3* C   A 229     230.167 107.344 233.231
ATOM   4915    P G   A 230     231.186 107.790 234.392
ATOM   4916  O1P G   A 230     231.889 106.569 234.870
ATOM   4917  O2P G   A 230     230.440 108.637 235.362
ATOM   4918  O5* G   A 230     232.236 108.705 233.620
ATOM   4919  C5* G   A 230     232.950 109.762 234.289
ATOM   4920  C4* G   A 230     233.236 110.881 233.311
ATOM   4921  O4* G   A 230     231.991 111.553 232.964
ATOM   4922  C1* G   A 230     232.244 112.933 232.721
ATOM   4923   N9 G   A 230     231.487 113.727 233.688
ATOM   4924   C4 G   A 230     231.149 115.059 233.568
ATOM   4925   N2 G   A 230     231.196 118.035 231.768
ATOM   4926   N3 G   A 230     231.442 115.866 232.523
ATOM   4927   C2 G   A 230     230.992 117.101 232.708
ATOM   4928   N1 G   A 230     230.311 117.509 233.827
ATOM   4929   C6 G   A 230     229.999 116.697 234.914
ATOM   4930   O6 G   A 230     229.382 117.165 235.876
ATOM   4931   C5 G   A 230     230.473 115.371 234.731
ATOM   4932   N7 G   A 230     230.377 114.260 235.560
ATOM   4933   C8 G   A 230     230.987 113.310 234.902
ATOM   4934  C2* G   A 230     233.755 113.141 232.855
ATOM   4935  O2* G   A 230     234.355 113.007 231.579
ATOM   4936  C3* G   A 230     234.122 112.010 233.810
ATOM   4937  O3* G   A 230     235.501 111.655 233.740
ATOM   4938    P A   A 231     236.566 112.389 234.698
ATOM   4939  O1P A   A 231     237.841 111.624 234.614
ATOM   4940  O2P A   A 231     235.933 112.619 236.024
ATOM   4941  O5* A   A 231     236.796 113.803 233.998
ATOM   4942  C5* A   A 231     237.216 113.888 232.619
ATOM   4943  C4* A   A 231     237.032 115.297 232.102
ATOM   4944  O4* A   A 231     235.630 115.661 232.176
ATOM   4945  C1* A   A 231     235.510 117.041 232.487
ATOM   4946   N9 A   A 231     234.695 117.174 233.698
ATOM   4947   C5 A   A 231     233.366 117.957 235.268
ATOM   4948   N7 A   A 231     233.632 116.640 235.610
ATOM   4949   C8 A   A 231     234.427 116.221 234.654
ATOM   4950   N1 A   A 231     232.524 120.161 235.284
ATOM   4951   C2 A   A 231     233.214 120.350 234.149
ATOM   4952   N3 A   A 231     233.984 119.496 233.477
ATOM   4953   C4 A   A 231     234.018 118.302 234.096
ATOM   4954   C6 A   A 231     232.583 118.951 235.880
ATOM   4955   N6 A   A 231     231.901 118.759 237.011
ATOM   4956  C2* A   A 231     236.925 117.628 232.569
ATOM   4957  O2* A   A 231     237.251 118.203 231.319
ATOM   4958  C3* A   A 231     237.753 116.385 232.885
ATOM   4959  O3* A   A 231     239.106 116.494 232.439
ATOM   4960    P G   A 232     240.220 117.149 233.397
ATOM   4961  O1P G   A 232     241.544 116.903 232.763
ATOM   4962  O2P G   A 232     239.981 116.699 234.797
ATOM   4963  O5* G   A 232     239.927 118.711 233.305
ATOM   4964  C5* G   A 232     240.365 119.611 234.337
ATOM   4965  C4* G   A 232     239.292 120.639 234.612
ATOM   4966  O4* G   A 232     238.032 119.950 234.849
ATOM   4967  C1* G   A 232     237.564 120.242 236.153
ATOM   4968   N9 G   A 232     237.012 119.015 236.727
ATOM   4969   C4 G   A 232     235.950 118.927 237.597
ATOM   4970   N2 G   A 232     233.436 120.464 239.448
ATOM   4971   N3 G   A 232     235.222 119.962 238.068
ATOM   4972   C2 G   A 232     234.265 119.561 238.892
ATOM   4973   N1 G   A 232     234.048 118.245 239.230
ATOM   4974   C6 G   A 232     234.789 117.163 238.761
ATOM   4975   O6 G   A 232     234.514 116.016 239.137
ATOM   4976   C5 G   A 232     235.812 117.580 237.870
ATOM   4977   N7 G   A 232     236.762 116.836 237.182
ATOM   4978   C8 G   A 232     237.448 117.725 236.517
ATOM   4979  C2* G   A 232     238.765 120.789 236.926
ATOM   4980  O2* G   A 232     238.353 121.626 237.991
ATOM   4981  C3* G   A 232     239.529 121.528 235.829
ATOM   4982  O3* G   A 232     238.975 122.825 235.597
ATOM   4983    P A   A 233     239.949 124.069 235.275
ATOM   4984  O1P A   A 233     239.302 124.862 234.192
ATOM   4985  O2P A   A 233     241.337 123.562 235.084
ATOM   4986  O5* A   A 233     239.931 124.952 236.604
ATOM   4987  C5* A   A 233     238.697 125.496 237.132
ATOM   4988  C4* A   A 233     238.855 126.977 237.424
ATOM   4989  O4* A   A 233     240.064 127.174 238.212
ATOM   4990  C1* A   A 233     240.706 128.379 237.816
ATOM   4991   N9 A   A 233     241.973 128.031 237.171
ATOM   4992   C5 A   A 233     243.965 128.142 236.242
ATOM   4993   N7 A   A 233     243.568 126.815 236.148
ATOM   4994   C8 A   A 233     242.386 126.799 236.715
ATOM   4995   N1 A   A 233     245.216 130.136 236.067
ATOM   4996   C2 A   A 233     244.194 130.740 236.694
ATOM   4997   N3 A   A 233     243.047 130.219 237.136
ATOM   4998   C4 A   A 233     242.995 128.901 236.876
ATOM   4999   C6 A   A 233     245.128 128.810 235.821
ATOM   5000   N6 A   A 233     246.141 128.204 235.194
ATOM   5001  C2* A   A 233     239.768 129.083 236.835
ATOM   5002  O2* A   A 233     238.900 129.945 237.544
ATOM   5003  C3* A   A 233     239.052 127.890 236.217
ATOM   5004  O3* A   A 233     237.816 128.267 235.608
ATOM   5005    P U   A 234     237.775 128.647 234.042
ATOM   5006  O1P U   A 234     236.380 129.064 233.723
ATOM   5007  O2P U   A 234     238.399 127.535 233.284
ATOM   5008  O5* U   A 234     238.720 129.926 233.916
ATOM   5009  C5* U   A 234     238.409 131.154 234.609
ATOM   5010  C4* U   A 234     239.512 132.177 234.402
ATOM   5011  O4* U   A 234     240.770 131.641 234.899
ATOM   5012  C1* U   A 234     241.848 132.172 234.138
ATOM   5013   N1 U   A 234     242.652 131.065 233.591
ATOM   5014   C6 U   A 234     242.121 129.800 233.421
ATOM   5015   C2 U   A 234     243.973 131.333 233.249
ATOM   5016   O2 U   A 234     244.486 132.436 233.379
ATOM   5017   N3 U   A 234     244.669 130.261 232.748
ATOM   5018   C4 U   A 234     244.195 128.977 232.552
ATOM   5019   O4 U   A 234     244.944 128.126 232.071
ATOM   5020   C5 U   A 234     242.827 128.778 232.928
ATOM   5021  C2* U   A 234     241.257 133.107 233.078
ATOM   5022  O2* U   A 234     241.322 134.431 233.565
ATOM   5023  C3* U   A 234     239.828 132.579 232.965
ATOM   5024  O3* U   A 234     238.931 133.589 232.496
ATOM   5025    P U   A 235     238.622 133.727 230.920
ATOM   5026  O1P U   A 235     237.731 134.910 230.748
ATOM   5027  O2P U   A 235     238.181 132.398 230.420
ATOM   5028  O5* U   A 235     240.036 134.072 230.268
ATOM   5029  C5* U   A 235     240.642 135.367 230.455
ATOM   5030  C4* U   A 235     241.970 135.442 229.729
ATOM   5031  O4* U   A 235     242.894 134.472 230.297
ATOM   5032  C1* U   A 235     243.759 133.985 229.280
ATOM   5033   N1 U   A 235     243.612 132.521 229.193
ATOM   5034   C6 U   A 235     242.444 131.892 229.579
ATOM   5035   C2 U   A 235     244.689 131.788 228.707
ATOM   5036   O2 U   A 235     245.748 132.301 228.359
ATOM   5037   N3 U   A 235     244.480 130.432 228.646
ATOM   5038   C4 U   A 235     243.338 129.746 229.011
ATOM   5039   O4 U   A 235     243.303 128.525 228.871
ATOM   5040   C5 U   A 235     242.276 130.568 229.507
ATOM   5041  C2* U   A 235     243.409 134.724 227.983
ATOM   5042  O2* U   A 235     244.273 135.835 227.846
ATOM   5043  C3* U   A 235     241.956 135.119 228.240
ATOM   5044  O3* U   A 235     241.552 136.248 227.457
ATOM   5045    P C   A 236     240.756 136.026 226.072
ATOM   5046  O1P C   A 236     240.365 137.376 225.576
ATOM   5047  O2P C   A 236     239.708 134.993 226.292
ATOM   5048  O5* C   A 236     241.856 135.428 225.082
ATOM   5049  C5* C   A 236     242.963 136.237 224.634
ATOM   5050  C4* C   A 236     244.006 135.386 223.934
ATOM   5051  O4* C   A 236     244.539 134.393 224.853
ATOM   5052  C1* C   A 236     244.969 133.252 224.118
ATOM   5053   N1 C   A 236     244.278 132.051 224.634
ATOM   5054   C6 C   A 236     243.136 132.160 225.384
ATOM   5055   C5 C   A 236     242.504 131.072 225.845
ATOM   5056   C2 C   A 236     244.814 130.777 224.338
ATOM   5057   O2 C   A 236     245.857 130.699 223.662
ATOM   5058   N3 C   A 236     244.180 129.672 224.797
ATOM   5059   C4 C   A 236     243.063 129.796 225.524
ATOM   5060   N4 C   A 236     242.469 128.680 225.949
ATOM   5061  C2* C   A 236     244.690 133.530 222.637
ATOM   5062  O2* C   A 236     245.865 134.047 222.042
ATOM   5063  C3* C   A 236     243.570 134.562 222.730
ATOM   5064  O3* C   A 236     243.480 135.349 221.542
ATOM   5065    P C   A 237     242.634 134.803 220.285
ATOM   5066  O1P C   A 237     242.535 135.918 219.305
ATOM   5067  O2P C   A 237     241.393 134.161 220.797
ATOM   5068  O5* C   A 237     243.557 133.662 219.661
ATOM   5069  C5* C   A 237     244.839 133.977 219.076
ATOM   5070  C4* C   A 237     245.490 132.723 218.531
ATOM   5071  O4* C   A 237     245.729 131.787 219.617
ATOM   5072  C1* C   A 237     245.559 130.458 219.147
ATOM   5073   N1 C   A 237     244.488 129.809 219.933
ATOM   5074   C6 C   A 237     243.604 130.553 220.668
ATOM   5075   C5 C   A 237     242.642 129.968 221.396
ATOM   5076   C2 C   A 237     244.393 128.404 219.923
ATOM   5077   O2 C   A 237     245.197 127.747 219.242
ATOM   5078   N3 C   A 237     243.426 127.805 220.656
ATOM   5079   C4 C   A 237     242.574 128.544 221.375
ATOM   5080   N4 C   A 237     241.641 127.907 222.089
ATOM   5081  C2* C   A 237     245.271 130.533 217.645
ATOM   5082  O2* C   A 237     246.488 130.403 216.938
ATOM   5083  C3* C   A 237     244.666 131.926 217.528
ATOM   5084  O3* C   A 237     244.791 132.452 216.209
ATOM   5085    P C   A 238     243.554 132.343 215.187
ATOM   5086  O1P C   A 238     243.995 132.963 213.905
ATOM   5087  O2P C   A 238     242.342 132.860 215.874
ATOM   5088  O5* C   A 238     243.364 130.775 214.964
ATOM   5089  C5* C   A 238     244.297 130.021 214.162
ATOM   5090  C4* C   A 238     243.844 128.582 214.028
ATOM   5091  O4* C   A 238     243.871 127.929 215.324
ATOM   5092  C1* C   A 238     242.890 126.900 215.354
ATOM   5093   N1 C   A 238     242.020 127.088 216.531
ATOM   5094   C6 C   A 238     241.803 128.335 217.055
ATOM   5095   C5 C   A 238     241.014 128.508 218.124
ATOM   5096   C2 C   A 238     241.409 125.958 217.113
ATOM   5097   O2 C   A 238     241.622 124.835 216.624
ATOM   5098   N3 C   A 238     240.609 126.123 218.192
ATOM   5099   C4 C   A 238     240.408 127.347 218.694
ATOM   5100   N4 C   A 238     239.615 127.461 219.761
ATOM   5101  C2* C   A 238     242.150 126.923 214.014
ATOM   5102  O2* C   A 238     242.713 125.937 213.174
ATOM   5103  C3* C   A 238     242.424 128.346 213.536
ATOM   5104  O3* C   A 238     242.337 128.460 212.117
ATOM   5105    P C   A 239     240.894 128.545 211.407
ATOM   5106  O1P C   A 239     241.129 128.714 209.946
ATOM   5107  O2P C   A 239     240.076 129.546 212.142
ATOM   5108  O5* C   A 239     240.258 127.103 211.646
ATOM   5109  C5* C   A 239     238.831 126.903 211.588
ATOM   5110  C4* C   A 239     238.462 125.573 212.212
ATOM   5111  O4* C   A 239     238.977 125.508 213.571
ATOM   5112  C1* C   A 239     238.085 124.754 214.383
ATOM   5113   N1 C   A 239     237.688 125.568 215.549
ATOM   5114   C6 C   A 239     237.823 126.932 215.538
ATOM   5115   C5 C   A 239     237.484 127.670 216.604
ATOM   5116   C2 C   A 239     237.175 124.917 216.687
ATOM   5117   O2 C   A 239     237.051 123.680 216.672
ATOM   5118   N3 C   A 239     236.830 125.656 217.770
ATOM   5119   C4 C   A 239     236.976 126.985 217.747
ATOM   5120   N4 C   A 239     236.632 127.672 218.840
ATOM   5121  C2* C   A 239     236.926 124.282 213.497
ATOM   5122  O2* C   A 239     237.195 122.962 213.069
ATOM   5123  C3* C   A 239     236.969 125.311 212.368
ATOM   5124  O3* C   A 239     236.406 124.816 211.151
ATOM   5125    P C   A 240     234.987 125.374 210.635
ATOM   5126  O1P C   A 240     234.696 124.723 209.327
ATOM   5127  O2P C   A 240     235.013 126.857 210.727
ATOM   5128  O5* C   A 240     233.941 124.823 211.704
ATOM   5129  C5* C   A 240     233.792 123.408 211.935
ATOM   5130  C4* C   A 240     233.150 123.163 213.281
ATOM   5131  O4* C   A 240     233.977 123.747 214.322
ATOM   5132  C1* C   A 240     233.150 124.220 215.374
ATOM   5133   N1 C   A 240     233.419 125.655 215.576
ATOM   5134   C6 C   A 240     233.583 126.500 214.509
ATOM   5135   C5 C   A 240     233.831 127.806 214.692
ATOM   5136   C2 C   A 240     233.507 126.148 216.891
ATOM   5137   O2 C   A 240     233.348 125.362 217.843
ATOM   5138   N3 C   A 240     233.761 127.465 217.089
ATOM   5139   C4 C   A 240     233.921 128.279 216.040
ATOM   5140   N4 C   A 240     234.174 129.566 216.284
ATOM   5141  C2* C   A 240     231.697 123.895 215.010
ATOM   5142  O2* C   A 240     231.331 122.676 215.627
ATOM   5143  C3* C   A 240     231.781 123.793 213.490
ATOM   5144  O3* C   A 240     230.757 122.960 212.956
ATOM   5145    P A   A 241     229.456 123.621 212.283
ATOM   5146  O1P A   A 241     228.747 124.410 213.326
ATOM   5147  O2P A   A 241     228.724 122.554 211.544
ATOM   5148  O5* A   A 241     230.046 124.651 211.221
ATOM   5149  C5* A   A 241     229.182 125.294 210.268
ATOM   5150  C4* A   A 241     229.520 126.764 210.145
ATOM   5151  O4* A   A 241     229.209 127.454 211.392
ATOM   5152  C1* A   A 241     230.332 128.210 211.803
ATOM   5153   N9 A   A 241     230.341 128.304 213.268
ATOM   5154   C5 A   A 241     230.615 129.050 215.330
ATOM   5155   N7 A   A 241     230.018 127.798 215.445
ATOM   5156   C8 A   A 241     229.879 127.397 214.200
ATOM   5157   N1 A   A 241     231.595 131.149 215.845
ATOM   5158   C2 A   A 241     231.734 131.318 214.520
ATOM   5159   N3 A   A 241     231.384 130.501 213.518
ATOM   5160   C4 A   A 241     230.825 129.372 213.995
ATOM   5161   C6 A   A 241     231.024 130.006 216.294
ATOM   5162   N6 A   A 241     230.874 129.842 217.612
ATOM   5163  C2* A   A 241     231.537 127.510 211.176
ATOM   5164  O2* A   A 241     232.647 128.385 211.095
ATOM   5165  C3* A   A 241     230.970 127.114 209.812
ATOM   5166  O3* A   A 241     230.981 128.236 208.933
ATOM   5167    P G   A 242     231.332 128.027 207.375
ATOM   5168  O1P G   A 242     230.337 127.070 206.818
ATOM   5169  O2P G   A 242     232.785 127.726 207.262
ATOM   5170  O5* G   A 242     231.078 129.464 206.728
ATOM   5171  C5* G   A 242     229.747 129.909 206.374
ATOM   5172  C4* G   A 242     229.032 130.439 207.595
ATOM   5173  O4* G   A 242     229.913 131.315 208.329
ATOM   5174  C1* G   A 242     229.134 132.226 209.076
ATOM   5175   N9 G   A 242     229.814 133.522 209.076
ATOM   5176   C4 G   A 242     230.108 134.286 210.187
ATOM   5177   N2 G   A 242     229.903 134.807 213.620
ATOM   5178   N3 G   A 242     229.758 134.003 211.463
ATOM   5179   C2 G   A 242     230.191 134.920 212.314
ATOM   5180   N1 G   A 242     230.931 136.020 211.946
ATOM   5181   C6 G   A 242     231.309 136.335 210.644
ATOM   5182   O6 G   A 242     231.978 137.357 210.427
ATOM   5183   C5 G   A 242     230.831 135.363 209.711
ATOM   5184   N7 G   A 242     230.962 135.294 208.328
ATOM   5185   C8 G   A 242     230.337 134.194 207.995
ATOM   5186  C2* G   A 242     227.665 132.098 208.637
ATOM   5187  O2* G   A 242     226.957 131.430 209.664
ATOM   5188  C3* G   A 242     227.791 131.281 207.341
ATOM   5189  O3* G   A 242     226.732 130.365 206.987
ATOM   5190    P U   A 243     225.223 130.555 207.532
ATOM   5191  O1P U   A 243     224.345 130.102 206.410
ATOM   5192  O2P U   A 243     225.018 131.908 208.113
ATOM   5193  O5* U   A 243     225.110 129.454 208.688
ATOM   5194  C5* U   A 243     225.143 128.041 208.356
ATOM   5195  C4* U   A 243     225.137 127.177 209.605
ATOM   5196  O4* U   A 243     226.346 127.399 210.374
ATOM   5197  C1* U   A 243     226.085 127.150 211.747
ATOM   5198   N1 U   A 243     226.563 128.296 212.536
ATOM   5199   C6 U   A 243     226.890 129.487 211.927
ATOM   5200   C2 U   A 243     226.686 128.141 213.911
ATOM   5201   O2 U   A 243     226.393 127.107 214.501
ATOM   5202   N3 U   A 243     227.162 129.247 214.574
ATOM   5203   C4 U   A 243     227.512 130.464 214.019
ATOM   5204   O4 U   A 243     227.911 131.369 214.752
ATOM   5205   C5 U   A 243     227.349 130.543 212.599
ATOM   5206  C2* U   A 243     224.595 126.817 211.889
ATOM   5207  O2* U   A 243     224.457 125.410 211.953
ATOM   5208  C3* U   A 243     224.017 127.410 210.605
ATOM   5209  O3* U   A 243     222.844 126.707 210.198
ATOM   5210    P A   A 244     221.394 127.236 210.644
ATOM   5211  O1P A   A 244     220.389 126.277 210.101
ATOM   5212  O2P A   A 244     221.307 128.671 210.278
ATOM   5213  O5* A   A 244     221.408 127.113 212.234
ATOM   5214  C5* A   A 244     221.143 125.853 212.885
ATOM   5215  C4* A   A 244     220.919 126.065 214.367
ATOM   5216  O4* A   A 244     222.147 126.522 214.991
ATOM   5217  C1* A   A 244     221.841 127.433 216.038
ATOM   5218   N9 A   A 244     222.478 128.717 215.734
ATOM   5219   C5 A   A 244     223.373 130.723 215.896
ATOM   5220   N7 A   A 244     223.469 130.363 214.559
ATOM   5221   C8 A   A 244     222.924 129.172 214.512
ATOM   5222   N1 A   A 244     223.534 131.922 217.925
ATOM   5223   C2 A   A 244     222.929 130.874 218.505
ATOM   5224   N3 A   A 244     222.506 129.734 217.956
ATOM   5225   C4 A   A 244     222.762 129.720 216.634
ATOM   5226   C6 A   A 244     223.772 131.877 216.594
ATOM   5227   N6 A   A 244     224.366 132.921 216.011
ATOM   5228  C2* A   A 244     220.316 127.512 216.151
ATOM   5229  O2* A   A 244     219.879 126.599 217.139
ATOM   5230  C3* A   A 244     219.894 127.124 214.738
ATOM   5231  O3* A   A 244     218.570 126.606 214.689
ATOM   5232    P G   A 245     217.330 127.613 214.538
ATOM   5233  O1P G   A 245     216.088 126.795 214.486
ATOM   5234  O2P G   A 245     217.641 128.550 213.425
ATOM   5235  O5* G   A 245     217.335 128.430 215.909
ATOM   5236  C5* G   A 245     216.804 129.771 215.977
ATOM   5237  C4* G   A 245     217.596 130.604 216.967
ATOM   5238  O4* G   A 245     219.019 130.473 216.692
ATOM   5239  C1* G   A 245     219.662 131.729 216.864
ATOM   5240   N9 G   A 245     220.187 132.146 215.562
ATOM   5241   C4 G   A 245     220.887 133.303 215.273
ATOM   5242   N2 G   A 245     222.329 136.305 216.289
ATOM   5243   N3 G   A 245     221.235 134.269 216.152
ATOM   5244   C2 G   A 245     221.900 135.261 215.563
ATOM   5245   N1 G   A 245     222.194 135.301 214.219
ATOM   5246   C6 G   A 245     221.844 134.320 213.298
ATOM   5247   O6 G   A 245     222.152 134.453 212.107
ATOM   5248   C5 G   A 245     221.136 133.248 213.915
ATOM   5249   N7 G   A 245     220.619 132.084 213.364
ATOM   5250   C8 G   A 245     220.070 131.462 214.372
ATOM   5251  C2* G   A 245     218.624 132.692 217.455
ATOM   5252  O2* G   A 245     218.699 132.646 218.868
ATOM   5253  C3* G   A 245     217.327 132.103 216.909
ATOM   5254  O3* G   A 245     216.181 132.468 217.683
ATOM   5255    P C   A 246     215.216 133.654 217.178
ATOM   5256  O1P C   A 246     214.079 133.749 218.137
ATOM   5257  O2P C   A 246     214.941 133.451 215.734
ATOM   5258  O5* C   A 246     216.106 134.967 217.330
ATOM   5259  C5* C   A 246     216.459 135.482 218.631
ATOM   5260  C4* C   A 246     217.239 136.770 218.486
ATOM   5261  O4* C   A 246     218.492 136.498 217.803
ATOM   5262  C1* C   A 246     218.818 137.586 216.949
ATOM   5263   N1 C   A 246     218.894 137.092 215.558
ATOM   5264   C6 C   A 246     218.282 135.920 215.191
ATOM   5265   C5 C   A 246     218.348 135.470 213.929
ATOM   5266   C2 C   A 246     219.610 137.848 214.606
ATOM   5267   O2 C   A 246     220.161 138.905 214.965
ATOM   5268   N3 C   A 246     219.680 137.403 213.327
ATOM   5269   C4 C   A 246     219.078 136.259 212.983
ATOM   5270   N4 C   A 246     219.176 135.864 211.712
ATOM   5271  C2* C   A 246     217.762 138.675 217.165
ATOM   5272  O2* C   A 246     218.234 139.578 218.143
ATOM   5273  C3* C   A 246     216.574 137.846 217.639
ATOM   5274  O3* C   A 246     215.642 138.606 218.402
ATOM   5275    P G   A 247     214.283 139.123 217.715
ATOM   5276  O1P G   A 247     213.614 140.052 218.681
ATOM   5277  O2P G   A 247     213.546 137.931 217.214
ATOM   5278  O5* G   A 247     214.791 139.973 216.463
ATOM   5279  C5* G   A 247     215.520 141.205 216.650
ATOM   5280  C4* G   A 247     215.934 141.792 215.315
ATOM   5281  O4* G   A 247     216.932 140.954 214.669
ATOM   5282  C1* G   A 247     216.843 141.123 213.260
ATOM   5283   N9 G   A 247     216.715 139.814 212.622
ATOM   5284   C4 G   A 247     217.019 139.520 211.310
ATOM   5285   N2 G   A 247     218.153 140.535 208.174
ATOM   5286   N3 G   A 247     217.509 140.388 210.392
ATOM   5287   C2 G   A 247     217.673 139.818 209.205
ATOM   5288   N1 G   A 247     217.378 138.502 208.939
ATOM   5289   C6 G   A 247     216.872 137.589 209.864
ATOM   5290   O6 G   A 247     216.629 136.424 209.513
ATOM   5291   C5 G   A 247     216.696 138.187 211.149
ATOM   5292   N7 G   A 247     216.218 137.648 212.337
ATOM   5293   C8 G   A 247     216.254 138.644 213.183
ATOM   5294  C2* G   A 247     215.664 142.065 212.974
ATOM   5295  O2* G   A 247     216.150 143.376 212.766
ATOM   5296  C3* G   A 247     214.848 141.934 214.258
ATOM   5297  O3* G   A 247     214.039 143.082 214.496
ATOM   5298    P G   A 248     212.463 143.028 214.175
ATOM   5299  O1P G   A 248     211.855 144.278 214.723
ATOM   5300  O2P G   A 248     211.935 141.705 214.612
ATOM   5301  O5* G   A 248     212.401 143.105 212.583
ATOM   5302  C5* G   A 248     212.900 144.269 211.892
ATOM   5303  C4* G   A 248     211.755 145.193 211.539
ATOM   5304  O4* G   A 248     212.265 146.512 211.212
ATOM   5305  C1* G   A 248     211.467 147.092 210.192
ATOM   5306   N9 G   A 248     212.339 147.373 209.053
ATOM   5307   C4 G   A 248     212.660 148.620 208.567
ATOM   5308   N2 G   A 248     212.357 152.085 208.715
ATOM   5309   N3 G   A 248     212.211 149.801 209.049
ATOM   5310   C2 G   A 248     212.701 150.832 208.372
ATOM   5311   N1 G   A 248     213.563 150.710 207.308
ATOM   5312   C6 G   A 248     214.042 149.504 206.797
ATOM   5313   O6 G   A 248     214.821 149.504 205.833
ATOM   5314   C5 G   A 248     213.523 148.389 207.514
ATOM   5315   N7 G   A 248     213.737 147.028 207.339
ATOM   5316   C8 G   A 248     213.015 146.464 208.270
ATOM   5317  C2* G   A 248     210.305 146.129 209.909
ATOM   5318  O2* G   A 248     209.207 146.518 210.713
ATOM   5319  C3* G   A 248     210.910 144.792 210.337
ATOM   5320  O3* G   A 248     209.923 143.822 210.704
ATOM   5321    P C   A 249     209.600 142.584 209.723
ATOM   5322  O1P C   A 249     209.741 143.080 208.323
ATOM   5323  O2P C   A 249     208.302 142.007 210.169
ATOM   5324  O5* C   A 249     210.753 141.514 210.020
ATOM   5325  C5* C   A 249     212.106 141.731 209.561
ATOM   5326  C4* C   A 249     212.795 140.414 209.226
ATOM   5327  O4* C   A 249     213.216 139.718 210.439
ATOM   5328  C1* C   A 249     212.845 138.357 210.335
ATOM   5329   N1 C   A 249     212.734 137.770 211.686
ATOM   5330   C6 C   A 249     212.071 138.425 212.689
ATOM   5331   C5 C   A 249     211.986 137.898 213.921
ATOM   5332   C2 C   A 249     213.335 136.516 211.933
ATOM   5333   O2 C   A 249     213.921 135.931 211.005
ATOM   5334   N3 C   A 249     213.257 135.978 213.173
ATOM   5335   C4 C   A 249     212.612 136.632 214.145
ATOM   5336   N4 C   A 249     212.566 136.065 215.354
ATOM   5337  C2* C   A 249     211.593 138.372 209.461
ATOM   5338  O2* C   A 249     211.316 137.085 208.940
ATOM   5339  C3* C   A 249     212.019 139.386 208.397
ATOM   5340  O3* C   A 249     212.923 138.739 207.494
ATOM   5341    P G   A 250     212.716 138.882 205.902
ATOM   5342  O1P G   A 250     211.254 138.929 205.606
ATOM   5343  O2P G   A 250     213.565 137.843 205.250
ATOM   5344  O5* G   A 250     213.339 140.310 205.563
ATOM   5345  C5* G   A 250     214.767 140.511 205.571
ATOM   5346  C4* G   A 250     215.101 141.906 205.102
ATOM   5347  O4* G   A 250     214.529 142.883 206.014
ATOM   5348  C1* G   A 250     215.410 143.990 206.135
ATOM   5349   N9 G   A 250     215.749 144.164 207.549
ATOM   5350   C4 G   A 250     216.321 145.281 208.124
ATOM   5351   N2 G   A 250     217.644 148.478 207.826
ATOM   5352   N3 G   A 250     216.712 146.399 207.475
ATOM   5353   C2 G   A 250     217.204 147.305 208.306
ATOM   5354   N1 G   A 250     217.300 147.129 209.666
ATOM   5355   C6 G   A 250     216.900 145.989 210.355
ATOM   5356   O6 G   A 250     217.018 145.937 211.585
ATOM   5357   C5 G   A 250     216.381 145.005 209.477
ATOM   5358   N7 G   A 250     215.889 143.733 209.744
ATOM   5359   C8 G   A 250     215.533 143.270 208.575
ATOM   5360  C2* G   A 250     216.599 143.745 205.199
ATOM   5361  O2* G   A 250     216.348 144.376 203.957
ATOM   5362  C3* G   A 250     216.586 142.225 205.091
ATOM   5363  O3* G   A 250     217.181 141.766 203.882
ATOM   5364    P A   A 251     218.686 141.208 203.896
ATOM   5365  O1P A   A 251     219.000 140.721 202.524
ATOM   5366  O2P A   A 251     218.839 140.287 205.055
ATOM   5367  O5* A   A 251     219.569 142.504 204.169
ATOM   5368  C5* A   A 251     219.617 143.583 203.217
ATOM   5369  C4* A   A 251     220.254 144.796 203.848
ATOM   5370  O4* A   A 251     219.408 145.276 204.926
ATOM   5371  C1* A   A 251     220.217 145.761 205.988
ATOM   5372   N9 A   A 251     219.905 144.986 207.191
ATOM   5373   C5 A   A 251     219.651 144.334 209.280
ATOM   5374   N7 A   A 251     219.255 143.264 208.489
ATOM   5375   C8 A   A 251     219.421 143.700 207.263
ATOM   5376   N1 A   A 251     220.151 145.694 211.142
ATOM   5377   C2 A   A 251     220.499 146.641 210.259
ATOM   5378   N3 A   A 251     220.486 146.599 208.927
ATOM   5379   C4 A   A 251     220.048 145.404 208.495
ATOM   5380   C6 A   A 251     219.716 144.503 210.672
ATOM   5381   N6 A   A 251     219.373 143.552 211.544
ATOM   5382  C2* A   A 251     221.680 145.658 205.538
ATOM   5383  O2* A   A 251     222.087 146.895 204.986
ATOM   5384  C3* A   A 251     221.600 144.538 204.506
ATOM   5385  O3* A   A 251     222.656 144.573 203.544
ATOM   5386    P G   A 252     224.019 143.759 203.817
ATOM   5387  O1P G   A 252     224.912 143.974 202.643
ATOM   5388  O2P G   A 252     223.664 142.370 204.224
ATOM   5389  O5* G   A 252     224.657 144.515 205.069
ATOM   5390  C5* G   A 252     225.354 143.788 206.107
ATOM   5391  C4* G   A 252     224.810 144.173 207.467
ATOM   5392  O4* G   A 252     223.388 143.866 207.525
ATOM   5393  C1* G   A 252     223.035 143.497 208.851
ATOM   5394   N9 G   A 252     222.443 142.159 208.832
ATOM   5395   C4 G   A 252     221.965 141.462 209.923
ATOM   5396   N2 G   A 252     221.379 141.245 213.348
ATOM   5397   N3 G   A 252     221.972 141.886 211.205
ATOM   5398   C2 G   A 252     221.444 140.988 212.030
ATOM   5399   N1 G   A 252     220.942 139.773 211.626
ATOM   5400   C6 G   A 252     220.918 139.318 210.312
ATOM   5401   O6 G   A 252     220.433 138.212 210.051
ATOM   5402   C5 G   A 252     221.492 140.268 209.416
ATOM   5403   N7 G   A 252     221.673 140.211 208.041
ATOM   5404   C8 G   A 252     222.241 141.349 207.739
ATOM   5405  C2* G   A 252     224.297 143.610 209.713
ATOM   5406  O2* G   A 252     224.322 144.879 210.336
ATOM   5407  C3* G   A 252     225.394 143.439 208.668
ATOM   5408  O3* G   A 252     226.633 144.010 209.094
ATOM   5409    P C   A 253     227.688 143.116 209.920
ATOM   5410  O1P C   A 253     228.777 144.038 210.368
ATOM   5411  O2P C   A 253     228.026 141.920 209.110
ATOM   5412  O5* C   A 253     226.875 142.636 211.207
ATOM   5413  C5* C   A 253     226.615 143.546 212.297
ATOM   5414  C4* C   A 253     226.157 142.794 213.531
ATOM   5415  O4* C   A 253     224.810 142.277 213.341
ATOM   5416  C1* C   A 253     224.656 141.071 214.088
ATOM   5417   N1 C   A 253     224.313 139.961 213.167
ATOM   5418   C6 C   A 253     224.690 139.991 211.849
ATOM   5419   C5 C   A 253     224.417 138.967 211.025
ATOM   5420   C2 C   A 253     223.601 138.853 213.675
ATOM   5421   O2 C   A 253     223.244 138.858 214.867
ATOM   5422   N3 C   A 253     223.322 137.814 212.852
ATOM   5423   C4 C   A 253     223.714 137.848 211.573
ATOM   5424   N4 C   A 253     223.432 136.792 210.807
ATOM   5425  C2* C   A 253     225.979 140.825 214.821
ATOM   5426  O2* C   A 253     225.901 141.386 216.116
ATOM   5427  C3* C   A 253     226.959 141.560 213.914
ATOM   5428  O3* C   A 253     228.183 141.879 214.565
ATOM   5429    P G   A 254     229.487 140.972 214.296
ATOM   5430  O1P G   A 254     230.598 141.520 215.127
ATOM   5431  O2P G   A 254     229.665 140.846 212.823
ATOM   5432  O5* G   A 254     229.085 139.541 214.876
ATOM   5433  C5* G   A 254     228.626 139.389 216.235
ATOM   5434  C4* G   A 254     227.949 138.046 216.418
ATOM   5435  O4* G   A 254     226.854 137.919 215.472
ATOM   5436  C1* G   A 254     226.690 136.553 215.122
ATOM   5437   N9 G   A 254     226.743 136.424 213.667
ATOM   5438   C4 G   A 254     226.182 135.409 212.927
ATOM   5439   N2 G   A 254     224.399 132.431 212.772
ATOM   5440   N3 G   A 254     225.489 134.360 213.417
ATOM   5441   C2 G   A 254     225.086 133.539 212.456
ATOM   5442   N1 G   A 254     225.332 133.740 211.116
ATOM   5443   C6 G   A 254     226.043 134.815 210.589
ATOM   5444   O6 G   A 254     226.216 134.902 209.366
ATOM   5445   C5 G   A 254     226.490 135.701 211.614
ATOM   5446   N7 G   A 254     227.224 136.877 211.529
ATOM   5447   C8 G   A 254     227.351 137.270 212.768
ATOM   5448  C2* G   A 254     227.750 135.739 215.876
ATOM   5449  O2* G   A 254     227.150 135.197 217.038
ATOM   5450  C3* G   A 254     228.803 136.806 216.178
ATOM   5451  O3* G   A 254     229.555 136.495 217.360
ATOM   5452    P A   A 255     231.062 135.925 217.245
ATOM   5453  O1P A   A 255     231.904 136.777 218.125
ATOM   5454  O2P A   A 255     231.425 135.762 215.812
ATOM   5455  O5* A   A 255     230.983 134.479 217.918
ATOM   5456  C5* A   A 255     229.833 133.638 217.710
ATOM   5457  C4* A   A 255     229.076 133.452 219.007
ATOM   5458  O4* A   A 255     227.695 133.119 218.713
ATOM   5459  C1* A   A 255     227.196 132.240 219.704
ATOM   5460   N9 A   A 255     226.731 131.020 219.042
ATOM   5461   C5 A   A 255     225.798 129.071 218.616
ATOM   5462   N7 A   A 255     226.346 129.508 217.419
ATOM   5463   C8 A   A 255     226.888 130.663 217.722
ATOM   5464   N1 A   A 255     224.678 127.772 220.239
ATOM   5465   C2 A   A 255     224.973 128.749 221.111
ATOM   5466   N3 A   A 255     225.638 129.891 220.910
ATOM   5467   C4 A   A 255     226.028 129.991 219.626
ATOM   5468   C6 A   A 255     225.086 127.908 218.957
ATOM   5469   N6 A   A 255     224.798 126.940 218.082
ATOM   5470  C2* A   A 255     228.299 132.039 220.751
ATOM   5471  O2* A   A 255     228.085 132.946 221.814
ATOM   5472  C3* A   A 255     229.558 132.351 219.942
ATOM   5473  O3* A   A 255     230.638 132.794 220.776
ATOM   5474    P A   A 256     231.827 131.777 221.175
ATOM   5475  O1P A   A 256     232.778 132.527 222.039
ATOM   5476  O2P A   A 256     232.325 131.125 219.932
ATOM   5477  O5* A   A 256     231.120 130.660 222.073
ATOM   5478  C5* A   A 256     230.507 130.996 223.341
ATOM   5479  C4* A   A 256     229.510 129.927 223.750
ATOM   5480  O4* A   A 256     228.511 129.773 222.702
ATOM   5481  C1* A   A 256     228.092 128.417 222.637
ATOM   5482   N9 A   A 256     228.388 127.900 221.298
ATOM   5483   C5 A   A 256     228.411 126.672 219.472
ATOM   5484   N7 A   A 256     229.258 127.745 219.227
ATOM   5485   C8 A   A 256     229.213 128.441 220.337
ATOM   5486   N1 A   A 256     227.171 124.684 219.222
ATOM   5487   C2 A   A 256     226.732 124.888 220.471
ATOM   5488   N3 A   A 256     227.015 125.882 221.312
ATOM   5489   C4 A   A 256     227.871 126.752 220.744
ATOM   5490   C6 A   A 256     228.028 125.577 218.683
ATOM   5491   N6 A   A 256     228.465 125.376 217.435
ATOM   5492  C2* A   A 256     228.804 127.660 223.762
ATOM   5493  O2* A   A 256     227.963 127.639 224.899
ATOM   5494  C3* A   A 256     230.052 128.516 223.956
ATOM   5495  O3* A   A 256     230.615 128.345 225.259
ATOM   5496    P C   A 257     231.719 127.199 225.512
ATOM   5497  O1P C   A 257     232.114 127.276 226.947
ATOM   5498  O2P C   A 257     232.758 127.320 224.457
ATOM   5499  O5* C   A 257     230.929 125.833 225.280
ATOM   5500  C5* C   A 257     229.819 125.465 226.127
ATOM   5501  C4* C   A 257     229.227 124.143 225.680
ATOM   5502  O4* C   A 257     228.663 124.279 224.348
ATOM   5503  C1* C   A 257     228.724 123.024 223.682
ATOM   5504   N1 C   A 257     229.343 123.201 222.351
ATOM   5505   C6 C   A 257     230.208 124.233 222.099
ATOM   5506   C5 C   A 257     230.779 124.380 220.895
ATOM   5507   C2 C   A 257     229.028 122.278 221.335
ATOM   5508   O2 C   A 257     228.225 121.359 221.580
ATOM   5509   N3 C   A 257     229.603 122.415 220.117
ATOM   5510   C4 C   A 257     230.453 123.420 219.888
ATOM   5511   N4 C   A 257     231.002 123.504 218.674
ATOM   5512  C2* C   A 257     229.452 122.037 224.601
ATOM   5513  O2* C   A 257     228.494 121.242 225.269
ATOM   5514  C3* C   A 257     230.202 122.985 225.534
ATOM   5515  O3* C   A 257     230.475 122.382 226.796
ATOM   5516    P G   A 258     231.987 121.995 227.186
ATOM   5517  O1P G   A 258     231.938 121.249 228.476
ATOM   5518  O2P G   A 258     232.824 123.218 227.079
ATOM   5519  O5* G   A 258     232.434 120.986 226.037
ATOM   5520  C5* G   A 258     231.729 119.746 225.814
ATOM   5521  C4* G   A 258     232.056 119.201 224.440
ATOM   5522  O4* G   A 258     231.557 120.114 223.423
ATOM   5523  C1* G   A 258     232.471 120.167 222.334
ATOM   5524   N9 G   A 258     233.008 121.528 222.249
ATOM   5525   C4 G   A 258     233.707 122.077 221.191
ATOM   5526   N2 G   A 258     235.105 121.785 218.019
ATOM   5527   N3 G   A 258     234.025 121.451 220.033
ATOM   5528   C2 G   A 258     234.706 122.243 219.214
ATOM   5529   N1 G   A 258     235.045 123.543 219.508
ATOM   5530   C6 G   A 258     234.727 124.207 220.691
ATOM   5531   O6 G   A 258     235.077 125.382 220.855
ATOM   5532   C5 G   A 258     234.001 123.371 221.579
ATOM   5533   N7 G   A 258     233.501 123.632 222.849
ATOM   5534   C8 G   A 258     232.921 122.517 223.207
ATOM   5535  C2* G   A 258     233.548 119.110 222.599
ATOM   5536  O2* G   A 258     233.165 117.882 222.012
ATOM   5537  C3* G   A 258     233.539 119.064 224.121
ATOM   5538  O3* G   A 258     234.102 117.868 224.649
ATOM   5539    P G   A 259     235.624 117.868 225.175
ATOM   5540  O1P G   A 259     235.844 116.585 225.898
ATOM   5541  O2P G   A 259     235.884 119.157 225.870
ATOM   5542  O5* G   A 259     236.489 117.834 223.837
ATOM   5543  C5* G   A 259     236.403 116.714 222.933
ATOM   5544  C4* G   A 259     237.115 117.024 221.633
ATOM   5545  O4* G   A 259     236.460 118.138 220.967
ATOM   5546  C1* G   A 259     237.421 118.885 220.234
ATOM   5547   N9 G   A 259     237.420 120.263 220.721
ATOM   5548   C4 G   A 259     238.053 121.335 220.135
ATOM   5549   N2 G   A 259     240.034 122.648 217.602
ATOM   5550   N3 G   A 259     238.786 121.303 219.001
ATOM   5551   C2 G   A 259     239.277 122.495 218.697
ATOM   5552   N1 G   A 259     239.062 123.624 219.444
ATOM   5553   C6 G   A 259     238.310 123.680 220.613
ATOM   5554   O6 G   A 259     238.176 124.752 221.213
ATOM   5555   C5 G   A 259     237.780 122.412 220.953
ATOM   5556   N7 G   A 259     236.991 122.028 222.029
ATOM   5557   C8 G   A 259     236.800 120.749 221.850
ATOM   5558  C2* G   A 259     238.774 118.190 220.412
ATOM   5559  O2* G   A 259     238.984 117.304 219.332
ATOM   5560  C3* G   A 259     238.567 117.466 221.737
ATOM   5561  O3* G   A 259     239.446 116.354 221.885
ATOM   5562    P G   A 260     240.889 116.560 222.565
ATOM   5563  O1P G   A 260     241.493 115.208 222.743
ATOM   5564  O2P G   A 260     240.744 117.457 223.740
ATOM   5565  O5* G   A 260     241.730 117.335 221.456
ATOM   5566  C5* G   A 260     242.137 116.679 220.237
ATOM   5567  C4* G   A 260     242.980 117.613 219.401
ATOM   5568  O4* G   A 260     242.171 118.741 218.969
ATOM   5569  C1* G   A 260     242.957 119.924 218.973
ATOM   5570   N9 G   A 260     242.347 120.875 219.903
ATOM   5571   C4 G   A 260     242.565 122.234 219.947
ATOM   5572   N2 G   A 260     244.169 125.070 218.736
ATOM   5573   N3 G   A 260     243.392 122.934 219.141
ATOM   5574   C2 G   A 260     243.398 124.225 219.439
ATOM   5575   N1 G   A 260     242.649 124.783 220.447
ATOM   5576   C6 G   A 260     241.792 124.081 221.288
ATOM   5577   O6 G   A 260     241.166 124.680 222.169
ATOM   5578   C5 G   A 260     241.775 122.699 220.981
ATOM   5579   N7 G   A 260     241.073 121.658 221.573
ATOM   5580   C8 G   A 260     241.441 120.598 220.905
ATOM   5581  C2* G   A 260     244.395 119.518 219.320
ATOM   5582  O2* G   A 260     245.106 119.293 218.118
ATOM   5583  C3* G   A 260     244.161 118.242 220.123
ATOM   5584  O3* G   A 260     245.285 117.358 220.123
ATOM   5585    P G   A 261     246.462 117.555 221.203
ATOM   5586  O1P G   A 261     247.417 116.425 221.036
ATOM   5587  O2P G   A 261     245.848 117.810 222.535
ATOM   5588  O5* G   A 261     247.192 118.884 220.718
ATOM   5589  C5* G   A 261     247.999 119.657 221.620
ATOM   5590  C4* G   A 261     248.265 121.020 221.032
ATOM   5591  O4* G   A 261     247.004 121.666 220.714
ATOM   5592  C1* G   A 261     247.114 123.064 220.938
ATOM   5593   N9 G   A 261     246.093 123.461 221.907
ATOM   5594   C4 G   A 261     245.826 124.737 222.360
ATOM   5595   N2 G   A 261     246.524 128.142 222.386
ATOM   5596   N3 G   A 261     246.475 125.863 222.000
ATOM   5597   C2 G   A 261     245.987 126.933 222.616
ATOM   5598   N1 G   A 261     244.942 126.899 223.505
ATOM   5599   C6 G   A 261     244.258 125.750 223.886
ATOM   5600   O6 G   A 261     243.324 125.825 224.694
ATOM   5601   C5 G   A 261     244.773 124.598 223.243
ATOM   5602   N7 G   A 261     244.388 123.270 223.347
ATOM   5603   C8 G   A 261     245.196 122.633 222.542
ATOM   5604  C2* G   A 261     248.559 123.350 221.363
ATOM   5605  O2* G   A 261     249.299 123.707 220.212
ATOM   5606  C3* G   A 261     248.977 122.002 221.947
ATOM   5607  O3* G   A 261     250.391 121.792 221.902
ATOM   5608    P A   A 262     251.263 121.889 223.252
ATOM   5609  O1P A   A 262     252.635 121.402 222.931
ATOM   5610  O2P A   A 262     250.496 121.252 224.358
ATOM   5611  O5* A   A 262     251.348 123.454 223.542
ATOM   5612  C5* A   A 262     252.055 124.334 222.648
ATOM   5613  C4* A   A 262     251.819 125.776 223.036
ATOM   5614  O4* A   A 262     250.413 126.108 222.873
ATOM   5615  C1* A   A 262     250.047 127.097 223.825
ATOM   5616   N9 A   A 262     248.879 126.629 224.581
ATOM   5617   C5 A   A 262     247.073 126.560 225.846
ATOM   5618   N7 A   A 262     247.315 125.252 225.444
ATOM   5619   C8 A   A 262     248.394 125.345 224.700
ATOM   5620   N1 A   A 262     246.115 128.471 226.864
ATOM   5621   C2 A   A 262     247.100 129.175 226.290
ATOM   5622   N3 A   A 262     248.099 128.751 225.508
ATOM   5623   C4 A   A 262     248.028 127.419 225.322
ATOM   5624   C6 A   A 262     246.074 127.133 226.661
ATOM   5625   N6 A   A 262     245.101 126.426 227.241
ATOM   5626  C2* A   A 262     251.285 127.404 224.675
ATOM   5627  O2* A   A 262     251.923 128.552 224.145
ATOM   5628  C3* A   A 262     252.108 126.131 224.487
ATOM   5629  O3* A   A 262     253.503 126.361 224.686
ATOM   5630    P G   A 263     254.263 125.672 225.928
ATOM   5631  O1P G   A 263     255.656 126.201 225.945
ATOM   5632  O2P G   A 263     254.036 124.204 225.856
ATOM   5633  O5* G   A 263     253.500 126.235 227.210
ATOM   5634  C5* G   A 263     253.492 127.646 227.509
ATOM   5635  C4* G   A 263     252.459 127.953 228.571
ATOM   5636  O4* G   A 263     251.128 127.650 228.069
ATOM   5637  C1* G   A 263     250.311 127.185 229.134
ATOM   5638   N9 G   A 263     249.839 125.842 228.804
ATOM   5639   C4 G   A 263     248.617 125.299 229.139
ATOM   5640   N2 G   A 263     245.507 125.579 230.679
ATOM   5641   N3 G   A 263     247.638 125.912 229.842
ATOM   5642   C2 G   A 263     246.576 125.131 229.999
ATOM   5643   N1 G   A 263     246.483 123.852 229.502
ATOM   5644   C6 G   A 263     247.480 123.201 228.776
ATOM   5645   O6 G   A 263     247.298 122.044 228.371
ATOM   5646   C5 G   A 263     248.624 124.026 228.603
ATOM   5647   N7 G   A 263     249.825 123.770 227.953
ATOM   5648   C8 G   A 263     250.513 124.871 228.097
ATOM   5649  C2* G   A 263     251.145 127.251 230.417
ATOM   5650  O2* G   A 263     250.894 128.484 231.064
ATOM   5651  C3* G   A 263     252.561 127.148 229.856
ATOM   5652  O3* G   A 263     253.551 127.690 230.730
ATOM   5653    P C   A 264     254.040 126.844 232.006
ATOM   5654  O1P C   A 264     255.178 127.578 232.617
ATOM   5655  O2P C   A 264     254.217 125.428 231.587
ATOM   5656  O5* C   A 264     252.797 126.921 233.003
ATOM   5657  C5* C   A 264     252.659 125.991 234.091
ATOM   5658  C4* C   A 264     251.210 125.880 234.506
ATOM   5659  O4* C   A 264     250.397 125.510 233.361
ATOM   5660  C1* C   A 264     249.342 124.655 233.781
ATOM   5661   N1 C   A 264     249.415 123.401 233.004
ATOM   5662   C6 C   A 264     250.621 122.794 232.764
ATOM   5663   C5 C   A 264     250.700 121.672 232.032
ATOM   5664   C2 C   A 264     248.224 122.839 232.496
ATOM   5665   O2 C   A 264     247.135 123.397 232.738
ATOM   5666   N3 C   A 264     248.294 121.706 231.755
ATOM   5667   C4 C   A 264     249.481 121.133 231.516
ATOM   5668   N4 C   A 264     249.503 120.025 230.768
ATOM   5669  C2* C   A 264     249.454 124.490 235.300
ATOM   5670  O2* C   A 264     248.600 125.426 235.929
ATOM   5671  C3* C   A 264     250.932 124.790 235.528
ATOM   5672  O3* C   A 264     251.189 125.257 236.850
ATOM   5673    P A   A 265     252.623 124.992 237.529
ATOM   5674  O1P A   A 265     253.508 126.129 237.156
ATOM   5675  O2P A   A 265     253.046 123.596 237.219
ATOM   5676  O5* A   A 265     252.325 125.105 239.091
ATOM   5677  C5* A   A 265     251.729 124.010 239.821
ATOM   5678  C4* A   A 265     250.543 124.503 240.620
ATOM   5679  O4* A   A 265     250.951 125.661 241.409
ATOM   5680  C1* A   A 265     250.142 126.774 241.075
ATOM   5681   N9 A   A 265     250.957 127.988 241.140
ATOM   5682   C5 A   A 265     251.593 130.093 241.247
ATOM   5683   N7 A   A 265     252.756 129.334 241.291
ATOM   5684   C8 A   A 265     252.327 128.096 241.222
ATOM   5685   N1 A   A 265     250.089 131.915 241.217
ATOM   5686   C2 A   A 265     249.110 131.005 241.119
ATOM   5687   N3 A   A 265     249.194 129.675 241.077
ATOM   5688   C4 A   A 265     250.478 129.278 241.146
ATOM   5689   C6 A   A 265     251.369 131.483 241.285
ATOM   5690   N6 A   A 265     252.349 132.388 241.388
ATOM   5691  C2* A   A 265     249.564 126.465 239.695
ATOM   5692  O2* A   A 265     248.385 127.212 239.468
ATOM   5693  C3* A   A 265     249.327 124.962 239.817
ATOM   5694  O3* A   A 265     248.170 124.735 240.619
ATOM   5695    P G   A 266     246.887 123.988 240.003
ATOM   5696  O1P G   A 266     247.079 122.527 240.210
ATOM   5697  O2P G   A 266     246.647 124.510 238.631
ATOM   5698  O5* G   A 266     245.690 124.485 240.937
ATOM   5699  C5* G   A 266     245.718 124.305 242.379
ATOM   5700  C4* G   A 266     246.632 125.330 243.026
ATOM   5701  O4* G   A 266     246.391 126.649 242.462
ATOM   5702  C1* G   A 266     246.653 127.641 243.447
ATOM   5703   N9 G   A 266     245.448 128.445 243.641
ATOM   5704   C4 G   A 266     245.400 129.759 244.058
ATOM   5705   N2 G   A 266     247.021 132.662 245.081
ATOM   5706   N3 G   A 266     246.462 130.533 244.375
ATOM   5707   C2 G   A 266     246.092 131.757 244.731
ATOM   5708   N1 G   A 266     244.786 132.184 244.768
ATOM   5709   C6 G   A 266     243.681 131.404 244.444
ATOM   5710   O6 G   A 266     242.544 131.889 244.502
ATOM   5711   C5 G   A 266     244.061 130.090 244.069
ATOM   5712   N7 G   A 266     243.283 129.007 243.686
ATOM   5713   C8 G   A 266     244.144 128.057 243.443
ATOM   5714  C2* G   A 266     247.111 126.919 244.717
ATOM   5715  O2* G   A 266     248.526 126.877 244.750
ATOM   5716  C3* G   A 266     246.477 125.546 244.525
ATOM   5717  O3* G   A 266     247.133 124.556 245.314
ATOM   5718    P C   A 267     246.686 124.338 246.845
ATOM   5719  O1P C   A 267     247.664 123.408 247.471
ATOM   5720  O2P C   A 267     245.239 123.999 246.849
ATOM   5721  O5* C   A 267     246.859 125.773 247.520
ATOM   5722  C5* C   A 267     246.110 126.133 248.703
ATOM   5723  C4* C   A 267     246.343 127.587 249.052
ATOM   5724  O4* C   A 267     245.944 128.425 247.932
ATOM   5725  C1* C   A 267     245.428 129.658 248.419
ATOM   5726   N1 C   A 267     244.038 129.815 247.950
ATOM   5727   C6 C   A 267     243.275 128.726 247.622
ATOM   5728   C5 C   A 267     242.004 128.865 247.225
ATOM   5729   C2 C   A 267     243.498 131.111 247.857
ATOM   5730   O2 C   A 267     244.215 132.086 248.146
ATOM   5731   N3 C   A 267     242.215 131.263 247.457
ATOM   5732   C4 C   A 267     241.478 130.191 247.152
ATOM   5733   N4 C   A 267     240.215 130.392 246.772
ATOM   5734  C2* C   A 267     245.541 129.631 249.946
ATOM   5735  O2* C   A 267     246.743 130.263 250.336
ATOM   5736  C3* C   A 267     245.530 128.131 250.219
ATOM   5737  O3* C   A 267     246.100 127.802 251.485
ATOM   5738    P C   A 268     245.166 127.762 252.798
ATOM   5739  O1P C   A 268     245.949 127.119 253.892
ATOM   5740  O2P C   A 268     243.846 127.199 252.413
ATOM   5741  O5* C   A 268     244.954 129.298 253.173
ATOM   5742  C5* C   A 268     246.066 130.128 253.574
ATOM   5743  C4* C   A 268     245.632 131.574 253.689
ATOM   5744  O4* C   A 268     245.152 132.037 252.398
ATOM   5745  C1* C   A 268     244.095 132.969 252.586
ATOM   5746   N1 C   A 268     242.878 132.446 251.933
ATOM   5747   C6 C   A 268     242.726 131.106 251.697
ATOM   5748   C5 C   A 268     241.621 130.627 251.114
ATOM   5749   C2 C   A 268     241.867 133.350 251.557
ATOM   5750   O2 C   A 268     242.026 134.562 251.778
ATOM   5751   N3 C   A 268     240.745 132.877 250.967
ATOM   5752   C4 C   A 268     240.609 131.566 250.747
ATOM   5753   N4 C   A 268     239.484 131.146 250.165
ATOM   5754  C2* C   A 268     243.929 133.176 254.094
ATOM   5755  O2* C   A 268     244.699 134.291 254.496
ATOM   5756  C3* C   A 268     244.472 131.859 254.633
ATOM   5757  O3* C   A 268     244.897 131.967 255.987
ATOM   5758    P C   A 269     243.847 131.694 257.172
ATOM   5759  O1P C   A 269     244.588 131.826 258.460
ATOM   5760  O2P C   A 269     243.128 130.432 256.865
ATOM   5761  O5* C   A 269     242.810 132.899 257.049
ATOM   5762  C5* C   A 269     243.192 134.240 257.416
ATOM   5763  C4* C   A 269     241.987 135.160 257.421
ATOM   5764  O4* C   A 269     241.483 135.334 256.070
ATOM   5765  C1* C   A 269     240.091 135.627 256.122
ATOM   5766   N1 C   A 269     239.354 134.661 255.285
ATOM   5767   C6 C   A 269     239.857 133.411 255.039
ATOM   5768   C5 C   A 269     239.181 132.530 254.292
ATOM   5769   C2 C   A 269     238.112 135.045 254.745
ATOM   5770   O2 C   A 269     237.680 136.190 254.974
ATOM   5771   N3 C   A 269     237.421 134.163 253.990
ATOM   5772   C4 C   A 269     237.921 132.944 253.762
ATOM   5773   N4 C   A 269     237.199 132.108 253.013
ATOM   5774  C2* C   A 269     239.667 135.585 257.593
ATOM   5775  O2* C   A 269     239.668 136.901 258.110
ATOM   5776  C3* C   A 269     240.757 134.704 258.193
ATOM   5777  O3* C   A 269     240.883 134.898 259.598
ATOM   5778    P A   A 270     240.045 133.965 260.608
ATOM   5779  O1P A   A 270     240.511 134.271 261.990
ATOM   5780  O2P A   A 270     240.112 132.568 260.104
ATOM   5781  O5* A   A 270     238.542 134.478 260.453
ATOM   5782  C5* A   A 270     238.187 135.840 260.763
ATOM   5783  C4* A   A 270     236.814 136.173 260.211
ATOM   5784  O4* A   A 270     236.800 135.949 258.775
ATOM   5785  C1* A   A 270     235.490 135.585 258.365
ATOM   5786   N9 A   A 270     235.554 134.316 257.634
ATOM   5787   C5 A   A 270     235.014 132.553 256.428
ATOM   5788   N7 A   A 270     236.359 132.408 256.745
ATOM   5789   C8 A   A 270     236.631 133.474 257.461
ATOM   5790   N1 A   A 270     232.848 132.181 255.556
ATOM   5791   C2 A   A 270     232.501 133.340 256.135
ATOM   5792   N3 A   A 270     233.244 134.180 256.854
ATOM   5793   C4 A   A 270     234.505 133.724 256.965
ATOM   5794   C6 A   A 270     234.122 131.748 255.689
ATOM   5795   N6 A   A 270     234.468 130.588 255.123
ATOM   5796  C2* A   A 270     234.602 135.556 259.613
ATOM   5797  O2* A   A 270     233.917 136.790 259.711
ATOM   5798  C3* A   A 270     235.635 135.353 260.720
ATOM   5799  O3* A   A 270     235.169 135.849 261.980
ATOM   5800    P G   A 271     234.447 134.854 263.023
ATOM   5801  O1P G   A 271     233.384 134.116 262.290
ATOM   5802  O2P G   A 271     234.088 135.641 264.238
ATOM   5803  O5* G   A 271     235.585 133.811 263.422
ATOM   5804  C5* G   A 271     236.816 134.252 264.032
ATOM   5805  C4* G   A 271     237.196 133.331 265.169
ATOM   5806  O4* G   A 271     237.292 131.962 264.672
ATOM   5807  C1* G   A 271     238.564 131.440 264.995
ATOM   5808   N9 G   A 271     238.936 130.421 264.012
ATOM   5809   C4 G   A 271     238.661 129.079 264.120
ATOM   5810   N2 G   A 271     237.243 126.442 265.875
ATOM   5811   N3 G   A 271     237.988 128.489 265.131
ATOM   5812   C2 G   A 271     237.891 127.182 264.964
ATOM   5813   N1 G   A 271     238.420 126.504 263.891
ATOM   5814   C6 G   A 271     239.120 127.088 262.839
ATOM   5815   O6 G   A 271     239.560 126.381 261.923
ATOM   5816   C5 G   A 271     239.224 128.497 263.001
ATOM   5817   N7 G   A 271     239.828 129.455 262.198
ATOM   5818   C8 G   A 271     239.630 130.581 262.832
ATOM   5819  C2* G   A 271     239.479 132.655 265.139
ATOM   5820  O2* G   A 271     240.633 132.337 265.894
ATOM   5821  C3* G   A 271     238.537 133.628 265.845
ATOM   5822  O3* G   A 271     238.448 133.271 267.225
ATOM   5823    P A   A 272     238.928 134.304 268.363
ATOM   5824  O1P A   A 272     237.846 135.313 268.535
ATOM   5825  O2P A   A 272     240.312 134.757 268.056
ATOM   5826  O5* A   A 272     238.959 133.411 269.683
ATOM   5827  C5* A   A 272     240.085 132.554 269.982
ATOM   5828  C4* A   A 272     239.600 131.198 270.457
ATOM   5829  O4* A   A 272     238.934 130.515 269.356
ATOM   5830  C1* A   A 272     239.199 129.119 269.428
ATOM   5831   N9 A   A 272     239.920 128.716 268.218
ATOM   5832   C5 A   A 272     240.830 127.531 266.599
ATOM   5833   N7 A   A 272     241.113 128.860 266.315
ATOM   5834   C8 A   A 272     240.556 129.520 267.300
ATOM   5835   N1 A   A 272     240.718 125.174 266.478
ATOM   5836   C2 A   A 272     240.019 125.228 267.623
ATOM   5837   N3 A   A 272     239.657 126.291 268.344
ATOM   5838   C4 A   A 272     240.097 127.426 267.770
ATOM   5839   C6 A   A 272     241.147 126.333 265.929
ATOM   5840   N6 A   A 272     241.844 126.285 264.791
ATOM   5841  C2* A   A 272     240.008 128.873 270.704
ATOM   5842  O2* A   A 272     239.135 128.538 271.767
ATOM   5843  C3* A   A 272     240.690 130.224 270.881
ATOM   5844  O3* A   A 272     241.123 130.447 272.221
ATOM   5845    P G   A 273     242.655 130.160 272.622
ATOM   5846  O1P G   A 273     242.819 130.549 274.049
ATOM   5847  O2P G   A 273     243.528 130.777 271.587
ATOM   5848  O5* G   A 273     242.797 128.575 272.510
ATOM   5849  C5* G   A 273     242.118 127.698 273.434
ATOM   5850  C4* G   A 273     242.378 126.248 273.077
ATOM   5851  O4* G   A 273     241.815 125.951 271.769
ATOM   5852  C1* G   A 273     242.607 124.959 271.125
ATOM   5853   N9 G   A 273     243.121 125.499 269.866
ATOM   5854   C4 G   A 273     243.599 124.762 268.805
ATOM   5855   N2 G   A 273     244.311 121.681 267.358
ATOM   5856   N3 G   A 273     243.671 123.414 268.742
ATOM   5857   C2 G   A 273     244.173 122.997 267.589
ATOM   5858   N1 G   A 273     244.574 123.839 266.579
ATOM   5859   C6 G   A 273     244.513 125.229 266.624
ATOM   5860   O6 G   A 273     244.904 125.895 265.659
ATOM   5861   C5 G   A 273     243.974 125.689 267.854
ATOM   5862   N7 G   A 273     243.742 126.981 268.306
ATOM   5863   C8 G   A 273     243.236 126.822 269.500
ATOM   5864  C2* G   A 273     243.724 124.564 272.097
ATOM   5865  O2* G   A 273     243.322 123.427 272.837
ATOM   5866  C3* G   A 273     243.835 125.825 272.946
ATOM   5867  O3* G   A 273     244.456 125.569 274.202
ATOM   5868    P C   A 274     246.036 125.818 274.371
ATOM   5869  O1P C   A 274     246.373 125.571 275.804
ATOM   5870  O2P C   A 274     246.360 127.131 273.754
ATOM   5871  O5* C   A 274     246.716 124.679 273.481
ATOM   5872  C5* C   A 274     246.656 123.291 273.879
ATOM   5873  C4* C   A 274     247.246 122.399 272.805
ATOM   5874  O4* C   A 274     246.501 122.579 271.570
ATOM   5875  C1* C   A 274     247.367 122.374 270.460
ATOM   5876   N1 C   A 274     247.405 123.601 269.640
ATOM   5877   C6 C   A 274     247.207 124.836 270.200
ATOM   5878   C5 C   A 274     247.278 125.950 269.460
ATOM   5879   C2 C   A 274     247.668 123.482 268.264
ATOM   5880   O2 C   A 274     247.823 122.349 267.773
ATOM   5881   N3 C   A 274     247.744 124.600 267.508
ATOM   5882   C4 C   A 274     247.565 125.800 268.069
ATOM   5883   N4 C   A 274     247.666 126.874 267.283
ATOM   5884  C2* C   A 274     248.746 122.012 271.017
ATOM   5885  O2* C   A 274     248.872 120.606 271.069
ATOM   5886  C3* C   A 274     248.689 122.664 272.394
ATOM   5887  O3* C   A 274     249.631 122.082 273.294
ATOM   5888    P C   A 275     251.044 122.810 273.554
ATOM   5889  O1P C   A 275     251.827 121.945 274.485
ATOM   5890  O2P C   A 275     250.769 124.225 273.921
ATOM   5891  O5* C   A 275     251.765 122.799 272.129
ATOM   5892  C5* C   A 275     252.241 121.569 271.545
ATOM   5893  C4* C   A 275     252.891 121.835 270.203
ATOM   5894  O4* C   A 275     251.926 122.462 269.310
ATOM   5895  C1* C   A 275     252.604 123.335 268.412
ATOM   5896   N1 C   A 275     252.099 124.712 268.598
ATOM   5897   C6 C   A 275     251.728 125.168 269.837
ATOM   5898   C5 C   A 275     251.304 126.427 270.013
ATOM   5899   C2 C   A 275     252.020 125.560 267.478
ATOM   5900   O2 C   A 275     252.347 125.118 266.363
ATOM   5901   N3 C   A 275     251.592 126.836 267.645
ATOM   5902   C4 C   A 275     251.246 127.272 268.862
ATOM   5903   N4 C   A 275     250.838 128.539 268.977
ATOM   5904  C2* C   A 275     254.100 123.228 268.719
ATOM   5905  O2* C   A 275     254.688 122.262 267.869
ATOM   5906  C3* C   A 275     254.067 122.803 270.183
ATOM   5907  O3* C   A 275     255.290 122.196 270.600
ATOM   5908    P U   A 276     256.355 123.049 271.458
ATOM   5909  O1P U   A 276     257.578 122.212 271.592
ATOM   5910  O2P U   A 276     255.669 123.550 272.684
ATOM   5911  O5* U   A 276     256.716 124.289 270.518
ATOM   5912  C5* U   A 276     255.980 125.533 270.602
ATOM   5913  C4* U   A 276     255.725 126.085 269.216
ATOM   5914  O4* U   A 276     254.824 127.221 269.297
ATOM   5915  C1* U   A 276     255.105 128.123 268.239
ATOM   5916   N1 U   A 276     255.317 129.468 268.803
ATOM   5917   C6 U   A 276     256.304 129.718 269.744
ATOM   5918   C2 U   A 276     254.481 130.489 268.359
ATOM   5919   O2 U   A 276     253.599 130.319 267.528
ATOM   5920   N3 U   A 276     254.715 131.719 268.927
ATOM   5921   C4 U   A 276     255.677 132.034 269.872
ATOM   5922   O4 U   A 276     255.750 133.189 270.299
ATOM   5923   C5 U   A 276     256.506 130.930 270.278
ATOM   5924  C2* U   A 276     256.278 127.550 267.433
ATOM   5925  O2* U   A 276     255.763 126.856 266.315
ATOM   5926  C3* U   A 276     256.931 126.623 268.457
ATOM   5927  O3* U   A 276     257.664 125.565 267.837
ATOM   5928    P G   A 277     259.225 125.758 267.490
ATOM   5929  O1P G   A 277     259.694 124.473 266.901
ATOM   5930  O2P G   A 277     259.916 126.317 268.686
ATOM   5931  O5* G   A 277     259.232 126.866 266.345
ATOM   5932  C5* G   A 277     260.384 127.057 265.501
ATOM   5933  C4* G   A 277     260.076 128.083 264.437
ATOM   5934  O4* G   A 277     259.748 129.346 265.067
ATOM   5935  C1* G   A 277     260.090 130.403 264.190
ATOM   5936   N9 G   A 277     260.774 131.451 264.949
ATOM   5937   C4 G   A 277     261.614 131.295 266.037
ATOM   5938   N2 G   A 277     263.268 129.237 268.308
ATOM   5939   N3 G   A 277     261.992 130.121 266.593
ATOM   5940   C2 G   A 277     262.793 130.300 267.634
ATOM   5941   N1 G   A 277     263.190 131.535 268.095
ATOM   5942   C6 G   A 277     262.814 132.756 267.542
ATOM   5943   O6 G   A 277     263.229 133.813 268.040
ATOM   5944   C5 G   A 277     261.957 132.579 266.420
ATOM   5945   N7 G   A 277     261.365 133.518 265.584
ATOM   5946   C8 G   A 277     260.678 132.807 264.729
ATOM   5947  C2* G   A 277     260.815 129.809 262.973
ATOM   5948  O2* G   A 277     259.909 129.741 261.889
ATOM   5949  C3* G   A 277     261.215 128.425 263.489
ATOM   5950  O3* G   A 277     261.244 127.456 262.436
ATOM   5951    P A   A 278     262.532 127.324 261.480
ATOM   5952  O1P A   A 278     263.462 126.361 262.131
ATOM   5953  O2P A   A 278     263.020 128.683 261.111
ATOM   5954  O5* A   A 278     261.939 126.635 260.168
ATOM   5955  C5* A   A 278     262.363 125.316 259.750
ATOM   5956  C4* A   A 278     261.161 124.422 259.519
ATOM   5957  O4* A   A 278     260.489 124.193 260.785
ATOM   5958  C1* A   A 278     259.099 124.032 260.560
ATOM   5959   N9 A   A 278     258.367 124.917 261.477
ATOM   5960   C5 A   A 278     257.134 126.484 262.424
ATOM   5961   N7 A   A 278     257.589 125.672 263.455
ATOM   5962   C8 A   A 278     258.312 124.764 262.846
ATOM   5963   N1 A   A 278     256.051 128.205 261.225
ATOM   5964   C2 A   A 278     256.576 127.662 260.119
ATOM   5965   N3 A   A 278     257.359 126.588 259.994
ATOM   5966   C4 A   A 278     257.606 126.035 261.197
ATOM   5967   C6 A   A 278     256.318 127.628 262.417
ATOM   5968   N6 A   A 278     255.798 128.168 263.522
ATOM   5969  C2* A   A 278     258.843 124.177 259.055
ATOM   5970  O2* A   A 278     258.795 122.879 258.497
ATOM   5971  C3* A   A 278     260.070 124.972 258.608
ATOM   5972  O3* A   A 278     260.367 124.751 257.223
ATOM   5973    P A   A 279     261.057 125.917 256.347
ATOM   5974  O1P A   A 279     262.427 125.449 255.990
ATOM   5975  O2P A   A 279     260.886 127.213 257.059
ATOM   5976  O5* A   A 279     260.200 125.975 255.001
ATOM   5977  C5* A   A 279     260.001 124.799 254.186
ATOM   5978  C4* A   A 279     258.631 124.837 253.538
ATOM   5979  O4* A   A 279     257.619 124.964 254.578
ATOM   5980  C1* A   A 279     256.532 125.742 254.097
ATOM   5981   N9 A   A 279     256.381 126.925 254.949
ATOM   5982   C5 A   A 279     255.595 128.759 255.878
ATOM   5983   N7 A   A 279     256.776 128.462 256.544
ATOM   5984   C8 A   A 279     257.203 127.370 255.957
ATOM   5985   N1 A   A 279     253.591 129.809 255.199
ATOM   5986   C2 A   A 279     253.482 128.834 254.285
ATOM   5987   N3 A   A 279     254.293 127.805 254.048
ATOM   5988   C4 A   A 279     255.343 127.825 254.889
ATOM   5989   C6 A   A 279     254.657 129.798 256.030
ATOM   5990   N6 A   A 279     254.765 130.763 256.947
ATOM   5991  C2* A   A 279     256.826 126.079 252.633
ATOM   5992  O2* A   A 279     256.225 125.107 251.799
ATOM   5993  C3* A   A 279     258.348 126.016 252.616
ATOM   5994  O3* A   A 279     258.847 125.802 251.297
ATOM   5995    P U   A 280     259.604 126.995 250.527
ATOM   5996  O1P U   A 280     259.644 126.651 249.078
ATOM   5997  O2P U   A 280     260.872 127.268 251.253
ATOM   5998  O5* U   A 280     258.651 128.258 250.716
ATOM   5999  C5* U   A 280     257.322 128.289 250.156
ATOM   6000  C4* U   A 280     256.610 129.554 250.586
ATOM   6001  O4* U   A 280     256.450 129.543 252.030
ATOM   6002  C1* U   A 280     256.583 130.863 252.535
ATOM   6003   N1 U   A 280     257.662 130.876 253.539
ATOM   6004   C6 U   A 280     258.846 130.189 253.336
ATOM   6005   C2 U   A 280     257.449 131.601 254.707
ATOM   6006   O2 U   A 280     256.419 132.229 254.929
ATOM   6007   N3 U   A 280     258.488 131.563 255.606
ATOM   6008   C4 U   A 280     259.692 130.896 255.465
ATOM   6009   O4 U   A 280     260.528 130.964 256.369
ATOM   6010   C5 U   A 280     259.839 130.174 254.234
ATOM   6011  C2* U   A 280     256.793 131.804 251.343
ATOM   6012  O2* U   A 280     255.547 132.361 250.971
ATOM   6013  C3* U   A 280     257.361 130.848 250.296
ATOM   6014  O3* U   A 280     257.109 131.310 248.967
ATOM   6015    P C   A 281     258.185 131.037 247.800
ATOM   6016  O1P C   A 281     257.713 129.842 247.043
ATOM   6017  O2P C   A 281     259.557 131.047 248.382
ATOM   6018  O5* C   A 281     258.026 132.300 246.840
ATOM   6019  C5* C   A 281     258.827 133.486 247.027
ATOM   6020  C4* C   A 281     258.049 134.524 247.802
ATOM   6021  O4* C   A 281     257.694 133.981 249.103
ATOM   6022  C1* C   A 281     257.766 135.004 250.085
ATOM   6023   N1 C   A 281     258.751 134.598 251.111
ATOM   6024   C6 C   A 281     259.990 134.132 250.754
ATOM   6025   C5 C   A 281     260.882 133.752 251.682
ATOM   6026   C2 C   A 281     258.395 134.692 252.469
ATOM   6027   O2 C   A 281     257.266 135.121 252.771
ATOM   6028   N3 C   A 281     259.290 134.312 253.415
ATOM   6029   C4 C   A 281     260.493 133.854 253.053
ATOM   6030   N4 C   A 281     261.335 133.485 254.020
ATOM   6031  C2* C   A 281     258.092 136.316 249.361
ATOM   6032  O2* C   A 281     256.882 136.987 249.066
ATOM   6033  C3* C   A 281     258.813 135.801 248.119
ATOM   6034  O3* C   A 281     258.765 136.710 247.017
ATOM   6035    P A   A 282     259.911 137.828 246.849
ATOM   6036  O1P A   A 282     259.655 138.548 245.569
ATOM   6037  O2P A   A 282     261.239 137.202 247.089
ATOM   6038  O5* A   A 282     259.627 138.837 248.046
ATOM   6039  C5* A   A 282     258.444 139.658 248.060
ATOM   6040  C4* A   A 282     258.475 140.582 249.253
ATOM   6041  O4* A   A 282     258.310 139.814 250.476
ATOM   6042  C1* A   A 282     259.127 140.363 251.500
ATOM   6043   N9 A   A 282     260.073 139.331 251.936
ATOM   6044   C5 A   A 282     261.539 138.160 253.090
ATOM   6045   N7 A   A 282     261.275 137.426 251.941
ATOM   6046   C8 A   A 282     260.405 138.161 251.291
ATOM   6047   N1 A   A 282     262.418 138.854 255.170
ATOM   6048   C2 A   A 282     261.656 139.949 255.040
ATOM   6049   N3 A   A 282     260.824 140.286 254.053
ATOM   6050   C4 A   A 282     260.810 139.338 253.099
ATOM   6051   C6 A   A 282     262.382 137.922 254.191
ATOM   6052   N6 A   A 282     263.142 136.832 254.314
ATOM   6053  C2* A   A 282     259.784 141.628 250.936
ATOM   6054  O2* A   A 282     258.987 142.750 251.263
ATOM   6055  C3* A   A 282     259.792 141.319 249.443
ATOM   6056  O3* A   A 282     259.870 142.478 248.614
ATOM   6057    P G   A 283     261.273 142.884 247.936
ATOM   6058  O1P G   A 283     261.002 144.004 246.992
ATOM   6059  O2P G   A 283     261.936 141.648 247.437
ATOM   6060  O5* G   A 283     262.125 143.456 249.157
ATOM   6061  C5* G   A 283     261.656 144.594 249.912
ATOM   6062  C4* G   A 283     262.489 144.781 251.164
ATOM   6063  O4* G   A 283     262.298 143.656 252.065
ATOM   6064  C1* G   A 283     263.494 143.425 252.797
ATOM   6065   N9 G   A 283     263.921 142.044 252.580
ATOM   6066   C4 G   A 283     264.741 141.306 253.404
ATOM   6067   N2 G   A 283     266.676 141.047 256.282
ATOM   6068   N3 G   A 283     265.307 141.735 254.554
ATOM   6069   C2 G   A 283     266.039 140.792 255.128
ATOM   6070   N1 G   A 283     266.202 139.528 254.612
ATOM   6071   C6 G   A 283     265.629 139.065 253.429
ATOM   6072   O6 G   A 283     265.840 137.906 253.054
ATOM   6073   C5 G   A 283     264.842 140.067 252.803
ATOM   6074   N7 G   A 283     264.109 140.029 251.625
ATOM   6075   C8 G   A 283     263.583 141.220 251.532
ATOM   6076  C2* G   A 283     264.516 144.480 252.357
ATOM   6077  O2* G   A 283     264.480 145.568 253.261
ATOM   6078  C3* G   A 283     263.995 144.841 250.968
ATOM   6079  O3* G   A 283     264.413 146.137 250.539
ATOM   6080    P U   A 284     265.847 146.319 249.832
ATOM   6081  O1P U   A 284     265.972 147.752 249.447
ATOM   6082  O2P U   A 284     265.999 145.263 248.794
ATOM   6083  O5* U   A 284     266.886 146.027 251.008
ATOM   6084  C5* U   A 284     268.282 145.814 250.731
ATOM   6085  C4* U   A 284     269.005 145.388 251.987
ATOM   6086  O4* U   A 284     268.356 144.218 252.552
ATOM   6087  C1* U   A 284     269.333 143.347 253.104
ATOM   6088   N1 U   A 284     269.240 142.046 252.420
ATOM   6089   C6 U   A 284     268.790 141.950 251.117
ATOM   6090   C2 U   A 284     269.617 140.911 253.129
ATOM   6091   O2 U   A 284     270.024 140.951 254.283
ATOM   6092   N3 U   A 284     269.497 139.731 252.436
ATOM   6093   C4 U   A 284     269.050 139.566 251.138
ATOM   6094   O4 U   A 284     268.998 138.432 250.659
ATOM   6095   C5 U   A 284     268.682 140.781 250.471
ATOM   6096  C2* U   A 284     270.697 144.035 252.966
ATOM   6097  O2* U   A 284     271.002 144.724 254.163
ATOM   6098  C3* U   A 284     270.448 144.958 251.776
ATOM   6099  O3* U   A 284     271.321 146.086 251.737
ATOM   6100    P G   A 285     272.677 146.017 250.875
ATOM   6101  O1P G   A 285     273.301 147.368 250.921
ATOM   6102  O2P G   A 285     272.369 145.391 249.558
ATOM   6103  O5* G   A 285     273.597 145.018 251.707
ATOM   6104  C5* G   A 285     274.693 144.335 251.081
ATOM   6105  C4* G   A 285     275.438 143.500 252.097
ATOM   6106  O4* G   A 285     274.509 142.611 252.777
ATOM   6107  C1* G   A 285     275.130 141.352 253.006
ATOM   6108   N9 G   A 285     274.365 140.329 252.291
ATOM   6109   C4 G   A 285     274.389 138.970 252.523
ATOM   6110   N2 G   A 285     275.610 136.234 254.288
ATOM   6111   N3 G   A 285     275.146 138.332 253.443
ATOM   6112   C2 G   A 285     274.938 137.023 253.435
ATOM   6113   N1 G   A 285     274.056 136.391 252.590
ATOM   6114   C6 G   A 285     273.268 137.026 251.633
ATOM   6115   O6 G   A 285     272.502 136.362 250.921
ATOM   6116   C5 G   A 285     273.483 138.430 251.629
ATOM   6117   N7 G   A 285     272.916 139.423 250.840
ATOM   6118   C8 G   A 285     273.468 140.529 251.263
ATOM   6119  C2* G   A 285     276.591 141.476 252.558
ATOM   6120  O2* G   A 285     277.391 141.851 253.665
ATOM   6121  C3* G   A 285     276.485 142.571 251.502
ATOM   6122  O3* G   A 285     277.715 143.252 251.261
ATOM   6123    P U   A 286     278.525 142.978 249.898
ATOM   6124  O1P U   A 286     279.740 143.839 249.925
ATOM   6125  O2P U   A 286     277.577 143.081 248.760
ATOM   6126  O5* U   A 286     278.979 141.455 250.026
ATOM   6127  C5* U   A 286     279.854 141.030 251.092
ATOM   6128  C4* U   A 286     279.940 139.519 251.138
ATOM   6129  O4* U   A 286     278.651 138.959 251.506
ATOM   6130  C1* U   A 286     278.499 137.684 250.896
ATOM   6131   N1 U   A 286     277.283 137.691 250.065
ATOM   6132   C6 U   A 286     276.853 138.836 249.418
ATOM   6133   C2 U   A 286     276.577 136.497 249.946
ATOM   6134   O2 U   A 286     276.915 135.462 250.504
ATOM   6135   N3 U   A 286     275.461 136.563 249.147
ATOM   6136   C4 U   A 286     274.981 137.672 248.469
ATOM   6137   O4 U   A 286     273.964 137.566 247.781
ATOM   6138   C5 U   A 286     275.757 138.866 248.645
ATOM   6139  C2* U   A 286     279.774 137.400 250.097
ATOM   6140  O2* U   A 286     280.655 136.636 250.893
ATOM   6141  C3* U   A 286     280.280 138.813 249.833
ATOM   6142  O3* U   A 286     281.678 138.853 249.545
ATOM   6143    P G   A 287     282.186 138.706 248.022
ATOM   6144  O1P G   A 287     283.633 139.059 247.988
ATOM   6145  O2P G   A 287     281.234 139.426 247.132
ATOM   6146  O5* G   A 287     282.049 137.146 247.726
ATOM   6147  C5* G   A 287     282.851 136.179 248.438
ATOM   6148  C4* G   A 287     282.396 134.776 248.102
ATOM   6149  O4* G   A 287     281.040 134.571 248.590
ATOM   6150  C1* G   A 287     280.321 133.747 247.679
ATOM   6151   N9 G   A 287     279.165 134.496 247.188
ATOM   6152   C4 G   A 287     278.032 133.969 246.603
ATOM   6153   N2 G   A 287     276.211 131.227 245.472
ATOM   6154   N3 G   A 287     277.798 132.659 246.354
ATOM   6155   C2 G   A 287     276.611 132.467 245.794
ATOM   6156   N1 G   A 287     275.727 133.479 245.509
ATOM   6157   C6 G   A 287     275.947 134.833 245.759
ATOM   6158   O6 G   A 287     275.077 135.665 245.472
ATOM   6159   C5 G   A 287     277.216 135.054 246.349
ATOM   6160   N7 G   A 287     277.826 136.236 246.746
ATOM   6161   C8 G   A 287     278.978 135.859 247.231
ATOM   6162  C2* G   A 287     281.299 133.319 246.582
ATOM   6163  O2* G   A 287     281.871 132.075 246.933
ATOM   6164  C3* G   A 287     282.303 134.467 246.616
ATOM   6165  O3* G   A 287     283.571 134.114 246.067
ATOM   6166    P U   A 288     283.869 134.384 244.510
ATOM   6167  O1P U   A 288     285.272 133.952 244.240
ATOM   6168  O2P U   A 288     283.457 135.776 244.196
ATOM   6169  O5* U   A 288     282.879 133.387 243.753
ATOM   6170  C5* U   A 288     283.015 131.961 243.897
ATOM   6171  C4* U   A 288     281.908 131.246 243.154
ATOM   6172  O4* U   A 288     280.627 131.483 243.802
ATOM   6173  C1* U   A 288     279.593 131.475 242.823
ATOM   6174   N1 U   A 288     278.904 132.777 242.840
ATOM   6175   C6 U   A 288     279.579 133.948 243.131
ATOM   6176   C2 U   A 288     277.550 132.792 242.534
ATOM   6177   O2 U   A 288     276.909 131.776 242.292
ATOM   6178   N3 U   A 288     276.975 134.040 242.524
ATOM   6179   C4 U   A 288     277.595 135.248 242.787
ATOM   6180   O4 U   A 288     276.943 136.290 242.700
ATOM   6181   C5 U   A 288     278.988 135.149 243.114
ATOM   6182  C2* U   A 288     280.248 131.185 241.469
ATOM   6183  O2* U   A 288     280.179 129.798 241.204
ATOM   6184  C3* U   A 288     281.669 131.681 241.716
ATOM   6185  O3* U   A 288     282.618 131.124 240.812
ATOM   6186    P G   A 289     282.952 131.892 239.438
ATOM   6187  O1P G   A 289     284.123 131.205 238.818
ATOM   6188  O2P G   A 289     283.021 133.352 239.720
ATOM   6189  O5* G   A 289     281.665 131.621 238.536
ATOM   6190  C5* G   A 289     281.336 130.286 238.104
ATOM   6191  C4* G   A 289     279.983 130.265 237.422
ATOM   6192  O4* G   A 289     278.928 130.564 238.379
ATOM   6193  C1* G   A 289     277.844 131.196 237.705
ATOM   6194   N9 G   A 289     277.591 132.497 238.323
ATOM   6195   C4 G   A 289     276.446 133.255 238.194
ATOM   6196   N2 G   A 289     273.251 133.704 236.893
ATOM   6197   N3 G   A 289     275.349 132.928 237.474
ATOM   6198   C2 G   A 289     274.413 133.863 237.546
ATOM   6199   N1 G   A 289     274.545 135.024 238.265
ATOM   6200   C6 G   A 289     275.664 135.380 239.013
ATOM   6201   O6 G   A 289     275.680 136.452 239.628
ATOM   6202   C5 G   A 289     276.674 134.390 238.946
ATOM   6203   N7 G   A 289     277.932 134.350 239.533
ATOM   6204   C8 G   A 289     278.437 133.212 239.140
ATOM   6205  C2* G   A 289     278.229 131.309 236.226
ATOM   6206  O2* G   A 289     277.697 130.203 235.522
ATOM   6207  C3* G   A 289     279.752 131.282 236.313
ATOM   6208  O3* G   A 289     280.359 130.896 235.082
ATOM   6209    P U   A 290     280.885 132.028 234.063
ATOM   6210  O1P U   A 290     281.524 131.331 232.911
ATOM   6211  O2P U   A 290     281.661 133.037 234.835
ATOM   6212  O5* U   A 290     279.548 132.725 233.546
ATOM   6213  C5* U   A 290     278.529 131.962 232.870
ATOM   6214  C4* U   A 290     277.260 132.777 232.750
ATOM   6215  O4* U   A 290     276.741 133.066 234.077
ATOM   6216  C1* U   A 290     276.133 134.351 234.082
ATOM   6217   N1 U   A 290     276.849 135.204 235.045
ATOM   6218   C6 U   A 290     278.171 134.963 235.376
ATOM   6219   C2 U   A 290     276.155 136.266 235.612
ATOM   6220   O2 U   A 290     274.988 136.516 235.348
ATOM   6221   N3 U   A 290     276.883 137.025 236.496
ATOM   6222   C4 U   A 290     278.204 136.840 236.865
ATOM   6223   O4 U   A 290     278.726 137.629 237.656
ATOM   6224   C5 U   A 290     278.851 135.724 236.241
ATOM   6225  C2* U   A 290     276.189 134.887 232.648
ATOM   6226  O2* U   A 290     274.991 134.539 231.982
ATOM   6227  C3* U   A 290     277.406 134.148 232.106
ATOM   6228  O3* U   A 290     277.425 134.071 230.681
ATOM   6229    P G   A 291     278.286 135.138 229.836
ATOM   6230  O1P G   A 291     278.482 134.581 228.467
ATOM   6231  O2P G   A 291     279.472 135.533 230.643
ATOM   6232  O5* G   A 291     277.320 136.402 229.718
ATOM   6233  C5* G   A 291     276.098 136.331 228.951
ATOM   6234  C4* G   A 291     275.209 137.519 229.257
ATOM   6235  O4* G   A 291     274.830 137.499 230.661
ATOM   6236  C1* G   A 291     274.668 138.833 231.128
ATOM   6237   N9 G   A 291     275.586 139.067 232.241
ATOM   6238   C4 G   A 291     275.591 140.163 233.073
ATOM   6239   N2 G   A 291     274.248 143.222 234.035
ATOM   6240   N3 G   A 291     274.744 141.213 233.010
ATOM   6241   C2 G   A 291     275.000 142.113 233.948
ATOM   6242   N1 G   A 291     276.010 141.992 234.870
ATOM   6243   C6 G   A 291     276.895 140.918 234.951
ATOM   6244   O6 G   A 291     277.774 140.906 235.821
ATOM   6245   C5 G   A 291     276.629 139.947 233.956
ATOM   6246   N7 G   A 291     277.262 138.742 233.688
ATOM   6247   C8 G   A 291     276.612 138.255 232.666
ATOM   6248  C2* G   A 291     274.929 139.767 229.945
ATOM   6249  O2* G   A 291     273.696 140.083 229.328
ATOM   6250  C3* G   A 291     275.831 138.897 229.075
ATOM   6251  O3* G   A 291     275.835 139.319 227.711
ATOM   6252    P U   A 292     276.935 140.383 227.208
ATOM   6253  O1P U   A 292     276.712 140.595 225.749
ATOM   6254  O2P U   A 292     278.267 139.934 227.689
ATOM   6255  O5* U   A 292     276.547 141.731 227.969
ATOM   6256  C5* U   A 292     275.268 142.356 227.744
ATOM   6257  C4* U   A 292     275.152 143.647 228.528
ATOM   6258  O4* U   A 292     275.100 143.375 229.956
ATOM   6259  C1* U   A 292     275.645 144.482 230.667
ATOM   6260   N1 U   A 292     276.746 144.008 231.520
ATOM   6261   C6 U   A 292     277.534 142.936 231.149
ATOM   6262   C2 U   A 292     276.974 144.683 232.713
ATOM   6263   O2 U   A 292     276.301 145.636 233.081
ATOM   6264   N3 U   A 292     278.022 144.199 233.457
ATOM   6265   C4 U   A 292     278.850 143.137 233.140
ATOM   6266   O4 U   A 292     279.756 142.827 233.916
ATOM   6267   C5 U   A 292     278.550 142.491 231.896
ATOM   6268  C2* U   A 292     276.096 145.515 229.631
ATOM   6269  O2* U   A 292     275.073 146.472 229.454
ATOM   6270  C3* U   A 292     276.300 144.636 228.401
ATOM   6271  O3* U   A 292     276.238 145.381 227.188
ATOM   6272    P U   A 293     277.581 146.035 226.587
ATOM   6273  O1P U   A 293     277.224 146.713 225.308
ATOM   6274  O2P U   A 293     278.651 145.005 226.597
ATOM   6275  O5* U   A 293     277.958 147.154 227.657
ATOM   6276  C5* U   A 293     277.121 148.314 227.835
ATOM   6277  C4* U   A 293     277.775 149.292 228.781
ATOM   6278  O4* U   A 293     277.779 148.749 230.127
ATOM   6279  C1* U   A 293     278.910 149.244 230.830
ATOM   6280   N1 U   A 293     279.652 148.112 231.413
ATOM   6281   C6 U   A 293     279.878 146.950 230.700
ATOM   6282   C2 U   A 293     280.124 148.251 232.717
ATOM   6283   O2 U   A 293     279.945 149.256 233.387
ATOM   6284   N3 U   A 293     280.812 147.166 233.204
ATOM   6285   C4 U   A 293     281.075 145.982 232.542
ATOM   6286   O4 U   A 293     281.736 145.110 233.107
ATOM   6287   C5 U   A 293     280.553 145.910 231.207
ATOM   6288  C2* U   A 293     279.709 150.125 229.860
ATOM   6289  O2* U   A 293     279.334 151.471 230.069
ATOM   6290  C3* U   A 293     279.240 149.597 228.507
ATOM   6291  O3* U   A 293     279.392 150.563 227.460
ATOM   6292    P A   A 294     280.107 150.146 226.075
ATOM   6293  O1P A   A 294     279.567 151.039 225.015
ATOM   6294  O2P A   A 294     280.018 148.668 225.904
ATOM   6295  O5* A   A 294     281.639 150.531 226.288
ATOM   6296  C5* A   A 294     282.402 149.975 227.374
ATOM   6297  C4* A   A 294     283.747 150.655 227.464
ATOM   6298  O4* A   A 294     284.417 150.259 228.690
ATOM   6299  C1* A   A 294     285.821 150.270 228.484
ATOM   6300   N9 A   A 294     286.367 148.969 228.881
ATOM   6301   C5 A   A 294     287.303 147.352 230.046
ATOM   6302   N7 A   A 294     287.031 146.820 228.793
ATOM   6303   C8 A   A 294     286.477 147.815 228.141
ATOM   6304   N1 A   A 294     288.008 147.601 232.286
ATOM   6305   C2 A   A 294     287.566 148.862 232.203
ATOM   6306   N3 A   A 294     286.999 149.490 231.177
ATOM   6307   C4 A   A 294     286.894 148.671 230.116
ATOM   6308   C6 A   A 294     287.890 146.804 231.199
ATOM   6309   N6 A   A 294     288.334 145.549 231.272
ATOM   6310  C2* A   A 294     286.081 150.682 227.029
ATOM   6311  O2* A   A 294     286.361 152.068 226.998
ATOM   6312  C3* A   A 294     284.750 150.323 226.368
ATOM   6313  O3* A   A 294     284.499 151.079 225.176
ATOM   6314    P G   A 295     285.025 150.534 223.754
ATOM   6315  O1P G   A 295     284.781 151.602 222.747
ATOM   6316  O2P G   A 295     284.461 149.174 223.535
ATOM   6317  O5* G   A 295     286.600 150.401 223.964
ATOM   6318  C5* G   A 295     287.393 149.525 223.137
ATOM   6319  C4* G   A 295     288.384 148.761 223.989
ATOM   6320  O4* G   A 295     287.663 147.952 224.958
ATOM   6321  C1* G   A 295     288.355 146.729 225.169
ATOM   6322   N9 G   A 295     287.481 145.627 224.772
ATOM   6323   C4 G   A 295     287.760 144.279 224.871
ATOM   6324   N2 G   A 295     289.918 141.701 225.758
ATOM   6325   N3 G   A 295     288.901 143.733 225.349
ATOM   6326   C2 G   A 295     288.867 142.408 225.317
ATOM   6327   N1 G   A 295     287.801 141.677 224.851
ATOM   6328   C6 G   A 295     286.617 142.217 224.355
ATOM   6329   O6 G   A 295     285.714 141.469 223.962
ATOM   6330   C5 G   A 295     286.638 143.638 224.383
ATOM   6331   N7 G   A 295     285.676 144.558 223.986
ATOM   6332   C8 G   A 295     286.218 145.721 224.233
ATOM   6333  C2* G   A 295     289.654 146.795 224.361
ATOM   6334  O2* G   A 295     290.692 147.282 225.187
ATOM   6335  C3* G   A 295     289.263 147.762 223.252
ATOM   6336  O3* G   A 295     290.393 148.392 222.656
ATOM   6337    P U   A 296     291.110 147.710 221.390
ATOM   6338  O1P U   A 296     292.238 148.596 220.992
ATOM   6339  O2P U   A 296     290.067 147.355 220.395
ATOM   6340  O5* U   A 296     291.717 146.358 221.973
ATOM   6341  C5* U   A 296     292.798 146.384 222.931
ATOM   6342  C4* U   A 296     293.390 145.000 223.094
ATOM   6343  O4* U   A 296     292.425 144.119 223.730
ATOM   6344  C1* U   A 296     292.563 142.804 223.208
ATOM   6345   N1 U   A 296     291.283 142.405 222.598
ATOM   6346   C6 U   A 296     290.461 143.324 221.968
ATOM   6347   C2 U   A 296     290.922 141.067 222.680
ATOM   6348   O2 U   A 296     291.623 140.220 223.216
ATOM   6349   N3 U   A 296     289.711 140.759 222.108
ATOM   6350   C4 U   A 296     288.842 141.624 221.472
ATOM   6351   O4 U   A 296     287.786 141.187 221.011
ATOM   6352   C5 U   A 296     289.286 142.988 221.418
ATOM   6353  C2* U   A 296     293.743 142.820 222.231
ATOM   6354  O2* U   A 296     294.914 142.441 222.926
ATOM   6355  C3* U   A 296     293.752 144.284 221.803
ATOM   6356  O3* U   A 296     295.008 144.717 221.296
ATOM   6357    P G   A 297     295.253 144.756 219.709
ATOM   6358  O1P G   A 297     296.531 145.482 219.476
ATOM   6359  O2P G   A 297     294.009 145.224 219.040
ATOM   6360  O5* G   A 297     295.469 143.226 219.328
ATOM   6361  C5* G   A 297     296.588 142.496 219.856
ATOM   6362  C4* G   A 297     296.389 141.011 219.656
ATOM   6363  O4* G   A 297     295.254 140.545 220.434
ATOM   6364  C1* G   A 297     294.649 139.444 219.769
ATOM   6365   N9 G   A 297     293.244 139.756 219.524
ATOM   6366   C4 G   A 297     292.269 138.861 219.141
ATOM   6367   N2 G   A 297     291.309 135.620 218.321
ATOM   6368   N3 G   A 297     292.444 137.537 218.928
ATOM   6369   C2 G   A 297     291.318 136.939 218.566
ATOM   6370   N1 G   A 297     290.118 137.591 218.420
ATOM   6371   C6 G   A 297     289.914 138.953 218.634
ATOM   6372   O6 G   A 297     288.790 139.441 218.475
ATOM   6373   C5 G   A 297     291.112 139.606 219.026
ATOM   6374   N7 G   A 297     291.351 140.941 219.331
ATOM   6375   C8 G   A 297     292.626 140.983 219.622
ATOM   6376  C2* G   A 297     295.439 139.189 218.481
ATOM   6377  O2* G   A 297     296.401 138.182 218.720
ATOM   6378  C3* G   A 297     296.063 140.559 218.242
ATOM   6379  O3* G   A 297     297.232 140.483 217.435
ATOM   6380    P G   A 298     297.169 140.953 215.900
ATOM   6381  O1P G   A 298     298.509 140.727 215.295
ATOM   6382  O2P G   A 298     296.560 142.309 215.852
ATOM   6383  O5* G   A 298     296.152 139.926 215.234
ATOM   6384  C5* G   A 298     296.409 138.509 215.259
ATOM   6385  C4* G   A 298     295.158 137.753 214.889
ATOM   6386  O4* G   A 298     294.136 137.996 215.893
ATOM   6387  C1* G   A 298     292.864 138.102 215.268
ATOM   6388   N9 G   A 298     292.357 139.452 215.501
ATOM   6389   C4 G   A 298     291.038 139.848 215.504
ATOM   6390   N2 G   A 298     287.653 139.091 215.173
ATOM   6391   N3 G   A 298     289.967 139.052 215.288
ATOM   6392   C2 G   A 298     288.826 139.728 215.361
ATOM   6393   N1 G   A 298     288.749 141.076 215.624
ATOM   6394   C6 G   A 298     289.840 141.912 215.849
ATOM   6395   O6 G   A 298     289.662 143.114 216.080
ATOM   6396   C5 G   A 298     291.065 141.203 215.773
ATOM   6397   N7 G   A 298     292.369 141.650 215.932
ATOM   6398   C8 G   A 298     293.100 140.581 215.763
ATOM   6399  C2* G   A 298     293.062 137.771 213.785
ATOM   6400  O2* G   A 298     292.872 136.382 213.594
ATOM   6401  C3* G   A 298     294.512 138.192 213.583
ATOM   6402  O3* G   A 298     295.129 137.568 212.464
ATOM   6403    P A   A 299     295.981 138.454 211.425
ATOM   6404  O1P A   A 299     296.957 139.260 212.206
ATOM   6405  O2P A   A 299     295.028 139.142 210.509
ATOM   6406  O5* A   A 299     296.799 137.372 210.586
ATOM   6407  C5* A   A 299     297.499 136.289 211.243
ATOM   6408  C4* A   A 299     297.192 134.980 210.552
ATOM   6409  O4* A   A 299     295.764 134.732 210.633
ATOM   6410  C1* A   A 299     295.308 134.152 209.424
ATOM   6411   N9 A   A 299     294.267 135.018 208.864
ATOM   6412   C5 A   A 299     292.440 135.752 207.882
ATOM   6413   N7 A   A 299     293.092 136.873 208.378
ATOM   6414   C8 A   A 299     294.170 136.386 208.945
ATOM   6415   N1 A   A 299     290.872 134.344 206.821
ATOM   6416   C2 A   A 299     291.671 133.325 207.163
ATOM   6417   N3 A   A 299     292.825 133.344 207.829
ATOM   6418   C4 A   A 299     293.157 134.604 208.164
ATOM   6419   C6 A   A 299     291.236 135.595 207.174
ATOM   6420   N6 A   A 299     290.440 136.611 206.836
ATOM   6421  C2* A   A 299     296.530 133.913 208.529
ATOM   6422  O2* A   A 299     296.974 132.584 208.716
ATOM   6423  C3* A   A 299     297.511 134.952 209.065
ATOM   6424  O3* A   A 299     298.872 134.570 208.861
ATOM   6425    P A   A 300     299.938 135.648 208.321
ATOM   6426  O1P A   A 300     301.286 135.191 208.763
ATOM   6427  O2P A   A 300     299.469 137.009 208.691
ATOM   6428  O5* A   A 300     299.860 135.509 206.734
ATOM   6429  C5* A   A 300     300.273 134.293 206.075
ATOM   6430  C4* A   A 300     299.360 133.991 204.907
ATOM   6431  O4* A   A 300     297.989 133.913 205.385
ATOM   6432  C1* A   A 300     297.105 134.371 204.372
ATOM   6433   N9 A   A 300     296.332 135.500 204.890
ATOM   6434   C5 A   A 300     294.710 136.932 205.286
ATOM   6435   N7 A   A 300     295.829 137.422 205.946
ATOM   6436   C8 A   A 300     296.761 136.537 205.685
ATOM   6437   N1 A   A 300     292.520 136.686 204.440
ATOM   6438   C2 A   A 300     292.946 135.546 203.879
ATOM   6439   N3 A   A 300     294.156 134.990 203.915
ATOM   6440   C4 A   A 300     295.002 135.742 204.643
ATOM   6441   C6 A   A 300     293.398 137.417 205.164
ATOM   6442   N6 A   A 300     292.981 138.558 205.718
ATOM   6443  C2* A   A 300     297.956 134.747 203.155
ATOM   6444  O2* A   A 300     298.014 133.650 202.264
ATOM   6445  C3* A   A 300     299.300 135.044 203.810
ATOM   6446  O3* A   A 300     300.382 134.917 202.884
ATOM   6447    P G   A 301     301.132 136.235 202.338
ATOM   6448  O1P G   A 301     302.579 136.058 202.647
ATOM   6449  O2P G   A 301     300.420 137.438 202.842
ATOM   6450  O5* G   A 301     300.942 136.180 200.753
ATOM   6451  C5* G   A 301     302.087 136.127 199.877
ATOM   6452  C4* G   A 301     301.997 137.188 198.795
ATOM   6453  O4* G   A 301     301.137 136.737 197.711
ATOM   6454  C1* G   A 301     300.363 137.830 197.280
ATOM   6455   N9 G   A 301     299.271 137.353 196.432
ATOM   6456   C4 G   A 301     299.435 136.632 195.273
ATOM   6457   N2 G   A 301     301.532 135.083 192.978
ATOM   6458   N3 G   A 301     300.614 136.218 194.759
ATOM   6459   C2 G   A 301     300.457 135.566 193.619
ATOM   6460   N1 G   A 301     299.238 135.340 193.023
ATOM   6461   C6 G   A 301     298.010 135.760 193.529
ATOM   6462   O6 G   A 301     296.968 135.512 192.906
ATOM   6463   C5 G   A 301     298.164 136.458 194.765
ATOM   6464   N7 G   A 301     297.217 137.039 195.599
ATOM   6465   C8 G   A 301     297.916 137.550 196.580
ATOM   6466  C2* G   A 301     300.080 138.589 198.572
ATOM   6467  O2* G   A 301     299.596 139.887 198.293
ATOM   6468  C3* G   A 301     301.485 138.582 199.183
ATOM   6469  O3* G   A 301     302.263 139.546 198.467
ATOM   6470    P C   A 302     303.089 140.671 199.265
ATOM   6471  O1P C   A 302     303.661 140.042 200.488
ATOM   6472  O2P C   A 302     302.233 141.881 199.394
ATOM   6473  O5* C   A 302     304.308 141.001 198.289
ATOM   6474  C5* C   A 302     304.096 141.572 196.976
ATOM   6475  C4* C   A 302     304.734 140.698 195.918
ATOM   6476  O4* C   A 302     303.924 139.501 195.737
ATOM   6477  C1* C   A 302     303.969 139.094 194.374
ATOM   6478   N1 C   A 302     302.597 139.106 193.818
ATOM   6479   C6 C   A 302     301.617 139.891 194.367
ATOM   6480   C5 C   A 302     300.376 139.905 193.861
ATOM   6481   C2 C   A 302     302.310 138.295 192.702
ATOM   6482   O2 C   A 302     303.212 137.593 192.216
ATOM   6483   N3 C   A 302     301.058 138.303 192.185
ATOM   6484   C4 C   A 302     300.113 139.073 192.732
ATOM   6485   N4 C   A 302     298.892 139.045 192.189
ATOM   6486  C2* C   A 302     304.916 140.050 193.644
ATOM   6487  O2* C   A 302     306.214 139.493 193.619
ATOM   6488  C3* C   A 302     304.810 141.292 194.519
ATOM   6489  O3* C   A 302     305.936 142.151 194.368
ATOM   6490    P G   A 303     305.918 143.297 193.242
ATOM   6491  O1P G   A 303     307.168 144.096 193.397
ATOM   6492  O2P G   A 303     304.597 143.980 193.302
ATOM   6493  O5* G   A 303     305.998 142.491 191.866
ATOM   6494  C5* G   A 303     307.219 141.836 191.460
ATOM   6495  C4* G   A 303     307.047 141.166 190.110
ATOM   6496  O4* G   A 303     306.053 140.106 190.201
ATOM   6497  C1* G   A 303     305.415 139.948 188.942
ATOM   6498   N9 G   A 303     303.973 140.102 189.114
ATOM   6499   C4 G   A 303     303.001 139.682 188.230
ATOM   6500   N2 G   A 303     302.101 138.133 185.244
ATOM   6501   N3 G   A 303     303.213 139.049 187.052
ATOM   6502   C2 G   A 303     302.076 138.773 186.424
ATOM   6503   N1 G   A 303     300.832 139.102 186.911
ATOM   6504   C6 G   A 303     300.590 139.760 188.116
ATOM   6505   O6 G   A 303     299.428 140.019 188.457
ATOM   6506   C5 G   A 303     301.801 140.052 188.806
ATOM   6507   N7 G   A 303     302.013 140.688 190.023
ATOM   6508   C8 G   A 303     303.311 140.693 190.167
ATOM   6509  C2* G   A 303     306.019 140.977 187.982
ATOM   6510  O2* G   A 303     307.031 140.357 187.214
ATOM   6511  C3* G   A 303     306.549 142.027 188.956
ATOM   6512  O3* G   A 303     307.597 142.808 188.377
ATOM   6513    P U   A 304     307.269 144.254 187.747
ATOM   6514  O1P U   A 304     308.570 144.923 187.466
ATOM   6515  O2P U   A 304     306.269 144.928 188.616
ATOM   6516  O5* U   A 304     306.572 143.931 186.350
ATOM   6517  C5* U   A 304     307.270 143.202 185.315
ATOM   6518  C4* U   A 304     306.283 142.646 184.311
ATOM   6519  O4* U   A 304     305.326 141.805 185.012
ATOM   6520  C1* U   A 304     304.040 141.941 184.422
ATOM   6521   N1 U   A 304     303.097 142.409 185.454
ATOM   6522   C6 U   A 304     303.526 143.174 186.525
ATOM   6523   C2 U   A 304     301.758 142.047 185.328
ATOM   6524   O2 U   A 304     301.329 141.389 184.392
ATOM   6525   N3 U   A 304     300.943 142.488 186.342
ATOM   6526   C4 U   A 304     301.311 143.241 187.443
ATOM   6527   O4 U   A 304     300.463 143.522 188.294
ATOM   6528   C5 U   A 304     302.703 143.591 187.494
ATOM   6529  C2* U   A 304     304.185 142.862 183.206
ATOM   6530  O2* U   A 304     304.383 142.062 182.058
ATOM   6531  C3* U   A 304     305.423 143.672 183.582
ATOM   6532  O3* U   A 304     306.105 144.193 182.436
ATOM   6533    P C   A 305     305.645 145.596 181.790
ATOM   6534  O1P C   A 305     306.571 145.900 180.660
ATOM   6535  O2P C   A 305     305.483 146.585 182.887
ATOM   6536  O5* C   A 305     304.204 145.288 181.176
ATOM   6537  C5* C   A 305     304.057 144.488 179.978
ATOM   6538  C4* C   A 305     302.604 144.443 179.550
ATOM   6539  O4* C   A 305     301.823 143.713 180.533
ATOM   6540  C1* C   A 305     300.531 144.292 180.641
ATOM   6541   N1 C   A 305     300.331 144.721 182.040
ATOM   6542   C6 C   A 305     301.383 145.162 182.797
ATOM   6543   C5 C   A 305     301.214 145.521 184.075
ATOM   6544   C2 C   A 305     299.037 144.657 182.593
ATOM   6545   O2 C   A 305     298.091 144.276 181.880
ATOM   6546   N3 C   A 305     298.856 145.013 183.886
ATOM   6547   C4 C   A 305     299.896 145.428 184.617
ATOM   6548   N4 C   A 305     299.669 145.755 185.890
ATOM   6549  C2* C   A 305     300.437 145.416 179.603
ATOM   6550  O2* C   A 305     299.856 144.902 178.421
ATOM   6551  C3* C   A 305     301.906 145.791 179.435
ATOM   6552  O3* C   A 305     302.186 146.410 178.181
ATOM   6553    P U   A 306     302.502 147.986 178.121
ATOM   6554  O1P U   A 306     303.097 148.261 176.781
ATOM   6555  O2P U   A 306     303.253 148.365 179.349
ATOM   6556  O5* U   A 306     301.061 148.665 178.179
ATOM   6557  C5* U   A 306     300.138 148.514 177.085
ATOM   6558  C4* U   A 306     298.719 148.788 177.542
ATOM   6559  O4* U   A 306     298.351 147.854 178.594
ATOM   6560  C1* U   A 306     297.359 148.447 179.423
ATOM   6561   N1 U   A 306     297.804 148.409 180.827
ATOM   6562   C6 U   A 306     299.120 148.644 181.182
ATOM   6563   C2 U   A 306     296.842 148.145 181.793
ATOM   6564   O2 U   A 306     295.674 147.910 181.521
ATOM   6565   N3 U   A 306     297.300 148.163 183.088
ATOM   6566   C4 U   A 306     298.592 148.408 183.511
ATOM   6567   O4 U   A 306     298.831 148.442 184.717
ATOM   6568   C5 U   A 306     299.535 148.653 182.456
ATOM   6569  C2* U   A 306     297.124 149.871 178.912
ATOM   6570  O2* U   A 306     295.996 149.875 178.060
ATOM   6571  C3* U   A 306     298.431 150.144 178.173
ATOM   6572  O3* U   A 306     298.274 151.170 177.193
ATOM   6573    P G   A 307     298.827 152.655 177.489
ATOM   6574  O1P G   A 307     298.533 153.489 176.290
ATOM   6575  O2P G   A 307     300.226 152.540 177.979
ATOM   6576  O5* G   A 307     297.926 153.187 178.693
ATOM   6577  C5* G   A 307     296.506 153.401 178.528
ATOM   6578  C4* G   A 307     295.828 153.469 179.881
ATOM   6579  O4* G   A 307     296.127 152.249 180.616
ATOM   6580  C1* G   A 307     296.241 152.540 182.001
ATOM   6581   N9 G   A 307     297.600 152.232 182.439
ATOM   6582   C4 G   A 307     297.985 151.958 183.730
ATOM   6583   N2 G   A 307     297.163 151.510 187.076
ATOM   6584   N3 G   A 307     297.163 151.873 184.800
ATOM   6585   C2 G   A 307     297.829 151.633 185.917
ATOM   6586   N1 G   A 307     299.196 151.495 185.980
ATOM   6587   C6 G   A 307     300.064 151.580 184.892
ATOM   6588   O6 G   A 307     301.284 151.451 185.061
ATOM   6589   C5 G   A 307     299.359 151.825 183.682
ATOM   6590   N7 G   A 307     299.826 151.972 182.380
ATOM   6591   C8 G   A 307     298.749 152.202 181.676
ATOM   6592  C2* G   A 307     295.922 154.026 182.184
ATOM   6593  O2* G   A 307     294.551 154.185 182.492
ATOM   6594  C3* G   A 307     296.296 154.578 180.815
ATOM   6595  O3* G   A 307     295.650 155.821 180.555
ATOM   6596    P G   A 308     296.464 157.200 180.737
ATOM   6597  O1P G   A 308     295.466 158.305 180.707
ATOM   6598  O2P G   A 308     297.590 157.204 179.765
ATOM   6599  O5* G   A 308     297.069 157.120 182.213
ATOM   6600  C5* G   A 308     298.146 157.995 182.625
ATOM   6601  C4* G   A 308     297.895 158.526 184.022
ATOM   6602  O4* G   A 308     296.657 159.283 184.033
ATOM   6603  C1* G   A 308     296.044 159.171 185.307
ATOM   6604   N9 G   A 308     294.641 158.788 185.128
ATOM   6605   C4 G   A 308     293.693 158.634 186.120
ATOM   6606   N2 G   A 308     292.814 158.673 189.488
ATOM   6607   N3 G   A 308     293.897 158.784 187.448
ATOM   6608   C2 G   A 308     292.789 158.574 188.148
ATOM   6609   N1 G   A 308     291.576 158.247 187.587
ATOM   6610   C6 G   A 308     291.343 158.086 186.224
ATOM   6611   O6 G   A 308     290.210 157.786 185.822
ATOM   6612   C5 G   A 308     292.524 158.306 185.461
ATOM   6613   N7 G   A 308     292.730 158.246 184.089
ATOM   6614   C8 G   A 308     293.995 158.533 183.938
ATOM   6615  C2* G   A 308     296.920 158.258 186.175
ATOM   6616  O2* G   A 308     297.746 159.072 186.983
ATOM   6617  C3* G   A 308     297.712 157.487 185.121
ATOM   6618  O3* G   A 308     298.983 157.065 185.627
ATOM   6619    P A   A 309     299.367 155.500 185.655
ATOM   6620  O1P A   A 309     300.853 155.407 185.707
ATOM   6621  O2P A   A 309     298.629 154.817 184.559
ATOM   6622  O5* A   A 309     298.790 154.973 187.044
ATOM   6623  C5* A   A 309     299.346 155.402 188.311
ATOM   6624  C4* A   A 309     298.329 155.193 189.411
ATOM   6625  O4* A   A 309     297.143 155.963 189.078
ATOM   6626  C1* A   A 309     295.981 155.207 189.369
ATOM   6627   N9 A   A 309     295.247 155.011 188.116
ATOM   6628   C5 A   A 309     293.654 154.822 186.610
ATOM   6629   N7 A   A 309     294.854 154.711 185.921
ATOM   6630   C8 A   A 309     295.765 154.825 186.856
ATOM   6631   N1 A   A 309     291.353 154.922 187.126
ATOM   6632   C2 A   A 309     291.726 155.089 188.402
ATOM   6633   N3 A   A 309     292.952 155.143 188.924
ATOM   6634   C4 A   A 309     293.881 155.001 187.964
ATOM   6635   C6 A   A 309     292.315 154.783 186.187
ATOM   6636   N6 A   A 309     291.952 154.619 184.914
ATOM   6637  C2* A   A 309     296.418 153.927 190.091
ATOM   6638  O2* A   A 309     296.345 154.146 191.486
ATOM   6639  C3* A   A 309     297.848 153.753 189.578
ATOM   6640  O3* A   A 309     298.679 153.062 190.524
ATOM   6641    P A   A 310     299.306 151.618 190.166
ATOM   6642  O1P A   A 310     300.221 151.268 191.288
ATOM   6643  O2P A   A 310     299.832 151.651 188.778
ATOM   6644  O5* A   A 310     298.068 150.612 190.226
ATOM   6645  C5* A   A 310     297.205 150.572 191.380
ATOM   6646  C4* A   A 310     296.008 149.677 191.128
ATOM   6647  O4* A   A 310     295.482 149.945 189.805
ATOM   6648  C1* A   A 310     294.647 148.868 189.432
ATOM   6649   N9 A   A 310     294.767 148.622 187.994
ATOM   6650   C5 A   A 310     294.237 148.196 185.900
ATOM   6651   N7 A   A 310     295.614 148.390 185.920
ATOM   6652   C8 A   A 310     295.880 148.637 187.183
ATOM   6653   N1 A   A 310     292.024 147.768 185.182
ATOM   6654   C2 A   A 310     291.659 147.926 186.463
ATOM   6655   N3 A   A 310     292.413 148.207 187.525
ATOM   6656   C4 A   A 310     293.706 148.331 187.170
ATOM   6657   C6 A   A 310     293.332 147.901 184.860
ATOM   6658   N6 A   A 310     293.695 147.748 183.585
ATOM   6659  C2* A   A 310     294.965 147.689 190.360
ATOM   6660  O2* A   A 310     293.879 147.543 191.252
ATOM   6661  C3* A   A 310     296.238 148.171 191.061
ATOM   6662  O3* A   A 310     296.314 147.610 192.377
ATOM   6663    P A   A 311     297.116 146.233 192.631
ATOM   6664  O1P A   A 311     297.931 146.426 193.862
ATOM   6665  O2P A   A 311     297.779 145.802 191.370
ATOM   6666  O5* A   A 311     295.976 145.173 192.971
ATOM   6667  C5* A   A 311     295.001 144.798 191.979
ATOM   6668  C4* A   A 311     293.750 144.261 192.641
ATOM   6669  O4* A   A 311     293.354 145.154 193.722
ATOM   6670  C1* A   A 311     292.070 145.691 193.458
ATOM   6671   N9 A   A 311     292.067 147.099 193.871
ATOM   6672   C5 A   A 311     291.446 149.130 194.462
ATOM   6673   N7 A   A 311     292.831 149.107 194.553
ATOM   6674   C8 A   A 311     293.151 147.887 194.192
ATOM   6675   N1 A   A 311     289.197 149.843 194.529
ATOM   6676   C2 A   A 311     288.876 148.612 194.106
ATOM   6677   N3 A   A 311     289.673 147.576 193.832
ATOM   6678   C4 A   A 311     290.961 147.904 194.034
ATOM   6679   C6 A   A 311     290.501 150.138 194.721
ATOM   6680   N6 A   A 311     290.828 151.358 195.146
ATOM   6681  C2* A   A 311     291.823 145.484 191.963
ATOM   6682  O2* A   A 311     290.440 145.445 191.671
ATOM   6683  C3* A   A 311     292.543 144.159 191.712
ATOM   6684  O3* A   A 311     291.720 143.042 192.060
ATOM   6685    P G   A 312     291.504 141.847 190.996
ATOM   6686  O1P G   A 312     290.366 141.011 191.476
ATOM   6687  O2P G   A 312     292.824 141.213 190.751
ATOM   6688  O5* G   A 312     291.067 142.585 189.649
ATOM   6689  C5* G   A 312     289.684 142.624 189.218
ATOM   6690  C4* G   A 312     289.610 143.007 187.753
ATOM   6691  O4* G   A 312     290.230 144.312 187.569
ATOM   6692  C1* G   A 312     290.987 144.325 186.364
ATOM   6693   N9 G   A 312     292.394 144.529 186.713
ATOM   6694   C4 G   A 312     293.465 144.644 185.844
ATOM   6695   N2 G   A 312     294.756 144.679 182.608
ATOM   6696   N3 G   A 312     293.413 144.583 184.492
ATOM   6697   C2 G   A 312     294.615 144.721 183.943
ATOM   6698   N1 G   A 312     295.771 144.908 184.662
ATOM   6699   C6 G   A 312     295.849 144.973 186.050
ATOM   6700   O6 G   A 312     296.944 145.144 186.599
ATOM   6701   C5 G   A 312     294.572 144.823 186.653
ATOM   6702   N7 G   A 312     294.210 144.820 187.994
ATOM   6703   C8 G   A 312     292.916 144.646 187.982
ATOM   6704  C2* G   A 312     290.700 143.006 185.637
ATOM   6705  O2* G   A 312     289.610 143.179 184.753
ATOM   6706  C3* G   A 312     290.371 142.088 186.808
ATOM   6707  O3* G   A 312     289.589 140.959 186.424
ATOM   6708    P G   A 313     290.314 139.560 186.096
ATOM   6709  O1P G   A 313     289.250 138.560 185.801
ATOM   6710  O2P G   A 313     291.297 139.287 187.176
ATOM   6711  O5* G   A 313     291.119 139.852 184.751
ATOM   6712  C5* G   A 313     290.436 139.973 183.486
ATOM   6713  C4* G   A 313     291.435 139.968 182.348
ATOM   6714  O4* G   A 313     292.292 141.137 182.448
ATOM   6715  C1* G   A 313     293.606 140.805 182.022
ATOM   6716   N9 G   A 313     294.523 141.028 183.138
ATOM   6717   C4 G   A 313     295.898 141.116 183.069
ATOM   6718   N2 G   A 313     298.846 141.028 181.210
ATOM   6719   N3 G   A 313     296.651 140.988 181.952
ATOM   6720   C2 G   A 313     297.947 141.131 182.207
ATOM   6721   N1 G   A 313     298.461 141.383 183.459
ATOM   6722   C6 G   A 313     297.706 141.519 184.622
ATOM   6723   O6 G   A 313     298.270 141.749 185.702
ATOM   6724   C5 G   A 313     296.313 141.363 184.363
ATOM   6725   N7 G   A 313     295.228 141.413 185.229
ATOM   6726   C8 G   A 313     294.191 141.207 184.462
ATOM   6727  C2* G   A 313     293.576 139.357 181.525
ATOM   6728  O2* G   A 313     293.352 139.341 180.127
ATOM   6729  C3* G   A 313     292.406 138.795 182.324
ATOM   6730  O3* G   A 313     291.837 137.636 181.716
ATOM   6731    P C   A 314     292.245 136.171 182.247
ATOM   6732  O1P C   A 314     291.557 135.177 181.375
ATOM   6733  O2P C   A 314     292.026 136.130 183.715
ATOM   6734  O5* C   A 314     293.815 136.085 181.980
ATOM   6735  C5* C   A 314     294.338 136.079 180.636
ATOM   6736  C4* C   A 314     295.851 136.040 180.656
ATOM   6737  O4* C   A 314     296.377 137.289 181.182
ATOM   6738  C1* C   A 314     297.594 137.036 181.872
ATOM   6739   N1 C   A 314     297.449 137.473 183.273
ATOM   6740   C6 C   A 314     296.235 137.419 183.909
ATOM   6741   C5 C   A 314     296.104 137.810 185.183
ATOM   6742   C2 C   A 314     298.585 137.947 183.956
ATOM   6743   O2 C   A 314     299.675 137.989 183.359
ATOM   6744   N3 C   A 314     298.463 138.345 185.243
ATOM   6745   C4 C   A 314     297.273 138.288 185.850
ATOM   6746   N4 C   A 314     297.202 138.699 187.118
ATOM   6747  C2* C   A 314     297.891 135.539 181.745
ATOM   6748  O2* C   A 314     298.741 135.330 180.635
ATOM   6749  C3* C   A 314     296.489 134.978 181.539
ATOM   6750  O3* C   A 314     296.492 133.691 180.926
ATOM   6751    P G   A 315     296.325 132.375 181.841
ATOM   6752  O1P G   A 315     296.379 131.192 180.940
ATOM   6753  O2P G   A 315     295.142 132.572 182.721
ATOM   6754  O5* G   A 315     297.633 132.379 182.756
ATOM   6755  C5* G   A 315     298.948 132.341 182.164
ATOM   6756  C4* G   A 315     300.016 132.577 183.212
ATOM   6757  O4* G   A 315     299.876 133.903 183.782
ATOM   6758  C1* G   A 315     300.532 133.927 185.043
ATOM   6759   N9 G   A 315     299.684 134.611 186.016
ATOM   6760   C4 G   A 315     300.116 135.300 187.127
ATOM   6761   N2 G   A 315     302.707 136.432 189.155
ATOM   6762   N3 G   A 315     301.400 135.467 187.508
ATOM   6763   C2 G   A 315     301.498 136.170 188.628
ATOM   6764   N1 G   A 315     300.419 136.669 189.317
ATOM   6765   C6 G   A 315     299.088 136.508 188.944
ATOM   6766   O6 G   A 315     298.191 136.996 189.640
ATOM   6767   C5 G   A 315     298.969 135.757 187.743
ATOM   6768   N7 G   A 315     297.840 135.369 187.034
ATOM   6769   C8 G   A 315     298.310 134.694 186.019
ATOM   6770  C2* G   A 315     300.874 132.478 185.415
ATOM   6771  O2* G   A 315     302.255 132.273 185.181
ATOM   6772  C3* G   A 315     299.978 131.697 184.452
ATOM   6773  O3* G   A 315     300.496 130.398 184.183
ATOM   6774    P C   A 316     299.855 129.115 184.911
ATOM   6775  O1P C   A 316     300.239 127.922 184.105
ATOM   6776  O2P C   A 316     298.419 129.391 185.177
ATOM   6777  O5* C   A 316     300.619 129.052 186.309
ATOM   6778  C5* C   A 316     302.039 128.810 186.358
ATOM   6779  C4* C   A 316     302.634 129.363 187.637
ATOM   6780  O4* C   A 316     302.415 130.800 187.704
ATOM   6781  C1* C   A 316     302.362 131.206 189.067
ATOM   6782   N1 C   A 316     301.077 131.884 189.330
ATOM   6783   C6 C   A 316     299.919 131.472 188.725
ATOM   6784   C5 C   A 316     298.749 132.065 188.995
ATOM   6785   C2 C   A 316     301.059 132.958 190.236
ATOM   6786   O2 C   A 316     302.128 133.327 190.752
ATOM   6787   N3 C   A 316     299.883 133.564 190.520
ATOM   6788   C4 C   A 316     298.758 133.143 189.936
ATOM   6789   N4 C   A 316     297.623 133.762 190.261
ATOM   6790  C2* C   A 316     302.540 129.949 189.921
ATOM   6791  O2* C   A 316     303.906 129.818 190.265
ATOM   6792  C3* C   A 316     302.056 128.871 188.956
ATOM   6793  O3* C   A 316     302.515 127.569 189.314
ATOM   6794    P G   A 317     301.759 126.755 190.481
ATOM   6795  O1P G   A 317     302.378 125.406 190.565
ATOM   6796  O2P G   A 317     300.295 126.880 190.250
ATOM   6797  O5* G   A 317     302.136 127.571 191.799
ATOM   6798  C5* G   A 317     301.392 127.408 193.024
ATOM   6799  C4* G   A 317     301.890 128.389 194.065
ATOM   6800  O4* G   A 317     301.679 129.751 193.592
ATOM   6801  C1* G   A 317     301.399 130.605 194.697
ATOM   6802   N9 G   A 317     300.073 131.198 194.509
ATOM   6803   C4 G   A 317     299.459 132.112 195.342
ATOM   6804   N2 G   A 317     299.518 134.082 198.204
ATOM   6805   N3 G   A 317     299.983 132.628 196.477
ATOM   6806   C2 G   A 317     299.152 133.471 197.066
ATOM   6807   N1 G   A 317     297.903 133.778 196.582
ATOM   6808   C6 G   A 317     297.339 133.256 195.421
ATOM   6809   O6 G   A 317     296.199 133.595 195.080
ATOM   6810   C5 G   A 317     298.223 132.356 194.773
ATOM   6811   N7 G   A 317     298.067 131.626 193.602
ATOM   6812   C8 G   A 317     299.184 130.957 193.484
ATOM   6813  C2* G   A 317     301.506 129.748 195.964
ATOM   6814  O2* G   A 317     302.822 129.853 196.479
ATOM   6815  C3* G   A 317     301.187 128.362 195.413
ATOM   6816  O3* G   A 317     301.681 127.313 196.247
ATOM   6817    P C   A 318     300.650 126.421 197.104
ATOM   6818  O1P C   A 318     301.415 125.276 197.674
ATOM   6819  O2P C   A 318     299.453 126.156 196.262
ATOM   6820  O5* C   A 318     300.219 127.375 198.308
ATOM   6821  C5* C   A 318     301.189 127.852 199.265
ATOM   6822  C4* C   A 318     300.620 129.006 200.062
ATOM   6823  O4* C   A 318     300.221 130.062 199.144
ATOM   6824  C1* C   A 318     299.064 130.719 199.645
ATOM   6825   N1 C   A 318     297.963 130.559 198.670
ATOM   6826   C6 C   A 318     297.993 129.567 197.727
ATOM   6827   C5 C   A 318     296.997 129.421 196.845
ATOM   6828   C2 C   A 318     296.873 131.448 198.726
ATOM   6829   O2 C   A 318     296.863 132.342 199.590
ATOM   6830   N3 C   A 318     295.861 131.308 197.840
ATOM   6831   C4 C   A 318     295.904 130.336 196.925
ATOM   6832   N4 C   A 318     294.883 130.238 196.072
ATOM   6833  C2* C   A 318     298.755 130.114 201.017
ATOM   6834  O2* C   A 318     299.400 130.887 202.010
ATOM   6835  C3* C   A 318     299.357 128.723 200.867
ATOM   6836  O3* C   A 318     299.639 128.122 202.131
ATOM   6837    P G   A 319     298.501 127.263 202.883
ATOM   6838  O1P G   A 319     299.159 126.557 204.018
ATOM   6839  O2P G   A 319     297.763 126.477 201.860
ATOM   6840  O5* G   A 319     297.508 128.359 203.482
ATOM   6841  C5* G   A 319     297.938 129.251 204.530
ATOM   6842  C4* G   A 319     296.811 130.176 204.946
ATOM   6843  O4* G   A 319     296.384 130.982 203.815
ATOM   6844  C1* G   A 319     295.014 131.327 203.973
ATOM   6845   N9 G   A 319     294.277 130.914 202.780
ATOM   6846   C4 G   A 319     293.040 131.379 202.385
ATOM   6847   N2 G   A 319     290.278 133.426 202.910
ATOM   6848   N3 G   A 319     292.291 132.300 203.032
ATOM   6849   C2 G   A 319     291.147 132.538 202.405
ATOM   6850   N1 G   A 319     290.770 131.922 201.236
ATOM   6851   C6 G   A 319     291.526 130.973 200.551
ATOM   6852   O6 G   A 319     291.095 130.479 199.502
ATOM   6853   C5 G   A 319     292.755 130.707 201.214
ATOM   6854   N7 G   A 319     293.787 129.840 200.878
ATOM   6855   C8 G   A 319     294.666 129.995 201.832
ATOM   6856  C2* G   A 319     294.518 130.672 205.265
ATOM   6857  O2* G   A 319     294.594 131.619 206.311
ATOM   6858  C3* G   A 319     295.520 129.534 205.433
ATOM   6859  O3* G   A 319     295.618 129.126 206.796
ATOM   6860    P A   A 320     294.750 127.877 207.320
ATOM   6861  O1P A   A 320     294.979 127.757 208.787
ATOM   6862  O2P A   A 320     295.031 126.714 206.437
ATOM   6863  O5* A   A 320     293.238 128.325 207.085
ATOM   6864  C5* A   A 320     292.661 129.419 207.828
ATOM   6865  C4* A   A 320     291.304 129.789 207.266
ATOM   6866  O4* A   A 320     291.445 130.275 205.904
ATOM   6867  C1* A   A 320     290.280 129.947 205.161
ATOM   6868   N9 A   A 320     290.668 129.141 204.002
ATOM   6869   C5 A   A 320     290.670 128.114 202.054
ATOM   6870   N7 A   A 320     291.862 127.766 202.678
ATOM   6871   C8 A   A 320     291.814 128.401 203.825
ATOM   6872   N1 A   A 320     288.912 128.282 200.485
ATOM   6873   C2 A   A 320     288.311 129.096 201.364
ATOM   6874   N3 A   A 320     288.727 129.498 202.565
ATOM   6875   C4 A   A 320     289.928 128.966 202.855
ATOM   6876   C6 A   A 320     290.116 127.761 200.807
ATOM   6877   N6 A   A 320     290.713 126.942 199.938
ATOM   6878  C2* A   A 320     289.322 129.215 206.106
ATOM   6879  O2* A   A 320     288.414 130.156 206.643
ATOM   6880  C3* A   A 320     290.291 128.661 207.147
ATOM   6881  O3* A   A 320     289.642 128.402 208.392
ATOM   6882    P U   A 321     289.987 127.058 209.209
ATOM   6883  O1P U   A 321     290.978 127.422 210.258
ATOM   6884  O2P U   A 321     290.308 125.976 208.239
ATOM   6885  O5* U   A 321     288.620 126.691 209.942
ATOM   6886  C5* U   A 321     287.436 126.370 209.185
ATOM   6887  C4* U   A 321     286.237 127.094 209.754
ATOM   6888  O4* U   A 321     285.910 126.538 211.060
ATOM   6889  C1* U   A 321     285.953 127.559 212.038
ATOM   6890   N1 U   A 321     286.488 126.979 213.283
ATOM   6891   C6 U   A 321     287.701 126.316 213.308
ATOM   6892   C2 U   A 321     285.725 127.111 214.436
ATOM   6893   O2 U   A 321     284.652 127.700 214.461
ATOM   6894   N3 U   A 321     286.268 126.527 215.558
ATOM   6895   C4 U   A 321     287.465 125.845 215.647
ATOM   6896   O4 U   A 321     287.803 125.357 216.728
ATOM   6897   C5 U   A 321     288.199 125.761 214.420
ATOM   6898  C2* U   A 321     286.793 128.686 211.434
ATOM   6899  O2* U   A 321     286.483 129.933 212.025
ATOM   6900  C3* U   A 321     286.406 128.598 209.957
ATOM   6901  O3* U   A 321     285.167 129.265 209.697
ATOM   6902    P A   A 322     284.956 130.051 208.300
ATOM   6903  O1P A   A 322     283.487 130.219 208.107
ATOM   6904  O2P A   A 322     285.759 129.373 207.244
ATOM   6905  O5* A   A 322     285.582 131.497 208.552
ATOM   6906  C5* A   A 322     284.759 132.580 209.037
ATOM   6907  C4* A   A 322     285.436 133.913 208.800
ATOM   6908  O4* A   A 322     286.647 133.978 209.603
ATOM   6909  C1* A   A 322     287.756 134.255 208.771
ATOM   6910   N9 A   A 322     288.909 133.527 209.303
ATOM   6911   C5 A   A 322     290.782 133.029 210.344
ATOM   6912   N7 A   A 322     290.290 131.833 209.838
ATOM   6913   C8 A   A 322     289.182 132.181 209.228
ATOM   6914   N1 A   A 322     292.127 134.628 211.439
ATOM   6915   C2 A   A 322     291.229 135.540 211.040
ATOM   6916   N3 A   A 322     290.115 135.374 210.332
ATOM   6917   C4 A   A 322     289.947 134.080 210.014
ATOM   6918   C6 A   A 322     291.926 133.335 211.101
ATOM   6919   N6 A   A 322     292.816 132.422 211.503
ATOM   6920  C2* A   A 322     287.330 133.849 207.358
ATOM   6921  O2* A   A 322     288.080 134.550 206.384
ATOM   6922  C3* A   A 322     285.852 134.234 207.365
ATOM   6923  O3* A   A 322     285.726 135.637 207.129
ATOM   6924    P C   A 323     284.747 136.176 205.969
ATOM   6925  O1P C   A 323     285.046 137.623 205.786
ATOM   6926  O2P C   A 323     283.359 135.750 206.294
ATOM   6927  O5* C   A 323     285.218 135.415 204.649
ATOM   6928  C5* C   A 323     284.288 134.615 203.891
ATOM   6929  C4* C   A 323     284.184 135.126 202.473
ATOM   6930  O4* C   A 323     285.452 134.926 201.802
ATOM   6931  C1* C   A 323     285.225 134.904 200.405
ATOM   6932   N1 C   A 323     286.131 133.924 199.771
ATOM   6933   C6 C   A 323     286.683 132.903 200.497
ATOM   6934   C5 C   A 323     287.516 132.024 199.926
ATOM   6935   C2 C   A 323     286.432 134.062 198.395
ATOM   6936   O2 C   A 323     285.918 134.997 197.751
ATOM   6937   N3 C   A 323     287.272 133.175 197.811
ATOM   6938   C4 C   A 323     287.804 132.187 198.534
ATOM   6939   N4 C   A 323     288.628 131.337 197.916
ATOM   6940  C2* C   A 323     283.720 134.697 200.180
ATOM   6941  O2* C   A 323     283.169 135.904 199.689
ATOM   6942  C3* C   A 323     283.226 134.343 201.585
ATOM   6943  O3* C   A 323     281.881 134.804 201.755
ATOM   6944    P A   A 324     280.949 134.196 202.924
ATOM   6945  O1P A   A 324     281.700 133.129 203.640
ATOM   6946  O2P A   A 324     279.625 133.883 202.326
ATOM   6947  O5* A   A 324     280.738 135.418 203.929
ATOM   6948  C5* A   A 324     280.724 136.783 203.445
ATOM   6949  C4* A   A 324     279.582 137.561 204.072
ATOM   6950  O4* A   A 324     279.785 137.670 205.511
ATOM   6951  C1* A   A 324     279.318 138.937 205.970
ATOM   6952   N9 A   A 324     280.449 139.669 206.550
ATOM   6953   C5 A   A 324     281.694 141.105 207.670
ATOM   6954   N7 A   A 324     282.575 140.244 207.027
ATOM   6955   C8 A   A 324     281.792 139.415 206.379
ATOM   6956   N1 A   A 324     280.811 142.852 208.998
ATOM   6957   C2 A   A 324     279.598 142.409 208.634
ATOM   6958   N3 A   A 324     279.274 141.385 207.837
ATOM   6959   C4 A   A 324     280.381 140.765 207.384
ATOM   6960   C6 A   A 324     281.902 142.209 208.521
ATOM   6961   N6 A   A 324     283.114 142.648 208.875
ATOM   6962  C2* A   A 324     278.703 139.657 204.765
ATOM   6963  O2* A   A 324     277.308 139.415 204.720
ATOM   6964  C3* A   A 324     279.465 139.009 203.615
ATOM   6965  O3* A   A 324     278.783 139.128 202.367
ATOM   6966    P G   A 325     279.363 140.112 201.230
ATOM   6967  O1P G   A 325     278.388 140.138 200.106
ATOM   6968  O2P G   A 325     280.776 139.731 200.968
ATOM   6969  O5* G   A 325     279.352 141.549 201.917
ATOM   6970  C5* G   A 325     278.126 142.133 202.400
ATOM   6971  C4* G   A 325     278.430 143.285 203.332
ATOM   6972  O4* G   A 325     279.183 142.798 204.478
ATOM   6973  C1* G   A 325     280.099 143.797 204.909
ATOM   6974   N9 G   A 325     281.457 143.261 204.823
ATOM   6975   C4 G   A 325     282.576 143.777 205.440
ATOM   6976   N2 G   A 325     284.058 146.153 207.504
ATOM   6977   N3 G   A 325     282.611 144.858 206.256
ATOM   6978   C2 G   A 325     283.839 145.118 206.683
ATOM   6979   N1 G   A 325     284.944 144.380 206.334
ATOM   6980   C6 G   A 325     284.932 143.266 205.496
ATOM   6981   O6 G   A 325     285.989 142.674 205.240
ATOM   6982   C5 G   A 325     283.620 142.970 205.036
ATOM   6983   N7 G   A 325     283.167 141.957 204.201
ATOM   6984   C8 G   A 325     281.882 142.166 204.105
ATOM   6985  C2* G   A 325     279.886 145.025 204.017
ATOM   6986  O2* G   A 325     278.981 145.906 204.650
ATOM   6987  C3* G   A 325     279.311 144.386 202.758
ATOM   6988  O3* G   A 325     278.565 145.310 201.963
ATOM   6989    P G   A 326     279.288 146.101 200.761
ATOM   6990  O1P G   A 326     278.221 146.804 199.993
ATOM   6991  O2P G   A 326     280.201 145.165 200.055
ATOM   6992  O5* G   A 326     280.174 147.202 201.499
ATOM   6993  C5* G   A 326     279.555 148.267 202.246
ATOM   6994  C4* G   A 326     280.598 149.056 203.005
ATOM   6995  O4* G   A 326     281.263 148.190 203.965
ATOM   6996  C1* G   A 326     282.613 148.604 204.122
ATOM   6997   N9 G   A 326     283.493 147.488 203.772
ATOM   6998   C4 G   A 326     284.845 147.413 204.022
ATOM   6999   N2 G   A 326     287.760 148.827 205.304
ATOM   7000   N3 G   A 326     285.593 148.355 204.638
ATOM   7001   C2 G   A 326     286.871 148.000 204.724
ATOM   7002   N1 G   A 326     287.371 146.809 204.246
ATOM   7003   C6 G   A 326     286.617 145.823 203.610
ATOM   7004   O6 G   A 326     287.165 144.785 203.214
ATOM   7005   C5 G   A 326     285.245 146.194 203.510
ATOM   7006   N7 G   A 326     284.169 145.514 202.957
ATOM   7007   C8 G   A 326     283.152 146.317 203.134
ATOM   7008  C2* G   A 326     282.818 149.843 203.244
ATOM   7009  O2* G   A 326     282.602 151.004 204.023
ATOM   7010  C3* G   A 326     281.741 149.639 202.185
ATOM   7011  O3* G   A 326     281.370 150.863 201.547
ATOM   7012    P G   A 327     282.050 151.276 200.145
ATOM   7013  O1P G   A 327     281.223 152.369 199.563
ATOM   7014  O2P G   A 327     282.282 150.036 199.356
ATOM   7015  O5* G   A 327     283.468 151.884 200.554
ATOM   7016  C5* G   A 327     283.557 153.093 201.343
ATOM   7017  C4* G   A 327     284.938 153.232 201.954
ATOM   7018  O4* G   A 327     285.245 152.036 202.722
ATOM   7019  C1* G   A 327     286.637 151.764 202.651
ATOM   7020   N9 G   A 327     286.827 150.449 202.038
ATOM   7021   C4 G   A 327     288.020 149.777 201.901
ATOM   7022   N2 G   A 327     291.459 149.618 202.382
ATOM   7023   N3 G   A 327     289.229 150.212 202.315
ATOM   7024   C2 G   A 327     290.188 149.344 202.038
ATOM   7025   N1 G   A 327     289.976 148.143 201.402
ATOM   7026   C6 G   A 327     288.738 147.675 200.967
ATOM   7027   O6 G   A 327     288.654 146.578 200.400
ATOM   7028   C5 G   A 327     287.702 148.595 201.260
ATOM   7029   N7 G   A 327     286.340 148.520 201.006
ATOM   7030   C8 G   A 327     285.861 149.638 201.483
ATOM   7031  C2* G   A 327     287.281 152.900 201.853
ATOM   7032  O2* G   A 327     287.727 153.899 202.752
ATOM   7033  C3* G   A 327     286.111 153.360 200.991
ATOM   7034  O3* G   A 327     286.286 154.707 200.550
ATOM   7035    P U   A 328     286.819 155.003 199.059
ATOM   7036  O1P U   A 328     286.905 156.483 198.907
ATOM   7037  O2P U   A 328     285.989 154.216 198.110
ATOM   7038  O5* U   A 328     288.298 154.406 199.035
ATOM   7039  C5* U   A 328     289.330 154.934 199.891
ATOM   7040  C4* U   A 328     290.530 154.017 199.881
ATOM   7041  O4* U   A 328     290.102 152.687 200.282
ATOM   7042  C1* U   A 328     290.837 151.709 199.563
ATOM   7043   N1 U   A 328     289.890 150.845 198.832
ATOM   7044   C6 U   A 328     288.600 151.263 198.550
ATOM   7045   C2 U   A 328     290.327 149.580 198.452
ATOM   7046   O2 U   A 328     291.465 149.179 198.655
ATOM   7047   N3 U   A 328     289.382 148.805 197.822
ATOM   7048   C4 U   A 328     288.075 149.155 197.531
ATOM   7049   O4 U   A 328     287.331 148.324 197.007
ATOM   7050   C5 U   A 328     287.704 150.482 197.932
ATOM   7051  C2* U   A 328     291.864 152.446 198.698
ATOM   7052  O2* U   A 328     293.076 152.511 199.421
ATOM   7053  C3* U   A 328     291.196 153.809 198.528
ATOM   7054  O3* U   A 328     292.131 154.860 198.249
ATOM   7055    P G   A 329     292.906 154.901 196.831
ATOM   7056  O1P G   A 329     292.265 153.915 195.921
ATOM   7057  O2P G   A 329     294.371 154.805 197.097
ATOM   7058  O5* G   A 329     292.622 156.363 196.257
ATOM   7059  C5* G   A 329     291.301 156.764 195.826
ATOM   7060  C4* G   A 329     291.289 157.020 194.330
ATOM   7061  O4* G   A 329     292.462 157.815 193.978
ATOM   7062  C1* G   A 329     293.241 157.124 193.015
ATOM   7063   N9 G   A 329     294.654 157.391 193.285
ATOM   7064   C4 G   A 329     295.549 157.986 192.421
ATOM   7065   N2 G   A 329     296.244 159.438 189.346
ATOM   7066   N3 G   A 329     295.278 158.419 191.171
ATOM   7067   C2 G   A 329     296.339 158.957 190.591
ATOM   7068   N1 G   A 329     297.572 159.064 191.191
ATOM   7069   C6 G   A 329     297.876 158.628 192.477
ATOM   7070   O6 G   A 329     299.022 158.780 192.925
ATOM   7071   C5 G   A 329     296.743 158.044 193.112
ATOM   7072   N7 G   A 329     296.606 157.490 194.379
ATOM   7073   C8 G   A 329     295.355 157.115 194.438
ATOM   7074  C2* G   A 329     292.831 155.656 193.120
ATOM   7075  O2* G   A 329     293.102 154.963 191.916
ATOM   7076  C3* G   A 329     291.339 155.787 193.426
ATOM   7077  O3* G   A 329     290.601 156.053 192.227
ATOM   7078    P A   A 330     289.288 155.182 191.874
ATOM   7079  O1P A   A 330     288.458 156.005 190.949
ATOM   7080  O2P A   A 330     288.689 154.678 193.146
ATOM   7081  O5* A   A 330     289.851 153.944 191.037
ATOM   7082  C5* A   A 330     289.354 152.601 191.252
ATOM   7083  C4* A   A 330     288.286 152.260 190.233
ATOM   7084  O4* A   A 330     288.784 152.537 188.890
ATOM   7085  C1* A   A 330     288.660 151.375 188.093
ATOM   7086   N9 A   A 330     289.742 151.356 187.104
ATOM   7087   C5 A   A 330     291.681 151.401 186.051
ATOM   7088   N7 A   A 330     290.709 151.247 185.072
ATOM   7089   C8 A   A 330     289.583 151.224 185.744
ATOM   7090   N1 A   A 330     293.762 151.645 187.143
ATOM   7091   C2 A   A 330     293.064 151.693 188.289
ATOM   7092   N3 A   A 330     291.746 151.614 188.483
ATOM   7093   C4 A   A 330     291.101 151.468 187.311
ATOM   7094   C6 A   A 330     293.088 151.494 185.982
ATOM   7095   N6 A   A 330     293.785 151.439 184.840
ATOM   7096  C2* A   A 330     288.636 150.205 189.075
ATOM   7097  O2* A   A 330     288.035 149.065 188.491
ATOM   7098  C3* A   A 330     287.821 150.801 190.224
ATOM   7099  O3* A   A 330     286.422 150.738 189.930
ATOM   7100    P C   A 331     285.387 150.211 191.051
ATOM   7101  O1P C   A 331     284.042 150.723 190.666
ATOM   7102  O2P C   A 331     285.932 150.535 192.397
ATOM   7103  O5* C   A 331     285.373 148.620 190.887
ATOM   7104  C5* C   A 331     284.282 147.837 191.434
ATOM   7105  C4* C   A 331     284.565 146.344 191.353
ATOM   7106  O4* C   A 331     284.580 145.909 189.962
ATOM   7107  C1* C   A 331     285.747 145.145 189.726
ATOM   7108   N1 C   A 331     286.149 145.294 188.311
ATOM   7109   C6 C   A 331     286.324 146.530 187.749
ATOM   7110   C5 C   A 331     286.686 146.659 186.462
ATOM   7111   C2 C   A 331     286.350 144.129 187.538
ATOM   7112   O2 C   A 331     286.187 143.013 188.069
ATOM   7113   N3 C   A 331     286.715 144.251 186.238
ATOM   7114   C4 C   A 331     286.880 145.463 185.703
ATOM   7115   N4 C   A 331     287.236 145.535 184.419
ATOM   7116  C2* C   A 331     286.759 145.626 190.764
ATOM   7117  O2* C   A 331     287.769 144.656 190.964
ATOM   7118  C3* C   A 331     285.857 145.817 191.983
ATOM   7119  O3* C   A 331     285.602 144.548 192.594
ATOM   7120    P A   A 332     285.827 144.353 194.182
ATOM   7121  O1P A   A 332     285.095 143.116 194.576
ATOM   7122  O2P A   A 332     285.526 145.634 194.877
ATOM   7123  O5* A   A 332     287.388 144.055 194.338
ATOM   7124  C5* A   A 332     287.988 142.904 193.703
ATOM   7125  C4* A   A 332     288.909 142.176 194.666
ATOM   7126  O4* A   A 332     290.088 142.992 194.938
ATOM   7127  C1* A   A 332     290.260 143.110 196.336
ATOM   7128   N9 A   A 332     290.923 144.384 196.636
ATOM   7129   C5 A   A 332     292.458 145.894 197.113
ATOM   7130   N7 A   A 332     291.246 146.573 197.060
ATOM   7131   C8 A   A 332     290.371 145.637 196.771
ATOM   7132   N1 A   A 332     294.758 145.389 197.350
ATOM   7133   C2 A   A 332     294.424 144.118 197.079
ATOM   7134   N3 A   A 332     293.224 143.596 196.819
ATOM   7135   C4 A   A 332     292.273 144.546 196.852
ATOM   7136   C6 A   A 332     293.780 146.321 197.376
ATOM   7137   N6 A   A 332     294.114 147.586 197.650
ATOM   7138  C2* A   A 332     288.866 142.909 196.932
ATOM   7139  O2* A   A 332     288.947 142.539 198.295
ATOM   7140  C3* A   A 332     288.324 141.799 196.029
ATOM   7141  O3* A   A 332     288.859 140.540 196.454
ATOM   7142    P G   A 333     287.897 139.251 196.571
ATOM   7143  O1P G   A 333     288.252 138.341 195.448
ATOM   7144  O2P G   A 333     286.484 139.697 196.735
ATOM   7145  O5* G   A 333     288.374 138.533 197.913
ATOM   7146  C5* G   A 333     287.882 138.956 199.204
ATOM   7147  C4* G   A 333     288.654 138.273 200.316
ATOM   7148  O4* G   A 333     288.568 136.832 200.148
ATOM   7149  C1* G   A 333     289.783 136.226 200.564
ATOM   7150   N9 G   A 333     290.318 135.441 199.449
ATOM   7151   C4 G   A 333     291.518 134.758 199.412
ATOM   7152   N2 G   A 333     294.485 133.776 200.935
ATOM   7153   N3 G   A 333     292.440 134.709 200.398
ATOM   7154   C2 G   A 333     293.477 133.950 200.068
ATOM   7155   N1 G   A 333     293.600 133.300 198.865
ATOM   7156   C6 G   A 333     292.666 133.339 197.836
ATOM   7157   O6 G   A 333     292.874 132.712 196.790
ATOM   7158   C5 G   A 333     291.548 134.143 198.175
ATOM   7159   N7 G   A 333     290.407 134.443 197.445
ATOM   7160   C8 G   A 333     289.710 135.215 198.234
ATOM   7161  C2* G   A 333     290.693 137.336 201.104
ATOM   7162  O2* G   A 333     290.518 137.424 202.505
ATOM   7163  C3* G   A 333     290.149 138.559 200.372
ATOM   7164  O3* G   A 333     290.405 139.758 201.100
ATOM   7165    P C   A 334     291.626 140.714 200.674
ATOM   7166  O1P C   A 334     291.560 141.913 201.559
ATOM   7167  O2P C   A 334     291.592 140.888 199.199
ATOM   7168  O5* C   A 334     292.932 139.877 201.047
ATOM   7169  C5* C   A 334     293.457 139.870 202.391
ATOM   7170  C4* C   A 334     294.802 139.185 202.426
ATOM   7171  O4* C   A 334     294.645 137.797 202.030
ATOM   7172  C1* C   A 334     295.812 137.365 201.344
ATOM   7173   N1 C   A 334     295.433 136.889 199.996
ATOM   7174   C6 C   A 334     294.288 137.332 199.388
ATOM   7175   C5 C   A 334     293.939 136.897 198.169
ATOM   7176   C2 C   A 334     296.272 135.965 199.341
ATOM   7177   O2 C   A 334     297.313 135.583 199.909
ATOM   7178   N3 C   A 334     295.927 135.516 198.109
ATOM   7179   C4 C   A 334     294.806 135.955 197.529
ATOM   7180   N4 C   A 334     294.509 135.486 196.315
ATOM   7181  C2* C   A 334     296.803 138.534 201.332
ATOM   7182  O2* C   A 334     297.683 138.378 202.427
ATOM   7183  C3* C   A 334     295.863 139.728 201.479
ATOM   7184  O3* C   A 334     296.513 140.875 202.028
ATOM   7185    P C   A 335     297.467 141.785 201.100
ATOM   7186  O1P C   A 335     296.791 141.948 199.786
ATOM   7187  O2P C   A 335     298.846 141.226 201.154
ATOM   7188  O5* C   A 335     297.467 143.200 201.837
ATOM   7189  C5* C   A 335     298.515 144.170 201.612
ATOM   7190  C4* C   A 335     297.996 145.567 201.870
ATOM   7191  O4* C   A 335     297.086 145.953 200.806
ATOM   7192  C1* C   A 335     296.045 146.757 201.340
ATOM   7193   N1 C   A 335     294.746 146.136 201.007
ATOM   7194   C6 C   A 335     294.648 144.790 200.777
ATOM   7195   C5 C   A 335     293.477 144.225 200.456
ATOM   7196   C2 C   A 335     293.606 146.952 200.918
ATOM   7197   O2 C   A 335     293.714 148.168 201.138
ATOM   7198   N3 C   A 335     292.417 146.391 200.594
ATOM   7199   C4 C   A 335     292.338 145.077 200.365
ATOM   7200   N4 C   A 335     291.149 144.570 200.043
ATOM   7201  C2* C   A 335     296.322 146.948 202.837
ATOM   7202  O2* C   A 335     297.013 148.165 203.017
ATOM   7203  C3* C   A 335     297.188 145.733 203.149
ATOM   7204  O3* C   A 335     298.040 145.948 204.271
ATOM   7205    P C   A 336     297.547 145.532 205.743
ATOM   7206  O1P C   A 336     298.703 145.746 206.660
ATOM   7207  O2P C   A 336     296.904 144.198 205.669
ATOM   7208  O5* C   A 336     296.425 146.606 206.093
ATOM   7209  C5* C   A 336     296.780 147.974 206.369
ATOM   7210  C4* C   A 336     295.540 148.798 206.628
ATOM   7211  O4* C   A 336     294.719 148.833 205.429
ATOM   7212  C1* C   A 336     293.345 148.903 205.795
ATOM   7213   N1 C   A 336     292.623 147.761 205.192
ATOM   7214   C6 C   A 336     293.293 146.642 204.775
ATOM   7215   C5 C   A 336     292.639 145.608 204.229
ATOM   7216   C2 C   A 336     291.219 147.842 205.049
ATOM   7217   O2 C   A 336     290.626 148.868 205.427
ATOM   7218   N3 C   A 336     290.551 146.802 204.501
ATOM   7219   C4 C   A 336     291.219 145.718 204.097
ATOM   7220   N4 C   A 336     290.515 144.718 203.554
ATOM   7221  C2* C   A 336     293.278 148.932 207.325
ATOM   7222  O2* C   A 336     293.206 150.275 207.763
ATOM   7223  C3* C   A 336     294.596 148.260 207.692
ATOM   7224  O3* C   A 336     295.024 148.597 209.006
ATOM   7225    P C   A 337     294.585 147.674 210.247
ATOM   7226  O1P C   A 337     295.205 148.254 211.473
ATOM   7227  O2P C   A 337     294.854 146.257 209.888
ATOM   7228  O5* C   A 337     293.003 147.866 210.339
ATOM   7229  C5* C   A 337     292.434 149.141 210.684
ATOM   7230  C4* C   A 337     290.926 149.089 210.586
ATOM   7231  O4* C   A 337     290.538 148.800 209.218
ATOM   7232  C1* C   A 337     289.273 148.157 209.219
ATOM   7233   N1 C   A 337     289.337 146.945 208.375
ATOM   7234   C6 C   A 337     290.505 146.246 208.221
ATOM   7235   C5 C   A 337     290.555 145.141 207.461
ATOM   7236   C2 C   A 337     288.164 146.515 207.726
ATOM   7237   O2 C   A 337     287.117 147.173 207.870
ATOM   7238   N3 C   A 337     288.203 145.400 206.960
ATOM   7239   C4 C   A 337     289.346 144.722 206.824
ATOM   7240   N4 C   A 337     289.327 143.623 206.069
ATOM   7241  C2* C   A 337     288.867 147.921 210.679
ATOM   7242  O2* C   A 337     287.968 148.941 211.070
ATOM   7243  C3* C   A 337     290.216 148.010 211.390
ATOM   7244  O3* C   A 337     290.083 148.395 212.763
ATOM   7245    P G   A 338     289.697 147.296 213.876
ATOM   7246  O1P G   A 338     289.717 147.981 215.199
ATOM   7247  O2P G   A 338     290.549 146.098 213.660
ATOM   7248  O5* G   A 338     288.183 146.931 213.531
ATOM   7249  C5* G   A 338     287.653 145.613 213.778
ATOM   7250  C4* G   A 338     286.645 145.251 212.709
ATOM   7251  O4* G   A 338     287.278 145.337 211.403
ATOM   7252  C1* G   A 338     286.743 144.341 210.544
ATOM   7253   N9 G   A 338     287.836 143.482 210.086
ATOM   7254   C4 G   A 338     287.735 142.416 209.216
ATOM   7255   N2 G   A 338     285.815 140.352 207.179
ATOM   7256   N3 G   A 338     286.603 141.970 208.632
ATOM   7257   C2 G   A 338     286.832 140.924 207.846
ATOM   7258   N1 G   A 338     288.075 140.362 207.655
ATOM   7259   C6 G   A 338     289.251 140.804 208.253
ATOM   7260   O6 G   A 338     290.318 140.224 208.024
ATOM   7261   C5 G   A 338     289.021 141.925 209.091
ATOM   7262   N7 G   A 338     289.909 142.661 209.862
ATOM   7263   C8 G   A 338     289.166 143.572 210.431
ATOM   7264  C2* G   A 338     285.644 143.608 211.319
ATOM   7265  O2* G   A 338     284.399 144.207 211.018
ATOM   7266  C3* G   A 338     286.085 143.836 212.762
ATOM   7267  O3* G   A 338     284.989 143.746 213.675
ATOM   7268    P U   A 339     284.693 142.362 214.441
ATOM   7269  O1P U   A 339     283.436 142.543 215.220
ATOM   7270  O2P U   A 339     285.935 141.942 215.138
ATOM   7271  O5* U   A 339     284.401 141.318 213.273
ATOM   7272  C5* U   A 339     283.227 141.435 212.440
[truncated: 8,092,352 more chars]
