# Supplementary material for: Geometric alignment of aminoacyl-tRNA relative to catalytic centers of the ribosome underpins accurate mRNA decoding
Source: Nat Commun. 2023 Sep 11;14:5582. doi: 10.1038/s41467-023-40404-9 (PMC10495418; doi:10.1038/s41467-023-40404-9)
Supplement: Supplementary file 7 — Source Data [file 41467_2023_40404_MOESM7_ESM.zip › Girodat_Nat_Comm_data/Models/Near-Cognate-EVN-End.pdb]

ATOM      1    P G   2   1     272.408 186.442 112.402
ATOM      2  O1P G   2   1     271.464 186.662 112.647
ATOM      3  O2P G   2   1     272.794 185.552 112.647
ATOM      4  O5* G   2   1     273.301 187.513 111.619
ATOM      5  C5* G   2   1     274.488 188.031 112.253
ATOM      6  C4* G   2   1     274.708 189.474 111.857
ATOM      7  O4* G   2   1     274.743 189.574 110.409
ATOM      8  C1* G   2   1     274.161 190.803 109.999
ATOM      9   N9 G   2   1     273.050 190.508 109.093
ATOM     10   C4 G   2   1     272.191 191.417 108.505
ATOM     11   N2 G   2   1     271.132 194.700 108.018
ATOM     12   N3 G   2   1     272.209 192.760 108.675
ATOM     13   C2 G   2   1     271.260 193.363 107.969
ATOM     14   N1 G   2   1     270.365 192.699 107.163
ATOM     15   C6 G   2   1     270.326 191.320 106.973
ATOM     16   O6 G   2   1     269.473 190.823 106.222
ATOM     17   C5 G   2   1     271.340 190.659 107.723
ATOM     18   N7 G   2   1     271.651 189.308 107.821
ATOM     19   C8 G   2   1     272.664 189.266 108.642
ATOM     20  C2* G   2   1     273.784 191.580 111.265
ATOM     21  O2* G   2   1     274.845 192.462 111.582
ATOM     22  C3* G   2   1     273.617 190.449 112.277
ATOM     23  O3* G   2   1     273.806 190.879 113.629
ATOM     24    P G   2   2     272.530 191.241 114.547
ATOM     25  O1P G   2   2     272.999 191.325 115.960
ATOM     26  O2P G   2   2     271.418 190.313 114.198
ATOM     27  O5* G   2   2     272.111 192.708 114.079
ATOM     28  C5* G   2   2     273.042 193.817 114.145
ATOM     29  C4* G   2   2     272.473 195.019 113.422
ATOM     30  O4* G   2   2     272.194 194.643 112.047
ATOM     31  C1* G   2   2     270.986 195.250 111.616
ATOM     32   N9 G   2   2     270.040 194.187 111.278
ATOM     33   C4 G   2   2     268.931 194.293 110.464
ATOM     34   N2 G   2   2     266.844 196.210 108.446
ATOM     35   N3 G   2   2     268.504 195.414 109.841
ATOM     36   C2 G   2   2     267.409 195.198 109.126
ATOM     37   N1 G   2   2     266.786 193.975 109.027
ATOM     38   C6 G   2   2     267.205 192.807 109.657
ATOM     39   O6 G   2   2     266.566 191.757 109.499
ATOM     40   C5 G   2   2     268.379 193.026 110.433
ATOM     41   N7 G   2   2     269.118 192.146 111.214
ATOM     42   C8 G   2   2     270.087 192.876 111.697
ATOM     43  C2* G   2   2     270.520 196.192 112.730
ATOM     44  O2* G   2   2     271.025 197.490 112.474
ATOM     45  C3* G   2   2     271.142 195.534 113.958
ATOM     46  O3* G   2   2     271.336 196.455 115.034
ATOM     47    P U   2   3     270.281 196.504 116.252
ATOM     48  O1P U   2   3     270.767 197.529 117.219
ATOM     49  O2P U   2   3     270.041 195.113 116.719
ATOM     50  O5* U   2   3     268.932 197.035 115.584
ATOM     51  C5* U   2   3     268.827 198.383 115.075
ATOM     52  C4* U   2   3     267.526 198.561 114.322
ATOM     53  O4* U   2   3     267.514 197.678 113.167
ATOM     54  C1* U   2   3     266.190 197.222 112.926
ATOM     55   N1 U   2   3     266.180 195.751 112.998
ATOM     56   C6 U   2   3     266.963 195.070 113.913
ATOM     57   C2 U   2   3     265.356 195.060 112.115
ATOM     58   O2 U   2   3     264.653 195.616 111.281
ATOM     59   N3 U   2   3     265.389 193.692 112.244
ATOM     60   C4 U   2   3     266.147 192.955 113.139
ATOM     61   O4 U   2   3     266.051 191.726 113.147
ATOM     62   C5 U   2   3     266.975 193.736 114.007
ATOM     63  C2* U   2   3     265.275 197.911 113.946
ATOM     64  O2* U   2   3     264.730 199.080 113.363
ATOM     65  C3* U   2   3     266.255 198.201 115.080
ATOM     66  O3* U   2   3     265.818 199.263 115.934
ATOM     67    P U   2   4     264.974 198.928 117.269
ATOM     68  O1P U   2   4     265.022 200.137 118.139
ATOM     69  O2P U   2   4     265.440 197.621 117.811
ATOM     70  O5* U   2   4     263.474 198.738 116.753
ATOM     71  C5* U   2   4     262.688 199.866 116.304
ATOM     72  C4* U   2   4     261.464 199.394 115.548
ATOM     73  O4* U   2   4     261.878 198.637 114.377
ATOM     74  C1* U   2   4     260.905 197.641 114.088
ATOM     75   N1 U   2   4     261.547 196.315 114.118
ATOM     76   C6 U   2   4     262.593 196.037 114.976
ATOM     77   C2 U   2   4     261.058 195.340 113.254
ATOM     78   O2 U   2   4     260.141 195.540 112.469
ATOM     79   N3 U   2   4     261.684 194.120 113.344
ATOM     80   C4 U   2   4     262.728 193.779 114.185
ATOM     81   O4 U   2   4     263.170 192.628 114.168
ATOM     82   C5 U   2   4     263.182 194.837 115.035
ATOM     83  C2* U   2   4     259.779 197.790 115.115
ATOM     84  O2* U   2   4     258.762 198.609 114.567
ATOM     85  C3* U   2   4     260.522 198.443 116.276
ATOM     86  O3* U   2   4     259.641 199.114 117.182
ATOM     87    P A   2   5     259.030 198.316 118.447
ATOM     88  O1P A   2   5     258.235 199.284 119.254
ATOM     89  O2P A   2   5     260.134 197.557 119.096
ATOM     90  O5* A   2   5     258.021 197.260 117.799
ATOM     91  C5* A   2   5     256.812 197.694 117.129
ATOM     92  C4* A   2   5     256.070 196.510 116.536
ATOM     93  O4* A   2   5     256.893 195.870 115.524
ATOM     94  C1* A   2   5     256.597 194.480 115.478
ATOM     95   N9 A   2   5     257.839 193.727 115.675
ATOM     96   C5 A   2   5     259.372 192.144 115.687
ATOM     97   N7 A   2   5     259.972 193.272 116.235
ATOM     98   C8 A   2   5     259.025 194.178 116.208
ATOM     99   N1 A   2   5     258.994 189.955 114.884
ATOM    100   C2 A   2   5     257.744 190.354 114.608
ATOM    101   N3 A   2   5     257.178 191.546 114.796
ATOM    102   C4 A   2   5     258.056 192.408 115.344
ATOM    103   C6 A   2   5     259.851 190.844 115.435
ATOM    104   N6 A   2   5     261.096 190.445 115.709
ATOM    105  C2* A   2   5     255.510 194.204 116.522
ATOM    106  O2* A   2   5     254.250 194.217 115.877
ATOM    107  C3* A   2   5     255.707 195.374 117.482
ATOM    108  O3* A   2   5     254.523 195.664 118.227
ATOM    109    P A   2   6     254.279 194.959 119.657
ATOM    110  O1P A   2   6     253.071 195.588 120.262
ATOM    111  O2P A   2   6     255.564 194.966 120.411
ATOM    112  O5* A   2   6     253.926 193.446 119.296
ATOM    113  C5* A   2   6     252.742 193.113 118.537
ATOM    114  C4* A   2   6     252.797 191.670 118.088
ATOM    115  O4* A   2   6     253.962 191.478 117.241
ATOM    116  C1* A   2   6     254.503 190.183 117.458
ATOM    117   N9 A   2   6     255.891 190.328 117.906
ATOM    118   C5 A   2   6     258.020 189.962 118.334
ATOM    119   N7 A   2   6     257.748 191.248 118.784
ATOM    120   C8 A   2   6     256.477 191.416 118.510
ATOM    121   N1 A   2   6     259.125 187.941 117.811
ATOM    122   C2 A   2   6     257.952 187.515 117.324
ATOM    123   N3 A   2   6     256.782 188.148 117.268
ATOM    124   C4 A   2   6     256.884 189.382 117.794
ATOM    125   C6 A   2   6     259.196 189.185 118.334
ATOM    126   N6 A   2   6     260.369 189.607 118.818
ATOM    127  C2* A   2   6     253.593 189.462 118.458
ATOM    128  O2* A   2   6     252.650 188.685 117.744
ATOM    129  C3* A   2   6     252.967 190.641 119.197
ATOM    130  O3* A   2   6     251.715 190.308 119.801
ATOM    131    P G   2   7     251.668 189.833 121.340
ATOM    132  O1P G   2   7     250.233 189.791 121.738
ATOM    133  O2P G   2   7     252.620 190.673 122.119
ATOM    134  O5* G   2   7     252.230 188.339 121.314
ATOM    135  C5* G   2   7     251.467 187.265 120.718
ATOM    136  C4* G   2   7     252.281 185.988 120.685
ATOM    137  O4* G   2   7     253.436 186.167 119.824
ATOM    138  C1* G   2   7     254.504 185.358 120.294
ATOM    139   N9 G   2   7     255.675 186.201 120.520
ATOM    140   C4 G   2   7     256.980 185.772 120.615
ATOM    141   N2 G   2   7     259.308 183.191 120.578
ATOM    142   N3 G   2   7     257.404 184.493 120.515
ATOM    143   C2 G   2   7     258.717 184.394 120.653
ATOM    144   N1 G   2   7     259.547 185.467 120.875
ATOM    145   C6 G   2   7     259.133 186.792 120.981
ATOM    146   O6 G   2   7     259.965 187.685 121.181
ATOM    147   C5 G   2   7     257.725 186.912 120.833
ATOM    148   N7 G   2   7     256.909 188.035 120.872
ATOM    149   C8 G   2   7     255.705 187.567 120.681
ATOM    150  C2* G   2   7     254.020 184.622 121.548
ATOM    151  O2* G   2   7     253.609 183.315 121.193
ATOM    152  C3* G   2   7     252.873 185.518 122.006
ATOM    153  O3* G   2   7     251.920 184.799 122.789
ATOM    154    P C   2   8     252.060 184.768 124.394
ATOM    155  O1P C   2   8     250.917 183.975 124.923
ATOM    156  O2P C   2   8     252.262 186.165 124.867
ATOM    157  O5* C   2   8     253.410 183.957 124.662
ATOM    158  C5* C   2   8     253.512 182.550 124.353
ATOM    159  C4* C   2   8     254.952 182.091 124.443
ATOM    160  O4* C   2   8     255.756 182.846 123.494
ATOM    161  C1* C   2   8     257.070 183.005 124.008
ATOM    162   N1 C   2   8     257.384 184.446 124.108
ATOM    163   C6 C   2   8     256.390 185.384 124.190
ATOM    164   C5 C   2   8     256.676 186.688 124.290
ATOM    165   C2 C   2   8     258.735 184.845 124.121
ATOM    166   O2 C   2   8     259.623 183.979 124.036
ATOM    167   N3 C   2   8     259.033 186.160 124.225
ATOM    168   C4 C   2   8     258.053 187.063 124.310
ATOM    169   N4 C   2   8     258.394 188.348 124.419
ATOM    170  C2* C   2   8     257.130 182.271 125.350
ATOM    171  O2* C   2   8     257.615 180.957 125.140
ATOM    172  C3* C   2   8     255.666 182.305 125.772
ATOM    173  O3* C   2   8     255.364 181.294 126.738
ATOM    174    P G   2   9     255.445 181.638 128.313
ATOM    175  O1P G   2   9     255.108 180.396 129.063
ATOM    176  O2P G   2   9     254.659 182.877 128.559
ATOM    177  O5* G   2   9     256.985 181.978 128.576
ATOM    178  C5* G   2   9     258.021 180.993 128.341
ATOM    179  C4* G   2   9     259.396 181.634 128.403
ATOM    180  O4* G   2   9     259.450 182.750 127.476
ATOM    181  C1* G   2   9     260.421 183.685 127.924
ATOM    182   N9 G   2   9     259.857 185.034 127.864
ATOM    183   C4 G   2   9     260.552 186.219 128.004
ATOM    184   N2 G   2   9     263.540 187.913 128.550
ATOM    185   N3 G   2   9     261.879 186.341 128.236
ATOM    186   C2 G   2   9     262.253 187.609 128.318
ATOM    187   N1 G   2   9     261.394 188.674 128.179
ATOM    188   C6 G   2   9     260.027 188.575 127.937
ATOM    189   O6 G   2   9     259.344 189.604 127.823
ATOM    190   C5 G   2   9     259.609 187.216 127.851
ATOM    191   N7 G   2   9     258.350 186.674 127.628
ATOM    192   C8 G   2   9     258.543 185.382 127.647
ATOM    193  C2* G   2   9     260.914 183.226 129.302
ATOM    194  O2* G   2   9     262.172 182.596 129.145
ATOM    195  C3* G   2   9     259.806 182.261 129.729
ATOM    196  O3* G   2   9     260.321 181.270 130.625
ATOM    197    P A   2  10     259.768 181.172 132.137
ATOM    198  O1P A   2  10     258.538 180.335 132.089
ATOM    199  O2P A   2  10     259.701 182.540 132.725
ATOM    200  O5* A   2  10     260.897 180.334 132.895
ATOM    201  C5* A   2  10     261.688 180.917 133.959
ATOM    202  C4* A   2  10     263.161 180.653 133.726
ATOM    203  O4* A   2  10     263.591 181.340 132.516
ATOM    204  C1* A   2  10     264.931 181.793 132.671
ATOM    205   N9 A   2  10     264.958 183.251 132.505
ATOM    206   C5 A   2  10     265.613 185.351 132.339
ATOM    207   N7 A   2  10     264.228 185.366 132.236
ATOM    208   C8 A   2  10     263.890 184.102 132.338
ATOM    209   N1 A   2  10     267.877 186.023 132.436
ATOM    210   C2 A   2  10     268.176 184.723 132.576
ATOM    211   N3 A   2  10     267.362 183.669 132.620
ATOM    212   C4 A   2  10     266.078 184.054 132.495
ATOM    213   C6 A   2  10     266.578 186.380 132.317
ATOM    214   N6 A   2  10     266.281 187.678 132.191
ATOM    215  C2* A   2  10     265.415 181.323 134.047
ATOM    216  O2* A   2  10     266.114 180.100 133.906
ATOM    217  C3* A   2  10     264.095 181.190 134.801
ATOM    218  O3* A   2  10     264.189 180.309 135.924
ATOM    219    P C   2  11     264.078 180.901 137.421
ATOM    220  O1P C   2  11     264.217 179.759 138.368
ATOM    221  O2P C   2  11     262.866 181.764 137.489
ATOM    222  O5* C   2  11     265.360 181.839 137.577
ATOM    223  C5* C   2  11     266.699 181.300 137.495
ATOM    224  C4* C   2  11     267.710 182.421 137.376
ATOM    225  O4* C   2  11     267.410 183.205 136.189
ATOM    226  C1* C   2  11     267.744 184.567 136.420
ATOM    227   N1 C   2  11     266.530 185.392 136.247
ATOM    228   C6 C   2  11     265.295 184.913 136.595
ATOM    229   C5 C   2  11     264.194 185.661 136.447
ATOM    230   C2 C   2  11     266.662 186.692 135.717
ATOM    231   O2 C   2  11     267.791 187.110 135.398
ATOM    232   N3 C   2  11     265.554 187.456 135.566
ATOM    233   C4 C   2  11     264.356 186.974 135.914
ATOM    234   N4 C   2  11     263.291 187.764 135.750
ATOM    235  C2* C   2  11     268.354 184.659 137.823
ATOM    236  O2* C   2  11     269.763 184.570 137.722
ATOM    237  C3* C   2  11     267.724 183.447 138.504
ATOM    238  O3* C   2  11     268.493 183.006 139.630
ATOM    239    P U   2  12     267.974 183.296 141.133
ATOM    240  O1P U   2  12     269.002 182.753 142.063
ATOM    241  O2P U   2  12     266.564 182.826 141.246
ATOM    242  O5* U   2  12     267.990 184.889 141.285
ATOM    243  C5* U   2  12     266.901 185.699 140.787
ATOM    244  C4* U   2  12     266.595 186.844 141.733
ATOM    245  O4* U   2  12     265.517 187.629 141.153
ATOM    246  C1* U   2  12     264.534 187.904 142.137
ATOM    247   N1 U   2  12     263.316 187.142 141.798
ATOM    248   C6 U   2  12     263.308 186.235 140.754
ATOM    249   C2 U   2  12     262.166 187.368 142.547
ATOM    250   O2 U   2  12     262.123 188.146 143.488
ATOM    251   N3 U   2  12     261.066 186.644 142.150
ATOM    252   C4 U   2  12     260.996 185.736 141.110
ATOM    253   O4 U   2  12     259.927 185.176 140.863
ATOM    254   C5 U   2  12     262.220 185.548 140.398
ATOM    255  C2* U   2  12     265.167 187.588 143.495
ATOM    256  O2* U   2  12     265.843 188.741 143.966
ATOM    257  C3* U   2  12     266.112 186.449 143.127
ATOM    258  O3* U   2  12     267.197 186.329 144.053
ATOM    259    P A   2  13     267.086 185.318 145.305
ATOM    260  O1P A   2  13     268.273 185.566 146.172
ATOM    261  O2P A   2  13     266.833 183.947 144.786
ATOM    262  O5* A   2  13     265.789 185.794 146.105
ATOM    263  C5* A   2  13     265.797 186.999 146.907
ATOM    264  C4* A   2  13     264.937 186.818 148.145
ATOM    265  O4* A   2  13     263.584 186.476 147.730
ATOM    266  C1* A   2  13     263.244 185.183 148.200
ATOM    267   N9 A   2  13     262.494 184.504 147.133
ATOM    268   C5 A   2  13     260.872 183.703 145.866
ATOM    269   N7 A   2  13     262.060 183.409 145.209
ATOM    270   C8 A   2  13     262.989 183.898 145.999
ATOM    271   N1 A   2  13     258.577 183.875 146.415
ATOM    272   C2 A   2  13     258.974 184.504 147.531
ATOM    273   N3 A   2  13     260.209 184.799 147.945
ATOM    274   C4 A   2  13     261.124 184.368 147.058
ATOM    275   C6 A   2  13     259.517 183.453 145.542
ATOM    276   N6 A   2  13     259.116 182.830 144.428
ATOM    277  C2* A   2  13     264.561 184.515 148.614
ATOM    278  O2* A   2  13     264.352 183.536 149.613
ATOM    279  C3* A   2  13     265.377 185.714 149.105
ATOM    280  O3* A   2  13     265.033 186.060 150.458
ATOM    281    P A   2  14     266.028 186.978 151.350
ATOM    282  O1P A   2  14     267.291 187.225 150.592
ATOM    283  O2P A   2  14     266.102 186.397 152.719
ATOM    284  O5* A   2  14     265.230 188.356 151.460
ATOM    285  C5* A   2  14     265.832 189.552 152.007
ATOM    286  C4* A   2  14     264.754 190.459 152.562
ATOM    287  O4* A   2  14     263.705 190.583 151.560
ATOM    288  C1* A   2  14     262.430 190.605 152.189
ATOM    289   N9 A   2  14     261.666 189.443 151.725
ATOM    290   C5 A   2  14     260.037 188.065 151.168
ATOM    291   N7 A   2  14     261.223 187.370 150.965
ATOM    292   C8 A   2  14     262.155 188.227 151.307
ATOM    293   N1 A   2  14     257.745 188.637 151.285
ATOM    294   C2 A   2  14     258.148 189.839 151.719
ATOM    295   N3 A   2  14     259.385 190.293 151.926
ATOM    296   C4 A   2  14     260.295 189.347 151.629
ATOM    297   C6 A   2  14     258.681 187.707 150.995
ATOM    298   N6 A   2  14     258.275 186.508 150.568
ATOM    299  C2* A   2  14     262.670 190.604 153.702
ATOM    300  O2* A   2  14     262.673 191.939 154.172
ATOM    301  C3* A   2  14     264.029 189.914 153.785
ATOM    302  O3* A   2  14     264.735 190.197 154.998
ATOM    303    P G   2  15     264.990 189.020 156.068
ATOM    304  O1P G   2  15     265.407 189.653 157.352
ATOM    305  O2P G   2  15     265.877 188.007 155.430
ATOM    306  O5* G   2  15     263.542 188.380 156.274
ATOM    307  C5* G   2  15     263.378 186.969 156.534
ATOM    308  C4* G   2  15     261.939 186.557 156.306
ATOM    309  O4* G   2  15     261.574 186.816 154.920
ATOM    310  C1* G   2  15     260.613 185.857 154.493
ATOM    311   N9 G   2  15     261.136 185.135 153.333
ATOM    312   C4 G   2  15     260.401 184.378 152.443
ATOM    313   N2 G   2  15     257.346 183.094 151.383
ATOM    314   N3 G   2  15     259.064 184.179 152.480
ATOM    315   C2 G   2  15     258.651 183.396 151.496
ATOM    316   N1 G   2  15     259.483 182.851 150.549
ATOM    317   C6 G   2  15     260.861 183.039 150.489
ATOM    318   O6 G   2  15     261.517 182.494 149.593
ATOM    319   C5 G   2  15     261.320 183.880 151.541
ATOM    320   N7 G   2  15     262.602 184.318 151.851
ATOM    321   C8 G   2  15     262.445 185.059 152.916
ATOM    322  C2* G   2  15     260.337 184.930 155.680
ATOM    323  O2* G   2  15     259.190 185.381 156.376
ATOM    324  C3* G   2  15     261.630 185.076 156.475
ATOM    325  O3* G   2  15     261.480 184.684 157.838
ATOM    326    P C   2  16     261.882 183.188 158.287
ATOM    327  O1P C   2  16     261.591 183.072 159.742
ATOM    328  O2P C   2  16     263.256 182.901 157.789
ATOM    329  O5* C   2  16     260.858 182.252 157.494
ATOM    330  C5* C   2  16     259.431 182.407 157.661
ATOM    331  C4* C   2  16     258.677 181.616 156.613
ATOM    332  O4* C   2  16     259.041 182.080 155.285
ATOM    333  C1* C   2  16     258.929 181.004 154.361
ATOM    334   N1 C   2  16     260.219 180.828 153.657
ATOM    335   C6 C   2  16     261.391 181.272 154.207
ATOM    336   C5 C   2  16     262.560 181.113 153.573
ATOM    337   C2 C   2  16     260.226 180.190 152.398
ATOM    338   O2 C   2  16     259.151 179.801 151.907
ATOM    339   N3 C   2  16     261.404 180.019 151.754
ATOM    340   C4 C   2  16     262.539 180.458 152.306
ATOM    341   N4 C   2  16     263.678 180.268 151.636
ATOM    342  C2* C   2  16     258.466 179.772 155.146
ATOM    343  O2* C   2  16     257.057 179.665 155.043
ATOM    344  C3* C   2  16     258.939 180.119 156.555
ATOM    345  O3* C   2  16     258.209 179.415 157.558
ATOM    346    P G   2  17     258.658 177.926 157.978
ATOM    347  O1P G   2  17     257.791 177.496 159.108
ATOM    348  O2P G   2  17     260.138 177.901 158.139
ATOM    349  O5* G   2  17     258.282 177.040 156.708
ATOM    350  C5* G   2  17     256.909 176.703 156.409
ATOM    351  C4* G   2  17     256.858 175.681 155.299
ATOM    352  O4* G   2  17     257.337 176.284 154.067
ATOM    353  C1* G   2  17     258.117 175.343 153.342
ATOM    354   N9 G   2  17     259.475 175.873 153.236
ATOM    355   C4 G   2  17     260.427 175.532 152.300
ATOM    356   N2 G   2  17     261.399 173.665 149.537
ATOM    357   N3 G   2  17     260.280 174.626 151.310
ATOM    358   C2 G   2  17     261.372 174.523 150.568
ATOM    359   N1 G   2  17     262.518 175.252 150.780
ATOM    360   C6 G   2  17     262.693 176.191 151.791
ATOM    361   O6 G   2  17     263.769 176.796 151.891
ATOM    362   C5 G   2  17     261.529 176.311 152.599
ATOM    363   N7 G   2  17     261.279 177.116 153.702
ATOM    364   C8 G   2  17     260.055 176.822 154.047
ATOM    365  C2* G   2  17     258.021 174.006 154.083
ATOM    366  O2* G   2  17     256.956 173.255 153.532
ATOM    367  C3* G   2  17     257.763 174.477 155.511
ATOM    368  O3* G   2  17     257.152 173.499 156.356
ATOM    369    P U   2  18     258.061 172.632 157.367
ATOM    370  O1P U   2  18     257.159 171.989 158.358
ATOM    371  O2P U   2  18     259.185 173.486 157.845
ATOM    372  O5* U   2  18     258.667 171.482 156.443
ATOM    373  C5* U   2  18     257.802 170.621 155.676
ATOM    374  C4* U   2  18     258.571 169.961 154.556
ATOM    375  O4* U   2  18     259.041 170.966 153.618
ATOM    376  C1* U   2  18     260.277 170.547 153.055
ATOM    377   N1 U   2  18     261.300 171.572 153.331
ATOM    378   C6 U   2  18     261.243 172.364 154.459
ATOM    379   C2 U   2  18     262.334 171.718 152.414
ATOM    380   O2 U   2  18     262.428 171.042 151.400
ATOM    381   N3 U   2  18     263.253 172.688 152.728
ATOM    382   C4 U   2  18     263.249 173.511 153.836
ATOM    383   O4 U   2  18     264.143 174.347 153.972
ATOM    384   C5 U   2  18     262.156 173.302 154.732
ATOM    385  C2* U   2  18     260.600 169.168 153.641
ATOM    386  O2* U   2  18     260.114 168.175 152.758
ATOM    387  C3* U   2  18     259.836 169.224 154.960
ATOM    388  O3* U   2  18     259.548 167.937 155.503
ATOM    389    P A   2  19     260.388 167.400 156.768
ATOM    390  O1P A   2  19     259.685 166.203 157.303
ATOM    391  O2P A   2  19     260.671 168.548 157.672
ATOM    392  O5* A   2  19     261.770 166.921 156.135
ATOM    393  C5* A   2  19     261.813 165.854 155.164
ATOM    394  C4* A   2  19     263.174 165.794 154.510
ATOM    395  O4* A   2  19     263.405 167.011 153.752
ATOM    396  C1* A   2  19     264.785 167.344 153.798
ATOM    397   N9 A   2  19     264.921 168.698 154.344
ATOM    398   C5 A   2  19     265.641 170.731 154.792
ATOM    399   N7 A   2  19     264.447 170.581 155.485
ATOM    400   C8 A   2  19     264.063 169.361 155.191
ATOM    401   N1 A   2  19     267.642 171.626 153.912
ATOM    402   C2 A   2  19     267.806 170.449 153.293
ATOM    403   N3 A   2  19     267.028 169.369 153.314
ATOM    404   C4 A   2  19     265.948 169.577 154.089
ATOM    405   C6 A   2  19     266.548 171.804 154.686
ATOM    406   N6 A   2  19     266.389 172.978 155.305
ATOM    407  C2* A   2  19     265.500 166.253 154.603
ATOM    408  O2* A   2  19     266.028 165.293 153.706
ATOM    409  C3* A   2  19     264.359 165.714 155.460
ATOM    410  O3* A   2  19     264.580 164.374 155.897
ATOM    411    P C   2  20     265.320 164.099 157.300
ATOM    412  O1P C   2  20     265.286 162.630 157.543
ATOM    413  O2P C   2  20     264.758 165.023 158.323
ATOM    414  O5* C   2  20     266.832 164.523 157.028
ATOM    415  C5* C   2  20     267.631 163.836 156.044
ATOM    416  C4* C   2  20     268.907 164.601 155.782
ATOM    417  O4* C   2  20     268.583 165.898 155.212
ATOM    418  C1* C   2  20     269.525 166.863 155.658
ATOM    419   N1 C   2  20     268.801 167.944 156.362
ATOM    420   C6 C   2  20     267.686 167.674 157.111
ATOM    421   C5 C   2  20     267.029 168.650 157.750
ATOM    422   C2 C   2  20     269.276 169.265 156.251
ATOM    423   O2 C   2  20     270.287 169.492 155.562
ATOM    424   N3 C   2  20     268.619 170.256 156.896
ATOM    425   C4 C   2  20     267.534 169.978 157.623
ATOM    426   N4 C   2  20     266.920 170.988 158.241
ATOM    427  C2* C   2  20     270.562 166.129 156.518
ATOM    428  O2* C   2  20     271.660 165.761 155.703
ATOM    429  C3* C   2  20     269.752 164.931 157.005
ATOM    430  O3* C   2  20     270.565 163.824 157.404
ATOM    431    P A   2  21     270.947 163.624 158.959
ATOM    432  O1P A   2  21     271.495 162.248 159.108
ATOM    433  O2P A   2  21     269.789 164.044 159.797
ATOM    434  O5* A   2  21     272.137 164.658 159.204
ATOM    435  C5* A   2  21     273.373 164.558 158.462
ATOM    436  C4* A   2  21     274.108 165.881 158.479
ATOM    437  O4* A   2  21     273.262 166.907 157.895
ATOM    438  C1* A   2  21     273.535 168.156 158.512
ATOM    439   N9 A   2  21     272.282 168.711 159.035
ATOM    440   C5 A   2  21     270.741 170.096 159.783
ATOM    441   N7 A   2  21     270.138 168.847 159.712
ATOM    442   C8 A   2  21     271.091 168.062 159.269
ATOM    443   N1 A   2  21     271.124 172.400 160.134
ATOM    444   C2 A   2  21     272.379 172.177 159.720
ATOM    445   N3 A   2  21     272.947 171.041 159.323
ATOM    446   C4 A   2  21     272.064 170.026 159.377
ATOM    447   C6 A   2  21     270.262 171.360 160.178
ATOM    448   N6 A   2  21     269.011 171.586 160.591
ATOM    449  C2* A   2  21     274.629 167.929 159.560
ATOM    450  O2* A   2  21     275.880 168.248 158.981
ATOM    451  C3* A   2  21     274.466 166.439 159.849
ATOM    452  O3* A   2  21     275.666 165.851 160.354
ATOM    453    P C   2  22     275.915 165.772 161.944
ATOM    454  O1P C   2  22     277.214 165.077 162.155
ATOM    455  O2P C   2  22     274.685 165.235 162.586
ATOM    456  O5* C   2  22     276.078 167.296 162.386
ATOM    457  C5* C   2  22     277.177 168.096 161.905
ATOM    458  C4* C   2  22     277.037 169.526 162.379
ATOM    459  O4* C   2  22     275.878 170.148 161.760
ATOM    460  C1* C   2  22     275.312 171.095 162.658
ATOM    461   N1 C   2  22     273.888 170.760 162.880
ATOM    462   C6 C   2  22     273.450 169.464 162.820
ATOM    463   C5 C   2  22     272.161 169.157 163.015
ATOM    464   C2 C   2  22     272.979 171.802 163.153
ATOM    465   O2 C   2  22     273.395 172.975 163.202
ATOM    466   N3 C   2  22     271.673 171.500 163.354
ATOM    467   C4 C   2  22     271.262 170.230 163.291
ATOM    468   N4 C   2  22     269.967 169.980 163.496
ATOM    469  C2* C   2  22     276.172 171.102 163.927
ATOM    470  O2* C   2  22     277.120 172.151 163.841
ATOM    471  C3* C   2  22     276.801 169.711 163.869
ATOM    472  O3* C   2  22     278.014 169.597 164.613
ATOM    473    P G   2  23     277.955 169.258 166.184
ATOM    474  O1P G   2  23     279.361 169.149 166.673
ATOM    475  O2P G   2  23     277.020 168.116 166.384
ATOM    476  O5* G   2  23     277.304 170.573 166.810
ATOM    477  C5* G   2  23     276.604 170.551 168.072
ATOM    478  C4* G   2  23     276.024 171.917 168.359
ATOM    479  O4* G   2  23     275.157 172.306 167.260
ATOM    480  C1* G   2  23     274.086 173.096 167.753
ATOM    481   N9 G   2  23     272.827 172.433 167.422
ATOM    482   C4 G   2  23     271.573 173.003 167.453
ATOM    483   N2 G   2  23     269.535 175.754 168.040
ATOM    484   N3 G   2  23     271.289 174.280 167.792
ATOM    485   C2 G   2  23     269.991 174.532 167.733
ATOM    486   N1 G   2  23     269.044 173.605 167.369
ATOM    487   C6 G   2  23     269.310 172.285 167.015
ATOM    488   O6 G   2  23     268.379 171.533 166.703
ATOM    489   C5 G   2  23     270.705 171.999 167.073
ATOM    490   N7 G   2  23     271.397 170.824 166.803
ATOM    491   C8 G   2  23     272.649 171.127 167.022
ATOM    492  C2* G   2  23     274.303 173.273 169.259
ATOM    493  O2* G   2  23     274.989 174.489 169.486
ATOM    494  C3* G   2  23     275.135 172.038 169.587
ATOM    495  O3* G   2  23     275.899 172.198 170.781
ATOM    496    P G   2  24     275.260 171.785 172.202
ATOM    497  O1P G   2  24     276.348 171.852 173.216
ATOM    498  O2P G   2  24     274.500 170.517 172.024
ATOM    499  O5* G   2  24     274.211 172.946 172.514
ATOM    500  C5* G   2  24     274.641 174.313 172.701
ATOM    501  C4* G   2  24     273.444 175.229 172.804
ATOM    502  O4* G   2  24     272.672 175.142 171.577
ATOM    503  C1* G   2  24     271.295 175.324 171.868
ATOM    504   N9 G   2  24     270.551 174.173 171.359
ATOM    505   C4 G   2  24     269.185 174.097 171.180
ATOM    506   N2 G   2  24     266.038 175.553 171.398
ATOM    507   N3 G   2  24     268.291 175.072 171.460
ATOM    508   C2 G   2  24     267.052 174.704 171.176
ATOM    509   N1 G   2  24     266.715 173.478 170.654
ATOM    510   C6 G   2  24     267.616 172.460 170.356
ATOM    511   O6 G   2  24     267.204 171.392 169.885
ATOM    512   C5 G   2  24     268.954 172.840 170.661
ATOM    513   N7 G   2  24     270.145 172.136 170.523
ATOM    514   C8 G   2  24     271.062 172.962 170.951
ATOM    515  C2* G   2  24     271.163 175.552 173.377
ATOM    516  O2* G   2  24     271.112 176.943 173.625
ATOM    517  C3* G   2  24     272.438 174.893 173.895
ATOM    518  O3* G   2  24     272.841 175.416 175.162
ATOM    519    P U   2  25     272.450 174.634 176.516
ATOM    520  O1P U   2  25     273.060 175.379 177.653
ATOM    521  O2P U   2  25     272.777 173.195 176.327
ATOM    522  O5* U   2  25     270.861 174.776 176.610
ATOM    523  C5* U   2  25     270.231 176.068 176.780
ATOM    524  C4* U   2  25     268.734 175.964 176.566
ATOM    525  O4* U   2  25     268.468 175.509 175.214
ATOM    526  C1* U   2  25     267.272 174.746 175.198
ATOM    527   N1 U   2  25     267.553 173.429 174.600
ATOM    528   C6 U   2  25     268.802 172.850 174.678
ATOM    529   C2 U   2  25     266.513 172.786 173.943
ATOM    530   O2 U   2  25     265.389 173.257 173.849
ATOM    531   N3 U   2  25     266.838 171.570 173.395
ATOM    532   C4 U   2  25     268.068 170.945 173.431
ATOM    533   O4 U   2  25     268.214 169.861 172.865
ATOM    534   C5 U   2  25     269.086 171.667 174.129
ATOM    535  C2* U   2  25     266.720 174.709 176.628
ATOM    536  O2* U   2  25     265.738 175.719 176.771
ATOM    537  C3* U   2  25     267.978 174.979 177.449
ATOM    538  O3* U   2  25     267.658 175.545 178.724
ATOM    539    P G   2  26     267.755 174.640 180.056
ATOM    540  O1P G   2  26     267.182 175.433 181.177
ATOM    541  O2P G   2  26     269.145 174.118 180.164
ATOM    542  O5* G   2  26     266.786 173.403 179.771
ATOM    543  C5* G   2  26     265.347 173.559 179.737
ATOM    544  C4* G   2  26     264.688 172.232 179.418
ATOM    545  O4* G   2  26     265.120 171.799 178.100
ATOM    546  C1* G   2  26     265.316 170.394 178.094
ATOM    547   N9 G   2  26     266.718 170.139 177.769
ATOM    548   C4 G   2  26     267.205 169.297 176.787
ATOM    549   N2 G   2  26     266.657 167.005 174.224
ATOM    550   N3 G   2  26     266.467 168.520 175.961
ATOM    551   C2 G   2  26     267.224 167.832 175.116
ATOM    552   N1 G   2  26     268.596 167.906 175.082
ATOM    553   C6 G   2  26     269.377 168.700 175.918
ATOM    554   O6 G   2  26     270.611 168.700 175.794
ATOM    555   C5 G   2  26     268.577 169.437 176.836
ATOM    556   N7 G   2  26     268.947 170.329 177.835
ATOM    557   C8 G   2  26     267.817 170.714 178.363
ATOM    558  C2* G   2  26     264.851 169.857 179.453
ATOM    559  O2* G   2  26     263.492 169.477 179.350
ATOM    560  C3* G   2  26     265.051 171.078 180.347
ATOM    561  O3* G   2  26     264.210 171.058 181.506
ATOM    562    P G   2  27     264.813 170.622 182.939
ATOM    563  O1P G   2  27     263.859 171.093 183.983
ATOM    564  O2P G   2  27     266.238 171.050 183.004
ATOM    565  O5* G   2  27     264.778 169.025 182.926
ATOM    566  C5* G   2  27     263.588 168.307 182.526
ATOM    567  C4* G   2  27     263.947 166.923 182.027
ATOM    568  O4* G   2  27     265.017 167.063 181.047
ATOM    569  C1* G   2  27     266.139 166.307 181.455
ATOM    570   N9 G   2  27     267.358 167.034 181.095
ATOM    571   C4 G   2  27     268.168 166.783 180.006
ATOM    572   N2 G   2  27     268.865 164.966 177.125
ATOM    573   N3 G   2  27     267.951 165.850 179.051
ATOM    574   C2 G   2  27     268.923 165.829 178.150
ATOM    575   N1 G   2  27     270.024 166.651 178.186
ATOM    576   C6 G   2  27     270.271 167.616 179.157
ATOM    577   O6 G   2  27     271.307 168.295 179.101
ATOM    578   C5 G   2  27     269.227 167.662 180.127
ATOM    579   N7 G   2  27     269.070 168.473 181.244
ATOM    580   C8 G   2  27     267.948 168.074 181.781
ATOM    581  C2* G   2  27     265.968 166.072 182.957
ATOM    582  O2* G   2  27     266.686 164.931 183.384
ATOM    583  C3* G   2  27     264.453 165.924 183.070
ATOM    584  O3* G   2  27     264.040 164.598 182.708
ATOM    585    P A   2  28     263.737 163.499 183.855
ATOM    586  O1P A   2  28     262.617 164.000 184.700
ATOM    587  O2P A   2  28     265.024 163.121 184.499
ATOM    588  O5* A   2  28     263.221 162.222 183.043
ATOM    589  C5* A   2  28     261.870 162.151 182.524
ATOM    590  C4* A   2  28     261.849 161.419 181.197
ATOM    591  O4* A   2  28     262.630 162.164 180.226
ATOM    592  C1* A   2  28     263.213 161.264 179.297
ATOM    593   N9 A   2  28     264.658 161.501 179.249
ATOM    594   C5 A   2  28     266.761 161.562 178.599
ATOM    595   N7 A   2  28     266.709 162.239 179.811
ATOM    596   C8 A   2  28     265.445 162.171 180.156
ATOM    597   N1 A   2  28     267.532 160.582 176.592
ATOM    598   C2 A   2  28     266.265 160.195 176.384
ATOM    599   N3 A   2  28     265.187 160.399 177.139
ATOM    600   C4 A   2  28     265.506 161.097 178.244
ATOM    601   C6 A   2  28     267.820 161.282 177.712
ATOM    602   N6 A   2  28     269.083 161.669 177.915
ATOM    603  C2* A   2  28     262.797 159.843 179.693
ATOM    604  O2* A   2  28     261.684 159.459 178.910
ATOM    605  C3* A   2  28     262.459 160.023 181.171
ATOM    606  O3* A   2  28     261.531 159.033 181.624
ATOM    607    P U   2  29     262.068 157.692 182.337
ATOM    608  O1P U   2  29     260.878 156.847 182.629
ATOM    609  O2P U   2  29     262.978 158.086 183.449
ATOM    610  O5* U   2  29     262.949 156.970 181.217
ATOM    611  C5* U   2  29     262.350 156.403 180.023
ATOM    612  C4* U   2  29     263.428 155.862 179.106
ATOM    613  O4* U   2  29     264.263 156.961 178.655
ATOM    614  C1* U   2  29     265.619 156.545 178.604
ATOM    615   N1 U   2  29     266.402 157.425 179.491
ATOM    616   C6 U   2  29     265.818 158.039 180.581
ATOM    617   C2 U   2  29     267.741 157.645 179.186
ATOM    618   O2 U   2  29     268.312 157.102 178.252
ATOM    619   N3 U   2  29     268.387 158.526 180.021
ATOM    620   C4 U   2  29     267.847 159.191 181.107
ATOM    621   O4 U   2  29     268.537 160.000 181.726
ATOM    622   C5 U   2  29     266.476 158.890 181.372
ATOM    623  C2* U   2  29     265.656 155.043 178.916
ATOM    624  O2* U   2  29     265.615 154.322 177.699
ATOM    625  C3* U   2  29     264.389 154.873 179.751
ATOM    626  O3* U   2  29     263.859 153.543 179.707
ATOM    627    P G   2  30     264.010 152.570 180.984
ATOM    628  O1P G   2  30     263.159 151.372 180.740
ATOM    629  O2P G   2  30     263.808 153.371 182.220
ATOM    630  O5* G   2  30     265.534 152.106 180.948
ATOM    631  C5* G   2  30     266.051 151.319 179.855
ATOM    632  C4* G   2  30     267.560 151.386 179.836
ATOM    633  O4* G   2  30     267.972 152.757 179.601
ATOM    634  C1* G   2  30     269.179 153.017 180.298
ATOM    635   N9 G   2  30     268.989 154.199 181.138
ATOM    636   C4 G   2  30     269.980 155.030 181.614
ATOM    637   N2 G   2  30     273.347 155.848 181.893
ATOM    638   N3 G   2  30     271.308 154.879 181.416
ATOM    639   C2 G   2  30     272.008 155.847 181.987
ATOM    640   N1 G   2  30     271.449 156.883 182.693
ATOM    641   C6 G   2  30     270.086 157.063 182.908
ATOM    642   O6 G   2  30     269.689 158.040 183.555
ATOM    643   C5 G   2  30     269.320 156.025 182.306
ATOM    644   N7 G   2  30     267.947 155.815 182.285
ATOM    645   C8 G   2  30     267.798 154.721 181.588
ATOM    646  C2* G   2  30     269.587 151.734 181.030
ATOM    647  O2* G   2  30     270.532 151.043 180.239
ATOM    648  C3* G   2  30     268.251 151.003 181.137
ATOM    649  O3* G   2  30     268.408 149.585 181.235
ATOM    650    P C   2  31     268.505 148.884 182.680
ATOM    651  O1P C   2  31     268.627 147.417 182.448
ATOM    652  O2P C   2  31     267.394 149.400 183.523
ATOM    653  O5* C   2  31     269.880 149.427 183.281
ATOM    654  C5* C   2  31     271.149 149.058 182.697
ATOM    655  C4* C   2  31     272.285 149.777 183.394
ATOM    656  O4* C   2  31     272.230 151.199 183.103
ATOM    657  C1* C   2  31     272.737 151.927 184.212
ATOM    658   N1 C   2  31     271.723 152.913 184.641
ATOM    659   C6 C   2  31     270.386 152.641 184.532
ATOM    660   C5 C   2  31     269.465 153.534 184.916
ATOM    661   C2 C   2  31     272.154 154.147 185.166
ATOM    662   O2 C   2  31     273.373 154.380 185.254
ATOM    663   N3 C   2  31     271.229 155.053 185.560
ATOM    664   C4 C   2  31     269.927 154.773 185.446
ATOM    665   N4 C   2  31     269.050 155.695 185.848
ATOM    666  C2* C   2  31     273.152 150.914 185.287
ATOM    667  O2* C   2  31     274.540 150.664 185.174
ATOM    668  C3* C   2  31     272.293 149.709 184.914
ATOM    669  O3* C   2  31     272.841 148.475 185.382
ATOM    670    P C   2  32     272.254 147.791 186.718
ATOM    671  O1P C   2  32     272.824 146.417 186.799
ATOM    672  O2P C   2  32     270.776 147.972 186.730
ATOM    673  O5* C   2  32     272.866 148.662 187.908
ATOM    674  C5* C   2  32     274.281 148.639 188.195
ATOM    675  C4* C   2  32     274.650 149.762 189.142
ATOM    676  O4* C   2  32     274.358 151.045 188.522
ATOM    677  C1* C   2  32     274.039 151.997 189.529
ATOM    678   N1 C   2  32     272.710 152.580 189.244
ATOM    679   C6 C   2  32     271.726 151.839 188.645
ATOM    680   C5 C   2  32     270.518 152.363 188.397
ATOM    681   C2 C   2  32     272.465 153.921 189.604
ATOM    682   O2 C   2  32     273.373 154.585 190.135
ATOM    683   N3 C   2  32     271.246 154.456 189.361
ATOM    684   C4 C   2  32     270.295 153.718 188.782
ATOM    685   N4 C   2  32     269.106 154.286 188.572
ATOM    686  C2* C   2  32     274.129 151.281 190.882
ATOM    687  O2* C   2  32     275.410 151.504 191.446
ATOM    688  C3* C   2  32     273.904 149.829 190.468
ATOM    689  O3* C   2  32     274.417 148.906 191.433
ATOM    690    P C   2  33     273.456 148.356 192.608
ATOM    691  O1P C   2  33     274.224 147.329 193.369
ATOM    692  O2P C   2  33     272.142 147.991 192.012
ATOM    693  O5* C   2  33     273.225 149.620 193.558
ATOM    694  C5* C   2  33     274.333 150.252 194.238
ATOM    695  C4* C   2  33     273.916 151.584 194.834
ATOM    696  O4* C   2  33     273.363 152.431 193.794
ATOM    697  C1* C   2  33     272.543 153.421 194.396
ATOM    698   N1 C   2  33     271.275 153.538 193.649
ATOM    699   C6 C   2  33     270.682 152.442 193.080
ATOM    700   C5 C   2  33     269.516 152.547 192.428
ATOM    701   C2 C   2  33     270.672 154.803 193.540
ATOM    702   O2 C   2  33     271.239 155.788 194.045
ATOM    703   N3 C   2  33     269.492 154.919 192.887
ATOM    704   C4 C   2  33     268.918 153.839 192.349
ATOM    705   N4 C   2  33     267.747 153.998 191.729
ATOM    706  C2* C   2  33     272.371 153.044 195.873
ATOM    707  O2* C   2  33     273.216 153.867 196.658
ATOM    708  C3* C   2  33     272.800 151.577 195.870
ATOM    709  O3* C   2  33     273.278 151.192 197.162
ATOM    710    P U   2  34     272.351 150.295 198.128
ATOM    711  O1P U   2  34     272.712 148.871 197.884
ATOM    712  O2P U   2  34     270.933 150.727 197.974
ATOM    713  O5* U   2  34     272.845 150.666 199.603
ATOM    714  C5* U   2  34     272.396 151.873 200.274
ATOM    715  C4* U   2  34     273.246 152.144 201.501
ATOM    716  O4* U   2  34     274.609 152.442 201.090
ATOM    717  C1* U   2  34     275.187 153.368 201.999
ATOM    718   N1 U   2  34     275.713 154.517 201.240
ATOM    719   C6 U   2  34     274.936 155.196 200.322
ATOM    720   C2 U   2  34     277.034 154.900 201.474
ATOM    721   O2 U   2  34     277.767 154.331 202.274
ATOM    722   N3 U   2  34     277.466 155.975 200.733
ATOM    723   C4 U   2  34     276.740 156.693 199.802
ATOM    724   O4 U   2  34     277.269 157.643 199.221
ATOM    725   C5 U   2  34     275.393 156.239 199.616
ATOM    726  C2* U   2  34     274.140 153.693 203.073
ATOM    727  O2* U   2  34     274.387 152.883 204.209
ATOM    728  C3* U   2  34     272.840 153.347 202.345
ATOM    729  O3* U   2  34     271.778 152.996 203.241
ATOM    730    P G   2  35     270.915 154.145 203.974
ATOM    731  O1P G   2  35     271.868 155.102 204.601
ATOM    732  O2P G   2  35     269.889 153.475 204.819
ATOM    733  O5* G   2  35     270.141 154.893 202.797
ATOM    734  C5* G   2  35     269.554 156.193 203.015
ATOM    735  C4* G   2  35     268.177 156.273 202.387
ATOM    736  O4* G   2  35     268.269 155.916 200.980
ATOM    737  C1* G   2  35     267.035 155.355 200.553
ATOM    738   N9 G   2  35     267.273 154.020 200.007
ATOM    739   C4 G   2  35     266.407 153.311 199.203
ATOM    740   N2 G   2  35     263.384 153.088 197.506
ATOM    741   N3 G   2  35     265.202 153.738 198.765
ATOM    742   C2 G   2  35     264.594 152.828 198.022
ATOM    743   N1 G   2  35     265.126 151.596 197.730
ATOM    744   C6 G   2  35     266.364 151.133 198.167
ATOM    745   O6 G   2  35     266.747 150.001 197.847
ATOM    746   C5 G   2  35     267.031 152.104 198.968
ATOM    747   N7 G   2  35     268.269 152.057 199.599
ATOM    748   C8 G   2  35     268.372 153.214 200.198
ATOM    749  C2* G   2  35     266.102 155.329 201.766
ATOM    750  O2* G   2  35     265.275 156.477 201.740
ATOM    751  C3* G   2  35     267.104 155.330 202.915
ATOM    752  O3* G   2  35     266.507 155.786 204.131
ATOM    753    P G   2  36     265.858 154.720 205.155
ATOM    754  O1P G   2  36     265.303 155.491 206.303
ATOM    755  O2P G   2  36     266.859 153.648 205.409
ATOM    756  O5* G   2  36     264.634 154.081 204.351
ATOM    757  C5* G   2  36     263.526 154.902 203.917
ATOM    758  C4* G   2  36     262.685 154.181 202.879
ATOM    759  O4* G   2  36     263.547 153.641 201.842
ATOM    760  C1* G   2  36     262.882 152.564 201.199
ATOM    761   N9 G   2  36     263.779 151.412 201.115
ATOM    762   C4 G   2  36     263.545 150.266 200.388
ATOM    763   N2 G   2  36     261.501 148.426 198.272
ATOM    764   N3 G   2  36     262.455 150.020 199.631
ATOM    765   C2 G   2  36     262.507 148.830 199.059
ATOM    766   N1 G   2  36     263.548 147.948 199.215
ATOM    767   C6 G   2  36     264.681 148.174 199.989
ATOM    768   O6 G   2  36     265.558 147.303 200.062
ATOM    769   C5 G   2  36     264.640 149.458 200.612
ATOM    770   N7 G   2  36     265.550 150.085 201.456
ATOM    771   C8 G   2  36     264.999 151.239 201.727
ATOM    772  C2* G   2  36     261.591 152.288 201.978
ATOM    773  O2* G   2  36     260.510 152.887 201.287
ATOM    774  C3* G   2  36     261.893 152.956 203.319
ATOM    775  O3* G   2  36     260.684 153.321 203.992
ATOM    776    P C   2  37     259.946 152.261 204.958
ATOM    777  O1P C   2  37     258.784 152.963 205.570
ATOM    778  O2P C   2  37     260.964 151.629 205.840
ATOM    779  O5* C   2  37     259.384 151.143 203.967
ATOM    780  C5* C   2  37     258.345 151.446 203.011
ATOM    781  C4* C   2  37     257.976 150.208 202.220
ATOM    782  O4* C   2  37     259.112 149.770 201.428
ATOM    783  C1* C   2  37     259.083 148.355 201.297
ATOM    784   N1 C   2  37     260.355 147.796 201.804
ATOM    785   C6 C   2  37     261.088 148.456 202.755
ATOM    786   C5 C   2  37     262.242 147.954 203.214
ATOM    787   C2 C   2  37     260.810 146.565 201.290
ATOM    788   O2 C   2  37     260.130 145.979 200.426
ATOM    789   N3 C   2  37     261.976 146.050 201.750
ATOM    790   C4 C   2  37     262.679 146.707 202.679
ATOM    791   N4 C   2  37     263.821 146.162 203.105
ATOM    792  C2* C   2  37     257.834 147.849 202.029
ATOM    793  O2* C   2  37     256.779 147.702 201.098
ATOM    794  C3* C   2  37     257.593 148.977 203.028
ATOM    795  O3* C   2  37     256.238 149.034 203.479
ATOM    796    P A   2  38     255.813 148.279 204.837
ATOM    797  O1P A   2  38     254.375 148.577 205.087
ATOM    798  O2P A   2  38     256.819 148.592 205.889
ATOM    799  O5* A   2  38     255.945 146.731 204.477
ATOM    800  C5* A   2  38     255.091 146.127 203.486
ATOM    801  C4* A   2  38     255.527 144.706 203.208
ATOM    802  O4* A   2  38     256.845 144.701 202.597
ATOM    803  C1* A   2  38     257.534 143.517 202.970
ATOM    804   N9 A   2  38     258.804 143.887 203.601
ATOM    805   C5 A   2  38     260.879 143.851 204.336
ATOM    806   N7 A   2  38     260.364 145.092 204.687
ATOM    807   C8 A   2  38     259.134 145.063 204.232
ATOM    808   N1 A   2  38     262.327 142.007 204.055
ATOM    809   C2 A   2  38     261.312 141.401 203.429
ATOM    810   N3 A   2  38     260.083 141.851 203.186
ATOM    811   C4 A   2  38     259.929 143.097 203.669
ATOM    812   C6 A   2  38     262.141 143.257 204.533
ATOM    813   N6 A   2  38     263.155 143.855 205.163
ATOM    814  C2* A   2  38     256.600 142.704 203.873
ATOM    815  O2* A   2  38     255.934 141.745 203.075
ATOM    816  C3* A   2  38     255.680 143.795 204.415
ATOM    817  O3* A   2  38     254.408 143.308 204.849
ATOM    818    P G   2  39     254.211 142.793 206.366
ATOM    819  O1P G   2  39     252.821 143.152 206.766
ATOM    820  O2P G   2  39     255.357 143.251 207.203
ATOM    821  O5* G   2  39     254.277 141.207 206.218
ATOM    822  C5* G   2  39     254.958 140.382 207.182
ATOM    823  C4* G   2  39     255.952 139.485 206.479
ATOM    824  O4* G   2  39     257.010 140.299 205.909
ATOM    825  C1* G   2  39     258.231 139.576 205.936
ATOM    826   N9 G   2  39     259.259 140.406 206.565
ATOM    827   C4 G   2  39     260.593 140.091 206.718
ATOM    828   N2 G   2  39     263.229 137.865 206.307
ATOM    829   N3 G   2  39     261.187 138.938 206.340
ATOM    830   C2 G   2  39     262.484 138.937 206.611
ATOM    831   N1 G   2  39     263.145 139.987 207.201
ATOM    832   C6 G   2  39     262.558 141.184 207.595
ATOM    833   O6 G   2  39     263.252 142.069 208.113
ATOM    834   C5 G   2  39     261.163 141.198 207.317
ATOM    835   N7 G   2  39     260.208 142.179 207.549
ATOM    836   C8 G   2  39     259.097 141.666 207.095
ATOM    837  C2* G   2  39     257.958 138.212 206.580
ATOM    838  O2* G   2  39     257.780 137.267 205.544
ATOM    839  C3* G   2  39     256.680 138.492 207.370
ATOM    840  O3* G   2  39     255.883 137.318 207.542
ATOM    841    P U   2  40     255.737 136.649 208.998
ATOM    842  O1P U   2  40     254.624 135.662 208.915
ATOM    843  O2P U   2  40     255.675 137.737 210.014
ATOM    844  O5* U   2  40     257.107 135.857 209.203
ATOM    845  C5* U   2  40     257.369 134.612 208.515
ATOM    846  C4* U   2  40     258.779 134.145 208.800
ATOM    847  O4* U   2  40     259.724 135.088 208.226
ATOM    848  C1* U   2  40     260.854 135.211 209.077
ATOM    849   N1 U   2  40     260.963 136.617 209.504
ATOM    850   C6 U   2  40     259.837 137.394 209.703
ATOM    851   C2 U   2  40     262.235 137.148 209.696
ATOM    852   O2 U   2  40     263.262 136.503 209.541
ATOM    853   N3 U   2  40     262.258 138.468 210.075
ATOM    854   C4 U   2  40     261.170 139.297 210.281
ATOM    855   O4 U   2  40     261.354 140.471 210.612
ATOM    856   C5 U   2  40     259.898 138.676 210.072
ATOM    857  C2* U   2  40     260.680 134.207 210.222
ATOM    858  O2* U   2  40     261.331 132.999 209.873
ATOM    859  C3* U   2  40     259.161 134.073 210.273
ATOM    860  O3* U   2  40     258.717 132.855 210.878
ATOM    861    P C   2  41     258.538 132.770 212.479
ATOM    862  O1P C   2  41     257.868 131.475 212.785
ATOM    863  O2P C   2  41     257.927 134.041 212.959
ATOM    864  O5* C   2  41     260.032 132.703 213.036
ATOM    865  C5* C   2  41     260.902 131.597 212.706
ATOM    866  C4* C   2  41     262.309 131.869 213.191
ATOM    867  O4* C   2  41     262.867 133.000 212.474
ATOM    868  C1* C   2  41     263.743 133.718 213.330
ATOM    869   N1 C   2  41     263.330 135.139 213.349
ATOM    870   C6 C   2  41     262.013 135.490 213.219
ATOM    871   C5 C   2  41     261.636 136.777 213.214
ATOM    872   C2 C   2  41     264.318 136.136 213.491
ATOM    873   O2 C   2  41     265.509 135.799 213.615
ATOM    874   N3 C   2  41     263.944 137.439 213.487
ATOM    875   C4 C   2  41     262.655 137.765 213.353
ATOM    876   N4 C   2  41     262.334 139.061 213.351
ATOM    877  C2* C   2  41     263.772 132.996 214.685
ATOM    878  O2* C   2  41     264.894 132.133 214.712
ATOM    879  C3* C   2  41     262.443 132.242 214.659
ATOM    880  O3* C   2  41     262.445 131.058 215.463
ATOM    881    P A   2  42     261.779 131.072 216.932
ATOM    882  O1P A   2  42     261.240 129.705 217.177
ATOM    883  O2P A   2  42     260.872 132.249 217.052
ATOM    884  O5* A   2  42     263.026 131.274 217.907
ATOM    885  C5* A   2  42     262.974 132.204 219.008
ATOM    886  C4* A   2  42     264.293 132.929 219.132
ATOM    887  O4* A   2  42     264.613 133.558 217.862
ATOM    888  C1* A   2  42     265.246 134.808 218.093
ATOM    889   N9 A   2  42     264.402 135.858 217.518
ATOM    890   C5 A   2  42     263.581 137.801 216.880
ATOM    891   N7 A   2  42     262.674 136.837 216.456
ATOM    892   C8 A   2  42     263.205 135.706 216.856
ATOM    893   N1 A   2  42     264.652 139.867 217.298
ATOM    894   C2 A   2  42     265.614 139.158 217.905
ATOM    895   N3 A   2  42     265.710 137.841 218.078
ATOM    896   C4 A   2  42     264.650 137.212 217.535
ATOM    897   C6 A   2  42     263.598 139.208 216.765
ATOM    898   N6 A   2  42     262.637 139.919 216.167
ATOM    899  C2* A   2  42     265.447 134.945 219.606
ATOM    900  O2* A   2  42     266.734 134.472 219.959
ATOM    901  C3* A   2  42     264.313 134.073 220.132
ATOM    902  O3* A   2  42     264.533 133.619 221.464
ATOM    903    P G   2  43     263.755 134.326 222.683
ATOM    904  O1P G   2  43     264.295 133.757 223.949
ATOM    905  O2P G   2  43     262.295 134.243 222.408
ATOM    906  O5* G   2  43     264.198 135.857 222.586
ATOM    907  C5* G   2  43     265.589 136.235 222.692
ATOM    908  C4* G   2  43     265.747 137.740 222.595
ATOM    909  O4* G   2  43     265.257 138.200 221.312
ATOM    910  C1* G   2  43     264.963 139.584 221.406
ATOM    911   N9 G   2  43     263.746 139.877 220.648
ATOM    912   C4 G   2  43     263.289 141.129 220.283
ATOM    913   N2 G   2  43     263.628 144.593 220.326
ATOM    914   N3 G   2  43     263.863 142.313 220.605
ATOM    915   C2 G   2  43     263.201 143.342 220.094
ATOM    916   N1 G   2  43     262.072 143.221 219.320
ATOM    917   C6 G   2  43     261.463 142.018 218.971
ATOM    918   O6 G   2  43     260.450 142.025 218.257
ATOM    919   C5 G   2  43     262.157 140.900 219.526
ATOM    920   N7 G   2  43     261.888 139.538 219.441
ATOM    921   C8 G   2  43     262.848 138.973 220.125
ATOM    922  C2* G   2  43     264.962 139.960 222.894
ATOM    923  O2* G   2  43     266.146 140.687 223.169
ATOM    924  C3* G   2  43     264.933 138.584 223.563
ATOM    925  O3* G   2  43     265.538 138.621 224.855
ATOM    926    P A   2  44     264.620 138.797 226.165
ATOM    927  O1P A   2  44     265.526 138.732 227.346
ATOM    928  O2P A   2  44     263.477 137.848 226.065
ATOM    929  O5* A   2  44     264.046 140.282 226.046
ATOM    930  C5* A   2  44     264.905 141.433 226.206
ATOM    931  C4* A   2  44     264.193 142.691 225.750
ATOM    932  O4* A   2  44     263.935 142.615 224.320
ATOM    933  C1* A   2  44     262.716 143.285 224.016
ATOM    934   N9 A   2  44     261.789 142.324 223.415
ATOM    935   C5 A   2  44     260.173 141.403 222.236
ATOM    936   N7 A   2  44     260.792 140.366 222.920
ATOM    937   C8 A   2  44     261.740 140.961 223.604
ATOM    938   N1 A   2  44     258.721 142.631 220.835
ATOM    939   C2 A   2  44     259.398 143.723 221.219
ATOM    940   N3 A   2  44     260.431 143.825 222.053
ATOM    941   C4 A   2  44     260.774 142.616 222.534
ATOM    942   C6 A   2  44     259.092 141.431 221.333
ATOM    943   N6 A   2  44     258.420 140.343 220.945
ATOM    944  C2* A   2  44     262.186 143.882 225.323
ATOM    945  O2* A   2  44     262.621 145.224 225.436
ATOM    946  C3* A   2  44     262.817 142.947 226.351
ATOM    947  O3* A   2  44     262.874 143.511 227.660
ATOM    948    P G   2  45     261.669 143.244 228.699
ATOM    949  O1P G   2  45     262.052 143.874 229.993
ATOM    950  O2P G   2  45     261.332 141.793 228.663
ATOM    951  O5* G   2  45     260.437 144.058 228.090
ATOM    952  C5* G   2  45     260.536 145.479 227.849
ATOM    953  C4* G   2  45     259.386 145.960 226.991
ATOM    954  O4* G   2  45     259.402 145.251 225.727
ATOM    955  C1* G   2  45     258.089 145.225 225.195
ATOM    956   N9 G   2  45     257.764 143.864 224.771
ATOM    957   C4 G   2  45     256.823 143.515 223.827
ATOM    958   N2 G   2  45     254.402 144.437 221.511
ATOM    959   N3 G   2  45     256.047 144.371 223.124
ATOM    960   C2 G   2  45     255.237 143.737 222.292
ATOM    961   N1 G   2  45     255.185 142.371 222.161
ATOM    962   C6 G   2  45     255.968 141.467 222.871
ATOM    963   O6 G   2  45     255.834 140.251 222.675
ATOM    964   C5 G   2  45     256.854 142.137 223.770
ATOM    965   N7 G   2  45     257.801 141.629 224.652
ATOM    966   C8 G   2  45     258.315 142.687 225.222
ATOM    967  C2* G   2  45     257.142 145.820 226.246
ATOM    968  O2* G   2  45     256.867 147.158 225.876
ATOM    969  C3* G   2  45     257.980 145.715 227.520
ATOM    970  O3* G   2  45     257.600 146.732 228.456
ATOM    971    P G   2  46     257.401 146.373 230.018
ATOM    972  O1P G   2  46     257.818 144.962 230.247
ATOM    973  O2P G   2  46     256.036 146.809 230.422
ATOM    974  O5* G   2  46     258.455 147.320 230.756
ATOM    975  C5* G   2  46     259.857 147.265 230.414
ATOM    976  C4* G   2  46     260.282 148.537 229.710
ATOM    977  O4* G   2  46     259.251 148.911 228.753
ATOM    978  C1* G   2  46     259.165 150.327 228.667
ATOM    979   N9 G   2  46     257.829 150.735 229.101
ATOM    980   C4 G   2  46     257.232 151.962 228.895
ATOM    981   N2 G   2  46     257.319 155.181 227.584
ATOM    982   N3 G   2  46     257.762 153.005 228.218
ATOM    983   C2 G   2  46     256.955 154.056 228.216
ATOM    984   N1 G   2  46     255.729 154.085 228.834
ATOM    985   C6 G   2  46     255.163 153.030 229.541
ATOM    986   O6 G   2  46     254.056 153.173 230.079
ATOM    987   C5 G   2  46     256.013 151.887 229.540
ATOM    988   N7 G   2  46     255.835 150.633 230.111
ATOM    989   C8 G   2  46     256.930 149.985 229.821
ATOM    990  C2* G   2  46     260.276 150.898 229.555
ATOM    991  O2* G   2  46     261.430 151.109 228.764
ATOM    992  C3* G   2  46     260.445 149.777 230.576
ATOM    993  O3* G   2  46     261.726 149.798 231.210
ATOM    994    P C   2  47     261.964 150.705 232.522
ATOM    995  O1P C   2  47     263.263 150.282 233.113
ATOM    996  O2P C   2  47     260.733 150.670 233.362
ATOM    997  O5* C   2  47     262.135 152.184 231.947
ATOM    998  C5* C   2  47     263.226 152.526 231.060
ATOM    999  C4* C   2  47     263.129 153.978 230.651
ATOM   1000  O4* C   2  47     261.922 154.176 229.868
ATOM   1001  C1* C   2  47     261.347 155.434 230.184
ATOM   1002   N1 C   2  47     259.977 155.205 230.690
ATOM   1003   C6 C   2  47     259.625 153.996 231.228
ATOM   1004   C5 C   2  47     258.386 153.773 231.683
ATOM   1005   C2 C   2  47     259.033 156.243 230.606
ATOM   1006   O2 C   2  47     259.369 157.333 230.106
ATOM   1007   N3 C   2  47     257.778 156.029 231.071
ATOM   1008   C4 C   2  47     257.450 154.842 231.593
ATOM   1009   N4 C   2  47     256.204 154.673 232.040
ATOM   1010  C2* C   2  47     262.294 156.147 231.158
ATOM   1011  O2* C   2  47     263.161 156.988 230.419
ATOM   1012  C3* C   2  47     263.011 154.965 231.805
ATOM   1013  O3* C   2  47     264.302 155.307 232.323
ATOM   1014    P G   2  48     264.622 155.109 233.891
ATOM   1015  O1P G   2  48     266.080 155.356 234.075
ATOM   1016  O2P G   2  48     264.039 153.813 234.333
ATOM   1017  O5* G   2  48     263.815 156.281 234.615
ATOM   1018  C5* G   2  48     264.288 157.645 234.575
ATOM   1019  C4* G   2  48     263.163 158.608 234.888
ATOM   1020  O4* G   2  48     262.099 158.439 233.909
ATOM   1021  C1* G   2  48     260.842 158.716 234.517
ATOM   1022   N9 G   2  48     260.027 157.503 234.489
ATOM   1023   C4 G   2  48     258.707 157.400 234.873
ATOM   1024   N2 G   2  48     255.800 158.882 236.074
ATOM   1025   N3 G   2  48     257.926 158.413 235.314
ATOM   1026   C2 G   2  48     256.709 158.001 235.625
ATOM   1027   N1 G   2  48     256.291 156.697 235.517
ATOM   1028   C6 G   2  48     257.075 155.636 235.070
ATOM   1029   O6 G   2  48     256.597 154.494 235.021
ATOM   1030   C5 G   2  48     258.386 156.067 234.724
ATOM   1031   N7 G   2  48     259.473 155.349 234.241
ATOM   1032   C8 G   2  48     260.419 156.240 234.110
ATOM   1033  C2* G   2  48     261.130 159.146 235.957
ATOM   1034  O2* G   2  48     261.249 160.556 236.016
ATOM   1035  C3* G   2  48     262.445 158.424 236.217
ATOM   1036  O3* G   2  48     263.139 158.972 237.334
ATOM   1037    P A   2  49     262.825 158.419 238.817
ATOM   1038  O1P A   2  49     264.101 157.902 239.378
ATOM   1039  O2P A   2  49     261.635 157.527 238.760
ATOM   1040  O5* A   2  49     262.417 159.721 239.639
ATOM   1041  C5* A   2  49     263.354 160.795 239.818
ATOM   1042  C4* A   2  49     262.904 161.722 240.924
ATOM   1043  O4* A   2  49     261.806 162.565 240.468
ATOM   1044  C1* A   2  49     260.777 162.549 241.435
ATOM   1045   N9 A   2  49     259.497 162.853 240.780
ATOM   1046   C5 A   2  49     257.675 162.877 239.534
ATOM   1047   N7 A   2  49     257.643 164.037 240.293
ATOM   1048   C8 A   2  49     258.738 163.976 241.011
ATOM   1049   N1 A   2  49     257.110 161.171 238.000
ATOM   1050   C2 A   2  49     258.240 160.559 238.386
ATOM   1051   N3 A   2  49     259.151 160.948 239.282
ATOM   1052   C4 A   2  49     258.808 162.130 239.827
ATOM   1053   C6 A   2  49     256.793 162.357 238.565
ATOM   1054   N6 A   2  49     255.671 162.971 238.178
ATOM   1055  C2* A   2  49     260.916 161.200 242.141
ATOM   1056  O2* A   2  49     260.282 161.229 243.406
ATOM   1057  C3* A   2  49     262.441 161.068 242.224
ATOM   1058  O3* A   2  49     262.965 161.819 243.314
ATOM   1059    P U   2  50     264.285 161.297 244.079
ATOM   1060  O1P U   2  50     264.053 159.872 244.440
ATOM   1061  O2P U   2  50     264.609 162.281 245.152
ATOM   1062  O5* U   2  50     265.438 161.336 242.969
ATOM   1063  C5* U   2  50     266.678 162.053 243.203
ATOM   1064  C4* U   2  50     267.847 161.380 242.501
ATOM   1065  O4* U   2  50     267.966 160.007 242.952
ATOM   1066  C1* U   2  50     268.695 159.270 241.985
ATOM   1067   N1 U   2  50     268.062 157.951 241.801
ATOM   1068   C6 U   2  50     266.710 157.824 241.544
ATOM   1069   C2 U   2  50     268.876 156.823 241.898
ATOM   1070   O2 U   2  50     270.077 156.879 242.129
ATOM   1071   N3 U   2  50     268.228 155.624 241.716
ATOM   1072   C4 U   2  50     266.883 155.430 241.456
ATOM   1073   O4 U   2  50     266.452 154.283 241.300
ATOM   1074   C5 U   2  50     266.112 156.634 241.376
ATOM   1075  C2* U   2  50     268.851 160.150 240.735
ATOM   1076  O2* U   2  50     270.178 160.644 240.711
ATOM   1077  C3* U   2  50     267.799 161.240 240.982
ATOM   1078  O3* U   2  50     268.151 162.485 240.354
ATOM   1079    P G   2  51     267.867 162.724 238.778
ATOM   1080  O1P G   2  51     268.661 161.726 238.008
ATOM   1081  O2P G   2  51     268.059 164.176 238.509
ATOM   1082  O5* G   2  51     266.313 162.417 238.581
ATOM   1083  C5* G   2  51     265.845 161.570 237.503
ATOM   1084  C4* G   2  51     264.776 162.277 236.690
ATOM   1085  O4* G   2  51     263.790 162.835 237.608
ATOM   1086  C1* G   2  51     263.741 164.246 237.477
ATOM   1087   N9 G   2  51     263.688 164.822 238.825
ATOM   1088   C4 G   2  51     262.638 165.523 239.390
ATOM   1089   N2 G   2  51     259.427 166.836 239.175
ATOM   1090   N3 G   2  51     261.448 165.790 238.804
ATOM   1091   C2 G   2  51     260.649 166.489 239.598
ATOM   1092   N1 G   2  51     260.989 166.901 240.866
ATOM   1093   C6 G   2  51     262.206 166.645 241.492
ATOM   1094   O6 G   2  51     262.414 167.076 242.638
ATOM   1095   C5 G   2  51     263.075 165.883 240.653
ATOM   1096   N7 G   2  51     264.362 165.408 240.884
ATOM   1097   C8 G   2  51     264.683 164.785 239.781
ATOM   1098  C2* G   2  51     264.992 164.657 236.693
ATOM   1099  O2* G   2  51     264.777 165.847 235.960
ATOM   1100  C3* G   2  51     265.236 163.435 235.806
ATOM   1101  O3* G   2  51     264.455 163.467 234.601
ATOM   1102    P A   2  52     265.151 163.861 233.194
ATOM   1103  O1P A   2  52     266.590 163.471 233.240
ATOM   1104  O2P A   2  52     264.788 165.274 232.902
ATOM   1105  O5* A   2  52     264.414 162.946 232.108
ATOM   1106  C5* A   2  52     264.743 161.539 231.940
ATOM   1107  C4* A   2  52     263.696 160.850 231.082
ATOM   1108  O4* A   2  52     262.410 160.944 231.748
ATOM   1109  C1* A   2  52     261.388 161.178 230.793
ATOM   1110   N9 A   2  52     260.777 162.473 231.104
ATOM   1111   C5 A   2  52     259.411 164.193 231.255
ATOM   1112   N7 A   2  52     260.488 164.478 232.083
ATOM   1113   C8 A   2  52     261.269 163.435 231.954
ATOM   1114   N1 A   2  52     257.367 164.341 230.085
ATOM   1115   C2 A   2  52     257.671 163.148 229.557
ATOM   1116   N3 A   2  52     258.740 162.382 229.763
ATOM   1117   C4 A   2  52     259.582 162.967 230.633
ATOM   1118   C6 A   2  52     258.232 164.902 230.958
ATOM   1119   N6 A   2  52     257.923 166.088 231.491
ATOM   1120  C2* A   2  52     262.020 161.064 229.402
ATOM   1121  O2* A   2  52     261.879 159.731 228.948
ATOM   1122  C3* A   2  52     263.469 161.444 229.696
ATOM   1123  O3* A   2  52     264.389 160.898 228.743
ATOM   1124    P A   2  53     264.704 161.692 227.376
ATOM   1125  O1P A   2  53     265.718 160.896 226.633
ATOM   1126  O2P A   2  53     264.986 163.115 227.706
ATOM   1127  O5* A   2  53     263.335 161.635 226.560
ATOM   1128  C5* A   2  53     262.811 160.384 226.057
ATOM   1129  C4* A   2  53     261.473 160.612 225.388
ATOM   1130  O4* A   2  53     260.538 161.137 226.366
ATOM   1131  C1* A   2  53     259.681 162.087 225.752
ATOM   1132   N9 A   2  53     259.832 163.364 226.459
ATOM   1133   C5 A   2  53     259.490 165.365 227.317
ATOM   1134   N7 A   2  53     260.742 164.961 227.762
ATOM   1135   C8 A   2  53     260.899 163.775 227.225
ATOM   1136   N1 A   2  53     257.527 166.625 226.948
ATOM   1137   C2 A   2  53     257.105 165.604 226.189
ATOM   1138   N3 A   2  53     257.716 164.453 225.906
ATOM   1139   C4 A   2  53     258.919 164.394 226.508
ATOM   1140   C6 A   2  53     258.739 166.536 227.539
ATOM   1141   N6 A   2  53     259.155 167.554 228.298
ATOM   1142  C2* A   2  53     260.025 162.124 224.258
ATOM   1143  O2* A   2  53     259.148 161.258 223.563
ATOM   1144  C3* A   2  53     261.473 161.643 224.268
ATOM   1145  O3* A   2  53     261.873 161.065 223.024
ATOM   1146    P G   2  54     263.025 161.770 222.145
ATOM   1147  O1P G   2  54     263.125 161.021 220.862
ATOM   1148  O2P G   2  54     264.233 161.921 223.000
ATOM   1149  O5* G   2  54     262.447 163.225 221.839
ATOM   1150  C5* G   2  54     261.204 163.396 221.126
ATOM   1151  C4* G   2  54     260.621 164.769 221.392
ATOM   1152  O4* G   2  54     260.336 164.915 222.810
ATOM   1153  C1* G   2  54     260.506 166.273 223.194
ATOM   1154   N9 G   2  54     261.514 166.338 224.251
ATOM   1155   C4 G   2  54     261.656 167.335 225.193
ATOM   1156   N2 G   2  54     260.616 170.354 226.570
ATOM   1157   N3 G   2  54     260.881 168.436 225.312
ATOM   1158   C2 G   2  54     261.273 169.213 226.312
ATOM   1159   N1 G   2  54     262.339 168.930 227.132
ATOM   1160   C6 G   2  54     263.150 167.804 227.032
ATOM   1161   O6 G   2  54     264.088 167.648 227.825
ATOM   1162   C5 G   2  54     262.742 166.961 225.960
ATOM   1163   N7 G   2  54     263.268 165.756 225.514
ATOM   1164   C8 G   2  54     262.512 165.425 224.503
ATOM   1165  C2* G   2  54     260.891 167.059 221.937
ATOM   1166  O2* G   2  54     259.723 167.623 221.372
ATOM   1167  C3* G   2  54     261.511 165.961 221.077
ATOM   1168  O3* G   2  54     261.515 166.277 219.684
ATOM   1169    P G   2  55     262.729 167.135 219.065
ATOM   1170  O1P G   2  55     262.494 167.255 217.599
ATOM   1171  O2P G   2  55     264.008 166.553 219.559
ATOM   1172  O5* G   2  55     262.536 168.575 219.723
ATOM   1173  C5* G   2  55     263.630 169.512 219.831
ATOM   1174  C4* G   2  55     263.245 170.645 220.757
ATOM   1175  O4* G   2  55     262.932 170.110 222.073
ATOM   1176  C1* G   2  55     263.293 171.056 223.072
ATOM   1177   N9 G   2  55     264.254 170.432 223.984
ATOM   1178   C4 G   2  55     264.805 170.996 225.118
ATOM   1179   N2 G   2  55     265.114 173.684 227.305
ATOM   1180   N3 G   2  55     264.559 172.239 225.590
ATOM   1181   C2 G   2  55     265.240 172.493 226.698
ATOM   1182   N1 G   2  55     266.096 171.600 227.296
ATOM   1183   C6 G   2  55     266.369 170.318 226.832
ATOM   1184   O6 G   2  55     267.163 169.597 227.451
ATOM   1185   C5 G   2  55     265.641 170.028 225.640
ATOM   1186   N7 G   2  55     265.617 168.881 224.855
ATOM   1187   C8 G   2  55     264.784 169.165 223.889
ATOM   1188  C2* G   2  55     263.821 172.300 222.350
ATOM   1189  O2* G   2  55     262.747 173.206 222.179
ATOM   1190  C3* G   2  55     264.306 171.700 221.032
ATOM   1191  O3* G   2  55     264.368 172.667 219.979
ATOM   1192    P A   2  56     265.696 173.560 219.781
ATOM   1193  O1P A   2  56     265.547 174.314 218.503
ATOM   1194  O2P A   2  56     266.888 172.688 219.981
ATOM   1195  O5* A   2  56     265.649 174.607 220.987
ATOM   1196  C5* A   2  56     264.554 175.544 221.129
ATOM   1197  C4* A   2  56     264.782 176.443 222.326
ATOM   1198  O4* A   2  56     264.833 175.635 223.532
ATOM   1199  C1* A   2  56     265.753 176.205 224.450
ATOM   1200   N9 A   2  56     266.763 175.195 224.782
ATOM   1201   C5 A   2  56     268.335 174.032 225.798
ATOM   1202   N7 A   2  56     267.979 173.303 224.670
ATOM   1203   C8 A   2  56     267.052 174.035 224.101
ATOM   1204   N1 A   2  56     269.383 174.722 227.801
ATOM   1205   C2 A   2  56     268.609 175.815 227.737
ATOM   1206   N3 A   2  56     267.695 176.152 226.826
ATOM   1207   C4 A   2  56     267.604 175.207 225.872
ATOM   1208   C6 A   2  56     269.267 173.790 226.830
ATOM   1209   N6 A   2  56     270.031 172.696 226.901
ATOM   1210  C2* A   2  56     266.298 177.492 223.823
ATOM   1211  O2* A   2  56     265.535 178.585 224.297
ATOM   1212  C3* A   2  56     266.094 177.212 222.337
ATOM   1213  O3* A   2  56     266.001 178.406 221.561
ATOM   1214    P C   2  57     267.204 178.812 220.570
ATOM   1215  O1P C   2  57     266.819 180.092 219.909
ATOM   1216  O2P C   2  57     267.544 177.629 219.735
ATOM   1217  O5* C   2  57     268.433 179.096 221.546
ATOM   1218  C5* C   2  57     268.333 180.075 222.600
ATOM   1219  C4* C   2  57     269.410 179.846 223.635
ATOM   1220  O4* C   2  57     269.225 178.545 224.253
ATOM   1221  C1* C   2  57     270.491 177.998 224.595
ATOM   1222   N1 C   2  57     270.615 176.659 223.976
ATOM   1223   C6 C   2  57     270.067 176.395 222.749
ATOM   1224   C5 C   2  57     270.152 175.175 222.200
ATOM   1225   C2 C   2  57     271.297 175.646 224.678
ATOM   1226   O2 C   2  57     271.799 175.906 225.787
ATOM   1227   N3 C   2  57     271.389 174.411 224.130
ATOM   1228   C4 C   2  57     270.838 174.166 222.936
ATOM   1229   N4 C   2  57     270.945 172.931 222.437
ATOM   1230  C2* C   2  57     271.563 179.020 224.199
ATOM   1231  O2* C   2  57     271.896 179.798 225.335
ATOM   1232  C3* C   2  57     270.838 179.814 223.113
ATOM   1233  O3* C   2  57     271.337 181.144 222.935
ATOM   1234    P G   2  58     272.742 181.384 222.186
ATOM   1235  O1P G   2  58     272.830 182.833 221.853
ATOM   1236  O2P G   2  58     272.896 180.373 221.101
ATOM   1237  O5* G   2  58     273.814 181.085 223.325
ATOM   1238  C5* G   2  58     275.108 180.553 223.007
ATOM   1239  C4* G   2  58     275.576 179.644 224.116
ATOM   1240  O4* G   2  58     274.580 178.613 224.346
ATOM   1241  C1* G   2  58     275.223 177.394 224.682
ATOM   1242   N9 G   2  58     274.805 176.372 223.723
ATOM   1243   C4 G   2  58     275.080 175.022 223.784
ATOM   1244   N2 G   2  58     276.592 172.331 225.378
ATOM   1245   N3 G   2  58     275.819 174.404 224.732
ATOM   1246   C2 G   2  58     275.892 173.098 224.530
ATOM   1247   N1 G   2  58     275.284 172.448 223.482
ATOM   1248   C6 G   2  58     274.518 173.060 222.493
ATOM   1249   O6 G   2  58     274.010 172.375 221.591
ATOM   1250   C5 G   2  58     274.436 174.468 222.695
ATOM   1251   N7 G   2  58     273.787 175.448 221.954
ATOM   1252   C8 G   2  58     274.036 176.558 222.595
ATOM   1253  C2* G   2  58     276.731 177.666 224.739
ATOM   1254  O2* G   2  58     277.098 177.949 226.076
ATOM   1255  C3* G   2  58     276.853 178.877 223.819
ATOM   1256  O3* G   2  58     278.004 179.669 224.099
ATOM   1257    P U   2  59     279.319 179.516 223.186
ATOM   1258  O1P U   2  59     280.337 180.462 223.721
ATOM   1259  O2P U   2  59     278.913 179.609 221.755
ATOM   1260  O5* U   2  59     279.810 178.025 223.471
ATOM   1261  C5* U   2  59     280.234 177.614 224.792
ATOM   1262  C4* U   2  59     280.632 176.155 224.779
ATOM   1263  O4* U   2  59     279.459 175.325 224.568
ATOM   1264  C1* U   2  59     279.804 174.207 223.764
ATOM   1265   N1 U   2  59     278.928 174.204 222.578
ATOM   1266   C6 U   2  59     278.638 175.368 221.897
ATOM   1267   C2 U   2  59     278.374 172.992 222.178
ATOM   1268   O2 U   2  59     278.623 171.931 222.727
ATOM   1269   N3 U   2  59     277.516 173.073 221.108
ATOM   1270   C4 U   2  59     277.164 174.209 220.405
ATOM   1271   O4 U   2  59     276.322 174.131 219.508
ATOM   1272   C5 U   2  59     277.798 175.410 220.857
ATOM   1273  C2* U   2  59     281.316 174.268 223.501
ATOM   1274  O2* U   2  59     281.981 173.476 224.468
ATOM   1275  C3* U   2  59     281.593 175.760 223.667
ATOM   1276  O3* U   2  59     282.943 176.049 224.040
ATOM   1277    P G   2  60     283.930 176.782 222.997
ATOM   1278  O1P G   2  60     285.082 177.317 223.779
ATOM   1279  O2P G   2  60     283.133 177.706 222.142
ATOM   1280  O5* G   2  60     284.476 175.598 222.077
ATOM   1281  C5* G   2  60     285.187 174.481 222.655
ATOM   1282  C4* G   2  60     286.094 173.833 221.628
ATOM   1283  O4* G   2  60     285.284 173.227 220.581
ATOM   1284  C1* G   2  60     285.656 173.755 219.323
ATOM   1285   N9 G   2  60     284.453 173.811 218.488
ATOM   1286   C4 G   2  60     283.971 172.780 217.709
ATOM   1287   N2 G   2  60     284.280 169.537 216.508
ATOM   1288   N3 G   2  60     284.540 171.561 217.566
ATOM   1289   C2 G   2  60     283.845 170.777 216.760
ATOM   1290   N1 G   2  60     282.675 171.153 216.144
ATOM   1291   C6 G   2  60     282.064 172.399 216.274
ATOM   1292   O6 G   2  60     281.004 172.628 215.677
ATOM   1293   C5 G   2  60     282.811 173.261 217.136
ATOM   1294   N7 G   2  60     282.572 174.573 217.533
ATOM   1295   C8 G   2  60     283.571 174.859 218.329
ATOM   1296  C2* G   2  60     286.376 175.075 219.611
ATOM   1297  O2* G   2  60     287.275 175.409 218.570
ATOM   1298  C3* G   2  60     287.094 174.748 220.923
ATOM   1299  O3* G   2  60     288.311 174.032 220.687
ATOM   1300    P C   2  61     289.722 174.677 221.130
ATOM   1301  O1P C   2  61     290.795 173.763 220.648
ATOM   1302  O2P C   2  61     289.659 175.031 222.577
ATOM   1303  O5* C   2  61     289.804 176.021 220.275
ATOM   1304  C5* C   2  61     290.627 177.134 220.690
ATOM   1305  C4* C   2  61     290.902 178.045 219.512
ATOM   1306  O4* C   2  61     291.748 177.354 218.554
ATOM   1307  C1* C   2  61     291.388 177.738 217.235
ATOM   1308   N1 C   2  61     291.033 176.522 216.474
ATOM   1309   C6 C   2  61     290.324 175.508 217.060
ATOM   1310   C5 C   2  61     290.030 174.388 216.387
ATOM   1311   C2 C   2  61     291.451 176.411 215.133
ATOM   1312   O2 C   2  61     292.080 177.351 214.610
ATOM   1313   N3 C   2  61     291.157 175.281 214.444
ATOM   1314   C4 C   2  61     290.477 174.293 215.036
ATOM   1315   N4 C   2  61     290.223 173.193 214.323
ATOM   1316  C2* C   2  61     290.283 178.796 217.343
ATOM   1317  O2* C   2  61     290.868 180.085 217.293
ATOM   1318  C3* C   2  61     289.680 178.464 218.705
ATOM   1319  O3* C   2  61     289.013 179.578 219.302
ATOM   1320    P U   2  62     287.403 179.596 219.394
ATOM   1321  O1P U   2  62     287.000 180.908 219.976
ATOM   1322  O2P U   2  62     286.957 178.335 220.048
ATOM   1323  O5* U   2  62     286.923 179.568 217.873
ATOM   1324  C5* U   2  62     287.474 180.484 216.909
ATOM   1325  C4* U   2  62     287.275 179.959 215.507
ATOM   1326  O4* U   2  62     287.748 178.591 215.439
ATOM   1327  C1* U   2  62     287.176 177.979 214.298
ATOM   1328   N1 U   2  62     286.870 176.565 214.580
ATOM   1329   C6 U   2  62     287.325 175.587 213.722
ATOM   1330   C2 U   2  62     286.121 176.234 215.710
ATOM   1331   O2 U   2  62     285.702 177.063 216.504
ATOM   1332   N3 U   2  62     285.885 174.887 215.867
ATOM   1333   C4 U   2  62     286.311 173.861 215.038
ATOM   1334   O4 U   2  62     286.017 172.696 215.311
ATOM   1335   C5 U   2  62     287.078 174.287 213.907
ATOM   1336  C2* U   2  62     286.001 178.855 213.843
ATOM   1337  O2* U   2  62     286.399 179.524 212.661
ATOM   1338  C3* U   2  62     285.836 179.800 215.037
ATOM   1339  O3* U   2  62     285.303 181.053 214.618
ATOM   1340    P A   2  63     283.871 181.545 215.159
ATOM   1341  O1P A   2  63     284.039 181.941 216.584
ATOM   1342  O2P A   2  63     282.855 180.521 214.793
ATOM   1343  O5* A   2  63     283.599 182.852 214.290
ATOM   1344  C5* A   2  63     282.496 183.735 214.567
ATOM   1345  C4* A   2  63     281.460 183.626 213.473
ATOM   1346  O4* A   2  63     282.141 183.538 212.189
ATOM   1347  C1* A   2  63     281.408 182.691 211.313
ATOM   1348   N9 A   2  63     282.267 181.575 210.905
ATOM   1349   C5 A   2  63     283.064 179.794 209.882
ATOM   1350   N7 A   2  63     284.006 180.146 210.839
ATOM   1351   C8 A   2  63     283.490 181.205 211.416
ATOM   1352   N1 A   2  63     281.934 178.684 208.129
ATOM   1353   C2 A   2  63     280.968 179.603 208.272
ATOM   1354   N3 A   2  63     280.897 180.626 209.122
ATOM   1355   C4 A   2  63     281.988 180.667 209.909
ATOM   1356   C6 A   2  63     283.017 178.751 208.936
ATOM   1357   N6 A   2  63     283.976 177.831 208.797
ATOM   1358  C2* A   2  63     280.148 182.245 212.060
ATOM   1359  O2* A   2  63     279.087 183.119 211.726
ATOM   1360  C3* A   2  63     280.604 182.368 213.510
ATOM   1361  O3* A   2  63     279.516 182.510 214.425
ATOM   1362    P A   2  64     278.818 181.200 215.054
ATOM   1363  O1P A   2  64     277.780 181.668 216.015
ATOM   1364  O2P A   2  64     279.881 180.270 215.521
ATOM   1365  O5* A   2  64     278.071 180.524 213.816
ATOM   1366  C5* A   2  64     277.044 181.234 213.085
ATOM   1367  C4* A   2  64     276.528 180.387 211.940
ATOM   1368  O4* A   2  64     277.618 180.093 211.026
ATOM   1369  C1* A   2  64     277.439 178.798 210.468
ATOM   1370   N9 A   2  64     278.620 177.988 210.782
ATOM   1371   C5 A   2  64     280.197 176.449 210.752
ATOM   1372   N7 A   2  64     280.507 177.301 211.804
ATOM   1373   C8 A   2  64     279.544 178.192 211.781
ATOM   1374   N1 A   2  64     280.260 174.679 209.188
ATOM   1375   C2 A   2  64     279.133 175.193 208.676
ATOM   1376   N3 A   2  64     278.446 176.269 209.059
ATOM   1377   C4 A   2  64     279.037 176.858 210.115
ATOM   1378   C6 A   2  64     280.829 175.295 210.249
ATOM   1379   N6 A   2  64     281.953 174.781 210.759
ATOM   1380  C2* A   2  64     276.118 178.241 211.011
ATOM   1381  O2* A   2  64     275.090 178.516 210.078
ATOM   1382  C3* A   2  64     275.976 179.020 212.316
ATOM   1383  O3* A   2  64     274.622 179.117 212.764
ATOM   1384    P U   2  65     274.082 178.126 213.913
ATOM   1385  O1P U   2  65     272.854 178.744 214.485
ATOM   1386  O2P U   2  65     275.215 177.780 214.816
ATOM   1387  O5* U   2  65     273.656 176.808 213.121
ATOM   1388  C5* U   2  65     272.623 176.841 212.111
ATOM   1389  C4* U   2  65     272.666 175.580 211.278
ATOM   1390  O4* U   2  65     273.939 175.513 210.581
ATOM   1391  C1* U   2  65     274.368 174.163 210.496
ATOM   1392   N1 U   2  65     275.692 174.052 211.133
ATOM   1393   C6 U   2  65     276.066 174.890 212.164
ATOM   1394   C2 U   2  65     276.566 173.082 210.656
ATOM   1395   O2 U   2  65     276.279 172.310 209.753
ATOM   1396   N3 U   2  65     277.793 173.054 211.276
ATOM   1397   C4 U   2  65     278.227 173.872 212.302
ATOM   1398   O4 U   2  65     279.366 173.732 212.749
ATOM   1399   C5 U   2  65     277.269 174.834 212.744
ATOM   1400  C2* U   2  65     273.265 173.289 211.105
ATOM   1401  O2* U   2  65     272.414 172.851 210.063
ATOM   1402  C3* U   2  65     272.587 174.272 212.055
ATOM   1403  O3* U   2  65     271.228 173.922 212.344
ATOM   1404    P C   2  66     270.857 173.207 213.742
ATOM   1405  O1P C   2  66     269.384 173.339 213.932
ATOM   1406  O2P C   2  66     271.780 173.710 214.797
ATOM   1407  O5* C   2  66     271.191 171.665 213.501
ATOM   1408  C5* C   2  66     270.489 170.893 212.498
ATOM   1409  C4* C   2  66     271.349 169.740 212.025
ATOM   1410  O4* C   2  66     272.598 170.272 211.506
ATOM   1411  C1* C   2  66     273.661 169.382 211.811
ATOM   1412   N1 C   2  66     274.655 170.098 212.638
ATOM   1413   C6 C   2  66     274.276 171.112 213.478
ATOM   1414   C5 C   2  66     275.173 171.759 214.232
ATOM   1415   C2 C   2  66     276.005 169.720 212.552
ATOM   1416   O2 C   2  66     276.330 168.805 211.772
ATOM   1417   N3 C   2  66     276.920 170.364 213.316
ATOM   1418   C4 C   2  66     276.535 171.349 214.133
ATOM   1419   N4 C   2  66     277.469 171.950 214.871
ATOM   1420  C2* C   2  66     273.049 168.150 212.487
ATOM   1421  O2* C   2  66     272.783 167.166 211.505
ATOM   1422  C3* C   2  66     271.781 168.743 213.092
ATOM   1423  O3* C   2  66     270.779 167.753 213.338
ATOM   1424    P U   2  67     270.685 167.050 214.785
ATOM   1425  O1P U   2  67     269.589 166.039 214.725
ATOM   1426  O2P U   2  67     270.636 168.120 215.816
ATOM   1427  O5* U   2  67     272.076 166.282 214.942
ATOM   1428  C5* U   2  67     272.333 165.046 214.235
ATOM   1429  C4* U   2  67     273.625 164.417 214.716
ATOM   1430  O4* U   2  67     274.759 165.229 214.307
ATOM   1431  C1* U   2  67     275.802 165.107 215.267
ATOM   1432   N1 U   2  67     276.168 166.450 215.758
ATOM   1433   C6 U   2  67     275.256 167.489 215.768
ATOM   1434   C2 U   2  67     277.470 166.642 216.216
ATOM   1435   O2 U   2  67     278.314 165.757 216.225
ATOM   1436   N3 U   2  67     277.744 167.913 216.662
ATOM   1437   C4 U   2  67     276.877 168.989 216.698
ATOM   1438   O4 U   2  67     277.269 170.069 217.142
ATOM   1439   C5 U   2  67     275.559 168.714 216.209
ATOM   1440  C2* U   2  67     275.312 164.153 216.363
ATOM   1441  O2* U   2  67     275.788 162.846 216.094
ATOM   1442  C3* U   2  67     273.798 164.290 216.223
ATOM   1443  O3* U   2  67     273.088 163.177 216.765
ATOM   1444    P G   2  68     272.511 163.253 218.268
ATOM   1445  O1P G   2  68     271.770 161.987 218.527
ATOM   1446  O2P G   2  68     271.811 164.556 218.434
ATOM   1447  O5* G   2  68     273.814 163.273 219.191
ATOM   1448  C5* G   2  68     274.722 162.146 219.231
ATOM   1449  C4* G   2  68     276.007 162.524 219.942
ATOM   1450  O4* G   2  68     276.663 163.601 219.218
ATOM   1451  C1* G   2  68     277.369 164.429 220.133
ATOM   1452   N9 G   2  68     276.904 165.809 219.981
ATOM   1453   C4 G   2  68     277.480 166.936 220.534
ATOM   1454   N2 G   2  68     279.939 168.404 222.512
ATOM   1455   N3 G   2  68     278.570 166.963 221.333
ATOM   1456   C2 G   2  68     278.883 168.196 221.706
ATOM   1457   N1 G   2  68     278.183 169.316 221.319
ATOM   1458   C6 G   2  68     277.058 169.314 220.498
ATOM   1459   O6 G   2  68     276.501 170.384 220.212
ATOM   1460   C5 G   2  68     276.708 167.994 220.095
ATOM   1461   N7 G   2  68     275.667 167.544 219.293
ATOM   1462   C8 G   2  68     275.821 166.248 219.255
ATOM   1463  C2* G   2  68     277.175 163.840 221.535
ATOM   1464  O2* G   2  68     278.279 163.008 221.839
ATOM   1465  C3* G   2  68     275.872 163.064 221.360
ATOM   1466  O3* G   2  68     275.742 162.017 222.326
ATOM   1467    P C   2  69     274.896 162.268 223.677
ATOM   1468  O1P C   2  69     274.949 161.008 224.473
ATOM   1469  O2P C   2  69     273.575 162.842 223.301
ATOM   1470  O5* C   2  69     275.706 163.400 224.461
ATOM   1471  C5* C   2  69     277.039 163.161 224.968
ATOM   1472  C4* C   2  69     277.679 164.462 225.405
ATOM   1473  O4* C   2  69     277.707 165.376 224.277
ATOM   1474  C1* C   2  69     277.522 166.706 224.736
ATOM   1475   N1 C   2  69     276.362 167.298 224.028
ATOM   1476   C6 C   2  69     275.434 166.502 223.408
ATOM   1477   C5 C   2  69     274.411 167.032 222.723
ATOM   1478   C2 C   2  69     276.235 168.700 223.976
ATOM   1479   O2 C   2  69     277.072 169.408 224.563
ATOM   1480   N3 C   2  69     275.203 169.244 223.287
ATOM   1481   C4 C   2  69     274.319 168.454 222.670
ATOM   1482   N4 C   2  69     273.330 169.035 221.986
ATOM   1483  C2* C   2  69     277.442 166.664 226.266
ATOM   1484  O2* C   2  69     278.738 166.900 226.787
ATOM   1485  C3* C   2  69     276.962 165.234 226.507
ATOM   1486  O3* C   2  69     277.332 164.739 227.801
ATOM   1487    P G   2  70     276.336 164.925 229.058
ATOM   1488  O1P G   2  70     276.814 164.018 230.138
ATOM   1489  O2P G   2  70     274.931 164.821 228.582
ATOM   1490  O5* G   2  70     276.583 166.424 229.541
ATOM   1491  C5* G   2  70     277.917 166.904 229.801
ATOM   1492  C4* G   2  70     277.938 168.416 229.871
ATOM   1493  O4* G   2  70     277.331 168.958 228.662
ATOM   1494  C1* G   2  70     276.273 169.831 229.011
ATOM   1495   N9 G   2  70     275.239 169.748 227.980
ATOM   1496   C4 G   2  70     274.498 170.796 227.476
ATOM   1497   N2 G   2  70     273.683 174.174 227.464
ATOM   1498   N3 G   2  70     274.574 172.086 227.871
ATOM   1499   C2 G   2  70     273.744 172.862 227.192
ATOM   1500   N1 G   2  70     272.910 172.410 226.196
ATOM   1501   C6 G   2  70     272.815 171.090 225.767
ATOM   1502   O6 G   2  70     272.031 170.793 224.852
ATOM   1503   C5 G   2  70     273.697 170.241 226.497
ATOM   1504   N7 G   2  70     273.915 168.872 226.401
ATOM   1505   C8 G   2  70     274.830 168.623 227.300
ATOM   1506  C2* G   2  70     275.847 169.420 230.419
ATOM   1507  O2* G   2  70     275.185 170.482 231.079
ATOM   1508  C3* G   2  70     277.200 169.071 231.038
ATOM   1509  O3* G   2  70     277.910 170.260 231.404
ATOM   1510    P A   2  71     278.583 170.382 232.865
ATOM   1511  O1P A   2  71     279.258 169.092 233.171
ATOM   1512  O2P A   2  71     277.567 170.924 233.808
ATOM   1513  O5* A   2  71     279.720 171.485 232.685
ATOM   1514  C5* A   2  71     279.403 172.799 232.186
ATOM   1515  C4* A   2  71     280.094 173.857 233.016
ATOM   1516  O4* A   2  71     279.725 175.167 232.499
ATOM   1517  C1* A   2  71     278.972 175.877 233.467
ATOM   1518   N9 A   2  71     277.840 176.509 232.781
ATOM   1519   C5 A   2  71     276.051 176.899 231.553
ATOM   1520   N7 A   2  71     276.433 178.123 232.088
ATOM   1521   C8 A   2  71     277.494 177.838 232.806
ATOM   1522   N1 A   2  71     274.892 175.218 230.358
ATOM   1523   C2 A   2  71     275.797 174.358 230.844
ATOM   1524   N3 A   2  71     276.834 174.589 231.650
ATOM   1525   C4 A   2  71     276.906 175.894 231.973
ATOM   1526   C6 A   2  71     274.992 176.524 230.698
ATOM   1527   N6 A   2  71     274.091 177.383 230.209
ATOM   1528  C2* A   2  71     278.553 174.861 234.532
ATOM   1529  O2* A   2  71     278.386 175.473 235.797
ATOM   1530  C3* A   2  71     279.711 173.865 234.491
ATOM   1531  O3* A   2  71     280.822 174.288 235.281
ATOM   1532    P U   2  72     281.627 173.207 236.164
ATOM   1533  O1P U   2  72     280.619 172.368 236.869
ATOM   1534  O2P U   2  72     282.663 173.929 236.957
ATOM   1535  O5* U   2  72     282.357 172.285 235.082
ATOM   1536  C5* U   2  72     283.577 172.718 234.433
ATOM   1537  C4* U   2  72     284.234 171.565 233.690
ATOM   1538  O4* U   2  72     284.371 170.436 234.601
ATOM   1539  C1* U   2  72     283.710 169.304 234.064
ATOM   1540   N1 U   2  72     283.134 168.532 235.181
ATOM   1541   C6 U   2  72     282.374 169.138 236.165
ATOM   1542   C2 U   2  72     283.400 167.168 235.234
ATOM   1543   O2 U   2  72     284.037 166.576 234.374
ATOM   1544   N3 U   2  72     282.890 166.519 236.334
ATOM   1545   C4 U   2  72     282.150 167.071 237.363
ATOM   1546   O4 U   2  72     281.820 166.365 238.320
ATOM   1547   C5 U   2  72     281.889 168.471 237.224
ATOM   1548  C2* U   2  72     282.726 169.843 233.023
ATOM   1549  O2* U   2  72     282.410 168.856 232.059
ATOM   1550  C3* U   2  72     283.519 171.021 232.450
ATOM   1551  O3* U   2  72     284.506 170.553 231.512
ATOM   1552    P A   2  73     284.767 171.351 230.128
ATOM   1553  O1P A   2  73     285.918 170.693 229.452
ATOM   1554  O2P A   2  73     284.821 172.814 230.404
ATOM   1555  O5* A   2  73     283.472 171.071 229.242
ATOM   1556  C5* A   2  73     282.989 169.727 229.021
ATOM   1557  C4* A   2  73     281.649 169.768 228.323
ATOM   1558  O4* A   2  73     280.764 170.622 229.096
ATOM   1559  C1* A   2  73     279.929 171.363 228.222
ATOM   1560   N9 A   2  73     280.136 172.788 228.484
ATOM   1561   C5 A   2  73     279.832 174.958 228.686
ATOM   1562   N7 A   2  73     281.130 174.708 229.110
ATOM   1563   C8 A   2  73     281.262 173.412 228.970
ATOM   1564   N1 A   2  73     277.812 176.043 228.127
ATOM   1565   C2 A   2  73     277.344 174.834 227.785
ATOM   1566   N3 A   2  73     277.954 173.653 227.830
ATOM   1567   C4 A   2  73     279.209 173.785 228.295
ATOM   1568   C6 A   2  73     279.079 176.142 228.590
ATOM   1569   N6 A   2  73     279.545 177.348 228.927
ATOM   1570  C2* A   2  73     280.235 170.914 226.789
ATOM   1571  O2* A   2  73     279.301 169.920 226.414
ATOM   1572  C3* A   2  73     281.660 170.384 226.929
ATOM   1573  O3* A   2  73     281.961 169.401 225.929
ATOM   1574    P A   2  74     283.287 169.548 225.025
ATOM   1575  O1P A   2  74     284.437 169.175 225.891
ATOM   1576  O2P A   2  74     283.268 170.881 224.362
ATOM   1577  O5* A   2  74     283.122 168.422 223.905
ATOM   1578  C5* A   2  74     284.121 168.241 222.873
ATOM   1579  C4* A   2  74     283.722 167.110 221.944
ATOM   1580  O4* A   2  74     282.417 167.403 221.365
ATOM   1581  C1* A   2  74     282.517 167.425 219.954
ATOM   1582   N9 A   2  74     281.578 168.424 219.432
ATOM   1583   C5 A   2  74     280.418 170.251 219.005
ATOM   1584   N7 A   2  74     279.843 169.240 218.249
ATOM   1585   C8 A   2  74     280.565 168.183 218.533
ATOM   1586   N1 A   2  74     280.877 172.353 219.981
ATOM   1587   C2 A   2  74     281.890 171.748 220.618
ATOM   1588   N3 A   2  74     282.282 170.473 220.567
ATOM   1589   C4 A   2  74     281.495 169.768 219.733
ATOM   1590   C6 A   2  74     280.104 171.618 219.152
ATOM   1591   N6 A   2  74     279.088 172.220 218.523
ATOM   1592  C2* A   2  74     283.994 167.667 219.645
ATOM   1593  O2* A   2  74     284.330 167.208 218.350
ATOM   1594  C3* A   2  74     284.664 166.867 220.762
ATOM   1595  O3* A   2  74     284.694 165.472 220.425
ATOM   1596    P G   2  75     285.645 164.464 221.251
ATOM   1597  O1P G   2  75     286.998 165.076 221.350
ATOM   1598  O2P G   2  75     285.499 163.104 220.660
ATOM   1599  O5* G   2  75     284.986 164.462 222.703
ATOM   1600  C5* G   2  75     285.712 164.008 223.862
ATOM   1601  C4* G   2  75     285.587 165.019 224.982
ATOM   1602  O4* G   2  75     284.202 165.436 225.121
ATOM   1603  C1* G   2  75     283.918 165.704 226.486
ATOM   1604   N9 G   2  75     282.791 164.865 226.894
ATOM   1605   C4 G   2  75     282.346 164.635 228.180
ATOM   1606   N2 G   2  75     282.626 165.162 231.610
ATOM   1607   N3 G   2  75     282.878 165.149 229.313
ATOM   1608   C2 G   2  75     282.232 164.742 230.395
ATOM   1609   N1 G   2  75     281.150 163.894 230.368
ATOM   1610   C6 G   2  75     280.584 163.349 229.218
ATOM   1611   O6 G   2  75     279.609 162.590 229.311
ATOM   1612   C5 G   2  75     281.267 163.782 228.046
ATOM   1613   N7 G   2  75     281.036 163.485 226.709
ATOM   1614   C8 G   2  75     281.958 164.148 226.065
ATOM   1615  C2* G   2  75     285.214 165.487 227.278
ATOM   1616  O2* G   2  75     285.860 166.735 227.445
ATOM   1617  C3* G   2  75     285.972 164.525 226.367
ATOM   1618  O3* G   2  75     287.384 164.577 226.571
ATOM   1619    P C   2  76     288.132 163.358 227.312
ATOM   1620  O1P C   2  76     289.595 163.640 227.283
ATOM   1621  O2P C   2  76     287.621 162.083 226.736
ATOM   1622  O5* C   2  76     287.632 163.453 228.825
ATOM   1623  C5* C   2  76     288.092 164.505 229.701
ATOM   1624  C4* C   2  76     287.773 164.170 231.143
ATOM   1625  O4* C   2  76     286.332 164.084 231.312
ATOM   1626  C1* C   2  76     286.025 163.105 232.295
ATOM   1627   N1 C   2  76     285.156 162.075 231.689
ATOM   1628   C6 C   2  76     285.190 161.829 230.342
ATOM   1629   C5 C   2  76     284.408 160.892 229.789
ATOM   1630   C2 C   2  76     284.286 161.342 232.520
ATOM   1631   O2 C   2  76     284.259 161.587 233.740
ATOM   1632   N3 C   2  76     283.497 160.389 231.970
ATOM   1633   C4 C   2  76     283.544 160.158 230.655
ATOM   1634   N4 C   2  76     282.751 159.207 230.159
ATOM   1635  C2* C   2  76     287.353 162.565 232.834
ATOM   1636  O2* C   2  76     287.717 163.296 233.990
ATOM   1637  C3* C   2  76     288.283 162.830 231.656
ATOM   1638  O3* C   2  76     289.653 162.885 232.056
ATOM   1639    P G   2  77     290.530 161.531 232.104
ATOM   1640  O1P G   2  77     291.924 161.908 232.466
ATOM   1641  O2P G   2  77     290.282 160.771 230.846
ATOM   1642  O5* G   2  77     289.909 160.694 233.315
ATOM   1643  C5* G   2  77     290.076 161.121 234.690
ATOM   1644  C4* G   2  77     289.321 160.202 235.631
ATOM   1645  O4* G   2  77     287.907 160.233 235.304
ATOM   1646  C1* G   2  77     287.321 158.980 235.617
ATOM   1647   N9 G   2  77     286.597 158.486 234.445
ATOM   1648   C4 G   2  77     285.637 157.495 234.432
ATOM   1649   N2 G   2  77     283.740 155.110 236.113
ATOM   1650   N3 G   2  77     285.209 156.785 235.501
ATOM   1651   C2 G   2  77     284.274 155.905 235.170
ATOM   1652   N1 G   2  77     283.795 155.736 233.893
ATOM   1653   C6 G   2  77     284.218 156.451 232.777
ATOM   1654   O6 G   2  77     283.718 156.215 231.667
ATOM   1655   C5 G   2  77     285.226 157.401 233.117
ATOM   1656   N7 G   2  77     285.917 158.304 232.319
ATOM   1657   C8 G   2  77     286.719 158.922 233.145
ATOM   1658  C2* G   2  77     288.427 158.064 236.155
ATOM   1659  O2* G   2  77     288.379 158.086 237.569
ATOM   1660  C3* G   2  77     289.680 158.723 235.583
ATOM   1661  O3* G   2  77     290.840 158.444 236.376
ATOM   1662    P U   2  78     291.794 157.197 236.003
ATOM   1663  O1P U   2  78     292.963 157.238 236.927
ATOM   1664  O2P U   2  78     292.024 157.207 234.532
ATOM   1665  O5* U   2  78     290.919 155.908 236.348
ATOM   1666  C5* U   2  78     290.663 155.511 237.714
ATOM   1667  C4* U   2  78     289.712 154.334 237.747
ATOM   1668  O4* U   2  78     288.436 154.731 237.175
ATOM   1669  C1* U   2  78     287.865 153.633 236.477
ATOM   1670   N1 U   2  78     287.651 154.026 235.074
ATOM   1671   C6 U   2  78     288.504 154.901 234.433
ATOM   1672   C2 U   2  78     286.556 153.489 234.410
ATOM   1673   O2 U   2  78     285.770 152.716 234.935
ATOM   1674   N3 U   2  78     286.414 153.896 233.105
ATOM   1675   C4 U   2  78     287.230 154.767 232.410
ATOM   1676   O4 U   2  78     286.970 155.037 231.236
ATOM   1677   C5 U   2  78     288.333 155.279 233.162
ATOM   1678  C2* U   2  78     288.795 152.430 236.667
ATOM   1679  O2* U   2  78     288.341 151.665 237.769
ATOM   1680  C3* U   2  78     290.130 153.121 236.927
ATOM   1681  O3* U   2  78     291.056 152.293 237.636
ATOM   1682    P C   2  79     292.078 151.349 236.821
ATOM   1683  O1P C   2  79     293.040 150.773 237.805
ATOM   1684  O2P C   2  79     292.596 152.104 235.647
ATOM   1685  O5* C   2  79     291.161 150.166 236.270
ATOM   1686  C5* C   2  79     290.483 149.266 237.173
ATOM   1687  C4* C   2  79     289.452 148.446 236.429
ATOM   1688  O4* C   2  79     288.471 149.334 235.830
ATOM   1689  C1* C   2  79     287.993 148.765 234.619
ATOM   1690   N1 C   2  79     288.191 149.732 233.519
ATOM   1691   C6 C   2  79     289.216 150.640 233.548
ATOM   1692   C5 C   2  79     289.382 151.529 232.560
ATOM   1693   C2 C   2  79     287.295 149.712 232.433
ATOM   1694   O2 C   2  79     286.375 148.875 232.422
ATOM   1695   N3 C   2  79     287.456 150.605 231.427
ATOM   1696   C4 C   2  79     288.456 151.491 231.474
ATOM   1697   N4 C   2  79     288.571 152.357 230.463
ATOM   1698  C2* C   2  79     288.695 147.417 234.428
ATOM   1699  O2* C   2  79     287.855 146.393 234.927
ATOM   1700  C3* C   2  79     289.960 147.616 235.258
ATOM   1701  O3* C   2  79     290.531 146.381 235.694
ATOM   1702    P G   2  80     291.565 145.597 234.739
ATOM   1703  O1P G   2  80     291.971 144.356 235.455
ATOM   1704  O2P G   2  80     292.609 146.563 234.293
ATOM   1705  O5* G   2  80     290.681 145.175 233.478
ATOM   1706  C5* G   2  80     291.291 144.823 232.213
ATOM   1707  C4* G   2  80     290.225 144.471 231.197
ATOM   1708  O4* G   2  80     289.240 145.538 231.132
ATOM   1709  C1* G   2  80     288.749 145.655 229.803
ATOM   1710   N9 G   2  80     289.005 147.014 229.328
ATOM   1711   C4 G   2  80     288.461 147.611 228.210
ATOM   1712   N2 G   2  80     286.389 147.467 225.420
ATOM   1713   N3 G   2  80     287.590 147.042 227.346
ATOM   1714   C2 G   2  80     287.249 147.870 226.368
ATOM   1715   N1 G   2  80     287.725 149.153 226.248
ATOM   1716   C6 G   2  80     288.622 149.760 227.122
ATOM   1717   O6 G   2  80     288.990 150.924 226.919
ATOM   1718   C5 G   2  80     288.996 148.883 228.178
ATOM   1719   N7 G   2  80     289.857 149.083 229.250
ATOM   1720   C8 G   2  80     289.831 147.953 229.903
ATOM   1721  C2* G   2  80     289.422 144.563 228.964
ATOM   1722  O2* G   2  80     288.572 143.433 228.907
ATOM   1723  C3* G   2  80     290.701 144.318 229.759
ATOM   1724  O3* G   2  80     291.259 143.028 229.508
ATOM   1725    P G   2  81     292.382 142.849 228.365
ATOM   1726  O1P G   2  81     292.798 141.417 228.380
ATOM   1727  O2P G   2  81     293.408 143.913 228.551
ATOM   1728  O5* G   2  81     291.606 143.145 227.000
ATOM   1729  C5* G   2  81     290.576 142.251 226.516
ATOM   1730  C4* G   2  81     289.995 142.755 225.209
ATOM   1731  O4* G   2  81     289.330 144.027 225.417
ATOM   1732  C1* G   2  81     289.392 144.794 224.223
ATOM   1733   N9 G   2  81     289.917 146.122 224.540
ATOM   1734   C4 G   2  81     289.815 147.257 223.759
ATOM   1735   N2 G   2  81     288.775 148.825 220.829
ATOM   1736   N3 G   2  81     289.239 147.336 222.537
ATOM   1737   C2 G   2  81     289.287 148.567 222.044
ATOM   1738   N1 G   2  81     289.845 149.638 222.703
ATOM   1739   C6 G   2  81     290.438 149.584 223.960
ATOM   1740   O6 G   2  81     290.904 150.615 224.465
ATOM   1741   C5 G   2  81     290.407 148.263 224.498
ATOM   1742   N7 G   2  81     290.890 147.770 225.703
ATOM   1743   C8 G   2  81     290.584 146.500 225.683
ATOM   1744  C2* G   2  81     290.187 143.992 223.187
ATOM   1745  O2* G   2  81     289.273 143.335 222.329
ATOM   1746  C3* G   2  81     290.977 143.036 224.081
ATOM   1747  O3* G   2  81     291.340 141.831 223.405
ATOM   1748    P U   2  82     292.664 141.793 222.491
ATOM   1749  O1P U   2  82     292.796 140.410 221.951
ATOM   1750  O2P U   2  82     293.790 142.388 223.266
ATOM   1751  O5* U   2  82     292.315 142.764 221.274
ATOM   1752  C5* U   2  82     293.361 143.386 220.505
ATOM   1753  C4* U   2  82     292.844 144.634 219.829
ATOM   1754  O4* U   2  82     292.163 145.470 220.801
ATOM   1755  C1* U   2  82     292.395 146.837 220.498
ATOM   1756   N1 U   2  82     292.965 147.497 221.689
ATOM   1757   C6 U   2  82     293.538 146.767 222.713
ATOM   1758   C2 U   2  82     292.891 148.884 221.764
ATOM   1759   O2 U   2  82     292.407 149.577 220.882
ATOM   1760   N3 U   2  82     293.406 149.429 222.916
ATOM   1761   C4 U   2  82     293.974 148.753 223.977
ATOM   1762   O4 U   2  82     294.361 149.386 224.960
ATOM   1763   C5 U   2  82     294.027 147.333 223.822
ATOM   1764  C2* U   2  82     293.238 146.896 219.216
ATOM   1765  O2* U   2  82     292.375 147.072 218.107
ATOM   1766  C3* U   2  82     293.920 145.531 219.237
ATOM   1767  O3* U   2  82     294.309 145.080 217.938
ATOM   1768    P A   2  83     295.855 145.153 217.492
ATOM   1769  O1P A   2  83     295.937 144.647 216.091
ATOM   1770  O2P A   2  83     296.685 144.516 218.552
ATOM   1771  O5* A   2  83     296.175 146.714 217.479
ATOM   1772  C5* A   2  83     295.513 147.599 216.551
ATOM   1773  C4* A   2  83     295.762 149.041 216.930
ATOM   1774  O4* A   2  83     295.154 149.318 218.218
ATOM   1775  C1* A   2  83     295.891 150.337 218.875
ATOM   1776   N9 A   2  83     296.238 149.882 220.224
ATOM   1777   C5 A   2  83     296.771 149.845 222.361
ATOM   1778   N7 A   2  83     296.656 148.518 221.965
ATOM   1779   C8 A   2  83     296.342 148.594 220.693
ATOM   1780   N1 A   2  83     297.114 151.795 223.654
ATOM   1781   C2 A   2  83     296.850 152.487 222.538
ATOM   1782   N3 A   2  83     296.546 152.041 221.320
ATOM   1783   C4 A   2  83     296.521 150.696 221.298
ATOM   1784   C6 A   2  83     297.083 150.445 223.601
ATOM   1785   N6 A   2  83     297.345 149.758 224.716
ATOM   1786  C2* A   2  83     297.089 150.697 217.989
ATOM   1787  O2* A   2  83     296.766 151.849 217.235
ATOM   1788  C3* A   2  83     297.217 149.446 217.123
ATOM   1789  O3* A   2  83     297.836 149.752 215.873
ATOM   1790    P A   2  84     299.230 149.053 215.466
ATOM   1791  O1P A   2  84     298.893 147.750 214.827
ATOM   1792  O2P A   2  84     300.144 149.080 216.641
ATOM   1793  O5* A   2  84     299.823 150.030 214.350
ATOM   1794  C5* A   2  84     298.959 150.597 213.342
ATOM   1795  C4* A   2  84     299.055 152.112 213.337
ATOM   1796  O4* A   2  84     298.882 152.621 214.695
ATOM   1797  C1* A   2  84     299.973 153.460 215.028
ATOM   1798   N9 A   2  84     300.217 153.372 216.472
ATOM   1799   C5 A   2  84     300.411 153.884 218.609
ATOM   1800   N7 A   2  84     300.692 152.527 218.506
ATOM   1801   C8 A   2  84     300.565 152.273 217.224
ATOM   1802   N1 A   2  84     300.060 156.062 219.469
ATOM   1803   C2 A   2  84     299.810 156.434 218.205
ATOM   1804   N3 A   2  84     299.812 155.701 217.090
ATOM   1805   C4 A   2  84     300.123 154.419 217.363
ATOM   1806   C6 A   2  84     300.367 154.768 219.714
ATOM   1807   N6 A   2  84     300.607 154.400 220.978
ATOM   1808  C2* A   2  84     301.118 153.017 214.117
ATOM   1809  O2* A   2  84     302.085 154.042 213.982
ATOM   1810  C3* A   2  84     300.360 152.720 212.822
ATOM   1811  O3* A   2  84     300.068 153.947 212.136
ATOM   1812    P G   2  85     299.575 153.919 210.597
ATOM   1813  O1P G   2  85     300.008 152.643 209.980
ATOM   1814  O2P G   2  85     299.944 155.210 209.950
ATOM   1815  O5* G   2  85     297.987 153.832 210.705
ATOM   1816  C5* G   2  85     297.180 155.011 210.846
ATOM   1817  C4* G   2  85     296.808 155.211 212.293
ATOM   1818  O4* G   2  85     297.984 155.631 213.036
ATOM   1819  C1* G   2  85     297.618 156.603 214.006
ATOM   1820   N9 G   2  85     298.329 157.843 213.698
ATOM   1821   C4 G   2  85     298.551 158.898 214.555
ATOM   1822   N2 G   2  85     298.178 160.361 217.684
ATOM   1823   N3 G   2  85     298.142 158.977 215.839
ATOM   1824   C2 G   2  85     298.507 160.116 216.406
ATOM   1825   N1 G   2  85     299.218 161.099 215.763
ATOM   1826   C6 G   2  85     299.651 161.042 214.441
ATOM   1827   O6 G   2  85     300.286 161.988 213.959
ATOM   1828   C5 G   2  85     299.265 159.822 213.820
ATOM   1829   N7 G   2  85     299.487 159.361 212.528
ATOM   1830   C8 G   2  85     298.914 158.188 212.501
ATOM   1831  C2* G   2  85     296.092 156.734 213.964
ATOM   1832  O2* G   2  85     295.523 155.863 214.923
ATOM   1833  C3* G   2  85     295.804 156.323 212.525
ATOM   1834  O3* G   2  85     294.475 155.856 212.309
ATOM   1835    P G   2  86     293.343 156.884 211.820
ATOM   1836  O1P G   2  86     292.109 156.094 211.549
ATOM   1837  O2P G   2  86     293.925 157.732 210.742
ATOM   1838  O5* G   2  86     293.097 157.788 213.110
ATOM   1839  C5* G   2  86     292.469 159.077 213.009
ATOM   1840  C4* G   2  86     292.548 159.797 214.335
ATOM   1841  O4* G   2  86     293.934 159.910 214.756
ATOM   1842  C1* G   2  86     294.132 161.146 215.428
ATOM   1843   N9 G   2  86     295.182 161.887 214.728
ATOM   1844   C4 G   2  86     295.816 163.035 215.159
ATOM   1845   N2 G   2  86     296.230 165.543 217.534
ATOM   1846   N3 G   2  86     295.573 163.696 216.314
ATOM   1847   C2 G   2  86     296.342 164.768 216.444
ATOM   1848   N1 G   2  86     297.277 165.159 215.515
ATOM   1849   C6 G   2  86     297.543 164.499 214.319
ATOM   1850   O6 G   2  86     298.403 164.943 213.546
ATOM   1851   C5 G   2  86     296.725 163.345 214.167
ATOM   1852   N7 G   2  86     296.667 162.415 213.137
ATOM   1853   C8 G   2  86     295.741 161.573 213.510
ATOM   1854  C2* G   2  86     292.771 161.851 215.503
ATOM   1855  O2* G   2  86     292.177 161.551 216.752
ATOM   1856  C3* G   2  86     292.037 161.227 214.317
ATOM   1857  O3* G   2  86     290.613 161.250 214.446
ATOM   1858    P U   2  87     289.761 162.437 213.767
ATOM   1859  O1P U   2  87     288.325 162.048 213.844
ATOM   1860  O2P U   2  87     290.357 162.769 212.445
ATOM   1861  O5* U   2  87     289.996 163.675 214.742
ATOM   1862  C5* U   2  87     289.649 163.594 216.142
ATOM   1863  C4* U   2  87     290.105 164.837 216.870
ATOM   1864  O4* U   2  87     291.555 164.905 216.864
ATOM   1865  C1* U   2  87     291.966 166.261 216.783
ATOM   1866   N1 U   2  87     292.842 166.417 215.609
ATOM   1867   C6 U   2  87     292.600 165.735 214.432
ATOM   1868   C2 U   2  87     293.930 167.273 215.724
ATOM   1869   O2 U   2  87     294.190 167.892 216.746
ATOM   1870   N3 U   2  87     294.706 167.376 214.595
ATOM   1871   C4 U   2  87     294.516 166.724 213.390
ATOM   1872   O4 U   2  87     295.290 166.939 212.456
ATOM   1873   C5 U   2  87     293.379 165.855 213.353
ATOM   1874  C2* U   2  87     290.702 167.134 216.783
ATOM   1875  O2* U   2  87     290.447 167.565 218.106
ATOM   1876  C3* U   2  87     289.655 166.153 216.258
ATOM   1877  O3* U   2  87     288.315 166.459 216.661
ATOM   1878    P G   2  88     287.245 166.980 215.572
ATOM   1879  O1P G   2  88     287.774 166.683 214.210
ATOM   1880  O2P G   2  88     286.892 168.381 215.931
ATOM   1881  O5* G   2  88     285.947 166.076 215.802
ATOM   1882  C5* G   2  88     286.001 164.632 215.691
ATOM   1883  C4* G   2  88     284.825 164.113 214.886
ATOM   1884  O4* G   2  88     283.580 164.502 215.527
ATOM   1885  C1* G   2  88     282.589 164.750 214.537
ATOM   1886   N9 G   2  88     282.108 166.121 214.697
ATOM   1887   C4 G   2  88     280.950 166.662 214.175
ATOM   1888   N2 G   2  88     278.045 166.341 212.292
ATOM   1889   N3 G   2  88     280.047 166.022 213.397
ATOM   1890   C2 G   2  88     279.035 166.811 213.064
ATOM   1891   N1 G   2  88     278.919 168.121 213.465
ATOM   1892   C6 G   2  88     279.832 168.796 214.269
ATOM   1893   O6 G   2  88     279.627 169.976 214.584
ATOM   1894   C5 G   2  88     280.923 167.966 214.627
ATOM   1895   N7 G   2  88     282.040 168.243 215.402
ATOM   1896   C8 G   2  88     282.713 167.126 215.414
ATOM   1897  C2* G   2  88     283.212 164.450 213.170
ATOM   1898  O2* G   2  88     282.880 163.128 212.793
ATOM   1899  C3* G   2  88     284.698 164.642 213.464
ATOM   1900  O3* G   2  88     285.527 163.907 212.561
ATOM   1901    P A   2  89     286.089 164.615 211.228
ATOM   1902  O1P A   2  89     286.924 163.607 210.516
ATOM   1903  O2P A   2  89     286.688 165.925 211.609
ATOM   1904  O5* A   2  89     284.785 164.898 210.353
ATOM   1905  C5* A   2  89     284.032 163.815 209.758
ATOM   1906  C4* A   2  89     282.778 164.344 209.096
ATOM   1907  O4* A   2  89     281.925 164.957 210.101
ATOM   1908  C1* A   2  89     281.222 166.052 209.528
ATOM   1909   N9 A   2  89     281.574 167.270 210.262
ATOM   1910   C5 A   2  89     281.524 169.270 211.179
ATOM   1911   N7 A   2  89     282.761 168.728 211.499
ATOM   1912   C8 A   2  89     282.743 167.546 210.932
ATOM   1913   N1 A   2  89     279.680 170.734 211.012
ATOM   1914   C2 A   2  89     279.084 169.779 210.286
ATOM   1915   N3 A   2  89     279.542 168.580 209.933
ATOM   1916   C4 A   2  89     280.782 168.384 210.417
ATOM   1917   C6 A   2  89     280.926 170.507 211.484
ATOM   1918   N6 A   2  89     281.520 171.460 212.208
ATOM   1919  C2* A   2  89     281.602 166.113 208.046
ATOM   1920  O2* A   2  89     280.643 165.398 207.290
ATOM   1921  C3* A   2  89     282.972 165.446 208.065
ATOM   1922  O3* A   2  89     283.350 164.941 206.786
ATOM   1923    P U   2  90     284.179 165.877 205.771
ATOM   1924  O1P U   2  90     284.519 165.048 204.583
ATOM   1925  O2P U   2  90     285.270 166.542 206.539
ATOM   1926  O5* U   2  90     283.135 166.999 205.321
ATOM   1927  C5* U   2  90     281.903 166.651 204.645
ATOM   1928  C4* U   2  90     281.018 167.870 204.491
ATOM   1929  O4* U   2  90     280.677 168.391 205.801
ATOM   1930  C1* U   2  90     280.522 169.800 205.725
ATOM   1931   N1 U   2  90     281.380 170.427 206.746
ATOM   1932   C6 U   2  90     282.650 169.953 207.017
ATOM   1933   C2 U   2  90     280.863 171.514 207.446
ATOM   1934   O2 U   2  90     279.750 171.978 207.234
ATOM   1935   N3 U   2  90     281.699 172.037 208.403
ATOM   1936   C4 U   2  90     282.971 171.602 208.729
ATOM   1937   O4 U   2  90     283.592 172.168 209.631
ATOM   1938   C5 U   2  90     283.437 170.488 207.958
ATOM   1939  C2* U   2  90     280.780 170.227 204.274
ATOM   1940  O2* U   2  90     279.536 170.353 203.611
ATOM   1941  C3* U   2  90     281.624 169.061 203.759
ATOM   1942  O3* U   2  90     281.514 168.885 202.343
ATOM   1943    P A   2  91     282.655 169.464 201.362
ATOM   1944  O1P A   2  91     282.509 170.944 201.330
ATOM   1945  O2P A   2  91     282.587 168.691 200.089
ATOM   1946  O5* A   2  91     284.033 169.116 202.088
ATOM   1947  C5* A   2  91     285.289 169.229 201.383
ATOM   1948  C4* A   2  91     286.384 169.718 202.311
ATOM   1949  O4* A   2  91     286.063 171.066 202.762
ATOM   1950  C1* A   2  91     286.012 171.098 204.176
ATOM   1951   N9 A   2  91     284.931 172.001 204.582
ATOM   1952   C5 A   2  91     283.711 173.489 205.657
ATOM   1953   N7 A   2  91     282.947 173.068 204.575
ATOM   1954   C8 A   2  91     283.712 172.189 203.971
ATOM   1955   N1 A   2  91     284.435 174.603 207.613
ATOM   1956   C2 A   2  91     285.573 173.904 207.497
ATOM   1957   N3 A   2  91     285.922 173.006 206.574
ATOM   1958   C4 A   2  91     284.937 172.842 205.672
ATOM   1959   C6 A   2  91     283.463 174.415 206.692
ATOM   1960   N6 A   2  91     282.326 175.111 206.811
ATOM   1961  C2* A   2  91     285.806 169.649 204.619
ATOM   1962  O2* A   2  91     286.263 169.455 205.943
ATOM   1963  C3* A   2  91     286.624 168.891 203.573
ATOM   1964  O3* A   2  91     288.020 168.905 203.897
ATOM   1965    P U   2  92     288.819 167.515 204.097
ATOM   1966  O1P U   2  92     288.228 166.491 203.189
ATOM   1967  O2P U   2  92     288.916 167.229 205.556
ATOM   1968  O5* U   2  92     290.284 167.833 203.549
ATOM   1969  C5* U   2  92     291.187 168.709 204.264
ATOM   1970  C4* U   2  92     291.337 170.023 203.527
ATOM   1971  O4* U   2  92     290.105 170.789 203.662
ATOM   1972  C1* U   2  92     290.409 172.177 203.724
ATOM   1973   N1 U   2  92     289.898 172.724 204.995
ATOM   1974   C6 U   2  92     289.908 171.981 206.161
ATOM   1975   C2 U   2  92     289.411 174.028 204.988
ATOM   1976   O2 U   2  92     289.365 174.719 203.980
ATOM   1977   N3 U   2  92     288.979 174.492 206.209
ATOM   1978   C4 U   2  92     288.976 173.804 207.408
ATOM   1979   O4 U   2  92     288.604 174.376 208.434
ATOM   1980   C5 U   2  92     289.474 172.464 207.331
ATOM   1981  C2* U   2  92     291.926 172.322 203.566
ATOM   1982  O2* U   2  92     292.242 172.557 202.206
ATOM   1983  C3* U   2  92     292.408 170.964 204.066
ATOM   1984  O3* U   2  92     293.709 170.641 203.568
ATOM   1985    P G   2  93     294.980 170.672 204.559
ATOM   1986  O1P G   2  93     296.204 170.480 203.730
ATOM   1987  O2P G   2  93     294.709 169.740 205.687
ATOM   1988  O5* G   2  93     294.997 172.155 205.150
ATOM   1989  C5* G   2  93     295.390 173.288 204.341
ATOM   1990  C4* G   2  93     295.326 174.565 205.156
ATOM   1991  O4* G   2  93     293.965 174.759 205.633
ATOM   1992  C1* G   2  93     293.989 175.382 206.911
ATOM   1993   N9 G   2  93     293.301 174.515 207.866
ATOM   1994   C4 G   2  93     292.834 174.875 209.113
ATOM   1995   N2 G   2  93     292.411 177.278 211.589
ATOM   1996   N3 G   2  93     292.939 176.099 209.678
ATOM   1997   C2 G   2  93     292.393 176.136 210.884
ATOM   1998   N1 G   2  93     291.791 175.058 211.487
ATOM   1999   C6 G   2  93     291.670 173.790 210.927
ATOM   2000   O6 G   2  93     291.105 172.888 211.560
ATOM   2001   C5 G   2  93     292.255 173.734 209.630
ATOM   2002   N7 G   2  93     292.359 172.678 208.734
ATOM   2003   C8 G   2  93     292.984 173.185 207.706
ATOM   2004  C2* G   2  93     295.454 175.655 207.265
ATOM   2005  O2* G   2  93     295.780 176.984 206.903
ATOM   2006  C3* G   2  93     296.169 174.600 206.425
ATOM   2007  O3* G   2  93     297.531 174.945 206.161
ATOM   2008    P A   2  94     298.702 174.383 207.118
ATOM   2009  O1P A   2  94     299.994 174.915 206.603
ATOM   2010  O2P A   2  94     298.520 172.913 207.264
ATOM   2011  O5* A   2  94     298.415 175.063 208.534
ATOM   2012  C5* A   2  94     298.502 176.494 208.703
ATOM   2013  C4* A   2  94     298.083 176.889 210.103
ATOM   2014  O4* A   2  94     296.693 176.530 210.318
ATOM   2015  C1* A   2  94     296.491 176.213 211.687
ATOM   2016   N9 A   2  94     295.891 174.879 211.782
ATOM   2017   C5 A   2  94     294.792 173.107 212.494
ATOM   2018   N7 A   2  94     295.236 172.800 211.214
ATOM   2019   C8 A   2  94     295.883 173.877 210.838
ATOM   2020   N1 A   2  94     293.771 172.976 214.620
ATOM   2021   C2 A   2  94     294.229 174.217 214.833
ATOM   2022   N3 A   2  94     294.941 175.002 214.027
ATOM   2023   C4 A   2  94     295.193 174.382 212.859
ATOM   2024   C6 A   2  94     294.039 172.380 213.437
ATOM   2025   N6 A   2  94     293.576 171.145 213.225
ATOM   2026  C2* A   2  94     297.836 176.368 212.405
ATOM   2027  O2* A   2  94     297.888 177.647 213.007
ATOM   2028  C3* A   2  94     298.819 176.209 211.249
ATOM   2029  O3* A   2  94     300.070 176.845 211.512
ATOM   2030    P A   2  95     301.290 175.993 212.128
ATOM   2031  O1P A   2  95     302.477 176.891 212.186
ATOM   2032  O2P A   2  95     301.384 174.704 211.389
ATOM   2033  O5* A   2  95     300.828 175.672 213.620
ATOM   2034  C5* A   2  95     300.579 176.731 214.570
ATOM   2035  C4* A   2  95     299.864 176.187 215.786
ATOM   2036  O4* A   2  95     298.572 175.658 215.386
ATOM   2037  C1* A   2  95     298.268 174.502 216.153
ATOM   2038   N9 A   2  95     298.120 173.372 215.232
ATOM   2039   C5 A   2  95     297.484 171.498 214.265
ATOM   2040   N7 A   2  95     298.435 172.065 213.426
ATOM   2041   C8 A   2  95     298.780 173.169 214.042
ATOM   2042   N1 A   2  95     295.873 170.037 215.181
ATOM   2043   C2 A   2  95     295.781 170.902 216.202
ATOM   2044   N3 A   2  95     296.432 172.048 216.398
ATOM   2045   C4 A   2  95     297.280 172.292 215.382
ATOM   2046   C6 A   2  95     296.732 170.312 214.175
ATOM   2047   N6 A   2  95     296.820 169.452 213.157
ATOM   2048  C2* A   2  95     299.387 174.328 217.185
ATOM   2049  O2* A   2  95     299.002 174.958 218.393
ATOM   2050  C3* A   2  95     300.551 175.022 216.482
ATOM   2051  O3* A   2  95     301.578 175.472 217.366
ATOM   2052    P C   2  96     302.682 174.431 217.903
ATOM   2053  O1P C   2  96     303.655 175.201 218.730
ATOM   2054  O2P C   2  96     303.175 173.622 216.753
ATOM   2055  O5* C   2  96     301.842 173.485 218.872
ATOM   2056  C5* C   2  96     302.239 172.126 219.133
ATOM   2057  C4* C   2  96     301.026 171.302 219.497
ATOM   2058  O4* C   2  96     300.118 171.250 218.366
ATOM   2059  C1* C   2  96     299.431 170.008 218.367
ATOM   2060   N1 C   2  96     299.627 169.348 217.058
ATOM   2061   C6 C   2  96     300.752 169.578 216.312
ATOM   2062   C5 C   2  96     300.935 168.975 215.128
ATOM   2063   C2 C   2  96     298.632 168.472 216.585
ATOM   2064   O2 C   2  96     297.608 168.287 217.271
ATOM   2065   N3 C   2  96     298.812 167.854 215.392
ATOM   2066   C4 C   2  96     299.920 168.083 214.679
ATOM   2067   N4 C   2  96     300.062 167.442 213.515
ATOM   2068  C2* C   2  96     299.917 169.206 219.582
ATOM   2069  O2* C   2  96     298.998 169.387 220.643
ATOM   2070  C3* C   2  96     301.280 169.845 219.846
ATOM   2071  O3* C   2  96     301.687 169.738 221.214
ATOM   2072    P C   2  97     302.524 168.456 221.711
ATOM   2073  O1P C   2  97     303.072 168.784 223.059
ATOM   2074  O2P C   2  97     303.453 168.037 220.626
ATOM   2075  O5* C   2  97     301.420 167.317 221.882
ATOM   2076  C5* C   2  97     300.354 167.446 222.850
ATOM   2077  C4* C   2  97     299.396 166.280 222.733
ATOM   2078  O4* C   2  97     298.749 166.313 221.431
ATOM   2079  C1* C   2  97     298.529 164.986 220.974
ATOM   2080   N1 C   2  97     299.165 164.821 219.645
ATOM   2081   C6 C   2  97     300.078 165.732 219.185
ATOM   2082   C5 C   2  97     300.632 165.609 217.972
ATOM   2083   C2 C   2  97     298.807 163.715 218.846
ATOM   2084   O2 C   2  97     297.988 162.887 219.286
ATOM   2085   N3 C   2  97     299.364 163.583 217.617
ATOM   2086   C4 C   2  97     300.242 164.491 217.179
ATOM   2087   N4 C   2  97     300.755 164.329 215.958
ATOM   2088  C2* C   2  97     299.018 164.031 222.070
ATOM   2089  O2* C   2  97     297.921 163.660 222.886
ATOM   2090  C3* C   2  97     300.038 164.903 222.796
ATOM   2091  O3* C   2  97     300.278 164.484 224.142
ATOM   2092    P G   2  98     301.604 163.635 224.490
ATOM   2093  O1P G   2  98     301.237 162.621 225.516
ATOM   2094  O2P G   2  98     302.710 164.594 224.765
ATOM   2095  O5* G   2  98     301.914 162.860 223.132
ATOM   2096  C5* G   2  98     302.821 161.739 223.086
ATOM   2097  C4* G   2  98     302.164 160.579 222.370
ATOM   2098  O4* G   2  98     301.436 161.078 221.214
ATOM   2099  C1* G   2  98     301.511 160.134 220.155
ATOM   2100   N9 G   2  98     302.244 160.747 219.050
ATOM   2101   C4 G   2  98     302.316 160.289 217.752
ATOM   2102   N2 G   2  98     301.444 157.950 215.329
ATOM   2103   N3 G   2  98     301.704 159.186 217.261
ATOM   2104   C2 G   2  98     301.970 159.003 215.976
ATOM   2105   N1 G   2  98     302.771 159.836 215.232
ATOM   2106   C6 G   2  98     303.413 160.973 215.715
ATOM   2107   O6 G   2  98     304.121 161.652 214.958
ATOM   2108   C5 G   2  98     303.136 161.184 217.095
ATOM   2109   N7 G   2  98     303.565 162.185 217.957
ATOM   2110   C8 G   2  98     303.012 161.888 219.101
ATOM   2111  C2* G   2  98     302.228 158.899 220.706
ATOM   2112  O2* G   2  98     301.273 157.985 221.213
ATOM   2113  C3* G   2  98     303.096 159.524 221.791
ATOM   2114  O3* G   2  98     303.558 158.565 222.740
ATOM   2115    P U   2  99     304.988 157.852 222.516
ATOM   2116  O1P U   2  99     305.192 156.897 223.640
ATOM   2117  O2P U   2  99     305.995 158.921 222.270
ATOM   2118  O5* U   2  99     304.811 157.013 221.166
ATOM   2119  C5* U   2  99     303.773 156.014 221.046
ATOM   2120  C4* U   2  99     303.761 155.399 219.660
ATOM   2121  O4* U   2  99     303.514 156.417 218.656
ATOM   2122  C1* U   2  99     304.043 155.978 217.411
ATOM   2123   N1 U   2  99     304.899 157.033 216.840
ATOM   2124   C6 U   2  99     305.676 157.849 217.641
ATOM   2125   C2 U   2  99     304.910 157.179 215.454
ATOM   2126   O2 U   2  99     304.229 156.493 214.703
ATOM   2127   N3 U   2  99     305.746 158.162 214.982
ATOM   2128   C4 U   2  99     306.553 159.001 215.729
ATOM   2129   O4 U   2  99     307.268 159.825 215.153
ATOM   2130   C5 U   2  99     306.478 158.800 217.145
ATOM   2131  C2* U   2  99     304.777 154.655 217.665
ATOM   2132  O2* U   2  99     303.919 153.586 217.307
ATOM   2133  C3* U   2  99     305.039 154.738 219.168
ATOM   2134  O3* U   2  99     305.220 153.446 219.748
ATOM   2135    P U   2 100     306.579 153.107 220.547
ATOM   2136  O1P U   2 100     306.889 154.261 221.433
ATOM   2137  O2P U   2 100     307.600 152.640 219.567
ATOM   2138  O5* U   2 100     306.177 151.872 221.475
ATOM   2139  C5* U   2 100     304.928 151.870 222.209
ATOM   2140  C4* U   2 100     304.234 150.532 222.064
ATOM   2141  O4* U   2 100     303.999 150.270 220.656
ATOM   2142  C1* U   2 100     304.102 148.879 220.410
ATOM   2143   N1 U   2 100     304.991 148.671 219.252
ATOM   2144   C6 U   2 100     306.282 149.165 219.230
ATOM   2145   C2 U   2 100     304.477 147.977 218.155
ATOM   2146   O2 U   2 100     303.353 147.495 218.133
ATOM   2147   N3 U   2 100     305.333 147.868 217.082
ATOM   2148   C4 U   2 100     306.624 148.361 216.990
ATOM   2149   O4 U   2 100     307.249 148.234 215.932
ATOM   2150   C5 U   2 100     307.090 149.037 218.166
ATOM   2151  C2* U   2 100     304.439 148.179 221.736
ATOM   2152  O2* U   2 100     303.234 147.671 222.276
ATOM   2153  C3* U   2 100     305.021 149.329 222.565
ATOM   2154  O3* U   2 100     304.787 149.143 223.973
ATOM   2155    P A   2 101     305.908 149.574 225.057
ATOM   2156  O1P A   2 101     307.179 149.858 224.334
ATOM   2157  O2P A   2 101     305.898 148.562 226.150
ATOM   2158  O5* A   2 101     305.383 150.961 225.657
ATOM   2159  C5* A   2 101     304.224 151.032 226.530
ATOM   2160  C4* A   2 101     303.239 152.053 225.998
ATOM   2161  O4* A   2 101     302.933 151.708 224.623
ATOM   2162  C1* A   2 101     301.561 151.935 224.361
ATOM   2163   N9 A   2 101     300.965 150.648 223.997
ATOM   2164   C5 A   2 101     300.181 148.943 222.842
ATOM   2165   N7 A   2 101     300.113 148.570 224.179
ATOM   2166   C8 A   2 101     300.584 149.613 224.822
ATOM   2167   N1 A   2 101     300.025 148.931 220.483
ATOM   2168   C2 A   2 101     300.533 150.169 220.518
ATOM   2169   N3 A   2 101     300.900 150.901 221.570
ATOM   2170   C4 A   2 101     300.696 150.223 222.715
ATOM   2171   C6 A   2 101     299.833 148.275 221.649
ATOM   2172   N6 A   2 101     299.329 147.037 221.610
ATOM   2173  C2* A   2 101     300.967 152.641 225.586
ATOM   2174  O2* A   2 101     301.053 154.038 225.376
ATOM   2175  C3* A   2 101     301.887 152.143 226.702
ATOM   2176  O3* A   2 101     301.942 153.045 227.822
ATOM   2177    P U   2 102     300.701 153.143 228.857
ATOM   2178  O1P U   2 102     301.252 153.683 230.133
ATOM   2179  O2P U   2 102     299.970 151.845 228.868
ATOM   2180  O5* U   2 102     299.751 154.273 228.241
ATOM   2181  C5* U   2 102     298.304 154.153 228.286
ATOM   2182  C4* U   2 102     297.685 155.346 228.991
ATOM   2183  O4* U   2 102     298.139 155.368 230.371
ATOM   2184  C1* U   2 102     298.147 156.707 230.840
ATOM   2185   N1 U   2 102     299.444 156.988 231.486
ATOM   2186   C6 U   2 102     300.641 156.861 230.806
ATOM   2187   C2 U   2 102     299.425 157.391 232.821
ATOM   2188   O2 U   2 102     298.394 157.515 233.469
ATOM   2189   N3 U   2 102     300.662 157.641 233.369
ATOM   2190   C4 U   2 102     301.891 157.537 232.743
ATOM   2191   O4 U   2 102     302.916 157.819 233.369
ATOM   2192   C5 U   2 102     301.830 157.114 231.375
ATOM   2193  C2* U   2 102     297.742 157.622 229.675
ATOM   2194  O2* U   2 102     296.370 157.952 229.803
ATOM   2195  C3* U   2 102     298.032 156.736 228.462
ATOM   2196  O3* U   2 102     297.221 157.116 227.334
ATOM   2197    P A   2 103     297.898 157.322 225.881
ATOM   2198  O1P A   2 103     297.995 155.973 225.257
ATOM   2199  O2P A   2 103     299.130 158.146 226.039
ATOM   2200  O5* A   2 103     296.825 158.160 225.037
ATOM   2201  C5* A   2 103     296.763 159.612 225.114
ATOM   2202  C4* A   2 103     296.427 160.209 223.755
ATOM   2203  O4* A   2 103     297.404 159.738 222.787
ATOM   2204  C1* A   2 103     296.781 159.555 221.523
ATOM   2205   N9 A   2 103     296.889 158.140 221.156
ATOM   2206   C5 A   2 103     296.844 156.231 220.060
ATOM   2207   N7 A   2 103     297.278 155.931 221.345
ATOM   2208   C8 A   2 103     297.287 157.092 221.953
ATOM   2209   N1 A   2 103     296.190 156.042 217.799
ATOM   2210   C2 A   2 103     296.003 157.367 217.822
ATOM   2211   N3 A   2 103     296.177 158.227 218.824
ATOM   2212   C4 A   2 103     296.604 157.588 219.928
ATOM   2213   C6 A   2 103     296.618 155.429 218.925
ATOM   2214   N6 A   2 103     296.802 154.107 218.902
ATOM   2215  C2* A   2 103     295.335 160.041 221.652
ATOM   2216  O2* A   2 103     295.271 161.395 221.246
ATOM   2217  C3* A   2 103     295.079 159.836 223.142
ATOM   2218  O3* A   2 103     294.012 160.666 223.617
ATOM   2219    P A   2 104     292.505 160.087 223.689
ATOM   2220  O1P A   2 104     291.625 161.189 224.170
ATOM   2221  O2P A   2 104     292.534 158.796 224.431
ATOM   2222  O5* A   2 104     292.113 159.771 222.173
ATOM   2223  C5* A   2 104     291.950 160.830 221.201
ATOM   2224  C4* A   2 104     291.743 160.248 219.818
ATOM   2225  O4* A   2 104     292.864 159.379 219.502
ATOM   2226  C1* A   2 104     292.417 158.283 218.717
ATOM   2227   N9 A   2 104     292.707 157.043 219.441
ATOM   2228   C5 A   2 104     293.125 154.939 219.935
ATOM   2229   N7 A   2 104     293.069 155.618 221.145
ATOM   2230   C8 A   2 104     292.821 156.858 220.799
ATOM   2231   N1 A   2 104     293.348 153.239 218.311
ATOM   2232   C2 A   2 104     293.129 154.192 217.393
ATOM   2233   N3 A   2 104     292.899 155.492 217.567
ATOM   2234   C4 A   2 104     292.910 155.805 218.876
ATOM   2235   C6 A   2 104     293.349 153.586 219.618
ATOM   2236   N6 A   2 104     293.558 152.632 220.531
ATOM   2237  C2* A   2 104     290.923 158.486 218.452
ATOM   2238  O2* A   2 104     290.753 159.125 217.202
ATOM   2239  C3* A   2 104     290.522 159.354 219.640
ATOM   2240  O3* A   2 104     289.338 160.109 219.377
ATOM   2241    P C   2 105     287.948 159.694 220.079
ATOM   2242  O1P C   2 105     286.913 160.660 219.609
ATOM   2243  O2P C   2 105     288.198 159.540 221.539
ATOM   2244  O5* C   2 105     287.607 158.251 219.486
ATOM   2245  C5* C   2 105     287.218 158.079 218.105
ATOM   2246  C4* C   2 105     287.172 156.608 217.748
ATOM   2247  O4* C   2 105     288.494 156.027 217.924
ATOM   2248  C1* C   2 105     288.366 154.661 218.300
ATOM   2249   N1 C   2 105     289.089 154.435 219.573
ATOM   2250   C6 C   2 105     289.274 155.453 220.472
ATOM   2251   C5 C   2 105     289.909 155.244 221.634
ATOM   2252   C2 C   2 105     289.582 153.142 219.856
ATOM   2253   O2 C   2 105     289.420 152.230 219.023
ATOM   2254   N3 C   2 105     290.222 152.924 221.029
ATOM   2255   C4 C   2 105     290.385 153.925 221.899
ATOM   2256   N4 C   2 105     291.012 153.660 223.047
ATOM   2257  C2* C   2 105     286.868 154.340 218.365
ATOM   2258  O2* C   2 105     286.460 153.764 217.138
ATOM   2259  C3* C   2 105     286.272 155.724 218.603
ATOM   2260  O3* C   2 105     284.897 155.795 218.209
ATOM   2261    P C   2 106     283.736 155.503 219.291
ATOM   2262  O1P C   2 106     282.426 155.618 218.590
ATOM   2263  O2P C   2 106     284.000 156.342 220.493
ATOM   2264  O5* C   2 106     283.953 153.975 219.705
ATOM   2265  C5* C   2 106     283.567 152.893 218.825
ATOM   2266  C4* C   2 106     283.600 151.571 219.566
ATOM   2267  O4* C   2 106     284.967 151.248 219.942
ATOM   2268  C1* C   2 106     284.967 150.539 221.174
ATOM   2269   N1 C   2 106     285.793 151.278 222.152
ATOM   2270   C6 C   2 106     285.908 152.641 222.090
ATOM   2271   C5 C   2 106     286.665 153.313 222.966
ATOM   2272   C2 C   2 106     286.468 150.558 223.153
ATOM   2273   O2 C   2 106     286.348 149.322 223.197
ATOM   2274   N3 C   2 106     287.234 151.230 224.044
ATOM   2275   C4 C   2 106     287.341 152.559 223.967
ATOM   2276   N4 C   2 106     288.109 153.180 224.865
ATOM   2277  C2* C   2 106     283.507 150.351 221.598
ATOM   2278  O2* C   2 106     283.053 149.089 221.145
ATOM   2279  C3* C   2 106     282.836 151.519 220.881
ATOM   2280  O3* C   2 106     281.434 151.323 220.692
ATOM   2281    P G   2 107     280.398 151.811 221.826
ATOM   2282  O1P G   2 107     279.020 151.639 221.285
ATOM   2283  O2P G   2 107     280.832 153.151 222.312
ATOM   2284  O5* G   2 107     280.601 150.764 223.014
ATOM   2285  C5* G   2 107     280.227 149.378 222.852
ATOM   2286  C4* G   2 107     280.700 148.551 224.030
ATOM   2287  O4* G   2 107     282.151 148.581 224.106
ATOM   2288  C1* G   2 107     282.556 148.441 225.462
ATOM   2289   N9 G   2 107     283.373 149.593 225.837
ATOM   2290   C4 G   2 107     284.193 149.684 226.941
ATOM   2291   N2 G   2 107     285.537 148.268 229.812
ATOM   2292   N3 G   2 107     284.390 148.718 227.865
ATOM   2293   C2 G   2 107     285.228 149.105 228.813
ATOM   2294   N1 G   2 107     285.824 150.340 228.853
ATOM   2295   C6 G   2 107     285.636 151.351 227.917
ATOM   2296   O6 G   2 107     286.222 152.434 228.054
ATOM   2297   C5 G   2 107     284.740 150.949 226.888
ATOM   2298   N7 G   2 107     284.283 151.637 225.771
ATOM   2299   C8 G   2 107     283.477 150.797 225.179
ATOM   2300  C2* G   2 107     281.286 148.310 226.308
ATOM   2301  O2* G   2 107     281.015 146.936 226.515
ATOM   2302  C3* G   2 107     280.261 149.000 225.414
ATOM   2303  O3* G   2 107     278.928 148.591 225.711
ATOM   2304    P G   2 108     278.067 149.396 226.811
ATOM   2305  O1P G   2 108     276.646 148.979 226.647
ATOM   2306  O2P G   2 108     278.420 150.840 226.733
ATOM   2307  O5* G   2 108     278.595 148.838 228.209
ATOM   2308  C5* G   2 108     278.286 147.496 228.639
ATOM   2309  C4* G   2 108     278.881 147.227 230.004
ATOM   2310  O4* G   2 108     280.331 147.286 229.926
ATOM   2311  C1* G   2 108     280.855 147.739 231.168
ATOM   2312   N9 G   2 108     281.687 148.919 230.934
ATOM   2313   C4 G   2 108     282.560 149.494 231.834
ATOM   2314   N2 G   2 108     284.036 149.551 234.981
ATOM   2315   N3 G   2 108     282.795 149.072 233.097
ATOM   2316   C2 G   2 108     283.688 149.828 233.715
ATOM   2317   N1 G   2 108     284.305 150.912 233.138
ATOM   2318   C6 G   2 108     284.081 151.367 231.841
ATOM   2319   O6 G   2 108     284.691 152.358 231.421
ATOM   2320   C5 G   2 108     283.121 150.564 231.166
ATOM   2321   N7 G   2 108     282.612 150.663 229.878
ATOM   2322   C8 G   2 108     281.766 149.672 229.785
ATOM   2323  C2* G   2 108     279.669 147.994 232.104
ATOM   2324  O2* G   2 108     279.478 146.858 232.924
ATOM   2325  C3* G   2 108     278.536 148.219 231.107
ATOM   2326  O3* G   2 108     277.252 147.968 231.682
ATOM   2327    P C   2 109     276.404 149.185 232.310
ATOM   2328  O1P C   2 109     275.094 148.641 232.760
ATOM   2329  O2P C   2 109     276.435 150.319 231.346
ATOM   2330  O5* C   2 109     277.232 149.622 233.600
ATOM   2331  C5* C   2 109     277.446 148.709 234.697
ATOM   2332  C4* C   2 109     278.439 149.294 235.675
ATOM   2333  O4* C   2 109     279.706 149.504 234.998
ATOM   2334  C1* C   2 109     280.323 150.684 235.489
ATOM   2335   N1 C   2 109     280.564 151.601 234.351
ATOM   2336   C6 C   2 109     279.792 151.538 233.220
ATOM   2337   C5 C   2 109     280.023 152.345 232.175
ATOM   2338   C2 C   2 109     281.616 152.537 234.437
ATOM   2339   O2 C   2 109     282.304 152.587 235.473
ATOM   2340   N3 C   2 109     281.854 153.359 233.385
ATOM   2341   C4 C   2 109     281.097 153.276 232.285
ATOM   2342   N4 C   2 109     281.374 154.099 231.271
ATOM   2343  C2* C   2 109     279.439 151.234 236.616
ATOM   2344  O2* C   2 109     279.928 150.749 237.853
ATOM   2345  C3* C   2 109     278.074 150.659 236.240
ATOM   2346  O3* C   2 109     277.174 150.528 237.349
ATOM   2347    P G   2 110     276.291 151.790 237.828
ATOM   2348  O1P G   2 110     275.324 151.295 238.851
ATOM   2349  O2P G   2 110     275.781 152.503 236.623
ATOM   2350  O5* G   2 110     277.351 152.728 238.566
ATOM   2351  C5* G   2 110     277.097 154.137 238.760
ATOM   2352  C4* G   2 110     278.351 154.837 239.241
ATOM   2353  O4* G   2 110     279.466 154.490 238.375
ATOM   2354  C1* G   2 110     280.289 155.630 238.167
ATOM   2355   N9 G   2 110     280.267 155.944 236.737
ATOM   2356   C4 G   2 110     280.963 156.946 236.088
ATOM   2357   N2 G   2 110     283.158 159.643 236.170
ATOM   2358   N3 G   2 110     281.794 157.845 236.664
ATOM   2359   C2 G   2 110     282.313 158.680 235.773
ATOM   2360   N1 G   2 110     282.041 158.635 234.427
ATOM   2361   C6 G   2 110     281.193 157.722 233.811
ATOM   2362   O6 G   2 110     281.021 157.769 232.584
ATOM   2363   C5 G   2 110     280.624 156.820 234.753
ATOM   2364   N7 G   2 110     279.731 155.772 234.568
ATOM   2365   C8 G   2 110     279.549 155.284 235.765
ATOM   2366  C2* G   2 110     279.758 156.746 239.073
ATOM   2367  O2* G   2 110     280.447 156.716 240.309
ATOM   2368  C3* G   2 110     278.288 156.356 239.190
ATOM   2369  O3* G   2 110     277.640 156.915 240.330
ATOM   2370    P A   2 111     276.746 158.244 240.165
ATOM   2371  O1P A   2 111     276.290 158.648 241.526
ATOM   2372  O2P A   2 111     275.739 158.001 239.097
ATOM   2373  O5* A   2 111     277.782 159.337 239.634
ATOM   2374  C5* A   2 111     278.875 159.789 240.465
ATOM   2375  C4* A   2 111     279.644 160.901 239.783
ATOM   2376  O4* A   2 111     280.337 160.391 238.611
ATOM   2377  C1* A   2 111     280.471 161.433 237.652
ATOM   2378   N9 A   2 111     279.892 160.992 236.380
ATOM   2379   C5 A   2 111     279.423 160.787 234.237
ATOM   2380   N7 A   2 111     278.611 159.877 234.901
ATOM   2381   C8 A   2 111     278.926 160.036 236.165
ATOM   2382   N1 A   2 111     280.468 162.063 232.546
ATOM   2383   C2 A   2 111     281.170 162.646 233.527
ATOM   2384   N3 A   2 111     281.124 162.430 234.840
ATOM   2385   C4 A   2 111     280.220 161.478 235.134
ATOM   2386   C6 A   2 111     279.566 161.111 232.873
ATOM   2387   N6 A   2 111     278.864 160.535 231.892
ATOM   2388  C2* A   2 111     279.791 162.680 238.227
ATOM   2389  O2* A   2 111     280.775 163.503 238.821
ATOM   2390  C3* A   2 111     278.827 162.060 239.235
ATOM   2391  O3* A   2 111     278.437 162.973 240.258
ATOM   2392    P U   2 112     277.046 163.775 240.125
ATOM   2393  O1P U   2 112     276.772 164.406 241.446
ATOM   2394  O2P U   2 112     276.030 162.866 239.523
ATOM   2395  O5* U   2 112     277.366 164.925 239.065
ATOM   2396  C5* U   2 112     278.333 165.957 239.357
ATOM   2397  C4* U   2 112     278.628 166.783 238.121
ATOM   2398  O4* U   2 112     279.250 165.951 237.103
ATOM   2399  C1* U   2 112     278.938 166.471 235.818
ATOM   2400   N1 U   2 112     278.299 165.416 235.011
ATOM   2401   C6 U   2 112     277.291 164.621 235.521
ATOM   2402   C2 U   2 112     278.739 165.251 233.702
ATOM   2403   O2 U   2 112     279.638 165.917 233.210
ATOM   2404   N3 U   2 112     278.086 164.274 232.990
ATOM   2405   C4 U   2 112     277.067 163.457 233.438
ATOM   2406   O4 U   2 112     276.557 162.645 232.664
ATOM   2407   C5 U   2 112     276.680 163.675 234.799
ATOM   2408  C2* U   2 112     278.046 167.699 236.026
ATOM   2409  O2* U   2 112     278.845 168.868 236.032
ATOM   2410  C3* U   2 112     277.440 167.394 237.391
ATOM   2411  O3* U   2 112     276.928 168.566 238.024
ATOM   2412    P U   2 113     275.342 168.698 238.293
ATOM   2413  O1P U   2 113     275.032 170.143 238.480
ATOM   2414  O2P U   2 113     274.980 167.729 239.365
ATOM   2415  O5* U   2 113     274.658 168.198 236.937
ATOM   2416  C5* U   2 113     274.862 168.891 235.681
ATOM   2417  C4* U   2 113     274.089 168.210 234.568
ATOM   2418  O4* U   2 113     274.553 166.842 234.422
ATOM   2419  C1* U   2 113     273.515 166.061 233.853
ATOM   2420   N1 U   2 113     273.411 164.780 234.575
ATOM   2421   C6 U   2 113     273.339 164.732 235.951
ATOM   2422   C2 U   2 113     273.383 163.609 233.819
ATOM   2423   O2 U   2 113     273.459 163.597 232.598
ATOM   2424   N3 U   2 113     273.267 162.451 234.551
ATOM   2425   C4 U   2 113     273.182 162.338 235.926
ATOM   2426   O4 U   2 113     273.047 161.222 236.436
ATOM   2427   C5 U   2 113     273.230 163.584 236.632
ATOM   2428  C2* U   2 113     272.243 166.919 233.818
ATOM   2429  O2* U   2 113     272.055 167.379 232.493
ATOM   2430  C3* U   2 113     272.591 168.043 234.797
ATOM   2431  O3* U   2 113     271.866 169.235 234.465
ATOM   2432    P U   2 114     271.629 170.382 235.577
ATOM   2433  O1P U   2 114     271.880 169.807 236.927
ATOM   2434  O2P U   2 114     270.313 171.016 235.285
ATOM   2435  O5* U   2 114     272.768 171.452 235.249
ATOM   2436  C5* U   2 114     273.065 172.552 236.144
ATOM   2437  C4* U   2 114     272.754 173.876 235.475
ATOM   2438  O4* U   2 114     273.367 173.905 234.156
ATOM   2439  C1* U   2 114     272.515 174.581 233.244
ATOM   2440   N1 U   2 114     272.217 173.680 232.116
ATOM   2441   C6 U   2 114     272.401 172.316 232.219
ATOM   2442   C2 U   2 114     271.758 174.245 230.930
ATOM   2443   O2 U   2 114     271.569 175.444 230.789
ATOM   2444   N3 U   2 114     271.528 173.349 229.914
ATOM   2445   C4 U   2 114     271.703 171.980 229.956
ATOM   2446   O4 U   2 114     271.456 171.307 228.955
ATOM   2447   C5 U   2 114     272.170 171.474 231.208
ATOM   2448  C2* U   2 114     271.305 175.100 234.032
ATOM   2449  O2* U   2 114     271.546 176.442 234.412
ATOM   2450  C3* U   2 114     271.275 174.136 235.216
ATOM   2451  O3* U   2 114     270.659 174.707 236.378
ATOM   2452    P C   2 115     269.108 174.408 236.703
ATOM   2453  O1P C   2 115     268.784 175.097 237.985
ATOM   2454  O2P C   2 115     268.872 172.945 236.581
ATOM   2455  O5* C   2 115     268.310 175.136 235.528
ATOM   2456  C5* C   2 115     268.166 176.574 235.490
ATOM   2457  C4* C   2 115     267.370 176.989 234.271
ATOM   2458  O4* C   2 115     268.095 176.603 233.071
ATOM   2459  C1* C   2 115     267.172 176.250 232.050
ATOM   2460   N1 C   2 115     267.452 174.864 231.606
ATOM   2461   C6 C   2 115     268.214 174.020 232.370
ATOM   2462   C5 C   2 115     268.491 172.775 231.960
ATOM   2463   C2 C   2 115     266.930 174.423 230.372
ATOM   2464   O2 C   2 115     266.231 175.196 229.695
ATOM   2465   N3 C   2 115     267.203 173.165 229.952
ATOM   2466   C4 C   2 115     267.957 172.358 230.705
ATOM   2467   N4 C   2 115     268.208 171.128 230.250
ATOM   2468  C2* C   2 115     265.763 176.478 232.607
ATOM   2469  O2* C   2 115     265.330 177.778 232.250
ATOM   2470  C3* C   2 115     266.005 176.335 234.105
ATOM   2471  O3* C   2 115     264.990 176.978 234.881
ATOM   2472    P C   2 116     263.680 176.151 235.332
ATOM   2473  O1P C   2 116     262.816 177.083 236.108
ATOM   2474  O2P C   2 116     264.123 174.874 235.955
ATOM   2475  O5* C   2 116     262.935 175.796 233.964
ATOM   2476  C5* C   2 116     262.469 176.835 233.075
ATOM   2477  C4* C   2 116     261.933 176.241 231.787
ATOM   2478  O4* C   2 116     262.977 175.481 231.128
ATOM   2479  C1* C   2 116     262.377 174.538 230.255
ATOM   2480   N1 C   2 116     263.095 173.247 230.355
ATOM   2481   C6 C   2 116     263.928 172.979 231.409
ATOM   2482   C5 C   2 116     264.611 171.827 231.478
ATOM   2483   C2 C   2 116     262.923 172.295 229.331
ATOM   2484   O2 C   2 116     262.144 172.546 228.395
ATOM   2485   N3 C   2 116     263.609 171.129 229.392
ATOM   2486   C4 C   2 116     264.433 170.889 230.417
ATOM   2487   N4 C   2 116     265.099 169.732 230.424
ATOM   2488  C2* C   2 116     260.872 174.517 230.554
ATOM   2489  O2* C   2 116     260.195 175.239 229.541
ATOM   2490  C3* C   2 116     260.817 175.215 231.913
ATOM   2491  O3* C   2 116     259.552 175.841 232.125
ATOM   2492    P G   2 117     258.431 175.101 233.012
ATOM   2493  O1P G   2 117     257.184 175.909 232.922
ATOM   2494  O2P G   2 117     259.018 174.809 234.348
ATOM   2495  O5* G   2 117     258.190 173.715 232.257
ATOM   2496  C5* G   2 117     257.544 173.665 230.964
ATOM   2497  C4* G   2 117     257.560 172.251 230.421
ATOM   2498  O4* G   2 117     258.923 171.859 230.097
ATOM   2499  C1* G   2 117     259.097 170.472 230.358
ATOM   2500   N9 G   2 117     260.171 170.318 231.339
ATOM   2501   C4 G   2 117     261.124 169.320 231.372
ATOM   2502   N2 G   2 117     262.498 166.415 230.045
ATOM   2503   N3 G   2 117     261.226 168.284 230.508
ATOM   2504   C2 G   2 117     262.252 167.497 230.797
ATOM   2505   N1 G   2 117     263.112 167.710 231.847
ATOM   2506   C6 G   2 117     263.030 168.767 232.749
ATOM   2507   O6 G   2 117     263.864 168.867 233.661
ATOM   2508   C5 G   2 117     261.928 169.620 232.454
ATOM   2509   N7 G   2 117     261.486 170.771 233.094
ATOM   2510   C8 G   2 117     260.443 171.146 232.404
ATOM   2511  C2* G   2 117     257.745 169.919 230.819
ATOM   2512  O2* G   2 117     257.059 169.388 229.701
ATOM   2513  C3* G   2 117     257.088 171.174 231.385
ATOM   2514  O3* G   2 117     255.665 171.090 231.439
ATOM   2515    P A   2 118     254.929 170.925 232.863
ATOM   2516  O1P A   2 118     253.482 171.212 232.647
ATOM   2517  O2P A   2 118     255.685 171.706 233.879
ATOM   2518  O5* A   2 118     255.086 169.374 233.211
ATOM   2519  C5* A   2 118     254.170 168.398 232.664
ATOM   2520  C4* A   2 118     253.810 167.356 233.701
ATOM   2521  O4* A   2 118     254.874 166.384 233.840
ATOM   2522  C1* A   2 118     254.727 165.734 235.088
ATOM   2523   N9 A   2 118     256.057 165.494 235.661
ATOM   2524   C5 A   2 118     258.060 164.655 236.042
ATOM   2525   N7 A   2 118     257.881 165.672 236.970
ATOM   2526   C8 A   2 118     256.682 166.137 236.703
ATOM   2527   N1 A   2 118     258.990 162.872 234.794
ATOM   2528   C2 A   2 118     257.848 162.872 234.093
ATOM   2529   N3 A   2 118     256.773 163.651 234.227
ATOM   2530   C4 A   2 118     256.945 164.532 235.230
ATOM   2531   C6 A   2 118     259.133 163.768 235.797
ATOM   2532   N6 A   2 118     260.272 163.765 236.498
ATOM   2533  C2* A   2 118     253.718 166.541 235.923
ATOM   2534  O2* A   2 118     252.497 165.831 235.938
ATOM   2535  C3* A   2 118     253.618 167.846 235.127
ATOM   2536  O3* A   2 118     252.344 168.485 235.280
ATOM   2537    P A   2 119     252.127 169.601 236.427
ATOM   2538  O1P A   2 119     251.358 168.930 237.512
ATOM   2539  O2P A   2 119     251.578 170.838 235.800
ATOM   2540  O5* A   2 119     253.599 169.900 236.977
ATOM   2541  C5* A   2 119     254.291 171.145 236.692
ATOM   2542  C4* A   2 119     255.531 171.259 237.561
ATOM   2543  O4* A   2 119     256.388 170.103 237.325
ATOM   2544  C1* A   2 119     257.685 170.539 236.966
ATOM   2545   N9 A   2 119     258.274 169.559 236.044
ATOM   2546   C5 A   2 119     259.645 168.101 235.115
ATOM   2547   N7 A   2 119     258.488 168.094 234.344
ATOM   2548   C8 A   2 119     257.711 168.977 234.930
ATOM   2549   N1 A   2 119     261.808 167.627 235.952
ATOM   2550   C2 A   2 119     261.555 168.540 236.899
ATOM   2551   N3 A   2 119     260.461 169.279 237.092
ATOM   2552   C4 A   2 119     259.532 169.008 236.157
ATOM   2553   C6 A   2 119     260.857 167.375 235.026
ATOM   2554   N6 A   2 119     261.113 166.459 234.087
ATOM   2555  C2* A   2 119     257.507 171.956 236.426
ATOM   2556  O2* A   2 119     258.724 172.671 236.516
ATOM   2557  C3* A   2 119     256.417 172.490 237.359
ATOM   2558  O3* A   2 119     256.995 172.851 238.619
ATOM   2559    P U   2 120     256.600 174.246 239.329
ATOM   2560  O1P U   2 120     255.234 174.636 238.883
ATOM   2561  O2P U   2 120     257.733 175.195 239.143
ATOM   2562  O5* U   2 120     256.515 173.858 240.876
ATOM   2563  C5* U   2 120     255.804 172.672 241.290
ATOM   2564  C4* U   2 120     256.558 171.939 242.382
ATOM   2565  O4* U   2 120     255.941 170.627 242.530
ATOM   2566  C1* U   2 120     256.856 169.612 242.146
ATOM   2567   N1 U   2 120     256.142 168.627 241.313
ATOM   2568   C6 U   2 120     255.092 168.997 240.491
ATOM   2569   C2 U   2 120     256.563 167.305 241.367
ATOM   2570   O2 U   2 120     257.472 166.923 242.088
ATOM   2571   N3 U   2 120     255.876 166.443 240.545
ATOM   2572   C4 U   2 120     254.832 166.752 239.694
ATOM   2573   O4 U   2 120     254.352 165.870 238.975
ATOM   2574   C5 U   2 120     254.443 168.128 239.705
ATOM   2575  C2* U   2 120     258.000 170.311 241.410
ATOM   2576  O2* U   2 120     259.207 169.581 241.521
ATOM   2577  C3* U   2 120     258.038 171.667 242.113
ATOM   2578  O3* U   2 120     258.752 171.592 243.355
ATOM   2579    P G   2 121     259.802 172.753 243.758
ATOM   2580  O1P G   2 121     260.364 173.345 242.510
ATOM   2581  O2P G   2 121     260.729 172.197 244.784
ATOM   2582  O5* G   2 121     258.903 173.871 244.459
ATOM   2583  C5* G   2 121     258.180 173.593 245.681
ATOM   2584  C4* G   2 121     257.674 174.878 246.302
ATOM   2585  O4* G   2 121     258.806 175.734 246.607
ATOM   2586  C1* G   2 121     258.455 177.091 246.389
ATOM   2587   N9 G   2 121     259.351 177.635 245.371
ATOM   2588   C4 G   2 121     259.435 178.947 244.956
ATOM   2589   N2 G   2 121     258.366 182.246 245.162
ATOM   2590   N3 G   2 121     258.695 179.978 245.420
ATOM   2591   C2 G   2 121     259.006 181.118 244.823
ATOM   2592   N1 G   2 121     259.968 181.237 243.849
ATOM   2593   C6 G   2 121     260.743 180.192 243.357
ATOM   2594   O6 G   2 121     261.585 180.409 242.476
ATOM   2595   C5 G   2 121     260.420 178.962 243.989
ATOM   2596   N7 G   2 121     260.946 177.690 243.800
ATOM   2597   C8 G   2 121     260.284 176.938 244.637
ATOM   2598  C2* G   2 121     256.969 177.130 246.016
ATOM   2599  O2* G   2 121     256.214 177.360 247.190
ATOM   2600  C3* G   2 121     256.768 175.736 245.428
ATOM   2601  O3* G   2 121     255.406 175.304 245.505
ATOM   2602    P G   2 122     254.396 175.594 244.282
ATOM   2603  O1P G   2 122     253.110 174.903 244.582
ATOM   2604  O2P G   2 122     255.098 175.310 243.002
ATOM   2605  O5* G   2 122     254.138 177.166 244.347
ATOM   2606  C5* G   2 122     253.196 177.739 245.281
ATOM   2607  C4* G   2 122     253.030 179.213 245.001
ATOM   2608  O4* G   2 122     254.322 179.863 245.161
ATOM   2609  C1* G   2 122     254.485 180.864 244.168
ATOM   2610   N9 G   2 122     255.614 180.482 243.321
ATOM   2611   C4 G   2 122     256.250 181.271 242.388
ATOM   2612   N2 G   2 122     256.574 184.307 240.721
ATOM   2613   N3 G   2 122     255.946 182.554 242.088
ATOM   2614   C2 G   2 122     256.736 183.042 241.142
ATOM   2615   N1 G   2 122     257.743 182.328 240.539
ATOM   2616   C6 G   2 122     258.076 181.008 240.830
ATOM   2617   O6 G   2 122     259.004 180.457 240.223
ATOM   2618   C5 G   2 122     257.236 180.471 241.845
ATOM   2619   N7 G   2 122     257.222 179.209 242.425
ATOM   2620   C8 G   2 122     256.249 179.262 243.292
ATOM   2621  C2* G   2 122     253.162 180.961 243.403
ATOM   2622  O2* G   2 122     252.353 181.954 244.002
ATOM   2623  C3* G   2 122     252.617 179.549 243.575
ATOM   2624  O3* G   2 122     251.204 179.456 243.382
ATOM   2625    P G   2 123     250.619 179.002 241.949
ATOM   2626  O1P G   2 123     249.135 178.968 242.058
ATOM   2627  O2P G   2 123     251.350 177.780 241.509
ATOM   2628  O5* G   2 123     251.008 180.202 240.970
ATOM   2629  C5* G   2 123     250.497 181.536 241.192
ATOM   2630  C4* G   2 123     251.164 182.530 240.264
ATOM   2631  O4* G   2 123     252.598 182.521 240.489
ATOM   2632  C1* G   2 123     253.264 182.884 239.289
ATOM   2633   N9 G   2 123     254.249 181.859 238.956
ATOM   2634   C4 G   2 123     255.279 181.989 238.051
ATOM   2635   N2 G   2 123     257.010 183.900 235.720
ATOM   2636   N3 G   2 123     255.548 183.084 237.307
ATOM   2637   C2 G   2 123     256.607 182.909 236.531
ATOM   2638   N1 G   2 123     257.347 181.750 236.492
ATOM   2639   C6 G   2 123     257.091 180.611 237.248
ATOM   2640   O6 G   2 123     257.823 179.620 237.135
ATOM   2641   C5 G   2 123     255.951 180.784 238.085
ATOM   2642   N7 G   2 123     255.353 179.912 238.986
ATOM   2643   C8 G   2 123     254.349 180.589 239.476
ATOM   2644  C2* G   2 123     252.198 183.097 238.210
ATOM   2645  O2* G   2 123     251.916 184.480 238.120
ATOM   2646  C3* G   2 123     251.034 182.284 238.768
ATOM   2647  O3* G   2 123     249.780 182.748 238.264
ATOM   2648    P G   2 124     249.158 182.095 236.929
ATOM   2649  O1P G   2 124     247.840 182.744 236.688
ATOM   2650  O2P G   2 124     249.232 180.614 237.054
ATOM   2651  O5* G   2 124     250.157 182.541 235.765
ATOM   2652  C5* G   2 124     250.313 183.932 235.399
ATOM   2653  C4* G   2 124     251.469 184.097 234.435
ATOM   2654  O4* G   2 124     252.691 183.661 235.083
ATOM   2655  C1* G   2 124     253.537 183.029 234.136
ATOM   2656   N9 G   2 124     253.784 181.663 234.589
ATOM   2657   C4 G   2 124     254.815 180.837 234.199
ATOM   2658   N2 G   2 124     257.658 180.271 232.284
ATOM   2659   N3 G   2 124     255.779 181.137 233.301
ATOM   2660   C2 G   2 124     256.638 180.142 233.146
ATOM   2661   N1 G   2 124     256.560 178.947 233.822
ATOM   2662   C6 G   2 124     255.578 178.615 234.751
ATOM   2663   O6 G   2 124     255.602 177.508 235.307
ATOM   2664   C5 G   2 124     254.645 179.674 234.924
ATOM   2665   N7 G   2 124     253.526 179.761 235.742
ATOM   2666   C8 G   2 124     253.045 180.951 235.506
ATOM   2667  C2* G   2 124     252.865 183.146 232.763
ATOM   2668  O2* G   2 124     253.373 184.293 232.109
ATOM   2669  C3* G   2 124     251.395 183.278 233.154
ATOM   2670  O3* G   2 124     250.618 183.963 232.167
ATOM   2671    P A   2 125     249.913 183.142 230.971
ATOM   2672  O1P A   2 125     248.552 183.722 230.804
ATOM   2673  O2P A   2 125     250.062 181.679 231.210
ATOM   2674  O5* A   2 125     250.776 183.529 229.684
ATOM   2675  C5* A   2 125     250.362 183.123 228.360
ATOM   2676  C4* A   2 125     251.496 183.285 227.363
ATOM   2677  O4* A   2 125     251.785 184.701 227.157
ATOM   2678  C1* A   2 125     253.177 184.912 227.282
ATOM   2679   N9 A   2 125     253.424 186.303 227.679
ATOM   2680   C5 A   2 125     253.988 188.436 227.610
ATOM   2681   N7 A   2 125     253.579 188.184 228.915
ATOM   2682   C8 A   2 125     253.255 186.910 228.905
ATOM   2683   N1 A   2 125     254.773 189.514 225.652
ATOM   2684   C2 A   2 125     254.631 188.331 225.038
ATOM   2685   N3 A   2 125     254.207 187.166 225.533
ATOM   2686   C4 A   2 125     253.897 187.287 226.838
ATOM   2687   C6 A   2 125     254.458 189.606 226.965
ATOM   2688   N6 A   2 125     254.611 190.786 227.575
ATOM   2689  C2* A   2 125     253.656 183.810 228.227
ATOM   2690  O2* A   2 125     255.053 183.612 228.119
ATOM   2691  C3* A   2 125     252.830 182.624 227.720
ATOM   2692  O3* A   2 125     253.427 182.093 226.531
ATOM   2693    P A   2 126     253.517 180.497 226.318
ATOM   2694  O1P A   2 126     254.204 180.270 225.019
ATOM   2695  O2P A   2 126     252.169 179.909 226.543
ATOM   2696  O5* A   2 126     254.481 179.990 227.484
ATOM   2697  C5* A   2 126     255.876 180.358 227.509
ATOM   2698  C4* A   2 126     256.668 179.381 228.352
ATOM   2699  O4* A   2 126     256.440 178.028 227.877
ATOM   2700  C1* A   2 126     257.638 177.274 227.985
ATOM   2701   N9 A   2 126     257.976 176.761 226.655
ATOM   2702   C5 A   2 126     258.513 175.440 224.974
ATOM   2703   N7 A   2 126     258.299 176.700 224.427
ATOM   2704   C8 A   2 126     257.990 177.445 225.462
ATOM   2705   N1 A   2 126     259.004 173.141 225.226
ATOM   2706   C2 A   2 126     258.793 173.320 226.537
ATOM   2707   N3 A   2 126     258.453 174.428 227.195
ATOM   2708   C4 A   2 126     258.326 175.465 226.347
ATOM   2709   C6 A   2 126     258.869 174.201 224.398
ATOM   2710   N6 A   2 126     259.079 174.018 223.090
ATOM   2711  C2* A   2 126     258.698 178.170 228.635
ATOM   2712  O2* A   2 126     258.712 177.916 230.026
ATOM   2713  C3* A   2 126     258.179 179.561 228.283
ATOM   2714  O3* A   2 126     258.617 180.564 229.202
ATOM   2715    P A   2 127     259.660 181.696 228.725
ATOM   2716  O1P A   2 127     259.594 182.791 229.733
ATOM   2717  O2P A   2 127     259.405 182.006 227.289
ATOM   2718  O5* A   2 127     261.090 180.993 228.839
ATOM   2719  C5* A   2 127     261.627 180.586 230.119
ATOM   2720  C4* A   2 127     262.688 179.525 229.928
ATOM   2721  O4* A   2 127     262.100 178.404 229.214
ATOM   2722  C1* A   2 127     263.066 177.827 228.351
ATOM   2723   N9 A   2 127     262.546 177.860 226.984
ATOM   2724   C5 A   2 127     261.888 177.271 224.968
ATOM   2725   N7 A   2 127     261.705 178.645 225.051
ATOM   2726   C8 A   2 127     262.107 178.944 226.262
ATOM   2727   N1 A   2 127     261.943 175.045 224.180
ATOM   2728   C2 A   2 127     262.434 174.714 225.380
ATOM   2729   N3 A   2 127     262.700 175.492 226.427
ATOM   2730   C4 A   2 127     262.403 176.774 226.153
ATOM   2731   C6 A   2 127     261.653 176.342 223.934
ATOM   2732   N6 A   2 127     261.163 176.670 222.735
ATOM   2733  C2* A   2 127     264.383 178.584 228.547
ATOM   2734  O2* A   2 127     265.184 177.877 229.473
ATOM   2735  C3* A   2 127     263.885 179.927 229.076
ATOM   2736  O3* A   2 127     264.882 180.593 229.856
ATOM   2737    P C   2 128     265.644 181.882 229.259
ATOM   2738  O1P C   2 128     265.549 181.829 227.774
ATOM   2739  O2P C   2 128     266.987 181.967 229.903
ATOM   2740  O5* C   2 128     264.764 183.113 229.762
ATOM   2741  C5* C   2 128     264.804 183.539 231.139
ATOM   2742  C4* C   2 128     263.560 184.325 231.481
ATOM   2743  O4* C   2 128     262.391 183.475 231.332
ATOM   2744  C1* C   2 128     261.427 183.813 232.320
ATOM   2745   N1 C   2 128     261.134 182.609 233.127
ATOM   2746   C6 C   2 128     262.100 181.666 233.361
ATOM   2747   C5 C   2 128     261.837 180.570 234.084
ATOM   2748   C2 C   2 128     259.839 182.440 233.651
ATOM   2749   O2 C   2 128     258.972 183.303 233.421
ATOM   2750   N3 C   2 128     259.567 181.337 234.389
ATOM   2751   C4 C   2 128     260.520 180.425 234.607
ATOM   2752   N4 C   2 128     260.207 179.355 235.339
ATOM   2753  C2* C   2 128     261.981 185.000 233.116
ATOM   2754  O2* C   2 128     261.492 186.200 232.548
ATOM   2755  C3* C   2 128     263.481 184.818 232.917
ATOM   2756  O3* C   2 128     264.212 186.031 233.089
ATOM   2757    P C   2 129     264.763 186.435 234.546
ATOM   2758  O1P C   2 129     265.605 187.650 234.381
ATOM   2759  O2P C   2 129     265.342 185.223 235.188
ATOM   2760  O5* C   2 129     263.450 186.839 235.355
ATOM   2761  C5* C   2 129     262.705 188.030 235.022
ATOM   2762  C4* C   2 129     261.500 188.157 235.923
ATOM   2763  O4* C   2 129     260.599 187.045 235.680
ATOM   2764  C1* C   2 129     259.972 186.668 236.896
ATOM   2765   N1 C   2 129     260.238 185.233 237.142
ATOM   2766   C6 C   2 129     261.293 184.598 236.542
ATOM   2767   C5 C   2 129     261.521 183.294 236.740
ATOM   2768   C2 C   2 129     259.378 184.519 237.995
ATOM   2769   O2 C   2 129     258.429 185.114 238.536
ATOM   2770   N3 C   2 129     259.603 183.201 238.204
ATOM   2771   C4 C   2 129     260.631 182.594 237.603
ATOM   2772   N4 C   2 129     260.810 181.292 237.832
ATOM   2773  C2* C   2 129     260.453 187.632 237.987
ATOM   2774  O2* C   2 129     259.519 188.689 238.110
ATOM   2775  C3* C   2 129     261.791 188.089 237.415
ATOM   2776  O3* C   2 129     262.206 189.359 237.920
ATOM   2777    P C   2 130     263.242 189.436 239.153
ATOM   2778  O1P C   2 130     263.589 190.871 239.344
ATOM   2779  O2P C   2 130     264.330 188.443 238.932
ATOM   2780  O5* C   2 130     262.389 188.959 240.413
ATOM   2781  C5* C   2 130     261.333 189.783 240.953
ATOM   2782  C4* C   2 130     260.515 189.003 241.958
ATOM   2783  O4* C   2 130     259.881 187.873 241.298
ATOM   2784  C1* C   2 130     259.762 186.794 242.215
ATOM   2785   N1 C   2 130     260.477 185.620 241.674
ATOM   2786   C6 C   2 130     261.502 185.764 240.777
ATOM   2787   C5 C   2 130     262.163 184.699 240.304
ATOM   2788   C2 C   2 130     260.092 184.340 242.105
ATOM   2789   O2 C   2 130     259.147 184.229 242.905
ATOM   2790   N3 C   2 130     260.756 183.259 241.637
ATOM   2791   C4 C   2 130     261.761 183.414 240.770
ATOM   2792   N4 C   2 130     262.393 182.320 240.346
ATOM   2793  C2* C   2 130     260.320 187.272 243.559
ATOM   2794  O2* C   2 130     259.259 187.752 244.365
ATOM   2795  C3* C   2 130     261.281 188.366 243.108
ATOM   2796  O3* C   2 130     261.587 189.294 244.149
ATOM   2797    P A   2 131     262.809 188.990 245.153
ATOM   2798  O1P A   2 131     262.652 189.886 246.332
ATOM   2799  O2P A   2 131     264.073 189.025 244.368
ATOM   2800  O5* A   2 131     262.541 187.487 245.619
ATOM   2801  C5* A   2 131     262.908 187.031 246.939
ATOM   2802  C4* A   2 131     261.747 186.299 247.579
ATOM   2803  O4* A   2 131     261.301 185.222 246.711
ATOM   2804  C1* A   2 131     260.841 184.133 247.499
ATOM   2805   N9 A   2 131     261.590 182.933 247.113
ATOM   2806   C5 A   2 131     262.277 180.856 246.852
ATOM   2807   N7 A   2 131     263.149 181.648 246.118
ATOM   2808   C8 A   2 131     262.703 182.866 246.306
ATOM   2809   N1 A   2 131     261.218 178.997 247.851
ATOM   2810   C2 A   2 131     260.354 179.873 248.386
ATOM   2811   N3 A   2 131     260.312 181.199 248.262
ATOM   2812   C4 A   2 131     261.312 181.634 247.474
ATOM   2813   C6 A   2 131     262.211 179.466 247.062
ATOM   2814   N6 A   2 131     263.070 178.592 246.527
ATOM   2815  C2* A   2 131     260.967 184.540 248.972
ATOM   2816  O2* A   2 131     259.722 185.048 249.412
ATOM   2817  C3* A   2 131     262.055 185.609 248.898
ATOM   2818  O3* A   2 131     262.003 186.531 249.987
ATOM   2819    P G   2 132     262.941 186.304 251.275
ATOM   2820  O1P G   2 132     262.872 187.542 252.099
ATOM   2821  O2P G   2 132     264.267 185.805 250.812
ATOM   2822  O5* G   2 132     262.221 185.130 252.080
ATOM   2823  C5* G   2 132     260.890 185.297 252.619
ATOM   2824  C4* G   2 132     260.371 183.979 253.154
ATOM   2825  O4* G   2 132     260.227 183.037 252.058
ATOM   2826  C1* G   2 132     260.543 181.729 252.509
ATOM   2827   N9 G   2 132     261.628 181.202 251.681
ATOM   2828   C4 G   2 132     262.036 179.887 251.597
ATOM   2829   N2 G   2 132     261.730 176.568 252.584
ATOM   2830   N3 G   2 132     261.523 178.848 252.292
ATOM   2831   C2 G   2 132     262.115 177.704 251.984
ATOM   2832   N1 G   2 132     263.129 177.588 251.063
ATOM   2833   C6 G   2 132     263.673 178.641 250.333
ATOM   2834   O6 G   2 132     264.582 178.422 249.521
ATOM   2835   C5 G   2 132     263.050 179.879 250.659
ATOM   2836   N7 G   2 132     263.289 181.160 250.179
ATOM   2837   C8 G   2 132     262.428 181.910 250.814
ATOM   2838  C2* G   2 132     260.846 181.815 254.009
ATOM   2839  O2* G   2 132     259.664 181.522 254.729
ATOM   2840  C3* G   2 132     261.281 183.271 254.147
ATOM   2841  O3* G   2 132     261.102 183.777 255.471
ATOM   2842    P U   2 133     262.363 183.883 256.468
ATOM   2843  O1P U   2 133     261.885 184.533 257.721
ATOM   2844  O2P U   2 133     263.503 184.482 255.720
ATOM   2845  O5* U   2 133     262.730 182.366 256.799
ATOM   2846  C5* U   2 133     261.822 181.524 257.540
ATOM   2847  C4* U   2 133     262.298 180.088 257.523
ATOM   2848  O4* U   2 133     262.263 179.577 256.162
ATOM   2849  C1* U   2 133     263.314 178.636 255.979
ATOM   2850   N1 U   2 133     264.174 179.091 254.871
ATOM   2851   C6 U   2 133     264.278 180.430 254.540
ATOM   2852   C2 U   2 133     264.881 178.126 254.160
ATOM   2853   O2 U   2 133     264.821 176.933 254.411
ATOM   2854   N3 U   2 133     265.660 178.616 253.140
ATOM   2855   C4 U   2 133     265.803 179.940 252.761
ATOM   2856   O4 U   2 133     266.545 180.224 251.820
ATOM   2857   C5 U   2 133     265.045 180.871 253.538
ATOM   2858  C2* U   2 133     264.041 178.497 257.321
ATOM   2859  O2* U   2 133     263.496 177.401 258.035
ATOM   2860  C3* U   2 133     263.733 179.843 257.968
ATOM   2861  O3* U   2 133     263.868 179.816 259.388
ATOM   2862    P G   2 134     265.292 180.159 260.060
ATOM   2863  O1P G   2 134     265.097 180.194 261.535
ATOM   2864  O2P G   2 134     265.868 181.346 259.367
ATOM   2865  O5* G   2 134     266.207 178.902 259.702
ATOM   2866  C5* G   2 134     265.870 177.575 260.164
ATOM   2867  C4* G   2 134     266.728 176.542 259.466
ATOM   2868  O4* G   2 134     266.484 176.598 258.036
ATOM   2869  C1* G   2 134     267.681 176.296 257.334
ATOM   2870   N9 G   2 134     267.983 177.400 256.424
ATOM   2871   C4 G   2 134     268.812 177.348 255.325
ATOM   2872   N2 G   2 134     270.980 175.563 253.280
ATOM   2873   N3 G   2 134     269.519 176.271 254.914
ATOM   2874   C2 G   2 134     270.216 176.524 253.818
ATOM   2875   N1 G   2 134     270.215 177.736 253.170
ATOM   2876   C6 G   2 134     269.495 178.859 253.570
ATOM   2877   O6 G   2 134     269.562 179.903 252.905
ATOM   2878   C5 G   2 134     268.746 178.604 254.757
ATOM   2879   N7 G   2 134     267.909 179.435 255.493
ATOM   2880   C8 G   2 134     267.485 178.682 256.472
ATOM   2881  C2* G   2 134     268.767 175.990 258.369
ATOM   2882  O2* G   2 134     268.845 174.589 258.540
ATOM   2883  C3* G   2 134     268.233 176.728 259.596
ATOM   2884  O3* G   2 134     268.715 176.195 260.832
ATOM   2885    P U   2 135     270.157 176.643 261.392
ATOM   2886  O1P U   2 135     270.288 176.109 262.776
ATOM   2887  O2P U   2 135     270.320 178.105 261.152
ATOM   2888  O5* U   2 135     271.182 175.858 260.456
ATOM   2889  C5* U   2 135     272.563 176.258 260.376
ATOM   2890  C4* U   2 135     273.239 175.590 259.200
ATOM   2891  O4* U   2 135     272.450 175.786 257.996
ATOM   2892  C1* U   2 135     273.314 175.974 256.884
ATOM   2893   N1 U   2 135     273.016 177.285 256.278
ATOM   2894   C6 U   2 135     272.346 178.267 256.983
ATOM   2895   C2 U   2 135     273.418 177.503 254.966
ATOM   2896   O2 U   2 135     274.020 176.669 254.306
ATOM   2897   N3 U   2 135     273.088 178.737 254.458
ATOM   2898   C4 U   2 135     272.414 179.754 255.108
ATOM   2899   O4 U   2 135     272.181 180.805 254.511
ATOM   2900   C5 U   2 135     272.040 179.457 256.456
ATOM   2901  C2* U   2 135     274.755 175.789 257.379
ATOM   2902  O2* U   2 135     275.146 174.446 257.156
ATOM   2903  C3* U   2 135     274.613 176.146 258.858
ATOM   2904  O3* U   2 135     275.623 175.564 259.688
ATOM   2905    P G   2 136     276.580 176.511 260.577
ATOM   2906  O1P G   2 136     277.162 175.660 261.654
ATOM   2907  O2P G   2 136     275.824 177.741 260.944
ATOM   2908  O5* G   2 136     277.754 176.928 259.577
ATOM   2909  C5* G   2 136     278.741 175.963 259.143
ATOM   2910  C4* G   2 136     279.423 176.432 257.874
ATOM   2911  O4* G   2 136     278.437 176.555 256.813
ATOM   2912  C1* G   2 136     278.809 177.609 255.937
ATOM   2913   N9 G   2 136     277.719 178.585 255.885
ATOM   2914   C4 G   2 136     277.522 179.545 254.912
ATOM   2915   N2 G   2 136     278.530 181.105 251.971
ATOM   2916   N3 G   2 136     278.313 179.763 253.836
ATOM   2917   C2 G   2 136     277.860 180.752 253.080
ATOM   2918   N1 G   2 136     276.721 181.468 253.355
ATOM   2919   C6 G   2 136     275.891 181.264 254.454
ATOM   2920   O6 G   2 136     274.886 181.969 254.607
ATOM   2921   C5 G   2 136     276.366 180.205 255.279
ATOM   2922   N7 G   2 136     275.851 179.680 256.458
ATOM   2923   C8 G   2 136     276.684 178.728 256.782
ATOM   2924  C2* G   2 136     280.141 178.178 256.439
ATOM   2925  O2* G   2 136     281.199 177.554 255.735
ATOM   2926  C3* G   2 136     280.094 177.799 257.918
ATOM   2927  O3* G   2 136     281.394 177.738 258.516
ATOM   2928    P U   2 137     282.060 179.070 259.138
ATOM   2929  O1P U   2 137     283.195 178.630 259.998
ATOM   2930  O2P U   2 137     280.982 179.918 259.723
ATOM   2931  O5* U   2 137     282.666 179.833 257.872
ATOM   2932  C5* U   2 137     283.029 181.235 257.946
ATOM   2933  C4* U   2 137     282.900 181.882 256.583
ATOM   2934  O4* U   2 137     281.608 181.540 256.018
ATOM   2935  C1* U   2 137     281.115 182.630 255.258
ATOM   2936   N1 U   2 137     279.778 182.992 255.763
ATOM   2937   C6 U   2 137     279.367 182.648 257.039
ATOM   2938   C2 U   2 137     278.926 183.681 254.907
ATOM   2939   O2 U   2 137     279.245 184.016 253.774
ATOM   2940   N3 U   2 137     277.685 183.962 255.428
ATOM   2941   C4 U   2 137     277.212 183.636 256.686
ATOM   2942   O4 U   2 137     276.062 183.953 257.003
ATOM   2943   C5 U   2 137     278.147 182.936 257.512
ATOM   2944  C2* U   2 137     282.180 183.737 255.268
ATOM   2945  O2* U   2 137     282.963 183.632 254.092
ATOM   2946  C3* U   2 137     282.959 183.406 256.542
ATOM   2947  O3* U   2 137     284.318 183.870 256.494
ATOM   2948    P U   2 138     284.660 185.427 256.758
ATOM   2949  O1P U   2 138     286.042 185.479 257.312
ATOM   2950  O2P U   2 138     283.541 186.047 257.525
ATOM   2951  O5* U   2 138     284.717 186.080 255.299
ATOM   2952  C5* U   2 138     284.964 187.500 255.126
ATOM   2953  C4* U   2 138     286.238 187.732 254.334
ATOM   2954  O4* U   2 138     286.030 187.386 252.935
ATOM   2955  C1* U   2 138     286.900 188.166 252.122
ATOM   2956   N1 U   2 138     286.136 188.768 251.015
ATOM   2957   C6 U   2 138     284.905 189.360 251.223
ATOM   2958   C2 U   2 138     286.699 188.728 249.740
ATOM   2959   O2 U   2 138     287.780 188.206 249.499
ATOM   2960   N3 U   2 138     285.946 189.322 248.755
ATOM   2961   C4 U   2 138     284.715 189.935 248.901
ATOM   2962   O4 U   2 138     284.172 190.446 247.919
ATOM   2963   C5 U   2 138     284.197 189.927 250.237
ATOM   2964  C2* U   2 138     287.610 189.174 253.034
ATOM   2965  O2* U   2 138     288.911 188.693 253.319
ATOM   2966  C3* U   2 138     286.685 189.186 254.251
ATOM   2967  O3* U   2 138     287.380 189.586 255.435
ATOM   2968    P U   2 139     286.734 190.693 256.417
ATOM   2969  O1P U   2 139     287.842 191.249 257.242
ATOM   2970  O2P U   2 139     285.557 190.076 257.098
ATOM   2971  O5* U   2 139     286.224 191.854 255.443
ATOM   2972  C5* U   2 139     284.876 191.843 254.914
ATOM   2973  C4* U   2 139     284.316 193.249 254.830
ATOM   2974  O4* U   2 139     284.882 193.948 253.687
ATOM   2975  C1* U   2 139     283.933 194.884 253.190
ATOM   2976   N1 U   2 139     283.824 194.738 251.727
ATOM   2977   C6 U   2 139     283.605 193.508 251.143
ATOM   2978   C2 U   2 139     283.955 195.886 250.943
ATOM   2979   O2 U   2 139     284.147 197.001 251.408
ATOM   2980   N3 U   2 139     283.851 195.676 249.587
ATOM   2981   C4 U   2 139     283.637 194.471 248.944
ATOM   2982   O4 U   2 139     283.574 194.444 247.712
ATOM   2983   C5 U   2 139     283.511 193.341 249.817
ATOM   2984  C2* U   2 139     282.632 194.703 253.983
ATOM   2985  O2* U   2 139     282.559 195.718 254.968
ATOM   2986  C3* U   2 139     282.817 193.301 254.568
ATOM   2987  O3* U   2 139     282.103 193.148 255.797
ATOM   2988    P C   2 140     281.350 191.762 256.140
ATOM   2989  O1P C   2 140     282.373 190.693 256.315
ATOM   2990  O2P C   2 140     280.247 191.570 255.160
ATOM   2991  O5* C   2 140     280.709 192.060 257.570
ATOM   2992  C5* C   2 140     279.932 191.073 258.281
ATOM   2993  C4* C   2 140     278.498 191.541 258.409
ATOM   2994  O4* C   2 140     278.500 192.962 258.731
ATOM   2995  C1* C   2 140     277.418 193.608 258.073
ATOM   2996   N1 C   2 140     277.962 194.670 257.198
ATOM   2997   C6 C   2 140     278.983 194.408 256.322
ATOM   2998   C5 C   2 140     279.488 195.369 255.536
ATOM   2999   C2 C   2 140     277.417 195.966 257.281
ATOM   3000   O2 C   2 140     276.484 196.186 258.080
ATOM   3001   N3 C   2 140     277.923 196.945 256.488
ATOM   3002   C4 C   2 140     278.924 196.673 255.643
ATOM   3003   N4 C   2 140     279.397 197.667 254.885
ATOM   3004  C2* C   2 140     276.607 192.526 257.351
ATOM   3005  O2* C   2 140     275.554 192.107 258.199
ATOM   3006  C3* C   2 140     277.671 191.452 257.133
ATOM   3007  O3* C   2 140     277.122 190.138 256.972
ATOM   3008    P G   2 141     276.744 189.589 255.501
ATOM   3009  O1P G   2 141     275.261 189.659 255.384
ATOM   3010  O2P G   2 141     277.435 188.278 255.307
ATOM   3011  O5* G   2 141     277.377 190.661 254.500
ATOM   3012  C5* G   2 141     276.607 191.220 253.406
ATOM   3013  C4* G   2 141     276.910 192.697 253.255
ATOM   3014  O4* G   2 141     278.352 192.875 253.188
ATOM   3015  C1* G   2 141     278.671 193.873 252.233
ATOM   3016   N9 G   2 141     279.344 193.221 251.107
ATOM   3017   C4 G   2 141     279.768 191.903 251.030
ATOM   3018   N2 G   2 141     280.134 188.745 252.470
ATOM   3019   N3 G   2 141     279.659 190.964 252.003
ATOM   3020   C2 G   2 141     280.153 189.790 251.623
ATOM   3021   N1 G   2 141     280.702 189.556 250.386
ATOM   3022   C6 G   2 141     280.823 190.501 249.369
ATOM   3023   O6 G   2 141     281.329 190.178 248.286
ATOM   3024   C5 G   2 141     280.306 191.769 249.766
ATOM   3025   N7 G   2 141     280.239 192.970 249.070
ATOM   3026   C8 G   2 141     279.667 193.800 249.901
ATOM   3027  C2* G   2 141     277.350 194.544 251.834
ATOM   3028  O2* G   2 141     277.094 195.639 252.697
ATOM   3029  C3* G   2 141     276.370 193.386 252.005
ATOM   3030  O3* G   2 141     275.000 193.792 252.152
ATOM   3031    P A   2 142     274.193 194.406 250.891
ATOM   3032  O1P A   2 142     274.633 195.821 250.753
ATOM   3033  O2P A   2 142     272.741 194.104 251.052
ATOM   3034  O5* A   2 142     274.747 193.611 249.622
ATOM   3035  C5* A   2 142     274.124 192.395 249.146
ATOM   3036  C4* A   2 142     275.191 191.382 248.792
ATOM   3037  O4* A   2 142     275.846 190.956 250.017
ATOM   3038  C1* A   2 142     276.253 189.602 249.896
ATOM   3039   N9 A   2 142     275.627 188.829 250.971
ATOM   3040   C5 A   2 142     275.284 187.418 252.629
ATOM   3041   N7 A   2 142     274.087 188.100 252.446
ATOM   3042   C8 A   2 142     274.340 188.920 251.453
ATOM   3043   N1 A   2 142     276.939 185.942 253.445
ATOM   3044   C2 A   2 142     277.752 186.460 252.513
ATOM   3045   N3 A   2 142     277.505 187.409 251.612
ATOM   3046   C4 A   2 142     276.239 187.852 251.723
ATOM   3047   C6 A   2 142     275.674 186.410 253.534
ATOM   3048   N6 A   2 142     274.869 185.899 254.472
ATOM   3049  C2* A   2 142     275.889 189.135 248.484
ATOM   3050  O2* A   2 142     277.027 189.300 247.658
ATOM   3051  C3* A   2 142     274.739 190.082 248.141
ATOM   3052  O3* A   2 142     274.553 190.248 246.730
ATOM   3053    P C   2 143     274.006 189.022 245.836
ATOM   3054  O1P C   2 143     273.739 189.569 244.475
ATOM   3055  O2P C   2 143     272.913 188.331 246.579
ATOM   3056  O5* C   2 143     275.263 188.040 245.737
ATOM   3057  C5* C   2 143     275.099 186.630 245.465
ATOM   3058  C4* C   2 143     276.350 185.871 245.859
ATOM   3059  O4* C   2 143     276.688 186.175 247.239
ATOM   3060  C1* C   2 143     277.207 185.014 247.873
ATOM   3061   N1 C   2 143     276.349 184.689 249.033
ATOM   3062   C6 C   2 143     275.033 185.070 249.063
ATOM   3063   C5 C   2 143     274.256 184.795 250.117
ATOM   3064   C2 C   2 143     276.906 183.987 250.119
ATOM   3065   O2 C   2 143     278.101 183.643 250.074
ATOM   3066   N3 C   2 143     276.125 183.703 251.189
ATOM   3067   C4 C   2 143     274.845 184.087 251.204
ATOM   3068   N4 C   2 143     274.115 183.787 252.281
ATOM   3069  C2* C   2 143     277.306 183.912 246.811
ATOM   3070  O2* C   2 143     278.610 183.910 246.258
ATOM   3071  C3* C   2 143     276.232 184.353 245.822
ATOM   3072  O3* C   2 143     276.445 183.839 244.507
ATOM   3073    P A   2 144     275.635 182.535 244.015
ATOM   3074  O1P A   2 144     275.992 182.305 242.585
ATOM   3075  O2P A   2 144     274.204 182.705 244.392
ATOM   3076  O5* A   2 144     276.238 181.344 244.890
ATOM   3077  C5* A   2 144     277.456 180.667 244.500
ATOM   3078  C4* A   2 144     277.764 179.535 245.459
ATOM   3079  O4* A   2 144     278.042 180.078 246.779
ATOM   3080  C1* A   2 144     277.602 179.162 247.774
ATOM   3081   N9 A   2 144     276.596 179.824 248.607
ATOM   3082   C5 A   2 144     275.187 180.318 250.227
ATOM   3083   N7 A   2 144     275.046 181.316 249.272
ATOM   3084   C8 A   2 144     275.902 180.980 248.336
ATOM   3085   N1 A   2 144     274.928 179.004 252.174
ATOM   3086   C2 A   2 144     275.871 178.200 251.664
ATOM   3087   N3 A   2 144     276.536 178.302 250.514
ATOM   3088   C4 A   2 144     276.142 179.395 249.834
ATOM   3089   C6 A   2 144     274.552 180.093 251.466
ATOM   3090   N6 A   2 144     273.605 180.888 251.972
ATOM   3091  C2* A   2 144     277.050 177.931 247.049
ATOM   3092  O2* A   2 144     278.068 176.954 246.946
ATOM   3093  C3* A   2 144     276.647 178.531 245.707
ATOM   3094  O3* A   2 144     276.553 177.548 244.675
ATOM   3095    P C   2 145     275.128 176.868 244.344
ATOM   3096  O1P C   2 145     275.309 176.022 243.131
ATOM   3097  O2P C   2 145     274.088 177.933 244.345
ATOM   3098  O5* C   2 145     274.843 175.908 245.588
ATOM   3099  C5* C   2 145     275.704 174.783 245.881
ATOM   3100  C4* C   2 145     275.301 174.132 247.190
ATOM   3101  O4* C   2 145     275.391 175.111 248.262
ATOM   3102  C1* C   2 145     274.397 174.838 249.241
ATOM   3103   N1 C   2 145     273.555 176.041 249.425
ATOM   3104   C6 C   2 145     273.287 176.883 248.379
ATOM   3105   C5 C   2 145     272.523 177.971 248.543
ATOM   3106   C2 C   2 145     273.027 176.312 250.703
ATOM   3107   O2 C   2 145     273.283 175.541 251.644
ATOM   3108   N3 C   2 145     272.253 177.408 250.876
ATOM   3109   C4 C   2 145     271.998 178.218 249.845
ATOM   3110   N4 C   2 145     271.226 179.286 250.063
ATOM   3111  C2* C   2 145     273.636 173.584 248.793
ATOM   3112  O2* C   2 145     274.206 172.449 249.422
ATOM   3113  C3* C   2 145     273.872 173.611 247.284
ATOM   3114  O3* C   2 145     273.741 172.316 246.690
ATOM   3115    P A   2 146     272.331 171.858 246.052
ATOM   3116  O1P A   2 146     272.579 170.593 245.304
ATOM   3117  O2P A   2 146     271.730 173.021 245.342
ATOM   3118  O5* A   2 146     271.407 171.523 247.312
ATOM   3119  C5* A   2 146     271.599 170.313 248.083
ATOM   3120  C4* A   2 146     270.644 170.274 249.260
ATOM   3121  O4* A   2 146     270.896 171.414 250.126
ATOM   3122  C1* A   2 146     269.687 171.806 250.762
ATOM   3123   N9 A   2 146     269.412 173.207 250.435
ATOM   3124   C5 A   2 146     268.644 175.271 250.482
ATOM   3125   N7 A   2 146     269.435 175.177 249.343
ATOM   3126   C8 A   2 146     269.866 173.938 249.361
ATOM   3127   N1 A   2 146     267.217 176.092 252.177
ATOM   3128   C2 A   2 146     267.294 174.872 252.726
ATOM   3129   N3 A   2 146     267.962 173.798 252.307
ATOM   3130   C4 A   2 146     268.623 174.066 251.166
ATOM   3131   C6 A   2 146     267.894 176.330 251.031
ATOM   3132   N6 A   2 146     267.816 177.547 250.483
ATOM   3133  C2* A   2 146     268.587 170.852 250.286
ATOM   3134  O2* A   2 146     268.435 169.808 251.231
ATOM   3135  C3* A   2 146     269.156 170.382 248.950
ATOM   3136  O3* A   2 146     268.589 169.139 248.534
ATOM   3137    P C   2 147     267.266 169.131 247.612
ATOM   3138  O1P C   2 147     267.049 167.727 247.162
ATOM   3139  O2P C   2 147     267.400 170.213 246.595
ATOM   3140  O5* C   2 147     266.078 169.532 248.602
ATOM   3141  C5* C   2 147     265.688 168.672 249.697
ATOM   3142  C4* C   2 147     264.721 169.391 250.613
ATOM   3143  O4* C   2 147     265.348 170.610 251.101
ATOM   3144  C1* C   2 147     264.364 171.624 251.259
ATOM   3145   N1 C   2 147     264.721 172.776 250.402
ATOM   3146   C6 C   2 147     265.497 172.611 249.285
ATOM   3147   C5 C   2 147     265.830 173.653 248.512
ATOM   3148   C2 C   2 147     264.254 174.059 250.755
ATOM   3149   O2 C   2 147     263.550 174.193 251.773
ATOM   3150   N3 C   2 147     264.585 175.117 249.976
ATOM   3151   C4 C   2 147     265.345 174.938 248.892
ATOM   3152   N4 C   2 147     265.649 176.010 248.155
ATOM   3153  C2* C   2 147     263.006 170.996 250.932
ATOM   3154  O2* C   2 147     262.424 170.523 252.133
ATOM   3155  C3* C   2 147     263.418 169.873 249.986
ATOM   3156  O3* C   2 147     262.433 168.837 249.905
ATOM   3157    P U   2 148     261.231 168.954 248.833
ATOM   3158  O1P U   2 148     260.380 167.739 248.967
ATOM   3159  O2P U   2 148     261.813 169.296 247.507
ATOM   3160  O5* U   2 148     260.382 170.212 249.328
ATOM   3161  C5* U   2 148     259.724 170.212 250.615
ATOM   3162  C4* U   2 148     259.072 171.554 250.874
ATOM   3163  O4* U   2 148     260.092 172.585 250.949
ATOM   3164  C1* U   2 148     259.577 173.801 250.426
ATOM   3165   N1 U   2 148     260.455 174.257 249.334
ATOM   3166   C6 U   2 148     261.108 173.360 248.511
ATOM   3167   C2 U   2 148     260.616 175.629 249.159
ATOM   3168   O2 U   2 148     260.057 176.462 249.856
ATOM   3169   N3 U   2 148     261.459 175.987 248.135
ATOM   3170   C4 U   2 148     262.143 175.139 247.285
ATOM   3171   O4 U   2 148     262.868 175.614 246.410
ATOM   3172   C5 U   2 148     261.923 173.745 247.524
ATOM   3173  C2* U   2 148     258.116 173.553 250.026
ATOM   3174  O2* U   2 148     257.273 173.953 251.090
ATOM   3175  C3* U   2 148     258.117 172.044 249.797
ATOM   3176  O3* U   2 148     256.822 171.464 249.956
ATOM   3177    P A   2 149     256.269 170.423 248.858
ATOM   3178  O1P A   2 149     254.916 169.984 249.289
ATOM   3179  O2P A   2 149     257.324 169.402 248.605
ATOM   3180  O5* A   2 149     256.103 171.293 247.533
ATOM   3181  C5* A   2 149     255.409 172.558 247.545
ATOM   3182  C4* A   2 149     254.170 172.481 246.682
ATOM   3183  O4* A   2 149     254.522 171.856 245.417
ATOM   3184  C1* A   2 149     253.442 171.057 244.960
ATOM   3185   N9 A   2 149     253.914 169.678 244.818
ATOM   3186   C5 A   2 149     254.160 167.587 244.173
ATOM   3187   N7 A   2 149     255.122 167.807 245.150
ATOM   3188   C8 A   2 149     254.934 169.057 245.501
ATOM   3189   N1 A   2 149     252.818 166.570 242.514
ATOM   3190   C2 A   2 149     252.184 167.748 242.413
ATOM   3191   N3 A   2 149     252.398 168.880 243.081
ATOM   3192   C4 A   2 149     253.410 168.732 243.956
ATOM   3193   C6 A   2 149     253.831 166.453 243.404
ATOM   3194   N6 A   2 149     254.460 165.278 243.507
ATOM   3195  C2* A   2 149     252.290 171.226 245.955
ATOM   3196  O2* A   2 149     251.427 172.240 245.478
ATOM   3197  C3* A   2 149     253.041 171.617 247.224
ATOM   3198  O3* A   2 149     252.227 172.369 248.128
ATOM   3199    P U   2 150     251.453 171.625 249.329
ATOM   3200  O1P U   2 150     250.716 172.679 250.083
ATOM   3201  O2P U   2 150     252.415 170.750 250.049
ATOM   3202  O5* U   2 150     250.387 170.693 248.594
ATOM   3203  C5* U   2 150     249.320 171.264 247.807
ATOM   3204  C4* U   2 150     248.658 170.202 246.953
ATOM   3205  O4* U   2 150     249.631 169.632 246.035
ATOM   3206  C1* U   2 150     249.292 168.278 245.767
ATOM   3207   N1 U   2 150     250.443 167.419 246.098
ATOM   3208   C6 U   2 150     251.325 167.750 247.108
ATOM   3209   C2 U   2 150     250.619 166.258 245.354
ATOM   3210   O2 U   2 150     249.865 165.920 244.453
ATOM   3211   N3 U   2 150     251.714 165.506 245.706
ATOM   3212   C4 U   2 150     252.633 165.786 246.699
ATOM   3213   O4 U   2 150     253.572 165.014 246.893
ATOM   3214   C5 U   2 150     252.382 166.995 247.422
ATOM   3215  C2* U   2 150     248.014 167.961 246.552
ATOM   3216  O2* U   2 150     246.899 168.155 245.701
ATOM   3217  C3* U   2 150     248.089 168.991 247.676
ATOM   3218  O3* U   2 150     246.810 169.269 248.250
ATOM   3219    P C   2 151     246.260 168.363 249.466
ATOM   3220  O1P C   2 151     245.018 169.009 249.973
ATOM   3221  O2P C   2 151     247.383 168.096 250.410
ATOM   3222  O5* C   2 151     245.861 166.979 248.773
ATOM   3223  C5* C   2 151     244.796 166.906 247.791
ATOM   3224  C4* C   2 151     244.808 165.560 247.092
ATOM   3225  O4* C   2 151     246.051 165.406 246.353
ATOM   3226  C1* C   2 151     246.450 164.042 246.367
ATOM   3227   N1 C   2 151     247.786 163.943 246.991
ATOM   3228   C6 C   2 151     248.199 164.863 247.917
ATOM   3229   C5 C   2 151     249.407 164.779 248.487
ATOM   3230   C2 C   2 151     248.634 162.885 246.619
ATOM   3231   O2 C   2 151     248.244 162.062 245.770
ATOM   3232   N3 C   2 151     249.857 162.789 247.195
ATOM   3233   C4 C   2 151     250.244 163.696 248.098
ATOM   3234   N4 C   2 151     251.456 163.563 248.643
ATOM   3235  C2* C   2 151     245.360 163.251 247.099
ATOM   3236  O2* C   2 151     244.444 162.720 246.157
ATOM   3237  C3* C   2 151     244.753 164.330 247.990
ATOM   3238  O3* C   2 151     243.420 164.013 248.401
ATOM   3239    P A   2 152     243.177 163.203 249.773
ATOM   3240  O1P A   2 152     241.711 162.982 249.920
ATOM   3241  O2P A   2 152     243.926 163.894 250.858
ATOM   3242  O5* A   2 152     243.876 161.790 249.520
ATOM   3243  C5* A   2 152     243.298 160.815 248.623
ATOM   3244  C4* A   2 152     244.105 159.534 248.650
ATOM   3245  O4* A   2 152     245.427 159.778 248.100
ATOM   3246  C1* A   2 152     246.381 158.967 248.772
ATOM   3247   N9 A   2 152     247.423 159.834 249.330
ATOM   3248   C5 A   2 152     249.341 160.615 250.084
ATOM   3249   N7 A   2 152     248.447 161.678 250.119
ATOM   3250   C8 A   2 152     247.327 161.164 249.668
ATOM   3251   N1 A   2 152     251.297 159.303 250.281
ATOM   3252   C2 A   2 152     250.567 158.284 249.807
ATOM   3253   N3 A   2 152     249.285 158.260 249.443
ATOM   3254   C4 A   2 152     248.722 159.471 249.606
ATOM   3255   C6 A   2 152     250.704 160.508 250.435
ATOM   3256   N6 A   2 152     251.435 161.523 250.906
ATOM   3257  C2* A   2 152     245.629 158.121 249.804
ATOM   3258  O2* A   2 152     245.359 156.851 249.242
ATOM   3259  C3* A   2 152     244.376 158.963 250.034
ATOM   3260  O3* A   2 152     243.267 158.199 250.513
ATOM   3261    P U   2 153     242.915 158.194 252.085
ATOM   3262  O1P U   2 153     241.548 157.618 252.231
ATOM   3263  O2P U   2 153     243.201 159.550 252.632
ATOM   3264  O5* U   2 153     243.966 157.171 252.718
ATOM   3265  C5* U   2 153     243.900 155.757 252.424
ATOM   3266  C4* U   2 153     245.167 155.059 252.874
ATOM   3267  O4* U   2 153     246.302 155.560 252.115
ATOM   3268  C1* U   2 153     247.471 155.520 252.926
ATOM   3269   N1 U   2 153     248.021 156.883 253.039
ATOM   3270   C6 U   2 153     247.203 157.996 253.008
ATOM   3271   C2 U   2 153     249.397 157.016 253.186
ATOM   3272   O2 U   2 153     250.163 156.061 253.204
ATOM   3273   N3 U   2 153     249.843 158.311 253.306
ATOM   3274   C4 U   2 153     249.076 159.462 253.291
ATOM   3275   O4 U   2 153     249.622 160.557 253.434
ATOM   3276   C5 U   2 153     247.672 159.242 253.125
ATOM   3277  C2* U   2 153     247.069 154.911 254.274
ATOM   3278  O2* U   2 153     247.320 153.516 254.246
ATOM   3279  C3* U   2 153     245.584 155.258 254.324
ATOM   3280  O3* U   2 153     244.847 154.427 255.225
ATOM   3281    P U   2 154     244.660 154.878 256.763
ATOM   3282  O1P U   2 154     243.722 153.913 257.403
ATOM   3283  O2P U   2 154     244.348 156.334 256.798
ATOM   3284  O5* U   2 154     246.109 154.678 257.405
ATOM   3285  C5* U   2 154     246.719 153.369 257.475
ATOM   3286  C4* U   2 154     248.176 153.478 257.881
ATOM   3287  O4* U   2 154     248.918 154.219 256.873
ATOM   3288  C1* U   2 154     249.994 154.913 257.491
ATOM   3289   N1 U   2 154     249.878 156.351 257.188
ATOM   3290   C6 U   2 154     248.657 156.941 256.926
ATOM   3291   C2 U   2 154     251.048 157.104 257.179
ATOM   3292   O2 U   2 154     252.153 156.625 257.395
ATOM   3293   N3 U   2 154     250.874 158.439 256.904
ATOM   3294   C4 U   2 154     249.682 159.087 256.640
ATOM   3295   O4 U   2 154     249.687 160.300 256.426
ATOM   3296   C5 U   2 154     248.525 158.244 256.658
ATOM   3297  C2* U   2 154     249.951 154.591 258.988
ATOM   3298  O2* U   2 154     250.834 153.516 259.256
ATOM   3299  C3* U   2 154     248.481 154.227 259.171
ATOM   3300  O3* U   2 154     248.259 153.428 260.334
ATOM   3301    P A   2 155     247.864 154.136 261.728
ATOM   3302  O1P A   2 155     247.685 153.062 262.746
ATOM   3303  O2P A   2 155     246.752 155.093 261.470
ATOM   3304  O5* A   2 155     249.160 154.981 262.117
ATOM   3305  C5* A   2 155     250.412 154.326 262.416
ATOM   3306  C4* A   2 155     251.485 155.347 262.729
ATOM   3307  O4* A   2 155     251.771 156.142 261.548
ATOM   3308  C1* A   2 155     252.189 157.442 261.943
ATOM   3309   N9 A   2 155     251.367 158.441 261.250
ATOM   3310   C5 A   2 155     250.638 160.317 260.350
ATOM   3311   N7 A   2 155     249.669 159.357 260.087
ATOM   3312   C8 A   2 155     250.145 158.267 260.641
ATOM   3313   N1 A   2 155     251.829 162.356 260.437
ATOM   3314   C2 A   2 155     252.764 161.692 261.129
ATOM   3315   N3 A   2 155     252.792 160.411 261.496
ATOM   3316   C4 A   2 155     251.688 159.770 261.069
ATOM   3317   C6 A   2 155     250.731 161.686 260.025
ATOM   3318   N6 A   2 155     249.800 162.351 259.337
ATOM   3319  C2* A   2 155     252.135 157.503 263.475
ATOM   3320  O2* A   2 155     253.433 157.261 263.982
ATOM   3321  C3* A   2 155     251.146 156.382 263.792
ATOM   3322  O3* A   2 155     251.324 155.850 265.109
ATOM   3323    P A   2 156     250.396 156.369 266.323
ATOM   3324  O1P A   2 156     250.515 155.367 267.419
ATOM   3325  O2P A   2 156     249.048 156.711 265.786
ATOM   3326  O5* A   2 156     251.097 157.720 266.801
ATOM   3327  C5* A   2 156     252.436 157.713 267.342
ATOM   3328  C4* A   2 156     253.020 159.109 267.324
ATOM   3329  O4* A   2 156     253.096 159.583 265.952
ATOM   3330  C1* A   2 156     252.873 160.987 265.918
ATOM   3331   N9 A   2 156     251.683 161.248 265.105
ATOM   3332   C5 A   2 156     250.189 162.189 263.788
ATOM   3333   N7 A   2 156     249.701 160.923 264.085
ATOM   3334   C8 A   2 156     250.619 160.408 264.867
ATOM   3335   N1 A   2 156     250.415 164.370 262.914
ATOM   3336   C2 A   2 156     251.578 164.435 263.576
ATOM   3337   N3 A   2 156     252.162 163.518 264.346
ATOM   3338   C4 A   2 156     251.408 162.404 264.412
ATOM   3339   C6 A   2 156     249.680 163.239 263.001
ATOM   3340   N6 A   2 156     248.520 163.179 262.343
ATOM   3341  C2* A   2 156     252.725 161.458 267.367
ATOM   3342  O2* A   2 156     253.992 161.874 267.843
ATOM   3343  C3* A   2 156     252.217 160.187 268.039
ATOM   3344  O3* A   2 156     252.433 160.179 269.450
ATOM   3345    P C   2 157     251.295 160.754 270.438
ATOM   3346  O1P C   2 157     251.753 160.504 271.835
ATOM   3347  O2P C   2 157     249.978 160.222 269.993
ATOM   3348  O5* C   2 157     251.313 162.330 270.177
ATOM   3349  C5* C   2 157     252.536 163.086 270.323
ATOM   3350  C4* C   2 157     252.398 164.467 269.716
ATOM   3351  O4* C   2 157     252.096 164.370 268.299
ATOM   3352  C1* C   2 157     251.398 165.541 267.889
ATOM   3353   N1 C   2 157     250.180 165.154 267.144
ATOM   3354   C6 C   2 157     249.567 163.950 267.369
ATOM   3355   C5 C   2 157     248.466 163.596 266.692
ATOM   3356   C2 C   2 157     249.655 166.048 266.187
ATOM   3357   O2 C   2 157     250.229 167.137 265.990
ATOM   3358   N3 C   2 157     248.539 165.699 265.502
ATOM   3359   C4 C   2 157     247.953 164.520 265.734
ATOM   3360   N4 C   2 157     246.854 164.217 265.038
ATOM   3361  C2* C   2 157     251.153 166.395 269.140
ATOM   3362  O2* C   2 157     252.145 167.407 269.198
ATOM   3363  C3* C   2 157     251.285 165.352 270.250
ATOM   3364  O3* C   2 157     251.639 165.925 271.509
ATOM   3365    P U   2 158     250.506 166.621 272.415
ATOM   3366  O1P U   2 158     251.139 166.988 273.714
ATOM   3367  O2P U   2 158     249.297 165.749 272.408
ATOM   3368  O5* U   2 158     250.177 167.962 271.614
ATOM   3369  C5* U   2 158     248.912 168.636 271.771
ATOM   3370  C4* U   2 158     248.564 169.392 270.507
ATOM   3371  O4* U   2 158     248.494 168.467 269.388
ATOM   3372  C1* U   2 158     247.492 168.895 268.477
ATOM   3373   N1 U   2 158     246.556 167.781 268.234
ATOM   3374   C6 U   2 158     246.556 166.652 269.030
ATOM   3375   C2 U   2 158     245.680 167.889 267.158
ATOM   3376   O2 U   2 158     245.622 168.875 266.441
ATOM   3377   N3 U   2 158     244.874 166.794 266.955
ATOM   3378   C4 U   2 158     244.845 165.631 267.702
ATOM   3379   O4 U   2 158     244.094 164.713 267.367
ATOM   3380   C5 U   2 158     245.755 165.606 268.804
ATOM   3381  C2* U   2 158     246.889 170.196 269.023
ATOM   3382  O2* U   2 158     247.531 171.292 268.395
ATOM   3383  C3* U   2 158     247.207 170.080 270.512
ATOM   3384  O3* U   2 158     247.278 171.348 271.170
ATOM   3385    P G   2 159     246.060 171.839 272.104
ATOM   3386  O1P G   2 159     246.390 173.209 272.590
ATOM   3387  O2P G   2 159     245.760 170.764 273.089
ATOM   3388  O5* G   2 159     244.829 171.953 271.097
ATOM   3389  C5* G   2 159     244.879 172.842 269.961
ATOM   3390  C4* G   2 159     243.791 172.492 268.970
ATOM   3391  O4* G   2 159     244.020 171.157 268.443
ATOM   3392  C1* G   2 159     242.775 170.509 268.216
ATOM   3393   N9 G   2 159     242.740 169.286 269.019
ATOM   3394   C4 G   2 159     242.101 168.105 268.699
ATOM   3395   N2 G   2 159     240.135 166.224 266.529
ATOM   3396   N3 G   2 159     241.365 167.869 267.587
ATOM   3397   C2 G   2 159     240.889 166.632 267.561
ATOM   3398   N1 G   2 159     241.118 165.701 268.545
ATOM   3399   C6 G   2 159     241.871 165.917 269.696
ATOM   3400   O6 G   2 159     242.018 165.000 270.518
ATOM   3401   C5 G   2 159     242.386 167.243 269.742
ATOM   3402   N7 G   2 159     243.172 167.871 270.701
ATOM   3403   C8 G   2 159     243.352 169.077 270.235
ATOM   3404  C2* G   2 159     241.669 171.518 268.546
ATOM   3405  O2* G   2 159     241.286 172.183 267.357
ATOM   3406  C3* G   2 159     242.384 172.429 269.540
ATOM   3407  O3* G   2 159     241.812 173.731 269.640
ATOM   3408    P A   2 160     240.507 173.964 270.550
ATOM   3409  O1P A   2 160     240.290 175.433 270.636
ATOM   3410  O2P A   2 160     240.640 173.164 271.801
ATOM   3411  O5* A   2 160     239.328 173.349 269.671
ATOM   3412  C5* A   2 160     237.956 173.435 270.099
ATOM   3413  C4* A   2 160     237.164 174.289 269.136
ATOM   3414  O4* A   2 160     237.339 173.797 267.780
ATOM   3415  C1* A   2 160     236.138 173.990 267.046
ATOM   3416   N9 A   2 160     235.679 172.686 266.560
ATOM   3417   C5 A   2 160     234.679 171.087 265.423
ATOM   3418   N7 A   2 160     235.445 170.455 266.393
ATOM   3419   C8 A   2 160     236.016 171.443 267.039
ATOM   3420   N1 A   2 160     233.216 171.494 263.612
ATOM   3421   C2 A   2 160     233.443 172.796 263.822
ATOM   3422   N3 A   2 160     234.215 173.382 264.736
ATOM   3423   C4 A   2 160     234.812 172.462 265.515
ATOM   3424   C6 A   2 160     233.830 170.593 264.411
ATOM   3425   N6 A   2 160     233.600 169.293 264.200
ATOM   3426  C2* A   2 160     235.143 174.699 267.972
ATOM   3427  O2* A   2 160     235.225 176.095 267.754
ATOM   3428  C3* A   2 160     235.658 174.280 269.344
ATOM   3429  O3* A   2 160     235.265 175.177 270.382
ATOM   3430    P A   2 161     234.083 174.761 271.394
ATOM   3431  O1P A   2 161     234.155 175.679 272.563
ATOM   3432  O2P A   2 161     234.142 173.288 271.611
ATOM   3433  O5* A   2 161     232.747 175.086 270.588
ATOM   3434  C5* A   2 161     232.429 176.434 270.183
ATOM   3435  C4* A   2 161     231.433 176.412 269.051
ATOM   3436  O4* A   2 161     232.005 175.671 267.940
ATOM   3437  C1* A   2 161     230.985 174.942 267.274
ATOM   3438   N9 A   2 161     231.308 173.514 267.348
ATOM   3439   C5 A   2 161     231.354 171.342 266.990
ATOM   3440   N7 A   2 161     232.201 171.575 268.066
ATOM   3441   C8 A   2 161     232.142 172.874 268.237
ATOM   3442   N1 A   2 161     230.115 170.278 265.285
ATOM   3443   C2 A   2 161     229.673 171.497 264.951
ATOM   3444   N3 A   2 161     229.951 172.676 265.503
ATOM   3445   C4 A   2 161     230.806 172.528 266.531
ATOM   3446   C6 A   2 161     230.972 170.162 266.324
ATOM   3447   N6 A   2 161     231.403 168.945 266.663
ATOM   3448  C2* A   2 161     229.655 175.296 267.948
ATOM   3449  O2* A   2 161     229.041 176.352 267.235
ATOM   3450  C3* A   2 161     230.123 175.696 269.343
ATOM   3451  O3* A   2 161     229.198 176.548 270.017
ATOM   3452    P U   2 162     228.133 175.921 271.053
ATOM   3453  O1P U   2 162     227.760 174.560 270.576
ATOM   3454  O2P U   2 162     227.066 176.939 271.266
ATOM   3455  O5* U   2 162     228.940 175.765 272.423
ATOM   3456  C5* U   2 162     230.066 174.861 272.542
ATOM   3457  C4* U   2 162     229.708 173.696 273.439
ATOM   3458  O4* U   2 162     228.606 172.960 272.839
ATOM   3459  C1* U   2 162     228.727 171.583 273.154
ATOM   3460   N1 U   2 162     228.686 170.801 271.905
ATOM   3461   C6 U   2 162     229.569 171.038 270.871
ATOM   3462   C2 U   2 162     227.714 169.809 271.796
ATOM   3463   O2 U   2 162     226.908 169.558 272.682
ATOM   3464   N3 U   2 162     227.721 169.121 270.606
ATOM   3465   C4 U   2 162     228.573 169.312 269.536
ATOM   3466   O4 U   2 162     228.459 168.603 268.534
ATOM   3467   C5 U   2 162     229.544 170.348 269.724
ATOM   3468  C2* U   2 162     229.978 171.408 274.025
ATOM   3469  O2* U   2 162     229.582 171.407 275.383
ATOM   3470  C3* U   2 162     230.793 172.644 273.647
ATOM   3471  O3* U   2 162     231.708 173.030 274.687
ATOM   3472    P C   2 163     233.185 172.372 274.757
ATOM   3473  O1P C   2 163     234.183 173.449 274.508
ATOM   3474  O2P C   2 163     233.209 171.146 273.915
ATOM   3475  O5* C   2 163     233.346 171.918 276.281
ATOM   3476  C5* C   2 163     232.277 171.230 276.962
ATOM   3477  C4* C   2 163     232.818 170.164 277.892
ATOM   3478  O4* C   2 163     231.677 169.473 278.467
ATOM   3479  C1* C   2 163     231.939 168.081 278.541
ATOM   3480   N1 C   2 163     230.914 167.366 277.743
ATOM   3481   C6 C   2 163     230.326 167.963 276.659
ATOM   3482   C5 C   2 163     229.375 167.336 275.951
ATOM   3483   C2 C   2 163     230.535 166.061 278.125
ATOM   3484   O2 C   2 163     231.085 165.530 279.108
ATOM   3485   N3 C   2 163     229.576 165.419 277.411
ATOM   3486   C4 C   2 163     229.004 166.021 276.362
ATOM   3487   N4 C   2 163     228.060 165.356 275.694
ATOM   3488  C2* C   2 163     233.400 167.858 278.130
ATOM   3489  O2* C   2 163     234.208 167.840 279.292
ATOM   3490  C3* C   2 163     233.659 169.071 277.237
ATOM   3491  O3* C   2 163     235.049 169.435 277.220
ATOM   3492    P C   2 164     236.008 168.942 276.018
ATOM   3493  O1P C   2 164     237.410 169.300 276.393
ATOM   3494  O2P C   2 164     235.446 169.444 274.736
ATOM   3495  O5* C   2 164     235.871 167.351 276.019
ATOM   3496  C5* C   2 164     236.437 166.544 277.079
ATOM   3497  C4* C   2 164     235.919 165.122 276.993
ATOM   3498  O4* C   2 164     234.471 165.135 277.122
ATOM   3499  C1* C   2 164     233.911 164.096 276.331
ATOM   3500   N1 C   2 164     232.968 164.689 275.359
ATOM   3501   C6 C   2 164     233.259 165.867 274.724
ATOM   3502   C5 C   2 164     232.412 166.405 273.836
ATOM   3503   C2 C   2 164     231.758 164.020 275.090
ATOM   3504   O2 C   2 164     231.506 162.955 275.684
ATOM   3505   N3 C   2 164     230.895 164.556 274.191
ATOM   3506   C4 C   2 164     231.197 165.705 273.575
ATOM   3507   N4 C   2 164     230.322 166.196 272.693
ATOM   3508  C2* C   2 164     235.072 163.328 275.690
ATOM   3509  O2* C   2 164     235.390 162.207 276.494
ATOM   3510  C3* C   2 164     236.165 164.393 275.678
ATOM   3511  O3* C   2 164     237.475 163.822 275.610
ATOM   3512    P A   2 165     238.332 163.930 274.246
ATOM   3513  O1P A   2 165     239.555 163.092 274.409
ATOM   3514  O2P A   2 165     238.472 165.370 273.899
ATOM   3515  O5* A   2 165     237.409 163.249 273.137
ATOM   3516  C5* A   2 165     236.895 161.908 273.309
ATOM   3517  C4* A   2 165     235.718 161.675 272.386
ATOM   3518  O4* A   2 165     234.713 162.694 272.638
ATOM   3519  C1* A   2 165     234.077 163.053 271.421
ATOM   3520   N9 A   2 165     234.266 164.492 271.206
ATOM   3521   C5 A   2 165     234.040 166.573 270.517
ATOM   3522   N7 A   2 165     235.110 166.572 271.404
ATOM   3523   C8 A   2 165     235.206 165.319 271.781
ATOM   3524   N1 A   2 165     232.381 167.262 268.982
ATOM   3525   C2 A   2 165     231.984 165.982 268.954
ATOM   3526   N3 A   2 165     232.476 164.932 269.608
ATOM   3527   C4 A   2 165     233.514 165.298 270.382
ATOM   3528   C6 A   2 165     233.429 167.599 269.768
ATOM   3529   N6 A   2 165     233.824 168.877 269.793
ATOM   3530  C2* A   2 165     234.649 162.157 270.317
ATOM   3531  O2* A   2 165     233.797 161.040 270.147
ATOM   3532  C3* A   2 165     236.013 161.795 270.898
ATOM   3533  O3* A   2 165     236.532 160.566 270.380
ATOM   3534    P U   2 166     237.587 160.588 269.163
ATOM   3535  O1P U   2 166     238.079 159.193 268.980
ATOM   3536  O2P U   2 166     238.565 161.682 269.417
ATOM   3537  O5* U   2 166     236.698 160.977 267.895
ATOM   3538  C5* U   2 166     237.293 161.552 266.709
ATOM   3539  C4* U   2 166     236.239 162.256 265.884
ATOM   3540  O4* U   2 166     235.469 163.138 266.743
ATOM   3541  C1* U   2 166     235.121 164.314 266.031
ATOM   3542   N1 U   2 166     235.685 165.473 266.744
ATOM   3543   C6 U   2 166     236.815 165.357 267.531
ATOM   3544   C2 U   2 166     235.042 166.693 266.605
ATOM   3545   O2 U   2 166     234.036 166.843 265.926
ATOM   3546   N3 U   2 166     235.620 167.734 267.293
ATOM   3547   C4 U   2 166     236.747 167.683 268.091
ATOM   3548   O4 U   2 166     237.160 168.714 268.624
ATOM   3549   C5 U   2 166     237.348 166.391 268.191
ATOM   3550  C2* U   2 166     235.611 164.145 264.587
ATOM   3551  O2* U   2 166     234.555 163.634 263.793
ATOM   3552  C3* U   2 166     236.761 163.156 264.771
ATOM   3553  O3* U   2 166     237.054 162.416 263.580
ATOM   3554    P A   2 167     238.193 162.938 262.563
ATOM   3555  O1P A   2 167     238.311 161.931 261.471
ATOM   3556  O2P A   2 167     239.400 163.304 263.353
ATOM   3557  O5* A   2 167     237.586 164.278 261.941
ATOM   3558  C5* A   2 167     236.441 164.249 261.055
ATOM   3559  C4* A   2 167     236.006 165.660 260.712
ATOM   3560  O4* A   2 167     235.627 166.350 261.933
ATOM   3561  C1* A   2 167     236.008 167.716 261.852
ATOM   3562   N9 A   2 167     236.942 168.000 262.945
ATOM   3563   C5 A   2 167     238.222 169.008 264.429
ATOM   3564   N7 A   2 167     238.352 167.645 264.663
ATOM   3565   C8 A   2 167     237.578 167.094 263.760
ATOM   3566   N1 A   2 167     238.452 171.356 264.572
ATOM   3567   C2 A   2 167     237.602 171.424 263.538
ATOM   3568   N3 A   2 167     237.004 170.439 262.870
ATOM   3569   C4 A   2 167     237.358 169.242 263.371
ATOM   3570   C6 A   2 167     238.792 170.140 265.053
ATOM   3571   N6 A   2 167     239.644 170.076 266.082
ATOM   3572  C2* A   2 167     236.591 167.949 260.454
ATOM   3573  O2* A   2 167     235.577 168.431 259.592
ATOM   3574  C3* A   2 167     237.077 166.549 260.093
ATOM   3575  O3* A   2 167     237.182 166.358 258.680
ATOM   3576    P G   2 168     238.631 166.355 257.975
ATOM   3577  O1P G   2 168     238.412 166.356 256.502
ATOM   3578  O2P G   2 168     239.447 165.273 258.593
ATOM   3579  O5* G   2 168     239.275 167.757 258.384
ATOM   3580  C5* G   2 168     238.725 169.005 257.903
ATOM   3581  C4* G   2 168     239.358 170.174 258.629
ATOM   3582  O4* G   2 168     239.061 170.074 260.048
ATOM   3583  C1* G   2 168     240.155 170.578 260.803
ATOM   3584   N9 G   2 168     240.639 169.517 261.685
ATOM   3585   C4 G   2 168     241.549 169.651 262.712
ATOM   3586   N2 G   2 168     243.680 171.637 264.607
ATOM   3587   N3 G   2 168     242.163 170.794 263.087
ATOM   3588   C2 G   2 168     242.987 170.603 264.107
ATOM   3589   N1 G   2 168     243.192 169.385 264.712
ATOM   3590   C6 G   2 168     242.573 168.195 264.345
ATOM   3591   O6 G   2 168     242.831 167.152 264.960
ATOM   3592   C5 G   2 168     241.683 168.386 263.249
ATOM   3593   N7 G   2 168     240.875 167.477 262.577
ATOM   3594   C8 G   2 168     240.277 168.190 261.661
ATOM   3595  C2* G   2 168     241.202 171.095 259.810
ATOM   3596  O2* G   2 168     241.007 172.484 259.621
ATOM   3597  C3* G   2 168     240.878 170.265 258.571
ATOM   3598  O3* G   2 168     241.325 170.884 257.362
ATOM   3599    P G   2 169     242.746 170.470 256.722
ATOM   3600  O1P G   2 169     242.831 171.111 255.379
ATOM   3601  O2P G   2 169     242.908 168.994 256.839
ATOM   3602  O5* G   2 169     243.828 171.158 257.675
ATOM   3603  C5* G   2 169     243.887 172.595 257.829
ATOM   3604  C4* G   2 169     244.754 172.964 259.015
ATOM   3605  O4* G   2 169     244.193 172.374 260.219
ATOM   3606  C1* G   2 169     245.240 172.003 261.104
ATOM   3607   N9 G   2 169     245.147 170.565 261.356
ATOM   3608   C4 G   2 169     245.893 169.832 262.258
ATOM   3609   N2 G   2 169     248.378 169.667 264.689
ATOM   3610   N3 G   2 169     246.867 170.313 263.065
ATOM   3611   C2 G   2 169     247.394 169.365 263.826
ATOM   3612   N1 G   2 169     246.996 168.048 263.800
ATOM   3613   C6 G   2 169     245.998 167.528 262.979
ATOM   3614   O6 G   2 169     245.717 166.322 263.037
ATOM   3615   C5 G   2 169     245.424 168.537 262.153
ATOM   3616   N7 G   2 169     244.416 168.453 261.199
ATOM   3617   C8 G   2 169     244.288 169.674 260.753
ATOM   3618  C2* G   2 169     246.559 172.448 260.467
ATOM   3619  O2* G   2 169     246.900 173.729 260.965
ATOM   3620  C3* G   2 169     246.189 172.456 258.987
ATOM   3621  O3* G   2 169     247.044 173.303 258.218
ATOM   3622    P U   2 170     248.370 172.693 257.535
ATOM   3623  O1P U   2 170     249.065 173.806 256.830
ATOM   3624  O2P U   2 170     247.983 171.474 256.774
ATOM   3625  O5* U   2 170     249.276 172.238 258.768
ATOM   3626  C5* U   2 170     249.997 173.205 259.568
ATOM   3627  C4* U   2 170     251.066 172.519 260.393
ATOM   3628  O4* U   2 170     250.448 171.664 261.392
ATOM   3629  C1* U   2 170     251.272 170.530 261.622
ATOM   3630   N1 U   2 170     250.467 169.309 261.425
ATOM   3631   C6 U   2 170     249.437 169.266 260.506
ATOM   3632   C2 U   2 170     250.767 168.197 262.208
ATOM   3633   O2 U   2 170     251.676 168.179 263.026
ATOM   3634   N3 U   2 170     249.957 167.107 261.997
ATOM   3635   C4 U   2 170     248.903 167.009 261.108
ATOM   3636   O4 U   2 170     248.245 165.969 261.058
ATOM   3637   C5 U   2 170     248.667 168.186 260.330
ATOM   3638  C2* U   2 170     252.514 170.667 260.732
ATOM   3639  O2* U   2 170     253.562 171.242 261.492
ATOM   3640  C3* U   2 170     252.001 171.592 259.631
ATOM   3641  O3* U   2 170     253.051 172.319 258.991
ATOM   3642    P U   2 171     253.739 171.729 257.657
ATOM   3643  O1P U   2 171     254.695 172.758 257.157
ATOM   3644  O2P U   2 171     252.665 171.227 256.758
ATOM   3645  O5* U   2 171     254.580 170.474 258.172
ATOM   3646  C5* U   2 171     255.710 170.646 259.056
ATOM   3647  C4* U   2 171     256.100 169.323 259.684
ATOM   3648  O4* U   2 171     254.978 168.807 260.451
ATOM   3649  C1* U   2 171     254.986 167.386 260.411
ATOM   3650   N1 U   2 171     253.703 166.917 259.854
ATOM   3651   C6 U   2 171     253.023 167.641 258.894
ATOM   3652   C2 U   2 171     253.195 165.711 260.325
ATOM   3653   O2 U   2 171     253.752 165.042 261.184
ATOM   3654   N3 U   2 171     252.007 165.321 259.753
ATOM   3655   C4 U   2 171     251.285 165.997 258.785
ATOM   3656   O4 U   2 171     250.249 165.497 258.343
ATOM   3657   C5 U   2 171     251.865 167.234 258.362
ATOM   3658  C2* U   2 171     256.218 166.956 259.606
ATOM   3659  O2* U   2 171     257.290 166.701 260.497
ATOM   3660  C3* U   2 171     256.447 168.186 258.732
ATOM   3661  O3* U   2 171     257.790 168.279 258.253
ATOM   3662    P A   2 172     258.226 167.478 256.924
ATOM   3663  O1P A   2 172     259.549 168.012 256.495
ATOM   3664  O2P A   2 172     257.086 167.489 255.965
ATOM   3665  O5* A   2 172     258.435 165.977 257.422
ATOM   3666  C5* A   2 172     259.447 165.645 258.402
ATOM   3667  C4* A   2 172     259.298 164.206 258.844
ATOM   3668  O4* A   2 172     257.996 164.034 259.463
ATOM   3669  C1* A   2 172     257.480 162.749 259.149
ATOM   3670   N9 A   2 172     256.197 162.923 258.464
ATOM   3671   C5 A   2 172     254.193 162.583 257.613
ATOM   3672   N7 A   2 172     254.499 163.915 257.367
ATOM   3673   C8 A   2 172     255.694 164.065 257.886
ATOM   3674   N1 A   2 172     253.080 160.500 257.694
ATOM   3675   C2 A   2 172     254.162 160.034 258.334
ATOM   3676   N3 A   2 172     255.281 160.672 258.676
ATOM   3677   C4 A   2 172     255.233 161.958 258.283
ATOM   3678   C6 A   2 172     253.062 161.797 257.313
ATOM   3679   N6 A   2 172     251.979 162.261 256.682
ATOM   3680  C2* A   2 172     258.546 162.009 258.333
ATOM   3681  O2* A   2 172     259.327 161.209 259.201
ATOM   3682  C3* A   2 172     259.323 163.173 257.726
ATOM   3683  O3* A   2 172     260.657 162.814 257.362
ATOM   3684    P A   2 173     260.980 162.359 255.851
ATOM   3685  O1P A   2 173     262.451 162.145 255.757
ATOM   3686  O2P A   2 173     260.321 163.323 254.927
ATOM   3687  O5* A   2 173     260.248 160.947 255.700
ATOM   3688  C5* A   2 173     260.720 159.779 256.412
ATOM   3689  C4* A   2 173     259.854 158.573 256.098
ATOM   3690  O4* A   2 173     258.527 158.745 256.666
ATOM   3691  C1* A   2 173     257.575 158.057 255.864
ATOM   3692   N9 A   2 173     256.521 158.994 255.465
ATOM   3693   C5 A   2 173     254.601 159.849 254.803
ATOM   3694   N7 A   2 173     255.453 160.926 255.018
ATOM   3695   C8 A   2 173     256.575 160.368 255.406
ATOM   3696   N1 A   2 173     252.708 158.539 254.265
ATOM   3697   C2 A   2 173     253.459 157.470 254.559
ATOM   3698   N3 A   2 173     254.726 157.416 254.968
ATOM   3699   C4 A   2 173     255.246 158.653 255.071
ATOM   3700   C6 A   2 173     253.258 159.769 254.379
ATOM   3701   N6 A   2 173     252.505 160.833 254.087
ATOM   3702  C2* A   2 173     258.328 157.423 254.689
ATOM   3703  O2* A   2 173     258.586 156.063 254.983
ATOM   3704  C3* A   2 173     259.585 158.288 254.628
ATOM   3705  O3* A   2 173     260.682 157.623 253.998
ATOM   3706    P U   2 174     260.933 157.812 252.416
ATOM   3707  O1P U   2 174     262.196 157.099 252.079
ATOM   3708  O2P U   2 174     260.800 159.260 252.090
ATOM   3709  O5* U   2 174     259.714 157.037 251.733
ATOM   3710  C5* U   2 174     259.534 155.612 251.916
ATOM   3711  C4* U   2 174     258.183 155.171 251.389
ATOM   3712  O4* U   2 174     257.125 155.808 252.157
ATOM   3713  C1* U   2 174     255.995 156.026 251.320
ATOM   3714   N1 U   2 174     255.668 157.464 251.316
ATOM   3715   C6 U   2 174     256.646 158.425 251.479
ATOM   3716   C2 U   2 174     254.336 157.826 251.144
ATOM   3717   O2 U   2 174     253.436 157.013 250.995
ATOM   3718   N3 U   2 174     254.100 159.179 251.154
ATOM   3719   C4 U   2 174     255.032 160.187 251.317
ATOM   3720   O4 U   2 174     254.660 161.362 251.324
ATOM   3721   C5 U   2 174     256.379 159.735 251.486
ATOM   3722  C2* U   2 174     256.333 155.464 249.934
ATOM   3723  O2* U   2 174     255.840 154.140 249.832
ATOM   3724  C3* U   2 174     257.857 155.537 249.947
ATOM   3725  O3* U   2 174     258.449 154.639 249.006
ATOM   3726    P G   2 175     258.702 155.122 247.488
ATOM   3727  O1P G   2 175     259.588 154.119 246.838
ATOM   3728  O2P G   2 175     259.113 156.553 247.516
ATOM   3729  O5* G   2 175     257.264 155.040 246.799
ATOM   3730  C5* G   2 175     256.629 153.769 246.526
ATOM   3731  C4* G   2 175     255.216 153.988 246.029
ATOM   3732  O4* G   2 175     254.458 154.687 247.054
ATOM   3733  C1* G   2 175     253.517 155.559 246.443
ATOM   3734   N9 G   2 175     253.774 156.924 246.904
ATOM   3735   C4 G   2 175     252.890 157.985 246.871
ATOM   3736   N2 G   2 175     249.762 159.277 246.074
ATOM   3737   N3 G   2 175     251.624 157.954 246.393
ATOM   3738   C2 G   2 175     251.024 159.129 246.503
ATOM   3739   N1 G   2 175     251.617 160.246 247.041
ATOM   3740   C6 G   2 175     252.915 160.303 247.543
ATOM   3741   O6 G   2 175     253.348 161.363 248.014
ATOM   3742   C5 G   2 175     253.574 159.047 247.428
ATOM   3743   N7 G   2 175     254.860 158.669 247.795
ATOM   3744   C8 G   2 175     254.935 157.408 247.465
ATOM   3745  C2* G   2 175     253.631 155.370 244.927
ATOM   3746  O2* G   2 175     252.668 154.422 244.507
ATOM   3747  C3* G   2 175     255.064 154.866 244.793
ATOM   3748  O3* G   2 175     255.281 154.131 243.586
ATOM   3749    P A   2 176     255.736 154.903 242.245
ATOM   3750  O1P A   2 176     256.056 153.864 241.227
ATOM   3751  O2P A   2 176     256.764 155.919 242.604
ATOM   3752  O5* A   2 176     254.422 155.672 241.767
ATOM   3753  C5* A   2 176     253.230 154.946 241.397
ATOM   3754  C4* A   2 176     252.052 155.889 241.281
ATOM   3755  O4* A   2 176     251.851 156.558 242.554
ATOM   3756  C1* A   2 176     251.349 157.865 242.329
ATOM   3757   N9 A   2 176     252.229 158.826 243.001
ATOM   3758   C5 A   2 176     253.021 160.624 243.997
ATOM   3759   N7 A   2 176     254.040 159.680 244.032
ATOM   3760   C8 A   2 176     253.524 158.637 243.427
ATOM   3761   N1 A   2 176     251.779 162.615 244.277
ATOM   3762   C2 A   2 176     250.779 161.990 243.638
ATOM   3763   N3 A   2 176     250.737 160.753 243.142
ATOM   3764   C4 A   2 176     251.902 160.115 243.357
ATOM   3765   C6 A   2 176     252.937 161.947 244.477
ATOM   3766   N6 A   2 176     253.933 162.570 245.114
ATOM   3767  C2* A   2 176     251.191 158.053 240.816
ATOM   3768  O2* A   2 176     249.847 157.769 240.474
ATOM   3769  C3* A   2 176     252.184 157.025 240.274
ATOM   3770  O3* A   2 176     251.844 156.578 238.954
ATOM   3771    P G   2 177     252.518 157.273 237.662
ATOM   3772  O1P G   2 177     251.973 156.585 236.457
ATOM   3773  O2P G   2 177     253.990 157.333 237.867
ATOM   3774  O5* G   2 177     251.933 158.757 237.670
ATOM   3775  C5* G   2 177     250.506 158.984 237.672
ATOM   3776  C4* G   2 177     250.197 160.465 237.668
ATOM   3777  O4* G   2 177     250.698 161.072 238.899
ATOM   3778  C1* G   2 177     251.479 162.201 238.570
ATOM   3779   N9 G   2 177     252.463 162.462 239.624
ATOM   3780   C4 G   2 177     253.461 161.627 240.107
ATOM   3781   N2 G   2 177     255.136 158.574 240.087
ATOM   3782   N3 G   2 177     253.715 160.361 239.704
ATOM   3783   C2 G   2 177     254.747 159.831 240.353
ATOM   3784   N1 G   2 177     255.473 160.493 241.314
ATOM   3785   C6 G   2 177     255.233 161.793 241.744
ATOM   3786   O6 G   2 177     255.955 162.297 242.617
ATOM   3787   C5 G   2 177     254.125 162.372 241.064
ATOM   3788   N7 G   2 177     253.553 163.630 241.195
ATOM   3789   C8 G   2 177     252.575 163.637 240.330
ATOM   3790  C2* G   2 177     252.015 161.923 237.166
ATOM   3791  O2* G   2 177     252.432 163.119 236.537
ATOM   3792  C3* G   2 177     250.789 161.280 236.514
ATOM   3793  O3* G   2 177     249.852 162.289 236.112
ATOM   3794    P G   2 178     249.050 162.141 234.716
ATOM   3795  O1P G   2 178     247.923 163.116 234.737
ATOM   3796  O2P G   2 178     248.764 160.699 234.484
ATOM   3797  O5* G   2 178     250.090 162.613 233.603
ATOM   3798  C5* G   2 178     250.430 164.004 233.441
ATOM   3799  C4* G   2 178     251.779 164.136 232.769
ATOM   3800  O4* G   2 178     252.775 163.461 233.585
ATOM   3801  C1* G   2 178     253.760 162.869 232.749
ATOM   3802   N9 G   2 178     253.733 161.422 232.956
ATOM   3803   C4 G   2 178     254.713 160.524 232.595
ATOM   3804   N2 G   2 178     257.815 159.862 231.175
ATOM   3805   N3 G   2 178     255.884 160.825 231.993
ATOM   3806   C2 G   2 178     256.616 159.745 231.767
ATOM   3807   N1 G   2 178     256.229 158.471 232.104
ATOM   3808   C6 G   2 178     255.027 158.137 232.721
ATOM   3809   O6 G   2 178     254.772 156.952 232.974
ATOM   3810   C5 G   2 178     254.233 159.287 232.974
ATOM   3811   N7 G   2 178     252.983 159.404 233.567
ATOM   3812   C8 G   2 178     252.727 160.684 233.536
ATOM   3813  C2* G   2 178     253.425 163.262 231.308
ATOM   3814  O2* G   2 178     254.138 164.435 230.961
ATOM   3815  C3* G   2 178     251.920 163.476 231.404
ATOM   3816  O3* G   2 178     251.424 164.284 230.338
ATOM   3817    P C   2 179     250.820 163.581 229.020
ATOM   3818  O1P C   2 179     250.502 164.666 228.050
ATOM   3819  O2P C   2 179     249.746 162.645 229.451
ATOM   3820  O5* C   2 179     252.028 162.714 228.437
ATOM   3821  C5* C   2 179     253.228 163.343 227.940
ATOM   3822  C4* C   2 179     254.252 162.302 227.534
ATOM   3823  O4* C   2 179     254.635 161.505 228.688
ATOM   3824  C1* C   2 179     255.038 160.211 228.254
ATOM   3825   N1 C   2 179     254.250 159.181 228.964
ATOM   3826   C6 C   2 179     252.992 159.447 229.437
ATOM   3827   C5 C   2 179     252.272 158.502 230.060
ATOM   3828   C2 C   2 179     254.815 157.905 229.139
ATOM   3829   O2 C   2 179     255.967 157.688 228.719
ATOM   3830   N3 C   2 179     254.094 156.944 229.762
ATOM   3831   C4 C   2 179     252.865 157.214 230.210
ATOM   3832   N4 C   2 179     252.190 156.231 230.812
ATOM   3833  C2* C   2 179     254.859 160.163 226.733
ATOM   3834  O2* C   2 179     256.096 160.450 226.106
ATOM   3835  C3* C   2 179     253.814 161.253 226.523
ATOM   3836  O3* C   2 179     253.809 161.741 225.184
ATOM   3837    P G   2 180     252.809 161.086 224.104
ATOM   3838  O1P G   2 180     253.039 161.782 222.808
ATOM   3839  O2P G   2 180     251.442 161.062 224.690
ATOM   3840  O5* G   2 180     253.314 159.576 223.968
ATOM   3841  C5* G   2 180     254.642 159.281 223.485
ATOM   3842  C4* G   2 180     254.937 157.799 223.589
ATOM   3843  O4* G   2 180     254.851 157.372 224.972
ATOM   3844  C1* G   2 180     254.684 155.962 225.002
ATOM   3845   N9 G   2 180     253.661 155.606 225.983
ATOM   3846   C4 G   2 180     253.390 154.334 226.444
ATOM   3847   N2 G   2 180     254.071 150.917 226.435
ATOM   3848   N3 G   2 180     254.035 153.201 226.078
ATOM   3849   C2 G   2 180     253.542 152.129 226.684
ATOM   3850   N1 G   2 180     252.496 152.166 227.578
ATOM   3851   C6 G   2 180     251.817 153.318 227.971
ATOM   3852   O6 G   2 180     250.886 153.237 228.784
ATOM   3853   C5 G   2 180     252.340 154.480 227.327
ATOM   3854   N7 G   2 180     251.964 155.815 227.428
ATOM   3855   C8 G   2 180     252.775 156.444 226.618
ATOM   3856  C2* G   2 180     254.336 155.519 223.576
ATOM   3857  O2* G   2 180     255.483 154.924 222.999
ATOM   3858  C3* G   2 180     253.957 156.847 222.923
ATOM   3859  O3* G   2 180     254.138 156.783 221.511
ATOM   3860    P A   2 181     252.873 156.977 220.534
ATOM   3861  O1P A   2 181     252.896 158.395 220.084
ATOM   3862  O2P A   2 181     251.655 156.435 221.200
ATOM   3863  O5* A   2 181     253.207 156.042 219.286
ATOM   3864  C5* A   2 181     252.537 156.211 218.020
ATOM   3865  C4* A   2 181     252.332 154.867 217.358
ATOM   3866  O4* A   2 181     253.582 154.122 217.438
ATOM   3867  C1* A   2 181     253.307 152.732 217.558
ATOM   3868   N9 A   2 181     253.828 152.252 218.840
ATOM   3869   C5 A   2 181     254.485 150.952 220.493
ATOM   3870   N7 A   2 181     254.556 152.255 220.971
ATOM   3871   C8 A   2 181     254.162 152.986 219.955
ATOM   3872   N1 A   2 181     254.595 148.596 220.333
ATOM   3873   C2 A   2 181     254.174 148.739 219.071
ATOM   3874   N3 A   2 181     253.874 149.850 218.402
ATOM   3875   C4 A   2 181     254.052 150.936 219.178
ATOM   3876   C6 A   2 181     254.762 149.704 221.090
ATOM   3877   N6 A   2 181     255.174 149.557 222.353
ATOM   3878  C2* A   2 181     251.788 152.573 217.486
ATOM   3879  O2* A   2 181     251.411 152.333 216.143
ATOM   3880  C3* A   2 181     251.329 153.927 218.014
ATOM   3881  O3* A   2 181     249.976 154.216 217.660
ATOM   3882    P A   2 182     248.771 153.696 218.602
ATOM   3883  O1P A   2 182     247.524 154.366 218.145
ATOM   3884  O2P A   2 182     249.195 153.828 220.025
ATOM   3885  O5* A   2 182     248.643 152.140 218.268
ATOM   3886  C5* A   2 182     248.429 151.676 216.914
ATOM   3887  C4* A   2 182     248.810 150.217 216.798
ATOM   3888  O4* A   2 182     250.164 150.062 217.303
ATOM   3889  C1* A   2 182     250.286 148.824 217.986
ATOM   3890   N9 A   2 182     250.634 149.103 219.381
ATOM   3891   C5 A   2 182     251.274 148.905 221.478
ATOM   3892   N7 A   2 182     250.952 150.243 221.296
ATOM   3893   C8 A   2 182     250.579 150.309 220.041
ATOM   3894   N1 A   2 182     251.960 146.862 222.437
ATOM   3895   C2 A   2 182     251.732 146.309 221.239
ATOM   3896   N3 A   2 182     251.299 146.877 220.118
ATOM   3897   C4 A   2 182     251.085 148.191 220.306
ATOM   3898   C6 A   2 182     251.735 148.186 222.594
ATOM   3899   N6 A   2 182     251.958 148.734 223.793
ATOM   3900  C2* A   2 182     248.958 148.081 217.819
ATOM   3901  O2* A   2 182     249.040 147.238 216.685
ATOM   3902  C3* A   2 182     247.987 149.241 217.629
ATOM   3903  O3* A   2 182     246.790 148.839 216.954
ATOM   3904    P C   2 183     245.529 148.300 217.804
ATOM   3905  O1P C   2 183     244.507 147.813 216.834
ATOM   3906  O2P C   2 183     245.156 149.343 218.799
ATOM   3907  O5* C   2 183     246.098 147.043 218.608
ATOM   3908  C5* C   2 183     246.536 145.846 217.926
ATOM   3909  C4* C   2 183     246.989 144.803 218.927
ATOM   3910  O4* C   2 183     248.160 145.279 219.640
ATOM   3911  C1* C   2 183     248.141 144.780 220.971
ATOM   3912   N1 C   2 183     248.223 145.920 221.908
ATOM   3913   C6 C   2 183     247.703 147.143 221.578
ATOM   3914   C5 C   2 183     247.792 148.183 222.416
ATOM   3915   C2 C   2 183     248.856 145.734 223.151
ATOM   3916   O2 C   2 183     249.319 144.614 223.437
ATOM   3917   N3 C   2 183     248.949 146.780 224.006
ATOM   3918   C4 C   2 183     248.442 147.970 223.666
ATOM   3919   N4 C   2 183     248.557 148.974 224.538
ATOM   3920  C2* C   2 183     246.892 143.903 221.122
ATOM   3921  O2* C   2 183     247.249 142.549 220.910
ATOM   3922  C3* C   2 183     245.993 144.468 220.027
ATOM   3923  O3* C   2 183     245.015 143.534 219.575
ATOM   3924    P C   2 184     243.459 143.794 219.893
ATOM   3925  O1P C   2 184     242.692 142.664 219.304
ATOM   3926  O2P C   2 184     243.125 145.190 219.499
ATOM   3927  O5* C   2 184     243.367 143.689 221.481
ATOM   3928  C5* C   2 184     243.692 142.462 222.164
ATOM   3929  C4* C   2 184     243.489 142.621 223.653
ATOM   3930  O4* C   2 184     244.452 143.570 224.179
ATOM   3931  C1* C   2 184     243.877 144.271 225.270
ATOM   3932   N1 C   2 184     243.983 145.723 225.017
ATOM   3933   C6 C   2 184     244.061 146.212 223.740
ATOM   3934   C5 C   2 184     244.171 147.527 223.508
ATOM   3935   C2 C   2 184     244.011 146.602 226.113
ATOM   3936   O2 C   2 184     243.942 146.137 227.266
ATOM   3937   N3 C   2 184     244.116 147.934 225.888
ATOM   3938   C4 C   2 184     244.195 148.397 224.637
ATOM   3939   N4 C   2 184     244.298 149.716 224.463
ATOM   3940  C2* C   2 184     242.453 143.736 225.472
ATOM   3941  O2* C   2 184     242.471 142.744 226.482
ATOM   3942  C3* C   2 184     242.141 143.175 224.087
ATOM   3943  O3* C   2 184     241.141 142.154 224.100
ATOM   3944    P G   2 185     239.583 142.556 224.026
ATOM   3945  O1P G   2 185     238.818 141.312 223.748
ATOM   3946  O2P G   2 185     239.429 143.729 223.121
ATOM   3947  O5* G   2 185     239.242 143.028 225.510
ATOM   3948  C5* G   2 185     239.299 142.099 226.614
ATOM   3949  C4* G   2 185     239.060 142.817 227.923
ATOM   3950  O4* G   2 185     240.168 143.714 228.206
ATOM   3951  C1* G   2 185     239.690 144.855 228.907
ATOM   3952   N9 G   2 185     240.030 146.054 228.141
ATOM   3953   C4 G   2 185     240.096 147.346 228.621
ATOM   3954   N2 G   2 185     239.777 149.607 231.241
ATOM   3955   N3 G   2 185     239.848 147.737 229.890
ATOM   3956   C2 G   2 185     239.991 149.045 230.042
ATOM   3957   N1 G   2 185     240.354 149.900 229.030
ATOM   3958   C6 G   2 185     240.617 149.521 227.717
ATOM   3959   O6 G   2 185     240.941 150.376 226.882
ATOM   3960   C5 G   2 185     240.461 148.120 227.537
ATOM   3961   N7 G   2 185     240.616 147.336 226.402
ATOM   3962   C8 G   2 185     240.350 146.123 226.805
ATOM   3963  C2* G   2 185     238.185 144.664 229.120
ATOM   3964  O2* G   2 185     237.970 144.094 230.397
ATOM   3965  C3* G   2 185     237.837 143.719 227.974
ATOM   3966  O3* G   2 185     236.636 142.982 228.194
ATOM   3967    P G   2 186     235.246 143.519 227.581
ATOM   3968  O1P G   2 186     234.215 142.477 227.843
ATOM   3969  O2P G   2 186     235.486 143.978 226.185
ATOM   3970  O5* G   2 186     234.901 144.796 228.471
ATOM   3971  C5* G   2 186     234.636 144.660 229.882
ATOM   3972  C4* G   2 186     234.547 146.018 230.543
ATOM   3973  O4* G   2 186     235.843 146.676 230.509
ATOM   3974  C1* G   2 186     235.658 148.087 230.473
ATOM   3975   N9 G   2 186     236.302 148.624 229.276
ATOM   3976   C4 G   2 186     236.619 149.946 229.048
ATOM   3977   N2 G   2 186     236.664 153.258 230.110
ATOM   3978   N3 G   2 186     236.406 150.974 229.902
ATOM   3979   C2 G   2 186     236.803 152.130 229.394
ATOM   3980   N1 G   2 186     237.364 152.268 228.148
ATOM   3981   C6 G   2 186     237.595 151.226 227.253
ATOM   3982   O6 G   2 186     238.108 151.462 226.151
ATOM   3983   C5 G   2 186     237.174 149.977 227.786
ATOM   3984   N7 G   2 186     237.218 148.701 227.235
ATOM   3985   C8 G   2 186     236.696 147.933 228.152
ATOM   3986  C2* G   2 186     234.147 148.344 230.486
ATOM   3987  O2* G   2 186     233.727 148.572 231.818
ATOM   3988  C3* G   2 186     233.621 147.038 229.902
ATOM   3989  O3* G   2 186     232.250 146.810 230.215
ATOM   3990    P G   2 187     231.105 147.395 229.245
ATOM   3991  O1P G   2 187     229.820 146.742 229.618
ATOM   3992  O2P G   2 187     231.593 147.307 227.841
ATOM   3993  O5* G   2 187     231.012 148.938 229.645
ATOM   3994  C5* G   2 187     230.773 149.339 231.015
ATOM   3995  C4* G   2 187     231.084 150.808 231.201
ATOM   3996  O4* G   2 187     232.472 151.053 230.852
ATOM   3997  C1* G   2 187     232.598 152.335 230.255
ATOM   3998   N9 G   2 187     233.209 152.170 228.935
ATOM   3999   C4 G   2 187     233.728 153.163 228.128
ATOM   4000   N2 G   2 187     234.422 156.519 227.537
ATOM   4001   N3 G   2 187     233.747 154.486 228.402
ATOM   4002   C2 G   2 187     234.321 155.185 227.432
ATOM   4003   N1 G   2 187     234.838 154.630 226.288
ATOM   4004   C6 G   2 187     234.834 153.273 225.984
ATOM   4005   O6 G   2 187     235.333 152.879 224.922
ATOM   4006   C5 G   2 187     234.216 152.509 227.014
ATOM   4007   N7 G   2 187     234.000 151.141 227.110
ATOM   4008   C8 G   2 187     233.399 150.987 228.259
ATOM   4009  C2* G   2 187     231.212 152.993 230.270
ATOM   4010  O2* G   2 187     231.117 153.824 231.412
ATOM   4011  C3* G   2 187     230.293 151.774 230.332
ATOM   4012  O3* G   2 187     229.031 152.064 230.938
ATOM   4013    P G   2 188     227.775 152.481 230.022
ATOM   4014  O1P G   2 188     226.593 152.598 230.921
ATOM   4015  O2P G   2 188     227.714 151.566 228.851
ATOM   4016  O5* G   2 188     228.144 153.942 229.503
ATOM   4017  C5* G   2 188     227.464 154.506 228.367
ATOM   4018  C4* G   2 188     228.269 155.636 227.771
ATOM   4019  O4* G   2 188     229.667 155.258 227.685
ATOM   4020  C1* G   2 188     230.242 155.824 226.516
ATOM   4021   N9 G   2 188     230.852 154.750 225.731
ATOM   4022   C4 G   2 188     231.593 154.892 224.576
ATOM   4023   N2 G   2 188     232.970 156.926 222.118
ATOM   4024   N3 G   2 188     231.871 156.056 223.948
ATOM   4025   C2 G   2 188     232.608 155.871 222.863
ATOM   4026   N1 G   2 188     233.043 154.642 222.430
ATOM   4027   C6 G   2 188     232.775 153.429 223.059
ATOM   4028   O6 G   2 188     233.225 152.376 222.584
ATOM   4029   C5 G   2 188     231.975 153.613 224.227
ATOM   4030   N7 G   2 188     231.478 152.685 225.134
ATOM   4031   C8 G   2 188     230.819 153.402 226.004
ATOM   4032  C2* G   2 188     229.153 156.630 225.797
ATOM   4033  O2* G   2 188     229.281 158.001 226.123
ATOM   4034  C3* G   2 188     227.883 155.984 226.342
ATOM   4035  O3* G   2 188     226.752 156.852 226.293
ATOM   4036    P G   2 189     225.540 156.526 225.287
ATOM   4037  O1P G   2 189     224.664 157.731 225.247
ATOM   4038  O2P G   2 189     224.958 155.211 225.664
ATOM   4039  O5* G   2 189     226.252 156.358 223.870
ATOM   4040  C5* G   2 189     226.725 157.505 223.136
ATOM   4041  C4* G   2 189     227.409 157.075 221.855
ATOM   4042  O4* G   2 189     228.681 156.429 222.145
ATOM   4043  C1* G   2 189     228.979 155.488 221.118
ATOM   4044   N9 G   2 189     229.127 154.162 221.714
ATOM   4045   C4 G   2 189     229.897 153.128 221.226
ATOM   4046   N2 G   2 189     232.097 151.883 218.844
ATOM   4047   N3 G   2 189     230.671 153.169 220.119
ATOM   4048   C2 G   2 189     231.283 152.016 219.901
ATOM   4049   N1 G   2 189     231.144 150.908 220.703
ATOM   4050   C6 G   2 189     230.353 150.841 221.845
ATOM   4051   O6 G   2 189     230.297 149.788 222.495
ATOM   4052   C5 G   2 189     229.692 152.076 222.095
ATOM   4053   N7 G   2 189     228.823 152.442 223.116
ATOM   4054   C8 G   2 189     228.518 153.684 222.852
ATOM   4055  C2* G   2 189     227.822 155.530 220.116
ATOM   4056  O2* G   2 189     228.150 156.404 219.052
ATOM   4057  C3* G   2 189     226.689 156.045 220.999
ATOM   4058  O3* G   2 189     225.602 156.587 220.256
ATOM   4059    P A   2 190     224.525 155.592 219.591
ATOM   4060  O1P A   2 190     223.390 156.423 219.100
ATOM   4061  O2P A   2 190     224.260 154.476 220.540
ATOM   4062  O5* A   2 190     225.316 154.993 218.345
ATOM   4063  C5* A   2 190     224.805 155.121 217.009
ATOM   4064  C4* A   2 190     225.242 156.436 216.407
ATOM   4065  O4* A   2 190     226.677 156.601 216.543
ATOM   4066  C1* A   2 190     227.180 157.310 215.422
ATOM   4067   N9 A   2 190     228.244 156.510 214.808
ATOM   4068   C5 A   2 190     229.949 155.836 213.587
ATOM   4069   N7 A   2 190     229.582 154.753 214.372
ATOM   4070   C8 A   2 190     228.570 155.201 215.075
ATOM   4071   N1 A   2 190     231.057 157.214 212.023
ATOM   4072   C2 A   2 190     230.197 158.177 212.377
ATOM   4073   N3 A   2 190     229.207 158.140 213.268
ATOM   4074   C4 A   2 190     229.135 156.927 213.845
ATOM   4075   C6 A   2 190     230.958 156.006 212.619
ATOM   4076   N6 A   2 190     231.813 155.044 212.263
ATOM   4077  C2* A   2 190     225.992 157.640 214.508
ATOM   4078  O2* A   2 190     225.546 158.953 214.787
ATOM   4079  C3* A   2 190     224.982 156.572 214.919
ATOM   4080  O3* A   2 190     223.627 156.961 214.689
ATOM   4081    P A   2 191     222.819 156.358 213.435
ATOM   4082  O1P A   2 191     221.402 156.794 213.572
ATOM   4083  O2P A   2 191     223.131 154.908 213.308
ATOM   4084  O5* A   2 191     223.452 157.118 212.186
ATOM   4085  C5* A   2 191     223.442 158.559 212.118
ATOM   4086  C4* A   2 191     224.461 159.039 211.113
ATOM   4087  O4* A   2 191     225.791 158.686 211.571
ATOM   4088  C1* A   2 191     226.602 158.335 210.461
ATOM   4089   N9 A   2 191     227.046 156.952 210.642
ATOM   4090   C5 A   2 191     228.169 155.061 210.544
ATOM   4091   N7 A   2 191     227.091 154.830 211.388
ATOM   4092   C8 A   2 191     226.457 155.977 211.411
ATOM   4093   N1 A   2 191     230.134 154.779 209.263
ATOM   4094   C2 A   2 191     229.988 156.059 208.896
ATOM   4095   N3 A   2 191     229.042 156.932 209.240
ATOM   4096   C4 A   2 191     228.153 156.365 210.075
ATOM   4097   C6 A   2 191     229.223 154.237 210.102
ATOM   4098   N6 A   2 191     229.369 152.958 210.462
ATOM   4099  C2* A   2 191     225.771 158.564 209.194
ATOM   4100  O2* A   2 191     226.038 159.864 208.712
ATOM   4101  C3* A   2 191     224.354 158.409 209.733
ATOM   4102  O3* A   2 191     223.366 159.072 208.945
ATOM   4103    P C   2 192     222.678 158.303 207.709
ATOM   4104  O1P C   2 192     221.553 159.147 207.222
ATOM   4105  O2P C   2 192     222.418 156.894 208.106
ATOM   4106  O5* C   2 192     223.810 158.288 206.588
ATOM   4107  C5* C   2 192     224.351 159.516 206.067
ATOM   4108  C4* C   2 192     225.600 159.240 205.264
ATOM   4109  O4* C   2 192     226.628 158.691 206.133
ATOM   4110  C1* C   2 192     227.441 157.789 205.393
ATOM   4111   N1 C   2 192     227.405 156.462 206.045
ATOM   4112   C6 C   2 192     226.320 156.068 206.780
ATOM   4113   C5 C   2 192     226.282 154.864 207.368
ATOM   4114   C2 C   2 192     228.511 155.600 205.896
ATOM   4115   O2 C   2 192     229.493 155.978 205.232
ATOM   4116   N3 C   2 192     228.479 154.380 206.482
ATOM   4117   C4 C   2 192     227.411 154.009 207.195
ATOM   4118   N4 C   2 192     227.421 152.799 207.752
ATOM   4119  C2* C   2 192     226.922 157.786 203.950
ATOM   4120  O2* C   2 192     227.669 158.723 203.197
ATOM   4121  C3* C   2 192     225.470 158.207 204.156
ATOM   4122  O3* C   2 192     224.867 158.750 202.980
ATOM   4123    P U   2 193     223.653 157.961 202.264
ATOM   4124  O1P U   2 193     223.351 158.653 200.980
ATOM   4125  O2P U   2 193     222.568 157.780 203.269
ATOM   4126  O5* U   2 193     224.256 156.520 201.930
ATOM   4127  C5* U   2 193     225.486 156.373 201.184
ATOM   4128  C4* U   2 193     226.088 155.003 201.418
ATOM   4129  O4* U   2 193     226.351 154.829 202.838
ATOM   4130  C1* U   2 193     226.167 153.465 203.195
ATOM   4131   N1 U   2 193     225.134 153.374 204.244
ATOM   4132   C6 U   2 193     224.204 154.376 204.432
ATOM   4133   C2 U   2 193     225.123 152.238 205.048
ATOM   4134   O2 U   2 193     225.924 151.323 204.922
ATOM   4135   N3 U   2 193     224.137 152.215 206.005
ATOM   4136   C4 U   2 193     223.184 153.184 206.241
ATOM   4137   O4 U   2 193     222.359 153.018 207.140
ATOM   4138   C5 U   2 193     223.260 154.320 205.377
ATOM   4139  C2* U   2 193     225.818 152.701 201.914
ATOM   4140  O2* U   2 193     227.003 152.157 201.365
ATOM   4141  C3* U   2 193     225.210 153.812 201.064
ATOM   4142  O3* U   2 193     225.230 153.514 199.670
ATOM   4143    P G   2 194     223.904 152.934 198.962
ATOM   4144  O1P G   2 194     224.221 152.704 197.526
ATOM   4145  O2P G   2 194     222.756 153.810 199.327
ATOM   4146  O5* G   2 194     223.677 151.520 199.666
ATOM   4147  C5* G   2 194     224.415 150.346 199.250
ATOM   4148  C4* G   2 194     223.772 149.095 199.809
ATOM   4149  O4* G   2 194     223.935 149.060 201.253
ATOM   4150  C1* G   2 194     222.792 148.461 201.849
ATOM   4151   N9 G   2 194     222.188 149.430 202.762
ATOM   4152   C4 G   2 194     221.356 149.154 203.828
ATOM   4153   N2 G   2 194     219.644 146.861 205.805
ATOM   4154   N3 G   2 194     220.940 147.928 204.219
ATOM   4155   C2 G   2 194     220.148 147.988 205.281
ATOM   4156   N1 G   2 194     219.792 149.157 205.908
ATOM   4157   C6 G   2 194     220.205 150.430 205.525
ATOM   4158   O6 G   2 194     219.822 151.419 206.164
ATOM   4159   C5 G   2 194     221.058 150.382 204.385
ATOM   4160   N7 G   2 194     221.685 151.406 203.686
ATOM   4161   C8 G   2 194     222.339 150.798 202.734
ATOM   4162  C2* G   2 194     221.862 148.019 200.714
ATOM   4163  O2* G   2 194     222.123 146.666 200.395
ATOM   4164  C3* G   2 194     222.269 148.982 199.604
ATOM   4165  O3* G   2 194     221.938 148.510 198.300
ATOM   4166    P A   2 195     220.664 149.126 197.527
ATOM   4167  O1P A   2 195     220.718 148.638 196.121
ATOM   4168  O2P A   2 195     220.616 150.591 197.794
ATOM   4169  O5* A   2 195     219.405 148.457 198.245
ATOM   4170  C5* A   2 195     219.230 147.024 198.255
ATOM   4171  C4* A   2 195     218.261 146.615 199.343
ATOM   4172  O4* A   2 195     218.736 147.116 200.619
ATOM   4173  C1* A   2 195     217.630 147.398 201.460
ATOM   4174   N9 A   2 195     217.748 148.776 201.946
ATOM   4175   C5 A   2 195     217.586 150.610 203.159
ATOM   4176   N7 A   2 195     218.327 150.951 202.035
ATOM   4177   C8 A   2 195     218.394 149.834 201.350
ATOM   4178   N1 A   2 195     216.438 150.712 205.219
ATOM   4179   C2 A   2 195     216.169 149.412 205.047
ATOM   4180   N3 A   2 195     216.510 148.606 204.043
ATOM   4181   C4 A   2 195     217.225 149.272 203.120
ATOM   4182   C6 A   2 195     217.157 151.355 204.274
ATOM   4183   N6 A   2 195     217.417 152.655 204.445
ATOM   4184  C2* A   2 195     216.350 147.071 200.677
ATOM   4185  O2* A   2 195     215.913 145.777 201.046
ATOM   4186  C3* A   2 195     216.841 147.152 199.231
ATOM   4187  O3* A   2 195     216.072 146.331 198.339
ATOM   4188    P A   2 196     214.684 146.876 197.720
ATOM   4189  O1P A   2 196     213.803 147.261 198.855
ATOM   4190  O2P A   2 196     214.200 145.878 196.726
ATOM   4191  O5* A   2 196     215.079 148.210 196.939
ATOM   4192  C5* A   2 196     215.824 148.171 195.699
ATOM   4193  C4* A   2 196     217.018 149.094 195.790
ATOM   4194  O4* A   2 196     217.851 148.948 194.602
ATOM   4195  C1* A   2 196     218.079 150.219 194.027
ATOM   4196   N9 A   2 196     218.198 150.076 192.569
ATOM   4197   C5 A   2 196     217.829 149.807 190.411
ATOM   4198   N7 A   2 196     219.172 150.137 190.538
ATOM   4199   C8 A   2 196     219.341 150.278 191.831
ATOM   4200   N1 A   2 196     215.724 149.238 189.503
ATOM   4201   C2 A   2 196     215.272 149.215 190.763
ATOM   4202   N3 A   2 196     215.927 149.455 191.899
ATOM   4203   C4 A   2 196     217.217 149.749 191.653
ATOM   4204   C6 A   2 196     217.024 149.542 189.288
ATOM   4205   N6 A   2 196     217.472 149.584 188.031
ATOM   4206  C2* A   2 196     216.922 151.104 194.499
ATOM   4207  O2* A   2 196     217.278 152.474 194.461
ATOM   4208  C3* A   2 196     216.697 150.584 195.919
ATOM   4209  O3* A   2 196     217.593 151.205 196.842
ATOM   4210    P A   2 197     217.068 151.618 198.311
ATOM   4211  O1P A   2 197     218.149 152.390 198.983
ATOM   4212  O2P A   2 197     216.523 150.399 198.967
ATOM   4213  O5* A   2 197     215.839 152.599 198.042
ATOM   4214  C5* A   2 197     216.017 153.870 197.382
ATOM   4215  C4* A   2 197     214.997 154.862 197.890
ATOM   4216  O4* A   2 197     213.667 154.326 197.660
ATOM   4217  C1* A   2 197     212.821 154.653 198.751
ATOM   4218   N9 A   2 197     212.342 153.405 199.348
ATOM   4219   C5 A   2 197     211.287 151.911 200.575
ATOM   4220   N7 A   2 197     212.068 151.196 199.678
ATOM   4221   C8 A   2 197     212.674 152.124 198.978
ATOM   4222   N1 A   2 197     209.784 152.473 202.306
ATOM   4223   C2 A   2 197     210.044 153.754 202.011
ATOM   4224   N3 A   2 197     210.852 154.258 201.081
ATOM   4225   C4 A   2 197     211.450 153.274 200.388
ATOM   4226   C6 A   2 197     210.402 151.506 201.591
ATOM   4227   N6 A   2 197     210.141 150.228 201.886
ATOM   4228  C2* A   2 197     213.621 155.551 199.700
ATOM   4229  O2* A   2 197     213.366 156.901 199.365
ATOM   4230  C3* A   2 197     215.049 155.120 199.389
ATOM   4231  O3* A   2 197     216.003 156.134 199.707
ATOM   4232    P C   2 198     217.088 155.881 200.870
ATOM   4233  O1P C   2 198     217.930 157.107 200.962
ATOM   4234  O2P C   2 198     217.736 154.564 200.629
ATOM   4235  O5* C   2 198     216.224 155.764 202.205
ATOM   4236  C5* C   2 198     215.495 156.894 202.724
ATOM   4237  C4* C   2 198     214.455 156.433 203.719
ATOM   4238  O4* C   2 198     213.510 155.555 203.051
ATOM   4239  C1* C   2 198     213.074 154.549 203.953
ATOM   4240   N1 C   2 198     213.410 153.226 203.384
ATOM   4241   C6 C   2 198     214.315 153.107 202.363
ATOM   4242   C5 C   2 198     214.611 151.913 201.836
ATOM   4243   C2 C   2 198     212.778 152.084 203.903
ATOM   4244   O2 C   2 198     211.961 152.211 204.832
ATOM   4245   N3 C   2 198     213.073 150.873 203.379
ATOM   4246   C4 C   2 198     213.954 150.773 202.379
ATOM   4247   N4 C   2 198     214.210 149.559 201.890
ATOM   4248  C2* C   2 198     213.715 154.844 205.313
ATOM   4249  O2* C   2 198     212.816 155.620 206.084
ATOM   4250  C3* C   2 198     214.966 155.609 204.891
ATOM   4251  O3* C   2 198     215.512 156.443 205.917
ATOM   4252    P A   2 199     216.161 155.781 207.235
ATOM   4253  O1P A   2 199     216.974 156.839 207.898
ATOM   4254  O2P A   2 199     216.804 154.487 206.871
ATOM   4255  O5* A   2 199     214.889 155.504 208.158
ATOM   4256  C5* A   2 199     214.667 154.224 208.785
ATOM   4257  C4* A   2 199     213.704 154.378 209.941
ATOM   4258  O4* A   2 199     212.449 154.955 209.463
ATOM   4259  C1* A   2 199     211.367 154.148 209.885
ATOM   4260   N9 A   2 199     210.287 154.232 208.893
ATOM   4261   C5 A   2 199     208.372 154.700 207.904
ATOM   4262   N7 A   2 199     209.095 153.928 207.004
ATOM   4263   C8 A   2 199     210.221 153.679 207.634
ATOM   4264   N1 A   2 199     206.671 155.998 208.909
ATOM   4265   C2 A   2 199     207.486 156.105 209.967
ATOM   4266   N3 A   2 199     208.705 155.600 210.149
ATOM   4267   C4 A   2 199     209.096 154.900 209.069
ATOM   4268   C6 A   2 199     207.088 155.287 207.840
ATOM   4269   N6 A   2 199     206.268 155.176 206.790
ATOM   4270  C2* A   2 199     211.960 152.756 210.099
ATOM   4271  O2* A   2 199     211.153 151.989 210.972
ATOM   4272  C3* A   2 199     213.328 153.101 210.690
ATOM   4273  O3* A   2 199     213.210 153.392 212.083
ATOM   4274    P U   2 200     213.887 152.411 213.169
ATOM   4275  O1P U   2 200     213.573 152.978 214.511
ATOM   4276  O2P U   2 200     215.308 152.173 212.791
ATOM   4277  O5* U   2 200     213.102 151.033 212.989
ATOM   4278  C5* U   2 200     212.476 150.376 214.111
ATOM   4279  C4* U   2 200     212.505 148.874 213.933
ATOM   4280  O4* U   2 200     211.798 148.509 212.716
ATOM   4281  C1* U   2 200     212.354 147.309 212.194
ATOM   4282   N1 U   2 200     212.770 147.526 210.797
ATOM   4283   C6 U   2 200     213.439 148.669 210.403
ATOM   4284   C2 U   2 200     212.475 146.524 209.878
ATOM   4285   O2 U   2 200     211.874 145.503 210.173
ATOM   4286   N3 U   2 200     212.911 146.764 208.599
ATOM   4287   C4 U   2 200     213.592 147.878 208.146
ATOM   4288   O4 U   2 200     213.949 147.932 206.968
ATOM   4289   C5 U   2 200     213.847 148.871 209.145
ATOM   4290  C2* U   2 200     213.509 146.898 213.113
ATOM   4291  O2* U   2 200     213.040 145.942 214.044
ATOM   4292  C3* U   2 200     213.874 148.234 213.752
ATOM   4293  O3* U   2 200     214.568 148.064 214.990
ATOM   4294    P C   2 201     216.142 148.411 215.081
ATOM   4295  O1P C   2 201     216.644 147.916 216.394
ATOM   4296  O2P C   2 201     216.320 149.844 214.722
ATOM   4297  O5* C   2 201     216.816 147.534 213.928
ATOM   4298  C5* C   2 201     216.642 146.101 213.879
ATOM   4299  C4* C   2 201     216.997 145.568 212.507
ATOM   4300  O4* C   2 201     216.230 146.286 211.503
ATOM   4301  C1* C   2 201     216.973 146.350 210.296
ATOM   4302   N1 C   2 201     217.125 147.762 209.891
ATOM   4303   C6 C   2 201     217.047 148.775 210.808
ATOM   4304   C5 C   2 201     217.218 150.052 210.445
ATOM   4305   C2 C   2 201     217.365 148.053 208.537
ATOM   4306   O2 C   2 201     217.402 147.122 207.714
ATOM   4307   N3 C   2 201     217.545 149.340 208.161
ATOM   4308   C4 C   2 201     217.483 150.317 209.070
ATOM   4309   N4 C   2 201     217.685 151.572 208.659
ATOM   4310  C2* C   2 201     218.305 145.629 210.535
ATOM   4311  O2* C   2 201     218.193 144.289 210.091
ATOM   4312  C3* C   2 201     218.440 145.737 212.049
ATOM   4313  O3* C   2 201     219.287 144.711 212.572
ATOM   4314    P U   2 202     220.847 145.017 212.843
ATOM   4315  O1P U   2 202     221.469 143.759 213.345
ATOM   4316  O2P U   2 202     220.949 146.260 213.655
ATOM   4317  O5* U   2 202     221.448 145.338 211.400
ATOM   4318  C5* U   2 202     221.593 144.312 210.390
ATOM   4319  C4* U   2 202     222.268 144.884 209.162
ATOM   4320  O4* U   2 202     221.447 145.958 208.635
ATOM   4321  C1* U   2 202     222.275 146.997 208.140
ATOM   4322   N1 U   2 202     221.883 148.261 208.790
ATOM   4323   C6 U   2 202     221.172 148.270 209.974
ATOM   4324   C2 U   2 202     222.220 149.452 208.158
ATOM   4325   O2 U   2 202     222.882 149.500 207.132
ATOM   4326   N3 U   2 202     221.751 150.586 208.775
ATOM   4327   C4 U   2 202     221.007 150.657 209.937
ATOM   4328   O4 U   2 202     220.595 151.749 210.329
ATOM   4329   C5 U   2 202     220.734 149.394 210.549
ATOM   4330  C2* U   2 202     223.735 146.549 208.283
ATOM   4331  O2* U   2 202     224.159 145.989 207.054
ATOM   4332  C3* U   2 202     223.632 145.518 209.406
ATOM   4333  O3* U   2 202     224.662 144.527 209.339
ATOM   4334    P A   2 203     225.991 144.683 210.235
ATOM   4335  O1P A   2 203     226.878 143.521 209.939
ATOM   4336  O2P A   2 203     225.575 144.947 211.638
ATOM   4337  O5* A   2 203     226.695 145.996 209.669
ATOM   4338  C5* A   2 203     227.221 146.046 208.324
ATOM   4339  C4* A   2 203     227.549 147.474 207.950
ATOM   4340  O4* A   2 203     226.331 148.267 207.991
ATOM   4341  C1* A   2 203     226.623 149.570 208.473
ATOM   4342   N9 A   2 203     225.847 149.792 209.696
ATOM   4343   C5 A   2 203     224.545 150.662 211.248
ATOM   4344   N7 A   2 203     224.958 149.427 211.733
ATOM   4345   C8 A   2 203     225.724 148.953 210.781
ATOM   4346   N1 A   2 203     223.501 152.772 211.042
ATOM   4347   C2 A   2 203     224.091 152.862 209.842
ATOM   4348   N3 A   2 203     224.894 151.992 209.229
ATOM   4349   C4 A   2 203     225.084 150.899 209.993
ATOM   4350   C6 A   2 203     223.714 151.665 211.788
ATOM   4351   N6 A   2 203     223.133 151.582 212.989
ATOM   4352  C2* A   2 203     228.141 149.655 208.676
ATOM   4353  O2* A   2 203     228.736 150.188 207.509
ATOM   4354  C3* A   2 203     228.493 148.190 208.905
ATOM   4355  O3* A   2 203     229.857 147.890 208.614
ATOM   4356    P A   2 204     230.928 147.783 209.811
ATOM   4357  O1P A   2 204     230.997 149.113 210.472
ATOM   4358  O2P A   2 204     232.170 147.172 209.259
ATOM   4359  O5* A   2 204     230.278 146.758 210.850
ATOM   4360  C5* A   2 204     231.093 146.134 211.868
ATOM   4361  C4* A   2 204     230.426 146.213 213.230
ATOM   4362  O4* A   2 204     230.129 147.605 213.548
ATOM   4363  C1* A   2 204     228.768 147.723 213.915
ATOM   4364   N9 A   2 204     228.285 149.058 213.550
ATOM   4365   C5 A   2 204     227.212 150.983 213.578
ATOM   4366   N7 A   2 204     228.053 151.022 212.473
ATOM   4367   C8 A   2 204     228.662 149.859 212.498
ATOM   4368   N1 A   2 204     225.615 151.559 215.222
ATOM   4369   C2 A   2 204     225.845 150.354 215.758
ATOM   4370   N3 A   2 204     226.678 149.397 215.355
ATOM   4371   C4 A   2 204     227.340 149.777 214.247
ATOM   4372   C6 A   2 204     226.296 151.913 214.109
ATOM   4373   N6 A   2 204     226.067 153.117 213.579
ATOM   4374  C2* A   2 204     228.066 146.539 213.253
ATOM   4375  O2* A   2 204     226.840 146.264 213.904
ATOM   4376  C3* A   2 204     229.118 145.445 213.444
ATOM   4377  O3* A   2 204     229.101 145.003 214.806
ATOM   4378    P G   2 205     228.436 143.589 215.205
ATOM   4379  O1P G   2 205     229.478 142.530 215.079
ATOM   4380  O2P G   2 205     227.145 143.436 214.481
ATOM   4381  O5* G   2 205     228.113 143.775 216.758
ATOM   4382  C5* G   2 205     229.163 144.068 217.718
ATOM   4383  C4* G   2 205     229.597 145.518 217.602
ATOM   4384  O4* G   2 205     228.438 146.393 217.732
ATOM   4385  C1* G   2 205     228.683 147.357 218.739
ATOM   4386   N9 G   2 205     227.418 147.684 219.397
ATOM   4387   C4 G   2 205     226.937 148.951 219.660
ATOM   4388   N2 G   2 205     227.309 152.408 219.513
ATOM   4389   N3 G   2 205     227.557 150.117 219.362
ATOM   4390   C2 G   2 205     226.843 151.170 219.736
ATOM   4391   N1 G   2 205     225.619 151.087 220.356
ATOM   4392   C6 G   2 205     224.959 149.903 220.675
ATOM   4393   O6 G   2 205     223.854 149.945 221.236
ATOM   4394   C5 G   2 205     225.716 148.758 220.276
ATOM   4395   N7 G   2 205     225.434 147.402 220.400
ATOM   4396   C8 G   2 205     226.468 146.805 219.868
ATOM   4397  C2* G   2 205     229.748 146.741 219.644
ATOM   4398  O2* G   2 205     230.431 147.749 220.364
ATOM   4399  C3* G   2 205     230.624 146.019 218.619
ATOM   4400  O3* G   2 205     231.509 146.938 217.970
ATOM   4401    P U   2 206     233.090 146.903 218.292
ATOM   4402  O1P U   2 206     233.561 145.491 218.201
ATOM   4403  O2P U   2 206     233.317 147.668 219.548
ATOM   4404  O5* U   2 206     233.745 147.741 217.099
ATOM   4405  C5* U   2 206     234.232 147.101 215.891
ATOM   4406  C4* U   2 206     234.153 148.061 214.722
ATOM   4407  O4* U   2 206     232.759 148.302 214.394
ATOM   4408  C1* U   2 206     232.591 149.648 213.975
ATOM   4409   N1 U   2 206     231.558 150.280 214.819
ATOM   4410   C6 U   2 206     231.156 149.704 216.009
ATOM   4411   C2 U   2 206     230.983 151.466 214.376
ATOM   4412   O2 U   2 206     231.310 152.020 213.337
ATOM   4413   N3 U   2 206     230.007 151.977 215.198
ATOM   4414   C4 U   2 206     229.556 151.441 216.390
ATOM   4415   O4 U   2 206     228.663 152.013 217.013
ATOM   4416   C5 U   2 206     230.202 150.228 216.781
ATOM   4417  C2* U   2 206     233.976 150.311 213.961
ATOM   4418  O2* U   2 206     234.505 150.238 212.650
ATOM   4419  C3* U   2 206     234.743 149.447 214.960
ATOM   4420  O3* U   2 206     236.157 149.458 214.735
ATOM   4421    P A   2 207     237.089 150.532 215.497
ATOM   4422  O1P A   2 207     238.508 150.165 215.230
ATOM   4423  O2P A   2 207     236.619 150.659 216.904
ATOM   4424  O5* A   2 207     236.789 151.914 214.759
ATOM   4425  C5* A   2 207     237.204 152.141 213.394
ATOM   4426  C4* A   2 207     236.756 153.509 212.932
ATOM   4427  O4* A   2 207     235.305 153.572 212.970
ATOM   4428  C1* A   2 207     234.891 154.876 213.348
ATOM   4429   N9 A   2 207     234.090 154.772 214.572
ATOM   4430   C5 A   2 207     232.742 155.206 216.259
ATOM   4431   N7 A   2 207     233.130 153.880 216.404
ATOM   4432   C8 A   2 207     233.928 153.673 215.384
ATOM   4433   N1 A   2 207     231.722 157.307 216.606
ATOM   4434   C2 A   2 207     232.358 157.714 215.499
ATOM   4435   N3 A   2 207     233.177 157.033 214.699
ATOM   4436   C4 A   2 207     233.329 155.770 215.138
ATOM   4437   C6 A   2 207     231.896 156.033 217.022
ATOM   4438   N6 A   2 207     231.261 155.630 218.127
ATOM   4439  C2* A   2 207     236.153 155.734 213.487
ATOM   4440  O2* A   2 207     236.385 156.406 212.264
ATOM   4441  C3* A   2 207     237.202 154.673 213.803
ATOM   4442  O3* A   2 207     238.528 155.099 213.491
ATOM   4443    P C   2 208     239.579 155.376 214.680
ATOM   4444  O1P C   2 208     240.782 156.024 214.087
ATOM   4445  O2P C   2 208     239.732 154.119 215.459
ATOM   4446  O5* C   2 208     238.847 156.439 215.618
ATOM   4447  C5* C   2 208     238.434 157.728 215.118
ATOM   4448  C4* C   2 208     237.445 158.361 216.070
ATOM   4449  O4* C   2 208     236.267 157.514 216.163
ATOM   4450  C1* C   2 208     235.751 157.557 217.486
ATOM   4451   N1 C   2 208     235.752 156.186 218.045
ATOM   4452   C6 C   2 208     236.651 155.248 217.613
ATOM   4453   C5 C   2 208     236.654 154.006 218.117
ATOM   4454   C2 C   2 208     234.808 155.856 219.034
ATOM   4455   O2 C   2 208     233.996 156.721 219.411
ATOM   4456   N3 C   2 208     234.804 154.604 219.550
ATOM   4457   C4 C   2 208     235.688 153.699 219.120
ATOM   4458   N4 C   2 208     235.647 152.480 219.659
ATOM   4459  C2* C   2 208     236.600 158.558 218.277
ATOM   4460  O2* C   2 208     235.986 159.832 218.226
ATOM   4461  C3* C   2 208     237.916 158.500 217.511
ATOM   4462  O3* C   2 208     238.725 159.661 217.708
ATOM   4463    P C   2 209     239.817 159.683 218.892
ATOM   4464  O1P C   2 209     240.649 160.904 218.709
ATOM   4465  O2P C   2 209     240.476 158.350 218.951
ATOM   4466  O5* C   2 209     238.947 159.857 220.219
ATOM   4467  C5* C   2 209     238.317 161.117 220.537
ATOM   4468  C4* C   2 209     237.690 161.066 221.914
ATOM   4469  O4* C   2 209     236.516 160.208 221.909
ATOM   4470  C1* C   2 209     236.382 159.581 223.179
ATOM   4471   N1 C   2 209     236.397 158.114 222.991
ATOM   4472   C6 C   2 209     237.072 157.548 221.942
ATOM   4473   C5 C   2 209     237.094 156.220 221.768
ATOM   4474   C2 C   2 209     235.706 157.299 223.911
ATOM   4475   O2 C   2 209     235.094 157.829 224.857
ATOM   4476   N3 C   2 209     235.725 155.954 223.742
ATOM   4477   C4 C   2 209     236.390 155.418 222.713
ATOM   4478   N4 C   2 209     236.382 154.091 222.585
ATOM   4479  C2* C   2 209     237.517 160.103 224.068
ATOM   4480  O2* C   2 209     237.049 161.204 224.826
ATOM   4481  C3* C   2 209     238.557 160.496 223.024
ATOM   4482  O3* C   2 209     239.510 161.442 223.505
ATOM   4483    P C   2 210     240.875 160.923 224.185
ATOM   4484  O1P C   2 210     241.781 162.095 224.339
ATOM   4485  O2P C   2 210     241.349 159.724 223.441
ATOM   4486  O5* C   2 210     240.425 160.448 225.639
ATOM   4487  C5* C   2 210     239.748 161.352 226.539
ATOM   4488  C4* C   2 210     239.115 160.586 227.679
ATOM   4489  O4* C   2 210     238.153 159.639 227.144
ATOM   4490  C1* C   2 210     238.129 158.477 227.957
ATOM   4491   N1 C   2 210     238.423 157.298 227.115
ATOM   4492   C6 C   2 210     239.186 157.411 225.983
ATOM   4493   C5 C   2 210     239.440 156.348 225.209
ATOM   4494   C2 C   2 210     237.896 156.049 227.491
ATOM   4495   O2 C   2 210     237.209 155.964 228.525
ATOM   4496   N3 C   2 210     238.150 154.967 226.715
ATOM   4497   C4 C   2 210     238.892 155.095 225.610
ATOM   4498   N4 C   2 210     239.115 154.004 224.875
ATOM   4499  C2* C   2 210     239.102 158.703 229.120
ATOM   4500  O2* C   2 210     238.376 159.201 230.227
ATOM   4501  C3* C   2 210     240.055 159.734 228.521
ATOM   4502  O3* C   2 210     240.721 160.519 229.517
ATOM   4503    P C   2 211     242.123 160.016 230.138
ATOM   4504  O1P C   2 211     242.589 161.064 231.088
ATOM   4505  O2P C   2 211     243.016 159.586 229.029
ATOM   4506  O5* C   2 211     241.728 158.720 230.981
ATOM   4507  C5* C   2 211     240.894 158.822 232.155
ATOM   4508  C4* C   2 211     240.583 157.447 232.705
ATOM   4509  O4* C   2 211     239.728 156.717 231.782
ATOM   4510  C1* C   2 211     240.008 155.326 231.877
ATOM   4511   N1 C   2 211     240.378 154.814 230.537
ATOM   4512   C6 C   2 211     240.959 155.631 229.603
ATOM   4513   C5 C   2 211     241.298 155.170 228.390
ATOM   4514   C2 C   2 211     240.125 153.462 230.231
ATOM   4515   O2 C   2 211     239.590 152.734 231.088
ATOM   4516   N3 C   2 211     240.468 152.986 229.008
ATOM   4517   C4 C   2 211     241.035 153.797 228.109
ATOM   4518   N4 C   2 211     241.356 153.286 226.918
ATOM   4519  C2* C   2 211     241.097 155.150 232.943
ATOM   4520  O2* C   2 211     240.485 154.867 234.188
ATOM   4521  C3* C   2 211     241.769 156.520 232.911
ATOM   4522  O3* C   2 211     242.488 156.826 234.106
ATOM   4523    P G   2 212     244.052 156.451 234.215
ATOM   4524  O1P G   2 212     244.558 157.007 235.502
ATOM   4525  O2P G   2 212     244.723 156.828 232.942
ATOM   4526  O5* G   2 212     244.051 154.859 234.320
ATOM   4527  C5* G   2 212     243.394 154.194 235.419
ATOM   4528  C4* G   2 212     243.339 152.700 235.185
ATOM   4529  O4* G   2 212     242.485 152.399 234.049
ATOM   4530  C1* G   2 212     242.933 151.201 233.426
ATOM   4531   N9 G   2 212     243.222 151.473 232.019
ATOM   4532   C4 G   2 212     243.367 150.533 231.021
ATOM   4533   N2 G   2 212     243.384 147.211 229.993
ATOM   4534   N3 G   2 212     243.268 149.192 231.171
ATOM   4535   C2 G   2 212     243.452 148.551 230.028
ATOM   4536   N1 G   2 212     243.715 149.175 228.832
ATOM   4537   C6 G   2 212     243.822 150.551 228.652
ATOM   4538   O6 G   2 212     244.061 151.008 227.526
ATOM   4539   C5 G   2 212     243.626 151.254 229.873
ATOM   4540   N7 G   2 212     243.647 152.617 230.142
ATOM   4541   C8 G   2 212     243.404 152.700 231.423
ATOM   4542  C2* G   2 212     244.160 150.714 234.202
ATOM   4543  O2* G   2 212     243.747 149.747 235.151
ATOM   4544  C3* G   2 212     244.648 152.016 234.829
ATOM   4545  O3* G   2 212     245.481 151.804 235.966
ATOM   4546    P A   2 213     247.077 151.714 235.775
ATOM   4547  O1P A   2 213     247.689 151.680 237.133
ATOM   4548  O2P A   2 213     247.497 152.765 234.806
ATOM   4549  O5* A   2 213     247.301 150.290 235.092
ATOM   4550  C5* A   2 213     246.884 149.079 235.755
ATOM   4551  C4* A   2 213     247.045 147.883 234.839
ATOM   4552  O4* A   2 213     246.167 148.017 233.688
ATOM   4553  C1* A   2 213     246.735 147.329 232.581
ATOM   4554   N9 A   2 213     246.856 148.252 231.449
ATOM   4555   C5 A   2 213     247.025 149.074 229.410
ATOM   4556   N7 A   2 213     247.073 150.162 230.274
ATOM   4557   C8 A   2 213     246.968 149.624 231.467
ATOM   4558   N1 A   2 213     247.008 147.736 227.458
ATOM   4559   C2 A   2 213     246.876 146.682 228.274
ATOM   4560   N3 A   2 213     246.809 146.649 229.606
ATOM   4561   C4 A   2 213     246.889 147.891 230.119
ATOM   4562   C6 A   2 213     247.090 148.971 228.002
ATOM   4563   N6 A   2 213     247.230 150.019 227.186
ATOM   4564  C2* A   2 213     248.076 146.748 233.041
ATOM   4565  O2* A   2 213     247.869 145.403 233.427
ATOM   4566  C3* A   2 213     248.415 147.664 234.214
ATOM   4567  O3* A   2 213     249.331 147.056 235.128
ATOM   4568    P G   2 214     250.883 147.499 235.130
ATOM   4569  O1P G   2 214     251.307 147.602 236.553
ATOM   4570  O2P G   2 214     251.062 148.670 234.223
ATOM   4571  O5* G   2 214     251.647 146.257 234.482
ATOM   4572  C5* G   2 214     251.427 144.911 234.964
ATOM   4573  C4* G   2 214     251.358 143.945 233.802
ATOM   4574  O4* G   2 214     250.329 144.404 232.885
ATOM   4575  C1* G   2 214     250.718 144.129 231.550
ATOM   4576   N9 G   2 214     250.733 145.390 230.808
ATOM   4577   C4 G   2 214     250.441 145.560 229.471
ATOM   4578   N2 G   2 214     249.547 144.221 226.391
ATOM   4579   N3 G   2 214     250.117 144.581 228.597
ATOM   4580   C2 G   2 214     249.878 145.059 227.385
ATOM   4581   N1 G   2 214     249.946 146.391 227.057
ATOM   4582   C6 G   2 214     250.274 147.418 227.937
ATOM   4583   O6 G   2 214     250.300 148.589 227.535
ATOM   4584   C5 G   2 214     250.540 146.919 229.245
ATOM   4585   N7 G   2 214     250.901 147.588 230.408
ATOM   4586   C8 G   2 214     251.011 146.644 231.305
ATOM   4587  C2* G   2 214     252.047 143.367 231.604
ATOM   4588  O2* G   2 214     251.766 141.982 231.580
ATOM   4589  C3* G   2 214     252.612 143.833 232.944
ATOM   4590  O3* G   2 214     253.534 142.896 233.517
ATOM   4591    P G   2 215     255.097 142.940 233.115
ATOM   4592  O1P G   2 215     255.816 142.113 234.123
ATOM   4593  O2P G   2 215     255.509 144.356 232.903
ATOM   4594  O5* G   2 215     255.165 142.171 231.715
ATOM   4595  C5* G   2 215     254.573 140.858 231.562
ATOM   4596  C4* G   2 215     254.319 140.545 230.097
ATOM   4597  O4* G   2 215     253.599 141.657 229.485
ATOM   4598  C1* G   2 215     254.295 142.092 228.333
ATOM   4599   N9 G   2 215     254.071 143.526 228.147
ATOM   4600   C4 G   2 215     253.582 144.130 227.007
ATOM   4601   N2 G   2 215     252.387 143.889 223.750
ATOM   4602   N3 G   2 215     253.224 143.501 225.865
ATOM   4603   C2 G   2 215     252.790 144.349 224.945
ATOM   4604   N1 G   2 215     252.717 145.710 225.128
ATOM   4605   C6 G   2 215     253.080 146.383 226.291
ATOM   4606   O6 G   2 215     252.979 147.617 226.347
ATOM   4607   C5 G   2 215     253.544 145.479 227.294
ATOM   4608   N7 G   2 215     253.994 145.721 228.586
ATOM   4609   C8 G   2 215     254.296 144.537 229.053
ATOM   4610  C2* G   2 215     255.745 141.661 228.553
ATOM   4611  O2* G   2 215     256.432 141.592 227.319
ATOM   4612  C3* G   2 215     255.542 140.296 229.209
ATOM   4613  O3* G   2 215     255.193 139.361 228.180
ATOM   4614    P A   2 216     255.357 137.773 228.418
ATOM   4615  O1P A   2 216     255.312 137.487 229.882
ATOM   4616  O2P A   2 216     256.516 137.294 227.615
ATOM   4617  O5* A   2 216     254.031 137.186 227.747
ATOM   4618  C5* A   2 216     252.735 137.365 228.371
ATOM   4619  C4* A   2 216     252.202 138.761 228.107
ATOM   4620  O4* A   2 216     251.880 138.925 226.699
ATOM   4621  C1* A   2 216     250.831 139.877 226.563
ATOM   4622   N9 A   2 216     249.777 139.318 225.710
ATOM   4623   C5 A   2 216     247.990 139.076 224.442
ATOM   4624   N7 A   2 216     248.599 137.830 224.499
ATOM   4625   C8 A   2 216     249.648 138.025 225.261
ATOM   4626   N1 A   2 216     246.501 140.838 223.935
ATOM   4627   C2 A   2 216     247.290 141.619 224.688
ATOM   4628   N3 A   2 216     248.404 141.306 225.349
ATOM   4629   C4 A   2 216     248.704 140.004 225.184
ATOM   4630   C6 A   2 216     246.830 139.535 223.789
ATOM   4631   N6 A   2 216     246.042 138.755 223.039
ATOM   4632  C2* A   2 216     250.372 140.265 227.973
ATOM   4633  O2* A   2 216     250.975 141.495 228.323
ATOM   4634  C3* A   2 216     250.887 139.088 228.797
ATOM   4635  O3* A   2 216     251.095 139.446 230.163
ATOM   4636    P A   2 217     250.011 139.026 231.277
ATOM   4637  O1P A   2 217     250.518 139.537 232.582
ATOM   4638  O2P A   2 217     249.708 137.576 231.126
ATOM   4639  O5* A   2 217     248.703 139.852 230.884
ATOM   4640  C5* A   2 217     248.684 141.294 230.955
ATOM   4641  C4* A   2 217     247.444 141.845 230.285
ATOM   4642  O4* A   2 217     247.451 141.493 228.876
ATOM   4643  C1* A   2 217     246.115 141.318 228.422
ATOM   4644   N9 A   2 217     245.988 139.977 227.841
ATOM   4645   C5 A   2 217     245.347 138.255 226.622
ATOM   4646   N7 A   2 217     246.394 137.802 227.414
ATOM   4647   C8 A   2 217     246.736 138.855 228.118
ATOM   4648   N1 A   2 217     243.589 138.355 225.047
ATOM   4649   C2 A   2 217     243.447 139.639 225.400
ATOM   4650   N3 A   2 217     244.134 140.349 226.295
ATOM   4651   C4 A   2 217     245.081 139.591 226.878
ATOM   4652   C6 A   2 217     244.549 137.620 225.650
ATOM   4653   N6 A   2 217     244.692 136.341 225.294
ATOM   4654  C2* A   2 217     245.184 141.599 229.607
ATOM   4655  O2* A   2 217     244.751 142.945 229.536
ATOM   4656  C3* A   2 217     246.107 141.324 230.793
ATOM   4657  O3* A   2 217     245.706 142.000 231.989
ATOM   4658    P A   2 218     244.525 141.391 232.902
ATOM   4659  O1P A   2 218     244.466 142.211 234.143
ATOM   4660  O2P A   2 218     244.697 139.914 233.007
ATOM   4661  O5* A   2 218     243.208 141.698 232.059
ATOM   4662  C5* A   2 218     242.040 140.865 232.167
ATOM   4663  C4* A   2 218     241.533 140.515 230.790
ATOM   4664  O4* A   2 218     242.626 139.966 230.018
ATOM   4665  C1* A   2 218     242.126 139.008 229.107
ATOM   4666   N9 A   2 218     242.965 137.808 229.179
ATOM   4667   C5 A   2 218     243.902 135.857 228.771
ATOM   4668   N7 A   2 218     244.654 136.444 229.781
ATOM   4669   C8 A   2 218     244.055 137.591 229.993
ATOM   4670   N1 A   2 218     243.097 134.347 227.143
ATOM   4671   C2 A   2 218     242.128 135.241 226.901
ATOM   4672   N3 A   2 218     241.916 136.427 227.467
ATOM   4673   C4 A   2 218     242.848 136.679 228.404
ATOM   4674   C6 A   2 218     244.022 134.632 228.088
ATOM   4675   N6 A   2 218     244.997 133.746 228.315
ATOM   4676  C2* A   2 218     240.615 138.863 229.336
ATOM   4677  O2* A   2 218     239.939 139.606 228.340
ATOM   4678  C3* A   2 218     240.453 139.446 230.742
ATOM   4679  O3* A   2 218     239.165 140.041 230.937
ATOM   4680    P A   2 219     238.068 139.310 231.862
ATOM   4681  O1P A   2 219     236.862 140.185 231.905
ATOM   4682  O2P A   2 219     238.722 138.899 233.137
ATOM   4683  O5* A   2 219     237.687 137.998 231.042
ATOM   4684  C5* A   2 219     237.261 136.808 231.726
ATOM   4685  C4* A   2 219     237.573 135.584 230.900
ATOM   4686  O4* A   2 219     238.898 135.705 230.325
ATOM   4687  C1* A   2 219     239.529 134.435 230.314
ATOM   4688   N9 A   2 219     240.813 134.557 231.012
ATOM   4689   C5 A   2 219     242.889 134.261 231.688
ATOM   4690   N7 A   2 219     242.444 135.424 232.302
ATOM   4691   C8 A   2 219     241.210 135.552 231.876
ATOM   4692   N1 A   2 219     244.236 132.445 231.005
ATOM   4693   C2 A   2 219     243.178 132.027 230.295
ATOM   4694   N3 A   2 219     241.972 132.579 230.174
ATOM   4695   C4 A   2 219     241.890 133.707 230.903
ATOM   4696   C6 A   2 219     244.124 133.584 231.724
ATOM   4697   N6 A   2 219     245.185 134.007 232.419
ATOM   4698  C2* A   2 219     238.536 133.408 230.873
ATOM   4699  O2* A   2 219     237.881 132.770 229.794
ATOM   4700  C3* A   2 219     237.611 134.295 231.703
ATOM   4701  O3* A   2 219     236.296 133.757 231.864
ATOM   4702    P G   2 220     235.702 133.516 233.343
ATOM   4703  O1P G   2 220     234.247 133.235 233.192
ATOM   4704  O2P G   2 220     236.145 134.630 234.228
ATOM   4705  O5* G   2 220     236.428 132.184 233.833
ATOM   4706  C5* G   2 220     236.222 130.930 233.149
ATOM   4707  C4* G   2 220     237.343 129.971 233.469
ATOM   4708  O4* G   2 220     238.590 130.487 232.933
ATOM   4709  C1* G   2 220     239.661 130.141 233.799
ATOM   4710   N9 G   2 220     240.328 131.369 234.226
ATOM   4711   C4 G   2 220     241.687 131.562 234.366
ATOM   4712   N2 G   2 220     244.940 130.346 234.182
ATOM   4713   N3 G   2 220     242.650 130.642 234.134
ATOM   4714   C2 G   2 220     243.863 131.126 234.361
ATOM   4715   N1 G   2 220     244.111 132.409 234.782
ATOM   4716   C6 G   2 220     243.140 133.374 235.028
ATOM   4717   O6 G   2 220     243.478 134.504 235.408
ATOM   4718   C5 G   2 220     241.829 132.869 234.787
ATOM   4719   N7 G   2 220     240.589 133.486 234.908
ATOM   4720   C8 G   2 220     239.732 132.562 234.567
ATOM   4721  C2* G   2 220     239.076 129.306 234.945
ATOM   4722  O2* G   2 220     239.226 127.934 234.635
ATOM   4723  C3* G   2 220     237.623 129.775 234.949
ATOM   4724  O3* G   2 220     236.717 128.835 235.531
ATOM   4725    P A   2 221     236.383 128.908 237.106
ATOM   4726  O1P A   2 221     235.205 128.029 237.340
ATOM   4727  O2P A   2 221     236.323 130.338 237.513
ATOM   4728  O5* A   2 221     237.664 128.246 237.789
ATOM   4729  C5* A   2 221     237.545 127.130 238.701
ATOM   4730  C4* A   2 221     237.564 125.826 237.934
ATOM   4731  O4* A   2 221     238.565 125.897 236.882
ATOM   4732  C1* A   2 221     239.508 124.857 237.049
ATOM   4733   N9 A   2 221     240.824 125.380 236.671
ATOM   4734   C5 A   2 221     242.878 125.602 235.902
ATOM   4735   N7 A   2 221     242.509 126.846 236.395
ATOM   4736   C8 A   2 221     241.289 126.662 236.839
ATOM   4737   N1 A   2 221     244.105 123.839 234.919
ATOM   4738   C2 A   2 221     243.029 123.071 235.140
ATOM   4739   N3 A   2 221     241.861 123.392 235.700
ATOM   4740   C4 A   2 221     241.849 124.688 236.065
ATOM   4741   C6 A   2 221     244.062 125.135 235.296
ATOM   4742   N6 A   2 221     245.136 125.901 235.079
ATOM   4743  C2* A   2 221     239.384 124.412 238.508
ATOM   4744  O2* A   2 221     239.841 123.082 238.668
ATOM   4745  C3* A   2 221     237.882 124.577 238.751
ATOM   4746  O3* A   2 221     237.157 123.461 238.225
ATOM   4747    P A   2 222     235.754 123.023 238.893
ATOM   4748  O1P A   2 222     235.951 122.925 240.366
ATOM   4749  O2P A   2 222     235.242 121.844 238.141
ATOM   4750  O5* A   2 222     234.789 124.260 238.599
ATOM   4751  C5* A   2 222     233.368 124.191 238.862
ATOM   4752  C4* A   2 222     232.605 124.868 237.743
ATOM   4753  O4* A   2 222     232.833 124.130 236.507
ATOM   4754  C1* A   2 222     231.598 123.695 235.967
ATOM   4755   N9 A   2 222     231.823 122.383 235.343
ATOM   4756   C5 A   2 222     232.440 120.815 233.917
ATOM   4757   N7 A   2 222     231.968 120.151 235.042
ATOM   4758   C8 A   2 222     231.608 121.120 235.854
ATOM   4759   N1 A   2 222     233.351 121.283 231.782
ATOM   4760   C2 A   2 222     233.193 122.579 232.084
ATOM   4761   N3 A   2 222     232.706 123.135 233.194
ATOM   4762   C4 A   2 222     232.345 122.189 234.082
ATOM   4763   C6 A   2 222     232.980 120.355 232.695
ATOM   4764   N6 A   2 222     233.147 119.063 232.394
ATOM   4765  C2* A   2 222     230.592 123.748 237.121
ATOM   4766  O2* A   2 222     229.269 123.895 236.639
ATOM   4767  C3* A   2 222     231.089 124.969 237.902
ATOM   4768  O3* A   2 222     230.642 126.191 237.296
ATOM   4769    P A   2 223     230.174 127.433 238.220
ATOM   4770  O1P A   2 223     229.947 128.590 237.311
ATOM   4771  O2P A   2 223     231.113 127.581 239.369
ATOM   4772  O5* A   2 223     228.755 126.982 238.790
ATOM   4773  C5* A   2 223     227.623 126.820 237.912
ATOM   4774  C4* A   2 223     226.738 125.700 238.404
ATOM   4775  O4* A   2 223     226.232 126.013 239.729
ATOM   4776  C1* A   2 223     224.927 125.476 239.878
ATOM   4777   N9 A   2 223     224.015 126.561 240.250
ATOM   4778   C5 A   2 223     222.484 127.774 241.267
ATOM   4779   N7 A   2 223     222.950 128.543 240.208
ATOM   4780   C8 A   2 223     223.853 127.781 239.638
ATOM   4781   N1 A   2 223     221.287 127.038 243.169
ATOM   4782   C2 A   2 223     221.998 125.905 243.081
ATOM   4783   N3 A   2 223     222.936 125.563 242.197
ATOM   4784   C4 A   2 223     223.134 126.552 241.307
ATOM   4785   C6 A   2 223     221.510 128.014 242.260
ATOM   4786   N6 A   2 223     220.799 129.142 242.348
ATOM   4787  C2* A   2 223     224.564 124.758 238.572
ATOM   4788  O2* A   2 223     224.832 123.377 238.720
ATOM   4789  C3* A   2 223     225.487 125.458 237.575
ATOM   4790  O3* A   2 223     225.798 124.657 236.431
ATOM   4791    P U   2 224     225.029 124.907 235.036
ATOM   4792  O1P U   2 224     224.679 126.353 234.958
ATOM   4793  O2P U   2 224     223.952 123.888 234.922
ATOM   4794  O5* U   2 224     226.123 124.576 233.918
ATOM   4795  C5* U   2 224     226.999 125.603 233.391
ATOM   4796  C4* U   2 224     227.838 125.058 232.252
ATOM   4797  O4* U   2 224     228.829 124.124 232.761
ATOM   4798  C1* U   2 224     229.100 123.136 231.774
ATOM   4799   N1 U   2 224     228.945 121.798 232.375
ATOM   4800   C6 U   2 224     228.165 121.596 233.497
ATOM   4801   C2 U   2 224     229.624 120.736 231.785
ATOM   4802   O2 U   2 224     230.315 120.856 230.786
ATOM   4803   N3 U   2 224     229.464 119.524 232.413
ATOM   4804   C4 U   2 224     228.713 119.264 233.542
ATOM   4805   O4 U   2 224     228.697 118.125 234.010
ATOM   4806   C5 U   2 224     228.033 120.401 234.083
ATOM   4807  C2* U   2 224     228.211 123.434 230.560
ATOM   4808  O2* U   2 224     228.965 124.157 229.604
ATOM   4809  C3* U   2 224     227.093 124.258 231.196
ATOM   4810  O3* U   2 224     226.418 125.099 230.263
ATOM   4811    P C   2 225     224.896 124.769 229.858
ATOM   4812  O1P C   2 225     224.605 125.447 228.564
ATOM   4813  O2P C   2 225     224.044 125.055 231.045
ATOM   4814  O5* C   2 225     224.914 123.192 229.620
ATOM   4815  C5* C   2 225     224.480 122.601 228.374
ATOM   4816  C4* C   2 225     225.654 121.961 227.663
ATOM   4817  O4* C   2 225     226.650 121.548 228.635
ATOM   4818  C1* C   2 225     227.254 120.333 228.217
ATOM   4819   N1 C   2 225     227.022 119.317 229.267
ATOM   4820   C6 C   2 225     226.089 119.531 230.247
ATOM   4821   C5 C   2 225     225.884 118.636 231.219
ATOM   4822   C2 C   2 225     227.780 118.128 229.260
ATOM   4823   O2 C   2 225     228.619 117.943 228.358
ATOM   4824   N3 C   2 225     227.575 117.214 230.241
ATOM   4825   C4 C   2 225     226.666 117.446 231.195
ATOM   4826   N4 C   2 225     226.501 116.524 232.145
ATOM   4827  C2* C   2 225     226.692 119.995 226.830
ATOM   4828  O2* C   2 225     227.566 120.514 225.842
ATOM   4829  C3* C   2 225     225.339 120.701 226.870
ATOM   4830  O3* C   2 225     224.822 120.992 225.569
ATOM   4831    P A   2 226     223.645 120.078 224.951
ATOM   4832  O1P A   2 226     223.443 120.496 223.536
ATOM   4833  O2P A   2 226     222.493 120.104 225.892
ATOM   4834  O5* A   2 226     224.250 118.599 224.959
ATOM   4835  C5* A   2 226     225.390 118.244 224.139
ATOM   4836  C4* A   2 226     225.967 116.914 224.580
ATOM   4837  O4* A   2 226     226.397 117.019 225.964
ATOM   4838  C1* A   2 226     226.173 115.787 226.632
ATOM   4839   N9 A   2 226     225.267 116.031 227.760
ATOM   4840   C5 A   2 226     224.072 115.830 229.601
ATOM   4841   N7 A   2 226     223.867 117.125 229.145
ATOM   4842   C8 A   2 226     224.591 117.194 228.055
ATOM   4843   N1 A   2 226     223.981 113.851 230.886
ATOM   4844   C2 A   2 226     224.812 113.316 229.982
ATOM   4845   N3 A   2 226     225.342 113.868 228.891
ATOM   4846   C4 A   2 226     224.929 115.142 228.756
ATOM   4847   C6 A   2 226     223.582 115.132 230.722
ATOM   4848   N6 A   2 226     222.753 115.663 231.625
ATOM   4849  C2* A   2 226     225.647 114.791 225.593
ATOM   4850  O2* A   2 226     226.740 114.055 225.076
ATOM   4851  C3* A   2 226     225.012 115.727 224.569
ATOM   4852  O3* A   2 226     224.929 115.132 223.269
ATOM   4853    P A   2 227     223.494 114.708 222.664
ATOM   4854  O1P A   2 227     223.725 114.240 221.269
ATOM   4855  O2P A   2 227     222.532 115.813 222.917
ATOM   4856  O5* A   2 227     223.043 113.452 223.539
ATOM   4857  C5* A   2 227     223.811 112.228 223.539
ATOM   4858  C4* A   2 227     223.604 111.475 224.835
ATOM   4859  O4* A   2 227     223.894 112.370 225.939
ATOM   4860  C1* A   2 227     223.010 112.109 227.015
ATOM   4861   N9 A   2 227     222.285 113.348 227.318
ATOM   4862   C5 A   2 227     221.059 114.900 228.287
ATOM   4863   N7 A   2 227     221.616 115.493 227.163
ATOM   4864   C8 A   2 227     222.325 114.533 226.620
ATOM   4865   N1 A   2 227     219.833 114.537 230.270
ATOM   4866   C2 A   2 227     220.292 113.280 230.233
ATOM   4867   N3 A   2 227     221.098 112.703 229.347
ATOM   4868   C4 A   2 227     221.451 113.576 228.388
ATOM   4869   C6 A   2 227     220.205 115.392 229.293
ATOM   4870   N6 A   2 227     219.750 116.647 229.336
ATOM   4871  C2* A   2 227     222.170 110.881 226.639
ATOM   4872  O2* A   2 227     222.819 109.740 227.168
ATOM   4873  C3* A   2 227     222.199 110.950 225.109
ATOM   4874  O3* A   2 227     222.024 109.703 224.402
ATOM   4875    P C   2 228     220.953 108.600 224.902
ATOM   4876  O1P C   2 228     220.655 107.756 223.710
ATOM   4877  O2P C   2 228     219.832 109.250 225.638
ATOM   4878  O5* C   2 228     221.800 107.716 225.928
ATOM   4879  C5* C   2 228     221.199 106.651 226.695
ATOM   4880  C4* C   2 228     221.340 106.941 228.174
ATOM   4881  O4* C   2 228     220.565 108.130 228.485
ATOM   4882  C1* C   2 228     220.061 108.034 229.805
ATOM   4883   N1 C   2 228     218.605 108.281 229.786
ATOM   4884   C6 C   2 228     217.787 107.615 228.914
ATOM   4885   C5 C   2 228     216.463 107.832 228.902
ATOM   4886   C2 C   2 228     218.065 109.219 230.688
ATOM   4887   O2 C   2 228     218.828 109.823 231.467
ATOM   4888   N3 C   2 228     216.729 109.443 230.686
ATOM   4889   C4 C   2 228     215.941 108.781 229.832
ATOM   4890   N4 C   2 228     214.629 109.030 229.869
ATOM   4891  C2* C   2 228     220.508 106.687 230.389
ATOM   4892  O2* C   2 228     221.657 106.900 231.190
ATOM   4893  C3* C   2 228     220.806 105.876 229.126
ATOM   4894  O3* C   2 228     221.804 104.888 229.431
ATOM   4895    P C   2 229     222.103 103.670 228.413
ATOM   4896  O1P C   2 229     221.050 103.632 227.361
ATOM   4897  O2P C   2 229     222.366 102.450 229.231
ATOM   4898  O5* C   2 229     223.485 104.086 227.730
ATOM   4899  C5* C   2 229     224.618 104.476 228.541
ATOM   4900  C4* C   2 229     225.883 104.511 227.713
ATOM   4901  O4* C   2 229     225.755 105.500 226.652
ATOM   4902  C1* C   2 229     227.028 106.082 226.385
ATOM   4903   N1 C   2 229     226.943 107.551 226.557
ATOM   4904   C6 C   2 229     226.110 108.110 227.490
ATOM   4905   C5 C   2 229     226.041 109.440 227.652
ATOM   4906   C2 C   2 229     227.744 108.377 225.741
ATOM   4907   O2 C   2 229     228.491 107.855 224.892
ATOM   4908   N3 C   2 229     227.682 109.721 225.899
ATOM   4909   C4 C   2 229     226.867 110.250 226.818
ATOM   4910   N4 C   2 229     226.843 111.579 226.944
ATOM   4911  C2* C   2 229     228.038 105.412 227.323
ATOM   4912  O2* C   2 229     228.662 104.337 226.645
ATOM   4913  C3* C   2 229     227.127 104.963 228.462
ATOM   4914  O3* C   2 229     227.695 103.931 229.273
ATOM   4915    P G   2 230     228.641 104.328 230.519
ATOM   4916  O1P G   2 230     229.128 103.059 231.134
ATOM   4917  O2P G   2 230     227.920 105.323 231.364
ATOM   4918  O5* G   2 230     229.881 105.046 229.816
ATOM   4919  C5* G   2 230     230.579 106.160 230.427
ATOM   4920  C4* G   2 230     230.818 107.241 229.393
ATOM   4921  O4* G   2 230     229.571 107.954 229.155
ATOM   4922  C1* G   2 230     229.850 109.307 228.815
ATOM   4923   N9 G   2 230     229.192 110.187 229.781
ATOM   4924   C4 G   2 230     228.954 111.539 229.632
ATOM   4925   N2 G   2 230     229.173 114.447 227.734
ATOM   4926   N3 G   2 230     229.278 112.291 228.554
ATOM   4927   C2 G   2 230     228.929 113.558 228.712
ATOM   4928   N1 G   2 230     228.314 114.049 229.838
ATOM   4929   C6 G   2 230     227.973 113.297 230.958
ATOM   4930   O6 G   2 230     227.423 113.844 231.922
ATOM   4931   C5 G   2 230     228.337 111.932 230.802
ATOM   4932   N7 G   2 230     228.180 110.854 231.665
ATOM   4933   C8 G   2 230     228.698 109.843 231.019
ATOM   4934  C2* G   2 230     231.372 109.466 228.805
ATOM   4935  O2* G   2 230     231.837 109.285 227.480
ATOM   4936  C3* G   2 230     231.795 108.349 229.756
ATOM   4937  O3* G   2 230     233.150 107.949 229.539
ATOM   4938    P A   2 231     234.346 108.698 230.320
ATOM   4939  O1P A   2 231     235.607 107.966 230.008
ATOM   4940  O2P A   2 231     233.935 108.881 231.741
ATOM   4941  O5* A   2 231     234.428 110.137 229.633
ATOM   4942  C5* A   2 231     234.717 110.275 228.224
ATOM   4943  C4* A   2 231     234.487 111.701 227.775
ATOM   4944  O4* A   2 231     233.106 112.071 228.040
ATOM   4945  C1* A   2 231     233.036 113.453 228.364
ATOM   4946   N9 A   2 231     232.412 113.598 229.683
ATOM   4947   C5 A   2 231     231.349 114.409 231.436
ATOM   4948   N7 A   2 231     231.647 113.087 231.740
ATOM   4949   C8 A   2 231     232.277 112.651 230.674
ATOM   4950   N1 A   2 231     230.558 116.630 231.564
ATOM   4951   C2 A   2 231     231.067 116.801 230.337
ATOM   4952   N3 A   2 231     231.710 115.931 229.561
ATOM   4953   C4 A   2 231     231.820 114.739 230.175
ATOM   4954   C6 A   2 231     230.682 115.422 232.154
ATOM   4955   N6 A   2 231     230.168 115.255 233.376
ATOM   4956  C2* A   2 231     234.455 114.022 228.273
ATOM   4957  O2* A   2 231     234.639 114.615 227.001
ATOM   4958  C3* A   2 231     235.297 112.767 228.495
ATOM   4959  O3* A   2 231     236.621 112.878 227.967
ATOM   4960    P G   2 232     237.792 113.505 228.876
ATOM   4961  O1P G   2 232     239.035 113.547 228.056
ATOM   4962  O2P G   2 232     237.798 112.792 230.184
ATOM   4963  O5* G   2 232     237.304 115.005 229.107
ATOM   4964  C5* G   2 232     237.809 115.807 230.193
ATOM   4965  C4* G   2 232     236.778 116.840 230.588
ATOM   4966  O4* G   2 232     235.564 116.150 231.011
ATOM   4967  C1* G   2 232     235.220 116.550 232.324
ATOM   4968   N9 G   2 232     234.654 115.405 233.037
ATOM   4969   C4 G   2 232     233.766 115.455 234.091
ATOM   4970   N2 G   2 232     231.825 117.303 236.309
ATOM   4971   N3 G   2 232     233.246 116.576 234.639
ATOM   4972   C2 G   2 232     232.434 116.304 235.650
ATOM   4973   N1 G   2 232     232.158 115.032 236.091
ATOM   4974   C6 G   2 232     232.680 113.863 235.546
ATOM   4975   O6 G   2 232     232.366 112.765 236.030
ATOM   4976   C5 G   2 232     233.551 114.140 234.452
ATOM   4977   N7 G   2 232     234.271 113.280 233.632
ATOM   4978   C8 G   2 232     234.906 114.071 232.809
ATOM   4979  C2* G   2 232     236.511 117.089 232.942
ATOM   4980  O2* G   2 232     236.232 117.967 234.016
ATOM   4981  C3* G   2 232     237.162 117.772 231.738
ATOM   4982  O3* G   2 232     236.596 119.072 231.518
ATOM   4983    P A   2 233     237.535 120.293 231.024
ATOM   4984  O1P A   2 233     236.729 121.104 230.071
ATOM   4985  O2P A   2 233     238.859 119.760 230.593
ATOM   4986  O5* A   2 233     237.772 121.181 232.328
ATOM   4987  C5* A   2 233     236.670 121.818 233.011
ATOM   4988  C4* A   2 233     236.984 123.275 233.275
ATOM   4989  O4* A   2 233     238.255 123.366 233.979
ATOM   4990  C1* A   2 233     238.928 124.560 233.599
ATOM   4991   N9 A   2 233     240.204 124.205 232.973
ATOM   4992   C5 A   2 233     242.227 124.311 232.109
ATOM   4993   N7 A   2 233     241.813 122.993 231.969
ATOM   4994   C8 A   2 233     240.612 122.981 232.497
ATOM   4995   N1 A   2 233     243.505 126.296 232.033
ATOM   4996   C2 A   2 233     242.472 126.895 232.640
ATOM   4997   N3 A   2 233     241.308 126.379 233.028
ATOM   4998   C4 A   2 233     241.248 125.068 232.731
ATOM   4999   C6 A   2 233     243.414 124.978 231.746
ATOM   5000   N6 A   2 233     244.444 124.385 231.135
ATOM   5001  C2* A   2 233     238.007 125.310 232.634
ATOM   5002  O2* A   2 233     237.226 126.237 233.363
ATOM   5003  C3* A   2 233     237.193 124.161 232.052
ATOM   5004  O3* A   2 233     235.969 124.613 231.469
ATOM   5005    P U   2 234     235.907 124.944 229.889
ATOM   5006  O1P U   2 234     234.532 125.435 229.597
ATOM   5007  O2P U   2 234     236.438 123.770 229.145
ATOM   5008  O5* U   2 234     236.926 126.160 229.689
ATOM   5009  C5* U   2 234     236.769 127.389 230.431
ATOM   5010  C4* U   2 234     237.980 128.286 230.264
ATOM   5011  O4* U   2 234     239.187 127.564 230.628
ATOM   5012  C1* U   2 234     240.299 128.154 229.966
ATOM   5013   N1 U   2 234     241.067 127.112 229.262
ATOM   5014   C6 U   2 234     240.497 125.912 228.894
ATOM   5015   C2 U   2 234     242.398 127.389 228.961
ATOM   5016   O2 U   2 234     242.959 128.425 229.293
ATOM   5017   N3 U   2 234     243.050 126.403 228.260
ATOM   5018   C4 U   2 234     242.528 125.194 227.845
ATOM   5019   O4 U   2 234     243.218 124.446 227.150
ATOM   5020   C5 U   2 234     241.164 124.970 228.217
ATOM   5021  C2* U   2 234     239.755 129.239 229.031
ATOM   5022  O2* U   2 234     239.886 130.502 229.658
ATOM   5023  C3* U   2 234     238.304 128.796 228.867
ATOM   5024  O3* U   2 234     237.471 129.890 228.478
ATOM   5025    P U   2 235     237.153 130.139 226.917
ATOM   5026  O1P U   2 235     236.383 131.410 226.815
ATOM   5027  O2P U   2 235     236.576 128.887 226.355
ATOM   5028  O5* U   2 235     238.588 130.361 226.250
ATOM   5029  C5* U   2 235     239.370 131.545 226.530
ATOM   5030  C4* U   2 235     240.652 131.538 225.722
ATOM   5031  O4* U   2 235     241.489 130.424 226.135
ATOM   5032  C1* U   2 235     242.248 129.965 225.025
ATOM   5033   N1 U   2 235     241.998 128.524 224.837
ATOM   5034   C6 U   2 235     240.798 127.948 225.201
ATOM   5035   C2 U   2 235     243.016 127.754 224.283
ATOM   5036   O2 U   2 235     244.095 128.215 223.941
ATOM   5037   N3 U   2 235     242.722 126.419 224.145
ATOM   5038   C4 U   2 235     241.545 125.786 224.494
ATOM   5039   O4 U   2 235     241.428 124.574 224.304
ATOM   5040   C5 U   2 235     240.548 126.644 225.054
ATOM   5041  C2* U   2 235     241.888 130.846 223.822
ATOM   5042  O2* U   2 235     242.836 131.893 223.713
ATOM   5043  C3* U   2 235     240.504 131.348 224.220
ATOM   5044  O3* U   2 235     240.156 132.567 223.561
ATOM   5045    P C   2 236     239.320 132.522 222.183
ATOM   5046  O1P C   2 236     239.071 133.932 221.769
ATOM   5047  O2P C   2 236     238.167 131.597 222.361
ATOM   5048  O5* C   2 236     240.323 131.852 221.137
ATOM   5049  C5* C   2 236     241.576 132.484 220.797
ATOM   5050  C4* C   2 236     242.456 131.537 220.008
ATOM   5051  O4* C   2 236     242.797 130.383 220.822
ATOM   5052  C1* C   2 236     243.017 129.261 219.978
ATOM   5053   N1 C   2 236     242.165 128.138 220.422
ATOM   5054   C6 C   2 236     240.942 128.357 220.998
ATOM   5055   C5 C   2 236     240.168 127.335 221.388
ATOM   5056   C2 C   2 236     242.633 126.825 220.236
ATOM   5057   O2 C   2 236     243.751 126.649 219.722
ATOM   5058   N3 C   2 236     241.856 125.786 220.622
ATOM   5059   C4 C   2 236     240.663 126.014 221.177
ATOM   5060   N4 C   2 236     239.927 124.960 221.533
ATOM   5061  C2* C   2 236     242.763 129.709 218.535
ATOM   5062  O2* C   2 236     244.001 130.039 217.931
ATOM   5063  C3* C   2 236     241.861 130.920 218.751
ATOM   5064  O3* C   2 236     241.891 131.821 217.643
ATOM   5065    P C   2 237     240.883 131.601 216.403
ATOM   5066  O1P C   2 237     240.889 132.853 215.595
ATOM   5067  O2P C   2 237     239.593 131.077 216.931
ATOM   5068  O5* C   2 237     241.566 130.443 215.540
ATOM   5069  C5* C   2 237     242.813 130.665 214.840
ATOM   5070  C4* C   2 237     243.321 129.372 214.234
ATOM   5071  O4* C   2 237     243.629 128.422 215.293
ATOM   5072  C1* C   2 237     243.364 127.098 214.842
ATOM   5073   N1 C   2 237     242.343 126.485 215.721
ATOM   5074   C6 C   2 237     241.463 127.263 216.426
ATOM   5075   C5 C   2 237     240.533 126.716 217.219
ATOM   5076   C2 C   2 237     242.283 125.080 215.822
ATOM   5077   O2 C   2 237     243.095 124.387 215.182
ATOM   5078   N3 C   2 237     241.341 124.518 216.619
ATOM   5079   C4 C   2 237     240.489 125.293 217.298
ATOM   5080   N4 C   2 237     239.576 124.697 218.067
ATOM   5081  C2* C   2 237     242.920 127.200 213.379
ATOM   5082  O2* C   2 237     244.045 127.037 212.534
ATOM   5083  C3* C   2 237     242.347 128.612 213.344
ATOM   5084  O3* C   2 237     242.266 129.137 212.019
ATOM   5085    P C   2 238     240.914 128.933 211.161
ATOM   5086  O1P C   2 238     241.063 129.700 209.893
ATOM   5087  O2P C   2 238     239.754 129.210 212.051
ATOM   5088  O5* C   2 238     240.897 127.375 210.816
ATOM   5089  C5* C   2 238     241.841 126.802 209.884
ATOM   5090  C4* C   2 238     241.488 125.357 209.601
ATOM   5091  O4* C   2 238     241.625 124.573 210.817
ATOM   5092  C1* C   2 238     240.641 123.548 210.839
ATOM   5093   N1 C   2 238     239.856 123.667 212.090
ATOM   5094   C6 C   2 238     239.642 124.888 212.674
ATOM   5095   C5 C   2 238     238.948 124.998 213.817
ATOM   5096   C2 C   2 238     239.336 122.498 212.683
ATOM   5097   O2 C   2 238     239.536 121.398 212.138
ATOM   5098   N3 C   2 238     238.630 122.602 213.837
ATOM   5099   C4 C   2 238     238.435 123.800 214.398
ATOM   5100   N4 C   2 238     237.736 123.854 215.535
ATOM   5101  C2* C   2 238     239.837 123.644 209.536
ATOM   5102  O2* C   2 238     240.369 122.728 208.599
ATOM   5103  C3* C   2 238     240.059 125.106 209.146
ATOM   5104  O3* C   2 238     239.920 125.358 207.742
ATOM   5105    P C   2 239     238.455 125.573 207.100
ATOM   5106  O1P C   2 239     238.653 126.009 205.686
ATOM   5107  O2P C   2 239     237.652 126.425 208.021
ATOM   5108  O5* C   2 239     237.835 124.102 207.087
ATOM   5109  C5* C   2 239     236.406 123.881 207.154
ATOM   5110  C4* C   2 239     236.122 122.495 207.694
ATOM   5111  O4* C   2 239     236.751 122.351 208.996
ATOM   5112  C1* C   2 239     235.981 121.470 209.800
ATOM   5113   N1 C   2 239     235.652 122.137 211.079
ATOM   5114   C6 C   2 239     235.720 123.499 211.208
ATOM   5115   C5 C   2 239     235.431 124.100 212.370
ATOM   5116   C2 C   2 239     235.271 121.344 212.173
ATOM   5117   O2 C   2 239     235.216 120.110 212.035
ATOM   5118   N3 C   2 239     234.974 121.942 213.351
ATOM   5119   C4 C   2 239     235.047 123.270 213.463
ATOM   5120   N4 C   2 239     234.746 123.817 214.643
ATOM   5121  C2* C   2 239     234.774 121.016 208.972
ATOM   5122  O2* C   2 239     235.065 119.761 208.384
ATOM   5123  C3* C   2 239     234.662 122.146 207.951
ATOM   5124  O3* C   2 239     234.002 121.719 206.759
ATOM   5125    P C   2 240     232.477 122.161 206.481
ATOM   5126  O1P C   2 240     231.976 121.350 205.336
ATOM   5127  O2P C   2 240     232.434 123.645 206.400
ATOM   5128  O5* C   2 240     231.688 121.713 207.795
ATOM   5129  C5* C   2 240     231.657 120.331 208.217
ATOM   5130  C4* C   2 240     231.216 120.233 209.663
ATOM   5131  O4* C   2 240     232.095 121.047 210.484
ATOM   5132  C1* C   2 240     231.360 121.605 211.562
ATOM   5133   N1 C   2 240     231.507 123.076 211.520
ATOM   5134   C6 C   2 240     231.428 123.758 210.335
ATOM   5135   C5 C   2 240     231.586 125.089 210.288
ATOM   5136   C2 C   2 240     231.746 123.772 212.722
ATOM   5137   O2 C   2 240     231.806 123.139 213.792
ATOM   5138   N3 C   2 240     231.906 125.117 212.684
ATOM   5139   C4 C   2 240     231.835 125.768 211.517
ATOM   5140   N4 C   2 240     232.006 127.093 211.525
ATOM   5141  C2* C   2 240     229.923 121.076 211.467
ATOM   5142  O2* C   2 240     229.805 119.922 212.280
ATOM   5143  C3* C   2 240     229.819 120.750 209.980
ATOM   5144  O3* C   2 240     228.834 119.749 209.715
ATOM   5145    P A   2 241     227.427 120.162 209.053
ATOM   5146  O1P A   2 241     226.693 120.997 210.038
ATOM   5147  O2P A   2 241     226.783 118.931 208.511
ATOM   5148  O5* A   2 241     227.834 121.098 207.829
ATOM   5149  C5* A   2 241     226.845 121.548 206.883
ATOM   5150  C4* A   2 241     227.005 123.029 206.607
ATOM   5151  O4* A   2 241     226.701 123.789 207.815
ATOM   5152  C1* A   2 241     227.776 124.662 208.100
ATOM   5153   N9 A   2 241     227.856 124.871 209.549
ATOM   5154   C5 A   2 241     228.161 125.801 211.523
ATOM   5155   N7 A   2 241     227.690 124.517 211.767
ATOM   5156   C8 A   2 241     227.528 124.007 210.568
ATOM   5157   N1 A   2 241     228.960 128.006 211.813
ATOM   5158   C2 A   2 241     229.017 128.078 210.477
ATOM   5159   N3 A   2 241     228.701 127.159 209.568
ATOM   5160   C4 A   2 241     228.274 126.030 210.162
ATOM   5161   C6 A   2 241     228.526 126.859 212.381
ATOM   5162   N6 A   2 241     228.466 126.790 213.714
ATOM   5163  C2* A   2 241     229.000 124.030 207.438
ATOM   5164  O2* A   2 241     230.013 124.994 207.225
ATOM   5165  C3* A   2 241     228.382 123.508 206.141
ATOM   5166  O3* A   2 241     228.195 124.593 205.228
ATOM   5167    P G   2 242     229.117 124.718 203.912
ATOM   5168  O1P G   2 242     228.566 123.814 202.862
ATOM   5169  O2P G   2 242     230.547 124.595 204.308
ATOM   5170  O5* G   2 242     228.870 126.222 203.440
ATOM   5171  C5* G   2 242     227.577 126.666 202.953
ATOM   5172  C4* G   2 242     226.767 127.277 204.079
ATOM   5173  O4* G   2 242     227.630 128.054 204.941
ATOM   5174  C1* G   2 242     226.881 129.093 205.540
ATOM   5175   N9 G   2 242     227.697 130.308 205.563
ATOM   5176   C4 G   2 242     227.962 131.077 206.676
ATOM   5177   N2 G   2 242     227.529 131.695 210.070
ATOM   5178   N3 G   2 242     227.478 130.863 207.920
ATOM   5179   C2 G   2 242     227.920 131.761 208.788
ATOM   5180   N1 G   2 242     228.775 132.789 208.464
ATOM   5181   C6 G   2 242     229.291 133.032 207.193
ATOM   5182   O6 G   2 242     230.057 133.991 207.012
ATOM   5183   C5 G   2 242     228.818 132.070 206.244
ATOM   5184   N7 G   2 242     229.075 131.940 204.883
ATOM   5185   C8 G   2 242     228.383 130.890 204.520
ATOM   5186  C2* G   2 242     225.470 129.105 204.928
ATOM   5187  O2* G   2 242     224.576 128.565 205.883
ATOM   5188  C3* G   2 242     225.670 128.249 203.666
ATOM   5189  O3* G   2 242     224.570 127.504 203.087
ATOM   5190    P U   2 243     223.060 127.622 203.657
ATOM   5191  O1P U   2 243     222.206 127.099 202.555
ATOM   5192  O2P U   2 243     222.781 128.977 204.207
ATOM   5193  O5* U   2 243     223.005 126.545 204.840
ATOM   5194  C5* U   2 243     223.017 125.120 204.551
ATOM   5195  C4* U   2 243     222.886 124.299 205.823
ATOM   5196  O4* U   2 243     224.067 124.462 206.650
ATOM   5197  C1* U   2 243     223.713 124.285 208.015
ATOM   5198   N1 U   2 243     224.212 125.432 208.794
ATOM   5199   C6 U   2 243     224.575 126.609 208.178
ATOM   5200   C2 U   2 243     224.318 125.290 210.174
ATOM   5201   O2 U   2 243     224.004 124.269 210.770
ATOM   5202   N3 U   2 243     224.810 126.392 210.830
ATOM   5203   C4 U   2 243     225.196 127.593 210.267
ATOM   5204   O4 U   2 243     225.614 128.498 210.991
ATOM   5205   C5 U   2 243     225.052 127.660 208.848
ATOM   5206  C2* U   2 243     222.202 124.030 208.082
ATOM   5207  O2* U   2 243     221.975 122.635 208.172
ATOM   5208  C3* U   2 243     221.729 124.626 206.758
ATOM   5209  O3* U   2 243     220.508 124.022 206.322
ATOM   5210    P A   2 244     219.096 124.651 206.775
ATOM   5211  O1P A   2 244     218.018 123.797 206.202
ATOM   5212  O2P A   2 244     219.119 126.105 206.466
ATOM   5213  O5* A   2 244     219.081 124.492 208.363
ATOM   5214  C5* A   2 244     218.899 123.203 208.987
ATOM   5215  C4* A   2 244     218.786 123.355 210.491
ATOM   5216  O4* A   2 244     220.032 123.864 211.036
ATOM   5217  C1* A   2 244     219.762 124.643 212.195
ATOM   5218   N9 A   2 244     220.377 125.963 212.034
ATOM   5219   C5 A   2 244     221.277 127.936 212.426
ATOM   5220   N7 A   2 244     221.321 127.754 211.049
ATOM   5221   C8 A   2 244     220.774 126.575 210.869
ATOM   5222   N1 A   2 244     221.511 128.858 214.589
ATOM   5223   C2 A   2 244     220.924 127.741 215.043
ATOM   5224   N3 A   2 244     220.481 126.683 214.364
ATOM   5225   C4 A   2 244     220.690 126.844 213.045
ATOM   5226   C6 A   2 244     221.706 128.991 213.258
ATOM   5227   N6 A   2 244     222.291 130.106 212.805
ATOM   5228  C2* A   2 244     218.244 124.663 212.399
ATOM   5229  O2* A   2 244     217.899 123.682 213.358
ATOM   5230  C3* A   2 244     217.743 124.340 210.993
ATOM   5231  O3* A   2 244     216.435 123.770 210.991
ATOM   5232    P G   2 245     215.150 124.729 210.864
ATOM   5233  O1P G   2 245     213.938 123.869 210.946
ATOM   5234  O2P G   2 245     215.343 125.615 209.682
ATOM   5235  O5* G   2 245     215.219 125.620 212.185
ATOM   5236  C5* G   2 245     214.705 126.968 212.205
ATOM   5237  C4* G   2 245     215.531 127.828 213.138
ATOM   5238  O4* G   2 245     216.929 127.773 212.742
ATOM   5239  C1* G   2 245     217.538 129.039 212.953
ATOM   5240   N9 G   2 245     218.046 129.523 211.669
ATOM   5241   C4 G   2 245     218.845 130.629 211.450
ATOM   5242   N2 G   2 245     220.588 133.384 212.662
ATOM   5243   N3 G   2 245     219.303 131.483 212.392
ATOM   5244   C2 G   2 245     220.050 132.445 211.868
ATOM   5245   N1 G   2 245     220.324 132.559 210.527
ATOM   5246   C6 G   2 245     219.863 131.696 209.539
ATOM   5247   O6 G   2 245     220.167 131.897 208.357
ATOM   5248   C5 G   2 245     219.062 130.657 210.086
ATOM   5249   N7 G   2 245     218.415 129.599 209.461
ATOM   5250   C8 G   2 245     217.826 128.957 210.434
ATOM   5251  C2* G   2 245     216.494 129.945 213.616
ATOM   5252  O2* G   2 245     216.647 129.871 215.021
ATOM   5253  C3* G   2 245     215.194 129.311 213.132
ATOM   5254  O3* G   2 245     214.089 129.596 213.992
ATOM   5255    P C   2 246     213.121 130.842 213.667
ATOM   5256  O1P C   2 246     212.083 130.891 214.735
ATOM   5257  O2P C   2 246     212.701 130.753 212.241
ATOM   5258  O5* C   2 246     214.068 132.118 213.816
ATOM   5259  C5* C   2 246     214.603 132.515 215.100
ATOM   5260  C4* C   2 246     215.428 133.776 214.953
ATOM   5261  O4* C   2 246     216.606 133.493 214.151
ATOM   5262  C1* C   2 246     216.920 134.624 213.350
ATOM   5263   N1 C   2 246     216.902 134.220 211.927
ATOM   5264   C6 C   2 246     216.171 133.139 211.510
ATOM   5265   C5 C   2 246     216.152 132.771 210.222
ATOM   5266   C2 C   2 246     217.653 134.965 210.999
ATOM   5267   O2 C   2 246     218.317 135.939 211.399
ATOM   5268   N3 C   2 246     217.637 134.603 209.695
ATOM   5269   C4 C   2 246     216.917 133.548 209.303
ATOM   5270   N4 C   2 246     216.926 133.231 208.007
ATOM   5271  C2* C   2 246     215.922 135.734 213.703
ATOM   5272  O2* C   2 246     216.487 136.589 214.679
ATOM   5273  C3* C   2 246     214.742 134.920 214.221
ATOM   5274  O3* C   2 246     213.874 135.668 215.073
ATOM   5275    P G   2 247     212.473 136.216 214.498
ATOM   5276  O1P G   2 247     211.852 137.073 215.546
ATOM   5277  O2P G   2 247     211.715 135.057 213.956
ATOM   5278  O5* G   2 247     212.900 137.149 213.275
ATOM   5279  C5* G   2 247     213.694 138.336 213.490
ATOM   5280  C4* G   2 247     214.034 138.998 212.171
ATOM   5281  O4* G   2 247     214.929 138.154 211.400
ATOM   5282  C1* G   2 247     214.743 138.412 210.016
ATOM   5283   N9 G   2 247     214.493 137.148 209.326
ATOM   5284   C4 G   2 247     214.740 136.878 207.995
ATOM   5285   N2 G   2 247     215.881 137.895 204.869
ATOM   5286   N3 G   2 247     215.276 137.733 207.092
ATOM   5287   C2 G   2 247     215.373 137.186 205.887
ATOM   5288   N1 G   2 247     214.977 135.903 205.592
ATOM   5289   C6 G   2 247     214.426 135.004 206.502
ATOM   5290   O6 G   2 247     214.099 133.867 206.127
ATOM   5291   C5 G   2 247     214.318 135.578 207.803
ATOM   5292   N7 G   2 247     213.832 135.038 208.988
ATOM   5293   C8 G   2 247     213.957 136.000 209.861
ATOM   5294  C2* G   2 247     213.602 139.429 209.882
ATOM   5295  O2* G   2 247     214.154 140.720 209.710
ATOM   5296  C3* G   2 247     212.879 139.253 211.216
ATOM   5297  O3* G   2 247     212.139 140.412 211.593
ATOM   5298    P G   2 248     210.542 140.442 211.394
ATOM   5299  O1P G   2 248     210.038 141.663 212.083
ATOM   5300  O2P G   2 248     209.992 139.111 211.768
ATOM   5301  O5* G   2 248     210.353 140.647 209.823
ATOM   5302  C5* G   2 248     210.927 141.791 209.149
ATOM   5303  C4* G   2 248     209.839 142.767 208.764
ATOM   5304  O4* G   2 248     210.425 144.000 208.269
ATOM   5305  C1* G   2 248     209.546 144.593 207.325
ATOM   5306   N9 G   2 248     210.287 144.841 206.089
ATOM   5307   C4 G   2 248     210.708 146.070 205.624
ATOM   5308   N2 G   2 248     210.928 149.517 206.008
ATOM   5309   N3 G   2 248     210.505 147.262 206.231
ATOM   5310   C2 G   2 248     211.034 148.264 205.545
ATOM   5311   N1 G   2 248     211.706 148.110 204.356
ATOM   5312   C6 G   2 248     211.925 146.896 203.710
ATOM   5313   O6 G   2 248     212.543 146.872 202.638
ATOM   5314   C5 G   2 248     211.364 145.808 204.439
ATOM   5315   N7 G   2 248     211.353 144.447 204.160
ATOM   5316   C8 G   2 248     210.706 143.913 205.162
ATOM   5317  C2* G   2 248     208.326 143.672 207.189
ATOM   5318  O2* G   2 248     207.310 144.160 208.046
ATOM   5319  C3* G   2 248     208.908 142.333 207.644
ATOM   5320  O3* G   2 248     207.919 141.420 208.125
ATOM   5321    P C   2 249     207.518 140.124 207.249
ATOM   5322  O1P C   2 249     207.469 140.541 205.821
ATOM   5323  O2P C   2 249     206.307 139.535 207.882
ATOM   5324  O5* C   2 249     208.717 139.083 207.448
ATOM   5325  C5* C   2 249     210.027 139.326 206.886
ATOM   5326  C4* C   2 249     210.724 138.020 206.532
ATOM   5327  O4* C   2 249     211.036 137.259 207.741
ATOM   5328  C1* C   2 249     210.595 135.922 207.578
ATOM   5329   N1 C   2 249     210.296 135.331 208.908
ATOM   5330   C6 C   2 249     209.599 136.032 209.857
ATOM   5331   C5 C   2 249     209.341 135.499 211.065
ATOM   5332   C2 C   2 249     210.751 134.021 209.191
ATOM   5333   O2 C   2 249     211.378 133.392 208.320
ATOM   5334   N3 C   2 249     210.495 133.478 210.408
ATOM   5335   C4 C   2 249     209.816 134.176 211.324
ATOM   5336   N4 C   2 249     209.586 133.598 212.510
ATOM   5337  C2* C   2 249     209.442 136.010 206.577
ATOM   5338  O2* C   2 249     209.181 134.757 205.975
ATOM   5339  C3* C   2 249     209.988 137.055 205.600
ATOM   5340  O3* C   2 249     210.935 136.450 204.709
ATOM   5341    P G   2 250     210.630 136.386 203.124
ATOM   5342  O1P G   2 250     209.156 136.468 202.925
ATOM   5343  O2P G   2 250     211.380 135.227 202.561
ATOM   5344  O5* G   2 250     211.261 137.729 202.533
ATOM   5345  C5* G   2 250     212.690 137.871 202.346
ATOM   5346  C4* G   2 250     213.024 139.265 201.852
ATOM   5347  O4* G   2 250     212.484 140.247 202.775
ATOM   5348  C1* G   2 250     213.366 141.356 202.865
ATOM   5349   N9 G   2 250     213.738 141.533 204.268
ATOM   5350   C4 G   2 250     214.134 142.706 204.878
ATOM   5351   N2 G   2 250     214.862 146.097 204.700
ATOM   5352   N3 G   2 250     214.285 143.906 204.276
ATOM   5353   C2 G   2 250     214.660 144.846 205.130
ATOM   5354   N1 G   2 250     214.866 144.628 206.470
ATOM   5355   C6 G   2 250     214.715 143.405 207.115
ATOM   5356   O6 G   2 250     214.921 143.322 208.333
ATOM   5357   C5 G   2 250     214.319 142.382 206.207
ATOM   5358   N7 G   2 250     214.068 141.033 206.425
ATOM   5359   C8 G   2 250     213.735 140.570 205.251
ATOM   5360  C2* G   2 250     214.526 141.112 201.892
ATOM   5361  O2* G   2 250     214.239 141.769 200.672
ATOM   5362  C3* G   2 250     214.510 139.590 201.773
ATOM   5363  O3* G   2 250     215.073 139.137 200.539
ATOM   5364    P A   2 251     216.610 138.655 200.482
ATOM   5365  O1P A   2 251     216.889 138.206 199.090
ATOM   5366  O2P A   2 251     216.855 137.722 201.615
ATOM   5367  O5* A   2 251     217.455 139.981 200.752
ATOM   5368  C5* A   2 251     217.592 141.008 199.743
ATOM   5369  C4* A   2 251     218.265 142.224 200.337
ATOM   5370  O4* A   2 251     217.437 142.730 201.418
ATOM   5371  C1* A   2 251     218.256 143.159 202.496
ATOM   5372   N9 A   2 251     217.949 142.320 203.659
ATOM   5373   C5 A   2 251     217.637 141.566 205.705
ATOM   5374   N7 A   2 251     217.266 140.536 204.850
ATOM   5375   C8 A   2 251     217.473 141.030 203.654
ATOM   5376   N1 A   2 251     218.081 142.836 207.644
ATOM   5377   C2 A   2 251     218.469 143.818 206.819
ATOM   5378   N3 A   2 251     218.501 143.839 205.488
ATOM   5379   C4 A   2 251     218.067 142.670 204.985
ATOM   5380   C6 A   2 251     217.649 141.673 207.109
ATOM   5381   N6 A   2 251     217.257 140.697 207.934
ATOM   5382  C2* A   2 251     219.711 143.068 202.028
ATOM   5383  O2* A   2 251     220.110 144.314 201.490
ATOM   5384  C3* A   2 251     219.617 141.958 200.986
ATOM   5385  O3* A   2 251     220.686 141.985 200.039
ATOM   5386    P G   2 252     222.057 141.201 200.358
ATOM   5387  O1P G   2 252     223.045 141.592 199.315
ATOM   5388  O2P G   2 252     221.735 139.762 200.561
ATOM   5389  O5* G   2 252     222.535 141.822 201.747
ATOM   5390  C5* G   2 252     223.250 141.031 202.723
ATOM   5391  C4* G   2 252     222.791 141.396 204.118
ATOM   5392  O4* G   2 252     221.368 141.135 204.231
ATOM   5393  C1* G   2 252     221.060 140.735 205.558
ATOM   5394   N9 G   2 252     220.380 139.440 205.514
ATOM   5395   C4 G   2 252     219.864 138.745 206.588
ATOM   5396   N2 G   2 252     219.280 138.478 210.003
ATOM   5397   N3 G   2 252     219.914 139.128 207.883
ATOM   5398   C2 G   2 252     219.323 138.254 208.681
ATOM   5399   N1 G   2 252     218.730 137.096 208.245
ATOM   5400   C6 G   2 252     218.663 136.679 206.920
ATOM   5401   O6 G   2 252     218.096 135.617 206.637
ATOM   5402   C5 G   2 252     219.297 137.607 206.049
ATOM   5403   N7 G   2 252     219.460 137.581 204.670
ATOM   5404   C8 G   2 252     220.109 138.682 204.398
ATOM   5405  C2* G   2 252     222.362 140.762 206.365
ATOM   5406  O2* G   2 252     222.444 142.001 207.044
ATOM   5407  C3* G   2 252     223.407 140.606 205.264
ATOM   5408  O3* G   2 252     224.672 141.148 205.653
ATOM   5409    P C   2 253     225.818 140.179 206.240
ATOM   5410  O1P C   2 253     227.023 141.019 206.497
ATOM   5411  O2P C   2 253     225.928 139.002 205.339
ATOM   5412  O5* C   2 253     225.236 139.676 207.641
ATOM   5413  C5* C   2 253     225.111 140.575 208.767
ATOM   5414  C4* C   2 253     224.470 139.868 209.945
ATOM   5415  O4* C   2 253     223.130 139.438 209.583
ATOM   5416  C1* C   2 253     222.812 138.240 210.279
ATOM   5417   N1 C   2 253     222.451 137.193 209.298
ATOM   5418   C6 C   2 253     222.814 137.300 207.981
ATOM   5419   C5 C   2 253     222.486 136.353 207.093
ATOM   5420   C2 C   2 253     221.717 136.076 209.740
ATOM   5421   O2 C   2 253     221.393 135.996 210.939
ATOM   5422   N3 C   2 253     221.383 135.114 208.849
ATOM   5423   C4 C   2 253     221.747 135.232 207.569
ATOM   5424   N4 C   2 253     221.400 134.257 206.728
ATOM   5425  C2* C   2 253     224.011 137.889 211.167
ATOM   5426  O2* C   2 253     223.791 138.400 212.468
ATOM   5427  C3* C   2 253     225.145 138.594 210.431
ATOM   5428  O3* C   2 253     226.252 138.863 211.287
ATOM   5429    P G   2 254     227.507 137.855 211.306
ATOM   5430  O1P G   2 254     228.411 138.272 212.414
ATOM   5431  O2P G   2 254     228.040 137.754 209.923
ATOM   5432  O5* G   2 254     226.868 136.443 211.686
ATOM   5433  C5* G   2 254     226.275 136.215 212.981
ATOM   5434  C4* G   2 254     225.622 134.851 213.029
ATOM   5435  O4* G   2 254     224.535 134.801 212.066
ATOM   5436  C1* G   2 254     224.406 133.480 211.559
ATOM   5437   N9 G   2 254     224.560 133.515 210.106
ATOM   5438   C4 G   2 254     224.101 132.573 209.207
ATOM   5439   N2 G   2 254     222.435 129.590 208.549
ATOM   5440   N3 G   2 254     223.415 131.447 209.513
ATOM   5441   C2 G   2 254     223.116 130.740 208.431
ATOM   5442   N1 G   2 254     223.464 131.108 207.153
ATOM   5443   C6 G   2 254     224.171 132.259 206.813
ATOM   5444   O6 G   2 254     224.436 132.491 205.625
ATOM   5445   C5 G   2 254     224.496 133.031 207.965
ATOM   5446   N7 G   2 254     225.180 134.236 208.078
ATOM   5447   C8 G   2 254     225.194 134.483 209.361
ATOM   5448  C2* G   2 254     225.464 132.617 212.255
ATOM   5449  O2* G   2 254     224.863 131.980 213.364
ATOM   5450  C3* G   2 254     226.501 133.668 212.648
ATOM   5451  O3* G   2 254     227.325 133.247 213.738
ATOM   5452    P A   2 255     228.875 132.870 213.485
ATOM   5453  O1P A   2 255     229.692 133.813 214.298
ATOM   5454  O2P A   2 255     229.127 132.757 212.024
ATOM   5455  O5* A   2 255     229.020 131.418 214.131
ATOM   5456  C5* A   2 255     227.984 130.434 213.952
ATOM   5457  C4* A   2 255     227.269 130.183 215.259
ATOM   5458  O4* A   2 255     225.878 129.879 214.988
ATOM   5459  C1* A   2 255     225.393 128.972 215.961
ATOM   5460   N9 A   2 255     224.875 127.788 215.270
ATOM   5461   C5 A   2 255     223.833 125.909 214.789
ATOM   5462   N7 A   2 255     224.455 126.319 213.618
ATOM   5463   C8 A   2 255     225.058 127.432 213.955
ATOM   5464   N1 A   2 255     222.569 124.682 216.360
ATOM   5465   C2 A   2 255     222.897 125.629 217.249
ATOM   5466   N3 A   2 255     223.641 126.720 217.083
ATOM   5467   C4 A   2 255     224.085 126.803 215.816
ATOM   5468   C6 A   2 255     223.030 124.796 215.094
ATOM   5469   N6 A   2 255     222.699 123.855 214.205
ATOM   5470  C2* A   2 255     226.530 128.702 216.954
ATOM   5471  O2* A   2 255     226.388 129.573 218.059
ATOM   5472  C3* A   2 255     227.761 129.017 216.107
ATOM   5473  O3* A   2 255     228.896 129.354 216.911
ATOM   5474    P A   2 256     229.995 128.225 217.268
ATOM   5475  O1P A   2 256     231.056 128.882 218.080
ATOM   5476  O2P A   2 256     230.369 127.518 216.013
ATOM   5477  O5* A   2 256     229.220 127.183 218.200
ATOM   5478  C5* A   2 256     228.695 127.572 219.495
ATOM   5479  C4* A   2 256     227.675 126.558 219.982
ATOM   5480  O4* A   2 256     226.606 126.453 219.003
ATOM   5481  C1* A   2 256     226.131 125.116 218.950
ATOM   5482   N9 A   2 256     226.324 124.612 217.586
ATOM   5483   C5 A   2 256     226.174 123.457 215.718
ATOM   5484   N7 A   2 256     227.116 124.449 215.486
ATOM   5485   C8 A   2 256     227.170 125.103 216.620
ATOM   5486   N1 A   2 256     224.732 121.609 215.440
ATOM   5487   C2 A   2 256     224.350 121.814 216.708
ATOM   5488   N3 A   2 256     224.756 122.743 217.572
ATOM   5489   C4 A   2 256     225.679 123.543 217.008
ATOM   5490   C6 A   2 256     225.663 122.430 214.904
ATOM   5491   N6 A   2 256     226.045 122.224 213.641
ATOM   5492  C2* A   2 256     226.876 124.321 220.029
ATOM   5493  O2* A   2 256     226.101 124.317 221.214
ATOM   5494  C3* A   2 256     228.165 125.126 220.161
ATOM   5495  O3* A   2 256     228.788 124.931 221.434
ATOM   5496    P C   2 257     229.862 123.745 221.633
ATOM   5497  O1P C   2 257     230.310 123.796 223.053
ATOM   5498  O2P C   2 257     230.873 123.844 220.546
ATOM   5499  O5* C   2 257     229.027 122.401 221.408
ATOM   5500  C5* C   2 257     227.986 121.998 222.328
ATOM   5501  C4* C   2 257     227.261 120.769 221.811
ATOM   5502  O4* C   2 257     226.614 121.079 220.546
ATOM   5503  C1* C   2 257     226.574 119.912 219.734
ATOM   5504   N1 C   2 257     227.254 120.189 218.451
ATOM   5505   C6 C   2 257     228.274 121.099 218.373
ATOM   5506   C5 C   2 257     228.904 121.336 217.216
ATOM   5507   C2 C   2 257     226.842 119.490 217.300
ATOM   5508   O2 C   2 257     225.900 118.681 217.386
ATOM   5509   N3 C   2 257     227.479 119.720 216.127
ATOM   5510   C4 C   2 257     228.477 120.605 216.071
ATOM   5511   N4 C   2 257     229.080 120.792 214.899
ATOM   5512  C2* C   2 257     227.220 118.774 220.531
ATOM   5513  O2* C   2 257     226.209 118.028 221.182
ATOM   5514  C3* C   2 257     228.116 119.550 221.492
ATOM   5515  O3* C   2 257     228.445 118.791 222.657
ATOM   5516    P G   2 258     229.945 118.232 222.853
ATOM   5517  O1P G   2 258     229.931 117.283 224.000
ATOM   5518  O2P G   2 258     230.870 119.397 222.878
ATOM   5519  O5* G   2 258     230.237 117.402 221.521
ATOM   5520  C5* G   2 258     229.492 116.206 221.202
ATOM   5521  C4* G   2 258     229.882 115.693 219.830
ATOM   5522  O4* G   2 258     229.519 116.676 218.824
ATOM   5523  C1* G   2 258     230.476 116.664 217.773
ATOM   5524   N9 G   2 258     231.069 117.998 217.675
ATOM   5525   C4 G   2 258     231.721 118.535 216.584
ATOM   5526   N2 G   2 258     232.902 118.237 213.327
ATOM   5527   N3 G   2 258     231.935 117.919 215.401
ATOM   5528   C2 G   2 258     232.598 118.693 214.553
ATOM   5529   N1 G   2 258     233.013 119.972 214.842
ATOM   5530   C6 G   2 258     232.803 120.626 216.051
ATOM   5531   O6 G   2 258     233.222 121.781 216.207
ATOM   5532   C5 G   2 258     232.096 119.806 216.973
ATOM   5533   N7 G   2 258     231.691 120.063 218.275
ATOM   5534   C8 G   2 258     231.088 118.968 218.650
ATOM   5535  C2* G   2 258     231.484 115.553 218.086
ATOM   5536  O2* G   2 258     231.090 114.367 217.419
ATOM   5537  C3* G   2 258     231.369 115.464 219.604
ATOM   5538  O3* G   2 258     231.800 114.206 220.120
ATOM   5539    P G   2 259     233.284 114.059 220.731
ATOM   5540  O1P G   2 259     233.375 112.702 221.340
ATOM   5541  O2P G   2 259     233.568 115.259 221.567
ATOM   5542  O5* G   2 259     234.240 114.106 219.454
ATOM   5543  C5* G   2 259     234.215 113.052 218.469
ATOM   5544  C4* G   2 259     235.037 113.435 217.257
ATOM   5545  O4* G   2 259     234.446 114.594 216.610
ATOM   5546  C1* G   2 259     235.466 115.346 215.965
ATOM   5547   N9 G   2 259     235.448 116.716 216.478
ATOM   5548   C4 G   2 259     236.036 117.816 215.889
ATOM   5549   N2 G   2 259     237.884 119.215 213.303
ATOM   5550   N3 G   2 259     236.727 117.822 214.729
ATOM   5551   C2 G   2 259     237.176 119.029 214.426
ATOM   5552   N1 G   2 259     236.967 120.143 215.200
ATOM   5553   C6 G   2 259     236.261 120.164 216.398
ATOM   5554   O6 G   2 259     236.137 121.228 217.019
ATOM   5555   C5 G   2 259     235.768 118.872 216.737
ATOM   5556   N7 G   2 259     235.025 118.449 217.832
ATOM   5557   C8 G   2 259     234.857 117.168 217.636
ATOM   5558  C2* G   2 259     236.794 114.626 216.219
ATOM   5559  O2* G   2 259     237.072 113.777 215.121
ATOM   5560  C3* G   2 259     236.478 113.861 217.500
ATOM   5561  O3* G   2 259     237.355 112.752 217.694
ATOM   5562    P G   2 260     238.781 112.977 218.411
ATOM   5563  O1P G   2 260     239.375 111.631 218.637
ATOM   5564  O2P G   2 260     238.591 113.897 219.566
ATOM   5565  O5* G   2 260     239.660 113.732 217.314
ATOM   5566  C5* G   2 260     239.961 113.111 216.042
ATOM   5567  C4* G   2 260     240.733 114.065 215.156
ATOM   5568  O4* G   2 260     239.919 115.234 214.879
ATOM   5569  C1* G   2 260     240.755 116.374 214.737
ATOM   5570   N9 G   2 260     240.284 117.421 215.646
ATOM   5571   C4 G   2 260     240.651 118.752 215.631
ATOM   5572   N2 G   2 260     242.517 121.348 214.266
ATOM   5573   N3 G   2 260     241.539 119.324 214.787
ATOM   5574   C2 G   2 260     241.670 120.622 215.011
ATOM   5575   N1 G   2 260     240.980 121.306 215.983
ATOM   5576   C6 G   2 260     240.060 120.742 216.861
ATOM   5577   O6 G   2 260     239.491 121.454 217.697
ATOM   5578   C5 G   2 260     239.914 119.345 216.637
ATOM   5579   N7 G   2 260     239.116 118.409 217.282
ATOM   5580   C8 G   2 260     239.370 117.285 216.667
ATOM   5581  C2* G   2 260     242.205 115.918 214.932
ATOM   5582  O2* G   2 260     242.782 115.690 213.660
ATOM   5583  C3* G   2 260     242.016 114.637 215.741
ATOM   5584  O3* G   2 260     243.102 113.722 215.590
ATOM   5585    P G   2 261     244.375 113.823 216.569
ATOM   5586  O1P G   2 261     245.343 112.774 216.143
ATOM   5587  O2P G   2 261     243.888 113.845 217.978
ATOM   5588  O5* G   2 261     244.998 115.250 216.222
ATOM   5589  C5* G   2 261     245.839 115.945 217.164
ATOM   5590  C4* G   2 261     246.159 117.330 216.653
ATOM   5591  O4* G   2 261     244.928 118.054 216.392
ATOM   5592  C1* G   2 261     245.127 119.435 216.648
ATOM   5593   N9 G   2 261     244.099 119.896 217.579
ATOM   5594   C4 G   2 261     243.883 121.196 217.981
ATOM   5595   N2 G   2 261     244.756 124.558 217.885
ATOM   5596   N3 G   2 261     244.601 122.276 217.598
ATOM   5597   C2 G   2 261     244.152 123.390 218.151
ATOM   5598   N1 G   2 261     243.078 123.443 219.007
ATOM   5599   C6 G   2 261     242.321 122.348 219.414
ATOM   5600   O6 G   2 261     241.368 122.509 220.188
ATOM   5601   C5 G   2 261     242.798 121.141 218.833
ATOM   5602   N7 G   2 261     242.345 119.834 218.971
ATOM   5603   C8 G   2 261     243.145 119.132 218.215
ATOM   5604  C2* G   2 261     246.573 119.622 217.120
ATOM   5605  O2* G   2 261     247.362 120.026 216.018
ATOM   5606  C3* G   2 261     246.913 118.223 217.625
ATOM   5607  O3* G   2 261     248.314 117.955 217.590
ATOM   5608    P A   2 262     249.200 118.151 218.918
ATOM   5609  O1P A   2 262     250.568 117.643 218.620
ATOM   5610  O2P A   2 262     248.446 117.592 220.073
ATOM   5611  O5* A   2 262     249.282 119.733 219.097
ATOM   5612  C5* A   2 262     250.021 120.554 218.167
ATOM   5613  C4* A   2 262     249.889 122.011 218.542
ATOM   5614  O4* A   2 262     248.503 122.417 218.396
ATOM   5615  C1* A   2 262     248.170 123.353 219.409
ATOM   5616   N9 A   2 262     247.048 122.817 220.183
ATOM   5617   C5 A   2 262     245.303 122.612 221.511
ATOM   5618   N7 A   2 262     245.546 121.348 220.992
ATOM   5619   C8 A   2 262     246.588 121.521 220.215
ATOM   5620   N1 A   2 262     244.365 124.415 222.714
ATOM   5621   C2 A   2 262     245.319 125.179 222.164
ATOM   5622   N3 A   2 262     246.288 124.838 221.315
ATOM   5623   C4 A   2 262     246.223 123.526 221.024
ATOM   5624   C6 A   2 262     244.328 123.100 222.403
ATOM   5625   N6 A   2 262     243.377 122.340 222.954
ATOM   5626  C2* A   2 262     249.438 123.621 220.227
ATOM   5627  O2* A   2 262     250.074 124.777 219.717
ATOM   5628  C3* A   2 262     250.231 122.340 219.987
ATOM   5629  O3* A   2 262     251.637 122.515 220.166
ATOM   5630    P G   2 263     252.385 121.795 221.397
ATOM   5631  O1P G   2 263     253.807 122.238 221.381
ATOM   5632  O2P G   2 263     252.070 120.341 221.352
ATOM   5633  O5* G   2 263     251.686 122.409 222.692
ATOM   5634  C5* G   2 263     251.780 123.818 222.992
ATOM   5635  C4* G   2 263     250.749 124.208 224.029
ATOM   5636  O4* G   2 263     249.414 124.004 223.491
ATOM   5637  C1* G   2 263     248.531 123.629 224.540
ATOM   5638   N9 G   2 263     247.914 122.347 224.197
ATOM   5639   C4 G   2 263     246.819 121.769 224.805
ATOM   5640   N2 G   2 263     244.332 121.835 227.235
ATOM   5641   N3 G   2 263     246.126 122.277 225.849
ATOM   5642   C2 G   2 263     245.121 121.489 226.206
ATOM   5643   N1 G   2 263     244.816 120.304 225.583
ATOM   5644   C6 G   2 263     245.511 119.762 224.507
ATOM   5645   O6 G   2 263     245.146 118.684 224.015
ATOM   5646   C5 G   2 263     246.600 120.592 224.118
ATOM   5647   N7 G   2 263     247.540 120.427 223.110
ATOM   5648   C8 G   2 263     248.298 121.486 223.196
ATOM   5649  C2* G   2 263     249.338 123.620 225.842
ATOM   5650  O2* G   2 263     249.171 124.868 226.488
ATOM   5651  C3* G   2 263     250.755 123.400 225.317
ATOM   5652  O3* G   2 263     251.764 123.855 226.220
ATOM   5653    P C   2 264     252.250 122.901 227.422
ATOM   5654  O1P C   2 264     253.317 123.627 228.167
ATOM   5655  O2P C   2 264     252.537 121.551 226.861
ATOM   5656  O5* C   2 264     250.961 122.797 228.359
ATOM   5657  C5* C   2 264     250.831 121.745 229.338
ATOM   5658  C4* C   2 264     249.372 121.496 229.654
ATOM   5659  O4* C   2 264     248.645 121.224 228.426
ATOM   5660  C1* C   2 264     247.618 120.277 228.681
ATOM   5661   N1 C   2 264     247.796 119.122 227.776
ATOM   5662   C6 C   2 264     249.025 118.819 227.252
ATOM   5663   C5 C   2 264     249.188 117.784 226.416
ATOM   5664   C2 C   2 264     246.674 118.335 227.448
ATOM   5665   O2 C   2 264     245.565 118.623 227.938
ATOM   5666   N3 C   2 264     246.831 117.284 226.604
ATOM   5667   C4 C   2 264     248.037 117.007 226.095
ATOM   5668   N4 C   2 264     248.143 115.967 225.264
ATOM   5669  C2* C   2 264     247.652 119.942 230.177
ATOM   5670  O2* C   2 264     246.703 120.748 230.850
ATOM   5671  C3* C   2 264     249.096 120.284 230.534
ATOM   5672  O3* C   2 264     249.247 120.604 231.919
ATOM   5673    P A   2 265     250.283 119.772 232.834
ATOM   5674  O1P A   2 265     251.601 120.467 232.735
ATOM   5675  O2P A   2 265     250.190 118.329 232.478
ATOM   5676  O5* A   2 265     249.721 119.975 234.318
ATOM   5677  C5* A   2 265     248.743 119.069 234.900
ATOM   5678  C4* A   2 265     247.457 119.811 235.236
ATOM   5679  O4* A   2 265     247.782 120.960 236.072
ATOM   5680  C1* A   2 265     247.407 122.155 235.412
ATOM   5681   N9 A   2 265     248.435 123.169 235.687
ATOM   5682   C5 A   2 265     249.501 124.968 236.396
ATOM   5683   N7 A   2 265     250.441 124.199 235.721
ATOM   5684   C8 A   2 265     249.763 123.147 235.322
ATOM   5685   N1 A   2 265     248.466 126.700 237.630
ATOM   5686   C2 A   2 265     247.336 125.987 237.533
ATOM   5687   N3 A   2 265     247.125 124.811 236.938
ATOM   5688   C4 A   2 265     248.259 124.348 236.382
ATOM   5689   C6 A   2 265     249.590 126.212 237.061
ATOM   5690   N6 A   2 265     250.715 126.930 237.157
ATOM   5691  C2* A   2 265     247.246 121.786 233.933
ATOM   5692  O2* A   2 265     246.375 122.675 233.262
ATOM   5693  C3* A   2 265     246.699 120.360 234.024
ATOM   5694  O3* A   2 265     245.255 120.418 234.148
ATOM   5695    P G   2 266     244.479 119.645 235.340
ATOM   5696  O1P G   2 266     245.035 118.274 235.520
ATOM   5697  O2P G   2 266     243.020 119.812 235.079
ATOM   5698  O5* G   2 266     244.854 120.546 236.600
ATOM   5699  C5* G   2 266     244.669 120.108 237.959
ATOM   5700  C4* G   2 266     245.606 120.887 238.856
ATOM   5701  O4* G   2 266     245.659 122.261 238.384
ATOM   5702  C1* G   2 266     245.768 123.147 239.487
ATOM   5703   N9 G   2 266     244.564 123.975 239.514
ATOM   5704   C4 G   2 266     244.469 125.302 239.885
ATOM   5705   N2 G   2 266     245.953 128.235 241.025
ATOM   5706   N3 G   2 266     245.485 126.090 240.305
ATOM   5707   C2 G   2 266     245.075 127.318 240.588
ATOM   5708   N1 G   2 266     243.772 127.739 240.466
ATOM   5709   C6 G   2 266     242.712 126.949 240.032
ATOM   5710   O6 G   2 266     241.575 127.432 239.951
ATOM   5711   C5 G   2 266     243.136 125.627 239.730
ATOM   5712   N7 G   2 266     242.410 124.534 239.278
ATOM   5713   C8 G   2 266     243.293 123.580 239.165
ATOM   5714  C2* G   2 266     245.948 122.285 240.740
ATOM   5715  O2* G   2 266     247.331 122.103 240.982
ATOM   5716  C3* G   2 266     245.234 121.002 240.326
ATOM   5717  O3* G   2 266     245.650 119.878 241.099
ATOM   5718    P C   2 267     245.016 119.641 242.562
ATOM   5719  O1P C   2 267     245.835 118.589 243.231
ATOM   5720  O2P C   2 267     243.553 119.434 242.391
ATOM   5721  O5* C   2 267     245.250 121.034 243.310
ATOM   5722  C5* C   2 267     244.435 121.439 244.437
ATOM   5723  C4* C   2 267     244.675 122.901 244.760
ATOM   5724  O4* C   2 267     244.298 123.721 243.619
ATOM   5725  C1* C   2 267     243.835 124.987 244.075
ATOM   5726   N1 C   2 267     242.475 125.231 243.544
ATOM   5727   C6 C   2 267     241.647 124.191 243.217
ATOM   5728   C5 C   2 267     240.411 124.410 242.747
ATOM   5729   C2 C   2 267     242.036 126.562 243.382
ATOM   5730   O2 C   2 267     242.805 127.496 243.671
ATOM   5731   N3 C   2 267     240.788 126.791 242.912
ATOM   5732   C4 C   2 267     239.989 125.765 242.603
ATOM   5733   N4 C   2 267     238.763 126.039 242.151
ATOM   5734  C2* C   2 267     243.924 124.986 245.605
ATOM   5735  O2* C   2 267     245.147 125.588 245.991
ATOM   5736  C3* C   2 267     243.866 123.491 245.909
ATOM   5737  O3* C   2 267     244.435 123.171 247.184
ATOM   5738    P C   2 268     243.566 123.372 248.531
ATOM   5739  O1P C   2 268     244.270 122.658 249.633
ATOM   5740  O2P C   2 268     242.145 123.039 248.237
ATOM   5741  O5* C   2 268     243.653 124.939 248.822
ATOM   5742  C5* C   2 268     244.901 125.568 249.198
ATOM   5743  C4* C   2 268     244.704 127.058 249.382
ATOM   5744  O4* C   2 268     244.315 127.652 248.112
ATOM   5745  C1* C   2 268     243.388 128.706 248.341
ATOM   5746   N1 C   2 268     242.114 128.367 247.672
ATOM   5747   C6 C   2 268     241.794 127.065 247.392
ATOM   5748   C5 C   2 268     240.641 126.748 246.791
ATOM   5749   C2 C   2 268     241.228 129.402 247.325
ATOM   5750   O2 C   2 268     241.539 130.580 247.580
ATOM   5751   N3 C   2 268     240.057 129.089 246.720
ATOM   5752   C4 C   2 268     239.759 127.812 246.457
ATOM   5753   N4 C   2 268     238.595 127.547 245.866
ATOM   5754  C2* C   2 268     243.255 128.874 249.858
ATOM   5755  O2* C   2 268     244.175 129.853 250.306
ATOM   5756  C3* C   2 268     243.591 127.468 250.339
ATOM   5757  O3* C   2 268     243.991 127.434 251.709
ATOM   5758    P C   2 269     242.888 127.170 252.856
ATOM   5759  O1P C   2 269     243.600 127.159 254.163
ATOM   5760  O2P C   2 269     242.070 125.989 252.458
ATOM   5761  O5* C   2 269     241.947 128.459 252.803
ATOM   5762  C5* C   2 269     242.413 129.745 253.270
ATOM   5763  C4* C   2 269     241.285 130.757 253.259
ATOM   5764  O4* C   2 269     240.841 130.989 251.895
ATOM   5765  C1* C   2 269     239.463 131.341 251.901
ATOM   5766   N1 C   2 269     238.717 130.431 251.006
ATOM   5767   C6 C   2 269     239.212 129.198 250.673
ATOM   5768   C5 C   2 269     238.523 128.366 249.879
ATOM   5769   C2 C   2 269     237.472 130.852 250.502
ATOM   5770   O2 C   2 269     237.048 131.983 250.799
ATOM   5771   N3 C   2 269     236.767 130.016 249.704
ATOM   5772   C4 C   2 269     237.257 128.811 249.398
ATOM   5773   N4 C   2 269     236.519 128.015 248.623
ATOM   5774  C2* C   2 269     238.983 131.315 253.357
ATOM   5775  O2* C   2 269     239.021 132.628 253.887
ATOM   5776  C3* C   2 269     240.006 130.378 253.995
ATOM   5777  O3* C   2 269     240.109 130.573 255.408
ATOM   5778    P A   2 270     239.219 129.676 256.410
ATOM   5779  O1P A   2 270     239.650 130.002 257.798
ATOM   5780  O2P A   2 270     239.263 128.263 255.943
ATOM   5781  O5* A   2 270     237.729 130.213 256.210
ATOM   5782  C5* A   2 270     237.353 131.548 256.618
ATOM   5783  C4* A   2 270     235.948 131.867 256.155
ATOM   5784  O4* A   2 270     235.885 131.768 254.706
ATOM   5785  C1* A   2 270     234.598 131.313 254.314
ATOM   5786   N9 A   2 270     234.750 130.068 253.559
ATOM   5787   C5 A   2 270     234.363 128.296 252.308
ATOM   5788   N7 A   2 270     235.715 128.260 252.627
ATOM   5789   C8 A   2 270     235.893 129.327 253.369
ATOM   5790   N1 A   2 270     232.237 127.767 251.423
ATOM   5791   C2 A   2 270     231.791 128.871 252.036
ATOM   5792   N3 A   2 270     232.458 129.749 252.782
ATOM   5793   C4 A   2 270     233.755 129.402 252.879
ATOM   5794   C6 A   2 270     233.544 127.442 251.542
ATOM   5795   N6 A   2 270     233.987 126.338 250.934
ATOM   5796  C2* A   2 270     233.762 131.155 255.586
ATOM   5797  O2* A   2 270     233.021 132.342 255.794
ATOM   5798  C3* A   2 270     234.849 130.928 256.631
ATOM   5799  O3* A   2 270     234.409 131.239 257.952
ATOM   5800    P G   2 271     233.828 130.071 258.898
ATOM   5801  O1P G   2 271     232.832 129.300 258.102
ATOM   5802  O2P G   2 271     233.422 130.669 260.202
ATOM   5803  O5* G   2 271     235.077 129.113 259.155
ATOM   5804  C5* G   2 271     236.302 129.617 259.724
ATOM   5805  C4* G   2 271     236.764 128.715 260.847
ATOM   5806  O4* G   2 271     236.791 127.334 260.379
ATOM   5807  C1* G   2 271     238.079 126.794 260.587
ATOM   5808   N9 G   2 271     238.322 125.756 259.583
ATOM   5809   C4 G   2 271     237.930 124.438 259.687
ATOM   5810   N2 G   2 271     236.351 121.908 261.471
ATOM   5811   N3 G   2 271     237.251 123.892 260.721
ATOM   5812   C2 G   2 271     237.022 122.602 260.539
ATOM   5813   N1 G   2 271     237.430 121.897 259.432
ATOM   5814   C6 G   2 271     238.132 122.431 258.354
ATOM   5815   O6 G   2 271     238.457 121.699 257.408
ATOM   5816   C5 G   2 271     238.381 123.827 258.533
ATOM   5817   N7 G   2 271     239.033 124.743 257.714
ATOM   5818   C8 G   2 271     238.973 125.871 258.374
ATOM   5819  C2* G   2 271     239.022 127.999 260.640
ATOM   5820  O2* G   2 271     240.233 127.687 261.301
ATOM   5821  C3* G   2 271     238.158 129.002 261.406
ATOM   5822  O3* G   2 271     238.187 128.696 262.807
ATOM   5823    P A   2 272     238.382 129.875 263.893
ATOM   5824  O1P A   2 272     237.064 130.551 264.063
ATOM   5825  O2P A   2 272     239.578 130.684 263.525
ATOM   5826  O5* A   2 272     238.695 129.096 265.254
ATOM   5827  C5* A   2 272     239.906 128.312 265.420
ATOM   5828  C4* A   2 272     239.587 126.982 266.078
ATOM   5829  O4* A   2 272     238.715 126.212 265.202
ATOM   5830  C1* A   2 272     239.006 124.824 265.328
ATOM   5831   N9 A   2 272     239.455 124.320 264.026
ATOM   5832   C5 A   2 272     240.008 123.014 262.339
ATOM   5833   N7 A   2 272     240.283 124.313 261.932
ATOM   5834   C8 A   2 272     239.937 125.047 262.962
ATOM   5835   N1 A   2 272     239.788 120.662 262.384
ATOM   5836   C2 A   2 272     239.303 120.807 263.625
ATOM   5837   N3 A   2 272     239.116 121.920 264.334
ATOM   5838   C4 A   2 272     239.492 123.002 263.626
ATOM   5839   C6 A   2 272     240.158 121.769 261.700
ATOM   5840   N6 A   2 272     240.643 121.625 260.463
ATOM   5841  C2* A   2 272     240.085 124.687 266.404
ATOM   5842  O2* A   2 272     239.472 124.448 267.658
ATOM   5843  C3* A   2 272     240.768 126.046 266.312
ATOM   5844  O3* A   2 272     241.511 126.354 267.494
ATOM   5845    P G   2 273     243.079 125.976 267.580
ATOM   5846  O1P G   2 273     243.586 126.493 268.882
ATOM   5847  O2P G   2 273     243.736 126.408 266.316
ATOM   5848  O5* G   2 273     243.113 124.378 267.632
ATOM   5849  C5* G   2 273     242.542 123.650 268.747
ATOM   5850  C4* G   2 273     242.496 122.164 268.445
ATOM   5851  O4* G   2 273     241.748 121.952 267.218
ATOM   5852  C1* G   2 273     242.259 120.814 266.539
ATOM   5853   N9 G   2 273     242.632 121.203 265.180
ATOM   5854   C4 G   2 273     242.941 120.350 264.142
ATOM   5855   N2 G   2 273     243.391 117.122 262.926
ATOM   5856   N3 G   2 273     242.976 118.999 264.204
ATOM   5857   C2 G   2 273     243.300 118.457 263.040
ATOM   5858   N1 G   2 273     243.562 119.182 261.903
ATOM   5859   C6 G   2 273     243.529 120.571 261.811
ATOM   5860   O6 G   2 273     243.775 121.122 260.731
ATOM   5861   C5 G   2 273     243.190 121.169 263.059
ATOM   5862   N7 G   2 273     243.054 122.507 263.410
ATOM   5863   C8 G   2 273     242.728 122.480 264.674
ATOM   5864  C2* G   2 273     243.406 120.245 267.380
ATOM   5865  O2* G   2 273     242.906 119.186 268.175
ATOM   5866  C3* G   2 273     243.827 121.468 268.190
ATOM   5867  O3* G   2 273     244.472 121.093 269.410
ATOM   5868    P C   2 274     246.070 120.884 269.444
ATOM   5869  O1P C   2 274     246.455 120.579 270.852
ATOM   5870  O2P C   2 274     246.702 122.036 268.746
ATOM   5871  O5* C   2 274     246.323 119.585 268.550
ATOM   5872  C5* C   2 274     246.060 118.257 269.056
ATOM   5873  C4* C   2 274     246.456 117.217 268.029
ATOM   5874  O4* C   2 274     245.625 117.369 266.842
ATOM   5875  C1* C   2 274     246.388 117.066 265.679
ATOM   5876   N1 C   2 274     246.450 118.272 264.821
ATOM   5877   C6 C   2 274     246.280 119.523 265.353
ATOM   5878   C5 C   2 274     246.353 120.618 264.586
ATOM   5879   C2 C   2 274     246.695 118.117 263.442
ATOM   5880   O2 C   2 274     246.833 116.972 262.972
ATOM   5881   N3 C   2 274     246.772 119.220 262.661
ATOM   5882   C4 C   2 274     246.613 120.434 263.197
ATOM   5883   N4 C   2 274     246.708 121.492 262.392
ATOM   5884  C2* C   2 274     247.767 116.593 266.153
ATOM   5885  O2* C   2 274     247.772 115.181 266.275
ATOM   5886  C3* C   2 274     247.880 117.315 267.491
ATOM   5887  O3* C   2 274     248.857 116.731 268.354
ATOM   5888    P C   2 275     250.289 117.453 268.544
ATOM   5889  O1P C   2 275     251.123 116.593 269.429
ATOM   5890  O2P C   2 275     250.037 118.870 268.925
ATOM   5891  O5* C   2 275     250.936 117.454 267.082
ATOM   5892  C5* C   2 275     251.306 116.222 266.423
ATOM   5893  C4* C   2 275     251.758 116.491 265.002
ATOM   5894  O4* C   2 275     250.679 117.123 264.256
ATOM   5895  C1* C   2 275     251.230 117.951 263.239
ATOM   5896   N1 C   2 275     250.711 119.329 263.389
ATOM   5897   C6 C   2 275     250.482 119.871 264.627
ATOM   5898   C5 C   2 275     250.033 121.129 264.762
ATOM   5899   C2 C   2 275     250.463 120.090 262.227
ATOM   5900   O2 C   2 275     250.665 119.579 261.110
ATOM   5901   N3 C   2 275     250.010 121.361 262.355
ATOM   5902   C4 C   2 275     249.802 121.879 263.571
ATOM   5903   N4 C   2 275     249.367 123.141 263.650
ATOM   5904  C2* C   2 275     252.756 117.858 263.349
ATOM   5905  O2* C   2 275     253.233 116.883 262.440
ATOM   5906  C3* C   2 275     252.925 117.451 264.811
ATOM   5907  O3* C   2 275     254.195 116.837 265.049
ATOM   5908    P U   2 276     255.315 117.610 265.923
ATOM   5909  O1P U   2 276     256.523 116.737 265.942
ATOM   5910  O2P U   2 276     254.698 118.032 267.212
ATOM   5911  O5* U   2 276     255.686 118.912 265.069
ATOM   5912  C5* U   2 276     254.802 120.061 265.009
ATOM   5913  C4* U   2 276     254.687 120.557 263.581
ATOM   5914  O4* U   2 276     253.576 121.482 263.469
ATOM   5915  C1* U   2 276     253.804 122.347 262.367
ATOM   5916   N1 U   2 276     253.543 123.737 262.781
ATOM   5917   C6 U   2 276     254.151 124.285 263.895
ATOM   5918   C2 U   2 276     252.657 124.489 262.010
ATOM   5919   O2 U   2 276     252.094 124.053 261.013
ATOM   5920   N3 U   2 276     252.453 125.774 262.454
ATOM   5921   C4 U   2 276     253.028 126.378 263.560
ATOM   5922   O4 U   2 276     252.739 127.548 263.833
ATOM   5923   C5 U   2 276     253.929 125.542 264.298
ATOM   5924  C2* U   2 276     255.213 122.065 261.829
ATOM   5925  O2* U   2 276     255.100 121.237 260.687
ATOM   5926  C3* U   2 276     255.858 121.354 263.018
ATOM   5927  O3* U   2 276     256.928 120.505 262.605
ATOM   5928    P G   2 277     258.446 121.049 262.631
ATOM   5929  O1P G   2 277     259.320 119.907 262.229
ATOM   5930  O2P G   2 277     258.686 121.731 263.932
ATOM   5931  O5* G   2 277     258.494 122.152 261.476
ATOM   5932  C5* G   2 277     259.664 122.297 260.638
ATOM   5933  C4* G   2 277     259.332 123.094 259.395
ATOM   5934  O4* G   2 277     259.142 124.494 259.738
ATOM   5935  C1* G   2 277     259.557 125.307 258.649
ATOM   5936   N9 G   2 277     260.482 126.332 259.135
ATOM   5937   C4 G   2 277     261.622 126.154 259.901
ATOM   5938   N2 G   2 277     263.847 124.063 261.584
ATOM   5939   N3 G   2 277     262.114 124.974 260.347
ATOM   5940   C2 G   2 277     263.222 125.135 261.064
ATOM   5941   N1 G   2 277     263.799 126.357 261.323
ATOM   5942   C6 G   2 277     263.313 127.584 260.877
ATOM   5943   O6 G   2 277     263.910 128.629 261.172
ATOM   5944   C5 G   2 277     262.126 127.427 260.103
ATOM   5945   N7 G   2 277     261.331 128.378 259.476
ATOM   5946   C8 G   2 277     260.375 127.687 258.916
ATOM   5947  C2* G   2 277     260.098 124.386 257.551
ATOM   5948  O2* G   2 277     259.076 124.178 256.595
ATOM   5949  C3* G   2 277     260.437 123.129 258.350
ATOM   5950  O3* G   2 277     260.386 121.959 257.538
ATOM   5951    P A   2 278     261.702 121.055 257.336
ATOM   5952  O1P A   2 278     261.447 119.774 258.052
ATOM   5953  O2P A   2 278     262.909 121.858 257.678
ATOM   5954  O5* A   2 278     261.707 120.779 255.763
ATOM   5955  C5* A   2 278     261.895 119.450 255.225
ATOM   5956  C4* A   2 278     260.596 118.931 254.640
ATOM   5957  O4* A   2 278     259.648 118.693 255.713
ATOM   5958  C1* A   2 278     258.330 118.940 255.249
ATOM   5959   N9 A   2 278     257.661 119.840 256.200
ATOM   5960   C5 A   2 278     256.473 121.402 257.211
ATOM   5961   N7 A   2 278     257.028 120.623 258.217
ATOM   5962   C8 A   2 278     257.720 119.718 257.570
ATOM   5963   N1 A   2 278     255.253 123.073 256.066
ATOM   5964   C2 A   2 278     255.703 122.514 254.933
ATOM   5965   N3 A   2 278     256.499 121.456 254.768
ATOM   5966   C4 A   2 278     256.855 120.937 255.960
ATOM   5967   C6 A   2 278     255.626 122.531 257.247
ATOM   5968   N6 A   2 278     255.174 123.088 258.377
ATOM   5969  C2* A   2 278     258.421 119.357 253.775
ATOM   5970  O2* A   2 278     258.195 118.205 252.983
ATOM   5971  C3* A   2 278     259.861 119.864 253.684
ATOM   5972  O3* A   2 278     260.401 119.769 252.358
ATOM   5973    P A   2 279     260.304 121.025 251.346
ATOM   5974  O1P A   2 279     261.335 120.831 250.285
ATOM   5975  O2P A   2 279     260.298 122.285 252.139
ATOM   5976  O5* A   2 279     258.873 120.867 250.659
ATOM   5977  C5* A   2 279     258.536 119.686 249.896
ATOM   5978  C4* A   2 279     257.209 119.877 249.198
ATOM   5979  O4* A   2 279     256.193 120.161 250.198
ATOM   5980  C1* A   2 279     255.254 121.089 249.675
ATOM   5981   N9 A   2 279     255.280 122.294 250.507
ATOM   5982   C5 A   2 279     254.731 124.192 251.477
ATOM   5983   N7 A   2 279     255.964 123.829 252.005
ATOM   5984   C8 A   2 279     256.246 122.701 251.398
ATOM   5985   N1 A   2 279     252.727 125.355 251.013
ATOM   5986   C2 A   2 279     252.448 124.376 250.144
ATOM   5987   N3 A   2 279     253.160 123.294 249.838
ATOM   5988   C4 A   2 279     254.302 123.260 250.548
ATOM   5989   C6 A   2 279     253.883 125.293 251.711
ATOM   5990   N6 A   2 279     254.157 126.271 252.577
ATOM   5991  C2* A   2 279     255.636 121.354 248.217
ATOM   5992  O2* A   2 279     254.913 120.476 247.376
ATOM   5993  C3* A   2 279     257.131 121.064 248.248
ATOM   5994  O3* A   2 279     257.653 120.764 246.954
ATOM   5995    P U   2 280     258.596 121.834 246.204
ATOM   5996  O1P U   2 280     258.718 121.416 244.778
ATOM   5997  O2P U   2 280     259.825 122.013 247.023
ATOM   5998  O5* U   2 280     257.774 123.200 246.255
ATOM   5999  C5* U   2 280     256.439 123.297 245.714
ATOM   6000  C4* U   2 280     255.772 124.563 246.201
ATOM   6001  O4* U   2 280     255.746 124.553 247.655
ATOM   6002  C1* U   2 280     255.877 125.880 248.143
ATOM   6003   N1 U   2 280     257.045 125.949 249.038
ATOM   6004   C6 U   2 280     258.201 125.242 248.771
ATOM   6005   C2 U   2 280     256.949 126.758 250.166
ATOM   6006   O2 U   2 280     255.944 127.395 250.450
ATOM   6007   N3 U   2 280     258.076 126.790 250.951
ATOM   6008   C4 U   2 280     259.263 126.112 250.736
ATOM   6009   O4 U   2 280     260.203 126.271 251.518
ATOM   6010   C5 U   2 280     259.280 125.294 249.559
ATOM   6011  C2* U   2 280     255.965 126.812 246.930
ATOM   6012  O2* U   2 280     254.675 127.324 246.649
ATOM   6013  C3* U   2 280     256.488 125.861 245.855
ATOM   6014  O3* U   2 280     256.166 126.304 244.532
ATOM   6015    P C   2 281     257.211 126.070 243.323
ATOM   6016  O1P C   2 281     256.678 124.945 242.502
ATOM   6017  O2P C   2 281     258.593 125.987 243.872
ATOM   6018  O5* C   2 281     257.092 127.403 242.452
ATOM   6019  C5* C   2 281     257.840 128.597 242.788
ATOM   6020  C4* C   2 281     256.995 129.529 243.633
ATOM   6021  O4* C   2 281     256.851 128.972 244.971
ATOM   6022  C1* C   2 281     256.827 130.022 245.928
ATOM   6023   N1 C   2 281     257.890 129.782 246.934
ATOM   6024   C6 C   2 281     259.193 129.585 246.555
ATOM   6025   C5 C   2 281     260.154 129.356 247.466
ATOM   6026   C2 C   2 281     257.540 129.752 248.302
ATOM   6027   O2 C   2 281     256.353 129.935 248.632
ATOM   6028   N3 C   2 281     258.504 129.523 249.226
ATOM   6029   C4 C   2 281     259.770 129.330 248.841
ATOM   6030   N4 C   2 281     260.686 129.108 249.790
ATOM   6031  C2* C   2 281     256.921 131.349 245.166
ATOM   6032  O2* C   2 281     255.614 131.859 244.966
ATOM   6033  C3* C   2 281     257.600 130.905 243.871
ATOM   6034  O3* C   2 281     257.326 131.779 242.771
ATOM   6035    P A   2 282     258.401 132.903 242.348
ATOM   6036  O1P A   2 282     257.891 133.577 241.120
ATOM   6037  O2P A   2 282     259.755 132.283 242.333
ATOM   6038  O5* A   2 282     258.351 133.950 243.550
ATOM   6039  C5* A   2 282     257.275 134.907 243.667
ATOM   6040  C4* A   2 282     257.526 135.836 244.834
ATOM   6041  O4* A   2 282     257.420 135.093 246.079
ATOM   6042  C1* A   2 282     258.365 135.592 247.016
ATOM   6043   N9 A   2 282     259.295 134.509 247.345
ATOM   6044   C5 A   2 282     260.797 133.233 248.332
ATOM   6045   N7 A   2 282     260.444 132.581 247.157
ATOM   6046   C8 A   2 282     259.554 133.374 246.611
ATOM   6047   N1 A   2 282     261.818 133.774 250.394
ATOM   6048   C2 A   2 282     261.072 134.888 250.383
ATOM   6049   N3 A   2 282     260.189 135.305 249.475
ATOM   6050   C4 A   2 282     260.096 134.423 248.462
ATOM   6051   C6 A   2 282     261.704 132.908 249.363
ATOM   6052   N6 A   2 282     262.451 131.800 249.376
ATOM   6053  C2* A   2 282     259.054 136.799 246.370
ATOM   6054  O2* A   2 282     258.377 137.986 246.743
ATOM   6055  C3* A   2 282     258.913 136.461 244.890
ATOM   6056  O3* A   2 282     259.031 137.596 244.032
ATOM   6057    P G   2 283     260.422 137.882 243.269
ATOM   6058  O1P G   2 283     260.151 138.904 242.221
ATOM   6059  O2P G   2 283     261.025 136.576 242.882
ATOM   6060  O5* G   2 283     261.353 138.542 244.384
ATOM   6061  C5* G   2 283     260.967 139.767 245.046
ATOM   6062  C4* G   2 283     261.832 140.004 246.264
ATOM   6063  O4* G   2 283     261.696 138.877 247.171
ATOM   6064  C1* G   2 283     262.924 138.659 247.849
ATOM   6065   N9 G   2 283     263.352 137.282 247.610
ATOM   6066   C4 G   2 283     264.144 136.520 248.441
ATOM   6067   N2 G   2 283     266.000 136.196 251.365
ATOM   6068   N3 G   2 283     264.680 136.921 249.615
ATOM   6069   C2 G   2 283     265.390 135.962 250.191
ATOM   6070   N1 G   2 283     265.557 134.705 249.659
ATOM   6071   C6 G   2 283     265.015 134.267 248.453
ATOM   6072   O6 G   2 283     265.228 133.110 248.069
ATOM   6073   C5 G   2 283     264.252 135.292 247.819
ATOM   6074   N7 G   2 283     263.553 135.285 246.618
ATOM   6075   C8 G   2 283     263.040 136.483 246.533
ATOM   6076  C2* G   2 283     263.913 139.731 247.380
ATOM   6077  O2* G   2 283     263.898 140.801 248.307
ATOM   6078  C3* G   2 283     263.331 140.101 246.017
ATOM   6079  O3* G   2 283     263.709 141.413 245.590
ATOM   6080    P U   2 284     265.134 141.645 244.872
ATOM   6081  O1P U   2 284     265.219 143.090 244.511
ATOM   6082  O2P U   2 284     265.294 140.613 243.808
ATOM   6083  O5* U   2 284     266.190 141.350 246.035
ATOM   6084  C5* U   2 284     267.552 140.960 245.736
ATOM   6085  C4* U   2 284     268.133 140.160 246.884
ATOM   6086  O4* U   2 284     267.286 139.010 247.151
ATOM   6087  C1* U   2 284     268.088 137.917 247.574
ATOM   6088   N1 U   2 284     267.809 136.756 246.709
ATOM   6089   C6 U   2 284     267.302 136.908 245.433
ATOM   6090   C2 U   2 284     268.060 135.491 247.227
ATOM   6091   O2 U   2 284     268.515 135.306 248.346
ATOM   6092   N3 U   2 284     267.754 134.449 246.385
ATOM   6093   C4 U   2 284     267.236 134.536 245.105
ATOM   6094   O4 U   2 284     266.993 133.502 244.478
ATOM   6095   C5 U   2 284     267.013 135.872 244.640
ATOM   6096  C2* U   2 284     269.547 138.388 247.616
ATOM   6097  O2* U   2 284     269.876 138.761 248.943
ATOM   6098  C3* U   2 284     269.514 139.564 246.641
ATOM   6099  O3* U   2 284     270.543 140.524 246.896
ATOM   6100    P G   2 285     271.990 140.352 246.212
ATOM   6101  O1P G   2 285     272.796 141.556 246.568
ATOM   6102  O2P G   2 285     271.791 140.000 244.778
ATOM   6103  O5* G   2 285     272.624 139.094 246.962
ATOM   6104  C5* G   2 285     273.756 138.394 246.406
ATOM   6105  C4* G   2 285     274.335 137.427 247.418
ATOM   6106  O4* G   2 285     273.276 136.598 247.968
ATOM   6107  C1* G   2 285     273.758 135.277 248.175
ATOM   6108   N9 G   2 285     272.921 134.357 247.402
ATOM   6109   C4 G   2 285     272.923 132.977 247.463
ATOM   6110   N2 G   2 285     274.185 130.015 248.780
ATOM   6111   N3 G   2 285     273.721 132.213 248.243
ATOM   6112   C2 G   2 285     273.480 130.919 248.082
ATOM   6113   N1 G   2 285     272.530 130.414 247.226
ATOM   6114   C6 G   2 285     271.696 131.178 246.413
ATOM   6115   O6 G   2 285     270.870 130.618 245.677
ATOM   6116   C5 G   2 285     271.945 132.571 246.573
ATOM   6117   N7 G   2 285     271.348 133.667 245.962
ATOM   6118   C8 G   2 285     271.957 134.700 246.479
ATOM   6119  C2* G   2 285     275.251 135.266 247.817
ATOM   6120  O2* G   2 285     276.016 135.452 248.994
ATOM   6121  C3* G   2 285     275.339 136.438 246.842
ATOM   6122  O3* G   2 285     276.651 137.003 246.755
ATOM   6123    P U   2 286     277.482 136.898 245.376
ATOM   6124  O1P U   2 286     278.659 137.803 245.497
ATOM   6125  O2P U   2 286     276.539 137.072 244.238
ATOM   6126  O5* U   2 286     278.013 135.395 245.348
ATOM   6127  C5* U   2 286     279.014 134.939 246.281
ATOM   6128  C4* U   2 286     279.055 133.429 246.305
ATOM   6129  O4* U   2 286     277.761 132.927 246.740
ATOM   6130  C1* U   2 286     277.464 131.715 246.060
ATOM   6131   N1 U   2 286     276.226 131.901 245.282
ATOM   6132   C6 U   2 286     275.871 133.137 244.777
ATOM   6133   C2 U   2 286     275.421 130.788 245.065
ATOM   6134   O2 U   2 286     275.686 129.677 245.503
ATOM   6135   N3 U   2 286     274.292 131.028 244.318
ATOM   6136   C4 U   2 286     273.887 132.237 243.782
ATOM   6137   O4 U   2 286     272.848 132.290 243.118
ATOM   6138   C5 U   2 286     274.761 133.335 244.057
ATOM   6139  C2* U   2 286     278.687 131.364 245.204
ATOM   6140  O2* U   2 286     279.540 130.506 245.943
ATOM   6141  C3* U   2 286     279.287 132.745 244.964
ATOM   6142  O3* U   2 286     280.672 132.708 244.601
ATOM   6143    P G   2 287     281.093 132.536 243.053
ATOM   6144  O1P G   2 287     282.566 132.735 242.961
ATOM   6145  O2P G   2 287     280.187 133.366 242.212
ATOM   6146  O5* G   2 287     280.783 131.004 242.736
ATOM   6147  C5* G   2 287     281.424 129.945 243.483
ATOM   6148  C4* G   2 287     280.776 128.613 243.171
ATOM   6149  O4* G   2 287     279.381 128.646 243.571
ATOM   6150  C1* G   2 287     278.615 127.832 242.696
ATOM   6151   N9 G   2 287     277.515 128.629 242.155
ATOM   6152   C4 G   2 287     276.397 128.150 241.506
ATOM   6153   N2 G   2 287     274.563 125.484 240.235
ATOM   6154   N3 G   2 287     276.138 126.853 241.218
ATOM   6155   C2 G   2 287     274.975 126.706 240.602
ATOM   6156   N1 G   2 287     274.130 127.747 240.299
ATOM   6157   C6 G   2 287     274.372 129.089 240.585
ATOM   6158   O6 G   2 287     273.536 129.949 240.272
ATOM   6159   C5 G   2 287     275.624 129.263 241.240
ATOM   6160   N7 G   2 287     276.252 130.418 241.688
ATOM   6161   C8 G   2 287     277.369 129.997 242.216
ATOM   6162  C2* G   2 287     279.571 127.232 241.657
ATOM   6163  O2* G   2 287     279.930 125.928 242.075
ATOM   6164  C3* G   2 287     280.732 128.223 241.701
ATOM   6165  O3* G   2 287     281.968 127.634 241.293
ATOM   6166    P U   2 288     282.581 127.979 239.845
ATOM   6167  O1P U   2 288     283.959 127.411 239.802
ATOM   6168  O2P U   2 288     282.379 129.431 239.588
ATOM   6169  O5* U   2 288     281.657 127.167 238.828
ATOM   6170  C5* U   2 288     281.712 125.726 238.755
ATOM   6171  C4* U   2 288     280.585 125.197 237.894
ATOM   6172  O4* U   2 288     279.308 125.486 238.527
ATOM   6173  C1* U   2 288     278.318 125.698 237.527
ATOM   6174   N1 U   2 288     277.739 127.042 237.700
ATOM   6175   C6 U   2 288     278.482 128.094 238.200
ATOM   6176   C2 U   2 288     276.409 127.223 237.336
ATOM   6177   O2 U   2 288     275.707 126.321 236.897
ATOM   6178   N3 U   2 288     275.931 128.500 237.507
ATOM   6179   C4 U   2 288     276.623 129.591 237.998
ATOM   6180   O4 U   2 288     276.052 130.680 238.092
ATOM   6181   C5 U   2 288     277.982 129.324 238.357
ATOM   6182  C2* U   2 288     278.993 125.492 236.166
ATOM   6183  O2* U   2 288     278.797 124.154 235.746
ATOM   6184  C3* U   2 288     280.446 125.808 236.506
ATOM   6185  O3* U   2 288     281.370 125.263 235.561
ATOM   6186    P G   2 289     281.748 126.103 234.235
ATOM   6187  O1P G   2 289     282.835 125.362 233.535
ATOM   6188  O2P G   2 289     281.958 127.530 234.612
ATOM   6189  O5* G   2 289     280.430 126.020 233.337
ATOM   6190  C5* G   2 289     279.937 124.746 232.863
ATOM   6191  C4* G   2 289     278.621 124.916 232.129
ATOM   6192  O4* G   2 289     277.571 125.327 233.046
ATOM   6193  C1* G   2 289     276.589 126.072 232.337
ATOM   6194   N9 G   2 289     276.345 127.333 233.039
ATOM   6195   C4 G   2 289     275.218 128.129 232.941
ATOM   6196   N2 G   2 289     272.072 128.762 231.586
ATOM   6197   N3 G   2 289     274.134 127.889 232.168
ATOM   6198   C2 G   2 289     273.216 128.840 232.288
ATOM   6199   N1 G   2 289     273.349 129.937 233.104
ATOM   6200   C6 G   2 289     274.452 130.208 233.909
ATOM   6201   O6 G   2 289     274.469 131.231 234.607
ATOM   6202   C5 G   2 289     275.449 129.195 233.789
ATOM   6203   N7 G   2 289     276.690 129.076 234.403
ATOM   6204   C8 G   2 289     277.184 127.962 233.930
ATOM   6205  C2* G   2 289     277.072 126.212 230.887
ATOM   6206  O2* G   2 289     276.425 125.232 230.098
ATOM   6207  C3* G   2 289     278.575 125.971 231.036
ATOM   6208  O3* G   2 289     279.176 125.491 229.832
ATOM   6209    P U   2 290     279.918 126.519 228.841
ATOM   6210  O1P U   2 290     280.490 125.712 227.728
ATOM   6211  O2P U   2 290     280.815 127.392 229.649
ATOM   6212  O5* U   2 290     278.730 127.411 228.257
ATOM   6213  C5* U   2 290     277.645 126.805 227.520
ATOM   6214  C4* U   2 290     276.488 127.768 227.376
ATOM   6215  O4* U   2 290     275.919 128.072 228.678
ATOM   6216  C1* U   2 290     275.320 129.361 228.638
ATOM   6217   N1 U   2 290     275.838 130.176 229.752
ATOM   6218   C6 U   2 290     277.106 129.982 230.265
ATOM   6219   C2 U   2 290     275.001 131.157 230.278
ATOM   6220   O2 U   2 290     273.872 131.369 229.860
ATOM   6221   N3 U   2 290     275.538 131.880 231.316
ATOM   6222   C4 U   2 290     276.794 131.731 231.875
ATOM   6223   O4 U   2 290     277.125 132.446 232.822
ATOM   6224   C5 U   2 290     277.596 130.704 231.279
ATOM   6225  C2* U   2 290     275.579 129.945 227.243
ATOM   6226  O2* U   2 290     274.441 129.714 226.432
ATOM   6227  C3* U   2 290     276.799 129.141 226.802
ATOM   6228  O3* U   2 290     276.947 129.110 225.384
ATOM   6229    P G   2 291     277.744 130.295 224.640
ATOM   6230  O1P G   2 291     277.895 129.894 223.214
ATOM   6231  O2P G   2 291     278.955 130.633 225.438
ATOM   6232  O5* G   2 291     276.738 131.532 224.709
ATOM   6233  C5* G   2 291     275.479 131.501 224.000
ATOM   6234  C4* G   2 291     274.686 132.766 224.253
ATOM   6235  O4* G   2 291     274.187 132.793 225.618
ATOM   6236  C1* G   2 291     274.071 134.142 226.052
ATOM   6237   N9 G   2 291     274.865 134.317 227.267
ATOM   6238   C4 G   2 291     274.761 135.351 228.175
ATOM   6239   N2 G   2 291     273.264 138.320 229.207
ATOM   6240   N3 G   2 291     273.902 136.392 228.100
ATOM   6241   C2 G   2 291     274.042 137.226 229.122
ATOM   6242   N1 G   2 291     274.954 137.050 230.136
ATOM   6243   C6 G   2 291     275.848 135.987 230.235
ATOM   6244   O6 G   2 291     276.631 135.926 231.194
ATOM   6245   C5 G   2 291     275.708 135.083 229.143
ATOM   6246   N7 G   2 291     276.391 133.909 228.853
ATOM   6247   C8 G   2 291     275.861 133.492 227.736
ATOM   6248  C2* G   2 291     274.523 135.035 224.890
ATOM   6249  O2* G   2 291     273.379 135.435 224.158
ATOM   6250  C3* G   2 291     275.431 134.083 224.115
ATOM   6251  O3* G   2 291     275.607 134.455 222.748
ATOM   6252    P U   2 292     276.822 135.430 222.333
ATOM   6253  O1P U   2 292     276.961 135.357 220.854
ATOM   6254  O2P U   2 292     278.000 135.135 223.196
ATOM   6255  O5* U   2 292     276.284 136.884 222.707
ATOM   6256  C5* U   2 292     275.007 137.350 222.220
ATOM   6257  C4* U   2 292     274.596 138.613 222.942
ATOM   6258  O4* U   2 292     274.394 138.327 224.351
ATOM   6259  C1* U   2 292     274.753 139.463 225.122
ATOM   6260   N1 U   2 292     275.732 139.052 226.145
ATOM   6261   C6 U   2 292     276.585 137.984 225.941
ATOM   6262   C2 U   2 292     275.763 139.768 227.336
ATOM   6263   O2 U   2 292     275.030 140.720 227.563
ATOM   6264   N3 U   2 292     276.683 139.323 228.255
ATOM   6265   C4 U   2 292     277.556 138.260 228.114
ATOM   6266   O4 U   2 292     278.328 137.983 229.033
ATOM   6267   C5 U   2 292     277.466 137.575 226.860
ATOM   6268  C2* U   2 292     275.205 140.564 224.150
ATOM   6269  O2* U   2 292     274.112 141.430 223.899
ATOM   6270  C3* U   2 292     275.613 139.744 222.927
ATOM   6271  O3* U   2 292     275.535 140.475 221.699
ATOM   6272    P U   2 293     276.870 141.090 221.038
ATOM   6273  O1P U   2 293     276.524 141.500 219.649
ATOM   6274  O2P U   2 293     278.003 140.150 221.263
ATOM   6275  O5* U   2 293     277.142 142.409 221.891
ATOM   6276  C5* U   2 293     276.164 143.466 221.950
ATOM   6277  C4* U   2 293     276.450 144.384 223.116
ATOM   6278  O4* U   2 293     276.296 143.656 224.363
ATOM   6279  C1* U   2 293     277.143 144.231 225.346
ATOM   6280   N1 U   2 293     277.955 143.171 225.970
ATOM   6281   C6 U   2 293     278.364 142.058 225.262
ATOM   6282   C2 U   2 293     278.300 143.326 227.310
ATOM   6283   O2 U   2 293     277.962 144.290 227.981
ATOM   6284   N3 U   2 293     279.056 142.307 227.835
ATOM   6285   C4 U   2 293     279.494 141.171 227.181
ATOM   6286   O4 U   2 293     280.169 140.340 227.792
ATOM   6287   C5 U   2 293     279.098 141.082 225.808
ATOM   6288  C2* U   2 293     277.938 145.359 224.674
ATOM   6289  O2* U   2 293     277.276 146.581 224.944
ATOM   6290  C3* U   2 293     277.859 144.958 223.202
ATOM   6291  O3* U   2 293     278.020 146.084 222.329
ATOM   6292    P A   2 294     278.872 145.939 220.962
ATOM   6293  O1P A   2 294     278.433 147.047 220.068
ATOM   6294  O2P A   2 294     278.799 144.533 220.474
ATOM   6295  O5* A   2 294     280.381 146.252 221.375
ATOM   6296  C5* A   2 294     281.115 145.395 222.276
ATOM   6297  C4* A   2 294     282.561 145.833 222.340
ATOM   6298  O4* A   2 294     283.219 145.218 223.480
ATOM   6299  C1* A   2 294     284.603 145.072 223.199
ATOM   6300   N9 A   2 294     284.996 143.683 223.456
ATOM   6301   C5 A   2 294     285.784 141.860 224.411
ATOM   6302   N7 A   2 294     285.324 141.474 223.158
ATOM   6303   C8 A   2 294     284.867 142.587 222.633
ATOM   6304   N1 A   2 294     286.723 141.824 226.580
ATOM   6305   C2 A   2 294     286.472 143.139 226.626
ATOM   6306   N3 A   2 294     285.914 143.926 225.705
ATOM   6307   C4 A   2 294     285.588 143.217 224.608
ATOM   6308   C6 A   2 294     286.385 141.139 225.466
ATOM   6309   N6 A   2 294     286.636 139.824 225.423
ATOM   6310  C2* A   2 294     284.844 145.568 221.768
ATOM   6311  O2* A   2 294     285.313 146.901 221.827
ATOM   6312  C3* A   2 294     283.447 145.448 221.163
ATOM   6313  O3* A   2 294     283.266 146.298 220.024
ATOM   6314    P G   2 295     283.678 145.767 218.557
ATOM   6315  O1P G   2 295     283.474 146.886 217.591
ATOM   6316  O2P G   2 295     282.991 144.466 218.323
ATOM   6317  O5* G   2 295     285.246 145.495 218.687
ATOM   6318  C5* G   2 295     285.933 144.579 217.804
ATOM   6319  C4* G   2 295     286.918 143.741 218.592
ATOM   6320  O4* G   2 295     286.192 142.973 219.593
ATOM   6321  C1* G   2 295     286.806 141.702 219.764
ATOM   6322   N9 G   2 295     285.840 140.669 219.394
ATOM   6323   C4 G   2 295     286.029 139.304 219.457
ATOM   6324   N2 G   2 295     288.052 136.579 220.203
ATOM   6325   N3 G   2 295     287.148 138.676 219.880
ATOM   6326   C2 G   2 295     287.030 137.359 219.817
ATOM   6327   N1 G   2 295     285.904 136.709 219.372
ATOM   6328   C6 G   2 295     284.741 137.332 218.931
ATOM   6329   O6 G   2 295     283.782 136.649 218.550
ATOM   6330   C5 G   2 295     284.852 138.750 218.994
ATOM   6331   N7 G   2 295     283.940 139.741 218.654
ATOM   6332   C8 G   2 295     284.566 140.859 218.908
ATOM   6333  C2* G   2 295     288.065 141.688 218.892
ATOM   6334  O2* G   2 295     289.177 142.093 219.670
ATOM   6335  C3* G   2 295     287.681 142.685 217.804
ATOM   6336  O3* G   2 295     288.815 143.216 217.119
ATOM   6337    P U   2 296     289.405 142.444 215.832
ATOM   6338  O1P U   2 296     290.503 143.278 215.272
ATOM   6339  O2P U   2 296     288.262 142.054 214.958
ATOM   6340  O5* U   2 296     290.045 141.113 216.437
ATOM   6341  C5* U   2 296     291.123 141.171 217.398
ATOM   6342  C4* U   2 296     291.677 139.786 217.657
ATOM   6343  O4* U   2 296     290.653 138.959 218.273
ATOM   6344  C1* U   2 296     290.798 137.616 217.830
ATOM   6345   N1 U   2 296     289.548 137.201 217.168
ATOM   6346   C6 U   2 296     288.721 138.118 216.549
ATOM   6347   C2 U   2 296     289.222 135.848 217.188
ATOM   6348   O2 U   2 296     289.923 134.998 217.718
ATOM   6349   N3 U   2 296     288.041 135.529 216.561
ATOM   6350   C4 U   2 296     287.171 136.399 215.930
ATOM   6351   O4 U   2 296     286.145 135.958 215.409
ATOM   6352   C5 U   2 296     287.577 137.771 215.949
ATOM   6353  C2* U   2 296     292.036 137.559 216.928
ATOM   6354  O2* U   2 296     293.161 137.190 217.703
ATOM   6355  C3* U   2 296     292.102 138.998 216.426
ATOM   6356  O3* U   2 296     293.401 139.376 215.967
ATOM   6357    P G   2 297     293.720 139.394 214.386
ATOM   6358  O1P G   2 297     294.995 140.139 214.192
ATOM   6359  O2P G   2 297     292.497 139.835 213.657
ATOM   6360  O5* G   2 297     293.979 137.862 214.025
ATOM   6361  C5* G   2 297     295.161 137.176 214.489
ATOM   6362  C4* G   2 297     295.025 135.688 214.261
ATOM   6363  O4* G   2 297     293.916 135.185 215.052
ATOM   6364  C1* G   2 297     293.277 134.124 214.356
ATOM   6365   N9 G   2 297     291.874 134.479 214.149
ATOM   6366   C4 G   2 297     290.853 133.616 213.819
ATOM   6367   N2 G   2 297     289.745 130.403 213.089
ATOM   6368   N3 G   2 297     290.971 132.285 213.618
ATOM   6369   C2 G   2 297     289.810 131.724 213.320
ATOM   6370   N1 G   2 297     288.626 132.415 213.228
ATOM   6371   C6 G   2 297     288.477 133.783 213.432
ATOM   6372   O6 G   2 297     287.358 134.303 213.328
ATOM   6373   C5 G   2 297     289.720 134.401 213.750
ATOM   6374   N7 G   2 297     290.023 135.729 214.018
ATOM   6375   C8 G   2 297     291.308 135.729 214.249
ATOM   6376  C2* G   2 297     294.053 133.893 213.056
ATOM   6377  O2* G   2 297     295.006 132.866 213.261
ATOM   6378  C3* G   2 297     294.686 135.263 212.839
ATOM   6379  O3* G   2 297     295.841 135.206 212.002
ATOM   6380    P G   2 298     295.735 135.663 210.460
ATOM   6381  O1P G   2 298     297.012 135.283 209.797
ATOM   6382  O2P G   2 298     295.279 137.078 210.415
ATOM   6383  O5* G   2 298     294.573 134.750 209.859
ATOM   6384  C5* G   2 298     294.708 133.313 209.802
ATOM   6385  C4* G   2 298     293.388 132.671 209.437
ATOM   6386  O4* G   2 298     292.407 132.942 210.474
ATOM   6387  C1* G   2 298     291.114 133.045 209.891
ATOM   6388   N9 G   2 298     290.559 134.359 210.212
ATOM   6389   C4 G   2 298     289.223 134.700 210.247
ATOM   6390   N2 G   2 298     285.875 133.822 209.889
ATOM   6391   N3 G   2 298     288.183 133.874 209.992
ATOM   6392   C2 G   2 298     287.017 134.494 210.107
ATOM   6393   N1 G   2 298     286.881 135.819 210.445
ATOM   6394   C6 G   2 298     287.934 136.690 210.712
ATOM   6395   O6 G   2 298     287.698 137.870 211.008
ATOM   6396   C5 G   2 298     289.195 136.037 210.593
ATOM   6397   N7 G   2 298     290.483 136.526 210.771
ATOM   6398   C8 G   2 298     291.256 135.500 210.536
ATOM   6399  C2* G   2 298     291.268 132.796 208.387
ATOM   6400  O2* G   2 298     291.004 131.431 208.120
ATOM   6401  C3* G   2 298     292.727 133.184 208.166
ATOM   6402  O3* G   2 298     293.296 132.587 207.000
ATOM   6403    P A   2 299     294.066 133.510 205.927
ATOM   6404  O1P A   2 299     295.140 134.234 206.658
ATOM   6405  O2P A   2 299     293.049 134.283 205.159
ATOM   6406  O5* A   2 299     294.762 132.468 204.938
ATOM   6407  C5* A   2 299     295.478 131.319 205.443
ATOM   6408  C4* A   2 299     295.042 130.074 204.706
ATOM   6409  O4* A   2 299     293.611 129.909 204.891
ATOM   6410  C1* A   2 299     293.027 129.414 203.697
ATOM   6411   N9 A   2 299     292.025 130.378 203.238
ATOM   6412   C5 A   2 299     290.264 131.313 202.299
ATOM   6413   N7 A   2 299     290.936 132.330 202.965
ATOM   6414   C8 A   2 299     291.970 131.727 203.501
ATOM   6415   N1 A   2 299     288.688 130.119 201.006
ATOM   6416   C2 A   2 299     289.433 129.032 201.242
ATOM   6417   N3 A   2 299     290.558 128.916 201.946
ATOM   6418   C4 A   2 299     290.926 130.106 202.455
ATOM   6419   C6 A   2 299     289.083 131.300 201.528
ATOM   6420   N6 A   2 299     288.338 132.384 201.288
ATOM   6421  C2* A   2 299     294.161 129.147 202.703
ATOM   6422  O2* A   2 299     294.540 127.789 202.813
ATOM   6423  C3* A   2 299     295.231 130.117 203.195
ATOM   6424  O3* A   2 299     296.555 129.710 202.823
ATOM   6425    P A   2 300     297.618 130.803 202.292
ATOM   6426  O1P A   2 300     298.973 130.330 202.693
ATOM   6427  O2P A   2 300     297.159 132.154 202.719
ATOM   6428  O5* A   2 300     297.514 130.731 200.700
ATOM   6429  C5* A   2 300     298.030 129.602 199.962
ATOM   6430  C4* A   2 300     297.196 129.369 198.722
ATOM   6431  O4* A   2 300     295.811 129.192 199.132
ATOM   6432  C1* A   2 300     294.947 129.743 198.150
ATOM   6433   N9 A   2 300     294.158 130.812 198.766
ATOM   6434   C5 A   2 300     292.517 132.176 199.306
ATOM   6435   N7 A   2 300     293.636 132.623 199.997
ATOM   6436   C8 A   2 300     294.579 131.781 199.647
ATOM   6437   N1 A   2 300     290.319 131.965 198.464
ATOM   6438   C2 A   2 300     290.761 130.893 197.794
ATOM   6439   N3 A   2 300     291.980 130.359 197.766
ATOM   6440   C4 A   2 300     292.822 131.056 198.552
ATOM   6441   C6 A   2 300     291.189 132.646 199.242
ATOM   6442   N6 A   2 300     290.747 133.722 199.900
ATOM   6443  C2* A   2 300     295.820 130.246 196.998
ATOM   6444  O2* A   2 300     295.916 129.241 196.008
ATOM   6445  C3* A   2 300     297.137 130.516 197.718
ATOM   6446  O3* A   2 300     298.242 130.530 196.806
ATOM   6447    P G   2 301     298.784 131.934 196.218
ATOM   6448  O1P G   2 301     300.194 132.070 196.680
ATOM   6449  O2P G   2 301     297.800 133.002 196.545
ATOM   6450  O5* G   2 301     298.774 131.748 194.629
ATOM   6451  C5* G   2 301     299.884 132.207 193.815
ATOM   6452  C4* G   2 301     299.441 133.282 192.835
ATOM   6453  O4* G   2 301     298.734 132.691 191.702
ATOM   6454  C1* G   2 301     297.644 133.525 191.386
ATOM   6455   N9 G   2 301     296.717 132.841 190.477
ATOM   6456   C4 G   2 301     297.028 131.853 189.556
ATOM   6457   N2 G   2 301     299.348 129.709 188.093
ATOM   6458   N3 G   2 301     298.239 131.277 189.379
ATOM   6459   C2 G   2 301     298.229 130.386 188.396
ATOM   6460   N1 G   2 301     297.121 130.091 187.639
ATOM   6461   C6 G   2 301     295.866 130.667 187.797
ATOM   6462   O6 G   2 301     294.937 130.333 187.049
ATOM   6463   C5 G   2 301     295.856 131.618 188.863
ATOM   6464   N7 G   2 301     294.823 132.403 189.361
ATOM   6465   C8 G   2 301     295.374 133.101 190.319
ATOM   6466  C2* G   2 301     297.171 134.001 192.759
ATOM   6467  O2* G   2 301     296.280 135.093 192.649
ATOM   6468  C3* G   2 301     298.520 134.382 193.379
ATOM   6469  O3* G   2 301     298.903 135.648 192.824
ATOM   6470    P C   2 302     300.194 136.432 193.395
ATOM   6471  O1P C   2 302     300.533 135.892 194.742
ATOM   6472  O2P C   2 302     299.955 137.894 193.232
ATOM   6473  O5* C   2 302     301.361 136.001 192.394
ATOM   6474  C5* C   2 302     301.447 136.554 191.058
ATOM   6475  C4* C   2 302     301.946 135.507 190.081
ATOM   6476  O4* C   2 302     300.936 134.470 189.919
ATOM   6477  C1* C   2 302     300.971 133.973 188.585
ATOM   6478   N1 C   2 302     299.633 134.126 187.969
ATOM   6479   C6 C   2 302     298.735 135.042 188.449
ATOM   6480   C5 C   2 302     297.518 135.170 187.902
ATOM   6481   C2 C   2 302     299.289 133.305 186.874
ATOM   6482   O2 C   2 302     300.119 132.484 186.444
ATOM   6483   N3 C   2 302     298.061 133.431 186.316
ATOM   6484   C4 C   2 302     297.194 134.324 186.800
ATOM   6485   N4 C   2 302     295.996 134.409 186.219
ATOM   6486  C2* C   2 302     302.093 134.711 187.850
ATOM   6487  O2* C   2 302     303.275 133.931 187.905
ATOM   6488  C3* C   2 302     302.179 136.000 188.659
ATOM   6489  O3* C   2 302     303.441 136.657 188.513
ATOM   6490    P G   2 303     303.609 137.842 187.429
ATOM   6491  O1P G   2 303     304.890 138.543 187.729
ATOM   6492  O2P G   2 303     302.341 138.624 187.384
ATOM   6493  O5* G   2 303     303.766 137.082 186.033
ATOM   6494  C5* G   2 303     304.982 136.375 185.698
ATOM   6495  C4* G   2 303     304.842 135.682 184.357
ATOM   6496  O4* G   2 303     303.807 134.664 184.441
ATOM   6497  C1* G   2 303     303.157 134.541 183.182
ATOM   6498   N9 G   2 303     301.728 134.790 183.366
ATOM   6499   C4 G   2 303     300.723 134.533 182.456
ATOM   6500   N2 G   2 303     299.704 133.369 179.343
ATOM   6501   N3 G   2 303     300.883 134.006 181.222
ATOM   6502   C2 G   2 303     299.729 133.879 180.584
ATOM   6503   N1 G   2 303     298.515 134.242 181.115
ATOM   6504   C6 G   2 303     298.324 134.787 182.382
ATOM   6505   O6 G   2 303     297.182 135.081 182.763
ATOM   6506   C5 G   2 303     299.556 134.927 183.079
ATOM   6507   N7 G   2 303     299.819 135.422 184.350
ATOM   6508   C8 G   2 303     301.115 135.322 184.477
ATOM   6509  C2* G   2 303     303.839 135.514 182.214
ATOM   6510  O2* G   2 303     304.832 134.815 181.483
ATOM   6511  C3* G   2 303     304.412 136.549 183.179
ATOM   6512  O3* G   2 303     305.506 137.280 182.613
ATOM   6513    P U   2 304     305.256 138.749 181.986
ATOM   6514  O1P U   2 304     306.588 139.314 181.628
ATOM   6515  O2P U   2 304     304.366 139.506 182.907
ATOM   6516  O5* U   2 304     304.441 138.483 180.639
ATOM   6517  C5* U   2 304     305.047 137.817 179.506
ATOM   6518  C4* U   2 304     303.992 137.477 178.473
ATOM   6519  O4* U   2 304     302.986 136.628 179.093
ATOM   6520  C1* U   2 304     301.699 136.958 178.589
ATOM   6521   N1 U   2 304     300.861 137.412 179.713
ATOM   6522   C6 U   2 304     301.423 137.949 180.854
ATOM   6523   C2 U   2 304     299.484 137.273 179.598
ATOM   6524   O2 U   2 304     298.938 136.818 178.603
ATOM   6525   N3 U   2 304     298.771 137.688 180.696
ATOM   6526   C4 U   2 304     299.276 138.218 181.868
ATOM   6527   O4 U   2 304     298.503 138.525 182.777
ATOM   6528   C5 U   2 304     300.698 138.342 181.903
ATOM   6529  C2* U   2 304     301.895 137.993 177.477
ATOM   6530  O2* U   2 304     302.005 137.322 176.235
ATOM   6531  C3* U   2 304     303.199 138.653 177.911
ATOM   6532  O3* U   2 304     303.876 139.296 176.826
ATOM   6533    P C   2 305     303.451 140.789 176.387
ATOM   6534  O1P C   2 305     304.395 141.234 175.325
ATOM   6535  O2P C   2 305     303.299 141.610 177.620
ATOM   6536  O5* C   2 305     302.001 140.615 175.738
ATOM   6537  C5* C   2 305     301.824 140.044 174.421
ATOM   6538  C4* C   2 305     300.387 140.206 173.965
ATOM   6539  O4* C   2 305     299.509 139.404 174.799
ATOM   6540  C1* C   2 305     298.262 140.068 174.961
ATOM   6541   N1 C   2 305     298.027 140.278 176.406
ATOM   6542   C6 C   2 305     299.078 140.464 177.263
ATOM   6543   C5 C   2 305     298.880 140.627 178.576
ATOM   6544   C2 C   2 305     296.704 140.273 176.897
ATOM   6545   O2 C   2 305     295.757 140.114 176.105
ATOM   6546   N3 C   2 305     296.497 140.441 178.224
ATOM   6547   C4 C   2 305     297.537 140.608 179.048
ATOM   6548   N4 C   2 305     297.288 140.759 180.350
ATOM   6549  C2* C   2 305     298.309 141.350 174.119
ATOM   6550  O2* C   2 305     297.734 141.088 172.853
ATOM   6551  C3* C   2 305     299.812 141.613 174.055
ATOM   6552  O3* C   2 305     300.193 142.411 172.931
ATOM   6553    P U   2 306     300.285 144.015 173.077
ATOM   6554  O1P U   2 306     300.910 144.539 171.828
ATOM   6555  O2P U   2 306     300.901 144.336 174.394
ATOM   6556  O5* U   2 306     298.762 144.490 173.115
ATOM   6557  C5* U   2 306     297.898 144.311 171.973
ATOM   6558  C4* U   2 306     296.448 144.492 172.368
ATOM   6559  O4* U   2 306     296.074 143.476 173.338
ATOM   6560  C1* U   2 306     295.053 143.986 174.184
ATOM   6561   N1 U   2 306     295.468 143.839 175.591
ATOM   6562   C6 U   2 306     296.788 143.963 175.977
ATOM   6563   C2 U   2 306     294.475 143.580 176.530
ATOM   6564   O2 U   2 306     293.297 143.434 176.235
ATOM   6565   N3 U   2 306     294.915 143.492 177.829
ATOM   6566   C4 U   2 306     296.216 143.623 178.278
ATOM   6567   O4 U   2 306     296.446 143.577 179.487
ATOM   6568   C5 U   2 306     297.183 143.864 177.251
ATOM   6569  C2* U   2 306     294.775 145.434 173.757
ATOM   6570  O2* U   2 306     293.657 145.464 172.889
ATOM   6571  C3* U   2 306     296.083 145.798 173.058
ATOM   6572  O3* U   2 306     295.915 146.868 172.125
ATOM   6573    P G   2 307     296.400 148.355 172.515
ATOM   6574  O1P G   2 307     296.159 149.230 171.334
ATOM   6575  O2P G   2 307     297.770 148.265 173.092
ATOM   6576  O5* G   2 307     295.406 148.808 173.679
ATOM   6577  C5* G   2 307     293.995 149.005 173.429
ATOM   6578  C4* G   2 307     293.231 149.037 174.735
ATOM   6579  O4* G   2 307     293.439 147.775 175.428
ATOM   6580  C1* G   2 307     293.498 148.000 176.829
ATOM   6581   N9 G   2 307     294.829 147.621 177.301
ATOM   6582   C4 G   2 307     295.184 147.314 178.598
ATOM   6583   N2 G   2 307     294.313 146.893 181.938
ATOM   6584   N3 G   2 307     294.352 147.280 179.664
ATOM   6585   C2 G   2 307     294.992 146.974 180.782
ATOM   6586   N1 G   2 307     296.343 146.723 180.849
ATOM   6587   C6 G   2 307     297.220 146.752 179.769
ATOM   6588   O6 G   2 307     298.423 146.515 179.946
ATOM   6589   C5 G   2 307     296.544 147.075 178.557
ATOM   6590   N7 G   2 307     297.029 147.206 177.262
ATOM   6591   C8 G   2 307     295.980 147.524 176.552
ATOM   6592  C2* G   2 307     293.202 149.486 177.061
ATOM   6593  O2* G   2 307     291.817 149.662 177.301
ATOM   6594  C3* G   2 307     293.672 150.091 175.743
ATOM   6595  O3* G   2 307     293.092 151.372 175.485
ATOM   6596    P G   2 308     294.018 152.692 175.506
ATOM   6597  O1P G   2 308     293.120 153.865 175.305
ATOM   6598  O2P G   2 308     295.156 152.473 174.572
ATOM   6599  O5* G   2 308     294.592 152.757 176.995
ATOM   6600  C5* G   2 308     295.755 153.562 177.316
ATOM   6601  C4* G   2 308     295.730 153.971 178.776
ATOM   6602  O4* G   2 308     294.557 154.788 179.018
ATOM   6603  C1* G   2 308     294.068 154.547 180.326
ATOM   6604   N9 G   2 308     292.650 154.200 180.234
ATOM   6605   C4 G   2 308     291.763 154.048 181.280
ATOM   6606   N2 G   2 308     291.096 154.025 184.686
ATOM   6607   N3 G   2 308     292.054 154.156 182.595
ATOM   6608   C2 G   2 308     290.986 153.965 183.354
ATOM   6609   N1 G   2 308     289.731 153.700 182.863
ATOM   6610   C6 G   2 308     289.406 153.588 181.514
ATOM   6611   O6 G   2 308     288.238 153.349 181.177
ATOM   6612   C5 G   2 308     290.545 153.781 180.687
ATOM   6613   N7 G   2 308     290.665 153.748 179.303
ATOM   6614   C8 G   2 308     291.927 153.994 179.081
ATOM   6615  C2* G   2 308     294.994 153.526 180.999
ATOM   6616  O2* G   2 308     295.927 154.232 181.796
ATOM   6617  C3* G   2 308     295.631 152.840 179.791
ATOM   6618  O3* G   2 308     296.931 152.321 180.095
ATOM   6619    P A   2 309     297.194 150.732 180.072
ATOM   6620  O1P A   2 309     298.670 150.522 180.085
ATOM   6621  O2P A   2 309     296.383 150.156 178.965
ATOM   6622  O5* A   2 309     296.597 150.204 181.457
ATOM   6623  C5* A   2 309     297.173 150.591 182.732
ATOM   6624  C4* A   2 309     296.136 150.472 183.828
ATOM   6625  O4* A   2 309     295.003 151.299 183.463
ATOM   6626  C1* A   2 309     293.796 150.640 183.795
ATOM   6627   N9 A   2 309     293.029 150.463 182.560
ATOM   6628   C5 A   2 309     291.402 150.299 181.086
ATOM   6629   N7 A   2 309     292.587 150.223 180.366
ATOM   6630   C8 A   2 309     293.518 150.318 181.283
ATOM   6631   N1 A   2 309     289.110 150.355 181.659
ATOM   6632   C2 A   2 309     289.512 150.485 182.932
ATOM   6633   N3 A   2 309     290.749 150.538 183.426
ATOM   6634   C4 A   2 309     291.659 150.438 182.440
ATOM   6635   C6 A   2 309     290.049 150.259 180.691
ATOM   6636   N6 A   2 309     289.648 150.134 179.422
ATOM   6637  C2* A   2 309     294.155 149.362 184.562
ATOM   6638  O2* A   2 309     294.116 149.653 185.944
ATOM   6639  C3* A   2 309     295.565 149.073 184.048
ATOM   6640  O3* A   2 309     296.354 148.358 185.015
ATOM   6641    P A   2 310     296.688 146.790 184.810
ATOM   6642  O1P A   2 310     297.460 146.354 186.008
ATOM   6643  O2P A   2 310     297.265 146.583 183.455
ATOM   6644  O5* A   2 310     295.273 146.056 184.873
ATOM   6645  C5* A   2 310     294.486 146.067 186.085
ATOM   6646  C4* A   2 310     293.337 145.083 185.987
ATOM   6647  O4* A   2 310     292.610 145.333 184.758
ATOM   6648  C1* A   2 310     291.947 144.146 184.363
ATOM   6649   N9 A   2 310     292.131 143.948 182.923
ATOM   6650   C5 A   2 310     291.725 143.637 180.780
ATOM   6651   N7 A   2 310     293.103 143.778 180.898
ATOM   6652   C8 A   2 310     293.293 143.955 182.186
ATOM   6653   N1 A   2 310     289.552 143.325 179.898
ATOM   6654   C2 A   2 310     289.108 143.434 181.159
ATOM   6655   N3 A   2 310     289.797 143.638 182.281
ATOM   6656   C4 A   2 310     291.115 143.731 182.020
ATOM   6657   C6 A   2 310     290.881 143.427 179.668
ATOM   6658   N6 A   2 310     291.320 143.327 178.410
ATOM   6659  C2* A   2 310     292.407 143.013 185.287
ATOM   6660  O2* A   2 310     291.389 142.811 186.246
ATOM   6661  C3* A   2 310     293.684 143.600 185.896
ATOM   6662  O3* A   2 310     293.934 143.062 187.207
ATOM   6663    P A   2 311     294.808 141.713 187.390
ATOM   6664  O1P A   2 311     295.658 141.914 188.594
ATOM   6665  O2P A   2 311     295.449 141.351 186.094
ATOM   6666  O5* A   2 311     293.733 140.587 187.750
ATOM   6667  C5* A   2 311     292.795 140.116 186.760
ATOM   6668  C4* A   2 311     291.571 139.511 187.417
ATOM   6669  O4* A   2 311     291.062 140.420 188.441
ATOM   6670  C1* A   2 311     289.714 140.755 188.153
ATOM   6671   N9 A   2 311     289.450 142.127 188.606
ATOM   6672   C5 A   2 311     288.445 144.024 189.120
ATOM   6673   N7 A   2 311     289.785 144.191 189.451
ATOM   6674   C8 A   2 311     290.337 143.044 189.128
ATOM   6675   N1 A   2 311     286.131 144.401 188.797
ATOM   6676   C2 A   2 311     286.074 143.152 188.315
ATOM   6677   N3 A   2 311     287.050 142.256 188.172
ATOM   6678   C4 A   2 311     288.225 142.758 188.598
ATOM   6679   C6 A   2 311     287.324 144.881 189.216
ATOM   6680   N6 A   2 311     287.377 146.130 189.691
ATOM   6681  C2* A   2 311     289.557 140.526 186.650
ATOM   6682  O2* A   2 311     288.203 140.363 186.277
ATOM   6683  C3* A   2 311     290.408 139.272 186.452
ATOM   6684  O3* A   2 311     289.658 138.099 186.789
ATOM   6685    P G   2 312     289.010 137.197 185.615
ATOM   6686  O1P G   2 312     287.772 136.576 186.161
ATOM   6687  O2P G   2 312     290.077 136.324 185.047
ATOM   6688  O5* G   2 312     288.608 138.257 184.490
ATOM   6689  C5* G   2 312     287.250 138.382 184.006
ATOM   6690  C4* G   2 312     287.259 138.794 182.548
ATOM   6691  O4* G   2 312     288.020 140.025 182.407
ATOM   6692  C1* G   2 312     288.816 139.973 181.229
ATOM   6693   N9 G   2 312     290.221 140.056 181.631
ATOM   6694   C4 G   2 312     291.325 140.183 180.809
ATOM   6695   N2 G   2 312     292.719 140.423 177.629
ATOM   6696   N3 G   2 312     291.316 140.233 179.458
ATOM   6697   C2 G   2 312     292.539 140.363 178.958
ATOM   6698   N1 G   2 312     293.678 140.442 179.723
ATOM   6699   C6 G   2 312     293.714 140.393 181.113
ATOM   6700   O6 G   2 312     294.798 140.475 181.703
ATOM   6701   C5 G   2 312     292.409 140.248 181.664
ATOM   6702   N7 G   2 312     292.000 140.154 182.988
ATOM   6703   C8 G   2 312     290.702 140.040 182.920
ATOM   6704  C2* G   2 312     288.431 138.696 180.475
ATOM   6705  O2* G   2 312     287.418 139.003 179.536
ATOM   6706  C3* G   2 312     287.950 137.808 181.618
ATOM   6707  O3* G   2 312     287.049 136.787 181.195
ATOM   6708    P G   2 313     287.611 135.323 180.833
ATOM   6709  O1P G   2 313     286.433 134.465 180.521
ATOM   6710  O2P G   2 313     288.557 134.904 181.903
ATOM   6711  O5* G   2 313     288.448 135.551 179.493
ATOM   6712  C5* G   2 313     287.793 135.933 178.262
ATOM   6713  C4* G   2 313     288.792 135.994 177.125
ATOM   6714  O4* G   2 313     289.704 137.106 177.322
ATOM   6715  C1* G   2 313     290.973 136.782 176.767
ATOM   6716   N9 G   2 313     291.993 136.933 177.803
ATOM   6717   C4 G   2 313     293.360 136.982 177.610
ATOM   6718   N2 G   2 313     296.110 136.884 175.485
ATOM   6719   N3 G   2 313     294.002 136.881 176.424
ATOM   6720   C2 G   2 313     295.316 136.968 176.564
ATOM   6721   N1 G   2 313     295.951 137.142 177.771
ATOM   6722   C6 G   2 313     295.312 137.251 179.003
ATOM   6723   O6 G   2 313     295.982 137.412 180.032
ATOM   6724   C5 G   2 313     293.899 137.155 178.869
ATOM   6725   N7 G   2 313     292.899 137.204 179.832
ATOM   6726   C8 G   2 313     291.790 137.066 179.157
ATOM   6727  C2* G   2 313     290.873 135.371 176.177
ATOM   6728  O2* G   2 313     290.600 135.468 174.791
ATOM   6729  C3* G   2 313     289.712 134.793 176.979
ATOM   6730  O3* G   2 313     289.072 133.703 176.323
ATOM   6731    P C   2 314     289.257 132.212 176.899
ATOM   6732  O1P C   2 314     288.479 131.292 176.022
ATOM   6733  O2P C   2 314     288.973 132.248 178.360
ATOM   6734  O5* C   2 314     290.814 131.913 176.710
ATOM   6735  C5* C   2 314     291.392 131.773 175.394
ATOM   6736  C4* C   2 314     292.902 131.699 175.480
ATOM   6737  O4* C   2 314     293.432 132.957 175.980
ATOM   6738  C1* C   2 314     294.637 132.712 176.693
ATOM   6739   N1 C   2 314     294.507 133.243 178.068
ATOM   6740   C6 C   2 314     293.287 133.324 178.686
ATOM   6741   C5 C   2 314     293.173 133.790 179.937
ATOM   6742   C2 C   2 314     295.670 133.662 178.744
ATOM   6743   O2 C   2 314     296.769 133.596 178.161
ATOM   6744   N3 C   2 314     295.564 134.129 180.010
ATOM   6745   C4 C   2 314     294.368 134.195 180.602
ATOM   6746   N4 C   2 314     294.314 134.653 181.853
ATOM   6747  C2* C   2 314     294.902 131.203 176.641
ATOM   6748  O2* C   2 314     295.778 130.930 175.561
ATOM   6749  C3* C   2 314     293.492 130.661 176.425
ATOM   6750  O3* C   2 314     293.486 129.344 175.871
ATOM   6751    P G   2 315     293.343 128.064 176.845
ATOM   6752  O1P G   2 315     293.095 126.881 175.977
ATOM   6753  O2P G   2 315     292.372 128.396 177.926
ATOM   6754  O5* G   2 315     294.789 127.904 177.506
ATOM   6755  C5* G   2 315     295.948 127.584 176.699
ATOM   6756  C4* G   2 315     297.229 127.815 177.480
ATOM   6757  O4* G   2 315     297.290 129.201 177.914
ATOM   6758  C1* G   2 315     297.997 129.284 179.145
ATOM   6759   N9 G   2 315     297.140 129.925 180.143
ATOM   6760   C4 G   2 315     297.559 130.553 181.298
ATOM   6761   N2 G   2 315     300.122 131.541 183.433
ATOM   6762   N3 G   2 315     298.839 130.677 181.718
ATOM   6763   C2 G   2 315     298.922 131.332 182.868
ATOM   6764   N1 G   2 315     297.837 131.827 183.550
ATOM   6765   C6 G   2 315     296.512 131.714 183.140
ATOM   6766   O6 G   2 315     295.609 132.199 183.834
ATOM   6767   C5 G   2 315     296.406 131.009 181.905
ATOM   6768   N7 G   2 315     295.287 130.673 181.153
ATOM   6769   C8 G   2 315     295.768 130.032 180.121
ATOM   6770  C2* G   2 315     298.441 127.865 179.518
ATOM   6771  O2* G   2 315     299.771 127.674 179.070
ATOM   6772  C3* G   2 315     297.418 127.017 178.765
ATOM   6773  O3* G   2 315     297.906 125.695 178.510
ATOM   6774    P C   2 316     297.498 124.482 179.493
ATOM   6775  O1P C   2 316     298.024 123.228 178.889
ATOM   6776  O2P C   2 316     296.046 124.596 179.797
ATOM   6777  O5* C   2 316     298.303 124.764 180.843
ATOM   6778  C5* C   2 316     299.748 124.794 180.866
ATOM   6779  C4* C   2 316     300.237 125.462 182.134
ATOM   6780  O4* C   2 316     299.669 126.799 182.209
ATOM   6781  C1* C   2 316     299.372 127.120 183.560
ATOM   6782   N1 C   2 316     297.923 127.407 183.669
ATOM   6783   C6 C   2 316     297.003 126.667 182.973
ATOM   6784   C5 C   2 316     295.693 126.933 183.057
ATOM   6785   C2 C   2 316     297.498 128.466 184.497
ATOM   6786   O2 C   2 316     298.346 129.127 185.124
ATOM   6787   N3 C   2 316     296.174 128.739 184.589
ATOM   6788   C4 C   2 316     295.290 128.010 183.900
ATOM   6789   N4 C   2 316     293.996 128.316 184.021
ATOM   6790  C2* C   2 316     299.878 125.963 184.431
ATOM   6791  O2* C   2 316     301.189 126.261 184.878
ATOM   6792  C3* C   2 316     299.826 124.799 183.444
ATOM   6793  O3* C   2 316     300.712 123.723 183.787
ATOM   6794    P G   2 317     300.263 122.621 184.880
ATOM   6795  O1P G   2 317     301.357 121.610 184.975
ATOM   6796  O2P G   2 317     298.877 122.176 184.564
ATOM   6797  O5* G   2 317     300.239 123.435 186.252
ATOM   6798  C5* G   2 317     299.525 122.942 187.406
ATOM   6799  C4* G   2 317     299.653 123.922 188.550
ATOM   6800  O4* G   2 317     299.256 125.245 188.096
ATOM   6801  C1* G   2 317     298.656 125.954 189.170
ATOM   6802   N9 G   2 317     297.297 126.330 188.786
ATOM   6803   C4 G   2 317     296.504 127.260 189.419
ATOM   6804   N2 G   2 317     296.057 129.600 191.949
ATOM   6805   N3 G   2 317     296.852 127.993 190.500
ATOM   6806   C2 G   2 317     295.877 128.799 190.886
ATOM   6807   N1 G   2 317     294.654 128.881 190.261
ATOM   6808   C6 G   2 317     294.272 128.138 189.148
ATOM   6809   O6 G   2 317     293.141 128.289 188.665
ATOM   6810   C5 G   2 317     295.315 127.266 188.719
ATOM   6811   N7 G   2 317     295.359 126.364 187.663
ATOM   6812   C8 G   2 317     296.551 125.833 187.741
ATOM   6813  C2* G   2 317     298.703 125.049 190.404
ATOM   6814  O2* G   2 317     299.851 125.365 191.169
ATOM   6815  C3* G   2 317     298.763 123.668 189.758
ATOM   6816  O3* G   2 317     299.293 122.671 190.633
ATOM   6817    P C   2 318     298.305 121.868 191.624
ATOM   6818  O1P C   2 318     299.114 120.816 192.305
ATOM   6819  O2P C   2 318     297.088 121.476 190.860
ATOM   6820  O5* C   2 318     297.870 122.953 192.711
ATOM   6821  C5* C   2 318     298.845 123.581 193.573
ATOM   6822  C4* C   2 318     298.209 124.703 194.367
ATOM   6823  O4* C   2 318     297.683 125.702 193.450
ATOM   6824  C1* C   2 318     296.512 126.289 194.004
ATOM   6825   N1 C   2 318     295.376 126.064 193.082
ATOM   6826   C6 C   2 318     295.419 125.076 192.134
ATOM   6827   C5 C   2 318     294.399 124.883 191.287
ATOM   6828   C2 C   2 318     294.240 126.891 193.188
ATOM   6829   O2 C   2 318     294.212 127.777 194.060
ATOM   6830   N3 C   2 318     293.204 126.701 192.337
ATOM   6831   C4 C   2 318     293.266 125.740 191.412
ATOM   6832   N4 C   2 318     292.224 125.596 190.589
ATOM   6833  C2* C   2 318     296.313 125.682 195.395
ATOM   6834  O2* C   2 318     296.940 126.511 196.358
ATOM   6835  C3* C   2 318     297.008 124.336 195.229
ATOM   6836  O3* C   2 318     297.378 123.757 196.482
ATOM   6837    P G   2 319     296.302 122.880 197.305
ATOM   6838  O1P G   2 319     296.997 122.295 198.485
ATOM   6839  O2P G   2 319     295.601 121.981 196.351
ATOM   6840  O5* G   2 319     295.243 123.951 197.830
ATOM   6841  C5* G   2 319     295.614 124.954 198.803
ATOM   6842  C4* G   2 319     294.399 125.748 199.240
ATOM   6843  O4* G   2 319     293.889 126.530 198.126
ATOM   6844  C1* G   2 319     292.489 126.722 198.286
ATOM   6845   N9 G   2 319     291.803 126.287 197.071
ATOM   6846   C4 G   2 319     290.527 126.639 196.680
ATOM   6847   N2 G   2 319     287.567 128.380 197.252
ATOM   6848   N3 G   2 319     289.681 127.453 197.355
ATOM   6849   C2 G   2 319     288.525 127.602 196.723
ATOM   6850   N1 G   2 319     288.224 127.000 195.525
ATOM   6851   C6 G   2 319     289.075 126.160 194.812
ATOM   6852   O6 G   2 319     288.701 125.669 193.740
ATOM   6853   C5 G   2 319     290.321 125.992 195.478
ATOM   6854   N7 G   2 319     291.440 125.250 195.119
ATOM   6855   C8 G   2 319     292.290 125.453 196.090
ATOM   6856  C2* G   2 319     292.062 125.970 199.551
ATOM   6857  O2* G   2 319     292.005 126.887 200.625
ATOM   6858  C3* G   2 319     293.188 124.949 199.695
ATOM   6859  O3* G   2 319     293.328 124.482 201.038
ATOM   6860    P A   2 320     292.582 123.128 201.497
ATOM   6861  O1P A   2 320     292.960 122.863 202.914
ATOM   6862  O2P A   2 320     292.833 122.085 200.463
ATOM   6863  O5* A   2 320     291.032 123.503 201.456
ATOM   6864  C5* A   2 320     290.493 124.545 202.300
ATOM   6865  C4* A   2 320     289.126 124.960 201.809
ATOM   6866  O4* A   2 320     289.247 125.467 200.453
ATOM   6867  C1* A   2 320     288.103 125.100 199.699
ATOM   6868   N9 A   2 320     288.541 124.258 198.584
ATOM   6869   C5 A   2 320     288.665 123.165 196.675
ATOM   6870   N7 A   2 320     289.837 122.880 197.364
ATOM   6871   C8 A   2 320     289.715 123.550 198.484
ATOM   6872   N1 A   2 320     286.975 123.222 195.027
ATOM   6873   C2 A   2 320     286.306 124.038 195.852
ATOM   6874   N3 A   2 320     286.652 124.492 197.055
ATOM   6875   C4 A   2 320     287.857 124.014 197.414
ATOM   6876   C6 A   2 320     288.183 122.758 195.415
ATOM   6877   N6 A   2 320     288.851 121.945 194.592
ATOM   6878  C2* A   2 320     287.135 124.399 200.658
ATOM   6879  O2* A   2 320     286.245 125.364 201.184
ATOM   6880  C3* A   2 320     288.098 123.844 201.703
ATOM   6881  O3* A   2 320     287.458 123.590 202.957
ATOM   6882    P U   2 321     287.871 122.295 203.826
ATOM   6883  O1P U   2 321     288.765 122.771 204.916
ATOM   6884  O2P U   2 321     288.343 121.221 202.907
ATOM   6885  O5* U   2 321     286.504 121.829 204.508
ATOM   6886  C5* U   2 321     285.366 121.438 203.708
ATOM   6887  C4* U   2 321     284.107 122.128 204.197
ATOM   6888  O4* U   2 321     283.701 121.579 205.485
ATOM   6889  C1* U   2 321     283.558 122.629 206.424
ATOM   6890   N1 U   2 321     283.884 122.109 207.766
ATOM   6891   C6 U   2 321     285.031 121.375 208.001
ATOM   6892   C2 U   2 321     282.983 122.366 208.799
ATOM   6893   O2 U   2 321     281.963 123.024 208.651
ATOM   6894   N3 U   2 321     283.324 121.820 210.015
ATOM   6895   C4 U   2 321     284.445 121.065 210.309
ATOM   6896   O4 U   2 321     284.597 120.620 211.450
ATOM   6897   C5 U   2 321     285.331 120.858 209.203
ATOM   6898  C2* U   2 321     284.427 123.771 205.891
ATOM   6899  O2* U   2 321     284.028 125.022 206.416
ATOM   6900  C3* U   2 321     284.189 123.644 204.384
ATOM   6901  O3* U   2 321     282.940 124.241 204.011
ATOM   6902    P A   2 322     282.813 125.048 202.617
ATOM   6903  O1P A   2 322     281.359 125.220 202.338
ATOM   6904  O2P A   2 322     283.675 124.383 201.603
ATOM   6905  O5* A   2 322     283.430 126.488 202.924
ATOM   6906  C5* A   2 322     282.657 127.495 203.617
ATOM   6907  C4* A   2 322     283.349 128.846 203.559
ATOM   6908  O4* A   2 322     284.580 128.805 204.337
ATOM   6909  C1* A   2 322     285.660 129.237 203.533
ATOM   6910   N9 A   2 322     286.872 128.531 203.963
ATOM   6911   C5 A   2 322     288.841 128.080 204.844
ATOM   6912   N7 A   2 322     288.359 126.881 204.334
ATOM   6913   C8 A   2 322     287.193 127.200 203.822
ATOM   6914   N1 A   2 322     290.203 129.703 205.891
ATOM   6915   C2 A   2 322     289.237 130.587 205.605
ATOM   6916   N3 A   2 322     288.075 130.395 204.980
ATOM   6917   C4 A   2 322     287.936 129.106 204.621
ATOM   6918   C6 A   2 322     290.035 128.415 205.519
ATOM   6919   N6 A   2 322     291.000 127.536 205.809
ATOM   6920  C2* A   2 322     285.214 129.006 202.087
ATOM   6921  O2* A   2 322     285.938 129.828 201.190
ATOM   6922  C3* A   2 322     283.733 129.377 202.175
ATOM   6923  O3* A   2 322     283.592 130.805 202.154
ATOM   6924    P C   2 323     282.496 131.501 201.192
ATOM   6925  O1P C   2 323     282.836 132.951 201.139
ATOM   6926  O2P C   2 323     281.136 131.085 201.640
ATOM   6927  O5* C   2 323     282.774 130.892 199.741
ATOM   6928  C5* C   2 323     281.781 130.083 199.068
ATOM   6929  C4* C   2 323     281.627 130.517 197.625
ATOM   6930  O4* C   2 323     282.893 130.363 196.931
ATOM   6931  C1* C   2 323     282.643 130.177 195.547
ATOM   6932   N1 C   2 323     283.525 129.111 195.024
ATOM   6933   C6 C   2 323     283.882 128.046 195.805
ATOM   6934   C5 C   2 323     284.676 127.075 195.331
ATOM   6935   C2 C   2 323     283.998 129.207 193.698
ATOM   6936   O2 C   2 323     283.674 130.190 193.006
ATOM   6937   N3 C   2 323     284.798 128.227 193.210
ATOM   6938   C4 C   2 323     285.131 127.189 193.984
ATOM   6939   N4 C   2 323     285.912 126.240 193.458
ATOM   6940  C2* C   2 323     281.133 129.963 195.365
ATOM   6941  O2* C   2 323     280.571 131.154 194.848
ATOM   6942  C3* C   2 323     280.676 129.663 196.796
ATOM   6943  O3* C   2 323     279.314 130.085 196.965
ATOM   6944    P A   2 324     278.446 129.583 198.233
ATOM   6945  O1P A   2 324     279.181 128.501 198.946
ATOM   6946  O2P A   2 324     277.058 129.330 197.756
ATOM   6947  O5* A   2 324     278.391 130.861 199.191
ATOM   6948  C5* A   2 324     278.410 132.202 198.643
ATOM   6949  C4* A   2 324     277.411 133.087 199.358
ATOM   6950  O4* A   2 324     277.730 133.132 200.777
ATOM   6951  C1* A   2 324     277.443 134.427 201.294
ATOM   6952   N9 A   2 324     278.694 135.027 201.765
ATOM   6953   C5 A   2 324     280.171 136.333 202.746
ATOM   6954   N7 A   2 324     280.898 135.426 201.986
ATOM   6955   C8 A   2 324     279.980 134.674 201.428
ATOM   6956   N1 A   2 324     279.585 138.106 204.191
ATOM   6957   C2 A   2 324     278.309 137.752 203.985
ATOM   6958   N3 A   2 324     277.818 136.772 203.229
ATOM   6959   C4 A   2 324     278.812 136.092 202.629
ATOM   6960   C6 A   2 324     280.561 137.405 203.572
ATOM   6961   N6 A   2 324     281.831 137.768 203.771
ATOM   6962  C2* A   2 324     276.822 135.239 200.154
ATOM   6963  O2* A   2 324     275.410 135.150 200.205
ATOM   6964  C3* A   2 324     277.435 134.553 198.940
ATOM   6965  O3* A   2 324     276.717 134.820 197.735
ATOM   6966    P G   2 325     277.324 135.857 196.658
ATOM   6967  O1P G   2 325     276.297 136.059 195.599
ATOM   6968  O2P G   2 325     278.687 135.392 196.279
ATOM   6969  O5* G   2 325     277.487 137.226 197.464
ATOM   6970  C5* G   2 325     276.336 137.953 197.949
ATOM   6971  C4* G   2 325     276.770 139.126 198.803
ATOM   6972  O4* G   2 325     277.600 138.635 199.892
ATOM   6973  C1* G   2 325     278.581 139.609 200.223
ATOM   6974   N9 G   2 325     279.908 139.026 200.033
ATOM   6975   C4 G   2 325     281.083 139.473 200.597
ATOM   6976   N2 G   2 325     282.775 141.714 202.641
ATOM   6977   N3 G   2 325     281.212 140.524 201.438
ATOM   6978   C2 G   2 325     282.469 140.713 201.806
ATOM   6979   N1 G   2 325     283.518 139.934 201.383
ATOM   6980   C6 G   2 325     283.413 138.850 200.517
ATOM   6981   O6 G   2 325     284.430 138.221 200.192
ATOM   6982   C5 G   2 325     282.064 138.631 200.115
ATOM   6983   N7 G   2 325     281.518 137.668 199.274
ATOM   6984   C8 G   2 325     280.241 137.940 199.256
ATOM   6985  C2* G   2 325     278.337 140.827 199.326
ATOM   6986  O2* G   2 325     277.520 141.754 200.016
ATOM   6987  C3* G   2 325     277.641 140.182 198.133
ATOM   6988  O3* G   2 325     276.873 141.126 197.384
ATOM   6989    P G   2 326     277.528 141.863 196.108
ATOM   6990  O1P G   2 326     276.417 142.519 195.364
ATOM   6991  O2P G   2 326     278.413 140.895 195.403
ATOM   6992  O5* G   2 326     278.454 143.005 196.730
ATOM   6993  C5* G   2 326     277.891 144.098 197.489
ATOM   6994  C4* G   2 326     278.985 144.839 198.227
ATOM   6995  O4* G   2 326     279.682 143.899 199.089
ATOM   6996  C1* G   2 326     281.061 144.229 199.144
ATOM   6997   N9 G   2 326     281.831 143.088 198.652
ATOM   6998   C4 G   2 326     283.181 142.878 198.827
ATOM   6999   N2 G   2 326     286.252 143.922 200.080
ATOM   7000   N3 G   2 326     284.036 143.700 199.478
ATOM   7001   C2 G   2 326     285.274 143.227 199.480
ATOM   7002   N1 G   2 326     285.643 142.041 198.893
ATOM   7003   C6 G   2 326     284.784 141.178 198.218
ATOM   7004   O6 G   2 326     285.225 140.131 197.724
ATOM   7005   C5 G   2 326     283.447 141.674 198.205
ATOM   7006   N7 G   2 326     282.291 141.140 197.647
ATOM   7007   C8 G   2 326     281.361 142.011 197.934
ATOM   7008  C2* G   2 326     281.259 145.514 198.335
ATOM   7009  O2* G   2 326     281.184 146.622 199.211
ATOM   7010  C3* G   2 326     280.086 145.442 197.364
ATOM   7011  O3* G   2 326     279.718 146.728 196.860
ATOM   7012    P G   2 327     280.359 147.267 195.482
ATOM   7013  O1P G   2 327     279.689 148.560 195.163
ATOM   7014  O2P G   2 327     280.332 146.162 194.486
ATOM   7015  O5* G   2 327     281.884 147.573 195.843
ATOM   7016  C5* G   2 327     282.227 148.629 196.766
ATOM   7017  C4* G   2 327     283.698 148.573 197.133
ATOM   7018  O4* G   2 327     284.012 147.274 197.706
ATOM   7019  C1* G   2 327     285.388 146.987 197.494
ATOM   7020   N9 G   2 327     285.516 145.669 196.874
ATOM   7021   C4 G   2 327     286.685 144.953 196.707
ATOM   7022   N2 G   2 327     290.135 144.684 197.076
ATOM   7023   N3 G   2 327     287.922 145.351 197.079
ATOM   7024   C2 G   2 327     288.845 144.446 196.782
ATOM   7025   N1 G   2 327     288.573 143.244 196.172
ATOM   7026   C6 G   2 327     287.309 142.812 195.781
ATOM   7027   O6 G   2 327     287.177 141.709 195.237
ATOM   7028   C5 G   2 327     286.308 143.777 196.090
ATOM   7029   N7 G   2 327     284.937 143.752 195.873
ATOM   7030   C8 G   2 327     284.510 144.891 196.349
ATOM   7031  C2* G   2 327     285.974 148.133 196.663
ATOM   7032  O2* G   2 327     286.616 149.041 197.539
ATOM   7033  C3* G   2 327     284.719 148.712 196.011
ATOM   7034  O3* G   2 327     284.911 150.078 195.628
ATOM   7035    P U   2 328     285.410 150.437 194.134
ATOM   7036  O1P U   2 328     285.504 151.922 194.042
ATOM   7037  O2P U   2 328     284.564 149.695 193.159
ATOM   7038  O5* U   2 328     286.889 149.839 194.049
ATOM   7039  C5* U   2 328     287.916 150.233 194.991
ATOM   7040  C4* U   2 328     289.071 149.257 194.941
ATOM   7041  O4* U   2 328     288.567 147.929 195.220
ATOM   7042  C1* U   2 328     289.257 146.980 194.431
ATOM   7043   N1 U   2 328     288.264 146.155 193.720
ATOM   7044   C6 U   2 328     286.980 146.617 193.491
ATOM   7045   C2 U   2 328     288.642 144.879 193.315
ATOM   7046   O2 U   2 328     289.774 144.437 193.464
ATOM   7047   N3 U   2 328     287.642 144.141 192.729
ATOM   7048   C4 U   2 328     286.335 144.535 192.503
ATOM   7049   O4 U   2 328     285.536 143.734 192.018
ATOM   7050   C5 U   2 328     286.033 145.870 192.918
ATOM   7051  C2* U   2 328     290.322 147.720 193.609
ATOM   7052  O2* U   2 328     291.557 147.607 194.289
ATOM   7053  C3* U   2 328     289.771 149.148 193.594
ATOM   7054  O3* U   2 328     290.804 150.139 193.546
ATOM   7055    P G   2 329     291.130 150.925 192.177
ATOM   7056  O1P G   2 329     291.837 149.973 191.276
ATOM   7057  O2P G   2 329     291.780 152.219 192.531
ATOM   7058  O5* G   2 329     289.706 151.250 191.537
ATOM   7059  C5* G   2 329     289.247 150.516 190.390
ATOM   7060  C4* G   2 329     289.208 151.407 189.169
ATOM   7061  O4* G   2 329     290.299 152.374 189.210
ATOM   7062  C1* G   2 329     291.116 152.220 188.064
ATOM   7063   N9 G   2 329     292.497 152.534 188.438
ATOM   7064   C4 G   2 329     293.470 153.093 187.627
ATOM   7065   N2 G   2 329     294.475 154.338 184.535
ATOM   7066   N3 G   2 329     293.329 153.427 186.323
ATOM   7067   C2 G   2 329     294.439 153.954 185.821
ATOM   7068   N1 G   2 329     295.594 154.144 186.541
ATOM   7069   C6 G   2 329     295.767 153.813 187.883
ATOM   7070   O6 G   2 329     296.854 154.033 188.437
ATOM   7071   C5 G   2 329     294.582 153.237 188.437
ATOM   7072   N7 G   2 329     294.322 152.767 189.718
ATOM   7073   C8 G   2 329     293.082 152.358 189.672
ATOM   7074  C2* G   2 329     290.853 150.796 187.567
ATOM   7075  O2* G   2 329     291.188 150.647 186.201
ATOM   7076  C3* G   2 329     289.355 150.651 187.852
ATOM   7077  O3* G   2 329     288.560 151.262 186.831
ATOM   7078    P A   2 330     287.170 150.576 186.377
ATOM   7079  O1P A   2 330     286.573 151.446 185.329
ATOM   7080  O2P A   2 330     286.380 150.254 187.600
ATOM   7081  O5* A   2 330     287.601 149.210 185.670
ATOM   7082  C5* A   2 330     286.979 147.945 186.016
ATOM   7083  C4* A   2 330     285.850 147.628 185.055
ATOM   7084  O4* A   2 330     286.276 147.930 183.696
ATOM   7085  C1* A   2 330     286.145 146.776 182.889
ATOM   7086   N9 A   2 330     287.233 146.771 181.903
ATOM   7087   C5 A   2 330     289.182 146.833 180.870
ATOM   7088   N7 A   2 330     288.219 146.685 179.879
ATOM   7089   C8 A   2 330     287.088 146.654 180.540
ATOM   7090   N1 A   2 330     291.252 147.068 181.986
ATOM   7091   C2 A   2 330     290.545 147.107 183.124
ATOM   7092   N3 A   2 330     289.224 147.026 183.303
ATOM   7093   C4 A   2 330     288.591 146.888 182.123
ATOM   7094   C6 A   2 330     290.588 146.929 180.817
ATOM   7095   N6 A   2 330     291.293 146.887 179.681
ATOM   7096  C2* A   2 330     286.111 145.586 183.851
ATOM   7097  O2* A   2 330     285.452 144.479 183.265
ATOM   7098  C3* A   2 330     285.355 146.179 185.043
ATOM   7099  O3* A   2 330     283.941 146.139 184.808
ATOM   7100    P C   2 331     282.935 145.654 185.977
ATOM   7101  O1P C   2 331     281.587 146.164 185.598
ATOM   7102  O2P C   2 331     283.509 146.019 187.304
ATOM   7103  O5* C   2 331     282.908 144.058 185.874
ATOM   7104  C5* C   2 331     281.836 143.300 186.491
ATOM   7105  C4* C   2 331     282.115 141.803 186.452
ATOM   7106  O4* C   2 331     282.130 141.333 185.068
ATOM   7107  C1* C   2 331     283.273 140.524 184.870
ATOM   7108   N1 C   2 331     283.644 140.522 183.434
ATOM   7109   C6 C   2 331     284.183 141.629 182.831
ATOM   7110   C5 C   2 331     284.535 141.612 181.532
ATOM   7111   C2 C   2 331     283.439 139.341 182.688
ATOM   7112   O2 C   2 331     282.936 138.349 183.246
ATOM   7113   N3 C   2 331     283.793 139.315 181.378
ATOM   7114   C4 C   2 331     284.325 140.399 180.805
ATOM   7115   N4 C   2 331     284.664 140.322 179.511
ATOM   7116  C2* C   2 331     284.300 141.056 185.870
ATOM   7117  O2* C   2 331     285.344 140.126 186.084
ATOM   7118  C3* C   2 331     283.411 141.291 187.094
ATOM   7119  O3* C   2 331     283.154 140.038 187.757
ATOM   7120    P A   2 332     283.632 139.802 189.287
ATOM   7121  O1P A   2 332     282.953 138.568 189.770
ATOM   7122  O2P A   2 332     283.486 141.064 190.061
ATOM   7123  O5* A   2 332     285.190 139.467 189.186
ATOM   7124  C5* A   2 332     285.656 138.292 188.479
ATOM   7125  C4* A   2 332     286.540 137.439 189.372
ATOM   7126  O4* A   2 332     287.801 138.126 189.632
ATOM   7127  C1* A   2 332     288.025 138.188 191.028
ATOM   7128   N9 A   2 332     288.803 139.400 191.334
ATOM   7129   C5 A   2 332     290.476 140.781 191.757
ATOM   7130   N7 A   2 332     289.314 141.540 191.836
ATOM   7131   C8 A   2 332     288.354 140.681 191.576
ATOM   7132   N1 A   2 332     292.749 140.114 191.777
ATOM   7133   C2 A   2 332     292.308 138.885 191.473
ATOM   7134   N3 A   2 332     291.058 138.455 191.288
ATOM   7135   C4 A   2 332     290.178 139.462 191.445
ATOM   7136   C6 A   2 332     291.843 141.106 191.933
ATOM   7137   N6 A   2 332     292.288 142.328 192.247
ATOM   7138  C2* A   2 332     286.636 138.080 191.664
ATOM   7139  O2* A   2 332     286.711 137.648 193.009
ATOM   7140  C3* A   2 332     285.962 137.066 190.737
ATOM   7141  O3* A   2 332     286.340 135.728 191.089
ATOM   7142    P G   2 333     285.253 134.532 191.012
ATOM   7143  O1P G   2 333     285.631 133.671 189.856
ATOM   7144  O2P G   2 333     283.872 135.090 191.086
ATOM   7145  O5* G   2 333     285.524 133.674 192.331
ATOM   7146  C5* G   2 333     284.967 134.056 193.613
ATOM   7147  C4* G   2 333     285.796 133.469 194.737
ATOM   7148  O4* G   2 333     285.842 132.026 194.590
ATOM   7149  C1* G   2 333     287.130 131.545 194.940
ATOM   7150   N9 G   2 333     287.679 130.836 193.784
ATOM   7151   C4 G   2 333     288.882 130.165 193.709
ATOM   7152   N2 G   2 333     291.864 129.156 195.171
ATOM   7153   N3 G   2 333     289.805 130.072 194.690
ATOM   7154   C2 G   2 333     290.847 129.346 194.320
ATOM   7155   N1 G   2 333     290.971 128.752 193.088
ATOM   7156   C6 G   2 333     290.035 128.829 192.063
ATOM   7157   O6 G   2 333     290.244 128.243 190.991
ATOM   7158   C5 G   2 333     288.914 129.615 192.442
ATOM   7159   N7 G   2 333     287.772 129.953 191.728
ATOM   7160   C8 G   2 333     287.075 130.680 192.557
ATOM   7161  C2* G   2 333     287.946 132.735 195.458
ATOM   7162  O2* G   2 333     287.830 132.775 196.868
ATOM   7163  C3* G   2 333     287.254 133.907 194.765
ATOM   7164  O3* G   2 333     287.379 135.139 195.484
ATOM   7165    P C   2 334     288.596 136.143 195.163
ATOM   7166  O1P C   2 334     288.217 137.477 195.708
ATOM   7167  O2P C   2 334     288.967 136.019 193.725
ATOM   7168  O5* C   2 334     289.804 135.580 196.037
ATOM   7169  C5* C   2 334     291.159 135.977 195.752
ATOM   7170  C4* C   2 334     292.115 134.855 196.072
ATOM   7171  O4* C   2 334     291.621 133.614 195.507
ATOM   7172  C1* C   2 334     292.714 132.815 195.086
ATOM   7173   N1 C   2 334     292.485 132.398 193.679
ATOM   7174   C6 C   2 334     291.451 132.927 192.950
ATOM   7175   C5 C   2 334     291.201 132.517 191.698
ATOM   7176   C2 C   2 334     293.328 131.425 193.102
ATOM   7177   O2 C   2 334     294.279 130.975 193.764
ATOM   7178   N3 C   2 334     293.081 131.004 191.836
ATOM   7179   C4 C   2 334     292.055 131.516 191.148
ATOM   7180   N4 C   2 334     291.839 131.058 189.911
ATOM   7181  C2* C   2 334     294.009 133.573 195.417
ATOM   7182  O2* C   2 334     294.504 133.105 196.658
ATOM   7183  C3* C   2 334     293.512 135.016 195.492
ATOM   7184  O3* C   2 334     294.304 135.848 196.343
ATOM   7185    P C   2 335     295.584 136.624 195.751
ATOM   7186  O1P C   2 335     295.178 137.273 194.474
ATOM   7187  O2P C   2 335     296.727 135.671 195.763
ATOM   7188  O5* C   2 335     295.866 137.773 196.824
ATOM   7189  C5* C   2 335     297.049 138.607 196.748
ATOM   7190  C4* C   2 335     296.680 140.065 196.939
ATOM   7191  O4* C   2 335     295.904 140.523 195.798
ATOM   7192  C1* C   2 335     294.944 141.477 196.226
ATOM   7193   N1 C   2 335     293.596 141.006 195.835
ATOM   7194   C6 C   2 335     293.347 139.674 195.637
ATOM   7195   C5 C   2 335     292.130 139.241 195.287
ATOM   7196   C2 C   2 335     292.565 141.950 195.664
ATOM   7197   O2 C   2 335     292.811 143.158 195.835
ATOM   7198   N3 C   2 335     291.330 141.520 195.315
ATOM   7199   C4 C   2 335     291.102 140.217 195.132
ATOM   7200   N4 C   2 335     289.868 139.839 194.797
ATOM   7201  C2* C   2 335     295.148 141.699 197.731
ATOM   7202  O2* C   2 335     295.989 142.822 197.920
ATOM   7203  C3* C   2 335     295.809 140.387 198.147
ATOM   7204  O3* C   2 335     296.583 140.519 199.344
ATOM   7205    P C   2 336     295.966 140.052 200.761
ATOM   7206  O1P C   2 336     297.040 140.212 201.781
ATOM   7207  O2P C   2 336     295.317 138.725 200.583
ATOM   7208  O5* C   2 336     294.821 141.120 201.071
ATOM   7209  C5* C   2 336     295.148 142.488 201.402
ATOM   7210  C4* C   2 336     293.889 143.311 201.595
ATOM   7211  O4* C   2 336     293.117 143.323 200.364
ATOM   7212  C1* C   2 336     291.741 143.494 200.673
ATOM   7213   N1 C   2 336     290.951 142.438 200.005
ATOM   7214   C6 C   2 336     291.503 141.220 199.709
ATOM   7215   C5 C   2 336     290.787 140.263 199.100
ATOM   7216   C2 C   2 336     289.610 142.705 199.671
ATOM   7217   O2 C   2 336     289.127 143.820 199.941
ATOM   7218   N3 C   2 336     288.877 141.743 199.061
ATOM   7219   C4 C   2 336     289.429 140.559 198.779
ATOM   7220   N4 C   2 336     288.667 139.641 198.178
ATOM   7221  C2* C   2 336     291.607 143.533 202.200
ATOM   7222  O2* C   2 336     291.556 144.884 202.620
ATOM   7223  C3* C   2 336     292.888 142.825 202.636
ATOM   7224  O3* C   2 336     293.273 143.189 203.966
ATOM   7225    P C   2 337     292.713 142.348 205.226
ATOM   7226  O1P C   2 337     293.443 142.820 206.436
ATOM   7227  O2P C   2 337     292.735 140.902 204.877
ATOM   7228  O5* C   2 337     291.184 142.792 205.355
ATOM   7229  C5* C   2 337     290.826 144.160 205.656
ATOM   7230  C4* C   2 337     289.345 144.385 205.427
ATOM   7231  O4* C   2 337     289.021 144.083 204.043
ATOM   7232  C1* C   2 337     287.693 143.583 203.963
ATOM   7233   N1 C   2 337     287.707 142.274 203.271
ATOM   7234   C6 C   2 337     288.823 141.481 203.280
ATOM   7235   C5 C   2 337     288.844 140.308 202.631
ATOM   7236   C2 C   2 337     286.549 141.857 202.587
ATOM   7237   O2 C   2 337     285.542 142.587 202.597
ATOM   7238   N3 C   2 337     286.560 140.672 201.932
ATOM   7239   C4 C   2 337     287.660 139.914 201.939
ATOM   7240   N4 C   2 337     287.627 138.757 201.272
ATOM   7241  C2* C   2 337     287.113 143.571 205.382
ATOM   7242  O2* C   2 337     286.363 144.754 205.587
ATOM   7243  C3* C   2 337     288.385 143.514 206.227
ATOM   7244  O3* C   2 337     288.183 144.015 207.553
ATOM   7245    P G   2 338     287.682 143.020 208.720
ATOM   7246  O1P G   2 338     287.317 143.861 209.895
ATOM   7247  O2P G   2 338     288.690 141.935 208.880
ATOM   7248  O5* G   2 338     286.340 142.389 208.129
ATOM   7249  C5* G   2 338     285.861 141.097 208.560
ATOM   7250  C4* G   2 338     284.818 140.582 207.593
ATOM   7251  O4* G   2 338     285.389 140.534 206.258
ATOM   7252  C1* G   2 338     284.836 139.441 205.539
ATOM   7253   N9 G   2 338     285.929 138.574 205.100
ATOM   7254   C4 G   2 338     285.849 137.546 204.183
ATOM   7255   N2 G   2 338     283.977 135.597 201.994
ATOM   7256   N3 G   2 338     284.733 137.141 203.534
ATOM   7257   C2 G   2 338     284.976 136.129 202.715
ATOM   7258   N1 G   2 338     286.216 135.561 202.542
ATOM   7259   C6 G   2 338     287.380 135.960 203.194
ATOM   7260   O6 G   2 338     288.449 135.380 202.959
ATOM   7261   C5 G   2 338     287.133 137.045 204.083
ATOM   7262   N7 G   2 338     287.999 137.736 204.922
ATOM   7263   C8 G   2 338     287.243 138.628 205.505
ATOM   7264  C2* G   2 338     283.805 138.764 206.450
ATOM   7265  O2* G   2 338     282.519 139.278 206.155
ATOM   7266  C3* G   2 338     284.310 139.168 207.833
ATOM   7267  O3* G   2 338     283.272 139.138 208.815
ATOM   7268    P U   2 339     283.038 137.809 209.697
ATOM   7269  O1P U   2 339     281.906 138.090 210.622
ATOM   7270  O2P U   2 339     284.348 137.378 210.254
ATOM   7271  O5* U   2 339     282.567 136.708 208.641
ATOM   7272  C5* U   2 339     281.337 136.860 207.895
[truncated: 8,062,155 more chars]
