# Supplementary material for: Geometric alignment of aminoacyl-tRNA relative to catalytic centers of the ribosome underpins accurate mRNA decoding
Source: Nat Commun. 2023 Sep 11;14:5582. doi: 10.1038/s41467-023-40404-9 (PMC10495418; doi:10.1038/s41467-023-40404-9)
Supplement: Supplementary file 7 — Source Data [file 41467_2023_40404_MOESM7_ESM.zip › Girodat_Nat_Comm_data/Models/Near-Cognate-NEO-End.pdb]

ATOM      1    P G   2   1     272.975 186.252 112.229
ATOM      2  O1P G   2   1     272.003 186.303 112.456
ATOM      3  O2P G   2   1     273.500 185.432 112.456
ATOM      4  O5* G   2   1     273.692 187.484 111.502
ATOM      5  C5* G   2   1     274.912 188.015 112.064
ATOM      6  C4* G   2   1     274.985 189.513 111.844
ATOM      7  O4* G   2   1     274.813 189.806 110.429
ATOM      8  C1* G   2   1     274.084 191.019 110.277
ATOM      9   N9 G   2   1     272.825 190.724 109.596
ATOM     10   C4 G   2   1     272.105 191.585 108.794
ATOM     11   N2 G   2   1     271.712 194.704 107.297
ATOM     12   N3 G   2   1     272.438 192.862 108.491
ATOM     13   C2 G   2   1     271.544 193.432 107.697
ATOM     14   N1 G   2   1     270.414 192.796 107.235
ATOM     15   C6 G   2   1     270.052 191.484 107.533
ATOM     16   O6 G   2   1     269.012 191.006 107.062
ATOM     17   C5 G   2   1     270.999 190.864 108.385
ATOM     18   N7 G   2   1     271.020 189.582 108.919
ATOM     19   C8 G   2   1     272.116 189.543 109.626
ATOM     20  C2* G   2   1     273.871 191.601 111.678
ATOM     21  O2* G   2   1     274.920 192.500 111.985
ATOM     22  C3* G   2   1     273.901 190.336 112.527
ATOM     23  O3* G   2   1     274.197 190.599 113.894
ATOM     24    P G   2   2     272.998 190.892 114.929
ATOM     25  O1P G   2   2     273.603 190.923 116.291
ATOM     26  O2P G   2   2     271.887 189.942 114.640
ATOM     27  O5* G   2   2     272.519 192.370 114.560
ATOM     28  C5* G   2   2     273.386 193.500 114.787
ATOM     29  C4* G   2   2     272.835 194.747 114.125
ATOM     30  O4* G   2   2     272.733 194.548 112.689
ATOM     31  C1* G   2   2     271.711 195.392 112.170
ATOM     32   N9 G   2   2     270.752 194.589 111.414
ATOM     33   C4 G   2   2     269.836 195.071 110.504
ATOM     34   N2 G   2   2     268.413 197.741 108.785
ATOM     35   N3 G   2   2     269.674 196.366 110.146
ATOM     36   C2 G   2   2     268.708 196.517 109.253
ATOM     37   N1 G   2   2     267.960 195.478 108.752
ATOM     38   C6 G   2   2     268.109 194.138 109.106
ATOM     39   O6 G   2   2     267.381 193.280 108.593
ATOM     40   C5 G   2   2     269.142 193.963 110.063
ATOM     41   N7 G   2   2     269.615 192.809 110.674
ATOM     42   C8 G   2   2     270.567 193.226 111.465
ATOM     43  C2* G   2   2     271.070 196.123 113.355
ATOM     44  O2* G   2   2     271.641 197.414 113.463
ATOM     45  C3* G   2   2     271.434 195.199 114.515
ATOM     46  O3* G   2   2     271.411 195.891 115.764
ATOM     47    P U   2   3     270.039 195.981 116.604
ATOM     48  O1P U   2   3     270.325 196.768 117.836
ATOM     49  O2P U   2   3     269.487 194.604 116.727
ATOM     50  O5* U   2   3     269.060 196.827 115.668
ATOM     51  C5* U   2   3     269.299 198.231 115.417
ATOM     52  C4* U   2   3     268.222 198.805 114.519
ATOM     53  O4* U   2   3     268.276 198.174 113.212
ATOM     54  C1* U   2   3     266.963 198.085 112.673
ATOM     55   N1 U   2   3     266.660 196.673 112.384
ATOM     56   C6 U   2   3     267.171 195.656 113.165
ATOM     57   C2 U   2   3     265.845 196.394 111.293
ATOM     58   O2 U   2   3     265.361 197.261 110.577
ATOM     59   N3 U   2   3     265.616 195.057 111.072
ATOM     60   C4 U   2   3     266.101 193.993 111.811
ATOM     61   O4 U   2   3     265.810 192.842 111.476
ATOM     62   C5 U   2   3     266.926 194.363 112.924
ATOM     63  C2* U   2   3     266.003 198.736 113.675
ATOM     64  O2* U   2   3     265.786 200.081 113.293
ATOM     65  C3* U   2   3     266.786 198.592 114.976
ATOM     66  O3* U   2   3     266.405 199.553 115.952
ATOM     67    P U   2   4     265.526 199.096 117.217
ATOM     68  O1P U   2   4     265.383 200.290 118.094
ATOM     69  O2P U   2   4     266.115 197.843 117.771
ATOM     70  O5* U   2   4     264.099 198.753 116.589
ATOM     71  C5* U   2   4     263.260 199.796 116.047
ATOM     72  C4* U   2   4     262.036 199.211 115.371
ATOM     73  O4* U   2   4     262.423 198.433 114.205
ATOM     74  C1* U   2   4     261.472 197.396 113.993
ATOM     75   N1 U   2   4     262.160 196.093 114.003
ATOM     76   C6 U   2   4     263.332 195.894 114.708
ATOM     77   C2 U   2   4     261.580 195.055 113.281
ATOM     78   O2 U   2   4     260.547 195.183 112.635
ATOM     79   N3 U   2   4     262.254 193.859 113.344
ATOM     80   C4 U   2   4     263.419 193.592 114.035
ATOM     81   O4 U   2   4     263.885 192.450 114.016
ATOM     82   C5 U   2   4     263.964 194.713 114.747
ATOM     83  C2* U   2   4     260.407 197.520 115.088
ATOM     84  O2* U   2   4     259.320 198.274 114.584
ATOM     85  C3* U   2   4     261.186 198.245 116.181
ATOM     86  O3* U   2   4     260.329 198.925 117.094
ATOM     87    P A   2   5     259.782 198.154 118.395
ATOM     88  O1P A   2   5     259.074 199.159 119.237
ATOM     89  O2P A   2   5     260.905 197.368 118.980
ATOM     90  O5* A   2   5     258.703 197.131 117.810
ATOM     91  C5* A   2   5     257.519 197.610 117.126
ATOM     92  C4* A   2   5     256.776 196.463 116.468
ATOM     93  O4* A   2   5     257.616 195.833 115.464
ATOM     94  C1* A   2   5     257.297 194.450 115.377
ATOM     95   N9 A   2   5     258.512 193.668 115.621
ATOM     96   C5 A   2   5     259.974 192.025 115.726
ATOM     97   N7 A   2   5     260.619 193.150 116.221
ATOM     98   C8 A   2   5     259.713 194.094 116.140
ATOM     99   N1 A   2   5     259.510 189.816 115.035
ATOM    100   C2 A   2   5     258.282 190.251 114.724
ATOM    101   N3 A   2   5     257.766 191.475 114.843
ATOM    102   C4 A   2   5     258.674 192.326 115.357
ATOM    103   C6 A   2   5     260.399 190.698 115.547
ATOM    104   N6 A   2   5     261.627 190.271 115.854
ATOM    105  C2* A   2   5     256.165 194.170 116.371
ATOM    106  O2* A   2   5     254.930 194.215 115.683
ATOM    107  C3* A   2   5     256.347 195.313 117.367
ATOM    108  O3* A   2   5     255.138 195.621 118.058
ATOM    109    P A   2   6     254.800 194.883 119.449
ATOM    110  O1P A   2   6     253.617 195.577 120.030
ATOM    111  O2P A   2   6     256.052 194.771 120.249
ATOM    112  O5* A   2   6     254.359 193.413 119.010
ATOM    113  C5* A   2   6     253.143 193.189 118.263
ATOM    114  C4* A   2   6     253.047 191.740 117.843
ATOM    115  O4* A   2   6     254.163 191.422 116.969
ATOM    116  C1* A   2   6     254.595 190.090 117.209
ATOM    117   N9 A   2   6     255.993 190.130 117.650
ATOM    118   C5 A   2   6     258.088 189.604 118.079
ATOM    119   N7 A   2   6     257.932 190.927 118.472
ATOM    120   C8 A   2   6     256.676 191.190 118.201
ATOM    121   N1 A   2   6     259.018 187.480 117.640
ATOM    122   C2 A   2   6     257.807 187.129 117.187
ATOM    123   N3 A   2   6     256.691 187.854 117.112
ATOM    124   C4 A   2   6     256.901 189.098 117.579
ATOM    125   C6 A   2   6     259.194 188.737 118.103
ATOM    126   N6 A   2   6     260.399 189.090 118.554
ATOM    127  C2* A   2   6     253.636 189.473 118.231
ATOM    128  O2* A   2   6     252.605 188.795 117.539
ATOM    129  C3* A   2   6     253.143 190.715 118.965
ATOM    130  O3* A   2   6     251.882 190.510 119.606
ATOM    131    P G   2   7     251.830 190.057 121.152
ATOM    132  O1P G   2   7     250.394 189.975 121.542
ATOM    133  O2P G   2   7     252.751 190.932 121.927
ATOM    134  O5* G   2   7     252.432 188.581 121.140
ATOM    135  C5* G   2   7     251.704 187.490 120.541
ATOM    136  C4* G   2   7     252.530 186.220 120.562
ATOM    137  O4* G   2   7     253.715 186.385 119.737
ATOM    138  C1* G   2   7     254.777 185.606 120.271
ATOM    139   N9 G   2   7     255.911 186.480 120.564
ATOM    140   C4 G   2   7     257.227 186.090 120.692
ATOM    141   N2 G   2   7     259.652 183.596 120.653
ATOM    142   N3 G   2   7     257.699 184.828 120.572
ATOM    143   C2 G   2   7     259.012 184.774 120.740
ATOM    144   N1 G   2   7     259.798 185.873 121.006
ATOM    145   C6 G   2   7     259.333 187.177 121.134
ATOM    146   O6 G   2   7     260.126 188.094 121.374
ATOM    147   C5 G   2   7     257.928 187.250 120.956
ATOM    148   N7 G   2   7     257.073 188.344 121.001
ATOM    149   C8 G   2   7     255.890 187.842 120.764
ATOM    150  C2* G   2   7     254.240 184.877 121.505
ATOM    151  O2* G   2   7     253.833 183.579 121.123
ATOM    152  C3* G   2   7     253.081 185.783 121.911
ATOM    153  O3* G   2   7     252.103 185.090 122.686
ATOM    154    P C   2   8     252.187 185.123 124.293
ATOM    155  O1P C   2   8     251.004 184.380 124.807
ATOM    156  O2P C   2   8     252.407 186.532 124.714
ATOM    157  O5* C   2   8     253.505 184.286 124.634
ATOM    158  C5* C   2   8     253.572 182.867 124.369
ATOM    159  C4* C   2   8     254.992 182.361 124.516
ATOM    160  O4* C   2   8     255.853 183.038 123.561
ATOM    161  C1* C   2   8     257.152 183.188 124.116
ATOM    162   N1 C   2   8     257.479 184.625 124.193
ATOM    163   C6 C   2   8     256.492 185.571 124.287
ATOM    164   C5 C   2   8     256.789 186.878 124.365
ATOM    165   C2 C   2   8     258.831 185.012 124.173
ATOM    166   O2 C   2   8     259.710 184.134 124.089
ATOM    167   N3 C   2   8     259.142 186.330 124.248
ATOM    168   C4 C   2   8     258.170 187.244 124.341
ATOM    169   N4 C   2   8     258.526 188.531 124.413
ATOM    170  C2* C   2   8     257.150 182.506 125.486
ATOM    171  O2* C   2   8     257.616 181.177 125.334
ATOM    172  C3* C   2   8     255.673 182.594 125.858
ATOM    173  O3* C   2   8     255.295 181.612 126.822
ATOM    174    P G   2   9     255.416 181.942 128.394
ATOM    175  O1P G   2   9     254.877 180.767 129.131
ATOM    176  O2P G   2   9     254.834 183.292 128.635
ATOM    177  O5* G   2   9     256.987 182.021 128.657
ATOM    178  C5* G   2   9     257.837 180.872 128.454
ATOM    179  C4* G   2   9     259.290 181.281 128.529
ATOM    180  O4* G   2   9     259.569 182.253 127.486
ATOM    181  C1* G   2   9     260.532 183.187 127.949
ATOM    182   N9 G   2   9     259.976 184.536 127.834
ATOM    183   C4 G   2   9     260.682 185.720 127.889
ATOM    184   N2 G   2   9     263.693 187.419 128.260
ATOM    185   N3 G   2   9     262.016 185.844 128.072
ATOM    186   C2 G   2   9     262.400 187.112 128.081
ATOM    187   N1 G   2   9     261.543 188.173 127.917
ATOM    188   C6 G   2   9     260.167 188.069 127.726
ATOM    189   O6 G   2   9     259.484 189.092 127.590
ATOM    190   C5 G   2   9     259.741 186.715 127.719
ATOM    191   N7 G   2   9     258.472 186.173 127.566
ATOM    192   C8 G   2   9     258.658 184.883 127.641
ATOM    193  C2* G   2   9     260.933 182.774 129.370
ATOM    194  O2* G   2   9     262.107 181.985 129.303
ATOM    195  C3* G   2   9     259.708 181.979 129.816
ATOM    196  O3* G   2   9     260.052 181.026 130.820
ATOM    197    P A   2  10     259.162 180.896 132.155
ATOM    198  O1P A   2  10     258.065 179.932 131.855
ATOM    199  O2P A   2  10     258.823 182.258 132.657
ATOM    200  O5* A   2  10     260.154 180.194 133.191
ATOM    201  C5* A   2  10     260.964 180.969 134.109
ATOM    202  C4* A   2  10     262.429 180.625 133.937
ATOM    203  O4* A   2  10     262.925 181.216 132.701
ATOM    204  C1* A   2  10     264.289 181.590 132.861
ATOM    205   N9 A   2  10     264.417 183.036 132.650
ATOM    206   C5 A   2  10     265.220 185.083 132.504
ATOM    207   N7 A   2  10     263.864 185.177 132.219
ATOM    208   C8 A   2  10     263.435 183.942 132.317
ATOM    209   N1 A   2  10     267.490 185.629 132.877
ATOM    210   C2 A   2  10     267.688 184.322 133.101
ATOM    211   N3 A   2  10     266.808 183.317 133.070
ATOM    212   C4 A   2  10     265.577 183.770 132.763
ATOM    213   C6 A   2  10     266.241 186.051 132.571
ATOM    214   N6 A   2  10     266.036 187.353 132.354
ATOM    215  C2* A   2  10     264.710 181.165 134.270
ATOM    216  O2* A   2  10     265.304 179.881 134.204
ATOM    217  C3* A   2  10     263.370 181.178 134.997
ATOM    218  O3* A   2  10     263.382 180.358 136.163
ATOM    219    P C   2  11     263.407 181.041 137.620
ATOM    220  O1P C   2  11     263.507 179.941 138.618
ATOM    221  O2P C   2  11     262.278 182.003 137.699
ATOM    222  O5* C   2  11     264.769 181.870 137.645
ATOM    223  C5* C   2  11     266.040 181.203 137.513
ATOM    224  C4* C   2  11     267.174 182.205 137.519
ATOM    225  O4* C   2  11     267.031 183.116 136.395
ATOM    226  C1* C   2  11     267.594 184.376 136.737
ATOM    227   N1 C   2  11     266.578 185.432 136.560
ATOM    228   C6 C   2  11     265.275 185.233 136.937
ATOM    229   C5 C   2  11     264.355 186.199 136.785
ATOM    230   C2 C   2  11     266.972 186.659 135.999
ATOM    231   O2 C   2  11     268.158 186.818 135.660
ATOM    232   N3 C   2  11     266.051 187.639 135.841
ATOM    233   C4 C   2  11     264.784 187.436 136.215
ATOM    234   N4 C   2  11     263.913 188.434 136.039
ATOM    235  C2* C   2  11     268.128 184.274 138.169
ATOM    236  O2* C   2  11     269.510 183.971 138.127
ATOM    237  C3* C   2  11     267.282 183.131 138.723
ATOM    238  O3* C   2  11     267.914 182.503 139.839
ATOM    239    P U   2  12     267.382 182.794 141.334
ATOM    240  O1P U   2  12     268.274 182.054 142.267
ATOM    241  O2P U   2  12     265.911 182.543 141.371
ATOM    242  O5* U   2  12     267.628 184.357 141.547
ATOM    243  C5* U   2  12     266.727 185.326 140.979
ATOM    244  C4* U   2  12     266.755 186.616 141.769
ATOM    245  O4* U   2  12     265.812 187.547 141.166
ATOM    246  C1* U   2  12     264.902 188.013 142.150
ATOM    247   N1 U   2  12     263.645 187.247 142.023
ATOM    248   C6 U   2  12     263.476 186.321 141.010
ATOM    249   C2 U   2  12     262.623 187.484 142.946
ATOM    250   O2 U   2  12     262.724 188.277 143.872
ATOM    251   N3 U   2  12     261.479 186.750 142.743
ATOM    252   C4 U   2  12     261.247 185.820 141.746
ATOM    253   O4 U   2  12     260.146 185.265 141.678
ATOM    254   C5 U   2  12     262.348 185.620 140.847
ATOM    255  C2* U   2  12     265.623 187.824 143.487
ATOM    256  O2* U   2  12     266.494 188.918 143.693
ATOM    257  C3* U   2  12     266.352 186.508 143.238
ATOM    258  O3* U   2  12     267.492 186.330 144.086
ATOM    259    P A   2  13     267.435 185.278 145.307
ATOM    260  O1P A   2  13     268.610 185.542 146.185
ATOM    261  O2P A   2  13     267.237 183.919 144.737
ATOM    262  O5* A   2  13     266.121 185.672 146.119
ATOM    263  C5* A   2  13     265.995 186.956 146.759
ATOM    264  C4* A   2  13     265.048 186.864 147.938
ATOM    265  O4* A   2  13     263.717 186.523 147.463
ATOM    266  C1* A   2  13     263.331 185.254 147.962
ATOM    267   N9 A   2  13     262.763 184.500 146.835
ATOM    268   C5 A   2  13     261.394 183.496 145.426
ATOM    269   N7 A   2  13     262.663 183.394 144.872
ATOM    270   C8 A   2  13     263.437 183.998 145.742
ATOM    271   N1 A   2  13     259.064 183.312 145.771
ATOM    272   C2 A   2  13     259.261 183.966 146.924
ATOM    273   N3 A   2  13     260.396 184.435 147.448
ATOM    274   C4 A   2  13     261.440 184.165 146.641
ATOM    275   C6 A   2  13     260.131 183.058 144.981
ATOM    276   N6 A   2  13     259.935 182.415 143.826
ATOM    277  C2* A   2  13     264.586 184.609 148.560
ATOM    278  O2* A   2  13     264.261 183.730 149.622
ATOM    279  C3* A   2  13     265.399 185.828 149.000
ATOM    280  O3* A   2  13     264.997 186.306 150.283
ATOM    281    P A   2  14     266.001 187.230 151.145
ATOM    282  O1P A   2  14     267.241 187.449 150.344
ATOM    283  O2P A   2  14     266.104 186.668 152.520
ATOM    284  O5* A   2  14     265.226 188.620 151.233
ATOM    285  C5* A   2  14     265.780 189.752 151.935
ATOM    286  C4* A   2  14     264.685 190.478 152.684
ATOM    287  O4* A   2  14     263.607 190.797 151.758
ATOM    288  C1* A   2  14     262.351 190.588 152.388
ATOM    289   N9 A   2  14     261.658 189.505 151.682
ATOM    290   C5 A   2  14     260.129 188.094 150.962
ATOM    291   N7 A   2  14     261.304 187.757 150.307
ATOM    292   C8 A   2  14     262.178 188.619 150.766
ATOM    293   N1 A   2  14     257.882 188.118 151.688
ATOM    294   C2 A   2  14     258.223 189.156 152.463
ATOM    295   N3 A   2  14     259.409 189.755 152.599
ATOM    296   C4 A   2  14     260.330 189.169 151.812
ATOM    297   C6 A   2  14     258.834 187.553 150.910
ATOM    298   N6 A   2  14     258.499 186.518 150.137
ATOM    299  C2* A   2  14     262.629 190.278 153.862
ATOM    300  O2* A   2  14     262.607 191.483 154.603
ATOM    301  C3* A   2  14     264.017 189.653 153.773
ATOM    302  O3* A   2  14     264.743 189.736 154.995
ATOM    303    P G   2  15     264.881 188.436 155.930
ATOM    304  O1P G   2  15     265.524 188.873 157.200
ATOM    305  O2P G   2  15     265.504 187.346 155.127
ATOM    306  O5* G   2  15     263.371 188.042 156.252
ATOM    307  C5* G   2  15     263.011 186.682 156.537
ATOM    308  C4* G   2  15     261.529 186.482 156.335
ATOM    309  O4* G   2  15     261.161 186.884 154.986
ATOM    310  C1* G   2  15     260.146 186.019 154.490
ATOM    311   N9 G   2  15     260.671 185.296 153.331
ATOM    312   C4 G   2  15     259.938 184.553 152.430
ATOM    313   N2 G   2  15     256.879 183.313 151.333
ATOM    314   N3 G   2  15     258.598 184.371 152.454
ATOM    315   C2 G   2  15     258.185 183.600 151.460
ATOM    316   N1 G   2  15     259.023 183.053 150.516
ATOM    317   C6 G   2  15     260.404 183.228 150.472
ATOM    318   O6 G   2  15     261.068 182.683 149.579
ATOM    319   C5 G   2  15     260.859 184.053 151.533
ATOM    320   N7 G   2  15     262.142 184.472 151.857
ATOM    321   C8 G   2  15     261.984 185.206 152.925
ATOM    322  C2* G   2  15     259.764 185.074 155.634
ATOM    323  O2* G   2  15     258.678 185.623 156.358
ATOM    324  C3* G   2  15     261.066 185.039 156.422
ATOM    325  O3* G   2  15     260.914 184.597 157.765
ATOM    326    P C   2  16     261.436 183.132 158.182
ATOM    327  O1P C   2  16     261.247 183.000 159.656
ATOM    328  O2P C   2  16     262.791 182.920 157.589
ATOM    329  O5* C   2  16     260.417 182.146 157.454
ATOM    330  C5* C   2  16     259.002 182.239 157.702
ATOM    331  C4* C   2  16     258.233 181.465 156.662
ATOM    332  O4* C   2  16     258.455 182.050 155.351
ATOM    333  C1* C   2  16     258.439 181.024 154.365
ATOM    334   N1 C   2  16     259.753 180.982 153.690
ATOM    335   C6 C   2  16     260.878 181.471 154.298
ATOM    336   C5 C   2  16     262.074 181.417 153.693
ATOM    337   C2 C   2  16     259.833 180.418 152.406
ATOM    338   O2 C   2  16     258.797 179.986 151.868
ATOM    339   N3 C   2  16     261.037 180.358 151.784
ATOM    340   C4 C   2  16     262.128 180.834 152.390
ATOM    341   N4 C   2  16     263.292 180.750 151.735
ATOM    342  C2* C   2  16     258.108 179.713 155.082
ATOM    343  O2* C   2  16     256.708 179.509 155.044
ATOM    344  C3* C   2  16     258.629 180.008 156.484
ATOM    345  O3* C   2  16     258.052 179.172 157.482
ATOM    346    P G   2  17     258.701 177.732 157.788
ATOM    347  O1P G   2  17     258.015 177.177 158.987
ATOM    348  O2P G   2  17     260.184 177.865 157.786
ATOM    349  O5* G   2  17     258.280 176.860 156.523
ATOM    350  C5* G   2  17     256.894 176.542 156.267
ATOM    351  C4* G   2  17     256.790 175.517 155.161
ATOM    352  O4* G   2  17     257.186 176.106 153.890
ATOM    353  C1* G   2  17     257.918 175.156 153.127
ATOM    354   N9 G   2  17     259.282 175.659 152.966
ATOM    355   C4 G   2  17     260.200 175.266 152.013
ATOM    356   N2 G   2  17     261.056 173.296 149.279
ATOM    357   N3 G   2  17     260.002 174.339 151.051
ATOM    358   C2 G   2  17     261.075 174.179 150.290
ATOM    359   N1 G   2  17     262.248 174.874 150.462
ATOM    360   C6 G   2  17     262.474 175.832 151.444
ATOM    361   O6 G   2  17     263.570 176.399 151.511
ATOM    362   C5 G   2  17     261.332 176.015 152.266
ATOM    363   N7 G   2  17     261.134 176.859 153.351
ATOM    364   C8 G   2  17     259.909 176.616 153.732
ATOM    365  C2* G   2  17     257.855 173.827 153.889
ATOM    366  O2* G   2  17     256.736 173.084 153.442
ATOM    367  C3* G   2  17     257.709 174.319 155.324
ATOM    368  O3* G   2  17     257.160 173.357 156.223
ATOM    369    P U   2  18     258.123 172.593 157.267
ATOM    370  O1P U   2  18     257.276 172.074 158.370
ATOM    371  O2P U   2  18     259.292 173.463 157.586
ATOM    372  O5* U   2  18     258.650 171.342 156.438
ATOM    373  C5* U   2  18     257.733 170.478 155.738
ATOM    374  C4* U   2  18     258.452 169.765 154.623
ATOM    375  O4* U   2  18     258.883 170.735 153.630
ATOM    376  C1* U   2  18     260.156 170.361 153.121
ATOM    377   N1 U   2  18     261.121 171.431 153.423
ATOM    378   C6 U   2  18     260.971 172.250 154.528
ATOM    379   C2 U   2  18     262.193 171.594 152.558
ATOM    380   O2 U   2  18     262.366 170.891 151.573
ATOM    381   N3 U   2  18     263.056 172.610 152.891
ATOM    382   C4 U   2  18     262.963 173.462 153.977
ATOM    383   O4 U   2  18     263.820 174.335 154.136
ATOM    384   C5 U   2  18     261.831 173.231 154.825
ATOM    385  C2* U   2  18     260.528 169.016 153.752
ATOM    386  O2* U   2  18     260.099 167.980 152.893
ATOM    387  C3* U   2  18     259.736 169.072 155.051
ATOM    388  O3* U   2  18     259.479 167.789 155.616
ATOM    389    P A   2  19     260.480 167.192 156.725
ATOM    390  O1P A   2  19     259.902 165.913 157.216
ATOM    391  O2P A   2  19     260.808 168.269 157.697
ATOM    392  O5* A   2  19     261.798 166.862 155.894
ATOM    393  C5* A   2  19     261.857 165.727 155.005
ATOM    394  C4* A   2  19     263.234 165.621 154.395
ATOM    395  O4* A   2  19     263.461 166.766 153.528
ATOM    396  C1* A   2  19     264.807 167.203 153.657
ATOM    397   N9 A   2  19     264.798 168.560 154.213
ATOM    398   C5 A   2  19     265.359 170.609 154.796
ATOM    399   N7 A   2  19     264.082 170.401 155.295
ATOM    400   C8 A   2  19     263.794 169.176 154.925
ATOM    401   N1 A   2  19     267.429 171.601 154.247
ATOM    402   C2 A   2  19     267.734 170.449 153.635
ATOM    403   N3 A   2  19     267.006 169.338 153.518
ATOM    404   C4 A   2  19     265.814 169.485 154.126
ATOM    405   C6 A   2  19     266.226 171.714 154.853
ATOM    406   N6 A   2  19     265.925 172.856 155.472
ATOM    407  C2* A   2  19     265.530 166.193 154.553
ATOM    408  O2* A   2  19     266.115 165.184 153.753
ATOM    409  C3* A   2  19     264.376 165.675 155.399
ATOM    410  O3* A   2  19     264.633 164.405 155.990
ATOM    411    P C   2  20     265.028 164.316 157.548
ATOM    412  O1P C   2  20     264.741 162.928 158.001
ATOM    413  O2P C   2  20     264.407 165.465 158.266
ATOM    414  O5* C   2  20     266.609 164.521 157.553
ATOM    415  C5* C   2  20     267.478 163.573 156.903
ATOM    416  C4* C   2  20     268.797 164.221 156.550
ATOM    417  O4* C   2  20     268.543 165.392 155.726
ATOM    418  C1* C   2  20     269.527 166.384 155.994
ATOM    419   N1 C   2  20     268.863 167.612 156.482
ATOM    420   C6 C   2  20     267.626 167.565 157.068
ATOM    421   C5 C   2  20     267.034 168.678 157.526
ATOM    422   C2 C   2  20     269.532 168.841 156.342
ATOM    423   O2 C   2  20     270.653 168.864 155.799
ATOM    424   N3 C   2  20     268.943 169.970 156.804
ATOM    425   C4 C   2  20     267.740 169.910 157.380
ATOM    426   N4 C   2  20     267.206 171.052 157.826
ATOM    427  C2* C   2  20     270.509 165.791 157.008
ATOM    428  O2* C   2  20     271.585 165.209 156.298
ATOM    429  C3* C   2  20     269.628 164.760 157.707
ATOM    430  O3* C   2  20     270.389 163.730 158.337
ATOM    431    P A   2  21     270.962 163.952 159.826
ATOM    432  O1P A   2  21     271.458 162.636 160.318
ATOM    433  O2P A   2  21     269.939 164.690 160.615
ATOM    434  O5* A   2  21     272.219 164.913 159.618
ATOM    435  C5* A   2  21     273.353 164.498 158.823
ATOM    436  C4* A   2  21     274.254 165.681 158.539
ATOM    437  O4* A   2  21     273.496 166.698 157.831
ATOM    438  C1* A   2  21     273.905 167.987 158.262
ATOM    439   N9 A   2  21     272.750 168.665 158.860
ATOM    440   C5 A   2  21     271.397 170.185 159.703
ATOM    441   N7 A   2  21     270.674 169.001 159.661
ATOM    442   C8 A   2  21     271.517 168.133 159.159
ATOM    443   N1 A   2  21     272.016 172.439 160.046
ATOM    444   C2 A   2  21     273.221 172.104 159.563
ATOM    445   N3 A   2  21     273.655 170.919 159.127
ATOM    446   C4 A   2  21     272.683 169.991 159.224
ATOM    447   C6 A   2  21     271.061 171.483 160.128
ATOM    448   N6 A   2  21     269.858 171.815 160.603
ATOM    449  C2* A   2  21     275.081 167.798 159.224
ATOM    450  O2* A   2  21     276.291 167.880 158.490
ATOM    451  C3* A   2  21     274.800 166.401 159.764
ATOM    452  O3* A   2  21     275.972 165.763 160.267
ATOM    453    P C   2  22     276.227 165.695 161.855
ATOM    454  O1P C   2  22     277.523 164.983 162.059
ATOM    455  O2P C   2  22     274.994 165.174 162.506
ATOM    456  O5* C   2  22     276.410 167.220 162.285
ATOM    457  C5* C   2  22     277.672 167.897 162.104
ATOM    458  C4* C   2  22     277.653 169.235 162.804
ATOM    459  O4* C   2  22     276.677 170.101 162.163
ATOM    460  C1* C   2  22     276.067 170.936 163.139
ATOM    461   N1 C   2  22     274.611 170.682 163.145
ATOM    462   C6 C   2  22     274.109 169.452 162.814
ATOM    463   C5 C   2  22     272.790 169.219 162.818
ATOM    464   C2 C   2  22     273.740 171.730 163.500
ATOM    465   O2 C   2  22     274.212 172.841 163.800
ATOM    466   N3 C   2  22     272.406 171.505 163.505
ATOM    467   C4 C   2  22     271.930 170.301 163.178
ATOM    468   N4 C   2  22     270.604 170.132 163.196
ATOM    469  C2* C   2  22     276.749 170.649 164.480
ATOM    470  O2* C   2  22     277.807 171.572 164.661
ATOM    471  C3* C   2  22     277.232 169.217 164.267
ATOM    472  O3* C   2  22     278.306 168.846 165.133
ATOM    473    P G   2  23     278.000 168.454 166.666
ATOM    474  O1P G   2  23     279.288 168.020 167.273
ATOM    475  O2P G   2  23     276.824 167.536 166.699
ATOM    476  O5* G   2  23     277.586 169.848 167.322
ATOM    477  C5* G   2  23     276.667 169.922 168.431
ATOM    478  C4* G   2  23     276.056 171.305 168.495
ATOM    479  O4* G   2  23     275.248 171.543 167.309
ATOM    480  C1* G   2  23     274.181 172.425 167.631
ATOM    481   N9 G   2  23     272.908 171.790 167.287
ATOM    482   C4 G   2  23     271.666 172.390 167.318
ATOM    483   N2 G   2  23     269.687 175.185 167.917
ATOM    484   N3 G   2  23     271.410 173.672 167.664
ATOM    485   C2 G   2  23     270.117 173.953 167.605
ATOM    486   N1 G   2  23     269.150 173.046 167.236
ATOM    487   C6 G   2  23     269.389 171.722 166.875
ATOM    488   O6 G   2  23     268.443 170.987 166.563
ATOM    489   C5 G   2  23     270.775 171.408 166.932
ATOM    490   N7 G   2  23     271.440 170.219 166.657
ATOM    491   C8 G   2  23     272.699 170.492 166.878
ATOM    492  C2* G   2  23     274.309 172.775 169.118
ATOM    493  O2* G   2  23     275.016 173.995 169.246
ATOM    494  C3* G   2  23     275.100 171.580 169.644
ATOM    495  O3* G   2  23     275.819 171.897 170.834
ATOM    496    P G   2  24     275.108 171.730 172.267
ATOM    497  O1P G   2  24     276.152 171.963 173.306
ATOM    498  O2P G   2  24     274.344 170.452 172.267
ATOM    499  O5* G   2  24     274.065 172.937 172.324
ATOM    500  C5* G   2  24     274.511 174.311 172.405
ATOM    501  C4* G   2  24     273.324 175.241 172.533
ATOM    502  O4* G   2  24     272.503 175.149 171.337
ATOM    503  C1* G   2  24     271.133 175.293 171.686
ATOM    504   N9 G   2  24     270.403 174.103 171.246
ATOM    505   C4 G   2  24     269.031 173.958 171.190
ATOM    506   N2 G   2  24     265.838 175.249 171.693
ATOM    507   N3 G   2  24     268.116 174.884 171.559
ATOM    508   C2 G   2  24     266.876 174.455 171.372
ATOM    509   N1 G   2  24     266.562 173.219 170.857
ATOM    510   C6 G   2  24     267.486 172.254 170.468
ATOM    511   O6 G   2  24     267.095 171.174 170.013
ATOM    512   C5 G   2  24     268.818 172.696 170.671
ATOM    513   N7 G   2  24     270.024 172.051 170.427
ATOM    514   C8 G   2  24     270.934 172.918 170.784
ATOM    515  C2* G   2  24     271.061 175.561 173.193
ATOM    516  O2* G   2  24     271.011 176.957 173.408
ATOM    517  C3* G   2  24     272.364 174.932 173.675
ATOM    518  O3* G   2  24     272.810 175.503 174.903
ATOM    519    P U   2  25     272.524 174.740 176.290
ATOM    520  O1P U   2  25     273.063 175.594 177.383
ATOM    521  O2P U   2  25     272.999 173.337 176.153
ATOM    522  O5* U   2  25     270.933 174.722 176.410
ATOM    523  C5* U   2  25     270.187 175.943 176.606
ATOM    524  C4* U   2  25     268.704 175.678 176.477
ATOM    525  O4* U   2  25     268.415 175.197 175.138
ATOM    526  C1* U   2  25     267.346 174.264 175.190
ATOM    527   N1 U   2  25     267.781 173.007 174.554
ATOM    528   C6 U   2  25     269.111 172.627 174.540
ATOM    529   C2 U   2  25     266.807 172.215 173.948
ATOM    530   O2 U   2  25     265.616 172.496 173.951
ATOM    531   N3 U   2  25     267.284 171.080 173.335
ATOM    532   C4 U   2  25     268.598 170.654 173.266
ATOM    533   O4 U   2  25     268.873 169.638 172.620
ATOM    534   C5 U   2  25     269.540 171.510 173.934
ATOM    535  C2* U   2  25     266.888 174.151 176.649
ATOM    536  O2* U   2  25     265.781 175.009 176.846
ATOM    537  C3* U   2  25     268.134 174.610 177.402
ATOM    538  O3* U   2  25     267.802 175.172 178.672
ATOM    539    P G   2  26     268.033 174.320 180.019
ATOM    540  O1P G   2  26     267.692 175.211 181.162
ATOM    541  O2P G   2  26     269.381 173.687 179.957
ATOM    542  O5* G   2  26     266.940 173.161 179.954
ATOM    543  C5* G   2  26     265.524 173.456 179.940
ATOM    544  C4* G   2  26     264.750 172.231 179.504
ATOM    545  O4* G   2  26     265.224 171.834 178.190
ATOM    546  C1* G   2  26     265.321 170.422 178.116
ATOM    547   N9 G   2  26     266.722 170.082 177.866
ATOM    548   C4 G   2  26     267.203 169.280 176.851
ATOM    549   N2 G   2  26     266.634 167.241 174.094
ATOM    550   N3 G   2  26     266.459 168.623 175.934
ATOM    551   C2 G   2  26     267.210 167.956 175.073
ATOM    552   N1 G   2  26     268.586 167.940 175.105
ATOM    553   C6 G   2  26     269.373 168.611 176.037
ATOM    554   O6 G   2  26     270.607 168.541 175.969
ATOM    555   C5 G   2  26     268.578 169.322 176.975
ATOM    556   N7 G   2  26     268.953 170.104 178.060
ATOM    557   C8 G   2  26     267.825 170.525 178.563
ATOM    558  C2* G   2  26     264.712 169.852 179.402
ATOM    559  O2* G   2  26     263.339 169.600 179.172
ATOM    560  C3* G   2  26     264.940 170.999 180.382
ATOM    561  O3* G   2  26     263.988 170.993 181.454
ATOM    562    P G   2  27     264.408 170.452 182.916
ATOM    563  O1P G   2  27     263.217 170.602 183.795
ATOM    564  O2P G   2  27     265.697 171.090 183.313
ATOM    565  O5* G   2  27     264.656 168.889 182.712
ATOM    566  C5* G   2  27     263.602 168.027 182.235
ATOM    567  C4* G   2  27     264.140 166.639 181.944
ATOM    568  O4* G   2  27     265.274 166.758 181.032
ATOM    569  C1* G   2  27     266.397 166.113 181.597
ATOM    570   N9 G   2  27     267.619 166.791 181.165
ATOM    571   C4 G   2  27     268.280 166.575 179.977
ATOM    572   N2 G   2  27     268.510 164.942 176.915
ATOM    573   N3 G   2  27     267.884 165.739 178.989
ATOM    574   C2 G   2  27     268.747 165.716 177.986
ATOM    575   N1 G   2  27     269.909 166.451 177.956
ATOM    576   C6 G   2  27     270.335 167.320 178.958
ATOM    577   O6 G   2  27     271.404 167.933 178.831
ATOM    578   C5 G   2  27     269.413 167.361 180.039
ATOM    579   N7 G   2  27     269.448 168.084 181.226
ATOM    580   C8 G   2  27     268.362 167.725 181.857
ATOM    581  C2* G   2  27     266.149 166.089 183.104
ATOM    582  O2* G   2  27     266.934 165.095 183.736
ATOM    583  C3* G   2  27     264.645 165.825 183.141
ATOM    584  O3* G   2  27     264.378 164.435 182.911
ATOM    585    P A   2  28     264.090 163.445 184.155
ATOM    586  O1P A   2  28     263.031 164.067 185.004
ATOM    587  O2P A   2  28     265.392 163.065 184.774
ATOM    588  O5* A   2  28     263.482 162.139 183.465
ATOM    589  C5* A   2  28     262.127 162.125 182.962
ATOM    590  C4* A   2  28     262.072 161.502 181.581
ATOM    591  O4* A   2  28     262.915 162.261 180.672
ATOM    592  C1* A   2  28     263.342 161.414 179.615
ATOM    593   N9 A   2  28     264.787 161.575 179.412
ATOM    594   C5 A   2  28     266.809 161.545 178.533
ATOM    595   N7 A   2  28     266.922 162.214 179.743
ATOM    596   C8 A   2  28     265.702 162.201 180.227
ATOM    597   N1 A   2  28     267.312 160.546 176.454
ATOM    598   C2 A   2  28     266.017 160.209 176.388
ATOM    599   N3 A   2  28     265.036 160.453 177.257
ATOM    600   C4 A   2  28     265.502 161.134 178.320
ATOM    601   C6 A   2  28     267.748 161.232 177.535
ATOM    602   N6 A   2  28     269.036 161.579 177.600
ATOM    603  C2* A   2  28     262.860 159.991 179.928
ATOM    604  O2* A   2  28     261.686 159.738 179.174
ATOM    605  C3* A   2  28     262.594 160.077 181.433
ATOM    606  O3* A   2  28     261.613 159.113 181.839
ATOM    607    P U   2  29     262.077 157.714 182.501
ATOM    608  O1P U   2  29     260.868 156.854 182.636
ATOM    609  O2P U   2  29     262.900 158.019 183.703
ATOM    610  O5* U   2  29     263.031 157.054 181.407
ATOM    611  C5* U   2  29     262.521 156.634 180.124
ATOM    612  C4* U   2  29     263.659 156.184 179.240
ATOM    613  O4* U   2  29     264.527 157.310 178.954
ATOM    614  C1* U   2  29     265.876 156.871 178.904
ATOM    615   N1 U   2  29     266.669 157.675 179.853
ATOM    616   C6 U   2  29     266.097 158.212 180.994
ATOM    617   C2 U   2  29     268.012 157.904 179.554
ATOM    618   O2 U   2  29     268.576 157.419 178.581
ATOM    619   N3 U   2  29     268.670 158.723 180.442
ATOM    620   C4 U   2  29     268.149 159.316 181.579
ATOM    621   O4 U   2  29     268.852 160.096 182.228
ATOM    622   C5 U   2  29     266.771 159.002 181.841
ATOM    623  C2* U   2  29     265.886 155.352 179.114
ATOM    624  O2* U   2  29     265.909 154.723 177.848
ATOM    625  C3* U   2  29     264.572 155.137 179.859
ATOM    626  O3* U   2  29     264.030 153.835 179.656
ATOM    627    P G   2  30     264.131 152.732 180.819
ATOM    628  O1P G   2  30     263.328 151.555 180.388
ATOM    629  O2P G   2  30     263.836 153.385 182.123
ATOM    630  O5* G   2  30     265.665 152.310 180.802
ATOM    631  C5* G   2  30     266.244 151.675 179.647
ATOM    632  C4* G   2  30     267.750 151.707 179.739
ATOM    633  O4* G   2  30     268.216 153.078 179.641
ATOM    634  C1* G   2  30     269.423 153.213 180.372
ATOM    635   N9 G   2  30     269.338 154.392 181.234
ATOM    636   C4 G   2  30     270.391 155.191 181.628
ATOM    637   N2 G   2  30     273.796 155.925 181.598
ATOM    638   N3 G   2  30     271.691 155.013 181.299
ATOM    639   C2 G   2  30     272.470 155.949 181.824
ATOM    640   N1 G   2  30     272.007 156.978 182.608
ATOM    641   C6 G   2  30     270.675 157.181 182.960
ATOM    642   O6 G   2  30     270.366 158.142 183.673
ATOM    643   C5 G   2  30     269.829 156.183 182.403
ATOM    644   N7 G   2  30     268.454 156.009 182.503
ATOM    645   C8 G   2  30     268.208 154.936 181.800
ATOM    646  C2* G   2  30     269.707 151.877 181.074
ATOM    647  O2* G   2  30     270.666 151.152 180.329
ATOM    648  C3* G   2  30     268.330 151.220 181.058
ATOM    649  O3* G   2  30     268.408 149.796 181.083
ATOM    650    P C   2  31     268.287 149.012 182.482
ATOM    651  O1P C   2  31     268.298 147.556 182.172
ATOM    652  O2P C   2  31     267.147 149.587 183.244
ATOM    653  O5* C   2  31     269.639 149.386 183.242
ATOM    654  C5* C   2  31     270.914 148.943 182.737
ATOM    655  C4* C   2  31     272.042 149.708 183.393
ATOM    656  O4* C   2  31     271.972 151.108 183.013
ATOM    657  C1* C   2  31     272.458 151.912 184.080
ATOM    658   N1 C   2  31     271.394 152.843 184.505
ATOM    659   C6 C   2  31     270.076 152.477 184.457
ATOM    660   C5 C   2  31     269.109 153.315 184.856
ATOM    661   C2 C   2  31     271.756 154.119 184.971
ATOM    662   O2 C   2  31     272.958 154.435 185.001
ATOM    663   N3 C   2  31     270.787 154.973 185.376
ATOM    664   C4 C   2  31     269.506 154.603 185.327
ATOM    665   N4 C   2  31     268.587 155.482 185.736
ATOM    666  C2* C   2  31     272.908 150.969 185.201
ATOM    667  O2* C   2  31     274.294 150.721 185.069
ATOM    668  C3* C   2  31     272.055 149.738 184.915
ATOM    669  O3* C   2  31     272.619 148.554 185.471
ATOM    670    P C   2  32     272.184 148.079 186.945
ATOM    671  O1P C   2  32     272.821 146.756 187.185
ATOM    672  O2P C   2  32     270.708 148.217 187.066
ATOM    673  O5* C   2  32     272.860 149.149 187.917
ATOM    674  C5* C   2  32     274.288 149.162 188.134
ATOM    675  C4* C   2  32     274.659 150.216 189.154
ATOM    676  O4* C   2  32     274.303 151.528 188.644
ATOM    677  C1* C   2  32     273.924 152.372 189.723
ATOM    678   N1 C   2  32     272.550 152.866 189.491
ATOM    679   C6 C   2  32     271.645 152.125 188.779
ATOM    680   C5 C   2  32     270.405 152.582 188.546
ATOM    681   C2 C   2  32     272.183 154.123 190.008
ATOM    682   O2 C   2  32     273.010 154.775 190.668
ATOM    683   N3 C   2  32     270.936 154.594 189.775
ATOM    684   C4 C   2  32     270.067 153.867 189.068
ATOM    685   N4 C   2  32     268.854 154.380 188.854
ATOM    686  C2* C   2  32     274.086 151.570 191.017
ATOM    687  O2* C   2  32     275.359 151.851 191.565
ATOM    688  C3* C   2  32     273.957 150.139 190.504
ATOM    689  O3* C   2  32     274.584 149.197 191.375
ATOM    690    P C   2  33     273.755 148.564 192.602
ATOM    691  O1P C   2  33     274.567 147.445 193.155
ATOM    692  O2P C   2  33     272.366 148.300 192.131
ATOM    693  O5* C   2  33     273.703 149.731 193.691
ATOM    694  C5* C   2  33     274.909 150.201 194.337
ATOM    695  C4* C   2  33     274.617 151.410 195.201
ATOM    696  O4* C   2  33     274.063 152.469 194.379
ATOM    697  C1* C   2  33     273.167 153.248 195.157
ATOM    698   N1 C   2  33     271.870 153.334 194.457
ATOM    699   C6 C   2  33     271.318 152.235 193.858
ATOM    700   C5 C   2  33     270.159 152.320 193.193
ATOM    701   C2 C   2  33     271.209 154.576 194.402
ATOM    702   O2 C   2  33     271.715 155.561 194.969
ATOM    703   N3 C   2  33     270.039 154.671 193.733
ATOM    704   C4 C   2  33     269.520 153.595 193.139
ATOM    705   N4 C   2  33     268.368 153.744 192.478
ATOM    706  C2* C   2  33     273.124 152.655 196.570
ATOM    707  O2* C   2  33     274.017 153.384 197.389
ATOM    708  C3* C   2  33     273.598 151.226 196.318
ATOM    709  O3* C   2  33     274.224 150.681 197.481
ATOM    710    P U   2  34     273.354 149.855 198.557
ATOM    711  O1P U   2  34     273.938 148.485 198.617
ATOM    712  O2P U   2  34     271.903 150.021 198.238
ATOM    713  O5* U   2  34     273.676 150.577 199.947
ATOM    714  C5* U   2  34     272.690 151.393 200.625
ATOM    715  C4* U   2  34     273.217 151.835 201.973
ATOM    716  O4* U   2  34     274.478 152.534 201.792
ATOM    717  C1* U   2  34     274.596 153.563 202.762
ATOM    718   N1 U   2  34     274.811 154.842 202.062
ATOM    719   C6 U   2  34     273.935 155.297 201.093
ATOM    720   C2 U   2  34     275.943 155.576 202.400
ATOM    721   O2 U   2  34     276.740 155.223 203.261
ATOM    722   N3 U   2  34     276.108 156.742 201.692
ATOM    723   C4 U   2  34     275.279 157.245 200.705
ATOM    724   O4 U   2  34     275.596 158.286 200.121
ATOM    725   C5 U   2  34     274.126 156.440 200.423
ATOM    726  C2* U   2  34     273.362 153.491 203.671
ATOM    727  O2* U   2  34     273.681 152.710 204.810
ATOM    728  C3* U   2  34     272.345 152.811 202.754
ATOM    729  O3* U   2  34     271.321 152.116 203.475
ATOM    730    P G   2  35     270.132 152.938 204.197
ATOM    731  O1P G   2  35     270.706 153.649 205.375
ATOM    732  O2P G   2  35     269.003 151.988 204.391
ATOM    733  O5* G   2  35     269.673 154.020 203.119
ATOM    734  C5* G   2  35     269.223 155.330 203.524
ATOM    735  C4* G   2  35     267.906 155.664 202.861
ATOM    736  O4* G   2  35     268.039 155.481 201.424
ATOM    737  C1* G   2  35     266.808 155.018 200.885
ATOM    738   N9 G   2  35     267.022 153.693 200.302
ATOM    739   C4 G   2  35     266.186 153.048 199.414
ATOM    740   N2 G   2  35     263.274 152.992 197.515
ATOM    741   N3 G   2  35     265.027 153.534 198.916
ATOM    742   C2 G   2  35     264.443 152.676 198.097
ATOM    743   N1 G   2  35     264.958 151.440 197.787
ATOM    744   C6 G   2  35     266.147 150.919 198.286
ATOM    745   O6 G   2  35     266.516 149.790 197.944
ATOM    746   C5 G   2  35     266.784 151.828 199.169
ATOM    747   N7 G   2  35     267.973 151.708 199.878
ATOM    748   C8 G   2  35     268.076 152.834 200.532
ATOM    749  C2* G   2  35     265.795 154.996 202.032
ATOM    750  O2* G   2  35     265.110 156.233 202.079
ATOM    751  C3* G   2  35     266.715 154.789 203.228
ATOM    752  O3* G   2  35     266.103 155.192 204.451
ATOM    753    P G   2  36     265.316 154.107 205.349
ATOM    754  O1P G   2  36     264.804 154.818 206.553
ATOM    755  O2P G   2  36     266.201 152.922 205.520
ATOM    756  O5* G   2  36     264.068 153.677 204.450
ATOM    757  C5* G   2  36     263.052 154.634 204.094
ATOM    758  C4* G   2  36     262.120 154.070 203.039
ATOM    759  O4* G   2  36     262.878 153.660 201.868
ATOM    760  C1* G   2  36     262.192 152.605 201.205
ATOM    761   N9 G   2  36     263.080 151.449 201.087
ATOM    762   C4 G   2  36     262.817 150.290 200.383
ATOM    763   N2 G   2  36     260.704 148.407 198.370
ATOM    764   N3 G   2  36     261.696 150.027 199.674
ATOM    765   C2 G   2  36     261.734 148.827 199.115
ATOM    766   N1 G   2  36     262.785 147.953 199.245
ATOM    767   C6 G   2  36     263.949 148.200 199.968
ATOM    768   O6 G   2  36     264.839 147.341 200.018
ATOM    769   C5 G   2  36     263.924 149.488 200.572
ATOM    770   N7 G   2  36     264.867 150.129 201.369
ATOM    771   C8 G   2  36     264.327 151.286 201.648
ATOM    772  C2* G   2  36     260.923 152.309 202.013
ATOM    773  O2* G   2  36     259.844 153.026 201.443
ATOM    774  C3* G   2  36     261.316 152.828 203.393
ATOM    775  O3* G   2  36     260.170 153.153 204.177
ATOM    776    P C   2  37     259.520 152.044 205.147
ATOM    777  O1P C   2  37     258.463 152.720 205.950
ATOM    778  O2P C   2  37     260.624 151.328 205.844
ATOM    779  O5* C   2  37     258.811 151.013 204.155
ATOM    780  C5* C   2  37     257.738 151.430 203.285
ATOM    781  C4* C   2  37     257.363 150.312 202.336
ATOM    782  O4* C   2  37     258.518 149.962 201.526
ATOM    783  C1* C   2  37     258.521 148.562 201.276
ATOM    784   N1 C   2  37     259.763 147.975 201.823
ATOM    785   C6 C   2  37     260.493 148.638 202.772
ATOM    786   C5 C   2  37     261.634 148.125 203.254
ATOM    787   C2 C   2  37     260.194 146.722 201.346
ATOM    788   O2 C   2  37     259.505 146.122 200.502
ATOM    789   N3 C   2  37     261.349 146.198 201.824
ATOM    790   C4 C   2  37     262.059 146.864 202.740
ATOM    791   N4 C   2  37     263.200 146.314 203.169
ATOM    792  C2* C   2  37     257.243 147.983 201.886
ATOM    793  O2* C   2  37     256.242 147.939 200.888
ATOM    794  C3* C   2  37     256.950 148.999 202.985
ATOM    795  O3* C   2  37     255.578 149.003 203.370
ATOM    796    P A   2  38     255.091 148.077 204.591
ATOM    797  O1P A   2  38     253.608 148.206 204.676
ATOM    798  O2P A   2  38     255.926 148.397 205.780
ATOM    799  O5* A   2  38     255.444 146.596 204.115
ATOM    800  C5* A   2  38     254.741 145.988 203.016
ATOM    801  C4* A   2  38     255.255 144.588 202.766
ATOM    802  O4* A   2  38     256.621 144.633 202.275
ATOM    803  C1* A   2  38     257.318 143.475 202.711
ATOM    804   N9 A   2  38     258.513 143.889 203.455
ATOM    805   C5 A   2  38     260.531 143.936 204.342
ATOM    806   N7 A   2  38     259.916 145.124 204.714
ATOM    807   C8 A   2  38     258.724 145.048 204.167
ATOM    808   N1 A   2  38     262.111 142.199 204.084
ATOM    809   C2 A   2  38     261.183 141.565 203.356
ATOM    810   N3 A   2  38     259.946 141.953 203.041
ATOM    811   C4 A   2  38     259.678 143.163 203.569
ATOM    812   C6 A   2  38     261.811 143.411 204.603
ATOM    813   N6 A   2  38     262.737 144.043 205.330
ATOM    814  C2* A   2  38     256.338 142.623 203.524
ATOM    815  O2* A   2  38     255.774 141.645 202.671
ATOM    816  C3* A   2  38     255.328 143.674 203.979
ATOM    817  O3* A   2  38     254.044 143.131 204.292
ATOM    818    P G   2  39     253.820 142.352 205.684
ATOM    819  O1P G   2  39     252.364 142.054 205.797
ATOM    820  O2P G   2  39     254.504 143.104 206.773
ATOM    821  O5* G   2  39     254.590 140.975 205.457
ATOM    822  C5* G   2  39     255.075 140.196 206.567
ATOM    823  C4* G   2  39     256.103 139.199 206.083
ATOM    824  O4* G   2  39     257.221 139.900 205.475
ATOM    825  C1* G   2  39     258.412 139.152 205.674
ATOM    826   N9 G   2  39     259.439 140.025 206.242
ATOM    827   C4 G   2  39     260.776 139.719 206.406
ATOM    828   N2 G   2  39     263.418 137.471 206.110
ATOM    829   N3 G   2  39     261.368 138.542 206.099
ATOM    830   C2 G   2  39     262.669 138.561 206.353
ATOM    831   N1 G   2  39     263.334 139.650 206.866
ATOM    832   C6 G   2  39     262.745 140.870 207.187
ATOM    833   O6 G   2  39     263.437 141.791 207.639
ATOM    834   C5 G   2  39     261.351 140.861 206.924
ATOM    835   N7 G   2  39     260.398 141.856 207.103
ATOM    836   C8 G   2  39     259.282 141.316 206.692
ATOM    837  C2* G   2  39     258.055 137.907 206.495
ATOM    838  O2* G   2  39     257.893 136.817 205.605
ATOM    839  C3* G   2  39     256.746 138.338 207.156
ATOM    840  O3* G   2  39     255.901 137.229 207.459
ATOM    841    P U   2  40     255.685 136.775 208.987
ATOM    842  O1P U   2  40     254.448 135.947 209.023
ATOM    843  O2P U   2  40     255.791 137.974 209.867
ATOM    844  O5* U   2  40     256.931 135.823 209.277
ATOM    845  C5* U   2  40     257.108 134.592 208.544
ATOM    846  C4* U   2  40     258.532 134.104 208.674
ATOM    847  O4* U   2  40     259.433 135.049 208.039
ATOM    848  C1* U   2  40     260.648 135.119 208.774
ATOM    849   N1 U   2  40     260.859 136.511 209.205
ATOM    850   C6 U   2  40     259.795 137.361 209.432
ATOM    851   C2 U   2  40     262.167 136.952 209.362
ATOM    852   O2 U   2  40     263.140 136.233 209.193
ATOM    853   N3 U   2  40     262.292 138.269 209.729
ATOM    854   C4 U   2  40     261.271 139.174 209.958
ATOM    855   O4 U   2  40     261.551 140.341 210.247
ATOM    856   C5 U   2  40     259.951 138.640 209.793
ATOM    857  C2* U   2  40     260.565 134.092 209.909
ATOM    858  O2* U   2  40     261.170 132.888 209.469
ATOM    859  C3* U   2  40     259.054 133.971 210.097
ATOM    860  O3* U   2  40     258.656 132.723 210.664
ATOM    861    P C   2  41     258.560 132.561 212.262
ATOM    862  O1P C   2  41     257.880 131.262 212.529
ATOM    863  O2P C   2  41     257.997 133.814 212.834
ATOM    864  O5* C   2  41     260.081 132.440 212.724
ATOM    865  C5* C   2  41     260.864 131.270 212.399
ATOM    866  C4* C   2  41     262.290 131.439 212.874
ATOM    867  O4* C   2  41     262.941 132.500 212.126
ATOM    868  C1* C   2  41     263.893 133.151 212.960
ATOM    869   N1 C   2  41     263.597 134.603 212.994
ATOM    870   C6 C   2  41     262.329 135.066 212.769
ATOM    871   C5 C   2  41     262.058 136.380 212.777
ATOM    872   C2 C   2  41     264.648 135.515 213.255
ATOM    873   O2 C   2  41     265.793 135.084 213.473
ATOM    874   N3 C   2  41     264.381 136.844 213.263
ATOM    875   C4 C   2  41     263.138 137.278 213.032
ATOM    876   N4 C   2  41     262.925 138.598 213.046
ATOM    877  C2* C   2  41     263.868 132.451 214.324
ATOM    878  O2* C   2  41     264.886 131.469 214.344
ATOM    879  C3* C   2  41     262.467 131.845 214.330
ATOM    880  O3* C   2  41     262.361 130.714 215.198
ATOM    881    P A   2  42     261.424 130.790 216.511
ATOM    882  O1P A   2  42     261.288 129.405 217.037
ATOM    883  O2P A   2  42     260.196 131.570 216.174
ATOM    884  O5* A   2  42     262.283 131.636 217.559
ATOM    885  C5* A   2  42     262.471 133.053 217.383
ATOM    886  C4* A   2  42     263.882 133.455 217.752
ATOM    887  O4* A   2  42     264.423 134.288 216.693
ATOM    888  C1* A   2  42     265.152 135.367 217.253
ATOM    889   N9 A   2  42     264.434 136.605 216.937
ATOM    890   C5 A   2  42     263.858 138.715 216.692
ATOM    891   N7 A   2  42     262.819 137.966 216.160
ATOM    892   C8 A   2  42     263.206 136.727 216.330
ATOM    893   N1 A   2  42     265.195 140.524 217.396
ATOM    894   C2 A   2  42     266.075 139.610 217.826
ATOM    895   N3 A   2  42     266.007 138.279 217.766
ATOM    896   C4 A   2  42     264.859 137.891 217.180
ATOM    897   C6 A   2  42     264.052 140.097 216.814
ATOM    898   N6 A   2  42     263.168 141.002 216.388
ATOM    899  C2* A   2  42     265.287 135.094 218.754
ATOM    900  O2* A   2  42     266.477 134.369 218.995
ATOM    901  C3* A   2  42     264.025 134.284 219.024
ATOM    902  O3* A   2  42     264.145 133.482 220.198
ATOM    903    P G   2  43     263.530 134.005 221.594
ATOM    904  O1P G   2  43     264.108 133.146 222.667
ATOM    905  O2P G   2  43     262.051 134.088 221.438
ATOM    906  O5* G   2  43     264.101 135.488 221.768
ATOM    907  C5* G   2  43     265.485 135.721 222.109
ATOM    908  C4* G   2  43     265.758 137.206 222.268
ATOM    909  O4* G   2  43     265.464 137.895 221.025
ATOM    910  C1* G   2  43     265.147 139.250 221.307
ATOM    911   N9 G   2  43     263.940 139.630 220.575
ATOM    912   C4 G   2  43     263.500 140.917 220.337
ATOM    913   N2 G   2  43     263.884 144.354 220.724
ATOM    914   N3 G   2  43     264.091 142.053 220.773
ATOM    915   C2 G   2  43     263.443 143.137 220.368
ATOM    916   N1 G   2  43     262.311 143.107 219.586
ATOM    917   C6 G   2  43     261.687 141.951 219.123
ATOM    918   O6 G   2  43     260.676 142.038 218.413
ATOM    919   C5 G   2  43     262.365 140.779 219.565
ATOM    920   N7 G   2  43     262.080 139.437 219.344
ATOM    921   C8 G   2  43     263.033 138.794 219.965
ATOM    922  C2* G   2  43     265.086 139.413 222.830
ATOM    923  O2* G   2  43     266.299 139.997 223.271
ATOM    924  C3* G   2  43     264.919 137.965 223.289
ATOM    925  O3* G   2  43     265.417 137.790 224.616
ATOM    926    P A   2  44     264.413 137.899 225.871
ATOM    927  O1P A   2  44     265.228 137.690 227.099
ATOM    928  O2P A   2  44     263.245 137.014 225.607
ATOM    929  O5* A   2  44     263.904 139.413 225.848
ATOM    930  C5* A   2  44     264.750 140.497 226.297
ATOM    931  C4* A   2  44     264.157 141.834 225.900
ATOM    932  O4* A   2  44     263.995 141.873 224.454
ATOM    933  C1* A   2  44     262.832 142.621 224.120
ATOM    934   N9 A   2  44     261.885 141.740 223.429
ATOM    935   C5 A   2  44     260.236 140.980 222.181
ATOM    936   N7 A   2  44     260.837 139.865 222.750
ATOM    937   C8 A   2  44     261.807 140.365 223.477
ATOM    938   N1 A   2  44     258.798 142.370 220.925
ATOM    939   C2 A   2  44     259.506 143.403 221.402
ATOM    940   N3 A   2  44     260.551 143.399 222.233
ATOM    941   C4 A   2  44     260.869 142.142 222.590
ATOM    942   C6 A   2  44     259.146 141.119 221.303
ATOM    943   N6 A   2  44     258.445 140.085 220.828
ATOM    944  C2* A   2  44     262.268 143.189 225.426
ATOM    945  O2* A   2  44     262.801 144.483 225.639
ATOM    946  C3* A   2  44     262.767 142.161 226.436
ATOM    947  O3* A   2  44     262.802 142.684 227.764
ATOM    948    P G   2  45     261.492 142.585 228.700
ATOM    949  O1P G   2  45     261.838 143.195 230.015
ATOM    950  O2P G   2  45     260.993 141.182 228.653
ATOM    951  O5* G   2  45     260.415 143.520 227.980
ATOM    952  C5* G   2  45     260.604 144.952 227.895
ATOM    953  C4* G   2  45     259.512 145.585 227.054
ATOM    954  O4* G   2  45     259.531 144.996 225.726
ATOM    955  C1* G   2  45     258.219 145.010 225.184
ATOM    956   N9 G   2  45     257.859 143.660 224.749
ATOM    957   C4 G   2  45     256.933 143.342 223.778
ATOM    958   N2 G   2  45     254.599 144.342 221.404
ATOM    959   N3 G   2  45     256.201 144.224 223.060
ATOM    960   C2 G   2  45     255.397 143.616 222.202
ATOM    961   N1 G   2  45     255.315 142.251 222.062
ATOM    962   C6 G   2  45     256.056 141.324 222.790
ATOM    963   O6 G   2  45     255.900 140.114 222.585
ATOM    964   C5 G   2  45     256.928 141.964 223.714
ATOM    965   N7 G   2  45     257.832 141.424 224.621
ATOM    966   C8 G   2  45     258.360 142.463 225.211
ATOM    967  C2* G   2  45     257.282 145.616 226.235
ATOM    968  O2* G   2  45     257.094 146.989 225.936
ATOM    969  C3* G   2  45     258.073 145.389 227.523
ATOM    970  O3* G   2  45     257.697 146.362 228.503
ATOM    971    P G   2  46     257.688 145.985 230.072
ATOM    972  O1P G   2  46     258.290 144.633 230.253
ATOM    973  O2P G   2  46     256.323 146.257 230.603
ATOM    974  O5* G   2  46     258.695 147.048 230.705
ATOM    975  C5* G   2  46     260.029 147.178 230.175
ATOM    976  C4* G   2  46     260.185 148.486 229.425
ATOM    977  O4* G   2  46     258.979 148.778 228.663
ATOM    978  C1* G   2  46     258.816 150.188 228.549
ATOM    979   N9 G   2  46     257.500 150.570 229.062
ATOM    980   C4 G   2  46     256.891 151.801 228.917
ATOM    981   N2 G   2  46     256.925 155.057 227.707
ATOM    982   N3 G   2  46     257.398 152.868 228.261
ATOM    983   C2 G   2  46     256.582 153.910 228.308
ATOM    984   N1 G   2  46     255.368 153.905 228.949
ATOM    985   C6 G   2  46     254.828 152.820 229.632
ATOM    986   O6 G   2  46     253.725 152.923 230.186
ATOM    987   C5 G   2  46     255.689 151.694 229.585
ATOM    988   N7 G   2  46     255.536 150.425 230.126
ATOM    989   C8 G   2  46     256.628 149.793 229.791
ATOM    990  C2* G   2  46     259.981 150.843 229.300
ATOM    991  O2* G   2  46     260.999 151.162 228.370
ATOM    992  C3* G   2  46     260.385 149.733 230.268
ATOM    993  O3* G   2  46     261.755 149.845 230.649
ATOM    994    P C   2  47     262.142 150.153 232.179
ATOM    995  O1P C   2  47     263.355 149.351 232.490
ATOM    996  O2P C   2  47     260.926 150.004 233.028
ATOM    997  O5* C   2  47     262.554 151.691 232.165
ATOM    998  C5* C   2  47     263.704 152.149 231.424
ATOM    999  C4* C   2  47     263.561 153.617 231.100
ATOM   1000  O4* C   2  47     262.455 153.805 230.174
ATOM   1001  C1* C   2  47     261.791 155.029 230.467
ATOM   1002   N1 C   2  47     260.386 154.740 230.817
ATOM   1003   C6 C   2  47     260.026 153.525 231.334
ATOM   1004   C5 C   2  47     258.760 153.270 231.687
ATOM   1005   C2 C   2  47     259.419 155.740 230.626
ATOM   1006   O2 C   2  47     259.762 156.830 230.138
ATOM   1007   N3 C   2  47     258.136 155.492 230.980
ATOM   1008   C4 C   2  47     257.802 154.309 231.502
ATOM   1009   N4 C   2  47     256.527 154.121 231.859
ATOM   1010  C2* C   2  47     262.567 155.713 231.599
ATOM   1011  O2* C   2  47     263.510 156.608 231.042
ATOM   1012  C3* C   2  47     263.219 154.515 232.280
ATOM   1013  O3* C   2  47     264.379 154.864 233.034
ATOM   1014    P G   2  48     264.291 154.951 234.639
ATOM   1015  O1P G   2  48     265.648 155.303 235.142
ATOM   1016  O2P G   2  48     263.618 153.723 235.143
ATOM   1017  O5* G   2  48     263.320 156.189 234.897
ATOM   1018  C5* G   2  48     263.757 157.538 234.641
ATOM   1019  C4* G   2  48     262.603 158.507 234.783
ATOM   1020  O4* G   2  48     261.590 158.226 233.776
ATOM   1021  C1* G   2  48     260.300 158.520 234.301
ATOM   1022   N9 G   2  48     259.538 157.276 234.386
ATOM   1023   C4 G   2  48     258.240 157.144 234.831
ATOM   1024   N2 G   2  48     255.311 158.570 236.055
ATOM   1025   N3 G   2  48     257.430 158.150 235.235
ATOM   1026   C2 G   2  48     256.247 157.704 235.628
ATOM   1027   N1 G   2  48     255.892 156.376 235.630
ATOM   1028   C6 G   2  48     256.710 155.327 235.218
ATOM   1029   O6 G   2  48     256.292 154.164 235.264
ATOM   1030   C5 G   2  48     257.976 155.791 234.788
ATOM   1031   N7 G   2  48     259.073 155.088 234.307
ATOM   1032   C8 G   2  48     259.971 156.007 234.075
ATOM   1033  C2* G   2  48     260.514 159.114 235.697
ATOM   1034  O2* G   2  48     260.600 160.524 235.611
ATOM   1035  C3* G   2  48     261.828 158.455 236.090
ATOM   1036  O3* G   2  48     262.479 159.131 237.159
ATOM   1037    P A   2  49     262.382 158.533 238.651
ATOM   1038  O1P A   2  49     263.771 158.212 239.088
ATOM   1039  O2P A   2  49     261.345 157.467 238.669
ATOM   1040  O5* A   2  49     261.856 159.762 239.521
ATOM   1041  C5* A   2  49     262.691 160.915 239.729
ATOM   1042  C4* A   2  49     262.080 161.856 240.741
ATOM   1043  O4* A   2  49     260.985 162.608 240.147
ATOM   1044  C1* A   2  49     259.907 162.634 241.053
ATOM   1045   N9 A   2  49     258.664 162.877 240.313
ATOM   1046   C5 A   2  49     256.938 162.811 238.943
ATOM   1047   N7 A   2  49     256.785 163.959 239.706
ATOM   1048   C8 A   2  49     257.826 163.950 240.501
ATOM   1049   N1 A   2  49     256.584 161.099 237.359
ATOM   1050   C2 A   2  49     257.720 160.551 237.813
ATOM   1051   N3 A   2  49     258.542 160.980 238.773
ATOM   1052   C4 A   2  49     258.090 162.129 239.306
ATOM   1053   C6 A   2  49     256.158 162.254 237.915
ATOM   1054   N6 A   2  49     255.028 162.807 237.463
ATOM   1055  C2* A   2  49     260.023 161.322 241.826
ATOM   1056  O2* A   2  49     259.297 161.387 243.039
ATOM   1057  C3* A   2  49     261.539 161.241 242.031
ATOM   1058  O3* A   2  49     261.944 162.064 243.122
ATOM   1059    P U   2  50     263.339 161.762 243.872
ATOM   1060  O1P U   2  50     263.275 160.368 244.394
ATOM   1061  O2P U   2  50     263.628 162.884 244.807
ATOM   1062  O5* U   2  50     264.424 161.788 242.701
ATOM   1063  C5* U   2  50     265.706 162.422 242.886
ATOM   1064  C4* U   2  50     266.817 161.522 242.396
ATOM   1065  O4* U   2  50     266.787 160.280 243.141
ATOM   1066  C1* U   2  50     267.324 159.244 242.339
ATOM   1067   N1 U   2  50     266.436 158.074 242.417
ATOM   1068   C6 U   2  50     265.125 158.126 241.984
ATOM   1069   C2 U   2  50     266.966 156.905 242.952
ATOM   1070   O2 U   2  50     268.122 156.813 243.346
ATOM   1071   N3 U   2  50     266.093 155.848 243.010
ATOM   1072   C4 U   2  50     264.772 155.832 242.597
ATOM   1073   O4 U   2  50     264.118 154.791 242.707
ATOM   1074   C5 U   2  50     264.297 157.075 242.053
ATOM   1075  C2* U   2  50     267.605 159.810 240.941
ATOM   1076  O2* U   2  50     268.993 160.068 240.832
ATOM   1077  C3* U   2  50     266.748 161.078 240.940
ATOM   1078  O3* U   2  50     267.294 162.098 240.096
ATOM   1079    P G   2  51     267.034 162.064 238.505
ATOM   1080  O1P G   2  51     267.487 160.743 237.989
ATOM   1081  O2P G   2  51     267.624 163.309 237.940
ATOM   1082  O5* G   2  51     265.449 162.171 238.353
ATOM   1083  C5* G   2  51     264.758 161.504 237.276
ATOM   1084  C4* G   2  51     263.883 162.480 236.513
ATOM   1085  O4* G   2  51     262.882 163.041 237.416
ATOM   1086  C1* G   2  51     262.967 164.456 237.409
ATOM   1087   N9 G   2  51     262.756 164.943 238.776
ATOM   1088   C4 G   2  51     261.673 165.664 239.249
ATOM   1089   N2 G   2  51     258.581 167.181 238.724
ATOM   1090   N3 G   2  51     260.577 166.023 238.540
ATOM   1091   C2 G   2  51     259.726 166.736 239.270
ATOM   1092   N1 G   2  51     259.936 167.067 240.589
ATOM   1093   C6 G   2  51     261.051 166.708 241.339
ATOM   1094   O6 G   2  51     261.140 167.064 242.520
ATOM   1095   C5 G   2  51     261.971 165.941 240.572
ATOM   1096   N7 G   2  51     263.193 165.389 240.930
ATOM   1097   C8 G   2  51     263.617 164.801 239.844
ATOM   1098  C2* G   2  51     264.362 164.792 236.874
ATOM   1099  O2* G   2  51     264.408 166.092 236.312
ATOM   1100  C3* G   2  51     264.595 163.667 235.867
ATOM   1101  O3* G   2  51     264.015 163.969 234.596
ATOM   1102    P A   2  52     264.962 164.098 233.296
ATOM   1103  O1P A   2  52     266.306 163.543 233.640
ATOM   1104  O2P A   2  52     264.858 165.491 232.782
ATOM   1105  O5* A   2  52     264.282 163.132 232.222
ATOM   1106  C5* A   2  52     264.509 161.703 232.244
ATOM   1107  C4* A   2  52     263.388 160.984 231.521
ATOM   1108  O4* A   2  52     262.141 161.206 232.232
ATOM   1109  C1* A   2  52     261.073 161.316 231.305
ATOM   1110   N9 A   2  52     260.415 162.609 231.505
ATOM   1111   C5 A   2  52     258.928 164.233 231.572
ATOM   1112   N7 A   2  52     260.079 164.735 232.164
ATOM   1113   C8 A   2  52     260.929 163.740 232.095
ATOM   1114   N1 A   2  52     256.732 164.033 230.724
ATOM   1115   C2 A   2  52     257.066 162.785 230.368
ATOM   1116   N3 A   2  52     258.223 162.140 230.534
ATOM   1117   C4 A   2  52     259.123 162.929 231.150
ATOM   1118   C6 A   2  52     257.659 164.797 231.345
ATOM   1119   N6 A   2  52     257.324 166.036 231.716
ATOM   1120  C2* A   2  52     261.642 161.086 229.900
ATOM   1121  O2* A   2  52     261.446 159.730 229.548
ATOM   1122  C3* A   2  52     263.112 161.454 230.098
ATOM   1123  O3* A   2  52     263.973 160.788 229.172
ATOM   1124    P A   2  53     264.292 161.456 227.743
ATOM   1125  O1P A   2  53     265.289 160.575 227.064
ATOM   1126  O2P A   2  53     264.608 162.893 227.952
ATOM   1127  O5* A   2  53     262.912 161.358 226.949
ATOM   1128  C5* A   2  53     262.453 160.102 226.400
ATOM   1129  C4* A   2  53     261.186 160.314 225.602
ATOM   1130  O4* A   2  53     260.138 160.794 226.486
ATOM   1131  C1* A   2  53     259.367 161.783 225.822
ATOM   1132   N9 A   2  53     259.548 163.049 226.534
ATOM   1133   C5 A   2  53     259.220 165.031 227.432
ATOM   1134   N7 A   2  53     260.519 164.669 227.759
ATOM   1135   C8 A   2  53     260.666 163.491 227.202
ATOM   1136   N1 A   2  53     257.190 166.221 227.258
ATOM   1137   C2 A   2  53     256.735 165.189 226.532
ATOM   1138   N3 A   2  53     257.358 164.064 226.183
ATOM   1139   C4 A   2  53     258.611 164.045 226.673
ATOM   1140   C6 A   2  53     258.456 166.169 227.731
ATOM   1141   N6 A   2  53     258.915 167.193 228.454
ATOM   1142  C2* A   2  53     259.843 161.839 224.368
ATOM   1143  O2* A   2  53     259.044 160.975 223.581
ATOM   1144  C3* A   2  53     261.288 161.374 224.513
ATOM   1145  O3* A   2  53     261.817 160.833 223.303
ATOM   1146    P G   2  54     262.959 161.633 222.500
ATOM   1147  O1P G   2  54     263.092 160.990 221.162
ATOM   1148  O2P G   2  54     264.152 161.749 223.382
ATOM   1149  O5* G   2  54     262.342 163.089 222.304
ATOM   1150  C5* G   2  54     261.146 163.284 221.529
ATOM   1151  C4* G   2  54     260.676 164.716 221.634
ATOM   1152  O4* G   2  54     260.276 165.009 223.001
ATOM   1153  C1* G   2  54     260.560 166.372 223.300
ATOM   1154   N9 G   2  54     261.478 166.425 224.439
ATOM   1155   C4 G   2  54     261.596 167.459 225.345
ATOM   1156   N2 G   2  54     260.602 170.582 226.502
ATOM   1157   N3 G   2  54     260.876 168.602 225.347
ATOM   1158   C2 G   2  54     261.222 169.402 226.344
ATOM   1159   N1 G   2  54     262.201 169.104 227.263
ATOM   1160   C6 G   2  54     262.954 167.935 227.280
ATOM   1161   O6 G   2  54     263.814 167.770 228.151
ATOM   1162   C5 G   2  54     262.590 167.066 226.219
ATOM   1163   N7 G   2  54     263.083 165.814 225.876
ATOM   1164   C8 G   2  54     262.396 165.471 224.820
ATOM   1165  C2* G   2  54     261.132 167.006 222.026
ATOM   1166  O2* G   2  54     260.082 167.632 221.308
ATOM   1167  C3* G   2  54     261.708 165.784 221.315
ATOM   1168  O3* G   2  54     261.871 165.960 219.909
ATOM   1169    P G   2  55     263.138 166.781 219.347
ATOM   1170  O1P G   2  55     263.208 166.545 217.878
ATOM   1171  O2P G   2  55     264.321 166.467 220.198
ATOM   1172  O5* G   2  55     262.718 168.299 219.593
ATOM   1173  C5* G   2  55     263.695 169.319 219.893
ATOM   1174  C4* G   2  55     263.128 170.287 220.908
ATOM   1175  O4* G   2  55     262.952 169.605 222.178
ATOM   1176  C1* G   2  55     263.144 170.525 223.242
ATOM   1177   N9 G   2  55     264.163 169.996 224.150
ATOM   1178   C4 G   2  55     264.686 170.628 225.262
ATOM   1179   N2 G   2  55     264.860 173.406 227.355
ATOM   1180   N3 G   2  55     264.371 171.870 225.696
ATOM   1181   C2 G   2  55     265.040 172.198 226.795
ATOM   1182   N1 G   2  55     265.940 171.366 227.425
ATOM   1183   C6 G   2  55     266.276 170.083 227.001
ATOM   1184   O6 G   2  55     267.096 169.414 227.646
ATOM   1185   C5 G   2  55     265.572 169.722 225.814
ATOM   1186   N7 G   2  55     265.616 168.555 225.061
ATOM   1187   C8 G   2  55     264.772 168.763 224.086
ATOM   1188  C2* G   2  55     263.445 171.895 222.622
ATOM   1189  O2* G   2  55     262.226 172.612 222.548
ATOM   1190  C3* G   2  55     263.982 171.498 221.248
ATOM   1191  O3* G   2  55     263.771 172.527 220.277
ATOM   1192    P A   2  56     265.026 173.310 219.642
ATOM   1193  O1P A   2  56     264.579 173.859 218.332
ATOM   1194  O2P A   2  56     266.221 172.423 219.695
ATOM   1195  O5* A   2  56     265.263 174.538 220.635
ATOM   1196  C5* A   2  56     264.266 175.579 220.802
ATOM   1197  C4* A   2  56     264.520 176.349 222.083
ATOM   1198  O4* A   2  56     264.435 175.438 223.214
ATOM   1199  C1* A   2  56     265.410 175.788 224.187
ATOM   1200   N9 A   2  56     266.331 174.659 224.345
ATOM   1201   C5 A   2  56     267.839 173.264 225.140
ATOM   1202   N7 A   2  56     267.362 172.690 223.969
ATOM   1203   C8 A   2  56     266.478 173.554 223.533
ATOM   1204   N1 A   2  56     269.035 173.643 227.136
ATOM   1205   C2 A   2  56     268.367 174.801 227.230
ATOM   1206   N3 A   2  56     267.447 175.311 226.414
ATOM   1207   C4 A   2  56     267.224 174.484 225.377
ATOM   1208   C6 A   2  56     268.786 172.835 226.082
ATOM   1209   N6 A   2  56     269.442 171.676 225.992
ATOM   1210  C2* A   2  56     266.081 177.083 223.721
ATOM   1211  O2* A   2  56     265.403 178.186 224.296
ATOM   1212  C3* A   2  56     265.897 176.986 222.210
ATOM   1213  O3* A   2  56     265.943 178.260 221.572
ATOM   1214    P C   2  57     267.325 178.789 220.940
ATOM   1215  O1P C   2  57     267.103 180.191 220.490
ATOM   1216  O2P C   2  57     267.813 177.774 219.967
ATOM   1217  O5* C   2  57     268.332 178.818 222.176
ATOM   1218  C5* C   2  57     268.132 179.727 223.275
ATOM   1219  C4* C   2  57     269.186 179.508 224.332
ATOM   1220  O4* C   2  57     269.037 178.181 224.897
ATOM   1221  C1* C   2  57     270.316 177.653 225.211
ATOM   1222   N1 C   2  57     270.489 176.379 224.485
ATOM   1223   C6 C   2  57     269.983 176.211 223.223
ATOM   1224   C5 C   2  57     270.109 175.044 222.575
ATOM   1225   C2 C   2  57     271.172 175.326 225.116
ATOM   1226   O2 C   2  57     271.646 175.506 226.252
ATOM   1227   N3 C   2  57     271.301 174.142 224.472
ATOM   1228   C4 C   2  57     270.789 173.985 223.249
ATOM   1229   N4 C   2  57     270.926 172.791 222.665
ATOM   1230  C2* C   2  57     271.358 178.731 224.896
ATOM   1231  O2* C   2  57     271.629 179.459 226.079
ATOM   1232  C3* C   2  57     270.626 179.558 223.845
ATOM   1233  O3* C   2  57     271.083 180.908 223.772
ATOM   1234    P G   2  58     272.422 181.261 222.953
ATOM   1235  O1P G   2  58     272.484 182.741 222.824
ATOM   1236  O2P G   2  58     272.474 180.413 221.729
ATOM   1237  O5* G   2  58     273.591 180.815 223.939
ATOM   1238  C5* G   2  58     274.845 180.320 223.436
ATOM   1239  C4* G   2  58     275.493 179.428 224.466
ATOM   1240  O4* G   2  58     274.567 178.377 224.851
ATOM   1241  C1* G   2  58     275.286 177.180 225.110
ATOM   1242   N9 G   2  58     274.783 176.135 224.217
ATOM   1243   C4 G   2  58     275.044 174.784 224.304
ATOM   1244   N2 G   2  58     276.614 172.109 225.875
ATOM   1245   N3 G   2  58     275.826 174.181 225.227
ATOM   1246   C2 G   2  58     275.878 172.869 225.049
ATOM   1247   N1 G   2  58     275.213 172.204 224.046
ATOM   1248   C6 G   2  58     274.402 172.803 223.087
ATOM   1249   O6 G   2  58     273.848 172.109 222.226
ATOM   1250   C5 G   2  58     274.339 174.209 223.264
ATOM   1251   N7 G   2  58     273.655 175.174 222.537
ATOM   1252   C8 G   2  58     273.948 176.297 223.134
ATOM   1253  C2* G   2  58     276.780 177.497 224.960
ATOM   1254  O2* G   2  58     277.307 177.815 226.236
ATOM   1255  C3* G   2  58     276.744 178.695 224.013
ATOM   1256  O3* G   2  58     277.885 179.543 224.136
ATOM   1257    P U   2  59     279.176 179.295 223.208
ATOM   1258  O1P U   2  59     280.197 180.306 223.593
ATOM   1259  O2P U   2  59     278.738 179.200 221.786
ATOM   1260  O5* U   2  59     279.705 177.862 223.669
ATOM   1261  C5* U   2  59     280.109 177.617 225.035
ATOM   1262  C4* U   2  59     280.390 176.146 225.240
ATOM   1263  O4* U   2  59     279.161 175.390 225.092
ATOM   1264  C1* U   2  59     279.440 174.148 224.460
ATOM   1265   N1 U   2  59     278.646 174.060 223.221
ATOM   1266   C6 U   2  59     278.198 175.196 222.570
ATOM   1267   C2 U   2  59     278.340 172.792 222.729
ATOM   1268   O2 U   2  59     278.738 171.757 223.247
ATOM   1269   N3 U   2  59     277.551 172.784 221.604
ATOM   1270   C4 U   2  59     277.056 173.880 220.922
ATOM   1271   O4 U   2  59     276.320 173.702 219.949
ATOM   1272   C5 U   2  59     277.437 175.149 221.469
ATOM   1273  C2* U   2  59     280.957 174.053 224.268
ATOM   1274  O2* U   2  59     281.509 173.369 225.376
ATOM   1275  C3* U   2  59     281.345 175.526 224.230
ATOM   1276  O3* U   2  59     282.703 175.750 224.605
ATOM   1277    P G   2  60     283.773 176.214 223.497
ATOM   1278  O1P G   2  60     285.067 176.429 224.206
ATOM   1279  O2P G   2  60     283.179 177.328 222.704
ATOM   1280  O5* G   2  60     283.914 174.940 222.549
ATOM   1281  C5* G   2  60     284.464 173.708 223.051
ATOM   1282  C4* G   2  60     285.504 173.167 222.096
ATOM   1283  O4* G   2  60     284.850 172.602 220.926
ATOM   1284  C1* G   2  60     285.323 173.240 219.753
ATOM   1285   N9 G   2  60     284.199 173.342 218.818
ATOM   1286   C4 G   2  60     283.695 172.311 218.051
ATOM   1287   N2 G   2  60     283.808 168.989 217.036
ATOM   1288   N3 G   2  60     284.171 171.046 218.010
ATOM   1289   C2 G   2  60     283.466 170.276 217.197
ATOM   1290   N1 G   2  60     282.374 170.711 216.482
ATOM   1291   C6 G   2  60     281.864 172.008 216.508
ATOM   1292   O6 G   2  60     280.867 172.292 215.830
ATOM   1293   C5 G   2  60     282.619 172.849 217.373
ATOM   1294   N7 G   2  60     282.462 174.194 217.686
ATOM   1295   C8 G   2  60     283.420 174.445 218.540
ATOM   1296  C2* G   2  60     285.945 174.560 220.209
ATOM   1297  O2* G   2  60     286.917 175.012 219.285
ATOM   1298  C3* G   2  60     286.523 174.173 221.572
ATOM   1299  O3* G   2  60     287.795 173.546 221.447
ATOM   1300    P C   2  61     289.078 174.214 222.153
ATOM   1301  O1P C   2  61     290.249 173.348 221.858
ATOM   1302  O2P C   2  61     288.732 174.532 223.567
ATOM   1303  O5* C   2  61     289.265 175.580 221.355
ATOM   1304  C5* C   2  61     290.152 176.611 221.829
ATOM   1305  C4* C   2  61     290.709 177.392 220.661
ATOM   1306  O4* C   2  61     291.620 176.550 219.902
ATOM   1307  C1* C   2  61     291.514 176.862 218.517
ATOM   1308   N1 C   2  61     291.037 175.666 217.789
ATOM   1309   C6 C   2  61     290.379 174.658 218.442
ATOM   1310   C5 C   2  61     289.951 173.569 217.786
ATOM   1311   C2 C   2  61     291.268 175.574 216.402
ATOM   1312   O2 C   2  61     291.857 176.503 215.820
ATOM   1313   N3 C   2  61     290.841 174.476 215.732
ATOM   1314   C4 C   2  61     290.206 173.499 216.383
ATOM   1315   N4 C   2  61     289.812 172.434 215.677
ATOM   1316  C2* C   2  61     290.554 178.047 218.393
ATOM   1317  O2* C   2  61     291.296 179.250 218.422
ATOM   1318  C3* C   2  61     289.688 177.845 219.629
ATOM   1319  O3* C   2  61     288.980 179.017 220.016
ATOM   1320    P U   2  62     287.385 179.085 219.799
ATOM   1321  O1P U   2  62     286.966 180.498 220.013
ATOM   1322  O2P U   2  62     286.760 178.002 220.608
ATOM   1323  O5* U   2  62     287.184 178.726 218.257
ATOM   1324  C5* U   2  62     287.800 179.523 217.228
ATOM   1325  C4* U   2  62     287.347 179.068 215.859
ATOM   1326  O4* U   2  62     287.765 177.699 215.627
ATOM   1327  C1* U   2  62     286.970 177.160 214.583
ATOM   1328   N1 U   2  62     286.654 175.750 214.874
ATOM   1329   C6 U   2  62     286.979 174.771 213.959
ATOM   1330   C2 U   2  62     286.028 175.423 216.079
ATOM   1331   O2 U   2  62     285.715 176.254 216.925
ATOM   1332   N3 U   2  62     285.781 174.081 216.253
ATOM   1333   C4 U   2  62     286.086 173.056 215.376
ATOM   1334   O4 U   2  62     285.819 171.894 215.688
ATOM   1335   C5 U   2  62     286.724 173.473 214.163
ATOM   1336  C2* U   2  62     285.770 178.096 214.383
ATOM   1337  O2* U   2  62     285.990 178.825 213.191
ATOM   1338  C3* U   2  62     285.845 178.969 215.639
ATOM   1339  O3* U   2  62     285.266 180.254 215.412
ATOM   1340    P A   2  63     284.151 180.822 216.426
ATOM   1341  O1P A   2  63     284.774 181.943 217.181
ATOM   1342  O2P A   2  63     283.565 179.675 217.170
ATOM   1343  O5* A   2  63     283.028 181.410 215.456
ATOM   1344  C5* A   2  63     282.703 182.820 215.433
ATOM   1345  C4* A   2  63     281.895 183.145 214.195
ATOM   1346  O4* A   2  63     282.734 182.987 213.016
ATOM   1347  C1* A   2  63     281.977 182.408 211.961
ATOM   1348   N9 A   2  63     282.546 181.090 211.656
ATOM   1349   C5 A   2  63     283.155 179.238 210.628
ATOM   1350   N7 A   2  63     283.610 179.121 211.933
ATOM   1351   C8 A   2  63     283.228 180.240 212.501
ATOM   1352   N1 A   2  63     282.689 178.794 208.357
ATOM   1353   C2 A   2  63     282.084 179.990 208.325
ATOM   1354   N3 A   2  63     281.932 180.885 209.301
ATOM   1355   C4 A   2  63     282.498 180.445 210.441
ATOM   1356   C6 A   2  63     283.244 178.381 209.520
ATOM   1357   N6 A   2  63     283.842 177.190 209.561
ATOM   1358  C2* A   2  63     280.524 182.334 212.438
ATOM   1359  O2* A   2  63     279.847 183.512 212.052
ATOM   1360  C3* A   2  63     280.715 182.217 213.944
ATOM   1361  O3* A   2  63     279.563 182.575 214.703
ATOM   1362    P A   2  64     278.755 181.437 215.511
ATOM   1363  O1P A   2  64     277.766 182.132 216.379
ATOM   1364  O2P A   2  64     279.743 180.508 216.129
ATOM   1365  O5* A   2  64     277.957 180.643 214.380
ATOM   1366  C5* A   2  64     276.974 181.314 213.568
ATOM   1367  C4* A   2  64     276.645 180.498 212.335
ATOM   1368  O4* A   2  64     277.868 180.204 211.609
ATOM   1369  C1* A   2  64     277.717 178.978 210.908
ATOM   1370   N9 A   2  64     278.814 178.074 211.272
ATOM   1371   C5 A   2  64     280.243 176.398 211.290
ATOM   1372   N7 A   2  64     280.609 177.232 212.338
ATOM   1373   C8 A   2  64     279.732 178.207 212.288
ATOM   1374   N1 A   2  64     280.179 174.609 209.748
ATOM   1375   C2 A   2  64     279.108 175.210 209.212
ATOM   1376   N3 A   2  64     278.510 176.347 209.571
ATOM   1377   C4 A   2  64     279.134 176.899 210.629
ATOM   1378   C6 A   2  64     280.783 175.190 210.810
ATOM   1379   N6 A   2  64     281.853 174.596 211.345
ATOM   1380  C2* A   2  64     276.318 178.433 211.219
ATOM   1381  O2* A   2  64     275.445 178.812 210.171
ATOM   1382  C3* A   2  64     276.006 179.131 212.542
ATOM   1383  O3* A   2  64     274.596 179.241 212.760
ATOM   1384    P U   2  65     273.834 178.157 213.680
ATOM   1385  O1P U   2  65     272.464 178.690 213.940
ATOM   1386  O2P U   2  65     274.715 177.812 214.831
ATOM   1387  O5* U   2  65     273.700 176.867 212.748
ATOM   1388  C5* U   2  65     272.667 176.777 211.742
ATOM   1389  C4* U   2  65     272.756 175.453 211.011
ATOM   1390  O4* U   2  65     274.046 175.368 210.343
ATOM   1391  C1* U   2  65     274.513 174.023 210.374
ATOM   1392   N1 U   2  65     275.772 173.977 211.142
ATOM   1393   C6 U   2  65     276.030 174.876 212.164
ATOM   1394   C2 U   2  65     276.697 172.991 210.812
ATOM   1395   O2 U   2  65     276.512 172.170 209.922
ATOM   1396   N3 U   2  65     277.845 173.001 211.568
ATOM   1397   C4 U   2  65     278.162 173.867 212.599
ATOM   1398   O4 U   2  65     279.240 173.739 213.183
ATOM   1399   C5 U   2  65     277.160 174.854 212.884
ATOM   1400  C2* U   2  65     273.403 173.168 210.998
ATOM   1401  O2* U   2  65     272.575 172.643 209.976
ATOM   1402  C3* U   2  65     272.697 174.196 211.875
ATOM   1403  O3* U   2  65     271.360 173.810 212.204
ATOM   1404    P C   2  66     271.057 173.102 213.621
ATOM   1405  O1P C   2  66     269.581 173.127 213.821
ATOM   1406  O2P C   2  66     271.945 173.707 214.651
ATOM   1407  O5* C   2  66     271.508 171.584 213.414
ATOM   1408  C5* C   2  66     270.729 170.682 212.598
ATOM   1409  C4* C   2  66     271.544 169.459 212.227
ATOM   1410  O4* C   2  66     272.782 169.890 211.594
ATOM   1411  C1* C   2  66     273.817 168.960 211.891
ATOM   1412   N1 C   2  66     274.902 169.652 212.618
ATOM   1413   C6 C   2  66     274.658 170.788 213.343
ATOM   1414   C5 C   2  66     275.637 171.396 214.026
ATOM   1415   C2 C   2  66     276.196 169.112 212.566
ATOM   1416   O2 C   2  66     276.397 168.086 211.891
ATOM   1417   N3 C   2  66     277.193 169.720 213.252
ATOM   1418   C4 C   2  66     276.941 170.819 213.965
ATOM   1419   N4 C   2  66     277.955 171.375 214.634
ATOM   1420  C2* C   2  66     273.196 167.834 212.722
ATOM   1421  O2* C   2  66     272.810 166.781 211.857
ATOM   1422  C3* C   2  66     272.014 168.555 213.362
ATOM   1423  O3* C   2  66     271.006 167.639 213.790
ATOM   1424    P U   2  67     271.097 166.978 215.258
ATOM   1425  O1P U   2  67     269.921 166.074 215.412
ATOM   1426  O2P U   2  67     271.313 168.071 216.245
ATOM   1427  O5* U   2  67     272.420 166.084 215.217
ATOM   1428  C5* U   2  67     272.415 164.762 214.630
ATOM   1429  C4* U   2  67     273.697 164.030 214.965
ATOM   1430  O4* U   2  67     274.824 164.782 214.437
ATOM   1431  C1* U   2  67     275.925 164.688 215.333
ATOM   1432   N1 U   2  67     276.236 166.037 215.838
ATOM   1433   C6 U   2  67     275.302 167.054 215.793
ATOM   1434   C2 U   2  67     277.499 166.256 216.369
ATOM   1435   O2 U   2  67     278.357 165.388 216.435
ATOM   1436   N3 U   2  67     277.720 167.531 216.827
ATOM   1437   C4 U   2  67     276.831 168.589 216.814
ATOM   1438   O4 U   2  67     277.181 169.678 217.275
ATOM   1439   C5 U   2  67     275.549 168.285 216.250
ATOM   1440  C2* U   2  67     275.527 163.716 216.446
ATOM   1441  O2* U   2  67     275.956 162.411 216.112
ATOM   1442  C3* U   2  67     274.012 163.873 216.447
ATOM   1443  O3* U   2  67     273.354 162.750 217.027
ATOM   1444    P G   2  68     273.001 162.758 218.599
ATOM   1445  O1P G   2  68     272.448 161.415 218.938
ATOM   1446  O2P G   2  68     272.193 163.976 218.891
ATOM   1447  O5* G   2  68     274.421 162.915 219.314
ATOM   1448  C5* G   2  68     275.368 161.823 219.345
ATOM   1449  C4* G   2  68     276.596 162.205 220.149
ATOM   1450  O4* G   2  68     277.316 163.275 219.475
ATOM   1451  C1* G   2  68     277.931 164.120 220.440
ATOM   1452   N9 G   2  68     277.425 165.483 220.267
ATOM   1453   C4 G   2  68     277.921 166.619 220.870
ATOM   1454   N2 G   2  68     280.202 168.145 223.008
ATOM   1455   N3 G   2  68     278.961 166.671 221.734
ATOM   1456   C2 G   2  68     279.204 167.908 222.143
ATOM   1457   N1 G   2  68     278.484 169.004 221.734
ATOM   1458   C6 G   2  68     277.412 168.974 220.845
ATOM   1459   O6 G   2  68     276.830 170.023 220.541
ATOM   1460   C5 G   2  68     277.139 167.655 220.400
ATOM   1461   N7 G   2  68     276.167 167.184 219.526
ATOM   1462   C8 G   2  68     276.373 165.895 219.477
ATOM   1463  C2* G   2  68     277.633 163.526 221.820
ATOM   1464  O2* G   2  68     278.707 162.693 222.213
ATOM   1465  C3* G   2  68     276.347 162.754 221.546
ATOM   1466  O3* G   2  68     276.128 161.719 222.503
ATOM   1467    P C   2  69     275.109 161.963 223.728
ATOM   1468  O1P C   2  69     275.057 160.705 224.521
ATOM   1469  O2P C   2  69     273.851 162.536 223.177
ATOM   1470  O5* C   2  69     275.819 163.080 224.618
ATOM   1471  C5* C   2  69     277.109 162.842 225.222
ATOM   1472  C4* C   2  69     277.718 164.142 225.694
ATOM   1473  O4* C   2  69     277.844 165.051 224.569
ATOM   1474  C1* C   2  69     277.617 166.384 225.005
ATOM   1475   N1 C   2  69     276.483 166.952 224.249
ATOM   1476   C6 C   2  69     275.584 166.139 223.609
ATOM   1477   C5 C   2  69     274.566 166.653 222.901
ATOM   1478   C2 C   2  69     276.340 168.351 224.184
ATOM   1479   O2 C   2  69     277.156 169.073 224.782
ATOM   1480   N3 C   2  69     275.317 168.879 223.472
ATOM   1481   C4 C   2  69     274.455 168.076 222.843
ATOM   1482   N4 C   2  69     273.470 168.648 222.142
ATOM   1483  C2* C   2  69     277.418 166.344 226.523
ATOM   1484  O2* C   2  69     278.670 166.572 227.143
ATOM   1485  C3* C   2  69     276.911 164.920 226.722
ATOM   1486  O3* C   2  69     277.166 164.428 228.036
ATOM   1487    P G   2  70     276.095 164.676 229.213
ATOM   1488  O1P G   2  70     276.438 163.730 230.309
ATOM   1489  O2P G   2  70     274.731 164.650 228.621
ATOM   1490  O5* G   2  70     276.401 166.157 229.726
ATOM   1491  C5* G   2  70     277.750 166.568 230.051
ATOM   1492  C4* G   2  70     277.850 168.081 230.111
ATOM   1493  O4* G   2  70     277.273 168.645 228.897
ATOM   1494  C1* G   2  70     276.245 169.558 229.236
ATOM   1495   N9 G   2  70     275.206 169.502 228.209
ATOM   1496   C4 G   2  70     274.433 170.558 227.775
ATOM   1497   N2 G   2  70     273.537 173.912 227.965
ATOM   1498   N3 G   2  70     274.473 171.822 228.256
ATOM   1499   C2 G   2  70     273.632 172.620 227.616
ATOM   1500   N1 G   2  70     272.821 172.209 226.586
ATOM   1501   C6 G   2  70     272.765 170.914 226.076
ATOM   1502   O6 G   2  70     272.003 170.651 225.137
ATOM   1503   C5 G   2  70     273.654 170.048 226.757
ATOM   1504   N7 G   2  70     273.906 168.695 226.574
ATOM   1505   C8 G   2  70     274.824 168.412 227.459
ATOM   1506  C2* G   2  70     275.803 169.179 230.647
ATOM   1507  O2* G   2  70     275.185 170.278 231.288
ATOM   1508  C3* G   2  70     277.141 168.782 231.269
ATOM   1509  O3* G   2  70     277.886 169.955 231.603
ATOM   1510    P A   2  71     278.062 170.391 233.141
ATOM   1511  O1P A   2  71     279.067 169.479 233.751
ATOM   1512  O2P A   2  71     276.713 170.512 233.755
ATOM   1513  O5* A   2  71     278.693 171.854 233.056
ATOM   1514  C5* A   2  71     280.070 172.049 232.672
ATOM   1515  C4* A   2  71     280.636 173.287 233.334
ATOM   1516  O4* A   2  71     280.135 174.484 232.674
ATOM   1517  C1* A   2  71     279.530 175.335 233.628
ATOM   1518   N9 A   2  71     278.416 176.040 232.980
ATOM   1519   C5 A   2  71     276.562 176.568 231.913
ATOM   1520   N7 A   2  71     277.234 177.762 232.136
ATOM   1521   C8 A   2  71     278.321 177.397 232.772
ATOM   1522   N1 A   2  71     274.953 174.983 231.227
ATOM   1523   C2 A   2  71     275.742 174.056 231.784
ATOM   1524   N3 A   2  71     276.911 174.204 232.407
ATOM   1525   C4 A   2  71     277.271 175.499 232.438
ATOM   1526   C6 A   2  71     275.344 176.276 231.273
ATOM   1527   N6 A   2  71     274.562 177.201 230.709
ATOM   1528  C2* A   2  71     279.153 174.435 234.806
ATOM   1529  O2* A   2  71     279.031 175.180 236.003
ATOM   1530  C3* A   2  71     280.323 173.452 234.818
ATOM   1531  O3* A   2  71     281.451 174.007 235.486
ATOM   1532    P U   2  72     282.297 173.090 236.501
ATOM   1533  O1P U   2  72     281.331 172.490 237.461
ATOM   1534  O2P U   2  72     283.441 173.894 237.020
ATOM   1535  O5* U   2  72     282.872 171.928 235.569
ATOM   1536  C5* U   2  72     284.141 172.082 234.898
ATOM   1537  C4* U   2  72     284.569 170.784 234.239
ATOM   1538  O4* U   2  72     284.530 169.704 235.218
ATOM   1539  C1* U   2  72     283.742 168.641 234.714
ATOM   1540   N1 U   2  72     283.083 167.957 235.837
ATOM   1541   C6 U   2  72     282.493 168.660 236.870
ATOM   1542   C2 U   2  72     283.082 166.568 235.826
ATOM   1543   O2 U   2  72     283.583 165.905 234.927
ATOM   1544   N3 U   2  72     282.473 165.984 236.906
ATOM   1545   C4 U   2  72     281.874 166.626 237.974
ATOM   1546   O4 U   2  72     281.384 165.954 238.884
ATOM   1547   C5 U   2  72     281.906 168.059 237.909
ATOM   1548  C2* U   2  72     282.809 169.274 233.684
ATOM   1549  O2* U   2  72     282.342 168.295 232.774
ATOM   1550  C3* U   2  72     283.751 170.288 233.044
ATOM   1551  O3* U   2  72     284.631 169.584 232.171
ATOM   1552    P A   2  73     284.655 169.925 230.604
ATOM   1553  O1P A   2  73     285.832 169.222 230.028
ATOM   1554  O2P A   2  73     284.519 171.397 230.428
ATOM   1555  O5* A   2  73     283.353 169.223 230.011
ATOM   1556  C5* A   2  73     283.159 169.174 228.586
ATOM   1557  C4* A   2  73     281.692 169.250 228.234
ATOM   1558  O4* A   2  73     280.968 170.045 229.209
ATOM   1559  C1* A   2  73     279.948 170.784 228.555
ATOM   1560   N9 A   2  73     280.117 172.205 228.882
ATOM   1561   C5 A   2  73     279.732 174.341 229.268
ATOM   1562   N7 A   2  73     281.083 174.138 229.520
ATOM   1563   C8 A   2  73     281.262 172.862 229.273
ATOM   1564   N1 A   2  73     277.607 175.350 229.025
ATOM   1565   C2 A   2  73     277.160 174.141 228.658
ATOM   1566   N3 A   2  73     277.828 172.992 228.546
ATOM   1567   C4 A   2  73     279.124 173.160 228.871
ATOM   1568   C6 A   2  73     278.915 175.488 229.342
ATOM   1569   N6 A   2  73     279.362 176.696 229.703
ATOM   1570  C2* A   2  73     279.990 170.429 227.062
ATOM   1571  O2* A   2  73     279.031 169.428 226.785
ATOM   1572  C3* A   2  73     281.428 169.944 226.907
ATOM   1573  O3* A   2  73     281.633 169.069 225.799
ATOM   1574    P A   2  74     282.905 169.294 224.839
ATOM   1575  O1P A   2  74     284.117 169.236 225.698
ATOM   1576  O2P A   2  74     282.657 170.497 224.002
ATOM   1577  O5* A   2  74     282.928 168.015 223.885
ATOM   1578  C5* A   2  74     284.012 167.813 222.951
ATOM   1579  C4* A   2  74     283.759 166.586 222.103
ATOM   1580  O4* A   2  74     282.452 166.699 221.477
ATOM   1581  C1* A   2  74     282.591 166.715 220.069
ATOM   1582   N9 A   2  74     281.640 167.698 219.541
ATOM   1583   C5 A   2  74     280.472 169.526 219.154
ATOM   1584   N7 A   2  74     279.908 168.529 218.371
ATOM   1585   C8 A   2  74     280.637 167.471 218.633
ATOM   1586   N1 A   2  74     280.912 171.605 220.184
ATOM   1587   C2 A   2  74     281.927 170.993 220.808
ATOM   1588   N3 A   2  74     282.327 169.724 220.726
ATOM   1589   C4 A   2  74     281.548 169.033 219.872
ATOM   1590   C6 A   2  74     280.148 170.884 219.334
ATOM   1591   N6 A   2  74     279.130 171.492 218.716
ATOM   1592  C2* A   2  74     284.061 167.032 219.783
ATOM   1593  O2* A   2  74     284.465 166.510 218.528
ATOM   1594  C3* A   2  74     284.755 166.360 220.967
ATOM   1595  O3* A   2  74     284.925 164.960 220.739
ATOM   1596    P G   2  75     285.922 164.114 221.681
ATOM   1597  O1P G   2  75     287.188 164.882 221.834
ATOM   1598  O2P G   2  75     285.969 162.709 221.185
ATOM   1599  O5* G   2  75     285.174 164.122 223.087
ATOM   1600  C5* G   2  75     285.820 163.660 224.286
ATOM   1601  C4* G   2  75     285.644 164.678 225.390
ATOM   1602  O4* G   2  75     284.254 165.096 225.464
ATOM   1603  C1* G   2  75     283.884 165.296 226.821
ATOM   1604   N9 G   2  75     282.807 164.356 227.141
ATOM   1605   C4 G   2  75     282.257 164.111 228.385
ATOM   1606   N2 G   2  75     282.125 164.737 231.803
ATOM   1607   N3 G   2  75     282.605 164.713 229.544
ATOM   1608   C2 G   2  75     281.908 164.248 230.571
ATOM   1609   N1 G   2  75     280.949 163.268 230.467
ATOM   1610   C6 G   2  75     280.577 162.634 229.286
ATOM   1611   O6 G   2  75     279.706 161.756 229.305
ATOM   1612   C5 G   2  75     281.311 163.126 228.178
ATOM   1613   N7 G   2  75     281.249 162.774 226.837
ATOM   1614   C8 G   2  75     282.147 163.526 226.261
ATOM   1615  C2* G   2  75     285.156 165.125 227.665
ATOM   1616  O2* G   2  75     285.769 166.390 227.836
ATOM   1617  C3* G   2  75     285.974 164.181 226.787
ATOM   1618  O3* G   2  75     287.379 164.244 227.027
ATOM   1619    P C   2  76     288.158 162.943 227.573
ATOM   1620  O1P C   2  76     289.616 163.173 227.368
ATOM   1621  O2P C   2  76     287.522 161.725 226.998
ATOM   1622  O5* C   2  76     287.865 162.961 229.139
ATOM   1623  C5* C   2  76     288.376 164.019 229.975
ATOM   1624  C4* C   2  76     287.917 163.827 231.400
ATOM   1625  O4* C   2  76     286.476 163.998 231.474
ATOM   1626  C1* C   2  76     285.937 163.092 232.428
ATOM   1627   N1 C   2  76     284.998 162.179 231.742
ATOM   1628   C6 C   2  76     284.897 162.171 230.377
ATOM   1629   C5 C   2  76     284.038 161.356 229.750
ATOM   1630   C2 C   2  76     284.197 161.315 232.514
ATOM   1631   O2 C   2  76     284.312 161.323 233.752
ATOM   1632   N3 C   2  76     283.323 160.492 231.889
ATOM   1633   C4 C   2  76     283.231 160.501 230.557
ATOM   1634   N4 C   2  76     282.349 159.674 229.987
ATOM   1635  C2* C   2  76     287.116 162.372 233.088
ATOM   1636  O2* C   2  76     287.500 163.080 234.250
ATOM   1637  C3* C   2  76     288.161 162.443 231.982
ATOM   1638  O3* C   2  76     289.494 162.291 232.463
ATOM   1639    P G   2  77     290.148 160.824 232.547
ATOM   1640  O1P G   2  77     291.561 160.980 232.990
ATOM   1641  O2P G   2  77     289.854 160.098 231.279
ATOM   1642  O5* G   2  77     289.334 160.120 233.721
ATOM   1643  C5* G   2  77     289.485 160.554 235.083
ATOM   1644  C4* G   2  77     288.937 159.512 236.025
ATOM   1645  O4* G   2  77     287.495 159.424 235.883
ATOM   1646  C1* G   2  77     287.077 158.085 236.111
ATOM   1647   N9 G   2  77     286.362 157.609 234.928
ATOM   1648   C4 G   2  77     285.482 156.550 234.877
ATOM   1649   N2 G   2  77     283.789 153.955 236.460
ATOM   1650   N3 G   2  77     285.132 155.755 235.914
ATOM   1651   C2 G   2  77     284.252 154.833 235.553
ATOM   1652   N1 G   2  77     283.758 154.704 234.275
ATOM   1653   C6 G   2  77     284.103 155.512 233.196
ATOM   1654   O6 G   2  77     283.593 155.314 232.086
ATOM   1655   C5 G   2  77     285.046 156.501 233.568
ATOM   1656   N7 G   2  77     285.649 157.496 232.810
ATOM   1657   C8 G   2  77     286.421 158.125 233.654
ATOM   1658  C2* G   2  77     288.324 157.265 236.453
ATOM   1659  O2* G   2  77     288.463 157.204 237.859
ATOM   1660  C3* G   2  77     289.417 158.092 235.785
ATOM   1661  O3* G   2  77     290.705 157.870 236.352
ATOM   1662    P U   2  78     291.755 156.912 235.597
ATOM   1663  O1P U   2  78     293.080 157.080 236.259
ATOM   1664  O2P U   2  78     291.632 157.141 234.131
ATOM   1665  O5* U   2  78     291.224 155.445 235.912
ATOM   1666  C5* U   2  78     291.096 154.987 237.270
ATOM   1667  C4* U   2  78     290.147 153.816 237.341
ATOM   1668  O4* U   2  78     288.821 154.235 236.912
ATOM   1669  C1* U   2  78     288.166 153.150 236.267
ATOM   1670   N1 U   2  78     287.836 153.542 234.886
ATOM   1671   C6 U   2  78     288.580 154.485 234.205
ATOM   1672   C2 U   2  78     286.748 152.923 234.284
ATOM   1673   O2 U   2  78     286.059 152.086 234.848
ATOM   1674   N3 U   2  78     286.501 153.320 232.994
ATOM   1675   C4 U   2  78     287.210 154.248 232.255
ATOM   1676   O4 U   2  78     286.873 154.479 231.090
ATOM   1677   C5 U   2  78     288.313 154.848 232.948
ATOM   1678  C2* U   2  78     289.109 151.945 236.333
ATOM   1679  O2* U   2  78     288.780 151.176 237.476
ATOM   1680  C3* U   2  78     290.466 152.634 236.438
ATOM   1681  O3* U   2  78     291.479 151.795 236.996
ATOM   1682    P C   2  79     292.360 150.849 236.031
ATOM   1683  O1P C   2  79     293.493 150.319 236.836
ATOM   1684  O2P C   2  79     292.639 151.591 234.768
ATOM   1685  O5* C   2  79     291.382 149.633 235.691
ATOM   1686  C5* C   2  79     290.725 148.889 236.742
ATOM   1687  C4* C   2  79     289.562 148.100 236.183
ATOM   1688  O4* C   2  79     288.592 149.009 235.598
ATOM   1689  C1* C   2  79     287.983 148.393 234.473
ATOM   1690   N1 C   2  79     288.143 149.271 233.293
ATOM   1691   C6 C   2  79     289.072 150.277 233.286
ATOM   1692   C5 C   2  79     289.191 151.105 232.238
ATOM   1693   C2 C   2  79     287.307 149.074 232.175
ATOM   1694   O2 C   2  79     286.489 148.138 232.187
ATOM   1695   N3 C   2  79     287.418 149.909 231.113
ATOM   1696   C4 C   2  79     288.317 150.897 231.129
ATOM   1697   N4 C   2  79     288.379 151.704 230.065
ATOM   1698  C2* C   2  79     288.559 146.978 234.344
ATOM   1699  O2* C   2  79     287.677 146.086 234.996
ATOM   1700  C3* C   2  79     289.898 147.125 235.064
ATOM   1701  O3* C   2  79     290.357 145.891 235.614
ATOM   1702    P G   2  80     291.480 145.035 234.842
ATOM   1703  O1P G   2  80     291.839 143.889 235.723
ATOM   1704  O2P G   2  80     292.546 145.970 234.382
ATOM   1705  O5* G   2  80     290.714 144.451 233.570
ATOM   1706  C5* G   2  80     291.392 144.258 232.309
ATOM   1707  C4* G   2  80     290.420 143.746 231.271
ATOM   1708  O4* G   2  80     289.217 144.565 231.285
ATOM   1709  C1* G   2  80     288.768 144.784 229.954
ATOM   1710   N9 G   2  80     288.991 146.192 229.630
ATOM   1711   C4 G   2  80     288.544 146.861 228.513
ATOM   1712   N2 G   2  80     286.794 146.883 225.515
ATOM   1713   N3 G   2  80     287.795 146.337 227.520
ATOM   1714   C2 G   2  80     287.533 147.230 226.579
ATOM   1715   N1 G   2  80     287.977 148.531 226.612
ATOM   1716   C6 G   2  80     288.750 149.088 227.625
ATOM   1717   O6 G   2  80     289.101 150.273 227.557
ATOM   1718   C5 G   2  80     289.032 148.146 228.638
ATOM   1719   N7 G   2  80     289.758 148.286 229.810
ATOM   1720   C8 G   2  80     289.705 147.108 230.368
ATOM   1721  C2* G   2  80     289.592 143.859 229.055
ATOM   1722  O2* G   2  80     288.949 142.604 228.959
ATOM   1723  C3* G   2  80     290.903 143.799 229.829
ATOM   1724  O3* G   2  80     291.714 142.682 229.475
ATOM   1725    P G   2  81     292.819 142.833 228.309
ATOM   1726  O1P G   2  81     293.539 141.532 228.201
ATOM   1727  O2P G   2  81     293.594 144.083 228.548
ATOM   1728  O5* G   2  81     291.963 143.035 226.977
ATOM   1729  C5* G   2  81     291.051 142.017 226.514
ATOM   1730  C4* G   2  81     290.303 142.503 225.292
ATOM   1731  O4* G   2  81     289.565 143.709 225.627
ATOM   1732  C1* G   2  81     289.555 144.589 224.512
ATOM   1733   N9 G   2  81     290.155 145.864 224.909
ATOM   1734   C4 G   2  81     290.092 147.044 224.203
ATOM   1735   N2 G   2  81     289.028 148.834 221.414
ATOM   1736   N3 G   2  81     289.486 147.222 223.009
ATOM   1737   C2 G   2  81     289.578 148.475 222.589
ATOM   1738   N1 G   2  81     290.216 149.473 223.289
ATOM   1739   C6 G   2  81     290.848 149.312 224.520
ATOM   1740   O6 G   2  81     291.392 150.282 225.067
ATOM   1741   C5 G   2  81     290.758 147.971 224.980
ATOM   1742   N7 G   2  81     291.243 147.385 226.142
ATOM   1743   C8 G   2  81     290.868 146.137 226.056
ATOM   1744  C2* G   2  81     290.262 143.880 223.354
ATOM   1745  O2* G   2  81     289.286 143.229 222.561
ATOM   1746  C3* G   2  81     291.168 142.909 224.106
ATOM   1747  O3* G   2  81     291.535 141.772 223.321
ATOM   1748    P U   2  82     292.797 141.857 222.324
ATOM   1749  O1P U   2  82     293.015 140.499 221.752
ATOM   1750  O2P U   2  82     293.913 142.545 223.028
ATOM   1751  O5* U   2  82     292.292 142.801 221.143
ATOM   1752  C5* U   2  82     293.229 143.487 220.295
ATOM   1753  C4* U   2  82     292.602 144.741 219.738
ATOM   1754  O4* U   2  82     292.000 145.503 220.817
ATOM   1755  C1* U   2  82     292.184 146.890 220.579
ATOM   1756   N1 U   2  82     292.938 147.462 221.708
ATOM   1757   C6 U   2  82     293.573 146.653 222.630
ATOM   1758   C2 U   2  82     292.984 148.845 221.826
ATOM   1759   O2 U   2  82     292.451 149.603 221.027
ATOM   1760   N3 U   2  82     293.679 149.309 222.917
ATOM   1761   C4 U   2  82     294.323 148.554 223.880
ATOM   1762   O4 U   2  82     294.893 149.125 224.815
ATOM   1763   C5 U   2  82     294.244 147.137 223.681
ATOM   1764  C2* U   2  82     292.864 147.040 219.213
ATOM   1765  O2* U   2  82     291.869 147.239 218.229
ATOM   1766  C3* U   2  82     293.579 145.700 219.080
ATOM   1767  O3* U   2  82     293.814 145.333 217.722
ATOM   1768    P A   2  83     295.317 145.061 217.213
ATOM   1769  O1P A   2  83     295.221 144.325 215.923
ATOM   1770  O2P A   2  83     296.098 144.471 218.337
ATOM   1771  O5* A   2  83     295.900 146.516 216.909
ATOM   1772  C5* A   2  83     295.339 147.349 215.867
ATOM   1773  C4* A   2  83     295.627 148.807 216.155
ATOM   1774  O4* A   2  83     295.056 149.148 217.446
ATOM   1775  C1* A   2  83     295.918 150.039 218.133
ATOM   1776   N9 A   2  83     296.303 149.422 219.409
ATOM   1777   C5 A   2  83     296.957 149.104 221.489
ATOM   1778   N7 A   2  83     296.629 147.850 220.991
ATOM   1779   C8 A   2  83     296.254 148.090 219.757
ATOM   1780   N1 A   2  83     297.658 150.846 222.919
ATOM   1781   C2 A   2  83     297.436 151.678 221.890
ATOM   1782   N3 A   2  83     296.996 151.402 220.662
ATOM   1783   C4 A   2  83     296.771 150.081 220.524
ATOM   1784   C6 A   2  83     297.421 149.525 222.746
ATOM   1785   N6 A   2  83     297.635 148.694 223.769
ATOM   1786  C2* A   2  83     297.073 150.390 217.188
ATOM   1787  O2* A   2  83     296.745 151.584 216.500
ATOM   1788  C3* A   2  83     297.102 149.169 216.273
ATOM   1789  O3* A   2  83     297.637 149.500 214.992
ATOM   1790    P A   2  84     298.869 148.662 214.387
ATOM   1791  O1P A   2  84     298.292 147.523 213.623
ATOM   1792  O2P A   2  84     299.851 148.397 215.475
ATOM   1793  O5* A   2  84     299.533 149.667 213.339
ATOM   1794  C5* A   2  84     298.725 150.345 212.351
ATOM   1795  C4* A   2  84     298.986 151.840 212.386
ATOM   1796  O4* A   2  84     298.746 152.334 213.735
ATOM   1797  C1* A   2  84     299.912 152.967 214.223
ATOM   1798   N9 A   2  84     299.990 152.744 215.668
ATOM   1799   C5 A   2  84     299.931 153.074 217.844
ATOM   1800   N7 A   2  84     300.154 151.714 217.664
ATOM   1801   C8 A   2  84     300.187 151.569 216.360
ATOM   1802   N1 A   2  84     299.579 155.193 218.825
ATOM   1803   C2 A   2  84     299.527 155.679 217.578
ATOM   1804   N3 A   2  84     299.644 155.036 216.419
ATOM   1805   C4 A   2  84     299.845 153.721 216.624
ATOM   1806   C6 A   2  84     299.780 153.867 218.997
ATOM   1807   N6 A   2  84     299.820 153.381 220.241
ATOM   1808  C2* A   2  84     301.065 152.408 213.390
ATOM   1809  O2* A   2  84     302.174 153.287 213.411
ATOM   1810  C3* A   2  84     300.398 152.302 212.020
ATOM   1811  O3* A   2  84     300.336 153.611 211.432
ATOM   1812    P G   2  85     299.845 153.795 209.907
ATOM   1813  O1P G   2  85     300.394 152.666 209.114
ATOM   1814  O2P G   2  85     300.122 155.195 209.478
ATOM   1815  O5* G   2  85     298.265 153.601 209.995
ATOM   1816  C5* G   2  85     297.387 154.709 210.282
ATOM   1817  C4* G   2  85     297.148 154.818 211.772
ATOM   1818  O4* G   2  85     298.342 155.332 212.427
ATOM   1819  C1* G   2  85     297.973 156.189 213.503
ATOM   1820   N9 G   2  85     298.526 157.521 213.249
ATOM   1821   C4 G   2  85     298.681 158.541 214.169
ATOM   1822   N2 G   2  85     298.345 159.763 217.412
ATOM   1823   N3 G   2  85     298.346 158.492 215.480
ATOM   1824   C2 G   2  85     298.616 159.632 216.103
ATOM   1825   N1 G   2  85     299.171 160.729 215.489
ATOM   1826   C6 G   2  85     299.527 160.802 214.146
ATOM   1827   O6 G   2  85     300.023 161.841 213.695
ATOM   1828   C5 G   2  85     299.242 159.587 213.463
ATOM   1829   N7 G   2  85     299.433 159.238 212.132
ATOM   1830   C8 G   2  85     298.997 158.010 212.050
ATOM   1831  C2* G   2  85     296.444 156.162 213.600
ATOM   1832  O2* G   2  85     296.056 155.181 214.546
ATOM   1833  C3* G   2  85     296.066 155.807 212.164
ATOM   1834  O3* G   2  85     294.781 155.208 212.040
ATOM   1835    P G   2  86     293.499 156.130 211.754
ATOM   1836  O1P G   2  86     292.318 155.228 211.672
ATOM   1837  O2P G   2  86     293.815 157.034 210.612
ATOM   1838  O5* G   2  86     293.375 157.003 213.082
ATOM   1839  C5* G   2  86     292.664 158.253 213.088
ATOM   1840  C4* G   2  86     292.775 158.906 214.446
ATOM   1841  O4* G   2  86     294.174 159.098 214.791
ATOM   1842  C1* G   2  86     294.324 160.304 215.527
ATOM   1843   N9 G   2  86     295.260 161.173 214.813
ATOM   1844   C4 G   2  86     295.798 162.358 215.274
ATOM   1845   N2 G   2  86     296.070 164.791 217.751
ATOM   1846   N3 G   2  86     295.537 162.941 216.467
ATOM   1847   C2 G   2  86     296.210 164.073 216.623
ATOM   1848   N1 G   2  86     297.070 164.587 215.683
ATOM   1849   C6 G   2  86     297.351 164.004 214.450
ATOM   1850   O6 G   2  86     298.144 164.550 213.674
ATOM   1851   C5 G   2  86     296.636 162.794 214.269
ATOM   1852   N7 G   2  86     296.622 161.912 213.195
ATOM   1853   C8 G   2  86     295.793 160.971 213.558
ATOM   1854  C2* G   2  86     292.924 160.897 215.729
ATOM   1855  O2* G   2  86     292.425 160.479 216.985
ATOM   1856  C3* G   2  86     292.167 160.293 214.550
ATOM   1857  O3* G   2  86     290.764 160.205 214.776
ATOM   1858    P U   2  87     289.782 161.312 214.148
ATOM   1859  O1P U   2  87     288.389 160.811 214.319
ATOM   1860  O2P U   2  87     290.270 161.668 212.785
ATOM   1861  O5* U   2  87     289.978 162.574 215.103
ATOM   1862  C5* U   2  87     289.569 162.523 216.482
ATOM   1863  C4* U   2  87     289.941 163.803 217.191
ATOM   1864  O4* U   2  87     291.385 163.932 217.250
ATOM   1865  C1* U   2  87     291.737 165.307 217.224
ATOM   1866   N1 U   2  87     292.695 165.540 216.127
ATOM   1867   C6 U   2  87     292.671 164.783 214.970
ATOM   1868   C2 U   2  87     293.633 166.554 216.294
ATOM   1869   O2 U   2  87     293.701 167.243 217.303
ATOM   1870   N3 U   2  87     294.491 166.729 215.236
ATOM   1871   C4 U   2  87     294.517 166.014 214.054
ATOM   1872   O4 U   2  87     295.337 166.316 213.186
ATOM   1873   C5 U   2  87     293.528 164.979 213.958
ATOM   1874  C2* U   2  87     290.439 166.119 217.139
ATOM   1875  O2* U   2  87     290.081 166.516 218.449
ATOM   1876  C3* U   2  87     289.479 165.095 216.535
ATOM   1877  O3* U   2  87     288.106 165.367 216.835
ATOM   1878    P G   2  88     287.128 165.945 215.689
ATOM   1879  O1P G   2  88     287.767 165.719 214.362
ATOM   1880  O2P G   2  88     286.727 167.322 216.084
ATOM   1881  O5* G   2  88     285.829 165.022 215.776
ATOM   1882  C5* G   2  88     285.907 163.601 215.544
ATOM   1883  C4* G   2  88     284.727 163.137 214.713
ATOM   1884  O4* G   2  88     283.487 163.435 215.415
ATOM   1885  C1* G   2  88     282.475 163.781 214.477
ATOM   1886   N9 G   2  88     282.065 165.162 214.723
ATOM   1887   C4 G   2  88     280.925 165.776 214.248
ATOM   1888   N2 G   2  88     277.971 165.655 212.413
ATOM   1889   N3 G   2  88     279.976 165.204 213.470
ATOM   1890   C2 G   2  88     278.999 166.051 213.179
ATOM   1891   N1 G   2  88     278.958 167.353 213.617
ATOM   1892   C6 G   2  88     279.923 167.961 214.419
ATOM   1893   O6 G   2  88     279.789 169.143 214.762
ATOM   1894   C5 G   2  88     280.975 167.066 214.736
ATOM   1895   N7 G   2  88     282.119 167.262 215.499
ATOM   1896   C8 G   2  88     282.734 166.111 215.465
ATOM   1897  C2* G   2  88     283.072 163.594 213.079
ATOM   1898  O2* G   2  88     282.782 162.289 212.613
ATOM   1899  C3* G   2  88     284.554 163.812 213.359
ATOM   1900  O3* G   2  88     285.383 163.232 212.357
ATOM   1901    P A   2  89     285.907 164.137 211.132
ATOM   1902  O1P A   2  89     286.724 163.255 210.252
ATOM   1903  O2P A   2  89     286.512 165.376 211.694
ATOM   1904  O5* A   2  89     284.579 164.544 210.346
ATOM   1905  C5* A   2  89     283.761 163.543 209.708
ATOM   1906  C4* A   2  89     282.474 164.154 209.192
ATOM   1907  O4* A   2  89     281.728 164.731 210.299
ATOM   1908  C1* A   2  89     280.987 165.853 209.838
ATOM   1909   N9 A   2  89     281.390 167.038 210.601
ATOM   1910   C5 A   2  89     281.396 169.030 211.541
ATOM   1911   N7 A   2  89     282.595 168.429 211.903
ATOM   1912   C8 A   2  89     282.546 167.253 211.320
ATOM   1913   N1 A   2  89     279.625 170.578 211.325
ATOM   1914   C2 A   2  89     279.019 169.662 210.559
ATOM   1915   N3 A   2  89     279.437 168.448 210.205
ATOM   1916   C4 A   2  89     280.646 168.189 210.737
ATOM   1917   C6 A   2  89     280.841 170.287 211.842
ATOM   1918   N6 A   2  89     281.448 171.200 212.604
ATOM   1919  C2* A   2  89     281.245 165.987 208.335
ATOM   1920  O2* A   2  89     280.216 165.314 207.633
ATOM   1921  C3* A   2  89     282.602 165.305 208.204
ATOM   1922  O3* A   2  89     282.848 164.850 206.875
ATOM   1923    P U   2  90     283.584 165.822 205.821
ATOM   1924  O1P U   2  90     283.781 165.046 204.566
ATOM   1925  O2P U   2  90     284.762 166.437 206.497
ATOM   1926  O5* U   2  90     282.514 166.970 205.533
ATOM   1927  C5* U   2  90     281.269 166.676 204.867
ATOM   1928  C4* U   2  90     280.398 167.913 204.803
ATOM   1929  O4* U   2  90     280.070 168.349 206.150
ATOM   1930  C1* U   2  90     279.947 169.765 206.173
ATOM   1931   N1 U   2  90     280.880 170.312 207.175
ATOM   1932   C6 U   2  90     282.091 169.701 207.450
ATOM   1933   C2 U   2  90     280.498 171.468 207.847
ATOM   1934   O2 U   2  90     279.443 172.050 207.634
ATOM   1935   N3 U   2  90     281.400 171.921 208.779
ATOM   1936   C4 U   2  90     282.619 171.357 209.105
ATOM   1937   O4 U   2  90     283.310 171.880 209.983
ATOM   1938   C5 U   2  90     282.948 170.171 208.366
ATOM   1939  C2* U   2  90     280.174 170.278 204.746
ATOM   1940  O2* U   2  90     278.916 170.432 204.117
ATOM   1941  C3* U   2  90     281.009 169.147 204.149
ATOM   1942  O3* U   2  90     280.897 169.075 202.728
ATOM   1943    P A   2  91     281.979 169.817 201.793
ATOM   1944  O1P A   2  91     281.763 171.282 201.935
ATOM   1945  O2P A   2  91     281.921 169.193 200.442
ATOM   1946  O5* A   2  91     283.389 169.455 202.448
ATOM   1947  C5* A   2  91     284.615 169.613 201.703
ATOM   1948  C4* A   2  91     285.751 170.003 202.625
ATOM   1949  O4* A   2  91     285.474 171.310 203.202
ATOM   1950  C1* A   2  91     285.437 171.213 204.615
ATOM   1951   N9 A   2  91     284.352 172.070 205.100
ATOM   1952   C5 A   2  91     283.160 173.524 206.248
ATOM   1953   N7 A   2  91     282.343 173.082 205.216
ATOM   1954   C8 A   2  91     283.092 172.224 204.566
ATOM   1955   N1 A   2  91     283.972 174.660 208.154
ATOM   1956   C2 A   2  91     285.116 173.983 207.977
ATOM   1957   N3 A   2  91     285.431 173.092 207.037
ATOM   1958   C4 A   2  91     284.399 172.904 206.193
ATOM   1959   C6 A   2  91     282.955 174.452 207.288
ATOM   1960   N6 A   2  91     281.818 175.134 207.460
ATOM   1961  C2* A   2  91     285.243 169.731 204.937
ATOM   1962  O2* A   2  91     285.733 169.412 206.228
ATOM   1963  C3* A   2  91     286.023 169.071 203.802
ATOM   1964  O3* A   2  91     287.420 169.067 204.084
ATOM   1965    P U   2  92     288.187 167.669 204.303
ATOM   1966  O1P U   2  92     287.614 166.687 203.340
ATOM   1967  O2P U   2  92     288.183 167.355 205.760
ATOM   1968  O5* U   2  92     289.684 167.977 203.846
ATOM   1969  C5* U   2  92     290.568 168.799 204.642
ATOM   1970  C4* U   2  92     290.940 170.050 203.876
ATOM   1971  O4* U   2  92     289.827 170.986 203.929
ATOM   1972  C1* U   2  92     290.325 172.319 203.932
ATOM   1973   N1 U   2  92     289.871 173.008 205.153
ATOM   1974   C6 U   2  92     289.701 172.333 206.352
ATOM   1975   C2 U   2  92     289.629 174.378 205.069
ATOM   1976   O2 U   2  92     289.750 175.018 204.031
ATOM   1977   N3 U   2  92     289.243 174.973 206.248
ATOM   1978   C4 U   2  92     289.070 174.361 207.479
ATOM   1979   O4 U   2  92     288.762 175.048 208.459
ATOM   1980   C5 U   2  92     289.319 172.946 207.485
ATOM   1981  C2* U   2  92     291.852 172.235 203.834
ATOM   1982  O2* U   2  92     292.232 172.338 202.474
ATOM   1983  C3* U   2  92     292.109 170.854 204.429
ATOM   1984  O3* U   2  92     293.363 170.317 204.004
ATOM   1985    P G   2  93     294.519 170.014 205.087
ATOM   1986  O1P G   2  93     295.773 169.748 204.329
ATOM   1987  O2P G   2  93     294.010 168.998 206.048
ATOM   1988  O5* G   2  93     294.703 171.388 205.873
ATOM   1989  C5* G   2  93     294.963 172.615 205.169
ATOM   1990  C4* G   2  93     294.785 173.798 206.094
ATOM   1991  O4* G   2  93     293.434 173.799 206.625
ATOM   1992  C1* G   2  93     293.439 174.362 207.928
ATOM   1993   N9 G   2  93     292.838 173.412 208.863
ATOM   1994   C4 G   2  93     292.325 173.715 210.109
ATOM   1995   N2 G   2  93     291.625 176.053 212.596
ATOM   1996   N3 G   2  93     292.289 174.943 210.678
ATOM   1997   C2 G   2  93     291.741 174.916 211.883
ATOM   1998   N1 G   2  93     291.265 173.774 212.483
ATOM   1999   C6 G   2  93     291.292 172.501 211.920
ATOM   2000   O6 G   2  93     290.840 171.537 212.553
ATOM   2001   C5 G   2  93     291.877 172.515 210.623
ATOM   2002   N7 G   2  93     292.097 171.480 209.722
ATOM   2003   C8 G   2  93     292.667 172.055 208.695
ATOM   2004  C2* G   2  93     294.886 174.746 208.262
ATOM   2005  O2* G   2  93     295.070 176.116 207.966
ATOM   2006  C3* G   2  93     295.669 173.824 207.332
ATOM   2007  O3* G   2  93     296.966 174.340 207.021
ATOM   2008    P A   2  94     298.254 173.844 207.853
ATOM   2009  O1P A   2  94     299.458 174.360 207.144
ATOM   2010  O2P A   2  94     298.126 172.383 208.110
ATOM   2011  O5* A   2  94     298.134 174.611 209.245
ATOM   2012  C5* A   2  94     298.252 176.047 209.313
ATOM   2013  C4* A   2  94     297.823 176.546 210.674
ATOM   2014  O4* A   2  94     296.423 176.222 210.891
ATOM   2015  C1* A   2  94     296.207 175.943 212.267
ATOM   2016   N9 A   2  94     295.657 174.589 212.395
ATOM   2017   C5 A   2  94     294.645 172.783 213.155
ATOM   2018   N7 A   2  94     295.052 172.484 211.861
ATOM   2019   C8 A   2  94     295.648 173.581 211.457
ATOM   2020   N1 A   2  94     293.709 172.623 215.319
ATOM   2021   C2 A   2  94     294.137 173.878 215.513
ATOM   2022   N3 A   2  94     294.793 174.685 214.679
ATOM   2023   C4 A   2  94     295.019 174.072 213.502
ATOM   2024   C6 A   2  94     293.951 172.035 214.124
ATOM   2025   N6 A   2  94     293.519 170.785 213.925
ATOM   2026  C2* A   2  94     297.539 176.151 212.995
ATOM   2027  O2* A   2  94     297.579 177.467 213.515
ATOM   2028  C3* A   2  94     298.538 175.924 211.865
ATOM   2029  O3* A   2  94     299.794 176.554 212.111
ATOM   2030    P A   2  95     301.034 175.682 212.660
ATOM   2031  O1P A   2  95     302.226 176.576 212.679
ATOM   2032  O2P A   2  95     301.091 174.401 211.899
ATOM   2033  O5* A   2  95     300.639 175.346 214.168
ATOM   2034  C5* A   2  95     300.423 176.396 215.134
ATOM   2035  C4* A   2  95     299.637 175.868 216.310
ATOM   2036  O4* A   2  95     298.342 175.398 215.847
ATOM   2037  C1* A   2  95     297.969 174.228 216.561
ATOM   2038   N9 A   2  95     297.864 173.116 215.607
ATOM   2039   C5 A   2  95     297.313 171.224 214.615
ATOM   2040   N7 A   2  95     298.171 171.883 213.743
ATOM   2041   C8 A   2  95     298.470 172.993 214.374
ATOM   2042   N1 A   2  95     295.859 169.623 215.569
ATOM   2043   C2 A   2  95     295.768 170.448 216.623
ATOM   2044   N3 A   2  95     296.349 171.632 216.822
ATOM   2045   C4 A   2  95     297.117 171.968 215.769
ATOM   2046   C6 A   2  95     296.640 169.990 214.527
ATOM   2047   N6 A   2  95     296.735 169.172 213.475
ATOM   2048  C2* A   2  95     299.026 174.008 217.648
ATOM   2049  O2* A   2  95     298.613 174.654 218.839
ATOM   2050  C3* A   2  95     300.244 174.661 217.006
ATOM   2051  O3* A   2  95     301.244 175.039 217.948
ATOM   2052    P C   2  96     302.282 173.937 218.488
ATOM   2053  O1P C   2  96     303.111 174.579 219.543
ATOM   2054  O2P C   2  96     302.943 173.302 217.316
ATOM   2055  O5* C   2  96     301.345 172.856 219.190
ATOM   2056  C5* C   2  96     301.781 171.500 219.381
ATOM   2057  C4* C   2  96     300.604 170.635 219.755
ATOM   2058  O4* C   2  96     299.624 170.663 218.684
ATOM   2059  C1* C   2  96     298.967 169.406 218.614
ATOM   2060   N1 C   2  96     299.155 168.839 217.267
ATOM   2061   C6 C   2  96     300.171 169.271 216.458
ATOM   2062   C5 C   2  96     300.355 168.750 215.238
ATOM   2063   C2 C   2  96     298.274 167.836 216.822
ATOM   2064   O2 C   2  96     297.349 167.462 217.568
ATOM   2065   N3 C   2  96     298.453 167.301 215.590
ATOM   2066   C4 C   2  96     299.453 167.729 214.814
ATOM   2067   N4 C   2  96     299.591 167.166 213.609
ATOM   2068  C2* C   2  96     299.527 168.526 219.738
ATOM   2069  O2* C   2  96     298.677 168.639 220.863
ATOM   2070  C3* C   2  96     300.897 169.158 219.960
ATOM   2071  O3* C   2  96     301.405 168.927 221.276
ATOM   2072    P C   2  97     302.423 167.708 221.545
ATOM   2073  O1P C   2  97     303.111 167.982 222.836
ATOM   2074  O2P C   2  97     303.234 167.478 220.316
ATOM   2075  O5* C   2  97     301.468 166.449 221.750
ATOM   2076  C5* C   2  97     300.542 166.393 222.853
ATOM   2077  C4* C   2  97     299.646 165.185 222.723
ATOM   2078  O4* C   2  97     298.829 165.309 221.527
ATOM   2079  C1* C   2  97     298.631 164.026 220.950
ATOM   2080   N1 C   2  97     299.149 164.039 219.563
ATOM   2081   C6 C   2  97     299.958 165.054 219.126
ATOM   2082   C5 C   2  97     300.415 165.084 217.865
ATOM   2083   C2 C   2  97     298.792 162.992 218.688
ATOM   2084   O2 C   2  97     298.066 162.071 219.105
ATOM   2085   N3 C   2  97     299.248 163.015 217.412
ATOM   2086   C4 C   2  97     300.029 164.017 216.997
ATOM   2087   N4 C   2  97     300.447 163.998 215.728
ATOM   2088  C2* C   2  97     299.296 163.000 221.875
ATOM   2089  O2* C   2  97     298.324 162.510 222.781
ATOM   2090  C3* C   2  97     300.359 163.854 222.556
ATOM   2091  O3* C   2  97     300.760 163.331 223.817
ATOM   2092    P G   2  98     302.247 162.747 224.004
ATOM   2093  O1P G   2  98     302.455 162.512 225.459
ATOM   2094  O2P G   2  98     303.190 163.630 223.261
ATOM   2095  O5* G   2  98     302.202 161.329 223.272
ATOM   2096  C5* G   2  98     301.303 160.292 223.721
ATOM   2097  C4* G   2  98     300.956 159.359 222.580
ATOM   2098  O4* G   2  98     300.444 160.141 221.465
ATOM   2099  C1* G   2  98     300.820 159.529 220.239
ATOM   2100   N9 G   2  98     301.666 160.453 219.487
ATOM   2101   C4 G   2  98     302.017 160.332 218.161
ATOM   2102   N2 G   2  98     301.852 158.597 215.151
ATOM   2103   N3 G   2  98     301.630 159.342 217.324
ATOM   2104   C2 G   2  98     302.133 159.495 216.110
ATOM   2105   N1 G   2  98     302.950 160.540 215.746
ATOM   2106   C6 G   2  98     303.361 161.570 216.592
ATOM   2107   O6 G   2  98     304.102 162.466 216.163
ATOM   2108   C5 G   2  98     302.829 161.416 217.897
ATOM   2109   N7 G   2  98     302.985 162.204 219.030
ATOM   2110   C8 G   2  98     302.277 161.599 219.946
ATOM   2111  C2* G   2  98     301.549 158.230 220.587
ATOM   2112  O2* G   2  98     300.609 157.174 220.609
ATOM   2113  C3* G   2  98     302.100 158.564 221.968
ATOM   2114  O3* G   2  98     302.400 157.395 222.725
ATOM   2115    P U   2  99     303.822 156.664 222.537
ATOM   2116  O1P U   2  99     303.852 155.505 223.477
ATOM   2117  O2P U   2  99     304.888 157.699 222.615
ATOM   2118  O5* U   2  99     303.770 156.099 221.045
ATOM   2119  C5* U   2  99     302.845 155.048 220.692
ATOM   2120  C4* U   2  99     303.214 154.426 219.363
ATOM   2121  O4* U   2  99     302.972 155.363 218.283
ATOM   2122  C1* U   2  99     303.836 155.052 217.199
ATOM   2123   N1 U   2  99     304.493 156.286 216.734
ATOM   2124   C6 U   2  99     305.041 157.191 217.623
ATOM   2125   C2 U   2  99     304.545 156.518 215.359
ATOM   2126   O2 U   2  99     304.078 155.749 214.530
ATOM   2127   N3 U   2  99     305.167 157.686 214.992
ATOM   2128   C4 U   2  99     305.733 158.629 215.829
ATOM   2129   O4 U   2  99     306.253 159.633 215.339
ATOM   2130   C5 U   2  99     305.643 158.322 217.228
ATOM   2131  C2* U   2  99     304.773 153.924 217.654
ATOM   2132  O2* U   2  99     304.276 152.693 217.161
ATOM   2133  C3* U   2  99     304.670 154.035 219.173
ATOM   2134  O3* U   2  99     304.963 152.800 219.823
ATOM   2135    P U   2 100     306.191 152.715 220.860
ATOM   2136  O1P U   2 100     306.103 153.901 221.758
ATOM   2137  O2P U   2 100     307.439 152.474 220.081
ATOM   2138  O5* U   2 100     305.885 151.407 221.723
ATOM   2139  C5* U   2 100     304.740 151.340 222.609
ATOM   2140  C4* U   2 100     304.337 149.897 222.830
ATOM   2141  O4* U   2 100     303.968 149.319 221.555
ATOM   2142  C1* U   2 100     304.343 147.955 221.528
ATOM   2143   N1 U   2 100     305.071 147.691 220.276
ATOM   2144   C6 U   2 100     306.229 148.372 219.949
ATOM   2145   C2 U   2 100     304.536 146.740 219.414
ATOM   2146   O2 U   2 100     303.527 146.096 219.671
ATOM   2147   N3 U   2 100     305.226 146.570 218.239
ATOM   2148   C4 U   2 100     306.374 147.230 217.842
ATOM   2149   O4 U   2 100     306.848 147.000 216.726
ATOM   2150   C5 U   2 100     306.880 148.180 218.793
ATOM   2151  C2* U   2 100     305.031 147.608 222.855
ATOM   2152  O2* U   2 100     304.095 146.952 223.688
ATOM   2153  C3* U   2 100     305.435 148.989 223.375
ATOM   2154  O3* U   2 100     305.433 148.989 224.808
ATOM   2155    P A   2 101     306.178 150.162 225.627
ATOM   2156  O1P A   2 101     307.223 150.756 224.747
ATOM   2157  O2P A   2 101     306.565 149.610 226.957
ATOM   2158  O5* A   2 101     305.047 151.266 225.857
ATOM   2159  C5* A   2 101     303.891 151.010 226.697
ATOM   2160  C4* A   2 101     302.664 151.676 226.105
ATOM   2161  O4* A   2 101     302.504 151.227 224.735
ATOM   2162  C1* A   2 101     301.128 151.132 224.418
ATOM   2163   N9 A   2 101     300.861 149.765 223.958
ATOM   2164   C5 A   2 101     300.529 148.007 222.670
ATOM   2165   N7 A   2 101     300.464 147.548 223.979
ATOM   2166   C8 A   2 101     300.665 148.625 224.703
ATOM   2167   N1 A   2 101     300.511 148.101 220.308
ATOM   2168   C2 A   2 101     300.747 149.415 220.436
ATOM   2169   N3 A   2 101     300.893 150.143 221.544
ATOM   2170   C4 A   2 101     300.771 149.371 222.640
ATOM   2171   C6 A   2 101     300.395 147.352 221.429
ATOM   2172   N6 A   2 101     300.159 146.042 221.304
ATOM   2173  C2* A   2 101     300.330 151.620 225.636
ATOM   2174  O2* A   2 101     300.023 152.989 225.452
ATOM   2175  C3* A   2 101     301.325 151.389 226.775
ATOM   2176  O3* A   2 101     301.122 152.300 227.864
ATOM   2177    P U   2 102     299.890 152.094 228.885
ATOM   2178  O1P U   2 102     300.493 151.862 230.226
ATOM   2179  O2P U   2 102     298.930 151.098 228.328
ATOM   2180  O5* U   2 102     299.185 153.529 228.924
ATOM   2181  C5* U   2 102     297.762 153.681 228.678
ATOM   2182  C4* U   2 102     297.299 155.078 229.059
ATOM   2183  O4* U   2 102     297.568 155.300 230.468
ATOM   2184  C1* U   2 102     297.810 156.679 230.689
ATOM   2185   N1 U   2 102     299.023 156.830 231.514
ATOM   2186   C6 U   2 102     300.108 155.984 231.368
ATOM   2187   C2 U   2 102     299.036 157.849 232.464
ATOM   2188   O2 U   2 102     298.109 158.633 232.620
ATOM   2189   N3 U   2 102     300.178 157.914 233.225
ATOM   2190   C4 U   2 102     301.289 157.091 233.141
ATOM   2191   O4 U   2 102     302.224 157.256 233.929
ATOM   2192   C5 U   2 102     301.208 156.076 232.127
ATOM   2193  C2* U   2 102     297.782 157.400 229.334
ATOM   2194  O2* U   2 102     296.523 158.031 229.190
ATOM   2195  C3* U   2 102     297.987 156.244 228.353
ATOM   2196  O3* U   2 102     297.348 156.534 227.104
ATOM   2197    P A   2 103     298.171 156.425 225.723
ATOM   2198  O1P A   2 103     298.002 155.035 225.222
ATOM   2199  O2P A   2 103     299.542 156.967 225.932
ATOM   2200  O5* A   2 103     297.385 157.390 224.719
ATOM   2201  C5* A   2 103     297.515 158.832 224.807
ATOM   2202  C4* A   2 103     297.098 159.495 223.504
ATOM   2203  O4* A   2 103     297.868 158.934 222.404
ATOM   2204  C1* A   2 103     297.079 158.925 221.220
ATOM   2205   N9 A   2 103     296.943 157.543 220.750
ATOM   2206   C5 A   2 103     296.528 155.768 219.511
ATOM   2207   N7 A   2 103     297.011 155.291 220.722
ATOM   2208   C8 A   2 103     297.241 156.378 221.420
ATOM   2209   N1 A   2 103     295.672 155.879 217.312
ATOM   2210   C2 A   2 103     295.679 157.211 217.459
ATOM   2211   N3 A   2 103     296.058 157.944 218.507
ATOM   2212   C4 A   2 103     296.477 157.152 219.514
ATOM   2213   C6 A   2 103     296.101 155.114 218.341
ATOM   2214   N6 A   2 103     296.099 153.786 218.197
ATOM   2215  C2* A   2 103     295.739 159.582 221.563
ATOM   2216  O2* A   2 103     295.801 160.958 221.232
ATOM   2217  C3* A   2 103     295.650 159.324 223.064
ATOM   2218  O3* A   2 103     294.782 160.258 223.708
ATOM   2219    P A   2 104     293.269 159.833 224.069
ATOM   2220  O1P A   2 104     292.565 161.054 224.556
ATOM   2221  O2P A   2 104     293.320 158.624 224.936
ATOM   2222  O5* A   2 104     292.623 159.412 222.671
ATOM   2223  C5* A   2 104     292.462 160.366 221.595
ATOM   2224  C4* A   2 104     292.167 159.642 220.299
ATOM   2225  O4* A   2 104     293.264 158.735 220.005
ATOM   2226  C1* A   2 104     292.757 157.524 219.466
ATOM   2227   N9 A   2 104     293.122 156.427 220.369
ATOM   2228   C5 A   2 104     293.563 154.438 221.206
ATOM   2229   N7 A   2 104     293.805 155.349 222.225
ATOM   2230   C8 A   2 104     293.528 156.510 221.683
ATOM   2231   N1 A   2 104     293.360 152.432 219.977
ATOM   2232   C2 A   2 104     292.958 153.192 218.948
ATOM   2233   N3 A   2 104     292.813 154.516 218.883
ATOM   2234   C4 A   2 104     293.137 155.087 220.058
ATOM   2235   C6 A   2 104     293.675 153.038 221.145
ATOM   2236   N6 A   2 104     294.072 152.284 222.174
ATOM   2237  C2* A   2 104     291.250 157.704 219.263
ATOM   2238  O2* A   2 104     291.012 158.152 217.943
ATOM   2239  C3* A   2 104     290.927 158.757 220.320
ATOM   2240  O3* A   2 104     289.751 159.511 220.012
ATOM   2241    P C   2 105     288.317 159.023 220.559
ATOM   2242  O1P C   2 105     287.300 159.997 220.075
ATOM   2243  O2P C   2 105     288.435 158.747 222.017
ATOM   2244  O5* C   2 105     288.069 157.641 219.808
ATOM   2245  C5* C   2 105     287.835 157.599 218.388
ATOM   2246  C4* C   2 105     287.698 156.171 217.928
ATOM   2247  O4* C   2 105     288.969 155.483 218.097
ATOM   2248  C1* C   2 105     288.733 154.132 218.482
ATOM   2249   N1 C   2 105     289.321 153.906 219.819
ATOM   2250   C6 C   2 105     289.595 154.959 220.651
ATOM   2251   C5 C   2 105     290.123 154.763 221.868
ATOM   2252   C2 C   2 105     289.594 152.585 220.236
ATOM   2253   O2 C   2 105     289.333 151.636 219.474
ATOM   2254   N3 C   2 105     290.132 152.380 221.463
ATOM   2255   C4 C   2 105     290.395 153.417 222.262
ATOM   2256   N4 C   2 105     290.929 153.159 223.460
ATOM   2257  C2* C   2 105     287.217 153.914 218.461
ATOM   2258  O2* C   2 105     286.830 153.411 217.195
ATOM   2259  C3* C   2 105     286.717 155.327 218.727
ATOM   2260  O3* C   2 105     285.362 155.536 218.339
ATOM   2261    P C   2 106     284.204 155.504 219.458
ATOM   2262  O1P C   2 106     282.914 155.788 218.770
ATOM   2263  O2P C   2 106     284.631 156.361 220.596
ATOM   2264  O5* C   2 106     284.192 153.986 219.953
ATOM   2265  C5* C   2 106     283.870 152.916 219.040
ATOM   2266  C4* C   2 106     283.901 151.577 219.745
ATOM   2267  O4* C   2 106     285.258 151.238 220.135
ATOM   2268  C1* C   2 106     285.217 150.392 221.277
ATOM   2269   N1 C   2 106     286.070 150.959 222.342
ATOM   2270   C6 C   2 106     286.355 152.297 222.384
ATOM   2271   C5 C   2 106     287.129 152.808 223.351
ATOM   2272   C2 C   2 106     286.590 150.093 223.326
ATOM   2273   O2 C   2 106     286.319 148.881 223.274
ATOM   2274   N3 C   2 106     287.370 150.600 224.306
ATOM   2275   C4 C   2 106     287.641 151.906 224.335
ATOM   2276   N4 C   2 106     288.418 152.357 225.324
ATOM   2277  C2* C   2 106     283.748 150.219 221.677
ATOM   2278  O2* C   2 106     283.269 149.007 221.123
ATOM   2279  C3* C   2 106     283.113 151.451 221.039
ATOM   2280  O3* C   2 106     281.722 151.265 220.789
ATOM   2281    P G   2 107     280.647 151.674 221.912
ATOM   2282  O1P G   2 107     279.304 151.633 221.269
ATOM   2283  O2P G   2 107     281.106 152.929 222.573
ATOM   2284  O5* G   2 107     280.737 150.492 222.980
ATOM   2285  C5* G   2 107     280.198 149.185 222.689
ATOM   2286  C4* G   2 107     280.560 148.203 223.785
ATOM   2287  O4* G   2 107     282.006 148.070 223.862
ATOM   2288  C1* G   2 107     282.390 147.826 225.209
ATOM   2289   N9 G   2 107     283.271 148.904 225.657
ATOM   2290   C4 G   2 107     284.048 148.904 226.799
ATOM   2291   N2 G   2 107     285.180 147.315 229.677
ATOM   2292   N3 G   2 107     284.139 147.901 227.702
ATOM   2293   C2 G   2 107     284.965 148.200 228.692
ATOM   2294   N1 G   2 107     285.644 149.391 228.790
ATOM   2295   C6 G   2 107     285.566 150.436 227.875
ATOM   2296   O6 G   2 107     286.220 151.469 228.061
ATOM   2297   C5 G   2 107     284.687 150.128 226.806
ATOM   2298   N7 G   2 107     284.324 150.879 225.694
ATOM   2299   C8 G   2 107     283.487 150.117 225.042
ATOM   2300  C2* G   2 107     281.106 147.739 226.041
ATOM   2301  O2* G   2 107     280.698 146.388 226.149
ATOM   2302  C3* G   2 107     280.154 148.581 225.203
ATOM   2303  O3* G   2 107     278.791 148.280 225.485
ATOM   2304    P G   2 108     278.050 149.011 226.715
ATOM   2305  O1P G   2 108     276.618 148.603 226.669
ATOM   2306  O2P G   2 108     278.401 150.458 226.684
ATOM   2307  O5* G   2 108     278.717 148.365 228.013
ATOM   2308  C5* G   2 108     278.395 147.021 228.420
ATOM   2309  C4* G   2 108     278.991 146.718 229.778
ATOM   2310  O4* G   2 108     280.441 146.786 229.702
ATOM   2311  C1* G   2 108     280.962 147.233 230.945
ATOM   2312   N9 G   2 108     281.744 148.449 230.722
ATOM   2313   C4 G   2 108     282.661 148.999 231.594
ATOM   2314   N2 G   2 108     284.350 148.925 234.636
ATOM   2315   N3 G   2 108     282.990 148.515 232.813
ATOM   2316   C2 G   2 108     283.905 149.262 233.412
ATOM   2317   N1 G   2 108     284.453 150.394 232.858
ATOM   2318   C6 G   2 108     284.131 150.909 231.605
ATOM   2319   O6 G   2 108     284.688 151.934 231.197
ATOM   2320   C5 G   2 108     283.148 150.119 230.953
ATOM   2321   N7 G   2 108     282.548 150.276 229.709
ATOM   2322   C8 G   2 108     281.724 149.267 229.616
ATOM   2323  C2* G   2 108     279.777 147.427 231.897
ATOM   2324  O2* G   2 108     279.607 146.248 232.664
ATOM   2325  C3* G   2 108     278.636 147.669 230.914
ATOM   2326  O3* G   2 108     277.358 147.371 231.483
ATOM   2327    P C   2 109     276.433 148.563 232.060
ATOM   2328  O1P C   2 109     275.124 147.964 232.436
ATOM   2329  O2P C   2 109     276.469 149.698 231.096
ATOM   2330  O5* C   2 109     277.168 149.025 233.400
ATOM   2331  C5* C   2 109     277.396 148.100 234.486
ATOM   2332  C4* C   2 109     278.506 148.605 235.381
ATOM   2333  O4* C   2 109     279.699 148.817 234.580
ATOM   2334  C1* C   2 109     280.416 149.940 235.074
ATOM   2335   N1 C   2 109     280.569 150.932 233.989
ATOM   2336   C6 C   2 109     279.704 150.960 232.928
ATOM   2337   C5 C   2 109     279.863 151.837 231.927
ATOM   2338   C2 C   2 109     281.636 151.847 234.055
ATOM   2339   O2 C   2 109     282.398 151.821 235.038
ATOM   2340   N3 C   2 109     281.806 152.737 233.047
ATOM   2341   C4 C   2 109     280.964 152.743 232.010
ATOM   2342   N4 C   2 109     281.182 153.631 231.034
ATOM   2343  C2* C   2 109     279.685 150.451 236.318
ATOM   2344  O2* C   2 109     280.287 149.881 237.466
ATOM   2345  C3* C   2 109     278.267 149.945 236.063
ATOM   2346  O3* C   2 109     277.538 149.773 237.277
ATOM   2347    P G   2 110     276.818 151.036 237.968
ATOM   2348  O1P G   2 110     276.248 150.557 239.257
ATOM   2349  O2P G   2 110     275.924 151.674 236.962
ATOM   2350  O5* G   2 110     278.012 152.041 238.305
ATOM   2351  C5* G   2 110     277.748 153.434 238.581
ATOM   2352  C4* G   2 110     279.037 154.178 238.862
ATOM   2353  O4* G   2 110     279.972 153.991 237.764
ATOM   2354  C1* G   2 110     280.725 155.182 237.570
ATOM   2355   N9 G   2 110     280.562 155.626 236.184
ATOM   2356   C4 G   2 110     281.243 156.656 235.563
ATOM   2357   N2 G   2 110     283.567 159.242 235.687
ATOM   2358   N3 G   2 110     282.160 157.467 236.140
ATOM   2359   C2 G   2 110     282.651 158.349 235.281
ATOM   2360   N1 G   2 110     282.278 158.421 233.958
ATOM   2361   C6 G   2 110     281.341 157.596 233.343
ATOM   2362   O6 G   2 110     281.085 157.741 232.143
ATOM   2363   C5 G   2 110     280.797 156.653 234.256
ATOM   2364   N7 G   2 110     279.840 155.665 234.063
ATOM   2365   C8 G   2 110     279.728 155.086 235.229
ATOM   2366  C2* G   2 110     280.289 156.190 238.640
ATOM   2367  O2* G   2 110     281.177 156.110 239.739
ATOM   2368  C3* G   2 110     278.886 155.688 238.973
ATOM   2369  O3* G   2 110     278.448 156.075 240.277
ATOM   2370    P A   2 111     277.392 157.280 240.443
ATOM   2371  O1P A   2 111     277.093 157.395 241.897
ATOM   2372  O2P A   2 111     276.277 157.081 239.479
ATOM   2373  O5* A   2 111     278.216 158.571 239.995
ATOM   2374  C5* A   2 111     279.213 159.147 240.862
ATOM   2375  C4* A   2 111     279.801 160.397 240.246
ATOM   2376  O4* A   2 111     280.667 160.061 239.128
ATOM   2377  C1* A   2 111     280.690 161.149 238.210
ATOM   2378   N9 A   2 111     280.281 160.674 236.885
ATOM   2379   C5 A   2 111     279.999 160.507 234.705
ATOM   2380   N7 A   2 111     279.286 159.457 235.272
ATOM   2381   C8 A   2 111     279.487 159.598 236.561
ATOM   2382   N1 A   2 111     280.959 162.002 233.147
ATOM   2383   C2 A   2 111     281.499 162.630 234.199
ATOM   2384   N3 A   2 111     281.395 162.346 235.498
ATOM   2385   C4 A   2 111     280.622 161.260 235.686
ATOM   2386   C6 A   2 111     280.186 160.916 233.369
ATOM   2387   N6 A   2 111     279.638 160.296 232.320
ATOM   2388  C2* A   2 111     279.750 162.228 238.759
ATOM   2389  O2* A   2 111     280.503 163.178 239.487
ATOM   2390  C3* A   2 111     278.827 161.397 239.644
ATOM   2391  O3* A   2 111     278.158 162.180 240.629
ATOM   2392    P U   2 112     276.707 162.801 240.300
ATOM   2393  O1P U   2 112     276.189 163.404 241.559
ATOM   2394  O2P U   2 112     275.900 161.764 239.597
ATOM   2395  O5* U   2 112     277.019 163.977 239.266
ATOM   2396  C5* U   2 112     277.904 165.060 239.625
ATOM   2397  C4* U   2 112     278.274 165.881 238.408
ATOM   2398  O4* U   2 112     278.959 165.046 237.435
ATOM   2399  C1* U   2 112     278.746 165.574 236.131
ATOM   2400   N1 U   2 112     278.206 164.516 235.259
ATOM   2401   C6 U   2 112     277.326 163.562 235.738
ATOM   2402   C2 U   2 112     278.608 164.510 233.925
ATOM   2403   O2 U   2 112     279.382 165.333 233.452
ATOM   2404   N3 U   2 112     278.067 163.503 233.164
ATOM   2405   C4 U   2 112     277.185 162.522 233.580
ATOM   2406   O4 U   2 112     276.791 161.681 232.768
ATOM   2407   C5 U   2 112     276.817 162.594 234.965
ATOM   2408  C2* U   2 112     277.818 166.786 236.270
ATOM   2409  O2* U   2 112     278.602 167.966 236.290
ATOM   2410  C3* U   2 112     277.136 166.493 237.605
ATOM   2411  O3* U   2 112     276.634 167.683 238.209
ATOM   2412    P U   2 113     275.049 167.967 238.225
ATOM   2413  O1P U   2 113     274.860 169.403 238.572
ATOM   2414  O2P U   2 113     274.391 166.919 239.051
ATOM   2415  O5* U   2 113     274.598 167.755 236.710
ATOM   2416  C5* U   2 113     275.106 168.599 235.659
ATOM   2417  C4* U   2 113     274.573 168.149 234.319
ATOM   2418  O4* U   2 113     275.082 166.826 234.005
ATOM   2419  C1* U   2 113     274.109 166.111 233.260
ATOM   2420   N1 U   2 113     273.836 164.837 233.948
ATOM   2421   C6 U   2 113     273.562 164.791 235.301
ATOM   2422   C2 U   2 113     273.872 163.671 233.190
ATOM   2423   O2 U   2 113     274.095 163.660 231.987
ATOM   2424   N3 U   2 113     273.632 162.516 233.894
ATOM   2425   C4 U   2 113     273.362 162.402 235.244
ATOM   2426   O4 U   2 113     273.196 161.282 235.734
ATOM   2427   C5 U   2 113     273.330 163.646 235.956
ATOM   2428  C2* U   2 113     272.898 167.033 233.060
ATOM   2429  O2* U   2 113     273.010 167.662 231.796
ATOM   2430  C3* U   2 113     273.061 168.004 234.226
ATOM   2431  O3* U   2 113     272.442 169.269 233.992
ATOM   2432    P U   2 114     271.355 169.833 235.036
ATOM   2433  O1P U   2 114     271.815 169.485 236.409
ATOM   2434  O2P U   2 114     270.009 169.392 234.580
ATOM   2435  O5* U   2 114     271.431 171.416 234.858
ATOM   2436  C5* U   2 114     272.350 172.222 235.633
ATOM   2437  C4* U   2 114     272.413 173.620 235.061
ATOM   2438  O4* U   2 114     273.011 173.566 233.739
ATOM   2439  C1* U   2 114     272.305 174.424 232.855
ATOM   2440   N1 U   2 114     271.761 173.608 231.752
ATOM   2441   C6 U   2 114     271.847 172.230 231.789
ATOM   2442   C2 U   2 114     271.178 174.253 230.661
ATOM   2443   O2 U   2 114     271.052 175.466 230.585
ATOM   2444   N3 U   2 114     270.745 173.416 229.660
ATOM   2445   C4 U   2 114     270.822 172.036 229.634
ATOM   2446   O4 U   2 114     270.424 171.425 228.640
ATOM   2447   C5 U   2 114     271.412 171.448 230.798
ATOM   2448  C2* U   2 114     271.291 175.219 233.690
ATOM   2449  O2* U   2 114     271.883 176.445 234.074
ATOM   2450  C3* U   2 114     271.052 174.277 234.867
ATOM   2451  O3* U   2 114     270.651 174.971 236.052
ATOM   2452    P C   2 115     269.255 174.609 236.766
ATOM   2453  O1P C   2 115     269.169 175.422 238.011
ATOM   2454  O2P C   2 115     269.134 173.126 236.850
ATOM   2455  O5* C   2 115     268.151 175.145 235.748
ATOM   2456  C5* C   2 115     267.929 176.557 235.577
ATOM   2457  C4* C   2 115     267.150 176.818 234.309
ATOM   2458  O4* C   2 115     267.922 176.368 233.163
ATOM   2459  C1* C   2 115     267.035 175.938 232.137
ATOM   2460   N1 C   2 115     267.328 174.533 231.783
ATOM   2461   C6 C   2 115     267.926 173.686 232.676
ATOM   2462   C5 C   2 115     268.181 172.410 232.353
ATOM   2463   C2 C   2 115     266.972 174.074 230.502
ATOM   2464   O2 C   2 115     266.429 174.858 229.706
ATOM   2465   N3 C   2 115     267.226 172.789 230.165
ATOM   2466   C4 C   2 115     267.806 171.971 231.044
ATOM   2467   N4 C   2 115     268.029 170.709 230.662
ATOM   2468  C2* C   2 115     265.607 176.137 232.650
ATOM   2469  O2* C   2 115     265.129 177.394 232.207
ATOM   2470  C3* C   2 115     265.825 176.085 234.157
ATOM   2471  O3* C   2 115     264.768 176.715 234.871
ATOM   2472    P C   2 116     263.451 175.871 235.247
ATOM   2473  O1P C   2 116     262.575 176.756 236.063
ATOM   2474  O2P C   2 116     263.890 174.562 235.799
ATOM   2475  O5* C   2 116     262.745 175.610 233.840
ATOM   2476  C5* C   2 116     262.271 176.708 233.035
ATOM   2477  C4* C   2 116     261.729 176.208 231.714
ATOM   2478  O4* C   2 116     262.785 175.565 230.951
ATOM   2479  C1* C   2 116     262.213 174.583 230.099
ATOM   2480   N1 C   2 116     262.907 173.295 230.297
ATOM   2481   C6 C   2 116     263.705 173.076 231.389
ATOM   2482   C5 C   2 116     264.351 171.912 231.553
ATOM   2483   C2 C   2 116     262.742 172.287 229.329
ATOM   2484   O2 C   2 116     262.003 172.498 228.352
ATOM   2485   N3 C   2 116     263.391 171.111 229.484
ATOM   2486   C4 C   2 116     264.174 170.913 230.546
ATOM   2487   N4 C   2 116     264.802 169.737 230.644
ATOM   2488  C2* C   2 116     260.707 174.545 230.373
ATOM   2489  O2* C   2 116     260.062 175.332 229.392
ATOM   2490  C3* C   2 116     260.637 175.150 231.772
ATOM   2491  O3* C   2 116     259.363 175.732 232.033
ATOM   2492    P G   2 117     258.326 174.982 233.009
ATOM   2493  O1P G   2 117     257.075 175.786 233.033
ATOM   2494  O2P G   2 117     259.026 174.676 234.284
ATOM   2495  O5* G   2 117     258.015 173.608 232.263
ATOM   2496  C5* G   2 117     257.442 173.588 230.937
ATOM   2497  C4* G   2 117     257.580 172.208 230.331
ATOM   2498  O4* G   2 117     258.988 171.864 230.241
ATOM   2499  C1* G   2 117     259.140 170.462 230.384
ATOM   2500   N9 G   2 117     260.168 170.190 231.388
ATOM   2501   C4 G   2 117     261.027 169.112 231.400
ATOM   2502   N2 G   2 117     262.139 166.132 229.997
ATOM   2503   N3 G   2 117     261.040 168.095 230.508
ATOM   2504   C2 G   2 117     261.995 167.217 230.773
ATOM   2505   N1 G   2 117     262.876 167.335 231.821
ATOM   2506   C6 G   2 117     262.885 168.374 232.747
ATOM   2507   O6 G   2 117     263.732 168.391 233.648
ATOM   2508   C5 G   2 117     261.855 169.316 232.485
ATOM   2509   N7 G   2 117     261.507 170.479 233.159
ATOM   2510   C8 G   2 117     260.500 170.960 232.479
ATOM   2511  C2* G   2 117     257.756 169.855 230.634
ATOM   2512  O2* G   2 117     257.263 169.357 229.404
ATOM   2513  C3* G   2 117     256.969 171.067 231.133
ATOM   2514  O3* G   2 117     255.581 170.922 230.820
ATOM   2515    P A   2 118     254.455 171.291 231.911
ATOM   2516  O1P A   2 118     253.136 170.966 231.300
ATOM   2517  O2P A   2 118     254.715 172.672 232.400
ATOM   2518  O5* A   2 118     254.690 170.275 233.120
ATOM   2519  C5* A   2 118     255.113 168.912 232.891
ATOM   2520  C4* A   2 118     254.114 167.936 233.478
ATOM   2521  O4* A   2 118     254.689 166.602 233.428
ATOM   2522  C1* A   2 118     254.351 165.885 234.604
ATOM   2523   N9 A   2 118     255.603 165.528 235.277
ATOM   2524   C5 A   2 118     257.491 164.519 235.783
ATOM   2525   N7 A   2 118     257.399 165.616 236.628
ATOM   2526   C8 A   2 118     256.261 166.176 236.295
ATOM   2527   N1 A   2 118     258.255 162.564 234.697
ATOM   2528   C2 A   2 118     257.127 162.618 233.975
ATOM   2529   N3 A   2 118     256.136 163.507 234.023
ATOM   2530   C4 A   2 118     256.384 164.443 234.957
ATOM   2531   C6 A   2 118     258.474 163.521 235.628
ATOM   2532   N6 A   2 118     259.604 163.477 236.341
ATOM   2533  C2* A   2 118     253.377 166.753 235.410
ATOM   2534  O2* A   2 118     252.052 166.398 235.063
ATOM   2535  C3* A   2 118     253.762 168.154 234.943
ATOM   2536  O3* A   2 118     252.686 169.091 235.038
ATOM   2537    P A   2 119     252.285 169.723 236.464
ATOM   2538  O1P A   2 119     251.712 168.626 237.293
ATOM   2539  O2P A   2 119     251.475 170.947 236.210
ATOM   2540  O5* A   2 119     253.677 170.163 237.106
ATOM   2541  C5* A   2 119     254.356 171.365 236.683
ATOM   2542  C4* A   2 119     255.604 171.566 237.514
ATOM   2543  O4* A   2 119     256.448 170.388 237.385
ATOM   2544  C1* A   2 119     257.729 170.770 236.927
ATOM   2545   N9 A   2 119     258.263 169.692 236.090
ATOM   2546   C5 A   2 119     259.567 168.107 235.291
ATOM   2547   N7 A   2 119     258.409 168.083 234.522
ATOM   2548   C8 A   2 119     257.672 169.043 235.030
ATOM   2549   N1 A   2 119     261.709 167.621 236.165
ATOM   2550   C2 A   2 119     261.498 168.619 237.033
ATOM   2551   N3 A   2 119     260.437 169.414 237.161
ATOM   2552   C4 A   2 119     259.495 169.101 236.251
ATOM   2553   C6 A   2 119     260.744 167.331 235.263
ATOM   2554   N6 A   2 119     260.954 166.330 234.403
ATOM   2555  C2* A   2 119     257.544 172.127 236.250
ATOM   2556  O2* A   2 119     258.764 172.845 236.229
ATOM   2557  C3* A   2 119     256.489 172.760 237.158
ATOM   2558  O3* A   2 119     257.111 173.240 238.355
ATOM   2559    P U   2 120     256.521 174.537 239.111
ATOM   2560  O1P U   2 120     255.231 174.927 238.467
ATOM   2561  O2P U   2 120     257.615 175.539 239.238
ATOM   2562  O5* U   2 120     256.179 174.000 240.572
ATOM   2563  C5* U   2 120     255.467 172.763 240.744
ATOM   2564  C4* U   2 120     255.943 172.043 241.987
ATOM   2565  O4* U   2 120     255.256 170.761 242.054
ATOM   2566  C1* U   2 120     256.193 169.705 241.917
ATOM   2567   N1 U   2 120     255.616 168.680 241.029
ATOM   2568   C6 U   2 120     254.547 168.963 240.201
ATOM   2569   C2 U   2 120     256.182 167.414 241.049
ATOM   2570   O2 U   2 120     257.122 167.113 241.769
ATOM   2571   N3 U   2 120     255.604 166.510 240.194
ATOM   2572   C4 U   2 120     254.541 166.729 239.342
ATOM   2573   O4 U   2 120     254.145 165.810 238.620
ATOM   2574   C5 U   2 120     254.006 168.056 239.384
ATOM   2575  C2* U   2 120     257.481 170.334 241.382
ATOM   2576  O2* U   2 120     258.621 169.573 241.734
ATOM   2577  C3* U   2 120     257.434 171.711 242.039
ATOM   2578  O3* U   2 120     257.860 171.638 243.406
ATOM   2579    P G   2 121     259.375 172.022 243.806
ATOM   2580  O1P G   2 121     260.079 172.522 242.592
ATOM   2581  O2P G   2 121     259.957 170.887 244.573
ATOM   2582  O5* G   2 121     259.199 173.253 244.806
ATOM   2583  C5* G   2 121     258.441 173.114 246.027
ATOM   2584  C4* G   2 121     258.005 174.471 246.540
ATOM   2585  O4* G   2 121     259.175 175.303 246.767
ATOM   2586  C1* G   2 121     258.856 176.663 246.495
ATOM   2587   N9 G   2 121     259.717 177.147 245.414
ATOM   2588   C4 G   2 121     259.792 178.445 244.949
ATOM   2589   N2 G   2 121     258.749 181.761 245.087
ATOM   2590   N3 G   2 121     259.078 179.498 245.410
ATOM   2591   C2 G   2 121     259.372 180.615 244.765
ATOM   2592   N1 G   2 121     260.298 180.691 243.752
ATOM   2593   C6 G   2 121     261.043 179.620 243.264
ATOM   2594   O6 G   2 121     261.855 179.798 242.347
ATOM   2595   C5 G   2 121     260.733 178.418 243.942
ATOM   2596   N7 G   2 121     261.235 177.134 243.769
ATOM   2597   C8 G   2 121     260.608 176.416 244.660
ATOM   2598  C2* G   2 121     257.367 176.718 246.138
ATOM   2599  O2* G   2 121     256.611 177.010 247.300
ATOM   2600  C3* G   2 121     257.138 175.307 245.609
ATOM   2601  O3* G   2 121     255.764 174.927 245.658
ATOM   2602    P G   2 122     254.788 175.300 244.432
ATOM   2603  O1P G   2 122     253.493 174.609 244.679
ATOM   2604  O2P G   2 122     255.514 175.057 243.155
ATOM   2605  O5* G   2 122     254.561 176.872 244.580
ATOM   2606  C5* G   2 122     253.649 177.408 245.564
ATOM   2607  C4* G   2 122     253.399 178.874 245.297
ATOM   2608  O4* G   2 122     254.650 179.603 245.428
ATOM   2609  C1* G   2 122     254.717 180.625 244.442
ATOM   2610   N9 G   2 122     255.829 180.321 243.542
ATOM   2611   C4 G   2 122     256.371 181.162 242.596
ATOM   2612   N2 G   2 122     256.434 184.239 240.974
ATOM   2613   N3 G   2 122     255.974 182.427 242.335
ATOM   2614   C2 G   2 122     256.689 182.979 241.366
ATOM   2615   N1 G   2 122     257.712 182.336 240.709
ATOM   2616   C6 G   2 122     258.136 181.034 240.966
ATOM   2617   O6 G   2 122     259.069 180.547 240.316
ATOM   2618   C5 G   2 122     257.379 180.435 241.998
ATOM   2619   N7 G   2 122     257.471 179.166 242.555
ATOM   2620   C8 G   2 122     256.537 179.143 243.464
ATOM   2621  C2* G   2 122     253.363 180.652 243.725
ATOM   2622  O2* G   2 122     252.507 181.580 244.365
ATOM   2623  C3* G   2 122     252.912 179.206 243.893
ATOM   2624  O3* G   2 122     251.504 179.042 243.759
ATOM   2625    P G   2 123     250.889 178.551 242.355
ATOM   2626  O1P G   2 123     249.415 178.436 242.532
ATOM   2627  O2P G   2 123     251.666 177.368 241.896
ATOM   2628  O5* G   2 123     251.185 179.759 241.355
ATOM   2629  C5* G   2 123     250.603 181.059 241.576
ATOM   2630  C4* G   2 123     251.265 182.099 240.696
ATOM   2631  O4* G   2 123     252.695 182.114 240.954
ATOM   2632  C1* G   2 123     253.390 182.440 239.758
ATOM   2633   N9 G   2 123     254.271 181.329 239.405
ATOM   2634   C4 G   2 123     255.259 181.358 238.449
ATOM   2635   N2 G   2 123     257.027 183.085 236.006
ATOM   2636   N3 G   2 123     255.583 182.418 237.675
ATOM   2637   C2 G   2 123     256.577 182.142 236.849
ATOM   2638   N1 G   2 123     257.204 180.920 236.788
ATOM   2639   C6 G   2 123     256.887 179.815 237.574
ATOM   2640   O6 G   2 123     257.518 178.759 237.439
ATOM   2641   C5 G   2 123     255.820 180.099 238.464
ATOM   2642   N7 G   2 123     255.197 179.293 239.409
ATOM   2643   C8 G   2 123     254.287 180.063 239.942
ATOM   2644  C2* G   2 123     252.341 182.720 238.681
ATOM   2645  O2* G   2 123     252.069 184.108 238.652
ATOM   2646  C3* G   2 123     251.168 181.892 239.191
ATOM   2647  O3* G   2 123     249.921 182.345 238.663
ATOM   2648    P G   2 124     249.346 181.697 237.303
ATOM   2649  O1P G   2 124     247.999 182.283 237.052
ATOM   2650  O2P G   2 124     249.494 180.217 237.396
ATOM   2651  O5* G   2 124     250.342 182.219 236.171
ATOM   2652  C5* G   2 124     250.448 183.626 235.857
ATOM   2653  C4* G   2 124     251.534 183.855 234.826
ATOM   2654  O4* G   2 124     252.814 183.422 235.361
ATOM   2655  C1* G   2 124     253.588 182.829 234.330
ATOM   2656   N9 G   2 124     253.848 181.436 234.691
ATOM   2657   C4 G   2 124     254.854 180.631 234.194
ATOM   2658   N2 G   2 124     257.614 180.186 232.118
ATOM   2659   N3 G   2 124     255.786 180.992 233.281
ATOM   2660   C2 G   2 124     256.619 180.000 233.004
ATOM   2661   N1 G   2 124     256.541 178.751 233.576
ATOM   2662   C6 G   2 124     255.590 178.356 234.515
ATOM   2663   O6 G   2 124     255.606 177.204 234.964
ATOM   2664   C5 G   2 124     254.692 179.413 234.824
ATOM   2665   N7 G   2 124     253.613 179.449 235.698
ATOM   2666   C8 G   2 124     253.143 180.662 235.587
ATOM   2667  C2* G   2 124     252.811 182.994 233.020
ATOM   2668  O2* G   2 124     253.230 184.181 232.375
ATOM   2669  C3* G   2 124     251.379 183.071 233.533
ATOM   2670  O3* G   2 124     250.503 183.741 232.632
ATOM   2671    P A   2 125     249.722 182.906 231.499
ATOM   2672  O1P A   2 125     248.570 183.744 231.067
ATOM   2673  O2P A   2 125     249.478 181.523 231.999
ATOM   2674  O5* A   2 125     250.760 182.829 230.290
ATOM   2675  C5* A   2 125     250.329 182.432 228.972
ATOM   2676  C4* A   2 125     251.346 182.842 227.925
ATOM   2677  O4* A   2 125     251.438 184.296 227.864
ATOM   2678  C1* A   2 125     252.796 184.680 227.960
ATOM   2679   N9 A   2 125     252.881 186.009 228.572
ATOM   2680   C5 A   2 125     253.284 188.153 228.884
ATOM   2681   N7 A   2 125     252.697 187.693 230.057
ATOM   2682   C8 A   2 125     252.476 186.420 229.822
ATOM   2683   N1 A   2 125     254.285 189.542 227.251
ATOM   2684   C2 A   2 125     254.338 188.456 226.469
ATOM   2685   N3 A   2 125     253.931 187.212 226.724
ATOM   2686   C4 A   2 125     253.407 187.127 227.963
ATOM   2687   C6 A   2 125     253.754 189.423 228.490
ATOM   2688   N6 A   2 125     253.702 190.508 229.271
ATOM   2689  C2* A   2 125     253.482 183.546 228.718
ATOM   2690  O2* A   2 125     254.879 183.559 228.493
ATOM   2691  C3* A   2 125     252.778 182.334 228.109
ATOM   2692  O3* A   2 125     253.340 182.062 226.824
ATOM   2693    P A   2 126     253.626 180.543 226.380
ATOM   2694  O1P A   2 126     254.354 180.597 225.082
ATOM   2695  O2P A   2 126     252.351 179.783 226.475
ATOM   2696  O5* A   2 126     254.625 179.996 227.494
ATOM   2697  C5* A   2 126     256.013 180.381 227.493
ATOM   2698  C4* A   2 126     256.818 179.436 228.351
ATOM   2699  O4* A   2 126     256.511 178.065 227.985
ATOM   2700  C1* A   2 126     257.682 177.271 228.083
ATOM   2701   N9 A   2 126     257.921 176.642 226.780
ATOM   2702   C5 A   2 126     258.301 175.168 225.189
ATOM   2703   N7 A   2 126     258.137 176.391 224.553
ATOM   2704   C8 A   2 126     257.920 177.231 225.537
ATOM   2705   N1 A   2 126     258.670 172.870 225.600
ATOM   2706   C2 A   2 126     258.531 173.160 226.901
ATOM   2707   N3 A   2 126     258.286 174.334 227.482
ATOM   2708   C4 A   2 126     258.179 175.308 226.561
ATOM   2709   C6 A   2 126     258.557 173.872 224.699
ATOM   2710   N6 A   2 126     258.690 173.584 223.400
ATOM   2711  C2* A   2 126     258.814 178.167 228.603
ATOM   2712  O2* A   2 126     258.903 178.024 230.007
ATOM   2713  C3* A   2 126     258.326 179.551 228.185
ATOM   2714  O3* A   2 126     258.855 180.591 229.010
ATOM   2715    P A   2 127     259.989 181.578 228.431
ATOM   2716  O1P A   2 127     260.100 182.719 229.378
ATOM   2717  O2P A   2 127     259.703 181.843 226.995
ATOM   2718  O5* A   2 127     261.337 180.731 228.522
ATOM   2719  C5* A   2 127     261.920 180.384 229.798
ATOM   2720  C4* A   2 127     262.968 179.307 229.616
ATOM   2721  O4* A   2 127     262.341 178.147 229.004
ATOM   2722  C1* A   2 127     263.225 177.565 228.061
ATOM   2723   N9 A   2 127     262.591 177.637 226.743
ATOM   2724   C5 A   2 127     261.707 177.106 224.797
ATOM   2725   N7 A   2 127     261.597 178.486 224.910
ATOM   2726   C8 A   2 127     262.135 178.750 226.076
ATOM   2727   N1 A   2 127     261.575 174.891 223.988
ATOM   2728   C2 A   2 127     262.179 174.520 225.124
ATOM   2729   N3 A   2 127     262.591 175.272 226.145
ATOM   2730   C4 A   2 127     262.322 176.571 225.916
ATOM   2731   C6 A   2 127     261.318 176.204 223.789
ATOM   2732   N6 A   2 127     260.713 176.574 222.657
ATOM   2733  C2* A   2 127     264.562 178.306 228.159
ATOM   2734  O2* A   2 127     265.410 177.623 229.064
ATOM   2735  C3* A   2 127     264.112 179.669 228.676
ATOM   2736  O3* A   2 127     265.161 180.351 229.363
ATOM   2737    P C   2 128     265.534 181.863 228.960
ATOM   2738  O1P C   2 128     265.337 182.003 227.489
ATOM   2739  O2P C   2 128     266.865 182.179 229.554
ATOM   2740  O5* C   2 128     264.422 182.737 229.699
ATOM   2741  C5* C   2 128     264.531 183.046 231.107
ATOM   2742  C4* C   2 128     263.324 183.834 231.562
ATOM   2743  O4* C   2 128     262.137 183.001 231.477
ATOM   2744  C1* C   2 128     261.238 183.342 232.524
ATOM   2745   N1 C   2 128     260.984 182.143 233.350
ATOM   2746   C6 C   2 128     261.932 181.164 233.485
ATOM   2747   C5 C   2 128     261.703 180.076 234.237
ATOM   2748   C2 C   2 128     259.744 182.020 234.006
ATOM   2749   O2 C   2 128     258.898 182.920 233.873
ATOM   2750   N3 C   2 128     259.503 180.924 234.766
ATOM   2751   C4 C   2 128     260.435 179.976 234.887
ATOM   2752   N4 C   2 128     260.149 178.911 235.641
ATOM   2753  C2* C   2 128     261.863 184.501 233.306
ATOM   2754  O2* C   2 128     261.362 185.721 232.796
ATOM   2755  C3* C   2 128     263.344 184.296 233.011
ATOM   2756  O3* C   2 128     264.109 185.490 233.153
ATOM   2757    P C   2 129     264.728 185.879 234.586
ATOM   2758  O1P C   2 129     265.585 187.076 234.378
ATOM   2759  O2P C   2 129     265.309 184.660 235.212
ATOM   2760  O5* C   2 129     263.456 186.319 235.438
ATOM   2761  C5* C   2 129     262.705 187.497 235.087
ATOM   2762  C4* C   2 129     261.521 187.659 236.009
ATOM   2763  O4* C   2 129     260.566 186.589 235.773
ATOM   2764  C1* C   2 129     259.943 186.232 237.000
ATOM   2765   N1 C   2 129     260.236 184.813 237.291
ATOM   2766   C6 C   2 129     261.348 184.202 236.776
ATOM   2767   C5 C   2 129     261.618 182.917 237.040
ATOM   2768   C2 C   2 129     259.351 184.093 238.114
ATOM   2769   O2 C   2 129     258.346 184.666 238.570
ATOM   2770   N3 C   2 129     259.617 182.794 238.388
ATOM   2771   C4 C   2 129     260.705 182.211 237.878
ATOM   2772   N4 C   2 129     260.924 180.929 238.177
ATOM   2773  C2* C   2 129     260.467 187.188 238.076
ATOM   2774  O2* C   2 129     259.584 188.288 238.181
ATOM   2775  C3* C   2 129     261.824 187.565 237.495
ATOM   2776  O3* C   2 129     262.337 188.786 238.015
ATOM   2777    P C   2 130     263.378 188.753 239.241
ATOM   2778  O1P C   2 130     263.898 190.133 239.424
ATOM   2779  O2P C   2 130     264.333 187.632 239.020
ATOM   2780  O5* C   2 130     262.469 188.390 240.499
ATOM   2781  C5* C   2 130     261.376 189.245 240.895
ATOM   2782  C4* C   2 130     260.463 188.518 241.855
ATOM   2783  O4* C   2 130     259.907 187.351 241.193
ATOM   2784  C1* C   2 130     259.782 186.286 242.126
ATOM   2785   N1 C   2 130     260.603 185.145 241.665
ATOM   2786   C6 C   2 130     261.642 185.329 240.792
ATOM   2787   C5 C   2 130     262.386 184.294 240.369
ATOM   2788   C2 C   2 130     260.297 183.857 242.137
ATOM   2789   O2 C   2 130     259.353 183.714 242.934
ATOM   2790   N3 C   2 130     261.041 182.805 241.714
ATOM   2791   C4 C   2 130     262.051 182.998 240.862
ATOM   2792   N4 C   2 130     262.754 181.930 240.475
ATOM   2793  C2* C   2 130     260.191 186.827 243.500
ATOM   2794  O2* C   2 130     259.035 187.274 244.183
ATOM   2795  C3* C   2 130     261.130 187.961 243.104
ATOM   2796  O3* C   2 130     261.247 188.952 244.123
ATOM   2797    P A   2 131     262.508 188.922 245.122
ATOM   2798  O1P A   2 131     262.135 189.719 246.325
ATOM   2799  O2P A   2 131     263.728 189.284 244.349
ATOM   2800  O5* A   2 131     262.618 187.388 245.545
ATOM   2801  C5* A   2 131     262.942 187.005 246.897
ATOM   2802  C4* A   2 131     261.757 186.314 247.534
ATOM   2803  O4* A   2 131     261.279 185.261 246.652
ATOM   2804  C1* A   2 131     260.797 184.173 247.427
ATOM   2805   N9 A   2 131     261.542 182.966 247.052
ATOM   2806   C5 A   2 131     262.209 180.877 246.814
ATOM   2807   N7 A   2 131     263.092 181.653 246.074
ATOM   2808   C8 A   2 131     262.659 182.878 246.250
ATOM   2809   N1 A   2 131     261.129 179.032 247.824
ATOM   2810   C2 A   2 131     260.271 179.920 248.349
ATOM   2811   N3 A   2 131     260.243 181.250 248.216
ATOM   2812   C4 A   2 131     261.250 181.671 247.426
ATOM   2813   C6 A   2 131     262.130 179.491 247.036
ATOM   2814   N6 A   2 131     262.989 178.613 246.509
ATOM   2815  C2* A   2 131     260.906 184.574 248.905
ATOM   2816  O2* A   2 131     259.666 185.116 249.327
ATOM   2817  C3* A   2 131     262.022 185.615 248.858
ATOM   2818  O3* A   2 131     261.962 186.531 249.954
ATOM   2819    P G   2 132     262.851 186.268 251.271
ATOM   2820  O1P G   2 132     262.728 187.468 252.145
ATOM   2821  O2P G   2 132     264.200 185.799 250.852
ATOM   2822  O5* G   2 132     262.120 185.053 251.998
ATOM   2823  C5* G   2 132     260.804 185.206 252.572
ATOM   2824  C4* G   2 132     260.299 183.872 253.074
ATOM   2825  O4* G   2 132     260.171 182.954 251.956
ATOM   2826  C1* G   2 132     260.531 181.643 252.369
ATOM   2827   N9 G   2 132     261.653 181.184 251.548
ATOM   2828   C4 G   2 132     262.128 179.890 251.455
ATOM   2829   N2 G   2 132     261.963 176.544 252.385
ATOM   2830   N3 G   2 132     261.653 178.816 252.127
ATOM   2831   C2 G   2 132     262.305 177.709 251.811
ATOM   2832   N1 G   2 132     263.342 177.661 250.907
ATOM   2833   C6 G   2 132     263.847 178.752 250.207
ATOM   2834   O6 G   2 132     264.784 178.599 249.413
ATOM   2835   C5 G   2 132     263.159 179.945 250.537
ATOM   2836   N7 G   2 132     263.342 181.242 250.077
ATOM   2837   C8 G   2 132     262.434 181.941 250.703
ATOM   2838  C2* G   2 132     260.815 181.695 253.875
ATOM   2839  O2* G   2 132     259.636 181.357 254.582
ATOM   2840  C3* G   2 132     261.219 183.155 254.053
ATOM   2841  O3* G   2 132     261.019 183.618 255.389
ATOM   2842    P U   2 133     262.278 183.779 256.378
ATOM   2843  O1P U   2 133     261.770 184.403 257.629
ATOM   2844  O2P U   2 133     263.387 184.435 255.629
ATOM   2845  O5* U   2 133     262.710 182.279 256.711
ATOM   2846  C5* U   2 133     261.820 181.386 257.418
ATOM   2847  C4* U   2 133     262.313 179.958 257.317
ATOM   2848  O4* U   2 133     262.321 179.544 255.924
ATOM   2849  C1* U   2 133     263.395 178.639 255.703
ATOM   2850   N1 U   2 133     264.262 179.172 254.638
ATOM   2851   C6 U   2 133     264.343 180.527 254.379
ATOM   2852   C2 U   2 133     264.995 178.261 253.889
ATOM   2853   O2 U   2 133     264.970 177.054 254.093
ATOM   2854   N3 U   2 133     265.761 178.816 252.892
ATOM   2855   C4 U   2 133     265.877 180.156 252.574
ATOM   2856   O4 U   2 133     266.582 180.492 251.618
ATOM   2857   C5 U   2 133     265.103 181.036 253.401
ATOM   2858  C2* U   2 133     264.101 178.416 257.044
ATOM   2859  O2* U   2 133     263.571 177.248 257.638
ATOM   2860  C3* U   2 133     263.737 179.696 257.793
ATOM   2861  O3* U   2 133     263.787 179.533 259.209
ATOM   2862    P G   2 134     265.192 179.675 259.984
ATOM   2863  O1P G   2 134     264.905 179.611 261.445
ATOM   2864  O2P G   2 134     265.915 180.851 259.431
ATOM   2865  O5* G   2 134     265.992 178.359 259.570
ATOM   2866  C5* G   2 134     265.542 177.053 259.995
ATOM   2867  C4* G   2 134     266.479 175.980 259.486
ATOM   2868  O4* G   2 134     266.417 175.899 258.039
ATOM   2869  C1* G   2 134     267.696 175.551 257.529
ATOM   2870   N9 G   2 134     268.085 176.538 256.521
ATOM   2871   C4 G   2 134     268.956 176.333 255.471
ATOM   2872   N2 G   2 134     271.122 174.259 253.708
ATOM   2873   N3 G   2 134     269.633 175.192 255.207
ATOM   2874   C2 G   2 134     270.376 175.299 254.115
ATOM   2875   N1 G   2 134     270.443 176.433 253.341
ATOM   2876   C6 G   2 134     269.754 177.615 253.589
ATOM   2877   O6 G   2 134     269.883 178.576 252.820
ATOM   2878   C5 G   2 134     268.959 177.519 254.763
ATOM   2879   N7 G   2 134     268.132 178.458 255.367
ATOM   2880   C8 G   2 134     267.640 177.838 256.405
ATOM   2881  C2* G   2 134     268.650 175.374 258.718
ATOM   2882  O2* G   2 134     268.721 173.996 259.035
ATOM   2883  C3* G   2 134     267.951 176.201 259.795
ATOM   2884  O3* G   2 134     268.234 175.749 261.118
ATOM   2885    P U   2 135     269.360 176.486 261.996
ATOM   2886  O1P U   2 135     269.038 176.222 263.426
ATOM   2887  O2P U   2 135     269.499 177.892 261.522
ATOM   2888  O5* U   2 135     270.690 175.687 261.635
ATOM   2889  C5* U   2 135     271.944 176.370 261.456
ATOM   2890  C4* U   2 135     272.740 175.707 260.358
ATOM   2891  O4* U   2 135     271.955 175.675 259.133
ATOM   2892  C1* U   2 135     272.809 175.875 258.013
ATOM   2893   N1 U   2 135     272.380 177.095 257.305
ATOM   2894   C6 U   2 135     271.626 178.068 257.937
ATOM   2895   C2 U   2 135     272.759 177.243 255.975
ATOM   2896   O2 U   2 135     273.425 176.412 255.373
ATOM   2897   N3 U   2 135     272.327 178.402 255.375
ATOM   2898   C4 U   2 135     271.575 179.411 255.949
ATOM   2899   O4 U   2 135     271.259 180.392 255.270
ATOM   2900   C5 U   2 135     271.224 179.189 257.322
ATOM   2901  C2* U   2 135     274.247 175.938 258.540
ATOM   2902  O2* U   2 135     274.820 174.647 258.473
ATOM   2903  C3* U   2 135     274.019 176.428 259.968
ATOM   2904  O3* U   2 135     275.079 176.111 260.868
ATOM   2905    P G   2 136     276.288 177.152 261.081
ATOM   2906  O1P G   2 136     277.132 176.640 262.197
ATOM   2907  O2P G   2 136     275.732 178.533 261.157
ATOM   2908  O5* G   2 136     277.115 177.028 259.726
ATOM   2909  C5* G   2 136     277.724 175.777 259.344
ATOM   2910  C4* G   2 136     278.430 175.924 258.019
ATOM   2911  O4* G   2 136     277.465 176.001 256.936
ATOM   2912  C1* G   2 136     277.941 176.893 255.935
ATOM   2913   N9 G   2 136     276.983 177.992 255.797
ATOM   2914   C4 G   2 136     276.941 178.925 254.780
ATOM   2915   N2 G   2 136     278.221 180.222 251.811
ATOM   2916   N3 G   2 136     277.782 178.990 253.720
ATOM   2917   C2 G   2 136     277.488 180.003 252.917
ATOM   2918   N1 G   2 136     276.450 180.877 253.139
ATOM   2919   C6 G   2 136     275.575 180.828 254.221
ATOM   2920   O6 G   2 136     274.674 181.670 254.329
ATOM   2921   C5 G   2 136     275.878 179.750 255.087
ATOM   2922   N7 G   2 136     275.263 179.348 256.266
ATOM   2923   C8 G   2 136     275.948 178.306 256.650
ATOM   2924  C2* G   2 136     279.343 177.347 256.361
ATOM   2925  O2* G   2 136     280.305 176.491 255.772
ATOM   2926  C3* G   2 136     279.256 177.191 257.875
ATOM   2927  O3* G   2 136     280.521 177.069 258.520
ATOM   2928    P U   2 137     281.133 178.326 259.321
ATOM   2929  O1P U   2 137     281.953 177.779 260.440
ATOM   2930  O2P U   2 137     280.035 179.292 259.620
ATOM   2931  O5* U   2 137     282.115 178.991 258.256
ATOM   2932  C5* U   2 137     282.081 180.402 257.987
ATOM   2933  C4* U   2 137     281.847 180.636 256.516
ATOM   2934  O4* U   2 137     280.485 180.249 256.178
ATOM   2935  C1* U   2 137     279.975 181.117 255.170
ATOM   2936   N1 U   2 137     278.810 181.847 255.708
ATOM   2937   C6 U   2 137     278.310 181.585 256.970
ATOM   2938   C2 U   2 137     278.224 182.825 254.901
ATOM   2939   O2 U   2 137     278.623 183.093 253.775
ATOM   2940   N3 U   2 137     277.153 183.476 255.464
ATOM   2941   C4 U   2 137     276.611 183.262 256.716
ATOM   2942   O4 U   2 137     275.638 183.932 257.074
ATOM   2943   C5 U   2 137     277.262 182.240 257.486
ATOM   2944  C2* U   2 137     281.119 182.057 254.779
ATOM   2945  O2* U   2 137     281.829 181.507 253.688
ATOM   2946  C3* U   2 137     281.929 182.081 256.066
ATOM   2947  O3* U   2 137     283.269 182.495 255.856
ATOM   2948    P U   2 138     283.666 184.032 256.097
ATOM   2949  O1P U   2 138     284.587 184.082 257.263
ATOM   2950  O2P U   2 138     282.405 184.834 256.124
ATOM   2951  O5* U   2 138     284.496 184.430 254.794
ATOM   2952  C5* U   2 138     284.619 185.809 254.412
ATOM   2953  C4* U   2 138     286.040 186.127 254.008
ATOM   2954  O4* U   2 138     286.299 185.587 252.684
ATOM   2955  C1* U   2 138     287.135 186.479 251.962
ATOM   2956   N1 U   2 138     286.482 186.798 250.680
ATOM   2957   C6 U   2 138     285.326 187.558 250.618
ATOM   2958   C2 U   2 138     287.066 186.296 249.520
ATOM   2959   O2 U   2 138     288.094 185.633 249.521
ATOM   2960   N3 U   2 138     286.400 186.601 248.357
ATOM   2961   C4 U   2 138     285.238 187.340 248.227
ATOM   2962   O4 U   2 138     284.730 187.478 247.108
ATOM   2963   C5 U   2 138     284.702 187.836 249.464
ATOM   2964  C2* U   2 138     287.471 187.661 252.882
ATOM   2965  O2* U   2 138     288.727 187.420 253.492
ATOM   2966  C3* U   2 138     286.308 187.618 253.870
ATOM   2967  O3* U   2 138     286.650 188.167 255.145
ATOM   2968    P U   2 139     285.546 188.970 256.002
ATOM   2969  O1P U   2 139     286.209 189.373 257.271
ATOM   2970  O2P U   2 139     284.277 188.188 256.055
ATOM   2971  O5* U   2 139     285.294 190.294 255.152
ATOM   2972  C5* U   2 139     283.981 190.875 255.062
ATOM   2973  C4* U   2 139     284.082 192.370 254.878
ATOM   2974  O4* U   2 139     284.973 192.662 253.772
ATOM   2975  C1* U   2 139     284.523 193.829 253.103
ATOM   2976   N1 U   2 139     284.472 193.563 251.653
ATOM   2977   C6 U   2 139     284.167 192.306 251.159
ATOM   2978   C2 U   2 139     284.761 194.618 250.785
ATOM   2979   O2 U   2 139     285.020 195.754 251.168
ATOM   2980   N3 U   2 139     284.737 194.293 249.449
ATOM   2981   C4 U   2 139     284.456 193.057 248.894
ATOM   2982   O4 U   2 139     284.502 192.922 247.668
ATOM   2983   C5 U   2 139     284.151 192.026 249.847
ATOM   2984  C2* U   2 139     283.230 194.306 253.780
ATOM   2985  O2* U   2 139     283.536 195.373 254.658
ATOM   2986  C3* U   2 139     282.768 193.041 254.503
ATOM   2987  O3* U   2 139     281.996 193.356 255.667
ATOM   2988    P C   2 140     281.031 192.245 256.322
ATOM   2989  O1P C   2 140     281.864 191.408 257.231
ATOM   2990  O2P C   2 140     280.236 191.595 255.246
ATOM   2991  O5* C   2 140     280.030 193.095 257.225
ATOM   2992  C5* C   2 140     279.287 192.475 258.294
ATOM   2993  C4* C   2 140     277.802 192.671 258.085
ATOM   2994  O4* C   2 140     277.481 194.088 258.121
ATOM   2995  C1* C   2 140     276.413 194.356 257.224
ATOM   2996   N1 C   2 140     276.851 195.387 256.258
ATOM   2997   C6 C   2 140     278.084 195.316 255.666
ATOM   2998   C5 C   2 140     278.494 196.253 254.799
ATOM   2999   C2 C   2 140     275.980 196.455 255.956
ATOM   3000   O2 C   2 140     274.859 196.501 256.496
ATOM   3001   N3 C   2 140     276.387 197.407 255.081
ATOM   3002   C4 C   2 140     277.596 197.327 254.515
ATOM   3003   N4 C   2 140     277.953 198.294 253.662
ATOM   3004  C2* C   2 140     275.983 193.022 256.599
ATOM   3005  O2* C   2 140     274.897 192.498 257.337
ATOM   3006  C3* C   2 140     277.256 192.194 256.747
ATOM   3007  O3* C   2 140     277.005 190.787 256.764
ATOM   3008    P G   2 141     276.980 189.952 255.382
ATOM   3009  O1P G   2 141     275.546 189.739 255.035
ATOM   3010  O2P G   2 141     277.879 188.776 255.532
ATOM   3011  O5* G   2 141     277.628 190.937 254.307
ATOM   3012  C5* G   2 141     276.889 191.373 253.145
ATOM   3013  C4* G   2 141     277.202 192.823 252.849
ATOM   3014  O4* G   2 141     278.637 193.051 252.925
ATOM   3015  C1* G   2 141     279.065 193.806 251.804
ATOM   3016   N9 G   2 141     279.774 192.905 250.894
ATOM   3017   C4 G   2 141     280.220 191.626 251.171
ATOM   3018   N2 G   2 141     280.570 188.961 253.385
ATOM   3019   N3 G   2 141     280.083 190.968 252.346
ATOM   3020   C2 G   2 141     280.617 189.757 252.302
ATOM   3021   N1 G   2 141     281.239 189.232 251.194
ATOM   3022   C6 G   2 141     281.395 189.889 249.975
ATOM   3023   O6 G   2 141     281.976 189.322 249.036
ATOM   3024   C5 G   2 141     280.824 191.191 250.007
ATOM   3025   N7 G   2 141     280.757 192.168 249.021
ATOM   3026   C8 G   2 141     280.132 193.163 249.589
ATOM   3027  C2* G   2 141     277.800 194.425 251.199
ATOM   3028  O2* G   2 141     277.509 195.644 251.856
ATOM   3029  C3* G   2 141     276.774 193.332 251.481
ATOM   3030  O3* G   2 141     275.418 193.785 251.482
ATOM   3031    P A   2 142     274.712 194.219 250.099
ATOM   3032  O1P A   2 142     275.291 195.527 249.689
ATOM   3033  O2P A   2 142     273.238 194.093 250.275
ATOM   3034  O5* A   2 142     275.195 193.126 249.042
ATOM   3035  C5* A   2 142     274.484 191.885 248.863
ATOM   3036  C4* A   2 142     275.457 190.785 248.511
ATOM   3037  O4* A   2 142     276.329 190.531 249.649
ATOM   3038  C1* A   2 142     276.645 189.147 249.711
ATOM   3039   N9 A   2 142     276.135 188.615 250.979
ATOM   3040   C5 A   2 142     275.872 187.468 252.844
ATOM   3041   N7 A   2 142     274.790 188.336 252.766
ATOM   3042   C8 A   2 142     274.992 188.993 251.648
ATOM   3043   N1 A   2 142     277.380 185.806 253.587
ATOM   3044   C2 A   2 142     278.091 186.068 252.479
ATOM   3045   N3 A   2 142     277.846 186.949 251.505
ATOM   3046   C4 A   2 142     276.709 187.626 251.750
ATOM   3047   C6 A   2 142     276.240 186.501 253.801
ATOM   3048   N6 A   2 142     275.521 186.236 254.897
ATOM   3049  C2* A   2 142     276.024 188.487 248.476
ATOM   3050  O2* A   2 142     276.982 188.474 247.434
ATOM   3051  C3* A   2 142     274.853 189.426 248.195
ATOM   3052  O3* A   2 142     274.395 189.387 246.841
ATOM   3053    P C   2 143     273.626 188.085 246.285
ATOM   3054  O1P C   2 143     272.674 188.557 245.243
ATOM   3055  O2P C   2 143     273.118 187.290 247.439
ATOM   3056  O5* C   2 143     274.783 187.253 245.565
ATOM   3057  C5* C   2 143     274.722 185.814 245.466
ATOM   3058  C4* C   2 143     276.072 185.215 245.785
ATOM   3059  O4* C   2 143     276.536 185.725 247.064
ATOM   3060  C1* C   2 143     277.199 184.694 247.780
ATOM   3061   N1 C   2 143     276.466 184.458 249.046
ATOM   3062   C6 C   2 143     275.299 185.124 249.309
ATOM   3063   C5 C   2 143     274.636 184.937 250.459
ATOM   3064   C2 C   2 143     276.985 183.543 249.990
ATOM   3065   O2 C   2 143     278.037 182.931 249.734
ATOM   3066   N3 C   2 143     276.321 183.351 251.155
ATOM   3067   C4 C   2 143     275.190 184.018 251.399
ATOM   3068   N4 C   2 143     274.579 183.804 252.566
ATOM   3069  C2* C   2 143     277.288 183.478 246.850
ATOM   3070  O2* C   2 143     278.519 183.526 246.156
ATOM   3071  C3* C   2 143     276.085 183.704 245.940
ATOM   3072  O3* C   2 143     276.216 183.062 244.673
ATOM   3073    P A   2 144     275.434 181.684 244.386
ATOM   3074  O1P A   2 144     275.857 181.214 243.038
ATOM   3075  O2P A   2 144     273.986 181.882 244.673
ATOM   3076  O5* A   2 144     276.021 180.677 245.473
ATOM   3077  C5* A   2 144     277.377 180.198 245.383
ATOM   3078  C4* A   2 144     277.634 179.159 246.446
ATOM   3079  O4* A   2 144     277.547 179.775 247.756
ATOM   3080  C1* A   2 144     277.006 178.845 248.682
ATOM   3081   N9 A   2 144     275.825 179.442 249.314
ATOM   3082   C5 A   2 144     274.188 179.893 250.718
ATOM   3083   N7 A   2 144     274.114 180.850 249.714
ATOM   3084   C8 A   2 144     275.099 180.538 248.906
ATOM   3085   N1 A   2 144     273.758 178.630 252.670
ATOM   3086   C2 A   2 144     274.794 177.859 252.307
ATOM   3087   N3 A   2 144     275.589 177.961 251.241
ATOM   3088   C4 A   2 144     275.230 179.012 250.478
ATOM   3089   C6 A   2 144     273.421 179.676 251.881
ATOM   3090   N6 A   2 144     272.390 180.444 252.242
ATOM   3091  C2* A   2 144     276.758 177.529 247.936
ATOM   3092  O2* A   2 144     277.871 176.674 248.131
ATOM   3093  C3* A   2 144     276.629 178.017 246.498
ATOM   3094  O3* A   2 144     276.950 177.004 245.549
ATOM   3095    P C   2 145     275.775 176.270 244.733
ATOM   3096  O1P C   2 145     276.415 175.545 243.601
ATOM   3097  O2P C   2 145     274.700 177.261 244.454
ATOM   3098  O5* C   2 145     275.205 175.194 245.762
ATOM   3099  C5* C   2 145     276.013 174.079 246.193
ATOM   3100  C4* C   2 145     275.472 173.508 247.486
ATOM   3101  O4* C   2 145     275.508 174.535 248.519
ATOM   3102  C1* C   2 145     274.417 174.348 249.415
ATOM   3103   N1 C   2 145     273.560 175.554 249.402
ATOM   3104   C6 C   2 145     273.529 176.392 248.319
ATOM   3105   C5 C   2 145     272.732 177.472 248.299
ATOM   3106   C2 C   2 145     272.756 175.825 250.528
ATOM   3107   O2 C   2 145     272.805 175.060 251.508
ATOM   3108   N3 C   2 145     271.950 176.912 250.517
ATOM   3109   C4 C   2 145     271.922 177.715 249.451
ATOM   3110   N4 C   2 145     271.101 178.771 249.489
ATOM   3111  C2* C   2 145     273.670 173.089 248.964
ATOM   3112  O2* C   2 145     274.165 171.964 249.668
ATOM   3113  C3* C   2 145     274.016 173.061 247.479
ATOM   3114  O3* C   2 145     273.833 171.770 246.905
ATOM   3115    P A   2 146     272.387 171.356 246.331
ATOM   3116  O1P A   2 146     272.518 169.995 245.735
ATOM   3117  O2P A   2 146     271.875 172.479 245.497
ATOM   3118  O5* A   2 146     271.471 171.264 247.634
ATOM   3119  C5* A   2 146     271.722 170.270 248.651
ATOM   3120  C4* A   2 146     270.716 170.396 249.775
ATOM   3121  O4* A   2 146     270.905 171.657 250.469
ATOM   3122  C1* A   2 146     269.656 172.111 250.971
ATOM   3123   N9 A   2 146     269.405 173.463 250.466
ATOM   3124   C5 A   2 146     268.684 175.534 250.262
ATOM   3125   N7 A   2 146     269.522 175.305 249.178
ATOM   3126   C8 A   2 146     269.919 174.066 249.342
ATOM   3127   N1 A   2 146     267.208 176.560 251.795
ATOM   3128   C2 A   2 146     267.216 175.399 252.464
ATOM   3129   N3 A   2 146     267.869 174.269 252.185
ATOM   3130   C4 A   2 146     268.594 174.405 251.058
ATOM   3131   C6 A   2 146     267.946 176.663 250.667
ATOM   3132   N6 A   2 146     267.940 177.820 249.999
ATOM   3133  C2* A   2 146     268.594 171.076 250.587
ATOM   3134  O2* A   2 146     268.412 170.191 251.678
ATOM   3135  C3* A   2 146     269.246 170.406 249.380
ATOM   3136  O3* A   2 146     268.757 169.082 249.170
ATOM   3137    P C   2 147     267.432 168.847 248.288
ATOM   3138  O1P C   2 147     267.288 167.378 248.091
ATOM   3139  O2P C   2 147     267.490 169.743 247.100
ATOM   3140  O5* C   2 147     266.247 169.350 249.232
ATOM   3141  C5* C   2 147     265.872 168.615 250.420
ATOM   3142  C4* C   2 147     264.838 169.385 251.213
ATOM   3143  O4* C   2 147     265.418 170.632 251.686
ATOM   3144  C1* C   2 147     264.414 171.641 251.721
ATOM   3145   N1 C   2 147     264.806 172.744 250.818
ATOM   3146   C6 C   2 147     265.584 172.508 249.716
ATOM   3147   C5 C   2 147     265.935 173.503 248.889
ATOM   3148   C2 C   2 147     264.359 174.050 251.102
ATOM   3149   O2 C   2 147     263.652 174.245 252.108
ATOM   3150   N3 C   2 147     264.711 175.062 250.273
ATOM   3151   C4 C   2 147     265.470 174.817 249.201
ATOM   3152   N4 C   2 147     265.792 175.850 248.415
ATOM   3153  C2* C   2 147     263.093 170.983 251.314
ATOM   3154  O2* C   2 147     262.418 170.558 252.484
ATOM   3155  C3* C   2 147     263.594 169.827 250.455
ATOM   3156  O3* C   2 147     262.637 168.781 250.324
ATOM   3157    P U   2 148     261.566 168.829 249.122
ATOM   3158  O1P U   2 148     260.788 167.559 249.163
ATOM   3159  O2P U   2 148     262.284 169.208 247.873
ATOM   3160  O5* U   2 148     260.590 170.027 249.525
ATOM   3161  C5* U   2 148     259.813 169.976 250.744
ATOM   3162  C4* U   2 148     259.138 171.307 250.999
ATOM   3163  O4* U   2 148     260.143 172.341 251.169
ATOM   3164  C1* U   2 148     259.640 173.577 250.682
ATOM   3165   N1 U   2 148     260.571 174.117 249.674
ATOM   3166   C6 U   2 148     261.370 173.288 248.906
ATOM   3167   C2 U   2 148     260.624 175.498 249.520
ATOM   3168   O2 U   2 148     259.932 176.272 250.166
ATOM   3169   N3 U   2 148     261.518 175.941 248.576
ATOM   3170   C4 U   2 148     262.344 175.168 247.781
ATOM   3171   O4 U   2 148     263.097 175.721 246.975
ATOM   3172   C5 U   2 148     262.229 173.753 247.992
ATOM   3173  C2* U   2 148     258.213 173.334 250.174
ATOM   3174  O2* U   2 148     257.298 173.685 251.195
ATOM   3175  C3* U   2 148     258.241 171.835 249.888
ATOM   3176  O3* U   2 148     256.937 171.263 249.973
ATOM   3177    P A   2 149     256.372 170.357 248.769
ATOM   3178  O1P A   2 149     255.056 169.814 249.202
ATOM   3179  O2P A   2 149     257.443 169.418 248.331
ATOM   3180  O5* A   2 149     256.116 171.388 247.581
ATOM   3181  C5* A   2 149     255.226 172.514 247.738
ATOM   3182  C4* A   2 149     254.002 172.337 246.863
ATOM   3183  O4* A   2 149     254.427 171.826 245.568
ATOM   3184  C1* A   2 149     253.478 170.887 245.084
ATOM   3185   N9 A   2 149     254.134 169.579 244.969
ATOM   3186   C5 A   2 149     254.653 167.512 244.403
ATOM   3187   N7 A   2 149     255.619 167.918 245.314
ATOM   3188   C8 A   2 149     255.270 169.146 245.617
ATOM   3189   N1 A   2 149     253.409 166.222 242.867
ATOM   3190   C2 A   2 149     252.597 167.282 242.751
ATOM   3191   N3 A   2 149     252.665 168.470 243.358
ATOM   3192   C4 A   2 149     253.731 168.522 244.180
ATOM   3193   C6 A   2 149     254.468 166.308 243.705
ATOM   3194   N6 A   2 149     255.279 165.254 243.826
ATOM   3195  C2* A   2 149     252.295 170.893 246.058
ATOM   3196  O2* A   2 149     251.329 171.823 245.605
ATOM   3197  C3* A   2 149     252.979 171.319 247.353
ATOM   3198  O3* A   2 149     252.074 171.915 248.287
ATOM   3199    P U   2 150     251.292 170.993 249.354
ATOM   3200  O1P U   2 150     250.586 171.904 250.297
ATOM   3201  O2P U   2 150     252.242 169.978 249.890
ATOM   3202  O5* U   2 150     250.191 170.232 248.486
ATOM   3203  C5* U   2 150     249.158 170.959 247.789
ATOM   3204  C4* U   2 150     248.462 170.054 246.800
ATOM   3205  O4* U   2 150     249.439 169.546 245.851
ATOM   3206  C1* U   2 150     249.114 168.208 245.501
ATOM   3207   N1 U   2 150     250.257 167.340 245.838
ATOM   3208   C6 U   2 150     251.144 167.678 246.846
ATOM   3209   C2 U   2 150     250.425 166.170 245.106
ATOM   3210   O2 U   2 150     249.663 165.824 244.213
ATOM   3211   N3 U   2 150     251.520 165.418 245.461
ATOM   3212   C4 U   2 150     252.445 165.702 246.451
ATOM   3213   O4 U   2 150     253.378 164.921 246.647
ATOM   3214   C5 U   2 150     252.202 166.920 247.166
ATOM   3215  C2* U   2 150     247.795 167.853 246.200
ATOM   3216  O2* U   2 150     246.726 168.107 245.308
ATOM   3217  C3* U   2 150     247.815 168.809 247.389
ATOM   3218  O3* U   2 150     246.505 169.103 247.880
ATOM   3219    P C   2 151     245.914 168.284 249.134
ATOM   3220  O1P C   2 151     244.674 168.977 249.584
ATOM   3221  O2P C   2 151     247.017 168.052 250.107
ATOM   3222  O5* C   2 151     245.495 166.876 248.514
ATOM   3223  C5* C   2 151     244.358 166.760 247.634
ATOM   3224  C4* C   2 151     244.341 165.402 246.972
ATOM   3225  O4* C   2 151     245.530 165.248 246.149
ATOM   3226  C1* C   2 151     245.950 163.890 246.168
ATOM   3227   N1 C   2 151     247.312 163.811 246.733
ATOM   3228   C6 C   2 151     247.743 164.718 247.662
ATOM   3229   C5 C   2 151     248.971 164.638 248.190
ATOM   3230   C2 C   2 151     248.162 162.777 246.309
ATOM   3231   O2 C   2 151     247.751 161.964 245.463
ATOM   3232   N3 C   2 151     249.405 162.689 246.834
ATOM   3233   C4 C   2 151     249.811 163.576 247.744
ATOM   3234   N4 C   2 151     251.045 163.443 248.237
ATOM   3235  C2* C   2 151     244.926 163.106 246.992
ATOM   3236  O2* C   2 151     243.949 162.570 246.119
ATOM   3237  C3* C   2 151     244.383 164.200 247.905
ATOM   3238  O3* C   2 151     243.101 163.884 248.442
ATOM   3239    P A   2 152     242.994 163.127 249.862
ATOM   3240  O1P A   2 152     241.547 163.003 250.200
ATOM   3241  O2P A   2 152     243.915 163.807 250.818
ATOM   3242  O5* A   2 152     243.568 161.666 249.571
ATOM   3243  C5* A   2 152     242.953 160.809 248.584
ATOM   3244  C4* A   2 152     243.807 159.581 248.338
ATOM   3245  O4* A   2 152     245.105 159.976 247.820
ATOM   3246  C1* A   2 152     246.092 159.051 248.257
ATOM   3247   N9 A   2 152     247.172 159.785 248.924
ATOM   3248   C5 A   2 152     249.105 160.344 249.824
ATOM   3249   N7 A   2 152     248.319 161.488 249.853
ATOM   3250   C8 A   2 152     247.185 161.106 249.315
ATOM   3251   N1 A   2 152     250.910 158.846 250.080
ATOM   3252   C2 A   2 152     250.118 157.917 249.527
ATOM   3253   N3 A   2 152     248.864 158.030 249.088
ATOM   3254   C4 A   2 152     248.409 159.284 249.266
ATOM   3255   C6 A   2 152     250.423 160.097 250.244
ATOM   3256   N6 A   2 152     251.210 161.029 250.790
ATOM   3257  C2* A   2 152     245.392 157.987 249.109
ATOM   3258  O2* A   2 152     245.112 156.866 248.292
ATOM   3259  C3* A   2 152     244.136 158.731 249.556
ATOM   3260  O3* A   2 152     243.062 157.840 249.859
ATOM   3261    P U   2 153     242.658 157.561 251.392
ATOM   3262  O1P U   2 153     241.531 156.584 251.375
ATOM   3263  O2P U   2 153     242.480 158.871 252.079
ATOM   3264  O5* U   2 153     243.947 156.842 251.999
ATOM   3265  C5* U   2 153     244.302 155.504 251.598
ATOM   3266  C4* U   2 153     245.627 155.099 252.202
ATOM   3267  O4* U   2 153     246.712 155.851 251.596
ATOM   3268  C1* U   2 153     247.761 156.008 252.543
ATOM   3269   N1 U   2 153     248.019 157.443 252.748
ATOM   3270   C6 U   2 153     247.011 158.386 252.673
ATOM   3271   C2 U   2 153     249.325 157.819 253.029
ATOM   3272   O2 U   2 153     250.248 157.017 253.109
ATOM   3273   N3 U   2 153     249.513 159.166 253.216
ATOM   3274   C4 U   2 153     248.554 160.159 253.159
ATOM   3275   O4 U   2 153     248.887 161.331 253.352
ATOM   3276   C5 U   2 153     247.228 159.695 252.867
ATOM   3277  C2* U   2 153     247.325 155.307 253.831
ATOM   3278  O2* U   2 153     247.838 153.989 253.837
ATOM   3279  C3* U   2 153     245.809 155.354 253.689
ATOM   3280  O3* U   2 153     245.155 154.387 254.500
ATOM   3281    P U   2 154     244.675 154.791 255.983
ATOM   3282  O1P U   2 154     243.716 153.744 256.436
ATOM   3283  O2P U   2 154     244.247 156.220 255.966
ATOM   3284  O5* U   2 154     246.005 154.682 256.857
ATOM   3285  C5* U   2 154     246.565 153.398 257.183
ATOM   3286  C4* U   2 154     247.854 153.560 257.956
ATOM   3287  O4* U   2 154     248.874 154.161 257.112
ATOM   3288  C1* U   2 154     249.770 154.915 257.921
ATOM   3289   N1 U   2 154     249.782 156.315 257.461
ATOM   3290   C6 U   2 154     248.673 156.892 256.870
ATOM   3291   C2 U   2 154     250.950 157.048 257.652
ATOM   3292   O2 U   2 154     251.959 156.580 258.160
ATOM   3293   N3 U   2 154     250.889 158.353 257.227
ATOM   3294   C4 U   2 154     249.811 158.992 256.641
ATOM   3295   O4 U   2 154     249.905 160.187 256.347
ATOM   3296   C5 U   2 154     248.648 158.168 256.465
ATOM   3297  C2* U   2 154     249.299 154.780 259.373
ATOM   3298  O2* U   2 154     250.018 153.728 259.990
ATOM   3299  C3* U   2 154     247.820 154.466 259.178
ATOM   3300  O3* U   2 154     247.237 153.829 260.317
ATOM   3301    P A   2 155     246.524 154.722 261.457
ATOM   3302  O1P A   2 155     245.793 153.784 262.357
ATOM   3303  O2P A   2 155     245.782 155.833 260.799
ATOM   3304  O5* A   2 155     247.741 155.352 262.276
ATOM   3305  C5* A   2 155     248.657 154.506 263.004
ATOM   3306  C4* A   2 155     249.955 155.234 263.290
ATOM   3307  O4* A   2 155     250.564 155.676 262.044
ATOM   3308  C1* A   2 155     251.309 156.866 262.276
ATOM   3309   N9 A   2 155     250.774 157.940 261.434
ATOM   3310   C5 A   2 155     250.498 159.878 260.421
ATOM   3311   N7 A   2 155     249.416 159.089 260.052
ATOM   3312   C8 A   2 155     249.626 157.952 260.673
ATOM   3313   N1 A   2 155     252.000 161.688 260.639
ATOM   3314   C2 A   2 155     252.724 160.893 261.441
ATOM   3315   N3 A   2 155     252.489 159.637 261.816
ATOM   3316   C4 A   2 155     251.346 159.182 261.266
ATOM   3317   C6 A   2 155     250.856 161.200 260.104
ATOM   3318   N6 A   2 155     250.129 161.991 259.309
ATOM   3319  C2* A   2 155     251.196 157.188 263.769
ATOM   3320  O2* A   2 155     252.311 156.631 264.445
ATOM   3321  C3* A   2 155     249.876 156.506 264.122
ATOM   3322  O3* A   2 155     249.762 156.230 265.521
ATOM   3323    P A   2 156     249.118 157.332 266.510
ATOM   3324  O1P A   2 156     249.063 156.736 267.874
ATOM   3325  O2P A   2 156     247.870 157.857 265.888
ATOM   3326  O5* A   2 156     250.191 158.513 266.534
ATOM   3327  C5* A   2 156     251.554 158.281 266.962
ATOM   3328  C4* A   2 156     252.403 159.500 266.676
ATOM   3329  O4* A   2 156     252.390 159.764 265.247
ATOM   3330  C1* A   2 156     252.348 161.164 265.018
ATOM   3331   N9 A   2 156     251.113 161.476 264.292
ATOM   3332   C5 A   2 156     249.561 162.480 263.092
ATOM   3333   N7 A   2 156     249.083 161.203 263.353
ATOM   3334   C8 A   2 156     250.032 160.651 264.069
ATOM   3335   N1 A   2 156     249.752 164.695 262.305
ATOM   3336   C2 A   2 156     250.941 164.733 262.921
ATOM   3337   N3 A   2 156     251.556 163.784 263.626
ATOM   3338   C4 A   2 156     250.806 162.667 263.672
ATOM   3339   C6 A   2 156     249.023 163.558 262.373
ATOM   3340   N6 A   2 156     247.839 163.514 261.759
ATOM   3341  C2* A   2 156     252.479 161.859 266.378
ATOM   3342  O2* A   2 156     253.846 162.140 266.613
ATOM   3343  C3* A   2 156     251.912 160.794 267.313
ATOM   3344  O3* A   2 156     252.388 160.913 268.656
ATOM   3345    P C   2 157     251.412 161.462 269.815
ATOM   3346  O1P C   2 157     252.032 161.100 271.118
ATOM   3347  O2P C   2 157     250.021 161.024 269.518
ATOM   3348  O5* C   2 157     251.480 163.046 269.660
ATOM   3349  C5* C   2 157     252.741 163.746 269.731
ATOM   3350  C4* C   2 157     252.635 165.083 269.034
ATOM   3351  O4* C   2 157     252.318 164.872 267.632
ATOM   3352  C1* C   2 157     251.465 165.912 267.173
ATOM   3353   N1 C   2 157     250.213 165.313 266.657
ATOM   3354   C6 C   2 157     249.779 164.090 267.095
ATOM   3355   C5 C   2 157     248.658 163.533 266.604
ATOM   3356   C2 C   2 157     249.470 166.020 265.690
ATOM   3357   O2 C   2 157     249.868 167.136 265.318
ATOM   3358   N3 C   2 157     248.340 165.467 265.188
ATOM   3359   C4 C   2 157     247.936 164.266 265.613
ATOM   3360   N4 C   2 157     246.823 163.755 265.076
ATOM   3361  C2* C   2 157     251.280 166.901 268.330
ATOM   3362  O2* C   2 157     252.240 167.934 268.201
ATOM   3363  C3* C   2 157     251.532 166.001 269.538
ATOM   3364  O3* C   2 157     251.951 166.717 270.702
ATOM   3365    P U   2 158     250.860 167.469 271.616
ATOM   3366  O1P U   2 158     251.592 168.104 272.747
ATOM   3367  O2P U   2 158     249.741 166.527 271.902
ATOM   3368  O5* U   2 158     250.314 168.627 270.667
ATOM   3369  C5* U   2 158     248.997 169.172 270.844
ATOM   3370  C4* U   2 158     248.415 169.561 269.506
ATOM   3371  O4* U   2 158     248.422 168.420 268.611
ATOM   3372  C1* U   2 158     247.256 168.443 267.802
ATOM   3373   N1 U   2 158     246.529 167.175 267.986
ATOM   3374   C6 U   2 158     246.808 166.344 269.054
ATOM   3375   C2 U   2 158     245.574 166.822 267.040
ATOM   3376   O2 U   2 158     245.261 167.538 266.102
ATOM   3377   N3 U   2 158     244.993 165.593 267.239
ATOM   3378   C4 U   2 158     245.252 164.701 268.268
ATOM   3379   O4 U   2 158     244.703 163.594 268.263
ATOM   3380   C5 U   2 158     246.222 165.153 269.221
ATOM   3381  C2* U   2 158     246.479 169.720 268.136
ATOM   3382  O2* U   2 158     246.851 170.715 267.203
ATOM   3383  C3* U   2 158     246.966 170.012 269.553
ATOM   3384  O3* U   2 158     246.915 171.396 269.887
ATOM   3385    P G   2 159     245.985 171.897 271.102
ATOM   3386  O1P G   2 159     246.462 173.253 271.493
ATOM   3387  O2P G   2 159     245.902 170.822 272.132
ATOM   3388  O5* G   2 159     244.552 172.061 270.429
ATOM   3389  C5* G   2 159     244.372 172.926 269.291
ATOM   3390  C4* G   2 159     243.239 172.426 268.425
ATOM   3391  O4* G   2 159     243.577 171.132 267.849
ATOM   3392  C1* G   2 159     242.404 170.330 267.758
ATOM   3393   N9 G   2 159     242.595 169.124 268.565
ATOM   3394   C4 G   2 159     242.023 167.890 268.340
ATOM   3395   N2 G   2 159     239.964 165.818 266.449
ATOM   3396   N3 G   2 159     241.175 167.576 267.334
ATOM   3397   C2 G   2 159     240.805 166.304 267.377
ATOM   3398   N1 G   2 159     241.233 165.413 268.331
ATOM   3399   C6 G   2 159     242.105 165.713 269.375
ATOM   3400   O6 G   2 159     242.430 164.832 270.181
ATOM   3401   C5 G   2 159     242.509 167.074 269.342
ATOM   3402   N7 G   2 159     243.357 167.779 270.185
ATOM   3403   C8 G   2 159     243.378 168.986 269.690
ATOM   3404  C2* G   2 159     241.226 171.194 268.218
ATOM   3405  O2* G   2 159     240.649 171.837 267.095
ATOM   3406  C3* G   2 159     241.930 172.172 269.152
ATOM   3407  O3* G   2 159     241.205 173.378 269.363
ATOM   3408    P A   2 160     240.026 173.414 270.453
ATOM   3409  O1P A   2 160     239.471 174.797 270.469
ATOM   3410  O2P A   2 160     240.540 172.812 271.715
ATOM   3411  O5* A   2 160     238.933 172.435 269.829
ATOM   3412  C5* A   2 160     237.535 172.617 270.096
ATOM   3413  C4* A   2 160     236.924 173.522 269.052
ATOM   3414  O4* A   2 160     237.098 172.953 267.728
ATOM   3415  C1* A   2 160     235.981 173.291 266.917
ATOM   3416   N9 A   2 160     235.376 172.055 266.406
ATOM   3417   C5 A   2 160     234.212 170.609 265.217
ATOM   3418   N7 A   2 160     234.903 169.866 266.164
ATOM   3419   C8 A   2 160     235.574 170.765 266.845
ATOM   3420   N1 A   2 160     232.803 171.223 263.425
ATOM   3421   C2 A   2 160     233.159 172.490 263.680
ATOM   3422   N3 A   2 160     233.986 172.962 264.612
ATOM   3423   C4 A   2 160     234.486 171.959 265.357
ATOM   3424   C6 A   2 160     233.324 170.239 264.192
ATOM   3425   N6 A   2 160     232.975 168.974 263.939
ATOM   3426  C2* A   2 160     235.044 174.163 267.761
ATOM   3427  O2* A   2 160     235.336 175.524 267.506
ATOM   3428  C3* A   2 160     235.425 173.730 269.174
ATOM   3429  O3* A   2 160     235.151 174.730 270.151
ATOM   3430    P A   2 161     234.201 174.388 271.407
ATOM   3431  O1P A   2 161     234.611 175.281 272.525
ATOM   3432  O2P A   2 161     234.176 172.913 271.620
ATOM   3433  O5* A   2 161     232.755 174.846 270.919
ATOM   3434  C5* A   2 161     232.531 176.183 270.432
ATOM   3435  C4* A   2 161     231.567 176.156 269.269
ATOM   3436  O4* A   2 161     232.142 175.386 268.178
ATOM   3437  C1* A   2 161     231.110 174.692 267.487
ATOM   3438   N9 A   2 161     231.375 173.251 267.564
ATOM   3439   C5 A   2 161     231.330 171.083 267.184
ATOM   3440   N7 A   2 161     232.172 171.268 268.273
ATOM   3441   C8 A   2 161     232.168 172.567 268.457
ATOM   3442   N1 A   2 161     230.073 170.090 265.451
ATOM   3443   C2 A   2 161     229.682 171.329 265.126
ATOM   3444   N3 A   2 161     230.002 172.490 265.695
ATOM   3445   C4 A   2 161     230.838 172.295 266.732
ATOM   3446   C6 A   2 161     230.913 169.930 266.498
ATOM   3447   N6 A   2 161     231.299 168.695 266.829
ATOM   3448  C2* A   2 161     229.780 175.082 268.139
ATOM   3449  O2* A   2 161     229.204 176.159 267.423
ATOM   3450  C3* A   2 161     230.242 175.462 269.542
ATOM   3451  O3* A   2 161     229.331 176.319 270.222
ATOM   3452    P U   2 162     228.253 175.695 271.242
ATOM   3453  O1P U   2 162     227.927 174.317 270.769
ATOM   3454  O2P U   2 162     227.160 176.697 271.390
ATOM   3455  O5* U   2 162     229.021 175.597 272.641
ATOM   3456  C5* U   2 162     230.221 174.801 272.802
ATOM   3457  C4* U   2 162     229.909 173.544 273.585
ATOM   3458  O4* U   2 162     228.993 172.734 272.805
ATOM   3459  C1* U   2 162     229.181 171.371 273.131
ATOM   3460   N1 U   2 162     229.135 170.570 271.892
ATOM   3461   C6 U   2 162     227.923 170.068 271.460
ATOM   3462   C2 U   2 162     230.304 170.334 271.165
ATOM   3463   O2 U   2 162     231.405 170.747 271.500
ATOM   3464   N3 U   2 162     230.128 169.588 270.020
ATOM   3465   C4 U   2 162     228.940 169.065 269.533
ATOM   3466   O4 U   2 162     228.942 168.428 268.477
ATOM   3467   C5 U   2 162     227.791 169.347 270.339
ATOM   3468  C2* U   2 162     230.377 171.258 274.086
ATOM   3469  O2* U   2 162     229.864 171.098 275.395
ATOM   3470  C3* U   2 162     231.076 172.605 273.875
ATOM   3471  O3* U   2 162     231.776 173.027 275.057
ATOM   3472    P C   2 163     233.339 172.666 275.254
ATOM   3473  O1P C   2 163     234.079 173.955 275.342
ATOM   3474  O2P C   2 163     233.731 171.660 274.229
ATOM   3475  O5* C   2 163     233.423 171.968 276.689
ATOM   3476  C5* C   2 163     232.345 171.143 277.174
ATOM   3477  C4* C   2 163     232.873 169.973 277.977
ATOM   3478  O4* C   2 163     231.730 169.211 278.450
ATOM   3479  C1* C   2 163     232.015 167.823 278.381
ATOM   3480   N1 C   2 163     231.038 167.188 277.472
ATOM   3481   C6 C   2 163     230.624 167.821 276.330
ATOM   3482   C5 C   2 163     229.711 167.263 275.519
ATOM   3483   C2 C   2 163     230.524 165.920 277.803
ATOM   3484   O2 C   2 163     230.931 165.348 278.832
ATOM   3485   N3 C   2 163     229.598 165.351 276.994
ATOM   3486   C4 C   2 163     229.190 165.986 275.891
ATOM   3487   N4 C   2 163     228.264 165.389 275.133
ATOM   3488  C2* C   2 163     233.483 167.667 277.976
ATOM   3489  O2* C   2 163     234.277 167.551 279.142
ATOM   3490  C3* C   2 163     233.728 168.965 277.212
ATOM   3491  O3* C   2 163     235.111 169.336 277.222
ATOM   3492    P C   2 164     236.102 168.802 276.064
ATOM   3493  O1P C   2 164     237.470 169.287 276.407
ATOM   3494  O2P C   2 164     235.508 169.156 274.746
ATOM   3495  O5* C   2 164     236.084 167.210 276.205
ATOM   3496  C5* C   2 164     236.782 166.539 277.280
ATOM   3497  C4* C   2 164     236.369 165.083 277.349
ATOM   3498  O4* C   2 164     234.922 165.017 277.483
ATOM   3499  C1* C   2 164     234.428 163.877 276.792
ATOM   3500   N1 C   2 164     233.491 164.316 275.734
ATOM   3501   C6 C   2 164     233.597 165.557 275.165
ATOM   3502   C5 C   2 164     232.761 165.947 274.191
ATOM   3503   C2 C   2 164     232.486 163.427 275.308
ATOM   3504   O2 C   2 164     232.393 162.310 275.849
ATOM   3505   N3 C   2 164     231.641 163.809 274.322
ATOM   3506   C4 C   2 164     231.760 165.019 273.769
ATOM   3507   N4 C   2 164     230.905 165.346 272.793
ATOM   3508  C2* C   2 164     235.637 163.113 276.244
ATOM   3509  O2* C   2 164     236.013 162.110 277.170
ATOM   3510  C3* C   2 164     236.665 164.232 276.119
ATOM   3511  O3* C   2 164     237.998 163.720 276.115
ATOM   3512    P A   2 165     238.839 163.675 274.740
ATOM   3513  O1P A   2 165     239.888 162.628 274.897
ATOM   3514  O2P A   2 165     239.240 165.069 274.401
ATOM   3515  O5* A   2 165     237.795 163.185 273.634
ATOM   3516  C5* A   2 165     237.251 161.849 273.660
ATOM   3517  C4* A   2 165     236.165 161.697 272.613
ATOM   3518  O4* A   2 165     235.120 162.682 272.840
ATOM   3519  C1* A   2 165     234.530 163.041 271.599
ATOM   3520   N9 A   2 165     234.612 164.495 271.430
ATOM   3521   C5 A   2 165     234.219 166.565 270.782
ATOM   3522   N7 A   2 165     235.280 166.633 271.676
ATOM   3523   C8 A   2 165     235.478 165.384 272.028
ATOM   3524   N1 A   2 165     232.519 167.150 269.248
ATOM   3525   C2 A   2 165     232.228 165.842 269.188
ATOM   3526   N3 A   2 165     232.800 164.820 269.826
ATOM   3527   C4 A   2 165     233.800 165.254 270.617
ATOM   3528   C6 A   2 165     233.529 167.553 270.053
ATOM   3529   N6 A   2 165     233.818 168.856 270.116
ATOM   3530  C2* A   2 165     235.230 162.239 270.497
ATOM   3531  O2* A   2 165     234.461 161.087 270.212
ATOM   3532  C3* A   2 165     236.567 161.918 271.159
ATOM   3533  O3* A   2 165     237.164 160.747 270.598
ATOM   3534    P U   2 166     237.964 160.839 269.201
ATOM   3535  O1P U   2 166     238.778 159.599 269.087
ATOM   3536  O2P U   2 166     238.636 162.169 269.128
ATOM   3537  O5* U   2 166     236.827 160.786 268.081
ATOM   3538  C5* U   2 166     237.100 161.214 266.727
ATOM   3539  C4* U   2 166     235.881 161.881 266.131
ATOM   3540  O4* U   2 166     235.283 162.756 267.125
ATOM   3541  C1* U   2 166     234.837 163.953 266.504
ATOM   3542   N1 U   2 166     235.594 165.082 267.077
ATOM   3543   C6 U   2 166     236.739 164.871 267.825
ATOM   3544   C2 U   2 166     235.119 166.370 266.854
ATOM   3545   O2 U   2 166     234.120 166.611 266.190
ATOM   3546   N3 U   2 166     235.862 167.367 267.439
ATOM   3547   C4 U   2 166     237.003 167.222 268.203
ATOM   3548   O4 U   2 166     237.541 168.223 268.686
ATOM   3549   C5 U   2 166     237.436 165.868 268.379
ATOM   3550  C2* U   2 166     234.999 163.772 264.990
ATOM   3551  O2* U   2 166     233.794 163.255 264.458
ATOM   3552  C3* U   2 166     236.152 162.776 264.926
ATOM   3553  O3* U   2 166     236.178 162.037 263.700
ATOM   3554    P A   2 167     237.267 162.398 262.565
ATOM   3555  O1P A   2 167     237.086 161.412 261.462
ATOM   3556  O2P A   2 167     238.599 162.533 263.217
ATOM   3557  O5* A   2 167     236.830 163.836 262.028
ATOM   3558  C5* A   2 167     235.848 163.971 260.982
ATOM   3559  C4* A   2 167     235.654 165.427 260.620
ATOM   3560  O4* A   2 167     235.210 166.158 261.794
ATOM   3561  C1* A   2 167     235.737 167.474 261.763
ATOM   3562   N9 A   2 167     236.581 167.666 262.943
ATOM   3563   C5 A   2 167     237.813 168.576 264.524
ATOM   3564   N7 A   2 167     237.836 167.207 264.755
ATOM   3565   C8 A   2 167     237.092 166.713 263.795
ATOM   3566   N1 A   2 167     238.190 170.901 264.707
ATOM   3567   C2 A   2 167     237.411 171.037 263.623
ATOM   3568   N3 A   2 167     236.793 170.097 262.907
ATOM   3569   C4 A   2 167     237.038 168.874 263.416
ATOM   3570   C6 A   2 167     238.417 169.656 265.190
ATOM   3571   N6 A   2 167     239.199 169.514 266.262
ATOM   3572  C2* A   2 167     236.504 167.631 260.447
ATOM   3573  O2* A   2 167     235.646 168.196 259.476
ATOM   3574  C3* A   2 167     236.886 166.186 260.145
ATOM   3575  O3* A   2 167     237.118 165.983 258.750
ATOM   3576    P G   2 168     238.626 165.886 258.187
ATOM   3577  O1P G   2 168     238.530 165.728 256.710
ATOM   3578  O2P G   2 168     239.362 164.869 258.987
ATOM   3579  O5* G   2 168     239.268 167.316 258.491
ATOM   3580  C5* G   2 168     238.706 168.526 257.937
ATOM   3581  C4* G   2 168     239.236 169.733 258.680
ATOM   3582  O4* G   2 168     238.949 169.570 260.094
ATOM   3583  C1* G   2 168     240.022 170.083 260.866
ATOM   3584   N9 G   2 168     240.564 169.002 261.690
ATOM   3585   C4 G   2 168     241.476 169.134 262.717
ATOM   3586   N2 G   2 168     243.526 171.141 264.687
ATOM   3587   N3 G   2 168     242.039 170.290 263.136
ATOM   3588   C2 G   2 168     242.877 170.096 264.143
ATOM   3589   N1 G   2 168     243.141 168.863 264.694
ATOM   3590   C6 G   2 168     242.572 167.661 264.280
ATOM   3591   O6 G   2 168     242.878 166.604 264.847
ATOM   3592   C5 G   2 168     241.672 167.856 263.200
ATOM   3593   N7 G   2 168     240.904 166.939 262.493
ATOM   3594   C8 G   2 168     240.267 167.660 261.610
ATOM   3595  C2* G   2 168     241.025 170.719 259.897
ATOM   3596  O2* G   2 168     240.734 172.100 259.783
ATOM   3597  C3* G   2 168     240.743 169.943 258.614
ATOM   3598  O3* G   2 168     241.095 170.692 257.445
ATOM   3599    P G   2 169     242.532 170.476 256.749
ATOM   3600  O1P G   2 169     242.543 171.282 255.497
ATOM   3601  O2P G   2 169     242.801 169.012 256.680
ATOM   3602  O5* G   2 169     243.572 171.130 257.768
ATOM   3603  C5* G   2 169     243.576 172.553 258.028
ATOM   3604  C4* G   2 169     244.401 172.858 259.261
ATOM   3605  O4* G   2 169     243.848 172.132 260.392
ATOM   3606  C1* G   2 169     244.899 171.718 261.254
ATOM   3607   N9 G   2 169     244.864 170.260 261.378
ATOM   3608   C4 G   2 169     245.620 169.491 262.242
ATOM   3609   N2 G   2 169     248.047 169.246 264.722
ATOM   3610   N3 G   2 169     246.547 169.951 263.113
ATOM   3611   C2 G   2 169     247.098 168.970 263.812
ATOM   3612   N1 G   2 169     246.762 167.644 263.670
ATOM   3613   C6 G   2 169     245.811 167.149 262.784
ATOM   3614   O6 G   2 169     245.583 165.933 262.741
ATOM   3615   C5 G   2 169     245.215 168.190 262.022
ATOM   3616   N7 G   2 169     244.241 168.136 261.033
ATOM   3617   C8 G   2 169     244.066 169.381 260.679
ATOM   3618  C2* G   2 169     246.209 172.280 260.692
ATOM   3619  O2* G   2 169     246.487 173.514 261.327
ATOM   3620  C3* G   2 169     245.863 172.431 259.214
ATOM   3621  O3* G   2 169     246.671 173.420 258.573
ATOM   3622    P U   2 170     247.848 172.972 257.567
ATOM   3623  O1P U   2 170     248.364 174.212 256.919
ATOM   3624  O2P U   2 170     247.340 171.858 256.718
ATOM   3625  O5* U   2 170     248.988 172.388 258.519
ATOM   3626  C5* U   2 170     249.870 173.264 259.252
ATOM   3627  C4* U   2 170     250.840 172.454 260.084
ATOM   3628  O4* U   2 170     250.089 171.633 261.020
ATOM   3629  C1* U   2 170     250.745 170.384 261.194
ATOM   3630   N1 U   2 170     249.832 169.310 260.767
ATOM   3631   C6 U   2 170     248.943 169.492 259.723
ATOM   3632   C2 U   2 170     249.885 168.104 261.454
ATOM   3633   O2 U   2 170     250.668 167.889 262.370
ATOM   3634   N3 U   2 170     248.989 167.155 261.025
ATOM   3635   C4 U   2 170     248.070 167.277 259.998
ATOM   3636   O4 U   2 170     247.312 166.336 259.751
ATOM   3637   C5 U   2 170     248.087 168.542 259.326
ATOM   3638  C2* U   2 170     252.054 170.436 260.402
ATOM   3639  O2* U   2 170     253.088 170.870 261.263
ATOM   3640  C3* U   2 170     251.709 171.458 259.325
ATOM   3641  O3* U   2 170     252.870 172.079 258.777
ATOM   3642    P U   2 171     253.702 171.337 257.614
ATOM   3643  O1P U   2 171     254.706 172.311 257.094
ATOM   3644  O2P U   2 171     252.732 170.714 256.674
ATOM   3645  O5* U   2 171     254.477 170.168 258.377
ATOM   3646  C5* U   2 171     255.601 170.459 259.235
ATOM   3647  C4* U   2 171     256.117 169.193 259.888
ATOM   3648  O4* U   2 171     255.089 168.630 260.749
ATOM   3649  C1* U   2 171     255.209 167.211 260.767
ATOM   3650   N1 U   2 171     253.953 166.612 260.280
ATOM   3651   C6 U   2 171     253.101 167.303 259.439
ATOM   3652   C2 U   2 171     253.653 165.316 260.689
ATOM   3653   O2 U   2 171     254.372 164.665 261.436
ATOM   3654   N3 U   2 171     252.478 164.810 260.188
ATOM   3655   C4 U   2 171     251.590 165.444 259.343
ATOM   3656   O4 U   2 171     250.581 164.843 258.966
ATOM   3657   C5 U   2 171     251.963 166.778 258.971
ATOM   3658  C2* U   2 171     256.418 166.844 259.901
ATOM   3659  O2* U   2 171     257.557 166.725 260.730
ATOM   3660  C3* U   2 171     256.482 168.042 258.961
ATOM   3661  O3* U   2 171     257.773 168.200 258.377
ATOM   3662    P A   2 172     258.113 167.462 256.986
ATOM   3663  O1P A   2 172     259.418 167.998 256.508
ATOM   3664  O2P A   2 172     256.916 167.553 256.102
ATOM   3665  O5* A   2 172     258.316 165.931 257.394
ATOM   3666  C5* A   2 172     259.384 165.530 258.285
ATOM   3667  C4* A   2 172     259.163 164.114 258.780
ATOM   3668  O4* A   2 172     257.902 164.041 259.502
ATOM   3669  C1* A   2 172     257.297 162.773 259.282
ATOM   3670   N9 A   2 172     256.013 162.977 258.602
ATOM   3671   C5 A   2 172     254.024 162.660 257.710
ATOM   3672   N7 A   2 172     254.331 163.998 257.505
ATOM   3673   C8 A   2 172     255.516 164.136 258.050
ATOM   3674   N1 A   2 172     252.908 160.578 257.715
ATOM   3675   C2 A   2 172     253.974 160.093 258.364
ATOM   3676   N3 A   2 172     255.088 160.721 258.746
ATOM   3677   C4 A   2 172     255.050 162.018 258.385
ATOM   3678   C6 A   2 172     252.901 161.885 257.366
ATOM   3679   N6 A   2 172     251.838 162.372 256.720
ATOM   3680  C2* A   2 172     258.275 161.939 258.448
ATOM   3681  O2* A   2 172     259.094 161.165 259.307
ATOM   3682  C3* A   2 172     259.042 163.032 257.714
ATOM   3683  O3* A   2 172     260.312 162.578 257.246
ATOM   3684    P A   2 173     260.441 161.957 255.766
ATOM   3685  O1P A   2 173     261.879 161.648 255.531
ATOM   3686  O2P A   2 173     259.720 162.857 254.819
ATOM   3687  O5* A   2 173     259.638 160.581 255.848
ATOM   3688  C5* A   2 173     260.209 159.422 256.486
ATOM   3689  C4* A   2 173     259.313 158.221 256.280
ATOM   3690  O4* A   2 173     258.017 158.482 256.884
ATOM   3691  C1* A   2 173     256.996 157.866 256.111
ATOM   3692   N9 A   2 173     256.074 158.901 255.637
ATOM   3693   C5 A   2 173     254.301 159.938 254.843
ATOM   3694   N7 A   2 173     255.256 160.921 255.069
ATOM   3695   C8 A   2 173     256.286 160.258 255.538
ATOM   3696   N1 A   2 173     252.302 158.833 254.247
ATOM   3697   C2 A   2 173     252.909 157.696 254.619
ATOM   3698   N3 A   2 173     254.139 157.514 255.097
ATOM   3699   C4 A   2 173     254.791 158.689 255.187
ATOM   3700   C6 A   2 173     252.987 159.994 254.347
ATOM   3701   N6 A   2 173     252.387 161.127 253.971
ATOM   3702  C2* A   2 173     257.679 157.098 254.974
ATOM   3703  O2* A   2 173     257.868 155.752 255.368
ATOM   3704  C3* A   2 173     258.984 157.873 254.834
ATOM   3705  O3* A   2 173     260.014 157.103 254.220
ATOM   3706    P U   2 174     260.276 157.236 252.637
ATOM   3707  O1P U   2 174     261.491 156.438 252.315
ATOM   3708  O2P U   2 174     260.234 158.681 252.284
ATOM   3709  O5* U   2 174     259.013 156.522 251.971
ATOM   3710  C5* U   2 174     258.827 155.094 252.073
ATOM   3711  C4* U   2 174     257.467 154.694 251.538
ATOM   3712  O4* U   2 174     256.436 155.389 252.291
ATOM   3713  C1* U   2 174     255.325 155.651 251.446
ATOM   3714   N1 U   2 174     255.087 157.103 251.395
ATOM   3715   C6 U   2 174     256.117 158.017 251.537
ATOM   3716   C2 U   2 174     253.780 157.530 251.194
ATOM   3717   O2 U   2 174     252.837 156.757 251.061
ATOM   3718   N3 U   2 174     253.615 158.893 251.153
ATOM   3719   C4 U   2 174     254.595 159.856 251.287
ATOM   3720   O4 U   2 174     254.282 161.047 251.224
ATOM   3721   C5 U   2 174     255.920 159.341 251.489
ATOM   3722  C2* U   2 174     255.635 155.048 250.073
ATOM   3723  O2* U   2 174     255.079 153.750 250.007
ATOM   3724  C3* U   2 174     257.160 155.046 250.087
ATOM   3725  O3* U   2 174     257.697 154.093 249.170
ATOM   3726    P G   2 175     257.968 154.518 247.641
ATOM   3727  O1P G   2 175     258.695 153.393 246.986
ATOM   3728  O2P G   2 175     258.566 155.880 247.633
ATOM   3729  O5* G   2 175     256.512 154.616 246.994
ATOM   3730  C5* G   2 175     255.781 153.426 246.627
ATOM   3731  C4* G   2 175     254.431 153.791 246.044
ATOM   3732  O4* G   2 175     253.647 154.508 247.034
ATOM   3733  C1* G   2 175     252.814 155.458 246.384
ATOM   3734   N9 G   2 175     253.133 156.791 246.895
ATOM   3735   C4 G   2 175     252.325 157.904 246.826
ATOM   3736   N2 G   2 175     249.342 159.403 245.859
ATOM   3737   N3 G   2 175     251.095 157.960 246.267
ATOM   3738   C2 G   2 175     250.566 159.168 246.361
ATOM   3739   N1 G   2 175     251.198 160.238 246.955
ATOM   3740   C6 G   2 175     252.464 160.201 247.534
ATOM   3741   O6 G   2 175     252.941 161.221 248.042
ATOM   3742   C5 G   2 175     253.040 158.913 247.442
ATOM   3743   N7 G   2 175     254.271 158.446 247.885
ATOM   3744   C8 G   2 175     254.285 157.188 247.539
ATOM   3745  C2* G   2 175     253.033 155.309 244.874
ATOM   3746  O2* G   2 175     252.046 154.439 244.355
ATOM   3747  C3* G   2 175     254.436 154.711 244.831
ATOM   3748  O3* G   2 175     254.673 153.979 243.627
ATOM   3749    P A   2 176     255.235 154.736 242.322
ATOM   3750  O1P A   2 176     255.679 153.693 241.356
ATOM   3751  O2P A   2 176     256.197 155.783 242.767
ATOM   3752  O5* A   2 176     253.954 155.459 241.705
ATOM   3753  C5* A   2 176     252.836 154.693 241.212
ATOM   3754  C4* A   2 176     251.630 155.582 241.044
ATOM   3755  O4* A   2 176     251.360 156.244 242.308
ATOM   3756  C1* A   2 176     250.889 157.560 242.068
ATOM   3757   N9 A   2 176     251.798 158.505 242.725
ATOM   3758   C5 A   2 176     252.636 160.277 243.732
ATOM   3759   N7 A   2 176     253.644 159.323 243.724
ATOM   3760   C8 A   2 176     253.102 158.296 243.113
ATOM   3761   N1 A   2 176     251.428 162.277 244.084
ATOM   3762   C2 A   2 176     250.407 161.680 243.449
ATOM   3763   N3 A   2 176     250.336 160.454 242.928
ATOM   3764   C4 A   2 176     251.497 159.794 243.107
ATOM   3765   C6 A   2 176     252.579 161.585 244.246
ATOM   3766   N6 A   2 176     253.595 162.170 244.885
ATOM   3767  C2* A   2 176     250.757 157.732 240.552
ATOM   3768  O2* A   2 176     249.428 157.418 240.176
ATOM   3769  C3* A   2 176     251.778 156.718 240.042
ATOM   3770  O3* A   2 176     251.491 156.262 238.714
ATOM   3771    P G   2 177     252.222 156.940 237.445
ATOM   3772  O1P G   2 177     251.717 156.234 236.233
ATOM   3773  O2P G   2 177     253.684 156.982 237.710
ATOM   3774  O5* G   2 177     251.655 158.432 237.414
ATOM   3775  C5* G   2 177     250.236 158.670 237.481
ATOM   3776  C4* G   2 177     249.935 160.138 237.701
ATOM   3777  O4* G   2 177     250.534 160.589 238.953
ATOM   3778  C1* G   2 177     251.152 161.840 238.741
ATOM   3779   N9 G   2 177     252.195 162.052 239.745
ATOM   3780   C4 G   2 177     253.327 161.292 239.979
ATOM   3781   N2 G   2 177     255.365 158.575 239.211
ATOM   3782   N3 G   2 177     253.700 160.179 239.307
ATOM   3783   C2 G   2 177     254.840 159.678 239.769
ATOM   3784   N1 G   2 177     255.552 160.222 240.811
ATOM   3785   C6 G   2 177     255.189 161.363 241.518
ATOM   3786   O6 G   2 177     255.903 161.768 242.445
ATOM   3787   C5 G   2 177     253.972 161.916 241.030
ATOM   3788   N7 G   2 177     253.268 163.038 241.444
ATOM   3789   C8 G   2 177     252.227 163.077 240.659
ATOM   3790  C2* G   2 177     251.602 161.807 237.283
ATOM   3791  O2* G   2 177     251.822 163.122 236.806
ATOM   3792  C3* G   2 177     250.404 161.118 236.623
ATOM   3793  O3* G   2 177     249.362 162.063 236.386
ATOM   3794    P G   2 178     248.485 161.959 235.038
ATOM   3795  O1P G   2 178     247.510 163.083 235.057
ATOM   3796  O2P G   2 178     247.991 160.562 234.905
ATOM   3797  O5* G   2 178     249.539 162.227 233.872
ATOM   3798  C5* G   2 178     250.156 163.519 233.725
ATOM   3799  C4* G   2 178     251.466 163.406 232.978
ATOM   3800  O4* G   2 178     252.413 162.600 233.733
ATOM   3801  C1* G   2 178     253.334 161.994 232.832
ATOM   3802   N9 G   2 178     253.327 160.545 233.027
ATOM   3803   C4 G   2 178     254.339 159.678 232.673
ATOM   3804   N2 G   2 178     257.492 159.121 231.313
ATOM   3805   N3 G   2 178     255.516 160.020 232.101
ATOM   3806   C2 G   2 178     256.282 158.965 231.874
ATOM   3807   N1 G   2 178     255.919 157.675 232.181
ATOM   3808   C6 G   2 178     254.713 157.299 232.766
ATOM   3809   O6 G   2 178     254.485 156.105 232.992
ATOM   3810   C5 G   2 178     253.884 158.423 233.021
ATOM   3811   N7 G   2 178     252.617 158.496 233.588
ATOM   3812   C8 G   2 178     252.328 159.770 233.575
ATOM   3813  C2* G   2 178     252.911 162.390 231.415
ATOM   3814  O2* G   2 178     253.675 163.505 230.994
ATOM   3815  C3* G   2 178     251.436 162.718 231.624
ATOM   3816  O3* G   2 178     250.925 163.559 230.595
ATOM   3817    P C   2 179     250.251 162.900 229.289
ATOM   3818  O1P C   2 179     249.728 164.008 228.441
ATOM   3819  O2P C   2 179     249.328 161.824 229.737
ATOM   3820  O5* C   2 179     251.474 162.214 228.529
ATOM   3821  C5* C   2 179     252.588 163.001 228.066
ATOM   3822  C4* C   2 179     253.724 162.106 227.626
ATOM   3823  O4* C   2 179     254.239 161.353 228.761
ATOM   3824  C1* C   2 179     254.726 160.091 228.310
ATOM   3825   N1 C   2 179     253.963 159.009 228.964
ATOM   3826   C6 C   2 179     252.686 159.213 229.411
ATOM   3827   C5 C   2 179     251.977 158.218 229.962
ATOM   3828   C2 C   2 179     254.565 157.747 229.100
ATOM   3829   O2 C   2 179     255.735 157.589 228.709
ATOM   3830   N3 C   2 179     253.858 156.734 229.655
ATOM   3831   C4 C   2 179     252.606 156.941 230.070
ATOM   3832   N4 C   2 179     251.945 155.905 230.595
ATOM   3833  C2* C   2 179     254.544 160.056 226.791
ATOM   3834  O2* C   2 179     255.736 160.493 226.164
ATOM   3835  C3* C   2 179     253.381 161.024 226.619
ATOM   3836  O3* C   2 179     253.260 161.514 225.294
ATOM   3837    P G   2 180     252.298 160.746 224.262
ATOM   3838  O1P G   2 180     252.312 161.500 222.979
ATOM   3839  O2P G   2 180     251.002 160.493 224.950
ATOM   3840  O5* G   2 180     253.028 159.344 224.040
ATOM   3841  C5* G   2 180     254.352 159.285 223.472
ATOM   3842  C4* G   2 180     254.841 157.855 223.398
ATOM   3843  O4* G   2 180     255.007 157.313 224.734
ATOM   3844  C1* G   2 180     254.819 155.905 224.695
ATOM   3845   N9 G   2 180     253.780 155.526 225.650
ATOM   3846   C4 G   2 180     253.584 154.264 226.160
ATOM   3847   N2 G   2 180     254.518 150.918 226.348
ATOM   3848   N3 G   2 180     254.328 153.169 225.877
ATOM   3849   C2 G   2 180     253.891 152.095 226.513
ATOM   3850   N1 G   2 180     252.805 152.096 227.359
ATOM   3851   C6 G   2 180     252.026 153.212 227.667
ATOM   3852   O6 G   2 180     251.066 153.103 228.442
ATOM   3853   C5 G   2 180     252.489 154.372 226.993
ATOM   3854   N7 G   2 180     252.011 155.676 227.014
ATOM   3855   C8 G   2 180     252.807 156.326 226.207
ATOM   3856  C2* G   2 180     254.470 155.525 223.253
ATOM   3857  O2* G   2 180     255.646 155.104 222.588
ATOM   3858  C3* G   2 180     253.928 156.846 222.720
ATOM   3859  O3* G   2 180     254.012 156.911 221.300
ATOM   3860    P A   2 181     252.663 156.951 220.423
ATOM   3861  O1P A   2 181     252.698 158.213 219.632
ATOM   3862  O2P A   2 181     251.500 156.676 221.314
ATOM   3863  O5* A   2 181     252.814 155.719 219.420
ATOM   3864  C5* A   2 181     252.543 155.864 218.010
ATOM   3865  C4* A   2 181     252.439 154.507 217.354
ATOM   3866  O4* A   2 181     253.636 153.743 217.669
ATOM   3867  C1* A   2 181     253.304 152.369 217.809
ATOM   3868   N9 A   2 181     253.631 151.940 219.174
ATOM   3869   C5 A   2 181     254.198 150.731 220.928
ATOM   3870   N7 A   2 181     253.976 152.018 221.399
ATOM   3871   C8 A   2 181     253.643 152.694 220.326
ATOM   3872   N1 A   2 181     254.718 148.428 220.815
ATOM   3873   C2 A   2 181     254.485 148.518 219.499
ATOM   3874   N3 A   2 181     254.119 149.579 218.775
ATOM   3875   C4 A   2 181     253.991 150.667 219.559
ATOM   3876   C6 A   2 181     254.583 149.539 221.574
ATOM   3877   N6 A   2 181     254.820 149.452 222.886
ATOM   3878  C2* A   2 181     251.819 152.226 217.465
ATOM   3879  O2* A   2 181     251.700 151.935 216.083
ATOM   3880  C3* A   2 181     251.297 153.613 217.822
ATOM   3881  O3* A   2 181     250.067 153.922 217.156
ATOM   3882    P A   2 182     248.655 153.585 217.866
ATOM   3883  O1P A   2 182     247.587 154.171 217.010
ATOM   3884  O2P A   2 182     248.738 153.972 219.300
ATOM   3885  O5* A   2 182     248.538 151.995 217.778
ATOM   3886  C5* A   2 182     248.453 151.328 216.498
ATOM   3887  C4* A   2 182     248.815 149.862 216.630
ATOM   3888  O4* A   2 182     250.131 149.740 217.238
ATOM   3889  C1* A   2 182     250.192 148.548 218.008
ATOM   3890   N9 A   2 182     250.515 148.893 219.396
ATOM   3891   C5 A   2 182     251.168 148.782 221.497
ATOM   3892   N7 A   2 182     250.792 150.100 221.277
ATOM   3893   C8 A   2 182     250.411 150.114 220.022
ATOM   3894   N1 A   2 182     251.945 146.799 222.518
ATOM   3895   C2 A   2 182     251.730 146.199 221.340
ATOM   3896   N3 A   2 182     251.264 146.715 220.203
ATOM   3897   C4 A   2 182     251.000 148.026 220.349
ATOM   3898   C6 A   2 182     251.666 148.117 222.632
ATOM   3899   N6 A   2 182     251.874 148.717 223.807
ATOM   3900  C2* A   2 182     248.848 147.833 217.849
ATOM   3901  O2* A   2 182     248.956 146.893 216.796
ATOM   3902  C3* A   2 182     247.924 149.000 217.513
ATOM   3903  O3* A   2 182     246.754 148.562 216.819
ATOM   3904    P C   2 183     245.425 148.176 217.648
ATOM   3905  O1P C   2 183     244.415 147.703 216.663
ATOM   3906  O2P C   2 183     245.092 149.304 218.558
ATOM   3907  O5* C   2 183     245.866 146.935 218.548
ATOM   3908  C5* C   2 183     246.269 145.683 217.952
ATOM   3909  C4* C   2 183     246.694 144.704 219.022
ATOM   3910  O4* C   2 183     247.881 145.195 219.698
ATOM   3911  C1* C   2 183     247.878 144.741 221.044
ATOM   3912   N1 C   2 183     248.076 145.892 221.949
ATOM   3913   C6 C   2 183     247.590 147.131 221.632
ATOM   3914   C5 C   2 183     247.769 148.178 222.453
ATOM   3915   C2 C   2 183     248.779 145.696 223.156
ATOM   3916   O2 C   2 183     249.214 144.564 223.430
ATOM   3917   N3 C   2 183     248.963 146.746 223.992
ATOM   3918   C4 C   2 183     248.484 147.950 223.669
ATOM   3919   N4 C   2 183     248.693 148.955 224.527
ATOM   3920  C2* C   2 183     246.586 143.946 221.271
ATOM   3921  O2* C   2 183     246.873 142.567 221.150
ATOM   3922  C3* C   2 183     245.697 144.478 220.148
ATOM   3923  O3* C   2 183     244.697 143.541 219.753
ATOM   3924    P C   2 184     243.147 143.840 220.068
ATOM   3925  O1P C   2 184     242.348 142.819 219.334
ATOM   3926  O2P C   2 184     242.878 145.284 219.836
ATOM   3927  O5* C   2 184     243.018 143.558 221.630
ATOM   3928  C5* C   2 184     243.225 142.235 222.163
ATOM   3929  C4* C   2 184     243.168 142.261 223.672
ATOM   3930  O4* C   2 184     244.278 143.048 224.186
ATOM   3931  C1* C   2 184     243.872 143.726 225.369
ATOM   3932   N1 C   2 184     244.000 145.185 225.158
ATOM   3933   C6 C   2 184     244.018 145.717 223.897
ATOM   3934   C5 C   2 184     244.120 147.040 223.705
ATOM   3935   C2 C   2 184     244.097 146.027 226.281
ATOM   3936   O2 C   2 184     244.083 145.526 227.419
ATOM   3937   N3 C   2 184     244.201 147.364 226.098
ATOM   3938   C4 C   2 184     244.213 147.870 224.863
ATOM   3939   N4 C   2 184     244.315 149.196 224.737
ATOM   3940  C2* C   2 184     242.434 143.293 225.674
ATOM   3941  O2* C   2 184     242.450 142.197 226.568
ATOM   3942  C3* C   2 184     241.940 142.921 224.282
ATOM   3943  O3* C   2 184     240.809 142.060 224.307
ATOM   3944    P G   2 185     239.342 142.682 224.526
ATOM   3945  O1P G   2 185     238.348 141.614 224.229
ATOM   3946  O2P G   2 185     239.260 143.981 223.803
ATOM   3947  O5* G   2 185     239.303 142.993 226.088
ATOM   3948  C5* G   2 185     239.318 141.925 227.054
ATOM   3949  C4* G   2 185     239.082 142.470 228.443
ATOM   3950  O4* G   2 185     240.221 143.275 228.858
ATOM   3951  C1* G   2 185     239.773 144.381 229.631
ATOM   3952   N9 G   2 185     240.097 145.609 228.906
ATOM   3953   C4 G   2 185     240.062 146.898 229.402
ATOM   3954   N2 G   2 185     239.509 149.128 232.025
ATOM   3955   N3 G   2 185     239.740 147.262 230.666
ATOM   3956   C2 G   2 185     239.792 148.580 230.830
ATOM   3957   N1 G   2 185     240.127 149.462 229.831
ATOM   3958   C6 G   2 185     240.460 149.106 228.526
ATOM   3959   O6 G   2 185     240.742 149.979 227.700
ATOM   3960   C5 G   2 185     240.416 147.705 228.339
ATOM   3961   N7 G   2 185     240.681 146.945 227.207
ATOM   3962   C8 G   2 185     240.483 145.713 227.588
ATOM   3963  C2* G   2 185     238.262 144.203 229.826
ATOM   3964  O2* G   2 185     238.022 143.494 231.028
ATOM   3965  C3* G   2 185     237.895 143.408 228.579
ATOM   3966  O3* G   2 185     236.659 142.703 228.692
ATOM   3967    P G   2 186     235.351 143.256 227.928
ATOM   3968  O1P G   2 186     234.264 142.256 228.112
ATOM   3969  O2P G   2 186     235.749 143.664 226.552
ATOM   3970  O5* G   2 186     234.954 144.571 228.742
ATOM   3971  C5* G   2 186     234.772 144.526 230.176
ATOM   3972  C4* G   2 186     234.902 145.912 230.778
ATOM   3973  O4* G   2 186     236.198 146.479 230.439
ATOM   3974  C1* G   2 186     236.093 147.895 230.368
ATOM   3975   N9 G   2 186     236.569 148.353 229.062
ATOM   3976   C4 G   2 186     236.759 149.665 228.686
ATOM   3977   N2 G   2 186     236.623 153.060 229.438
ATOM   3978   N3 G   2 186     236.524 150.753 229.455
ATOM   3979   C2 G   2 186     236.805 151.880 228.819
ATOM   3980   N1 G   2 186     237.283 151.932 227.529
ATOM   3981   C6 G   2 186     237.534 150.825 226.719
ATOM   3982   O6 G   2 186     237.968 150.983 225.569
ATOM   3983   C5 G   2 186     237.232 149.610 227.390
ATOM   3984   N7 G   2 186     237.332 148.294 226.956
ATOM   3985   C8 G   2 186     236.927 147.585 227.975
ATOM   3986  C2* G   2 186     234.636 148.264 230.670
ATOM   3987  O2* G   2 186     234.528 148.597 232.042
ATOM   3988  C3* G   2 186     233.913 146.969 230.308
ATOM   3989  O3* G   2 186     232.661 146.849 230.983
ATOM   3990    P G   2 187     231.330 147.465 230.318
ATOM   3991  O1P G   2 187     230.166 146.974 231.108
ATOM   3992  O2P G   2 187     231.377 147.218 228.848
ATOM   3993  O5* G   2 187     231.469 149.035 230.560
ATOM   3994  C5* G   2 187     231.252 149.614 231.866
ATOM   3995  C4* G   2 187     231.355 151.121 231.788
ATOM   3996  O4* G   2 187     232.708 151.496 231.401
ATOM   3997  C1* G   2 187     232.665 152.613 230.517
ATOM   3998   N9 G   2 187     233.170 152.195 229.209
ATOM   3999   C4 G   2 187     233.547 153.023 228.175
ATOM   4000   N2 G   2 187     233.993 156.227 226.885
ATOM   4001   N3 G   2 187     233.520 154.376 228.188
ATOM   4002   C2 G   2 187     233.951 154.892 227.044
ATOM   4003   N1 G   2 187     234.373 154.137 225.972
ATOM   4004   C6 G   2 187     234.408 152.743 225.937
ATOM   4005   O6 G   2 187     234.810 152.158 224.920
ATOM   4006   C5 G   2 187     233.946 152.179 227.157
ATOM   4007   N7 G   2 187     233.821 150.850 227.539
ATOM   4008   C8 G   2 187     233.358 150.906 228.758
ATOM   4009  C2* G   2 187     231.206 153.078 230.455
ATOM   4010  O2* G   2 187     230.974 154.066 231.444
ATOM   4011  C3* G   2 187     230.475 151.771 230.729
ATOM   4012  O3* G   2 187     229.136 151.959 231.166
ATOM   4013    P G   2 188     227.963 152.121 230.079
ATOM   4014  O1P G   2 188     226.693 152.368 230.817
ATOM   4015  O2P G   2 188     228.046 150.981 229.120
ATOM   4016  O5* G   2 188     228.348 153.462 229.307
ATOM   4017  C5* G   2 188     227.727 153.797 228.054
ATOM   4018  C4* G   2 188     228.309 155.080 227.504
ATOM   4019  O4* G   2 188     229.756 154.964 227.399
ATOM   4020  C1* G   2 188     230.209 155.641 226.232
ATOM   4021   N9 G   2 188     230.854 154.667 225.348
ATOM   4022   C4 G   2 188     231.513 154.938 224.166
ATOM   4023   N2 G   2 188     232.610 157.215 221.775
ATOM   4024   N3 G   2 188     231.671 156.157 223.603
ATOM   4025   C2 G   2 188     232.361 156.094 222.470
ATOM   4026   N1 G   2 188     232.857 154.926 221.937
ATOM   4027   C6 G   2 188     232.708 153.663 222.502
ATOM   4028   O6 G   2 188     233.200 152.676 221.945
ATOM   4029   C5 G   2 188     231.967 153.715 223.711
ATOM   4030   N7 G   2 188     231.592 152.696 224.577
ATOM   4031   C8 G   2 188     230.936 153.302 225.529
ATOM   4032  C2* G   2 188     228.990 156.326 225.605
ATOM   4033  O2* G   2 188     228.896 157.650 226.096
ATOM   4034  C3* G   2 188     227.859 155.427 226.093
ATOM   4035  O3* G   2 188     226.586 156.076 226.082
ATOM   4036    P G   2 189     225.431 155.560 225.080
ATOM   4037  O1P G   2 189     224.317 156.549 225.137
ATOM   4038  O2P G   2 189     225.153 154.126 225.374
ATOM   4039  O5* G   2 189     226.102 155.652 223.639
ATOM   4040  C5* G   2 189     226.468 156.923 223.076
ATOM   4041  C4* G   2 189     227.232 156.728 221.786
ATOM   4042  O4* G   2 189     228.545 156.160 222.055
ATOM   4043  C1* G   2 189     228.911 155.286 220.993
ATOM   4044   N9 G   2 189     229.075 153.940 221.537
ATOM   4045   C4 G   2 189     229.833 152.929 220.993
ATOM   4046   N2 G   2 189     231.977 151.774 218.498
ATOM   4047   N3 G   2 189     230.572 153.011 219.862
ATOM   4048   C2 G   2 189     231.192 151.870 219.589
ATOM   4049   N1 G   2 189     231.088 150.736 220.366
ATOM   4050   C6 G   2 189     230.331 150.629 221.534
ATOM   4051   O6 G   2 189     230.303 149.558 222.159
ATOM   4052   C5 G   2 189     229.665 151.849 221.838
ATOM   4053   N7 G   2 189     228.824 152.175 222.894
ATOM   4054   C8 G   2 189     228.501 153.422 222.677
ATOM   4055  C2* G   2 189     227.804 155.365 219.936
ATOM   4056  O2* G   2 189     228.133 156.350 218.975
ATOM   4057  C3* G   2 189     226.608 155.757 220.797
ATOM   4058  O3* G   2 189     225.546 156.357 220.062
ATOM   4059    P A   2 190     224.567 155.433 219.181
ATOM   4060  O1P A   2 190     223.379 156.259 218.814
ATOM   4061  O2P A   2 190     224.368 154.135 219.887
ATOM   4062  O5* A   2 190     225.425 155.156 217.867
ATOM   4063  C5* A   2 190     224.911 155.481 216.564
ATOM   4064  C4* A   2 190     225.430 156.830 216.119
ATOM   4065  O4* A   2 190     226.871 156.896 216.287
ATOM   4066  C1* A   2 190     227.440 157.632 215.214
ATOM   4067   N9 A   2 190     228.423 156.778 214.531
ATOM   4068   C5 A   2 190     230.045 156.017 213.242
ATOM   4069   N7 A   2 190     229.620 154.941 214.007
ATOM   4070   C8 A   2 190     228.659 155.439 214.749
ATOM   4071   N1 A   2 190     231.216 157.347 211.685
ATOM   4072   C2 A   2 190     230.433 158.362 212.080
ATOM   4073   N3 A   2 190     229.461 158.375 212.994
ATOM   4074   C4 A   2 190     229.314 157.157 213.548
ATOM   4075   C6 A   2 190     231.042 156.137 212.261
ATOM   4076   N6 A   2 190     231.821 155.122 211.875
ATOM   4077  C2* A   2 190     226.285 158.148 214.343
ATOM   4078  O2* A   2 190     225.951 159.458 214.764
ATOM   4079  C3* A   2 190     225.189 157.133 214.652
ATOM   4080  O3* A   2 190     223.874 157.655 214.478
ATOM   4081    P A   2 191     222.789 156.839 213.610
ATOM   4082  O1P A   2 191     221.443 157.289 214.059
ATOM   4083  O2P A   2 191     223.118 155.386 213.627
ATOM   4084  O5* A   2 191     223.002 157.385 212.130
ATOM   4085  C5* A   2 191     222.942 158.799 211.852
ATOM   4086  C4* A   2 191     224.039 159.187 210.891
ATOM   4087  O4* A   2 191     225.324 158.815 211.459
ATOM   4088  C1* A   2 191     226.208 158.423 210.419
ATOM   4089   N9 A   2 191     226.671 157.054 210.676
ATOM   4090   C5 A   2 191     227.848 155.191 210.648
ATOM   4091   N7 A   2 191     226.783 154.964 211.509
ATOM   4092   C8 A   2 191     226.115 156.093 211.492
ATOM   4093   N1 A   2 191     229.812 154.909 209.365
ATOM   4094   C2 A   2 191     229.626 156.168 208.943
ATOM   4095   N3 A   2 191     228.659 157.029 209.259
ATOM   4096   C4 A   2 191     227.792 156.473 210.126
ATOM   4097   C6 A   2 191     228.922 154.379 210.235
ATOM   4098   N6 A   2 191     229.104 153.125 210.654
ATOM   4099  C2* A   2 191     225.464 158.596 209.090
ATOM   4100  O2* A   2 191     225.781 159.867 208.555
ATOM   4101  C3* A   2 191     224.011 158.488 209.541
ATOM   4102  O3* A   2 191     223.102 159.136 208.651
ATOM   4103    P C   2 192     222.489 158.328 207.400
ATOM   4104  O1P C   2 192     221.369 159.139 206.845
ATOM   4105  O2P C   2 192     222.238 156.923 207.820
ATOM   4106  O5* C   2 192     223.677 158.320 206.336
ATOM   4107  C5* C   2 192     224.212 159.555 205.810
ATOM   4108  C4* C   2 192     225.510 159.298 205.080
ATOM   4109  O4* C   2 192     226.500 158.787 206.015
ATOM   4110  C1* C   2 192     227.358 157.873 205.344
ATOM   4111   N1 C   2 192     227.270 156.553 206.000
ATOM   4112   C6 C   2 192     226.150 156.186 206.694
ATOM   4113   C5 C   2 192     226.060 154.982 207.277
ATOM   4114   C2 C   2 192     228.358 155.667 205.895
ATOM   4115   O2 C   2 192     229.373 156.022 205.270
ATOM   4116   N3 C   2 192     228.274 154.448 206.478
ATOM   4117   C4 C   2 192     227.173 154.100 207.147
ATOM   4118   N4 C   2 192     227.137 152.885 207.702
ATOM   4119  C2* C   2 192     226.929 157.842 203.874
ATOM   4120  O2* C   2 192     227.710 158.777 203.152
ATOM   4121  C3* C   2 192     225.463 158.244 203.986
ATOM   4122  O3* C   2 192     224.939 158.761 202.766
ATOM   4123    P U   2 193     223.739 157.986 202.022
ATOM   4124  O1P U   2 193     223.564 158.621 200.688
ATOM   4125  O2P U   2 193     222.585 157.905 202.953
ATOM   4126  O5* U   2 193     224.297 156.508 201.811
ATOM   4127  C5* U   2 193     225.534 156.276 201.107
ATOM   4128  C4* U   2 193     226.016 154.862 201.341
ATOM   4129  O4* U   2 193     226.266 154.657 202.757
ATOM   4130  C1* U   2 193     226.003 153.302 203.093
ATOM   4131   N1 U   2 193     225.021 153.253 204.193
ATOM   4132   C6 U   2 193     224.083 154.251 204.380
ATOM   4133   C2 U   2 193     225.069 152.157 205.050
ATOM   4134   O2 U   2 193     225.873 151.244 204.922
ATOM   4135   N3 U   2 193     224.139 152.169 206.063
ATOM   4136   C4 U   2 193     223.183 153.135 206.307
ATOM   4137   O4 U   2 193     222.427 153.007 207.272
ATOM   4138   C5 U   2 193     223.189 154.229 205.380
ATOM   4139  C2* U   2 193     225.560 152.585 201.813
ATOM   4140  O2* U   2 193     226.688 151.953 201.238
ATOM   4141  C3* U   2 193     225.044 153.751 200.977
ATOM   4142  O3* U   2 193     225.079 153.469 199.580
ATOM   4143    P G   2 194     223.739 152.992 198.829
ATOM   4144  O1P G   2 194     224.095 152.742 197.404
ATOM   4145  O2P G   2 194     222.643 153.947 199.154
ATOM   4146  O5* G   2 194     223.397 151.595 199.516
ATOM   4147  C5* G   2 194     224.163 150.411 199.210
ATOM   4148  C4* G   2 194     223.559 149.202 199.890
ATOM   4149  O4* G   2 194     223.732 149.304 201.330
ATOM   4150  C1* G   2 194     222.630 148.686 201.981
ATOM   4151   N9 G   2 194     221.989 149.660 202.863
ATOM   4152   C4 G   2 194     221.111 149.377 203.888
ATOM   4153   N2 G   2 194     219.322 147.067 205.779
ATOM   4154   N3 G   2 194     220.676 148.148 204.249
ATOM   4155   C2 G   2 194     219.849 148.199 205.282
ATOM   4156   N1 G   2 194     219.478 149.362 205.909
ATOM   4157   C6 G   2 194     219.912 150.637 205.556
ATOM   4158   O6 G   2 194     219.519 151.622 206.194
ATOM   4159   C5 G   2 194     220.799 150.598 204.448
ATOM   4160   N7 G   2 194     221.452 151.628 203.783
ATOM   4161   C8 G   2 194     222.142 151.028 202.851
ATOM   4162  C2* G   2 194     221.703 148.127 200.897
ATOM   4163  O2* G   2 194     222.012 146.763 200.683
ATOM   4164  C3* G   2 194     222.060 149.013 199.709
ATOM   4165  O3* G   2 194     221.749 148.400 198.461
ATOM   4166    P A   2 195     220.402 148.810 197.682
ATOM   4167  O1P A   2 195     220.414 148.099 196.373
ATOM   4168  O2P A   2 195     220.267 150.291 197.712
ATOM   4169  O5* A   2 195     219.237 148.188 198.573
ATOM   4170  C5* A   2 195     219.123 146.762 198.754
ATOM   4171  C4* A   2 195     218.196 146.456 199.906
ATOM   4172  O4* A   2 195     218.747 147.023 201.124
ATOM   4173  C1* A   2 195     217.697 147.512 201.944
ATOM   4174   N9 A   2 195     217.891 148.953 202.131
ATOM   4175   C5 A   2 195     217.780 151.021 202.884
ATOM   4176   N7 A   2 195     218.630 151.054 201.787
ATOM   4177   C8 A   2 195     218.664 149.808 201.377
ATOM   4178   N1 A   2 195     216.489 151.663 204.755
ATOM   4179   C2 A   2 195     216.131 150.376 204.855
ATOM   4180   N3 A   2 195     216.486 149.339 204.093
ATOM   4181   C4 A   2 195     217.321 149.733 203.113
ATOM   4182   C6 A   2 195     217.329 152.026 203.758
ATOM   4183   N6 A   2 195     217.686 153.309 203.651
ATOM   4184  C2* A   2 195     216.375 147.140 201.263
ATOM   4185  O2* A   2 195     215.924 145.901 201.776
ATOM   4186  C3* A   2 195     216.802 147.059 199.801
ATOM   4187  O3* A   2 195     215.953 146.226 199.009
ATOM   4188    P A   2 196     214.606 146.826 198.358
ATOM   4189  O1P A   2 196     213.756 147.316 199.475
ATOM   4190  O2P A   2 196     214.064 145.812 197.415
ATOM   4191  O5* A   2 196     215.090 148.088 197.512
ATOM   4192  C5* A   2 196     215.753 147.935 196.235
ATOM   4193  C4* A   2 196     216.929 148.877 196.159
ATOM   4194  O4* A   2 196     217.637 148.697 194.895
ATOM   4195  C1* A   2 196     217.882 149.965 194.329
ATOM   4196   N9 A   2 196     218.046 149.840 192.877
ATOM   4197   C5 A   2 196     217.749 149.669 190.699
ATOM   4198   N7 A   2 196     219.109 149.869 190.892
ATOM   4199   C8 A   2 196     219.234 149.955 192.193
ATOM   4200   N1 A   2 196     215.641 149.328 189.686
ATOM   4201   C2 A   2 196     215.135 149.307 190.927
ATOM   4202   N3 A   2 196     215.760 149.449 192.099
ATOM   4203   C4 A   2 196     217.081 149.630 191.914
ATOM   4204   C6 A   2 196     216.972 149.513 189.533
ATOM   4205   N6 A   2 196     217.476 149.543 188.295
ATOM   4206  C2* A   2 196     216.707 150.822 194.790
ATOM   4207  O2* A   2 196     217.006 152.201 194.679
ATOM   4208  C3* A   2 196     216.567 150.361 196.237
ATOM   4209  O3* A   2 196     217.512 151.052 197.046
ATOM   4210    P A   2 197     217.046 151.670 198.454
ATOM   4211  O1P A   2 197     218.171 152.496 198.974
ATOM   4212  O2P A   2 197     216.508 150.558 199.282
ATOM   4213  O5* A   2 197     215.832 152.638 198.087
ATOM   4214  C5* A   2 197     216.056 153.903 197.429
ATOM   4215  C4* A   2 197     215.070 154.938 197.930
ATOM   4216  O4* A   2 197     213.719 154.482 197.654
ATOM   4217  C1* A   2 197     212.852 154.898 198.698
ATOM   4218   N9 A   2 197     212.235 153.711 199.299
ATOM   4219   C5 A   2 197     210.987 152.372 200.528
ATOM   4220   N7 A   2 197     211.729 151.551 199.689
ATOM   4221   C8 A   2 197     212.453 152.388 198.985
ATOM   4222   N1 A   2 197     209.477 153.141 202.174
ATOM   4223   C2 A   2 197     209.874 154.378 201.853
ATOM   4224   N3 A   2 197     210.766 154.768 200.941
ATOM   4225   C4 A   2 197     211.293 153.705 200.304
ATOM   4226   C6 A   2 197     210.024 152.094 201.515
ATOM   4227   N6 A   2 197     209.625 150.857 201.829
ATOM   4228  C2* A   2 197     213.677 155.742 199.675
ATOM   4229  O2* A   2 197     213.545 157.108 199.329
ATOM   4230  C3* A   2 197     215.080 155.199 199.431
ATOM   4231  O3* A   2 197     216.082 156.151 199.787
ATOM   4232    P C   2 198     217.044 155.873 201.047
ATOM   4233  O1P C   2 198     217.817 157.123 201.277
ATOM   4234  O2P C   2 198     217.769 154.593 200.815
ATOM   4235  O5* C   2 198     216.045 155.670 202.275
ATOM   4236  C5* C   2 198     215.280 156.773 202.802
ATOM   4237  C4* C   2 198     214.171 156.263 203.694
ATOM   4238  O4* C   2 198     213.312 155.384 202.919
ATOM   4239  C1* C   2 198     212.855 154.320 203.738
ATOM   4240   N1 C   2 198     213.288 153.038 203.142
ATOM   4241   C6 C   2 198     214.225 153.000 202.143
ATOM   4242   C5 C   2 198     214.588 151.839 201.578
ATOM   4243   C2 C   2 198     212.708 151.848 203.607
ATOM   4244   O2 C   2 198     211.878 151.900 204.529
ATOM   4245   N3 C   2 198     213.066 150.672 203.044
ATOM   4246   C4 C   2 198     213.965 150.649 202.059
ATOM   4247   N4 C   2 198     214.269 149.465 201.523
ATOM   4248  C2* C   2 198     213.363 154.578 205.161
ATOM   4249  O2* C   2 198     212.362 155.281 205.871
ATOM   4250  C3* C   2 198     214.602 155.426 204.892
ATOM   4251  O3* C   2 198     214.943 156.258 206.007
ATOM   4252    P A   2 199     215.917 155.696 207.166
ATOM   4253  O1P A   2 199     217.071 156.631 207.259
ATOM   4254  O2P A   2 199     216.165 154.249 206.930
ATOM   4255  O5* A   2 199     215.070 155.835 208.513
ATOM   4256  C5* A   2 199     213.632 155.782 208.494
ATOM   4257  C4* A   2 199     213.089 155.399 209.854
ATOM   4258  O4* A   2 199     211.655 155.623 209.854
ATOM   4259  C1* A   2 199     210.974 154.389 209.965
ATOM   4260   N9 A   2 199     209.881 154.401 208.989
ATOM   4261   C5 A   2 199     208.017 154.917 207.940
ATOM   4262   N7 A   2 199     208.615 153.909 207.195
ATOM   4263   C8 A   2 199     209.714 153.637 207.857
ATOM   4264   N1 A   2 199     206.519 156.580 208.692
ATOM   4265   C2 A   2 199     207.364 156.770 209.715
ATOM   4266   N3 A   2 199     208.513 156.155 209.984
ATOM   4267   C4 A   2 199     208.785 155.229 209.047
ATOM   4268   C6 A   2 199     206.822 155.641 207.768
ATOM   4269   N6 A   2 199     205.979 155.454 206.747
ATOM   4270  C2* A   2 199     212.012 153.284 209.755
ATOM   4271  O2* A   2 199     211.653 152.112 210.458
ATOM   4272  C3* A   2 199     213.281 153.947 210.284
ATOM   4273  O3* A   2 199     213.346 153.867 211.711
ATOM   4274    P U   2 200     214.375 152.844 212.410
ATOM   4275  O1P U   2 200     214.513 153.260 213.836
ATOM   4276  O2P U   2 200     215.592 152.740 211.558
ATOM   4277  O5* U   2 200     213.623 151.436 212.375
ATOM   4278  C5* U   2 200     212.794 151.010 213.480
ATOM   4279  C4* U   2 200     212.627 149.506 213.467
ATOM   4280  O4* U   2 200     211.894 149.107 212.277
ATOM   4281  C1* U   2 200     212.341 147.826 211.855
ATOM   4282   N1 U   2 200     212.842 147.922 210.473
ATOM   4283   C6 U   2 200     213.430 149.078 209.995
ATOM   4284   C2 U   2 200     212.703 146.805 209.656
ATOM   4285   O2 U   2 200     212.198 145.755 210.034
ATOM   4286   N3 U   2 200     213.179 146.962 208.377
ATOM   4287   C4 U   2 200     213.770 148.089 207.838
ATOM   4288   O4 U   2 200     214.125 148.079 206.658
ATOM   4289   C5 U   2 200     213.885 149.196 208.742
ATOM   4290  C2* U   2 200     213.398 147.350 212.856
ATOM   4291  O2* U   2 200     212.764 146.539 213.826
ATOM   4292  C3* U   2 200     213.904 148.676 213.417
ATOM   4293  O3* U   2 200     214.489 148.508 214.711
ATOM   4294    P C   2 201     216.087 148.622 214.895
ATOM   4295  O1P C   2 201     216.405 148.124 216.260
ATOM   4296  O2P C   2 201     216.506 149.992 214.497
ATOM   4297  O5* C   2 201     216.694 147.587 213.843
ATOM   4298  C5* C   2 201     216.493 146.166 213.992
ATOM   4299  C4* C   2 201     216.816 145.453 212.700
ATOM   4300  O4* C   2 201     215.989 146.003 211.635
ATOM   4301  C1* C   2 201     216.718 145.998 210.412
ATOM   4302   N1 C   2 201     216.863 147.384 209.923
ATOM   4303   C6 C   2 201     216.734 148.450 210.771
ATOM   4304   C5 C   2 201     216.894 149.708 210.334
ATOM   4305   C2 C   2 201     217.150 147.596 208.563
ATOM   4306   O2 C   2 201     217.247 146.617 207.806
ATOM   4307   N3 C   2 201     217.313 148.861 208.111
ATOM   4308   C4 C   2 201     217.198 149.892 208.952
ATOM   4309   N4 C   2 201     217.382 151.122 208.461
ATOM   4310  C2* C   2 201     218.068 145.331 210.689
ATOM   4311  O2* C   2 201     217.969 143.949 210.389
ATOM   4312  C3* C   2 201     218.239 145.611 212.179
ATOM   4313  O3* C   2 201     219.137 144.688 212.792
ATOM   4314    P U   2 202     220.687 145.081 212.978
ATOM   4315  O1P U   2 202     221.395 143.866 213.469
ATOM   4316  O2P U   2 202     220.749 146.337 213.772
ATOM   4317  O5* U   2 202     221.204 145.398 211.501
ATOM   4318  C5* U   2 202     221.374 144.345 210.525
ATOM   4319  C4* U   2 202     222.008 144.894 209.267
ATOM   4320  O4* U   2 202     221.172 145.955 208.731
ATOM   4321  C1* U   2 202     221.990 146.952 208.135
ATOM   4322   N1 U   2 202     221.691 148.256 208.755
ATOM   4323   C6 U   2 202     221.016 148.343 209.958
ATOM   4324   C2 U   2 202     222.092 149.409 208.080
ATOM   4325   O2 U   2 202     222.715 149.388 207.027
ATOM   4326   N3 U   2 202     221.735 150.588 208.688
ATOM   4327   C4 U   2 202     221.046 150.741 209.874
ATOM   4328   O4 U   2 202     220.759 151.875 210.263
ATOM   4329   C5 U   2 202     220.689 149.512 210.522
ATOM   4330  C2* U   2 202     223.447 146.489 208.243
ATOM   4331  O2* U   2 202     223.802 145.850 207.033
ATOM   4332  C3* U   2 202     223.379 145.536 209.434
ATOM   4333  O3* U   2 202     224.411 144.548 209.380
ATOM   4334    P A   2 203     225.778 144.763 210.204
ATOM   4335  O1P A   2 203     226.692 143.633 209.868
ATOM   4336  O2P A   2 203     225.421 145.020 211.627
ATOM   4337  O5* A   2 203     226.400 146.101 209.595
ATOM   4338  C5* A   2 203     226.882 146.152 208.234
ATOM   4339  C4* A   2 203     227.190 147.581 207.845
ATOM   4340  O4* A   2 203     225.967 148.364 207.904
ATOM   4341  C1* A   2 203     226.251 149.663 208.403
ATOM   4342   N9 A   2 203     225.529 149.838 209.667
ATOM   4343   C5 A   2 203     224.338 150.672 211.322
ATOM   4344   N7 A   2 203     224.684 149.383 211.705
ATOM   4345   C8 A   2 203     225.387 148.932 210.694
ATOM   4346   N1 A   2 203     223.432 152.850 211.305
ATOM   4347   C2 A   2 203     223.986 152.990 210.092
ATOM   4348   N3 A   2 203     224.708 152.119 209.389
ATOM   4349   C4 A   2 203     224.849 150.966 210.068
ATOM   4350   C6 A   2 203     223.595 151.679 211.960
ATOM   4351   N6 A   2 203     223.048 151.539 213.171
ATOM   4352  C2* A   2 203     227.772 149.772 208.548
ATOM   4353  O2* A   2 203     228.319 150.308 207.357
ATOM   4354  C3* A   2 203     228.148 148.313 208.772
ATOM   4355  O3* A   2 203     229.509 148.038 208.453
ATOM   4356    P A   2 204     230.602 147.939 209.631
ATOM   4357  O1P A   2 204     230.791 149.306 210.187
ATOM   4358  O2P A   2 204     231.779 147.194 209.102
ATOM   4359  O5* A   2 204     229.893 147.047 210.750
ATOM   4360  C5* A   2 204     230.643 146.546 211.872
ATOM   4361  C4* A   2 204     229.859 146.708 213.158
ATOM   4362  O4* A   2 204     229.574 148.123 213.382
ATOM   4363  C1* A   2 204     228.221 148.259 213.763
ATOM   4364   N9 A   2 204     227.769 149.631 213.515
ATOM   4365   C5 A   2 204     226.754 151.576 213.730
ATOM   4366   N7 A   2 204     227.513 151.659 212.570
ATOM   4367   C8 A   2 204     228.094 150.484 212.486
ATOM   4368   N1 A   2 204     225.293 152.097 215.513
ATOM   4369   C2 A   2 204     225.532 150.861 215.970
ATOM   4370   N3 A   2 204     226.310 149.908 215.456
ATOM   4371   C4 A   2 204     226.900 150.334 214.323
ATOM   4372   C6 A   2 204     225.901 152.494 214.371
ATOM   4373   N6 A   2 204     225.662 153.726 213.913
ATOM   4374  C2* A   2 204     227.512 147.131 213.018
ATOM   4375  O2* A   2 204     226.232 146.884 213.571
ATOM   4376  C3* A   2 204     228.505 145.993 213.258
ATOM   4377  O3* A   2 204     228.344 145.552 214.609
ATOM   4378    P G   2 205     227.873 144.047 214.923
ATOM   4379  O1P G   2 205     229.005 143.146 214.561
ATOM   4380  O2P G   2 205     226.533 143.834 214.309
ATOM   4381  O5* G   2 205     227.707 144.041 216.512
ATOM   4382  C5* G   2 205     228.854 144.168 217.391
ATOM   4383  C4* G   2 205     229.341 145.604 217.418
ATOM   4384  O4* G   2 205     228.268 146.484 217.881
ATOM   4385  C1* G   2 205     228.777 147.335 218.889
ATOM   4386   N9 G   2 205     227.696 147.762 219.776
ATOM   4387   C4 G   2 205     227.218 149.049 219.900
ATOM   4388   N2 G   2 205     227.304 152.395 218.952
ATOM   4389   N3 G   2 205     227.654 150.127 219.208
ATOM   4390   C2 G   2 205     227.001 151.230 219.546
ATOM   4391   N1 G   2 205     226.000 151.271 220.493
ATOM   4392   C6 G   2 205     225.537 150.176 221.219
ATOM   4393   O6 G   2 205     224.634 150.324 222.052
ATOM   4394   C5 G   2 205     226.228 148.983 220.861
ATOM   4395   N7 G   2 205     226.081 147.681 221.328
ATOM   4396   C8 G   2 205     226.968 146.992 220.657
ATOM   4397  C2* G   2 205     229.892 146.529 219.548
ATOM   4398  O2* G   2 205     230.748 147.373 220.296
ATOM   4399  C3* G   2 205     230.545 145.897 218.319
ATOM   4400  O3* G   2 205     231.382 146.858 217.677
ATOM   4401    P U   2 206     232.968 146.854 217.951
ATOM   4402  O1P U   2 206     233.434 145.437 217.941
ATOM   4403  O2P U   2 206     233.246 147.710 219.138
ATOM   4404  O5* U   2 206     233.562 147.600 216.673
ATOM   4405  C5* U   2 206     233.928 146.869 215.480
ATOM   4406  C4* U   2 206     233.927 147.790 214.278
ATOM   4407  O4* U   2 206     232.560 148.114 213.907
ATOM   4408  C1* U   2 206     232.501 149.453 213.432
ATOM   4409   N1 U   2 206     231.563 150.216 214.276
ATOM   4410   C6 U   2 206     231.150 149.741 215.508
ATOM   4411   C2 U   2 206     231.090 151.433 213.791
ATOM   4412   O2 U   2 206     231.438 151.909 212.717
ATOM   4413   N3 U   2 206     230.195 152.075 214.615
ATOM   4414   C4 U   2 206     229.736 151.648 215.848
ATOM   4415   O4 U   2 206     228.904 152.328 216.454
ATOM   4416   C5 U   2 206     230.279 150.397 216.287
ATOM   4417  C2* U   2 206     233.932 150.004 213.421
ATOM   4418  O2* U   2 206     234.483 149.825 212.132
ATOM   4419  C3* U   2 206     234.597 149.141 214.487
ATOM   4420  O3* U   2 206     236.013 149.064 214.334
ATOM   4421    P A   2 207     236.961 150.072 215.157
ATOM   4422  O1P A   2 207     238.374 149.708 214.845
ATOM   4423  O2P A   2 207     236.508 150.098 216.574
ATOM   4424  O5* A   2 207     236.648 151.500 214.518
ATOM   4425  C5* A   2 207     237.014 151.799 213.153
ATOM   4426  C4* A   2 207     236.665 153.231 212.813
ATOM   4427  O4* A   2 207     235.221 153.398 212.766
ATOM   4428  C1* A   2 207     234.879 154.707 213.206
ATOM   4429   N9 A   2 207     233.976 154.601 214.358
ATOM   4430   C5 A   2 207     232.523 155.057 215.951
ATOM   4431   N7 A   2 207     232.849 153.715 216.097
ATOM   4432   C8 A   2 207     233.711 153.493 215.133
ATOM   4433   N1 A   2 207     231.557 157.189 216.271
ATOM   4434   C2 A   2 207     232.284 157.590 215.218
ATOM   4435   N3 A   2 207     233.133 156.892 214.461
ATOM   4436   C4 A   2 207     233.209 155.616 214.885
ATOM   4437   C6 A   2 207     231.656 155.902 216.671
ATOM   4438   N6 A   2 207     230.936 155.497 217.719
ATOM   4439  C2* A   2 207     236.190 155.444 213.514
ATOM   4440  O2* A   2 207     236.587 156.186 212.374
ATOM   4441  C3* A   2 207     237.126 154.278 213.816
ATOM   4442  O3* A   2 207     238.502 154.613 213.641
ATOM   4443    P C   2 208     239.475 154.699 214.924
ATOM   4444  O1P C   2 208     240.845 155.019 214.437
ATOM   4445  O2P C   2 208     239.258 153.489 215.764
ATOM   4446  O5* C   2 208     238.936 155.962 215.732
ATOM   4447  C5* C   2 208     238.784 157.246 215.090
ATOM   4448  C4* C   2 208     237.797 158.096 215.856
ATOM   4449  O4* C   2 208     236.482 157.477 215.806
ATOM   4450  C1* C   2 208     235.821 157.659 217.050
ATOM   4451   N1 C   2 208     235.558 156.332 217.647
ATOM   4452   C6 C   2 208     236.314 155.244 217.298
ATOM   4453   C5 C   2 208     236.088 154.038 217.842
ATOM   4454   C2 C   2 208     234.518 156.199 218.589
ATOM   4455   O2 C   2 208     233.839 157.197 218.890
ATOM   4456   N3 C   2 208     234.283 154.984 219.145
ATOM   4457   C4 C   2 208     235.032 153.930 218.796
ATOM   4458   N4 C   2 208     234.766 152.751 219.371
ATOM   4459  C2* C   2 208     236.716 158.550 217.918
ATOM   4460  O2* C   2 208     236.330 159.898 217.736
ATOM   4461  C3* C   2 208     238.093 158.243 217.342
ATOM   4462  O3* C   2 208     239.044 159.280 217.579
ATOM   4463    P C   2 209     240.027 159.188 218.849
ATOM   4464  O1P C   2 209     240.970 160.342 218.764
ATOM   4465  O2P C   2 209     240.565 157.800 218.925
ATOM   4466  O5* C   2 209     239.061 159.420 220.096
ATOM   4467  C5* C   2 209     238.350 160.665 220.252
ATOM   4468  C4* C   2 209     237.529 160.655 221.521
ATOM   4469  O4* C   2 209     236.431 159.714 221.407
ATOM   4470  C1* C   2 209     236.131 159.183 222.692
ATOM   4471   N1 C   2 209     236.177 157.705 222.632
ATOM   4472   C6 C   2 209     236.827 157.062 221.612
ATOM   4473   C5 C   2 209     236.849 155.723 221.540
ATOM   4474   C2 C   2 209     235.527 156.959 223.640
ATOM   4475   O2 C   2 209     234.951 157.558 224.567
ATOM   4476   N3 C   2 209     235.546 155.607 223.574
ATOM   4477   C4 C   2 209     236.174 154.994 222.567
ATOM   4478   N4 C   2 209     236.155 153.657 222.543
ATOM   4479  C2* C   2 209     237.097 159.821 223.699
ATOM   4480  O2* C   2 209     236.447 160.923 224.307
ATOM   4481  C3* C   2 209     238.251 160.238 222.792
ATOM   4482  O3* C   2 209     238.991 161.328 223.334
ATOM   4483    P C   2 210     240.320 161.042 224.192
ATOM   4484  O1P C   2 210     240.934 162.360 224.511
ATOM   4485  O2P C   2 210     241.124 160.007 223.478
ATOM   4486  O5* C   2 210     239.769 160.407 225.546
ATOM   4487  C5* C   2 210     238.915 161.166 226.429
ATOM   4488  C4* C   2 210     238.294 160.258 227.467
ATOM   4489  O4* C   2 210     237.415 159.301 226.814
ATOM   4490  C1* C   2 210     237.442 158.070 227.526
ATOM   4491   N1 C   2 210     237.864 156.987 226.610
ATOM   4492   C6 C   2 210     238.588 157.257 225.478
ATOM   4493   C5 C   2 210     238.981 156.274 224.653
ATOM   4494   C2 C   2 210     237.513 155.658 226.924
ATOM   4495   O2 C   2 210     236.854 155.432 227.955
ATOM   4496   N3 C   2 210     237.906 154.658 226.097
ATOM   4497   C4 C   2 210     238.618 154.936 224.999
ATOM   4498   N4 C   2 210     238.990 153.912 224.220
ATOM   4499  C2* C   2 210     238.360 158.253 228.740
ATOM   4500  O2* C   2 210     237.566 158.585 229.863
ATOM   4501  C3* C   2 210     239.259 159.395 228.271
ATOM   4502  O3* C   2 210     239.836 160.128 229.354
ATOM   4503    P C   2 211     241.310 159.750 229.888
ATOM   4504  O1P C   2 211     241.781 160.898 230.719
ATOM   4505  O2P C   2 211     242.138 159.291 228.734
ATOM   4506  O5* C   2 211     241.062 158.501 230.853
ATOM   4507  C5* C   2 211     240.346 158.658 232.098
ATOM   4508  C4* C   2 211     240.060 157.308 232.724
ATOM   4509  O4* C   2 211     239.197 156.527 231.850
ATOM   4510  C1* C   2 211     239.494 155.144 232.004
ATOM   4511   N1 C   2 211     239.876 154.569 230.693
ATOM   4512   C6 C   2 211     240.321 155.366 229.672
ATOM   4513   C5 C   2 211     240.665 154.843 228.483
ATOM   4514   C2 C   2 211     239.774 153.171 230.508
ATOM   4515   O2 C   2 211     239.371 152.460 231.448
ATOM   4516   N3 C   2 211     240.118 152.637 229.312
ATOM   4517   C4 C   2 211     240.549 153.427 228.324
ATOM   4518   N4 C   2 211     240.874 152.851 227.163
ATOM   4519  C2* C   2 211     240.597 155.025 233.061
ATOM   4520  O2* C   2 211     240.003 154.787 234.324
ATOM   4521  C3* C   2 211     241.256 156.397 232.961
ATOM   4522  O3* C   2 211     241.974 156.739 234.146
ATOM   4523    P G   2 212     243.526 156.329 234.282
ATOM   4524  O1P G   2 212     243.983 156.755 235.638
ATOM   4525  O2P G   2 212     244.247 156.822 233.076
ATOM   4526  O5* G   2 212     243.504 154.735 234.223
ATOM   4527  C5* G   2 212     242.931 153.968 235.298
ATOM   4528  C4* G   2 212     243.114 152.486 235.054
ATOM   4529  O4* G   2 212     242.308 152.051 233.925
ATOM   4530  C1* G   2 212     242.937 150.939 233.301
ATOM   4531   N9 G   2 212     243.155 151.238 231.888
ATOM   4532   C4 G   2 212     243.336 150.313 230.886
ATOM   4533   N2 G   2 212     243.565 147.002 229.851
ATOM   4534   N3 G   2 212     243.339 148.970 231.036
ATOM   4535   C2 G   2 212     243.537 148.345 229.887
ATOM   4536   N1 G   2 212     243.719 148.990 228.685
ATOM   4537   C6 G   2 212     243.719 150.371 228.507
ATOM   4538   O6 G   2 212     243.891 150.849 227.380
ATOM   4539   C5 G   2 212     243.508 151.053 229.732
ATOM   4540   N7 G   2 212     243.438 152.413 230.004
ATOM   4541   C8 G   2 212     243.227 152.476 231.291
ATOM   4542  C2* G   2 212     244.238 150.658 234.060
ATOM   4543  O2* G   2 212     243.992 149.641 235.012
ATOM   4544  C3* G   2 212     244.515 152.018 234.693
ATOM   4545  O3* G   2 212     245.358 151.930 235.837
ATOM   4546    P A   2 213     246.957 152.013 235.658
ATOM   4547  O1P A   2 213     247.539 152.219 237.014
ATOM   4548  O2P A   2 213     247.259 152.991 234.574
ATOM   4549  O5* A   2 213     247.359 150.551 235.150
ATOM   4550  C5* A   2 213     247.051 149.385 235.944
ATOM   4551  C4* A   2 213     247.212 148.111 235.134
ATOM   4552  O4* A   2 213     246.354 148.147 233.964
ATOM   4553  C1* A   2 213     246.846 147.222 233.007
ATOM   4554   N9 A   2 213     246.878 147.856 231.688
ATOM   4555   C5 A   2 213     246.940 148.165 229.509
ATOM   4556   N7 A   2 213     246.944 149.430 230.081
ATOM   4557   C8 A   2 213     246.906 149.194 231.371
ATOM   4558   N1 A   2 213     246.954 146.396 227.944
ATOM   4559   C2 A   2 213     246.913 145.567 228.994
ATOM   4560   N3 A   2 213     246.883 145.855 230.294
ATOM   4561   C4 A   2 213     246.898 147.186 230.486
ATOM   4562   C6 A   2 213     246.969 147.729 228.171
ATOM   4563   N6 A   2 213     247.008 148.557 227.125
ATOM   4564  C2* A   2 213     248.223 146.750 233.489
ATOM   4565  O2* A   2 213     248.079 145.463 234.061
ATOM   4566  C3* A   2 213     248.573 147.826 234.517
ATOM   4567  O3* A   2 213     249.505 147.336 235.482
ATOM   4568    P G   2 214     251.088 147.416 235.185
ATOM   4569  O1P G   2 214     251.791 147.209 236.483
ATOM   4570  O2P G   2 214     251.361 148.648 234.391
ATOM   4571  O5* G   2 214     251.379 146.147 234.261
ATOM   4572  C5* G   2 214     251.153 144.807 234.751
ATOM   4573  C4* G   2 214     251.137 143.820 233.604
ATOM   4574  O4* G   2 214     250.113 144.206 232.648
ATOM   4575  C1* G   2 214     250.529 143.856 231.336
ATOM   4576   N9 G   2 214     250.522 145.056 230.502
ATOM   4577   C4 G   2 214     250.361 145.102 229.132
ATOM   4578   N2 G   2 214     249.904 143.480 226.093
ATOM   4579   N3 G   2 214     250.208 144.039 228.311
ATOM   4580   C2 G   2 214     250.061 144.406 227.046
ATOM   4581   N1 G   2 214     250.058 145.712 226.621
ATOM   4582   C6 G   2 214     250.209 146.823 227.446
ATOM   4583   O6 G   2 214     250.183 147.961 226.960
ATOM   4584   C5 G   2 214     250.377 146.443 228.807
ATOM   4585   N7 G   2 214     250.565 147.224 229.941
ATOM   4586   C8 G   2 214     250.649 146.362 230.919
ATOM   4587  C2* G   2 214     251.888 143.159 231.455
ATOM   4588  O2* G   2 214     251.663 141.763 231.511
ATOM   4589  C3* G   2 214     252.409 143.725 232.774
ATOM   4590  O3* G   2 214     253.359 142.856 233.403
ATOM   4591    P G   2 215     254.927 142.956 233.031
ATOM   4592  O1P G   2 215     255.669 142.268 234.122
ATOM   4593  O2P G   2 215     255.255 144.370 232.702
ATOM   4594  O5* G   2 215     255.086 142.073 231.708
ATOM   4595  C5* G   2 215     254.528 140.740 231.632
ATOM   4596  C4* G   2 215     254.303 140.332 230.187
ATOM   4597  O4* G   2 215     253.643 141.419 229.476
ATOM   4598  C1* G   2 215     254.404 141.769 228.335
ATOM   4599   N9 G   2 215     254.243 143.199 228.083
ATOM   4600   C4 G   2 215     253.778 143.765 226.918
ATOM   4601   N2 G   2 215     252.585 143.416 223.674
ATOM   4602   N3 G   2 215     253.408 143.096 225.804
ATOM   4603   C2 G   2 215     252.991 143.914 224.851
ATOM   4604   N1 G   2 215     252.940 145.281 224.983
ATOM   4605   C6 G   2 215     253.316 145.991 226.121
ATOM   4606   O6 G   2 215     253.230 147.227 226.133
ATOM   4607   C5 G   2 215     253.768 145.124 227.151
ATOM   4608   N7 G   2 215     254.228 145.410 228.431
ATOM   4609   C8 G   2 215     254.503 144.242 228.944
ATOM   4610  C2* G   2 215     255.825 141.294 228.630
ATOM   4611  O2* G   2 215     256.549 141.125 227.426
ATOM   4612  C3* G   2 215     255.536 139.980 229.353
ATOM   4613  O3* G   2 215     255.150 139.012 228.371
ATOM   4614    P A   2 216     255.149 137.441 228.728
ATOM   4615  O1P A   2 216     255.068 137.283 230.209
ATOM   4616  O2P A   2 216     256.266 136.802 227.982
ATOM   4617  O5* A   2 216     253.779 136.921 228.093
ATOM   4618  C5* A   2 216     252.514 137.121 228.771
ATOM   4619  C4* A   2 216     251.990 138.517 228.504
ATOM   4620  O4* A   2 216     251.818 138.723 227.075
ATOM   4621  C1* A   2 216     250.780 139.671 226.857
ATOM   4622   N9 A   2 216     249.782 139.099 225.948
ATOM   4623   C5 A   2 216     248.056 138.862 224.597
ATOM   4624   N7 A   2 216     248.661 137.615 224.676
ATOM   4625   C8 A   2 216     249.677 137.807 225.485
ATOM   4626   N1 A   2 216     246.589 140.624 224.030
ATOM   4627   C2 A   2 216     247.342 141.402 224.819
ATOM   4628   N3 A   2 216     248.425 141.087 225.531
ATOM   4629   C4 A   2 216     248.734 139.786 225.375
ATOM   4630   C6 A   2 216     246.927 139.322 223.895
ATOM   4631   N6 A   2 216     246.178 138.543 223.109
ATOM   4632  C2* A   2 216     250.218 140.060 228.229
ATOM   4633  O2* A   2 216     250.836 141.262 228.648
ATOM   4634  C3* A   2 216     250.622 138.856 229.076
ATOM   4635  O3* A   2 216     250.701 139.185 230.463
ATOM   4636    P A   2 217     249.514 138.751 231.462
ATOM   4637  O1P A   2 217     249.845 139.305 232.803
ATOM   4638  O2P A   2 217     249.278 137.290 231.310
ATOM   4639  O5* A   2 217     248.233 139.525 230.913
ATOM   4640  C5* A   2 217     248.231 140.963 230.780
ATOM   4641  C4* A   2 217     247.126 141.398 229.842
ATOM   4642  O4* A   2 217     247.329 140.776 228.546
ATOM   4643  C1* A   2 217     246.075 140.456 227.968
ATOM   4644   N9 A   2 217     246.066 139.026 227.635
ATOM   4645   C5 A   2 217     245.626 137.085 226.690
ATOM   4646   N7 A   2 217     246.634 136.846 227.615
ATOM   4647   C8 A   2 217     246.854 138.022 228.152
ATOM   4648   N1 A   2 217     243.992 136.793 225.009
ATOM   4649   C2 A   2 217     243.745 138.105 225.127
ATOM   4650   N3 A   2 217     244.315 139.001 225.934
ATOM   4651   C4 A   2 217     245.259 138.421 226.698
ATOM   4652   C6 A   2 217     244.947 136.241 225.792
ATOM   4653   N6 A   2 217     245.197 134.933 225.673
ATOM   4654  C2* A   2 217     244.975 140.947 228.918
ATOM   4655  O2* A   2 217     244.536 142.221 228.482
ATOM   4656  C3* A   2 217     245.718 140.991 230.253
ATOM   4657  O3* A   2 217     245.181 141.964 231.153
ATOM   4658    P A   2 218     243.989 141.567 232.158
ATOM   4659  O1P A   2 218     243.713 142.760 233.004
ATOM   4660  O2P A   2 218     244.321 140.266 232.807
ATOM   4661  O5* A   2 218     242.733 141.356 231.200
ATOM   4662  C5* A   2 218     241.684 140.440 231.555
ATOM   4663  C4* A   2 218     241.088 139.823 230.314
ATOM   4664  O4* A   2 218     242.145 139.408 229.409
ATOM   4665  C1* A   2 218     241.779 138.194 228.770
ATOM   4666   N9 A   2 218     242.794 137.181 229.083
ATOM   4667   C5 A   2 218     244.017 135.347 229.118
ATOM   4668   N7 A   2 218     244.619 136.231 230.003
ATOM   4669   C8 A   2 218     243.858 137.298 229.951
ATOM   4670   N1 A   2 218     243.538 133.431 227.824
ATOM   4671   C2 A   2 218     242.474 134.103 227.362
ATOM   4672   N3 A   2 218     242.062 135.338 227.654
ATOM   4673   C4 A   2 218     242.886 135.914 228.549
ATOM   4674   C6 A   2 218     244.348 134.039 228.720
ATOM   4675   N6 A   2 218     245.416 133.377 229.177
ATOM   4676  C2* A   2 218     240.354 137.850 229.220
ATOM   4677  O2* A   2 218     239.436 138.363 228.269
ATOM   4678  C3* A   2 218     240.283 138.561 230.570
ATOM   4679  O3* A   2 218     238.949 138.877 230.963
ATOM   4680    P A   2 219     238.513 138.750 232.510
ATOM   4681  O1P A   2 219     238.233 140.125 233.003
ATOM   4682  O2P A   2 219     239.502 137.900 233.235
ATOM   4683  O5* A   2 219     237.119 137.978 232.438
ATOM   4684  C5* A   2 219     237.014 136.596 232.823
ATOM   4685  C4* A   2 219     237.094 135.702 231.603
ATOM   4686  O4* A   2 219     238.353 135.924 230.914
ATOM   4687  C1* A   2 219     238.852 134.691 230.415
ATOM   4688   N9 A   2 219     240.175 134.450 231.006
ATOM   4689   C5 A   2 219     242.134 133.589 231.539
ATOM   4690   N7 A   2 219     242.077 134.832 232.153
ATOM   4691   C8 A   2 219     240.899 135.299 231.813
ATOM   4692   N1 A   2 219     242.873 131.467 230.812
ATOM   4693   C2 A   2 219     241.694 131.356 230.188
ATOM   4694   N3 A   2 219     240.679 132.222 230.136
ATOM   4695   C4 A   2 219     240.965 133.333 230.840
ATOM   4696   C6 A   2 219     243.132 132.598 231.506
ATOM   4697   N6 A   2 219     244.316 132.722 232.114
ATOM   4698  C2* A   2 219     237.798 133.617 230.705
ATOM   4699  O2* A   2 219     236.948 133.494 229.579
ATOM   4700  C3* A   2 219     237.091 134.214 231.916
ATOM   4701  O3* A   2 219     235.757 133.739 232.077
ATOM   4702    P G   2 220     235.253 133.256 233.526
ATOM   4703  O1P G   2 220     233.829 132.839 233.387
ATOM   4704  O2P G   2 220     235.618 134.300 234.524
ATOM   4705  O5* G   2 220     236.136 131.962 233.817
ATOM   4706  C5* G   2 220     235.866 130.716 233.145
ATOM   4707  C4* G   2 220     236.923 129.695 233.490
ATOM   4708  O4* G   2 220     238.194 130.063 232.890
ATOM   4709  C1* G   2 220     239.255 129.643 233.736
ATOM   4710   N9 G   2 220     240.042 130.813 234.119
ATOM   4711   C4 G   2 220     241.410 130.857 234.268
ATOM   4712   N2 G   2 220     244.511 129.281 234.129
ATOM   4713   N3 G   2 220     242.267 129.831 234.063
ATOM   4714   C2 G   2 220     243.523 130.180 234.296
ATOM   4715   N1 G   2 220     243.906 131.435 234.707
ATOM   4716   C6 G   2 220     243.043 132.505 234.927
ATOM   4717   O6 G   2 220     243.494 133.595 235.303
ATOM   4718   C5 G   2 220     241.692 132.147 234.670
ATOM   4719   N7 G   2 220     240.529 132.902 234.756
ATOM   4720   C8 G   2 220     239.578 132.074 234.418
ATOM   4721  C2* G   2 220     238.629 128.925 234.937
ATOM   4722  O2* G   2 220     238.595 127.534 234.684
ATOM   4723  C3* G   2 220     237.243 129.558 234.969
ATOM   4724  O3* G   2 220     236.273 128.765 235.647
ATOM   4725    P A   2 221     236.124 128.879 237.245
ATOM   4726  O1P A   2 221     234.811 128.281 237.617
ATOM   4727  O2P A   2 221     236.435 130.277 237.651
ATOM   4728  O5* A   2 221     237.289 127.935 237.787
ATOM   4729  C5* A   2 221     237.013 126.833 238.677
ATOM   4730  C4* A   2 221     236.824 125.559 237.885
ATOM   4731  O4* A   2 221     237.773 125.522 236.785
ATOM   4732  C1* A   2 221     238.650 124.421 236.940
ATOM   4733   N9 A   2 221     240.007 124.894 236.650
ATOM   4734   C5 A   2 221     242.112 125.054 236.021
ATOM   4735   N7 A   2 221     241.771 126.290 236.550
ATOM   4736   C8 A   2 221     240.518 126.147 236.905
ATOM   4737   N1 A   2 221     243.321 123.283 235.033
ATOM   4738   C2 A   2 221     242.200 122.557 235.147
ATOM   4739   N3 A   2 221     241.012 122.906 235.647
ATOM   4740   C4 A   2 221     241.034 124.183 236.073
ATOM   4741   C6 A   2 221     243.309 124.563 235.472
ATOM   4742   N6 A   2 221     244.425 125.291 235.368
ATOM   4743  C2* A   2 221     238.489 123.933 238.383
ATOM   4744  O2* A   2 221     238.780 122.551 238.495
ATOM   4745  C3* A   2 221     237.025 124.268 238.669
ATOM   4746  O3* A   2 221     236.147 123.256 238.180
ATOM   4747    P A   2 222     234.784 122.938 238.975
ATOM   4748  O1P A   2 222     235.106 122.896 240.431
ATOM   4749  O2P A   2 222     234.123 121.770 238.333
ATOM   4750  O5* A   2 222     233.892 124.230 238.702
ATOM   4751  C5* A   2 222     232.466 124.223 238.928
ATOM   4752  C4* A   2 222     231.760 124.911 237.778
ATOM   4753  O4* A   2 222     232.013 124.160 236.557
ATOM   4754  C1* A   2 222     230.787 123.738 235.989
ATOM   4755   N9 A   2 222     230.996 122.405 235.412
ATOM   4756   C5 A   2 222     231.686 120.782 234.090
ATOM   4757   N7 A   2 222     230.972 120.171 235.113
ATOM   4758   C8 A   2 222     230.581 121.172 235.867
ATOM   4759   N1 A   2 222     232.975 121.152 232.144
ATOM   4760   C2 A   2 222     232.898 122.457 232.432
ATOM   4761   N3 A   2 222     232.293 123.060 233.453
ATOM   4762   C4 A   2 222     231.700 122.157 234.256
ATOM   4763   C6 A   2 222     232.369 120.269 232.971
ATOM   4764   N6 A   2 222     232.453 118.966 232.687
ATOM   4765  C2* A   2 222     229.745 123.828 237.105
ATOM   4766  O2* A   2 222     228.448 124.002 236.567
ATOM   4767  C3* A   2 222     230.243 125.043 237.885
ATOM   4768  O3* A   2 222     229.842 126.254 237.242
ATOM   4769    P A   2 223     229.369 127.515 238.127
ATOM   4770  O1P A   2 223     229.103 128.639 237.186
ATOM   4771  O2P A   2 223     230.342 127.705 239.236
ATOM   4772  O5* A   2 223     227.974 127.056 238.750
ATOM   4773  C5* A   2 223     226.836 126.808 237.903
ATOM   4774  C4* A   2 223     226.022 125.653 238.442
ATOM   4775  O4* A   2 223     225.402 126.028 239.702
ATOM   4776  C1* A   2 223     224.173 125.333 239.847
ATOM   4777   N9 A   2 223     223.110 126.298 240.141
ATOM   4778   C5 A   2 223     221.510 127.422 241.158
ATOM   4779   N7 A   2 223     221.618 127.967 239.885
ATOM   4780   C8 A   2 223     222.579 127.270 239.324
ATOM   4781   N1 A   2 223     220.816 126.987 243.377
ATOM   4782   C2 A   2 223     221.748 126.023 243.396
ATOM   4783   N3 A   2 223     222.596 125.648 242.437
ATOM   4784   C4 A   2 223     222.423 126.395 241.331
ATOM   4785   C6 A   2 223     220.668 127.720 242.250
ATOM   4786   N6 A   2 223     219.740 128.681 242.230
ATOM   4787  C2* A   2 223     223.956 124.500 238.577
ATOM   4788  O2* A   2 223     224.379 123.174 238.822
ATOM   4789  C3* A   2 223     224.844 125.235 237.578
ATOM   4790  O3* A   2 223     225.285 124.392 236.514
ATOM   4791    P U   2 224     224.805 124.686 235.007
ATOM   4792  O1P U   2 224     224.488 126.139 234.897
ATOM   4793  O2P U   2 224     223.763 123.681 234.662
ATOM   4794  O5* U   2 224     226.100 124.381 234.123
ATOM   4795  C5* U   2 224     226.929 125.453 233.616
ATOM   4796  C4* U   2 224     227.756 124.973 232.441
ATOM   4797  O4* U   2 224     228.673 123.934 232.883
ATOM   4798  C1* U   2 224     228.845 122.977 231.847
ATOM   4799   N1 U   2 224     228.460 121.649 232.356
ATOM   4800   C6 U   2 224     227.502 121.503 233.341
ATOM   4801   C2 U   2 224     229.099 120.540 231.814
ATOM   4802   O2 U   2 224     229.948 120.619 230.937
ATOM   4803   N3 U   2 224     228.707 119.334 232.339
ATOM   4804   C4 U   2 224     227.765 119.120 233.326
ATOM   4805   O4 U   2 224     227.546 117.969 233.712
ATOM   4806   C5 U   2 224     227.143 120.311 233.830
ATOM   4807  C2* U   2 224     228.034 123.449 230.635
ATOM   4808  O2* U   2 224     228.886 124.152 229.754
ATOM   4809  C3* U   2 224     226.980 124.332 231.299
ATOM   4810  O3* U   2 224     226.437 125.302 230.400
ATOM   4811    P C   2 225     225.156 124.926 229.502
ATOM   4812  O1P C   2 225     225.314 125.596 228.182
ATOM   4813  O2P C   2 225     223.940 125.189 230.318
ATOM   4814  O5* C   2 225     225.306 123.352 229.294
ATOM   4815  C5* C   2 225     224.703 122.667 228.173
ATOM   4816  C4* C   2 225     225.748 121.838 227.461
ATOM   4817  O4* C   2 225     226.694 121.317 228.437
ATOM   4818  C1* C   2 225     227.128 120.025 228.037
ATOM   4819   N1 C   2 225     226.737 119.046 229.073
ATOM   4820   C6 C   2 225     225.789 119.355 230.011
ATOM   4821   C5 C   2 225     225.426 118.469 230.944
ATOM   4822   C2 C   2 225     227.352 117.779 229.080
ATOM   4823   O2 C   2 225     228.214 117.517 228.224
ATOM   4824   N3 C   2 225     226.989 116.877 230.019
ATOM   4825   C4 C   2 225     226.062 117.191 230.925
ATOM   4826   N4 C   2 225     225.738 116.266 231.831
ATOM   4827  C2* C   2 225     226.511 119.743 226.663
ATOM   4828  O2* C   2 225     227.429 120.144 225.660
ATOM   4829  C3* C   2 225     225.252 120.606 226.715
ATOM   4830  O3* C   2 225     224.742 120.902 225.413
ATOM   4831    P A   2 226     223.528 120.025 224.805
ATOM   4832  O1P A   2 226     223.410 120.373 223.362
ATOM   4833  O2P A   2 226     222.346 120.179 225.695
ATOM   4834  O5* A   2 226     224.025 118.511 224.909
ATOM   4835  C5* A   2 226     225.184 118.050 224.180
ATOM   4836  C4* A   2 226     225.640 116.702 224.706
ATOM   4837  O4* A   2 226     225.911 116.801 226.131
ATOM   4838  C1* A   2 226     225.583 115.574 226.767
ATOM   4839   N9 A   2 226     224.580 115.835 227.803
ATOM   4840   C5 A   2 226     223.180 115.599 229.485
ATOM   4841   N7 A   2 226     223.102 116.931 229.101
ATOM   4842   C8 A   2 226     223.947 117.020 228.102
ATOM   4843   N1 A   2 226     222.833 113.558 230.613
ATOM   4844   C2 A   2 226     223.733 113.027 229.773
ATOM   4845   N3 A   2 226     224.412 113.610 228.788
ATOM   4846   C4 A   2 226     224.085 114.912 228.695
ATOM   4847   C6 A   2 226     222.528 114.870 230.489
ATOM   4848   N6 A   2 226     221.626 115.402 231.317
ATOM   4849  C2* A   2 226     225.132 114.596 225.677
ATOM   4850  O2* A   2 226     226.257 113.830 225.285
ATOM   4851  C3* A   2 226     224.647 115.552 224.589
ATOM   4852  O3* A   2 226     224.715 114.961 223.288
ATOM   4853    P A   2 227     223.381 114.814 222.394
ATOM   4854  O1P A   2 227     223.819 114.637 220.980
ATOM   4855  O2P A   2 227     222.446 115.922 222.740
ATOM   4856  O5* A   2 227     222.729 113.439 222.872
ATOM   4857  C5* A   2 227     223.500 112.219 222.881
ATOM   4858  C4* A   2 227     223.192 111.418 224.125
ATOM   4859  O4* A   2 227     223.299 112.291 225.279
ATOM   4860  C1* A   2 227     222.345 111.914 226.256
ATOM   4861   N9 A   2 227     221.591 113.108 226.665
ATOM   4862   C5 A   2 227     220.377 114.561 227.795
ATOM   4863   N7 A   2 227     220.864 115.241 226.687
ATOM   4864   C8 A   2 227     221.567 114.338 226.046
ATOM   4865   N1 A   2 227     219.254 114.046 229.809
ATOM   4866   C2 A   2 227     219.732 112.803 229.666
ATOM   4867   N3 A   2 227     220.507 112.299 228.702
ATOM   4868   C4 A   2 227     220.798 113.240 227.785
ATOM   4869   C6 A   2 227     219.565 114.968 228.872
ATOM   4870   N6 A   2 227     219.093 116.209 229.013
ATOM   4871  C2* A   2 227     221.584 110.690 225.728
ATOM   4872  O2* A   2 227     222.210 109.549 226.283
ATOM   4873  C3* A   2 227     221.795 110.822 224.215
ATOM   4874  O3* A   2 227     221.808 109.599 223.456
ATOM   4875    P C   2 228     220.766 108.408 223.775
ATOM   4876  O1P C   2 228     220.731 107.552 222.558
ATOM   4877  O2P C   2 228     219.499 108.971 224.316
ATOM   4878  O5* C   2 228     221.500 107.574 224.918
ATOM   4879  C5* C   2 228     220.797 106.625 225.742
ATOM   4880  C4* C   2 228     221.023 106.964 227.196
ATOM   4881  O4* C   2 228     220.082 107.986 227.599
ATOM   4882  C1* C   2 228     220.031 108.003 229.011
ATOM   4883   N1 C   2 228     218.674 108.370 229.463
ATOM   4884   C6 C   2 228     217.558 107.808 228.902
ATOM   4885   C5 C   2 228     216.327 108.153 229.318
ATOM   4886   C2 C   2 228     218.546 109.324 230.495
ATOM   4887   O2 C   2 228     219.571 109.824 230.995
ATOM   4888   N3 C   2 228     217.311 109.677 230.920
ATOM   4889   C4 C   2 228     216.230 109.123 230.366
ATOM   4890   N4 C   2 228     215.034 109.502 230.825
ATOM   4891  C2* C   2 228     220.600 106.669 229.515
ATOM   4892  O2* C   2 228     221.844 106.943 230.133
ATOM   4893  C3* C   2 228     220.749 105.870 228.215
ATOM   4894  O3* C   2 228     221.908 105.047 228.316
ATOM   4895    P C   2 229     221.836 103.482 227.948
ATOM   4896  O1P C   2 229     221.155 103.341 226.630
ATOM   4897  O2P C   2 229     221.315 102.741 229.132
ATOM   4898  O5* C   2 229     223.371 103.087 227.755
ATOM   4899  C5* C   2 229     224.396 103.652 228.611
ATOM   4900  C4* C   2 229     225.624 104.000 227.801
ATOM   4901  O4* C   2 229     225.271 104.942 226.748
ATOM   4902  C1* C   2 229     226.390 105.776 226.464
ATOM   4903   N1 C   2 229     226.019 107.193 226.661
ATOM   4904   C6 C   2 229     225.228 107.579 227.710
ATOM   4905   C5 C   2 229     224.936 108.871 227.917
ATOM   4906   C2 C   2 229     226.518 108.153 225.760
ATOM   4907   O2 C   2 229     227.212 107.782 224.798
ATOM   4908   N3 C   2 229     226.229 109.459 225.962
ATOM   4909   C4 C   2 229     225.476 109.825 227.001
ATOM   4910   N4 C   2 229     225.241 111.129 227.171
ATOM   4911  C2* C   2 229     227.524 105.353 227.400
ATOM   4912  O2* C   2 229     228.381 104.448 226.730
ATOM   4913  C3* C   2 229     226.737 104.723 228.545
ATOM   4914  O3* C   2 229     227.532 103.860 229.351
ATOM   4915    P G   2 230     228.536 104.497 230.440
ATOM   4916  O1P G   2 230     229.147 103.370 231.193
ATOM   4917  O2P G   2 230     227.809 105.570 231.180
ATOM   4918  O5* G   2 230     229.671 105.171 229.543
ATOM   4919  C5* G   2 230     230.358 106.370 229.960
ATOM   4920  C4* G   2 230     230.458 107.335 228.796
ATOM   4921  O4* G   2 230     229.135 107.855 228.481
ATOM   4922  C1* G   2 230     229.239 109.203 228.044
ATOM   4923   N9 G   2 230     228.500 110.056 228.975
ATOM   4924   C4 G   2 230     228.354 111.427 228.892
ATOM   4925   N2 G   2 230     228.987 114.436 227.268
ATOM   4926   N3 G   2 230     228.869 112.227 227.931
ATOM   4927   C2 G   2 230     228.558 113.498 228.128
ATOM   4928   N1 G   2 230     227.803 113.946 229.184
ATOM   4929   C6 G   2 230     227.264 113.142 230.183
ATOM   4930   O6 G   2 230     226.598 113.649 231.092
ATOM   4931   C5 G   2 230     227.588 111.779 229.985
ATOM   4932   N7 G   2 230     227.256 110.659 230.737
ATOM   4933   C8 G   2 230     227.815 109.664 230.104
ATOM   4934  C2* G   2 230     230.731 109.540 227.980
ATOM   4935  O2* G   2 230     231.207 109.276 226.674
ATOM   4936  C3* G   2 230     231.295 108.584 229.025
ATOM   4937  O3* G   2 230     232.680 108.313 228.827
ATOM   4938    P A   2 231     233.785 109.278 229.488
ATOM   4939  O1P A   2 231     235.126 108.793 229.050
ATOM   4940  O2P A   2 231     233.492 109.405 230.943
ATOM   4941  O5* A   2 231     233.515 110.692 228.806
ATOM   4942  C5* A   2 231     233.870 110.942 227.430
ATOM   4943  C4* A   2 231     233.950 112.430 227.187
ATOM   4944  O4* A   2 231     232.633 113.015 227.361
ATOM   4945  C1* A   2 231     232.743 114.254 228.044
ATOM   4946   N9 A   2 231     231.962 114.162 229.283
ATOM   4947   C5 A   2 231     230.671 114.623 231.007
ATOM   4948   N7 A   2 231     230.896 113.255 231.048
ATOM   4949   C8 A   2 231     231.671 113.032 230.013
ATOM   4950   N1 A   2 231     229.904 116.797 231.521
ATOM   4951   C2 A   2 231     230.601 117.212 230.454
ATOM   4952   N3 A   2 231     231.340 116.503 229.599
ATOM   4953   C4 A   2 231     231.334 115.199 229.936
ATOM   4954   C6 A   2 231     229.916 115.480 231.828
ATOM   4955   N6 A   2 231     229.210 115.062 232.883
ATOM   4956  C2* A   2 231     234.235 114.568 228.206
ATOM   4957  O2* A   2 231     234.652 115.377 227.123
ATOM   4958  C3* A   2 231     234.845 113.170 228.171
ATOM   4959  O3* A   2 231     236.199 113.143 227.714
ATOM   4960    P G   2 232     237.406 113.396 228.748
ATOM   4961  O1P G   2 232     238.667 112.984 228.071
ATOM   4962  O2P G   2 232     237.048 112.788 230.062
ATOM   4963  O5* G   2 232     237.431 114.981 228.905
ATOM   4964  C5* G   2 232     237.929 115.599 230.101
ATOM   4965  C4* G   2 232     236.999 116.710 230.533
ATOM   4966  O4* G   2 232     235.649 116.176 230.661
ATOM   4967  C1* G   2 232     235.193 116.342 231.990
ATOM   4968   N9 G   2 232     234.453 115.143 232.383
ATOM   4969   C4 G   2 232     233.399 115.093 233.268
ATOM   4970   N2 G   2 232     231.193 116.714 235.411
ATOM   4971   N3 G   2 232     232.846 116.150 233.904
ATOM   4972   C2 G   2 232     231.858 115.785 234.704
ATOM   4973   N1 G   2 232     231.447 114.484 234.869
ATOM   4974   C6 G   2 232     232.002 113.380 234.227
ATOM   4975   O6 G   2 232     231.562 112.247 234.456
ATOM   4976   C5 G   2 232     233.060 113.759 233.360
ATOM   4977   N7 G   2 232     233.869 112.985 232.537
ATOM   4978   C8 G   2 232     234.674 113.845 231.973
ATOM   4979  C2* G   2 232     236.441 116.576 232.843
ATOM   4980  O2* G   2 232     236.139 117.283 234.033
ATOM   4981  C3* G   2 232     237.337 117.349 231.876
ATOM   4982  O3* G   2 232     237.014 118.742 231.849
ATOM   4983    P A   2 233     238.179 119.828 231.581
ATOM   4984  O1P A   2 233     237.879 120.506 230.290
ATOM   4985  O2P A   2 233     239.500 119.166 231.770
ATOM   4986  O5* A   2 233     238.008 120.906 232.744
ATOM   4987  C5* A   2 233     236.716 121.452 233.085
ATOM   4988  C4* A   2 233     236.798 122.959 233.193
ATOM   4989  O4* A   2 233     238.001 123.308 233.940
ATOM   4990  C1* A   2 233     238.567 124.502 233.413
ATOM   4991   N9 A   2 233     239.872 124.186 232.822
ATOM   4992   C5 A   2 233     241.912 124.341 232.002
ATOM   4993   N7 A   2 233     241.523 123.020 231.826
ATOM   4994   C8 A   2 233     240.313 122.977 232.331
ATOM   4995   N1 A   2 233     243.168 126.341 231.988
ATOM   4996   C2 A   2 233     242.117 126.915 232.590
ATOM   4997   N3 A   2 233     240.951 126.376 232.948
ATOM   4998   C4 A   2 233     240.910 125.070 232.622
ATOM   4999   C6 A   2 233     243.094 125.028 231.673
ATOM   5000   N6 A   2 233     244.134 124.452 231.064
ATOM   5001  C2* A   2 233     237.597 125.022 232.350
ATOM   5002  O2* A   2 233     236.671 125.918 232.939
ATOM   5003  C3* A   2 233     236.958 123.721 231.883
ATOM   5004  O3* A   2 233     235.716 123.942 231.218
ATOM   5005    P U   2 234     235.686 124.144 229.618
ATOM   5006  O1P U   2 234     234.270 124.412 229.244
ATOM   5007  O2P U   2 234     236.406 122.999 228.995
ATOM   5008  O5* U   2 234     236.538 125.470 229.363
ATOM   5009  C5* U   2 234     236.155 126.720 229.972
ATOM   5010  C4* U   2 234     237.265 127.742 229.853
ATOM   5011  O4* U   2 234     238.504 127.182 230.365
ATOM   5012  C1* U   2 234     239.602 127.852 229.760
ATOM   5013   N1 U   2 234     240.548 126.865 229.213
ATOM   5014   C6 U   2 234     240.153 125.580 228.906
ATOM   5015   C2 U   2 234     241.858 127.277 229.001
ATOM   5016   O2 U   2 234     242.261 128.398 229.270
ATOM   5017   N3 U   2 234     242.681 126.325 228.460
ATOM   5018   C4 U   2 234     242.347 125.032 228.118
ATOM   5019   O4 U   2 234     243.196 124.308 227.596
ATOM   5020   C5 U   2 234     240.984 124.675 228.382
ATOM   5021  C2* U   2 234     239.035 128.803 228.701
ATOM   5022  O2* U   2 234     238.976 130.106 229.251
ATOM   5023  C3* U   2 234     237.653 128.201 228.455
ATOM   5024  O3* U   2 234     236.750 129.190 227.961
ATOM   5025    P U   2 235     236.606 129.426 226.374
ATOM   5026  O1P U   2 235     235.700 130.594 226.178
ATOM   5027  O2P U   2 235     236.273 128.125 225.733
ATOM   5028  O5* U   2 235     238.068 129.852 225.901
ATOM   5029  C5* U   2 235     238.641 131.121 226.290
ATOM   5030  C4* U   2 235     240.034 131.265 225.715
ATOM   5031  O4* U   2 235     240.881 130.211 226.243
ATOM   5032  C1* U   2 235     241.785 129.777 225.237
ATOM   5033   N1 U   2 235     241.590 128.333 225.018
ATOM   5034   C6 U   2 235     240.429 127.700 225.417
ATOM   5035   C2 U   2 235     242.617 127.617 224.410
ATOM   5036   O2 U   2 235     243.653 128.131 224.015
ATOM   5037   N3 U   2 235     242.381 126.271 224.277
ATOM   5038   C4 U   2 235     241.251 125.578 224.669
ATOM   5039   O4 U   2 235     241.201 124.356 224.500
ATOM   5040   C5 U   2 235     240.230 126.386 225.268
ATOM   5041  C2* U   2 235     241.578 130.667 224.005
ATOM   5042  O2* U   2 235     242.514 131.728 224.055
ATOM   5043  C3* U   2 235     240.137 131.130 224.202
ATOM   5044  O3* U   2 235     239.876 132.383 223.571
ATOM   5045    P C   2 236     239.126 132.426 222.148
ATOM   5046  O1P C   2 236     238.907 133.863 221.820
ATOM   5047  O2P C   2 236     237.961 131.500 222.194
ATOM   5048  O5* C   2 236     240.200 131.833 221.126
ATOM   5049  C5* C   2 236     241.397 132.570 220.793
ATOM   5050  C4* C   2 236     242.345 131.709 219.989
ATOM   5051  O4* C   2 236     242.816 130.601 220.801
ATOM   5052  C1* C   2 236     243.032 129.467 219.973
ATOM   5053   N1 C   2 236     242.201 128.347 220.458
ATOM   5054   C6 C   2 236     241.043 128.575 221.150
ATOM   5055   C5 C   2 236     240.286 127.558 221.587
ATOM   5056   C2 C   2 236     242.618 127.034 220.196
ATOM   5057   O2 C   2 236     243.673 126.849 219.568
ATOM   5058   N3 C   2 236     241.862 126.000 220.632
ATOM   5059   C4 C   2 236     240.734 126.234 221.304
ATOM   5060   N4 C   2 236     240.021 125.179 221.712
ATOM   5061  C2* C   2 236     242.727 129.879 218.530
ATOM   5062  O2* C   2 236     243.931 130.269 217.899
ATOM   5063  C3* C   2 236     241.765 131.042 218.751
ATOM   5064  O3* C   2 236     241.725 131.937 217.646
ATOM   5065    P C   2 237     240.609 131.744 216.505
ATOM   5066  O1P C   2 237     240.677 132.937 215.620
ATOM   5067  O2P C   2 237     239.324 131.392 217.167
ATOM   5068  O5* C   2 237     241.116 130.478 215.677
ATOM   5069  C5* C   2 237     242.413 130.483 215.044
ATOM   5070  C4* C   2 237     242.750 129.108 214.515
ATOM   5071  O4* C   2 237     242.789 128.160 215.614
ATOM   5072  C1* C   2 237     242.461 126.867 215.126
ATOM   5073   N1 C   2 237     241.416 126.264 215.979
ATOM   5074   C6 C   2 237     240.636 127.037 216.795
ATOM   5075   C5 C   2 237     239.707 126.487 217.588
ATOM   5076   C2 C   2 237     241.240 124.869 215.948
ATOM   5077   O2 C   2 237     241.944 124.185 215.187
ATOM   5078   N3 C   2 237     240.306 124.304 216.744
ATOM   5079   C4 C   2 237     239.561 125.067 217.545
ATOM   5080   N4 C   2 237     238.660 124.458 218.322
ATOM   5081  C2* C   2 237     242.100 126.999 213.643
ATOM   5082  O2* C   2 237     243.229 126.635 212.868
ATOM   5083  C3* C   2 237     241.762 128.485 213.542
ATOM   5084  O3* C   2 237     241.965 128.981 212.221
ATOM   5085    P C   2 238     240.769 128.913 211.151
ATOM   5086  O1P C   2 238     241.247 129.618 209.926
ATOM   5087  O2P C   2 238     239.523 129.371 211.822
ATOM   5088  O5* C   2 238     240.626 127.357 210.823
ATOM   5089  C5* C   2 238     241.552 126.697 209.934
ATOM   5090  C4* C   2 238     241.125 125.268 209.687
ATOM   5091  O4* C   2 238     241.235 124.502 210.917
ATOM   5092  C1* C   2 238     240.257 123.470 210.917
ATOM   5093   N1 C   2 238     239.410 123.592 212.119
ATOM   5094   C6 C   2 238     239.220 124.800 212.733
ATOM   5095   C5 C   2 238     238.449 124.908 213.824
ATOM   5096   C2 C   2 238     238.791 122.437 212.629
ATOM   5097   O2 C   2 238     238.971 121.349 212.054
ATOM   5098   N3 C   2 238     238.011 122.535 213.730
ATOM   5099   C4 C   2 238     237.835 123.718 214.321
ATOM   5100   N4 C   2 238     237.058 123.760 215.406
ATOM   5101  C2* C   2 238     239.470 123.575 209.608
ATOM   5102  O2* C   2 238     240.018 122.674 208.662
ATOM   5103  C3* C   2 238     239.686 125.042 209.248
ATOM   5104  O3* C   2 238     239.490 125.290 207.858
ATOM   5105    P C   2 239     237.994 125.394 207.272
ATOM   5106  O1P C   2 239     238.106 125.655 205.810
ATOM   5107  O2P C   2 239     237.223 126.335 208.132
ATOM   5108  O5* C   2 239     237.402 123.928 207.479
ATOM   5109  C5* C   2 239     235.981 123.700 207.549
ATOM   5110  C4* C   2 239     235.704 122.359 208.184
ATOM   5111  O4* C   2 239     236.243 122.336 209.536
ATOM   5112  C1* C   2 239     235.425 121.510 210.356
ATOM   5113   N1 C   2 239     234.966 122.282 211.533
ATOM   5114   C6 C   2 239     235.222 123.622 211.641
ATOM   5115   C5 C   2 239     234.821 124.319 212.713
ATOM   5116   C2 C   2 239     234.263 121.613 212.555
ATOM   5117   O2 C   2 239     234.035 120.397 212.438
ATOM   5118   N3 C   2 239     233.854 122.310 213.639
ATOM   5119   C4 C   2 239     234.116 123.615 213.733
ATOM   5120   N4 C   2 239     233.697 124.256 214.827
ATOM   5121  C2* C   2 239     234.291 120.968 209.477
ATOM   5122  O2* C   2 239     234.658 119.684 209.011
ATOM   5123  C3* C   2 239     234.236 122.013 208.367
ATOM   5124  O3* C   2 239     233.679 121.496 207.161
ATOM   5125    P C   2 240     232.268 122.055 206.629
ATOM   5126  O1P C   2 240     231.935 121.307 205.388
ATOM   5127  O2P C   2 240     232.342 123.541 206.593
ATOM   5128  O5* C   2 240     231.230 121.630 207.762
ATOM   5129  C5* C   2 240     230.964 120.240 208.040
ATOM   5130  C4* C   2 240     230.195 120.100 209.332
ATOM   5131  O4* C   2 240     231.002 120.589 210.435
ATOM   5132  C1* C   2 240     230.158 121.174 211.416
ATOM   5133   N1 C   2 240     230.599 122.564 211.664
ATOM   5134   C6 C   2 240     231.114 123.333 210.653
ATOM   5135   C5 C   2 240     231.523 124.592 210.878
ATOM   5136   C2 C   2 240     230.487 123.092 212.966
ATOM   5137   O2 C   2 240     230.010 122.382 213.871
ATOM   5138   N3 C   2 240     230.902 124.362 213.203
ATOM   5139   C4 C   2 240     231.405 125.099 212.209
ATOM   5140   N4 C   2 240     231.805 126.343 212.494
ATOM   5141  C2* C   2 240     228.709 121.029 210.934
ATOM   5142  O2* C   2 240     228.147 119.868 211.515
ATOM   5143  C3* C   2 240     228.904 120.900 209.426
ATOM   5144  O3* C   2 240     227.833 120.197 208.797
ATOM   5145    P A   2 241     226.677 121.010 208.024
ATOM   5146  O1P A   2 241     225.939 121.818 209.032
ATOM   5147  O2P A   2 241     225.931 120.044 207.170
ATOM   5148  O5* A   2 241     227.460 122.014 207.063
ATOM   5149  C5* A   2 241     226.761 122.717 206.018
ATOM   5150  C4* A   2 241     227.173 124.175 205.987
ATOM   5151  O4* A   2 241     226.836 124.804 207.258
ATOM   5152  C1* A   2 241     227.989 125.421 207.796
ATOM   5153   N9 A   2 241     227.911 125.397 209.259
ATOM   5154   C5 A   2 241     228.079 125.983 211.377
ATOM   5155   N7 A   2 241     227.430 124.754 211.363
ATOM   5156   C8 A   2 241     227.359 124.448 210.088
ATOM   5157   N1 A   2 241     229.095 127.996 212.095
ATOM   5158   C2 A   2 241     229.328 128.249 210.801
ATOM   5159   N3 A   2 241     229.018 127.520 209.729
ATOM   5160   C4 A   2 241     228.387 126.386 210.088
ATOM   5161   C6 A   2 241     228.458 126.849 212.427
ATOM   5162   N6 A   2 241     228.221 126.602 213.719
ATOM   5163  C2* A   2 241     229.173 124.682 207.174
ATOM   5164  O2* A   2 241     230.345 125.472 207.227
ATOM   5165  C3* A   2 241     228.656 124.468 205.752
ATOM   5166  O3* A   2 241     228.774 125.699 205.031
ATOM   5167    P G   2 242     228.930 125.691 203.426
ATOM   5168  O1P G   2 242     228.837 124.283 202.944
ATOM   5169  O2P G   2 242     230.124 126.507 203.078
ATOM   5170  O5* G   2 242     227.630 126.473 202.926
ATOM   5171  C5* G   2 242     226.322 125.888 203.090
ATOM   5172  C4* G   2 242     225.477 126.711 204.043
ATOM   5173  O4* G   2 242     226.331 127.371 205.022
ATOM   5174  C1* G   2 242     225.762 128.619 205.390
ATOM   5175   N9 G   2 242     226.735 129.684 205.138
ATOM   5176   C4 G   2 242     227.166 130.621 206.054
ATOM   5177   N2 G   2 242     227.056 131.967 209.265
ATOM   5178   N3 G   2 242     226.750 130.728 207.339
ATOM   5179   C2 G   2 242     227.353 131.721 207.977
ATOM   5180   N1 G   2 242     228.291 132.547 207.399
ATOM   5181   C6 G   2 242     228.734 132.462 206.081
ATOM   5182   O6 G   2 242     229.586 133.259 205.664
ATOM   5183   C5 G   2 242     228.091 131.396 205.381
ATOM   5184   N7 G   2 242     228.232 130.964 204.067
ATOM   5185   C8 G   2 242     227.410 129.952 203.967
ATOM   5186  C2* G   2 242     224.429 128.757 204.650
ATOM   5187  O2* G   2 242     223.416 128.316 205.531
ATOM   5188  C3* G   2 242     224.663 127.846 203.440
ATOM   5189  O3* G   2 242     223.534 127.306 202.714
ATOM   5190    P U   2 243     222.018 127.480 203.254
ATOM   5191  O1P U   2 243     221.140 126.960 202.165
ATOM   5192  O2P U   2 243     221.807 128.864 203.756
ATOM   5193  O5* U   2 243     221.925 126.443 204.470
ATOM   5194  C5* U   2 243     221.895 125.015 204.214
ATOM   5195  C4* U   2 243     222.002 124.221 205.502
ATOM   5196  O4* U   2 243     223.239 124.549 206.179
ATOM   5197  C1* U   2 243     223.114 124.207 207.551
ATOM   5198   N1 U   2 243     223.706 125.277 208.375
ATOM   5199   C6 U   2 243     224.196 126.432 207.798
ATOM   5200   C2 U   2 243     223.772 125.086 209.755
ATOM   5201   O2 U   2 243     223.333 124.093 210.320
ATOM   5202   N3 U   2 243     224.370 126.107 210.449
ATOM   5203   C4 U   2 243     224.892 127.277 209.929
ATOM   5204   O4 U   2 243     225.418 128.093 210.689
ATOM   5205   C5 U   2 243     224.769 127.409 208.506
ATOM   5206  C2* U   2 243     221.636 123.892 207.817
ATOM   5207  O2* U   2 243     221.489 122.486 207.902
ATOM   5208  C3* U   2 243     220.960 124.480 206.579
ATOM   5209  O3* U   2 243     219.751 123.782 206.287
ATOM   5210    P A   2 244     218.378 124.219 207.002
ATOM   5211  O1P A   2 244     217.351 123.212 206.610
ATOM   5212  O2P A   2 244     218.137 125.658 206.720
ATOM   5213  O5* A   2 244     218.679 124.060 208.560
ATOM   5214  C5* A   2 244     218.220 122.906 209.292
ATOM   5215  C4* A   2 244     217.878 123.290 210.711
ATOM   5216  O4* A   2 244     219.084 123.671 211.428
ATOM   5217  C1* A   2 244     218.772 124.680 212.379
ATOM   5218   N9 A   2 244     219.604 125.858 212.109
ATOM   5219   C5 A   2 244     220.793 127.700 212.332
ATOM   5220   N7 A   2 244     220.843 127.366 210.985
ATOM   5221   C8 A   2 244     220.124 126.271 210.904
ATOM   5222   N1 A   2 244     221.118 128.805 214.392
ATOM   5223   C2 A   2 244     220.357 127.847 214.939
ATOM   5224   N3 A   2 244     219.769 126.801 214.357
ATOM   5225   C4 A   2 244     220.030 126.783 213.037
ATOM   5226   C6 A   2 244     221.359 128.759 213.063
ATOM   5227   N6 A   2 244     222.116 129.712 212.513
ATOM   5228  C2* A   2 244     217.266 124.949 212.287
ATOM   5229  O2* A   2 244     216.594 124.178 213.265
ATOM   5230  C3* A   2 244     216.967 124.496 210.863
ATOM   5231  O3* A   2 244     215.601 124.159 210.660
ATOM   5232    P G   2 245     214.537 125.321 210.345
ATOM   5233  O1P G   2 245     213.232 124.671 210.052
ATOM   5234  O2P G   2 245     215.137 126.247 209.344
ATOM   5235  O5* G   2 245     214.408 126.091 211.736
ATOM   5236  C5* G   2 245     214.043 127.484 211.789
ATOM   5237  C4* G   2 245     214.940 128.215 212.762
ATOM   5238  O4* G   2 245     216.327 128.022 212.377
ATOM   5239  C1* G   2 245     217.062 129.213 212.610
ATOM   5240   N9 G   2 245     217.610 129.670 211.333
ATOM   5241   C4 G   2 245     218.509 130.698 211.141
ATOM   5242   N2 G   2 245     220.503 133.241 212.424
ATOM   5243   N3 G   2 245     219.044 131.479 212.106
ATOM   5244   C2 G   2 245     219.879 132.378 211.606
ATOM   5245   N1 G   2 245     220.165 132.499 210.265
ATOM   5246   C6 G   2 245     219.626 131.705 209.257
ATOM   5247   O6 G   2 245     219.949 131.896 208.079
ATOM   5248   C5 G   2 245     218.731 130.740 209.778
ATOM   5249   N7 G   2 245     217.987 129.766 209.127
ATOM   5250   C8 G   2 245     217.340 129.157 210.083
ATOM   5251  C2* G   2 245     216.119 130.206 213.302
ATOM   5252  O2* G   2 245     216.281 130.086 214.703
ATOM   5253  C3* G   2 245     214.755 129.723 212.814
ATOM   5254  O3* G   2 245     213.693 130.060 213.712
ATOM   5255    P C   2 246     212.791 131.368 213.443
ATOM   5256  O1P C   2 246     211.753 131.423 214.513
ATOM   5257  O2P C   2 246     212.373 131.371 212.014
ATOM   5258  O5* C   2 246     213.800 132.582 213.664
ATOM   5259  C5* C   2 246     214.403 132.827 214.950
ATOM   5260  C4* C   2 246     215.410 133.943 214.840
ATOM   5261  O4* C   2 246     216.518 133.512 214.006
ATOM   5262  C1* C   2 246     216.969 134.603 213.216
ATOM   5263   N1 C   2 246     216.823 134.253 211.787
ATOM   5264   C6 C   2 246     215.978 133.254 211.387
ATOM   5265   C5 C   2 246     215.862 132.922 210.092
ATOM   5266   C2 C   2 246     217.576 134.964 210.837
ATOM   5267   O2 C   2 246     218.323 135.880 211.220
ATOM   5268   N3 C   2 246     217.467 134.636 209.529
ATOM   5269   C4 C   2 246     216.649 133.651 209.153
ATOM   5270   N4 C   2 246     216.587 133.359 207.856
ATOM   5271  C2* C   2 246     216.164 135.837 213.628
ATOM   5272  O2* C   2 246     216.880 136.543 214.623
ATOM   5273  C3* C   2 246     214.888 135.191 214.149
ATOM   5274  O3* C   2 246     214.159 136.019 215.043
ATOM   5275    P G   2 247     212.709 136.559 214.613
ATOM   5276  O1P G   2 247     212.265 137.518 215.662
ATOM   5277  O2P G   2 247     211.854 135.387 214.280
ATOM   5278  O5* G   2 247     212.995 137.374 213.273
ATOM   5279  C5* G   2 247     213.790 138.571 213.305
ATOM   5280  C4* G   2 247     214.039 139.086 211.904
ATOM   5281  O4* G   2 247     214.856 138.143 211.164
ATOM   5282  C1* G   2 247     214.656 138.356 209.775
ATOM   5283   N9 G   2 247     214.411 137.076 209.115
ATOM   5284   C4 G   2 247     214.613 136.802 207.779
ATOM   5285   N2 G   2 247     215.638 137.822 204.607
ATOM   5286   N3 G   2 247     215.108 137.661 206.855
ATOM   5287   C2 G   2 247     215.167 137.113 205.647
ATOM   5288   N1 G   2 247     214.769 135.827 205.370
ATOM   5289   C6 G   2 247     214.257 134.926 206.302
ATOM   5290   O6 G   2 247     213.921 133.791 205.942
ATOM   5291   C5 G   2 247     214.195 135.499 207.605
ATOM   5292   N7 G   2 247     213.760 134.955 208.810
ATOM   5293   C8 G   2 247     213.912 135.921 209.676
ATOM   5294  C2* G   2 247     213.486 139.338 209.625
ATOM   5295  O2* G   2 247     213.995 140.629 209.346
ATOM   5296  C3* G   2 247     212.827 139.243 210.999
ATOM   5297  O3* G   2 247     212.068 140.413 211.306
ATOM   5298    P G   2 248     210.490 140.455 210.980
ATOM   5299  O1P G   2 248     209.973 141.764 211.465
ATOM   5300  O2P G   2 248     209.864 139.197 211.472
ATOM   5301  O5* G   2 248     210.430 140.468 209.386
ATOM   5302  C5* G   2 248     211.007 141.559 208.637
ATOM   5303  C4* G   2 248     209.938 142.570 208.297
ATOM   5304  O4* G   2 248     210.535 143.816 207.856
ATOM   5305  C1* G   2 248     209.616 144.493 207.014
ATOM   5306   N9 G   2 248     210.311 144.914 205.800
ATOM   5307   C4 G   2 248     210.695 146.202 205.486
ATOM   5308   N2 G   2 248     210.868 149.583 206.301
ATOM   5309   N3 G   2 248     210.493 147.303 206.247
ATOM   5310   C2 G   2 248     210.981 148.396 205.679
ATOM   5311   N1 G   2 248     211.617 148.408 204.459
ATOM   5312   C6 G   2 248     211.838 147.290 203.659
ATOM   5313   O6 G   2 248     212.426 147.412 202.577
ATOM   5314   C5 G   2 248     211.317 146.108 204.258
ATOM   5315   N7 G   2 248     211.321 144.793 203.806
ATOM   5316   C8 G   2 248     210.715 144.123 204.750
ATOM   5317  C2* G   2 248     208.405 143.572 206.804
ATOM   5318  O2* G   2 248     207.384 143.977 207.696
ATOM   5319  C3* G   2 248     208.993 142.207 207.163
ATOM   5320  O3* G   2 248     207.993 141.282 207.598
ATOM   5321    P C   2 249     207.480 140.116 206.606
ATOM   5322  O1P C   2 249     207.406 140.685 205.230
ATOM   5323  O2P C   2 249     206.261 139.520 207.216
ATOM   5324  O5* C   2 249     208.635 139.011 206.643
ATOM   5325  C5* C   2 249     209.897 139.229 205.973
ATOM   5326  C4* C   2 249     210.589 137.912 205.662
ATOM   5327  O4* C   2 249     211.085 137.295 206.885
ATOM   5328  C1* C   2 249     210.644 135.951 206.948
ATOM   5329   N1 C   2 249     210.437 135.580 208.365
ATOM   5330   C6 C   2 249     210.030 136.509 209.285
ATOM   5331   C5 C   2 249     209.854 136.180 210.572
ATOM   5332   C2 C   2 249     210.670 134.249 208.761
ATOM   5333   O2 C   2 249     211.031 133.416 207.912
ATOM   5334   N3 C   2 249     210.495 133.908 210.060
ATOM   5335   C4 C   2 249     210.102 134.826 210.947
ATOM   5336   N4 C   2 249     209.943 134.443 212.218
ATOM   5337  C2* C   2 249     209.392 135.892 206.074
ATOM   5338  O2* C   2 249     209.124 134.567 205.654
ATOM   5339  C3* C   2 249     209.782 136.836 204.936
ATOM   5340  O3* C   2 249     210.631 136.159 204.009
ATOM   5341    P G   2 250     210.516 136.485 202.436
ATOM   5342  O1P G   2 250     209.071 136.495 202.077
ATOM   5343  O2P G   2 250     211.447 135.583 201.702
ATOM   5344  O5* G   2 250     211.066 137.978 202.316
ATOM   5345  C5* G   2 250     212.483 138.248 202.336
ATOM   5346  C4* G   2 250     212.761 139.657 201.864
ATOM   5347  O4* G   2 250     212.245 140.614 202.830
ATOM   5348  C1* G   2 250     213.098 141.751 202.875
ATOM   5349   N9 G   2 250     213.554 141.955 204.252
ATOM   5350   C4 G   2 250     214.050 143.127 204.789
ATOM   5351   N2 G   2 250     214.936 146.472 204.433
ATOM   5352   N3 G   2 250     214.216 144.298 204.133
ATOM   5353   C2 G   2 250     214.704 145.243 204.923
ATOM   5354   N1 G   2 250     215.003 145.054 206.251
ATOM   5355   C6 G   2 250     214.840 143.860 206.947
ATOM   5356   O6 G   2 250     215.139 143.798 208.148
ATOM   5357   C5 G   2 250     214.321 142.837 206.112
ATOM   5358   N7 G   2 250     214.014 141.515 206.400
ATOM   5359   C8 G   2 250     213.566 141.031 205.272
ATOM   5360  C2* G   2 250     214.223 141.526 201.858
ATOM   5361  O2* G   2 250     213.880 142.154 200.638
ATOM   5362  C3* G   2 250     214.235 140.006 201.754
ATOM   5363  O3* G   2 250     214.764 139.551 200.511
ATOM   5364    P A   2 251     216.213 138.856 200.463
ATOM   5365  O1P A   2 251     216.407 138.340 199.082
ATOM   5366  O2P A   2 251     216.341 137.926 201.619
ATOM   5367  O5* A   2 251     217.227 140.063 200.689
ATOM   5368  C5* A   2 251     217.356 141.121 199.718
ATOM   5369  C4* A   2 251     218.101 142.286 200.323
ATOM   5370  O4* A   2 251     217.314 142.846 201.409
ATOM   5371  C1* A   2 251     218.168 143.224 202.478
ATOM   5372   N9 A   2 251     217.817 142.419 203.652
ATOM   5373   C5 A   2 251     217.485 141.709 205.711
ATOM   5374   N7 A   2 251     217.030 140.699 204.876
ATOM   5375   C8 A   2 251     217.249 141.165 203.669
ATOM   5376   N1 A   2 251     218.044 142.962 207.633
ATOM   5377   C2 A   2 251     218.489 143.908 206.793
ATOM   5378   N3 A   2 251     218.504 143.914 205.458
ATOM   5379   C4 A   2 251     217.981 142.773 204.973
ATOM   5380   C6 A   2 251     217.525 141.827 207.112
ATOM   5381   N6 A   2 251     217.078 140.881 207.944
ATOM   5382  C2* A   2 251     219.609 143.022 202.001
ATOM   5383  O2* A   2 251     220.089 144.229 201.440
ATOM   5384  C3* A   2 251     219.426 141.917 200.968
ATOM   5385  O3* A   2 251     220.482 141.851 200.011
ATOM   5386    P G   2 252     221.752 140.900 200.288
ATOM   5387  O1P G   2 252     222.716 141.116 199.173
ATOM   5388  O2P G   2 252     221.251 139.525 200.569
ATOM   5389  O5* G   2 252     222.389 141.503 201.621
ATOM   5390  C5* G   2 252     223.078 140.664 202.573
ATOM   5391  C4* G   2 252     222.783 141.130 203.982
ATOM   5392  O4* G   2 252     221.346 141.111 204.203
ATOM   5393  C1* G   2 252     221.070 140.719 205.540
ATOM   5394   N9 G   2 252     220.285 139.483 205.512
ATOM   5395   C4 G   2 252     219.732 138.834 206.598
ATOM   5396   N2 G   2 252     219.182 138.619 210.018
ATOM   5397   N3 G   2 252     219.825 139.222 207.889
ATOM   5398   C2 G   2 252     219.190 138.391 208.699
ATOM   5399   N1 G   2 252     218.513 137.273 208.274
ATOM   5400   C6 G   2 252     218.405 136.858 206.952
ATOM   5401   O6 G   2 252     217.772 135.834 206.675
ATOM   5402   C5 G   2 252     219.084 137.735 206.075
ATOM   5403   N7 G   2 252     219.226 137.687 204.696
ATOM   5404   C8 G   2 252     219.944 138.738 204.406
ATOM   5405  C2* G   2 252     222.415 140.586 206.261
ATOM   5406  O2* G   2 252     222.726 141.814 206.894
ATOM   5407  C3* G   2 252     223.347 140.264 205.098
ATOM   5408  O3* G   2 252     224.709 140.588 205.381
ATOM   5409    P C   2 253     225.695 139.462 205.980
ATOM   5410  O1P C   2 253     227.059 140.054 206.052
ATOM   5411  O2P C   2 253     225.482 138.199 205.222
ATOM   5412  O5* C   2 253     225.170 139.231 207.467
ATOM   5413  C5* C   2 253     225.231 140.283 208.450
ATOM   5414  C4* C   2 253     224.623 139.814 209.750
ATOM   5415  O4* C   2 253     223.213 139.520 209.549
ATOM   5416  C1* C   2 253     222.845 138.391 210.332
ATOM   5417   N1 C   2 253     222.398 137.311 209.428
ATOM   5418   C6 C   2 253     222.729 137.323 208.100
ATOM   5419   C5 C   2 253     222.320 136.350 207.275
ATOM   5420   C2 C   2 253     221.622 136.264 209.953
ATOM   5421   O2 C   2 253     221.342 136.264 211.164
ATOM   5422   N3 C   2 253     221.200 135.277 209.126
ATOM   5423   C4 C   2 253     221.525 135.304 207.832
ATOM   5424   N4 C   2 253     221.081 134.310 207.054
ATOM   5425  C2* C   2 253     224.063 138.005 211.175
ATOM   5426  O2* C   2 253     223.987 138.665 212.424
ATOM   5427  C3* C   2 253     225.199 138.520 210.303
ATOM   5428  O3* C   2 253     226.395 138.745 211.038
ATOM   5429    P G   2 254     227.618 137.714 210.896
ATOM   5430  O1P G   2 254     228.637 138.101 211.909
ATOM   5431  O2P G   2 254     228.000 137.639 209.461
ATOM   5432  O5* G   2 254     226.990 136.310 211.319
ATOM   5433  C5* G   2 254     226.441 136.113 212.638
ATOM   5434  C4* G   2 254     225.681 134.806 212.708
ATOM   5435  O4* G   2 254     224.585 134.818 211.755
ATOM   5436  C1* G   2 254     224.316 133.490 211.333
ATOM   5437   N9 G   2 254     224.328 133.432 209.872
ATOM   5438   C4 G   2 254     223.798 132.423 209.101
ATOM   5439   N2 G   2 254     222.118 129.393 208.860
ATOM   5440   N3 G   2 254     223.168 131.321 209.563
ATOM   5441   C2 G   2 254     222.771 130.532 208.581
ATOM   5442   N1 G   2 254     222.982 130.801 207.249
ATOM   5443   C6 G   2 254     223.628 131.928 206.751
ATOM   5444   O6 G   2 254     223.768 132.072 205.531
ATOM   5445   C5 G   2 254     224.053 132.787 207.795
ATOM   5446   N7 G   2 254     224.722 134.003 207.743
ATOM   5447   C8 G   2 254     224.863 134.349 208.994
ATOM   5448  C2* G   2 254     225.337 132.569 212.011
ATOM   5449  O2* G   2 254     224.729 131.999 213.154
ATOM   5450  C3* G   2 254     226.458 133.549 212.348
ATOM   5451  O3* G   2 254     227.242 133.096 213.452
ATOM   5452    P A   2 255     228.757 132.600 213.215
ATOM   5453  O1P A   2 255     229.658 133.656 213.744
ATOM   5454  O2P A   2 255     228.907 132.143 211.803
ATOM   5455  O5* A   2 255     228.892 131.327 214.164
ATOM   5456  C5* A   2 255     227.948 130.247 214.061
ATOM   5457  C4* A   2 255     227.058 130.209 215.282
ATOM   5458  O4* A   2 255     225.678 130.043 214.869
ATOM   5459  C1* A   2 255     224.998 129.215 215.795
ATOM   5460   N9 A   2 255     224.494 128.040 215.076
ATOM   5461   C5 A   2 255     223.466 126.167 214.548
ATOM   5462   N7 A   2 255     224.075 126.614 213.385
ATOM   5463   C8 A   2 255     224.673 127.722 213.749
ATOM   5464   N1 A   2 255     222.220 124.885 216.087
ATOM   5465   C2 A   2 255     222.548 125.805 217.005
ATOM   5466   N3 A   2 255     223.287 126.906 216.868
ATOM   5467   C4 A   2 255     223.720 127.032 215.600
ATOM   5468   C6 A   2 255     222.674 125.043 214.822
ATOM   5469   N6 A   2 255     222.349 124.129 213.901
ATOM   5470  C2* A   2 255     225.965 128.916 216.949
ATOM   5471  O2* A   2 255     225.744 129.862 217.980
ATOM   5472  C3* A   2 255     227.320 129.076 216.262
ATOM   5473  O3* A   2 255     228.361 129.422 217.174
ATOM   5474    P A   2 256     229.578 128.402 217.423
ATOM   5475  O1P A   2 256     230.585 129.121 218.251
ATOM   5476  O2P A   2 256     229.983 127.829 216.110
ATOM   5477  O5* A   2 256     228.942 127.233 218.304
ATOM   5478  C5* A   2 256     228.447 127.492 219.635
ATOM   5479  C4* A   2 256     227.360 126.499 220.000
ATOM   5480  O4* A   2 256     226.309 126.557 218.994
ATOM   5481  C1* A   2 256     225.724 125.270 218.840
ATOM   5482   N9 A   2 256     225.884 124.835 217.447
ATOM   5483   C5 A   2 256     225.706 123.730 215.551
ATOM   5484   N7 A   2 256     226.582 124.779 215.308
ATOM   5485   C8 A   2 256     226.655 125.402 216.458
ATOM   5486   N1 A   2 256     224.357 121.813 215.276
ATOM   5487   C2 A   2 256     224.023 121.954 216.567
ATOM   5488   N3 A   2 256     224.418 122.879 217.443
ATOM   5489   C4 A   2 256     225.270 123.748 216.865
ATOM   5490   C6 A   2 256     225.215 122.706 214.729
ATOM   5491   N6 A   2 256     225.550 122.571 213.444
ATOM   5492  C2* A   2 256     226.397 124.339 219.853
ATOM   5493  O2* A   2 256     225.620 124.310 221.037
ATOM   5494  C3* A   2 256     227.747 125.025 220.041
ATOM   5495  O3* A   2 256     228.356 124.662 221.281
ATOM   5496    P C   2 257     229.276 123.341 221.367
ATOM   5497  O1P C   2 257     229.757 123.226 222.774
ATOM   5498  O2P C   2 257     230.264 123.395 220.257
ATOM   5499  O5* C   2 257     228.269 122.137 221.078
ATOM   5500  C5* C   2 257     227.258 121.765 222.042
ATOM   5501  C4* C   2 257     226.593 120.465 221.644
ATOM   5502  O4* C   2 257     225.844 120.641 220.412
ATOM   5503  C1* C   2 257     225.843 119.419 219.684
ATOM   5504   N1 C   2 257     226.352 119.657 218.318
ATOM   5505   C6 C   2 257     227.085 120.774 218.020
ATOM   5506   C5 C   2 257     227.541 120.993 216.779
ATOM   5507   C2 C   2 257     226.067 118.710 217.316
ATOM   5508   O2 C   2 257     225.404 117.696 217.607
ATOM   5509   N3 C   2 257     226.523 118.924 216.059
ATOM   5510   C4 C   2 257     227.235 120.019 215.782
ATOM   5511   N4 C   2 257     227.660 120.186 214.524
ATOM   5512  C2* C   2 257     226.653 118.396 220.486
ATOM   5513  O2* C   2 257     225.757 117.601 221.240
ATOM   5514  C3* C   2 257     227.527 119.305 221.342
ATOM   5515  O3* C   2 257     227.962 118.665 222.536
ATOM   5516    P G   2 258     229.501 118.222 222.687
ATOM   5517  O1P G   2 258     229.614 117.385 223.914
ATOM   5518  O2P G   2 258     230.352 119.436 222.544
ATOM   5519  O5* G   2 258     229.757 117.292 221.419
ATOM   5520  C5* G   2 258     228.997 116.082 221.211
ATOM   5521  C4* G   2 258     229.189 115.587 219.796
ATOM   5522  O4* G   2 258     228.623 116.546 218.864
ATOM   5523  C1* G   2 258     229.469 116.674 217.731
ATOM   5524   N9 G   2 258     229.979 118.044 217.701
ATOM   5525   C4 G   2 258     230.673 118.647 216.672
ATOM   5526   N2 G   2 258     232.104 118.513 213.504
ATOM   5527   N3 G   2 258     231.018 118.074 215.498
ATOM   5528   C2 G   2 258     231.681 118.913 214.714
ATOM   5529   N1 G   2 258     231.978 120.209 215.058
ATOM   5530   C6 G   2 258     231.631 120.819 216.260
ATOM   5531   O6 G   2 258     231.945 121.997 216.471
ATOM   5532   C5 G   2 258     230.924 119.933 217.108
ATOM   5533   N7 G   2 258     230.406 120.134 218.380
ATOM   5534   C8 G   2 258     229.859 118.992 218.692
ATOM   5535  C2* G   2 258     230.560 115.605 217.860
ATOM   5536  O2* G   2 258     230.133 114.428 217.202
ATOM   5537  C3* G   2 258     230.643 115.448 219.373
ATOM   5538  O3* G   2 258     231.178 114.194 219.791
ATOM   5539    P G   2 259     232.645 114.128 220.449
ATOM   5540  O1P G   2 259     232.788 112.784 221.078
ATOM   5541  O2P G   2 259     232.853 115.350 221.275
ATOM   5542  O5* G   2 259     233.619 114.193 219.191
ATOM   5543  C5* G   2 259     233.621 113.134 218.218
ATOM   5544  C4* G   2 259     234.410 113.532 216.993
ATOM   5545  O4* G   2 259     233.751 114.623 216.294
ATOM   5546  C1* G   2 259     234.726 115.388 215.596
ATOM   5547   N9 G   2 259     234.651 116.782 216.031
ATOM   5548   C4 G   2 259     235.271 117.852 215.424
ATOM   5549   N2 G   2 259     237.284 119.122 212.896
ATOM   5550   N3 G   2 259     236.038 117.799 214.313
ATOM   5551   C2 G   2 259     236.507 118.989 213.981
ATOM   5552   N1 G   2 259     236.247 120.139 214.686
ATOM   5553   C6 G   2 259     235.463 120.215 215.834
ATOM   5554   O6 G   2 259     235.299 121.304 216.398
ATOM   5555   C5 G   2 259     234.948 118.947 216.197
ATOM   5556   N7 G   2 259     234.130 118.581 217.256
ATOM   5557   C8 G   2 259     233.978 117.291 217.118
ATOM   5558  C2* G   2 259     236.092 114.756 215.885
ATOM   5559  O2* G   2 259     236.414 113.852 214.844
ATOM   5560  C3* G   2 259     235.819 114.057 217.212
ATOM   5561  O3* G   2 259     236.749 113.009 217.478
ATOM   5562    P G   2 260     238.142 113.342 218.216
ATOM   5563  O1P G   2 260     238.738 112.049 218.653
ATOM   5564  O2P G   2 260     237.913 114.419 219.221
ATOM   5565  O5* G   2 260     239.052 113.944 217.053
ATOM   5566  C5* G   2 260     239.270 113.216 215.824
ATOM   5567  C4* G   2 260     239.989 114.090 214.823
ATOM   5568  O4* G   2 260     239.151 115.222 214.467
ATOM   5569  C1* G   2 260     239.955 116.384 214.316
ATOM   5570   N9 G   2 260     239.506 117.387 215.283
ATOM   5571   C4 G   2 260     239.870 118.717 215.322
ATOM   5572   N2 G   2 260     241.685 121.388 214.039
ATOM   5573   N3 G   2 260     240.730 119.334 214.482
ATOM   5574   C2 G   2 260     240.865 120.619 214.771
ATOM   5575   N1 G   2 260     240.207 121.247 215.800
ATOM   5576   C6 G   2 260     239.320 120.634 216.676
ATOM   5577   O6 G   2 260     238.781 121.294 217.570
ATOM   5578   C5 G   2 260     239.167 119.257 216.382
ATOM   5579   N7 G   2 260     238.390 118.289 217.004
ATOM   5580   C8 G   2 260     238.624 117.199 216.324
ATOM   5581  C2* G   2 260     241.419 115.953 214.463
ATOM   5582  O2* G   2 260     241.945 115.664 213.182
ATOM   5583  C3* G   2 260     241.277 114.712 215.337
ATOM   5584  O3* G   2 260     242.366 113.803 215.211
ATOM   5585    P G   2 261     243.632 113.937 216.192
ATOM   5586  O1P G   2 261     244.626 112.910 215.777
ATOM   5587  O2P G   2 261     243.135 113.953 217.596
ATOM   5588  O5* G   2 261     244.221 115.376 215.838
ATOM   5589  C5* G   2 261     245.077 116.081 216.755
ATOM   5590  C4* G   2 261     245.340 117.474 216.240
ATOM   5591  O4* G   2 261     244.081 118.182 216.090
ATOM   5592  C1* G   2 261     244.292 119.567 216.310
ATOM   5593   N9 G   2 261     243.358 120.042 217.333
ATOM   5594   C4 G   2 261     243.230 121.342 217.782
ATOM   5595   N2 G   2 261     244.224 124.673 217.685
ATOM   5596   N3 G   2 261     243.961 122.403 217.368
ATOM   5597   C2 G   2 261     243.601 123.521 217.980
ATOM   5598   N1 G   2 261     242.604 123.591 218.926
ATOM   5599   C6 G   2 261     241.841 122.514 219.368
ATOM   5600   O6 G   2 261     240.970 122.688 220.225
ATOM   5601   C5 G   2 261     242.215 121.308 218.718
ATOM   5602   N7 G   2 261     241.718 120.018 218.861
ATOM   5603   C8 G   2 261     242.424 119.302 218.026
ATOM   5604  C2* G   2 261     245.777 119.765 216.641
ATOM   5605  O2* G   2 261     246.454 120.137 215.455
ATOM   5606  C3* G   2 261     246.168 118.377 217.139
ATOM   5607  O3* G   2 261     247.562 118.115 216.970
ATOM   5608    P A   2 262     248.549 118.161 218.240
ATOM   5609  O1P A   2 262     249.881 117.689 217.773
ATOM   5610  O2P A   2 262     247.889 117.473 219.384
ATOM   5611  O5* A   2 262     248.662 119.712 218.585
ATOM   5612  C5* A   2 262     249.387 120.612 217.723
ATOM   5613  C4* A   2 262     249.292 122.027 218.243
ATOM   5614  O4* A   2 262     247.923 122.500 218.155
ATOM   5615  C1* A   2 262     247.652 123.376 219.239
ATOM   5616   N9 A   2 262     246.503 122.854 219.988
ATOM   5617   C5 A   2 262     244.738 122.678 221.296
ATOM   5618   N7 A   2 262     244.913 121.432 220.708
ATOM   5619   C8 A   2 262     245.970 121.586 219.948
ATOM   5620   N1 A   2 262     243.895 124.456 222.601
ATOM   5621   C2 A   2 262     244.900 125.193 222.108
ATOM   5622   N3 A   2 262     245.856 124.848 221.245
ATOM   5623   C4 A   2 262     245.718 123.562 220.871
ATOM   5624   C6 A   2 262     243.782 123.168 222.205
ATOM   5625   N6 A   2 262     242.778 122.432 222.690
ATOM   5626  C2* A   2 262     248.940 123.512 220.058
ATOM   5627  O2* A   2 262     249.638 124.659 219.615
ATOM   5628  C3* A   2 262     249.659 122.215 219.706
ATOM   5629  O3* A   2 262     251.068 122.320 219.869
ATOM   5630    P G   2 263     251.795 121.532 221.067
ATOM   5631  O1P G   2 263     253.232 121.923 221.043
ATOM   5632  O2P G   2 263     251.426 120.092 220.978
ATOM   5633  O5* G   2 263     251.134 122.136 222.385
ATOM   5634  C5* G   2 263     251.299 123.526 222.723
ATOM   5635  C4* G   2 263     250.254 123.949 223.732
ATOM   5636  O4* G   2 263     248.930 123.811 223.146
ATOM   5637  C1* G   2 263     248.006 123.405 224.146
ATOM   5638   N9 G   2 263     247.464 122.098 223.780
ATOM   5639   C4 G   2 263     246.298 121.540 224.254
ATOM   5640   N2 G   2 263     243.462 121.734 226.257
ATOM   5641   N3 G   2 263     245.451 122.105 225.143
ATOM   5642   C2 G   2 263     244.410 121.329 225.395
ATOM   5643   N1 G   2 263     244.218 120.095 224.821
ATOM   5644   C6 G   2 263     245.078 119.495 223.904
ATOM   5645   O6 G   2 263     244.809 118.381 223.442
ATOM   5646   C5 G   2 263     246.198 120.315 223.627
ATOM   5647   N7 G   2 263     247.279 120.103 222.782
ATOM   5648   C8 G   2 263     248.004 121.182 222.905
ATOM   5649  C2* G   2 263     248.759 123.381 225.478
ATOM   5650  O2* G   2 263     248.611 124.637 226.113
ATOM   5651  C3* G   2 263     250.183 123.116 225.004
ATOM   5652  O3* G   2 263     251.165 123.499 225.966
ATOM   5653    P C   2 264     251.500 122.516 227.197
ATOM   5654  O1P C   2 264     252.517 123.187 228.049
ATOM   5655  O2P C   2 264     251.782 121.163 226.644
ATOM   5656  O5* C   2 264     250.133 122.451 228.017
ATOM   5657  C5* C   2 264     249.910 121.435 229.013
ATOM   5658  C4* C   2 264     248.493 121.518 229.529
ATOM   5659  O4* C   2 264     247.559 121.317 228.434
ATOM   5660  C1* C   2 264     246.374 120.710 228.933
ATOM   5661   N1 C   2 264     246.075 119.494 228.150
ATOM   5662   C6 C   2 264     247.078 118.729 227.615
ATOM   5663   C5 C   2 264     246.804 117.614 226.919
ATOM   5664   C2 C   2 264     244.728 119.122 227.968
ATOM   5665   O2 C   2 264     243.830 119.833 228.455
ATOM   5666   N3 C   2 264     244.442 117.998 227.267
ATOM   5667   C4 C   2 264     245.431 117.258 226.756
ATOM   5668   N4 C   2 264     245.099 116.157 226.076
ATOM   5669  C2* C   2 264     246.581 120.443 230.428
ATOM   5670  O2* C   2 264     245.971 121.483 231.168
ATOM   5671  C3* C   2 264     248.103 120.443 230.531
ATOM   5672  O3* C   2 264     248.543 120.777 231.843
ATOM   5673    P A   2 265     249.749 119.955 232.514
ATOM   5674  O1P A   2 265     251.020 120.556 232.025
ATOM   5675  O2P A   2 265     249.502 118.499 232.314
ATOM   5676  O5* A   2 265     249.616 120.293 234.065
ATOM   5677  C5* A   2 265     249.012 119.363 234.989
ATOM   5678  C4* A   2 265     247.950 120.060 235.813
ATOM   5679  O4* A   2 265     248.537 121.244 236.430
ATOM   5680  C1* A   2 265     247.824 122.395 236.015
ATOM   5681   N9 A   2 265     248.753 123.524 235.922
ATOM   5682   C5 A   2 265     249.669 125.513 236.150
ATOM   5683   N7 A   2 265     250.583 124.744 235.440
ATOM   5684   C8 A   2 265     249.993 123.577 235.328
ATOM   5685   N1 A   2 265     248.623 127.307 237.275
ATOM   5686   C2 A   2 265     247.595 126.476 237.487
ATOM   5687   N3 A   2 265     247.452 125.203 237.121
ATOM   5688   C4 A   2 265     248.536 124.777 236.448
ATOM   5689   C6 A   2 265     249.698 126.848 236.597
ATOM   5690   N6 A   2 265     250.725 127.678 236.391
ATOM   5691  C2* A   2 265     247.125 122.000 234.716
ATOM   5692  O2* A   2 265     246.025 122.848 234.446
ATOM   5693  C3* A   2 265     246.730 120.560 235.038
ATOM   5694  O3* A   2 265     245.599 120.566 235.918
ATOM   5695    P G   2 266     244.556 119.339 235.909
ATOM   5696  O1P G   2 266     245.310 118.118 236.307
ATOM   5697  O2P G   2 266     243.815 119.359 234.617
ATOM   5698  O5* G   2 266     243.522 119.710 237.068
ATOM   5699  C5* G   2 266     243.826 119.488 238.468
ATOM   5700  C4* G   2 266     244.812 120.524 238.966
ATOM   5701  O4* G   2 266     244.571 121.796 238.307
ATOM   5702  C1* G   2 266     244.879 122.860 239.197
ATOM   5703   N9 G   2 266     243.684 123.684 239.376
ATOM   5704   C4 G   2 266     243.652 125.000 239.782
ATOM   5705   N2 G   2 266     245.312 127.888 240.794
ATOM   5706   N3 G   2 266     244.723 125.761 240.104
ATOM   5707   C2 G   2 266     244.372 126.995 240.440
ATOM   5708   N1 G   2 266     243.074 127.445 240.455
ATOM   5709   C6 G   2 266     241.957 126.680 240.126
ATOM   5710   O6 G   2 266     240.829 127.186 240.165
ATOM   5711   C5 G   2 266     242.319 125.354 239.770
ATOM   5712   N7 G   2 266     241.526 124.281 239.383
ATOM   5713   C8 G   2 266     242.375 123.315 239.163
ATOM   5714  C2* G   2 266     245.404 122.237 240.495
ATOM   5715  O2* G   2 266     246.819 122.186 240.455
ATOM   5716  C3* G   2 266     244.757 120.856 240.451
ATOM   5717  O3* G   2 266     245.445 119.907 241.272
ATOM   5718    P C   2 267     245.246 119.935 242.875
ATOM   5719  O1P C   2 267     246.580 120.188 243.485
ATOM   5720  O2P C   2 267     244.476 118.725 243.270
ATOM   5721  O5* C   2 267     244.338 121.220 243.140
ATOM   5722  C5* C   2 267     244.040 121.669 244.478
ATOM   5723  C4* C   2 267     244.570 123.071 244.679
ATOM   5724  O4* C   2 267     244.206 123.890 243.537
ATOM   5725  C1* C   2 267     243.950 125.220 243.968
ATOM   5726   N1 C   2 267     242.562 125.577 243.611
ATOM   5727   C6 C   2 267     241.653 124.608 243.278
ATOM   5728   C5 C   2 267     240.391 124.923 242.954
ATOM   5729   C2 C   2 267     242.180 126.934 243.617
ATOM   5730   O2 C   2 267     243.018 127.800 243.926
ATOM   5731   N3 C   2 267     240.907 127.262 243.288
ATOM   5732   C4 C   2 267     240.031 126.304 242.966
ATOM   5733   N4 C   2 267     238.786 126.674 242.649
ATOM   5734  C2* C   2 267     244.244 125.285 245.471
ATOM   5735  O2* C   2 267     245.574 125.736 245.650
ATOM   5736  C3* C   2 267     244.036 123.829 245.887
ATOM   5737  O3* C   2 267     244.749 123.491 247.081
ATOM   5738    P C   2 268     244.010 123.569 248.514
ATOM   5739  O1P C   2 268     244.936 122.987 249.526
ATOM   5740  O2P C   2 268     242.639 123.013 248.369
ATOM   5741  O5* C   2 268     243.878 125.130 248.809
ATOM   5742  C5* C   2 268     245.043 125.942 249.063
ATOM   5743  C4* C   2 268     244.657 127.401 249.149
ATOM   5744  O4* C   2 268     244.089 127.825 247.878
ATOM   5745  C1* C   2 268     243.047 128.767 248.113
ATOM   5746   N1 C   2 268     241.776 128.221 247.593
ATOM   5747   C6 C   2 268     241.663 126.896 247.270
ATOM   5748   C5 C   2 268     240.516 126.395 246.789
ATOM   5749   C2 C   2 268     240.673 129.086 247.431
ATOM   5750   O2 C   2 268     240.790 130.284 247.742
ATOM   5751   N3 C   2 268     239.511 128.589 246.944
ATOM   5752   C4 C   2 268     239.418 127.294 246.627
ATOM   5753   N4 C   2 268     238.250 126.852 246.143
ATOM   5754  C2* C   2 268     243.013 129.045 249.618
ATOM   5755  O2* C   2 268     243.823 130.171 249.904
ATOM   5756  C3* C   2 268     243.581 127.742 250.169
ATOM   5757  O3* C   2 268     244.110 127.892 251.482
ATOM   5758    P C   2 269     243.201 127.509 252.751
ATOM   5759  O1P C   2 269     244.070 127.624 253.955
ATOM   5760  O2P C   2 269     242.522 126.219 252.454
ATOM   5761  O5* C   2 269     242.090 128.658 252.798
ATOM   5762  C5* C   2 269     242.429 129.996 253.223
ATOM   5763  C4* C   2 269     241.210 130.902 253.203
ATOM   5764  O4* C   2 269     240.706 131.045 251.847
ATOM   5765  C1* C   2 269     239.318 131.356 251.896
ATOM   5766   N1 C   2 269     238.558 130.381 251.092
ATOM   5767   C6 C   2 269     239.095 129.170 250.748
ATOM   5768   C5 C   2 269     238.390 128.277 250.040
ATOM   5769   C2 C   2 269     237.253 130.716 250.689
ATOM   5770   O2 C   2 269     236.789 131.829 250.998
ATOM   5771   N3 C   2 269     236.532 129.822 249.975
ATOM   5772   C4 C   2 269     237.062 128.638 249.656
ATOM   5773   N4 C   2 269     236.305 127.784 248.959
ATOM   5774  C2* C   2 269     238.895 131.350 253.368
ATOM   5775  O2* C   2 269     238.904 132.680 253.848
ATOM   5776  C3* C   2 269     239.977 130.471 253.987
ATOM   5777  O3* C   2 269     240.101 130.704 255.389
ATOM   5778    P A   2 270     239.207 129.848 256.423
ATOM   5779  O1P A   2 270     239.627 130.222 257.802
ATOM   5780  O2P A   2 270     239.253 128.420 256.003
ATOM   5781  O5* A   2 270     237.723 130.386 256.192
ATOM   5782  C5* A   2 270     237.386 131.763 256.453
ATOM   5783  C4* A   2 270     236.014 132.091 255.901
ATOM   5784  O4* A   2 270     235.993 131.838 254.469
ATOM   5785  C1* A   2 270     234.677 131.477 254.072
ATOM   5786   N9 A   2 270     234.709 130.167 253.413
ATOM   5787   C5 A   2 270     234.106 128.365 252.298
ATOM   5788   N7 A   2 270     235.442 128.186 252.633
ATOM   5789   C8 A   2 270     235.753 129.278 253.293
ATOM   5790   N1 A   2 270     231.930 128.033 251.436
ATOM   5791   C2 A   2 270     231.623 129.230 251.954
ATOM   5792   N3 A   2 270     232.396 130.077 252.634
ATOM   5793   C4 A   2 270     233.641 129.580 252.773
ATOM   5794   C6 A   2 270     233.190 127.562 251.593
ATOM   5795   N6 A   2 270     233.498 126.368 251.076
ATOM   5796  C2* A   2 270     233.800 131.489 255.327
ATOM   5797  O2* A   2 270     233.147 132.741 255.417
ATOM   5798  C3* A   2 270     234.840 131.270 256.420
ATOM   5799  O3* A   2 270     234.374 131.716 257.696
ATOM   5800    P G   2 271     233.614 130.686 258.678
ATOM   5801  O1P G   2 271     232.393 130.206 257.968
ATOM   5802  O2P G   2 271     233.478 131.337 260.013
ATOM   5803  O5* G   2 271     234.628 129.461 258.814
ATOM   5804  C5* G   2 271     235.955 129.657 259.347
ATOM   5805  C4* G   2 271     236.298 128.554 260.324
ATOM   5806  O4* G   2 271     236.481 127.296 259.601
ATOM   5807  C1* G   2 271     237.712 126.723 259.994
ATOM   5808   N9 G   2 271     238.157 125.749 258.998
ATOM   5809   C4 G   2 271     237.914 124.399 259.067
ATOM   5810   N2 G   2 271     236.500 121.708 260.736
ATOM   5811   N3 G   2 271     237.230 123.774 260.049
ATOM   5812   C2 G   2 271     237.153 122.473 259.849
ATOM   5813   N1 G   2 271     237.707 121.829 258.768
ATOM   5814   C6 G   2 271     238.417 122.449 257.742
ATOM   5815   O6 G   2 271     238.871 121.770 256.809
ATOM   5816   C5 G   2 271     238.507 123.858 257.947
ATOM   5817   N7 G   2 271     239.114 124.849 257.183
ATOM   5818   C8 G   2 271     238.882 125.954 257.844
ATOM   5819  C2* G   2 271     238.599 127.914 260.336
ATOM   5820  O2* G   2 271     239.720 127.511 261.102
ATOM   5821  C3* G   2 271     237.595 128.765 261.116
ATOM   5822  O3* G   2 271     237.431 128.194 262.417
ATOM   5823    P A   2 272     237.124 129.139 263.682
ATOM   5824  O1P A   2 272     235.763 129.714 263.489
ATOM   5825  O2P A   2 272     238.286 130.050 263.893
ATOM   5826  O5* A   2 272     237.048 128.110 264.899
ATOM   5827  C5* A   2 272     238.228 127.416 265.368
ATOM   5828  C4* A   2 272     237.918 125.955 265.606
ATOM   5829  O4* A   2 272     237.529 125.329 264.351
ATOM   5830  C1* A   2 272     237.999 123.987 264.317
ATOM   5831   N9 A   2 272     238.889 123.824 263.161
ATOM   5832   C5 A   2 272     240.058 122.963 261.502
ATOM   5833   N7 A   2 272     240.259 124.336 261.446
ATOM   5834   C8 A   2 272     239.550 124.800 262.449
ATOM   5835   N1 A   2 272     240.146 120.650 261.027
ATOM   5836   C2 A   2 272     239.340 120.481 262.083
ATOM   5837   N3 A   2 272     238.825 121.395 262.909
ATOM   5838   C4 A   2 272     239.225 122.631 262.558
ATOM   5839   C6 A   2 272     240.532 121.905 260.703
ATOM   5840   N6 A   2 272     241.337 122.074 259.651
ATOM   5841  C2* A   2 272     238.675 123.703 265.662
ATOM   5842  O2* A   2 272     237.737 123.101 266.537
ATOM   5843  C3* A   2 272     239.087 125.110 266.091
ATOM   5844  O3* A   2 272     239.267 125.228 267.503
ATOM   5845    P G   2 273     240.748 125.398 268.112
ATOM   5846  O1P G   2 273     240.579 125.764 269.548
ATOM   5847  O2P G   2 273     241.525 126.299 267.213
ATOM   5848  O5* G   2 273     241.381 123.932 268.033
ATOM   5849  C5* G   2 273     241.059 122.936 269.025
ATOM   5850  C4* G   2 273     241.491 121.554 268.573
ATOM   5851  O4* G   2 273     240.910 121.263 267.272
ATOM   5852  C1* G   2 273     241.675 120.243 266.645
ATOM   5853   N9 G   2 273     242.029 120.651 265.288
ATOM   5854   C4 G   2 273     242.387 119.801 264.264
ATOM   5855   N2 G   2 273     242.929 116.572 263.092
ATOM   5856   N3 G   2 273     242.436 118.450 264.335
ATOM   5857   C2 G   2 273     242.831 117.907 263.196
ATOM   5858   N1 G   2 273     243.157 118.634 262.073
ATOM   5859   C6 G   2 273     243.117 120.024 261.977
ATOM   5860   O6 G   2 273     243.440 120.579 260.920
ATOM   5861   C5 G   2 273     242.686 120.619 263.194
ATOM   5862   N7 G   2 273     242.501 121.956 263.530
ATOM   5863   C8 G   2 273     242.107 121.928 264.776
ATOM   5864  C2* G   2 273     242.918 120.008 267.507
ATOM   5865  O2* G   2 273     242.717 118.856 268.305
ATOM   5866  C3* G   2 273     242.971 121.301 268.317
ATOM   5867  O3* G   2 273     243.727 121.118 269.516
ATOM   5868    P C   2 274     245.333 121.288 269.484
ATOM   5869  O1P C   2 274     245.820 121.202 270.892
ATOM   5870  O2P C   2 274     245.652 122.496 268.671
ATOM   5871  O5* C   2 274     245.857 120.007 268.682
ATOM   5872  C5* C   2 274     245.721 118.673 269.225
ATOM   5873  C4* C   2 274     246.090 117.636 268.182
ATOM   5874  O4* C   2 274     245.248 117.818 267.010
ATOM   5875  C1* C   2 274     245.983 117.484 265.840
ATOM   5876   N1 C   2 274     246.043 118.665 264.950
ATOM   5877   C6 C   2 274     245.948 119.935 265.454
ATOM   5878   C5 C   2 274     246.009 121.007 264.648
ATOM   5879   C2 C   2 274     246.206 118.463 263.566
ATOM   5880   O2 C   2 274     246.288 117.303 263.127
ATOM   5881   N3 C   2 274     246.269 119.538 262.745
ATOM   5882   C4 C   2 274     246.177 120.772 263.248
ATOM   5883   N4 C   2 274     246.245 121.800 262.394
ATOM   5884  C2* C   2 274     247.357 116.980 266.288
ATOM   5885  O2* C   2 274     247.303 115.570 266.410
ATOM   5886  C3* C   2 274     247.509 117.687 267.630
ATOM   5887  O3* C   2 274     248.435 117.019 268.485
ATOM   5888    P C   2 275     249.968 117.514 268.550
ATOM   5889  O1P C   2 275     250.691 116.616 269.493
ATOM   5890  O2P C   2 275     249.974 118.984 268.786
ATOM   5891  O5* C   2 275     250.528 117.255 267.080
ATOM   5892  C5* C   2 275     250.717 115.916 266.577
ATOM   5893  C4* C   2 275     251.108 115.961 265.118
ATOM   5894  O4* C   2 275     250.040 116.598 264.364
ATOM   5895  C1* C   2 275     250.596 117.382 263.316
ATOM   5896   N1 C   2 275     250.209 118.792 263.517
ATOM   5897   C6 C   2 275     250.069 119.309 264.778
ATOM   5898   C5 C   2 275     249.722 120.589 264.969
ATOM   5899   C2 C   2 275     249.986 119.605 262.392
ATOM   5900   O2 C   2 275     250.117 119.119 261.256
ATOM   5901   N3 C   2 275     249.633 120.899 262.574
ATOM   5902   C4 C   2 275     249.502 121.391 263.810
ATOM   5903   N4 C   2 275     249.153 122.675 263.939
ATOM   5904  C2* C   2 275     252.111 117.156 263.330
ATOM   5905  O2* C   2 275     252.424 116.103 262.437
ATOM   5906  C3* C   2 275     252.343 116.791 264.793
ATOM   5907  O3* C   2 275     253.552 116.055 264.995
ATOM   5908    P U   2 276     254.754 116.704 265.851
ATOM   5909  O1P U   2 276     255.955 115.849 265.642
ATOM   5910  O2P U   2 276     254.258 116.948 267.238
ATOM   5911  O5* U   2 276     255.028 118.113 265.151
ATOM   5912  C5* U   2 276     254.258 119.284 265.502
ATOM   5913  C4* U   2 276     253.791 119.994 264.252
ATOM   5914  O4* U   2 276     252.967 121.130 264.614
ATOM   5915  C1* U   2 276     253.041 122.101 263.583
ATOM   5916   N1 U   2 276     253.200 123.440 264.179
ATOM   5917   C6 U   2 276     253.736 123.612 265.445
ATOM   5918   C2 U   2 276     252.771 124.537 263.434
ATOM   5919   O2 U   2 276     252.314 124.441 262.301
ATOM   5920   N3 U   2 276     252.898 125.752 264.066
ATOM   5921   C4 U   2 276     253.404 125.990 265.333
ATOM   5922   O4 U   2 276     253.411 127.142 265.776
ATOM   5923   C5 U   2 276     253.849 124.815 266.030
ATOM   5924  C2* U   2 276     254.108 121.649 262.578
ATOM   5925  O2* U   2 276     253.447 121.087 261.461
ATOM   5926  C3* U   2 276     254.885 120.614 263.393
ATOM   5927  O3* U   2 276     255.486 119.620 262.557
ATOM   5928    P G   2 277     257.063 119.682 262.230
ATOM   5929  O1P G   2 277     257.333 118.620 261.221
ATOM   5930  O2P G   2 277     257.823 119.689 263.511
ATOM   5931  O5* G   2 277     257.251 121.099 261.528
ATOM   5932  C5* G   2 277     258.401 121.378 260.711
ATOM   5933  C4* G   2 277     258.106 122.540 259.796
ATOM   5934  O4* G   2 277     257.751 123.693 260.594
ATOM   5935  C1* G   2 277     258.014 124.861 259.844
ATOM   5936   N9 G   2 277     258.537 125.892 260.741
ATOM   5937   C4 G   2 277     259.845 126.085 261.152
ATOM   5938   N2 G   2 277     263.204 125.158 261.095
ATOM   5939   N3 G   2 277     260.919 125.344 260.787
ATOM   5940   C2 G   2 277     262.038 125.778 261.352
ATOM   5941   N1 G   2 277     262.098 126.856 262.211
ATOM   5942   C6 G   2 277     261.010 127.632 262.602
ATOM   5943   O6 G   2 277     261.176 128.582 263.384
ATOM   5944   C5 G   2 277     259.802 127.177 261.999
ATOM   5945   N7 G   2 277     258.504 127.660 262.116
ATOM   5946   C8 G   2 277     257.792 126.871 261.357
ATOM   5947  C2* G   2 277     258.836 124.465 258.608
ATOM   5948  O2* G   2 277     257.979 124.498 257.484
ATOM   5949  C3* G   2 277     259.273 123.041 258.958
ATOM   5950  O3* G   2 277     259.373 122.244 257.777
ATOM   5951    P A   2 278     260.809 121.767 257.233
ATOM   5952  O1P A   2 278     261.232 120.597 258.050
ATOM   5953  O2P A   2 278     261.697 122.960 257.143
ATOM   5954  O5* A   2 278     260.486 121.266 255.751
ATOM   5955  C5* A   2 278     260.632 119.876 255.367
ATOM   5956  C4* A   2 278     259.295 119.298 254.947
ATOM   5957  O4* A   2 278     258.448 119.134 256.112
ATOM   5958  C1* A   2 278     257.092 119.148 255.703
ATOM   5959   N9 A   2 278     256.299 119.884 256.696
ATOM   5960   C5 A   2 278     255.049 121.322 257.810
ATOM   5961   N7 A   2 278     255.294 120.265 258.678
ATOM   5962   C8 A   2 278     256.036 119.445 257.975
ATOM   5963   N1 A   2 278     254.269 123.359 256.903
ATOM   5964   C2 A   2 278     254.915 123.015 255.779
ATOM   5965   N3 A   2 278     255.636 121.924 255.516
ATOM   5966   C4 A   2 278     255.665 121.105 256.585
ATOM   5967   C6 A   2 278     254.316 122.516 257.959
ATOM   5968   N6 A   2 278     253.669 122.853 259.078
ATOM   5969  C2* A   2 278     257.044 119.590 254.232
ATOM   5970  O2* A   2 278     256.800 118.442 253.440
ATOM   5971  C3* A   2 278     258.448 120.167 254.028
ATOM   5972  O3* A   2 278     258.867 120.050 252.664
ATOM   5973    P A   2 279     259.772 121.206 251.994
ATOM   5974  O1P A   2 279     261.192 120.752 252.044
ATOM   5975  O2P A   2 279     259.399 122.518 252.597
ATOM   5976  O5* A   2 279     259.320 121.224 250.463
ATOM   5977  C5* A   2 279     259.186 120.001 249.704
ATOM   5978  C4* A   2 279     257.802 119.913 249.097
ATOM   5979  O4* A   2 279     256.817 119.907 250.165
ATOM   5980  C1* A   2 279     255.662 120.623 249.755
ATOM   5981   N9 A   2 279     255.424 121.719 250.704
ATOM   5982   C5 A   2 279     254.477 123.333 251.872
ATOM   5983   N7 A   2 279     255.757 123.182 252.389
ATOM   5984   C8 A   2 279     256.279 122.220 251.663
ATOM   5985   N1 A   2 279     252.272 124.097 251.496
ATOM   5986   C2 A   2 279     252.209 123.192 250.508
ATOM   5987   N3 A   2 279     253.136 122.324 250.096
ATOM   5988   C4 A   2 279     254.260 122.447 250.827
ATOM   5989   C6 A   2 279     253.416 124.193 252.213
ATOM   5990   N6 A   2 279     253.481 125.089 253.200
ATOM   5991  C2* A   2 279     255.869 121.042 248.294
ATOM   5992  O2* A   2 279     255.279 120.061 247.457
ATOM   5993  C3* A   2 279     257.394 121.074 248.198
ATOM   5994  O3* A   2 279     257.861 120.866 246.859
ATOM   5995    P U   2 280     258.592 122.061 246.058
ATOM   5996  O1P U   2 280     258.997 121.525 244.727
ATOM   5997  O2P U   2 280     259.620 122.675 246.945
ATOM   5998  O5* U   2 280     257.438 123.135 245.822
ATOM   5999  C5* U   2 280     256.217 122.789 245.130
ATOM   6000  C4* U   2 280     255.128 123.772 245.491
ATOM   6001  O4* U   2 280     254.860 123.672 246.915
ATOM   6002  C1* U   2 280     254.627 124.964 247.450
ATOM   6003   N1 U   2 280     255.630 125.220 248.499
ATOM   6004   C6 U   2 280     256.930 124.763 248.375
ATOM   6005   C2 U   2 280     255.228 125.930 249.626
ATOM   6006   O2 U   2 280     254.094 126.365 249.776
ATOM   6007   N3 U   2 280     256.208 126.111 250.574
ATOM   6008   C4 U   2 280     257.519 125.673 250.515
ATOM   6009   O4 U   2 280     258.272 125.892 251.466
ATOM   6010   C5 U   2 280     257.860 124.960 249.317
ATOM   6011  C2* U   2 280     254.631 125.961 246.285
ATOM   6012  O2* U   2 280     253.299 126.150 245.846
ATOM   6013  C3* U   2 280     255.500 125.232 245.264
ATOM   6014  O3* U   2 280     255.196 125.633 243.926
ATOM   6015    P C   2 281     256.373 125.784 242.836
ATOM   6016  O1P C   2 281     256.345 124.565 241.984
ATOM   6017  O2P C   2 281     257.636 126.166 243.531
ATOM   6018  O5* C   2 281     255.885 127.007 241.932
ATOM   6019  C5* C   2 281     256.440 128.330 242.101
ATOM   6020  C4* C   2 281     255.577 129.147 243.039
ATOM   6021  O4* C   2 281     255.397 128.416 244.281
ATOM   6022  C1* C   2 281     255.463 129.312 245.380
ATOM   6023   N1 C   2 281     256.603 128.914 246.233
ATOM   6024   C6 C   2 281     257.781 128.485 245.678
ATOM   6025   C5 C   2 281     258.806 128.089 246.445
ATOM   6026   C2 C   2 281     256.459 128.968 247.633
ATOM   6027   O2 C   2 281     255.390 129.382 248.120
ATOM   6028   N3 C   2 281     257.490 128.567 248.417
ATOM   6029   C4 C   2 281     258.626 128.133 247.861
ATOM   6030   N4 C   2 281     259.605 127.728 248.678
ATOM   6031  C2* C   2 281     255.539 130.736 244.818
ATOM   6032  O2* C   2 281     254.232 131.276 244.749
ATOM   6033  C3* C   2 281     256.175 130.486 243.452
ATOM   6034  O3* C   2 281     255.869 131.501 242.497
ATOM   6035    P A   2 282     257.005 132.548 242.047
ATOM   6036  O1P A   2 282     256.351 133.520 241.126
ATOM   6037  O2P A   2 282     258.198 131.782 241.583
ATOM   6038  O5* A   2 282     257.379 133.310 243.398
ATOM   6039  C5* A   2 282     256.485 134.293 243.960
ATOM   6040  C4* A   2 282     257.105 134.956 245.173
ATOM   6041  O4* A   2 282     257.171 134.025 246.284
ATOM   6042  C1* A   2 282     258.245 134.393 247.139
ATOM   6043   N9 A   2 282     259.104 133.226 247.366
ATOM   6044   C5 A   2 282     260.541 131.810 248.254
ATOM   6045   N7 A   2 282     260.085 131.218 247.083
ATOM   6046   C8 A   2 282     259.239 132.095 246.594
ATOM   6047   N1 A   2 282     261.691 132.216 250.279
ATOM   6048   C2 A   2 282     261.046 133.388 250.324
ATOM   6049   N3 A   2 282     260.163 133.898 249.464
ATOM   6050   C4 A   2 282     259.950 133.050 248.438
ATOM   6051   C6 A   2 282     261.458 131.387 249.235
ATOM   6052   N6 A   2 282     262.104 130.219 249.187
ATOM   6053  C2* A   2 282     258.954 135.596 246.504
ATOM   6054  O2* A   2 282     258.464 136.778 247.111
ATOM   6055  C3* A   2 282     258.536 135.456 245.042
ATOM   6056  O3* A   2 282     258.599 136.693 244.334
ATOM   6057    P G   2 283     259.915 137.063 243.478
ATOM   6058  O1P G   2 283     259.520 138.108 242.494
ATOM   6059  O2P G   2 283     260.545 135.802 242.994
ATOM   6060  O5* G   2 283     260.892 137.736 244.546
ATOM   6061  C5* G   2 283     260.481 138.896 245.301
ATOM   6062  C4* G   2 283     261.290 139.006 246.575
ATOM   6063  O4* G   2 283     261.112 137.799 247.363
ATOM   6064  C1* G   2 283     262.312 137.507 248.061
ATOM   6065   N9 G   2 283     262.728 136.140 247.745
ATOM   6066   C4 G   2 283     263.520 135.335 248.532
ATOM   6067   N2 G   2 283     265.383 134.858 251.427
ATOM   6068   N3 G   2 283     264.062 135.676 249.722
ATOM   6069   C2 G   2 283     264.769 134.688 250.245
ATOM   6070   N1 G   2 283     264.929 133.460 249.647
ATOM   6071   C6 G   2 283     264.379 133.087 248.422
ATOM   6072   O6 G   2 283     264.586 131.953 247.973
ATOM   6073   C5 G   2 283     263.620 134.139 247.850
ATOM   6074   N7 G   2 283     262.914 134.193 246.655
ATOM   6075   C8 G   2 283     262.405 135.395 246.632
ATOM   6076  C2* G   2 283     263.331 138.603 247.729
ATOM   6077  O2* G   2 283     263.306 139.569 248.764
ATOM   6078  C3* G   2 283     262.796 139.125 246.396
ATOM   6079  O3* G   2 283     263.156 140.487 246.152
ATOM   6080    P U   2 284     264.602 140.845 245.541
ATOM   6081  O1P U   2 284     264.587 142.292 245.188
ATOM   6082  O2P U   2 284     264.938 139.835 244.498
ATOM   6083  O5* U   2 284     265.603 140.650 246.766
ATOM   6084  C5* U   2 284     267.013 140.467 246.535
ATOM   6085  C4* U   2 284     267.626 139.657 247.651
ATOM   6086  O4* U   2 284     266.791 138.510 247.948
ATOM   6087  C1* U   2 284     267.611 137.398 248.272
ATOM   6088   N1 U   2 284     267.267 136.287 247.370
ATOM   6089   C6 U   2 284     266.677 136.519 246.144
ATOM   6090   C2 U   2 284     267.531 134.990 247.803
ATOM   6091   O2 U   2 284     268.084 134.736 248.865
ATOM   6092   N3 U   2 284     267.122 134.001 246.942
ATOM   6093   C4 U   2 284     266.499 134.163 245.717
ATOM   6094   O4 U   2 284     266.124 133.166 245.092
ATOM   6095   C5 U   2 284     266.294 135.532 245.326
ATOM   6096  C2* U   2 284     269.073 137.864 248.248
ATOM   6097  O2* U   2 284     269.457 138.196 249.569
ATOM   6098  C3* U   2 284     268.992 139.076 247.323
ATOM   6099  O3* U   2 284     270.017 140.038 247.575
ATOM   6100    P G   2 285     271.182 140.278 246.490
ATOM   6101  O1P G   2 285     271.323 141.749 246.305
ATOM   6102  O2P G   2 285     270.928 139.409 245.302
ATOM   6103  O5* G   2 285     272.494 139.755 247.232
ATOM   6104  C5* G   2 285     273.455 138.927 246.548
ATOM   6105  C4* G   2 285     273.948 137.833 247.465
ATOM   6106  O4* G   2 285     272.816 137.124 248.040
ATOM   6107  C1* G   2 285     273.131 135.745 248.169
ATOM   6108   N9 G   2 285     272.172 134.968 247.380
ATOM   6109   C4 G   2 285     272.015 133.596 247.397
ATOM   6110   N2 G   2 285     272.944 130.466 248.616
ATOM   6111   N3 G   2 285     272.726 132.722 248.149
ATOM   6112   C2 G   2 285     272.344 131.468 247.947
ATOM   6113   N1 G   2 285     271.343 131.104 247.074
ATOM   6114   C6 G   2 285     270.599 131.987 246.291
ATOM   6115   O6 G   2 285     269.719 131.551 245.533
ATOM   6116   C5 G   2 285     270.997 133.333 246.502
ATOM   6117   N7 G   2 285     270.525 134.509 245.933
ATOM   6118   C8 G   2 285     271.247 135.449 246.479
ATOM   6119  C2* G   2 285     274.593 135.566 247.740
ATOM   6120  O2* G   2 285     275.426 135.635 248.885
ATOM   6121  C3* G   2 285     274.771 136.748 246.789
ATOM   6122  O3* G   2 285     276.129 137.156 246.629
ATOM   6123    P U   2 286     276.883 136.905 245.228
ATOM   6124  O1P U   2 286     278.081 137.790 245.203
ATOM   6125  O2P U   2 286     275.885 136.989 244.121
ATOM   6126  O5* U   2 286     277.388 135.397 245.328
ATOM   6127  C5* U   2 286     278.228 134.962 246.418
ATOM   6128  C4* U   2 286     278.080 133.473 246.623
ATOM   6129  O4* U   2 286     276.702 133.172 246.975
ATOM   6130  C1* U   2 286     276.329 131.921 246.414
ATOM   6131   N1 U   2 286     275.170 132.116 245.524
ATOM   6132   C6 U   2 286     274.891 133.343 244.950
ATOM   6133   C2 U   2 286     274.358 131.015 245.277
ATOM   6134   O2 U   2 286     274.563 129.910 245.766
ATOM   6135   N3 U   2 286     273.297 131.256 244.439
ATOM   6136   C4 U   2 286     272.963 132.451 243.833
ATOM   6137   O4 U   2 286     271.973 132.498 243.099
ATOM   6138   C5 U   2 286     273.844 133.543 244.137
ATOM   6139  C2* U   2 286     277.561 131.344 245.709
ATOM   6140  O2* U   2 286     278.233 130.483 246.610
ATOM   6141  C3* U   2 286     278.348 132.613 245.395
ATOM   6142  O3* U   2 286     279.744 132.368 245.228
ATOM   6143    P G   2 287     280.425 132.545 243.778
ATOM   6144  O1P G   2 287     281.832 132.982 244.001
ATOM   6145  O2P G   2 287     279.525 133.373 242.925
ATOM   6146  O5* G   2 287     280.445 131.068 243.175
ATOM   6147  C5* G   2 287     281.347 130.063 243.688
ATOM   6148  C4* G   2 287     280.910 128.690 243.230
ATOM   6149  O4* G   2 287     279.586 128.414 243.765
ATOM   6150  C1* G   2 287     278.823 127.696 242.806
ATOM   6151   N9 G   2 287     277.642 128.491 242.463
ATOM   6152   C4 G   2 287     276.466 128.024 241.908
ATOM   6153   N2 G   2 287     274.541 125.402 240.660
ATOM   6154   N3 G   2 287     276.196 126.742 241.565
ATOM   6155   C2 G   2 287     274.977 126.609 241.060
ATOM   6156   N1 G   2 287     274.094 127.651 240.907
ATOM   6157   C6 G   2 287     274.348 128.975 241.252
ATOM   6158   O6 G   2 287     273.477 129.837 241.074
ATOM   6159   C5 G   2 287     275.653 129.135 241.790
ATOM   6160   N7 G   2 287     276.302 130.274 242.251
ATOM   6161   C8 G   2 287     277.475 129.848 242.635
ATOM   6162  C2* G   2 287     279.747 127.383 241.622
ATOM   6163  O2* G   2 287     280.333 126.107 241.811
ATOM   6164  C3* G   2 287     280.759 128.520 241.724
ATOM   6165  O3* G   2 287     282.007 128.206 241.104
ATOM   6166    P U   2 288     282.307 128.707 239.601
ATOM   6167  O1P U   2 288     283.755 128.468 239.338
ATOM   6168  O2P U   2 288     281.750 130.080 239.442
ATOM   6169  O5* U   2 288     281.458 127.714 238.684
ATOM   6170  C5* U   2 288     281.839 126.328 238.536
ATOM   6171  C4* U   2 288     280.751 125.551 237.824
ATOM   6172  O4* U   2 288     279.528 125.599 238.608
ATOM   6173  C1* U   2 288     278.402 125.612 237.739
ATOM   6174   N1 U   2 288     277.651 126.860 237.955
ATOM   6175   C6 U   2 288     278.282 128.019 238.366
ATOM   6176   C2 U   2 288     276.282 126.841 237.721
ATOM   6177   O2 U   2 288     275.676 125.838 237.370
ATOM   6178   N3 U   2 288     275.647 128.043 237.912
ATOM   6179   C4 U   2 288     276.220 129.237 238.305
ATOM   6180   O4 U   2 288     275.515 130.244 238.391
ATOM   6181   C5 U   2 288     277.631 129.174 238.543
ATOM   6182  C2* U   2 288     278.932 125.479 236.307
ATOM   6183  O2* U   2 288     278.937 124.111 235.945
ATOM   6184  C3* U   2 288     280.331 126.067 236.454
ATOM   6185  O3* U   2 288     281.220 125.635 235.424
ATOM   6186    P G   2 289     281.337 126.485 234.058
ATOM   6187  O1P G   2 289     282.502 125.953 233.297
ATOM   6188  O2P G   2 289     281.284 127.933 234.405
ATOM   6189  O5* G   2 289     280.007 126.117 233.257
ATOM   6190  C5* G   2 289     279.712 124.750 232.881
ATOM   6191  C4* G   2 289     278.327 124.655 232.274
ATOM   6192  O4* G   2 289     277.344 125.099 233.246
ATOM   6193  C1* G   2 289     276.287 125.776 232.583
ATOM   6194   N9 G   2 289     276.149 127.114 233.160
ATOM   6195   C4 G   2 289     275.034 127.924 233.094
ATOM   6196   N2 G   2 289     271.777 128.489 232.014
ATOM   6197   N3 G   2 289     273.875 127.633 232.461
ATOM   6198   C2 G   2 289     272.986 128.609 232.583
ATOM   6199   N1 G   2 289     273.217 129.776 233.273
ATOM   6200   C6 G   2 289     274.400 130.096 233.933
ATOM   6201   O6 G   2 289     274.502 131.176 234.531
ATOM   6202   C5 G   2 289     275.365 129.059 233.808
ATOM   6203   N7 G   2 289     276.660 128.973 234.303
ATOM   6204   C8 G   2 289     277.087 127.809 233.892
ATOM   6205  C2* G   2 289     276.566 125.723 231.075
ATOM   6206  O2* G   2 289     275.850 124.636 230.516
ATOM   6207  C3* G   2 289     278.081 125.524 231.047
ATOM   6208  O3* G   2 289     278.518 124.851 229.863
ATOM   6209    P U   2 290     279.158 125.687 228.648
ATOM   6210  O1P U   2 290     279.657 124.700 227.648
ATOM   6211  O2P U   2 290     280.087 126.708 229.202
ATOM   6212  O5* U   2 290     277.913 126.447 228.008
ATOM   6213  C5* U   2 290     276.918 125.731 227.249
ATOM   6214  C4* U   2 290     275.711 126.608 227.015
ATOM   6215  O4* U   2 290     275.107 126.941 228.298
ATOM   6216  C1* U   2 290     274.553 128.251 228.239
ATOM   6217   N1 U   2 290     275.236 129.107 229.226
ATOM   6218   C6 U   2 290     276.571 128.926 229.542
ATOM   6219   C2 U   2 290     274.494 130.118 229.827
ATOM   6220   O2 U   2 290     273.312 130.316 229.582
ATOM   6221   N3 U   2 290     275.191 130.891 230.723
ATOM   6222   C4 U   2 290     276.522 130.768 231.075
ATOM   6223   O4 U   2 290     277.006 131.553 231.895
ATOM   6224   C5 U   2 290     277.220 129.701 230.419
ATOM   6225  C2* U   2 290     274.746 128.756 226.806
ATOM   6226  O2* U   2 290     273.595 128.443 226.040
ATOM   6227  C3* U   2 290     275.982 127.968 226.386
ATOM   6228  O3* U   2 290     276.158 127.914 224.971
ATOM   6229    P G   2 291     277.049 129.040 224.235
ATOM   6230  O1P G   2 291     277.112 128.681 222.790
ATOM   6231  O2P G   2 291     278.315 129.215 225.002
ATOM   6232  O5* G   2 291     276.182 130.372 224.390
ATOM   6233  C5* G   2 291     274.898 130.490 223.743
ATOM   6234  C4* G   2 291     274.185 131.765 224.157
ATOM   6235  O4* G   2 291     273.871 131.745 225.577
ATOM   6236  C1* G   2 291     273.662 133.081 226.020
ATOM   6237   N9 G   2 291     274.481 133.344 227.203
ATOM   6238   C4 G   2 291     274.353 134.429 228.048
ATOM   6239   N2 G   2 291     272.740 137.379 228.939
ATOM   6240   N3 G   2 291     273.437 135.419 227.938
ATOM   6241   C2 G   2 291     273.571 136.326 228.893
ATOM   6242   N1 G   2 291     274.531 136.267 229.876
ATOM   6243   C6 G   2 291     275.482 135.259 230.010
ATOM   6244   O6 G   2 291     276.302 135.303 230.935
ATOM   6245   C5 G   2 291     275.348 134.276 228.992
ATOM   6246   N7 G   2 291     276.080 133.118 228.755
ATOM   6247   C8 G   2 291     275.530 132.597 227.690
ATOM   6248  C2* G   2 291     274.032 134.006 224.856
ATOM   6249  O2* G   2 291     272.846 134.402 224.190
ATOM   6250  C3* G   2 291     274.917 133.090 224.013
ATOM   6251  O3* G   2 291     275.002 133.543 222.662
ATOM   6252    P U   2 292     276.138 134.611 222.250
ATOM   6253  O1P U   2 292     276.036 134.821 220.779
ATOM   6254  O2P U   2 292     277.431 134.172 222.841
ATOM   6255  O5* U   2 292     275.687 135.957 222.980
ATOM   6256  C5* U   2 292     274.375 136.515 222.747
ATOM   6257  C4* U   2 292     274.163 137.769 223.571
ATOM   6258  O4* U   2 292     274.178 137.453 224.987
ATOM   6259  C1* U   2 292     274.551 138.615 225.715
ATOM   6260   N1 U   2 292     275.594 138.264 226.694
ATOM   6261   C6 U   2 292     276.463 137.213 226.479
ATOM   6262   C2 U   2 292     275.673 139.029 227.851
ATOM   6263   O2 U   2 292     274.930 139.973 228.081
ATOM   6264   N3 U   2 292     276.657 138.646 228.730
ATOM   6265   C4 U   2 292     277.552 137.604 228.579
ATOM   6266   O4 U   2 292     278.380 137.386 229.466
ATOM   6267   C5 U   2 292     277.412 136.866 227.357
ATOM   6268  C2* U   2 292     274.950 139.696 224.704
ATOM   6269  O2* U   2 292     273.867 140.596 224.559
ATOM   6270  C3* U   2 292     275.214 138.862 223.451
ATOM   6271  O3* U   2 292     275.039 139.617 222.252
ATOM   6272    P U   2 293     276.296 140.373 221.590
ATOM   6273  O1P U   2 293     275.817 140.985 220.319
ATOM   6274  O2P U   2 293     277.465 139.450 221.568
ATOM   6275  O5* U   2 293     276.610 141.543 222.625
ATOM   6276  C5* U   2 293     275.675 142.624 222.823
ATOM   6277  C4* U   2 293     276.199 143.589 223.859
ATOM   6278  O4* U   2 293     276.110 143.000 225.183
ATOM   6279  C1* U   2 293     277.159 143.513 225.993
ATOM   6280   N1 U   2 293     277.939 142.391 226.546
ATOM   6281   C6 U   2 293     278.174 141.240 225.817
ATOM   6282   C2 U   2 293     278.443 142.530 227.835
ATOM   6283   O2 U   2 293     278.258 143.524 228.522
ATOM   6284   N3 U   2 293     279.175 141.461 228.290
ATOM   6285   C4 U   2 293     279.454 140.290 227.612
ATOM   6286   O4 U   2 293     280.160 139.433 228.151
ATOM   6287   C5 U   2 293     278.896 140.215 226.292
ATOM   6288  C2* U   2 293     277.979 144.482 225.131
ATOM   6289  O2* U   2 293     277.512 145.799 225.356
ATOM   6290  C3* U   2 293     277.663 143.976 223.727
ATOM   6291  O3* U   2 293     277.859 144.971 222.721
ATOM   6292    P A   2 294     278.562 144.574 221.325
ATOM   6293  O1P A   2 294     278.092 145.550 220.303
ATOM   6294  O2P A   2 294     278.386 143.114 221.081
ATOM   6295  O5* A   2 294     280.114 144.851 221.567
ATOM   6296  C5* A   2 294     280.855 144.144 222.582
ATOM   6297  C4* A   2 294     282.180 144.829 222.822
ATOM   6298  O4* A   2 294     282.838 144.250 223.978
ATOM   6299  C1* A   2 294     284.243 144.362 223.819
ATOM   6300   N9 A   2 294     284.852 143.050 224.058
ATOM   6301   C5 A   2 294     285.949 141.383 224.997
ATOM   6302   N7 A   2 294     285.492 140.907 223.774
ATOM   6303   C8 A   2 294     284.851 141.929 223.256
ATOM   6304   N1 A   2 294     286.980 141.536 227.118
ATOM   6305   C2 A   2 294     286.539 142.801 227.157
ATOM   6306   N3 A   2 294     285.830 143.476 226.253
ATOM   6307   C4 A   2 294     285.564 142.701 225.184
ATOM   6308   C6 A   2 294     286.697 140.784 226.030
ATOM   6309   N6 A   2 294     287.139 139.522 225.991
ATOM   6310  C2* A   2 294     284.515 144.995 222.448
ATOM   6311  O2* A   2 294     284.762 146.378 222.625
ATOM   6312  C3* A   2 294     283.209 144.704 221.711
ATOM   6313  O3* A   2 294     282.953 145.637 220.659
ATOM   6314    P G   2 295     283.352 145.265 219.145
ATOM   6315  O1P G   2 295     282.995 146.431 218.290
ATOM   6316  O2P G   2 295     282.786 143.922 218.829
ATOM   6317  O5* G   2 295     284.941 145.150 219.189
ATOM   6318  C5* G   2 295     285.649 144.247 218.314
ATOM   6319  C4* G   2 295     286.588 143.379 219.120
ATOM   6320  O4* G   2 295     285.818 142.570 220.054
ATOM   6321  C1* G   2 295     286.441 141.301 220.212
ATOM   6322   N9 G   2 295     285.520 140.262 219.750
ATOM   6323   C4 G   2 295     285.755 138.901 219.762
ATOM   6324   N2 G   2 295     287.841 136.209 220.487
ATOM   6325   N3 G   2 295     286.880 138.291 220.208
ATOM   6326   C2 G   2 295     286.810 136.973 220.091
ATOM   6327   N1 G   2 295     285.721 136.307 219.578
ATOM   6328   C6 G   2 295     284.553 136.913 219.115
ATOM   6329   O6 G   2 295     283.627 136.217 218.673
ATOM   6330   C5 G   2 295     284.617 138.328 219.233
ATOM   6331   N7 G   2 295     283.686 139.303 218.892
ATOM   6332   C8 G   2 295     284.261 140.431 219.216
ATOM   6333  C2* G   2 295     287.742 141.335 219.404
ATOM   6334  O2* G   2 295     288.803 141.750 220.246
ATOM   6335  C3* G   2 295     287.392 142.359 218.330
ATOM   6336  O3* G   2 295     288.542 142.939 217.722
ATOM   6337    P U   2 296     289.150 142.287 216.381
ATOM   6338  O1P U   2 296     290.330 143.108 215.986
ATOM   6339  O2P U   2 296     288.042 142.078 215.410
ATOM   6340  O5* U   2 296     289.675 140.859 216.855
ATOM   6341  C5* U   2 296     290.738 140.750 217.822
ATOM   6342  C4* U   2 296     291.241 139.327 217.898
ATOM   6343  O4* U   2 296     290.252 138.468 218.528
ATOM   6344  C1* U   2 296     290.352 137.157 217.983
ATOM   6345   N1 U   2 296     289.051 136.769 217.412
ATOM   6346   C6 U   2 296     288.139 137.716 216.986
ATOM   6347   C2 U   2 296     288.768 135.409 217.311
ATOM   6348   O2 U   2 296     289.543 134.534 217.675
ATOM   6349   N3 U   2 296     287.543 135.112 216.765
ATOM   6350   C4 U   2 296     286.588 136.008 216.315
ATOM   6351   O4 U   2 296     285.536 135.578 215.833
ATOM   6352   C5 U   2 296     286.950 137.391 216.455
ATOM   6353  C2* U   2 296     291.485 137.174 216.950
ATOM   6354  O2* U   2 296     292.676 136.731 217.570
ATOM   6355  C3* U   2 296     291.520 138.650 216.568
ATOM   6356  O3* U   2 296     292.768 139.062 216.021
ATOM   6357    P G   2 297     292.952 139.136 214.424
ATOM   6358  O1P G   2 297     294.151 139.976 214.143
ATOM   6359  O2P G   2 297     291.640 139.495 213.806
ATOM   6360  O5* G   2 297     293.293 137.633 214.019
ATOM   6361  C5* G   2 297     294.445 136.964 214.571
ATOM   6362  C4* G   2 297     294.300 135.466 214.432
ATOM   6363  O4* G   2 297     293.157 135.004 215.204
ATOM   6364  C1* G   2 297     292.563 133.890 214.549
ATOM   6365   N9 G   2 297     291.161 134.190 214.260
ATOM   6366   C4 G   2 297     290.203 133.276 213.879
ATOM   6367   N2 G   2 297     289.297 130.004 213.137
ATOM   6368   N3 G   2 297     290.395 131.947 213.711
ATOM   6369   C2 G   2 297     289.285 131.330 213.343
ATOM   6370   N1 G   2 297     288.081 131.968 213.153
ATOM   6371   C6 G   2 297     287.860 133.332 213.323
ATOM   6372   O6 G   2 297     286.735 133.805 213.127
ATOM   6373   C5 G   2 297     289.043 134.006 213.719
ATOM   6374   N7 G   2 297     289.265 135.351 213.991
ATOM   6375   C8 G   2 297     290.530 135.414 214.306
ATOM   6376  C2* G   2 297     293.389 133.596 213.291
ATOM   6377  O2* G   2 297     294.333 132.581 213.578
ATOM   6378  C3* G   2 297     294.025 134.957 213.023
ATOM   6379  O3* G   2 297     295.225 134.857 212.254
ATOM   6380    P G   2 298     295.248 135.388 210.733
ATOM   6381  O1P G   2 298     296.546 134.974 210.129
ATOM   6382  O2P G   2 298     294.865 136.827 210.731
ATOM   6383  O5* G   2 298     294.089 134.559 210.020
ATOM   6384  C5* G   2 298     294.143 133.121 209.961
ATOM   6385  C4* G   2 298     292.810 132.562 209.517
ATOM   6386  O4* G   2 298     291.794 132.860 210.511
ATOM   6387  C1* G   2 298     290.548 133.068 209.863
ATOM   6388   N9 G   2 298     290.058 134.401 210.212
ATOM   6389   C4 G   2 298     288.738 134.804 210.251
ATOM   6390   N2 G   2 298     285.352 134.092 209.868
ATOM   6391   N3 G   2 298     287.660 134.037 209.965
ATOM   6392   C2 G   2 298     286.525 134.705 210.105
ATOM   6393   N1 G   2 298     286.455 136.023 210.490
ATOM   6394   C6 G   2 298     287.549 136.832 210.789
ATOM   6395   O6 G   2 298     287.373 138.010 211.133
ATOM   6396   C5 G   2 298     288.773 136.127 210.645
ATOM   6397   N7 G   2 298     290.082 136.549 210.843
ATOM   6398   C8 G   2 298     290.807 135.498 210.572
ATOM   6399  C2* G   2 298     290.764 132.844 208.361
ATOM   6400  O2* G   2 298     290.445 131.498 208.054
ATOM   6401  C3* G   2 298     292.253 133.139 208.225
ATOM   6402  O3* G   2 298     292.835 132.501 207.089
ATOM   6403    P A   2 299     293.765 133.347 206.083
ATOM   6404  O1P A   2 299     294.843 133.982 206.892
ATOM   6405  O2P A   2 299     292.887 134.197 205.233
ATOM   6406  O5* A   2 299     294.429 132.237 205.148
ATOM   6407  C5* A   2 299     295.185 131.139 205.710
ATOM   6408  C4* A   2 299     294.910 129.864 204.941
ATOM   6409  O4* A   2 299     293.494 129.556 205.026
ATOM   6410  C1* A   2 299     293.055 128.982 203.805
ATOM   6411   N9 A   2 299     291.952 129.790 203.284
ATOM   6412   C5 A   2 299     290.076 130.429 202.326
ATOM   6413   N7 A   2 299     290.647 131.575 202.862
ATOM   6414   C8 A   2 299     291.756 131.146 203.413
ATOM   6415   N1 A   2 299     288.608 128.951 201.218
ATOM   6416   C2 A   2 299     289.475 127.977 201.528
ATOM   6417   N3 A   2 299     290.626 128.055 202.194
ATOM   6418   C4 A   2 299     290.872 129.324 202.571
ATOM   6419   C6 A   2 299     288.886 130.214 201.612
ATOM   6420   N6 A   2 299     288.024 131.188 201.304
ATOM   6421  C2* A   2 299     294.272 128.848 202.883
ATOM   6422  O2* A   2 299     294.793 127.537 203.008
ATOM   6423  C3* A   2 299     295.208 129.915 203.448
ATOM   6424  O3* A   2 299     296.582 129.601 203.203
ATOM   6425    P A   2 300     297.518 130.635 202.398
ATOM   6426  O1P A   2 300     298.930 130.251 202.670
ATOM   6427  O2P A   2 300     297.064 132.019 202.705
ATOM   6428  O5* A   2 300     297.203 130.335 200.864
ATOM   6429  C5* A   2 300     297.559 129.072 200.261
ATOM   6430  C4* A   2 300     296.533 128.680 199.221
ATOM   6431  O4* A   2 300     295.222 128.637 199.853
ATOM   6432  C1* A   2 300     294.229 129.052 198.924
ATOM   6433   N9 A   2 300     293.578 130.262 199.432
ATOM   6434   C5 A   2 300     292.112 131.859 199.822
ATOM   6435   N7 A   2 300     293.284 132.250 200.453
ATOM   6436   C8 A   2 300     294.120 131.271 200.199
ATOM   6437   N1 A   2 300     289.894 131.814 199.014
ATOM   6438   C2 A   2 300     290.197 130.629 198.468
ATOM   6439   N3 A   2 300     291.345 129.955 198.500
ATOM   6440   C4 A   2 300     292.273 130.632 199.199
ATOM   6441   C6 A   2 300     290.851 132.469 199.711
ATOM   6442   N6 A   2 300     290.555 133.653 200.253
ATOM   6443  C2* A   2 300     294.935 129.308 197.590
ATOM   6444  O2* A   2 300     294.878 128.138 196.799
ATOM   6445  C3* A   2 300     296.342 129.653 198.064
ATOM   6446  O3* A   2 300     297.314 129.501 197.028
ATOM   6447    P G   2 301     298.254 130.748 196.630
ATOM   6448  O1P G   2 301     299.565 130.526 197.302
ATOM   6449  O2P G   2 301     297.501 132.004 196.893
ATOM   6450  O5* G   2 301     298.460 130.630 195.048
ATOM   6451  C5* G   2 301     299.656 131.158 194.417
ATOM   6452  C4* G   2 301     299.318 132.245 193.404
ATOM   6453  O4* G   2 301     298.802 131.660 192.171
ATOM   6454  C1* G   2 301     297.733 132.463 191.728
ATOM   6455   N9 G   2 301     296.976 131.785 190.677
ATOM   6456   C4 G   2 301     297.502 131.011 189.666
ATOM   6457   N2 G   2 301     300.247 129.534 188.124
ATOM   6458   N3 G   2 301     298.804 130.684 189.512
ATOM   6459   C2 G   2 301     299.007 129.954 188.426
ATOM   6460   N1 G   2 301     298.011 129.583 187.557
ATOM   6461   C6 G   2 301     296.666 129.913 187.691
ATOM   6462   O6 G   2 301     295.851 129.540 186.838
ATOM   6463   C5 G   2 301     296.432 130.685 188.860
ATOM   6464   N7 G   2 301     295.251 131.208 189.372
ATOM   6465   C8 G   2 301     295.619 131.839 190.455
ATOM   6466  C2* G   2 301     297.056 132.890 193.025
ATOM   6467  O2* G   2 301     296.136 133.940 192.787
ATOM   6468  C3* G   2 301     298.295 133.319 193.813
ATOM   6469  O3* G   2 301     298.679 134.585 193.261
ATOM   6470    P C   2 302     299.922 135.401 193.879
ATOM   6471  O1P C   2 302     300.416 134.663 195.076
ATOM   6472  O2P C   2 302     299.506 136.824 194.014
ATOM   6473  O5* C   2 302     301.042 135.299 192.744
ATOM   6474  C5* C   2 302     300.950 136.061 191.511
ATOM   6475  C4* C   2 302     301.461 135.233 190.350
ATOM   6476  O4* C   2 302     300.584 134.088 190.167
ATOM   6477  C1* C   2 302     300.526 133.748 188.785
ATOM   6478   N1 C   2 302     299.121 133.797 188.325
ATOM   6479   C6 C   2 302     298.182 134.539 188.992
ATOM   6480   C5 C   2 302     296.906 134.572 188.583
ATOM   6481   C2 C   2 302     298.755 133.059 187.180
ATOM   6482   O2 C   2 302     299.625 132.407 186.573
ATOM   6483   N3 C   2 302     297.467 133.082 186.764
ATOM   6484   C4 C   2 302     296.562 133.804 187.429
ATOM   6485   N4 C   2 302     295.302 133.786 186.982
ATOM   6486  C2* C   2 302     301.454 134.704 188.033
ATOM   6487  O2* C   2 302     302.717 134.083 187.885
ATOM   6488  C3* C   2 302     301.477 135.901 188.979
ATOM   6489  O3* C   2 302     302.640 136.708 188.789
ATOM   6490    P G   2 303     302.619 137.906 187.709
ATOM   6491  O1P G   2 303     303.787 138.780 188.013
ATOM   6492  O2P G   2 303     301.250 138.494 187.689
ATOM   6493  O5* G   2 303     302.874 137.185 186.305
ATOM   6494  C5* G   2 303     304.194 136.727 185.934
ATOM   6495  C4* G   2 303     304.128 135.814 184.724
ATOM   6496  O4* G   2 303     303.199 134.727 184.988
ATOM   6497  C1* G   2 303     302.591 134.317 183.771
ATOM   6498   N9 G   2 303     301.142 134.468 183.886
ATOM   6499   C4 G   2 303     300.209 134.104 182.939
ATOM   6500   N2 G   2 303     299.443 132.741 179.832
ATOM   6501   N3 G   2 303     300.473 133.530 181.744
ATOM   6502   C2 G   2 303     299.370 133.310 181.047
ATOM   6503   N1 G   2 303     298.109 133.630 181.487
ATOM   6504   C6 G   2 303     297.815 134.223 182.712
ATOM   6505   O6 G   2 303     296.641 134.478 183.008
ATOM   6506   C5 G   2 303     298.989 134.459 183.472
ATOM   6507   N7 G   2 303     299.147 135.022 184.732
ATOM   6508   C8 G   2 303     300.436 135.004 184.936
ATOM   6509  C2* G   2 303     303.192 135.169 182.648
ATOM   6510  O2* G   2 303     304.270 134.466 182.059
ATOM   6511  C3* G   2 303     303.633 136.412 183.413
ATOM   6512  O3* G   2 303     304.672 137.107 182.712
ATOM   6513    P U   2 304     304.302 138.305 181.694
ATOM   6514  O1P U   2 304     305.545 138.662 180.956
ATOM   6515  O2P U   2 304     303.580 139.354 182.466
ATOM   6516  O5* U   2 304     303.274 137.661 180.657
ATOM   6517  C5* U   2 304     303.723 136.800 179.587
ATOM   6518  C4* U   2 304     302.565 136.459 178.675
ATOM   6519  O4* U   2 304     301.539 135.784 179.449
ATOM   6520  C1* U   2 304     300.256 136.196 179.006
ATOM   6521   N1 U   2 304     299.536 136.792 180.144
ATOM   6522   C6 U   2 304     300.199 137.511 181.122
ATOM   6523   C2 U   2 304     298.165 136.594 180.215
ATOM   6524   O2 U   2 304     297.532 135.987 179.362
ATOM   6525   N3 U   2 304     297.559 137.138 181.322
ATOM   6526   C4 U   2 304     298.164 137.854 182.340
ATOM   6527   O4 U   2 304     297.480 138.255 183.286
ATOM   6528   C5 U   2 304     299.577 138.034 182.186
ATOM   6529  C2* U   2 304     300.450 137.113 177.792
ATOM   6530  O2* U   2 304     300.355 136.332 176.616
ATOM   6531  C3* U   2 304     301.856 137.651 178.040
ATOM   6532  O3* U   2 304     302.508 138.039 176.826
ATOM   6533    P C   2 305     302.744 139.599 176.497
ATOM   6534  O1P C   2 305     303.929 139.682 175.596
ATOM   6535  O2P C   2 305     302.740 140.365 177.773
ATOM   6536  O5* C   2 305     301.451 140.020 175.664
ATOM   6537  C5* C   2 305     301.318 139.671 174.270
ATOM   6538  C4* C   2 305     299.885 139.845 173.819
ATOM   6539  O4* C   2 305     299.032 138.942 174.574
ATOM   6540  C1* C   2 305     297.772 139.560 174.804
ATOM   6541   N1 C   2 305     297.575 139.702 176.260
ATOM   6542   C6 C   2 305     298.637 139.945 177.089
ATOM   6543   C5 C   2 305     298.466 140.080 178.409
ATOM   6544   C2 C   2 305     296.277 139.589 176.787
ATOM   6545   O2 C   2 305     295.325 139.373 176.018
ATOM   6546   N3 C   2 305     296.094 139.721 178.120
ATOM   6547   C4 C   2 305     297.138 139.959 178.918
ATOM   6548   N4 C   2 305     296.906 140.084 180.228
ATOM   6549  C2* C   2 305     297.779 140.904 174.068
ATOM   6550  O2* C   2 305     297.231 140.722 172.775
ATOM   6551  C3* C   2 305     299.270 141.221 174.046
ATOM   6552  O3* C   2 305     299.627 142.144 173.017
ATOM   6553    P U   2 306     299.628 143.725 173.325
ATOM   6554  O1P U   2 306     300.271 144.405 172.167
ATOM   6555  O2P U   2 306     300.175 143.933 174.693
ATOM   6556  O5* U   2 306     298.081 144.116 173.345
ATOM   6557  C5* U   2 306     297.286 144.051 172.143
ATOM   6558  C4* U   2 306     295.816 144.209 172.466
ATOM   6559  O4* U   2 306     295.379 143.122 173.327
ATOM   6560  C1* U   2 306     294.334 143.581 174.177
ATOM   6561   N1 U   2 306     294.730 143.386 175.584
ATOM   6562   C6 U   2 306     296.053 143.457 175.983
ATOM   6563   C2 U   2 306     293.722 143.134 176.511
ATOM   6564   O2 U   2 306     292.539 143.058 176.209
ATOM   6565   N3 U   2 306     294.150 142.978 177.806
ATOM   6566   C4 U   2 306     295.450 143.043 178.268
ATOM   6567   O4 U   2 306     295.670 142.891 179.472
ATOM   6568   C5 U   2 306     296.435 143.299 177.257
ATOM   6569  C2* U   2 306     294.070 145.048 173.826
ATOM   6570  O2* U   2 306     293.009 145.119 172.893
ATOM   6571  C3* U   2 306     295.412 145.459 173.233
ATOM   6572  O3* U   2 306     295.290 146.599 172.387
ATOM   6573    P G   2 307     295.711 148.053 172.940
ATOM   6574  O1P G   2 307     295.327 149.059 171.909
ATOM   6575  O2P G   2 307     297.126 147.985 173.409
ATOM   6576  O5* G   2 307     294.782 148.269 174.218
ATOM   6577  C5* G   2 307     293.348 148.352 174.093
ATOM   6578  C4* G   2 307     292.708 148.385 175.464
ATOM   6579  O4* G   2 307     292.971 147.135 176.162
ATOM   6580  C1* G   2 307     293.156 147.390 177.549
ATOM   6581   N9 G   2 307     294.517 147.002 177.920
ATOM   6582   C4 G   2 307     294.960 146.686 179.187
ATOM   6583   N2 G   2 307     294.325 146.246 182.575
ATOM   6584   N3 G   2 307     294.205 146.654 180.308
ATOM   6585   C2 G   2 307     294.918 146.329 181.375
ATOM   6586   N1 G   2 307     296.266 146.063 181.344
ATOM   6587   C6 G   2 307     297.063 146.093 180.203
ATOM   6588   O6 G   2 307     298.272 145.847 180.289
ATOM   6589   C5 G   2 307     296.310 146.430 179.049
ATOM   6590   N7 G   2 307     296.707 146.565 177.725
ATOM   6591   C8 G   2 307     295.615 146.899 177.091
ATOM   6592  C2* G   2 307     292.898 148.883 177.772
ATOM   6593  O2* G   2 307     291.542 149.085 178.119
ATOM   6594  C3* G   2 307     293.256 149.447 176.403
ATOM   6595  O3* G   2 307     292.700 150.731 176.150
ATOM   6596    P G   2 308     293.678 151.996 175.982
ATOM   6597  O1P G   2 308     292.820 153.211 175.937
ATOM   6598  O2P G   2 308     294.619 151.718 174.861
ATOM   6599  O5* G   2 308     294.503 152.008 177.347
ATOM   6600  C5* G   2 308     295.653 152.864 177.534
ATOM   6601  C4* G   2 308     295.732 153.299 178.980
ATOM   6602  O4* G   2 308     294.611 154.172 179.273
ATOM   6603  C1* G   2 308     294.059 153.843 180.536
ATOM   6604   N9 G   2 308     292.655 153.478 180.331
ATOM   6605   C4 G   2 308     291.657 153.404 181.286
ATOM   6606   N2 G   2 308     290.615 153.638 184.597
ATOM   6607   N3 G   2 308     291.805 153.601 182.615
ATOM   6608   C2 G   2 308     290.654 153.486 183.264
ATOM   6609   N1 G   2 308     289.455 153.211 182.654
ATOM   6610   C6 G   2 308     289.278 153.009 181.289
ATOM   6611   O6 G   2 308     288.149 152.778 180.840
ATOM   6612   C5 G   2 308     290.503 153.114 180.584
ATOM   6613   N7 G   2 308     290.770 152.972 179.229
ATOM   6614   C8 G   2 308     292.053 153.187 179.126
ATOM   6615  C2* G   2 308     294.981 152.809 181.196
ATOM   6616  O2* G   2 308     295.915 153.491 182.012
ATOM   6617  C3* G   2 308     295.637 152.155 179.981
ATOM   6618  O3* G   2 308     296.948 151.655 180.268
ATOM   6619    P A   2 309     297.254 150.075 180.180
ATOM   6620  O1P A   2 309     298.731 149.919 180.057
ATOM   6621  O2P A   2 309     296.368 149.479 179.143
ATOM   6622  O5* A   2 309     296.816 149.512 181.609
ATOM   6623  C5* A   2 309     297.479 149.944 182.821
ATOM   6624  C4* A   2 309     296.527 149.870 183.994
ATOM   6625  O4* A   2 309     295.373 150.704 183.717
ATOM   6626  C1* A   2 309     294.200 150.081 184.209
ATOM   6627   N9 A   2 309     293.289 149.877 183.081
ATOM   6628   C5 A   2 309     291.488 149.746 181.821
ATOM   6629   N7 A   2 309     292.565 149.485 180.985
ATOM   6630   C8 A   2 309     293.606 149.569 181.778
ATOM   6631   N1 A   2 309     289.300 150.086 182.639
ATOM   6632   C2 A   2 309     289.860 150.285 183.839
ATOM   6633   N3 A   2 309     291.147 150.258 184.184
ATOM   6634   C4 A   2 309     291.918 149.980 183.117
ATOM   6635   C6 A   2 309     290.104 149.811 181.586
ATOM   6636   N6 A   2 309     289.547 149.621 180.386
ATOM   6637  C2* A   2 309     294.619 148.812 184.962
ATOM   6638  O2* A   2 309     294.725 149.118 186.339
ATOM   6639  C3* A   2 309     295.961 148.488 184.303
ATOM   6640  O3* A   2 309     296.846 147.799 185.194
ATOM   6641    P A   2 310     296.994 146.195 185.127
ATOM   6642  O1P A   2 310     297.777 145.787 186.328
ATOM   6643  O2P A   2 310     297.477 145.818 183.775
ATOM   6644  O5* A   2 310     295.509 145.647 185.312
ATOM   6645  C5* A   2 310     295.253 144.248 185.561
ATOM   6646  C4* A   2 310     293.766 144.010 185.651
ATOM   6647  O4* A   2 310     293.147 144.494 184.438
ATOM   6648  C1* A   2 310     291.957 143.771 184.204
ATOM   6649   N9 A   2 310     291.847 143.488 182.769
ATOM   6650   C5 A   2 310     291.046 143.201 180.736
ATOM   6651   N7 A   2 310     292.429 143.208 180.611
ATOM   6652   C8 A   2 310     292.857 143.368 181.841
ATOM   6653   N1 A   2 310     288.735 143.101 180.246
ATOM   6654   C2 A   2 310     288.528 143.240 181.563
ATOM   6655   N3 A   2 310     289.416 143.374 182.548
ATOM   6656   C4 A   2 310     290.673 143.347 182.063
ATOM   6657   C6 A   2 310     290.008 143.080 179.789
ATOM   6658   N6 A   2 310     290.216 142.952 178.474
ATOM   6659  C2* A   2 310     291.880 142.620 185.215
ATOM   6660  O2* A   2 310     290.951 142.990 186.215
ATOM   6661  C3* A   2 310     293.318 142.559 185.742
ATOM   6662  O3* A   2 310     293.353 142.142 187.112
ATOM   6663    P A   2 311     294.008 140.727 187.522
ATOM   6664  O1P A   2 311     294.622 140.910 188.866
ATOM   6665  O2P A   2 311     294.842 140.216 186.398
ATOM   6666  O5* A   2 311     292.756 139.755 187.694
ATOM   6667  C5* A   2 311     291.740 139.684 186.677
ATOM   6668  C4* A   2 311     290.396 139.354 187.290
ATOM   6669  O4* A   2 311     290.160 140.200 188.454
ATOM   6670  C1* A   2 311     288.992 140.975 188.252
ATOM   6671   N9 A   2 311     289.205 142.303 188.842
ATOM   6672   C5 A   2 311     288.898 144.344 189.617
ATOM   6673   N7 A   2 311     290.244 144.057 189.803
ATOM   6674   C8 A   2 311     290.376 142.840 189.329
ATOM   6675   N1 A   2 311     286.808 145.448 189.600
ATOM   6676   C2 A   2 311     286.315 144.342 189.025
ATOM   6677   N3 A   2 311     286.941 143.209 188.698
ATOM   6678   C4 A   2 311     288.246 143.274 189.024
ATOM   6679   C6 A   2 311     288.123 145.481 189.915
ATOM   6680   N6 A   2 311     288.618 146.581 190.487
ATOM   6681  C2* A   2 311     288.760 140.987 186.739
ATOM   6682  O2* A   2 311     287.409 141.253 186.419
ATOM   6683  C3* A   2 311     289.216 139.582 186.351
ATOM   6684  O3* A   2 311     288.187 138.624 186.597
ATOM   6685    P G   2 312     287.999 137.377 185.593
ATOM   6686  O1P G   2 312     286.686 136.743 185.902
ATOM   6687  O2P G   2 312     289.241 136.557 185.649
ATOM   6688  O5* G   2 312     287.920 138.036 184.142
ATOM   6689  C5* G   2 312     286.651 138.263 183.487
ATOM   6690  C4* G   2 312     286.868 138.589 182.024
ATOM   6691  O4* G   2 312     287.675 139.795 181.921
ATOM   6692  C1* G   2 312     288.575 139.679 180.825
ATOM   6693   N9 G   2 312     289.944 139.710 181.344
ATOM   6694   C4 G   2 312     291.106 139.831 180.605
ATOM   6695   N2 G   2 312     292.720 140.154 177.540
ATOM   6696   N3 G   2 312     291.191 139.935 179.259
ATOM   6697   C2 G   2 312     292.447 140.047 178.849
ATOM   6698   N1 G   2 312     293.531 140.059 179.694
ATOM   6699   C6 G   2 312     293.466 139.953 181.081
ATOM   6700   O6 G   2 312     294.504 139.977 181.752
ATOM   6701   C5 G   2 312     292.129 139.829 181.533
ATOM   6702   N7 G   2 312     291.628 139.700 182.822
ATOM   6703   C8 G   2 312     290.334 139.632 182.664
ATOM   6704  C2* G   2 312     288.225 138.383 180.087
ATOM   6705  O2* G   2 312     287.285 138.672 179.068
ATOM   6706  C3* G   2 312     287.633 137.548 181.216
ATOM   6707  O3* G   2 312     286.779 136.505 180.739
ATOM   6708    P G   2 313     287.393 135.050 180.411
ATOM   6709  O1P G   2 313     286.251 134.096 180.287
ATOM   6710  O2P G   2 313     288.473 134.773 181.400
ATOM   6711  O5* G   2 313     288.075 135.225 178.977
ATOM   6712  C5* G   2 313     287.292 135.202 177.757
ATOM   6713  C4* G   2 313     288.206 135.207 176.548
ATOM   6714  O4* G   2 313     288.988 136.436 176.543
ATOM   6715  C1* G   2 313     290.316 136.162 176.112
ATOM   6716   N9 G   2 313     291.228 136.430 177.228
ATOM   6717   C4 G   2 313     292.606 136.370 177.202
ATOM   6718   N2 G   2 313     295.569 135.766 175.481
ATOM   6719   N3 G   2 313     293.368 136.044 176.134
ATOM   6720   C2 G   2 313     294.661 136.072 176.424
ATOM   6721   N1 G   2 313     295.161 136.400 177.663
ATOM   6722   C6 G   2 313     294.394 136.740 178.772
ATOM   6723   O6 G   2 313     294.945 137.021 179.840
ATOM   6724   C5 G   2 313     293.011 136.707 178.478
ATOM   6725   N7 G   2 313     291.917 136.969 179.291
ATOM   6726   C8 G   2 313     290.884 136.794 178.512
ATOM   6727  C2* G   2 313     290.342 134.705 175.643
ATOM   6728  O2* G   2 313     290.042 134.643 174.261
ATOM   6729  C3* G   2 313     289.250 134.099 176.514
ATOM   6730  O3* G   2 313     288.740 132.879 175.980
ATOM   6731    P C   2 314     289.173 131.477 176.644
ATOM   6732  O1P C   2 314     288.627 130.398 175.772
ATOM   6733  O2P C   2 314     288.800 131.515 178.085
ATOM   6734  O5* C   2 314     290.767 131.464 176.545
ATOM   6735  C5* C   2 314     291.425 131.141 175.305
ATOM   6736  C4* C   2 314     292.916 130.990 175.510
ATOM   6737  O4* C   2 314     293.492 132.262 175.910
ATOM   6738  C1* C   2 314     294.631 132.026 176.729
ATOM   6739   N1 C   2 314     294.433 132.672 178.042
ATOM   6740   C6 C   2 314     293.180 132.833 178.572
ATOM   6741   C5 C   2 314     293.004 133.398 179.776
ATOM   6742   C2 C   2 314     295.563 133.113 178.753
ATOM   6743   O2 C   2 314     296.690 132.968 178.250
ATOM   6744   N3 C   2 314     295.398 133.686 179.967
ATOM   6745   C4 C   2 314     294.172 133.829 180.479
ATOM   6746   N4 C   2 314     294.063 134.395 181.688
ATOM   6747  C2* C   2 314     294.808 130.509 176.842
ATOM   6748  O2* C   2 314     295.720 130.079 175.847
ATOM   6749  C3* C   2 314     293.384 130.025 176.591
ATOM   6750  O3* C   2 314     293.346 128.665 176.165
ATOM   6751    P G   2 315     293.230 127.485 177.258
ATOM   6752  O1P G   2 315     293.019 126.218 176.507
ATOM   6753  O2P G   2 315     292.240 127.895 178.294
ATOM   6754  O5* G   2 315     294.675 127.429 177.938
ATOM   6755  C5* G   2 315     295.864 127.222 177.143
ATOM   6756  C4* G   2 315     297.109 127.595 177.928
ATOM   6757  O4* G   2 315     296.976 128.952 178.431
ATOM   6758  C1* G   2 315     297.712 129.084 179.638
ATOM   6759   N9 G   2 315     296.838 129.620 180.681
ATOM   6760   C4 G   2 315     297.246 130.185 181.873
ATOM   6761   N2 G   2 315     299.789 131.145 184.047
ATOM   6762   N3 G   2 315     298.524 130.330 182.291
ATOM   6763   C2 G   2 315     298.594 130.919 183.477
ATOM   6764   N1 G   2 315     297.496 131.330 184.195
ATOM   6765   C6 G   2 315     296.173 131.191 183.785
ATOM   6766   O6 G   2 315     295.257 131.600 184.509
ATOM   6767   C5 G   2 315     296.083 130.561 182.514
ATOM   6768   N7 G   2 315     294.970 130.234 181.750
ATOM   6769   C8 G   2 315     295.463 129.677 180.676
ATOM   6770  C2* G   2 315     298.337 127.721 179.958
ATOM   6771  O2* G   2 315     299.678 127.721 179.503
ATOM   6772  C3* G   2 315     297.433 126.772 179.170
ATOM   6773  O3* G   2 315     298.133 125.571 178.823
ATOM   6774    P C   2 316     297.650 124.148 179.410
ATOM   6775  O1P C   2 316     298.217 123.103 178.513
ATOM   6776  O2P C   2 316     296.180 124.195 179.641
ATOM   6777  O5* C   2 316     298.372 124.021 180.828
ATOM   6778  C5* C   2 316     299.812 124.044 180.942
ATOM   6779  C4* C   2 316     300.221 124.760 182.211
ATOM   6780  O4* C   2 316     299.640 126.091 182.190
ATOM   6781  C1* C   2 316     299.213 126.451 183.495
ATOM   6782   N1 C   2 316     297.751 126.662 183.469
ATOM   6783   C6 C   2 316     296.942 125.910 182.658
ATOM   6784   C5 C   2 316     295.616 126.103 182.630
ATOM   6785   C2 C   2 316     297.198 127.652 184.295
ATOM   6786   O2 C   2 316     297.949 128.319 185.026
ATOM   6787   N3 C   2 316     295.859 127.857 184.275
ATOM   6788   C4 C   2 316     295.081 127.120 183.477
ATOM   6789   N4 C   2 316     293.765 127.361 183.488
ATOM   6790  C2* C   2 316     299.666 125.344 184.451
ATOM   6791  O2* C   2 316     300.925 125.695 184.993
ATOM   6792  C3* C   2 316     299.720 124.142 183.512
ATOM   6793  O3* C   2 316     300.611 123.125 183.980
ATOM   6794    P G   2 317     300.093 122.026 185.038
ATOM   6795  O1P G   2 317     301.282 121.525 185.787
ATOM   6796  O2P G   2 317     299.217 121.062 184.317
ATOM   6797  O5* G   2 317     299.201 122.870 186.055
ATOM   6798  C5* G   2 317     298.721 122.306 187.294
ATOM   6799  C4* G   2 317     299.070 123.228 188.442
ATOM   6800  O4* G   2 317     298.886 124.606 188.020
ATOM   6801  C1* G   2 317     298.427 125.382 189.116
ATOM   6802   N9 G   2 317     297.128 125.962 188.771
ATOM   6803   C4 G   2 317     296.414 126.863 189.528
ATOM   6804   N2 G   2 317     296.102 128.801 192.393
ATOM   6805   N3 G   2 317     296.787 127.365 190.727
ATOM   6806   C2 G   2 317     295.890 128.209 191.209
ATOM   6807   N1 G   2 317     294.719 128.534 190.565
ATOM   6808   C6 G   2 317     294.317 128.032 189.330
ATOM   6809   O6 G   2 317     293.241 128.394 188.836
ATOM   6810   C5 G   2 317     295.269 127.125 188.802
ATOM   6811   N7 G   2 317     295.261 126.405 187.615
ATOM   6812   C8 G   2 317     296.378 125.732 187.637
ATOM   6813  C2* G   2 317     298.404 124.472 190.350
ATOM   6814  O2* G   2 317     299.628 124.616 191.049
ATOM   6815  C3* G   2 317     298.233 123.097 189.709
ATOM   6816  O3* G   2 317     298.688 122.039 190.558
ATOM   6817    P C   2 318     297.643 121.270 191.516
ATOM   6818  O1P C   2 318     298.371 120.146 192.168
ATOM   6819  O2P C   2 318     296.412 120.988 190.727
ATOM   6820  O5* C   2 318     297.272 122.338 192.640
ATOM   6821  C5* C   2 318     298.256 122.786 193.593
ATOM   6822  C4* C   2 318     297.653 123.805 194.531
ATOM   6823  O4* C   2 318     297.245 124.976 193.775
ATOM   6824  C1* C   2 318     296.064 125.521 194.344
ATOM   6825   N1 C   2 318     294.993 125.496 193.331
ATOM   6826   C6 C   2 318     295.020 124.596 192.299
ATOM   6827   C5 C   2 318     294.048 124.570 191.377
ATOM   6828   C2 C   2 318     293.938 126.415 193.439
ATOM   6829   O2 C   2 318     293.933 127.223 194.383
ATOM   6830   N3 C   2 318     292.951 126.399 192.512
ATOM   6831   C4 C   2 318     292.987 125.516 191.512
ATOM   6832   N4 C   2 318     291.988 125.540 190.624
ATOM   6833  C2* C   2 318     295.741 124.709 195.602
ATOM   6834  O2* C   2 318     296.334 125.341 196.720
ATOM   6835  C3* C   2 318     296.394 123.373 195.271
ATOM   6836  O3* C   2 318     296.713 122.620 196.440
ATOM   6837    P G   2 319     295.637 121.587 197.047
ATOM   6838  O1P G   2 319     296.372 120.643 197.934
ATOM   6839  O2P G   2 319     294.815 121.051 195.926
ATOM   6840  O5* G   2 319     294.702 122.499 197.964
ATOM   6841  C5* G   2 319     295.202 123.087 199.188
ATOM   6842  C4* G   2 319     294.210 124.092 199.736
ATOM   6843  O4* G   2 319     293.993 125.144 198.754
ATOM   6844  C1* G   2 319     292.656 125.621 198.855
ATOM   6845   N9 G   2 319     291.974 125.416 197.579
ATOM   6846   C4 G   2 319     290.762 125.958 197.215
ATOM   6847   N2 G   2 319     288.009 127.948 197.958
ATOM   6848   N3 G   2 319     289.998 126.777 197.973
ATOM   6849   C2 G   2 319     288.886 127.133 197.350
ATOM   6850   N1 G   2 319     288.550 126.718 196.084
ATOM   6851   C6 G   2 319     289.318 125.875 195.286
ATOM   6852   O6 G   2 319     288.919 125.559 194.159
ATOM   6853   C5 G   2 319     290.517 125.486 195.942
ATOM   6854   N7 G   2 319     291.552 124.663 195.513
ATOM   6855   C8 G   2 319     292.393 124.652 196.512
ATOM   6856  C2* G   2 319     291.984 124.862 200.002
ATOM   6857  O2* G   2 319     292.091 125.619 201.193
ATOM   6858  C3* G   2 319     292.807 123.578 200.033
ATOM   6859  O3* G   2 319     292.723 122.919 201.296
ATOM   6860    P A   2 320     291.578 121.813 201.547
ATOM   6861  O1P A   2 320     291.684 121.378 202.967
ATOM   6862  O2P A   2 320     291.663 120.799 200.460
ATOM   6863  O5* A   2 320     290.213 122.621 201.375
ATOM   6864  C5* A   2 320     289.849 123.683 202.288
ATOM   6865  C4* A   2 320     288.546 124.322 201.858
ATOM   6866  O4* A   2 320     288.707 124.928 200.546
ATOM   6867  C1* A   2 320     287.506 124.780 199.800
ATOM   6868   N9 A   2 320     287.800 124.009 198.589
ATOM   6869   C5 A   2 320     287.644 123.014 196.632
ATOM   6870   N7 A   2 320     288.921 122.742 197.104
ATOM   6871   C8 A   2 320     288.965 123.351 198.263
ATOM   6872   N1 A   2 320     285.708 123.082 195.283
ATOM   6873   C2 A   2 320     285.155 123.833 196.245
ATOM   6874   N3 A   2 320     285.680 124.244 197.399
ATOM   6875   C4 A   2 320     286.943 123.796 197.534
ATOM   6876   C6 A   2 320     286.978 122.647 195.451
ATOM   6877   N6 A   2 320     287.532 121.895 194.495
ATOM   6878  C2* A   2 320     286.475 124.112 200.718
ATOM   6879  O2* A   2 320     285.694 125.108 201.352
ATOM   6880  C3* A   2 320     287.379 123.361 201.688
ATOM   6881  O3* A   2 320     286.734 123.105 202.928
ATOM   6882    P U   2 321     286.959 121.697 203.666
ATOM   6883  O1P U   2 321     288.122 121.865 204.578
ATOM   6884  O2P U   2 321     286.972 120.608 202.652
ATOM   6885  O5* U   2 321     285.656 121.532 204.566
ATOM   6886  C5* U   2 321     284.346 121.454 203.970
ATOM   6887  C4* U   2 321     283.391 122.378 204.691
ATOM   6888  O4* U   2 321     283.390 122.025 206.104
ATOM   6889  C1* U   2 321     283.821 123.128 206.878
ATOM   6890   N1 U   2 321     284.625 122.614 208.003
ATOM   6891   C6 U   2 321     285.988 122.395 207.893
ATOM   6892   C2 U   2 321     283.958 122.343 209.196
ATOM   6893   O2 U   2 321     282.754 122.521 209.349
ATOM   6894   N3 U   2 321     284.751 121.856 210.208
ATOM   6895   C4 U   2 321     286.111 121.611 210.160
ATOM   6896   O4 U   2 321     286.675 121.133 211.147
ATOM   6897   C5 U   2 321     286.730 121.915 208.902
ATOM   6898  C2* U   2 321     284.540 124.071 205.910
ATOM   6899  O2* U   2 321     284.518 125.405 206.385
ATOM   6900  C3* U   2 321     283.734 123.864 204.629
ATOM   6901  O3* U   2 321     282.527 124.632 204.646
ATOM   6902    P A   2 322     282.013 125.353 203.299
ATOM   6903  O1P A   2 322     280.566 125.653 203.490
ATOM   6904  O2P A   2 322     282.442 124.536 202.133
ATOM   6905  O5* A   2 322     282.805 126.738 203.262
ATOM   6906  C5* A   2 322     282.244 127.923 203.865
ATOM   6907  C4* A   2 322     283.102 129.137 203.574
ATOM   6908  O4* A   2 322     284.363 129.031 204.292
ATOM   6909  C1* A   2 322     285.436 129.186 203.385
ATOM   6910   N9 A   2 322     286.565 128.384 203.865
ATOM   6911   C5 A   2 322     288.446 127.775 204.838
ATOM   6912   N7 A   2 322     287.896 126.620 204.300
ATOM   6913   C8 A   2 322     286.786 127.032 203.733
ATOM   6914   N1 A   2 322     289.881 129.279 205.960
ATOM   6915   C2 A   2 322     289.007 130.239 205.630
ATOM   6916   N3 A   2 322     287.867 130.144 204.947
ATOM   6917   C4 A   2 322     287.640 128.870 204.575
ATOM   6918   C6 A   2 322     289.624 128.009 205.572
ATOM   6919   N6 A   2 322     290.494 127.050 205.902
ATOM   6920  C2* A   2 322     284.868 128.822 202.011
ATOM   6921  O2* A   2 322     285.637 129.399 200.973
ATOM   6922  C3* A   2 322     283.460 129.410 202.113
ATOM   6923  O3* A   2 322     283.517 130.823 201.908
ATOM   6924    P C   2 323     282.254 131.597 201.278
ATOM   6925  O1P C   2 323     282.484 133.048 201.509
ATOM   6926  O2P C   2 323     281.007 130.963 201.794
ATOM   6927  O5* C   2 323     282.361 131.330 199.708
ATOM   6928  C5* C   2 323     281.433 130.452 199.037
ATOM   6929  C4* C   2 323     281.352 130.795 197.567
ATOM   6930  O4* C   2 323     282.667 130.664 196.970
ATOM   6931  C1* C   2 323     282.523 130.323 195.601
ATOM   6932   N1 C   2 323     283.435 129.211 195.277
ATOM   6933   C6 C   2 323     283.653 128.196 196.169
ATOM   6934   C5 C   2 323     284.493 127.192 195.881
ATOM   6935   C2 C   2 323     284.089 129.210 194.030
ATOM   6936   O2 C   2 323     283.873 130.137 193.228
ATOM   6937   N3 C   2 323     284.939 128.202 193.731
ATOM   6938   C4 C   2 323     285.148 127.222 194.612
ATOM   6939   N4 C   2 323     286.002 126.253 194.271
ATOM   6940  C2* C   2 323     281.037 130.068 195.327
ATOM   6941  O2* C   2 323     280.498 131.212 194.694
ATOM   6942  C3* C   2 323     280.492 129.852 196.736
ATOM   6943  O3* C   2 323     279.115 130.219 196.795
ATOM   6944    P A   2 324     278.191 129.702 198.009
ATOM   6945  O1P A   2 324     278.877 128.556 198.666
ATOM   6946  O2P A   2 324     276.810 129.527 197.481
ATOM   6947  O5* A   2 324     278.172 130.929 199.029
ATOM   6948  C5* A   2 324     278.066 132.288 198.551
ATOM   6949  C4* A   2 324     277.094 133.076 199.403
ATOM   6950  O4* A   2 324     277.548 133.083 200.785
ATOM   6951  C1* A   2 324     277.243 134.337 201.383
ATOM   6952   N9 A   2 324     278.499 134.988 201.761
ATOM   6953   C5 A   2 324     280.003 136.300 202.691
ATOM   6954   N7 A   2 324     280.700 135.452 201.842
ATOM   6955   C8 A   2 324     279.768 134.696 201.316
ATOM   6956   N1 A   2 324     279.479 137.991 204.251
ATOM   6957   C2 A   2 324     278.197 137.623 204.105
ATOM   6958   N3 A   2 324     277.676 136.665 203.337
ATOM   6959   C4 A   2 324     278.645 136.031 202.648
ATOM   6960   C6 A   2 324     280.424 137.333 203.542
ATOM   6961   N6 A   2 324     281.702 137.690 203.683
ATOM   6962  C2* A   2 324     276.456 135.153 200.355
ATOM   6963  O2* A   2 324     275.068 134.961 200.557
ATOM   6964  C3* A   2 324     276.968 134.552 199.052
ATOM   6965  O3* A   2 324     276.084 134.781 197.959
ATOM   6966    P G   2 325     276.459 135.883 196.849
ATOM   6967  O1P G   2 325     275.228 136.140 196.053
ATOM   6968  O2P G   2 325     277.703 135.446 196.159
ATOM   6969  O5* G   2 325     276.797 137.195 197.693
ATOM   6970  C5* G   2 325     275.764 137.898 198.412
ATOM   6971  C4* G   2 325     276.346 139.064 199.186
ATOM   6972  O4* G   2 325     277.261 138.582 200.210
ATOM   6973  C1* G   2 325     278.251 139.572 200.461
ATOM   6974   N9 G   2 325     279.578 138.994 200.256
ATOM   6975   C4 G   2 325     280.752 139.446 200.815
ATOM   6976   N2 G   2 325     282.442 141.686 202.871
ATOM   6977   N3 G   2 325     280.877 140.494 201.659
ATOM   6978   C2 G   2 325     282.135 140.687 202.027
ATOM   6979   N1 G   2 325     283.186 139.914 201.596
ATOM   6980   C6 G   2 325     283.082 138.834 200.724
ATOM   6981   O6 G   2 325     284.098 138.209 200.392
ATOM   6982   C5 G   2 325     281.735 138.612 200.327
ATOM   6983   N7 G   2 325     281.193 137.652 199.482
ATOM   6984   C8 G   2 325     279.915 137.915 199.471
ATOM   6985  C2* G   2 325     277.968 140.753 199.527
ATOM   6986  O2* G   2 325     277.213 141.724 200.229
ATOM   6987  C3* G   2 325     277.183 140.070 198.411
ATOM   6988  O3* G   2 325     276.375 140.988 197.679
ATOM   6989    P G   2 326     276.948 141.659 196.334
ATOM   6990  O1P G   2 326     275.810 142.363 195.676
ATOM   6991  O2P G   2 326     277.705 140.624 195.578
ATOM   6992  O5* G   2 326     277.986 142.752 196.860
ATOM   6993  C5* G   2 326     277.527 143.963 197.500
ATOM   6994  C4* G   2 326     278.690 144.733 198.094
ATOM   6995  O4* G   2 326     279.331 143.949 199.139
ATOM   6996  C1* G   2 326     280.708 144.300 199.214
ATOM   6997   N9 G   2 326     281.525 143.114 198.960
ATOM   6998   C4 G   2 326     282.879 142.995 199.205
ATOM   6999   N2 G   2 326     285.865 144.362 200.359
ATOM   7000   N3 G   2 326     283.678 143.946 199.745
ATOM   7001   C2 G   2 326     284.934 143.542 199.842
ATOM   7002   N1 G   2 326     285.372 142.303 199.439
ATOM   7003   C6 G   2 326     284.571 141.310 198.879
ATOM   7004   O6 G   2 326     285.073 140.230 198.543
ATOM   7005   C5 G   2 326     283.218 141.729 198.773
ATOM   7006   N7 G   2 326     282.104 141.060 198.282
ATOM   7007   C8 G   2 326     281.124 141.914 198.416
ATOM   7008  C2* G   2 326     280.955 145.387 198.164
ATOM   7009  O2* G   2 326     280.826 146.662 198.765
ATOM   7010  C3* G   2 326     279.844 145.087 197.167
ATOM   7011  O3* G   2 326     279.565 146.204 196.326
ATOM   7012    P G   2 327     280.403 146.405 194.964
ATOM   7013  O1P G   2 327     279.727 147.476 194.181
ATOM   7014  O2P G   2 327     280.619 145.068 194.344
ATOM   7015  O5* G   2 327     281.816 146.964 195.451
ATOM   7016  C5* G   2 327     281.907 148.182 196.223
ATOM   7017  C4* G   2 327     283.291 148.331 196.816
ATOM   7018  O4* G   2 327     283.598 147.163 197.625
ATOM   7019  C1* G   2 327     284.988 146.880 197.549
ATOM   7020   N9 G   2 327     285.169 145.542 196.985
ATOM   7021   C4 G   2 327     286.360 144.856 196.876
ATOM   7022   N2 G   2 327     289.799 144.692 197.364
ATOM   7023   N3 G   2 327     287.573 145.302 197.273
ATOM   7024   C2 G   2 327     288.527 144.415 197.035
ATOM   7025   N1 G   2 327     288.305 143.188 196.457
ATOM   7026   C6 G   2 327     287.066 142.710 196.041
ATOM   7027   O6 G   2 327     286.977 141.588 195.529
ATOM   7028   C5 G   2 327     286.036 143.652 196.288
ATOM   7029   N7 G   2 327     284.673 143.579 196.031
ATOM   7030   C8 G   2 327     284.200 144.718 196.458
ATOM   7031  C2* G   2 327     285.628 147.979 196.697
ATOM   7032  O2* G   2 327     286.095 149.010 197.550
ATOM   7033  C3* G   2 327     284.448 148.408 195.832
ATOM   7034  O3* G   2 327     284.619 149.725 195.311
ATOM   7035    P U   2 328     285.163 149.930 193.807
ATOM   7036  O1P U   2 328     285.297 151.396 193.584
ATOM   7037  O2P U   2 328     284.307 149.126 192.895
ATOM   7038  O5* U   2 328     286.624 149.289 193.815
ATOM   7039  C5* U   2 328     287.647 149.768 194.716
ATOM   7040  C4* U   2 328     288.815 148.809 194.734
ATOM   7041  O4* U   2 328     288.357 147.497 195.160
ATOM   7042  C1* U   2 328     289.061 146.490 194.449
ATOM   7043   N1 U   2 328     288.084 145.620 193.766
ATOM   7044   C6 U   2 328     286.802 146.057 193.482
ATOM   7045   C2 U   2 328     288.483 144.331 193.432
ATOM   7046   O2 U   2 328     289.610 143.903 193.637
ATOM   7047   N3 U   2 328     287.510 143.558 192.844
ATOM   7048   C4 U   2 328     286.210 143.927 192.553
ATOM   7049   O4 U   2 328     285.441 143.097 192.062
ATOM   7050   C5 U   2 328     285.879 145.276 192.905
ATOM   7051  C2* U   2 328     290.097 147.184 193.555
ATOM   7052  O2* U   2 328     291.335 147.214 194.239
ATOM   7053  C3* U   2 328     289.477 148.570 193.385
ATOM   7054  O3* U   2 328     290.444 149.594 193.131
ATOM   7055    P G   2 329     291.011 149.822 191.641
ATOM   7056  O1P G   2 329     290.282 148.912 190.717
ATOM   7057  O2P G   2 329     292.497 149.757 191.708
ATOM   7058  O5* G   2 329     290.621 151.330 191.297
ATOM   7059  C5* G   2 329     289.263 151.712 190.991
ATOM   7060  C4* G   2 329     289.123 152.013 189.510
ATOM   7061  O4* G   2 329     290.248 152.842 189.093
ATOM   7062  C1* G   2 329     290.994 152.180 188.083
ATOM   7063   N9 G   2 329     292.413 152.429 188.329
ATOM   7064   C4 G   2 329     293.341 152.861 187.411
ATOM   7065   N2 G   2 329     294.154 153.835 184.183
ATOM   7066   N3 G   2 329     293.109 153.121 186.107
ATOM   7067   C2 G   2 329     294.202 153.531 185.485
ATOM   7068   N1 G   2 329     295.424 153.674 186.092
ATOM   7069   C6 G   2 329     295.688 153.410 187.431
ATOM   7070   O6 G   2 329     296.830 153.573 187.879
ATOM   7071   C5 G   2 329     294.526 152.968 188.112
ATOM   7072   N7 G   2 329     294.349 152.603 189.440
ATOM   7073   C8 G   2 329     293.085 152.289 189.523
ATOM   7074  C2* G   2 329     290.603 150.706 188.170
ATOM   7075  O2* G   2 329     290.821 150.040 186.940
ATOM   7076  C3* G   2 329     289.132 150.808 188.570
ATOM   7077  O3* G   2 329     288.305 151.092 187.439
ATOM   7078    P A   2 330     286.919 150.296 187.238
ATOM   7079  O1P A   2 330     286.136 151.042 186.214
ATOM   7080  O2P A   2 330     286.313 150.035 188.574
ATOM   7081  O5* A   2 330     287.358 148.905 186.588
ATOM   7082  C5* A   2 330     286.637 147.682 186.862
ATOM   7083  C4* A   2 330     285.530 147.484 185.847
ATOM   7084  O4* A   2 330     286.024 147.784 184.509
ATOM   7085  C1* A   2 330     285.802 146.672 183.665
ATOM   7086   N9 A   2 330     286.870 146.614 182.660
ATOM   7087   C5 A   2 330     288.794 146.560 181.586
ATOM   7088   N7 A   2 330     287.805 146.531 180.613
ATOM   7089   C8 A   2 330     286.688 146.564 181.298
ATOM   7090   N1 A   2 330     290.895 146.588 182.662
ATOM   7091   C2 A   2 330     290.216 146.633 183.818
ATOM   7092   N3 A   2 330     288.899 146.647 184.024
ATOM   7093   C4 A   2 330     288.234 146.608 182.855
ATOM   7094   C6 A   2 330     290.200 146.551 181.505
ATOM   7095   N6 A   2 330     290.877 146.511 180.352
ATOM   7096  C2* A   2 330     285.688 145.465 184.596
ATOM   7097  O2* A   2 330     284.982 144.411 183.972
ATOM   7098  C3* A   2 330     284.936 146.077 185.779
ATOM   7099  O3* A   2 330     283.539 146.154 185.484
ATOM   7100    P C   2 331     282.457 145.765 186.612
ATOM   7101  O1P C   2 331     281.120 146.166 186.095
ATOM   7102  O2P C   2 331     282.928 146.300 187.918
ATOM   7103  O5* C   2 331     282.494 144.169 186.689
ATOM   7104  C5* C   2 331     281.472 143.447 187.420
ATOM   7105  C4* C   2 331     281.654 141.945 187.284
ATOM   7106  O4* C   2 331     281.557 141.566 185.878
ATOM   7107  C1* C   2 331     282.687 140.793 185.527
ATOM   7108   N1 C   2 331     283.018 141.008 184.106
ATOM   7109   C6 C   2 331     282.839 142.228 183.508
ATOM   7110   C5 C   2 331     283.149 142.417 182.216
ATOM   7111   C2 C   2 331     283.529 139.925 183.366
ATOM   7112   O2 C   2 331     283.678 138.823 183.925
ATOM   7113   N3 C   2 331     283.847 140.106 182.063
ATOM   7114   C4 C   2 331     283.672 141.301 181.491
ATOM   7115   N4 C   2 331     284.004 141.429 180.202
ATOM   7116  C2* C   2 331     283.779 141.205 186.512
ATOM   7117  O2* C   2 331     284.787 140.216 186.579
ATOM   7118  C3* C   2 331     282.966 141.344 187.797
ATOM   7119  O3* C   2 331     282.712 140.039 188.339
ATOM   7120    P A   2 332     283.181 139.674 189.841
ATOM   7121  O1P A   2 332     282.381 138.491 190.266
ATOM   7122  O2P A   2 332     283.152 140.912 190.668
ATOM   7123  O5* A   2 332     284.701 139.203 189.696
ATOM   7124  C5* A   2 332     285.062 138.097 188.836
ATOM   7125  C4* A   2 332     286.112 137.219 189.493
ATOM   7126  O4* A   2 332     287.355 137.965 189.655
ATOM   7127  C1* A   2 332     287.776 137.885 191.002
ATOM   7128   N9 A   2 332     288.496 139.111 191.354
ATOM   7129   C5 A   2 332     290.104 140.514 191.897
ATOM   7130   N7 A   2 332     288.931 141.257 191.875
ATOM   7131   C8 A   2 332     288.010 140.384 191.547
ATOM   7132   N1 A   2 332     292.370 139.875 192.112
ATOM   7133   C2 A   2 332     291.973 138.640 191.781
ATOM   7134   N3 A   2 332     290.750 138.194 191.495
ATOM   7135   C4 A   2 332     289.851 139.192 191.573
ATOM   7136   C6 A   2 332     291.442 140.857 192.180
ATOM   7137   N6 A   2 332     291.839 142.089 192.510
ATOM   7138  C2* A   2 332     286.507 137.612 191.807
ATOM   7139  O2* A   2 332     286.821 137.059 193.071
ATOM   7140  C3* A   2 332     285.778 136.649 190.873
ATOM   7141  O3* A   2 332     286.361 135.349 190.993
ATOM   7142    P G   2 333     285.419 134.044 191.084
ATOM   7143  O1P G   2 333     285.885 133.103 190.025
ATOM   7144  O2P G   2 333     283.988 134.467 191.114
ATOM   7145  O5* G   2 333     285.795 133.396 192.492
ATOM   7146  C5* G   2 333     285.152 133.824 193.712
ATOM   7147  C4* G   2 333     285.842 133.205 194.907
ATOM   7148  O4* G   2 333     285.812 131.758 194.780
ATOM   7149  C1* G   2 333     287.038 131.208 195.237
ATOM   7150   N9 G   2 333     287.650 130.464 194.133
ATOM   7151   C4 G   2 333     288.842 129.766 194.158
ATOM   7152   N2 G   2 333     291.702 128.724 195.844
ATOM   7153   N3 G   2 333     289.691 129.672 195.207
ATOM   7154   C2 G   2 333     290.747 128.922 194.921
ATOM   7155   N1 G   2 333     290.947 128.309 193.707
ATOM   7156   C6 G   2 333     290.086 128.391 192.617
ATOM   7157   O6 G   2 333     290.357 127.795 191.566
ATOM   7158   C5 G   2 333     288.957 129.196 192.905
ATOM   7159   N7 G   2 333     287.876 129.541 192.104
ATOM   7160   C8 G   2 333     287.132 130.294 192.867
ATOM   7161  C2* G   2 333     287.868 132.358 195.821
ATOM   7162  O2* G   2 333     287.613 132.440 197.211
ATOM   7163  C3* G   2 333     287.316 133.552 195.050
ATOM   7164  O3* G   2 333     287.463 134.779 195.760
ATOM   7165    P C   2 334     288.757 135.699 195.512
ATOM   7166  O1P C   2 334     288.518 136.986 196.215
ATOM   7167  O2P C   2 334     289.066 135.702 194.056
ATOM   7168  O5* C   2 334     289.939 134.945 196.272
ATOM   7169  C5* C   2 334     291.310 135.303 196.015
ATOM   7170  C4* C   2 334     292.235 134.185 196.425
ATOM   7171  O4* C   2 334     291.723 132.914 195.947
ATOM   7172  C1* C   2 334     292.800 132.098 195.509
ATOM   7173   N1 C   2 334     292.579 131.752 194.087
ATOM   7174   C6 C   2 334     291.595 132.372 193.362
ATOM   7175   C5 C   2 334     291.355 132.037 192.086
ATOM   7176   C2 C   2 334     293.381 130.758 193.485
ATOM   7177   O2 C   2 334     294.287 130.222 194.149
ATOM   7178   N3 C   2 334     293.145 130.413 192.195
ATOM   7179   C4 C   2 334     292.166 131.014 191.508
ATOM   7180   N4 C   2 334     291.957 130.626 190.245
ATOM   7181  C2* C   2 334     294.104 132.843 195.818
ATOM   7182  O2* C   2 334     294.588 132.411 197.075
ATOM   7183  C3* C   2 334     293.628 134.293 195.827
ATOM   7184  O3* C   2 334     294.448 135.163 196.607
ATOM   7185    P C   2 335     295.491 136.149 195.876
ATOM   7186  O1P C   2 335     294.943 136.487 194.531
ATOM   7187  O2P C   2 335     296.847 135.540 195.983
ATOM   7188  O5* C   2 335     295.459 137.479 196.757
ATOM   7189  C5* C   2 335     296.526 138.448 196.676
ATOM   7190  C4* C   2 335     295.997 139.843 196.934
ATOM   7191  O4* C   2 335     295.135 140.258 195.841
ATOM   7192  C1* C   2 335     294.162 141.170 196.330
ATOM   7193   N1 C   2 335     292.814 140.710 195.931
ATOM   7194   C6 C   2 335     292.588 139.406 195.583
ATOM   7195   C5 C   2 335     291.366 138.988 195.222
ATOM   7196   C2 C   2 335     291.755 141.641 195.912
ATOM   7197   O2 C   2 335     291.978 142.821 196.227
ATOM   7198   N3 C   2 335     290.519 141.226 195.551
ATOM   7199   C4 C   2 335     290.313 139.950 195.216
ATOM   7200   N4 C   2 335     289.076 139.587 194.869
ATOM   7201  C2* C   2 335     294.376 141.316 197.843
ATOM   7202  O2* C   2 335     295.134 142.485 198.088
ATOM   7203  C3* C   2 335     295.136 140.034 198.174
ATOM   7204  O3* C   2 335     295.932 140.170 199.352
ATOM   7205    P C   2 336     295.341 139.709 200.778
ATOM   7206  O1P C   2 336     296.473 139.724 201.745
ATOM   7207  O2P C   2 336     294.564 138.456 200.579
ATOM   7208  O5* C   2 336     294.319 140.871 201.170
ATOM   7209  C5* C   2 336     294.774 142.225 201.373
ATOM   7210  C4* C   2 336     293.597 143.165 201.511
ATOM   7211  O4* C   2 336     292.807 143.136 200.293
ATOM   7212  C1* C   2 336     291.447 143.389 200.609
ATOM   7213   N1 C   2 336     290.603 142.330 200.017
ATOM   7214   C6 C   2 336     291.135 141.122 199.660
ATOM   7215   C5 C   2 336     290.379 140.173 199.089
ATOM   7216   C2 C   2 336     289.236 142.589 199.807
ATOM   7217   O2 C   2 336     288.765 143.684 200.160
ATOM   7218   N3 C   2 336     288.465 141.637 199.230
ATOM   7219   C4 C   2 336     289.001 140.469 198.871
ATOM   7220   N4 C   2 336     288.203 139.567 198.291
ATOM   7221  C2* C   2 336     291.336 143.564 202.128
ATOM   7222  O2* C   2 336     291.335 144.949 202.421
ATOM   7223  C3* C   2 336     292.596 142.851 202.614
ATOM   7224  O3* C   2 336     293.046 143.376 203.864
ATOM   7225    P C   2 337     292.656 142.633 205.236
ATOM   7226  O1P C   2 337     293.295 143.400 206.343
ATOM   7227  O2P C   2 337     292.955 141.184 205.079
ATOM   7228  O5* C   2 337     291.074 142.813 205.345
ATOM   7229  C5* C   2 337     290.503 144.051 205.813
ATOM   7230  C4* C   2 337     288.993 144.001 205.745
ATOM   7231  O4* C   2 337     288.574 143.831 204.365
ATOM   7232  C1* C   2 337     287.310 143.183 204.337
ATOM   7233   N1 C   2 337     287.375 142.007 203.451
ATOM   7234   C6 C   2 337     288.529 141.284 203.313
ATOM   7235   C5 C   2 337     288.575 140.199 202.521
ATOM   7236   C2 C   2 337     286.215 141.630 202.750
ATOM   7237   O2 C   2 337     285.181 142.308 202.878
ATOM   7238   N3 C   2 337     286.251 140.539 201.951
ATOM   7239   C4 C   2 337     287.378 139.834 201.831
ATOM   7240   N4 C   2 337     287.354 138.761 201.038
ATOM   7241  C2* C   2 337     286.923 142.850 205.781
ATOM   7242  O2* C   2 337     286.034 143.847 206.255
ATOM   7243  C3* C   2 337     288.285 142.867 206.475
ATOM   7244  O3* C   2 337     288.169 143.118 207.879
ATOM   7245    P G   2 338     287.760 141.921 208.882
ATOM   7246  O1P G   2 338     287.901 142.440 210.273
ATOM   7247  O2P G   2 338     288.509 140.700 208.476
ATOM   7248  O5* G   2 338     286.205 141.691 208.596
ATOM   7249  C5* G   2 338     285.575 140.406 208.827
ATOM   7250  C4* G   2 338     284.558 140.122 207.739
ATOM   7251  O4* G   2 338     285.197 140.280 206.443
ATOM   7252  C1* G   2 338     284.667 139.332 205.530
ATOM   7253   N9 G   2 338     285.763 138.494 205.038
ATOM   7254   C4 G   2 338     285.676 137.502 204.086
ATOM   7255   N2 G   2 338     283.777 135.619 201.868
ATOM   7256   N3 G   2 338     284.550 137.106 203.454
ATOM   7257   C2 G   2 338     284.789 136.138 202.582
ATOM   7258   N1 G   2 338     286.036 135.607 202.347
ATOM   7259   C6 G   2 338     287.209 136.002 202.985
ATOM   7260   O6 G   2 338     288.284 135.462 202.694
ATOM   7261   C5 G   2 338     286.965 137.033 203.926
ATOM   7262   N7 G   2 338     287.841 137.700 204.771
ATOM   7263   C8 G   2 338     287.088 138.552 205.412
ATOM   7264  C2* G   2 338     283.541 138.578 206.247
ATOM   7265  O2* G   2 338     282.312 139.225 205.969
ATOM   7266  C3* G   2 338     283.963 138.718 207.708
ATOM   7267  O3* G   2 338     282.852 138.587 208.603
ATOM   7268    P U   2 339     282.508 137.154 209.258
ATOM   7269  O1P U   2 339     281.169 137.261 209.903
ATOM   7270  O2P U   2 339     283.679 136.732 210.071
ATOM   7271  O5* U   2 339     282.381 136.161 208.015
ATOM   7272  C5* U   2 339     281.221 136.185 207.157
[truncated: 8,060,672 more chars]
