# Supplementary material for: Geometric alignment of aminoacyl-tRNA relative to catalytic centers of the ribosome underpins accurate mRNA decoding
Source: Nat Commun. 2023 Sep 11;14:5582. doi: 10.1038/s41467-023-40404-9 (PMC10495418; doi:10.1038/s41467-023-40404-9)
Supplement: Supplementary file 7 — Source Data [file 41467_2023_40404_MOESM7_ESM.zip › Girodat_Nat_Comm_data/Supplemental Fig 1/NOC1-NOC4-sigma.dat]

0 0 0 0 0 0 0 0 0 0 0 0 0 0 0 0 0 0 0
2.101001 1.729973 1.294701 1.032747 2.244408 2.269366 1.040697 1.732332 1.038265 0.6905202 1.7364 1.735062 1.038514 1.732204 0.6582715 0.3691517 2.26453 3.090532 1.286848
2.699713 2.695887 2.403001 1.706021 2.249991 2.697383 2.241483 3.389529 1.707868 1.722155 2.692436 2.697324 2.240926 2.687891 1.402562 0.7856246 3.064399 3.389456 1.714871
2.936565 3.045668 2.073318 1.691241 3.362345 3.043942 2.671532 3.045806 1.686903 2.478407 3.045448 3.373555 3.358882 2.66465 1.996596 0.7938573 3.666405 4.159659 2.386937
2.924299 3.895209 2.914355 2.185364 3.346663 3.341955 3.02444 3.642189 2.192156 2.685264 3.651045 4.14336 3.022162 3.332196 2.673245 1.260658 3.350441 4.143092 2.382383
3.376817 4.532617 3.354154 2.614772 4.110572 3.618875 3.333092 3.877105 2.171356 3.203964 4.528837 4.707636 3.605134 3.60402 2.454411 1.275268 3.33939 4.346062 3.138994
3.554322 5.015417 3.86666 3.266566 4.669995 3.85123 4.316733 3.858171 2.58892 3.202629 4.507701 5.02121 3.59119 3.294511 2.663563 2.004312 4.511972 4.702962 3.533375
4.028511 5.537268 3.8558 3.534245 4.649228 4.837217 4.503971 4.087526 2.925602 3.203163 3.856239 5.155596 4.279627 3.558847 3.319742 2.294487 4.997578 5.306772 3.521415
4.013505 5.651345 3.848476 3.516848 4.640464 4.66032 5.11086 5.279036 2.900573 3.493513 4.484352 5.410026 4.266657 3.786677 3.315002 2.286864 4.989817 5.421634 4.897391
4.299862 5.631146 4.401581 4.568504 4.793247 5.246049 5.084916 5.253038 3.189311 3.635639 5.113542 5.132247 4.44935 4.010746 3.587292 1.992317 5.524377 5.411154 4.868769
4.53752 5.620384 4.268172 4.551757 4.772126 5.358363 4.775193 5.604762 3.448723 3.99182 5.109836 5.111793 4.780509 4.208806 3.705354 1.980438 5.959708 6.162441 4.862588
4.863417 6.028077 4.853452 4.70387 4.756799 5.696329 4.913336 5.586899 3.144517 4.094141 5.720224 5.723228 4.93058 4.727244 3.938073 2.263402 6.146613 6.415058 5.147288
5.570203 6.849941 5.038016 4.693457 4.904508 5.682287 5.315695 6.846575 3.117551 4.0876 6.118812 5.705086 5.21331 4.549532 4.040144 2.518002 6.141466 6.484828 5.619892
6.353676 7.229681 4.619502 4.52334 5.04325 5.674986 5.033239 6.962833 3.392907 4.392667 6.368766 5.910099 5.57583 4.846361 4.037042 2.73611 6.134801 6.556581 5.534473
6.644202 7.319346 5.379886 4.97236 5.039784 6.336496 5.16163 6.948261 3.385299 4.389818 6.445132 6.094899 5.987481 4.971339 4.33752 2.732916 6.206722 6.725315 5.529333
6.929913 7.904201 6.015207 5.582047 5.642083 6.665647 5.018033 6.87133 3.602502 4.891265 6.76365 6.189001 6.169402 5.368543 4.423735 2.958753 6.27923 6.392175 5.703192
7.318308 8.193808 6.407751 5.44604 5.2825 7.373355 5.393447 7.089584 3.585547 5.777045 7.41468 6.506183 6.234852 4.966989 4.908221 2.938967 6.264972 7.179293 6.216752
7.797741 8.480946 6.692561 5.758219 5.269882 7.571726 5.501773 7.085617 4.0235 6.365869 7.604579 6.485466 6.868342 4.945281 4.892658 3.14399 6.344612 7.247905 7.075112
8.09899 8.674142 6.882001 6.046535 5.386615 7.859299 5.599821 7.173905 4.523029 6.34843 7.786926 6.721667 6.854453 5.202584 4.98237 3.312747 6.408842 7.741106 7.560413
8.193924 8.977035 7.06983 6.023123 5.712137 8.237954 5.810414 7.460184 4.6586 6.428288 7.583073 6.768175 6.899737 5.463366 5.112834 3.635773 6.394391 7.910821 7.753552
8.386626 9.168741 7.26842 6.25865 6.003762 8.242807 5.802704 7.748724 4.64303 6.427027 7.579907 6.887135 7.23289 5.759234 5.110707 3.780256 6.388179 8.601642 7.857806
8.576407 9.168203 7.553576 6.17347 6.410049 8.532606 5.987852 8.225475 4.623877 6.422632 7.673547 7.236961 7.747964 5.953926 5.289793 3.889393 6.632646 8.582237 8.054776
8.679545 9.261874 7.850179 6.400439 6.57423 8.926518 6.155611 8.41857 4.60642 6.414929 8.05377 7.319044 7.922356 5.944833 5.573632 3.867739 6.90663 8.572758 8.244971
8.776749 9.35808 8.046848 7.111097 6.574294 9.217122 6.314244 8.610575 4.615092 6.611701 8.433974 8.019284 7.913028 5.93592 5.573251 3.851572 7.051214 8.663708 8.439066
8.962935 9.558042 8.240219 7.315264 6.705565 9.409879 6.145024 8.705119 5.155609 6.79605 8.436041 8.003697 7.906737 5.928084 5.661385 4.083471 7.146227 8.655405 8.636701
9.153166 9.744469 8.52858 7.876131 6.834726 9.509652 6.222458 9.008294 5.272833 7.083357 8.633089 7.988915 7.992535 6.330683 5.655684 4.072872 7.332768 8.651812 8.822853
9.24998 9.847964 8.723426 8.169929 6.880639 9.606418 6.297498 9.008272 5.358647 7.18486 8.927513 7.980039 7.993624 7.206777 5.647334 4.050697 7.428312 8.649463 8.918564
9.346859 9.935471 8.916932 8.263808 6.974892 9.70184 6.371051 9.192785 5.336621 7.282749 9.121915 7.974457 7.991574 7.485266 5.748564 3.799413 7.526123 8.848213 9.109648
9.444216 10.03126 9.108752 8.442411 7.161847 9.887599 6.547498 9.485533 5.204776 7.474853 9.215911 7.970051 8.17794 7.864507 5.628197 3.90636 7.615599 9.135135 9.199891
9.63098 10.12768 9.20931 8.746938 7.161137 10.08193 6.74084 9.581507 5.198425 7.857068 9.40075 7.96585 8.473786 8.055355 6.215062 3.889467 7.712537 9.334953 9.30422
9.73442 10.22187 9.394991 8.926767 7.155734 10.27579 6.733898 9.690442 5.178006 7.952872 9.506749 7.962881 8.862659 8.334764 6.483569 4.208461 7.710885 9.523402 9.498071
9.83593 10.41033 9.490233 9.115355 7.153554 10.45955 6.728835 9.875657 5.157194 8.145141 9.693675 7.960925 8.95899 8.427861 6.486805 3.898134 7.708114 9.720407 9.698494
9.927755 10.41557 9.496088 9.314052 7.244402 10.46412 6.723182 10.06669 5.13462 8.338212 9.894586 7.958011 9.153397 8.521582 7.196407 3.876844 7.800057 9.823391 9.697922
10.02303 10.60011 9.58473 9.413094 7.2413 10.56114 6.717663 10.1632 5.105381 8.531282 10.1791 7.954078 9.438578 8.823253 7.185304 4.524545 7.894469 10.00889 9.785884
10.13201 10.60874 9.688998 9.61185 7.234961 10.66233 6.780692 10.26004 5.066369 8.71759 10.37188 8.333176 9.730626 8.920267 7.268777 4.504732 7.987633 10.19863 9.882007
10.22171 10.71024 9.786076 9.794052 7.229126 10.65021 6.930417 10.3503 5.036029 8.722227 10.46871 8.525054 9.826499 9.19753 7.262339 4.491553 8.079606 10.38776 9.980248
10.41451 10.80057 9.791202 9.89002 7.23028 10.74663 7.113667 10.44459 5.026533 8.8182 10.56449 8.821714 10.01998 9.394347 7.260136 4.485231 8.427084 10.48164 9.987856
10.52082 10.89748 9.984541 10.07817 7.322806 10.84453 7.109786 10.64748 5.015985 8.914658 10.75766 9.013634 10.21134 9.487992 7.16391 4.481811 8.908238 10.57753 10.08822
10.61654 10.99085 10.07716 10.17654 7.506551 10.93931 7.104197 10.75074 4.99069 9.016456 10.85228 9.107707 10.40574 9.583435 7.16095 4.476199 9.200373 10.68668 10.17814
10.71143 11.00356 10.178 10.27279 7.595387 10.94265 7.09966 10.84102 4.950059 9.110646 10.86005 9.302014 10.59814 9.592993 7.065447 4.267081 9.294512 10.87538 10.27341
10.80739 11.19253 10.17961 10.46523 7.781121 11.03535 7.096576 10.94097 4.930836 9.202383 11.05487 9.492193 10.69994 9.773822 7.063383 4.265442 9.273938 10.97517 10.38427
10.81148 11.29066 10.27477 10.47873 7.778219 11.03278 7.092739 11.0346 4.996531 9.301397 11.14965 9.682652 10.89785 9.774137 7.061197 4.257114 9.364016 11.07537 10.48126
10.90244 11.29024 10.37112 10.85782 7.871302 11.13528 7.089121 11.1348 4.96799 9.396025 11.24688 9.779468 11.08665 9.959063 7.343922 4.377208 9.866741 11.17725 10.57332
10.90764 11.38545 10.47566 10.95092 7.960246 11.23272 7.081363 11.13447 4.937385 9.495219 11.35596 9.875529 11.08698 10.04957 7.527236 4.378433 9.847922 11.26458 10.5785
10.99867 11.39691 10.47735 11.04777 7.952063 11.32877 7.077197 11.23157 4.910418 9.590757 11.54132 9.967841 11.18372 10.14478 7.719878 4.552843 9.83867 11.37462 10.66495
11.00285 11.39582 10.57402 11.14421 7.938104 11.43927 7.35691 11.42515 4.88186 9.69686 11.54828 10.16333 11.28033 10.24203 7.908516 4.618819 9.833265 11.47079 10.67177
11.09573 11.49035 10.66481 11.24781 7.925668 11.44154 7.465122 11.43493 4.859278 9.792999 11.63791 10.34496 11.38846 10.34086 8.002959 4.601193 9.827732 11.56345 10.75991
11.18996 11.58557 10.6709 11.26267 8.063143 11.53792 7.45761 11.52811 4.847962 9.887409 11.73356 10.44032 11.48065 10.44032 8.192646 4.751997 9.824981 11.5677 10.85622
11.1909 11.68459 10.76103 11.35793 8.068171 11.63306 7.453534 11.53286 4.990896 9.98587 11.74235 10.44838 11.57531 10.53515 8.384714 4.803071 9.822154 11.66145 10.77024
11.19702 11.77505 10.7683 11.45172 8.482673 11.63565 7.439379 11.62684 5.66903 9.986159 11.8372 10.55114 11.67033 10.64302 8.286188 4.796355 9.815772 11.75098 10.8646
11.29204 11.7819 10.86219 11.54784 8.658032 11.73012 7.620107 11.71462 5.86089 10.08346 11.93358 10.6453 11.68019 10.7445 8.47774 4.773888 9.813111 11.75134 10.9551
11.38629 11.87102 10.95378 11.6327 8.983527 11.81761 7.606935 11.71443 6.20241 10.17184 12.02514 10.74332 11.7758 10.8366 8.574486 4.769588 9.810065 11.8475 10.95901
11.39424 11.8768 10.95917 11.64346 8.967049 11.91251 7.602606 11.80943 6.030182 10.17683 12.11864 10.83329 11.8653 10.92857 8.757202 5.074554 9.80758 11.94376 11.04649
11.48376 11.96818 11.05001 11.72892 8.868894 11.91534 7.58833 11.80831 6.151735 10.17696 12.21831 10.9347 11.962 11.02483 8.860118 5.05106 9.806129 11.94872 11.04887
11.57759 12.0627 11.05358 11.73631 9.051829 12.00774 7.904864 11.90492 6.138171 10.26676 12.21962 11.03822 12.05538 11.12001 8.953158 5.037258 9.804146 12.04081 11.05417
11.58066 12.07093 11.14221 11.82558 9.046391 12.01675 7.789197 11.81982 6.073894 10.27295 12.3154 11.2205 12.15207 11.22658 9.04721 5.027319 9.99385 12.13476 11.1428
11.57959 12.16037 11.14268 11.92111 9.042812 12.01724 7.982179 11.91489 6.054912 10.36367 12.31425 11.22031 12.16005 11.12009 9.241054 5.009274 10.09072 12.23389 11.1443
11.66889 12.16873 11.24124 12.01681 9.039828 12.10444 7.978135 12.00455 6.331532 10.45792 12.4102 11.32739 12.25251 11.13639 9.246345 4.992951 10.1871 12.24309 11.15003
11.67639 12.25897 11.24233 12.11156 9.036389 12.11481 7.965214 12.01062 6.516056 10.46556 12.50506 11.32945 12.35031 11.2244 9.339598 4.987907 10.36839 12.33045 11.23982
11.76544 12.26228 11.33927 12.11295 9.034294 12.20338 7.956156 12.09821 6.489062 10.7554 12.50705 11.42105 12.35082 11.22974 9.433718 4.978559 10.47178 12.4277 11.33576
11.77022 12.26735 11.24709 12.20986 9.218016 12.21261 7.94893 12.10701 6.383399 10.75589 12.60046 11.52106 12.44741 11.3256 9.4334 4.977091 10.66069 12.52303 11.33553
11.77187 12.3559 11.34066 12.21157 9.513587 12.30215 7.938453 12.19366 6.36744 10.85227 12.60466 11.5235 12.54111 11.41144 9.527608 5.071866 10.75661 12.52383 11.3393
11.86189 12.45317 11.43852 12.30698 9.694502 12.39735 8.136246 12.19774 6.336555 10.94183 12.70073 11.61086 12.63297 11.50474 9.632148 5.34544 10.85642 12.62019 11.43278
11.86896 12.45294 11.4392 12.39764 9.880779 12.39824 8.330606 12.29112 6.309794 10.94564 12.79287 11.70531 12.64161 11.50488 9.633054 5.339535 10.94921 12.62105 11.43286
11.90089 12.55115 11.53453 12.39965 9.974258 12.39762 8.325216 12.30158 6.292213 10.94858 12.83692 11.71146 12.7289 11.51485 9.728222 5.443236 11.04958 12.71434 11.52974
11.98966 12.55197 11.62411 12.40106 10.16589 12.39655 8.416689 12.38784 6.204153 11.03677 12.92346 11.71089 12.76918 11.59843 9.91393 5.603339 11.241 12.80602 11.52874
11.99139 12.64679 11.62753 12.48301 10.25887 12.49339 8.932652 12.48452 6.474476 11.04353 12.92529 11.8007 12.86605 11.5981 10.01088 5.60381 11.347 12.85353 11.62205
12.08609 12.64746 11.62997 12.49604 10.45566 12.58654 8.832215 12.48422 6.461497 11.13609 13.02178 11.79998 12.96149 11.60728 10.10627 5.599882 11.43889 12.94142 11.62586
12.08685 12.73596 11.63058 12.59364 10.54432 12.58798 9.009891 12.57094 6.443857 11.14104 13.0285 11.89623 12.9694 11.70092 10.11143 5.448837 11.44888 12.9474 11.71876
12.09279 12.74394 11.72418 12.6538 10.64624 12.58904 9.002216 12.5707 6.199536 11.26726 13.12515 11.98758 13.0671 11.78555 10.20216 5.527003 11.54185 13.03632 11.72103
12.19178 12.74406 11.72662 12.73429 10.74747 12.6918 8.995379 12.58015 6.643259 11.26784 13.12765 11.99099 13.06846 11.78852 10.29539 5.613007 11.6314 13.03772 11.81926
12.2862 12.83607 11.72721 12.7456 10.93404 12.77901 8.989194 12.58095 6.937173 11.3647 13.22175 12.08494 13.06962 11.79556 10.39299 5.881602 11.63785 13.1387 11.86035
12.29235 12.87572 11.81975 12.8298 10.93608 12.78091 9.080039 12.67508 7.053735 11.36571 13.22971 12.08967 13.16981 11.88404 10.39357 5.876912 11.7274 13.14561 11.86141
12.29239 12.97263 11.85584 12.83118 11.1391 12.82308 9.072866 12.67621 6.962158 11.46546 13.32417 12.099 13.17642 11.89285 10.39669 5.877704 11.82322 13.23394 11.94957
12.38915 12.97256 11.94618 12.84108 11.2343 12.83196 9.071233 12.76182 7.152385 11.46641 13.32665 12.18532 13.26973 11.98106 10.48823 5.957195 11.82876 13.23982 11.95516
12.39192 13.06901 11.95181 12.93564 11.32462 12.9193 9.070104 12.77214 7.249588 11.4676 13.3264 12.18667 13.36202 11.98612 10.49044 5.949568 11.91788 13.33613 12.04596
12.48517 13.0702 12.04317 12.94338 11.32929 12.92406 9.077806 12.8219 7.241784 11.56209 13.41875 12.28655 13.36347 12.0762 10.58641 5.947325 11.9224 13.34305 12.04691
12.48582 13.07578 12.04858 12.94304 11.42655 13.01189 9.076048 12.90675 7.487847 11.56818 13.42092 12.38059 13.36671 12.07604 10.68045 5.947985 12.01162 13.43059 12.14585
12.38869 13.17408 12.14566 13.03762 11.52014 13.01924 9.164298 12.90764 7.470631 11.66381 13.51463 12.38274 13.45831 12.07756 10.76975 6.116191 12.01907 13.43205 12.15035
12.38876 13.18103 12.15075 13.04639 11.61506 13.11791 9.353328 12.91524 7.463019 11.66569 13.51419 12.48286 13.46985 12.17304 10.77712 6.116236 12.21498 13.43933 12.24384
12.4823 13.26977 12.24759 13.13936 11.70263 13.11888 9.541729 13.00203 7.554815 11.75978 13.51448 12.5686 13.5562 12.26233 10.86484 6.200965 12.31007 13.52725 12.25175
12.48417 13.27561 12.34369 13.14634 11.79548 13.12494 9.726737 13.00245 7.667584 11.7608 13.52461 12.57754 13.55639 12.26934 10.87199 6.203612 12.31114 13.52924 12.34767
12.48685 13.27612 12.34563 13.14628 11.79767 13.21005 9.820468 13.01032 7.654417 11.76323 13.61156 12.70626 13.65109 12.35783 10.87276 6.376315 12.4064 13.62555 12.34818
12.57999 13.37196 12.44003 13.2351 11.88805 13.21113 9.91728 13.104 7.732731 11.85686 13.61128 12.71488 13.65363 12.36247 10.99553 6.469589 12.49465 13.62602 12.35102
12.67879 13.37287 12.44055 13.23655 11.89125 13.21897 10.09811 13.10716 7.847919 11.85855 13.61104 12.80006 13.65506 12.44662 11.09031 6.462853 12.50268 13.72338 12.44368
12.67924 13.37454 12.44101 13.33039 11.98824 13.22653 10.19506 13.10792 8.079518 11.95451 13.70744 12.80192 13.74665 12.45812 11.09189 6.556088 12.59031 13.72307 12.4437
12.77712 13.46647 12.44393 13.33028 12.08408 13.31533 10.29368 13.1145 8.17917 12.0597 13.7081 12.80781 13.7505 12.45695 11.09756 6.63039 12.59983 13.72224 12.44808
12.77725 13.46595 12.53627 13.33032 12.18028 13.31821 10.3004 13.20155 8.173384 12.15443 13.70764 12.89583 13.83886 12.54773 11.1873 6.719046 12.72338 13.72231 12.53996
12.77672 13.46742 12.53533 13.33268 12.18189 13.31762 10.39191 13.20658 8.167356 12.15569 13.80074 12.89738 13.84763 12.59045 11.18825 6.718024 12.73147 13.8178 12.53912
12.87044 13.46997 12.53646 13.42803 12.27661 13.41049 10.47974 13.20698 8.147618 12.15704 13.80404 13.00079 13.84826 12.68499 11.28733 6.706853 12.81819 13.82004 12.54068
12.8736 13.56311 12.63244 13.42805 12.27655 13.4127 10.57935 13.30302 8.130633 12.25242 13.80485 13.00345 13.94094 12.68564 11.29027 6.875247 12.91142 13.91284 12.63706
12.87485 13.56308 12.63236 13.42778 12.37094 13.41476 10.66965 13.30559 8.231052 12.25226 13.70597 13.00456 13.9443 12.68485 11.29159 6.873126 12.91212 13.91562 12.63666
12.96808 13.56539 12.6322 13.52288 12.46009 13.50554 10.7698 13.39763 8.054446 12.25412 13.70804 13.09569 14.03767 12.68528 11.38637 6.981226 12.91315 14.01015 12.7289
12.96954 13.66006 12.63186 13.52482 12.46825 13.50531 10.86531 13.3991 8.320546 12.3429 13.70822 13.09892 14.03801 12.69406 11.39297 6.976384 12.91784 14.01294 12.73417
12.9704 13.65989 12.72896 13.52423 12.46575 13.50506 10.97397 13.49307 8.316314 12.34838 13.80141 13.10499 14.03894 12.78069 11.4865 6.970157 13.01402 14.1076 12.73452
13.06039 13.66034 12.72867 13.5243 12.46964 13.5053 11.15264 13.49304 8.344161 12.3484 13.80451 13.11247 14.12772 12.78649 11.48711 6.953644 13.01504 14.10757 12.82149
13.06493 13.75821 12.7285 13.60534 12.59429 13.50723 11.25075 13.59139 8.428727 12.43993 13.8045 13.19932 14.13612 12.88388 11.48679 6.951813 13.01804 14.19874 12.82688
13.06517 13.75736 12.72784 13.61632 12.68907 13.60121 11.35275 13.59121 8.41715 12.44548 13.89247 13.20049 14.23813 12.88765 11.48861 6.96426 13.10514 14.20718 12.83093
13.06605 13.7566 12.8211 13.6203 12.69518 13.60125 11.44022 13.59105 8.412682 12.4458 13.89664 13.29384 14.3265 12.97638 11.58084 6.964739 13.11476 14.21062 12.8321
13.06705 13.85007 12.82282 13.70278 12.78345 13.60123 11.53648 13.68268 8.393284 12.44738 13.89607 13.29488 14.33493 12.98952 11.58486 7.052227 13.21068 14.3 12.92412
13.16067 13.85346 12.82404 13.7105 12.78652 13.60157 11.5446 13.6878 8.37013 12.53658 13.89903 13.29975 14.33647 12.99849 11.58524 7.138063 13.21337 14.30725 12.92598
13.16055 13.85288 12.82541 13.71373 12.78676 13.69878 11.63182 13.68755 8.349291 12.54173 13.89943 13.30525 14.42269 13.08536 11.67551 7.133278 13.30444 14.30776 12.92712
13.16147 13.85347 12.91868 13.71554 12.89294 13.69895 11.72301 13.77443 8.337412 12.54302 13.99221 13.39074 14.42942 13.08064 11.67495 7.128665 13.30656 14.39484 13.02094
13.25218 13.94118 12.92005 13.79755 12.89738 13.69862 11.73275 13.78083 8.320842 12.54555 13.99335 13.39105 14.43217 13.08153 11.6857 7.12778 13.31004 14.40301 13.11186
13.2586 13.94606 12.9218 13.80577 12.99218 13.69836 11.91641 13.7837 8.306566 12.63579 13.99519 13.39142 14.51999 13.08501 11.7717 7.215008 13.40167 14.49215 13.11781
13.2592 13.94906 13.01078 13.80639 12.99217 13.69909 12.01177 13.78531 8.304543 12.64107 14.09057 13.48729 14.52049 13.1735 11.77153 7.288203 13.40131 14.5002 13.11863
13.26207 13.9495 13.01602 13.89348 12.99993 13.79092 12.10447 13.87173 8.30298 12.6417 14.09028 13.48788 14.52596 13.1735 11.77198 7.275805 13.40135 14.50055 13.12111
13.35338 14.03667 13.01804 13.90221 13.08829 13.79576 12.20236 13.87771 8.284613 12.6424 14.09049 13.4887 14.52897 13.17653 11.86634 7.267603 13.4983 14.50078 13.21612
13.35358 14.04312 13.10774 13.90302 13.08999 13.7961 12.28837 13.87721 8.396503 12.73108 14.09323 13.58391 14.61489 13.17997 11.86857 7.266263 13.49843 14.58877 13.21698
13.3585 14.04333 13.11317 13.90755 13.1827 13.88766 12.29858 13.88016 8.393229 12.73863 14.18712 13.58615 14.6207 13.26879 11.86852 7.272105 13.49776 14.59495 13.21895
13.35891 14.0459 13.11377 13.99835 13.18543 13.88754 12.29884 13.96615 8.407787 12.73837 14.19194 13.67338 14.62202 13.26919 11.96031 7.362101 13.49874 14.59609 13.30867
13.44829 14.13397 13.20956 13.99918 13.27728 13.8908 12.43731 13.97284 8.31585 12.73956 14.19228 13.67969 14.71101 13.28381 11.96349 7.441669 13.59553 14.68493 13.31452
13.45088 14.13981 13.21041 13.90834 13.27756 13.97792 12.52151 13.97728 8.315268 12.73961 14.28194 13.68243 14.71102 13.36538 11.9648 7.45185 13.59567 14.68576 13.31538
13.45447 14.14008 13.21424 13.90879 13.27926 13.97779 12.53011 14.06227 8.314586 12.82822 14.28754 13.77575 14.71896 13.36492 11.9652 7.450782 13.68893 14.69071 13.31529
13.45436 14.13993 13.21384 13.99372 13.37493 13.98282 12.61512 14.06953 8.304752 12.82818 14.28836 13.7778 14.71854 13.36592 12.05691 7.530893 13.69207 14.69054 13.31719
13.45562 14.22956 13.21465 13.99343 13.37513 13.98337 12.62475 14.06966 8.421735 12.8336 14.38847 13.77904 14.80489 13.36608 11.96124 7.53282 13.69333 14.69073 13.40416
13.54449 14.23823 13.3049 14.00768 13.46797 13.98345 12.72122 14.0705 8.436936 12.83479 14.39041 13.77795 14.80836 13.45694 11.96288 7.621923 13.78654 14.69342 13.41303
13.54488 14.23913 13.31039 14.00981 13.47178 13.98605 12.72084 14.15928 8.426361 12.83533 14.47763 13.86487 14.81524 13.4604 11.96494 7.6202 13.78999 14.7811 13.4124
13.54912 14.24207 13.31082 14.19601 13.47192 14.08039 12.72508 14.16788 8.424149 12.92502 14.48465 13.87187 14.81598 13.46194 11.96642 7.61731 13.87801 14.78102 13.41404
13.55071 14.33651 13.40171 14.20901 13.56266 14.08025 12.82521 14.16804 8.423988 12.9249 14.4854 13.87304 14.90317 13.4621 12.05738 7.616867 13.88257 14.78883 13.50155
13.55152 14.33717 13.40756 14.20898 13.5626 14.08025 12.83424 14.17057 8.417272 12.9302 14.57353 13.96025 14.90483 13.45809 12.06012 7.6138 13.88288 14.7881 13.50864
13.64141 14.33738 13.40911 14.21219 13.56531 14.08086 12.922 14.2566 8.415691 12.93126 14.57344 13.96659 14.91184 13.46089 12.06083 7.696996 13.8847 14.87575 13.50934
13.64116 14.33744 13.40924 14.2121 13.56635 14.16887 12.92573 14.26488 8.404696 13.01964 14.58025 13.96714 14.91116 13.46067 12.14729 7.697138 13.88617 14.87896 13.59759
13.64576 14.42439 13.49836 14.29385 13.5692 14.17042 12.93115 14.26572 8.391184 13.02073 14.58273 13.96967 14.91188 13.46051 12.15269 7.696804 13.97819 14.88011 13.60349
13.64779 14.42696 13.50562 14.30205 13.66142 14.17718 13.01426 14.2662 8.382483 13.02603 14.66925 14.05335 14.99954 13.55049 12.15309 7.713971 13.97847 14.88547 13.60615
13.64705 14.43166 13.50558 14.30109 13.66364 14.1784 13.01845 14.26682 8.373587 13.1171 14.67061 14.05409 15.00102 13.554 12.24355 7.714303 13.97883 14.8864 13.69414
13.73671 14.43098 13.59417 14.30527 13.75518 14.18058 13.10962 14.35289 8.372125 13.11646 14.67629 14.06211 15.0021 13.55707 12.24428 7.711435 14.06735 14.97433 13.69393
13.73763 14.43238 13.59468 14.38797 13.75439 14.18121 13.10982 14.35599 8.366568 13.11627 14.67696 14.06135 15.00903 13.64075 12.24829 7.892482 14.07476 14.97651 13.69361
13.74182 14.5182 13.59881 14.38832 13.75668 14.26672 13.1146 14.36301 8.34781 13.12292 14.67668 14.06559 15.00873 13.64671 12.24857 7.890046 14.07779 14.97718 13.69849
13.74273 14.51603 13.60106 14.39719 13.84937 14.26886 13.20539 14.36292 8.346953 13.12256 14.76562 14.15246 15.09647 13.64667 12.24884 7.887251 14.07889 14.98243 13.69904
13.74284 14.5163 13.60092 14.40028 13.84973 14.27632 13.20475 14.36459 8.345523 13.21067 14.77428 14.16002 15.09653 13.64913 12.24929 8.049406 14.16545 15.07115 13.70169
13.8335 14.52384 13.6893 14.48262 13.93935 14.27761 13.20474 14.4501 8.685532 13.21102 14.77425 14.16112 15.09855 13.65182 12.34396 8.041477 14.17063 15.07113 13.78861
13.83342 14.5237 13.69073 14.48262 13.94754 14.36513 13.29343 14.45006 8.674741 13.21163 14.86098 14.16232 15.11085 13.65146 12.34599 8.034021 14.17143 15.07452 13.78732
13.83977 14.61362 13.69472 14.48438 13.94631 14.37457 13.30086 14.45084 8.673408 13.21218 14.86564 14.24935 15.19744 13.65072 12.35029 8.031422 14.17297 15.07963 13.70137
13.83903 14.62004 13.69445 14.48393 13.95177 14.37463 13.30331 14.45952 8.660261 13.21815 14.87131 14.25165 15.19894 13.73364 12.44366 8.024148 14.26198 15.16808 13.70252
13.92794 14.6216 13.69595 14.49166 13.95207 14.37597 13.30391 14.45909 8.656404 13.21861 14.87188 14.25688 15.19863 13.73959 12.44448 8.023116 14.26879 15.16884 13.79143
13.93114 14.62158 13.78582 14.49149 13.95258 14.4628 13.39691 14.54588 8.653749 13.30749 14.95899 14.25945 15.20605 13.74063 12.44476 8.103089 14.27012 15.16877 13.79062
13.93621 14.6218 13.78532 14.49349 14.03918 14.46937 13.39971 14.54586 8.652223 13.30879 14.95937 14.34484 15.20738 13.74522 12.4466 8.101875 14.35738 15.17607 13.7907
13.93705 14.70888 13.79249 14.57683 14.04563 14.47129 13.48458 14.55326 8.651471 13.31502 14.96127 14.34626 15.29441 13.83034 12.53412 8.101446 14.35819 15.18007 13.79829
14.02671 14.7158 13.79239 14.57653 14.04508 14.47138 13.48991 14.55303 8.643825 13.31469 14.96093 14.35088 15.29509 13.83751 12.54144 8.102367 14.36588 15.26744 13.79806
14.02871 14.71569 13.87994 14.58892 14.04647 14.47093 13.49253 14.55493 8.628837 13.31518 14.96731 14.35294 15.29682 13.83714 12.54378 8.17966 14.36684 15.26787 13.88487
14.02974 14.71697 13.8828 14.58894 14.13309 14.5576 13.49506 14.64072 8.627545 13.40492 15.05484 14.35378 15.32033 13.83741 12.6293 8.189898 14.45449 15.2677 13.887
14.03458 14.8058 13.88363 14.58867 14.14199 14.55774 13.57726 14.64137 8.626448 13.40492 15.05694 14.44078 15.40649 13.8375 12.63024 8.189759 14.45507 15.26841 13.88866
14.03455 14.80574 13.8879 14.58864 14.23023 14.56435 13.58234 14.64243 8.620597 13.40507 15.0644 14.43899 15.40873 13.83845 12.63758 8.281198 14.46057 15.27431 13.89434
14.12443 14.80523 13.88917 14.66839 14.23663 14.56645 13.58349 14.6489 8.620487 13.41175 15.06523 14.43968 15.40865 13.92442 12.63856 8.284416 14.4628 15.27621 13.98308
14.12538 14.81379 13.97785 14.6723 14.23858 14.56621 13.58639 14.6496 8.619431 13.40851 15.15166 14.44467 15.41581 14.03565 12.72558 8.285322 14.46348 15.36408 13.98357
14.12722 14.81361 13.97987 14.67231 14.24045 14.65276 13.67137 14.73749 8.601405 13.40875 15.15163 14.44566 15.50243 14.03589 12.72551 8.372375 14.55641 15.36442 13.98531
14.12717 14.90037 13.97963 14.67261 14.32435 14.65483 13.67798 14.73689 8.60038 13.4084 15.15282 14.44726 15.50375 14.03859 12.72565 8.373357 14.55842 15.3648 13.98498
14.1312 14.90345 13.9854 14.68058 14.33037 14.6611 13.67989 14.73631 8.60036 13.49705 15.15997 14.53549 15.50586 14.13193 12.7302 8.375782 14.64735 15.36595 13.99226
14.1319 14.904 13.98601 14.68241 14.33089 14.6639 13.76545 14.74569 8.59174 13.4981 15.16436 14.53542 15.51148 14.13185 12.7312 8.448601 14.64829 15.37114 13.99294
14.22069 14.90935 14.07529 14.68384 14.33296 14.74957 13.77327 14.74556 8.588585 13.49811 15.25098 14.54087 15.59865 14.13155 12.7334 8.461707 14.65493 15.47838 13.99255
14.22238 14.9095 14.0747 14.76397 14.3338 14.74898 13.78088 14.74503 8.583154 13.50294 15.25164 14.62924 15.6001 14.13399 12.73418 8.537138 14.65477 15.47823 14.07996
14.22172 14.91118 14.07572 14.76406 14.42154 14.74859 13.78053 14.74435 8.560543 13.50764 15.25203 14.62913 15.60133 14.13509 12.82245 8.53789 14.7442 15.47849 14.07972
14.23295 14.91098 14.07573 14.76714 14.42587 14.75713 13.86619 14.83134 8.554549 13.59624 15.25156 14.63011 15.60125 14.2176 12.82225 8.656749 14.7464 15.48081 14.08037
14.32158 14.99823 14.08212 14.76959 14.42621 14.75717 13.87419 14.83253 8.544286 13.59747 15.25251 14.63809 15.60286 14.22466 12.82634 8.66223 14.75134 15.48144 14.08247
14.32246 14.99973 14.08302 14.77869 14.42764 14.75709 13.87591 14.83354 8.539831 13.59821 15.25878 14.63825 15.60252 14.22848 12.8301 8.662399 14.75258 15.4867 14.08815
14.32247 15.00147 14.17079 14.77851 14.51469 14.75673 13.96009 14.83998 8.53108 13.6029 15.34727 14.7275 15.60218 14.2282 12.91606 8.747557 14.8397 15.48803 14.08807
14.32248 15.00746 14.17076 14.8609 14.51483 14.84205 13.96088 14.84119 8.528499 13.6937 15.34765 14.72835 15.69476 14.31191 12.91566 8.747518 14.84118 15.57548 14.08893
14.32335 15.0953 14.17208 14.86534 14.51471 14.8451 13.9704 14.92704 8.525935 13.69363 15.3469 14.73327 15.69603 14.31253 12.92344 8.746406 14.84817 15.57564 14.17472
14.32755 15.09619 14.17209 14.87558 14.52217 14.84657 13.97358 14.92744 8.52582 13.69371 15.34628 14.73325 15.69831 14.31987 12.9236 8.836094 14.84891 15.57527 14.17534
14.32937 15.09608 14.17608 14.87571 14.52217 14.85287 14.05595 14.92923 8.522261 13.69399 15.34799 14.73434 15.69858 14.32211 13.00925 8.919125 14.93644 15.57793 14.17621
14.41737 15.09701 14.18331 14.95545 14.60681 14.855 14.06583 14.92849 8.516788 13.69503 15.34741 14.82082 15.70009 14.32232 13.00915 8.926422 14.93656 15.58315 14.17619
14.41745 15.10321 14.27127 14.9553 14.60842 14.94022 14.06736 14.937 8.513394 13.69991 15.34718 14.82351 15.79199 14.40395 13.01228 8.926501 14.93985 15.58347 14.18395
14.41788 15.10389 14.27103 14.95771 14.61046 14.93955 14.15185 14.93634 8.512861 13.71514 15.35234 14.82359 15.79168 14.405 13.0144 8.925445 14.94536 15.67147 14.18725
14.41943 15.19071 14.27199 14.95697 14.61674 14.94011 14.15316 14.93683 8.512749 13.8033 15.37272 14.83151 15.7916 14.40599 13.01929 8.918461 15.033 15.67324 14.27377
14.41907 15.19109 14.27229 14.96813 14.61794 14.942 14.15992 15.02277 8.512724 13.80346 15.45948 14.83154 15.7922 14.41191 13.10797 8.928556 15.03255 15.67547 14.27465
14.42333 15.1921 14.2714 14.97603 14.70512 14.94431 14.16145 15.02389 8.511355 13.80338 15.45961 14.91847 15.79349 14.41263 13.11033 9.001183 15.03395 15.67561 14.27456
14.42575 15.19103 14.27242 14.97599 14.70697 14.95039 14.24487 14.93235 8.507051 13.80465 15.46163 14.91952 15.89018 14.41346 13.11724 9.020553 15.03402 15.67532 14.27512
14.5299 15.19684 14.27746 15.05824 14.71346 14.95085 14.24753 15.01908 8.498752 13.80522 15.46204 14.92154 15.89009 14.49966 13.11807 9.101506 15.04582 15.68017 14.28405
14.53069 15.20308 14.27939 15.05793 14.71412 15.03783 14.25305 15.0192 8.492873 13.81126 15.46151 14.92816 15.89011 14.49927 13.20481 9.103377 15.046 15.76772 14.37097
14.53241 15.28944 14.36738 15.05767 14.71401 15.038 14.2528 15.02009 8.477535 13.89969 15.46852 14.92829 15.89003 14.49923 13.20532 9.103811 15.13368 15.76793 14.37087
14.53298 15.29046 14.36754 15.05639 14.80094 15.03829 14.25485 15.01979 8.469237 13.90071 15.55613 15.01364 15.88948 14.49916 13.20634 9.192082 15.1333 15.76868 14.37116
14.53294 15.29044 14.36668 15.05785 14.8005 15.0401 14.33969 15.02904 8.464923 13.90043 15.55591 15.0145 15.8892 14.50991 13.20868 9.192994 15.13401 15.77035 14.37108
14.53817 15.29048 14.36612 15.06694 14.80195 15.0402 14.33977 15.03049 8.463299 13.9024 15.55579 15.01554 15.97547 14.50977 13.21389 9.19388 15.13893 15.77026 14.37207
14.62773 15.29086 14.36633 15.1505 14.80376 15.04659 14.34076 15.1156 8.46191 13.90203 15.55807 15.01556 15.98567 14.50982 13.2154 9.194167 15.14201 15.77034 14.37159
14.62783 15.29622 14.36764 15.14942 14.80949 15.04762 14.34887 15.11374 8.473397 13.90206 15.55726 15.02844 15.98666 14.59392 13.30091 9.193708 15.22848 15.77778 14.37664
14.62983 15.29667 14.36752 15.14988 14.80939 15.13284 14.3493 15.1155 8.550942 13.90732 15.56269 15.11347 15.98649 14.59589 13.30247 9.193192 15.22854 15.86521 14.39984
14.62931 15.38527 14.37214 15.15244 14.89491 15.13213 14.43161 15.1154 8.557753 13.9955 15.56298 15.11503 15.98674 14.59639 13.30721 9.192402 15.22868 15.86515 14.48622
14.63399 15.38593 14.39094 15.15193 14.89715 15.13241 14.43376 15.12814 8.556416 13.99528 15.64932 15.11545 15.98679 14.59704 13.31482 9.189666 15.23047 15.86423 14.48579
14.63397 15.38588 14.47842 15.16155 14.89733 15.13345 14.43813 15.12857 8.554556 13.99601 15.65037 15.11645 16.07159 14.59668 13.40048 9.187381 15.23011 15.86358 14.48832
14.72413 15.38565 14.47886 15.16486 14.91034 15.13351 14.44494 15.21359 8.481888 13.99687 15.65016 15.12169 16.08346 14.596 13.40161 9.275362 15.23481 15.86354 14.48903
14.72483 15.38743 14.47878 15.27038 14.99594 15.14177 14.44644 15.21476 8.469781 13.99679 15.65077 15.12272 16.08525 14.60122 13.40187 9.27688 15.25533 15.86495 14.4955
14.72465 15.38687 14.4809 15.27121 14.99756 15.14563 14.44739 15.2145 8.464453 13.998 15.65051 15.20981 16.08724 14.60261 13.40178 9.274708 15.34184 15.86722 14.49581
14.7246 15.38682 14.47989 15.27428 14.99846 15.14492 14.5286 15.21428 8.464047 13.99748 15.65046 15.21001 16.0877 14.60225 13.40283 9.295991 15.34199 15.96195 14.58308
14.72648 15.39518 14.48033 15.27532 15.00328 15.23203 14.52953 15.21429 8.452659 13.99749 15.65292 15.21048 16.08851 14.6847 13.4081 9.297746 15.34427 15.96188 14.58309
14.73198 15.41049 14.48017 15.28468 15.09065 15.2318 14.5319 15.21527 8.445973 14.00364 15.65297 15.21007 16.08874 14.68582 13.41011 9.368859 15.34402 15.96077 14.58322
14.8207 15.4973 14.48533 15.28493 15.09086 15.23313 14.54051 15.2222 8.654953 14.09145 15.65962 15.21256 16.17392 14.68837 13.4966 9.381776 15.3444 15.95942 14.58307
14.82045 15.4996 14.48528 15.3669 15.09127 15.23258 14.54182 15.22441 8.676189 14.09264 15.7462 15.21214 16.17395 14.69868 13.49588 9.381736 15.34883 15.95953 14.5858
14.82151 15.49951 14.57395 15.36704 15.09318 15.23868 14.62598 15.30853 8.673023 14.09163 15.74719 15.21726 16.17833 14.70024 13.49628 9.488876 15.35047 15.95927 14.58555
14.82327 15.49988 14.57418 15.36642 15.09722 15.23876 14.62705 15.30882 8.664509 14.09238 15.74863 15.23731 16.17814 14.70013 13.49801 9.577095 15.43747 15.95928 14.59031
14.82507 15.4998 14.574 15.36988 15.11891 15.24081 14.62942 15.30887 8.663953 14.0933 15.74923 15.32261 16.18043 14.78354 13.49791 9.583802 15.4374 15.9594 14.67902
14.82931 15.50683 14.57658 15.3703 15.2048 15.32634 14.63619 15.31101 8.655184 14.09325 15.75057 15.32394 16.18037 14.78439 13.49779 9.570054 15.44033 16.05172 14.67997
14.91795 15.59435 14.57654 15.37824 15.20486 15.32575 14.72034 15.31035 8.78808 14.09474 15.75601 15.32571 16.18248 14.79427 13.52416 9.77371 15.44034 16.05653 14.67944
14.91777 15.59429 14.58091 15.45923 15.20814 15.32622 14.72016 15.31024 8.866961 14.18825 15.84304 15.3266 16.18317 14.79552 13.60963 10.03612 15.44567 16.05719 14.67938
14.91778 15.59427 14.58106 15.46134 15.20828 15.32749 14.723 15.31774 8.894131 14.188 15.84285 15.32647 16.26941 14.8772 13.60992 10.02555 15.5322 16.05681 14.68182
14.9178 15.59595 14.66872 15.46322 15.20826 15.32752 14.7311 15.42233 8.88064 14.18789 15.84264 15.33367 16.27465 14.87973 13.61315 10.68055 15.53459 16.05684 14.68154
14.91759 15.59594 14.67005 15.46258 15.21494 15.33461 14.73669 15.42271 8.874225 14.18792 15.84259 15.41873 16.27459 14.87951 13.61299 10.64376 15.53432 16.05696 14.68812
14.91788 15.59589 14.67043 15.46596 15.30099 15.44038 14.81887 15.42312 8.979666 14.18776 15.84252 15.42042 16.27468 14.87949 13.61939 10.62083 15.53683 16.14403 14.77482
14.92021 15.60114 14.67039 15.46631 15.30089 15.43982 14.81997 15.42525 8.975216 14.1885 15.84345 15.41963 16.27897 14.88494 13.70603 11.12573 15.54326 16.15361 14.77556
14.92286 15.68838 14.67248 15.4757 15.30091 15.44058 14.82033 15.4258 8.972443 14.19092 15.84605 15.42208 16.27861 14.8945 13.7064 11.21738 15.63057 16.15587 14.77592
15.01478 15.68832 14.67235 15.55554 15.30335 15.44039 14.82195 15.42543 8.97085 14.19739 15.93995 15.42177 16.2787 14.89451 13.70875 11.22572 15.63034 16.15715 14.77672
15.0148 15.68916 14.67798 15.55563 15.30843 15.44318 14.83153 15.43313 8.963994 14.28556 15.93984 15.42247 16.36709 14.97618 13.70876 11.22293 15.6312 16.15748 14.77692
15.01476 15.69028 14.67792 15.55709 15.39496 15.44903 14.91531 15.43315 8.960005 14.28538 15.93957 15.51381 16.36697 14.97777 13.70909 11.23513 15.6341 16.15812 14.77898
15.01455 15.69026 14.76539 15.5584 15.39634 15.5358 14.91827 15.51934 8.95779 14.28539 15.93917 15.51312 16.37233 14.97771 13.71386 11.23421 15.63376 16.15819 14.78425
15.01576 15.69167 14.76595 15.56031 15.39744 15.53713 14.92008 15.5185 8.956477 14.28547 15.93908 15.51447 16.37267 14.97836 13.80171 11.22875 15.6409 16.24548 14.87085
15.01553 15.69092 14.76664 15.56219 15.39732 15.53673 14.92535 15.51847 8.955638 14.28533 15.93917 15.51565 16.37549 14.9782 13.80306 11.22775 15.72734 16.25089 14.87082
15.01548 15.69049 14.76865 15.56205 15.39904 15.5365 14.94972 15.51809 8.954138 14.28479 15.93875 15.5176 16.37721 14.97805 13.8031 11.22606 15.72696 16.25356 14.87071
15.01541 15.69654 14.76947 15.56515 15.39924 15.53926 15.03241 15.51753 8.953541 14.28435 15.93867 15.51777 16.37783 14.97947 13.80544 11.22498 15.72692 16.25355 14.87057
15.01504 15.78333 14.7695 15.65393 15.39939 15.53921 15.0354 15.52007 8.952152 14.28457 15.93891 15.52399 16.3777 14.98733 13.80565 11.22375 15.72688 16.25356 14.87056
15.0149 15.78424 14.77166 15.65394 15.40584 15.53954 15.03665 15.51978 8.95134 14.37957 16.03082 15.52496 16.46382 14.98954 13.81149 11.22275 15.72661 16.25498 14.87096
15.10775 15.78442 14.77561 15.65325 15.49082 15.5456 15.03637 15.51941 8.951297 14.38162 16.03432 15.61016 16.46409 15.07181 13.89709 11.22223 15.72649 16.25547 14.87356
15.11249 15.78396 14.86347 15.65253 15.4919 15.6317 15.04469 15.51851 8.950722 14.38166 16.03644 15.61129 16.46642 15.07186 13.89832 11.22154 15.72835 16.25537 14.8774
15.11317 15.78492 14.8633 15.65297 15.49202 15.63299 15.12803 15.5249 8.950507 14.38087 16.0372 15.6118 16.47109 15.07181 13.89891 11.2215 15.73352 16.25538 14.96907
15.11175 15.78589 14.86317 15.65357 15.49453 15.633 15.12758 15.52543 8.950317 14.38117 16.03684 15.61315 16.47225 15.073 13.90033 11.22113 15.82423 16.34308 14.96878
15.11172 15.78766 14.86774 15.65754 15.49571 15.63327 15.12825 15.61021 8.947074 14.38122 16.03682 15.6145 16.4721 15.07526 13.90098 11.22045 15.82383 16.34817 14.96879
15.11167 15.7934 14.87207 15.66298 15.4981 15.6331 15.13164 15.61148 8.946696 14.4692 16.0365 15.61663 16.47219 15.07515 13.90305 11.32298 15.82406 16.3486 14.96854
15.11171 15.87948 14.96314 15.75049 15.50273 15.63531 15.13124 15.61261 8.946562 14.47816 16.12278 15.62185 16.47483 15.08111 13.90296 11.42723 15.82414 16.35201 14.96854
15.11176 15.87976 14.96233 15.75036 15.58801 15.63528 15.13701 15.61256 8.946749 14.47911 16.13413 15.70749 16.47447 15.08699 13.99444 11.53358 15.82364 16.3519 14.9684
15.20973 15.87893 14.9615 15.75036 15.58777 15.64273 15.22037 15.61434 8.946449 14.47899 16.13584 15.70737 16.56089 15.193 13.99396 11.70546 15.82388 16.35224 14.96833
15.20975 15.87859 14.96095 15.75041 15.58753 15.72825 15.22203 15.61407 8.94492 14.47892 16.13574 15.70744 16.57385 15.19116 13.99594 11.71632 15.91466 16.35361 14.96825
15.21152 15.87801 14.96024 15.75039 15.58845 15.72885 15.22299 15.61367 8.933311 14.47999 16.13754 15.70718 16.57389 15.19113 13.99597 11.80401 15.91796 16.44065 14.96827
15.21292 15.87793 14.95965 15.75018 15.59351 15.72889 15.22577 15.70669 8.932056 14.47978 16.13786 15.7072 16.57917 15.19458 13.99679 11.89816 15.92042 16.44649 15.06238
15.21354 15.87803 14.95952 15.74967 15.6003 15.73072 15.23435 15.70685 8.931422 14.4794 16.1384 15.70935 16.58032 15.19438 13.99741 12.07895 15.92068 16.44665 15.06516
15.21422 15.87807 14.95926 15.8374 15.68444 15.73068 15.31415 15.70728 8.930764 14.47946 16.13873 15.71497 16.57985 15.19422 14.00065 12.08664 15.92101 16.44966 15.06587
15.21469 15.87799 14.95902 15.84016 15.6845 15.73425 15.31554 15.70807 8.929811 14.47982 16.13862 15.80511 16.58038 15.19521 14.09333 12.17373 15.92113 16.44984 15.06627
15.215 15.87905 15.05434 15.8463 15.68417 15.73415 15.31755 15.70931 8.929176 14.4801 16.22581 15.80461 16.58104 15.19495 14.09335 12.38037 16.00735 16.45241 15.06608
15.30334 15.88131 15.05696 15.84721 15.68427 15.73961 15.32082 15.7103 8.914773 14.48036 16.23099 15.80418 16.5828 15.19464 14.0931 12.47254 16.00685 16.45254 15.06618
15.3077 15.97569 15.05757 15.84665 15.68431 15.82556 15.32281 15.71026 8.894524 14.57359 16.23362 15.80376 16.6688 15.20236 14.09287 12.56895 16.01881 16.53915 15.06527
15.3075 15.97546 15.05754 15.84649 15.68449 15.82537 15.32832 15.71188 8.886422 14.5736 16.23364 15.80654 16.66841 15.28367 14.0927 12.65428 16.02087 16.54063 15.06497
15.30936 15.97532 15.05711 15.84631 15.77638 15.82485 15.41079 15.80293 8.876257 14.57396 16.23376 15.80628 16.67096 15.28253 14.0926 12.73909 16.02315 16.54586 15.06442
15.31093 15.97509 15.05688 15.84632 15.77973 15.82434 15.41036 15.80265 8.874096 14.57586 16.23573 15.891 16.67559 15.28416 14.17773 12.75199 16.02464 16.54673 15.15621
15.31093 15.97473 15.14422 15.9262 15.78122 15.82433 15.41043 15.80267 8.872932 14.57578 16.23629 15.90009 16.67553 15.28545 14.18209 12.83461 16.02517 16.54667 15.16247
15.3114 15.97444 15.14385 15.93377 15.78157 15.82424 15.41185 15.80251 8.871941 14.57702 16.23629 15.90241 16.67646 15.28573 14.18595 12.92515 16.11122 16.54885 15.16483
15.31136 15.97399 15.1532 15.94394 15.78145 15.82658 15.41628 15.80253 8.87133 14.57758 16.32315 15.90306 16.6775 15.28537 14.18802 12.93673 16.1162 16.54953 15.16621
15.40025 15.97404 15.15714 15.94719 15.78156 15.83633 15.50724 15.80247 8.868794 14.66632 16.32858 15.90396 16.76394 15.28941 14.18766 13.02068 16.11674 16.63702 15.16666
15.31182 15.97375 15.15715 15.94704 15.78142 15.92142 15.5069 15.80256 8.855913 14.67144 16.32896 15.90413 16.76559 15.2892 14.18789 13.11306 16.11951 16.64394 15.16683
15.39979 15.97373 15.15745 15.95053 15.78127 15.92104 15.50633 15.80243 8.855706 14.67139 16.32898 15.90381 16.76616 15.28987 14.18823 13.1286 16.11982 16.64363 15.16704
15.40009 16.06609 15.15881 15.95086 15.8659 15.92105 15.50615 15.80269 8.855289 14.67363 16.33147 15.90371 16.76662 15.29543 14.18827 13.22228 16.12152 16.64343 15.16733
15.40457 16.07081 15.15871 15.95037 15.78109 15.92103 15.50652 15.80539 8.85466 14.67446 16.3321 15.90381 16.77562 15.37851 14.1881 13.30496 16.12188 16.64801 15.25359
15.40489 16.0708 15.15895 15.95143 15.78091 15.92106 15.50656 15.80688 8.853149 14.6745 16.33251 15.90316 16.77677 15.38019 14.18774 13.41489 16.12206 16.6494 15.25886
15.40421 16.07169 15.25094 15.95149 15.86557 15.9211 15.50658 15.80522 8.853077 14.67581 16.33234 15.99341 16.77733 15.38164 14.18786 13.42559 16.20796 16.64929 15.26214
15.4065 16.07174 15.25109 15.95174 15.87029 15.92097 15.50674 15.8048 8.853082 14.76413 16.33343 15.99988 16.7771 15.38147 14.2733 13.50685 16.21198 16.64934 15.26215
15.40716 16.07147 15.25361 16.03156 15.87595 15.92075 15.50672 15.80608 8.8532 14.76923 16.41983 16.00178 16.77695 15.38125 14.28422 13.51405 16.212 16.64943 15.26154
15.40715 16.07124 15.25348 16.03984 15.87815 15.9207 15.59366 15.80779 8.853173 14.7691 16.42041 16.00168 16.77815 15.38095 14.28652 13.62824 16.21264 16.65003 15.26155
15.40681 16.07107 15.25302 16.05084 15.87816 15.92048 15.60091 15.81108 8.853052 14.76909 16.42554 16.00357 16.86404 15.38434 14.28657 13.63435 16.21243 16.65211 15.26337
15.40688 16.1633 15.2547 16.05077 15.87979 16.01158 15.60373 15.90257 8.852538 14.77067 16.42769 16.00362 16.86609 15.39339 14.28848 13.72397 16.21546 16.73907 15.26308
15.49652 16.17031 15.25554 16.05368 15.88047 16.01706 15.60393 15.90263 8.852074 14.77043 16.42769 16.00473 16.87051 15.47512 14.28998 13.73561 16.21608 16.74024 15.26272
15.49643 16.17217 15.34389 16.05481 15.88147 16.01795 15.60387 15.90195 8.852001 14.77222 16.4278 16.00553 16.87161 15.47547 14.28991 13.81881 16.21605 16.74625 15.26333
15.49615 16.17211 15.34767 16.05454 15.88191 16.01861 15.60437 15.90193 8.851691 14.77242 16.42954 16.0055 16.87321 15.47726 14.29046 13.90981 16.21823 16.74604 15.3557
15.50111 16.17365 15.34768 16.13554 15.88247 16.01834 15.68559 15.90152 8.851119 14.77219 16.42965 16.00565 16.87477 15.47837 14.29062 13.91998 16.30399 16.746 15.35617
15.50417 16.17335 15.35125 16.14328 15.97158 16.01818 15.69905 15.90156 8.851252 14.86046 16.51597 16.09066 16.87479 15.47999 14.38024 14.00612 16.30972 16.7462 15.35626
15.50374 16.1734 15.35078 16.14383 15.97226 16.01811 15.70169 15.90139 8.851467 14.86042 16.5159 16.09089 16.87452 15.48106 14.38067 14.00891 16.30979 16.74704 15.35627
15.5036 16.17319 15.3505 16.14767 15.97493 16.01809 15.70396 15.98579 8.851524 14.86194 16.518 16.09583 16.96095 15.48 14.38404 14.1025 16.31208 16.74717 15.35863
15.50539 16.17279 15.35018 16.14904 15.97458 16.01774 15.70452 15.99203 8.85174 14.86683 16.52343 16.0994 16.96236 15.48286 14.384 14.10351 16.31168 16.83663 15.35904
15.50572 16.17313 15.35184 16.14884 15.9747 16.10309 15.70521 15.99705 8.851887 14.86669 16.52306 16.0987 16.9642 15.48288 14.38424 14.19656 16.31379 16.83648 15.35856
15.50571 16.17273 15.43919 16.14926 15.977 16.1166 15.70591 15.99737 8.851885 14.86765 16.52359 16.0984 16.96903 15.57028 14.38569 14.19981 16.31428 16.83686 15.35856
15.50507 16.17215 15.43782 16.15247 15.97831 16.11662 15.70718 15.99774 8.852044 14.86707 16.52355 16.10058 16.96908 15.57214 14.38525 14.29579 16.31435 16.83699 15.35856
15.50456 16.17192 15.44233 16.23241 16.06239 16.11885 15.79511 15.99765 8.851936 14.8688 16.52344 16.10058 16.96966 15.57162 14.38651 14.30117 16.4105 16.84568 15.36012
15.50441 16.26404 15.44233 16.24111 16.06316 16.12115 15.79597 15.99756 8.852091 14.86954 16.52547 16.10105 16.97209 15.57156 14.47202 14.30559 16.41165 16.84678 15.4461
15.59236 16.26421 15.44221 16.24116 16.06833 16.12142 15.79595 15.99774 8.852231 14.95802 16.52603 16.10093 16.97223 15.57158 14.47248 14.39659 16.41165 16.8468 15.44593
15.59187 16.26638 15.44214 16.24423 16.06841 16.12157 15.79972 15.99762 8.852338 14.96501 16.62187 16.18687 17.05801 15.57141 14.47674 14.40066 16.41403 16.84659 15.4459
15.59166 16.26587 15.44507 16.24371 16.07102 16.12204 15.80015 16.08235 8.852401 14.97029 16.62281 16.18687 17.05789 15.5719 14.47664 14.48125 16.41501 16.84701 15.44598
15.59281 16.26579 15.44439 16.24354 16.07219 16.12205 15.80295 16.09495 8.851397 14.97035 16.62851 16.19286 17.0577 15.57281 14.47711 14.49342 16.50119 16.84702 15.45114
15.59726 16.26582 15.44374 16.24707 16.07238 16.12223 15.80362 16.09676 8.851379 14.97074 16.63017 16.19213 17.05772 15.57392 14.47706 14.49698 16.51094 16.93484 15.45111
15.59731 16.26761 15.44568 16.24716 16.1591 16.20739 15.88597 16.09652 8.851488 14.97044 16.63014 16.19188 17.06601 15.57844 14.47955 14.57762 16.516 16.9348 15.4535
15.5982 16.26837 15.44612 16.24716 16.26301 16.20749 15.89142 16.09911 8.851442 14.97042 16.6306 16.19511 17.06579 15.66891 14.48027 14.59223 16.51753 16.93477 15.45324
15.59798 16.26822 15.44606 16.32709 16.26764 16.21327 15.89167 16.09876 8.849633 14.97155 16.63119 16.19638 17.0656 15.66892 14.4804 14.59542 16.51753 16.93763 15.45327
15.598 16.35513 15.53371 16.32739 16.26733 16.2132 15.89559 16.09948 8.848204 14.97166 16.7195 16.19639 17.06559 15.66878 14.4822 14.67389 16.51717 16.93763 15.45525
15.59968 16.36034 15.53576 16.33778 16.2693 16.21583 15.89786 16.10014 8.848025 14.97336 16.71941 16.19648 17.06538 15.66851 14.56727 14.68359 16.51769 16.94381 15.45526
15.60047 16.36025 15.53973 16.33766 16.26945 16.21557 15.89881 16.10042 8.848025 15.06148 16.7272 16.19827 17.06528 15.66812 14.56686 14.69026 16.5203 16.9435 15.45527
15.60028 16.36289 15.53918 16.33762 16.27247 16.21558 15.89873 16.18518 8.848182 15.06149 16.72716 16.28294 17.06526 15.66804 14.56721 14.78921 16.60641 16.94324 15.45518
15.6885 16.3623 15.53916 16.33755 16.27243 16.21769 15.90117 16.19185 8.848357 15.0676 16.72716 16.28248 17.15106 15.66806 14.57195 14.79924 16.60692 16.94533 15.54162
15.68838 16.36221 15.5403 16.33848 16.35762 16.21746 15.98239 16.19203 8.848475 15.06718 16.7267 16.2833 17.1536 15.66749 14.57312 14.88055 16.60769 16.94517 15.54321
15.69603 16.3624 15.54238 16.33856 16.368 16.21794 15.9833 16.19203 8.848525 15.06667 16.72781 16.28854 17.15437 15.66756 14.57539 14.8918 16.61327 16.94501 15.54841
15.70096 16.36217 15.6314 16.3435 16.37426 16.30388 15.98848 16.19203 8.848208 15.06661 16.72793 16.28973 17.15446 15.66713 14.57727 14.8928 16.61309 16.9454 15.5494
15.70098 16.36314 15.63944 16.34366 16.37535 16.30387 15.9894 16.19203 8.848299 15.06721 16.72808 16.29255 17.15441 15.75451 14.57728 14.97398 16.61311 17.03213 15.54934
15.70156 16.44947 15.64021 16.44045 16.3758 16.30959 15.99366 16.19203 8.848404 15.06738 16.72772 16.29502 17.1547 15.75738 14.5773 14.99233 16.61304 17.03255 15.54932
15.70158 16.44928 15.63969 16.44106 16.37701 16.30998 15.99318 16.19203 8.848629 15.06762 16.816 16.29555 17.15933 15.7589 14.57712 14.99676 16.61347 17.03346 15.54931
15.70128 16.45534 15.64351 16.44889 16.37666 16.3099 15.99557 16.19203 8.848827 15.06751 16.81654 16.29562 17.16098 15.76141 14.66194 15.08022 16.61451 17.03565 15.55181
15.70145 16.45542 15.64351 16.44947 16.46269 16.3127 15.99633 16.19203 8.932286 15.15751 16.81703 16.29536 17.16199 15.76347 14.66221 15.08802 16.70037 17.04102 15.55138
15.70136 16.45542 15.64351 16.45096 16.46233 16.31225 15.99635 16.19203 9.021667 15.15775 16.82203 16.2952 17.16262 15.76357 14.66842 15.09285 16.7032 17.04129 15.55229
15.70199 16.45836 15.64351 16.45048 16.46398 16.3135 15.99615 16.19203 9.021695 15.15775 16.82453 16.38024 17.16263 15.76288 14.66841 15.094 16.70356 17.04141 15.63852
15.70189 16.45836 15.64351 16.45041 16.46398 16.31353 16.0785 16.19203 9.021695 15.15775 16.82597 16.38088 17.24855 15.76257 14.66844 15.17065 16.7081 17.04152 15.64728
15.79179 16.45836 15.64351 16.45019 16.46398 16.31388 16.08659 16.19203 9.021695 15.15775 16.82647 16.38092 17.24892 15.76252 14.66908 15.17675 16.71289 17.04197 15.64825
15.79179 16.45836 15.64351 16.45019 16.46398 16.31388 16.08595 16.19203 9.021695 15.15775 16.82646 16.38805 17.25056 15.76215 14.6689 15.18522 16.71301 17.04288 15.64823
15.79283 16.45836 15.64351 16.45019 16.46398 16.31388 16.08608 16.19203 9.021695 15.15775 16.8263 16.38804 17.25167 15.76141 14.66891 15.18905 16.71312 17.04376 15.64823
15.79333 16.45836 15.64351 16.45019 16.46398 16.31388 16.08803 16.19203 9.021695 15.15775 16.82569 16.38785 17.25644 15.76107 14.67148 15.26731 16.71282 17.13046 15.6541
15.7979 16.45836 15.64351 16.45019 16.46398 16.31388 16.08844 16.19203 9.021695 15.15775 16.91292 16.38907 17.25619 15.76105 14.67271 15.28065 16.71278 17.1303 15.65397
15.79776 16.45836 15.64351 16.45019 16.46398 16.31388 16.09069 16.19203 9.021695 15.15775 16.9129 16.38898 17.26183 15.761 14.67279 15.2809 16.71308 17.13036 15.65454
15.79776 16.45836 15.64351 16.45019 16.46398 16.31388 16.09187 16.19203 9.021695 15.15775 16.91266 16.38913 17.26183 15.84269 14.76843 15.35628 16.79995 17.13043 15.65511
15.79848 16.45836 15.64351 16.45019 16.46398 16.31388 16.17359 16.19203 9.021695 15.15775 16.91468 16.39075 17.26183 15.85551 14.76963 15.36202 16.80318 17.13931 15.65512
15.79874 16.45836 15.64351 16.45019 16.46398 16.31388 16.17381 16.19203 9.021695 15.15775 16.91468 16.39187 17.34887 15.85543 14.77421 15.37033 16.80301 17.13917 15.65514
15.79855 16.45836 15.64351 16.45019 16.46398 16.31388 16.18795 16.19203 9.021695 15.15775 16.91468 16.39176 17.34857 15.8583 14.77592 15.37304 16.80748 17.13893 15.65515
15.88658 16.45836 15.64351 16.45019 16.46398 16.31388 16.18795 16.19203 9.021695 15.15775 16.91468 16.39174 17.34859 15.86099 14.77588 15.37601 16.80947 17.1387 15.65513
15.88886 16.45836 15.64351 16.45019 16.46398 16.31388 16.18795 16.19203 9.021695 15.15775 16.91468 16.47667 17.34955 15.86158 14.77594 15.45276 16.81056 17.13854 15.65759
15.88856 16.45836 15.64351 16.45019 16.46398 16.31388 16.18795 16.19203 9.021695 15.15775 16.91468 16.48555 17.34955 15.86283 14.77713 15.45611 16.81076 17.1385 15.74361
15.88863 16.45836 15.64351 16.45019 16.46398 16.31388 16.18795 16.19203 9.021695 15.15775 16.91468 16.47701 17.351 15.86404 14.77919 15.46486 16.8966 17.13837 15.74348
15.89732 16.45836 15.64351 16.45019 16.46398 16.31388 16.18795 16.19203 9.021695 15.15775 16.91468 16.47572 17.351 15.86476 14.86392 15.47195 16.89725 17.22517 15.75101
15.89791 16.45836 15.64351 16.45019 16.46398 16.31388 16.18795 16.19203 9.021695 15.15775 16.91468 16.48558 17.35068 15.9465 14.86425 15.55407 16.89749 17.22512 15.75101
15.89792 16.45836 15.64351 16.45019 16.46398 16.31388 16.18795 16.19203 9.021695 15.15775 16.91468 16.49145 17.3559 15.9467 14.86649 15.55495 16.89808 17.22578 15.75102
15.8984 16.45836 15.64351 16.45019 16.46398 16.31388 16.18795 16.19203 9.021695 15.15775 16.91468 16.49152 17.35605 15.95229 14.87095 15.55679 16.90047 17.22665 15.751
15.89826 16.45836 15.64351 16.45019 16.46398 16.31388 16.18795 16.19203 9.021695 15.15775 16.91468 16.49341 17.35701 15.95173 14.87101 15.56698 16.90534 17.22739 15.75222
15.89846 16.45836 15.64351 16.45019 16.46398 16.31388 16.18795 16.19203 9.021695 15.15775 16.91468 16.49332 17.35704 15.95194 14.87122 15.57194 16.90547 17.2271 15.75206
15.98718 16.45836 15.64351 16.45019 16.46398 16.31388 16.18795 16.19203 9.021695 15.15775 16.91468 16.49374 17.35877 15.95626 14.87235 15.64841 16.90546 17.22732 15.75194
15.987 16.45836 15.64351 16.45019 16.46398 16.31388 16.18795 16.19203 9.021695 15.15775 16.91468 16.49347 17.44478 15.95601 14.87252 15.65441 16.90625 17.22745 15.7514
15.98926 16.45836 15.64351 16.45019 16.46398 16.31388 16.18795 16.19203 9.021695 15.15775 16.91468 16.49456 17.44505 15.95603 14.8726 15.65421 16.90835 17.32194 15.83772
15.98922 16.45836 15.64351 16.45019 16.46398 16.31388 16.18795 16.19203 9.021695 15.15775 16.91468 16.49559 17.4474 15.95565 14.87263 15.66571 16.99475 17.32182 15.84066
15.9936 16.45836 15.64351 16.45019 16.46398 16.31388 16.18795 16.19203 9.021695 15.15775 16.91468 16.58043 17.44699 15.95799 14.96041 15.74401 16.99468 17.32274 15.84029
15.99349 16.45836 15.64351 16.45019 16.46398 16.31388 16.18795 16.19203 9.021695 15.15775 16.91468 16.58042 17.44675 15.95791 14.96081 15.74597 16.99447 17.3227 15.8406
15.99456 16.45836 15.64351 16.45019 16.46398 16.31388 16.18795 16.19203 9.021695 15.15775 16.91468 16.58031 17.4467 15.95848 14.96081 15.7468 16.99453 17.3232 15.8493
15.99669 16.45836 15.64351 16.45019 16.46398 16.31388 16.18795 16.19203 9.021695 15.15775 16.91468 16.58083 17.45411 15.95913 14.96593 15.75597 16.99459 17.3284 15.85036
15.99655 16.45836 15.64351 16.45019 16.46398 16.31388 16.18795 16.19203 9.021695 15.15775 16.91468 16.58198 17.45435 15.95791 14.97076 15.75931 16.99459 17.32837 15.85073
15.99683 16.45836 15.64351 16.45019 16.46398 16.31388 16.18795 16.19203 9.021695 15.15775 16.91468 16.58826 17.45404 16.04069 14.97245 15.83633 17.00301 17.32898 15.85064
16.08482 16.45836 15.64351 16.45019 16.46398 16.31388 16.18795 16.19203 9.021695 15.15775 16.91468 16.58824 17.53992 16.04616 14.97296 15.84343 17.00305 17.33304 15.8504
16.08517 16.45836 15.64351 16.45019 16.46398 16.31388 16.18795 16.19203 9.021695 15.15775 16.91468 16.58812 17.5398 16.04729 14.97283 15.84679 17.00294 17.333 15.85026
16.08503 16.45836 15.64351 16.45019 16.46398 16.31388 16.18795 16.19203 9.021695 15.15775 16.91468 16.58804 17.54104 16.04683 14.97257 15.85274 17.00281 17.41975 15.85036
16.08497 16.45836 15.64351 16.45019 16.46398 16.31388 16.18795 16.19203 9.021695 15.15775 16.91468 16.58933 17.54099 16.04645 15.05907 15.93117 17.0891 17.42023 15.85117
16.08535 16.45836 15.64351 16.45019 16.46398 16.31388 16.18795 16.19203 9.021695 15.15775 16.91468 16.58962 17.5419 16.05074 15.05907 15.93324 17.09017 17.42001 15.93705
16.08596 16.45836 15.64351 16.45019 16.46398 16.31388 16.18795 16.19203 9.021695 15.15775 16.91468 16.58943 17.54221 16.05274 15.05895 15.9386 17.09112 17.41946 15.9368
16.08771 16.45836 15.64351 16.45019 16.46398 16.31388 16.18795 16.19203 9.021695 15.15775 16.91468 16.58943 17.5419 16.05275 15.06145 15.94043 17.09102 17.41992 15.9368
16.08762 16.45836 15.64351 16.45019 16.46398 16.31388 16.18795 16.19203 9.021695 15.15775 16.91468 16.67672 17.54192 16.05323 15.06194 15.94891 17.09166 17.41994 15.93671
16.09233 16.45836 15.64351 16.45019 16.46398 16.31388 16.18795 16.19203 9.021695 15.15775 16.91468 16.67739 17.54199 16.05318 15.06144 16.02548 17.09159 17.42103 15.93919
16.09224 16.45836 15.64351 16.45019 16.46398 16.31388 16.18795 16.19203 9.021695 15.15775 16.91468 16.67783 17.54796 16.05563 15.06133 16.03081 17.09186 17.42086 15.93942
16.09193 16.45836 15.64351 16.45019 16.46398 16.31388 16.18795 16.19203 9.021695 15.15775 16.91468 16.68713 17.54783 16.13723 15.06565 16.03534 17.09157 17.42617 15.93933
16.09193 16.45836 15.64351 16.45019 16.46398 16.31388 16.18795 16.19203 9.021695 15.15775 16.91468 16.68703 17.63366 16.13702 15.06553 16.04234 17.09176 17.42608 15.94546
16.0924 16.45836 15.64351 16.45019 16.46398 16.31388 16.18795 16.19203 9.021695 15.15775 16.91468 16.6885 17.63353 16.14351 15.06674 16.11963 17.0981 17.42712 15.94543
16.09338 16.45836 15.64351 16.45019 16.46398 16.31388 16.18795 16.19203 9.021695 15.15775 16.91468 16.68839 17.63495 16.14362 15.06685 16.1197 17.09789 17.42701 15.94702
16.09399 16.45836 15.64351 16.45019 16.46398 16.31388 16.18795 16.19203 9.021695 15.15775 16.91468 16.68798 17.63677 16.14307 15.06886 16.12165 17.0989 17.42941 15.94687
16.18163 16.45836 15.64351 16.45019 16.46398 16.31388 16.18795 16.19203 9.021695 15.15775 16.91468 16.68874 17.63647 16.14868 15.06881 16.12939 17.09899 17.51607 15.94688
16.18131 16.45836 15.64351 16.45019 16.46398 16.31388 16.18795 16.19203 9.021695 15.15775 16.91468 16.68876 17.63636 16.14843 15.06906 16.13383 17.18571 17.51609 15.94716
16.18075 16.45836 15.64351 16.45019 16.46398 16.31388 16.18795 16.19203 9.021695 15.15775 16.91468 16.68876 17.63772 16.1408 15.15471 16.14068 17.18616 17.51642 16.03331
16.1805 16.45836 15.64351 16.45019 16.46398 16.31388 16.18795 16.19203 9.021695 15.15775 16.91468 16.68962 17.63739 16.14041 15.15546 16.21679 17.18618 17.51781 16.03376
16.1805 16.45836 15.64351 16.45019 16.46398 16.31388 16.18795 16.19203 9.021695 15.15775 16.91468 16.77435 17.6374 16.14032 15.15599 16.23513 17.18712 17.51772 16.0336
16.1803 16.45836 15.64351 16.45019 16.46398 16.31388 16.18795 16.19203 9.021695 15.15775 16.91468 16.77428 17.64184 16.147 15.15596 16.24395 17.18711 17.51754 16.03477
16.1799 16.45836 15.64351 16.45019 16.46398 16.31388 16.18795 16.19203 9.021695 15.15775 16.91468 16.77649 17.64278 16.14666 15.15839 16.32256 17.18712 17.51753 16.03478
16.18765 16.45836 15.64351 16.45019 16.46398 16.31388 16.18795 16.19203 9.021695 15.15775 16.91468 16.77712 17.64318 16.14648 15.16326 16.32233 17.19258 17.51753 16.03722
16.18733 16.45836 15.64351 16.45019 16.46398 16.31388 16.18795 16.19203 9.021695 15.15775 16.91468 16.78215 17.72885 16.14642 15.16352 16.32882 17.19259 17.51721 16.04259
16.18734 16.45836 15.64351 16.45019 16.46398 16.31388 16.18795 16.19203 9.021695 15.15775 16.91468 16.78318 17.73006 16.15151 15.16354 16.32891 17.19937 17.5236 16.04224
16.18734 16.45836 15.64351 16.45019 16.46398 16.31388 16.18795 16.19203 9.021695 15.15775 16.91468 16.78161 17.73007 16.15142 15.16343 16.33661 17.19957 17.52444 16.04241
16.18699 16.45836 15.64351 16.45019 16.46398 16.31388 16.18795 16.19203 9.021695 15.15775 16.91468 16.77986 17.72981 16.15516 15.16447 16.4249 17.19942 17.52445 16.04232
16.18687 16.45836 15.64351 16.45019 16.46398 16.31388 16.18795 16.19203 9.021695 15.15775 16.91468 16.77988 17.73052 16.15485 15.16426 16.42564 17.28623 17.52431 16.0343
16.27494 16.45836 15.64351 16.45019 16.46398 16.31388 16.18795 16.19203 9.021695 15.15775 16.91468 16.78129 17.73225 16.15447 15.16438 16.4257 17.28642 17.6131 16.04464
16.27687 16.45836 15.64351 16.45019 16.46398 16.31388 16.18795 16.19203 9.021695 15.15775 16.91468 16.7823 17.73201 16.15406 15.16559 16.42691 17.28608 17.61293 16.04492
16.27675 16.45836 15.64351 16.45019 16.46398 16.31388 16.18795 16.19203 9.021695 15.15775 16.91468 16.78223 17.73188 16.23542 15.16688 16.427 17.28705 17.61389 16.04607
16.27666 16.45836 15.64351 16.45019 16.46398 16.31388 16.18795 16.19203 9.021695 15.15775 16.91468 16.86731 17.73204 16.23511 15.25206 16.5022 17.2868 17.61399 16.04711
16.27677 16.45836 15.64351 16.45019 16.46398 16.31388 16.18795 16.19203 9.021695 15.15775 16.91468 16.86733 17.73268 16.23593 15.25177 16.52037 17.28819 17.61399 16.13331
16.27686 16.45836 15.64351 16.45019 16.46398 16.31388 16.18795 16.19203 9.021695 15.15775 16.91468 16.86791 17.73269 16.23866 15.25177 16.52287 17.2879 17.61358 16.13316
16.28142 16.45836 15.64351 16.45019 16.46398 16.31388 16.18795 16.19203 9.021695 15.15775 16.91468 16.86779 17.73269 16.244 15.25138 16.52452 17.29237 17.61391 16.13307
16.28142 16.45836 15.64351 16.45019 16.46398 16.31388 16.18795 16.19203 9.021695 15.15775 16.91468 16.86813 17.73258 16.24394 15.25109 16.52454 17.29301 17.61472 16.13296
16.28308 16.45836 15.64351 16.45019 16.46398 16.31388 16.18795 16.19203 9.021695 15.15775 16.91468 16.86983 17.73727 16.24398 15.2601 16.52461 17.29401 17.61473 16.13298
16.28366 16.45836 15.64351 16.45019 16.46398 16.31388 16.18795 16.19203 9.021695 15.15775 16.91468 16.87525 17.73866 16.24521 15.2601 16.60065 17.38233 17.61994 16.13281
16.28419 16.45836 15.64351 16.45019 16.46398 16.31388 16.18795 16.19203 9.021695 15.15775 16.91468 16.87524 17.73872 16.24521 15.26013 16.60646 17.38221 17.62011 16.14155
16.28408 16.45836 15.64351 16.45019 16.46398 16.31388 16.18795 16.19203 9.021695 15.15775 16.91468 16.87574 17.82525 16.24503 15.26003 16.62336 17.38196 17.62091 16.14138
16.37209 16.45836 15.64351 16.45019 16.46398 16.31388 16.18795 16.19203 9.021695 15.15775 16.91468 16.87575 17.82549 16.24481 15.25974 16.62616 17.38155 17.62076 16.14118
16.37234 16.45836 15.64351 16.45019 16.46398 16.31388 16.18795 16.19203 9.021695 15.15775 16.91468 16.8766 17.82583 16.24775 15.25984 16.62747 17.3819 17.70741 16.14117
16.3723 16.45836 15.64351 16.45019 16.46398 16.31388 16.18795 16.19203 9.021695 15.15775 16.91468 16.87778 17.82738 16.24938 15.34456 16.62893 17.38321 17.70743 16.14079
16.3723 16.45836 15.64351 16.45019 16.46398 16.31388 16.18795 16.19203 9.021695 15.15775 16.91468 16.87908 17.82738 16.24932 15.34579 16.63168 17.38315 17.71067 16.14065
16.37316 16.45836 15.64351 16.45019 16.46398 16.31388 16.18795 16.19203 9.021695 15.15775 16.91468 16.96365 17.82739 16.33113 15.3468 16.70696 17.38321 17.71069 16.14071
16.3731 16.45836 15.64351 16.45019 16.46398 16.31388 16.18795 16.19203 9.021695 15.15775 16.91468 16.96358 17.82968 16.34628 15.34807 16.71383 17.38323 17.71037 16.2269
16.37382 16.45836 15.64351 16.45019 16.46398 16.31388 16.18795 16.19203 9.021695 15.15775 16.91468 16.96371 17.82964 16.34799 15.34831 16.71966 17.38325 17.71052 16.22786
16.37375 16.45836 15.64351 16.45019 16.46398 16.31388 16.18795 16.19203 9.021695 15.15775 16.91468 16.96368 17.83037 16.34896 15.35268 16.72295 17.38769 17.71142 16.22883
16.37822 16.45836 15.64351 16.45019 16.46398 16.31388 16.18795 16.19203 9.021695 15.15775 16.91468 16.96369 17.83037 16.35459 15.35495 16.72617 17.38971 17.71142 16.22927
16.37823 16.45836 15.64351 16.45019 16.46398 16.31388 16.18795 16.19203 9.021695 15.15775 16.91468 16.9629 17.83505 16.35558 15.35614 16.89898 17.39014 17.71147 16.2294
16.38132 16.45836 15.64351 16.45019 16.46398 16.31388 16.18795 16.19203 9.021695 15.15775 16.91468 16.9629 17.83587 16.35651 15.35603 16.90161 17.39015 17.71736 16.22928
16.38138 16.45836 15.64351 16.45019 16.46398 16.31388 16.18795 16.19203 9.021695 15.15775 16.91468 16.97209 17.92156 16.35636 15.35677 16.90745 17.38991 17.71785 16.23414
16.38128 16.45836 15.64351 16.45019 16.46398 16.31388 16.18795 16.19203 9.021695 15.15775 16.91468 16.97213 17.92158 16.35697 15.35672 16.91054 17.47796 17.80446 16.23387
16.46885 16.45836 15.64351 16.45019 16.46398 16.31388 16.18795 16.19203 9.021695 15.15775 16.91468 16.97205 17.9228 16.35687 15.44164 16.91054 17.47899 17.80441 16.23623
16.46969 16.45836 15.64351 16.45019 16.46398 16.31388 16.18795 16.19203 9.021695 15.15775 16.91468 16.97205 17.9228 16.3569 15.44209 16.91364 17.47939 17.80419 16.23717
16.46969 16.45836 15.64351 16.45019 16.46398 16.31388 16.18795 16.19203 9.021695 15.15775 16.91468 16.97199 17.92264 16.35744 15.44194 16.91739 17.47939 17.80466 16.23705
16.46969 16.45836 15.64351 16.45019 16.46398 16.31388 16.18795 16.19203 9.021695 15.15775 16.91468 16.97201 17.92397 16.3572 15.44185 16.99272 17.47934 17.80393 16.23745
16.46956 16.45836 15.64351 16.45019 16.46398 16.31388 16.18795 16.19203 9.021695 15.15775 16.91468 16.97227 17.92528 16.44156 15.44162 16.99789 17.47919 17.80414 16.23746
16.46916 16.45836 15.64351 16.45019 16.46398 16.31388 16.18795 16.19203 9.021695 15.15775 16.91468 17.05685 17.92733 16.44158 15.44307 17.00376 17.4794 17.80601 16.32377
16.46978 16.45836 15.64351 16.45019 16.46398 16.31388 16.18795 16.19203 9.021695 15.15775 16.91468 17.05787 17.92735 16.44139 15.44312 17.00632 17.48018 17.80601 16.32369
16.47066 16.45836 15.64351 16.45019 16.46398 16.31388 16.18795 16.19203 9.021695 15.15775 16.91468 17.05688 17.92906 16.44155 15.444 17.01112 17.47991 17.80574 16.32396
16.47066 16.45836 15.64351 16.45019 16.46398 16.31388 16.18795 16.19203 9.021695 15.15775 16.91468 17.05751 17.92876 16.443 15.44396 17.01863 17.48465 17.80638 16.32387
16.47066 16.45836 15.64351 16.45019 16.46398 16.31388 16.18795 16.19203 9.021695 15.15775 16.91468 17.05808 17.92888 16.44489 15.44851 17.09467 17.4845 17.8063 16.32423
16.47496 16.45836 15.64351 16.45019 16.46398 16.31388 16.18795 16.19203 9.021695 15.15775 16.91468 17.05898 17.92874 16.45044 15.44805 17.09692 17.48557 17.8063 16.32425
16.47496 16.45836 15.64351 16.45019 16.46398 16.31388 16.18795 16.19203 9.021695 15.15775 16.91468 17.05886 17.92832 16.45039 15.4532 17.10451 17.57194 17.81174 16.32429
16.47492 16.45836 15.64351 16.45019 16.46398 16.31388 16.18795 16.19203 9.021695 15.15775 16.91468 17.0587 17.93314 16.4504 15.45287 17.10691 17.57366 17.81293 16.32495
16.47499 16.45836 15.64351 16.45019 16.46398 16.31388 16.18795 16.19203 9.021695 15.15775 16.91468 17.06409 17.93315 16.44993 15.45284 17.10747 17.57523 17.81297 16.32482
16.47601 16.45836 15.64351 16.45019 16.46398 16.31388 16.18795 16.19203 9.021695 15.15775 16.91468 17.06414 18.01891 16.45024 15.45284 17.10865 17.57526 17.81289 16.32974
16.47785 16.45836 15.64351 16.45019 16.46398 16.31388 16.18795 16.19203 9.021695 15.15775 16.91468 17.06621 18.01921 16.45187 15.53923 17.11069 17.57527 17.90015 16.32952
16.56575 16.45836 15.64351 16.45019 16.46398 16.31388 16.18795 16.19203 9.021695 15.15775 16.91468 17.06732 18.01868 16.45214 15.53879 17.18879 17.57526 17.90014 16.33433
16.56568 16.45836 15.64351 16.45019 16.46398 16.31388 16.18795 16.19203 9.021695 15.15775 16.91468 17.06731 18.0187 16.4521 15.53879 17.18895 17.57634 17.89999 16.33393
16.5653 16.45836 15.64351 16.45019 16.46398 16.31388 16.18795 16.19203 9.021695 15.15775 16.91468 17.06727 18.01863 16.53384 15.53874 17.20025 17.57622 17.9002 16.33373
16.56444 16.45836 15.64351 16.45019 16.46398 16.31388 16.18795 16.19203 9.021695 15.15775 16.91468 17.06784 18.0195 16.53621 15.53932 17.20026 17.57606 17.89988 16.4207
16.56612 16.45836 15.64351 16.45019 16.46398 16.31388 16.18795 16.19203 9.021695 15.15775 16.91468 17.15216 18.01937 16.53691 15.53942 17.20058 17.57598 17.90077 16.42087
16.56613 16.45836 15.64351 16.45019 16.46398 16.31388 16.18795 16.19203 9.021695 15.15775 16.91468 17.15236 18.01996 16.53662 15.53906 17.20056 17.58111 17.90078 16.42087
16.56582 16.45836 15.64351 16.45019 16.46398 16.31388 16.18795 16.19203 9.021695 15.15775 16.91468 17.15222 18.01978 16.53755 15.54019 17.20486 17.58173 17.9008 16.42084
16.56571 16.45836 15.64351 16.45019 16.46398 16.31388 16.18795 16.19203 9.021695 15.15775 16.91468 17.15286 18.02094 16.54308 15.54453 17.20801 17.66796 17.90309 16.42078
16.56563 16.45836 15.64351 16.45019 16.46398 16.31388 16.18795 16.19203 9.021695 15.15775 16.91468 17.15314 18.02068 16.54917 15.54513 17.286 17.66771 17.90305 16.42127
16.56564 16.45836 15.64351 16.45019 16.46398 16.31388 16.18795 16.19203 9.021695 15.15775 16.91468 17.153 18.02151 16.55103 15.54639 17.28768 17.66845 17.90308 16.42128
16.57104 16.45836 15.64351 16.45019 16.46398 16.31388 16.18795 16.19203 9.021695 15.15775 16.91468 17.15303 18.023 16.55101 15.54638 17.289 17.66842 17.909 16.42222
16.5715 16.45836 15.64351 16.45019 16.46398 16.31388 16.18795 16.19203 9.021695 15.15775 16.91468 17.154 18.02465 16.55082 15.54638 17.29466 17.66886 17.90901 16.42219
16.57165 16.45836 15.64351 16.45019 16.46398 16.31388 16.18795 16.19203 9.021695 15.15775 16.91468 17.15361 18.02467 16.55178 15.54906 17.29746 17.66883 17.90967 16.42699
16.57157 16.45836 15.64351 16.45019 16.46398 16.31388 16.18795 16.19203 9.021695 15.15775 16.91468 17.15892 18.02934 16.55136 15.63406 17.29957 17.67088 17.99629 16.42736
16.57146 16.45836 15.64351 16.45019 16.46398 16.31388 16.18795 16.19203 9.021695 15.15775 16.91468 17.15887 18.11497 16.55063 15.63405 17.30005 17.67065 17.99619 16.42849
16.57148 16.45836 15.64351 16.45019 16.46398 16.31388 16.18795 16.19203 9.021695 15.15775 16.91468 17.15855 18.11498 16.55001 15.63426 17.37849 17.67081 17.99698 16.42851
16.57104 16.45836 15.64351 16.45019 16.46398 16.31388 16.18795 16.19203 9.021695 15.15775 16.91468 17.15831 18.11711 16.54978 15.63485 17.3784 17.67146 17.99688 16.42818
16.65884 16.45836 15.64351 16.45019 16.46398 16.31388 16.18795 16.19203 9.021695 15.15775 16.91468 17.15929 18.11712 16.5496 15.63648 17.37844 17.67146 17.99761 16.43057
16.65871 16.45836 15.64351 16.45019 16.46398 16.31388 16.18795 16.19203 9.021695 15.15775 16.91468 17.16445 18.11712 16.5504 15.63646 17.38294 17.6714 17.99831 16.51686
16.66162 16.45836 15.64351 16.45019 16.46398 16.31388 16.18795 16.19203 9.021695 15.15775 16.91468 17.16423 18.11706 16.63183 15.63641 17.3897 17.67149 17.99956 16.51688
16.66163 16.45836 15.64351 16.45019 16.46398 16.31388 16.18795 16.19203 9.021695 15.15775 16.91468 17.16423 18.11697 16.63112 15.63646 17.3911 17.6711 17.99946 16.51689
16.66103 16.45836 15.64351 16.45019 16.46398 16.31388 16.18795 16.19203 9.021695 15.15775 16.91468 17.2493 18.12037 16.63403 15.6409 17.39213 17.67694 17.99935 16.51662
16.66093 16.45836 15.64351 16.45019 16.46398 16.31388 16.18795 16.19203 9.021695 15.15775 16.91468 17.24975 18.12042 16.6349 15.64296 17.39463 17.67686 18.00126 16.51725
16.66086 16.45836 15.64351 16.45019 16.46398 16.31388 16.18795 16.19203 9.021695 15.15775 16.91468 17.24976 18.12065 16.63453 15.64323 17.39468 17.76285 18.00151 16.51795
16.66053 16.45836 15.64351 16.45019 16.46398 16.31388 16.18795 16.19203 9.021695 15.15775 16.91468 17.24975 18.12092 16.63442 15.6431 17.47322 17.76357 18.00147 16.51795
16.66055 16.45836 15.64351 16.45019 16.46398 16.31388 16.18795 16.19203 9.021695 15.15775 16.91468 17.24978 18.12157 16.63994 15.64311 17.47528 17.76406 18.00679 16.51795
16.6614 16.45836 15.64351 16.45019 16.46398 16.31388 16.18795 16.19203 9.021695 15.15775 16.91468 17.25041 18.12213 16.64143 15.72819 17.4778 17.76504 18.00685 16.51768
16.6614 16.45836 15.64351 16.45019 16.46398 16.31388 16.18795 16.19203 9.021695 15.15775 16.91468 17.25041 18.12292 16.64128 15.73028 17.48814 17.76465 18.09346 16.51769
16.66133 16.45836 15.64351 16.45019 16.46398 16.31388 16.18795 16.19203 9.021695 15.15775 16.91468 17.25181 18.12522 16.64138 15.73133 17.48859 17.76468 18.09381 16.51734
16.66594 16.45836 15.64351 16.45019 16.46398 16.31388 16.18795 16.19203 9.021695 15.15775 16.91468 17.25181 18.21976 16.64346 15.73135 17.48953 17.76469 18.09353 16.5173
16.66595 16.45836 15.64351 16.45019 16.46398 16.31388 16.18795 16.19203 9.021695 15.15775 16.91468 17.25695 18.21986 16.64526 15.73184 17.49745 17.76725 18.09333 16.52243
16.6669 16.45836 15.64351 16.45019 16.46398 16.31388 16.18795 16.19203 9.021695 15.15775 16.91468 17.25676 18.21944 16.6449 15.73179 17.50196 17.76727 18.09324 16.52408
16.75476 16.45836 15.64351 16.45019 16.46398 16.31388 16.18795 16.19203 9.021695 15.15775 16.91468 17.25726 18.2191 16.64579 15.73179 17.57751 17.76718 18.09372 16.5243
16.75492 16.45836 15.64351 16.45019 16.46398 16.31388 16.18795 16.19203 9.021695 15.15775 16.91468 17.2572 18.21916 16.64575 15.73197 17.57771 17.76672 18.0937 16.52423
16.75556 16.45836 15.64351 16.45019 16.46398 16.31388 16.18795 16.19203 9.021695 15.15775 16.91468 17.25826 18.21913 16.72717 15.73327 17.57794 17.76709 18.09434 16.61008
16.75741 16.45836 15.64351 16.45019 16.46398 16.31388 16.18795 16.19203 9.021695 15.15775 16.91468 17.25827 18.21952 16.72761 15.73329 17.57797 17.7717 18.09404 16.6116
16.75741 16.45836 15.64351 16.45019 16.46398 16.31388 16.18795 16.19203 9.021695 15.15775 16.91468 17.26027 18.21919 16.72809 15.73788 17.57803 17.77173 18.09393 16.61153
16.75735 16.45836 15.64351 16.45019 16.46398 16.31388 16.18795 16.19203 9.021695 15.15775 16.91468 17.34492 18.21919 16.72914 15.73824 17.59294 17.77275 18.09463 16.61269
16.75722 16.45836 15.64351 16.45019 16.46398 16.31388 16.18795 16.19203 9.021695 15.15775 16.91468 17.34492 18.21892 16.72884 15.73806 17.59298 17.85855 18.09521 16.61272
16.75735 16.45836 15.64351 16.45019 16.46398 16.31388 16.18795 16.19203 9.021695 15.15775 16.91468 17.34481 18.21894 16.72884 15.73927 17.59334 17.85857 18.09495 16.61296
16.75849 16.45836 15.64351 16.45019 16.46398 16.31388 16.18795 16.19203 9.021695 15.15775 16.91468 17.34517 18.21887 16.73154 15.73928 17.59344 17.85957 18.0959 16.613
16.75824 16.45836 15.64351 16.45019 16.46398 16.31388 16.18795 16.19203 9.021695 15.15775 16.91468 17.34696 18.21887 16.73134 15.82443 17.66857 17.85947 18.09784 16.61286
16.75806 16.45836 15.64351 16.45019 16.46398 16.31388 16.18795 16.19203 9.021695 15.15775 16.91468 17.34758 18.21872 16.73727 15.82531 17.67079 17.85947 18.10333 16.61293
16.75801 16.45836 15.64351 16.45019 16.46398 16.31388 16.18795 16.19203 9.021695 15.15775 16.91468 17.34745 18.21867 16.73705 15.82544 17.67447 17.86073 18.18989 16.61375
16.75793 16.45836 15.64351 16.45019 16.46398 16.31388 16.18795 16.19203 9.021695 15.15775 16.91468 17.34746 18.21866 16.73696 15.82785 17.67448 17.86313 18.18976 16.61377
16.76202 16.45836 15.64351 16.45019 16.46398 16.31388 16.18795 16.19203 9.021695 15.15775 16.91468 17.34746 18.30918 16.73686 15.82792 17.67601 17.86322 18.18971 16.61901
16.76274 16.45836 15.64351 16.45019 16.46398 16.31388 16.18795 16.19203 9.021695 15.15775 16.91468 17.34747 18.31097 16.73788 15.82792 17.68223 17.86527 18.19106 16.61935
16.76301 16.45836 15.64351 16.45019 16.46398 16.31388 16.18795 16.19203 9.021695 15.15775 16.91468 17.34735 18.3148 16.73784 15.82792 17.68797 17.86528 18.19091 16.61929
16.76299 16.45836 15.64351 16.45019 16.46398 16.31388 16.18795 16.19203 9.021695 15.15775 16.91468 17.34738 18.31554 16.73914 15.82795 17.69052 17.86554 18.19084 16.6193
16.85181 16.45836 15.64351 16.45019 16.46398 16.31388 16.18795 16.19203 9.021695 15.15775 16.91468 17.3471 18.31625 16.74094 15.82959 17.69134 17.87013 18.19078 16.6203
16.85169 16.45836 15.64351 16.45019 16.46398 16.31388 16.18795 16.19203 9.021695 15.15775 16.91468 17.35371 18.31662 16.82251 15.82925 17.69298 17.8704 18.19066 16.70658
16.8517 16.45836 15.64351 16.45019 16.46398 16.31388 16.18795 16.19203 9.021695 15.15775 16.91468 17.35504 18.31674 16.82216 15.82916 17.76925 17.87039 18.19067 16.70673
16.85203 16.45836 15.64351 16.45019 16.46398 16.31388 16.18795 16.19203 9.021695 15.15775 16.91468 17.35505 18.31689 16.8222 15.83366 17.76916 17.95636 18.19091 16.7074
16.85375 16.45836 15.64351 16.45019 16.46398 16.31388 16.18795 16.19203 9.021695 15.15775 16.91468 17.35506 18.3169 16.82208 15.83444 17.77226 17.95668 18.19388 16.71006
16.85305 16.45836 15.64351 16.45019 16.46398 16.31388 16.18795 16.19203 9.021695 15.15775 16.91468 17.43943 18.31698 16.82201 15.83515 17.77457 17.95691 18.19409 16.70966
16.85291 16.45836 15.64351 16.45019 16.46398 16.31388 16.18795 16.19203 9.021695 15.15775 16.91468 17.44154 18.31705 16.8218 15.92006 17.78059 17.95749 18.19426 16.7096
16.85375 16.45836 15.64351 16.45019 16.46398 16.31388 16.18795 16.19203 9.021695 15.15775 16.91468 17.44161 18.31707 16.82178 15.91985 17.78083 17.95749 18.19465 16.70951
16.85377 16.45836 15.64351 16.45019 16.46398 16.31388 16.18795 16.19203 9.021695 15.15775 16.91468 17.4427 18.3171 16.82148 15.91982 17.78521 17.95813 18.19449 16.70947
16.85365 16.45836 15.64351 16.45019 16.46398 16.31388 16.18795 16.19203 9.021695 15.15775 16.91468 17.44269 18.31708 16.8328 15.92107 17.86096 17.95784 18.19538 16.70947
16.85339 16.45836 15.64351 16.45019 16.46398 16.31388 16.18795 16.19203 9.021695 15.15775 16.91468 17.44305 18.31708 16.83273 15.92075 17.86728 17.95884 18.1964 16.71078
16.85796 16.45836 15.64351 16.45019 16.46398 16.31388 16.18795 16.19203 9.021695 15.15775 16.91468 17.44243 18.31725 16.83275 15.92054 17.8674 17.95884 18.19791 16.71078
16.85911 16.45836 15.64351 16.45019 16.46398 16.31388 16.18795 16.19203 9.021695 15.15775 16.91468 17.44227 18.40277 16.83277 15.92114 17.86733 17.95968 18.29215 16.71048
16.85906 16.45836 15.64351 16.45019 16.46398 16.31388 16.18795 16.19203 9.021695 15.15775 16.91468 17.44223 18.40777 16.83252 15.92321 17.86898 17.9606 18.29205 16.71023
16.85892 16.45836 15.64351 16.45019 16.46398 16.31388 16.18795 16.19203 9.021695 15.15775 16.91468 17.44273 18.40748 16.83254 15.92311 17.87196 17.96266 18.29226 16.70979
16.94682 16.45836 15.64351 16.45019 16.46398 16.31388 16.18795 16.19203 9.021695 15.15775 16.91468 17.4428 18.40749 16.83254 15.92283 17.87778 17.96244 18.29231 16.71503
16.94742 16.45836 15.64351 16.45019 16.46398 16.31388 16.18795 16.19203 9.021695 15.15775 16.91468 17.44281 18.41529 16.91404 15.92352 17.87905 17.96693 18.29233 16.71503
16.94741 16.45836 15.64351 16.45019 16.46398 16.31388 16.18795 16.19203 9.021695 15.15775 16.91468 17.44282 18.41711 16.91847 15.92327 17.87911 17.96697 18.29225 16.71574
16.94751 16.45836 15.64351 16.45019 16.46398 16.31388 16.18795 16.19203 9.021695 15.15775 16.91468 17.44886 18.41703 16.91798 15.92263 17.88143 18.05287 18.29204 16.71573
16.9476 16.45836 15.64351 16.45019 16.46398 16.31388 16.18795 16.19203 9.021695 15.15775 16.91468 17.4501 18.41851 16.9197 15.92263 17.88439 18.05298 18.29192 16.71527
16.9476 16.45836 15.64351 16.45019 16.46398 16.31388 16.18795 16.19203 9.021695 15.15775 16.91468 17.4499 18.41847 16.92085 15.92251 17.95916 18.05302 18.29193 16.80128
16.9484 16.45836 15.64351 16.45019 16.46398 16.31388 16.18795 16.19203 9.021695 15.15775 16.91468 17.53437 18.41935 16.92214 15.92824 17.96254 18.05404 18.29193 16.80116
16.94845 16.45836 15.64351 16.45019 16.46398 16.31388 16.18795 16.19203 9.021695 15.15775 16.91468 17.53504 18.41941 16.92257 15.92849 17.96605 18.05408 18.29181 16.80189
16.94824 16.45836 15.64351 16.45019 16.46398 16.31388 16.18795 16.19203 9.021695 15.15775 16.91468 17.53721 18.42016 16.92257 15.92845 17.96592 18.05421 18.29191 16.80178
16.95032 16.45836 15.64351 16.45019 16.46398 16.31388 16.18795 16.19203 9.021695 15.15775 16.91468 17.53921 18.42017 16.92856 15.92849 17.96605 18.05423 18.29197 16.80171
16.94972 16.45836 15.64351 16.45019 16.46398 16.31388 16.18795 16.19203 9.021695 15.15775 16.91468 17.53922 18.42095 16.92847 16.01353 17.97169 18.05447 18.29193 16.80206
16.94966 16.45836 15.64351 16.45019 16.46398 16.31388 16.18795 16.19203 9.021695 15.15775 16.91468 17.53917 18.42095 16.9311 16.01425 17.97703 18.05811 18.29193 16.80171
16.94936 16.45836 15.64351 16.45019 16.46398 16.31388 16.18795 16.19203 9.021695 15.15775 16.91468 17.53909 18.42043 16.93112 16.01409 17.9772 18.05859 18.29167 16.80157
16.94918 16.45836 15.64351 16.45019 16.46398 16.31388 16.18795 16.19203 9.021695 15.15775 16.91468 17.54065 18.42074 16.9322 16.01416 18.05497 18.05882 18.29167 16.80419
16.94913 16.45836 15.64351 16.45019 16.46398 16.31388 16.18795 16.19203 9.021695 15.15775 16.91468 17.54069 18.50608 16.93221 16.01474 18.05505 18.05989 18.29169 16.80316
16.9495 16.45836 15.64351 16.45019 16.46398 16.31388 16.18795 16.19203 9.021695 15.15775 16.91468 17.54052 18.51136 16.93318 16.01438 18.05756 18.06059 18.29075 16.80324
16.9496 16.45836 15.64351 16.45019 16.46398 16.31388 16.18795 16.19203 9.021695 15.15775 16.91468 17.54059 18.51136 16.93296 16.01571 18.05896 18.06266 18.29075 16.8038
16.95408 16.45836 15.64351 16.45019 16.46398 16.31388 16.18795 16.19203 9.021695 15.15775 16.91468 17.54049 18.51137 17.01435 16.01562 18.05945 18.0655 18.2908 16.8038
17.04281 16.45836 15.64351 16.45019 16.46398 16.31388 16.18795 16.19203 9.021695 15.15775 16.91468 17.54573 18.51159 17.01506 16.01555 18.05945 18.156 18.29076 16.80385
17.04266 16.45836 15.64351 16.45019 16.46398 16.31388 16.18795 16.19203 9.021695 15.15775 16.91468 17.5465 18.5115 17.01476 16.01864 18.06186 18.15617 18.29053 16.81024
17.04256 16.45836 15.64351 16.45019 16.46398 16.31388 16.18795 16.19203 9.021695 15.15775 16.91468 17.54578 18.5136 17.01477 16.01844 18.06171 18.15625 18.29052 16.81018
17.04252 16.45836 15.64351 16.45019 16.46398 16.31388 16.18795 16.19203 9.021695 15.15775 16.91468 17.54578 18.5136 17.01655 16.01847 18.0699 18.15618 18.29027 16.81013
17.04364 16.45836 15.64351 16.45019 16.46398 16.31388 16.18795 16.19203 9.021695 15.15775 16.91468 17.54631 18.51517 17.01598 16.01877 18.0699 18.15619 18.38221 16.81013
17.04348 16.45836 15.64351 16.45019 16.46398 16.31388 16.18795 16.19203 9.021695 15.15775 16.91468 17.5462 18.51517 17.01614 16.02334 18.07206 18.15619 18.38418 16.80993
17.04317 16.45836 15.64351 16.45019 16.46398 16.31388 16.18795 16.19203 9.021695 15.15775 16.91468 17.63073 18.51517 17.01602 16.02326 18.14787 18.15671 18.38509 16.89597
17.04389 16.45836 15.64351 16.45019 16.46398 16.31388 16.18795 16.19203 9.021695 15.15775 16.91468 17.63201 18.51501 17.01593 16.0236 18.14787 18.15681 18.38701 16.89658
17.04418 16.45836 15.64351 16.45019 16.46398 16.31388 16.18795 16.19203 9.021695 15.15775 16.91468 17.63201 18.51655 17.01578 16.10853 18.15253 18.15665 18.38752 16.89695
17.04331 16.45836 15.64351 16.45019 16.46398 16.31388 16.18795 16.19203 9.021695 15.15775 16.91468 17.63183 18.51664 17.01685 16.10821 18.15264 18.15648 18.3879 16.89678
17.04372 16.45836 15.64351 16.45019 16.46398 16.31388 16.18795 16.19203 9.021695 15.15775 16.91468 17.63262 18.61131 17.01681 16.10822 18.15267 18.15628 18.3885 16.897
17.04458 16.45836 15.64351 16.45019 16.46398 16.31388 16.18795 16.19203 9.021695 15.15775 16.91468 17.6327 18.61209 17.02257 16.10935 18.1542 18.15623 18.3885 16.89789
17.04464 16.45836 15.64351 16.45019 16.46398 16.31388 16.18795 16.19203 9.021695 15.15775 16.91468 17.63479 18.61212 17.02223 16.10936 18.15757 18.15613 18.3888 16.8979
17.04459 16.45836 15.64351 16.45019 16.46398 16.31388 16.18795 16.19203 9.021695 15.15775 16.91468 17.63606 18.61212 17.02719 16.10937 18.15757 18.15637 18.38898 16.89782
17.04624 16.45836 15.64351 16.45019 16.46398 16.31388 16.18795 16.19203 9.021695 15.15775 16.91468 17.63605 18.61205 17.03121 16.10995 18.1576 18.1563 18.38884 16.90054
17.04611 16.45836 15.64351 16.45019 16.46398 16.31388 16.18795 16.19203 9.021695 15.15775 16.91468 17.63605 18.61196 17.03123 16.11056 18.16318 18.1563 18.38894 16.9005
17.04619 16.45836 15.64351 16.45019 16.46398 16.31388 16.18795 16.19203 9.021695 15.15775 16.91468 17.63607 18.61441 17.03065 16.11204 18.16572 18.15618 18.38893 16.90045
17.04619 16.45836 15.64351 16.45019 16.46398 16.31388 16.18795 16.19203 9.021695 15.15775 16.91468 17.64217 18.61448 17.03001 16.11365 18.16902 18.15609 18.38861 16.90046
17.0506 16.45836 15.64351 16.45019 16.46398 16.31388 16.18795 16.19203 9.021695 15.15775 16.91468 17.64236 18.61439 17.03001 16.11368 18.24409 18.15605 18.38861 16.90087
17.13855 16.45836 15.64351 16.45019 16.46398 16.31388 16.18795 16.19203 9.021695 15.15775 16.91468 17.6424 18.61427 17.11226 16.11602 18.24676 18.15592 18.38859 16.90082
17.13855 16.45836 15.64351 16.45019 16.46398 16.31388 16.18795 16.19203 9.021695 15.15775 16.91468 17.64236 18.61432 17.11256 16.11594 18.24686 18.15586 18.38832 16.90611
17.13875 16.45836 15.64351 16.45019 16.46398 16.31388 16.18795 16.19203 9.021695 15.15775 16.91468 17.64176 18.61547 17.11249 16.1163 18.24852 18.15576 18.4749 16.90611
17.13847 16.45836 15.64351 16.45019 16.46398 16.31388 16.18795 16.19203 9.021695 15.15775 16.91468 17.72622 18.61547 17.11243 16.1163 18.25139 18.15584 18.48033 16.90613
17.13849 16.45836 15.64351 16.45019 16.46398 16.31388 16.18795 16.19203 9.021695 15.15775 16.91468 17.72699 18.61577 17.11244 16.12087 18.25139 18.24195 18.48031 16.90609
17.13844 16.45836 15.64351 16.45019 16.46398 16.31388 16.18795 16.19203 9.021695 15.15775 16.91468 17.72706 18.61578 17.11245 16.12095 18.25164 18.24642 18.48034 16.99288
17.13884 16.45836 15.64351 16.45019 16.46398 16.31388 16.18795 16.19203 9.021695 15.15775 16.91468 17.7273 18.61578 17.21023 16.20587 18.25333 18.24948 18.4822 16.99288
17.13871 16.45836 15.64351 16.45019 16.46398 16.31388 16.18795 16.19203 9.021695 15.15775 16.91468 17.72687 18.6173 17.20992 16.20581 18.25333 18.25243 18.48658 16.9928
17.13845 16.45836 15.64351 16.45019 16.46398 16.31388 16.18795 16.19203 9.021695 15.15775 16.91468 17.72814 18.70293 17.21312 16.20614 18.25364 18.25303 18.48758 16.99345
17.13835 16.45836 15.64351 16.45019 16.46398 16.31388 16.18795 16.19203 9.021695 15.15775 16.91468 17.72814 18.70314 17.21263 16.20644 18.26136 18.25343 18.4875 16.99335
17.13825 16.45836 15.64351 16.45019 16.46398 16.31388 16.18795 16.19203 9.021695 15.15775 16.91468 17.72799 18.704 17.21262 16.2063 18.2622 18.25334 18.4874 16.99331
17.1388 16.45836 15.64351 16.45019 16.46398 16.31388 16.18795 16.19203 9.021695 15.15775 16.91468 17.72978 18.70872 17.21232 16.20621 18.33954 18.25334 18.48883 16.99307
17.13885 16.45836 15.64351 16.45019 16.46398 16.31388 16.18795 16.19203 9.021695 15.15775 16.91468 17.7297 18.70864 17.21238 16.20673 18.34214 18.25337 18.48876 16.99363
17.1396 16.45836 15.64351 16.45019 16.46398 16.31388 16.18795 16.19203 9.021695 15.15775 16.91468 17.7297 18.70813 17.21221 16.20667 18.34312 18.25349 18.48945 16.99385
17.14018 16.45836 15.64351 16.45019 16.46398 16.31388 16.18795 16.19203 9.021695 15.15775 16.91468 17.72959 18.70796 17.21221 16.20668 18.34527 18.25331 18.48945 16.99385
17.14463 16.45836 15.64351 16.45019 16.46398 16.31388 16.18795 16.19203 9.021695 15.15775 16.91468 17.7295 18.70781 17.21218 16.20714 18.3454 18.25336 18.48946 16.99383
17.14429 16.45836 15.64351 16.45019 16.46398 16.31388 16.18795 16.19203 9.021695 15.15775 16.91468 17.73027 18.70771 17.21185 16.20823 18.35076 18.25323 18.48998 16.99464
17.14363 16.45836 15.64351 16.45019 16.46398 16.31388 16.18795 16.19203 9.021695 15.15775 16.91468 17.73028 18.70771 17.22063 16.20835 18.35081 18.25323 18.48997 16.99567
17.14796 16.45836 15.64351 16.45019 16.46398 16.31388 16.18795 16.19203 9.021695 15.15775 16.91468 17.73554 18.70862 17.22099 16.20904 18.35156 18.25317 18.49038 16.9956
17.14773 16.45836 15.64351 16.45019 16.46398 16.31388 16.18795 16.19203 9.021695 15.15775 16.91468 17.73546 18.70876 17.22084 16.20905 18.35298 18.2532 18.49038 16.998
17.23506 16.45836 15.64351 16.45019 16.46398 16.31388 16.18795 16.19203 9.021695 15.15775 16.91468 17.82096 18.70876 17.22085 16.20901 18.35891 18.25311 18.49038 16.99802
17.23507 16.45836 15.64351 16.45019 16.46398 16.31388 16.18795 16.19203 9.021695 15.15775 16.91468 17.82096 18.71096 17.22086 16.21016 18.35876 18.33903 18.49064 16.99797
17.23507 16.45836 15.64351 16.45019 16.46398 16.31388 16.18795 16.19203 9.021695 15.15775 16.91468 17.82067 18.71065 17.22065 16.2121 18.43549 18.34329 18.49041 16.99774
17.23582 16.45836 15.64351 16.45019 16.46398 16.31388 16.18795 16.19203 9.021695 15.15775 16.91468 17.82027 18.71135 17.29895 16.21211 18.43549 18.34321 18.57656 16.99748
17.23582 16.45836 15.64351 16.45019 16.46398 16.31388 16.18795 16.19203 9.021695 15.15775 16.91468 17.82146 18.71127 17.29895 16.21151 18.45208 18.34323 18.57684 17.0025
17.23582 16.45836 15.64351 16.45019 16.46398 16.31388 16.18795 16.19203 9.021695 15.15775 16.91468 17.82147 18.71115 17.30188 16.21606 18.45234 18.34323 18.58237 17.0023
17.2359 16.45836 15.64351 16.45019 16.46398 16.31388 16.18795 16.19203 9.021695 15.15775 16.91468 17.82148 18.71238 17.30316 16.30091 18.45224 18.35102 18.5823 17.0022
17.2359 16.45836 15.64351 16.45019 16.46398 16.31388 16.18795 16.19203 9.021695 15.15775 16.91468 17.82144 18.71239 17.30272 16.30092 18.45347 18.35088 18.58229 17.08837
17.23574 16.45836 15.64351 16.45019 16.46398 16.31388 16.18795 16.19203 9.021695 15.15775 16.91468 17.82284 18.79805 17.30257 16.30092 18.45355 18.35307 18.58255 17.08859
17.23518 16.45836 15.64351 16.45019 16.46398 16.31388 16.18795 16.19203 9.021695 15.15775 16.91468 17.82279 18.79806 17.30243 16.30208 18.45761 18.35424 18.58464 17.08881
17.23506 16.45836 15.64351 16.45019 16.46398 16.31388 16.18795 16.19203 9.021695 15.15775 16.91468 17.82365 18.7983 17.30294 16.30195 18.45741 18.35417 18.58464 17.08866
17.23968 16.45836 15.64351 16.45019 16.46398 16.31388 16.18795 16.19203 9.021695 15.15775 16.91468 17.82545 18.79844 17.30294 16.30188 18.45741 18.35417 18.58451 17.08915
17.23979 16.45836 15.64351 16.45019 16.46398 16.31388 16.18795 16.19203 9.021695 15.15775 16.91468 17.82552 18.79986 17.30272 16.30197 18.46043 18.35484 18.58555 17.08916
17.2396 16.45836 15.64351 16.45019 16.46398 16.31388 16.18795 16.19203 9.021695 15.15775 16.91468 17.82553 18.80444 17.30219 16.30152 18.46197 18.35486 18.58556 17.08894
17.23966 16.45836 15.64351 16.45019 16.46398 16.31388 16.18795 16.19203 9.021695 15.15775 16.91468 17.82542 18.80445 17.3022 16.30149 18.46197 18.35544 18.58556 17.08894
17.2397 16.45836 15.64351 16.45019 16.46398 16.31388 16.18795 16.19203 9.021695 15.15775 16.91468 17.8276 18.80431 17.30307 16.30145 18.46898 18.35534 18.5855 17.08955
17.24055 16.45836 15.64351 16.45019 16.46398 16.31388 16.18795 16.19203 9.021695 15.15775 16.91468 17.82739 18.80431 17.30328 16.30451 18.55283 18.35534 18.58658 17.08941
17.24273 16.45836 15.64351 16.45019 16.46398 16.31388 16.18795 16.19203 9.021695 15.15775 16.91468 17.82753 18.80543 17.30298 16.30481 18.55457 18.35608 18.58677 17.09059
17.24358 16.45836 15.64351 16.45019 16.46398 16.31388 16.18795 16.19203 9.021695 15.15775 16.91468 17.82746 18.80543 17.30854 16.3051 18.55457 18.35599 18.58699 17.09055
17.24537 16.45836 15.64351 16.45019 16.46398 16.31388 16.18795 16.19203 9.021695 15.15775 16.91468 17.82746 18.80544 17.30952 16.30565 18.55454 18.35597 18.58745 17.09131
17.24536 16.45836 15.64351 16.45019 16.46398 16.31388 16.18795 16.19203 9.021695 15.15775 16.91468 17.82739 18.80544 17.30938 16.30615 18.55595 18.35638 18.58745 17.09132
17.33761 16.45836 15.64351 16.45019 16.46398 16.31388 16.18795 16.19203 9.021695 15.15775 16.91468 17.833 18.80669 17.30939 16.30655 18.55787 18.35638 18.58731 17.09136
17.33747 16.45836 15.64351 16.45019 16.46398 16.31388 16.18795 16.19203 9.021695 15.15775 16.91468 17.833 18.80667 17.31099 16.30655 18.55956 18.35626 18.58731 17.09221
17.33744 16.45836 15.64351 16.45019 16.46398 16.31388 16.18795 16.19203 9.021695 15.15775 16.91468 17.83277 18.80937 17.31102 16.30857 18.56097 18.44226 18.67438 17.09469
17.33744 16.45836 15.64351 16.45019 16.46398 16.31388 16.18795 16.19203 9.021695 15.15775 16.91468 17.91698 18.80937 17.39215 16.3099 18.568 18.44247 18.67438 17.09463
17.3375 16.45836 15.64351 16.45019 16.46398 16.31388 16.18795 16.19203 9.021695 15.15775 16.91468 17.91746 18.81026 17.39242 16.31692 18.56794 18.44691 18.67425 17.09446
17.3375 16.45836 15.64351 16.45019 16.46398 16.31388 16.18795 16.19203 9.021695 15.15775 16.91468 17.91764 18.81026 17.39224 16.40168 18.5716 18.44691 18.6796 17.09974
17.33737 16.45836 15.64351 16.45019 16.46398 16.31388 16.18795 16.19203 9.021695 15.15775 16.91468 17.91851 18.81025 17.39463 16.40205 18.57512 18.44691 18.6796 17.09962
17.33723 16.45836 15.64351 16.45019 16.46398 16.31388 16.18795 16.19203 9.021695 15.15775 16.91468 17.91851 18.89594 17.39736 16.40228 18.57509 18.44689 18.67998 17.18576
17.33681 16.45836 15.64351 16.45019 16.46398 16.31388 16.18795 16.19203 9.021695 15.15775 16.91468 17.91833 18.89594 17.39743 16.40225 18.58094 18.44955 18.67984 17.18532
17.33673 16.45836 15.64351 16.45019 16.46398 16.31388 16.18795 16.19203 9.021695 15.15775 16.91468 17.91937 18.89565 17.39723 16.40221 18.65555 18.44953 18.67985 17.18516
17.33675 16.45836 15.64351 16.45019 16.46398 16.31388 16.18795 16.19203 9.021695 15.15775 16.91468 17.91928 18.89681 17.39693 16.40222 18.65613 18.44959 18.67985 17.18526
17.33689 16.45836 15.64351 16.45019 16.46398 16.31388 16.18795 16.19203 9.021695 15.15775 16.91468 17.91922 18.89687 17.39701 16.40208 18.65614 18.45107 18.67962 17.18647
17.3368 16.45836 15.64351 16.45019 16.46398 16.31388 16.18795 16.19203 9.021695 15.15775 16.91468 17.92042 18.90245 17.39695 16.40296 18.65616 18.45108 18.67951 17.18629
17.33681 16.45836 15.64351 16.45019 16.46398 16.31388 16.18795 16.19203 9.021695 15.15775 16.91468 17.92116 18.90246 17.39865 16.40243 18.65606 18.45108 18.68207 17.18629
17.33672 16.45836 15.64351 16.45019 16.46398 16.31388 16.18795 16.19203 9.021695 15.15775 16.91468 17.9211 18.90239 17.39848 16.40243 18.65605 18.45219 18.68207 17.18625
17.33663 16.45836 15.64351 16.45019 16.46398 16.31388 16.18795 16.19203 9.021695 15.15775 16.91468 17.92238 18.90372 17.39837 16.40225 18.65636 18.45237 18.68208 17.18556
17.33657 16.45836 15.64351 16.45019 16.46398 16.31388 16.18795 16.19203 9.021695 15.15775 16.91468 17.92236 18.90378 17.39834 16.40227 18.6567 18.4526 18.68291 17.18562
17.33658 16.45836 15.64351 16.45019 16.46398 16.31388 16.18795 16.19203 9.021695 15.15775 16.91468 17.92236 18.90381 17.39834 16.40228 18.65742 18.45342 18.68291 17.18562
17.33656 16.45836 15.64351 16.45019 16.46398 16.31388 16.18795 16.19203 9.021695 15.15775 16.91468 17.9245 18.90367 17.39835 16.40221 18.65898 18.45339 18.68299 17.18563
17.33655 16.45836 15.64351 16.45019 16.46398 16.31388 16.18795 16.19203 9.021695 15.15775 16.91468 17.92452 18.90362 17.40371 16.40221 18.66184 18.45339 18.68296 17.18571
17.33648 16.45836 15.64351 16.45019 16.46398 16.31388 16.18795 16.19203 9.021695 15.15775 16.91468 17.92977 18.90356 17.40491 16.40222 18.66328 18.54007 18.68366 17.18867
17.4288 16.45836 15.64351 16.45019 16.46398 16.31388 16.18795 16.19203 9.021695 15.15775 16.91468 18.01419 18.9034 17.40586 16.40223 18.6672 18.53994 18.68366 17.18873
17.43048 16.45836 15.64351 16.45019 16.46398 16.31388 16.18795 16.19203 9.021695 15.15775 16.91468 18.01409 18.90371 17.48686 16.4023 18.67389 18.53997 18.7701 17.18861
17.43141 16.45836 15.64351 16.45019 16.46398 16.31388 16.18795 16.19203 9.021695 15.15775 16.91468 18.01572 18.90379 17.48674 16.49177 18.67375 18.54434 18.7701 17.18874
17.43204 16.45836 15.64351 16.45019 16.46398 16.31388 16.18795 16.19203 9.021695 15.15775 16.91468 18.01573 18.90466 17.48839 16.49552 18.75408 18.54436 18.76997 17.18959
17.43332 16.45836 15.64351 16.45019 16.46398 16.31388 16.18795 16.19203 9.021695 15.15775 16.91468 18.01573 18.90686 17.4883 16.49535 18.75414 18.54421 18.77024 17.19096
17.43417 16.45836 15.64351 16.45019 16.46398 16.31388 16.18795 16.19203 9.021695 15.15775 16.91468 18.01568 18.90686 17.48821 16.49769 18.75415 18.54462 18.77634 17.19252
17.4344 16.45836 15.64351 16.45019 16.46398 16.31388 16.18795 16.19203 9.021695 15.15775 16.91468 18.01585 18.99238 17.48907 16.49825 18.75413 18.5441 18.77631 17.19501
17.4344 16.45836 15.64351 16.45019 16.46398 16.31388 16.18795 16.19203 9.021695 15.15775 16.91468 18.01586 18.99226 17.4886 16.4984 18.75404 18.54409 18.77631 17.28637
17.43446 16.45836 15.64351 16.45019 16.46398 16.31388 16.18795 16.19203 9.021695 15.15775 16.91468 18.01604 18.99215 17.48833 16.49894 18.75442 18.54386 18.77631 17.28625
17.43447 16.45836 15.64351 16.45019 16.46398 16.31388 16.18795 16.19203 9.021695 15.15775 16.91468 18.02032 18.99215 17.49096 16.49938 18.75452 18.54362 18.77631 17.28598
17.43453 16.45836 15.64351 16.45019 16.46398 16.31388 16.18795 16.19203 9.021695 15.15775 16.91468 18.02054 18.99253 17.49097 16.4997 18.75461 18.54581 18.77686 17.28598
17.43454 16.45836 15.64351 16.45019 16.46398 16.31388 16.18795 16.19203 9.021695 15.15775 16.91468 18.0208 18.99345 17.49049 16.49934 18.75461 18.5455 18.77706 17.28585
17.4343 16.45836 15.64351 16.45019 16.46398 16.31388 16.18795 16.19203 9.021695 15.15775 16.91468 18.02129 18.99959 17.49049 16.49948 18.75475 18.54575 18.77687 17.28585
17.4343 16.45836 15.64351 16.45019 16.46398 16.31388 16.18795 16.19203 9.021695 15.15775 16.91468 18.02162 18.99944 17.49037 16.49949 18.75477 18.54575 18.77886 17.28585
17.4344 16.45836 15.64351 16.45019 16.46398 16.31388 16.18795 16.19203 9.021695 15.15775 16.91468 18.02221 18.99937 17.49176 16.49962 18.75477 18.54575 18.77886 17.28565
17.43441 16.45836 15.64351 16.45019 16.46398 16.31388 16.18795 16.19203 9.021695 15.15775 16.91468 18.02342 18.99937 17.49151 16.49949 18.75477 18.54575 18.77887 17.28557
17.43441 16.45836 15.64351 16.45019 16.46398 16.31388 16.18795 16.19203 9.021695 15.15775 16.91468 18.02417 18.9992 17.49151 16.49934 18.75513 18.54701 18.77926 17.28536
17.43424 16.45836 15.64351 16.45019 16.46398 16.31388 16.18795 16.19203 9.021695 15.15775 16.91468 18.02408 18.99918 17.49145 16.49935 18.7552 18.54691 18.77929 17.28537
17.43425 16.45836 15.64351 16.45019 16.46398 16.31388 16.18795 16.19203 9.021695 15.15775 16.91468 18.02777 18.99915 17.49145 16.49935 18.75522 18.54723 18.77926 17.28549
17.52224 16.45836 15.64351 16.45019 16.46398 16.31388 16.18795 16.19203 9.021695 15.15775 16.91468 18.11711 18.99902 17.49145 16.49917 18.8356 18.54722 18.77985 17.2853
17.52657 16.45836 15.64351 16.45019 16.46398 16.31388 16.18795 16.19203 9.021695 15.15775 16.91468 18.11693 19.00046 17.4987 16.49917 18.84233 18.54705 18.77994 17.28483
17.52626 16.45836 15.64351 16.45019 16.46398 16.31388 16.18795 16.19203 9.021695 15.15775 16.91468 18.11701 19.00099 17.49885 16.49885 18.8463 18.54819 18.77994 17.28476
17.52603 16.45836 15.64351 16.45019 16.46398 16.31388 16.18795 16.19203 9.021695 15.15775 16.91468 18.11702 19.00143 17.49885 16.49876 18.84932 18.63412 18.77961 17.28478
17.52767 16.45836 15.64351 16.45019 16.46398 16.31388 16.18795 16.19203 9.021695 15.15775 16.91468 18.11695 19.09771 17.49885 16.58366 18.85067 18.63398 18.86623 17.28474
17.5328 16.45836 15.64351 16.45019 16.46398 16.31388 16.18795 16.19203 9.021695 15.15775 16.91468 18.11687 19.09862 17.58003 16.5882 18.85195 18.63356 18.86623 17.28461
17.53381 16.45836 15.64351 16.45019 16.46398 16.31388 16.18795 16.19203 9.021695 15.15775 16.91468 18.11688 19.09862 17.58122 16.58821 18.85267 18.63344 18.86655 17.28449
17.53498 16.45836 15.64351 16.45019 16.46398 16.31388 16.18795 16.19203 9.021695 15.15775 16.91468 18.11689 19.09807 17.58123 16.5881 18.85342 18.63406 18.86742 17.28438
17.53498 16.45836 15.64351 16.45019 16.46398 16.31388 16.18795 16.19203 9.021695 15.15775 16.91468 18.11667 19.09839 17.5816 16.5959 18.85311 18.6385 18.8686 17.28439
17.53499 16.45836 15.64351 16.45019 16.46398 16.31388 16.18795 16.19203 9.021695 15.15775 16.91468 18.11726 19.10338 17.58344 16.59833 18.85318 18.63866 18.87401 17.28439
17.53597 16.45836 15.64351 16.45019 16.46398 16.31388 16.18795 16.19203 9.021695 15.15775 16.91468 18.11726 19.10334 17.58344 16.59834 18.85326 18.63854 18.87378 17.28426
17.53566 16.45836 15.64351 16.45019 16.46398 16.31388 16.18795 16.19203 9.021695 15.15775 16.91468 18.11733 19.10289 17.5835 16.59977 18.85343 18.63842 18.87367 17.2843
17.53601 16.45836 15.64351 16.45019 16.46398 16.31388 16.18795 16.19203 9.021695 15.15775 16.91468 18.11734 19.10289 17.58348 16.59978 18.85354 18.63842 18.87368 17.37563
17.53598 16.45836 15.64351 16.45019 16.46398 16.31388 16.18795 16.19203 9.021695 15.15775 16.91468 18.11736 19.10438 17.58706 16.60073 18.85637 18.63835 18.87368 17.37778
17.53598 16.45836 15.64351 16.45019 16.46398 16.31388 16.18795 16.19203 9.021695 15.15775 16.91468 18.11721 19.10439 17.58691 16.60061 18.85637 18.63935 18.87456 17.37875
17.53598 16.45836 15.64351 16.45019 16.46398 16.31388 16.18795 16.19203 9.021695 15.15775 16.91468 18.11713 19.10439 17.58692 16.60047 18.931 18.63962 18.87444 17.38085
17.53637 16.45836 15.64351 16.45019 16.46398 16.31388 16.18795 16.19203 9.021695 15.15775 16.91468 18.11683 19.10438 17.58686 16.60088 18.93673 18.63946 18.87444 17.38125
17.53618 16.45836 15.64351 16.45019 16.46398 16.31388 16.18795 16.19203 9.021695 15.15775 16.91468 18.11675 19.10541 17.58686 16.60088 18.93681 18.64143 18.87445 17.38169
17.53618 16.45836 15.64351 16.45019 16.46398 16.31388 16.18795 16.19203 9.021695 15.15775 16.91468 18.11661 19.10542 17.58682 16.60088 18.9367 18.64133 18.87547 17.3817
17.53635 16.45836 15.64351 16.45019 16.46398 16.31388 16.18795 16.19203 9.021695 15.15775 16.91468 18.11661 19.10284 17.58683 16.60141 18.93965 18.64133 18.87547 17.38186
17.53635 16.45836 15.64351 16.45019 16.46398 16.31388 16.18795 16.19203 9.021695 15.15775 16.91468 18.20591 19.10273 17.58777 16.60146 18.94337 18.64197 18.87855 17.38201
17.53635 16.45836 15.64351 16.45019 16.46398 16.31388 16.18795 16.19203 9.021695 15.15775 16.91468 18.20811 19.10405 17.58724 16.60089 18.94337 18.64198 18.87765 17.38201
17.62425 16.45836 15.64351 16.45019 16.46398 16.31388 16.18795 16.19203 9.021695 15.15775 16.91468 18.20937 19.10405 17.58729 16.60117 18.94536 18.64198 18.87826 17.38209
17.62413 16.45836 15.64351 16.45019 16.46398 16.31388 16.18795 16.19203 9.021695 15.15775 16.91468 18.21015 19.10405 17.59292 16.60084 18.94528 18.64316 18.87826 17.38217
17.62414 16.45836 15.64351 16.45019 16.46398 16.31388 16.18795 16.19203 9.021695 15.15775 16.91468 18.2121 19.10406 17.59281 16.68572 18.94708 18.64251 18.87761 17.38216
17.62837 16.45836 15.64351 16.45019 16.46398 16.31388 16.18795 16.19203 9.021695 15.15775 16.91468 18.21286 19.10528 17.59253 16.68526 18.94724 18.64247 18.96424 17.38218
17.62837 16.45836 15.64351 16.45019 16.46398 16.31388 16.18795 16.19203 9.021695 15.15775 16.91468 18.21341 19.10518 17.59365 16.68569 18.94883 18.72842 18.96425 17.38218
17.62826 16.45836 15.64351 16.45019 16.46398 16.31388 16.18795 16.19203 9.021695 15.15775 16.91468 18.21393 19.10518 17.67493 16.68559 18.94915 18.72842 18.96508 17.38218
17.62826 16.45836 15.64351 16.45019 16.46398 16.31388 16.18795 16.19203 9.021695 15.15775 16.91468 18.21396 19.10518 17.67493 16.68996 18.95075 18.72872 18.96494 17.38219
17.62826 16.45836 15.64351 16.45019 16.46398 16.31388 16.18795 16.19203 9.021695 15.15775 16.91468 18.21396 19.10518 17.67495 16.68996 18.95175 18.72973 18.96512 17.38201
17.62835 16.45836 15.64351 16.45019 16.46398 16.31388 16.18795 16.19203 9.021695 15.15775 16.91468 18.214 19.10548 17.67641 16.68996 18.95302 18.731 18.96545 17.38202
17.62836 16.45836 15.64351 16.45019 16.46398 16.31388 16.18795 16.19203 9.021695 15.15775 16.91468 18.21401 19.10684 17.67641 16.68989 18.95302 18.73542 18.97086 17.3819
17.62836 16.45836 15.64351 16.45019 16.46398 16.31388 16.18795 16.19203 9.021695 15.15775 16.91468 18.21413 19.19245 17.67639 16.69019 19.02768 18.73542 18.97087 17.38191
17.63001 16.45836 15.64351 16.45019 16.46398 16.31388 16.18795 16.19203 9.021695 15.15775 16.91468 18.21414 19.19245 17.67628 16.69008 19.0346 18.73543 18.97075 17.38159
17.63001 16.45836 15.64351 16.45019 16.46398 16.31388 16.18795 16.19203 9.021695 15.15775 16.91468 18.21406 19.19245 17.6774 16.69092 19.0346 18.73544 18.97189 17.46755
17.63001 16.45836 15.64351 16.45019 16.46398 16.31388 16.18795 16.19203 9.021695 15.15775 16.91468 18.21396 19.19231 17.6773 16.6933 19.0346 18.73544 18.9721 17.47286
17.63104 16.45836 15.64351 16.45019 16.46398 16.31388 16.18795 16.19203 9.021695 15.15775 16.91468 18.21397 19.19231 17.678 16.6933 19.03516 18.73537 18.97211 17.47286
17.63088 16.45836 15.64351 16.45019 16.46398 16.31388 16.18795 16.19203 9.021695 15.15775 16.91468 18.21383 19.19491 17.67799 16.69499 19.03534 18.73631 18.97212 17.47288
17.63093 16.45836 15.64351 16.45019 16.46398 16.31388 16.18795 16.19203 9.021695 15.15775 16.91468 18.21383 19.19501 17.68028 16.69459 19.03829 18.73637 18.97212 17.47144
17.63218 16.45836 15.64351 16.45019 16.46398 16.31388 16.18795 16.19203 9.021695 15.15775 16.91468 18.21337 19.19495 17.68244 16.69451 19.03829 18.73637 18.97212 17.47135
17.63197 16.45836 15.64351 16.45019 16.46398 16.31388 16.18795 16.19203 9.021695 15.15775 16.91468 18.21336 19.20009 17.68244 16.69451 19.04233 18.73618 18.97242 17.47979
17.63194 16.45836 15.64351 16.45019 16.46398 16.31388 16.18795 16.19203 9.021695 15.15775 16.91468 18.21336 19.20082 17.68245 16.69452 19.04228 18.73601 18.97236 17.47979
17.63175 16.45836 15.64351 16.45019 16.46398 16.31388 16.18795 16.19203 9.021695 15.15775 16.91468 18.21333 19.20082 17.68232 16.69589 19.04229 18.73733 18.97237 17.48115
17.63177 16.45836 15.64351 16.45019 16.46398 16.31388 16.18795 16.19203 9.021695 15.15775 16.91468 18.21359 19.20082 17.68232 16.69589 19.04429 18.73917 18.97309 17.48116
17.63268 16.45836 15.64351 16.45019 16.46398 16.31388 16.18795 16.19203 9.021695 15.15775 16.91468 18.21303 19.20085 17.68456 16.69607 19.04455 18.73972 18.97309 17.48165
17.63268 16.45836 15.64351 16.45019 16.46398 16.31388 16.18795 16.19203 9.021695 15.15775 16.91468 18.29734 19.20092 17.68442 16.69617 19.04645 18.73971 18.97309 17.48165
17.63268 16.45836 15.64351 16.45019 16.46398 16.31388 16.18795 16.19203 9.021695 15.15775 16.91468 18.29741 19.20092 17.68441 16.69713 19.04673 18.74042 18.97512 17.48253
17.63269 16.45836 15.64351 16.45019 16.46398 16.31388 16.18795 16.19203 9.021695 15.15775 16.91468 18.30261 19.20218 17.68457 16.69713 19.04673 18.74086 18.97498 17.48251
17.72105 16.45836 15.64351 16.45019 16.46398 16.31388 16.18795 16.19203 9.021695 15.15775 16.91468 18.30246 19.20183 17.68388 16.69713 19.12294 18.82659 19.06147 17.48252
17.72105 16.45836 15.64351 16.45019 16.46398 16.31388 16.18795 16.19203 9.021695 15.15775 16.91468 18.30243 19.20145 17.68375 16.69713 19.12357 18.82622 19.0612 17.48252
17.72079 16.45836 15.64351 16.45019 16.46398 16.31388 16.18795 16.19203 9.021695 15.15775 16.91468 18.30245 19.20122 17.68968 16.69711 19.12931 18.82746 19.06121 17.48303
17.72079 16.45836 15.64351 16.45019 16.46398 16.31388 16.18795 16.19203 9.021695 15.15775 16.91468 18.30444 19.20122 17.7707 16.78199 19.13083 18.82723 19.06128 17.48303
17.72505 16.45836 15.64351 16.45019 16.46398 16.31388 16.18795 16.19203 9.021695 15.15775 16.91468 18.31122 19.20125 17.77024 16.78185 19.1304 18.82759 19.06116 17.48291
17.72506 16.45836 15.64351 16.45019 16.46398 16.31388 16.18795 16.19203 9.021695 15.15775 16.91468 18.31321 19.28679 17.77066 16.78239 19.13027 18.82821 19.06126 17.48291
17.72546 16.45836 15.64351 16.45019 16.46398 16.31388 16.18795 16.19203 9.021695 15.15775 16.91468 18.31321 19.287 17.77062 16.78229 19.13034 18.83264 19.06171 17.48338
17.72546 16.45836 15.64351 16.45019 16.46398 16.31388 16.18795 16.19203 9.021695 15.15775 16.91468 18.31317 19.28717 17.77017 16.78677 19.12994 18.83265 19.06255 17.48301
17.72547 16.45836 15.64351 16.45019 16.46398 16.31388 16.18795 16.19203 9.021695 15.15775 16.91468 18.31479 19.28831 17.77011 16.78677 19.13426 18.83226 19.06786 17.48286
17.72547 16.45836 15.64351 16.45019 16.46398 16.31388 16.18795 16.19203 9.021695 15.15775 16.91468 18.31479 19.28825 17.77133 16.78739 19.13426 18.8335 19.06776 17.48279
17.72536 16.45836 15.64351 16.45019 16.46398 16.31388 16.18795 16.19203 9.021695 15.15775 16.91468 18.31479 19.28826 17.77138 16.78739 19.13799 18.83341 19.06752 17.48279
17.72537 16.45836 15.64351 16.45019 16.46398 16.31388 16.18795 16.19203 9.021695 15.15775 16.91468 18.31555 19.28956 17.77132 16.78739 19.1399 18.83351 19.06747 17.48306
17.72729 16.45836 15.64351 16.45019 16.46398 16.31388 16.18795 16.19203 9.021695 15.15775 16.91468 18.31555 19.28962 17.77273 16.78739 19.14099 18.83337 19.06747 17.48259
17.72719 16.45836 15.64351 16.45019 16.46398 16.31388 16.18795 16.19203 9.021695 15.15775 16.91468 18.31552 19.29193 17.7727 16.78739 19.14064 18.83338 19.06722 17.48257
17.72719 16.45836 15.64351 16.45019 16.46398 16.31388 16.18795 16.19203 9.021695 15.15775 16.91468 18.31615 19.29147 17.77386 16.78739 19.14267 18.83329 19.06713 17.48253
17.72706 16.45836 15.64351 16.45019 16.46398 16.31388 16.18795 16.19203 9.021695 15.15775 16.91468 18.31612 19.29154 17.77373 16.78719 19.21762 18.83382 19.06721 17.56847
17.72659 16.45836 15.64351 16.45019 16.46398 16.31388 16.18795 16.19203 9.021695 15.15775 16.91468 18.31613 19.2965 17.7736 16.79021 19.21762 18.83366 19.06721 17.56837
17.72659 16.45836 15.64351 16.45019 16.46398 16.31388 16.18795 16.19203 9.021695 15.15775 16.91468 18.31687 19.29649 17.7748 16.79022 19.22044 18.83383 19.06721 17.56829
17.72742 16.45836 15.64351 16.45019 16.46398 16.31388 16.18795 16.19203 9.021695 15.15775 16.91468 18.31687 19.29649 17.77448 16.79018 19.22814 18.83458 19.06834 17.56837
17.72698 16.45836 15.64351 16.45019 16.46398 16.31388 16.18795 16.19203 9.021695 15.15775 16.91468 18.31687 19.29649 17.77447 16.79018 19.22814 18.83459 19.06882 17.57372
17.72698 16.45836 15.64351 16.45019 16.46398 16.31388 16.18795 16.19203 9.021695 15.15775 16.91468 18.31725 19.29676 17.77643 16.79018 19.22814 18.83459 19.06958 17.57375
17.72708 16.45836 15.64351 16.45019 16.46398 16.31388 16.18795 16.19203 9.021695 15.15775 16.91468 18.31725 19.29677 17.77611 16.7901 19.22819 18.83649 19.07031 17.57379
17.72694 16.45836 15.64351 16.45019 16.46398 16.31388 16.18795 16.19203 9.021695 15.15775 16.91468 18.4014 19.29677 17.7788 16.79002 19.22992 18.83631 19.07017 17.57362
17.72825 16.45836 15.64351 16.45019 16.46398 16.31388 16.18795 16.19203 9.021695 15.15775 16.91468 18.40181 19.30117 17.77863 16.7914 19.23023 18.92219 19.07011 17.57369
17.81598 16.45836 15.64351 16.45019 16.46398 16.31388 16.18795 16.19203 9.021695 15.15775 16.91468 18.40705 19.30124 17.77865 16.79124 19.23035 18.9222 19.07011 17.57359
17.81552 16.45836 15.64351 16.45019 16.46398 16.31388 16.18795 16.19203 9.021695 15.15775 16.91468 18.40705 19.30229 17.78443 16.79135 19.23035 18.92241 19.07011 17.57387
17.81552 16.45836 15.64351 16.45019 16.46398 16.31388 16.18795 16.19203 9.021695 15.15775 16.91468 18.40706 19.30352 17.86561 16.79108 19.23331 18.92264 19.15661 17.57634
17.81562 16.45836 15.64351 16.45019 16.46398 16.31388 16.18795 16.19203 9.021695 15.15775 16.91468 18.40731 19.30368 17.86507 16.79108 19.23332 18.92305 19.15859 17.57622
17.81651 16.45836 15.64351 16.45019 16.46398 16.31388 16.18795 16.19203 9.021695 15.15775 16.91468 18.40693 19.38923 17.86507 16.79249 19.23508 18.92431 19.15827 17.57609
17.82089 16.45836 15.64351 16.45019 16.46398 16.31388 16.18795 16.19203 9.021695 15.15775 16.91468 18.40684 19.38923 17.86499 16.79243 19.23495 18.92867 19.15896 17.57584
17.8205 16.45836 15.64351 16.45019 16.46398 16.31388 16.18795 16.19203 9.021695 15.15775 16.91468 18.40939 19.38924 17.86784 16.87729 19.23495 18.92851 19.15882 17.57695
17.82027 16.45836 15.64351 16.45019 16.46398 16.31388 16.18795 16.19203 9.021695 15.15775 16.91468 18.40964 19.38924 17.86786 16.87729 19.23866 18.92852 19.15864 17.57695
17.82027 16.45836 15.64351 16.45019 16.46398 16.31388 16.18795 16.19203 9.021695 15.15775 16.91468 18.41097 19.38925 17.86767 16.87725 19.23897 18.92799 19.15896 17.57695
17.8198 16.45836 15.64351 16.45019 16.46398 16.31388 16.18795 16.19203 9.021695 15.15775 16.91468 18.41087 19.38909 17.86757 16.87692 19.31352 18.92799 19.16437 17.57824
17.8198 16.45836 15.64351 16.45019 16.46398 16.31388 16.18795 16.19203 9.021695 15.15775 16.91468 18.41084 19.38909 17.86757 16.87692 19.31468 18.92801 19.16428 17.57813
17.8198 16.45836 15.64351 16.45019 16.46398 16.31388 16.18795 16.19203 9.021695 15.15775 16.91468 18.41085 19.38882 17.8675 16.87764 19.31549 18.92719 19.16417 17.57814
17.82033 16.45836 15.64351 16.45019 16.46398 16.31388 16.18795 16.19203 9.021695 15.15775 16.91468 18.41066 19.38871 17.86738 16.87752 19.3175 18.92719 19.16532 17.5783
17.82042 16.45836 15.64351 16.45019 16.46398 16.31388 16.18795 16.19203 9.021695 15.15775 16.91468 18.41224 19.38821 17.86739 16.88197 19.32322 18.9271 19.16521 17.57814
17.8204 16.45836 15.64351 16.45019 16.46398 16.31388 16.18795 16.19203 9.021695 15.15775 16.91468 18.41224 19.38823 17.8674 16.88208 19.32322 18.9271 19.16497 17.57896
17.82031 16.45836 15.64351 16.45019 16.46398 16.31388 16.18795 16.19203 9.021695 15.15775 16.91468 18.41234 19.38823 17.87257 16.88179 19.32339 18.92836 19.16561 17.57886
17.82031 16.45836 15.64351 16.45019 16.46398 16.31388 16.18795 16.19203 9.021695 15.15775 16.91468 18.41241 19.38823 17.87243 16.88179 19.32339 18.92895 19.16562 17.57886
17.82031 16.45836 15.64351 16.45019 16.46398 16.31388 16.18795 16.19203 9.021695 15.15775 16.91468 18.41233 19.39797 17.87243 16.8815 19.32328 18.93011 19.16562 17.57874
17.82206 16.45836 15.64351 16.45019 16.46398 16.31388 16.18795 16.19203 9.021695 15.15775 16.91468 18.41333 19.39797 17.87266 16.8815 19.3266 18.92996 19.16534 17.66516
17.82206 16.45836 15.64351 16.45019 16.46398 16.31388 16.18795 16.19203 9.021695 15.15775 16.91468 18.41325 19.39797 17.87266 16.88133 19.3266 18.92997 19.16534 17.66516
17.82174 16.45836 15.64351 16.45019 16.46398 16.31388 16.18795 16.19203 9.021695 15.15775 16.91468 18.41325 19.39798 17.87422 16.88191 19.32724 18.92986 19.16534 17.66486
17.82215 16.45836 15.64351 16.45019 16.46398 16.31388 16.18795 16.19203 9.021695 15.15775 16.91468 18.41312 19.39783 17.87508 16.882 19.32724 18.92986 19.16539 17.67024
17.82215 16.45836 15.64351 16.45019 16.46398 16.31388 16.18795 16.19203 9.021695 15.15775 16.91468 18.49743 19.39789 17.87827 16.88225 19.3272 19.01572 19.16555 17.66995
17.82215 16.45836 15.64351 16.45019 16.46398 16.31388 16.18795 16.19203 9.021695 15.15775 16.91468 18.4982 19.39771 17.88026 16.88222 19.33035 19.01581 19.16653 17.66967
17.82215 16.45836 15.64351 16.45019 16.46398 16.31388 16.18795 16.19203 9.021695 15.15775 16.91468 18.49787 19.39771 17.88293 16.88222 19.33196 19.01739 19.16619 17.67013
17.82311 16.45836 15.64351 16.45019 16.46398 16.31388 16.18795 16.19203 9.021695 15.15775 16.91468 18.49755 19.39771 17.88298 16.88222 19.33187 19.01739 19.25265 17.67007
17.82313 16.45836 15.64351 16.45019 16.46398 16.31388 16.18795 16.19203 9.021695 15.15775 16.91468 18.50278 19.39765 17.96943 16.88214 19.33245 19.01739 19.25265 17.67014
17.82272 16.45836 15.64351 16.45019 16.46398 16.31388 16.18795 16.19203 9.021695 15.15775 16.91468 18.50278 19.39749 17.96889 16.88462 19.407 19.01739 19.25239 17.66997
17.8228 16.45836 15.64351 16.45019 16.46398 16.31388 16.18795 16.19203 9.021695 15.15775 16.91468 18.50257 19.39753 17.96843 16.88462 19.407 19.01814 19.25239 17.67002
17.91068 16.45836 15.64351 16.45019 16.46398 16.31388 16.18795 16.19203 9.021695 15.15775 16.91468 18.50311 19.39736 17.96843 16.88462 19.41066 19.01814 19.25239 17.67003
17.91069 16.45836 15.64351 16.45019 16.46398 16.31388 16.18795 16.19203 9.021695 15.15775 16.91468 18.50299 19.48291 17.96837 16.8846 19.41082 19.01871 19.25442 17.67272
17.91106 16.45836 15.64351 16.45019 16.46398 16.31388 16.18795 16.19203 9.021695 15.15775 16.91468 18.50299 19.48291 17.96809 16.88527 19.41299 19.01857 19.25468 17.67267
17.91231 16.45836 15.64351 16.45019 16.46398 16.31388 16.18795 16.19203 9.021695 15.15775 16.91468 18.503 19.48291 17.96809 16.88527 19.41861 19.01857 19.25481 17.6725
17.91666 16.45836 15.64351 16.45019 16.46398 16.31388 16.18795 16.19203 9.021695 15.15775 16.91468 18.50288 19.48416 17.96809 16.88516 19.42151 19.02307 19.25471 17.6725
17.91656 16.45836 15.64351 16.45019 16.46398 16.31388 16.18795 16.19203 9.021695 15.15775 16.91468 18.50288 19.4853 17.96795 16.88459 19.42151 19.02306 19.26022 17.6725
17.91656 16.45836 15.64351 16.45019 16.46398 16.31388 16.18795 16.19203 9.021695 15.15775 16.91468 18.5028 19.4853 17.96788 16.88595 19.42356 19.02416 19.26022 17.67248
17.91639 16.45836 15.64351 16.45019 16.46398 16.31388 16.18795 16.19203 9.021695 15.15775 16.91468 18.50277 19.4853 17.96788 16.88595 19.42396 19.02417 19.26023 17.67361
17.91629 16.45836 15.64351 16.45019 16.46398 16.31388 16.18795 16.19203 9.021695 15.15775 16.91468 18.50553 19.48602 17.9679 16.88607 19.42396 19.02417 19.26088 17.67348
17.91617 16.45836 15.64351 16.45019 16.46398 16.31388 16.18795 16.19203 9.021695 15.15775 16.91468 18.50563 19.48602 17.96779 16.97092 19.42397 19.02406 19.26088 17.67348
17.91542 16.45836 15.64351 16.45019 16.46398 16.31388 16.18795 16.19203 9.021695 15.15775 16.91468 18.50544 19.48603 17.96834 16.97091 19.42397 19.02489 19.26088 17.67345
17.91646 16.45836 15.64351 16.45019 16.46398 16.31388 16.18795 16.19203 9.021695 15.15775 16.91468 18.50519 19.48633 17.96834 16.97091 19.42522 19.02489 19.26007 17.67336
17.91622 16.45836 15.64351 16.45019 16.46398 16.31388 16.18795 16.19203 9.021695 15.15775 16.91468 18.50508 19.48633 17.96836 16.97155 19.42509 19.0249 19.26088 17.67445
17.91595 16.45836 15.64351 16.45019 16.46398 16.31388 16.18795 16.19203 9.021695 15.15775 16.91468 18.5063 19.48595 17.96836 16.97176 19.42701 19.02506 19.26098 17.67434
17.91595 16.45836 15.64351 16.45019 16.46398 16.31388 16.18795 16.19203 9.021695 15.15775 16.91468 18.50631 19.48599 17.96834 16.97176 19.42715 19.02502 19.26089 17.76014
17.91586 16.45836 15.64351 16.45019 16.46398 16.31388 16.18795 16.19203 9.021695 15.15775 16.91468 18.50674 19.49075 17.96837 16.97309 19.43011 19.02478 19.26076 17.76014
17.91586 16.45836 15.64351 16.45019 16.46398 16.31388 16.18795 16.19203 9.021695 15.15775 16.91468 18.50641 19.49075 17.96827 16.97745 19.50481 19.02417 19.26076 17.76014
17.91586 16.45836 15.64351 16.45019 16.46398 16.31388 16.18795 16.19203 9.021695 15.15775 16.91468 18.50642 19.49483 17.96827 16.97746 19.42875 19.02409 19.26104 17.76109
17.91687 16.45836 15.64351 16.45019 16.46398 16.31388 16.18795 16.19203 9.021695 15.15775 16.91468 18.50632 19.49472 17.96829 16.9773 19.42875 19.02432 19.26105 17.76647
17.91862 16.45836 15.64351 16.45019 16.46398 16.31388 16.18795 16.19203 9.021695 15.15775 16.91468 18.50632 19.49472 17.96829 16.97727 19.43185 19.02559 19.3475 17.76645
17.91844 16.45836 15.64351 16.45019 16.46398 16.31388 16.18795 16.19203 9.021695 15.15775 16.91468 18.5079 19.49472 17.9683 16.97727 19.50635 19.11136 19.34844 17.76645
17.91926 16.45836 15.64351 16.45019 16.46398 16.31388 16.18795 16.19203 9.021695 15.15775 16.91468 18.50791 19.49608 17.9683 16.97851 19.50623 19.11124 19.34838 17.76645
17.91993 16.45836 15.64351 16.45019 16.46398 16.31388 16.18795 16.19203 9.021695 15.15775 16.91468 18.59213 19.49647 17.96831 16.97841 19.50615 19.11093 19.34839 17.76645
17.91993 16.45836 15.64351 16.45019 16.46398 16.31388 16.18795 16.19203 9.021695 15.15775 16.91468 18.59213 19.49648 17.96831 16.97837 19.50648 19.11083 19.34949 17.76627
17.91993 16.45836 15.64351 16.45019 16.46398 16.31388 16.18795 16.19203 9.021695 15.15775 16.91468 18.59245 19.49648 17.96817 16.97828 19.51243 19.11073 19.34949 17.76669
17.91993 16.45836 15.64351 16.45019 16.46398 16.31388 16.18795 16.19203 9.021695 15.15775 16.91468 18.5935 19.49747 17.96817 16.97832 19.51519 19.1106 19.34943 17.76682
17.9198 16.45836 15.64351 16.45019 16.46398 16.31388 16.18795 16.19203 9.021695 15.15775 16.91468 18.59857 19.49747 18.04914 16.97832 19.52493 19.11244 19.34941 17.76687
17.9199 16.45836 15.64351 16.45019 16.46398 16.31388 16.18795 16.19203 9.021695 15.15775 16.91468 18.59843 19.58288 18.05472 16.97842 19.52518 19.11239 19.35157 17.7667
18.00768 16.45836 15.64351 16.45019 16.46398 16.31388 16.18795 16.19203 9.021695 15.15775 16.91468 18.59842 19.58288 18.05755 16.97933 19.5263 19.11299 19.35059 17.7667
18.00768 16.45836 15.64351 16.45019 16.46398 16.31388 16.18795 16.19203 9.021695 15.15775 16.91468 18.59843 19.58273 18.05941 16.98159 19.52635 19.1132 19.35041 17.7667
18.00869 16.45836 15.64351 16.45019 16.46398 16.31388 16.18795 16.19203 9.021695 15.15775 16.91468 18.59843 19.58302 18.06252 16.98282 19.52615 19.11276 19.35579 17.76902
18.00869 16.45836 15.64351 16.45019 16.46398 16.31388 16.18795 16.19203 9.021695 15.15775 16.91468 18.59829 19.5826 18.06199 16.98346 19.52607 19.11276 19.35591 17.76898
18.00857 16.45836 15.64351 16.45019 16.46398 16.31388 16.18795 16.19203 9.021695 15.15775 16.91468 18.59728 19.5826 18.06305 16.98346 19.52608 19.11724 19.35564 17.76451
18.00857 16.45836 15.64351 16.45019 16.46398 16.31388 16.18795 16.19203 9.021695 15.15775 16.91468 18.59826 19.5826 18.06301 16.98346 19.52611 19.11808 19.35567 17.7643
18.00839 16.45836 15.64351 16.45019 16.46398 16.31388 16.18795 16.19203 9.021695 15.15775 16.91468 18.5984 19.58247 18.06276 16.98345 19.52995 19.118 19.35565 17.76432
18.00867 16.45836 15.64351 16.45019 16.46398 16.31388 16.18795 16.19203 9.021695 15.15775 16.91468 18.5984 19.58247 18.06427 16.98374 19.53056 19.118 19.35584 17.76666
18.01311 16.45836 15.64351 16.45019 16.46398 16.31388 16.18795 16.19203 9.021695 15.15775 16.91468 18.59827 19.58377 18.06411 17.06833 19.53056 19.118 19.35595 17.76667
18.01311 16.45836 15.64351 16.45019 16.46398 16.31388 16.18795 16.19203 9.021695 15.15775 16.91468 18.59827 19.58364 18.06429 17.06834 19.53072 19.11828 19.35592 17.76614
18.01293 16.45836 15.64351 16.45019 16.46398 16.31388 16.18795 16.19203 9.021695 15.15775 16.91468 18.60007 19.58378 18.06434 17.06832 19.53072 19.11767 19.35592 17.76623
18.01266 16.45836 15.64351 16.45019 16.46398 16.31388 16.18795 16.19203 9.021695 15.15775 16.91468 18.60008 19.58359 18.06448 17.06974 19.60506 19.11892 19.35587 17.76607
18.01266 16.45836 15.64351 16.45019 16.46398 16.31388 16.18795 16.19203 9.021695 15.15775 16.91468 18.60073 19.58359 18.06428 17.06955 19.60823 19.11892 19.35866 17.76607
18.01391 16.45836 15.64351 16.45019 16.46398 16.31388 16.18795 16.19203 9.021695 15.15775 16.91468 18.60073 19.58359 18.06428 17.06988 19.60801 19.11883 19.35866 17.76596
18.01387 16.45836 15.64351 16.45019 16.46398 16.31388 16.18795 16.19203 9.021695 15.15775 16.91468 18.60074 19.58472 18.06429 17.06978 19.60794 19.11895 19.35954 17.76689
18.01373 16.45836 15.64351 16.45019 16.46398 16.31388 16.18795 16.19203 9.021695 15.15775 16.91468 18.60074 19.58473 18.06421 17.06978 19.61026 19.11896 19.35956 17.767
18.01374 16.45836 15.64351 16.45019 16.46398 16.31388 16.18795 16.19203 9.021695 15.15775 16.91468 18.60187 19.58973 18.06424 17.07048 19.61026 19.1195 19.35954 17.767
18.01375 16.45836 15.64351 16.45019 16.46398 16.31388 16.18795 16.19203 9.021695 15.15775 16.91468 18.60194 19.58973 18.06424 17.07495 19.61149 19.11901 19.36038 17.85258
18.01377 16.45836 15.64351 16.45019 16.46398 16.31388 16.18795 16.19203 9.021695 15.15775 16.91468 18.68618 19.5898 18.0639 17.07488 19.6115 19.11892 19.36052 17.85258
18.01384 16.45836 15.64351 16.45019 16.46398 16.31388 16.18795 16.19203 9.021695 15.15775 16.91468 18.68618 19.59026 18.06387 17.07488 19.61769 19.20494 19.44668 17.85258
18.01375 16.45836 15.64351 16.45019 16.46398 16.31388 16.18795 16.19203 9.021695 15.15775 16.91468 18.68607 19.58979 18.0637 17.08449 19.6177 19.20508 19.4466 17.85258
18.01451 16.45836 15.64351 16.45019 16.46398 16.31388 16.18795 16.19203 9.021695 15.15775 16.91468 18.68587 19.59178 18.06372 17.08415 19.62143 19.20592 19.44661 17.85258
18.01434 16.45836 15.64351 16.45019 16.46398 16.31388 16.18795 16.19203 9.021695 15.15775 16.91468 18.68646 19.59178 18.06343 17.08459 19.62145 19.20594 19.44661 17.85258
18.01434 16.45836 15.64351 16.45019 16.46398 16.31388 16.18795 16.19203 9.021695 15.15775 16.91468 18.68691 19.59178 18.0634 17.08486 19.62145 19.2059 19.44661 17.85258
18.01569 16.45836 15.64351 16.45019 16.46398 16.31388 16.18795 16.19203 9.021695 15.15775 16.91468 18.68849 19.59178 18.06339 17.08479 19.62133 19.20719 19.44662 17.85258
18.01555 16.45836 15.64351 16.45019 16.46398 16.31388 16.18795 16.19203 9.021695 15.15775 16.91468 18.69374 19.59178 18.06329 17.08558 19.62289 19.20713 19.44654 17.85258
18.10324 16.45836 15.64351 16.45019 16.46398 16.31388 16.18795 16.19203 9.021695 15.15775 16.91468 18.69322 19.59197 18.14443 17.08506 19.62297 19.20758 19.4462 17.85258
18.10307 16.45836 15.64351 16.45019 16.46398 16.31388 16.18795 16.19203 9.021695 15.15775 16.91468 18.6932 19.59197 18.14997 17.08731 19.62297 19.20944 19.4462 17.85258
18.10311 16.45836 15.64351 16.45019 16.46398 16.31388 16.18795 16.19203 9.021695 15.15775 16.91468 18.69308 19.67732 18.14997 17.08732 19.62297 19.20958 19.44599 17.85258
18.10312 16.45836 15.64351 16.45019 16.46398 16.31388 16.18795 16.19203 9.021695 15.15775 16.91468 18.69308 19.67894 18.14997 17.17204 19.62297 19.2137 19.44565 17.85258
18.1031 16.45836 15.64351 16.45019 16.46398 16.31388 16.18795 16.19203 9.021695 15.15775 16.91468 18.69298 19.6792 18.14985 17.17206 19.62315 19.2137 19.44558 17.85258
18.10285 16.45836 15.64351 16.45019 16.46398 16.31388 16.18795 16.19203 9.021695 15.15775 16.91468 18.6928 19.67919 18.14986 17.17207 19.62434 19.21383 19.44558 17.85258
18.10293 16.45836 15.64351 16.45019 16.46398 16.31388 16.18795 16.19203 9.021695 15.15775 16.91468 18.69416 19.67905 18.16046 17.17193 19.62629 19.21384 19.44558 17.85258
18.10281 16.45836 15.64351 16.45019 16.46398 16.31388 16.18795 16.19203 9.021695 15.15775 16.91468 18.69366 19.67905 18.16046 17.17187 19.70073 19.21356 19.44561 17.85258
18.10278 16.45836 15.64351 16.45019 16.46398 16.31388 16.18795 16.19203 9.021695 15.15775 16.91468 18.69366 19.67905 18.16182 17.17188 19.70073 19.21377 19.45512 17.85258
18.10333 16.45836 15.64351 16.45019 16.46398 16.31388 16.18795 16.19203 9.021695 15.15775 16.91468 18.69349 19.67906 18.16381 17.17155 19.70062 19.21378 19.45514 17.85258
18.1043 16.45836 15.64351 16.45019 16.46398 16.31388 16.18795 16.19203 9.021695 15.15775 16.91468 18.6935 19.67906 18.16381 17.17198 19.70046 19.21363 19.45514 17.85258
18.10877 16.45836 15.64351 16.45019 16.46398 16.31388 16.18795 16.19203 9.021695 15.15775 16.91468 18.6935 19.67906 18.1658 17.17386 19.70189 19.21657 19.45515 17.85258
18.10878 16.45836 15.64351 16.45019 16.46398 16.31388 16.18795 16.19203 9.021695 15.15775 16.91468 18.6935 19.67906 18.16581 17.17853 19.70481 19.21664 19.45516 17.85258
18.10878 16.45836 15.64351 16.45019 16.46398 16.31388 16.18795 16.19203 9.021695 15.15775 16.91468 18.69522 19.67906 18.16526 17.17853 19.70654 19.21707 19.45516 17.85258
18.10878 16.45836 15.64351 16.45019 16.46398 16.31388 16.18795 16.19203 9.021695 15.15775 16.91468 18.69519 19.67906 18.16631 17.17853 19.70677 19.21694 19.45509 17.85258
18.10878 16.45836 15.64351 16.45019 16.46398 16.31388 16.18795 16.19203 9.021695 15.15775 16.91468 18.6952 19.67906 18.16628 17.17854 19.70677 19.21688 19.45496 17.85258
18.10866 16.45836 15.64351 16.45019 16.46398 16.31388 16.18795 16.19203 9.021695 15.15775 16.91468 18.69845 19.67906 18.16629 17.17854 19.71318 19.21812 19.45484 17.85258
18.10858 16.45836 15.64351 16.45019 16.46398 16.31388 16.18795 16.19203 9.021695 15.15775 16.91468 18.69937 19.67906 18.16754 17.17854 19.7131 19.21777 19.45434 17.85258
18.10858 16.45836 15.64351 16.45019 16.46398 16.31388 16.18795 16.19203 9.021695 15.15775 16.91468 18.69937 19.67906 18.16754 17.17854 19.71541 19.21771 19.45416 17.85258
18.10858 16.45836 15.64351 16.45019 16.46398 16.31388 16.18795 16.19203 9.021695 15.15775 16.91468 18.69938 19.67906 18.1675 17.17854 19.71541 19.21771 19.45416 17.85258
18.10858 16.45836 15.64351 16.45019 16.46398 16.31388 16.18795 16.19203 9.021695 15.15775 16.91468 18.69976 19.67906 18.1675 17.17854 19.71559 19.30354 19.45417 17.85258
18.10807 16.45836 15.64351 16.45019 16.46398 16.31388 16.18795 16.19203 9.021695 15.15775 16.91468 18.78397 19.67906 18.16751 17.17854 19.71559 19.30354 19.54056 17.85258
18.10935 16.45836 15.64351 16.45019 16.46398 16.31388 16.18795 16.19203 9.021695 15.15775 16.91468 18.78398 19.67906 18.16864 17.17854 19.71626 19.30354 19.54054 17.85258
18.10935 16.45836 15.64351 16.45019 16.46398 16.31388 16.18795 16.19203 9.021695 15.15775 16.91468 18.78521 19.67906 18.16791 17.17854 19.71968 19.30355 19.54054 17.85258
18.10956 16.45836 15.64351 16.45019 16.46398 16.31388 16.18795 16.19203 9.021695 15.15775 16.91468 18.78514 19.67906 18.16792 17.17854 19.71968 19.30356 19.54123 17.85258
18.10974 16.45836 15.64351 16.45019 16.46398 16.31388 16.18795 16.19203 9.021695 15.15775 16.91468 18.78524 19.67906 18.16763 17.17854 19.7197 19.3034 19.54123 17.85258
18.1096 16.45836 15.64351 16.45019 16.46398 16.31388 16.18795 16.19203 9.021695 15.15775 16.91468 18.78512 19.67906 18.16765 17.17854 19.7197 19.3034 19.54213 17.85258
18.10956 16.45836 15.64351 16.45019 16.46398 16.31388 16.18795 16.19203 9.021695 15.15775 16.91468 18.78579 19.67906 18.16799 17.17854 19.7197 19.30348 19.54213 17.85258
18.10857 16.45836 15.64351 16.45019 16.46398 16.31388 16.18795 16.19203 9.021695 15.15775 16.91468 18.79052 19.67906 18.16786 17.17854 19.7197 19.30348 19.54213 17.85258
18.10857 16.45836 15.64351 16.45019 16.46398 16.31388 16.18795 16.19203 9.021695 15.15775 16.91468 18.79038 19.67906 18.24867 17.17854 19.7197 19.30338 19.54268 17.85258
18.10845 16.45836 15.64351 16.45019 16.46398 16.31388 16.18795 16.19203 9.021695 15.15775 16.91468 18.79031 19.67906 18.24867 17.17854 19.7197 19.30338 19.54268 17.85258
