# Supplementary material for: Geometric alignment of aminoacyl-tRNA relative to catalytic centers of the ribosome underpins accurate mRNA decoding
Source: Nat Commun. 2023 Sep 11;14:5582. doi: 10.1038/s41467-023-40404-9 (PMC10495418; doi:10.1038/s41467-023-40404-9)
Supplement: Supplementary file 7 — Source Data [file 41467_2023_40404_MOESM7_ESM.zip › Girodat_Nat_Comm_data/Supplemental Fig 1/NONC1-NONC4-sigma.dat]

0 0 0 0 0 0 0 0 0 0 0 0 0 0 0 0 0 0 0
0.6617563 0.7947486 0.7953881 1.734117 1.727278 1.297027 1.283698 1.035371 1.725722 1.026885 1.033792 2.264137 1.727407 2.262128 1.293548 1.037379 0.4048939 1.725745 0.8100439
1.06484 2.088381 0.8243328 1.714441 1.705617 1.298609 1.71566 1.706845 1.703666 1.709038 1.707152 2.699609 2.240464 3.380417 1.714894 1.027685 1.284645 2.236403 1.293524
1.087637 2.079542 1.281217 2.220407 1.686153 2.075531 2.067986 1.687375 2.205651 2.209932 1.034213 3.67075 3.03622 3.356699 2.389321 2.223161 1.706693 2.657387 1.707517
1.426245 2.384662 1.28147 2.639187 2.195163 2.37914 2.655656 1.674023 2.186084 2.182743 2.186221 3.906223 3.631166 3.334595 3.148725 2.642302 1.699116 3.000354 2.646836
1.7315 3.153772 1.672305 2.616622 2.611091 3.129162 3.124146 1.658742 2.166668 2.603484 2.169686 4.129498 4.523353 3.312668 3.127524 2.622456 2.039741 2.983068 3.12758
1.740148 3.354077 2.011585 2.95405 2.593832 3.112129 3.718783 2.14672 2.141987 2.583116 2.954975 4.331911 4.496827 3.582327 2.883271 2.963248 2.027586 3.815117 3.86593
2.224777 3.699466 2.579916 3.544231 2.567249 3.307493 3.701449 2.133871 2.124711 2.559758 2.930999 4.688408 5.139945 3.851721 3.67737 3.259095 2.028784 4.040393 4.301978
2.226001 3.995501 2.293496 3.53654 2.543338 3.825171 4.424587 2.901501 2.53561 2.536515 2.902647 4.851289 5.874879 5.269896 3.661901 3.235259 3.059684 4.020972 4.666871
2.814181 4.271511 2.275043 3.764426 2.520696 4.506509 4.769606 3.989885 2.517254 2.518485 3.184491 5.415178 5.84922 5.369296 3.652942 3.74197 3.042182 3.996632 5.081432
2.811365 4.500051 2.761787 3.739858 2.848317 5.39231 4.751969 4.378132 3.153652 2.848508 3.165011 5.536772 6.401927 5.809026 4.362135 3.970752 3.029256 3.979658 5.430489
3.411888 4.486055 2.740423 3.968655 2.478291 5.921899 4.855367 4.711116 3.148694 3.14642 3.430118 5.753433 6.46285 6.081035 4.350241 3.947892 3.013825 4.541221 5.505079
3.40807 4.477655 2.964999 4.352991 2.456287 5.784355 5.051675 5.158111 3.121692 3.403155 3.421477 6.061781 6.448851 5.764708 4.341996 3.937129 3.211677 4.524515 5.760129
3.782691 4.695133 3.149021 4.339773 2.772992 5.984406 5.404653 5.628116 3.107514 3.379434 4.110556 6.415521 6.439369 5.849866 4.334932 3.909203 3.381716 4.511395 6.078184
3.893207 5.265985 3.140621 4.323042 3.048742 6.530282 5.629548 6.619323 3.360248 3.873311 4.440048 7.085983 6.511071 5.931512 4.330328 4.084451 3.539274 4.663306 6.275534
3.994109 5.576979 3.471319 4.308301 3.029423 6.909779 5.858888 7.622429 3.575259 3.839407 4.581935 7.576699 6.81747 5.720006 4.446334 4.067091 3.844208 4.799603 6.371544
4.468929 6.08872 3.621671 4.461558 3.278996 7.005134 6.327388 8.4879 3.817836 3.807688 4.557876 7.953644 7.197222 5.712432 4.443435 4.233378 3.549816 4.933424 6.570016
4.463965 6.092954 3.449782 4.61284 3.473691 7.097841 6.426877 9.183584 4.684792 3.776142 4.532303 8.53917 7.588198 6.001349 4.552697 4.373948 3.545328 5.189521 6.664396
4.465035 6.277441 3.441092 4.601758 3.472365 7.383045 6.813069 8.991653 4.33839 3.744842 4.510147 8.62737 7.971741 6.587828 4.65406 4.206586 3.692167 5.176539 6.851677
4.779482 6.661021 3.43717 4.728695 3.942984 7.572496 7.097914 9.384256 4.314528 3.717218 4.495287 8.61821 8.164076 7.101296 4.652084 4.35765 4.104798 5.290722 6.948202
4.771688 6.94736 3.434206 4.73913 3.908505 7.765117 7.297858 9.961354 4.294116 3.694901 4.491082 8.614271 8.450154 7.187572 4.856553 4.33252 4.10063 5.28151 7.140797
4.614819 7.237963 3.589614 4.727963 3.886603 7.975646 7.482957 10.14939 4.11829 3.674108 4.766855 8.610002 8.641747 7.395044 4.947069 4.64075 4.09096 5.275182 7.517261
4.440343 7.431011 3.590593 4.861591 3.863052 8.167396 7.674039 10.3453 4.267545 3.390534 4.747397 8.604338 8.737523 7.576002 5.0313 4.630251 4.085868 5.266715 7.709709
4.758007 7.618912 3.889366 4.850436 4.62767 8.261932 7.878297 10.53055 4.267865 3.362592 4.880529 8.692397 8.940704 7.573719 5.190756 4.624649 4.077695 5.261002 7.806146
4.754165 7.81888 4.233081 4.839215 4.611811 8.35048 7.972876 10.74426 4.414716 3.334601 4.867153 9.18409 9.038097 7.666556 5.499693 4.623247 4.192212 5.370223 7.911303
4.91807 7.913164 4.337077 4.967085 4.728443 8.554936 8.1661 10.84166 4.924934 3.30458 5.543199 9.770645 9.225479 7.938802 5.496962 4.748259 4.414665 5.366382 8.010631
4.916798 8.007123 4.222054 5.199284 4.584716 8.651166 8.260541 11.13366 5.02482 3.549356 5.52933 9.964527 9.331116 8.13225 5.597443 5.000933 4.412203 5.463388 8.194407
4.910025 8.09468 4.420158 5.428009 4.714639 8.738256 8.35524 11.32792 4.505608 3.528724 5.51871 10.06149 9.518342 8.32384 5.72627 5.253676 5.253989 5.56766 8.20062
4.902509 8.28698 4.611927 5.524039 5.175861 8.933904 8.453218 11.44309 4.476078 3.696674 5.512138 10.25397 9.614942 8.417374 5.789379 6.098733 5.085708 5.559423 8.296273
4.901394 8.483285 4.609987 5.619815 5.137168 9.028098 8.640883 11.54144 4.452049 3.845585 5.690793 10.54313 9.617969 8.512328 6.001921 6.107807 5.166329 5.550292 8.390721
4.901913 8.492031 4.611206 5.609822 5.100947 9.223057 8.735472 11.62744 4.431858 3.984707 5.68212 10.64286 9.804069 8.519608 5.999592 6.39829 6.070819 5.737881 8.486376
4.902139 8.576805 4.694882 5.603222 5.072197 9.320478 8.832547 11.73096 4.400263 4.026378 5.673428 10.83866 9.897282 8.60562 6.175993 6.259306 6.355326 5.725037 8.673368
5.028152 8.672221 4.767878 5.685274 5.047465 9.416127 8.929666 11.91898 4.366659 3.99123 5.837027 10.93294 9.900376 8.815547 6.169396 6.223739 6.253096 5.885359 8.680896
5.090938 8.669475 4.919282 5.67585 5.026631 9.5035 9.025253 12.02243 4.826765 3.837818 5.994429 11.0307 10.08487 8.997098 6.266217 6.192249 6.233168 6.391215 8.767978
5.090815 8.765361 5.21594 5.763056 4.998397 9.510786 9.118664 12.12041 4.812565 4.161328 6.065851 11.12886 10.18051 9.091246 6.26381 6.419455 6.219175 6.37451 8.776046
5.298252 8.771624 5.325689 5.84221 4.975512 9.508692 9.116201 12.30816 4.796717 4.284414 6.320761 11.22877 10.37022 9.100051 6.359746 6.409008 6.590888 6.365329 8.872676
5.47716 8.864137 5.321817 5.921559 4.964169 9.594078 9.308435 12.40758 4.788936 4.262383 6.312789 11.32626 10.46653 9.193507 6.638171 6.39521 6.490777 6.361964 8.958677
5.476427 8.954162 5.316569 6.077584 4.950827 9.697273 9.405991 12.50165 4.784878 4.248961 6.306719 11.52811 10.56235 9.391097 6.635978 6.361278 6.484334 6.640319 8.955617
5.56932 9.04898 5.313925 6.073797 4.935496 9.793727 9.591867 12.60023 4.896021 4.374004 6.297923 11.53032 10.57059 9.487402 6.619976 6.111994 6.478357 6.630232 8.954337
5.758236 9.141846 5.312398 6.06898 4.912457 9.890813 9.590981 12.69628 4.893315 4.374897 6.297581 11.71968 10.57009 9.669035 6.726361 6.812776 6.4655 6.608811 8.953159
5.755902 9.239307 5.373137 6.061053 4.880673 9.790031 9.692756 12.83099 4.773619 4.34257 6.29426 11.8168 10.67086 9.667959 6.721413 7.859016 6.464202 6.19611 9.050187
6.308624 9.334338 5.190807 6.054904 4.835582 9.794042 9.699229 12.84254 4.994417 4.325665 6.289636 11.91965 10.75931 9.676229 6.704281 8.240431 6.461984 6.497954 9.143805
5.840014 9.428551 5.178459 6.122936 4.798242 9.884287 9.787904 12.93641 4.984371 4.313082 6.276436 12.01215 10.76513 9.769004 6.692717 8.826478 6.458288 6.482267 9.239935
5.841169 9.515492 5.176275 6.189885 4.776858 9.984512 9.884283 13.02622 4.970761 4.311264 6.272389 12.1061 10.86306 9.84861 6.690311 9.311086 6.548416 6.476184 9.238571
5.840013 9.522993 5.344491 6.16219 4.752443 10.07666 9.982165 13.13453 4.960415 4.437734 6.269063 12.10702 11.05168 9.851666 6.702679 9.502869 6.637653 6.473731 9.240023
5.928093 9.624479 5.327273 6.330248 4.733845 10.08524 9.98414 13.13772 4.955645 4.432403 6.948758 12.2023 11.06461 9.946126 6.698438 9.86685 6.725637 6.471776 9.334911
6.019552 9.626395 5.385957 6.389537 4.708167 10.17717 10.07687 13.23367 4.955884 4.427904 6.916318 12.30136 11.15217 10.04348 6.679597 10.06203 6.909979 6.468965 9.423824
6.111355 9.718787 5.377162 6.37744 4.299012 10.1766 10.17908 13.33859 5.064447 4.755343 6.904933 12.30779 11.24877 10.13354 6.67556 10.36844 6.997174 6.462843 9.429527
6.248414 9.805815 5.377499 6.372935 4.286903 10.27106 10.18566 13.43427 5.059011 5.051264 6.904087 12.39812 11.24737 10.13413 6.678335 10.75069 7.089657 6.453434 9.524425
6.615711 9.81392 5.491775 6.42517 4.269552 10.36594 10.27336 13.43861 5.145695 5.039501 6.902134 12.49507 11.34445 10.2293 6.959333 10.8788 7.183202 6.447093 9.621812
6.615651 9.812863 5.810332 6.40386 4.284031 10.36512 10.27256 13.53189 5.113398 5.019755 6.908432 12.39585 11.44258 10.22841 6.95465 11.07603 7.278927 6.440221 9.714519
6.615131 9.906965 6.133157 6.260526 4.268212 10.37975 10.27207 13.63062 5.098182 4.710266 6.89659 12.49321 11.45225 10.32363 6.949601 11.25943 7.362946 6.612449 9.810437
6.613598 9.912161 6.890365 6.24785 4.173392 10.47196 10.37823 13.72176 5.09344 5.106538 7.171589 12.59051 11.54467 10.40755 6.941666 11.43246 7.454329 6.701753 9.816359
6.612849 9.997937 7.083826 6.238689 5.246154 10.47673 10.46629 13.72892 5.176932 4.896084 7.156449 12.68655 11.63708 10.52536 6.936833 11.62104 7.657149 6.698502 9.906407
6.61122 10.00662 6.993983 6.23288 5.410118 10.56882 10.4711 13.82323 5.253571 5.246569 7.241478 12.78335 11.64528 10.6087 6.933072 11.72302 7.751459 6.705082 9.911175
6.706579 10.09861 7.842297 6.290119 5.40819 10.57149 10.47369 13.91904 5.482925 5.064474 7.236461 12.78614 11.73245 10.70406 6.929992 11.81953 7.846357 6.876742 10.00248
6.705725 10.09831 8.504637 6.411198 5.389552 10.66084 10.56709 13.92115 5.555116 5.03139 7.235483 12.88279 11.73993 10.70533 6.925324 11.91994 7.937694 6.877643 10.00865
6.706152 10.1937 8.978458 6.553799 5.886085 10.66549 10.57074 14.01693 5.533263 4.994071 7.235706 12.9164 11.82928 10.71136 6.919918 12.01865 8.126929 6.871628 10.09522
6.706254 10.19361 9.251747 6.562257 5.433733 10.66819 10.65972 14.02189 5.513415 5.458203 7.225752 13.00651 11.83579 10.79798 6.917721 12.20526 8.2147 6.867833 10.09506
6.706081 10.28966 9.548501 6.645649 5.419609 10.762 10.66659 14.11394 5.489501 5.421684 7.204617 13.1049 11.92533 10.81163 6.912636 12.34983 8.308544 6.865435 9.999912
6.793687 10.39591 9.751452 6.644098 5.719247 10.85196 10.76059 14.11725 5.471726 5.967438 7.191617 13.20718 12.0202 10.89589 6.908449 12.20472 8.401342 6.857691 10.09425
6.884033 10.39969 10.03039 6.641265 5.444581 10.85187 10.85018 14.21659 5.459789 6.215708 7.179653 13.20858 12.02247 10.90362 6.900009 12.20873 8.411183 6.843209 10.09723
7.077397 10.4847 10.33652 6.729641 5.43578 10.85845 10.85683 14.30511 5.453121 6.379599 7.174342 13.30462 12.02734 10.91008 6.895863 12.44604 8.411785 6.829292 10.1925
7.077939 10.48912 10.52421 6.823495 5.424198 10.85815 10.85592 14.31501 5.518895 6.361895 7.171463 13.30842 12.11527 10.99577 7.024337 12.5368 8.493963 6.821182 10.19228
7.258375 10.49093 10.80071 6.903622 5.400529 10.9522 10.94672 14.40034 5.584152 6.377431 7.168572 13.31541 12.12391 11.09776 7.017589 12.65553 8.494984 6.808461 10.19242
7.255052 10.49191 10.99643 6.880016 5.379257 11.04746 10.95249 14.41015 5.560981 6.082888 7.155386 13.40524 12.21378 11.18829 7.017387 12.67121 8.587512 6.797948 10.28532
7.258632 10.58463 11.09298 6.86218 5.366689 11.13439 11.04061 14.49784 5.827041 6.065618 7.148837 13.40788 12.21165 11.19249 7.015767 12.77876 8.682127 6.771224 10.28448
7.25904 10.67283 11.18983 6.859036 5.356941 11.13332 11.04235 14.50757 6.084063 6.054726 7.14044 13.50324 12.21974 11.20889 7.279933 12.87133 8.771211 6.770995 10.37763
7.258723 10.67333 11.37639 6.85305 5.338513 11.13577 11.0472 14.50842 6.082665 6.045059 7.136098 13.505 12.30752 11.30114 7.177083 12.9686 8.77449 6.75251 10.39505
7.345849 10.77965 11.5236 6.848969 5.319865 11.22803 11.13647 14.59466 6.081236 6.029305 7.141675 13.5982 12.31704 11.30134 7.171646 13.05313 8.865265 6.741753 10.39446
7.34431 10.78652 11.70329 7.038941 5.310971 11.22951 11.13879 14.60514 6.302557 6.019351 7.496947 13.59717 12.40468 11.38426 7.171302 13.1512 8.870101 6.73032 10.49029
7.343386 10.87599 11.81973 7.113811 5.568207 11.23308 11.23295 14.69894 6.478307 6.00381 7.582533 13.69549 12.50045 11.39138 7.16965 13.24984 8.959176 6.720584 10.4897
7.342068 10.88197 12.01322 7.104585 5.521627 11.32601 11.23528 14.69951 6.457548 6.000708 7.582578 13.69628 12.50096 11.48331 7.168055 13.33518 8.961171 6.713517 10.58267
7.340795 10.9728 12.01679 7.192376 5.517241 11.32593 11.33088 14.78572 6.454588 5.996491 7.534274 13.79343 12.59423 11.49042 7.16728 13.34629 9.053474 6.7252 10.58457
7.33996 11.06527 12.1137 7.277901 5.509852 11.32519 11.33229 14.69902 6.363013 6.18911 7.526765 13.79362 12.59395 11.57631 7.166964 13.43811 9.13684 6.710799 10.58585
7.336019 11.06551 12.20787 8.0904 5.506703 11.32535 11.42917 14.78332 6.369038 5.955704 7.794191 13.88285 12.59568 11.58649 7.166819 13.44252 9.231035 6.701087 10.67283
7.333513 11.06757 12.30495 8.082566 5.554283 11.42214 11.42877 14.79269 6.445007 6.277485 7.894422 13.88914 12.68321 11.58601 7.166564 13.52962 9.241278 6.996396 10.67902
7.333123 11.07232 12.40405 8.041009 5.819298 11.42307 11.42846 14.88145 6.613774 6.279921 8.068378 13.89049 12.69268 11.67267 7.162993 13.61394 9.334115 6.991645 10.67865
7.3321 11.16403 12.50104 8.006984 6.063708 11.42287 11.42909 14.88186 6.426225 6.275184 8.175563 13.98015 12.69342 11.68172 7.162469 13.62542 9.427651 6.987213 10.68051
7.330739 11.25813 12.59233 7.976769 6.061246 11.42198 11.52582 14.88813 6.653613 6.261929 8.170518 13.98657 12.78299 11.76934 7.157127 13.72267 9.434361 6.984044 10.76717
7.327028 11.25836 12.68635 7.937343 6.241236 11.51815 11.52538 14.97612 6.851123 6.248381 8.271672 14.0865 12.82402 11.76725 7.154418 13.80847 9.434724 6.9805 10.76774
7.313666 11.26269 12.69169 7.901557 6.239838 11.51865 11.62153 14.9793 6.84015 6.300986 8.360845 14.08637 12.9193 11.77424 7.231976 13.82707 9.528052 6.97539 10.77372
7.506428 11.35566 12.69445 7.867293 6.234844 11.61196 11.62306 14.98854 6.826519 6.283024 8.546488 14.0846 12.92082 11.86287 7.222144 13.90828 9.609525 6.969784 10.86244
7.49919 11.35403 12.78794 7.841056 6.224603 11.61317 11.62858 15.07525 6.820462 6.387243 8.628347 14.18018 13.01569 11.86197 7.22742 13.92219 9.617992 7.166535 10.87267
7.488764 11.35378 12.88673 7.822869 6.217621 11.79684 11.72311 15.08495 6.798078 6.370972 8.641754 14.18067 13.01699 11.86896 7.403017 14.0052 9.625662 7.154402 10.95937
7.482867 11.448 12.98592 7.801985 6.291922 11.80587 11.7245 15.17131 6.772165 6.364886 8.641607 14.18002 13.02433 11.9527 7.401838 14.01945 9.708369 7.06882 10.96159
7.478193 11.44991 12.98983 7.778354 6.290003 11.84195 11.72555 15.17352 6.759042 6.446164 8.646887 14.27139 13.11939 12.14872 7.400047 14.1096 9.807526 7.051041 10.96822
7.475035 11.4504 13.08428 7.760643 6.279537 11.85135 11.81625 15.17347 6.735754 6.709455 8.836912 14.27758 13.1195 12.14904 7.398941 14.11584 9.807631 7.269742 11.05332
7.765607 11.54222 13.17776 7.745283 6.794875 11.93645 11.85005 15.18895 6.717547 6.699047 8.838599 14.28069 13.12026 12.14803 7.397604 14.20488 9.806948 7.245333 11.05618
7.671981 11.54371 13.26654 7.72742 6.983349 11.9444 11.94697 15.27345 6.69719 6.691362 8.914588 14.37241 13.21404 12.14701 7.395491 14.28697 9.819492 7.23514 11.14965
7.667552 11.54534 13.36092 7.71499 7.05558 12.03407 11.95278 15.27549 6.678599 6.689481 8.914276 14.37768 13.22171 12.16063 7.392947 14.28712 9.900928 7.14702 11.14963
7.663562 11.54433 13.37102 7.704577 7.062963 12.03354 12.14285 15.28424 6.674532 6.683644 8.913847 14.37839 13.3178 12.24378 7.489657 14.30275 9.90057 7.143253 11.15313
7.659594 11.63622 13.45749 7.692304 7.236922 12.04089 12.14553 15.28675 6.671626 6.683722 8.913656 14.46795 13.31957 12.24345 7.488073 14.38805 9.899009 7.139381 11.15895
7.657007 11.63804 13.46844 7.680857 7.338222 12.13874 12.15015 15.37123 6.67027 6.868085 8.913475 14.47509 13.32628 12.24274 7.48716 14.39992 9.990167 7.221043 11.15884
7.655624 11.63851 13.55742 7.670556 7.333495 12.13925 12.23942 15.37176 6.665962 6.867295 8.913363 14.47685 13.41329 12.32602 7.486426 14.4759 10.20487 7.222049 11.1581
7.655341 11.72827 13.56674 7.661457 7.444949 12.2318 12.2464 15.37378 6.662244 6.867528 8.91345 14.56624 13.41503 12.33729 7.485074 14.48185 10.20386 7.220744 11.24615
7.652245 11.73411 13.65174 7.654174 7.41763 12.23161 12.25147 15.49114 6.909179 7.135145 8.91275 14.5726 13.41748 12.33832 7.579205 14.49687 10.20841 7.21939 11.24878
7.646508 11.77696 13.74708 7.644368 7.390694 12.2402 12.34124 15.49431 6.905518 7.127155 8.912352 14.57196 13.5092 12.33818 7.669972 14.57748 10.30124 7.306246 11.34209
7.644375 11.77767 13.75846 7.633978 7.286861 12.2392 12.34173 15.49504 6.898848 7.236599 8.911646 14.6628 13.50916 12.33915 7.668966 14.59528 10.29827 7.394277 11.34138
7.642079 11.86466 13.84455 7.625354 7.496273 12.24491 12.34375 15.50298 6.887021 7.455864 8.928087 14.66772 13.50935 12.42868 7.665399 14.67492 10.30048 7.484546 11.34033
7.639239 11.86415 13.86121 7.615882 7.604452 12.33328 12.43658 15.58937 6.880763 7.435015 9.003818 14.66973 13.5208 12.43073 7.66421 14.69895 10.30045 7.480599 11.34306
7.637953 11.86958 13.94582 7.63903 7.691039 12.33301 12.43678 15.58959 6.876934 7.423677 9.003005 14.76018 13.60716 12.4315 7.664167 14.77329 10.38074 7.476892 11.43682
7.635832 11.95723 13.95476 7.964951 7.646406 12.33586 12.43772 15.592 6.875479 7.413598 9.001142 14.76501 13.60643 12.43106 7.662838 14.78017 10.39074 7.55432 11.43755
7.632748 11.95726 14.04091 7.951687 7.628036 12.33572 12.4452 15.5983 6.869748 7.381658 8.9979 14.76749 13.60651 12.51526 7.662607 14.87037 10.47534 7.560967 11.43691
7.630156 11.95657 14.07398 7.9451 7.605114 12.42775 12.5332 15.6858 6.861733 7.363649 8.993004 14.85634 13.60533 12.5231 7.752269 14.87648 10.47587 7.558304 11.53379
7.629328 11.95767 14.15969 7.932994 7.569759 12.42843 12.53237 15.68716 6.849925 7.347093 8.987613 14.85661 13.70122 12.52342 7.752774 15.01033 10.48573 7.55542 11.53385
7.628638 11.96325 14.16971 7.922148 7.663776 12.42745 12.53201 15.68981 6.849646 7.321533 8.984099 14.86295 13.70261 12.52537 7.842244 15.03013 10.577 7.552507 11.53316
7.626597 12.06122 14.2574 7.907441 7.639294 12.43176 12.53171 15.69672 6.846583 7.308868 9.080445 14.86285 13.70208 12.52674 7.927206 15.10776 10.57776 7.724434 11.5317
7.623966 12.06028 14.34733 7.898207 7.621076 12.52402 12.53353 15.78238 6.844173 7.281741 9.078843 14.9528 13.70185 12.60935 7.933194 15.11361 10.66339 7.725693 11.62557
7.532083 12.06209 13.94418 7.892749 7.608252 12.52373 12.62829 15.78303 6.834284 7.26848 9.087618 14.95423 13.79489 12.61365 7.933162 15.19877 10.6631 7.724057 11.62745
7.816855 12.15285 13.95312 7.887794 7.586573 12.5236 12.62831 15.78485 6.771154 7.260918 9.168127 14.95872 13.79724 12.6632 7.934651 15.20148 10.67008 7.721735 11.62825
8.026305 12.16217 14.03698 7.884431 7.57245 12.52667 12.62768 15.78953 6.867378 7.25315 9.169242 14.96038 13.79795 12.67416 8.0193 15.20981 10.67095 7.808763 11.71544
8.359294 12.16283 14.03999 7.880646 7.655673 12.62074 12.62788 15.88045 7.22948 7.25149 9.179664 15.04995 13.79926 12.75614 8.023948 15.22228 10.75996 7.894272 11.72222
8.787368 12.17056 14.04681 7.873668 7.76488 12.62005 12.72011 15.87941 7.197149 7.245299 9.179202 15.05735 13.89166 12.75546 8.025029 15.29694 10.76103 7.892621 11.72544
8.775053 12.25878 14.15334 7.864558 7.770366 12.61834 12.72224 15.87996 7.222604 7.236805 9.261783 15.05794 13.89168 12.75692 8.115426 15.30257 10.76404 7.981595 11.81322
8.763428 12.26078 14.15927 7.857378 7.749679 12.6181 12.62538 15.97801 7.42475 7.216112 9.259575 15.14845 13.89411 12.75721 8.108168 15.30547 10.85328 7.979606 11.81307
8.75741 12.2603 14.25005 7.848151 7.962679 12.61823 12.62347 15.97803 7.410869 7.210178 9.260576 15.14917 13.98196 12.76302 8.102084 15.31825 10.85774 7.980619 11.85871
8.752696 12.35259 14.25596 7.838064 7.953894 12.6181 12.71961 15.97795 7.40123 7.208693 9.351065 15.15541 13.98833 12.84852 8.185664 15.39371 10.86201 7.979173 11.85872
8.747624 12.35351 14.26339 7.835304 7.94443 12.71381 12.72106 15.97789 7.393235 7.205837 9.342333 15.24523 13.98831 12.85025 8.186307 15.3988 10.86158 7.97796 11.86698
8.745878 12.35318 14.34768 7.829759 7.941367 12.71467 12.72107 16.07523 7.351713 7.205933 9.338794 15.24666 13.99096 12.84929 8.188723 15.49233 10.86715 7.974935 11.95093
8.828537 12.35415 14.35221 7.823552 7.937018 12.7157 12.81471 16.07666 7.313424 7.200995 9.414388 15.24669 14.08425 12.85813 8.188251 15.49184 10.95 7.972898 11.94985
8.824838 12.35596 14.35268 7.820533 7.933842 12.71543 12.81451 16.07593 7.286498 7.19927 9.429246 15.24637 14.08449 12.85105 8.188482 15.49166 10.94853 8.078208 11.94986
8.823331 12.35582 14.4442 7.817903 7.927081 12.71519 12.81783 16.07602 7.26745 7.455431 9.433165 15.25563 14.08711 12.85957 8.27911 15.49167 10.94875 8.165303 11.95014
8.820589 12.44651 14.44525 7.813338 7.90717 12.80045 12.81772 16.07568 7.254244 7.659598 9.516988 15.25472 14.18097 12.85975 8.366006 15.57871 11.04344 8.252016 11.95615
8.819288 12.44613 14.44994 7.806202 7.79918 12.80644 12.81887 16.17867 7.241827 7.658353 9.518273 15.34462 14.18266 12.95773 8.36438 15.59074 11.04533 8.332766 12.04523
8.818807 12.44608 14.45272 7.801337 7.780747 12.81122 12.91168 16.18143 7.230005 7.642992 9.520128 15.34475 14.18536 12.96117 8.507116 15.59023 11.13732 8.331269 12.0448
8.818099 12.44506 14.54036 7.794227 7.765511 12.81092 12.91346 16.18293 7.220608 7.637059 9.518882 15.34533 14.18615 12.96823 8.590902 15.59025 11.13837 8.330554 12.04384
8.817373 12.44889 14.54071 7.79039 7.753769 12.81109 12.91134 16.18358 7.208423 7.634194 9.517515 15.3507 14.27211 13.05039 8.904212 15.68595 11.13789 8.41983 12.04446
8.816225 12.54226 14.55165 7.786772 7.741808 12.90269 12.91181 16.27405 7.194878 7.632019 9.609136 15.44082 14.27393 13.06154 8.968653 15.69907 11.13822 8.428698 12.04444
8.815141 12.54127 14.63875 7.783847 7.738731 12.90231 12.91235 16.2776 7.190522 7.630141 9.687444 15.44137 14.28068 13.06257 8.957235 15.78414 11.22757 8.427953 12.05024
8.813655 12.54131 14.63915 7.78143 7.734667 12.90591 12.90955 16.28052 7.096396 7.628732 9.69219 15.44263 14.2798 13.07013 8.952133 15.78962 11.2259 8.506806 12.14342
8.810839 12.54175 14.72969 7.778861 7.727758 12.90649 13.00259 16.28137 7.108206 7.628339 9.778213 15.44253 14.2808 13.15519 8.948583 15.7907 11.22399 8.516513 12.14495
8.810303 12.63679 14.73762 7.776315 7.709162 12.99144 13.00357 16.36674 7.262099 7.627954 9.787498 15.4421 14.28138 13.16112 8.936654 15.79499 11.22374 8.520362 12.14515
8.809907 12.63761 14.73745 7.770847 7.706078 12.99675 13.00264 16.37303 7.357499 7.623996 9.794118 15.46197 14.36764 13.16839 8.926975 15.88063 11.22663 8.521096 12.14518
8.81402 12.63798 14.73705 7.767755 7.70507 12.99604 13.0036 16.37677 7.749231 7.623275 9.79534 15.55106 14.36741 13.25084 8.925299 15.88798 11.22788 8.519865 12.14498
8.996683 12.63775 14.81967 7.762301 7.701199 12.99612 13.0929 16.37618 7.726375 7.623333 9.886611 15.55037 14.37529 13.25214 8.923398 15.89102 11.30984 8.602438 12.14543
9.093057 12.63755 14.83772 7.739889 7.69885 12.99558 13.09801 16.46402 7.763598 7.621694 9.88703 15.5511 14.37541 13.25197 8.921762 15.97019 11.30889 8.611332 12.23829
9.278692 12.63536 14.84288 7.734537 7.696494 13.08535 13.09803 16.47053 7.744183 7.621568 9.88542 15.55189 14.37672 13.25691 8.919532 15.98588 11.31739 8.694494 12.2453
9.368673 12.635 14.92671 7.732045 7.69502 13.08504 13.09877 16.47327 7.827675 7.621373 9.89304 15.55741 14.46382 13.34723 8.915979 15.99096 11.31999 8.707024 12.2447
9.473534 12.72661 14.93256 7.71504 7.693246 12.90425 13.18842 16.47328 8.039648 7.621655 9.973804 15.64701 14.46996 13.34694 8.913855 16.06586 11.4719 8.706621 12.24442
9.565053 12.72997 14.93691 7.711454 7.688934 12.98995 13.19507 16.47666 8.005251 7.62157 9.967741 15.64735 14.47238 13.34961 8.91068 16.07989 11.47114 8.783248 12.24378
9.655784 12.73051 14.9403 7.709771 7.683381 12.99538 13.19549 16.47656 7.991355 7.703855 9.961798 15.64907 14.472 13.44386 8.906783 16.08291 11.47072 8.781749 12.24325
9.748042 12.73073 14.94192 7.706557 7.682191 12.996 13.1977 16.57018 8.256995 7.702502 9.952478 15.65366 14.55944 13.44316 8.814976 16.09034 11.47059 8.779905 12.25027
9.84194 12.7315 15.03007 7.699732 7.679135 12.99804 13.19724 16.57012 8.285788 7.696333 9.927471 15.74399 14.55987 13.44265 8.802696 16.19158 11.55132 8.778008 12.3372
9.934471 12.81727 15.03482 7.694387 7.678116 12.99762 13.28588 16.57131 8.273216 7.692391 9.916351 15.74485 14.56606 13.44204 8.79833 16.19588 11.5524 8.775675 12.33706
10.02825 12.82316 15.04073 7.689029 7.677636 13.08519 13.28453 16.57391 8.266632 7.678118 9.915359 15.74629 14.56763 13.4417 8.795139 16.20673 11.55313 8.773925 12.3378
10.03612 12.82312 15.12388 7.68637 7.675639 13.08544 13.28609 16.57489 8.258119 7.666792 9.914013 15.75192 14.56776 13.44087 8.791669 16.20633 11.5603 8.864585 12.33947
10.12203 12.82689 15.13428 7.683735 7.670909 13.09041 13.28517 16.67688 8.24648 7.654535 10.00599 15.84088 14.65401 13.44159 8.789711 16.2083 11.64361 8.863614 12.3458
10.2162 12.82763 15.13818 7.682404 7.66957 13.09036 13.29045 16.68296 8.234245 7.931248 10.00622 15.84135 14.65546 13.44137 8.789626 16.28683 11.64539 8.86232 12.43107
10.31212 12.91312 15.138 7.681299 7.668755 13.0907 13.29122 16.68431 8.230408 8.003476 10.00292 15.84147 14.65526 13.53345 8.881091 16.28676 11.64513 8.859933 12.42964
10.31217 12.91892 15.22845 7.678287 7.666798 13.17897 13.29273 16.68392 8.210272 8.003069 10.00569 15.84265 14.66094 13.53771 8.879853 16.30153 11.64556 8.85699 12.42949
10.40712 12.91991 15.23082 7.67667 7.665685 13.17876 13.37985 16.6877 8.191154 8.001635 10.01524 15.84324 14.66189 13.53743 8.879077 16.30125 11.64711 8.855515 12.42888
10.40758 12.92212 15.23538 7.675226 7.655486 13.18672 13.38087 16.77209 8.189426 8.001518 10.01492 15.84462 14.66398 13.53721 8.878022 16.30317 11.6542 8.85351 12.432
10.50137 13.00879 15.33557 7.671702 7.633082 13.18962 13.38781 16.77214 8.172661 8.001009 10.09388 15.93784 14.75014 13.53715 8.876867 16.30468 11.74507 8.851971 12.4313
10.59484 13.01549 15.34405 7.669 7.658928 13.18991 13.38707 16.78082 8.151704 8.001189 10.09272 15.93831 14.75006 13.53724 8.875952 16.38394 11.74737 8.863748 12.5243
10.68213 13.01604 15.34389 7.667014 7.933076 13.2778 13.38781 16.78058 8.14848 8.122952 10.09238 15.9382 14.75849 13.62799 8.959206 16.38438 11.74929 8.862879 12.52402
10.69035 13.01591 15.43 7.665375 7.921004 13.28387 13.47593 16.78213 8.146134 8.107124 10.09208 15.93826 14.75867 13.62777 8.961318 16.39325 11.74878 8.862256 12.52391
10.81477 13.13414 15.43369 7.662301 7.90188 13.28511 13.47488 16.86662 8.145712 8.07196 10.09169 15.93971 14.84501 13.6325 8.95986 16.40472 11.75063 8.941266 12.52329
10.82193 13.21912 15.43903 7.661332 7.885029 13.28535 13.47559 16.87024 8.145144 8.051763 10.10282 15.94326 14.84798 13.63297 8.958889 16.40609 11.75681 8.948192 12.52386
10.90833 13.22077 15.44201 7.658536 7.874718 13.37196 13.48202 16.87591 8.137999 7.891838 10.10356 16.0367 14.84847 13.63366 8.958091 16.48219 11.83733 9.028286 12.61971
11.00183 13.22055 15.52697 7.743551 7.778403 13.37156 13.48259 16.88205 8.113619 7.876666 10.10333 16.03659 14.85423 13.7168 8.957457 16.48165 11.83847 9.027327 12.61936
11.00814 13.22643 15.52776 7.74464 7.759322 13.38055 13.57144 16.88162 8.111275 7.856936 10.18728 16.03664 14.85332 13.72429 8.95668 16.48778 11.84782 9.026649 12.61947
11.10119 13.22624 15.54147 7.741759 7.750988 13.3804 13.57126 16.88159 8.110082 7.84765 10.186 16.03661 14.85404 13.72361 8.960582 16.49811 11.8476 9.025311 12.61942
11.10282 13.22764 15.54223 7.742095 7.831811 13.38216 13.57612 16.96708 8.099792 7.83914 10.18414 16.13025 14.85363 13.72268 8.960859 16.50017 11.84864 9.024103 12.61976
11.19445 13.22762 15.54295 7.812469 7.841278 13.382 13.57844 16.97041 8.09603 7.832903 10.18246 16.13454 14.85414 13.72671 8.959866 16.50402 11.85618 9.022882 12.71504
11.20129 13.22897 15.62599 7.809363 7.834106 13.38148 13.57884 16.97591 8.084451 7.824227 10.3972 16.13382 14.93842 13.72746 8.958887 16.57913 11.9451 9.03206 12.71682
11.20176 13.31404 15.62994 7.805188 7.954485 13.46677 13.5785 16.97781 8.208755 7.811782 10.39657 16.13422 14.93825 13.81785 8.959026 16.58295 11.94394 9.114218 12.71703
11.20834 13.31318 15.63669 7.800559 8.087866 13.46758 13.66686 16.97973 8.193273 7.891673 10.48523 16.13421 14.93773 13.81866 8.958634 16.59624 11.94323 9.114287 12.71674
11.29469 13.32187 15.64023 7.798619 8.320705 13.47612 13.66719 16.97963 8.184071 8.365385 10.36677 16.13431 14.9395 13.81908 9.042036 16.59821 12.03009 9.113124 12.71663
11.30129 13.3215 15.64021 7.794904 8.301814 13.47586 13.66704 17.06422 8.180738 8.340165 10.33679 16.13439 14.94128 13.82423 9.04905 16.59786 12.03122 9.196789 12.71577
11.38803 13.32164 15.72351 7.786117 8.164463 13.47529 13.67167 17.06447 8.188746 8.323629 10.60785 16.22259 14.94607 13.90613 9.142268 16.60327 12.03307 9.199432 12.71374
11.39119 13.32146 15.72543 7.782887 8.26237 13.47573 13.67152 17.06873 8.2232 8.310403 10.58943 16.23232 14.94622 13.90681 9.148111 16.6767 12.03476 9.199496 12.80474
11.39575 13.32342 15.73437 7.771161 8.248279 13.56325 13.67206 17.07445 8.527699 8.301341 10.58444 16.23368 15.03431 13.91371 9.149794 16.6766 12.03814 9.284347 12.80418
11.48077 13.40909 15.73772 7.78585 8.418806 13.68216 13.67231 17.07412 8.518709 8.29606 10.58359 16.23402 15.03441 13.91356 9.232133 16.67635 12.12551 9.2826 12.80762
11.57527 13.40897 15.82156 7.78225 8.382124 13.68232 13.67406 17.07458 8.513317 8.279917 10.58308 16.235 15.03438 13.91417 9.231702 16.69391 12.12556 9.282218 12.80713
11.5761 13.40964 15.82158 7.85191 8.375748 13.77188 13.76162 17.16225 8.509424 8.277055 10.66509 16.23515 15.03499 13.9177 9.230788 16.69392 12.12526 9.280644 12.80723
11.57641 13.40778 15.83273 7.849027 8.371052 13.77162 13.76083 17.16216 8.503433 8.274227 10.67011 16.32359 15.03644 13.99969 9.235406 16.77049 12.13177 9.277148 12.80662
11.67114 13.41498 15.8326 7.859495 8.36926 13.7716 13.7607 17.16197 8.497517 8.268114 10.66928 16.32805 15.04243 14.00004 9.235144 16.77343 12.13111 9.276757 12.80643
11.67159 13.41569 15.83262 7.861891 8.366324 13.77964 13.7598 17.1617 8.320187 8.266204 10.66476 16.32793 15.0429 13.99997 9.236202 16.77391 12.13267 9.278972 12.89955
11.76276 13.41589 15.91432 7.930941 8.362976 13.77975 13.76692 17.17237 8.310107 8.263075 10.66019 16.32773 15.12925 14.00756 9.235725 16.78728 12.13329 9.359143 12.89912
11.76663 13.50273 15.91771 7.946056 8.359296 13.7797 13.76696 17.17219 8.295141 8.232065 10.64425 16.32927 15.13123 14.00922 9.235233 16.78864 12.13725 9.365182 12.8976
11.85901 13.50167 15.91974 7.942756 8.357681 13.86819 13.76671 17.25666 8.670311 8.22368 10.63102 16.32913 15.13079 14.01025 9.233282 16.76945 12.22561 9.365909 12.8994
11.85921 13.50756 15.92802 8.017784 8.356773 13.86882 13.85412 17.25849 8.83828 8.21778 10.62636 16.33048 15.13806 14.01009 9.232698 16.77074 12.22541 9.456621 12.89975
11.9532 13.50848 15.92998 8.017091 8.35358 13.87464 13.8566 17.26034 8.923383 8.216992 10.62144 16.3297 15.14311 14.01214 9.230795 16.77124 12.22495 9.455865 12.90001
11.95458 13.50958 16.01299 8.018357 8.351675 13.87397 13.85635 17.26035 8.911184 8.213058 10.61407 16.41986 15.22866 14.01184 9.229649 16.7795 12.2245 9.455691 12.90004
11.95748 13.50933 16.01296 8.017202 8.349301 13.87376 13.85743 17.25996 8.999862 8.208998 10.6108 16.42492 15.22976 14.01154 9.312646 16.78671 12.22383 9.455266 12.99269
12.04337 13.50959 16.01547 8.014116 8.341981 13.87521 13.86213 17.2656 8.992912 8.201049 10.60926 16.42508 15.22945 14.01144 9.314345 16.78812 12.22489 9.456888 12.99065
12.04831 13.59754 16.02221 8.0231 8.317604 13.87495 13.86312 17.26841 8.986104 8.36017 10.60838 16.42688 15.22934 14.09592 9.31605 16.86133 12.22514 9.532731 12.99065
12.04878 13.5975 16.0221 8.021552 8.302394 13.87562 13.8628 17.27031 8.983722 8.35951 10.60793 16.42718 15.23033 14.09543 9.320774 16.86226 12.22543 9.530863 12.99048
12.0517 13.60269 16.11202 8.031341 8.28836 13.96153 13.86361 17.35479 8.982875 8.360169 10.60778 16.42713 15.2359 14.10328 9.406299 16.86799 12.31963 9.52913 12.99001
12.14332 13.60312 16.11237 8.028137 8.28234 13.96157 13.95169 17.35472 8.982299 8.359771 10.61157 16.42746 15.23671 14.10208 9.411352 16.87597 12.32032 9.529419 12.98993
12.14645 13.60172 16.11228 8.026513 8.277162 13.96239 13.95173 17.35448 8.974421 8.361213 10.61611 16.42889 15.23852 14.10179 9.410904 16.8886 12.32025 9.531152 12.99243
12.14837 13.69013 16.11333 8.094467 8.270746 13.96179 13.95342 17.35644 9.112355 8.358791 10.69267 16.51764 15.32517 14.10344 9.498637 16.9645 12.31935 9.529535 12.99233
12.23618 13.68994 16.12072 8.091234 8.269986 13.96815 13.96006 17.35634 9.306132 8.358049 10.69272 16.52265 15.32525 14.10325 9.498765 16.96662 12.31924 9.536765 13.07802
12.24212 13.69837 16.12313 8.108994 8.267323 13.96762 13.96001 17.36329 9.317043 8.357507 10.70073 16.52286 15.32505 14.10448 9.593604 16.97002 12.40132 9.535874 13.08509
12.2431 13.69753 16.20765 8.109923 8.258138 13.96794 13.9606 17.36378 9.143507 8.357234 10.69912 16.52497 15.32637 14.10512 9.593784 16.97814 12.4 9.535323 13.08447
12.33098 13.78623 16.2082 8.108448 8.229334 13.96718 14.04901 17.36866 9.381185 8.356988 10.6999 16.52653 15.32627 14.18703 9.593841 16.98135 12.40585 9.535351 13.08418
12.33822 13.78602 16.21156 8.106858 8.200174 14.05484 14.04925 17.45446 9.405219 8.356732 10.70427 16.52637 15.33293 14.18704 9.595242 16.98714 12.40848 9.534424 13.08422
12.33994 13.78735 16.21079 8.102301 8.186842 14.05514 14.04974 17.45458 9.668639 8.354246 10.70495 16.5264 15.33479 14.18713 9.601978 17.06052 12.40991 9.531379 13.08405
12.42548 13.78722 16.21086 8.095929 8.172722 14.05395 14.05631 17.45527 9.681696 8.353473 10.77847 16.61538 15.43601 14.19823 9.601652 17.06361 12.41043 9.523894 13.084
12.43131 13.79253 16.21921 8.081501 8.169615 14.05618 14.05718 17.45716 9.675097 8.433151 10.78136 16.62147 15.4364 14.19815 9.684565 17.06543 12.41136 9.49647 13.08369
12.43334 13.79385 16.21982 8.076202 8.162741 14.06207 14.14468 17.46317 9.671933 8.432943 10.78075 16.62082 15.43634 14.19752 9.684799 17.06544 12.41079 9.47987 13.0834
12.43337 13.79481 16.30404 8.072888 8.161082 14.06224 14.14467 17.46429 9.919781 8.429297 10.78003 16.62152 15.43621 14.19902 9.77199 17.07701 12.49993 9.579233 13.17195
12.52022 13.87919 16.30601 8.070959 8.148802 14.14832 14.14579 17.46723 10.07841 8.428339 10.77976 16.62137 15.4377 14.1982 9.774896 17.07974 12.50002 9.575965 13.18054
12.52636 13.87878 16.30613 8.134054 8.138451 14.14863 14.14562 17.55157 10.07408 8.540368 10.77941 16.62389 15.43819 14.19803 9.77411 17.16033 12.49971 9.574189 13.18103
12.52636 13.8788 16.30774 8.126077 8.132576 14.15019 14.14501 17.55189 11.31928 8.539491 10.77399 16.72176 15.43788 14.1978 9.773529 17.16114 12.50396 9.576375 13.18211
12.52661 13.88087 16.31339 8.123777 8.127565 14.15023 14.15186 17.55364 11.31928 8.536388 10.77185 16.72323 15.44486 14.19751 9.772549 17.16116 12.5051 9.574975 13.18254
12.61211 13.88067 16.31527 8.121908 8.115424 14.15024 14.15665 17.5535 11.31928 8.533253 10.76912 16.72848 15.53102 14.27904 9.772305 17.16324 12.59416 9.662959 13.2685
12.61284 13.88748 16.39964 8.122814 8.093405 14.15812 14.15601 17.56094 11.31928 8.532383 10.76787 16.72853 15.53348 14.27905 9.784017 17.17117 12.59368 9.662061 13.27006
12.61773 13.88731 16.40235 8.126733 8.086171 14.16014 14.24345 17.56186 11.31928 8.532395 10.76578 16.72883 15.53618 14.28686 9.871508 17.17558 12.59399 9.660968 13.26948
12.61751 13.88651 16.4049 8.124228 8.084812 14.16023 14.24371 17.5617 11.31928 8.532359 10.7653 16.72927 15.53665 14.28881 9.870257 17.24904 12.59318 9.660403 13.27596
12.61805 13.88576 16.40488 8.122168 8.08198 14.24612 14.24481 17.64901 11.31928 8.532277 10.75959 16.8194 15.54222 14.28856 9.868966 17.25635 12.59924 9.668547 13.27709
12.70542 13.97265 16.41209 8.132366 8.068821 14.24758 14.24503 17.65027 11.31928 8.620819 10.75511 16.81869 15.54141 14.28871 9.869135 17.25636 12.67937 9.672439 13.27684
12.71313 13.97122 16.49337 8.130871 8.059061 14.2473 14.24561 17.64987 11.31928 8.627505 10.75335 16.81887 15.62823 14.37273 9.868898 17.25912 12.67891 9.748101 13.27687
12.71254 13.97104 16.49531 8.128599 8.055406 14.24726 14.25048 17.65012 11.31928 8.633859 10.7512 16.82462 15.62857 14.37272 9.868442 17.25912 12.6865 9.748686 13.27523
12.79895 13.97424 16.49635 8.125047 8.045634 14.24706 14.25116 17.65167 11.31928 8.713947 10.74708 16.82454 15.62822 14.37321 9.868091 17.26737 12.68637 9.755662 13.27578
12.8011 13.97935 16.49906 8.123733 8.042736 14.25307 14.34061 17.6514 11.31928 8.792575 10.73988 16.82565 15.62855 14.38165 9.867037 17.26935 12.68672 9.754638 13.36171
12.80672 13.97857 16.50034 8.125034 8.041983 14.34149 14.34127 17.65698 11.31928 8.79549 10.73776 16.82576 15.62865 14.38086 9.866836 17.34358 12.68587 9.856029 13.36165
12.80729 13.97977 16.50014 8.190436 8.038419 14.3421 14.34114 17.657 11.31928 8.795205 10.73489 16.82578 15.63078 14.3834 9.869989 17.34691 12.68735 9.85454 13.37125
12.89246 14.0654 16.50743 8.191996 8.036369 14.34179 14.34193 17.6588 11.31928 8.795355 10.73186 16.91547 15.6383 14.38302 9.870531 17.35275 12.77034 9.853528 13.37129
12.89436 14.06595 16.59016 8.190048 8.035357 14.34209 14.34196 17.7432 11.31928 8.795488 10.73204 16.91583 15.72471 14.3828 9.870327 17.35488 12.77023 9.852044 13.37087
12.89417 14.06552 16.59196 8.186316 8.034478 14.34342 14.34144 17.74385 11.31928 8.800273 10.7332 16.91605 15.72482 14.38257 9.95272 17.35488 12.77257 9.851166 13.37238
12.89601 14.06681 16.59387 8.181826 8.033926 14.34258 14.34612 17.74675 11.31928 8.888861 10.81418 16.92403 15.72456 14.38308 9.952254 17.35488 12.77192 9.849313 13.45715
12.90179 14.06633 16.59388 8.180832 8.033827 14.34781 14.36489 17.74658 11.31928 8.888946 10.82441 16.92516 15.72573 14.46603 9.951866 17.36532 12.77794 9.847039 13.45676
12.89959 14.06594 16.59696 8.177377 8.025793 14.35147 14.45187 17.74786 11.31928 8.888874 10.82378 16.92557 15.72612 14.46575 9.951064 17.43864 12.77747 9.845767 13.45724
12.98579 14.06438 16.5979 8.174499 8.009749 14.4571 14.45193 17.74745 11.31928 8.963094 10.82333 16.92553 15.7283 14.46719 9.949895 17.44058 12.78274 9.843617 13.45723
12.98669 14.0634 16.603 8.192243 8.001285 14.45733 14.45427 17.84421 11.31928 8.963598 10.82265 17.01416 15.72835 14.46673 9.948836 17.44145 12.78225 9.843231 13.45726
12.98639 14.07099 16.6853 8.19061 7.995632 14.45741 14.45392 17.84728 11.31928 8.968847 10.81795 17.01386 15.73052 14.47424 9.947708 17.44479 12.78257 9.841519 13.4637
12.99386 14.07639 16.68692 8.188996 7.994116 14.45997 14.45431 17.84723 11.31928 8.968677 10.81611 17.01586 15.82269 14.47467 9.947309 17.45074 12.78212 9.840829 13.46369
12.99497 14.07664 16.69248 8.187394 7.99069 14.45991 14.45397 17.84799 11.31928 8.967833 10.81582 17.02052 15.82262 14.4744 9.952309 17.45169 12.86382 9.840164 13.46564
13.07948 14.16205 16.69507 8.1864 7.98548 14.45975 14.45991 17.85387 11.31928 8.967252 10.81466 17.02102 15.82265 14.55992 9.95563 17.45995 12.86748 9.836596 13.46499
13.08155 14.16204 16.69567 8.250735 7.966246 14.45977 14.54754 17.85526 11.31928 8.967033 10.81438 17.02187 15.82249 14.5575 9.958067 17.53522 12.87589 9.834356 13.46503
13.09322 14.16357 16.70138 8.249756 7.951914 14.45966 14.54718 17.85529 11.31928 8.964938 10.8143 17.023 15.82225 14.55742 9.957758 17.53504 12.87474 9.832195 13.46482
13.09372 14.16376 16.78361 8.252649 7.934421 14.46563 14.54736 17.94077 11.31928 8.954831 10.81249 17.02308 15.82178 14.55709 9.957472 17.53915 12.87521 9.829803 13.46409
13.18005 14.16375 16.78505 8.264456 7.899228 14.4658 14.547 17.94088 11.31928 8.954224 10.80703 17.11163 15.82174 14.55729 10.04051 17.54508 12.87808 9.828764 13.46402
13.18046 14.16369 16.78614 8.334041 7.869847 14.55341 14.54699 17.94283 11.31928 9.072695 10.80654 17.1129 15.82216 14.56811 10.04558 17.54509 12.95765 9.828216 13.55066
13.18022 14.16486 16.7892 8.334747 7.853015 14.55348 14.54691 17.94284 11.31928 9.075001 10.80655 17.11311 15.82287 14.56795 10.0473 17.55021 12.95815 9.82731 13.55055
13.1874 14.16451 16.79426 8.4148 7.843703 14.553 14.5493 17.94612 11.31928 9.071242 10.80661 17.11469 15.8231 14.567 10.04716 17.55837 12.96208 9.826542 13.55059
13.27481 14.17046 16.88082 8.419954 7.830939 14.55288 14.54916 17.94613 11.31928 9.018392 10.80952 17.11957 15.82484 14.56678 10.04655 17.63222 12.96885 9.825448 13.55053
13.27456 14.16988 16.88389 8.418628 7.819932 14.55275 14.54943 17.95213 11.31928 9.013929 10.80907 17.11995 15.91856 14.64863 10.04593 17.63457 12.9687 9.823986 13.55737
13.27697 14.16983 16.88385 8.418746 7.81062 14.55539 14.55373 17.95214 11.31928 8.988565 10.79722 17.12001 15.91794 14.65099 10.04575 17.63665 12.96854 9.822838 13.55799
13.28145 14.17226 16.88386 8.417566 7.805215 14.5553 14.55401 18.03716 11.31928 8.978179 10.79294 17.12114 15.91792 14.65141 10.04505 17.63665 12.97088 9.820456 13.76335
13.28342 14.25769 16.88405 8.417695 7.800533 14.5554 14.64133 18.03855 11.31928 9.05786 10.79261 17.21093 15.91759 14.65227 10.12736 17.63884 13.05139 9.81987 13.76275
13.38222 14.25782 16.88925 8.622788 7.796437 14.55506 14.64243 18.03855 11.31928 9.287305 10.80367 17.21087 15.91756 14.65263 10.1291 17.64419 13.05085 9.82275 13.7628
13.38255 14.25788 16.8892 8.623416 7.795334 14.56094 14.6433 18.03855 11.31928 9.268367 10.88402 17.21027 15.91751 14.65928 10.13459 17.64913 13.05218 9.828517 13.76203
13.38461 14.25858 16.89163 8.623189 7.794855 14.56044 14.64313 18.03974 11.31928 9.24791 10.88402 17.21025 15.91726 14.65919 10.13388 17.73068 13.05167 9.82805 13.76201
13.38527 14.25822 16.89938 8.634442 7.793522 14.64675 14.64291 18.04213 11.31928 9.249186 10.88407 17.21775 15.91725 14.66092 10.13396 17.73305 13.06146 9.90459 13.76901
13.39228 14.25944 16.98597 8.632104 7.791389 14.64677 14.64468 18.04214 11.31928 9.251531 10.88413 17.21782 16.0034 14.66093 10.13342 17.73306 13.06116 9.903808 13.76868
13.47752 14.25953 16.98665 8.70849 7.790527 14.6479 14.64449 18.04524 11.31928 9.249254 10.884 17.21753 16.01076 14.66184 10.21855 17.73289 13.06242 9.910901 13.7685
13.47802 14.26454 16.98665 8.707142 7.790191 14.64792 14.6507 18.04512 11.31928 9.235258 10.88401 17.21753 16.01419 14.74387 10.21857 17.74148 13.06234 9.916914 13.76824
13.48003 14.26535 16.98743 8.705567 7.786162 14.64957 14.73763 18.05108 11.31928 9.21422 10.8835 17.21748 16.01559 14.74435 10.22536 18.43156 13.14483 9.915482 13.85453
13.47988 14.28799 16.98744 8.70477 7.785528 14.64945 14.73757 18.1352 11.31928 9.200818 10.8965 17.306 16.01551 14.7441 10.22438 18.43365 13.1449 9.923089 13.85647
13.48515 14.28733 16.98745 8.703081 7.78336 14.64946 14.73793 18.13531 11.31928 9.17943 10.9764 17.30683 16.01544 14.74643 10.2237 18.43358 13.14493 9.923352 13.85681
13.56985 14.37229 16.98745 8.701619 7.782977 14.65172 14.73733 18.13569 11.31928 9.17392 10.97579 17.30725 16.01529 14.74606 10.22185 18.43557 13.14481 9.997867 13.85648
13.57086 14.37234 17.07349 8.69948 7.778923 14.65175 14.73906 18.1357 11.31928 9.258756 10.98404 17.30656 16.0152 14.74649 10.22137 18.44139 13.15282 9.996463 13.85651
13.57128 14.37223 17.08143 8.698931 7.778341 14.65161 14.73867 18.13632 11.31928 9.256185 10.98192 17.30679 16.01485 15.09476 10.30302 18.44317 13.155 9.995773 13.8628
13.57105 14.37416 17.08312 8.698618 7.776791 14.65782 14.73799 18.13604 11.31928 9.253097 10.97804 17.30717 16.1009 15.09449 10.30293 18.44227 13.15465 9.996806 13.86289
13.57253 14.374 17.0852 8.698209 7.775704 14.74394 14.73802 18.13744 11.31928 9.252336 10.97745 17.30718 16.11245 15.09382 10.30238 18.5153 13.15601 10.00764 13.86417
13.5729 14.37469 17.08548 8.700292 7.775053 14.74292 14.73998 18.14057 11.31928 9.251601 10.97717 17.3133 16.11429 15.09529 10.3036 18.51849 13.23728 10.00465 13.95054
13.57302 14.37466 17.08549 8.770141 7.772772 14.74296 14.74419 18.14363 11.31928 9.251408 10.97702 17.31325 16.11392 15.10288 10.30262 18.52808 13.23825 10.00053 13.95063
13.66493 14.37456 17.08507 8.768832 7.771829 14.74303 14.83243 18.14942 11.31928 9.251369 10.97681 17.3187 16.11338 15.1052 10.30212 18.53198 13.24451 9.995676 13.95053
13.6664 14.38128 17.08603 8.772664 7.771393 14.74367 14.83235 18.23368 11.31928 9.248369 10.97615 17.40761 16.11505 15.1876 10.30308 18.53199 13.24446 9.985287 13.95057
13.66839 14.38105 17.1723 8.782525 7.770991 14.74283 14.83192 18.23426 11.31928 9.248211 10.97563 17.40779 16.1154 15.18809 10.30254 18.53273 13.24438 9.979345 13.95207
13.66964 14.46592 17.17211 8.782682 7.769844 14.74363 14.83081 18.23384 11.31928 9.248112 10.97456 17.40768 16.11582 15.18745 10.30277 18.53943 13.24414 9.972978 13.95198
13.67643 14.467 17.18672 8.783025 7.769274 14.74527 14.83083 18.23369 11.31928 9.248161 10.9738 17.40842 16.11606 15.18719 10.3087 18.61222 13.24466 9.969193 13.95094
13.76169 14.46692 17.18929 8.849042 7.768922 14.74516 14.83064 18.23359 11.31928 9.248129 10.97389 17.40858 16.11648 15.18794 10.39108 18.61265 13.24631 9.967052 13.95825
13.76153 14.46712 17.19031 8.848501 7.768807 14.74752 14.83087 18.2358 11.31928 9.248012 11.04902 17.4093 16.20235 15.18788 10.39095 18.6178 13.24838 9.96536 13.95821
13.76257 14.46698 17.19131 8.852588 7.768771 14.75278 14.83133 18.14026 11.31928 9.247685 11.04903 17.41422 16.20828 15.18954 10.39426 18.62633 13.32881 9.970512 13.95817
13.7637 14.46998 17.19212 8.851323 7.768582 14.75156 14.83333 18.14199 11.31928 9.245766 11.0495 17.41417 16.20799 15.18827 10.39893 18.62608 13.32754 10.04618 13.95752
13.85825 14.46999 17.19282 8.849924 7.768087 14.83651 14.83437 18.14474 11.31928 9.245791 11.04935 17.50602 16.21022 15.18815 10.39785 18.62593 13.32627 10.04657 14.04488
13.8577 14.46984 17.27421 8.848686 7.766105 14.8359 14.92854 18.14474 11.31928 9.245779 11.04875 17.51043 16.21036 15.19625 10.39851 18.62593 13.32598 10.04977 14.04488
13.85799 14.46986 17.28003 8.859324 7.76547 14.83487 14.92812 18.23496 11.31928 9.245855 11.04901 17.51091 16.20979 15.21766 10.48201 18.63013 13.32672 10.13436 14.0449
13.85764 14.4748 17.28055 8.860113 7.764445 14.83459 14.92806 18.23497 11.31928 9.245923 11.04902 17.51152 16.20988 15.21739 10.48218 18.63116 13.33666 10.13444 14.04512
13.85774 14.47493 17.28416 8.859425 7.845553 14.83447 14.92779 18.236 11.31928 9.246048 11.05378 17.51306 16.21171 15.30071 10.48302 18.63103 13.33651 10.13471 14.04734
13.85802 14.56085 17.28637 8.923865 7.835105 14.83488 14.92781 18.23607 11.31928 9.246175 11.05314 17.60173 16.21231 15.29732 10.48246 18.70408 13.33651 10.13518 14.04489
13.94211 14.56082 17.28861 8.924179 7.821902 14.83507 14.92781 18.23607 11.31928 9.246271 11.05308 17.60154 16.2122 15.29753 10.48058 18.70906 13.4165 10.13499 14.05127
13.94928 14.56233 17.28892 8.923812 7.8208 14.83665 14.92727 18.23901 11.31928 9.246219 11.0526 17.60178 16.29874 15.30001 10.47971 18.71073 13.41622 10.22313 14.05051
13.95304 14.56233 17.29004 8.933275 8.01539 14.84067 14.92685 18.23912 11.31928 9.244981 11.05245 17.60281 16.29838 15.29785 10.47948 18.72 13.41876 10.22257 14.05019
13.95407 14.56233 17.37241 8.939511 8.012738 14.93122 14.92682 18.24009 11.31928 9.244621 11.05241 17.60274 16.30407 15.29814 10.47906 18.71985 13.42119 10.24124 14.0502
13.9542 14.56233 17.37743 8.937092 8.011964 14.93091 14.92646 18.24301 11.31928 9.249432 11.05238 17.60264 16.3047 15.29754 10.47895 18.72308 13.42284 10.24289 14.13589
13.95453 14.56233 17.37823 9.024108 8.006886 14.93083 15.01361 18.24766 11.31928 9.347479 11.05185 17.6025 16.30369 15.2975 10.47892 18.72453 13.42243 10.32745 14.13587
13.95472 14.56233 17.37823 9.023079 7.988121 14.93089 15.02036 18.33795 11.31928 9.347578 11.04341 17.60826 16.30311 15.29731 10.47858 18.72456 13.42899 10.32739 14.13562
14.03857 14.56233 17.38193 9.022512 8.298128 14.93086 15.02356 18.33782 11.31928 9.347361 11.03138 17.60906 16.30553 15.30501 10.47925 18.72476 13.42889 10.32892 14.13537
14.05151 14.56233 17.38193 9.022512 8.137122 14.93056 15.02388 18.33772 11.31928 9.347361 11.01944 17.60893 16.30717 15.30508 10.47914 18.8011 13.42992 10.33012 14.13488
14.05277 14.56233 17.38393 9.022512 8.135535 14.93028 15.02389 18.33772 11.31928 9.347361 10.98726 17.60868 16.30686 15.38955 10.47837 18.80101 13.43104 10.33053 14.13627
14.05298 14.56233 17.38469 9.022512 8.131138 14.92963 15.02339 18.33772 11.31928 9.347361 11.28193 17.69719 16.307 15.38893 10.48289 18.80706 13.43063 10.32977 14.13588
14.05382 14.56233 17.46842 9.022512 8.126374 14.92941 15.02331 18.33759 11.31928 9.347361 11.71055 17.69875 16.30692 15.38904 10.56641 18.80683 13.51072 10.32952 14.1358
14.05443 14.56233 17.47009 9.022512 8.125498 14.92944 15.02296 18.34049 11.31928 9.347361 11.77185 17.69964 16.30867 15.38907 10.5635 18.80683 13.51136 10.32757 14.13526
14.05501 14.56233 17.4751 9.022512 8.125498 15.01502 15.02288 18.34047 11.31928 9.347361 12.07044 17.69998 16.39439 15.38862 10.56121 18.81708 13.51117 10.40932 14.135
14.13933 14.56233 17.4751 9.022512 8.125498 15.02291 15.02289 18.43562 11.31928 9.347361 12.05799 17.69999 16.39414 15.39152 10.55995 18.81708 13.51363 10.40852 14.14362
14.14393 14.56233 17.47656 9.022512 8.125498 15.02597 15.02277 18.439 11.31928 9.347361 12.05664 17.70032 16.40046 15.39154 10.55736 18.82035 13.51343 10.40829 14.14563
14.1434 14.56233 17.47683 9.022512 8.125498 15.02634 15.11003 18.4395 11.31928 9.347361 12.05664 17.70024 16.40042 15.39169 10.55598 18.82035 13.51338 10.41216 14.14566
14.14319 14.56233 17.47991 9.022512 8.125498 15.02667 15.11898 18.43632 11.31928 9.347361 12.05664 17.70518 16.40034 15.39849 10.55452 18.8212 13.52318 10.41112 14.14552
14.14515 14.56233 17.48072 9.022512 8.125498 15.02684 15.11874 18.43639 11.31928 9.347361 12.05664 17.70621 16.4023 15.3985 10.55427 18.89423 13.52307 10.49495 14.14387
14.14429 14.56233 17.48045 9.022512 8.125498 15.02679 15.12082 18.43646 11.31928 9.347361 12.05664 17.79482 16.40237 15.4822 10.55345 18.89737 13.52397 10.50176 14.22991
14.14468 14.56233 17.56383 9.022512 8.125498 15.02634 15.12069 18.43646 11.31928 9.347361 12.05664 17.79601 16.40378 15.48186 10.55298 18.90066 13.52379 10.58398 14.22968
14.14632 14.56233 17.56457 9.022512 8.125498 15.0263 15.12046 18.43646 11.31928 9.347361 12.05664 17.79754 16.40442 15.48143 10.55364 18.9061 13.5238 10.58373 14.23032
14.14622 14.56233 17.5679 9.022512 8.125498 15.02609 15.12011 18.43646 11.31928 9.347361 12.05664 17.79712 16.40444 15.48297 10.55662 18.91465 13.60494 10.59148 14.22989
14.14694 14.56233 17.57291 9.022512 8.125498 15.11179 15.12216 18.43646 11.31928 9.347361 12.05664 17.79699 16.49 15.48451 10.55878 18.91471 13.60572 10.59151 14.22957
14.1464 14.56233 17.57292 9.022512 8.125498 15.11179 15.12209 18.43646 11.31928 9.347361 12.05664 17.79789 16.49009 15.48455 10.56 18.91498 13.60689 10.59103 14.23055
14.23125 14.56233 17.57292 9.022512 8.125498 15.11179 15.12205 18.43646 11.31928 9.347361 12.05664 17.79741 16.49753 15.48681 10.56003 18.92414 13.60678 10.5903 14.23038
14.23618 14.56233 17.57292 9.022512 8.125498 15.11179 15.122 18.43646 11.31928 9.347361 12.05664 17.79737 16.49735 15.48655 10.55962 18.92738 13.60841 10.58984 14.23673
14.23754 14.56233 17.57292 9.022512 8.125498 15.11179 15.12246 18.43646 11.31928 9.347361 12.05664 17.80208 16.49729 15.48682 10.56427 19.00046 13.60844 10.58877 14.23647
14.23973 14.56233 17.57292 9.022512 8.125498 15.11179 15.12246 18.43646 11.31928 9.347361 12.05664 17.80237 16.49846 15.48655 10.64717 19.00032 13.6151 10.58739 14.23693
14.24163 14.56233 17.57292 9.022512 8.125498 15.11179 15.12246 18.43646 11.31928 9.347361 12.05664 17.80269 16.49791 15.49521 10.64695 19.00032 13.61521 10.58572 14.23667
14.24158 14.56233 17.57292 9.022512 8.125498 15.11179 15.12246 18.43646 11.31928 9.347361 12.05664 17.89233 16.61649 15.49514 10.64575 19.00032 13.61591 10.58436 14.32475
14.24349 14.56233 17.57292 9.022512 8.125498 15.11179 15.12246 18.43646 11.31928 9.347361 12.05664 17.89224 16.61645 15.57801 10.64622 19.00033 13.61764 10.58322 14.32401
14.32746 14.56233 17.57292 9.022512 8.125498 15.11179 15.12246 18.43646 11.31928 9.347361 12.05664 17.89225 16.61652 15.57744 10.6473 19.00019 13.69693 10.582 14.32249
14.33368 14.56233 17.57292 9.022512 8.125498 15.11179 15.12246 18.43646 11.31928 9.347361 12.05664 17.89249 16.61618 15.57748 10.65637 19.01914 13.697 10.58107 14.32243
14.33425 14.56233 17.57292 9.022512 8.125498 15.11179 15.12246 18.43646 11.31928 9.347361 12.05664 17.89256 16.61614 15.57876 10.73888 19.01914 13.69788 10.5794 14.32217
14.33762 14.56233 17.57292 9.022512 8.125498 15.11179 15.12246 18.43646 11.31928 9.347361 12.05664 17.89396 16.61809 15.57877 10.73866 19.01914 13.69692 10.57804 14.32214
14.33763 14.56233 17.57292 9.022512 8.125498 15.11179 15.12246 18.43646 11.31928 9.347361 12.05664 17.89396 16.70366 15.57899 10.73618 19.01914 13.69814 10.5767 14.32126
14.33732 14.56233 17.57292 9.022512 8.125498 15.11179 15.12246 18.43646 11.31928 9.347361 12.05664 17.89416 16.70351 15.57982 10.73595 19.01902 13.69773 10.57641 14.32176
14.33971 14.56233 17.57292 9.022512 8.125498 15.11179 15.12246 18.43646 11.31928 9.347361 12.05664 17.89442 16.7033 15.57921 10.73525 19.01902 13.69754 10.65601 14.32162
14.33962 14.56233 17.57292 9.022512 8.125498 15.11179 15.12246 18.43646 11.31928 9.347361 12.05664 17.89442 16.70356 15.58059 10.73628 19.09192 13.69781 10.65565 14.32128
14.33972 14.56233 17.57292 9.022512 8.125498 15.11179 15.12246 18.43646 11.31928 9.347361 12.05664 17.89906 16.70335 15.58008 10.82706 19.09503 13.70713 10.65526 14.32095
14.42436 14.56233 17.57292 9.022512 8.125498 15.11179 15.12246 18.43646 11.31928 9.347361 12.05664 17.89992 16.70438 15.5829 10.82757 19.09736 13.71396 10.65776 14.32835
14.42575 14.56233 17.57292 9.022512 8.125498 15.11179 15.12246 18.43646 11.31928 9.347361 12.05664 17.98842 16.71112 15.58934 10.82889 19.09857 13.7142 10.65715 14.34919
14.43052 14.56233 17.57292 9.022512 8.125498 15.11179 15.12246 18.43646 11.31928 9.347361 12.05664 17.98858 16.71113 15.67227 10.82867 19.09865 13.714 10.65642 14.43502
14.43221 14.56233 17.57292 9.022512 8.125498 15.11179 15.12246 18.43646 11.31928 9.347361 12.05664 17.989 16.71088 15.67277 10.91621 19.09877 13.71392 10.65558 14.43513
14.43198 14.56233 17.57292 9.022512 8.125498 15.11179 15.12246 18.43646 11.31928 9.347361 12.05664 17.98902 16.71062 15.67282 10.91741 19.10948 13.79347 10.65515 14.43729
14.43214 14.56233 17.57292 9.022512 8.125498 15.11179 15.12246 18.43646 11.31928 9.347361 12.05664 17.98944 16.71031 15.67287 10.9182 19.11452 13.79262 10.66355 14.43691
14.43377 14.56233 17.57292 9.022512 8.125498 15.11179 15.12246 18.43646 11.31928 9.347361 12.05664 17.98935 16.71095 15.6724 10.91761 19.11858 13.79463 10.66413 14.43693
14.43415 14.56233 17.57292 9.022512 8.125498 15.11179 15.12246 18.43646 11.31928 9.347361 12.05664 17.98911 16.71118 15.6725 10.99983 19.12006 13.79465 10.66364 14.43731
14.43442 14.56233 17.57292 9.022512 8.125498 15.11179 15.12246 18.43646 11.31928 9.347361 12.05664 17.99104 16.71124 15.67356 10.9999 19.11991 13.79439 10.66429 14.43695
14.51864 14.56233 17.57292 9.022512 8.125498 15.11179 15.12246 18.43646 11.31928 9.347361 12.05664 17.9909 16.71128 15.67391 10.99984 19.19285 13.79423 10.73857 14.44321
14.52665 14.56233 17.57292 9.022512 8.125498 15.11179 15.12246 18.43646 11.31928 9.347361 12.05664 17.99092 16.79733 15.67366 10.99963 19.19376 13.79576 10.73803 14.44311
14.53231 14.56233 17.57292 9.022512 8.125498 15.11179 15.12246 18.43646 11.31928 9.347361 12.05664 18.18518 16.79912 15.6802 11.0061 19.19377 13.8035 10.74313 14.44317
14.53293 14.56233 17.57292 9.022512 8.125498 15.11179 15.12246 18.43646 11.31928 9.347361 12.05664 18.18518 16.79947 15.76904 11.00595 19.19663 13.80408 10.74253 14.52887
14.5337 14.56233 17.57292 9.022512 8.125498 15.11179 15.12246 18.43646 11.31928 9.347361 12.05664 18.18561 16.79916 15.76897 11.00751 19.19665 13.8062 10.74169 14.52982
14.53368 14.56233 17.57292 9.022512 8.125498 15.11179 15.12246 18.43646 11.31928 9.347361 12.05664 18.18524 16.79953 15.76773 11.0072 19.199 13.88569 10.75105 14.52986
14.53413 14.56233 17.57292 9.022512 8.125498 15.11179 15.12246 18.43646 11.31928 9.347361 12.05664 18.18479 16.80524 15.7675 11.00684 19.20756 13.88638 10.82555 14.52976
14.53521 14.56233 17.57292 9.022512 8.125498 15.11179 15.12246 18.43646 11.31928 9.347361 12.05664 18.18533 16.8082 15.76704 11.00667 19.20753 13.88691 10.82921 14.53268
14.6209 14.56233 17.57292 9.022512 8.125498 15.11179 15.12246 18.43646 11.31928 9.347361 12.05664 18.18608 16.80939 15.7671 11.00638 19.20845 13.88626 10.83048 14.53268
14.62099 14.56233 17.57292 9.022512 8.125498 15.11179 15.12246 18.43646 11.31928 9.347361 12.05664 18.18674 16.80992 15.76664 11.00614 19.21312 13.8876 10.82977 14.53245
14.62174 14.56233 17.57292 9.022512 8.125498 15.11179 15.12246 18.43646 11.31928 9.347361 12.05664 18.18752 16.80981 15.76629 11.00557 19.21312 13.88977 10.82943 14.53247
14.6286 14.56233 17.57292 9.022512 8.125498 15.11179 15.12246 18.43646 11.31928 9.347361 12.05664 18.18896 16.80979 15.76618 11.00521 19.2903 13.88909 10.83552 14.53231
14.62863 14.56233 17.57292 9.022512 8.125498 15.11179 15.12246 18.43646 11.31928 9.347361 12.05664 18.18898 16.8969 15.76624 11.00452 19.29048 13.88868 10.83482 14.53883
14.62811 14.56233 17.57292 9.022512 8.125498 15.11179 15.12246 18.43646 11.31928 9.347361 12.05664 18.18891 16.89672 15.76615 11.0038 19.29049 13.89495 10.83469 14.62498
14.62842 14.56233 17.57292 9.022512 8.125498 15.11179 15.12246 18.43646 11.31928 9.347361 12.05664 18.28198 16.89677 15.76592 11.00336 19.29205 13.89653 10.83437 14.62501
14.63031 14.56233 17.57292 9.022512 8.125498 15.11179 15.12246 18.43646 11.31928 9.347361 12.05664 18.28199 16.89925 15.84875 11.00538 19.29178 13.92317 10.83431 14.62454
14.63038 14.56233 17.57292 9.022512 8.125498 15.11179 15.12246 18.43646 11.31928 9.347361 12.05664 18.28193 16.8988 15.85801 11.09237 19.29499 14.00237 10.90816 14.62477
14.71466 14.56233 17.57292 9.022512 8.125498 15.11179 15.12246 18.43646 11.31928 9.347361 12.05664 18.2835 16.89809 15.85811 11.09682 19.29499 14.00169 10.90666 14.62477
14.71623 14.56233 17.57292 9.022512 8.125498 15.11179 15.12246 18.43646 11.31928 9.347361 12.05664 18.28308 16.90477 15.86186 11.12601 19.30353 14.00085 10.90594 14.62566
14.71689 14.56233 17.57292 9.022512 8.125498 15.11179 15.12246 18.43646 11.31928 9.347361 12.05664 18.28314 16.90457 15.86271 11.12575 19.30429 14.00129 10.90832 14.62559
14.71718 14.56233 17.57292 9.022512 8.125498 15.11179 15.12246 18.43646 11.31928 9.347361 12.05664 18.28313 16.90456 15.86259 11.12509 19.30659 14.00091 10.91124 14.62536
14.72199 14.56233 17.57292 9.022512 8.125498 15.11179 15.12246 18.43646 11.31928 9.347361 12.05664 18.28303 16.90716 15.8627 11.12504 19.31157 14.0034 10.91092 14.62525
14.72652 14.56233 17.57292 9.022512 8.125498 15.11179 15.12246 18.43646 11.31928 9.347361 12.05664 18.28304 16.90703 15.86249 11.13272 19.3845 14.00331 10.92228 14.62511
14.72708 14.56233 17.57292 9.022512 8.125498 15.11179 15.12246 18.43646 11.31928 9.347361 12.05664 18.28615 16.90698 15.86188 11.21631 19.38457 14.00425 10.92192 14.62503
14.72715 14.56233 17.57292 9.022512 8.125498 15.11179 15.12246 18.43646 11.31928 9.347361 12.05664 18.28638 16.90708 15.95762 11.21722 19.38516 14.00429 10.92117 14.62749
14.72737 14.56233 17.57292 9.022512 8.125498 15.11179 15.12246 18.43646 11.31928 9.347361 12.05664 18.28738 16.90678 15.95758 11.21647 19.38619 14.00409 10.92018 14.62737
14.81126 14.56233 17.57292 9.022512 8.125498 15.11179 15.12246 18.43646 11.31928 9.347361 12.05664 18.28906 16.90669 15.9594 11.21589 19.38944 14.01413 10.91985 14.63459
14.81107 14.56233 17.57292 9.022512 8.125498 15.11179 15.12246 18.43646 11.31928 9.347361 12.05664 18.2918 16.99213 15.95939 11.22024 19.38944 14.01398 10.91869 14.63472
14.81234 14.56233 17.57292 9.022512 8.125498 15.11179 15.12246 18.43646 11.31928 9.347361 12.05664 18.38439 16.99263 15.96194 11.22248 19.48449 14.09338 10.91763 14.72046
14.81325 14.56233 17.57292 9.022512 8.125498 15.11179 15.12246 18.43646 11.31928 9.347361 12.05664 18.38457 16.9922 15.96177 11.30368 19.48449 14.09466 10.9931 14.72055
14.81303 14.56233 17.57292 9.022512 8.125498 15.11179 15.12246 18.43646 11.31928 9.347361 12.05664 18.38473 16.99318 15.96176 11.30575 19.48536 14.09454 10.9922 14.72059
14.81899 14.56233 17.57292 9.022512 8.125498 15.11179 15.12246 18.43646 11.31928 9.347361 12.05664 18.38474 16.9932 15.96282 11.30701 19.48536 14.09498 10.997 14.72
14.81906 14.56233 17.57292 9.022512 8.125498 15.11179 15.12246 18.43646 11.31928 9.347361 12.05664 18.38476 16.99551 15.96208 11.30655 19.48536 14.09485 10.99594 14.71985
14.82133 14.56233 17.57292 9.022512 8.125498 15.11179 15.12246 18.43646 11.31928 9.347361 12.05664 18.38486 17.00067 15.96184 11.3062 19.48543 14.09456 10.99498 14.71993
14.8211 14.56233 17.57292 9.022512 8.125498 15.11179 15.12246 18.43646 11.31928 9.347361 12.05664 18.38486 17.00075 15.96244 11.30604 19.48885 14.09419 10.99364 14.7206
14.82156 14.56233 17.57292 9.022512 8.125498 15.11179 15.12246 18.43646 11.31928 9.347361 12.05664 18.38479 17.00074 15.96226 11.30566 19.49758 14.09408 10.99311 14.72178
14.82204 14.56233 17.57292 9.022512 8.125498 15.11179 15.12246 18.43646 11.31928 9.347361 12.05664 18.38484 17.00135 15.96247 11.30495 19.49866 14.09731 10.99292 14.72178
14.90653 14.56233 17.57292 9.022512 8.125498 15.11179 15.12246 18.43646 11.31928 9.347361 12.05664 18.38486 17.00342 16.04534 11.30499 19.49867 14.09741 10.99209 14.7218
14.907 14.56233 17.57292 9.022512 8.125498 15.11179 15.12246 18.43646 11.31928 9.347361 12.05664 18.38463 17.00357 16.04525 11.30486 19.50171 14.09778 10.99567 14.72174
14.90762 14.56233 17.57292 9.022512 8.125498 15.11179 15.12246 18.43646 11.31928 9.347361 12.05664 18.38455 17.08947 16.05202 11.30956 19.57447 14.10453 10.99851 14.72413
14.90928 14.56233 17.57292 9.022512 8.125498 15.11179 15.12246 18.43646 11.31928 9.347361 12.05664 18.38478 17.08947 16.0519 11.30819 19.57438 14.10483 10.99872 14.72391
14.91469 14.56233 17.57292 9.022512 8.125498 15.11179 15.12246 18.43646 11.31928 9.347361 12.05664 18.47318 17.08887 16.05211 11.30736 19.57591 14.10485 10.99806 14.73034
14.91526 14.56233 17.57292 9.022512 8.125498 15.11179 15.12246 18.43646 11.31928 9.347361 12.05664 18.48011 17.08878 16.05517 11.30721 19.58079 14.18433 11.07987 14.81591
14.91555 14.56233 17.57292 9.022512 8.125498 15.11179 15.12246 18.43646 11.31928 9.347361 12.05664 18.48198 17.0887 16.05512 11.30703 19.58068 14.18396 11.07879 14.81622
14.91666 14.56233 17.57292 9.022512 8.125498 15.11179 15.12246 18.43646 11.31928 9.347361 12.05664 18.48246 17.0887 16.05465 11.39699 19.58125 14.18567 11.07801 14.81616
14.91859 14.56233 17.57292 9.022512 8.125498 15.11179 15.12246 18.43646 11.31928 9.347361 12.05664 18.48257 17.08854 16.0541 11.39675 19.58362 14.18543 11.07907 14.81598
15.00276 14.56233 17.57292 9.022512 8.125498 15.11179 15.12246 18.43646 11.31928 9.347361 12.05664 18.48268 17.08815 16.0564 11.39634 19.58342 14.18528 11.07807 14.81577
15.00287 14.56233 17.57292 9.022512 8.125498 15.11179 15.12246 18.43646 11.31928 9.347361 12.05664 18.48267 17.08791 16.05634 11.39596 19.58307 14.18505 11.07628 14.81559
15.0031 14.56233 17.57292 9.022512 8.125498 15.11179 15.12246 18.43646 11.31928 9.347361 12.05664 18.48242 17.09725 16.05623 11.39734 19.58307 14.18618 11.07541 14.81536
15.00329 14.56233 17.57292 9.022512 8.125498 15.11179 15.12246 18.43646 11.31928 9.347361 12.05664 18.48242 17.09641 16.05607 11.39729 19.58299 14.18503 11.075 14.81524
15.01169 14.56233 17.57292 9.022512 8.125498 15.11179 15.12246 18.43646 11.31928 9.347361 12.05664 18.48261 17.09636 16.0561 11.39666 19.59174 14.18434 11.07408 14.81526
15.01138 14.56233 17.57292 9.022512 8.125498 15.11179 15.12246 18.43646 11.31928 9.347361 12.05664 18.48269 17.09623 16.05656 11.39597 19.59597 14.18431 11.07663 14.81527
15.01125 14.56233 17.57292 9.022512 8.125498 15.11179 15.12246 18.43646 11.31928 9.347361 12.05664 18.48263 17.09589 16.0562 11.39633 19.59686 14.18714 11.08972 14.81543
15.01136 14.56233 17.57292 9.022512 8.125498 15.11179 15.12246 18.43646 11.31928 9.347361 12.05664 18.4822 17.09577 16.13995 11.39561 19.6728 14.1877 11.08847 14.81556
15.01142 14.56233 17.57292 9.022512 8.125498 15.11179 15.12246 18.43646 11.31928 9.347361 12.05664 18.48221 17.09537 16.1398 11.39481 19.67284 14.18732 11.16197 14.81547
15.01165 14.56233 17.57292 9.022512 8.125498 15.11179 15.12246 18.43646 11.31928 9.347361 12.05664 18.48206 17.09458 16.13934 11.39478 19.6739 14.19592 11.16163 14.81759
15.0116 14.56233 17.57292 9.022512 8.125498 15.11179 15.12246 18.43646 11.31928 9.347361 12.05664 18.48224 17.09437 16.14571 11.39713 19.6788 14.19683 11.16285 14.81921
15.09547 14.56233 17.57292 9.022512 8.125498 15.11179 15.12246 18.43646 11.31928 9.347361 12.05664 18.57537 17.18108 16.14571 11.39665 19.67876 14.27616 11.16268 14.91139
15.09631 14.56233 17.57292 9.022512 8.125498 15.11179 15.12246 18.43646 11.31928 9.347361 12.05664 18.57539 17.18092 16.14611 11.39806 19.67874 14.27603 11.16374 14.91129
15.09734 14.56233 17.57292 9.022512 8.125498 15.11179 15.12246 18.43646 11.31928 9.347361 12.05664 18.57696 17.18183 16.14599 11.39812 19.68035 14.27638 11.16354 14.91131
15.09817 14.56233 17.57292 9.022512 8.125498 15.11179 15.12246 18.43646 11.31928 9.347361 12.05664 18.58065 17.18249 16.146 11.39832 19.68035 14.27587 11.16264 14.91125
15.09883 14.56233 17.57292 9.022512 8.125498 15.11179 15.12246 18.43646 11.31928 9.347361 12.05664 18.58159 17.18262 16.14606 11.39802 19.68027 14.27714 11.16343 14.91072
15.09943 14.56233 17.57292 9.022512 8.125498 15.11179 15.12246 18.43646 11.31928 9.347361 12.05664 18.58266 17.18267 16.15054 11.40312 19.68027 14.27715 11.16406 14.91055
15.10617 14.56233 17.57292 9.022512 8.125498 15.11179 15.12246 18.43646 11.31928 9.347361 12.05664 18.58323 17.18244 16.15059 11.40271 19.6914 14.27815 11.16375 14.91015
15.10624 14.56233 17.57292 9.022512 8.125498 15.11179 15.12246 18.43646 11.31928 9.347361 12.05664 18.58325 17.18218 16.14989 11.40251 19.6905 14.2774 11.25089 14.91009
15.10691 14.56233 17.57292 9.022512 8.125498 15.11179 15.12246 18.43646 11.31928 9.347361 12.05664 18.58375 17.1821 16.14966 11.4837 19.69204 14.27652 11.25112 14.9102
15.10786 14.56233 17.57292 9.022512 8.125498 15.11179 15.12246 18.43646 11.31928 9.347361 12.05664 18.58375 17.18752 16.14959 11.48361 19.76491 14.27643 11.25161 14.91008
15.19186 14.56233 17.57292 9.022512 8.125498 15.11179 15.12246 18.43646 11.31928 9.347361 12.05664 18.58409 17.18752 16.14926 11.48498 19.76831 14.27725 11.25392 14.90991
15.19193 14.56233 17.57292 9.022512 8.125498 15.11179 15.12246 18.43646 11.31928 9.347361 12.05664 18.58415 17.18747 16.1519 11.48606 19.76831 14.27865 11.25351 14.9099
15.19209 14.56233 17.57292 9.022512 8.125498 15.11179 15.12246 18.43646 11.31928 9.347361 12.05664 18.58415 17.18864 16.23492 11.49292 19.76831 14.27997 11.25317 14.90973
15.19359 14.56233 17.57292 9.022512 8.125498 15.11179 15.12246 18.43646 11.31928 9.347361 12.05664 18.58428 17.18829 16.2345 11.49284 19.77136 14.27978 11.25253 14.90989
15.19335 14.56233 17.57292 9.022512 8.125498 15.11179 15.12246 18.43646 11.31928 9.347361 12.05664 18.67274 17.1894 16.2342 11.4929 19.77136 14.27937 11.25182 14.90894
15.1942 14.56233 17.57292 9.022512 8.125498 15.11179 15.12246 18.43646 11.31928 9.347361 12.05664 18.673 17.18931 16.241 11.49366 19.77142 14.27919 11.25125 14.90862
15.19423 14.56233 17.57292 9.022512 8.125498 15.11179 15.12246 18.43646 11.31928 9.347361 12.05664 18.67759 17.18907 16.24063 11.49042 19.77719 14.28207 11.25046 14.99445
15.19925 14.56233 17.57292 9.022512 8.125498 15.11179 15.12246 18.43646 11.31928 9.347361 12.05664 18.67759 17.18968 16.24059 11.48771 19.77704 14.28832 11.2503 15.00291
15.20019 14.56233 17.57292 9.022512 8.125498 15.11179 15.12246 18.43646 11.31928 9.347361 12.05664 18.67759 17.27564 16.24387 11.48709 19.77721 14.3691 11.32385 15.00493
15.2047 14.56233 17.57292 9.022512 8.125498 15.11179 15.12246 18.43646 11.31928 9.347361 12.05664 18.67769 17.27565 16.24377 11.48645 19.77817 14.36898 11.32355 15.00477
15.2046 14.56233 17.57292 9.022512 8.125498 15.11179 15.12246 18.43646 11.31928 9.347361 12.05664 18.67946 17.27555 16.24359 11.48575 19.78685 14.36887 11.32339 15.00376
15.28892 14.56233 17.57292 9.022512 8.125498 15.11179 15.12246 18.43646 11.31928 9.347361 12.05664 18.68051 17.27546 16.24375 11.48437 19.78685 14.36808 11.32304 15.00359
15.28936 14.56233 17.57292 9.022512 8.125498 15.11179 15.12246 18.43646 11.31928 9.347361 12.05664 18.68035 17.27548 16.24652 11.4838 19.86138 14.3674 11.3285 15.00336
15.28922 14.56233 17.57292 9.022512 8.125498 15.11179 15.12246 18.43646 11.31928 9.347361 12.05664 18.68135 17.27543 16.24624 11.48316 19.86143 14.36679 11.32876 15.00323
15.28946 14.56233 17.57292 9.022512 8.125498 15.11179 15.12246 18.43646 11.31928 9.347361 12.05664 18.68138 17.2763 16.24638 11.48285 19.88145 14.36668 11.3312 15.00321
15.29017 14.56233 17.57292 9.022512 8.125498 15.11179 15.12246 18.43646 11.31928 9.347361 12.05664 18.68133 17.27606 16.24621 11.48267 19.88381 14.36674 11.33134 15.00313
15.29033 14.56233 17.57292 9.022512 8.125498 15.11179 15.12246 18.43646 11.31928 9.347361 12.05664 18.68192 17.27606 16.24617 11.4826 19.88383 14.3664 11.33111 15.00317
15.29164 14.56233 17.57292 9.022512 8.125498 15.11179 15.12246 18.43646 11.31928 9.347361 12.05664 18.68161 17.27608 16.32897 11.48267 19.88398 14.36713 11.33105 15.00289
15.29129 14.56233 17.57292 9.022512 8.125498 15.11179 15.12246 18.43646 11.31928 9.347361 12.05664 18.77 17.27693 16.32933 11.48108 19.88541 14.36761 11.33234 15.00289
15.29641 14.56233 17.57292 9.022512 8.125498 15.11179 15.12246 18.43646 11.31928 9.347361 12.05664 18.77044 17.27688 16.32927 11.4785 19.88541 14.3683 11.33279 15.00283
15.2964 14.56233 17.57292 9.022512 8.125498 15.11179 15.12246 18.43646 11.31928 9.347361 12.05664 18.77038 17.28248 16.33818 11.47815 19.89036 14.37029 11.33274 15.00264
15.29649 14.56233 17.57292 9.022512 8.125498 15.11179 15.12246 18.43646 11.31928 9.347361 12.05664 18.77489 17.28248 16.33792 11.47767 19.89036 14.37216 11.33313 15.00269
15.29744 14.56233 17.57292 9.022512 8.125498 15.11179 15.12246 18.43646 11.31928 9.347361 12.05664 18.77477 17.28237 16.3376 11.47727 19.89036 14.37394 11.33274 15.00217
15.29913 14.56233 17.57292 9.022512 8.125498 15.11179 15.12246 18.43646 11.31928 9.347361 12.05664 18.77513 17.28275 16.33658 11.47617 19.89527 14.46236 11.33234 15.08789
15.38343 14.56233 17.57292 9.022512 8.125498 15.11179 15.12246 18.43646 11.31928 9.347361 12.05664 18.77516 17.2874 16.33639 11.47588 19.89527 14.46196 11.33196 15.09726
15.38363 14.56233 17.57292 9.022512 8.125498 15.11179 15.12246 18.43646 11.31928 9.347361 12.05664 18.77496 17.28738 16.33751 11.4755 19.904 14.46205 11.33138 15.09727
15.3837 14.56233 17.57292 9.022512 8.125498 15.11179 15.12246 18.43646 11.31928 9.347361 12.05664 18.77496 17.28698 16.33749 11.47568 19.90403 14.46205 11.33286 15.09958
15.38429 14.56233 17.57292 9.022512 8.125498 15.11179 15.12246 18.43646 11.31928 9.347361 12.05664 18.77466 17.28658 16.33745 11.47511 19.91418 14.46187 11.33252 15.09935
15.38625 14.56233 17.57292 9.022512 8.125498 15.11179 15.12246 18.43646 11.31928 9.347361 12.05664 18.7765 17.28658 16.33688 11.47431 19.98692 14.46182 11.33262 15.09888
15.38633 14.56233 17.57292 9.022512 8.125498 15.11179 15.12246 18.43646 11.31928 9.347361 12.05664 18.77673 17.37299 16.33646 11.59061 19.98768 14.46175 11.40578 15.09838
15.38628 14.56233 17.57292 9.022512 8.125498 15.11179 15.12246 18.43646 11.31928 9.347361 12.05664 18.77763 17.37285 16.3363 11.59047 19.98777 14.46144 11.40482 15.09951
15.38591 14.56233 17.57292 9.022512 8.125498 15.11179 15.12246 18.43646 11.31928 9.347361 12.05664 18.77758 17.37307 16.33883 11.59038 19.9874 14.46102 11.40371 15.09924
15.39272 14.56233 17.57292 9.022512 8.125498 15.11179 15.12246 18.43646 11.31928 9.347361 12.05664 18.77781 17.37288 16.33971 11.59037 19.98846 14.46113 11.40412 15.09949
15.39337 14.56233 17.57292 9.022512 8.125498 15.11179 15.12246 18.43646 11.31928 9.347361 12.05664 18.77782 17.37248 16.33976 11.59249 19.98984 14.46066 11.41207 15.09627
15.39339 14.56233 17.57292 9.022512 8.125498 15.11179 15.12246 18.43646 11.31928 9.347361 12.05664 18.7788 17.37241 16.33987 11.59201 19.99143 14.46065 11.41173 15.09618
15.47712 14.56233 17.57292 9.022512 8.125498 15.11179 15.12246 18.43646 11.31928 9.347361 12.05664 18.86724 17.37231 16.4228 11.59195 19.99271 14.46042 11.40959 15.0965
15.47862 14.56233 17.57292 9.022512 8.125498 15.11179 15.12246 18.43646 11.31928 9.347361 12.05664 18.86724 17.37205 16.43714 11.59382 19.9991 14.46023 11.40787 15.09654
15.47959 14.56233 17.57292 9.022512 8.125498 15.11179 15.12246 18.43646 11.31928 9.347361 12.05664 18.86724 17.37278 16.43702 11.59404 20.0016 14.46045 11.40617 15.09663
15.47967 14.56233 17.57292 9.022512 8.125498 15.11179 15.12246 18.43646 11.31928 9.347361 12.05664 18.86742 17.3727 16.43736 11.59399 20.00663 14.46046 11.40484 15.18223
15.47961 14.56233 17.57292 9.022512 8.125498 15.11179 15.12246 18.43646 11.31928 9.347361 12.05664 18.87263 17.37272 16.44368 11.5938 20.01167 14.45947 11.40419 15.18254
15.47991 14.56233 17.57292 9.022512 8.125498 15.11179 15.12246 18.43646 11.31928 9.347361 12.05664 18.87263 17.37342 16.44366 11.59368 20.01168 14.53859 11.40956 15.18867
15.47985 14.56233 17.57292 9.022512 8.125498 15.11179 15.12246 18.43646 11.31928 9.347361 12.05664 18.87262 17.3734 16.44422 11.6797 20.02053 14.54769 11.4093 15.18856
15.47963 14.56233 17.57292 9.022512 8.125498 15.11179 15.12246 18.43646 11.31928 9.347361 12.05664 18.87263 17.37329 16.44477 11.68019 20.0931 14.54671 11.40929 15.18854
15.4796 14.56233 17.57292 9.022512 8.125498 15.11179 15.12246 18.43646 11.31928 9.347361 12.05664 18.87318 17.37909 16.4446 11.68274 20.0931 14.55099 11.40892 15.18838
15.47976 14.56233 17.57292 9.022512 8.125498 15.11179 15.12246 18.43646 11.31928 9.347361 12.05664 18.87327 17.37921 16.44427 11.68228 20.0931 14.55135 11.40844 15.1913
15.48066 14.56233 17.57292 9.022512 8.125498 15.11179 15.12246 18.43646 11.31928 9.347361 12.05664 18.87297 17.37905 16.44408 11.6834 20.09303 14.55276 11.40819 15.19122
15.48074 14.56233 17.57292 9.022512 8.125498 15.11179 15.12246 18.43646 11.31928 9.347361 12.05664 18.87286 17.37889 16.44369 11.68598 20.09294 14.55331 11.40814 15.19113
15.48655 14.56233 17.57292 9.022512 8.125498 15.11179 15.12246 18.43646 11.31928 9.347361 12.05664 18.87461 17.37988 16.44345 11.69085 20.09294 14.55324 11.41059 15.19027
15.48655 14.56233 17.57292 9.022512 8.125498 15.11179 15.12246 18.43646 11.31928 9.347361 12.05664 18.87453 17.37991 16.4439 11.69055 20.09302 14.55249 11.41002 15.1897
15.48755 14.56233 17.57292 9.022512 8.125498 15.11179 15.12246 18.43646 11.31928 9.347361 12.05664 18.87487 17.38202 16.44397 11.69016 20.09305 14.5523 11.40969 15.19133
15.48739 14.56233 17.57292 9.022512 8.125498 15.11179 15.12246 18.43646 11.31928 9.347361 12.05664 18.87487 17.46787 16.44431 11.77133 20.09312 14.55237 11.48298 15.19133
15.48731 14.56233 17.57292 9.022512 8.125498 15.11179 15.12246 18.43646 11.31928 9.347361 12.05664 18.87588 17.46783 16.44701 11.77111 20.09306 14.55197 11.48322 15.191
15.57111 14.56233 17.57292 9.022512 8.125498 15.11179 15.12246 18.43646 11.31928 9.347361 12.05664 18.87555 17.46783 16.44701 11.7702 20.09306 14.5508 11.49104 15.19112
15.57149 14.56233 17.57292 9.022512 8.125498 15.11179 15.12246 18.43646 11.31928 9.347361 12.05664 18.9639 17.46803 16.4467 11.77024 20.09378 14.55058 11.49084 15.19091
15.57407 14.56233 17.57292 9.022512 8.125498 15.11179 15.12246 18.43646 11.31928 9.347361 12.05664 18.96429 17.46953 16.52893 11.77021 20.09501 14.55065 11.49141 15.19094
15.57537 14.56233 17.57292 9.022512 8.125498 15.11179 15.12246 18.43646 11.31928 9.347361 12.05664 18.96532 17.46957 16.52879 11.77021 20.09605 14.54977 11.49765 15.27655
15.57541 14.56233 17.57292 9.022512 8.125498 15.11179 15.12246 18.43646 11.31928 9.347361 12.05664 18.96984 17.46958 16.5284 11.76991 20.10058 14.629 11.49807 15.28279
15.57541 14.56233 17.57292 9.022512 8.125498 15.11179 15.12246 18.43646 11.31928 9.347361 12.05664 18.96959 17.46936 16.5281 11.76977 20.11064 14.63626 11.53714 15.28279
15.57568 14.56233 17.57292 9.022512 8.125498 15.11179 15.12246 18.43646 11.31928 9.347361 12.05664 18.96958 17.46929 16.5282 11.76899 20.19193 14.64446 11.54879 15.28302
15.5771 14.56233 17.57292 9.022512 8.125498 15.11179 15.12246 18.43646 11.31928 9.347361 12.05664 18.96934 17.47504 16.52817 11.76842 20.19193 14.64753 11.54909 15.28293
15.57708 14.56233 17.57292 9.022512 8.125498 15.11179 15.12246 18.43646 11.31928 9.347361 12.05664 18.97018 17.47718 16.53721 11.7723 20.19193 14.64719 11.54877 15.28272
15.57719 14.56233 17.57292 9.022512 8.125498 15.11179 15.12246 18.43646 11.31928 9.347361 12.05664 18.97036 17.47698 16.53717 11.86109 20.19193 14.64715 11.62096 15.28242
15.58223 14.56233 17.57292 9.022512 8.125498 15.11179 15.12246 18.43646 11.31928 9.347361 12.05664 18.97029 17.47691 16.5369 11.86112 20.19182 14.64698 11.62365 15.28244
15.58253 14.56233 17.57292 9.022512 8.125498 15.11179 15.12246 18.43646 11.31928 9.347361 12.05664 18.97106 17.5626 16.53685 11.86088 20.1919 14.64975 11.62308 15.28241
15.58253 14.56233 17.57292 9.022512 8.125498 15.11179 15.12246 18.43646 11.31928 9.347361 12.05664 18.97291 17.5645 16.53621 11.86141 20.1919 14.65025 11.62303 15.28239
15.66765 14.56233 17.57292 9.022512 8.125498 15.11179 15.12246 18.43646 11.31928 9.347361 12.05664 18.97355 17.56442 16.53618 11.86134 20.1919 14.6499 11.62242 15.28435
15.66863 14.56233 17.57292 9.022512 8.125498 15.11179 15.12246 18.43646 11.31928 9.347361 12.05664 18.97352 17.5654 16.53586 11.86135 20.19182 14.6499 11.62246 15.28495
15.66843 14.56233 17.57292 9.022512 8.125498 15.11179 15.12246 18.43646 11.31928 9.347361 12.05664 18.97347 17.56526 16.53582 11.86104 20.19159 14.65079 11.62399 15.2846
15.66874 14.56233 17.57292 9.022512 8.125498 15.11179 15.12246 18.43646 11.31928 9.347361 12.05664 19.06167 17.56526 16.53672 11.86083 20.19159 14.65053 11.62387 15.28392
15.66868 14.56233 17.57292 9.022512 8.125498 15.11179 15.12246 18.43646 11.31928 9.347361 12.05664 19.06257 17.56485 16.53738 11.86106 20.19149 14.65054 11.62374 15.28381
15.67 14.56233 17.57292 9.022512 8.125498 15.11179 15.12246 18.43646 11.31928 9.347361 12.05664 19.06232 17.56474 16.53722 11.86194 20.19149 14.65136 11.62362 15.28406
15.67023 14.56233 17.57292 9.022512 8.125498 15.11179 15.12246 18.43646 11.31928 9.347361 12.05664 19.06237 17.56453 16.53725 11.86206 20.19128 14.65211 11.62353 15.28374
15.67013 14.56233 17.57292 9.022512 8.125498 15.11179 15.12246 18.43646 11.31928 9.347361 12.05664 19.06264 17.56456 16.537 11.86193 20.19137 14.73097 11.62978 15.28543
15.67135 14.56233 17.57292 9.022512 8.125498 15.11179 15.12246 18.43646 11.31928 9.347361 12.05664 19.06731 17.56454 16.53675 11.95067 20.19128 14.73082 11.62953 15.37074
15.67145 14.56233 17.57292 9.022512 8.125498 15.11179 15.12246 18.43646 11.31928 9.347361 12.05664 19.06732 17.56509 16.6198 11.95088 20.19126 14.73142 11.63102 15.37069
15.67141 14.56233 17.57292 9.022512 8.125498 15.11179 15.12246 18.43646 11.31928 9.347361 12.05664 19.06723 17.56519 16.62224 11.95396 20.1911 14.73709 11.63072 15.37728
15.67652 14.56233 17.57292 9.022512 8.125498 15.11179 15.12246 18.43646 11.31928 9.347361 12.05664 19.06811 17.56492 16.62197 11.95402 20.19093 14.73684 11.63051 15.3771
15.67835 14.56233 17.57292 9.022512 8.125498 15.11179 15.12246 18.43646 11.31928 9.347361 12.05664 19.06812 17.56479 16.62229 11.95382 20.27236 14.73624 11.62943 15.37723
15.76209 14.56233 17.57292 9.022512 8.125498 15.11179 15.12246 18.43646 11.31928 9.347361 12.05664 19.06829 17.5708 16.62216 11.95379 20.27724 14.73686 11.62803 15.37799
15.7627 14.56233 17.57292 9.022512 8.125498 15.11179 15.12246 18.43646 11.31928 9.347361 12.05664 19.0683 17.57072 16.62232 11.95318 20.28237 14.73649 11.62621 15.37791
15.76288 14.56233 17.57292 9.022512 8.125498 15.11179 15.12246 18.43646 11.31928 9.347361 12.05664 19.0683 17.57172 16.62873 11.95369 20.28695 14.73999 11.62871 15.37784
15.76445 14.56233 17.57292 9.022512 8.125498 15.11179 15.12246 18.43646 11.31928 9.347361 12.05664 19.0683 17.57172 16.63284 11.95352 20.28922 14.73987 11.62732 15.37751
15.76454 14.56233 17.57292 9.022512 8.125498 15.11179 15.12246 18.43646 11.31928 9.347361 12.05664 19.0683 17.65747 16.63432 11.95348 20.2899 14.73983 11.62606 15.37907
15.7654 14.56233 17.57292 9.022512 8.125498 15.11179 15.12246 18.43646 11.31928 9.347361 12.05664 19.06769 17.65808 16.63419 12.03594 20.28994 14.73979 11.6249 15.37908
15.76533 14.56233 17.57292 9.022512 8.125498 15.11179 15.12246 18.43646 11.31928 9.347361 12.05664 19.06828 17.65803 16.63414 12.03492 20.2899 14.73965 11.69776 15.37913
15.76533 14.56233 17.57292 9.022512 8.125498 15.11179 15.12246 18.43646 11.31928 9.347361 12.05664 19.06831 17.6591 16.63402 12.03944 20.2899 14.73999 11.69827 15.3783
15.76541 14.56233 17.57292 9.022512 8.125498 15.11179 15.12246 18.43646 11.31928 9.347361 12.05664 19.06981 17.66098 16.63464 12.03903 20.28996 14.74265 11.69996 15.37774
15.76765 14.56233 17.57292 9.022512 8.125498 15.11179 15.12246 18.43646 11.31928 9.347361 12.05664 19.15806 17.66092 16.63443 12.03908 20.28997 14.74224 11.69971 15.37729
15.76767 14.56233 17.57292 9.022512 8.125498 15.11179 15.12246 18.43646 11.31928 9.347361 12.05664 19.15806 17.66085 16.6339 12.04177 20.29001 14.74164 11.69955 15.37718
15.76757 14.56233 17.57292 9.022512 8.125498 15.11179 15.12246 18.43646 11.31928 9.347361 12.05664 19.15816 17.66086 16.63432 12.04372 20.2901 14.74105 11.69982 15.37698
15.76744 14.56233 17.57292 9.022512 8.125498 15.11179 15.12246 18.43646 11.31928 9.347361 12.05664 19.15826 17.66198 16.63403 12.04468 20.28985 14.74285 11.69957 15.46257
15.76814 14.56233 17.57292 9.022512 8.125498 15.11179 15.12246 18.43646 11.31928 9.347361 12.05664 19.15831 17.66132 16.71758 12.04376 20.28985 14.74285 11.69832 15.46254
15.76815 14.56233 17.57292 9.022512 8.125498 15.11179 15.12246 18.43646 11.31928 9.347361 12.05664 19.15915 17.66132 16.71742 12.04355 20.28985 14.74234 11.6975 15.46256
15.77311 14.56233 17.57292 9.022512 8.125498 15.11179 15.12246 18.43646 11.31928 9.347361 12.05664 19.16385 17.66121 16.71719 12.04384 20.29283 14.82262 11.69758 15.46277
15.85764 14.56233 17.57292 9.022512 8.125498 15.11179 15.12246 18.43646 11.31928 9.347361 12.05664 19.16386 17.66079 16.71713 12.04386 20.29249 14.82214 11.69921 15.46278
15.8579 14.56233 17.57292 9.022512 8.125498 15.11179 15.12246 18.43646 11.31928 9.347361 12.05664 19.16375 17.66647 16.7205 12.04347 20.29234 14.82197 11.69969 15.46421
15.85748 14.56233 17.57292 9.022512 8.125498 15.11179 15.12246 18.43646 11.31928 9.347361 12.05664 19.16366 17.66647 16.71995 12.1254 20.36509 14.82857 11.69926 15.47051
15.85848 14.56233 17.57292 9.022512 8.125498 15.11179 15.12246 18.43646 11.31928 9.347361 12.05664 19.16376 17.66719 16.71984 12.12536 20.36509 14.82934 11.69887 15.47051
15.85851 14.56233 17.57292 9.022512 8.125498 15.11179 15.12246 18.43646 11.31928 9.347361 12.05664 19.16376 17.66712 16.72618 12.12986 20.37373 14.82879 11.70555 15.47063
15.85903 14.56233 17.57292 9.022512 8.125498 15.11179 15.12246 18.43646 11.31928 9.347361 12.05664 19.16376 17.66736 16.7273 12.1294 20.37373 14.82881 11.70483 15.47045
15.86087 14.56233 17.57292 9.022512 8.125498 15.11179 15.12246 18.43646 11.31928 9.347361 12.05664 19.16374 17.75329 16.72727 12.13126 20.37373 14.82863 11.70642 15.47115
15.85878 14.56233 17.57292 9.022512 8.125498 15.11179 15.12246 18.43646 11.31928 9.347361 12.05664 19.1634 17.75328 16.72691 12.13109 20.37864 14.82858 11.70602 15.47105
15.85917 14.56233 17.57292 9.022512 8.125498 15.11179 15.12246 18.43646 11.31928 9.347361 12.05664 19.16466 17.7543 16.72783 12.13222 20.38377 14.82841 11.70545 15.47079
15.8603 14.56233 17.57292 9.022512 8.125498 15.11179 15.12246 18.43646 11.31928 9.347361 12.05664 19.16475 17.75424 16.72936 12.13222 20.38377 14.83228 11.78939 15.47079
15.86208 14.56233 17.57292 9.022512 8.125498 15.11179 15.12246 18.43646 11.31928 9.347361 12.05664 19.16502 17.75409 16.72933 12.13309 20.38353 14.8323 11.78887 15.4708
15.86214 14.56233 17.57292 9.022512 8.125498 15.11179 15.12246 18.43646 11.31928 9.347361 12.05664 19.16487 17.75415 16.72925 12.13301 20.38603 14.83441 11.78835 15.4707
15.86374 14.56233 17.57292 9.022512 8.125498 15.11179 15.12246 18.43646 11.31928 9.347361 12.05664 19.25311 17.7562 16.72964 12.13265 20.38603 14.83444 11.78788 15.4732
15.86374 14.56233 17.57292 9.022512 8.125498 15.11179 15.12246 18.43646 11.31928 9.347361 12.05664 19.25277 17.75617 16.72967 12.13234 20.38806 14.83514 11.78734 15.47353
15.86364 14.56233 17.57292 9.022512 8.125498 15.11179 15.12246 18.43646 11.31928 9.347361 12.05664 19.25276 17.75603 16.81231 12.2141 20.38806 14.83492 11.78956 15.47332
15.86362 14.56233 17.57292 9.022512 8.125498 15.11179 15.12246 18.43646 11.31928 9.347361 12.05664 19.25436 17.75581 16.81288 12.21398 20.38806 14.83483 11.78927 15.47335
15.86399 14.56233 17.57292 9.022512 8.125498 15.11179 15.12246 18.43646 11.31928 9.347361 12.05664 19.25436 17.75657 16.81284 12.21384 20.38928 14.83768 11.79 15.47337
15.86367 14.56233 17.57292 9.022512 8.125498 15.11179 15.12246 18.43646 11.31928 9.347361 12.05664 19.25485 17.75642 16.81274 12.20979 20.38911 14.83765 11.78922 15.55879
15.86922 14.56233 17.57292 9.022512 8.125498 15.11179 15.12246 18.43646 11.31928 9.347361 12.05664 19.25477 17.75629 16.81449 12.20902 20.38911 14.91669 11.79142 15.56813
15.86927 14.56233 17.57292 9.022512 8.125498 15.11179 15.12246 18.43646 11.31928 9.347361 12.05664 19.25503 17.75604 16.81452 12.20896 20.3902 14.91644 11.79173 15.5691
15.95267 14.56233 17.57292 9.022512 8.125498 15.11179 15.12246 18.43646 11.31928 9.347361 12.05664 19.2597 17.75604 16.81724 12.20836 20.3902 14.91644 11.79136 15.56903
15.95317 14.56233 17.57292 9.022512 8.125498 15.11179 15.12246 18.43646 11.31928 9.347361 12.05664 19.25949 17.76183 16.81709 12.20792 20.39082 14.91666 11.79098 15.56861
15.95303 14.56233 17.57292 9.022512 8.125498 15.11179 15.12246 18.43646 11.31928 9.347361 12.05664 19.25887 17.76286 16.82363 12.21259 20.39054 14.9243 11.79045 15.56862
15.95396 14.56233 17.57292 9.022512 8.125498 15.11179 15.12246 18.43646 11.31928 9.347361 12.05664 19.25887 17.76284 16.82337 12.21296 20.46327 14.92405 11.78983 15.56884
15.95459 14.56233 17.57292 9.022512 8.125498 15.11179 15.12246 18.43646 11.31928 9.347361 12.05664 19.25987 17.76273 16.82325 12.21311 20.46332 14.92395 11.78754 15.57451
15.95459 14.56233 17.57292 9.022512 8.125498 15.11179 15.12246 18.43646 11.31928 9.347361 12.05664 19.25976 17.8484 16.82314 12.2129 20.47196 14.92387 11.78689 15.57444
15.95459 14.56233 17.57292 9.022512 8.125498 15.11179 15.12246 18.43646 11.31928 9.347361 12.05664 19.25963 17.84919 16.82341 12.21346 20.47196 14.92684 11.78624 15.57439
15.95533 14.56233 17.57292 9.022512 8.125498 15.11179 15.12246 18.43646 11.31928 9.347361 12.05664 19.2603 17.8489 16.82316 12.21337 20.47196 14.92685 11.78545 15.57394
15.95649 14.56233 17.57292 9.022512 8.125498 15.11179 15.12246 18.43646 11.31928 9.347361 12.05664 19.26031 17.84864 16.82306 12.21316 20.47186 14.92657 11.78346 15.57446
15.95702 14.56233 17.57292 9.022512 8.125498 15.11179 15.12246 18.43646 11.31928 9.347361 12.05664 19.26056 17.84856 16.82466 12.21298 20.47186 14.92648 11.78276 15.57446
15.95771 14.56233 17.57292 9.022512 8.125498 15.11179 15.12246 18.43646 11.31928 9.347361 12.05664 19.26044 17.84857 16.82459 12.21299 20.47667 14.92616 11.78523 15.57448
15.95863 14.56233 17.57292 9.022512 8.125498 15.11179 15.12246 18.43646 11.31928 9.347361 12.05664 19.26052 17.8495 16.82429 12.21458 20.47671 14.9291 11.78515 15.57391
15.96024 14.56233 17.57292 9.022512 8.125498 15.11179 15.12246 18.43646 11.31928 9.347361 12.05664 19.26052 17.8495 16.82553 12.21504 20.48186 14.92898 11.79223 15.57393
15.96024 14.56233 17.57292 9.022512 8.125498 15.11179 15.12246 18.43646 11.31928 9.347361 12.05664 19.34977 17.84938 16.90811 12.21747 20.4819 14.92977 11.79179 15.57389
15.96033 14.56233 17.57292 9.022512 8.125498 15.11179 15.12246 18.43646 11.31928 9.347361 12.05664 19.34977 17.85142 16.90801 12.29851 20.4819 14.92982 11.79146 15.57391
15.96033 14.56233 17.57292 9.022512 8.125498 15.11179 15.12246 18.43646 11.31928 9.347361 12.05664 19.34977 17.85143 16.90797 12.30442 20.48442 14.92927 11.79028 15.57392
15.9653 14.56233 17.57292 9.022512 8.125498 15.11179 15.12246 18.43646 11.31928 9.347361 12.05664 19.34977 17.85119 16.90788 12.30441 20.48442 14.92879 11.78962 15.57352
16.04888 14.56233 17.57292 9.022512 8.125498 15.11179 15.12246 18.43646 11.31928 9.347361 12.05664 19.35137 17.8512 16.9079 12.3043 20.48442 15.00751 11.78911 15.57352
16.04897 14.56233 17.57292 9.022512 8.125498 15.11179 15.12246 18.43646 11.31928 9.347361 12.05664 19.3516 17.85109 16.90808 12.30491 20.48431 15.00732 11.8616 15.57396
16.05081 14.56233 17.57292 9.022512 8.125498 15.11179 15.12246 18.43646 11.31928 9.347361 12.05664 19.35168 17.85094 16.90801 12.3049 20.48634 15.0073 11.86055 15.57379
16.05084 14.56233 17.57292 9.022512 8.125498 15.11179 15.12246 18.43646 11.31928 9.347361 12.05664 19.35657 17.85151 16.90768 12.30456 20.48634 15.00996 11.85993 15.57623
16.05081 14.56233 17.57292 9.022512 8.125498 15.11179 15.12246 18.43646 11.31928 9.347361 12.05664 19.35645 17.85138 16.9077 12.30435 20.48635 15.01671 11.8593 15.57603
16.05087 14.56233 17.57292 9.022512 8.125498 15.11179 15.12246 18.43646 11.31928 9.347361 12.05664 19.35645 17.85718 16.90743 12.30418 20.55908 15.01664 11.86323 15.66143
16.05115 14.56233 17.57292 9.022512 8.125498 15.11179 15.12246 18.43646 11.31928 9.347361 12.05664 19.3569 17.85708 16.90731 12.30416 20.56035 15.01629 11.86314 15.66119
16.05383 14.56233 17.57292 9.022512 8.125498 15.11179 15.12246 18.43646 11.31928 9.347361 12.05664 19.35656 17.9433 16.90729 12.30373 20.56036 15.01636 11.86579 15.66121
16.05433 14.56233 17.57292 9.022512 8.125498 15.11179 15.12246 18.43646 11.31928 9.347361 12.05664 19.35622 17.94309 16.91847 12.30289 20.569 15.01645 11.8733 15.66144
16.05554 14.56233 17.57292 9.022512 8.125498 15.11179 15.12246 18.43646 11.31928 9.347361 12.05664 19.35722 17.94306 16.91847 12.30229 20.57007 15.01613 11.87276 15.66282
16.05558 14.56233 17.57292 9.022512 8.125498 15.11179 15.12246 18.43646 11.31928 9.347361 12.05664 19.35688 17.94395 16.91787 12.30624 20.56991 15.01608 11.87455 15.66912
16.05688 14.56233 17.57292 9.022512 8.125498 15.11179 15.12246 18.43646 11.31928 9.347361 12.05664 19.35704 17.94366 16.91738 12.38766 20.56991 15.01829 11.87464 15.66882
16.05881 14.56233 17.57292 9.022512 8.125498 15.11179 15.12246 18.43646 11.31928 9.347361 12.05664 19.35705 17.94366 16.91739 12.38753 20.56975 15.01816 11.87442 15.66884
16.05966 14.56233 17.57292 9.022512 8.125498 15.11179 15.12246 18.43646 11.31928 9.347361 12.05664 19.3569 17.94368 16.91709 12.38797 20.56916 15.01809 11.87442 15.66885
16.06146 14.56233 17.57292 9.022512 8.125498 15.11179 15.12246 18.43646 11.31928 9.347361 12.05664 19.35695 17.94298 16.91699 12.38775 20.56916 15.01752 11.87438 15.66885
16.15002 14.56233 17.57292 9.022512 8.125498 15.11179 15.12246 18.43646 11.31928 9.347361 12.05664 19.35696 17.94308 16.91679 12.38748 20.57468 15.01683 11.87522 15.6687
16.15002 14.56233 17.57292 9.022512 8.125498 15.11179 15.12246 18.43646 11.31928 9.347361 12.05664 19.35696 17.94308 16.91641 12.38759 20.57468 15.01681 11.87512 15.66824
16.15074 14.56233 17.57292 9.022512 8.125498 15.11179 15.12246 18.43646 11.31928 9.347361 12.05664 19.44578 17.94354 16.91632 12.39516 20.57468 15.01958 11.87544 15.66688
16.15126 14.56233 17.57292 9.022512 8.125498 15.11179 15.12246 18.43646 11.31928 9.347361 12.05664 19.44647 17.94397 16.91633 12.39448 20.57468 15.01929 11.8747 15.66753
16.1513 14.56233 17.57292 9.022512 8.125498 15.11179 15.12246 18.43646 11.31928 9.347361 12.05664 19.44634 17.94506 16.91641 12.39347 20.57468 15.02024 11.87269 15.66757
16.15122 14.56233 17.57292 9.022512 8.125498 15.11179 15.12246 18.43646 11.31928 9.347361 12.05664 19.44635 17.94512 16.91634 12.3933 20.57979 15.02008 11.87233 15.66754
16.15116 14.56233 17.57292 9.022512 8.125498 15.11179 15.12246 18.43646 11.31928 9.347361 12.05664 19.44735 17.94501 16.99869 12.39261 20.57986 15.01946 11.87125 15.66714
16.15181 14.56233 17.57292 9.022512 8.125498 15.11179 15.12246 18.43646 11.31928 9.347361 12.05664 19.44723 17.94655 16.99857 12.39163 20.57986 15.01973 11.86823 15.66665
16.15094 14.56233 17.57292 9.022512 8.125498 15.11179 15.12246 18.43646 11.31928 9.347361 12.05664 19.44755 17.94655 17.00029 12.39145 20.5824 15.09877 11.86733 15.75197
16.15066 14.56233 17.57292 9.022512 8.125498 15.11179 15.12246 18.43646 11.31928 9.347361 12.05664 19.44914 17.94672 17.00125 12.39146 20.5824 15.09866 11.86655 15.75188
16.15059 14.56233 17.57292 9.022512 8.125498 15.11179 15.12246 18.43646 11.31928 9.347361 12.05664 19.44914 17.94673 17.00093 12.39133 20.58231 15.11342 11.86227 15.75438
16.15074 14.56233 17.57292 9.022512 8.125498 15.11179 15.12246 18.43646 11.31928 9.347361 12.05664 19.44882 17.94663 17.00155 12.39132 20.65502 15.11351 11.85214 15.75452
16.15079 14.56233 17.57292 9.022512 8.125498 15.11179 15.12246 18.43646 11.31928 9.347361 12.05664 19.45345 17.95239 17.00105 12.39124 20.65486 15.11431 11.84849 15.75387
16.15056 14.56233 17.57292 9.022512 8.125498 15.11179 15.12246 18.43646 11.31928 9.347361 12.05664 19.45349 17.95259 17.00136 12.39092 20.65486 15.12088 11.84784 15.75369
16.15056 14.56233 17.57292 9.022512 8.125498 15.11179 15.12246 18.43646 11.31928 9.347361 12.05664 19.45343 18.03837 17.00113 12.39075 20.65599 15.12084 11.84703 15.75382
16.15023 14.56233 17.57292 9.022512 8.125498 15.11179 15.12246 18.43646 11.31928 9.347361 12.05664 19.45343 18.03823 17.00111 12.39055 20.66666 15.12083 11.84503 15.75384
16.1505 14.56233 17.57292 9.022512 8.125498 15.11179 15.12246 18.43646 11.31928 9.347361 12.05664 19.45348 18.03812 17.00106 12.39201 20.66666 15.12068 11.84311 15.7603
16.15051 14.56233 17.57292 9.022512 8.125498 15.11179 15.12246 18.43646 11.31928 9.347361 12.05664 19.45267 18.0376 17.0073 12.39198 20.66666 15.12036 11.85477 15.75998
16.23389 14.56233 17.57292 9.022512 8.125498 15.11179 15.12246 18.43646 11.31928 9.347361 12.05664 19.45287 18.0377 17.01004 12.39496 20.66626 15.12122 11.92661 15.76273
16.239 14.56233 17.57292 9.022512 8.125498 15.11179 15.12246 18.43646 11.31928 9.347361 12.05664 19.45287 18.0377 17.00998 12.39536 20.66626 15.12236 11.92473 15.76261
16.24208 14.56233 17.57292 9.022512 8.125498 15.11179 15.12246 18.43646 11.31928 9.347361 12.05664 19.45424 18.03745 17.01016 12.395 20.66626 15.12232 11.92459 15.76264
16.24375 14.56233 17.57292 9.022512 8.125498 15.11179 15.12246 18.43646 11.31928 9.347361 12.05664 19.4543 18.03798 17.01111 12.39484 20.66756 15.12203 11.92473 15.76263
16.24375 14.56233 17.57292 9.022512 8.125498 15.11179 15.12246 18.43646 11.31928 9.347361 12.05664 19.45413 18.03798 17.01122 12.39581 20.66761 15.12265 11.92449 15.76275
16.24515 14.56233 17.57292 9.022512 8.125498 15.11179 15.12246 18.43646 11.31928 9.347361 12.05664 19.4547 18.03749 17.01076 12.3955 20.66752 15.12251 11.92315 15.7626
16.24566 14.56233 17.57292 9.022512 8.125498 15.11179 15.12246 18.43646 11.31928 9.347361 12.05664 19.45557 18.03821 17.01076 12.39548 20.66742 15.12242 11.92295 15.76237
16.24637 14.56233 17.57292 9.022512 8.125498 15.11179 15.12246 18.43646 11.31928 9.347361 12.05664 19.45557 18.03806 17.09339 12.39551 20.67234 15.12312 11.92281 15.76215
16.24671 14.56233 17.57292 9.022512 8.125498 15.11179 15.12246 18.43646 11.31928 9.347361 12.05664 19.45527 18.03896 17.09341 12.39532 20.67234 15.12277 11.9233 15.76215
16.24727 14.56233 17.57292 9.022512 8.125498 15.11179 15.12246 18.43646 11.31928 9.347361 12.05664 19.54354 18.03898 17.09366 12.39423 20.67353 15.12564 11.923 15.76217
16.24736 14.56233 17.57292 9.022512 8.125498 15.11179 15.12246 18.43646 11.31928 9.347361 12.05664 19.54335 18.03872 17.09368 12.39182 20.67353 15.20445 11.92478 15.76235
16.2475 14.56233 17.57292 9.022512 8.125498 15.11179 15.12246 18.43646 11.31928 9.347361 12.05664 19.54335 18.03934 17.09368 12.39157 20.67353 15.20436 11.92515 15.84801
16.24755 14.56233 17.57292 9.022512 8.125498 15.11179 15.12246 18.43646 11.31928 9.347361 12.05664 19.54336 18.03915 17.09358 12.39117 20.67863 15.20435 11.9267 15.84797
16.24755 14.56233 17.57292 9.022512 8.125498 15.11179 15.12246 18.43646 11.31928 9.347361 12.05664 19.54336 18.04027 17.09547 12.39081 20.67871 15.20444 11.9268 15.84796
16.24759 14.56233 17.57292 9.022512 8.125498 15.11179 15.12246 18.43646 11.31928 9.347361 12.05664 19.54336 18.04002 17.09536 12.39068 20.67845 15.20638 11.9297 15.8478
16.24744 14.56233 17.57292 9.022512 8.125498 15.11179 15.12246 18.43646 11.31928 9.347361 12.05664 19.44832 18.04179 17.09539 12.4717 20.75114 15.21478 11.9288 15.85
16.24748 14.56233 17.57292 9.022512 8.125498 15.11179 15.12246 18.43646 11.31928 9.347361 12.05664 19.44832 18.04186 17.09539 12.47172 20.75163 15.21469 11.92828 15.84997
16.24816 14.56233 17.57292 9.022512 8.125498 15.11179 15.12246 18.43646 11.31928 9.347361 12.05664 19.4526 18.04187 17.09602 12.4709 20.75163 15.21353 11.92858 15.84933
16.33198 14.56233 17.57292 9.022512 8.125498 15.11179 15.12246 18.43646 11.31928 9.347361 12.05664 19.45277 18.04771 17.09597 12.47031 20.75417 15.21355 11.92853 15.84917
16.33712 14.56233 17.57292 9.022512 8.125498 15.11179 15.12246 18.43646 11.31928 9.347361 12.05664 19.45278 18.04764 17.10172 12.4698 20.76283 15.21321 11.93487 15.84917
16.33716 14.56233 17.57292 9.022512 8.125498 15.11179 15.12246 18.43646 11.31928 9.347361 12.05664 19.45278 18.13315 17.10164 12.46969 20.76244 15.21322 11.93462 15.85557
16.34362 14.56233 17.57292 9.022512 8.125498 15.11179 15.12246 18.43646 11.31928 9.347361 12.05664 19.45259 18.13312 17.10164 12.46932 20.76245 15.21307 11.93433 15.85543
16.34525 14.56233 17.57292 9.022512 8.125498 15.11179 15.12246 18.43646 11.31928 9.347361 12.05664 19.45275 18.13309 17.10155 12.46875 20.76245 15.21329 12.00624 15.85584
16.3452 14.56233 17.57292 9.022512 8.125498 15.11179 15.12246 18.43646 11.31928 9.347361 12.05664 19.4527 18.13317 17.10255 12.46851 20.76232 15.2132 12.00569 15.85516
16.34667 14.56233 17.57292 9.022512 8.125498 15.11179 15.12246 18.43646 11.31928 9.347361 12.05664 19.45612 18.13523 17.10726 12.46771 20.76232 15.21512 12.00532 15.85521
16.3467 14.56233 17.57292 9.022512 8.125498 15.11179 15.12246 18.43646 11.31928 9.347361 12.05664 19.45612 18.13511 17.10725 12.46626 20.76443 15.2153 12.00686 15.85511
16.34743 14.56233 17.57292 9.022512 8.125498 15.11179 15.12246 18.43646 11.31928 9.347361 12.05664 19.457 18.13504 17.10725 12.46619 20.76443 15.21498 12.00863 15.85531
16.34785 14.56233 17.57292 9.022512 8.125498 15.11179 15.12246 18.43646 11.31928 9.347361 12.05664 19.45785 18.13513 17.18972 12.46632 20.76455 15.21517 12.0097 15.85637
16.34772 14.56233 17.57292 9.022512 8.125498 15.11179 15.12246 18.43646 11.31928 9.347361 12.05664 19.45785 18.13514 17.19027 12.46623 20.76416 15.21432 12.01064 15.85606
16.3476 14.56233 17.57292 9.022512 8.125498 15.11179 15.12246 18.43646 11.31928 9.347361 12.05664 19.54623 18.13491 17.1905 12.46777 20.7692 15.21401 12.0156 15.8561
16.34829 14.56233 17.57292 9.022512 8.125498 15.11179 15.12246 18.43646 11.31928 9.347361 12.05664 19.54623 18.1378 17.19051 12.46825 20.76912 15.29303 12.01597 15.85578
16.34826 14.56233 17.57292 9.022512 8.125498 15.11179 15.12246 18.43646 11.31928 9.347361 12.05664 19.54618 18.1378 17.19051 12.47255 20.77041 15.29191 12.023 15.85573
16.34883 14.56233 17.57292 9.022512 8.125498 15.11179 15.12246 18.43646 11.31928 9.347361 12.05664 19.54618 18.1378 17.19013 12.47292 20.77025 15.29477 12.09485 15.85594
16.43254 14.56233 17.57292 9.022512 8.125498 15.11179 15.12246 18.43646 11.31928 9.347361 12.05664 19.54613 18.13748 17.19 12.47309 20.77026 15.29458 12.09469 15.85574
16.43244 14.56233 17.57292 9.022512 8.125498 15.11179 15.12246 18.43646 11.31928 9.347361 12.05664 19.54613 18.13769 17.1895 12.47301 20.84295 15.29457 12.09479 15.85512
16.43834 14.56233 17.57292 9.022512 8.125498 15.11179 15.12246 18.43646 11.31928 9.347361 12.05664 19.54613 18.13752 17.18937 12.47333 20.84802 15.29454 12.09464 15.85473
16.43834 14.56233 17.57292 9.022512 8.125498 15.11179 15.12246 18.43646 11.31928 9.347361 12.05664 19.54613 18.13779 17.19001 12.47311 20.84802 15.2954 12.09501 15.94007
16.43829 14.56233 17.57292 9.022512 8.125498 15.11179 15.12246 18.43646 11.31928 9.347361 12.05664 19.54579 18.13781 17.18998 12.47642 20.84802 15.29539 12.09494 15.94036
16.4381 14.56233 17.57292 9.022512 8.125498 15.11179 15.12246 18.43646 11.31928 9.347361 12.05664 19.54579 18.13838 17.18968 12.55735 20.84802 15.29606 12.0942 15.94036
16.43866 14.56233 17.57292 9.022512 8.125498 15.11179 15.12246 18.43646 11.31928 9.347361 12.05664 19.54531 18.1396 17.18923 12.557 20.85783 15.2959 12.09408 15.94005
16.43857 14.56233 17.57292 9.022512 8.125498 15.11179 15.12246 18.43646 11.31928 9.347361 12.05664 19.54531 18.14021 17.18923 12.55606 20.85783 15.3082 12.09415 15.94094
16.44056 14.56233 17.57292 9.022512 8.125498 15.11179 15.12246 18.43646 11.31928 9.347361 12.05664 19.55329 18.14021 17.19088 12.55556 20.85998 15.30799 12.09373 15.9408
16.44055 14.56233 17.57292 9.022512 8.125498 15.11179 15.12246 18.43646 11.31928 9.347361 12.05664 19.55329 18.14113 17.19088 12.55542 20.85998 15.30991 12.09378 15.9408
16.44189 14.56233 17.57292 9.022512 8.125498 15.11179 15.12246 18.43646 11.31928 9.347361 12.05664 19.55323 18.14305 17.19088 12.55488 20.86254 15.30901 12.09319 15.94062
16.44181 14.56233 17.57292 9.022512 8.125498 15.11179 15.12246 18.43646 11.31928 9.347361 12.05664 19.55309 18.23459 17.19078 12.55511 20.86245 15.30901 12.09317 15.9433
16.44182 14.56233 17.57292 9.022512 8.125498 15.11179 15.12246 18.43646 11.31928 9.347361 12.05664 19.55299 18.23459 17.19715 12.55509 20.86245 15.30896 12.09444 15.94324
16.44169 14.56233 17.57292 9.022512 8.125498 15.11179 15.12246 18.43646 11.31928 9.347361 12.05664 19.55294 18.23476 17.19764 12.56367 20.86245 15.30957 12.09367 15.94977
16.44287 14.56233 17.57292 9.022512 8.125498 15.11179 15.12246 18.43646 11.31928 9.347361 12.05664 19.55296 18.2343 17.19782 12.56356 20.86245 15.30928 12.09455 15.94983
16.44355 14.56233 17.57292 9.022512 8.125498 15.11179 15.12246 18.43646 11.31928 9.347361 12.05664 19.55296 18.23435 17.19786 12.56337 20.86245 15.30923 12.09552 15.94978
16.44458 14.56233 17.57292 9.022512 8.125498 15.11179 15.12246 18.43646 11.31928 9.347361 12.05664 19.55285 18.23434 17.1989 12.56413 20.86296 15.30919 12.10068 15.95003
16.44441 14.56233 17.57292 9.022512 8.125498 15.11179 15.12246 18.43646 11.31928 9.347361 12.05664 19.55293 18.23426 17.19857 12.56403 20.86296 15.30922 12.18054 15.94996
16.44467 14.56233 17.57292 9.022512 8.125498 15.11179 15.12246 18.43646 11.31928 9.347361 12.05664 19.55293 18.23415 17.20135 12.56393 20.86296 15.30911 12.18161 15.94996
16.44457 14.56233 17.57292 9.022512 8.125498 15.11179 15.12246 18.43646 11.31928 9.347361 12.05664 19.55294 18.23406 17.20127 12.56395 20.86484 15.3087 12.18141 15.9499
16.52875 14.56233 17.57292 9.022512 8.125498 15.11179 15.12246 18.43646 11.31928 9.347361 12.05664 19.6413 18.23384 17.28386 12.56685 20.86485 15.30861 12.17882 15.95017
16.5288 14.56233 17.57292 9.022512 8.125498 15.11179 15.12246 18.43646 11.31928 9.347361 12.05664 19.6413 18.23386 17.28391 12.56677 20.86961 15.30935 12.17845 15.95125
16.53359 14.56233 17.57292 9.022512 8.125498 15.11179 15.12246 18.43646 11.31928 9.347361 12.05664 19.64225 18.23374 17.28376 12.56631 20.86961 15.31055 12.17793 15.95126
16.53362 14.56233 17.57292 9.022512 8.125498 15.11179 15.12246 18.43646 11.31928 9.347361 12.05664 19.64312 18.23423 17.28317 12.64725 20.94229 15.38902 12.17752 15.95105
16.53436 14.56233 17.57292 9.022512 8.125498 15.11179 15.12246 18.43646 11.31928 9.347361 12.05664 19.64313 18.2341 17.28335 12.64691 20.94229 15.38795 12.17789 16.03587
16.53431 14.56233 17.57292 9.022512 8.125498 15.11179 15.12246 18.43646 11.31928 9.347361 12.05664 19.64349 18.23369 17.28448 12.64603 20.94237 15.38764 12.17741 16.03587
16.53418 14.56233 17.57292 9.022512 8.125498 15.11179 15.12246 18.43646 11.31928 9.347361 12.05664 19.64349 18.23364 17.28529 12.64617 20.9472 15.38755 12.17613 16.03589
16.53423 14.56233 17.57292 9.022512 8.125498 15.11179 15.12246 18.43646 11.31928 9.347361 12.05664 19.64341 18.23365 17.28501 12.65188 20.9477 15.39141 12.17583 16.03578
16.53427 14.56233 17.57292 9.022512 8.125498 15.11179 15.12246 18.43646 11.31928 9.347361 12.05664 19.64341 18.23367 17.28494 12.65194 20.9488 15.39167 12.17691 16.03573
16.5365 14.56233 17.57292 9.022512 8.125498 15.11179 15.12246 18.43646 11.31928 9.347361 12.05664 19.64362 18.23299 17.28493 12.65173 20.9624 15.39104 12.17659 16.03573
16.53627 14.56233 17.57292 9.022512 8.125498 15.11179 15.12246 18.43646 11.31928 9.347361 12.05664 19.64397 18.23293 17.28493 12.65158 20.9624 15.39102 12.17646 16.03524
16.5364 14.56233 17.57292 9.022512 8.125498 15.11179 15.12246 18.43646 11.31928 9.347361 12.05664 19.64793 18.23283 17.28496 12.65153 20.9624 15.39747 12.17842 16.03507
16.53663 14.56233 17.57292 9.022512 8.125498 15.11179 15.12246 18.43646 11.31928 9.347361 12.05664 19.64794 18.23266 17.28496 12.65137 20.96241 15.39746 12.1783 16.03462
16.53664 14.56233 17.57292 9.022512 8.125498 15.11179 15.12246 18.43646 11.31928 9.347361 12.05664 19.64794 18.23262 17.29137 12.65316 20.96241 15.39733 12.17883 16.03444
16.53664 14.56233 17.57292 9.022512 8.125498 15.11179 15.12246 18.43646 11.31928 9.347361 12.05664 19.65063 18.23258 17.29388 12.65297 20.96241 15.39858 12.17856 16.03423
16.53761 14.56233 17.57292 9.022512 8.125498 15.11179 15.12246 18.43646 11.31928 9.347361 12.05664 19.65063 18.2326 17.29416 12.65322 20.96241 15.39838 12.25704 16.03411
16.53764 14.56233 17.57292 9.022512 8.125498 15.11179 15.12246 18.43646 11.31928 9.347361 12.05664 19.65064 18.2326 17.29383 12.65424 20.96241 15.39783 12.25704 16.03327
16.53839 14.56233 17.57292 9.022512 8.125498 15.11179 15.12246 18.43646 11.31928 9.347361 12.05664 19.65064 18.31828 17.29383 12.65414 20.96233 15.39765 12.25679 16.03278
16.53829 14.56233 17.57292 9.022512 8.125498 15.11179 15.12246 18.43646 11.31928 9.347361 12.05664 19.65177 18.32382 17.29378 12.65295 20.96487 15.39715 12.25924 16.04294
16.53955 14.56233 17.57292 9.022512 8.125498 15.11179 15.12246 18.43646 11.31928 9.347361 12.05664 19.65178 18.3237 17.2938 12.6524 20.9659 15.39768 12.26209 16.04274
16.53952 14.56233 17.57292 9.022512 8.125498 15.11179 15.12246 18.43646 11.31928 9.347361 12.05664 19.65178 18.32658 17.37633 12.65203 20.9659 15.40083 12.26272 16.04277
16.62296 14.56233 17.57292 9.022512 8.125498 15.11179 15.12246 18.43646 11.31928 9.347361 12.05664 19.65221 18.32718 17.3762 12.65223 20.96598 15.40084 12.26536 16.04271
16.62296 14.56233 17.57292 9.022512 8.125498 15.11179 15.12246 18.43646 11.31928 9.347361 12.05664 19.65216 18.3292 17.37894 12.65223 20.96598 15.40085 12.26542 16.04259
16.62345 14.56233 17.57292 9.022512 8.125498 15.11179 15.12246 18.43646 11.31928 9.347361 12.05664 19.74056 18.32971 17.37895 12.65152 20.96599 15.40085 12.26558 16.04259
16.62915 14.56233 17.57292 9.022512 8.125498 15.11179 15.12246 18.43646 11.31928 9.347361 12.05664 19.74051 18.32999 17.38002 12.73334 21.03866 15.40124 12.26564 16.04219
16.62883 14.56233 17.57292 9.022512 8.125498 15.11179 15.12246 18.43646 11.31928 9.347361 12.05664 19.74035 18.33019 17.37982 12.73335 21.03856 15.40104 12.26634 16.04222
16.62899 14.56233 17.57292 9.022512 8.125498 15.11179 15.12246 18.43646 11.31928 9.347361 12.05664 19.73999 18.3301 17.37954 12.73338 21.04346 15.47988 12.26618 16.04215
16.62863 14.56233 17.57292 9.022512 8.125498 15.11179 15.12246 18.43646 11.31928 9.347361 12.05664 19.73999 18.32921 17.37995 12.7331 21.04346 15.48043 12.26554 16.1274
16.62863 14.56233 17.57292 9.022512 8.125498 15.11179 15.12246 18.43646 11.31928 9.347361 12.05664 19.74 18.32863 17.3798 12.73385 21.04596 15.48046 12.26472 16.12737
16.62811 14.56233 17.57292 9.022512 8.125498 15.11179 15.12246 18.43646 11.31928 9.347361 12.05664 19.73998 18.32874 17.37966 12.73389 21.04596 15.48016 12.26316 16.12829
16.62889 14.56233 17.57292 9.022512 8.125498 15.11179 15.12246 18.43646 11.31928 9.347361 12.05664 19.74097 18.32874 17.37953 12.73412 21.04596 15.47982 12.26018 16.12855
16.62982 14.56233 17.57292 9.022512 8.125498 15.11179 15.12246 18.43646 11.31928 9.347361 12.05664 19.74123 18.32858 17.37948 12.73413 21.04639 15.48197 12.25605 16.12865
16.62983 14.56233 17.57292 9.022512 8.125498 15.11179 15.12246 18.43646 11.31928 9.347361 12.05664 19.74123 18.32848 17.37922 12.73395 21.05502 15.48165 12.25449 16.12861
16.63147 14.56233 17.57292 9.022512 8.125498 15.11179 15.12246 18.43646 11.31928 9.347361 12.05664 19.74124 18.32858 17.37922 12.73378 21.05502 15.48144 12.25223 16.12865
16.63144 14.56233 17.57292 9.022512 8.125498 15.11179 15.12246 18.43646 11.31928 9.347361 12.05664 19.74189 18.32858 17.37931 12.73309 21.05502 15.48141 12.24727 16.12872
16.63216 14.56233 17.57292 9.022512 8.125498 15.11179 15.12246 18.43646 11.31928 9.347361 12.05664 19.7416 18.32846 17.38047 12.73312 21.06017 15.48138 12.24273 16.12897
16.63216 14.56233 17.57292 9.022512 8.125498 15.11179 15.12246 18.43646 11.31928 9.347361 12.05664 19.74601 18.32761 17.38031 12.73778 21.06017 15.48121 12.24324 16.12887
16.63211 14.56233 17.57292 9.022512 8.125498 15.11179 15.12246 18.43646 11.31928 9.347361 12.05664 19.74584 18.32761 17.3801 12.73778 21.06017 15.48375 12.24103 16.12874
16.63304 14.56233 17.57292 9.022512 8.125498 15.11179 15.12246 18.43646 11.31928 9.347361 12.05664 19.74568 18.32761 17.38011 12.73774 21.06017 15.48374 12.23586 16.12869
16.63318 14.56233 17.57292 9.022512 8.125498 15.11179 15.12246 18.43646 11.31928 9.347361 12.05664 19.74568 18.32747 17.38006 12.73759 21.06127 15.48453 12.23046 16.12874
16.6336 14.56233 17.57292 9.022512 8.125498 15.11179 15.12246 18.43646 11.31928 9.347361 12.05664 19.74573 18.32746 17.37971 12.73737 21.06127 15.4915 12.22832 16.13499
16.71666 14.56233 17.57292 9.022512 8.125498 15.11179 15.12246 18.43646 11.31928 9.347361 12.05664 19.74599 18.41317 17.38656 12.73824 21.06127 15.49081 12.22662 16.13451
16.71664 14.56233 17.57292 9.022512 8.125498 15.11179 15.12246 18.43646 11.31928 9.347361 12.05664 19.74749 18.4191 17.38647 12.73826 21.06112 15.49073 12.22546 16.13435
16.71666 14.56233 17.57292 9.022512 8.125498 15.11179 15.12246 18.43646 11.31928 9.347361 12.05664 19.74749 18.41892 17.38586 12.73837 21.06112 15.49107 12.2252 16.13713
16.71795 14.56233 17.57292 9.022512 8.125498 15.11179 15.12246 18.43646 11.31928 9.347361 12.05664 19.7462 18.41892 17.38587 12.74013 21.06112 15.49105 12.22458 16.13762
16.71923 14.56233 17.57292 9.022512 8.125498 15.11179 15.12246 18.43646 11.31928 9.347361 12.05664 19.7462 18.41884 17.38565 12.74026 21.06119 15.49108 12.22419 16.13759
16.71924 14.56233 17.57292 9.022512 8.125498 15.11179 15.12246 18.43646 11.31928 9.347361 12.05664 19.74629 18.42647 17.38707 12.74098 21.06372 15.49219 12.22402 16.13733
16.72434 14.56233 17.57292 9.022512 8.125498 15.11179 15.12246 18.43646 11.31928 9.347361 12.05664 19.83471 18.42781 17.38699 12.74098 21.13638 15.49225 12.22357 16.13739
16.72429 14.56233 17.57292 9.022512 8.125498 15.11179 15.12246 18.43646 11.31928 9.347361 12.05664 19.83571 18.42782 17.46944 12.82152 21.13638 15.49349 12.2233 16.13729
16.72428 14.56233 17.57292 9.022512 8.125498 15.11179 15.12246 18.43646 11.31928 9.347361 12.05664 19.83595 18.42784 17.46919 12.82139 21.13638 15.49512 12.22321 16.13721
16.72436 14.56233 17.57292 9.022512 8.125498 15.11179 15.12246 18.43646 11.31928 9.347361 12.05664 19.83622 18.42836 17.46914 12.82239 21.13638 15.49474 12.22674 16.13687
16.72436 14.56233 17.57292 9.022512 8.125498 15.11179 15.12246 18.43646 11.31928 9.347361 12.05664 19.83622 18.42751 17.46912 12.82358 21.13649 15.49458 12.29795 16.22167
16.72561 14.56233 17.57292 9.022512 8.125498 15.11179 15.12246 18.43646 11.31928 9.347361 12.05664 19.83622 18.42725 17.46998 12.82851 21.14126 15.57302 12.30459 16.22166
16.72573 14.56233 17.57292 9.022512 8.125498 15.11179 15.12246 18.43646 11.31928 9.347361 12.05664 19.83606 18.42809 17.47343 12.82855 21.14213 15.57266 12.30456 16.2212
16.72571 14.56233 17.57292 9.022512 8.125498 15.11179 15.12246 18.43646 11.31928 9.347361 12.05664 19.83606 18.4281 17.47337 12.82843 21.14221 15.57255 12.3045 16.22107
16.72564 14.56233 17.57292 9.022512 8.125498 15.11179 15.12246 18.43646 11.31928 9.347361 12.05664 19.83587 18.42737 17.47335 12.82821 21.14221 15.57259 12.30698 16.22101
16.72567 14.56233 17.57292 9.022512 8.125498 15.11179 15.12246 18.43646 11.31928 9.347361 12.05664 19.83571 18.42808 17.47331 12.82818 21.14221 15.57232 12.30914 16.22083
16.72817 14.56233 17.57292 9.022512 8.125498 15.11179 15.12246 18.43646 11.31928 9.347361 12.05664 19.83572 18.42791 17.4732 12.82822 21.14213 15.57228 12.30867 16.22052
16.72818 14.56233 17.57292 9.022512 8.125498 15.11179 15.12246 18.43646 11.31928 9.347361 12.05664 19.83624 18.42767 17.47289 12.82811 21.15083 15.57213 12.30848 16.22053
16.73054 14.56233 17.57292 9.022512 8.125498 15.11179 15.12246 18.43646 11.31928 9.347361 12.05664 19.83618 18.4276 17.47286 12.82747 21.15336 15.57213 12.3068 16.21992
16.73148 14.56233 17.57292 9.022512 8.125498 15.11179 15.12246 18.43646 11.31928 9.347361 12.05664 19.83618 18.42736 17.47272 12.82463 21.15325 15.57163 12.30529 16.21992
16.73159 14.56233 17.57292 9.022512 8.125498 15.11179 15.12246 18.43646 11.31928 9.347361 12.05664 19.83743 18.42781 17.47249 12.82354 21.15325 15.57168 12.3049 16.22093
16.73216 14.56233 17.57292 9.022512 8.125498 15.11179 15.12246 18.43646 11.31928 9.347361 12.05664 19.83737 18.42782 17.47218 12.82191 21.15325 15.57168 12.30467 16.22064
16.73216 14.56233 17.57292 9.022512 8.125498 15.11179 15.12246 18.43646 11.31928 9.347361 12.05664 19.83738 18.42782 17.47342 12.82104 21.15326 15.57158 12.30581 16.22016
16.81539 14.56233 17.57292 9.022512 8.125498 15.11179 15.12246 18.43646 11.31928 9.347361 12.05664 19.83743 18.42763 17.47336 12.82052 21.15326 15.57137 12.30684 16.22017
16.81627 14.56233 17.57292 9.022512 8.125498 15.11179 15.12246 18.43646 11.31928 9.347361 12.05664 19.842 18.42763 17.47336 12.82031 21.15837 15.58423 12.30685 16.22018
16.81627 14.56233 17.57292 9.022512 8.125498 15.11179 15.12246 18.43646 11.31928 9.347361 12.05664 19.84193 18.42791 17.47338 12.82015 21.15837 15.58427 12.30685 16.22018
16.81626 14.56233 17.57292 9.022512 8.125498 15.11179 15.12246 18.43646 11.31928 9.347361 12.05664 19.84162 18.42699 17.4733 12.81947 21.15819 15.58427 12.30677 16.22001
16.81656 14.56233 17.57292 9.022512 8.125498 15.11179 15.12246 18.43646 11.31928 9.347361 12.05664 19.84136 18.51252 17.47321 12.81947 21.15819 15.58388 12.30672 16.22048
16.81688 14.56233 17.57292 9.022512 8.125498 15.11179 15.12246 18.43646 11.31928 9.347361 12.05664 19.84136 18.51225 17.47321 12.82002 21.15863 15.58358 12.30579 16.22633
16.82219 14.56233 17.57292 9.022512 8.125498 15.11179 15.12246 18.43646 11.31928 9.347361 12.05664 19.84216 18.51226 17.47324 12.82085 21.15863 15.5835 12.30505 16.22633
16.8222 14.56233 17.57292 9.022512 8.125498 15.11179 15.12246 18.43646 11.31928 9.347361 12.05664 19.84215 18.51237 17.47949 12.82167 21.15863 15.58351 12.30505 16.22633
16.8224 14.56233 17.57292 9.022512 8.125498 15.11179 15.12246 18.43646 11.31928 9.347361 12.05664 19.8435 18.5183 17.48029 12.8214 21.2313 15.58331 12.30505 16.22633
16.8224 14.56233 17.57292 9.022512 8.125498 15.11179 15.12246 18.43646 11.31928 9.347361 12.05664 19.84351 18.51832 17.48039 12.82111 21.2313 15.58336 12.30505 16.22657
16.82366 14.56233 17.57292 9.022512 8.125498 15.11179 15.12246 18.43646 11.31928 9.347361 12.05664 19.93182 18.51832 17.48096 12.82254 21.23238 15.58335 12.30505 16.22976
16.82366 14.56233 17.57292 9.022512 8.125498 15.11179 15.12246 18.43646 11.31928 9.347361 12.05664 19.93182 18.51832 17.48061 12.82246 21.23238 15.5833 12.30505 16.22978
16.82416 14.56233 17.57292 9.022512 8.125498 15.11179 15.12246 18.43646 11.31928 9.347361 12.05664 19.93183 18.51833 17.56268 12.82227 21.23348 15.58335 12.30505 16.22979
16.82411 14.56233 17.57292 9.022512 8.125498 15.11179 15.12246 18.43646 11.31928 9.347361 12.05664 19.93192 18.51836 17.56256 12.82284 21.23601 15.58356 12.30505 16.22979
16.82414 14.56233 17.57292 9.022512 8.125498 15.11179 15.12246 18.43646 11.31928 9.347361 12.05664 19.93211 18.51747 17.56257 12.90363 21.23601 15.58325 12.30505 16.22979
16.82352 14.56233 17.57292 9.022512 8.125498 15.11179 15.12246 18.43646 11.31928 9.347361 12.05664 19.93212 18.51952 17.56408 12.9035 21.23602 15.66178 12.30505 16.22947
16.82352 14.56233 17.57292 9.022512 8.125498 15.11179 15.12246 18.43646 11.31928 9.347361 12.05664 19.9335 18.51893 17.56391 12.90347 21.24093 15.66092 12.30505 16.31478
16.8241 14.56233 17.57292 9.022512 8.125498 15.11179 15.12246 18.43646 11.31928 9.347361 12.05664 19.9335 18.51884 17.56391 12.90348 21.24093 15.66201 12.30505 16.3151
16.82457 14.56233 17.57292 9.022512 8.125498 15.11179 15.12246 18.43646 11.31928 9.347361 12.05664 19.93346 18.51866 17.56335 12.90349 21.24941 15.66353 12.30505 16.31516
16.82505 14.56233 17.57292 9.022512 8.125498 15.11179 15.12246 18.43646 11.31928 9.347361 12.05664 19.93346 18.51864 17.56334 12.90351 21.24941 15.66341 12.30505 16.31516
16.82506 14.56233 17.57292 9.022512 8.125498 15.11179 15.12246 18.43646 11.31928 9.347361 12.05664 19.93346 18.5199 17.56612 12.90359 21.24946 15.66341 12.30505 16.31516
16.82674 14.56233 17.57292 9.022512 8.125498 15.11179 15.12246 18.43646 11.31928 9.347361 12.05664 19.93346 18.51987 17.56578 12.9115 21.24927 15.66341 12.30505 16.31517
16.90986 14.56233 17.57292 9.022512 8.125498 15.11179 15.12246 18.43646 11.31928 9.347361 12.05664 19.93316 18.51985 17.56584 12.9113 21.24927 15.66341 12.30505 16.3151
16.90992 14.56233 17.57292 9.022512 8.125498 15.11179 15.12246 18.43646 11.31928 9.347361 12.05664 19.93283 18.51989 17.56579 12.91028 21.24934 15.66341 12.30505 16.31498
16.90987 14.56233 17.57292 9.022512 8.125498 15.11179 15.12246 18.43646 11.31928 9.347361 12.05664 19.93266 18.5211 17.56546 12.9091 21.24922 15.66341 12.30505 16.31521
16.91035 14.56233 17.57292 9.022512 8.125498 15.11179 15.12246 18.43646 11.31928 9.347361 12.05664 19.93267 18.5211 17.56536 12.90881 21.24922 15.66341 12.30505 16.31492
16.91036 14.56233 17.57292 9.022512 8.125498 15.11179 15.12246 18.43646 11.31928 9.347361 12.05664 19.93267 18.52114 17.56503 12.90819 21.25036 15.66341 12.30505 16.31453
16.91127 14.56233 17.57292 9.022512 8.125498 15.11179 15.12246 18.43646 11.31928 9.347361 12.05664 19.93267 18.52126 17.56579 12.90769 21.25038 15.66341 12.30505 16.31433
16.91174 14.56233 17.57292 9.022512 8.125498 15.11179 15.12246 18.43646 11.31928 9.347361 12.05664 19.93267 18.52183 17.56579 12.90661 21.25036 15.66341 12.30505 16.31422
16.91255 14.56233 17.57292 9.022512 8.125498 15.11179 15.12246 18.43646 11.31928 9.347361 12.05664 19.93822 18.52171 17.56565 12.90469 21.25287 15.66341 12.30505 16.31548
16.9176 14.56233 17.57292 9.022512 8.125498 15.11179 15.12246 18.43646 11.31928 9.347361 12.05664 19.93876 18.52166 17.56567 12.90443 21.25812 15.66341 12.30505 16.31541
16.9176 14.56233 17.57292 9.022512 8.125498 15.11179 15.12246 18.43646 11.31928 9.347361 12.05664 19.93876 18.52166 17.56565 12.90445 21.25795 15.66341 12.30505 16.31494
16.91761 14.56233 17.57292 9.022512 8.125498 15.11179 15.12246 18.43646 11.31928 9.347361 12.05664 19.93913 18.52166 17.57198 12.90422 21.25795 15.66341 12.30505 16.3147
16.91761 14.56233 17.57292 9.022512 8.125498 15.11179 15.12246 18.43646 11.31928 9.347361 12.05664 19.93919 18.52167 17.57277 12.90294 21.3306 15.66341 12.30505 16.32091
16.9176 14.56233 17.57292 9.022512 8.125498 15.11179 15.12246 18.43646 11.31928 9.347361 12.05664 19.93919 18.60704 17.57295 12.90107 21.33058 15.66341 12.30505 16.32093
16.9176 14.56233 17.57292 9.022512 8.125498 15.11179 15.12246 18.43646 11.31928 9.347361 12.05664 19.93919 18.60765 17.57285 12.89966 21.32997 15.66341 12.30505 16.32119
16.91767 14.56233 17.57292 9.022512 8.125498 15.11179 15.12246 18.43646 11.31928 9.347361 12.05664 19.93919 18.60767 17.57283 12.89855 21.32997 15.66341 12.30505 16.32108
16.91722 14.56233 17.57292 9.022512 8.125498 15.11179 15.12246 18.43646 11.31928 9.347361 12.05664 19.93919 18.61351 17.57283 12.89842 21.32997 15.66341 12.30505 16.32096
16.91898 14.56233 17.57292 9.022512 8.125498 15.11179 15.12246 18.43646 11.31928 9.347361 12.05664 19.93916 18.61351 17.65524 12.89814 21.32997 15.66341 12.30505 16.32077
16.92063 14.56233 17.57292 9.022512 8.125498 15.11179 15.12246 18.43646 11.31928 9.347361 12.05664 20.02748 18.61351 17.65502 12.89792 21.32997 15.66341 12.30505 16.32091
16.92063 14.56233 17.57292 9.022512 8.125498 15.11179 15.12246 18.43646 11.31928 9.347361 12.05664 20.02738 18.61403 17.65491 12.89764 21.32921 15.66341 12.30505 16.31952
16.92063 14.56233 17.57292 9.022512 8.125498 15.11179 15.12246 18.43646 11.31928 9.347361 12.05664 20.02738 18.61403 17.65604 12.89699 21.32909 15.66341 12.30505 16.31877
16.92063 14.56233 17.57292 9.022512 8.125498 15.11179 15.12246 18.43646 11.31928 9.347361 12.05664 20.02879 18.61404 17.65621 12.89639 21.32909 15.66341 12.30505 16.31893
16.92063 14.56233 17.57292 9.022512 8.125498 15.11179 15.12246 18.43646 11.31928 9.347361 12.05664 20.0288 18.6141 17.65624 12.89506 21.32909 15.66341 12.30505 16.3186
16.92063 14.56233 17.57292 9.022512 8.125498 15.11179 15.12246 18.43646 11.31928 9.347361 12.05664 20.02959 18.61411 17.65658 12.89467 21.32901 15.66341 12.30505 16.3212
16.92063 14.56233 17.57292 9.022512 8.125498 15.11179 15.12246 18.43646 11.31928 9.347361 12.05664 20.02968 18.61607 17.65626 12.89388 21.32901 15.66341 12.30505 16.32115
16.92063 14.56233 17.57292 9.022512 8.125498 15.11179 15.12246 18.43646 11.31928 9.347361 12.05664 20.02968 18.61607 17.65784 12.89335 21.32901 15.66341 12.30505 16.32079
16.92063 14.56233 17.57292 9.022512 8.125498 15.11179 15.12246 18.43646 11.31928 9.347361 12.05664 20.0299 18.61599 17.65777 12.89292 21.33106 15.66341 12.30505 16.32067
16.92063 14.56233 17.57292 9.022512 8.125498 15.11179 15.12246 18.43646 11.31928 9.347361 12.05664 20.0299 18.61585 17.65777 12.8915 21.34886 15.66341 12.30505 16.40572
16.92063 14.56233 17.57292 9.022512 8.125498 15.11179 15.12246 18.43646 11.31928 9.347361 12.05664 20.02979 18.61551 17.65768 12.88973 21.34878 15.66341 12.30505 16.40538
16.92063 14.56233 17.57292 9.022512 8.125498 15.11179 15.12246 18.43646 11.31928 9.347361 12.05664 20.0298 18.61551 17.6574 12.88919 21.34878 15.66341 12.30505 16.40538
16.92063 14.56233 17.57292 9.022512 8.125498 15.11179 15.12246 18.43646 11.31928 9.347361 12.05664 20.0298 18.61551 17.65715 12.88808 21.34878 15.66341 12.30505 16.40527
16.92063 14.56233 17.57292 9.022512 8.125498 15.11179 15.12246 18.43646 11.31928 9.347361 12.05664 20.0298 18.61662 17.66034 12.88632 21.34878 15.66341 12.30505 16.40495
16.92063 14.56233 17.57292 9.022512 8.125498 15.11179 15.12246 18.43646 11.31928 9.347361 12.05664 20.02973 18.61656 17.65995 12.88516 21.34878 15.66341 12.30505 16.40486
16.92063 14.56233 17.57292 9.022512 8.125498 15.11179 15.12246 18.43646 11.31928 9.347361 12.05664 20.02939 18.61677 17.65995 12.88481 21.34878 15.66341 12.30505 16.40486
16.92063 14.56233 17.57292 9.022512 8.125498 15.11179 15.12246 18.43646 11.31928 9.347361 12.05664 20.03041 18.61677 17.65977 12.88417 21.34878 15.66341 12.30505 16.40509
16.92063 14.56233 17.57292 9.022512 8.125498 15.11179 15.12246 18.43646 11.31928 9.347361 12.05664 20.03047 18.61638 17.65975 12.88313 21.3487 15.66341 12.30505 16.40547
16.92063 14.56233 17.57292 9.022512 8.125498 15.11179 15.12246 18.43646 11.31928 9.347361 12.05664 20.0303 18.61627 17.65977 12.88096 21.34878 15.66341 12.30505 16.40592
16.92063 14.56233 17.57292 9.022512 8.125498 15.11179 15.12246 18.43646 11.31928 9.347361 12.05664 20.0303 18.61628 17.65977 12.88035 21.3487 15.66341 12.30505 16.40592
16.92063 14.56233 17.57292 9.022512 8.125498 15.11179 15.12246 18.43646 11.31928 9.347361 12.05664 20.03031 18.6175 17.65998 12.87848 21.3487 15.66341 12.30505 16.40596
16.92063 14.56233 17.57292 9.022512 8.125498 15.11179 15.12246 18.43646 11.31928 9.347361 12.05664 20.03518 18.6173 17.65973 12.87798 21.3487 15.66341 12.30505 16.40535
16.92063 14.56233 17.57292 9.022512 8.125498 15.11179 15.12246 18.43646 11.31928 9.347361 12.05664 20.03528 18.70259 17.6587 12.87761 21.3487 15.66341 12.30505 16.40535
16.92063 14.56233 17.57292 9.022512 8.125498 15.11179 15.12246 18.43646 11.31928 9.347361 12.05664 20.03528 18.70218 17.665 12.87663 21.42128 15.66341 12.30505 16.40535
16.92063 14.56233 17.57292 9.022512 8.125498 15.11179 15.12246 18.43646 11.31928 9.347361 12.05664 20.03514 18.70221 17.66417 12.87568 21.42128 15.66341 12.30505 16.40535
16.92063 14.56233 17.57292 9.022512 8.125498 15.11179 15.12246 18.43646 11.31928 9.347361 12.05664 20.03478 18.7023 17.66417 12.87523 21.42128 15.66341 12.30505 16.40535
16.92063 14.56233 17.57292 9.022512 8.125498 15.11179 15.12246 18.43646 11.31928 9.347361 12.05664 20.03574 18.70314 17.66417 12.8751 21.4264 15.66341 12.30505 16.40535
16.92063 14.56233 17.57292 9.022512 8.125498 15.11179 15.12246 18.43646 11.31928 9.347361 12.05664 20.03574 18.70309 17.66417 12.87497 21.4264 15.66341 12.30505 16.40535
16.92063 14.56233 17.57292 9.022512 8.125498 15.11179 15.12246 18.43646 11.31928 9.347361 12.05664 20.03518 18.70889 17.66417 12.87479 21.42891 15.66341 12.30505 16.40535
16.92063 14.56233 17.57292 9.022512 8.125498 15.11179 15.12246 18.43646 11.31928 9.347361 12.05664 20.12355 18.70892 17.66417 12.87456 21.42891 15.66341 12.30505 16.40535
16.92063 14.56233 17.57292 9.022512 8.125498 15.11179 15.12246 18.43646 11.31928 9.347361 12.05664 20.12341 18.70889 17.66417 12.87432 21.42988 15.66341 12.30505 16.40535
16.92063 14.56233 17.57292 9.022512 8.125498 15.11179 15.12246 18.43646 11.31928 9.347361 12.05664 20.12341 18.70875 17.66417 12.87266 21.42988 15.66341 12.30505 16.40535
16.92063 14.56233 17.57292 9.022512 8.125498 15.11179 15.12246 18.43646 11.31928 9.347361 12.05664 20.12345 18.70842 17.66417 12.87178 21.42978 15.66341 12.30505 16.40535
16.92063 14.56233 17.57292 9.022512 8.125498 15.11179 15.12246 18.43646 11.31928 9.347361 12.05664 20.12398 18.70843 17.66417 12.86865 21.42978 15.66341 12.30505 16.40535
16.92063 14.56233 17.57292 9.022512 8.125498 15.11179 15.12246 18.43646 11.31928 9.347361 12.05664 20.12393 18.70911 17.66417 12.8679 21.42978 15.66341 12.30505 16.40535
16.92063 14.56233 17.57292 9.022512 8.125498 15.11179 15.12246 18.43646 11.31928 9.347361 12.05664 20.12542 18.70921 17.66417 12.86535 21.42978 15.66341 12.30505 16.40535
16.92063 14.56233 17.57292 9.022512 8.125498 15.11179 15.12246 18.43646 11.31928 9.347361 12.05664 20.12529 18.70918 17.66417 12.86243 21.42978 15.66341 12.30505 16.40535
16.92063 14.56233 17.57292 9.022512 8.125498 15.11179 15.12246 18.43646 11.31928 9.347361 12.05664 20.12512 18.70906 17.66417 12.86078 21.42982 15.66341 12.30505 16.40535
