# Supplementary material for: Geometric alignment of aminoacyl-tRNA relative to catalytic centers of the ribosome underpins accurate mRNA decoding
Source: Nat Commun. 2023 Sep 11;14:5582. doi: 10.1038/s41467-023-40404-9 (PMC10495418; doi:10.1038/s41467-023-40404-9)
Supplement: Supplementary file 7 — Source Data [file 41467_2023_40404_MOESM7_ESM.zip › Girodat_Nat_Comm_data/Supplemental Fig 1/GONC1-GONC4-sigma.dat]

0 0 0 0 0 0 0 0 0 0 0 0 0 0 0 0 0 0 0 
1.373329 1.298199 0.3908595 0.3951041 0.3702649 0.2887125 0.6686727 0.7927364 1.297561 1.037913 0.8001136 0.3915126 0.778704 1.729331 0.3849697 0.7227584 0.4155358 1.726526 0.728599 
1.716148 1.303259 1.278252 0.8057813 1.273352 1.046352 1.405409 2.088888 1.71935 1.707444 0.82146 0.7901692 0.8054453 2.683647 1.704062 1.285704 0.696026 3.38715 1.707756 
1.41779 1.725207 1.693039 0.8376385 1.689158 1.970602 1.404224 2.398634 3.163238 2.658931 1.711707 0.8114325 1.273227 2.212722 3.353281 1.713873 1.068123 3.36522 1.692506 
1.988496 1.731607 1.681235 0.8573436 1.694181 1.966468 1.414688 2.920513 2.91096 2.635074 1.71454 0.8377245 1.274725 1.6776 4.341737 2.909546 1.401387 3.636409 1.682252 
2.661332 2.664138 1.686991 1.304928 2.333716 1.966004 1.994454 3.727335 3.341076 2.613962 2.360027 1.258326 1.676929 2.173896 5.174192 3.144262 1.687474 4.109642 1.679852 
2.834589 3.350115 3.675255 2.036926 2.86403 1.963085 2.451623 4.175802 3.125269 2.592999 2.631339 1.254402 2.321309 2.587105 5.779141 3.715673 2.636527 4.677592 2.012772 
3.000449 3.341075 3.833378 2.016723 2.832977 2.416939 2.220065 4.792634 3.515408 3.533886 2.620965 1.640653 2.822718 2.559156 5.762532 4.175266 2.420189 5.656448 2.026712 
3.001576 4.421383 4.398782 2.009385 3.460123 2.417241 2.848038 4.77615 3.844369 4.22914 2.859227 1.965507 2.808806 2.540707 6.072063 4.312217 2.410965 6.590865 2.817258 
3.16195 4.535992 5.407911 2.290334 3.44582 2.616877 3.324283 4.986238 3.981118 3.99837 3.471094 2.529798 2.799385 2.875432 6.902244 4.882133 2.598866 7.036569 2.798858 
3.585659 5.420298 6.3506 3.011238 3.600992 2.959123 3.848061 5.833179 4.117949 4.388983 3.793288 2.74971 2.780405 3.164839 7.777511 4.881141 3.528447 7.37936 3.027411 
3.934371 5.742326 6.937563 3.206077 3.58415 3.255205 4.051711 6.18604 4.254235 4.718522 3.791343 2.734991 3.242811 2.845813 8.267006 4.98299 3.235528 7.76767 3.211469 
4.156538 6.162504 7.51982 3.194665 3.734118 3.246493 4.24887 6.866083 4.112706 5.00823 4.081491 2.965419 3.762454 3.110673 9.056833 5.254342 3.50361 7.765298 3.375186 
4.148009 6.349815 7.809127 3.366029 3.725236 3.39479 4.244112 7.350119 4.368477 5.5007 4.47451 3.851712 4.316034 3.38914 9.248979 5.338709 3.501267 8.051802 3.347081 
4.138476 6.645964 8.30323 3.357387 4.142244 3.392118 4.241161 7.344144 4.48503 5.713479 5.210065 3.669408 4.540063 3.605078 9.833451 5.653424 3.846666 8.338481 3.330515 
4.323109 6.832727 8.203128 3.350886 4.707033 3.767085 4.426055 7.539449 4.477937 6.000201 5.289112 3.638629 4.517161 3.355483 10.03012 5.889062 4.249506 8.533245 3.308766 
4.424392 7.024833 8.506844 3.494074 4.989036 3.767419 4.904352 7.829083 4.471228 6.168883 5.2672 3.89614 4.500861 3.566978 10.22615 6.019089 4.665618 8.725716 3.470494 
4.837213 7.114286 8.888833 3.481614 5.238363 3.762331 5.510222 8.230697 4.581471 6.406649 5.249807 3.86886 4.383469 4.196737 10.4246 6.168197 5.117252 8.924868 3.610382 
5.225449 7.313 9.080587 4.166878 5.382761 3.755102 5.798344 8.423012 4.887892 6.407982 5.24189 3.850735 4.491412 4.334588 10.62012 6.445506 5.335914 8.928907 3.577219 
5.72831 7.59602 9.27708 4.267551 5.697433 3.955556 5.985868 8.713963 4.881073 6.866938 5.320571 3.835629 4.587106 4.153788 10.82295 6.357355 5.516948 9.119519 3.556578 
5.610451 7.691368 9.570102 5.087219 5.871093 3.95145 6.171152 8.905333 4.986736 7.216605 5.317635 3.814072 5.059822 4.302363 11.1096 6.932774 5.611078 9.312489 3.971976 
5.98534 7.787344 9.772463 4.608571 5.970349 3.939584 6.353317 9.197492 5.15983 7.998138 5.911906 3.802084 5.299784 4.604146 11.20848 7.127969 5.707703 9.312027 3.940641 
5.977304 8.088941 9.96018 4.58311 6.157066 4.040022 6.550586 9.296045 5.321814 8.504769 6.059354 3.78045 5.371402 4.583681 11.40243 7.300213 5.893425 9.600893 3.913269 
5.97228 8.178833 10.05391 4.557282 6.259778 4.132023 6.829844 9.485984 5.391462 8.586238 5.902682 3.764675 5.553491 4.550512 11.5124 7.286564 5.887508 9.697495 3.893806 
5.969714 8.373187 10.2554 4.543859 6.451907 4.222416 6.923987 9.580718 5.457775 8.592061 6.241359 3.754981 5.615761 5.084039 11.70895 7.393354 5.973782 9.70483 3.881157 
5.968375 8.577948 10.35374 4.534518 6.542236 4.2245 7.018882 9.682664 5.527779 8.587772 6.427745 3.881903 5.855492 5.870081 11.79779 7.671479 6.158881 9.891044 4.002772 
6.061084 8.764715 10.55762 5.206265 6.631597 4.224226 7.222902 9.878213 5.617262 9.081593 6.992039 3.985276 6.051879 6.623112 11.89525 8.174566 6.250503 9.993966 3.878994 
6.339819 8.76344 10.6502 5.257929 6.81419 4.324228 7.31725 9.972966 5.922904 9.079711 7.190966 4.113767 6.139842 6.884029 11.90115 8.05945 6.429064 10.17861 3.753877 
6.43216 8.957921 10.757 4.955524 6.904945 4.405777 7.317287 9.978128 6.018464 9.07828 7.278301 4.084867 6.23229 8.01758 11.99891 8.661285 6.523366 10.26962 3.888172 
6.71385 9.054534 10.8528 4.940996 7.084503 4.486645 7.506953 10.16917 6.013664 9.471856 7.38125 4.061469 6.509711 8.392358 12.09666 8.649515 6.712705 10.37194 3.993232 
6.903465 9.151722 11.03899 5.033186 7.273074 4.480104 7.604177 10.2692 6.029559 9.761268 7.562671 4.170914 6.507847 9.085965 12.19554 8.642067 6.710325 10.46984 3.99455 
7.101535 9.339385 11.14581 5.525621 7.368446 4.478228 7.691602 10.27261 6.44209 10.04661 7.864098 4.303292 6.781274 9.47914 12.29418 8.73777 6.803375 10.56663 3.977973 
7.393228 9.436192 11.23764 5.637409 7.553424 4.553663 7.88545 10.45579 7.12114 10.23921 7.862431 4.276573 6.780396 9.854156 12.48222 8.732599 6.897074 10.76651 3.972825 
7.486777 9.441619 11.2438 5.609959 7.660105 4.626272 7.885933 10.46725 7.529619 10.52202 7.85965 4.255676 6.87358 10.14552 12.579 8.730463 7.0028 10.8559 3.968017 
7.670493 9.536149 11.43247 5.525472 7.666847 4.765321 7.978648 10.56048 7.922409 10.73045 8.050327 4.490686 7.063276 10.63111 12.57852 8.7283 7.008939 10.86199 4.559495 
7.766381 9.728609 11.53105 5.904929 7.757073 4.978841 8.086308 10.56133 7.804601 11.02785 8.143575 4.462907 7.248053 10.83979 12.67568 8.727222 7.099504 11.04764 4.553045 
7.860614 9.734129 11.53309 5.903079 7.854171 4.924931 8.179786 10.65467 7.789914 11.12018 8.324419 4.446089 7.341479 11.05277 12.77117 8.726541 7.100395 11.14768 4.366296 
7.955872 9.824255 11.6297 6.846067 8.02678 4.923558 8.269237 10.65926 7.779863 11.30998 8.335504 4.426722 7.350145 11.53693 12.77286 8.822989 7.193652 11.24831 4.628547 
7.963676 9.920974 11.71892 8.085618 8.035198 5.042007 8.363528 10.75596 7.771451 11.61451 8.517651 4.419305 7.64226 11.71867 12.87113 9.014876 7.372458 11.34641 4.698501 
8.057692 9.91968 11.7279 8.650231 8.03377 5.041567 8.451218 10.85357 7.76833 11.71729 8.526022 4.415082 7.736161 12.00891 13.01204 9.013579 7.382165 11.3462 4.857271 
8.240333 9.919647 11.82412 9.023562 8.123135 5.039286 8.460523 10.9429 7.761157 11.91012 8.610726 4.407041 7.828988 12.10705 13.11021 9.204757 7.382627 11.44407 5.000793 
8.431841 9.918399 11.92242 9.522998 8.121557 5.100802 8.554218 11.03883 7.75819 12.00306 8.707694 4.404032 7.825321 12.29784 13.20706 9.399055 7.561089 11.45468 5.158057 
8.432744 10.01513 12.05408 9.813823 8.203614 5.419776 8.739259 11.33426 7.849479 12.10543 8.80234 4.402122 7.920357 12.4007 13.30975 9.585347 7.573618 11.55038 5.218364 
8.527793 10.0171 12.05893 10.21865 8.315399 5.419168 8.832438 11.43161 7.748034 12.19206 8.898099 4.385601 8.011489 12.63802 13.31924 9.692682 7.656372 11.63961 5.333609 
8.621138 10.11725 12.15137 10.3969 8.392659 5.418089 8.837371 11.53057 7.747042 12.29373 8.992834 4.486002 8.092263 12.73946 13.41288 9.880012 7.74981 11.64649 5.327232 
8.711278 10.20957 12.25722 10.58953 8.4045 5.415566 8.934146 11.52997 7.743538 12.39105 9.085871 4.470966 8.187687 12.96083 13.50995 10.08076 7.761884 11.73665 5.386968 
8.806116 10.30605 12.26448 10.87633 8.483481 5.416658 8.943307 11.6197 7.740876 12.48847 9.089517 4.459487 8.197644 13.06056 13.51973 10.17348 7.844185 11.74435 5.432376 
8.814298 10.41491 12.35586 11.05463 8.577921 5.50343 9.028609 11.62663 7.841905 12.58174 9.180574 4.448377 8.379029 13.15836 13.6093 10.36763 7.939415 11.83181 5.418676 
8.915063 10.50825 12.45767 11.25767 8.588364 5.502632 9.124814 11.62577 7.935354 12.68288 9.269221 4.4377 8.528493 13.34263 13.70611 10.47549 7.949792 11.8374 5.530125 
9.101287 10.51093 12.45973 11.42136 8.671866 5.500755 9.220022 11.7225 8.123285 12.8166 9.371092 4.432698 8.611605 13.44219 13.70603 10.57483 8.123779 11.92761 5.527479 
9.198153 10.59819 12.55526 11.59591 8.797691 5.772092 9.317263 11.62788 8.120619 12.90543 9.369862 4.425363 8.70459 13.54261 13.80484 10.76057 8.127181 11.93189 5.605853 
9.292853 10.60209 12.55849 11.71426 8.973139 5.771877 9.3214 11.628 8.217597 13.10478 9.464777 4.427357 8.713677 13.6366 13.90009 10.85798 8.217596 12.02202 5.613308 
9.29827 10.6069 12.65387 11.83186 8.981774 5.769431 9.415889 11.72573 8.511918 13.10857 9.556731 4.658444 8.799136 13.81353 13.90356 10.96021 8.302786 12.02744 5.609112 
9.390309 10.69447 12.75262 12.01711 8.982568 5.963433 9.424745 11.81506 8.692479 13.21397 9.46087 4.659288 8.890688 13.82918 13.99856 11.05315 8.407189 12.11843 5.798372 
9.486322 10.79073 12.84648 12.20354 9.077194 6.150694 9.511318 11.82206 8.782993 13.31012 9.56203 4.871961 8.975896 13.93012 13.99988 11.14769 8.493559 12.1245 5.7812 
9.485775 10.7948 12.94342 12.3024 9.068005 6.573144 9.606855 11.91824 8.788999 13.31324 9.649331 5.32112 8.983363 14.02753 14.08788 11.24532 8.503293 12.21288 5.77564 
9.574805 10.79427 12.94872 12.40125 9.076167 6.564644 9.618769 11.94679 8.971008 13.40899 9.65544 5.136656 8.981558 14.12487 14.09787 11.24628 8.584198 12.21493 5.86911 
9.592156 10.88326 13.04186 12.49614 9.074604 6.946633 9.714034 12.04491 8.971851 13.50321 9.654106 5.440482 9.078651 14.2038 14.18595 11.34186 8.596634 12.22059 5.867346 
9.68595 10.8878 13.04291 12.58897 9.159575 7.54589 9.715622 12.04868 9.160668 13.60117 9.742874 5.404066 9.078429 14.21747 14.19339 11.3507 8.677489 12.30961 5.866379 
9.774494 10.9783 13.13295 12.67871 9.158937 7.779846 9.808538 12.14038 9.256965 13.60204 9.740564 5.37365 9.173003 14.30076 14.19533 11.43927 8.690525 12.30834 5.859175 
9.784695 10.97852 13.13912 12.78068 9.168962 7.751987 9.812061 12.14087 9.346152 13.70423 9.832552 5.357751 9.255202 14.31457 14.28381 11.52883 8.781216 12.31103 6.049972 
9.871919 10.88266 13.14151 12.96158 9.248487 7.735737 9.813489 12.24159 9.43779 13.79234 9.846544 5.338249 9.264453 14.39849 14.29156 11.53706 8.794002 12.40545 6.198813 
9.879488 10.88895 13.23721 13.05728 9.261928 7.725232 9.906366 12.24436 9.436942 13.80232 9.939362 5.315882 9.264433 14.40761 14.38131 11.63233 8.884597 12.40878 6.201792 
9.967646 10.97952 13.23775 13.07344 9.341878 7.718476 9.907861 12.24463 9.443068 13.89543 10.03016 5.303169 9.347427 14.50479 14.3891 11.72154 8.967448 12.50336 6.193227 
9.97218 11.07404 13.32762 13.16174 9.355153 7.71218 9.995861 12.2494 9.537229 13.89902 10.03136 5.459496 9.451662 14.58246 14.39025 11.73037 8.979363 12.50372 6.191641 
10.06249 11.07592 13.33906 13.24494 9.44697 7.70853 10.00195 12.3413 9.54373 13.99376 10.12394 5.453808 9.449334 14.59807 14.48764 11.85855 9.069312 12.59132 6.176156 
10.06837 11.08078 13.4344 13.25791 9.4574 7.702354 10.09781 12.34551 9.638614 14.09062 10.12367 5.452507 9.544159 14.68189 14.4887 11.949 9.078175 12.60024 6.3399 
10.15729 11.17021 13.4345 13.35563 9.540433 7.700325 10.18656 12.35051 9.822185 14.09272 10.12218 5.450421 9.552324 14.69809 14.57637 11.95465 9.159532 12.60005 6.626129 
10.16181 11.17124 13.52296 13.44217 9.540711 7.697932 10.18637 12.44143 9.833054 14.18933 10.21585 5.44998 9.638723 14.78147 14.58555 12.04624 9.258144 12.59841 7.176994 
10.16083 11.26497 13.53177 13.44916 9.55039 7.693681 10.19345 12.44387 9.926328 14.19294 10.23078 5.517628 9.637069 14.87327 14.58639 12.14791 9.258333 12.59824 7.096482 
10.16151 11.26622 13.53333 13.53614 9.634473 7.691097 10.27935 12.53705 10.0178 14.28821 10.32369 5.650529 9.64603 14.90088 14.67459 12.14988 9.257996 12.69495 7.691552 
10.25109 11.36311 13.62152 13.62941 9.644397 7.687543 10.27862 12.53754 10.11412 14.28961 10.32453 5.617272 9.736897 14.98261 14.68371 12.24971 9.35224 12.69538 8.341835 
10.34304 11.36256 13.63046 13.6436 9.727651 7.685014 10.28627 12.5378 10.2097 14.38504 10.32413 5.52807 9.826957 14.99818 14.68358 12.3455 9.351904 12.78333 8.796391 
10.34677 11.45969 13.71954 13.62925 9.732107 7.681432 10.37195 12.53999 10.2242 14.47407 10.40801 5.516618 9.825319 15.08223 14.77171 12.35353 9.351627 12.79176 9.094978 
10.44195 11.55374 13.72599 13.63585 9.730497 7.678246 10.37248 12.63382 10.3197 14.48163 10.41801 5.505716 9.824184 15.21333 14.77962 12.4427 9.446367 12.79188 9.484177 
10.45062 11.55728 13.81647 13.65099 9.820063 7.674525 10.37214 12.6355 10.41482 14.57133 10.41961 5.49182 9.830249 15.22554 14.78133 12.53968 9.466346 12.88246 9.786687 
10.53748 11.55694 13.82361 13.73107 9.830305 7.673901 10.38032 12.732 10.50922 14.57722 10.51515 5.992343 9.841232 15.31089 14.86934 12.5392 9.464357 12.92463 10.15456 
10.53738 11.64592 13.9145 13.75393 9.918602 7.763343 10.46881 12.73129 10.5993 14.57956 10.60272 5.983288 9.922928 15.31893 14.87758 12.63682 9.553874 12.93351 10.351 
10.53627 11.6503 13.92236 13.83377 9.93402 7.761854 10.46924 12.82504 10.60456 14.66909 10.61063 6.195482 9.922244 15.40376 14.96771 12.63719 9.559321 13.02154 10.52687 
10.63309 11.65164 13.92222 13.92683 10.01395 7.760702 10.4783 12.82889 10.69259 14.76475 10.61015 6.183094 10.01722 15.41703 14.96734 12.7312 9.641267 13.02774 10.72595 
10.63208 11.65235 14.01288 13.93299 10.01131 7.757571 10.56437 12.82884 10.69917 14.77294 10.69883 6.158941 10.01662 15.50169 14.97601 12.73559 9.650124 13.11763 10.89738 
10.72923 11.65198 14.01307 14.0604 10.00969 7.755505 10.56345 12.92238 10.78875 14.86351 10.70582 6.153647 10.01601 15.516 15.0651 12.73547 9.654576 13.11749 11.00942 
10.72894 11.73989 14.01841 14.0789 10.01143 7.764545 10.563 12.9253 10.79596 14.86939 10.79437 6.146741 10.01533 15.59561 15.066 12.82949 9.652547 13.11735 11.24839 
10.82106 11.74468 14.02038 14.16372 10.0105 7.940079 10.56239 12.9256 10.88177 14.95955 10.80008 6.136874 10.01433 15.60491 15.07353 12.83179 9.732922 13.11802 11.5302 
10.82459 11.74453 14.11027 14.24982 10.10271 7.946646 10.56583 13.01974 10.89056 14.96385 10.79953 6.134575 10.12639 15.6943 15.16166 12.92711 9.730993 13.21826 11.64397 
10.82529 11.74593 14.11679 14.25629 10.12291 8.122825 10.57279 13.02127 10.97785 14.96892 10.88937 6.118404 10.12619 15.69431 15.16329 12.93037 9.73994 13.22023 11.75174 
10.91229 11.747 14.11708 14.34783 10.21209 8.206504 10.65867 13.11211 10.97825 15.05729 10.89506 6.09869 10.12559 15.77162 15.17143 13.02402 9.742768 13.22088 12.02149 
10.92023 11.83687 14.20604 14.35776 10.21397 8.307983 10.65936 13.11707 11.078 15.06542 10.97975 6.06563 10.21407 15.79281 15.17146 13.0272 9.824735 13.31445 12.11601 
11.01137 11.84134 14.209 14.44583 10.21472 8.393592 10.75517 13.11719 11.08177 15.0667 10.97946 5.961912 10.21874 15.79292 15.25969 13.12107 9.833265 13.32159 12.20625 
11.01575 11.88004 14.21585 14.44704 10.21515 8.400924 10.7541 13.11858 11.17288 15.15576 10.98972 6.133236 10.21889 15.87055 15.26183 13.12104 9.917019 13.32163 12.30392 
11.0524 11.97028 14.30302 14.55284 10.29426 8.309084 10.84752 13.20875 11.17315 15.16956 11.07698 6.150575 10.31303 15.89088 15.26918 13.2191 9.915956 13.41632 12.38992 
11.05275 11.97143 14.30469 14.64237 10.29267 8.401463 10.8493 13.21199 11.17366 15.258 11.08104 6.131975 10.39841 15.90028 15.26954 13.31291 9.911913 13.41667 12.40477 
11.1393 11.97701 14.4039 14.65778 10.30111 8.493909 10.93741 13.21135 11.26791 15.25978 11.07994 6.155999 10.40615 15.99304 15.35745 13.31924 9.911043 13.41906 12.49736 
11.14149 12.06696 14.40523 14.65765 10.30569 8.493592 10.94447 13.21166 11.26717 15.35385 11.08571 6.144153 10.40904 16.0026 15.35796 13.40893 9.911005 13.41855 12.58749 
11.14949 12.06742 14.40584 14.76605 10.30814 8.688363 10.94572 13.21332 11.35901 15.35447 11.16925 6.142531 10.49126 16.09069 15.36926 13.41582 9.921575 13.51196 12.60308 
11.23747 12.06807 14.50181 14.77083 10.38804 8.773228 10.94612 13.31006 11.36329 15.35453 11.16903 6.141833 10.4998 16.09834 15.45639 13.41758 10.00604 13.51162 12.77591 
11.23759 12.07228 14.50182 14.85512 10.39704 8.770929 10.94441 13.40719 11.36245 15.36117 11.16878 6.142028 10.49697 16.18103 15.45719 13.50592 10.00556 13.5119 12.79585 
11.34069 12.16917 14.50288 14.86022 10.39693 8.862836 11.04009 13.41285 11.45436 15.46873 11.16863 6.136503 10.58161 16.19506 15.46545 13.51204 10.01407 13.5149 12.96755 
11.3414 12.16982 14.51124 14.86489 10.39927 8.862093 11.03314 13.41233 11.45761 15.47079 11.16805 6.129967 10.58103 16.19965 15.55512 13.5141 10.01497 13.51471 12.97811 
11.34217 12.16968 14.61827 14.95357 10.47934 8.86683 11.03901 13.41297 11.45612 15.47805 11.16804 6.128875 10.5899 16.27749 15.55568 13.60359 10.09939 13.608 13.07154 
11.43483 12.17036 14.6205 14.95298 10.48989 8.957881 11.08175 13.50111 11.54808 15.56619 11.17898 6.126125 10.59062 16.28231 15.55634 13.6087 10.09907 13.60734 13.15779 
11.44219 12.26482 14.62057 14.96053 10.49274 8.96383 11.1683 13.50095 11.54976 15.56621 11.28006 6.126491 10.59016 16.29137 15.58104 13.61135 10.09842 13.60665 13.25199 
11.5359 12.27069 14.62758 15.04148 10.49072 9.056268 11.16887 13.50837 11.54901 15.66152 11.37407 6.127433 10.5888 16.29538 15.66835 13.70086 10.1073 13.70349 13.26508 
11.53607 12.27008 14.71614 15.05899 10.57037 9.146054 11.16908 13.50969 11.55033 15.66484 11.37467 6.122243 10.67435 16.40046 15.66806 13.70633 10.10716 13.80109 13.35543 
11.53935 12.27476 14.71876 15.06295 10.66243 9.238322 11.26338 13.51003 11.64052 15.66486 11.37506 6.099129 10.67496 16.41111 15.66979 13.70758 10.189 13.80124 13.44606 
11.63077 12.3635 14.71826 15.06419 10.66473 9.237365 11.26329 13.59961 11.67816 15.66716 11.46825 6.093486 10.68205 16.41179 15.67002 13.79767 10.18822 13.80077 13.53676 
11.63119 12.36325 14.72423 15.15261 10.66504 9.327719 11.26526 13.60605 11.68674 15.67262 11.46982 6.092601 10.683 16.49439 15.67792 13.79765 10.28254 13.80027 13.54085 
11.63218 12.36585 14.81142 15.15456 10.67612 9.344411 11.26493 13.60542 11.77286 15.75961 11.46829 6.095084 10.76403 16.50631 15.76568 13.80517 10.28449 13.89631 13.56294 
11.6352 12.45792 14.81398 15.23797 10.75311 9.343308 11.27046 13.69525 11.76869 15.76086 11.56072 6.088134 10.77603 16.50595 15.76581 13.89342 10.28376 13.89779 13.64311 
11.7265 12.55026 14.81372 15.27295 10.75671 9.436968 11.36629 13.70096 11.77445 15.76634 11.56291 6.087249 10.77645 16.50867 15.76747 13.9024 10.28866 13.89827 13.73496 
11.72661 12.55035 14.81637 15.27939 10.76687 9.436767 11.36781 13.70268 11.86287 15.85765 11.56456 6.087166 10.77516 16.59014 15.77526 13.9038 10.2973 13.89805 13.79035 
11.72679 12.55036 14.81637 15.36796 10.84535 9.525669 11.36755 13.79269 11.8633 15.85803 11.65749 6.086839 10.85779 16.59947 15.86324 13.99233 10.37797 13.98676 13.87473 
11.82385 12.55198 14.90998 15.37001 10.84516 9.52902 11.45892 13.79819 11.86387 15.86149 11.69444 6.0877 10.85735 16.61088 15.86398 13.99368 10.37741 13.99224 13.96436 
11.82362 12.6481 14.91028 15.45183 10.84846 9.53124 11.46627 13.79711 11.96778 15.95633 11.70419 6.088125 10.8684 16.61078 15.86346 13.99415 10.39328 13.99501 13.97718 
11.82349 12.64753 14.91183 15.47285 10.85957 9.615375 11.46645 13.79705 11.97039 15.9562 11.70393 6.259711 10.94934 16.69041 15.86543 14.00067 10.47304 14.08373 14.06101 
11.82362 12.64681 14.91301 15.47697 10.94295 9.621741 11.46546 13.88794 12.06092 15.95592 11.78954 6.340272 10.95289 16.70486 15.87324 14.08985 10.47353 14.08861 14.1526 
11.82351 12.85322 14.92147 15.55848 10.94295 9.708709 11.46582 13.88787 12.06527 15.95601 11.78983 6.347448 10.96615 16.70936 15.96028 14.09051 10.5657 14.08894 14.16245 
11.9183 12.8554 15.00851 15.56779 10.94782 9.715236 11.55915 13.88694 12.06978 16.04925 11.79019 6.51037 11.0461 16.78874 15.96112 14.09774 10.56687 14.09092 14.24959 
11.92014 12.9438 15.00769 15.57335 10.94703 9.800707 11.55825 13.89367 12.06939 16.05425 11.78951 6.515874 11.04587 16.80241 15.96256 14.18653 10.567 14.09182 14.25003 
11.91912 12.9486 15.00776 15.65039 11.03652 9.808043 11.55998 13.8935 12.16213 16.05449 11.79837 6.511533 11.04496 16.80222 15.972 14.18766 10.6476 14.18484 14.34825 
12.01115 12.94971 15.00732 15.65725 11.03659 9.893596 11.56247 13.98183 12.16432 16.05452 11.88243 6.510956 11.04572 16.80847 16.05945 14.18765 10.65654 14.18471 14.3481 
12.01088 12.9507 15.11084 15.66515 11.0352 9.901898 11.56816 13.98347 12.16657 16.15507 11.88369 6.511334 11.04972 16.88596 16.05949 14.19744 10.65599 14.18496 14.34801 
12.01469 13.03951 15.11032 15.74778 11.03436 9.988164 11.65368 13.98411 12.1715 16.15759 11.88483 6.512012 11.05935 16.88594 16.05885 14.28654 10.66083 14.18399 14.44589 
12.01513 13.04326 15.11001 15.74778 11.03921 9.988122 11.65422 13.98859 12.25676 16.15914 11.98458 6.497578 11.13933 16.90094 16.05969 14.28695 10.6609 14.18392 14.44705 
12.10331 13.04297 15.10994 15.76368 11.1283 10.07669 11.65836 13.98904 12.25827 16.15938 12.09275 6.48003 11.13957 16.90088 16.06315 14.29226 10.75161 14.18335 14.54369 
12.10795 13.04428 15.10995 15.76369 11.12756 10.07814 11.66375 14.07866 12.268 16.2462 12.09188 6.470367 11.23191 16.98134 16.15784 14.29514 10.75527 14.28099 14.55517 
12.10772 13.13369 15.2082 15.83948 11.12738 10.08111 11.74888 14.07819 12.35328 16.25148 12.09227 6.442398 11.23175 16.98489 16.15758 14.3838 10.75514 14.28158 14.64071 
12.10995 13.13427 15.20891 15.84633 11.12707 10.08768 11.74729 14.08003 12.35319 16.25419 12.09966 6.42046 11.23077 16.99224 16.15759 14.38565 10.75615 14.28251 14.65138 
12.11109 13.13877 15.20877 15.84641 11.21946 10.17341 11.74722 14.08103 12.35432 16.25692 12.18484 6.401915 11.3126 16.99802 16.1573 14.38538 10.83492 14.28278 14.73142 
12.11117 13.13804 15.20843 15.85792 11.22183 10.17931 11.75035 14.08031 12.44975 16.25758 12.1856 6.388352 11.32368 17.07678 16.15702 14.40744 10.83457 14.37267 14.73888 
12.2032 13.14076 15.20825 15.93782 11.22153 10.26844 11.84402 14.08541 12.44853 16.34945 12.18878 6.388333 11.32258 17.07708 16.25526 14.49619 10.83779 14.37784 14.74792 
12.20356 13.14068 15.30863 15.94131 11.22045 10.26805 11.8441 14.17556 12.44875 16.34887 12.18857 6.388654 11.32329 17.08003 16.25606 14.49857 10.84576 14.37826 14.83582 
12.2035 13.14083 15.31111 15.95061 11.22014 10.27982 11.84391 14.17625 12.44911 16.3494 12.27906 6.387859 11.32324 17.0895 16.25596 14.49861 10.84582 14.37894 14.84733 
12.2045 13.14219 15.3124 15.96123 11.30023 10.36268 11.84312 14.17615 12.44891 16.35282 12.27955 6.387065 11.32205 17.09913 16.25593 14.5935 10.91339 14.46729 14.92454 
12.29201 13.23568 15.31321 16.03939 11.30937 10.44572 11.84304 14.1774 12.54176 16.35301 12.27998 6.387623 11.40103 17.09915 16.25575 14.59354 10.91387 14.46642 14.93823 
12.29208 13.23652 15.31348 16.04162 11.31396 10.45647 11.93803 14.18203 12.54456 16.44256 12.28419 6.385887 11.41005 17.17872 16.35389 14.59597 10.99233 14.46906 14.94528 
12.29779 13.2369 15.40043 16.05205 11.31486 10.45627 11.93923 14.18244 12.54439 16.4509 12.37551 6.383761 11.41391 17.17991 16.35599 14.59619 10.74862 14.47434 15.05085 
12.2981 13.23838 15.40626 16.0589 11.31361 10.45638 11.9399 14.27127 12.54411 16.45335 12.3749 6.368047 11.41401 17.19023 16.35785 14.60158 10.83025 14.47394 15.05386 
12.29799 13.23828 15.40815 16.13484 11.39268 10.53987 11.94005 14.26894 12.54358 16.53951 12.37498 6.350887 11.41552 17.19264 16.35805 14.68966 10.84274 14.47467 15.13565 
12.29852 13.23865 15.40821 16.13932 11.40729 10.55009 11.93979 14.26884 12.63398 16.53969 12.37538 6.322856 11.41509 17.27383 16.44602 14.69105 10.90918 14.4745 15.14757 
12.38598 13.3258 15.41022 16.15147 11.40684 10.5498 12.0258 14.26993 12.63727 16.54659 12.38693 6.318727 11.49436 17.27763 16.45238 14.69289 10.91057 14.56229 15.14731 
12.39285 13.32765 15.40832 16.15179 11.40842 10.63349 12.03165 14.27561 12.63705 16.548 12.47065 6.308885 11.4935 17.27761 16.4549 14.693 10.9102 14.5628 15.15143 
12.39442 13.32767 15.50159 16.23425 11.49226 10.64077 12.03537 14.2778 13.45455 16.55102 12.46968 6.307573 11.50658 17.28762 16.45462 14.78807 10.98937 14.56789 15.2329 
12.39665 13.33225 15.50152 16.23469 11.49192 10.64548 12.03726 14.27728 13.4485 16.63688 12.46977 6.307274 11.506 17.28935 16.4545 14.78907 10.99121 14.5701 15.25464 
12.39747 13.33297 15.50388 16.23682 11.49199 10.7403 12.12262 14.3661 13.44607 16.65152 12.46924 6.307242 11.5558 17.37294 16.4557 14.78948 10.99158 14.56954 15.3329 
12.48586 13.33339 15.50433 16.24389 11.50121 10.7737 12.12849 14.3668 13.44445 16.65713 12.46902 6.301012 11.56668 17.37343 16.54427 14.79202 10.99079 14.56934 15.34719 
12.49121 13.33268 15.50443 16.32365 11.55929 10.7834 12.1309 14.36672 13.44338 16.65804 12.55961 6.29725 11.64806 17.38334 16.5442 14.88477 10.99918 14.56738 15.35349 
12.49218 13.42015 15.59381 16.33087 11.57416 10.86692 12.13197 14.36751 13.44252 16.65889 12.56519 6.297599 11.64776 17.38623 16.55082 14.88521 11.08349 14.56746 15.4333 
12.49235 13.42005 15.5943 16.33356 11.57338 10.87422 12.13205 14.37247 13.44218 16.74732 12.56495 6.295697 11.64939 17.4699 16.54972 14.88548 11.08317 14.65567 15.44441 
12.49246 13.42787 15.59957 16.34073 11.65164 10.95913 12.21699 14.4627 13.44179 16.75019 12.56446 6.284102 11.64951 17.46979 16.64896 14.89068 11.08288 14.66134 15.44463 
12.49298 13.42787 15.60022 16.42181 11.64903 10.96105 12.22346 14.46283 13.44096 16.7547 12.564 6.283591 11.65826 17.47177 16.6499 14.98277 11.08239 14.66198 15.45085 
12.57866 13.42848 15.60011 16.42277 11.65894 10.96858 12.2238 14.46389 13.44065 16.75582 12.56354 6.283586 11.65801 17.47892 16.65174 14.98276 11.08306 14.66407 15.5261 
12.57856 13.42876 15.60242 16.42674 11.66203 11.064 12.2255 14.4683 13.44038 16.84248 12.65527 6.284051 11.74043 17.55897 16.65186 14.98249 11.09216 14.75197 15.52598 
12.58624 13.5161 15.60261 16.42892 11.74081 11.06792 12.22618 14.48714 13.44011 16.84495 12.65509 6.284606 11.74167 17.56267 16.65155 14.98226 11.18229 14.7522 15.54094 
12.58592 13.51578 15.6901 16.43871 11.74275 11.06768 12.31339 14.57608 13.44006 16.84977 12.65512 6.285224 11.74335 17.56669 16.7391 15.07496 11.18554 14.75757 15.61675 
12.58573 13.51639 15.69795 16.51609 11.74278 11.07363 12.31282 14.57626 13.44005 16.85597 12.65577 6.285513 11.74301 17.56814 16.74024 15.07817 11.18704 14.75773 15.6243 
12.58571 13.52096 15.69869 16.51671 11.75242 11.15771 12.32331 14.57856 13.4396 16.85611 12.65691 6.277649 11.75164 17.56782 16.74688 15.07971 11.187 14.75651 15.63078 
12.58755 13.52234 15.69862 16.52426 11.84019 11.16592 12.32294 14.5782 13.43918 16.85636 12.65757 6.27685 11.84239 17.57511 16.74743 15.07961 11.18621 14.75642 15.63718 
12.67339 13.52276 15.70114 16.52426 11.8393 11.17433 12.32274 14.57873 13.43911 16.94338 12.65865 6.276513 11.84533 17.57714 16.74735 15.1675 11.18736 14.84628 15.71433 
12.67369 13.52272 15.80114 16.53256 11.83858 11.26122 12.32313 14.57836 13.439 16.94584 12.74367 6.276597 11.84687 17.65658 16.74936 15.17896 11.19615 14.84568 15.71763 
12.67847 13.61153 15.80289 16.6103 11.8431 11.26398 12.40952 14.58223 13.43867 16.9508 12.74989 6.276649 11.84787 17.65951 16.74969 15.17821 11.27673 14.84536 15.72682 
12.679 13.61162 15.80934 16.61273 11.84471 11.26396 12.4085 14.67109 13.43866 16.95193 12.74953 6.277094 11.84702 17.66379 16.84514 15.17984 11.28638 14.85258 15.73909 
12.67908 13.61632 15.80902 16.6145 11.85405 11.35214 12.41637 14.6716 13.438 16.95418 12.75147 6.276165 11.85558 17.66379 16.85224 15.1809 11.28555 14.85266 15.81433 
12.67848 13.61645 15.80918 16.61876 11.85363 11.35323 12.41586 14.67175 13.43803 16.95438 12.75231 6.271543 11.93717 17.67197 16.85273 15.1814 11.28575 14.85233 15.81914 
12.76605 13.61751 15.80954 16.61878 11.93281 11.35661 12.41698 14.67379 13.43793 17.04114 12.75243 6.268986 11.93805 17.75121 16.8524 15.26879 11.28573 14.85162 15.82929 
12.77205 13.61727 15.89917 16.62315 11.94393 11.35967 12.41892 14.6734 13.43785 17.04195 12.84283 6.267875 11.94692 17.75509 16.85252 15.27395 11.29521 14.94206 15.83662 
12.77418 13.70523 15.89905 16.70625 11.94364 11.44723 12.41922 14.76765 13.4377 17.04407 12.84285 6.26853 11.9467 17.75641 16.85472 15.27428 11.37746 14.94203 15.9122 
12.7745 13.70577 15.90075 16.70659 11.94338 11.44713 12.50394 14.76854 13.43768 17.0489 12.84237 6.269026 11.94763 17.76332 16.94194 15.27663 11.38233 14.94225 15.91828 
12.86072 13.70672 15.90632 16.71009 11.94309 11.44579 12.50576 14.76936 13.43761 17.04912 12.84174 6.268306 11.9479 17.77081 16.95033 15.27599 11.38104 14.94218 15.9273 
12.86099 13.71133 15.90711 16.71255 11.94355 11.4458 12.51226 14.76906 13.43756 17.04898 12.84109 6.263624 12.03947 17.84883 16.95034 15.27731 11.38085 14.9466 15.93042 
12.862 13.7111 15.90702 16.7174 11.94302 11.44517 12.5134 14.77087 13.43756 17.05095 12.84338 6.239621 12.03902 17.84969 16.9503 15.27786 11.38958 14.94749 16.01273 
12.86107 13.71042 15.99653 16.72885 12.03473 11.44668 12.51365 14.86509 13.43754 17.13893 12.84409 6.218934 12.04142 17.85117 16.95026 15.37097 11.4688 15.03556 16.01515 
12.86591 13.71155 15.99691 16.80454 12.03393 11.45116 12.60023 14.86508 13.43754 17.13898 12.92933 6.209083 12.04355 17.85309 16.9499 15.37126 11.46872 15.03572 16.02231 
12.86595 13.71309 16.00271 16.80429 12.03429 11.5391 12.59969 14.86559 13.43742 17.13898 12.9363 6.221407 12.04306 17.85774 16.94996 15.37528 11.46906 15.03788 16.10105 
12.86926 13.80049 16.00712 16.80898 12.03564 11.53927 12.60898 14.86686 13.43717 17.1388 12.93617 6.349684 12.04311 17.8615 17.03922 15.37549 11.469 15.03746 16.10828 
12.95541 13.80049 16.00571 16.81767 12.03876 11.5392 12.60933 14.86784 13.43713 17.14746 12.93643 6.263981 12.13061 17.94645 17.03937 15.37605 11.47046 15.04402 16.11151 
12.95539 13.80049 16.0059 16.82111 12.03847 11.53832 12.60933 14.86975 13.43717 17.14744 12.93661 6.549146 12.13162 17.94646 17.04838 15.46384 11.47006 15.04403 16.11948 
12.95517 13.80049 16.0059 16.82907 12.03847 11.53807 12.60933 14.8741 13.43717 17.14738 12.93914 6.528958 12.13448 17.94985 17.04944 15.46974 11.47315 15.04394 16.19581 
12.96315 13.80049 16.0059 16.91612 12.03847 11.53857 12.60933 14.96328 13.43717 17.14743 13.02317 6.525831 12.13747 17.94985 17.04941 15.4717 11.47281 15.1324 16.19958 
12.96293 13.80049 16.0059 16.91638 12.03847 11.62964 12.60933 14.96325 13.43717 17.23377 13.03144 6.524813 12.13715 17.95659 17.04968 15.47171 11.56125 15.13211 16.20349 
12.96279 13.80049 16.0059 16.91639 12.03847 11.63122 12.60933 14.96282 13.43717 17.23672 13.03307 6.523967 12.14549 17.95908 17.13711 15.47408 11.56096 15.13253 16.29576 
12.96242 13.80049 16.0059 16.91693 12.03847 11.63122 12.60933 14.96282 13.43717 17.23759 13.03373 6.514611 12.22541 17.97058 17.13652 15.47412 11.56026 15.13464 16.29814 
12.96206 13.80049 16.0059 16.91693 12.03847 11.63122 12.60933 14.96282 13.43717 17.23764 13.03607 6.509685 12.22546 18.05557 17.13874 15.56189 11.5594 15.1401 16.30287 
13.04758 13.80049 16.0059 16.91664 12.03847 11.63122 12.60933 14.96282 13.43717 17.24543 13.03652 6.505221 12.22536 18.05544 17.14625 15.56295 11.55807 15.13155 16.31022 
13.05141 13.80049 16.0059 16.91646 12.03847 11.63122 12.60933 14.96282 13.43717 17.2462 13.12043 6.502395 12.22487 18.0553 17.14625 15.56702 11.55706 15.13114 16.38794 
13.05203 13.80049 16.0059 16.91646 12.03847 11.63122 12.60933 14.96282 13.43717 17.33267 13.12279 6.50059 12.22467 18.0554 17.1476 15.56692 11.56096 15.1309 16.39021 
13.05583 13.80049 16.0059 16.91646 12.03847 11.63122 12.60933 14.96282 13.43717 17.33433 13.12953 6.498548 12.22734 18.0553 17.14752 15.56751 11.65325 15.13084 16.39542 
13.05569 13.80049 16.0059 16.91646 12.03847 11.63122 12.60933 14.96282 13.43717 17.33565 13.1307 6.479438 12.32002 18.0553 17.14767 15.5675 11.65321 15.13892 16.4015 
13.05633 13.80049 16.0059 16.91646 12.03847 11.63122 12.60933 14.96282 13.43717 17.34019 13.1304 6.367117 12.32003 18.14421 17.23508 15.56944 11.65312 15.13865 16.40851 
13.14244 13.80049 16.0059 16.91646 12.03847 11.63122 12.60933 14.96282 13.43717 17.34477 13.13043 6.395565 12.31931 18.15293 17.23539 15.65813 11.65284 15.13926 16.48509 
13.14269 13.80049 16.0059 16.91646 12.03847 11.63122 12.60933 14.96282 13.43717 17.34477 13.13001 6.313091 12.31921 18.15406 17.24448 15.66511 11.65275 15.22617 16.48703 
13.14212 13.80049 16.0059 16.91646 12.03847 11.63122 12.60933 14.96282 13.43717 17.34477 13.12995 6.545551 12.31862 18.15415 17.24455 15.67036 11.6534 15.22545 16.48907 
13.14355 13.80049 16.0059 16.91646 12.03847 11.63122 12.60933 14.96282 13.43717 17.34477 13.13135 6.664611 12.31973 18.15411 17.24449 15.67162 11.65218 15.22659 16.49651 
13.14346 13.80049 16.0059 16.91646 12.03847 11.63122 12.60933 14.96282 13.43717 17.34477 13.21533 6.696054 12.31986 18.15411 17.24503 15.67185 11.65204 15.22632 16.50013 
13.15029 13.80049 16.0059 16.91646 12.03847 11.63122 12.60933 14.96282 13.43717 17.34477 13.21539 6.688738 12.40765 18.23196 17.24595 15.67223 11.73984 15.22625 16.58114 
13.14991 13.80049 16.0059 16.91646 12.03847 11.63122 12.60933 14.96282 13.43717 17.34477 13.22534 6.669206 12.41042 18.23938 17.33319 15.76139 11.74454 15.22612 16.58474 
13.14999 13.80049 16.0059 16.91646 12.03847 11.63122 12.60933 14.96282 13.43717 17.34477 13.22549 6.75445 12.4143 18.25841 17.3332 15.76146 11.74682 15.2367 16.58495 
13.1498 13.80049 16.0059 16.91646 12.03847 11.63122 12.60933 14.96282 13.43717 17.34477 13.22549 6.746571 12.41306 18.26312 17.33282 15.76751 11.74625 15.23594 16.59402 
13.2359 13.80049 16.0059 16.91646 12.03847 11.63122 12.60933 14.96282 13.43717 17.34477 13.22549 6.737833 12.41086 18.26428 17.33284 15.76693 11.74589 15.23599 16.5949 
13.23497 13.80049 16.0059 16.91646 12.03847 11.63122 12.60933 14.96282 13.43717 17.34477 13.22549 6.734062 12.40947 18.26522 17.34279 15.76641 11.74554 15.32343 16.60387 
13.23388 13.80049 16.0059 16.91646 12.03847 11.63122 12.60933 14.96282 13.43717 17.34477 13.22549 7.04578 12.40792 18.34661 17.34207 15.76636 11.74479 15.32341 16.69176 
13.23644 13.80049 16.0059 16.91646 12.03847 11.63122 12.60933 14.96282 13.43717 17.34477 13.22549 6.977632 12.40783 18.35424 17.34213 15.76748 11.7445 15.32325 16.69234 
13.24213 13.80049 16.0059 16.91646 12.03847 11.63122 12.60933 14.96282 13.43717 17.34477 13.22549 6.974396 12.40767 18.35875 17.34208 15.76808 11.82416 15.32301 16.69235 
13.24275 13.80049 16.0059 16.91646 12.03847 11.63122 12.60933 14.96282 13.43717 17.34477 13.22549 6.970211 12.49731 18.36127 17.42956 15.85788 11.83345 15.32286 16.69318 
13.32885 13.80049 16.0059 16.91646 12.03847 11.63122 12.60933 14.96282 13.43717 17.34477 13.22549 6.965213 12.4997 18.36402 17.43013 15.85814 11.83271 15.32372 16.69319 
13.32886 13.80049 16.0059 16.91646 12.03847 11.63122 12.60933 14.96282 13.43717 17.34477 13.22549 6.963791 12.50164 18.36411 17.43038 15.86668 11.83588 15.32367 16.76888 
13.32998 13.80049 16.0059 16.91646 12.03847 11.63122 12.60933 14.96282 13.43717 17.34477 13.22549 6.963991 12.50084 18.36574 17.43073 15.86718 11.83861 15.33197 16.78798 
13.32972 13.80049 16.0059 16.91646 12.03847 11.63122 12.60933 14.96282 13.43717 17.34477 13.22549 6.964179 12.50096 18.44463 17.43086 15.86707 11.83949 15.41935 16.79077 
13.32931 13.80049 16.0059 16.91646 12.03847 11.63122 12.60933 14.96282 13.43717 17.34477 13.22549 6.964318 12.5004 18.45216 17.43789 15.86702 11.8391 15.41888 16.79154 
13.32918 13.80049 16.0059 16.91646 12.03847 11.63122 12.60933 14.96282 13.43717 17.34477 13.22549 6.955483 12.50098 18.45301 17.44028 15.86778 11.91836 15.41882 16.7918 
13.32903 13.80049 16.0059 16.91646 12.03847 11.63122 12.60933 14.96282 13.43717 17.34477 13.22549 6.946042 12.50105 18.45301 17.44025 15.95494 11.92712 15.4188 16.79243 
13.34133 13.80049 16.0059 16.91646 12.03847 11.63122 12.60933 14.96282 13.43717 17.34477 13.22549 6.931188 12.58089 18.4574 17.44041 15.95503 11.93058 15.4191 16.8738 
13.34125 13.80049 16.0059 16.91646 12.03847 11.63122 12.60933 14.96282 13.43717 17.34477 13.22549 6.901605 12.5805 18.45982 17.52749 15.95758 11.93234 15.41998 16.8969 
13.42599 13.80049 16.0059 16.91646 12.03847 11.63122 12.60933 14.96282 13.43717 17.34477 13.22549 6.891407 12.58848 18.45971 17.52739 15.96218 11.93179 15.41987 16.90253 
13.42753 13.80049 16.0059 16.91646 12.03847 11.63122 12.60933 14.96282 13.43717 17.34477 13.22549 6.862167 12.58824 18.54016 17.52744 15.96266 11.93066 15.42541 16.90396 
13.42741 13.80049 16.0059 16.91646 12.03847 11.63122 12.60933 14.96282 13.43717 17.34477 13.22549 6.912831 12.58552 18.54183 17.52807 15.96452 11.92958 15.42579 16.90634 
13.42858 13.80049 16.0059 16.91646 12.03847 11.63122 12.60933 14.96282 13.43717 17.34477 13.22549 6.903038 12.58876 18.54936 17.52857 15.96422 11.93047 15.53228 16.98823 
13.43338 13.80049 16.0059 16.91646 12.03847 11.63122 12.60933 14.96282 13.43717 17.34477 13.22549 6.892202 12.59025 18.54936 17.53553 15.96449 12.00968 15.53226 16.98873 
13.43424 13.80049 16.0059 16.91646 12.03847 11.63122 12.60933 14.96282 13.43717 17.34477 13.22549 6.880589 12.5906 18.55093 17.53542 16.05246 12.01845 15.53259 16.99334 
13.52242 13.80049 16.0059 16.91646 12.03847 11.63122 12.60933 14.96282 13.43717 17.34477 13.22549 6.870105 12.67912 18.55506 17.53813 16.05272 12.01844 15.53492 16.99626 
13.5224 13.80049 16.0059 16.91646 12.03847 11.63122 12.60933 14.96282 13.43717 17.34477 13.22549 6.859071 12.67938 18.55597 17.53813 16.05519 12.01842 15.53497 17.00011 
13.52275 13.80049 16.0059 16.91646 12.03847 11.63122 12.60933 14.96282 13.43717 17.34477 13.22549 6.90789 12.67909 18.55847 17.6259 16.05997 12.01899 15.53439 17.00227 
13.52269 13.80049 16.0059 16.91646 12.03847 11.63122 12.60933 14.96282 13.43717 17.34477 13.22549 6.887843 12.67987 18.63603 17.62494 16.06015 12.01853 15.53999 17.08506 
13.5235 13.80049 16.0059 16.91646 12.03847 11.63122 12.60933 14.96282 13.43717 17.34477 13.22549 6.876343 12.67892 18.63639 17.6248 16.06089 12.022 15.62855 17.08639 
13.52491 13.80049 16.0059 16.91646 12.03847 11.63122 12.60933 14.96282 13.43717 17.34477 13.22549 6.849203 12.68194 18.64683 17.62492 16.06244 12.022 15.62948 17.08636 
13.52488 13.80049 16.0059 16.91646 12.03847 11.63122 12.60933 14.96282 13.43717 17.34477 13.22549 6.84161 12.68211 18.64687 17.62473 16.15004 12.10336 15.62908 17.09122 
13.55265 13.80049 16.0059 16.91646 12.03847 11.63122 12.60933 14.96282 13.43717 17.34477 13.22549 6.832656 12.68418 18.64859 17.62539 16.15022 12.10325 15.62899 17.09417 
13.63806 13.80049 16.0059 16.91646 12.03847 11.63122 12.60933 14.96282 13.43717 17.34477 13.22549 6.82223 12.76382 18.64849 17.63253 16.1503 12.11314 15.63144 17.17298 
13.63907 13.80049 16.0059 16.91646 12.03847 11.63122 12.60933 14.96282 13.43717 17.34477 13.22549 6.818343 12.76345 18.65124 17.63257 16.15837 12.1117 15.63146 17.18151 
13.6414 13.80049 16.0059 16.91646 12.03847 11.63122 12.60933 14.96282 13.43717 17.34477 13.22549 6.815698 12.77254 18.65758 17.63518 16.1584 12.11101 15.63104 17.18151 
13.64149 13.80049 16.0059 16.91646 12.03847 11.63122 12.60933 14.96282 13.43717 17.34477 13.22549 6.815235 12.77253 18.65748 17.72235 16.15801 12.11093 15.63111 17.18338 
13.64203 13.80049 16.0059 16.91646 12.03847 11.63122 12.60933 14.96282 13.43717 17.34477 13.22549 6.973421 12.77188 18.73502 17.72236 16.158 12.11008 15.63696 17.18367 
13.64178 13.80049 16.0059 16.91646 12.03847 11.63122 12.60933 14.96282 13.43717 17.34477 13.22549 6.965208 12.77135 18.73717 17.72304 16.15757 12.11061 15.72449 17.18935 
13.64147 13.80049 16.0059 16.91646 12.03847 11.63122 12.60933 14.96282 13.43717 17.34477 13.22549 6.962965 12.77089 18.7454 17.72304 16.2452 12.11397 15.72548 17.19188 
13.64857 13.80049 16.0059 16.91646 12.03847 11.63122 12.60933 14.96282 13.43717 17.34477 13.22549 6.962905 12.77147 18.74547 17.72305 16.24582 12.11375 15.72526 17.26906 
13.6486 13.80049 16.0059 16.91646 12.03847 11.63122 12.60933 14.96282 13.43717 17.34477 13.22549 6.962869 12.77192 18.74837 17.72281 16.24628 12.19302 15.72625 17.27834 
13.73399 13.80049 16.0059 16.91646 12.03847 11.63122 12.60933 14.96282 13.43717 17.34477 13.22549 6.96234 12.85472 18.74827 17.73077 16.24636 12.19464 15.72622 17.27834 
13.73422 13.80049 16.0059 16.91646 12.03847 11.63122 12.60933 14.96282 13.43717 17.34477 13.22549 6.961503 12.85507 18.74831 17.7312 16.24649 12.20479 15.72593 17.28082 
13.73382 13.80049 16.0059 16.91646 12.03847 11.63122 12.60933 14.96282 13.43717 17.34477 13.22549 6.957346 12.85621 18.74978 17.7311 16.25113 12.20465 15.72562 17.28426 
13.73378 13.80049 16.0059 16.91646 12.03847 11.63122 12.60933 14.96282 13.43717 17.34477 13.22549 6.947373 12.85616 18.8314 17.8184 16.25289 12.20423 15.72535 17.29203 
13.73663 13.80049 16.0059 16.91646 12.03847 11.63122 12.60933 14.96282 13.43717 17.34477 13.22549 6.922696 12.86679 18.83123 17.82096 16.2476 12.20529 15.72728 17.37028 
13.73661 13.80049 16.0059 16.91646 12.03847 11.63122 12.60933 14.96282 13.43717 17.34477 13.22549 6.872634 12.86661 18.83126 17.82087 16.24736 12.20525 15.72695 17.37798 
13.73691 13.80049 16.0059 16.91646 12.03847 11.63122 12.60933 14.96282 13.43717 17.34477 13.22549 7.239427 12.86802 18.8314 17.82068 16.25254 12.20669 15.82089 17.38138 
13.74182 13.80049 16.0059 16.91646 12.03847 11.63122 12.60933 14.96282 13.43717 17.34477 13.22549 7.281532 12.87149 18.84317 17.82057 16.25425 12.20512 15.82121 17.38178 
13.74264 13.80049 16.0059 16.91646 12.03847 11.63122 12.60933 14.96282 13.43717 17.34477 13.22549 7.414023 12.8711 18.8431 17.82086 16.25491 12.20563 15.82125 17.38272 
13.82806 13.80049 16.0059 16.91646 12.03847 11.63122 12.60933 14.96282 13.43717 17.34477 13.22549 7.559576 12.87104 18.84311 17.82783 16.25532 12.28445 15.82124 17.38261 
13.82878 13.80049 16.0059 16.91646 12.03847 11.63122 12.60933 14.96282 13.43717 17.34477 13.22549 7.777978 12.87184 18.84692 17.82803 16.34289 12.28779 15.82167 17.38417 
13.82986 13.80049 16.0059 16.91646 12.03847 11.63122 12.60933 14.96282 13.43717 17.34477 13.22549 7.765768 12.95114 18.84692 17.82799 16.34341 12.28754 15.82267 17.46327 
13.82977 13.80049 16.0059 16.91646 12.03847 11.63122 12.60933 14.96282 13.43717 17.34477 13.22549 7.755908 12.95352 18.92436 17.82892 16.34326 12.29691 15.82485 17.4633 
13.83202 13.80049 16.0059 16.91646 12.03847 11.63122 12.60933 14.96282 13.43717 17.34477 13.22549 7.751239 12.95325 18.92814 17.9162 16.34424 12.29631 15.82478 17.47395 
13.83206 13.80049 16.0059 16.91646 12.03847 11.63122 12.60933 14.96282 13.43717 17.34477 13.22549 7.737321 12.96212 18.92961 17.91659 16.34492 12.29565 15.83062 17.47395 
13.83831 13.80049 16.0059 16.91646 12.03847 11.63122 12.60933 14.96282 13.43717 17.34477 13.22549 7.738683 12.9616 18.9298 17.91863 16.34454 12.29737 15.9175 17.47738 
13.83842 13.80049 16.0059 16.91646 12.03847 11.63122 12.60933 14.96282 13.43717 17.34477 13.22549 7.848381 12.96337 18.93732 17.9185 16.34955 12.29726 15.91751 17.48061 
13.92352 13.80049 16.0059 16.91646 12.03847 11.63122 12.60933 14.96282 13.43717 17.34477 13.22549 7.846288 12.96453 18.93984 17.91831 16.35015 12.29694 15.91723 17.48046 
13.92367 13.80049 16.0059 16.91646 12.03847 11.63122 12.60933 14.96282 13.43717 17.34477 13.22549 7.846155 12.96357 18.94147 17.91856 16.35361 12.37741 15.91704 17.5558 
13.9235 13.80049 16.0059 16.91646 12.03847 11.63122 12.60933 14.96282 13.43717 17.34477 13.22549 7.834078 12.96286 18.94147 17.91801 16.35305 12.37626 15.91691 17.55953 
13.9244 13.80049 16.0059 16.91646 12.03847 11.63122 12.60933 14.96282 13.43717 17.34477 13.22549 7.824197 13.04375 18.94147 17.92491 16.35305 12.37744 15.91701 17.56175 
13.92402 13.80049 16.0059 16.91646 12.03847 11.63122 12.60933 14.96282 13.43717 17.34477 13.22549 7.821386 13.04383 19.02192 17.92533 16.44141 12.38989 15.9167 17.56854 
13.92428 13.80049 16.0059 16.91646 12.03847 11.63122 12.60933 14.96282 13.43717 17.34477 13.22549 7.856301 13.04356 19.02177 17.92552 16.4414 12.39016 15.91652 17.57131 
13.92647 13.80049 16.0059 16.91646 12.03847 11.63122 12.60933 14.96282 13.43717 17.34477 13.22549 7.840784 13.05543 19.02666 18.01275 16.44116 12.38991 15.91661 17.5731 
13.92624 13.80049 16.0059 16.91646 12.03847 11.63122 12.60933 14.96282 13.43717 17.34477 13.22549 7.836188 13.05454 19.0266 18.01357 16.44178 12.39138 15.91686 17.57302 
13.92613 13.80049 16.0059 16.91646 12.03847 11.63122 12.60933 14.96282 13.43717 17.34477 13.22549 7.831944 13.05427 19.03423 18.01364 16.44179 12.39253 15.91943 17.57711 
13.92608 13.80049 16.0059 16.91646 12.03847 11.63122 12.60933 14.96282 13.43717 17.34477 13.22549 7.837984 13.05401 19.03585 18.01371 16.44264 12.3918 15.92149 17.65243 
13.92593 13.80049 16.0059 16.91646 12.03847 11.63122 12.60933 14.96282 13.43717 17.34477 13.22549 7.849736 13.05751 19.03575 18.01564 16.44773 12.47052 15.92717 17.65243 
13.92816 13.80049 16.0059 16.91646 12.03847 11.63122 12.60933 14.96282 13.43717 17.34477 13.22549 7.847906 13.13836 19.03808 18.01569 16.44814 12.47184 16.01436 17.65757 
13.92772 13.80049 16.0059 16.91646 12.03847 11.63122 12.60933 14.96282 13.43717 17.34477 13.22549 7.824339 13.13881 19.0379 18.01601 16.44885 12.48076 16.01426 17.664 
13.93296 13.80049 16.0059 16.91646 12.03847 11.63122 12.60933 14.96282 13.43717 17.34477 13.22549 7.945345 13.14716 19.11556 18.01578 16.45061 12.48448 16.01384 17.66579 
14.01883 13.80049 16.0059 16.91646 12.03847 11.63122 12.60933 14.96282 13.43717 17.34477 13.22549 7.931639 13.14692 19.11589 18.01578 16.53837 12.48785 16.01367 17.66568 
14.01854 13.80049 16.0059 16.91646 12.03847 11.63122 12.60933 14.96282 13.43717 17.34477 13.22549 7.923446 13.15071 19.11767 18.02291 16.53807 12.56877 16.01356 17.6688 
14.01802 13.80049 16.0059 16.91646 12.03847 11.63122 12.60933 14.96282 13.43717 17.34477 13.22549 7.915974 13.1506 19.12061 18.02285 16.53834 12.56798 16.01356 17.66976 
14.01778 13.80049 16.0059 16.91646 12.03847 11.63122 12.60933 14.96282 13.43717 17.34477 13.22549 7.904345 13.15075 19.12485 18.10987 16.54059 12.5678 16.0136 17.74813 
14.01769 13.80049 16.0059 16.91646 12.03847 11.63122 12.60933 14.96282 13.43717 17.34477 13.22549 7.99393 13.22895 19.12478 18.10995 16.54061 12.56801 16.01331 17.74813 
14.01761 13.80049 16.0059 16.91646 12.03847 11.63122 12.60933 14.96282 13.43717 17.34477 13.22549 7.990712 13.22886 19.13223 18.11012 16.54054 12.57586 16.01326 17.75586 
14.01821 13.80049 16.0059 16.91646 12.03847 11.63122 12.60933 14.96282 13.43717 17.34477 13.22549 7.984561 13.22792 19.13214 18.11075 16.54062 12.57687 16.01313 17.76198 
14.01889 13.80049 16.0059 16.91646 12.03847 11.63122 12.60933 14.96282 13.43717 17.34477 13.22549 7.976039 13.22829 19.13826 18.11068 16.54651 12.58059 16.01282 17.76184 
14.02087 13.80049 16.0059 16.91646 12.03847 11.63122 12.60933 14.96282 13.43717 17.34477 13.22549 7.965984 13.22803 19.13826 18.11068 16.54741 12.58063 16.01278 17.76971 
14.11388 13.80049 16.0059 16.91646 12.03847 11.63122 12.60933 14.96282 13.43717 17.34477 13.22549 7.959635 13.22784 19.14291 18.1129 16.63488 12.58099 16.10558 17.77246 
14.1138 13.80049 16.0059 16.91646 12.03847 11.63122 12.60933 14.96282 13.43717 17.34477 13.22549 7.95808 13.23587 19.22032 18.11277 16.63633 12.66123 16.10919 17.77483 
14.11385 13.80049 16.0059 16.91646 12.03847 11.63122 12.60933 14.96282 13.43717 17.34477 13.22549 7.946546 13.23687 19.22033 18.11277 16.63708 12.66031 16.11089 17.85025 
14.11346 13.80049 16.0059 16.91646 12.03847 11.63122 12.60933 14.96282 13.43717 17.34477 13.22549 7.943804 13.23671 19.22025 18.11298 16.63703 12.66156 16.11088 17.85025 
14.11344 13.80049 16.0059 16.91646 12.03847 11.63122 12.60933 14.96282 13.43717 17.34477 13.22549 7.941499 13.23631 19.22025 18.11883 16.63674 12.66134 16.11047 17.85025 
14.11338 13.80049 16.0059 16.91646 12.03847 11.63122 12.60933 14.96282 13.43717 17.34477 13.22549 7.938642 13.23909 19.22025 18.20645 16.63666 12.66138 16.11042 17.85016 
14.11336 13.80049 16.0059 16.91646 12.03847 11.63122 12.60933 14.96282 13.43717 17.34477 13.22549 7.930441 13.23855 19.23632 18.20637 16.63646 12.66995 16.11015 17.86578 
14.11328 13.80049 16.0059 16.91646 12.03847 11.63122 12.60933 14.96282 13.43717 17.34477 13.22549 7.910652 13.23816 19.23632 18.20685 16.63743 12.66964 16.11005 17.86578 
14.11298 13.80049 16.0059 16.91646 12.03847 11.63122 12.60933 14.96282 13.43717 17.34477 13.22549 7.895977 13.23891 19.23642 18.20749 16.63743 12.66949 16.11015 17.86599 
14.11268 13.80049 16.0059 16.91646 12.03847 11.63122 12.60933 14.96282 13.43717 17.34477 13.22549 7.886856 13.31826 19.23632 18.20788 16.64309 12.67039 16.11011 17.86591 
14.11211 13.80049 16.0059 16.91646 12.03847 11.63122 12.60933 14.96282 13.43717 17.34477 13.22549 7.883561 13.31905 19.23633 18.2089 16.64292 12.6701 16.11004 17.86591 
14.20276 13.80049 16.0059 16.91646 12.03847 11.63122 12.60933 14.96282 13.43717 17.34477 13.22549 7.878473 13.31862 19.23622 18.20894 16.64361 12.67385 16.19732 17.9412 
14.20781 13.80049 16.0059 16.91646 12.03847 11.63122 12.60933 14.96282 13.43717 17.34477 13.22549 7.877151 13.32025 19.31339 18.21105 16.64361 12.75261 16.20321 17.94638 
14.22043 13.80049 16.0059 16.91646 12.03847 11.63122 12.60933 14.96282 13.43717 17.34477 13.22549 7.876691 13.32023 19.31591 18.21084 16.73124 12.75276 16.20824 17.94796 
14.30632 13.80049 16.0059 16.91646 12.03847 11.63122 12.60933 14.96282 13.43717 17.34477 13.22549 7.876258 13.32025 19.31801 18.21783 16.7344 12.75222 16.20998 17.94857 
14.31746 13.80049 16.0059 16.91646 12.03847 11.63122 12.60933 14.96282 13.43717 17.34477 13.22549 7.875227 13.32847 19.31883 18.21784 16.73424 12.75191 16.20983 17.94902 
14.31741 13.80049 16.0059 16.91646 12.03847 11.63122 12.60933 14.96282 13.43717 17.34477 13.22549 7.870512 13.32787 19.31889 18.30518 16.73425 12.76352 16.20917 17.95858 
14.31927 13.80049 16.0059 16.91646 12.03847 11.63122 12.60933 14.96282 13.43717 17.34477 13.22549 7.872281 13.32887 19.319 18.30536 16.73407 12.76346 16.21078 17.96235 
14.32108 13.80049 16.0059 16.91646 12.03847 11.63122 12.60933 14.96282 13.43717 17.34477 13.22549 7.790178 13.32876 19.32631 18.30566 16.73485 12.76339 16.21067 17.96648 
14.32061 13.80049 16.0059 16.91646 12.03847 11.63122 12.60933 14.96282 13.43717 17.34477 13.22549 8.030595 13.33271 19.32786 18.30567 16.73491 12.76271 16.21047 17.96804 
14.32101 13.80049 16.0059 16.91646 12.03847 11.63122 12.60933 14.96282 13.43717 17.34477 13.22549 8.122205 13.33174 19.33192 18.30594 16.73988 12.76248 16.21072 18.04327 
14.32167 13.80049 16.0059 16.91646 12.03847 11.63122 12.60933 14.96282 13.43717 17.34477 13.22549 8.262015 13.33115 19.33488 18.30636 16.74111 12.84172 16.20997 18.04415 
14.32141 13.80049 16.0059 16.91646 12.03847 11.63122 12.60933 14.96282 13.43717 17.34477 13.22549 8.244436 13.41017 19.33494 18.30697 16.74105 12.84553 16.20991 18.04415 
14.32194 13.80049 16.0059 16.91646 12.03847 11.63122 12.60933 14.96282 13.43717 17.34477 13.22549 8.329987 13.41016 19.33559 18.30697 16.82845 12.84695 16.20993 18.04695 
14.32228 13.80049 16.0059 16.91646 12.03847 11.63122 12.60933 14.96282 13.43717 17.34477 13.22549 8.32477 13.40925 19.41285 18.30789 16.82913 12.84642 16.30304 18.04669 
14.40793 13.80049 16.0059 16.91646 12.03847 11.63122 12.60933 14.96282 13.43717 17.34477 13.22549 8.321654 13.40889 19.4131 18.30995 16.82976 12.84704 16.30304 18.04975 
14.41324 13.80049 16.0059 16.91646 12.03847 11.63122 12.60933 14.96282 13.43717 17.34477 13.22549 8.308723 13.40855 19.41309 18.31685 16.83155 12.84646 16.30282 18.05549 
14.41323 13.80049 16.0059 16.91646 12.03847 11.63122 12.60933 14.96282 13.43717 17.34477 13.22549 8.303508 13.40836 19.41561 18.4042 16.83162 12.84589 16.3024 18.05551 
14.41367 13.80049 16.0059 16.91646 12.03847 11.63122 12.60933 14.96282 13.43717 17.34477 13.22549 8.385062 13.40829 19.41566 18.40421 16.83224 12.85442 16.30465 18.06039 
14.41644 13.80049 16.0059 16.91646 12.03847 11.63122 12.60933 14.96282 13.43717 17.34477 13.22549 8.230067 13.42042 19.41566 18.4048 16.83197 12.85602 16.30461 18.06039 
14.41635 13.80049 16.0059 16.91646 12.03847 11.63122 12.60933 14.96282 13.43717 17.34477 13.22549 8.41844 13.42027 19.42541 18.40471 16.83197 12.85568 16.30438 18.13925 
14.41477 13.80049 16.0059 16.91646 12.03847 11.63122 12.60933 14.96282 13.43717 17.34477 13.22549 8.538832 13.42007 19.42546 18.40433 16.83789 12.85417 16.30425 18.1413 
14.41489 13.80049 16.0059 16.91646 12.03847 11.63122 12.60933 14.96282 13.43717 17.34477 13.22549 8.533807 13.42008 19.43025 18.40433 16.9253 12.855 16.30418 18.14137 
14.41672 13.80049 16.0059 16.91646 12.03847 11.63122 12.60933 14.96282 13.43717 17.34477 13.22549 8.528475 13.42014 19.43028 18.40396 16.92513 12.8551 16.30584 18.14308 
14.41663 13.80049 16.0059 16.91646 12.03847 11.63122 12.60933 14.96282 13.43717 17.34477 13.22549 8.533345 13.42005 19.43034 18.40512 16.92576 12.9344 16.30595 18.14335 
14.4164 13.80049 16.0059 16.91646 12.03847 11.63122 12.60933 14.96282 13.43717 17.34477 13.22549 8.532975 13.41989 19.51122 18.40508 16.92632 12.9376 16.3061 18.14592 
14.41751 13.80049 16.0059 16.91646 12.03847 11.63122 12.60933 14.96282 13.43717 17.34477 13.22549 8.621377 13.41964 19.5113 18.40533 16.92706 12.93756 16.30599 18.1526 
14.50327 13.80049 16.0059 16.91646 12.03847 11.63122 12.60933 14.96282 13.43717 17.34477 13.22549 8.739732 13.41918 19.51126 18.40611 16.92706 12.93707 16.39295 18.1526 
14.50354 13.80049 16.0059 16.91646 12.03847 11.63122 12.60933 14.96282 13.43717 17.34477 13.22549 8.730855 13.49844 19.51464 18.40757 16.92718 12.94802 16.39282 18.1554 
14.50819 13.80049 16.0059 16.91646 12.03847 11.63122 12.60933 14.96282 13.43717 17.34477 13.22549 8.685304 13.50121 19.51561 18.40953 16.9293 12.9478 16.39859 18.23436 
14.50821 13.80049 16.0059 16.91646 12.03847 11.63122 12.60933 14.96282 13.43717 17.34477 13.22549 8.800637 13.5009 19.51562 18.50377 16.92926 12.94808 16.39822 18.23437 
14.50762 13.80049 16.0059 16.91646 12.03847 11.63122 12.60933 14.96282 13.43717 17.34477 13.22549 9.046644 13.50204 19.51562 18.50394 16.92952 12.94786 16.39827 18.23639 
14.5081 13.80049 16.0059 16.91646 12.03847 11.63122 12.60933 14.96282 13.43717 17.34477 13.22549 9.066908 13.50172 19.51854 18.50384 16.92946 12.94785 16.39818 18.23985 
14.50808 13.80049 16.0059 16.91646 12.03847 11.63122 12.60933 14.96282 13.43717 17.34477 13.22549 9.166508 13.5016 19.51854 18.50375 16.9345 12.94749 16.39817 18.23995 
14.50833 13.80049 16.0059 16.91646 12.03847 11.63122 12.60933 14.96282 13.43717 17.34477 13.22549 9.146237 13.50218 19.52591 18.50363 17.02219 12.94724 16.40012 18.23995 
14.51097 13.80049 16.0059 16.91646 12.03847 11.63122 12.60933 14.96282 13.43717 17.34477 13.22549 9.43873 13.50293 19.52591 18.50367 17.02199 12.94618 16.40033 18.24528 
14.51156 13.80049 16.0059 16.91646 12.03847 11.63122 12.60933 14.96282 13.43717 17.34477 13.22549 9.431238 13.50282 19.52591 18.5036 17.02263 13.02683 16.40027 18.24941 
14.51114 13.80049 16.0059 16.91646 12.03847 11.63122 12.60933 14.96282 13.43717 17.34477 13.22549 9.55691 13.50241 19.52792 18.50368 17.02263 13.02688 16.39844 18.25002 
14.51106 13.80049 16.0059 16.91646 12.03847 11.63122 12.60933 14.96282 13.43717 17.34477 13.22549 9.477588 13.50247 19.53176 18.50355 17.02258 13.02572 16.39834 18.25005 
14.51127 13.80049 16.0059 16.91646 12.03847 11.63122 12.60933 14.96282 13.43717 17.34477 13.22549 9.595432 13.51089 19.60945 18.50342 17.02343 13.02669 16.4001 18.32509 
14.51097 13.80049 16.0059 16.91646 12.03847 11.63122 12.60933 14.96282 13.43717 17.34477 13.22549 9.614092 13.51276 19.60961 18.50343 17.02337 13.02651 16.39971 18.32873 
14.51282 13.80049 16.0059 16.91646 12.03847 11.63122 12.60933 14.96282 13.43717 17.34477 13.22549 9.607009 13.5137 19.6104 18.59079 17.024 13.03031 16.39938 18.3316 
14.51247 13.80049 16.0059 16.91646 12.03847 11.63122 12.60933 14.96282 13.43717 17.34477 13.22549 9.597794 13.51335 19.61331 18.5977 17.02493 13.03869 16.48636 18.33215 
14.59821 13.80049 16.0059 16.91646 12.03847 11.63122 12.60933 14.96282 13.43717 17.34477 13.22549 9.609571 13.59246 19.61331 18.60193 17.02665 13.03749 16.48651 18.33304 
14.59786 13.80049 16.0059 16.91646 12.03847 11.63122 12.60933 14.96282 13.43717 17.34477 13.22549 9.715071 13.59308 19.61331 18.60202 17.02655 13.03764 16.49265 18.33304 
14.60334 13.80049 16.0059 16.91646 12.03847 11.63122 12.60933 14.96282 13.43717 17.34477 13.22549 9.714513 13.59264 19.61332 18.60225 17.02689 13.03694 16.49257 18.33207 
14.60323 13.80049 16.0059 16.91646 12.03847 11.63122 12.60933 14.96282 13.43717 17.34477 13.22549 9.707 13.59249 19.62051 18.60233 17.03191 13.0379 16.49261 18.33207 
14.60604 13.80049 16.0059 16.91646 12.03847 11.63122 12.60933 14.96282 13.43717 17.34477 13.22549 9.702702 13.59523 19.62452 18.60224 17.0319 13.03762 16.49349 18.33573 
14.60599 13.80049 16.0059 16.91646 12.03847 11.63122 12.60933 14.96282 13.43717 17.34477 13.22549 9.691054 13.5951 19.62462 18.60224 17.11934 13.11676 16.49329 18.33574 
14.60594 13.80049 16.0059 16.91646 12.03847 11.63122 12.60933 14.96282 13.43717 17.34477 13.22549 9.688446 13.59776 19.62461 18.60224 17.11971 13.1167 16.49559 18.3429 
14.60839 13.80049 16.0059 16.91646 12.03847 11.63122 12.60933 14.96282 13.43717 17.34477 13.22549 9.676655 13.60597 19.62461 18.60225 17.12007 13.11872 16.49522 18.34287 
14.60828 13.80049 16.0059 16.91646 12.03847 11.63122 12.60933 14.96282 13.43717 17.34477 13.22549 9.669257 13.60677 19.70212 18.60226 17.12077 13.11851 16.49513 18.34504 
14.60863 13.80049 16.0059 16.91646 12.03847 11.63122 12.60933 14.96282 13.43717 17.34477 13.22549 9.658446 13.60608 19.70594 18.60222 17.12063 13.11835 16.49521 18.42022 
14.60862 13.80049 16.0059 16.91646 12.03847 11.63122 12.60933 14.96282 13.43717 17.34477 13.22549 9.655314 13.60592 19.7081 18.68911 17.12116 13.11812 16.495 18.42267 
14.60852 13.80049 16.0059 16.91646 12.03847 11.63122 12.60933 14.96282 13.43717 17.34477 13.22549 9.642205 13.60574 19.7081 18.69599 17.12179 13.23341 16.49484 18.42267 
14.69387 13.80049 16.0059 16.91646 12.03847 11.63122 12.60933 14.96282 13.43717 17.34477 13.22549 9.631121 13.68705 19.70812 18.69589 17.12132 13.23345 16.58187 18.42639 
14.69324 13.80049 16.0059 16.91646 12.03847 11.63122 12.60933 14.96282 13.43717 17.34477 13.22549 9.62545 13.68731 19.70812 18.70075 17.12209 13.23501 16.58185 18.4264 
14.70019 13.80049 16.0059 16.91646 12.03847 11.63122 12.60933 14.96282 13.43717 17.34477 13.22549 9.612501 13.68726 19.71116 18.70229 17.12174 13.23526 16.58926 18.42683 
14.69964 13.80049 16.0059 16.91646 12.03847 11.63122 12.60933 14.96282 13.43717 17.34477 13.22549 9.610796 13.68646 19.71101 18.70307 17.12242 13.23528 16.58913 18.43023 
14.69949 13.80049 16.0059 16.91646 12.03847 11.63122 12.60933 14.96282 13.43717 17.34477 13.22549 9.607806 13.68633 19.71087 18.70337 17.12422 13.23516 16.58915 18.43024 
14.69947 13.80049 16.0059 16.91646 12.03847 11.63122 12.60933 14.96282 13.43717 17.34477 13.22549 9.603019 13.68736 19.71809 18.70359 17.12424 13.23655 16.58905 18.44145 
14.69933 13.80049 16.0059 16.91646 12.03847 11.63122 12.60933 14.96282 13.43717 17.34477 13.22549 9.602806 13.6873 19.71887 18.70359 17.12928 13.23657 16.59 18.44249 
14.70075 13.80049 16.0059 16.91646 12.03847 11.63122 12.60933 14.96282 13.43717 17.34477 13.22549 9.602147 13.69011 19.72181 18.70381 17.21662 13.24543 16.58975 18.51748 
14.70048 13.80049 16.0059 16.91646 12.03847 11.63122 12.60933 14.96282 13.43717 17.34477 13.22549 9.59523 13.6902 19.72173 18.70365 17.21635 13.24609 16.58966 18.51992 
14.70032 13.80049 16.0059 16.91646 12.03847 11.63122 12.60933 14.96282 13.43717 17.34477 13.22549 9.580544 13.69848 19.79936 18.70381 17.21778 13.24597 16.58963 18.52012 
14.70243 13.80049 16.0059 16.91646 12.03847 11.63122 12.60933 14.96282 13.43717 17.34477 13.22549 9.57472 13.69892 19.79913 18.79115 17.21778 13.24906 16.59138 18.52157 
14.70231 13.80049 16.0059 16.91646 12.03847 11.63122 12.60933 14.96282 13.43717 17.34477 13.22549 9.570689 13.69889 19.80034 18.79796 17.21764 13.32841 16.59169 18.5253 
14.70251 13.80049 16.0059 16.91646 12.03847 11.63122 12.60933 14.96282 13.43717 17.34477 13.22549 9.569302 13.69998 19.79994 18.79796 17.21764 13.32772 16.67891 18.52521 
14.70223 13.80049 16.0059 16.91646 12.03847 11.63122 12.60933 14.96282 13.43717 17.34477 13.22549 9.568782 13.77951 19.80374 18.79786 17.21765 13.32717 16.68903 18.52537 
14.78854 13.80049 16.0059 16.91646 12.03847 11.63122 12.60933 14.96282 13.43717 17.34477 13.22549 9.568144 13.77933 19.80367 18.79776 17.21997 13.32741 16.68826 18.52709 
14.79811 13.80049 16.0059 16.91646 12.03847 11.63122 12.60933 14.96282 13.43717 17.34477 13.22549 9.566585 13.77874 19.80356 18.79952 17.22029 13.32717 16.68814 18.52733 
14.79729 13.80049 16.0059 16.91646 12.03847 11.63122 12.60933 14.96282 13.43717 17.34477 13.22549 9.565036 13.77941 19.80337 18.80045 17.22095 13.32701 16.68816 18.52717 
14.79721 13.80049 16.0059 16.91646 12.03847 11.63122 12.60933 14.96282 13.43717 17.34477 13.22549 9.562999 13.7809 19.51744 18.80025 17.22149 13.32671 16.69409 18.53587 
14.80253 13.80049 16.0059 16.91646 12.03847 11.63122 12.60933 14.96282 13.43717 17.34477 13.22549 9.559347 13.78068 19.51744 18.7999 17.2221 13.3275 16.6941 18.53614 
14.80207 13.80049 16.0059 16.91646 12.03847 11.63122 12.60933 14.96282 13.43717 17.34477 13.22549 9.555081 13.78058 19.51821 18.8007 17.22358 13.32932 16.69405 18.53926 
14.80276 13.80049 16.0059 16.91646 12.03847 11.63122 12.60933 14.96282 13.43717 17.34477 13.22549 9.550297 13.78015 19.51821 18.80038 17.2263 13.32917 16.69466 18.6144 
14.80352 13.80049 16.0059 16.91646 12.03847 11.63122 12.60933 14.96282 13.43717 17.34477 13.22549 9.538285 13.78014 19.52102 18.80044 17.31797 13.32893 16.69441 18.6178 
14.80352 13.80049 16.0059 16.91646 12.03847 11.63122 12.60933 14.96282 13.43717 17.34477 13.22549 9.527638 13.79718 19.52102 18.80067 17.31797 13.33769 16.69374 18.61826 
14.80344 13.80049 16.0059 16.91646 12.03847 11.63122 12.60933 14.96282 13.43717 17.34477 13.22549 9.520373 13.79768 19.52793 18.80067 17.31804 13.33717 16.69353 18.62068 
14.8032 13.80049 16.0059 16.91646 12.03847 11.63122 12.60933 14.96282 13.43717 17.34477 13.22549 9.51324 13.79753 19.5281 18.88784 17.31773 13.33875 16.69357 18.62064 
14.8031 13.80049 16.0059 16.91646 12.03847 11.63122 12.60933 14.96282 13.43717 17.34477 13.22549 9.512357 13.8767 19.52797 18.88805 17.31773 13.34068 16.69418 18.62592 
14.80348 13.80049 16.0059 16.91646 12.03847 11.63122 12.60933 14.96282 13.43717 17.34477 13.22549 9.510792 13.87653 19.52755 18.88806 17.31774 13.4495 16.69629 18.62592 
14.80348 13.80049 16.0059 16.91646 12.03847 11.63122 12.60933 14.96282 13.43717 17.34477 13.22549 9.510659 13.87625 19.52987 18.89497 17.31796 13.44929 16.78333 18.62669 
14.80551 13.80049 16.0059 16.91646 12.03847 11.63122 12.60933 14.96282 13.43717 17.34477 13.22549 9.509574 13.87613 19.5336 18.89515 17.31798 13.44993 16.78317 18.62783 
14.80517 13.80049 16.0059 16.91646 12.03847 11.63122 12.60933 14.96282 13.43717 17.34477 13.22549 9.509317 13.87698 19.61148 18.89503 17.31799 13.44999 16.78315 18.63344 
14.89028 13.80049 16.0059 16.91646 12.03847 11.63122 12.60933 14.96282 13.43717 17.34477 13.22549 9.50928 13.87681 19.61145 18.8947 17.31801 13.45037 16.78361 18.63345 
14.89023 13.80049 16.0059 16.91646 12.03847 11.63122 12.60933 14.96282 13.43717 17.34477 13.22549 9.509406 13.87662 19.61146 18.8947 17.31785 13.45031 16.79036 18.71055 
14.89 13.80049 16.0059 16.91646 12.03847 11.63122 12.60933 14.96282 13.43717 17.34477 13.22549 9.509207 13.87662 19.6115 18.89697 17.31756 13.45006 16.79037 18.71055 
14.8898 13.80049 16.0059 16.91646 12.03847 11.63122 12.60933 14.96282 13.43717 17.34477 13.22549 9.508213 13.87818 19.61543 18.89669 17.31741 13.45362 16.79014 18.73091 
14.89105 13.80049 16.0059 16.91646 12.03847 11.63122 12.60933 14.96282 13.43717 17.34477 13.22549 9.507907 13.87812 19.61528 18.89669 17.31767 13.45356 16.79009 18.73099 
14.89694 13.80049 16.0059 16.91646 12.03847 11.63122 12.60933 14.96282 13.43717 17.34477 13.22549 9.498135 13.88655 19.61528 18.89669 17.31764 13.45349 16.78975 18.7329 
14.89699 13.80049 16.0059 16.91646 12.03847 11.63122 12.60933 14.96282 13.43717 17.34477 13.22549 9.498154 13.88737 19.61514 18.89759 17.41181 13.45354 16.78975 18.7329 
14.89686 13.80049 16.0059 16.91646 12.03847 11.63122 12.60933 14.96282 13.43717 17.34477 13.22549 9.498164 13.88731 19.61514 18.89766 17.41312 13.45408 16.78977 18.73721 
14.89683 13.80049 16.0059 16.91646 12.03847 11.63122 12.60933 14.96282 13.43717 17.34477 13.22549 9.495568 13.88997 19.62214 18.89845 17.41456 13.45305 16.78931 18.74093 
14.89667 13.80049 16.0059 16.91646 12.03847 11.63122 12.60933 14.96282 13.43717 17.34477 13.22549 9.495323 13.96936 19.62602 18.98558 17.4151 13.45243 16.78964 18.74146 
14.89664 13.80049 16.0059 16.91646 12.03847 11.63122 12.60933 14.96282 13.43717 17.34477 13.22549 9.495413 13.9694 19.62599 18.98559 17.41567 13.46309 16.78985 18.74155 
14.89781 13.80049 16.0059 16.91646 12.03847 11.63122 12.60933 14.96282 13.43717 17.34477 13.22549 9.495486 13.96937 19.62581 18.98535 17.41539 13.46294 16.78982 18.7604 
14.8977 13.80049 16.0059 16.91646 12.03847 11.63122 12.60933 14.96282 13.43717 17.34477 13.22549 9.495634 13.96863 19.62581 18.99255 17.41549 13.46179 16.78989 18.83529 
14.89785 13.80049 16.0059 16.91646 12.03847 11.63122 12.60933 14.96282 13.43717 17.34477 13.22549 9.495712 13.97009 19.62569 18.99241 17.41559 13.462 16.78933 18.83617 
14.89764 13.80049 16.0059 16.91646 12.03847 11.63122 12.60933 14.96282 13.43717 17.34477 13.22549 9.481478 13.96994 19.70727 18.99241 17.41564 13.46203 16.87862 18.83617 
14.98285 13.80049 16.0059 16.91646 12.03847 11.63122 12.60933 14.96282 13.43717 17.34477 13.22549 9.467901 13.9721 19.70727 18.99241 17.41552 13.54027 16.87843 18.83718 
14.98535 13.80049 16.0059 16.91646 12.03847 11.63122 12.60933 14.96282 13.43717 17.34477 13.22549 9.459479 13.97189 19.70959 18.99266 17.41527 13.54013 16.87893 18.83718 
14.98509 13.80049 16.0059 16.91646 12.03847 11.63122 12.60933 14.96282 13.43717 17.34477 13.22549 9.455098 13.97168 19.70959 18.99279 17.41527 13.54117 16.8787 18.841 
14.98559 13.80049 16.0059 16.91646 12.03847 11.63122 12.60933 14.96282 13.43717 17.34477 13.22549 9.449829 13.98011 19.70978 18.99461 17.41528 13.54089 16.87871 18.84786 
14.98536 13.80049 16.0059 16.91646 12.03847 11.63122 12.60933 14.96282 13.43717 17.34477 13.22549 9.444362 13.97934 19.70978 18.99421 17.41529 13.54101 16.88438 18.84773 
14.98585 13.80049 16.0059 16.91646 12.03847 11.63122 12.60933 14.96282 13.43717 17.34477 13.22549 9.43932 13.98087 19.7097 18.99405 17.41536 13.54109 16.88499 18.85074 
14.99356 13.80049 16.0059 16.91646 12.03847 11.63122 12.60933 14.96282 13.43717 17.34477 13.22549 9.430889 13.98313 19.71281 18.99383 17.5077 13.54103 16.88631 18.85495 
14.99467 13.80049 16.0059 16.91646 12.03847 11.63122 12.60933 14.96282 13.43717 17.34477 13.22549 9.429057 14.00702 19.71281 18.99381 17.51566 13.54074 16.8862 18.85911 
14.99436 13.80049 16.0059 16.91646 12.03847 11.63122 12.60933 14.96282 13.43717 17.34477 13.22549 9.428594 14.08584 19.71981 18.99479 17.6032 13.5403 16.88621 18.86495 
14.99427 13.80049 16.0059 16.91646 12.03847 11.63122 12.60933 14.96282 13.43717 17.34477 13.22549 9.407467 14.08553 19.72055 18.99477 17.60346 13.53952 16.88637 18.93969 
14.9947 13.80049 16.0059 16.91646 12.03847 11.63122 12.60933 14.96282 13.43717 17.34477 13.22549 9.404592 14.08554 19.72056 19.0819 17.60819 13.54341 16.88638 18.93961 
14.99462 13.80049 16.0059 16.91646 12.03847 11.63122 12.60933 14.96282 13.43717 17.34477 13.22549 9.403151 14.08518 19.72056 19.08195 17.60819 13.54302 16.88636 18.94036 
14.99433 13.80049 16.0059 16.91646 12.03847 11.63122 12.60933 14.96282 13.43717 17.34477 13.22549 9.402445 14.08519 19.72319 19.08193 17.60828 13.54207 16.88649 18.94037 
14.99398 13.80049 16.0059 16.91646 12.03847 11.63122 12.60933 14.96282 13.43717 17.34477 13.22549 9.400427 14.08492 19.80121 19.08271 17.60829 13.54197 16.97409 18.94037 
14.99447 13.80049 16.0059 16.91646 12.03847 11.63122 12.60933 14.96282 13.43717 17.34477 13.22549 9.395265 14.08751 19.80122 19.08939 17.61046 13.5424 16.97417 18.94031 
15.08092 13.80049 16.0059 16.91646 12.03847 11.63122 12.60933 14.96282 13.43717 17.34477 13.22549 9.3928 14.08751 19.80122 19.08939 17.61029 13.54176 16.97415 18.94031 
15.08089 13.80049 16.0059 16.91646 12.03847 11.63122 12.60933 14.96282 13.43717 17.34477 13.22549 9.392607 14.08747 19.80122 19.08938 17.61135 13.55032 16.97632 18.94021 
15.08093 13.80049 16.0059 16.91646 12.03847 11.63122 12.60933 14.96282 13.43717 17.34477 13.22549 9.390854 14.08659 19.80605 19.0894 17.61136 13.55021 16.97591 18.94031 
15.08391 13.80049 16.0059 16.91646 12.03847 11.63122 12.60933 14.96282 13.43717 17.34477 13.22549 9.390097 14.08649 19.80589 19.08982 17.61206 13.62871 16.98167 18.94076 
15.08359 13.80049 16.0059 16.91646 12.03847 11.63122 12.60933 14.96282 13.43717 17.34477 13.22549 9.389293 14.08732 19.80576 19.08982 17.61206 13.6285 16.98226 18.94147 
15.08358 13.80049 16.0059 16.91646 12.03847 11.63122 12.60933 14.96282 13.43717 17.34477 13.22549 9.389049 14.08668 19.80577 19.08982 17.61216 13.62845 16.98215 18.94339 
15.08821 13.80049 16.0059 16.91646 12.03847 11.63122 12.60933 14.96282 13.43717 17.34477 13.22549 9.38897 14.09527 19.80815 19.08969 17.61226 13.62812 16.98182 18.94491 
15.08899 13.80049 16.0059 16.91646 12.03847 11.63122 12.60933 14.96282 13.43717 17.34477 13.22549 9.386683 14.09715 19.80815 19.09026 17.61281 13.62958 16.98175 18.95807 
15.08884 13.80049 16.0059 16.91646 12.03847 11.63122 12.60933 14.96282 13.43717 17.34477 13.22549 9.38583 14.09781 19.80816 19.09271 17.61277 13.6296 16.98194 19.03885 
15.08986 13.80049 16.0059 16.91646 12.03847 11.63122 12.60933 14.96282 13.43717 17.34477 13.22549 9.384316 14.09773 19.81518 19.09271 17.61278 13.75219 16.98172 19.03885 
15.09081 13.80049 16.0059 16.91646 12.03847 11.63122 12.60933 14.96282 13.43717 17.34477 13.22549 9.379187 14.17814 19.81889 19.09302 17.70018 13.75186 16.98287 19.03885 
15.0907 13.80049 16.0059 16.91646 12.03847 11.63122 12.60933 14.96282 13.43717 17.34477 13.22549 9.36604 14.17814 19.81902 19.09309 17.70075 13.76033 16.98232 19.03885 
15.09061 13.80049 16.0059 16.91646 12.03847 11.63122 12.60933 14.96282 13.43717 17.34477 13.22549 9.362443 14.17791 19.89698 19.09285 17.70075 13.83903 16.98193 19.03864 
15.09088 13.80049 16.0059 16.91646 12.03847 11.63122 12.60933 14.96282 13.43717 17.34477 13.22549 9.361871 14.17832 19.89697 19.1801 17.70534 13.83937 16.9817 19.03854 
15.09096 13.80049 16.0059 16.91646 12.03847 11.63122 12.60933 14.96282 13.43717 17.34477 13.22549 9.361882 14.17814 19.89976 19.18 17.70534 13.8393 16.98176 19.03854 
15.17617 13.80049 16.0059 16.91646 12.03847 11.63122 12.60933 14.96282 13.43717 17.34477 13.22549 9.361581 14.1778 19.89967 19.18088 17.70586 13.83891 16.9812 19.03854 
15.17656 13.80049 16.0059 16.91646 12.03847 11.63122 12.60933 14.96282 13.43717 17.34477 13.22549 9.361438 14.17779 19.89967 19.18056 17.70589 13.83893 17.0676 19.03854 
15.17632 13.80049 16.0059 16.91646 12.03847 11.63122 12.60933 14.96282 13.43717 17.34477 13.22549 9.360856 14.18147 19.89918 19.18056 17.70588 13.83895 17.06768 19.03833 
15.17632 13.80049 16.0059 16.91646 12.03847 11.63122 12.60933 14.96282 13.43717 17.34477 13.22549 9.359947 14.18121 19.90005 19.18745 17.70586 13.83885 17.06792 19.03822 
15.17699 13.80049 16.0059 16.91646 12.03847 11.63122 12.60933 14.96282 13.43717 17.34477 13.22549 9.341849 14.18063 19.90003 19.18734 17.70758 13.83841 17.06793 19.03819 
15.1776 13.80049 16.0059 16.91646 12.03847 11.63122 12.60933 14.96282 13.43717 17.34477 13.22549 9.337292 14.18054 19.90375 19.18734 17.70766 13.83834 17.06801 19.03898 
15.17712 13.80049 16.0059 16.91646 12.03847 11.63122 12.60933 14.96282 13.43717 17.34477 13.22549 9.33143 14.17999 19.90375 19.18814 17.70763 13.83828 17.06785 19.03898 
15.1788 13.80049 16.0059 16.91646 12.03847 11.63122 12.60933 14.96282 13.43717 17.34477 13.22549 9.324716 14.18019 19.90375 19.18818 17.70855 13.83809 17.06787 19.114 
15.17867 13.80049 16.0059 16.91646 12.03847 11.63122 12.60933 14.96282 13.43717 17.34477 13.22549 9.321292 14.18847 19.90377 19.18805 17.70904 13.83773 17.07004 19.12351 
15.18404 13.80049 16.0059 16.91646 12.03847 11.63122 12.60933 14.96282 13.43717 17.34477 13.22549 9.304409 14.18808 19.9048 19.18805 17.70904 13.83728 17.07621 19.1309 
15.18384 13.80049 16.0059 16.91646 12.03847 11.63122 12.60933 14.96282 13.43717 17.34477 13.22549 9.301568 14.18793 19.90474 19.18807 17.70972 13.83749 17.07637 19.13583 
15.18412 13.80049 16.0059 16.91646 12.03847 11.63122 12.60933 14.96282 13.43717 17.34477 13.22549 9.300135 14.26751 19.90474 19.18807 17.79662 13.83738 17.07627 19.13632 
15.18444 13.80049 16.0059 16.91646 12.03847 11.63122 12.60933 14.96282 13.43717 17.34477 13.22549 9.299246 14.26938 19.91174 19.1884 17.79662 13.83761 17.07584 19.13677 
15.1839 13.80049 16.0059 16.91646 12.03847 11.63122 12.60933 14.96282 13.43717 17.34477 13.22549 9.293113 14.26938 19.91406 19.18849 17.79667 13.83794 17.07575 19.13722 
15.18502 13.80049 16.0059 16.91646 12.03847 11.63122 12.60933 14.96282 13.43717 17.34477 13.22549 9.293063 14.27088 19.91412 19.19056 17.79651 13.83925 17.07576 19.13741 
15.18611 13.80049 16.0059 16.91646 12.03847 11.63122 12.60933 14.96282 13.43717 17.34477 13.22549 9.292994 14.27059 19.91687 19.27783 17.79652 13.8446 17.07586 19.13744 
15.2715 13.80049 16.0059 16.91646 12.03847 11.63122 12.60933 14.96282 13.43717 17.34477 13.22549 9.293178 14.2704 19.99482 19.27784 17.8017 13.85334 17.07547 19.13744 
15.27136 13.80049 16.0059 16.91646 12.03847 11.63122 12.60933 14.96282 13.43717 17.34477 13.22549 9.293278 14.2702 19.99482 19.27789 17.8017 13.93249 17.07605 19.13697 
15.27102 13.80049 16.0059 16.91646 12.03847 11.63122 12.60933 14.96282 13.43717 17.34477 13.22549 9.289912 14.2701 19.99792 19.27798 17.8017 13.93253 17.07627 19.13697 
15.27104 13.80049 16.0059 16.91646 12.03847 11.63122 12.60933 14.96282 13.43717 17.34477 13.22549 9.288723 14.26991 19.99792 19.27923 17.80149 13.93237 17.16312 19.14091 
15.27065 13.80049 16.0059 16.91646 12.03847 11.63122 12.60933 14.96282 13.43717 17.34477 13.22549 9.288855 14.26991 19.99799 19.28606 17.80207 13.93236 17.16281 19.14091 
15.27033 13.80049 16.0059 16.91646 12.03847 11.63122 12.60933 14.96282 13.43717 17.34477 13.22549 9.289014 14.26904 20.00023 19.28582 17.80228 13.93228 17.16281 19.14091 
15.27023 13.80049 16.0059 16.91646 12.03847 11.63122 12.60933 14.96282 13.43717 17.34477 13.22549 9.289138 14.27182 20.00023 19.28582 17.80223 13.93234 17.16284 19.22167 
15.27024 13.80049 16.0059 16.91646 12.03847 11.63122 12.60933 14.96282 13.43717 17.34477 13.22549 9.288887 14.2718 20.00023 19.28582 17.80223 13.93227 17.16271 19.22167 
15.27022 13.80049 16.0059 16.91646 12.03847 11.63122 12.60933 14.96282 13.43717 17.34477 13.22549 9.288842 14.27155 20.0041 19.28562 17.80433 13.932 17.16272 19.22544 
15.2702 13.80049 16.0059 16.91646 12.03847 11.63122 12.60933 14.96282 13.43717 17.34477 13.22549 9.288686 14.2715 20.0041 19.28563 17.80497 13.93199 17.16207 19.22544 
15.2702 13.80049 16.0059 16.91646 12.03847 11.63122 12.60933 14.96282 13.43717 17.34477 13.22549 9.288625 14.27114 20.0041 19.28551 17.80497 13.93186 17.16208 19.22963 
15.27948 13.80049 16.0059 16.91646 12.03847 11.63122 12.60933 14.96282 13.43717 17.34477 13.22549 9.287058 14.28158 20.00408 19.28632 17.80584 13.93141 17.16192 19.23255 
15.27948 13.80049 16.0059 16.91646 12.03847 11.63122 12.60933 14.96282 13.43717 17.34477 13.22549 9.285738 14.36036 20.00465 19.28634 17.80596 13.93158 17.17125 19.23252 
15.27951 13.80049 16.0059 16.91646 12.03847 11.63122 12.60933 14.96282 13.43717 17.34477 13.22549 9.285518 14.36072 20.01165 19.28637 17.89342 13.9316 17.17124 19.23474 
15.27912 13.80049 16.0059 16.91646 12.03847 11.63122 12.60933 14.96282 13.43717 17.34477 13.22549 9.285329 14.36063 20.01165 19.28635 17.89419 13.93158 17.17067 19.23669 
15.2789 13.80049 16.0059 16.91646 12.03847 11.63122 12.60933 14.96282 13.43717 17.34477 13.22549 9.285458 14.36098 20.01165 19.37363 17.89979 13.9315 17.17064 19.23669 
15.27897 13.80049 16.0059 16.91646 12.03847 11.63122 12.60933 14.96282 13.43717 17.34477 13.22549 9.277627 14.36174 20.09101 19.37566 17.89981 14.01775 17.17067 19.23845 
15.27902 13.80049 16.0059 16.91646 12.03847 11.63122 12.60933 14.96282 13.43717 17.34477 13.22549 9.273731 14.36143 20.09101 19.37549 17.89982 14.01751 17.17032 19.23903 
15.36445 13.80049 16.0059 16.91646 12.03847 11.63122 12.60933 14.96282 13.43717 17.34477 13.22549 9.272451 14.36122 20.10846 19.37582 17.89978 14.02099 17.1702 19.23969 
15.36435 13.80049 16.0059 16.91646 12.03847 11.63122 12.60933 14.96282 13.43717 17.34477 13.22549 9.271944 14.36126 20.11075 19.37582 17.89969 14.02342 17.37397 19.23969 
15.3648 13.80049 16.0059 16.91646 12.03847 11.63122 12.60933 14.96282 13.43717 17.34477 13.22549 9.270431 14.36322 20.11076 19.37591 17.90043 14.02553 17.37396 19.31521 
15.36571 13.80049 16.0059 16.91646 12.03847 11.63122 12.60933 14.96282 13.43717 17.34477 13.22549 9.270013 14.36307 20.11076 19.37591 17.90034 14.02596 17.37378 19.32101 
15.36664 13.80049 16.0059 16.91646 12.03847 11.63122 12.60933 14.96282 13.43717 17.34477 13.22549 9.270153 14.36311 20.11216 19.38259 17.90037 14.02619 17.37478 19.32101 
15.36678 13.80049 16.0059 16.91646 12.03847 11.63122 12.60933 14.96282 13.43717 17.34477 13.22549 9.436067 14.36464 20.11217 19.3826 17.90238 14.02633 17.37483 19.32144 
15.36678 13.80049 16.0059 16.91646 12.03847 11.63122 12.60933 14.96282 13.43717 17.34477 13.22549 9.520562 14.36456 20.11643 19.38256 17.90224 14.02652 17.37471 19.32499 
15.36668 13.80049 16.0059 16.91646 12.03847 11.63122 12.60933 14.96282 13.43717 17.34477 13.22549 9.525074 14.36766 20.11643 19.38365 17.90453 14.02647 17.37527 19.32462 
15.36651 13.80049 16.0059 16.91646 12.03847 11.63122 12.60933 14.96282 13.43717 17.34477 13.22549 9.525839 14.36748 20.11643 19.38366 17.90533 14.02643 17.38091 19.32889 
15.37147 13.80049 16.0059 16.91646 12.03847 11.63122 12.60933 14.96282 13.43717 17.34477 13.22549 9.525913 14.36702 20.12019 19.38391 17.90533 14.02642 17.38091 19.32889 
15.37148 13.80049 16.0059 16.91646 12.03847 11.63122 12.60933 14.96282 13.43717 17.34477 13.22549 9.526044 14.37545 20.11986 19.38397 17.99306 14.02643 17.38092 19.32874 
15.37375 13.80049 16.0059 16.91646 12.03847 11.63122 12.60933 14.96282 13.43717 17.34477 13.22549 9.526105 14.45473 20.1199 19.38392 17.99384 14.02607 17.38137 19.33177 
15.37341 13.80049 16.0059 16.91646 12.03847 11.63122 12.60933 14.96282 13.43717 17.34477 13.22549 9.606451 14.45456 20.12682 19.38399 17.99435 14.02609 17.38409 19.33177 
15.37435 13.80049 16.0059 16.91646 12.03847 11.63122 12.60933 14.96282 13.43717 17.34477 13.22549 9.606036 14.45452 20.12686 19.38399 17.99391 14.0261 17.38388 19.33179 
15.37435 13.80049 16.0059 16.91646 12.03847 11.63122 12.60933 14.96282 13.43717 17.34477 13.22549 9.687164 14.45455 20.21354 19.38409 17.99925 14.02601 17.38385 19.33412 
15.37422 13.80049 16.0059 16.91646 12.03847 11.63122 12.60933 14.96282 13.43717 17.34477 13.22549 9.684928 14.45443 20.21365 19.47214 17.99922 14.02583 17.47104 19.33412 
15.37422 13.80049 16.0059 16.91646 12.03847 11.63122 12.60933 14.96282 13.43717 17.34477 13.22549 9.685029 14.45293 20.21329 19.47214 17.99908 14.02542 17.47174 19.40894 
15.45948 13.80049 16.0059 16.91646 12.03847 11.63122 12.60933 14.96282 13.43717 17.34477 13.22549 9.77319 14.45064 20.21321 19.47214 18.00002 14.02544 17.47166 19.41072 
15.46 13.80049 16.0059 16.91646 12.03847 11.63122 12.60933 14.96282 13.43717 17.34477 13.22549 9.776442 14.45036 20.21386 19.47201 18.00026 14.11347 17.47161 19.41073 
15.45991 13.80049 16.0059 16.91646 12.03847 11.63122 12.60933 14.96282 13.43717 17.34477 13.22549 9.77191 14.45025 20.21386 19.47409 18.00021 14.12119 17.47153 19.41651 
15.45991 13.80049 16.0059 16.91646 12.03847 11.63122 12.60933 14.96282 13.43717 17.34477 13.22549 9.764894 14.44937 20.21378 19.4743 18.00021 14.12054 17.47152 19.41648 
15.45951 13.80049 16.0059 16.91646 12.03847 11.63122 12.60933 14.96282 13.43717 17.34477 13.22549 9.764104 14.44936 20.2152 19.47432 18.00021 14.12398 17.47146 19.41696 
15.46081 13.80049 16.0059 16.91646 12.03847 11.63122 12.60933 14.96282 13.43717 17.34477 13.22549 10.06538 14.44953 20.21544 19.47432 18.00049 14.12366 17.47114 19.41688 
15.4605 13.80049 16.0059 16.91646 12.03847 11.63122 12.60933 14.96282 13.43717 17.34477 13.22549 10.056 14.44978 20.21544 19.48118 18.00057 14.12599 17.47228 19.41688 
15.46141 13.80049 16.0059 16.91646 12.03847 11.63122 12.60933 14.96282 13.43717 17.34477 13.22549 9.909979 14.45112 20.21688 19.48111 18.00063 14.12667 17.47222 19.41688 
15.46627 13.80049 16.0059 16.91646 12.03847 11.63122 12.60933 14.96282 13.43717 17.34477 13.22549 9.997266 14.45385 20.22003 19.48132 18.00117 14.12666 17.47767 19.41688 
15.46603 13.80049 16.0059 16.91646 12.03847 11.63122 12.60933 14.96282 13.43717 17.34477 13.22549 9.994054 14.45887 20.22235 19.4812 18.00307 14.12661 17.47777 19.42142 
15.46601 13.80049 16.0059 16.91646 12.03847 11.63122 12.60933 14.96282 13.43717 17.34477 13.22549 9.991965 14.46722 20.22695 19.4812 18.09026 14.12727 17.47785 19.42142 
15.47012 13.80049 16.0059 16.91646 12.03847 11.63122 12.60933 14.96282 13.43717 17.34477 13.22549 10.08028 14.5453 20.22707 19.48132 18.08994 14.12695 17.47771 19.42143 
15.47005 13.80049 16.0059 16.91646 12.03847 11.63122 12.60933 14.96282 13.43717 17.34477 13.22549 9.990523 14.5453 20.23086 19.48227 18.08994 14.12737 17.47798 19.42621 
15.47005 13.80049 16.0059 16.91646 12.03847 11.63122 12.60933 14.96282 13.43717 17.34477 13.22549 9.985767 14.54525 20.23086 19.4821 18.08985 14.12679 17.47769 19.42677 
15.47005 13.80049 16.0059 16.91646 12.03847 11.63122 12.60933 14.96282 13.43717 17.34477 13.22549 9.983858 14.5453 20.23779 19.4821 18.09031 14.12668 17.48002 19.42677 
15.55489 13.80049 16.0059 16.91646 12.03847 11.63122 12.60933 14.96282 13.43717 17.34477 13.22549 9.982295 14.54522 20.23779 19.48214 18.09111 14.12654 17.48008 19.42676 
15.55571 13.80049 16.0059 16.91646 12.03847 11.63122 12.60933 14.96282 13.43717 17.34477 13.22549 9.980853 14.54513 20.3156 19.48199 18.09185 14.12638 17.56724 19.42978 
15.55608 13.80049 16.0059 16.91646 12.03847 11.63122 12.60933 14.96282 13.43717 17.34477 13.22549 9.974904 14.54488 20.3156 19.56927 18.09644 14.2053 17.56714 19.50471 
15.55593 13.80049 16.0059 16.91646 12.03847 11.63122 12.60933 14.96282 13.43717 17.34477 13.22549 9.972124 14.54471 20.3156 19.5698 18.09644 14.20525 17.56716 19.50493 
15.5558 13.80049 16.0059 16.91646 12.03847 11.63122 12.60933 14.96282 13.43717 17.34477 13.22549 9.961204 14.54457 20.31526 19.56995 18.09641 14.21438 17.56676 19.50654 
15.5557 13.80049 16.0059 16.91646 12.03847 11.63122 12.60933 14.96282 13.43717 17.34477 13.22549 9.959524 14.54455 20.31526 19.57 18.09645 14.21437 17.56653 19.51448 
15.55517 13.80049 16.0059 16.91646 12.03847 11.63122 12.60933 14.96282 13.43717 17.34477 13.22549 9.954368 14.54447 20.31526 19.56986 18.09639 14.21439 17.56714 19.51452 
15.5557 13.80049 16.0059 16.91646 12.03847 11.63122 12.60933 14.96282 13.43717 17.34477 13.22549 9.953946 14.54443 20.31513 19.57065 18.09622 14.21425 17.56788 19.51452 
15.55564 13.80049 16.0059 16.91646 12.03847 11.63122 12.60933 14.96282 13.43717 17.34477 13.22549 9.953854 14.54439 20.31513 19.57066 18.09619 14.21825 17.56762 19.51419 
15.55566 13.80049 16.0059 16.91646 12.03847 11.63122 12.60933 14.96282 13.43717 17.34477 13.22549 9.953312 14.54427 20.31515 19.5725 18.09683 14.21793 17.56734 19.5161 
15.55678 13.80049 16.0059 16.91646 12.03847 11.63122 12.60933 14.96282 13.43717 17.34477 13.22549 9.953132 14.54431 20.31498 19.57218 18.09831 14.21785 17.56688 19.51616 
15.55651 13.80049 16.0059 16.91646 12.03847 11.63122 12.60933 14.96282 13.43717 17.34477 13.22549 9.947785 14.54423 20.315 19.57891 18.09831 14.21786 17.56666 19.51616 
15.56126 13.80049 16.0059 16.91646 12.03847 11.63122 12.60933 14.96282 13.43717 17.34477 13.22549 9.93306 14.54432 20.31504 19.57896 18.09831 14.21766 17.56664 19.51989 
15.56166 13.80049 16.0059 16.91646 12.03847 11.63122 12.60933 14.96282 13.43717 17.34477 13.22549 9.920244 14.54385 20.31508 19.5789 18.09807 14.22013 17.56667 19.5199 
15.56173 13.80049 16.0059 16.91646 12.03847 11.63122 12.60933 14.96282 13.43717 17.34477 13.22549 9.916805 14.54391 20.31523 19.57876 18.1851 14.22012 17.57221 19.52118 
15.56265 13.80049 16.0059 16.91646 12.03847 11.63122 12.60933 14.96282 13.43717 17.34477 13.22549 9.922121 14.54384 20.31694 19.57883 18.18693 14.21914 17.57322 19.52118 
15.5649 13.80049 16.0059 16.91646 12.03847 11.63122 12.60933 14.96282 13.43717 17.34477 13.22549 9.916621 14.62252 20.3187 19.57869 18.18684 14.21973 17.57364 19.52542 
15.56443 13.80049 16.0059 16.91646 12.03847 11.63122 12.60933 14.96282 13.43717 17.34477 13.22549 9.911479 14.64461 20.32102 19.57996 18.18731 14.21969 17.57364 19.52544 
15.64971 13.80049 16.0059 16.91646 12.03847 11.63122 12.60933 14.96282 13.43717 17.34477 13.22549 9.909398 14.64399 20.32931 19.5803 18.18745 14.21926 17.57361 19.60037 
15.64946 13.80049 16.0059 16.91646 12.03847 11.63122 12.60933 14.96282 13.43717 17.34477 13.22549 9.908721 14.64397 20.41403 19.58125 18.18739 14.21912 17.57358 19.60037 
15.64917 13.80049 16.0059 16.91646 12.03847 11.63122 12.60933 14.96282 13.43717 17.34477 13.22549 9.908438 14.64395 20.41404 19.58125 18.18775 14.219 17.5732 19.60145 
15.64917 13.80049 16.0059 16.91646 12.03847 11.63122 12.60933 14.96282 13.43717 17.34477 13.22549 9.908216 14.64367 20.41404 19.66855 18.18775 14.29799 17.6604 19.60424 
15.64911 13.80049 16.0059 16.91646 12.03847 11.63122 12.60933 14.96282 13.43717 17.34477 13.22549 9.907984 14.64343 20.41388 19.66855 18.19239 14.29854 17.65964 19.61002 
15.64939 13.80049 16.0059 16.91646 12.03847 11.63122 12.60933 14.96282 13.43717 17.34477 13.22549 9.907836 14.64334 20.41388 19.66856 18.19175 14.29863 17.66187 19.61002 
15.65082 13.80049 16.0059 16.91646 12.03847 11.63122 12.60933 14.96282 13.43717 17.34477 13.22549 9.907829 14.64333 20.41372 19.66856 18.19178 14.29863 17.66151 19.61002 
15.65064 13.80049 16.0059 16.91646 12.03847 11.63122 12.60933 14.96282 13.43717 17.34477 13.22549 9.907888 14.64327 20.41373 19.66844 18.19178 14.30729 17.66096 19.61002 
15.65065 13.80049 16.0059 16.91646 12.03847 11.63122 12.60933 14.96282 13.43717 17.34477 13.22549 9.907965 14.64329 20.41373 19.66825 18.19274 14.30741 17.66159 19.61002 
15.65059 13.80049 16.0059 16.91646 12.03847 11.63122 12.60933 14.96282 13.43717 17.34477 13.22549 9.907988 14.72176 20.41373 19.66826 18.19274 14.30707 17.66168 19.61002 
15.65044 13.80049 16.0059 16.91646 12.03847 11.63122 12.60933 14.96282 13.43717 17.34477 13.22549 9.907795 14.72176 20.41373 19.66827 18.19274 14.30689 17.66158 19.61286 
15.65044 13.80049 16.0059 16.91646 12.03847 11.63122 12.60933 14.96282 13.43717 17.34477 13.22549 9.907532 14.73082 20.41373 19.66813 18.19349 14.30647 17.66138 19.61247 
15.65539 13.80049 16.0059 16.91646 12.03847 11.63122 12.60933 14.96282 13.43717 17.34477 13.22549 9.907467 14.74136 20.41373 19.66813 18.19347 14.30636 17.6614 19.6128 
15.65541 13.80049 16.0059 16.91646 12.03847 11.63122 12.60933 14.96282 13.43717 17.34477 13.22549 9.907508 14.74122 20.41374 19.67811 18.1935 14.30636 17.6615 19.6128 
15.657 13.80049 16.0059 16.91646 12.03847 11.63122 12.60933 14.96282 13.43717 17.34477 13.22549 9.907573 14.7412 20.41374 19.67811 18.19347 14.30615 17.66214 19.6128 
15.65738 13.80049 16.0059 16.91646 12.03847 11.63122 12.60933 14.96282 13.43717 17.34477 13.22549 9.907701 14.74402 20.41374 19.67803 18.19346 14.30576 17.6621 19.61656 
15.65736 13.80049 16.0059 16.91646 12.03847 11.63122 12.60933 14.96282 13.43717 17.34477 13.22549 9.907772 14.74404 20.41359 19.67809 18.19346 14.30965 17.66764 19.61837 
15.65727 13.80049 16.0059 16.91646 12.03847 11.63122 12.60933 14.96282 13.43717 17.34477 13.22549 9.906965 14.744 20.41359 19.67798 18.28172 14.30867 17.66778 19.61837 
15.65725 13.80049 16.0059 16.91646 12.03847 11.63122 12.60933 14.96282 13.43717 17.34477 13.22549 9.907072 14.74379 20.41351 19.67798 18.28157 14.30974 17.66783 19.61867 
15.7425 13.80049 16.0059 16.91646 12.03847 11.63122 12.60933 14.96282 13.43717 17.34477 13.22549 9.90717 14.74649 20.41351 19.67798 18.28138 14.30957 17.66743 19.69358 
15.74463 13.80049 16.0059 16.91646 12.03847 11.63122 12.60933 14.96282 13.43717 17.34477 13.22549 9.907208 14.74615 20.49135 19.67798 18.28138 14.30952 17.66844 19.69781 
15.74459 13.80049 16.0059 16.91646 12.03847 11.63122 12.60933 14.96282 13.43717 17.34477 13.22549 9.907283 14.74614 20.49829 19.76526 18.28333 14.30979 17.66807 19.69781 
15.74562 13.80049 16.0059 16.91646 12.03847 11.63122 12.60933 14.96282 13.43717 17.34477 13.22549 9.907342 14.74678 20.50663 19.76526 18.28854 14.30953 17.75541 19.69726 
15.74544 13.80049 16.0059 16.91646 12.03847 11.63122 12.60933 14.96282 13.43717 17.34477 13.22549 9.907065 14.74772 20.51072 19.76629 18.28866 14.30932 17.75515 19.69709 
15.74588 13.80049 16.0059 16.91646 12.03847 11.63122 12.60933 14.96282 13.43717 17.34477 13.22549 9.907045 14.74772 20.51192 19.76667 18.28866 14.30936 17.75548 19.70412 
15.74588 13.80049 16.0059 16.91646 12.03847 11.63122 12.60933 14.96282 13.43717 17.34477 13.22549 9.907063 14.74837 20.51253 19.76667 18.28865 14.312 17.75785 19.70555 
15.74586 13.80049 16.0059 16.91646 12.03847 11.63122 12.60933 14.96282 13.43717 17.34477 13.22549 9.906854 14.74795 20.51245 19.76684 18.29409 14.31176 17.75786 19.70555 
15.74587 13.80049 16.0059 16.91646 12.03847 11.63122 12.60933 14.96282 13.43717 17.34477 13.22549 9.905554 14.74742 20.5126 19.76684 18.29423 14.3115 17.75787 19.70863 
15.74638 13.80049 16.0059 16.91646 12.03847 11.63122 12.60933 14.96282 13.43717 17.34477 13.22549 9.894821 14.74723 20.51263 19.76692 18.29473 14.39044 17.75739 19.70864 
15.74627 13.80049 16.0059 16.91646 12.03847 11.63122 12.60933 14.96282 13.43717 17.34477 13.22549 9.893697 14.74724 20.51268 19.76692 18.29471 14.39033 17.75686 19.70864 
15.74626 13.80049 16.0059 16.91646 12.03847 11.63122 12.60933 14.96282 13.43717 17.34477 13.22549 9.892423 14.74785 20.5127 19.76685 18.29465 14.39014 17.75768 19.70864 
15.74619 13.80049 16.0059 16.91646 12.03847 11.63122 12.60933 14.96282 13.43717 17.34477 13.22549 9.914359 14.74725 20.5127 19.76692 18.29462 14.39078 17.75761 19.70864 
15.75089 13.80049 16.0059 16.91646 12.03847 11.63122 12.60933 14.96282 13.43717 17.34477 13.22549 9.914056 14.82513 20.51273 19.77378 18.2944 14.39952 17.75748 19.70939 
15.75135 13.80049 16.0059 16.91646 12.03847 11.63122 12.60933 14.96282 13.43717 17.34477 13.22549 9.91366 14.82498 20.51273 19.77378 18.29537 14.3995 17.75736 19.70939 
15.75117 13.80049 16.0059 16.91646 12.03847 11.63122 12.60933 14.96282 13.43717 17.34477 13.22549 9.913634 14.8251 20.51273 19.7741 18.29554 14.39955 17.75731 19.71161 
15.75107 13.80049 16.0059 16.91646 12.03847 11.63122 12.60933 14.96282 13.43717 17.34477 13.22549 9.913214 14.83383 20.51273 19.77614 18.29557 14.39949 17.76259 19.71161 
15.75099 13.80049 16.0059 16.91646 12.03847 11.63122 12.60933 14.96282 13.43717 17.34477 13.22549 9.912069 14.83343 20.51273 19.77614 18.29586 14.40002 17.7626 19.71539 
15.75201 13.80049 16.0059 16.91646 12.03847 11.63122 12.60933 14.96282 13.43717 17.34477 13.22549 9.911103 14.83368 20.51415 19.77614 18.29562 14.39969 17.76329 19.79028 
15.7518 13.80049 16.0059 16.91646 12.03847 11.63122 12.60933 14.96282 13.43717 17.34477 13.22549 9.91031 14.83582 20.51414 19.77704 18.29565 14.40056 17.76334 19.79024 
15.83755 13.80049 16.0059 16.91646 12.03847 11.63122 12.60933 14.96282 13.43717 17.34477 13.22549 9.910145 14.83611 20.51414 19.77693 18.38266 14.40262 17.7634 19.79024 
15.83756 13.80049 16.0059 16.91646 12.03847 11.63122 12.60933 14.96282 13.43717 17.34477 13.22549 9.910057 14.83584 20.51414 19.77659 18.38346 14.40262 17.76347 19.79005 
15.83753 13.80049 16.0059 16.91646 12.03847 11.63122 12.60933 14.96282 13.43717 17.34477 13.22549 9.909579 14.83565 20.5989 19.77682 18.38411 14.40262 17.85063 19.79528 
15.83838 13.80049 16.0059 16.91646 12.03847 11.63122 12.60933 14.96282 13.43717 17.34477 13.22549 9.909603 14.83568 20.59898 19.86371 18.38404 14.40244 17.8506 19.79586 
15.84046 13.80049 16.0059 16.91646 12.03847 11.63122 12.60933 14.96282 13.43717 17.34477 13.22549 9.907636 14.83564 20.59899 19.86372 18.38404 14.40244 17.85162 19.79743 
15.84005 13.80049 16.0059 16.91646 12.03847 11.63122 12.60933 14.96282 13.43717 17.34477 13.22549 9.904353 14.83526 20.59899 19.86385 18.38498 14.40227 17.85162 19.80777 
15.84004 13.80049 16.0059 16.91646 12.03847 11.63122 12.60933 14.96282 13.43717 17.34477 13.22549 9.904345 14.83526 20.60266 19.86386 18.3853 14.406 17.85157 19.80778 
15.83977 13.80049 16.0059 16.91646 12.03847 11.63122 12.60933 14.96282 13.43717 17.34477 13.22549 9.902702 14.83814 20.60266 19.86376 18.38693 14.40599 17.85144 19.80822 
15.83983 13.80049 16.0059 16.91646 12.03847 11.63122 12.60933 14.96282 13.43717 17.34477 13.22549 9.902764 14.8377 20.60714 19.86376 18.38653 14.40593 17.85159 19.80822 
15.83979 13.80049 16.0059 16.91646 12.03847 11.63122 12.60933 14.96282 13.43717 17.34477 13.22549 9.90279 14.83765 20.60949 19.86376 18.39161 14.40636 17.85391 19.80822 
15.83979 13.80049 16.0059 16.91646 12.03847 11.63122 12.60933 14.96282 13.43717 17.34477 13.22549 9.902725 14.83749 20.60904 19.86376 18.39167 14.40636 17.85355 19.8081 
15.84104 13.80049 16.0059 16.91646 12.03847 11.63122 12.60933 14.96282 13.43717 17.34477 13.22549 9.902478 14.83852 20.60891 19.86466 18.39168 14.40588 17.85359 19.8081 
15.84092 13.80049 16.0059 16.91646 12.03847 11.63122 12.60933 14.96282 13.43717 17.34477 13.22549 9.902528 14.83826 20.60891 19.86473 18.39137 14.40568 17.8537 19.8081 
15.84087 13.80049 16.0059 16.91646 12.03847 11.63122 12.60933 14.96282 13.43717 17.34477 13.22549 9.901607 14.83772 20.61068 19.86473 18.39196 14.48465 17.85362 19.81109 
15.84088 13.80049 16.0059 16.91646 12.03847 11.63122 12.60933 14.96282 13.43717 17.34477 13.22549 9.901528 14.91679 20.61067 19.86473 18.3944 14.48461 17.85355 19.81233 
15.84088 13.80049 16.0059 16.91646 12.03847 11.63122 12.60933 14.96282 13.43717 17.34477 13.22549 9.901113 14.91677 20.6119 19.86471 18.39431 14.48404 17.85334 19.81268 
15.84068 13.80049 16.0059 16.91646 12.03847 11.63122 12.60933 14.96282 13.43717 17.34477 13.22549 9.894473 14.92547 20.61189 19.86498 18.39602 14.48429 17.85288 19.81268 
15.84053 13.80049 16.0059 16.91646 12.03847 11.63122 12.60933 14.96282 13.43717 17.34477 13.22549 9.892602 14.92536 20.61185 19.87196 18.39591 14.48703 17.85288 19.8127 
15.84054 13.80049 16.0059 16.91646 12.03847 11.63122 12.60933 14.96282 13.43717 17.34477 13.22549 9.978368 14.92537 20.6124 19.87197 18.39536 14.487 17.8589 19.8127 
15.84512 13.80049 16.0059 16.91646 12.03847 11.63122 12.60933 14.96282 13.43717 17.34477 13.22549 9.976956 14.92592 20.6125 19.87201 18.48228 14.49518 17.85906 19.88745 
15.84497 13.80049 16.0059 16.91646 12.03847 11.63122 12.60933 14.96282 13.43717 17.34477 13.22549 9.976917 14.92577 20.61239 19.87221 18.48228 14.49517 17.85894 19.8912 
15.84594 13.80049 16.0059 16.91646 12.03847 11.63122 12.60933 14.96282 13.43717 17.34477 13.22549 9.976951 14.92473 20.61251 19.87428 18.48219 14.49495 17.85891 19.8912 
15.8459 13.80049 16.0059 16.91646 12.03847 11.63122 12.60933 14.96282 13.43717 17.34477 13.22549 9.977063 14.92431 20.6903 19.87422 18.48219 14.49495 17.94591 19.89369 
15.8465 13.80049 16.0059 16.91646 12.03847 11.63122 12.60933 14.96282 13.43717 17.34477 13.22549 9.976614 14.92422 20.69015 19.87415 18.48219 14.49497 17.94531 19.89369 
15.84634 13.80049 16.0059 16.91646 12.03847 11.63122 12.60933 14.96282 13.43717 17.34477 13.22549 10.0999 14.92367 20.69016 19.87407 18.4821 14.49448 17.94586 19.89442 
15.93176 13.80049 16.0059 16.91646 12.03847 11.63122 12.60933 14.96282 13.43717 17.34477 13.22549 10.09453 14.92745 20.69716 19.87407 18.4821 14.49586 17.94583 19.90028 
15.9327 13.80049 16.0059 16.91646 12.03847 11.63122 12.60933 14.96282 13.43717 17.34477 13.22549 10.20632 14.92675 20.69716 19.87407 18.48179 14.49574 17.94575 19.90028 
15.93271 13.80049 16.0059 16.91646 12.03847 11.63122 12.60933 14.96282 13.43717 17.34477 13.22549 10.12234 14.92546 20.69706 19.96212 18.48179 14.49562 17.94563 19.90454 
15.93258 13.80049 16.0059 16.91646 12.03847 11.63122 12.60933 14.96282 13.43717 17.34477 13.22549 10.12545 14.92671 20.6968 19.9622 18.49067 14.4956 17.94549 19.90454 
15.93245 13.80049 16.0059 16.91646 12.03847 11.63122 12.60933 14.96282 13.43717 17.34477 13.22549 10.21977 14.92666 20.69684 19.96226 18.49053 14.49547 17.94658 19.90445 
15.93294 13.80049 16.0059 16.91646 12.03847 11.63122 12.60933 14.96282 13.43717 17.34477 13.22549 10.26517 14.92645 20.69685 19.96226 18.4904 14.49553 17.94654 19.90602 
15.93294 13.80049 16.0059 16.91646 12.03847 11.63122 12.60933 14.96282 13.43717 17.34477 13.22549 10.25761 14.92609 20.7006 19.96233 18.49024 14.49548 17.94631 19.90563 
15.93282 13.80049 16.0059 16.91646 12.03847 11.63122 12.60933 14.96282 13.43717 17.34477 13.22549 10.25759 14.92552 20.70049 19.96233 18.49025 14.49907 17.94622 19.90563 
15.93485 13.80049 16.0059 16.91646 12.03847 11.63122 12.60933 14.96282 13.43717 17.34477 13.22549 10.25642 14.92545 20.70049 19.9622 18.49034 14.49961 17.94602 19.90572 
15.93492 13.80049 16.0059 16.91646 12.03847 11.63122 12.60933 14.96282 13.43717 17.34477 13.22549 10.38242 14.92546 20.70511 19.96199 18.49034 14.49851 17.94837 19.90632 
15.93492 13.80049 16.0059 16.91646 12.03847 11.63122 12.60933 14.96282 13.43717 17.34477 13.22549 10.44731 14.92551 20.70511 19.96199 18.49027 14.49875 17.94825 19.90928 
15.93482 13.80049 16.0059 16.91646 12.03847 11.63122 12.60933 14.96282 13.43717 17.34477 13.22549 10.44475 14.9256 20.70712 19.96199 18.49035 14.57785 17.94801 19.98375 
15.93493 13.80049 16.0059 16.91646 12.03847 11.63122 12.60933 14.96282 13.43717 17.34477 13.22549 10.64276 14.92562 20.70692 19.96199 18.49041 14.57771 17.94778 19.98359 
15.93493 13.80049 16.0059 16.91646 12.03847 11.63122 12.60933 14.96282 13.43717 17.34477 13.22549 10.64123 14.92563 20.70691 19.9631 18.49028 14.57771 17.9478 19.98359 
15.93519 13.80049 16.0059 16.91646 12.03847 11.63122 12.60933 14.96282 13.43717 17.34477 13.22549 10.6377 14.92821 20.70694 19.96302 18.4902 14.59434 17.9478 19.98359 
15.93489 13.80049 16.0059 16.91646 12.03847 11.63122 12.60933 14.96282 13.43717 17.34477 13.22549 10.70104 14.92814 20.70874 19.96302 18.57724 14.59433 17.948 19.98802 
15.93478 13.80049 16.0059 16.91646 12.03847 11.63122 12.60933 14.96282 13.43717 17.34477 13.22549 10.72029 15.00633 20.70874 19.96983 18.57807 14.59464 17.95353 19.98924 
15.93459 13.80049 16.0059 16.91646 12.03847 11.63122 12.60933 14.96282 13.43717 17.34477 13.22549 10.64151 15.00603 20.70859 19.96968 18.57812 14.60294 17.95356 19.98928 
15.93459 13.80049 16.0059 16.91646 12.03847 11.63122 12.60933 14.96282 13.43717 17.34477 13.22549 10.64141 15.00603 20.78627 19.9698 18.57885 14.60295 17.95356 19.98928 
15.93949 13.80049 16.0059 16.91646 12.03847 11.63122 12.60933 14.96282 13.43717 17.34477 13.22549 10.63882 15.00593 20.78746 19.97008 18.57881 14.60285 18.04098 19.98915 
15.94051 13.80049 16.0059 16.91646 12.03847 11.63122 12.60933 14.96282 13.43717 17.34477 13.22549 10.63797 15.00534 20.78747 19.97009 18.57946 14.60259 18.04098 19.99494 
15.94028 13.80049 16.0059 16.91646 12.03847 11.63122 12.60933 14.96282 13.43717 17.34477 13.22549 10.63758 15.00613 20.79444 19.96969 18.57945 14.60324 18.04081 19.99494 
15.94051 13.80049 16.0059 16.91646 12.03847 11.63122 12.60933 14.96282 13.43717 17.34477 13.22549 10.63724 15.01491 20.79444 19.97158 18.57974 14.60317 18.04075 19.99758 
15.94044 13.80049 16.0059 16.91646 12.03847 11.63122 12.60933 14.96282 13.43717 17.34477 13.22549 10.63712 15.01485 20.79435 20.05886 18.5794 14.60421 18.04046 19.99758 
16.02569 13.80049 16.0059 16.91646 12.03847 11.63122 12.60933 14.96282 13.43717 17.34477 13.22549 10.63718 15.01475 20.79489 20.05886 18.57938 14.60346 18.04044 19.99758 
16.02654 13.80049 16.0059 16.91646 12.03847 11.63122 12.60933 14.96282 13.43717 17.34477 13.22549 10.63675 15.01473 20.79489 20.05889 18.57958 14.60348 18.04096 19.9979 
16.02649 13.80049 16.0059 16.91646 12.03847 11.63122 12.60933 14.96282 13.43717 17.34477 13.22549 10.6354 15.01474 20.79489 20.0589 18.57976 14.60318 18.04084 20.0021 
16.02663 13.80049 16.0059 16.91646 12.03847 11.63122 12.60933 14.96282 13.43717 17.34477 13.22549 10.6351 15.01802 20.79489 20.05886 18.58491 14.60339 18.04041 20.0021 
16.02656 13.80049 16.0059 16.91646 12.03847 11.63122 12.60933 14.96282 13.43717 17.34477 13.22549 10.63405 15.0166 20.79489 20.05886 18.58582 14.6032 18.04041 20.00211 
16.02701 13.80049 16.0059 16.91646 12.03847 11.63122 12.60933 14.96282 13.43717 17.34477 13.22549 10.86391 15.01635 20.79489 20.05899 18.58753 14.60282 18.04096 20.00211 
16.02702 13.80049 16.0059 16.91646 12.03847 11.63122 12.60933 14.96282 13.43717 17.34477 13.22549 10.95975 15.01605 20.79875 20.05976 18.5873 14.6033 18.04061 20.0027 
16.02802 13.80049 16.0059 16.91646 12.03847 11.63122 12.60933 14.96282 13.43717 17.34477 13.22549 10.95872 15.01579 20.79875 20.0597 18.58721 14.60314 18.04066 20.08205 
16.02802 13.80049 16.0059 16.91646 12.03847 11.63122 12.60933 14.96282 13.43717 17.34477 13.22549 10.95405 15.01596 20.79875 20.0597 18.58817 14.60294 18.04056 20.08368 
16.02802 13.80049 16.0059 16.91646 12.03847 11.63122 12.60933 14.96282 13.43717 17.34477 13.22549 10.94976 15.01881 20.79875 20.05971 18.58854 14.60269 18.04084 20.08368 
16.02789 13.80049 16.0059 16.91646 12.03847 11.63122 12.60933 14.96282 13.43717 17.34477 13.22549 10.94789 15.01866 20.80321 20.05971 18.58838 14.6061 18.04195 20.08478 
16.02795 13.80049 16.0059 16.91646 12.03847 11.63122 12.60933 14.96282 13.43717 17.34477 13.22549 10.94757 15.01867 20.80321 20.05968 18.5884 14.60553 18.04202 20.08789 
16.03056 13.80049 16.0059 16.91646 12.03847 11.63122 12.60933 14.96282 13.43717 17.34477 13.22549 10.94629 15.01892 20.80325 20.05969 18.58895 14.68461 18.04203 20.08791 
16.0304 13.80049 16.0059 16.91646 12.03847 11.63122 12.60933 14.96282 13.43717 17.34477 13.22549 10.94619 15.01883 20.80325 20.05969 18.58895 14.68412 18.04203 20.09163 
16.03041 13.80049 16.0059 16.91646 12.03847 11.63122 12.60933 14.96282 13.43717 17.34477 13.22549 10.9462 15.01884 20.80326 20.05958 18.58898 14.684 18.04203 20.09171 
16.03036 13.80049 16.0059 16.91646 12.03847 11.63122 12.60933 14.96282 13.43717 17.34477 13.22549 10.9463 15.01876 20.80556 20.06642 18.67593 14.68345 18.04429 20.09781 
16.02979 13.80049 16.0059 16.91646 12.03847 11.63122 12.60933 14.96282 13.43717 17.34477 13.22549 10.94636 15.09655 20.88333 20.06748 18.67594 14.68326 18.0443 20.09782 
16.02979 13.80049 16.0059 16.91646 12.03847 11.63122 12.60933 14.96282 13.43717 17.34477 13.22549 10.94624 15.09573 20.88333 20.06758 18.67624 14.68326 18.04407 20.09783 
16.03029 13.80049 16.0059 16.91646 12.03847 11.63122 12.60933 14.96282 13.43717 17.34477 13.22549 10.94629 15.09575 20.88333 20.06763 18.67608 14.68312 18.04421 20.09783 
16.03507 13.80049 16.0059 16.91646 12.03847 11.63122 12.60933 14.96282 13.43717 17.34477 13.22549 10.94633 15.09568 20.88361 20.06771 18.67611 14.68341 18.04412 20.09843 
16.03504 13.80049 16.0059 16.91646 12.03847 11.63122 12.60933 14.96282 13.43717 17.34477 13.22549 10.9464 15.09553 20.88543 20.06769 18.67614 14.68439 18.04405 20.09843 
16.03473 13.80049 16.0059 16.91646 12.03847 11.63122 12.60933 14.96282 13.43717 17.34477 13.22549 10.94639 15.09574 20.8924 20.0677 18.67603 14.68439 18.04403 20.09967 
16.12071 13.80049 16.0059 16.91646 12.03847 11.63122 12.60933 14.96282 13.43717 17.34477 13.22549 10.94432 15.09526 20.89202 20.0677 18.67603 14.69449 18.04958 20.10237 
16.12057 13.80049 16.0059 16.91646 12.03847 11.63122 12.60933 14.96282 13.43717 17.34477 13.22549 10.94268 15.09812 20.89192 20.15497 18.67696 14.69453 18.0496 20.10237 
16.12058 13.80049 16.0059 16.91646 12.03847 11.63122 12.60933 14.96282 13.43717 17.34477 13.22549 10.94256 15.09809 20.89192 20.15497 18.67697 14.69403 18.1367 20.10666 
16.12128 13.80049 16.0059 16.91646 12.03847 11.63122 12.60933 14.96282 13.43717 17.34477 13.22549 10.94254 15.10685 20.89188 20.15698 18.67663 14.69408 18.13606 20.10666 
16.12122 13.80049 16.0059 16.91646 12.03847 11.63122 12.60933 14.96282 13.43717 17.34477 13.22549 10.94217 15.10667 20.89308 20.15683 18.67634 14.6941 18.13591 20.1812 
16.12123 13.80049 16.0059 16.91646 12.03847 11.63122 12.60933 14.96282 13.43717 17.34477 13.22549 10.93831 15.1064 20.89312 20.15724 18.67618 14.69409 18.13589 20.1812 
16.12119 13.80049 16.0059 16.91646 12.03847 11.63122 12.60933 14.96282 13.43717 17.34477 13.22549 10.93617 15.1059 20.89312 20.15725 18.67691 14.69409 18.13589 20.18098 
16.12207 13.80049 16.0059 16.91646 12.03847 11.63122 12.60933 14.96282 13.43717 17.34477 13.22549 10.93548 15.1052 20.89312 20.15725 18.677 14.6941 18.13596 20.18098 
16.12262 13.80049 16.0059 16.91646 12.03847 11.63122 12.60933 14.96282 13.43717 17.34477 13.22549 10.92767 15.1051 20.89312 20.15725 18.68215 14.694 18.13593 20.18098 
16.12235 13.80049 16.0059 16.91646 12.03847 11.63122 12.60933 14.96282 13.43717 17.34477 13.22549 10.92288 15.10647 20.89688 20.15736 18.68214 14.69401 18.13593 20.18098 
16.12369 13.80049 16.0059 16.91646 12.03847 11.63122 12.60933 14.96282 13.43717 17.34477 13.22549 10.91536 15.10627 20.89688 20.15743 18.6819 14.69374 18.13586 20.18099 
16.12485 13.80049 16.0059 16.91646 12.03847 11.63122 12.60933 14.96282 13.43717 17.34477 13.22549 10.90541 15.10628 20.89688 20.15688 18.68419 14.69342 18.13578 20.18099 
16.12485 13.80049 16.0059 16.91646 12.03847 11.63122 12.60933 14.96282 13.43717 17.34477 13.22549 10.89956 15.10627 20.89745 20.15688 18.68419 14.69333 18.13554 20.18099 
16.12486 13.80049 16.0059 16.91646 12.03847 11.63122 12.60933 14.96282 13.43717 17.34477 13.22549 10.89119 15.10375 20.89745 20.15689 18.68419 14.69339 18.13596 20.18294 
16.1269 13.80049 16.0059 16.91646 12.03847 11.63122 12.60933 14.96282 13.43717 17.34477 13.22549 10.88585 15.10388 20.89745 20.15689 18.68417 14.69435 18.13596 20.19867 
16.12691 13.80049 16.0059 16.91646 12.03847 11.63122 12.60933 14.96282 13.43717 17.34477 13.22549 10.88328 15.1067 20.89734 20.1569 18.68435 14.69428 18.13596 20.19867 
16.12715 13.80049 16.0059 16.91646 12.03847 11.63122 12.60933 14.96282 13.43717 17.34477 13.22549 10.88204 15.10658 20.90195 20.15748 18.7714 14.69455 18.13669 20.19867 
16.12711 13.80049 16.0059 16.91646 12.03847 11.63122 12.60933 14.96282 13.43717 17.34477 13.22549 10.8725 15.1075 20.90193 20.15748 18.77236 14.69418 18.13652 20.19867 
16.12711 13.80049 16.0059 16.91646 12.03847 11.63122 12.60933 14.96282 13.43717 17.34477 13.22549 10.86803 15.10749 20.90198 20.15748 18.77353 14.69416 18.13632 20.19867 
16.12711 13.80049 16.0059 16.91646 12.03847 11.63122 12.60933 14.96282 13.43717 17.34477 13.22549 10.86534 15.1074 20.97972 20.15748 18.77353 14.69416 18.13731 20.19867 
16.13195 13.80049 16.0059 16.91646 12.03847 11.63122 12.60933 14.96282 13.43717 17.34477 13.22549 10.86294 15.10757 20.97972 20.16434 18.7736 14.69403 18.13712 20.19867 
16.13208 13.80049 16.0059 16.91646 12.03847 11.63122 12.60933 14.96282 13.43717 17.34477 13.22549 10.86248 15.18582 20.97972 20.16457 18.77361 14.69393 18.13938 20.19867 
16.13211 13.80049 16.0059 16.91646 12.03847 11.63122 12.60933 14.96282 13.43717 17.34477 13.22549 10.86137 15.19825 20.9798 20.16457 18.77361 14.69394 18.13927 20.19867 
16.21738 13.80049 16.0059 16.91646 12.03847 11.63122 12.60933 14.96282 13.43717 17.34477 13.22549 10.85718 15.19976 20.97981 20.16457 18.77418 14.77296 18.13928 20.19867 
16.21738 13.80049 16.0059 16.91646 12.03847 11.63122 12.60933 14.96282 13.43717 17.34477 13.22549 10.84902 15.19888 20.98211 20.16554 18.77419 14.7725 18.13919 20.19867 
16.21781 13.80049 16.0059 16.91646 12.03847 11.63122 12.60933 14.96282 13.43717 17.34477 13.22549 10.8476 15.19872 20.98902 20.16554 18.77419 14.7724 18.14488 20.19868 
16.21778 13.80049 16.0059 16.91646 12.03847 11.63122 12.60933 14.96282 13.43717 17.34477 13.22549 10.85039 15.19836 20.98902 20.25279 18.77419 14.77205 18.23187 20.19856 
16.21811 13.80049 16.0059 16.91646 12.03847 11.63122 12.60933 14.96282 13.43717 17.34477 13.22549 10.97582 15.20793 20.98902 20.25296 18.77515 14.77203 18.23178 20.19856 
16.21811 13.80049 16.0059 16.91646 12.03847 11.63122 12.60933 14.96282 13.43717 17.34477 13.22549 11.01467 15.20789 20.98902 20.25296 18.77515 14.77548 18.23172 20.27321 
16.21807 13.80049 16.0059 16.91646 12.03847 11.63122 12.60933 14.96282 13.43717 17.34477 13.22549 11.01363 15.20791 20.98902 20.25298 18.77501 14.77532 18.23171 20.27283 
16.21851 13.80049 16.0059 16.91646 12.03847 11.63122 12.60933 14.96282 13.43717 17.34477 13.22549 11.01997 15.2088 20.98902 20.25306 18.78018 14.77514 18.23163 20.27689 
16.21835 13.80049 16.0059 16.91646 12.03847 11.63122 12.60933 14.96282 13.43717 17.34477 13.22549 11.01337 15.20994 20.98899 20.25507 18.78016 14.77575 18.23198 20.27689 
16.21836 13.80049 16.0059 16.91646 12.03847 11.63122 12.60933 14.96282 13.43717 17.34477 13.22549 11.00812 15.20982 20.99086 20.25499 18.78037 14.77468 18.23197 20.27958 
16.21892 13.80049 16.0059 16.91646 12.03847 11.63122 12.60933 14.96282 13.43717 17.34477 13.22549 10.99943 15.2093 20.99086 20.25499 18.78015 14.77444 18.23199 20.27958 
16.21893 13.80049 16.0059 16.91646 12.03847 11.63122 12.60933 14.96282 13.43717 17.34477 13.22549 10.99347 15.20938 20.99086 20.25499 18.78018 14.77399 18.23203 20.28045 
16.21881 13.80049 16.0059 16.91646 12.03847 11.63122 12.60933 14.96282 13.43717 17.34477 13.22549 10.99288 15.20938 20.99097 20.255 18.78018 14.77417 18.23203 20.28045 
16.21885 13.80049 16.0059 16.91646 12.03847 11.63122 12.60933 14.96282 13.43717 17.34477 13.22549 10.98213 15.20878 20.99097 20.25484 18.78078 14.77417 18.23177 20.28104 
16.21959 13.80049 16.0059 16.91646 12.03847 11.63122 12.60933 14.96282 13.43717 17.34477 13.22549 10.97858 15.20864 20.99097 20.25484 18.78076 14.77419 18.23178 20.28137 
16.21947 13.80049 16.0059 16.91646 12.03847 11.63122 12.60933 14.96282 13.43717 17.34477 13.22549 10.96769 15.20901 20.99097 20.25532 18.78247 14.77407 18.23178 20.28138 
16.22037 13.80049 16.0059 16.91646 12.03847 11.63122 12.60933 14.96282 13.43717 17.34477 13.22549 10.95739 15.20901 20.99473 20.25517 18.78239 14.78239 18.23176 20.28099 
16.22038 13.80049 16.0059 16.91646 12.03847 11.63122 12.60933 14.96282 13.43717 17.34477 13.22549 10.95496 15.20864 20.99462 20.25498 18.86943 14.7819 18.23126 20.28101 
16.22161 13.80049 16.0059 16.91646 12.03847 11.63122 12.60933 14.96282 13.43717 17.34477 13.22549 10.94844 15.20863 20.99462 20.25498 18.86943 14.78539 18.23263 20.28764 
16.22375 13.80049 16.0059 16.91646 12.03847 11.63122 12.60933 14.96282 13.43717 17.34477 13.22549 10.94738 15.20913 20.99582 20.25498 18.86943 14.78541 18.23277 20.28764 
16.22375 13.80049 16.0059 16.91646 12.03847 11.63122 12.60933 14.96282 13.43717 17.34477 13.22549 10.93824 15.20861 20.99582 20.25486 18.86943 14.7854 18.23276 20.29137 
16.22376 13.80049 16.0059 16.91646 12.03847 11.63122 12.60933 14.96282 13.43717 17.34477 13.22549 10.93647 15.21155 20.99586 20.25487 18.86964 14.78683 18.23264 20.2914 
16.22364 13.80049 16.0059 16.91646 12.03847 11.63122 12.60933 14.96282 13.43717 17.34477 13.22549 10.93438 15.28957 21.07363 20.26152 18.86963 14.78659 18.23284 20.29441 
16.2285 13.80049 16.0059 16.91646 12.03847 11.63122 12.60933 14.96282 13.43717 17.34477 13.22549 10.93413 15.28944 21.07363 20.26216 18.86964 14.7865 18.23287 20.29441 
16.31377 13.80049 16.0059 16.91646 12.03847 11.63122 12.60933 14.96282 13.43717 17.34477 13.22549 10.93393 15.28944 21.07823 20.26217 18.87026 14.78711 18.23289 20.29441 
16.31369 13.80049 16.0059 16.91646 12.03847 11.63122 12.60933 14.96282 13.43717 17.34477 13.22549 10.93386 15.28946 21.07823 20.26236 18.87128 14.78711 18.23385 20.29441 
16.31365 13.80049 16.0059 16.91646 12.03847 11.63122 12.60933 14.96282 13.43717 17.34477 13.22549 10.93381 15.28931 21.07823 20.26237 18.8708 14.78711 18.23448 20.29626 
16.2255 13.80049 16.0059 16.91646 12.03847 11.63122 12.60933 14.96282 13.43717 17.34477 13.22549 10.93382 15.28941 21.07823 20.26201 18.87088 14.78701 18.23521 20.29626 
16.22542 13.80049 16.0059 16.91646 12.03847 11.63122 12.60933 14.96282 13.43717 17.34477 13.22549 10.9334 15.28961 21.07823 20.34879 18.87088 14.78701 18.23718 20.3709 
16.22765 13.80049 16.0059 16.91646 12.03847 11.63122 12.60933 14.96282 13.43717 17.34477 13.22549 10.93311 15.29049 21.07813 20.34886 18.8708 14.78701 18.24271 20.3709 
16.22757 13.80049 16.0059 16.91646 12.03847 11.63122 12.60933 14.96282 13.43717 17.34477 13.22549 10.93071 15.29205 21.07869 20.34987 18.87047 14.7874 18.3297 20.37182 
16.2275 13.80049 16.0059 16.91646 12.03847 11.63122 12.60933 14.96282 13.43717 17.34477 13.22549 10.9286 15.30081 21.08541 20.34987 18.87012 14.78843 18.32972 20.37248 
16.22754 13.80049 16.0059 16.91646 12.03847 11.63122 12.60933 14.96282 13.43717 17.34477 13.22549 11.03141 15.30078 21.08685 20.34987 18.87013 14.86726 18.32918 20.37248 
16.23247 13.80049 16.0059 16.91646 12.03847 11.63122 12.60933 14.96282 13.43717 17.34477 13.22549 10.94679 15.30045 21.08685 20.34987 18.87013 14.86726 18.32918 20.37248 
16.31775 13.80049 16.0059 16.91646 12.03847 11.63122 12.60933 14.96282 13.43717 17.34477 13.22549 11.05809 15.30041 21.08685 20.35012 18.87513 14.86704 18.32849 20.37234 
16.31775 13.80049 16.0059 16.91646 12.03847 11.63122 12.60933 14.96282 13.43717 17.34477 13.22549 11.18785 15.30013 21.08915 20.35012 18.87603 14.86704 18.23981 20.37234 
16.3175 13.80049 16.0059 16.91646 12.03847 11.63122 12.60933 14.96282 13.43717 17.34477 13.22549 11.17796 15.29983 21.08904 20.35209 18.87662 14.87065 18.23964 20.37633 
16.31736 13.80049 16.0059 16.91646 12.03847 11.63122 12.60933 14.96282 13.43717 17.34477 13.22549 11.18528 15.29964 21.08904 20.35209 18.87682 14.87112 18.2395 20.37664 
16.31731 13.80049 16.0059 16.91646 12.03847 11.63122 12.60933 14.96282 13.43717 17.34477 13.22549 11.18713 15.29939 21.08904 20.35209 18.87691 14.87064 18.24543 20.37646 
16.31731 13.80049 16.0059 16.91646 12.03847 11.63122 12.60933 14.96282 13.43717 17.34477 13.22549 11.17928 15.29938 21.08904 20.35209 18.87677 14.87058 18.33221 20.37696 
16.31825 13.80049 16.0059 16.91646 12.03847 11.63122 12.60933 14.96282 13.43717 17.34477 13.22549 11.10484 15.29939 21.08904 20.3521 18.87663 14.87882 18.33178 20.37696 
16.31791 13.80049 16.0059 16.91646 12.03847 11.63122 12.60933 14.96282 13.43717 17.34477 13.22549 11.21292 15.29928 21.08913 20.3521 18.87653 14.87882 18.33159 20.37964 
16.31779 13.80049 16.0059 16.91646 12.03847 11.63122 12.60933 14.96282 13.43717 17.34477 13.22549 11.34455 15.30073 21.08913 20.35226 18.96355 14.87857 18.3316 20.38572 
16.31779 13.80049 16.0059 16.91646 12.03847 11.63122 12.60933 14.96282 13.43717 17.34477 13.22549 11.3508 15.30144 21.08913 20.35226 18.96528 14.8783 18.33151 20.39491 
16.31766 13.80049 16.0059 16.91646 12.03847 11.63122 12.60933 14.96282 13.43717 17.34477 13.22549 11.46007 15.30148 21.08904 20.35219 18.96532 14.87937 18.33148 20.39491 
16.31768 13.80049 16.0059 16.91646 12.03847 11.63122 12.60933 14.96282 13.43717 17.34477 13.22549 11.45717 15.30135 21.09086 20.35231 18.96533 14.87936 18.33127 20.39493 
16.31688 13.80049 16.0059 16.91646 12.03847 11.63122 12.60933 14.96282 13.43717 17.34477 13.22549 11.45322 15.30135 21.09086 20.35239 18.96617 14.87937 18.33128 20.39493 
16.31688 13.80049 16.0059 16.91646 12.03847 11.63122 12.60933 14.96282 13.43717 17.34477 13.22549 11.45067 15.30026 21.09086 20.35239 18.96617 14.87882 18.33132 20.39606 
16.31688 13.80049 16.0059 16.91646 12.03847 11.63122 12.60933 14.96282 13.43717 17.34477 13.22549 11.44236 15.30026 21.09461 20.35921 18.96641 14.87886 18.33125 20.3998 
16.31688 13.80049 16.0059 16.91646 12.03847 11.63122 12.60933 14.96282 13.43717 17.34477 13.22549 11.43295 15.37802 21.09461 20.35952 18.96641 14.87879 18.33122 20.3998 
16.31673 13.80049 16.0059 16.91646 12.03847 11.63122 12.60933 14.96282 13.43717 17.34477 13.22549 11.42701 15.37813 21.17221 20.35959 18.96641 14.87885 18.33075 20.39941 
16.31623 13.80049 16.0059 16.91646 12.03847 11.63122 12.60933 14.96282 13.43717 17.34477 13.22549 11.41501 15.37801 21.17221 20.35943 18.96641 14.88035 18.33086 20.39941 
16.31613 13.80049 16.0059 16.91646 12.03847 11.63122 12.60933 14.96282 13.43717 17.34477 13.22549 11.40418 15.37801 21.17221 20.35937 18.96642 14.88025 18.33086 20.39941 
16.31613 13.80049 16.0059 16.91646 12.03847 11.63122 12.60933 14.96282 13.43717 17.34477 13.22549 11.39761 15.3809 21.17224 20.44689 18.96642 14.87992 18.33091 20.39941 
16.31628 13.80049 16.0059 16.91646 12.03847 11.63122 12.60933 14.96282 13.43717 17.34477 13.22549 11.39524 15.38084 21.17224 20.44684 18.9666 14.87985 18.33086 20.47799 
16.31629 13.80049 16.0059 16.91646 12.03847 11.63122 12.60933 14.96282 13.43717 17.34477 13.22549 11.39367 15.38075 21.17563 20.44684 18.96759 14.87977 18.33082 20.47839 
16.31857 13.80049 16.0059 16.91646 12.03847 11.63122 12.60933 14.96282 13.43717 17.34477 13.22549 11.39261 15.38039 21.17567 20.44767 18.96759 14.87932 18.33084 20.47839 
16.31887 13.80049 16.0059 16.91646 12.03847 11.63122 12.60933 14.96282 13.43717 17.34477 13.22549 11.39191 15.37991 21.17567 20.44767 18.96754 14.87966 18.33085 20.47839 
16.31892 13.80049 16.0059 16.91646 12.03847 11.63122 12.60933 14.96282 13.43717 17.34477 13.22549 11.39135 15.38054 21.17672 20.44747 18.96704 14.87979 18.33055 20.47839 
16.31914 13.80049 16.0059 16.91646 12.03847 11.63122 12.60933 14.96282 13.43717 17.34477 13.22549 11.39121 15.38044 21.18829 20.44747 18.96704 14.95836 18.33053 20.47894 
16.31909 13.80049 16.0059 16.91646 12.03847 11.63122 12.60933 14.96282 13.43717 17.34477 13.22549 11.39108 15.38017 21.18829 20.44745 18.97216 14.95823 18.33061 20.47894 
16.31947 13.80049 16.0059 16.91646 12.03847 11.63122 12.60933 14.96282 13.43717 17.34477 13.22549 11.39087 15.3799 21.18829 20.44751 18.97279 14.95889 18.33056 20.47894 
16.3195 13.80049 16.0059 16.91646 12.03847 11.63122 12.60933 14.96282 13.43717 17.34477 13.22549 11.38898 15.3793 21.18829 20.44848 18.97265 14.95893 18.33042 20.48079 
16.31981 13.80049 16.0059 16.91646 12.03847 11.63122 12.60933 14.96282 13.43717 17.34477 13.22549 11.38697 15.37945 21.1882 20.44825 18.97261 14.95852 18.33019 20.48123 
16.32043 13.80049 16.0059 16.91646 12.03847 11.63122 12.60933 14.96282 13.43717 17.34477 13.22549 11.38702 15.37945 21.18814 20.44825 18.97261 14.95853 18.3301 20.48123 
16.32047 13.80049 16.0059 16.91646 12.03847 11.63122 12.60933 14.96282 13.43717 17.34477 13.22549 11.38703 15.37867 21.1882 20.44826 18.97263 14.9591 18.3301 20.48123 
16.32151 13.80049 16.0059 16.91646 12.03847 11.63122 12.60933 14.96282 13.43717 17.34477 13.22549 11.38708 15.37836 21.1882 20.44826 18.97354 14.96017 18.33007 20.48534 
16.32184 13.80049 16.0059 16.91646 12.03847 11.63122 12.60933 14.96282 13.43717 17.34477 13.22549 11.38668 15.38711 21.18821 20.44813 18.97354 14.95993 18.33008 20.48534 
16.3251 13.80049 16.0059 16.91646 12.03847 11.63122 12.60933 14.96282 13.43717 17.34477 13.22549 11.38648 15.38699 21.18821 20.44817 19.06056 14.9633 18.33008 20.48534 
16.32521 13.80049 16.0059 16.91646 12.03847 11.63122 12.60933 14.96282 13.43717 17.34477 13.22549 11.38622 15.38699 21.1905 20.45035 19.06058 14.96319 18.41656 20.49079 
16.32507 13.80049 16.0059 16.91646 12.03847 11.63122 12.60933 14.96282 13.43717 17.34477 13.22549 11.38528 15.39181 21.19094 20.44995 19.06061 14.96323 18.42257 20.49079 
16.32987 13.80049 16.0059 16.91646 12.03847 11.63122 12.60933 14.96282 13.43717 17.34477 13.22549 11.38477 15.3935 21.19094 20.44976 19.06027 14.97173 18.42459 20.49151 
16.41501 13.80049 16.0059 16.91646 12.03847 11.63122 12.60933 14.96282 13.43717 17.34477 13.22549 11.38416 15.39247 21.19097 20.44965 19.06025 14.97169 18.42459 20.49151 
16.41502 13.80049 16.0059 16.91646 12.03847 11.63122 12.60933 14.96282 13.43717 17.34477 13.22549 11.38405 15.392 21.19097 20.44965 19.05991 14.97133 18.42636 20.49151 
16.41537 13.80049 16.0059 16.91646 12.03847 11.63122 12.60933 14.96282 13.43717 17.34477 13.22549 11.37966 15.39206 21.19097 20.44966 19.06037 14.97119 18.42694 20.51852 
16.4155 13.80049 16.0059 16.91646 12.03847 11.63122 12.60933 14.96282 13.43717 17.34477 13.22549 11.3795 15.39165 21.19097 20.44966 19.06037 14.97129 18.42709 20.51852 
16.41522 13.80049 16.0059 16.91646 12.03847 11.63122 12.60933 14.96282 13.43717 17.34477 13.22549 11.37945 15.3923 21.26873 20.44986 19.06213 14.97129 18.42724 20.52489 
16.41522 13.80049 16.0059 16.91646 12.03847 11.63122 12.60933 14.96282 13.43717 17.34477 13.22549 11.37937 15.39222 21.26873 20.44972 19.06201 14.97143 18.42732 20.52489 
16.41524 13.80049 16.0059 16.91646 12.03847 11.63122 12.60933 14.96282 13.43717 17.34477 13.22549 11.37932 15.39201 21.26873 20.44964 19.06201 14.97152 18.42695 20.59936 
16.41522 13.80049 16.0059 16.91646 12.03847 11.63122 12.60933 14.96282 13.43717 17.34477 13.22549 11.37917 15.39156 21.27246 20.45648 19.06201 14.9725 18.42693 20.59936 
16.41515 13.80049 16.0059 16.91646 12.03847 11.63122 12.60933 14.96282 13.43717 17.34477 13.22549 11.37915 15.39136 21.27246 20.45632 19.06201 14.9725 18.42712 20.59898 
16.4158 13.80049 16.0059 16.91646 12.03847 11.63122 12.60933 14.96282 13.43717 17.34477 13.22549 11.37774 15.39098 21.2746 20.45632 19.06191 14.974 18.42726 20.599 
16.4158 13.80049 16.0059 16.91646 12.03847 11.63122 12.60933 14.96282 13.43717 17.34477 13.22549 11.37743 15.39079 21.2746 20.45665 19.06233 14.97414 18.42723 20.599 
16.41577 13.80049 16.0059 16.91646 12.03847 11.63122 12.60933 14.96282 13.43717 17.34477 13.22549 11.37737 15.39104 21.2746 20.54387 19.06337 14.97397 18.42668 20.599 
16.41564 13.80049 16.0059 16.91646 12.03847 11.63122 12.60933 14.96282 13.43717 17.34477 13.22549 11.37277 15.3922 21.27454 20.54387 19.06308 15.05295 18.42668 20.59921 
16.41545 13.80049 16.0059 16.91646 12.03847 11.63122 12.60933 14.96282 13.43717 17.34477 13.22549 11.36952 15.46992 21.2746 20.54387 19.06308 15.05295 18.4267 20.60033 
16.41547 13.80049 16.0059 16.91646 12.03847 11.63122 12.60933 14.96282 13.43717 17.34477 13.22549 11.36903 15.46987 21.27462 20.54828 19.06279 15.05296 18.4267 20.60489 
16.41518 13.80049 16.0059 16.91646 12.03847 11.63122 12.60933 14.96282 13.43717 17.34477 13.22549 11.36881 15.46983 21.27462 20.54828 19.06268 15.05296 18.42671 20.60489 
16.41518 13.80049 16.0059 16.91646 12.03847 11.63122 12.60933 14.96282 13.43717 17.34477 13.22549 11.3688 15.46977 21.28158 20.54869 19.06248 15.05239 18.42657 20.60489 
16.41518 13.80049 16.0059 16.91646 12.03847 11.63122 12.60933 14.96282 13.43717 17.34477 13.22549 11.36863 15.46955 21.28164 20.54881 19.0676 15.05175 18.42645 20.60489 
16.41503 13.80049 16.0059 16.91646 12.03847 11.63122 12.60933 14.96282 13.43717 17.34477 13.22549 11.36867 15.46925 21.28146 20.54877 19.06848 15.05175 18.42596 20.60473 
16.41495 13.80049 16.0059 16.91646 12.03847 11.63122 12.60933 14.96282 13.43717 17.34477 13.22549 11.36867 15.47212 21.28536 20.54877 19.0686 15.05111 18.4259 20.60473 
16.41489 13.80049 16.0059 16.91646 12.03847 11.63122 12.60933 14.96282 13.43717 17.34477 13.22549 11.36861 15.47309 21.28536 20.54877 19.06866 15.05113 18.426 20.60473 
16.4144 13.80049 16.0059 16.91646 12.03847 11.63122 12.60933 14.96282 13.43717 17.34477 13.22549 11.36861 15.47299 21.28536 20.54909 19.06885 15.05113 18.426 20.60473 
16.4144 13.80049 16.0059 16.91646 12.03847 11.63122 12.60933 14.96282 13.43717 17.34477 13.22549 11.36867 15.47281 21.28536 20.54897 19.06885 15.05114 18.426 20.60473 
16.41417 13.80049 16.0059 16.91646 12.03847 11.63122 12.60933 14.96282 13.43717 17.34477 13.22549 11.3685 15.47251 21.28536 20.54898 19.06885 15.0509 18.51272 20.61077 
16.41418 13.80049 16.0059 16.91646 12.03847 11.63122 12.60933 14.96282 13.43717 17.34477 13.22549 11.36637 15.47247 21.2864 20.54905 19.15575 15.05093 18.51269 20.61237 
16.41431 13.80049 16.0059 16.91646 12.03847 11.63122 12.60933 14.96282 13.43717 17.34477 13.22549 11.36616 15.48125 21.2864 20.54905 19.15556 15.05083 18.51882 20.61422 
16.41431 13.80049 16.0059 16.91646 12.03847 11.63122 12.60933 14.96282 13.43717 17.34477 13.22549 11.36077 15.48112 21.2864 20.55048 19.15565 15.05083 18.51882 20.61574 
16.50455 13.80049 16.0059 16.91646 12.03847 11.63122 12.60933 14.96282 13.43717 17.34477 13.22549 11.35694 15.4799 21.2864 20.55044 19.15647 15.05074 18.51883 20.61574 
16.50455 13.80049 16.0059 16.91646 12.03847 11.63122 12.60933 14.96282 13.43717 17.34477 13.22549 11.35682 15.48075 21.28626 20.55049 19.15655 15.05057 18.51876 20.61577 
16.50678 13.80049 16.0059 16.91646 12.03847 11.63122 12.60933 14.96282 13.43717 17.34477 13.22549 11.35577 15.48043 21.28626 20.55049 19.15619 15.06409 18.51876 20.62067 
16.50871 13.80049 16.0059 16.91646 12.03847 11.63122 12.60933 14.96282 13.43717 17.34477 13.22549 11.3556 15.48031 21.28579 20.5524 19.15619 15.06414 18.52412 20.62067 
16.50871 13.80049 16.0059 16.91646 12.03847 11.63122 12.60933 14.96282 13.43717 17.34477 13.22549 11.35549 15.47997 21.28792 20.55235 19.15675 15.06398 18.52412 20.69514 
16.50978 13.80049 16.0059 16.91646 12.03847 11.63122 12.60933 14.96282 13.43717 17.34477 13.22549 11.3528 15.47977 21.36565 20.55236 19.15675 15.06346 18.52545 20.69514 
16.51038 13.80049 16.0059 16.91646 12.03847 11.63122 12.60933 14.96282 13.43717 17.34477 13.22549 11.35257 15.48 21.36565 20.55242 19.15675 15.0633 18.52534 20.70151 
16.51074 13.80049 16.0059 16.91646 12.03847 11.63122 12.60933 14.96282 13.43717 17.34477 13.22549 11.35259 15.48272 21.36565 20.55243 19.15847 15.06297 18.5263 20.70112 
16.5113 13.80049 16.0059 16.91646 12.03847 11.63122 12.60933 14.96282 13.43717 17.34477 13.22549 11.3524 15.48428 21.36565 20.55243 19.15825 15.0628 18.52633 20.70112 
16.51167 13.80049 16.0059 16.91646 12.03847 11.63122 12.60933 14.96282 13.43717 17.34477 13.22549 11.35232 15.48396 21.36565 20.55243 19.15811 15.06249 18.5268 20.70112 
16.51163 13.80049 16.0059 16.91646 12.03847 11.63122 12.60933 14.96282 13.43717 17.34477 13.22549 11.35224 15.48358 21.36565 20.55239 19.15811 15.06228 18.52672 20.70112 
16.51167 13.80049 16.0059 16.91646 12.03847 11.63122 12.60933 14.96282 13.43717 17.34477 13.22549 11.3522 15.48357 21.36565 20.55915 19.15828 15.06219 18.52672 20.70112 
16.51202 13.80049 16.0059 16.91646 12.03847 11.63122 12.60933 14.96282 13.43717 17.34477 13.22549 11.35219 15.48409 21.36565 20.55905 19.15828 15.06211 18.5264 20.70112 
16.51193 13.80049 16.0059 16.91646 12.03847 11.63122 12.60933 14.96282 13.43717 17.34477 13.22549 11.35212 15.48416 21.36565 20.56094 19.15891 15.06212 18.5264 20.70112 
16.51204 13.80049 16.0059 16.91646 12.03847 11.63122 12.60933 14.96282 13.43717 17.34477 13.22549 11.35214 15.48423 21.36565 20.64804 19.15891 15.06207 18.52615 20.70112 
16.51205 13.80049 16.0059 16.91646 12.03847 11.63122 12.60933 14.96282 13.43717 17.34477 13.22549 11.35013 15.56198 21.36565 20.64804 19.15893 15.06218 18.52615 20.70112 
16.51205 13.80049 16.0059 16.91646 12.03847 11.63122 12.60933 14.96282 13.43717 17.34477 13.22549 11.35012 15.56204 21.36565 20.64804 19.15893 15.06219 18.52615 20.70112 
16.51164 13.80049 16.0059 16.91646 12.03847 11.63122 12.60933 14.96282 13.43717 17.34477 13.22549 11.35002 15.56192 21.36565 20.64816 19.15893 15.06218 18.52615 20.70112 
