# Supplementary material for: Geometric alignment of aminoacyl-tRNA relative to catalytic centers of the ribosome underpins accurate mRNA decoding
Source: Nat Commun. 2023 Sep 11;14:5582. doi: 10.1038/s41467-023-40404-9 (PMC10495418; doi:10.1038/s41467-023-40404-9)
Supplement: Supplementary file 7 — Source Data [file 41467_2023_40404_MOESM7_ESM.zip › Girodat_Nat_Comm_data/Supplemental Fig 1/GOC1-GOC4-sigma.dat]

0 0 0 0 0 0 0 0 0 0 0 0 0 0 0 0 0 0 0
1.036059 1.033154 0.398476 0.7266027 0.4222574 1.036543 1.03594 1.727167 1.041379 0.4061392 1.033957 1.036339 0.6904994 0.3798348 1.043048 0.7844959 1.300642 1.033015 1.039748
1.713272 1.707436 0.7920469 2.675844 0.7231303 1.036334 1.715526 1.7113 2.236836 0.7981282 2.687451 1.029775 2.00725 0.8023216 1.709881 1.717749 2.701841 1.032128 1.031143
2.220946 1.689196 0.8237091 2.065603 1.719226 1.689227 2.221985 2.211326 3.036495 1.693299 3.040842 2.21451 1.994643 1.280624 2.66727 1.721117 2.680013 1.691884 2.207384
3.01439 2.19065 1.686923 3.175321 1.715507 2.189636 3.335495 2.633488 3.011608 1.682079 4.132873 2.642021 2.243107 2.034248 3.624432 2.917826 2.912673 2.19718 2.188276
3.315619 2.97948 1.682076 3.36031 1.995091 2.608876 3.61014 2.610219 3.85805 2.020819 4.331609 2.617639 2.466227 1.676783 4.099176 3.354174 4.183053 2.170984 2.610332
3.842085 3.270879 1.670001 3.341896 2.840883 2.579097 3.592075 2.159558 3.295646 2.01846 4.854058 3.281056 2.671507 1.685964 4.296415 3.715027 4.01758 2.584633 2.947503
4.480517 3.253145 1.661927 3.332932 3.334033 2.551375 3.288617 2.937273 4.454145 2.570672 5.142415 3.553528 3.023182 2.0063 4.477506 3.712321 4.752687 2.564742 3.237413
4.471568 3.761933 1.661072 3.326018 3.462756 2.889078 3.811492 3.527169 4.438192 2.548192 5.401476 4.245265 3.014902 2.003057 4.459874 3.86207 3.983324 3.494017 2.907647
4.803798 3.994045 1.974833 3.499839 3.603775 2.865423 4.042721 3.519364 4.426111 2.533726 5.382385 4.239121 3.315403 2.558832 4.620754 4.005397 4.259298 3.968874 3.196287
5.093746 4.198882 2.524738 4.117816 3.594799 2.841473 4.237747 4.198638 4.588052 2.52881 5.725657 4.765503 3.452142 2.542741 5.073646 4.410968 4.49759 3.178725 3.707874
5.085996 4.361942 2.523112 4.860224 4.052735 3.424295 4.936125 3.968915 4.898143 2.750136 5.932988 5.903717 3.714337 2.759951 5.064516 4.96577 4.486532 3.162335 4.344436
5.470736 4.337718 2.51721 4.940137 4.047809 3.38765 5.064595 3.710031 4.734899 2.747687 6.022102 5.788911 3.945129 2.979048 4.910923 4.953441 4.592997 3.666463 4.67398
5.467777 4.493633 2.968399 5.308719 4.041459 3.358664 5.990328 3.690627 4.714048 3.160969 6.284133 6.942007 3.941245 2.958227 5.189384 5.221547 4.5823 3.654894 5.223097
5.571034 4.471333 2.960546 5.62375 4.039412 3.34177 5.661739 3.913149 4.856131 3.138181 6.364789 7.28286 3.936093 3.482661 5.653655 5.20898 4.895573 3.632789 5.974248
5.896755 4.453624 2.954363 5.295813 4.706569 3.312266 5.654157 3.901568 4.843266 3.119171 6.363371 7.678181 4.138966 3.12887 6.05858 4.814453 5.164871 3.61283 5.963295
6.071657 4.43462 3.146222 5.291536 4.693125 3.28683 5.864507 4.099058 4.831169 3.104426 6.35721 8.051147 4.13905 3.114133 6.30907 5.100246 5.327757 4.043717 5.951312
6.22683 4.735113 3.302392 5.763541 4.928472 3.268245 6.386079 4.27392 4.823687 3.083606 6.508946 8.443573 4.236107 3.094727 6.38269 5.360779 5.319279 4.214007 5.944981
6.212144 4.864007 3.315147 6.104192 5.023278 3.242693 7.062016 4.268077 4.819044 3.069748 6.683353 8.942075 4.413357 3.079431 6.375266 5.674741 5.314647 4.186842 6.036086
6.289565 4.844438 3.314757 6.588134 5.083438 3.219012 7.34773 4.741321 5.10369 3.054602 6.880063 9.136351 4.574485 3.060833 6.371769 5.561879 5.390531 4.15816 6.203238
6.282447 4.826065 3.468025 7.05764 5.06725 3.182721 7.728925 4.863774 5.210476 3.038718 6.94313 9.419638 4.804883 3.377191 6.696654 5.972256 5.386252 4.127476 6.534985
6.433496 4.974578 4.293872 7.353706 5.736966 3.157548 8.016767 4.84645 5.442901 3.340626 7.089649 9.429087 4.875502 3.365734 6.890229 6.157816 5.460117 4.605673 6.530979
6.505397 5.082589 4.254108 7.836073 6.216104 3.147019 8.115505 4.831408 5.752355 4.094745 7.275255 9.717674 4.571193 3.365635 6.874872 6.05578 5.532301 4.600143 7.0678
6.696548 5.066187 4.221516 8.03039 6.694561 3.605933 8.492399 4.814607 5.934914 3.970925 7.26029 9.912593 4.569806 3.360357 6.861538 6.052086 5.52192 4.582658 7.160873
6.688865 5.059531 4.199248 8.117955 6.865582 3.961866 8.796953 4.804521 6.02114 4.176493 7.353221 10.20354 4.649479 3.35805 7.003076 6.239358 5.516137 4.583099 7.152858
6.687358 5.038214 4.163435 8.408632 6.854208 3.948342 8.891141 4.779317 6.177825 4.140944 7.443087 10.2999 4.862381 3.355138 7.19607 6.907253 5.503587 4.600425 7.729517
6.751779 5.032903 4.282145 8.220573 6.845073 4.091208 9.082835 4.771203 6.17395 4.114884 7.730648 10.58354 4.850781 3.345402 7.391032 7.098263 5.490336 5.087932 8.310111
6.931382 5.025328 4.736785 8.316005 6.839578 4.25444 9.275334 4.764963 6.165376 4.092641 7.706976 10.69691 4.945227 3.487512 7.386069 7.282368 5.485506 5.413164 8.692717
7.532269 5.004988 4.706603 8.506633 6.83488 4.419499 9.362002 4.882082 6.15896 4.086674 7.599051 10.88412 4.940349 3.471514 7.378024 7.472687 5.644045 6.021474 9.083605
7.425824 4.998744 4.668584 8.699998 6.83221 4.39452 9.468209 4.991486 6.155566 4.082146 7.58572 10.9857 5.358173 3.439366 7.372086 7.767882 5.884059 5.999142 9.380989
7.708991 5.110534 4.638614 8.893745 6.827935 4.377074 9.554311 5.08404 6.152292 4.394647 7.582548 11.17962 5.870047 3.419029 7.464451 8.054279 5.980405 5.973507 9.756106
7.997696 5.103463 4.753219 9.082453 6.826146 4.496312 9.65172 5.056556 7.250685 4.384727 7.583289 11.27803 5.838307 3.396843 7.457607 8.2516 5.971502 6.142525 9.94523
8.174802 5.315811 4.717486 9.172077 6.824942 4.471429 9.94195 5.022023 7.26207 4.370614 7.66866 11.37324 5.811238 3.38391 7.640212 8.438651 5.964906 6.129522 10.13185
8.164463 5.303742 4.68669 9.273905 7.218459 4.439258 10.03735 5.00679 7.560558 4.354489 7.661921 11.48084 5.790158 4.078137 7.637143 8.729563 5.962193 6.121428 10.33256
8.151722 5.278587 4.671199 9.364992 7.313521 4.435808 10.13482 5.000192 7.753164 4.344506 7.849815 11.57334 5.995746 3.864974 7.633696 8.824743 6.264643 6.116457 10.52684
8.35376 5.260332 4.641377 9.556887 7.408437 4.430476 10.22647 4.996293 8.121585 4.31906 7.934236 11.67794 6.769772 3.849683 7.631106 9.015639 6.676047 6.354973 10.72767
8.978709 5.237776 4.62561 9.659511 7.599113 4.403209 10.3245 4.994947 8.207815 4.313878 7.931541 11.76763 6.575927 4.196573 7.725127 9.200425 6.969888 6.82182 10.81197
9.258501 5.233137 4.602516 9.755345 7.688566 4.36316 10.4112 5.203618 8.194387 4.312027 7.83698 11.86367 6.959878 4.165295 7.817785 9.303371 7.39145 7.198037 11.01722
9.248099 5.228159 4.572679 9.950076 7.883929 4.826797 10.50651 5.202424 8.189034 4.438666 8.343266 11.95766 7.1567 4.15162 8.005851 9.495635 7.663013 7.377162 11.11346
9.242479 5.222741 4.704028 10.04601 7.887659 4.795797 10.61136 5.308604 8.180158 4.659121 8.616255 12.05494 7.143665 4.124858 8.00361 9.599386 7.648525 7.467916 11.23132
9.238531 5.686351 4.526476 10.14644 8.071679 4.444209 10.7075 5.579252 8.174647 4.816383 8.593064 12.06376 7.133239 4.095024 8.09858 9.784879 7.641121 7.75594 11.42453
9.235135 5.674764 4.60044 10.14569 8.357859 4.429592 10.71459 5.543462 8.170586 4.971116 8.816108 12.15216 7.307954 4.407029 8.185922 9.878016 7.539369 8.023069 11.6171
9.231415 5.666508 4.590274 10.24193 8.452312 4.396791 10.80248 5.506636 8.167922 5.079607 9.013244 12.24686 7.303121 4.229786 8.183237 9.976084 7.533215 8.124125 11.80495
9.229397 5.664028 4.589294 10.33405 8.541725 4.371577 10.902 5.482171 8.167116 5.838452 9.2832 12.2597 7.299176 4.59106 8.277037 9.973609 7.530095 8.198779 11.89745
9.225274 5.970023 4.666971 10.34854 8.54615 4.35668 10.99526 5.476025 8.347001 6.020152 9.406766 12.34707 7.295501 4.557544 8.275426 10.07253 7.528393 8.312712 11.90165
9.321286 5.96537 5.250165 10.44127 8.643223 4.349891 11.09485 5.468023 8.352197 7.124146 9.716758 12.44526 7.114078 4.486644 8.272917 10.16882 7.622336 8.464656 11.99411
9.610363 6.030635 5.443444 10.53838 8.733768 4.328574 11.19061 5.782233 8.646326 8.168015 9.703151 12.54026 7.111469 4.693482 8.368064 10.26618 7.620385 8.571744 12.10543
9.804423 6.03051 5.710808 10.63203 8.835254 4.512191 11.1906 5.761265 8.835481 8.644616 9.694799 12.54218 7.110297 4.66791 8.375463 10.37594 7.822307 9.000546 12.19054
10.08977 6.197427 5.804982 10.63969 9.025762 4.495948 11.30422 5.732889 8.918967 9.118335 9.96332 12.63036 7.106027 4.652874 8.555511 10.46782 8.100896 8.989196 12.29
10.27818 6.197196 5.786868 10.72787 9.1215 4.485779 11.39763 5.721454 9.013159 9.501673 9.95904 12.6395 7.103539 4.643103 8.660728 10.56699 8.200989 8.982237 12.38634
10.37236 6.197894 5.889565 10.73319 9.217478 4.477665 11.39946 5.707417 9.205202 9.796255 9.951434 12.73709 7.101737 4.632744 8.660003 10.5694 8.39387 9.05531 12.48106
10.46741 6.194981 5.884782 10.82349 9.312519 4.473183 11.49099 5.703053 9.409757 10.18618 9.948576 12.86509 7.280415 4.61944 8.65667 10.66375 8.576344 9.291945 12.56855
10.66638 6.526166 5.890775 10.82946 9.218789 4.470058 11.49499 5.701923 9.686436 10.38251 9.945396 12.96003 7.380353 4.595935 8.669753 10.76005 8.767021 9.825158 12.57934
10.7623 6.533447 5.888487 10.92606 9.316399 4.582859 11.59044 5.698726 9.875786 10.65965 9.942919 12.96115 7.569567 4.782778 8.860633 10.94773 8.862374 10.25786 12.72562
10.95708 6.541942 6.061153 10.92563 9.411682 4.581486 11.6815 5.698195 9.972108 10.76626 9.940775 12.96052 7.658864 4.891569 8.855406 10.952 8.954734 10.26877 12.81085
11.05717 6.720027 6.507881 11.01597 9.412703 4.578362 11.69079 5.687772 10.06505 11.05002 9.93949 12.96466 7.76069 4.847077 8.940655 11.04211 9.1411 10.17095 12.9051
11.15301 6.817337 6.765535 11.02115 9.507449 4.773757 11.7768 5.754214 10.34027 11.2394 9.749532 13.05504 7.846238 4.807013 8.948967 11.13961 9.241883 10.25638 12.91467
11.35122 6.815319 6.946257 11.11806 9.616899 4.772106 11.77505 5.748255 10.44534 11.24708 9.747676 13.15707 7.940309 4.7786 8.947262 11.14871 9.336852 10.25346 13.0178
11.361 7.026391 7.346921 11.20606 9.711749 4.856512 11.78131 5.746925 10.53923 11.43804 9.84396 13.16237 8.03427 4.757216 9.039273 11.23595 9.526797 10.3674 13.12164
11.45833 7.142028 7.528279 11.20761 9.712921 4.852869 11.86989 5.733051 10.54631 11.56253 10.02563 13.25845 8.128427 4.739204 9.038979 11.33284 9.534432 10.36557 13.21706
11.55472 7.20284 7.624657 11.21601 9.804328 4.851236 11.87578 5.731013 10.72577 11.75896 10.13021 13.26982 8.222991 4.942391 9.037959 11.33096 9.714269 10.36428 13.2216
11.64926 7.195538 7.822749 11.30432 9.808356 4.843514 11.96629 5.728179 10.73288 11.85773 10.32179 13.36079 8.409457 4.925038 9.037316 11.33037 9.717165 10.36274 13.31122
11.74542 7.18685 7.985196 11.30354 9.8947 5.004882 11.96547 5.713617 10.82429 11.97109 10.41661 13.36839 8.50559 4.901866 9.037186 11.42652 9.813152 10.4552 13.3192
11.84165 7.178764 8.077614 11.30714 9.893949 5.078164 12.05689 5.697302 10.9245 12.06325 10.52159 13.45591 8.600108 4.899439 9.219566 11.51914 9.907093 10.74844 13.40883
11.93311 7.172698 8.260456 11.40077 9.990236 5.076061 12.05742 6.135989 11.01955 12.07206 10.61348 13.45869 8.790049 4.878668 9.217787 11.5207 10.00563 11.04929 13.40864
12.02652 7.191991 8.441479 11.40174 9.99521 5.057421 12.05982 6.217302 11.01996 12.25698 10.71067 13.46608 8.796629 4.860024 9.216774 11.60897 10.01754 11.33946 13.5064
12.02817 7.455163 8.613293 11.4961 10.08495 5.055057 12.15656 6.34777 11.13331 12.35209 10.89591 13.5523 8.884186 5.028422 9.312666 11.61756 10.19936 11.52845 13.50753
12.03347 7.558129 8.697086 11.49733 10.09198 5.054381 12.15618 6.192773 11.13122 12.45052 10.99596 13.55855 8.979839 5.172287 9.310054 11.71393 10.30459 11.70953 13.60344
12.12664 7.642604 8.812273 11.59117 10.1871 5.053533 12.16603 6.745016 11.22391 12.54453 11.09103 13.65043 9.071015 5.145001 9.405698 11.75287 10.30764 11.81611 13.60367
12.21954 7.616901 8.810594 11.59497 10.27488 5.047563 12.25196 6.71419 11.30893 12.5498 11.20276 13.65046 9.077271 5.126144 9.407897 11.83971 10.40274 12.00182 13.69373
12.31815 7.609407 8.901053 11.68876 10.27733 5.255889 12.2518 6.699431 11.31797 12.73039 11.29471 13.74754 9.082632 5.411076 9.50065 11.84042 10.40518 12.10238 13.79379
12.41051 7.605547 8.993488 11.68131 10.37347 5.241142 12.34872 6.509448 11.40413 12.82402 11.29871 13.7486 9.166931 5.382244 9.499705 11.93317 10.58572 12.29139 13.7994
12.50831 7.604053 9.090185 11.68986 10.4691 5.403566 12.44063 6.830229 11.41447 12.92679 11.39456 13.83424 9.179482 5.372591 9.593058 11.93481 10.59569 12.47693 13.89132
12.60003 7.597173 9.096061 11.78118 10.47221 5.36397 12.4446 6.817616 11.50705 12.93657 11.57756 13.84503 9.275083 5.364637 9.392649 12.03669 10.68825 12.51412 13.98019
12.60579 7.617397 9.197112 11.81726 10.56431 5.334007 12.44383 6.743657 11.59357 13.03364 11.67529 13.84525 9.360328 5.3452 9.39846 12.04119 10.77687 12.616 13.98706
12.60687 7.872902 9.282063 11.82538 10.5643 5.320378 12.52906 6.910889 11.59191 13.13125 11.6759 13.93689 9.360689 5.31656 9.478919 12.04242 10.77696 12.70441 13.98891
12.70301 7.876841 9.377669 11.91298 10.66027 5.30926 12.53882 7.301015 11.59249 13.21758 11.7719 13.94093 9.469075 5.308461 9.472609 12.14275 10.86912 12.82501 14.08329
12.74152 7.881603 9.471316 11.91299 10.661 5.293137 12.62431 7.133862 11.68715 13.22826 11.77933 14.03447 9.467778 5.295319 9.857263 12.15028 10.87186 12.93273 14.08975
12.82964 7.863251 9.469548 12.00774 10.66042 5.277816 12.62346 7.123498 11.68671 13.31994 11.87428 14.12564 9.562672 5.282634 9.863393 12.15297 10.96522 13.02307 14.09126
12.92624 7.851653 9.510087 12.01001 10.75459 5.275449 12.62921 7.104956 11.6948 13.41643 11.96069 14.13223 9.658814 5.257237 10.07443 12.23889 11.06122 13.20933 14.18629
12.92719 7.841113 9.588713 12.01598 10.75577 5.272693 12.632 7.095178 11.78095 13.50749 11.97124 14.23096 9.750508 5.232779 10.27467 12.24328 11.06244 13.22236 14.18644
13.03073 7.950591 9.602729 12.11144 10.84351 5.260441 12.72311 7.079241 11.78883 13.51324 12.07071 14.23147 9.751568 5.205998 11.12216 12.24744 11.07211 13.3086 14.27209
13.03644 8.201378 9.695222 12.11299 10.84862 5.363933 12.77687 7.05287 11.8731 13.61087 12.16858 14.23349 9.751461 5.181171 11.20503 12.333 11.15851 13.40483 14.28572
13.13217 8.321129 9.792304 12.20511 10.85208 5.767618 12.86229 7.040099 11.96818 13.69736 12.25449 14.32319 9.844712 5.160739 11.10408 12.3358 11.16059 13.49812 14.37071
13.22737 8.489898 10.00936 12.21433 10.93945 5.741527 12.86226 7.030201 11.97375 13.70975 12.25371 14.33012 9.933379 5.158907 11.19891 12.33873 11.25432 13.58913 14.38048
13.32151 8.684536 10.15532 12.21493 10.94354 5.723774 12.8679 7.022875 12.06643 13.79514 12.34898 14.33118 9.939772 5.351779 11.19255 12.4296 11.25427 13.59908 14.46668
13.32733 8.602726 10.70682 12.31016 10.94583 5.713786 12.95706 7.019649 12.06678 13.89321 12.43465 14.41863 10.02784 5.139144 11.18705 12.42923 11.25569 13.68952 14.66819
13.41855 8.721841 10.91569 12.31337 11.03315 5.708387 12.95838 7.016808 12.06669 13.89826 12.44049 14.42697 10.03356 5.413757 11.294 12.441 11.35051 13.78052 14.66836
13.41906 8.961647 11.57966 12.31832 11.08213 5.69864 13.06182 7.01231 12.06865 13.98934 12.44439 14.4292 10.12022 5.399702 11.28942 12.5266 11.35077 13.87558 14.75653
13.51642 9.035972 11.69852 12.4053 11.16848 5.693089 13.06336 7.010858 12.16192 13.98934 12.53973 14.51523 10.12861 5.411309 11.28683 12.52918 11.44588 13.8908 14.76334
13.51664 9.027116 11.70396 12.40961 11.17027 5.691026 13.0647 7.000503 12.16143 13.98934 12.63048 14.52161 10.21341 5.39607 11.28399 12.52969 11.44764 13.98408 14.76668
13.51742 9.022428 11.7024 12.41491 11.26519 5.78909 13.15612 6.98094 12.16251 13.98934 12.63674 14.52488 10.21454 5.371914 11.27933 12.62718 11.53291 13.98629 14.85327
13.5177 9.003468 11.7024 12.50174 11.26586 5.787674 13.16603 6.99876 12.25696 13.98934 12.63674 14.52443 10.224 5.359301 11.27875 12.62728 11.54181 14.08262 14.85582
13.61498 9.001269 11.7024 12.50286 11.26613 5.883869 13.16673 7.519293 12.25644 13.98934 12.63674 14.61255 10.31273 5.349128 11.27615 12.62685 11.62853 14.16978 14.8626
13.71079 9.001269 11.7024 12.59912 11.3663 5.88356 13.16673 7.153203 12.35064 13.98934 12.63674 14.61817 10.31356 5.341913 11.27541 12.71248 11.66895 14.17886 14.94958
13.7138 9.001269 11.7024 12.59826 11.36929 5.883641 13.16673 7.14846 12.35064 13.98934 12.63674 14.62218 10.40561 5.336201 11.27199 12.72063 11.76242 14.36524 14.96006
13.80749 9.001269 11.7024 12.59914 11.46413 5.883641 13.16673 7.147273 12.35064 13.98934 12.63674 14.70953 10.40626 5.331843 11.27036 12.7252 11.762 14.37217 15.0432
13.80936 9.001269 11.7024 12.59915 11.4661 5.883641 13.16673 7.138662 12.35064 13.98934 12.63674 14.71076 10.40624 5.31459 11.26849 12.8165 11.76309 14.46081 15.04601
13.90154 9.001269 11.7024 12.69588 11.47008 5.883641 13.16673 7.138615 12.35064 13.98934 12.63674 14.71576 10.41038 5.313719 11.26751 12.81994 11.7689 14.46965 15.06179
13.9009 9.001269 11.7024 12.78939 11.47008 5.883641 13.16673 7.138615 12.35064 13.98934 12.63674 14.71563 10.50266 5.308105 11.26602 12.9062 11.8576 14.55934 15.1454
13.90419 9.001269 11.7024 12.79242 11.47008 5.883641 13.16673 7.138615 12.35064 13.98934 12.63674 14.80556 10.50353 5.302826 11.26346 12.91258 11.8641 14.566 15.1473
13.99824 9.001269 11.7024 12.79288 11.47008 5.883641 13.16673 7.138615 12.35064 13.98934 12.63674 14.81367 10.59841 5.302511 11.26256 12.91278 11.86409 14.65344 15.14943
13.9981 9.001269 11.7024 12.88144 11.47008 5.883641 13.16673 7.138615 12.35064 13.98934 12.63674 14.90029 10.59809 5.302017 11.26184 12.91241 11.96511 14.66548 15.15666
14.0874 9.001269 11.7024 12.88664 11.47008 5.883641 13.16673 7.138615 12.35064 13.98934 12.63674 14.90394 10.69015 5.301854 11.26132 12.91493 11.96676 14.75287 15.24193
14.09721 9.001269 11.7024 12.88836 11.47008 5.883641 13.16673 7.138615 12.35064 13.98934 12.63674 14.90446 10.69229 5.302185 11.2634 13.00164 11.97323 14.84661 15.24262
14.0993 9.001269 11.7024 12.88932 11.47008 5.883641 13.16673 7.138615 12.35064 13.98934 12.63674 14.91111 10.69376 5.303129 11.35901 13.00729 12.06313 14.84898 15.24599
14.18625 9.001269 11.7024 12.89006 11.47008 5.883641 13.16673 7.138615 12.35064 13.98934 12.63674 14.99887 10.77782 5.30247 11.45812 13.0075 12.0764 14.86322 15.25404
14.19561 9.001269 11.7024 12.98275 11.47008 5.883641 13.16673 7.138615 12.35064 13.98934 12.63674 15.00094 10.78705 5.302639 11.55046 13.00809 12.16274 14.94967 15.36462
14.19506 9.001269 11.7024 12.98335 11.47008 5.883641 13.16673 7.138615 12.35064 13.98934 12.63674 15.00777 10.787 5.301789 11.55258 13.10282 12.16303 14.95123 15.36884
14.29175 9.001269 11.7024 12.98566 11.47008 5.883641 13.16673 7.138615 12.35064 13.98934 12.63674 15.0081 10.87326 5.300859 11.64735 13.10845 12.25656 14.95997 15.36993
14.29219 9.001269 11.7024 13.07416 11.47008 5.883641 13.16673 7.138615 12.35064 13.98934 12.63674 15.09506 10.91586 5.29525 11.7359 13.19733 12.25694 15.04649 15.46117
14.29281 9.001269 11.7024 13.0802 11.47008 5.883641 13.16673 7.138615 12.35064 13.98934 12.63674 15.09502 10.92461 5.294987 11.82778 13.19721 12.25757 15.07992 15.46342
14.29421 9.001269 11.7024 13.08136 11.47008 5.883641 13.16673 7.138615 12.35064 13.98934 12.63674 15.09588 11.00832 5.288471 11.92246 13.2027 12.35147 15.16462 15.46704
14.38016 9.001269 11.7024 13.08229 11.47008 5.883641 13.16673 7.138615 12.35064 13.98934 12.63674 15.09793 11.015 5.274837 11.92239 13.20373 12.35122 15.16849 15.47369
14.38993 9.001269 11.7024 13.16943 11.47008 5.883641 13.16673 7.138615 12.35064 13.98934 12.63674 15.19056 11.10378 5.273389 12.01809 13.29139 12.35095 15.17512 15.55705
14.47766 9.001269 11.7024 13.18406 11.47008 5.883641 13.16673 7.138615 12.35064 13.98934 12.63674 15.19035 11.10507 5.272763 12.11731 13.30076 12.35421 15.26357 15.56033
14.48336 9.001269 11.7024 13.18415 11.47008 5.883641 13.16673 7.138615 12.35064 13.98934 12.63674 15.19252 11.11026 5.264193 12.21295 13.30143 12.44748 15.2689 15.56318
14.57292 9.001269 11.7024 13.18415 11.47008 5.883641 13.16673 7.138615 12.35064 13.98934 12.63674 15.19251 11.20371 5.337384 12.21387 13.30355 12.44775 15.35549 15.57097
14.57451 9.001269 11.7024 13.18415 11.47008 5.883641 13.16673 7.138615 12.35064 13.98934 12.63674 15.20521 11.2062 5.338356 12.30886 13.38859 12.53991 15.35694 15.65428
14.5802 9.001269 11.7024 13.18415 11.47008 5.883641 13.16673 7.138615 12.35064 13.98934 12.63674 15.2048 11.20816 5.339031 12.40081 13.3883 12.54552 15.3683 15.65554
14.66978 9.001269 11.7024 13.18415 11.47008 5.883641 13.16673 7.138615 12.35064 13.98934 12.63674 15.2908 11.20818 5.340334 12.40032 13.39677 12.54599 15.45605 15.65889
14.67784 9.001269 11.7024 13.18415 11.47008 5.883641 13.16673 7.138615 12.35064 13.98934 12.63674 15.29248 11.30015 5.341373 12.40513 13.39562 12.63749 15.45872 15.66026
14.67598 9.001269 11.7024 13.18415 11.47008 5.883641 13.16673 7.138615 12.35064 13.98934 12.63674 15.29335 11.40409 5.342792 12.50001 13.39648 12.64073 15.46544 15.66922
14.6759 9.001269 11.7024 13.18415 11.47008 5.883641 13.16673 7.138615 12.35064 13.98934 12.63674 15.29931 11.40785 5.640934 12.49946 13.48292 12.64014 15.54888 15.75282
14.67591 9.001269 11.7024 13.18415 11.47008 5.883641 13.16673 7.138615 12.35064 13.98934 12.63674 15.30122 11.49714 5.644373 12.62349 13.48376 12.64217 15.55145 15.7528
14.76516 9.001269 11.7024 13.18415 11.47008 5.883641 13.16673 7.138615 12.35064 13.98934 12.63674 15.38765 11.41435 5.645047 12.63159 13.49184 12.64326 15.64751 15.75529
14.76785 9.001269 11.7024 13.18415 11.47008 5.883641 13.16673 7.138615 12.35064 13.98934 12.63674 15.38732 11.4989 5.645957 12.71691 13.57722 12.7344 15.6478 15.85117
14.7724 9.001269 11.7024 13.18415 11.47008 5.883641 13.16673 7.138615 12.35064 13.98934 12.63674 15.38771 11.50378 5.645393 12.71613 13.57942 12.73764 15.73123 15.8512
14.77346 9.001269 11.7024 13.18415 11.47008 5.883641 13.16673 7.138615 12.35064 13.98934 12.63674 15.3952 11.59399 5.636409 12.80957 13.58407 12.82438 15.74694 15.8512
14.86097 9.001269 11.7024 13.18415 11.47008 5.883641 13.16673 7.138615 12.35064 13.98934 12.63674 15.39663 11.59387 5.635016 12.8128 13.58831 12.83004 15.74718 15.85088
14.86297 9.001269 11.7024 13.18415 11.47008 5.883641 13.16673 7.138615 12.35064 13.98934 12.63674 15.50475 11.59358 5.635897 12.91471 13.67314 12.83067 15.83492 15.93351
14.86965 9.001269 11.7024 13.18415 11.47008 5.883641 13.16673 7.138615 12.35064 13.98934 12.63674 15.50427 11.5953 5.623957 12.92314 13.67309 12.83345 15.84912 15.94782
14.87039 9.001269 11.7024 13.18415 11.47008 5.883641 13.16673 7.138615 12.35064 13.98934 12.63674 15.5044 11.59573 5.608125 13.01011 13.68221 12.92012 15.85177 15.94941
14.95743 9.001269 11.7024 13.18415 11.47008 5.883641 13.16673 7.138615 12.35064 13.98934 12.63674 15.50765 11.68796 5.683147 13.01904 13.68237 12.92608 15.94074 15.94884
14.96091 9.001269 11.7024 13.18415 11.47008 5.883641 13.16673 7.138615 12.35064 13.98934 12.63674 15.51386 11.68804 5.902466 13.02389 13.76741 12.92658 15.94374 15.94882
14.96662 9.001269 11.7024 13.18415 11.47008 5.883641 13.16673 7.138615 12.35064 13.98934 12.63674 15.60146 11.68837 5.820441 13.1137 13.77113 12.92793 15.94563 16.03186
15.05301 9.001269 11.7024 13.18415 11.47008 5.883641 13.16673 7.138615 12.35064 13.98934 12.63674 15.60141 11.7785 5.786819 13.11551 13.77803 13.0223 15.94986 16.05058
15.05397 9.001269 11.7024 13.18415 11.47008 5.883641 13.16673 7.138615 12.35064 13.98934 12.63674 15.60402 11.7841 5.773172 13.2056 13.77917 13.02676 16.0399 16.05443
15.05474 9.001269 11.7024 13.18415 11.47008 5.883641 13.16673 7.138615 12.35064 13.98934 12.63674 15.60937 11.78425 5.84842 13.20679 13.866 13.11491 16.04546 16.0555
15.05481 9.001269 11.7024 13.18415 11.47008 5.883641 13.16673 7.138615 12.35064 13.98934 12.63674 15.6964 11.78439 5.856374 13.21196 13.86804 13.11478 16.04591 16.0561
15.06641 9.001269 11.7024 13.18415 11.47008 5.883641 13.16673 7.138615 12.35064 13.98934 12.63674 15.69759 11.8794 6.09975 13.3022 13.87047 13.1201 16.1311 16.05646
15.1521 9.001269 11.7024 13.18415 11.47008 5.883641 13.16673 7.138615 12.35064 13.98934 12.63674 15.699 11.8811 6.090089 13.3024 13.87714 13.1208 16.13677 16.14603
15.15356 9.001269 11.7024 13.18415 11.47008 5.883641 13.16673 7.138615 12.35064 13.98934 12.63674 15.70148 11.96671 6.087049 13.30227 13.87662 13.12097 16.14564 16.1495
15.15344 9.001269 11.7024 13.18415 11.47008 5.883641 13.16673 7.138615 12.35064 13.98934 12.63674 15.70143 11.97209 6.085645 13.39888 13.96453 13.20841 16.22988 16.153
15.15832 9.001269 11.7024 13.18415 11.47008 5.883641 13.16673 7.138615 12.35064 13.98934 12.63674 15.7945 11.97558 6.082153 13.39966 13.96673 13.21754 16.2375 16.15403
15.24709 9.001269 11.7024 13.18415 11.47008 5.883641 13.16673 7.138615 12.35064 13.98934 12.63674 15.79482 11.97567 6.080906 13.40022 13.97367 13.22002 16.23973 16.23709
15.24718 9.001269 11.7024 13.18415 11.47008 5.883641 13.16673 7.138615 12.35064 13.98934 12.63674 15.79701 12.0601 6.078703 13.49687 14.05848 13.3048 16.24412 16.24351
15.24935 9.001269 11.7024 13.18415 11.47008 5.883641 13.16673 7.138615 12.35064 13.98934 12.63674 15.79763 12.06565 6.056273 13.49741 14.05847 13.31095 16.33908 16.24344
15.24919 9.001269 11.7024 13.18415 11.47008 5.883641 13.16673 7.138615 12.35064 13.98934 12.63674 15.80019 12.06618 6.034817 13.588 14.0609 13.31274 16.3478 16.24869
15.25717 9.001269 11.7024 13.18415 11.47008 5.883641 13.16673 7.138615 12.35064 13.98934 12.63674 15.89142 12.16478 6.029377 13.59083 14.06074 13.31363 16.34867 16.33482
15.36446 9.001269 11.7024 13.18415 11.47008 5.883641 13.16673 7.138615 12.35064 13.98934 12.63674 15.8912 12.16589 6.021385 13.59274 14.06647 13.40048 16.35172 16.34146
15.36502 9.001269 11.7024 13.18415 11.47008 5.883641 13.16673 7.138615 12.35064 13.98934 12.63674 15.89093 12.25239 6.019439 13.59378 14.1679 13.40012 16.43527 16.3415
15.36836 9.001269 11.7024 13.18415 11.47008 5.883641 13.16673 7.138615 12.35064 13.98934 12.63674 15.89199 12.25947 6.019107 13.68465 14.17481 13.40001 16.443 16.34482
15.36848 9.001269 11.7024 13.18415 11.47008 5.883641 13.16673 7.138615 12.35064 13.98934 12.63674 15.90344 12.26103 6.012306 13.68899 14.17681 13.40077 16.44307 16.34817
15.46117 9.001269 11.7024 13.18415 11.47008 5.883641 13.16673 7.138615 12.35064 13.98934 12.63674 15.98906 12.26609 6.100095 13.77996 14.26222 13.40489 16.44564 16.34854
15.46262 9.001269 11.7024 13.18415 11.47008 5.883641 13.16673 7.138615 12.35064 13.98934 12.63674 15.98902 12.35272 6.094996 13.78057 14.2627 13.40573 16.53219 16.34848
15.46252 9.001269 11.7024 13.18415 11.47008 5.883641 13.16673 7.138615 12.35064 13.98934 12.63674 15.98909 12.35255 6.094788 13.78307 14.26356 13.40756 16.54335 16.43154
15.4652 9.001269 11.7024 13.18415 11.47008 5.883641 13.16673 7.138615 12.35064 13.98934 12.63674 15.98881 12.35948 6.095092 13.87624 14.26515 13.49278 16.54618 16.44055
15.47016 9.001269 11.7024 13.18415 11.47008 5.883641 13.16673 7.138615 12.35064 13.98934 12.63674 15.98822 12.35905 6.095458 13.87596 14.26505 13.49948 16.54798 16.44143
15.55632 9.001269 11.7024 13.18415 11.47008 5.883641 13.16673 7.138615 12.35064 13.98934 12.63674 16.07977 12.35933 6.096103 13.96451 14.2741 13.49982 16.63065 16.44147
15.55836 9.001269 11.7024 13.18415 11.47008 5.883641 13.16673 7.138615 12.35064 13.98934 12.63674 16.07577 12.44611 6.094476 13.9737 14.37965 13.50091 16.63875 16.4462
15.55829 9.001269 11.7024 13.18415 11.47008 5.883641 13.16673 7.138615 12.35064 13.98934 12.63674 16.08679 12.4477 6.095077 13.97283 14.38004 13.50329 16.64365 16.54731
15.5609 9.001269 11.7024 13.18415 11.47008 5.883641 13.16673 7.138615 12.35064 13.98934 12.63674 16.0882 12.4553 6.095932 13.97625 14.38324 13.58818 16.64509 16.5535
15.65337 9.001269 11.7024 13.18415 11.47008 5.883641 13.16673 7.138615 12.35064 13.98934 12.63674 16.0879 12.45531 6.094896 14.06181 14.38378 13.58787 16.72985 16.55502
15.65383 9.001269 11.7024 13.18415 11.47008 5.883641 13.16673 7.138615 12.35064 13.98934 12.63674 16.08773 12.45796 6.091491 14.06953 14.38359 13.59621 16.73195 16.55495
15.65536 9.001269 11.7024 13.18415 11.47008 5.883641 13.16673 7.138615 12.35064 13.98934 12.63674 16.17381 12.54338 6.090814 14.07045 14.38333 13.68135 16.73979 16.5555
15.6563 9.001269 11.7024 13.18415 11.47008 5.883641 13.16673 7.138615 12.35064 13.98934 12.63674 16.18699 12.54914 6.091026 14.0698 14.39056 13.68315 16.74369 16.64221
15.65742 9.001269 11.7024 13.18415 11.47008 5.883641 13.16673 7.138615 12.35064 13.98934 12.63674 16.18932 12.55143 6.168402 14.07216 14.47559 13.68341 16.82803 16.64586
15.66439 9.001269 11.7024 13.18415 11.47008 5.883641 13.16673 7.138615 12.35064 13.98934 12.63674 16.19155 12.5522 6.169011 14.1666 14.47694 13.68582 16.82806 16.65156
15.75102 9.001269 11.7024 13.18415 11.47008 5.883641 13.16673 7.138615 12.35064 13.98934 12.63674 16.19273 12.63818 6.169134 14.16691 14.47672 13.69053 16.82776 16.6528
15.75093 9.001269 11.7024 13.18415 11.47008 5.883641 13.16673 7.138615 12.35064 13.98934 12.63674 16.19318 12.63879 6.167343 14.25441 14.47953 13.6917 16.838 16.6526
15.75224 9.001269 11.7024 13.18415 11.47008 5.883641 13.16673 7.138615 12.35064 13.98934 12.63674 16.27855 12.64482 6.166925 14.25576 14.47913 13.69291 16.83772 16.73483
15.754 9.001269 11.7024 13.18415 11.47008 5.883641 13.16673 7.138615 12.35064 13.98934 12.63674 16.28981 12.64466 6.165112 14.26306 14.4854 13.77857 16.92073 16.73871
15.84969 9.001269 11.7024 13.18415 11.47008 5.883641 13.16673 7.138615 12.35064 13.98934 12.63674 16.29244 12.64464 6.160038 14.26375 14.57081 13.69153 16.92543 16.73916
15.84957 9.001269 11.7024 13.18415 11.47008 5.883641 13.16673 7.138615 12.35064 13.98934 12.63674 16.29216 12.64645 6.14819 14.35076 14.57055 13.6925 16.93068 16.7493
15.84928 9.001269 11.7024 13.18415 11.47008 5.883641 13.16673 7.138615 12.35064 13.98934 12.63674 16.29276 12.64561 6.147433 14.3562 14.57294 13.77787 16.93354 16.75132
15.84907 9.001269 11.7024 13.18415 11.47008 5.883641 13.16673 7.138615 12.35064 13.98934 12.63674 16.37963 12.64598 6.147877 14.357 14.57297 13.78019 16.93576 16.75206
15.84922 9.001269 11.7024 13.18415 11.47008 5.883641 13.16673 7.138615 12.35064 13.98934 12.63674 16.3857 12.73151 6.148309 14.36011 14.5755 13.87459 17.01939 16.75178
15.84866 9.001269 11.7024 13.18415 11.47008 5.883641 13.16673 7.138615 12.35064 13.98934 12.63674 16.38547 12.73222 6.147931 14.44459 14.5758 13.87477 17.02074 16.83614
15.8488 9.001269 11.7024 13.18415 11.47008 5.883641 13.16673 7.138615 12.35064 13.98934 12.63674 16.38778 12.73796 6.148363 14.44696 14.6681 13.87545 17.02266 16.83605
15.94189 9.001269 11.7024 13.18415 11.47008 5.883641 13.16673 7.138615 12.35064 13.98934 12.63674 16.38789 12.73767 6.149075 14.45269 14.66833 13.87807 17.0269 16.83988
15.9466 9.001269 11.7024 13.18415 11.47008 5.883641 13.16673 7.138615 12.35064 13.98934 12.63674 16.38796 12.73794 6.149681 14.45377 14.67154 13.88497 17.03535 16.83971
15.94739 9.001269 11.7024 13.18415 11.47008 5.883641 13.16673 7.138615 12.35064 13.98934 12.63674 16.39038 12.74059 6.15663 14.54115 14.67244 13.88461 17.11986 16.84624
15.94738 9.001269 11.7024 13.18415 11.47008 5.883641 13.16673 7.138615 12.35064 13.98934 12.63674 16.47661 12.82542 6.409131 14.54172 14.67466 13.96947 17.11994 16.84617
15.94713 9.001269 11.7024 13.18415 11.47008 5.883641 13.16673 7.138615 12.35064 13.98934 12.63674 16.48245 12.8253 6.409924 14.54909 14.76521 13.97108 17.12343 16.84928
15.94743 9.001269 11.7024 13.18415 11.47008 5.883641 13.16673 7.138615 12.35064 13.98934 12.63674 16.48258 12.8335 6.407135 14.63415 14.76569 13.97116 17.12761 16.84957
16.04368 9.001269 11.7024 13.18415 11.47008 5.883641 13.16673 7.138615 12.35064 13.98934 12.63674 16.48569 12.83245 6.399478 14.63788 14.67034 13.97091 17.13017 16.93295
16.0463 9.001269 11.7024 13.18415 11.47008 5.883641 13.16673 7.138615 12.35064 13.98934 12.63674 16.48789 12.83245 6.397956 14.63882 14.67035 13.983 17.21607 16.93345
16.04814 9.001269 11.7024 13.18415 11.47008 5.883641 13.16673 7.138615 12.35064 13.98934 12.63674 16.48787 12.91597 6.395464 14.64547 14.67285 13.98287 17.21684 16.93778
16.04919 9.001269 11.7024 13.18415 11.47008 5.883641 13.16673 7.138615 12.35064 13.98934 12.63674 16.57395 12.9178 6.396184 14.73155 14.76409 14.06918 17.22098 16.94415
16.0502 9.001269 11.7024 13.18415 11.47008 5.883641 13.16673 7.138615 12.35064 13.98934 12.63674 16.57669 12.91872 6.396248 14.73468 14.76403 14.06902 17.22842 16.94421
16.13602 9.001269 11.7024 13.18415 11.47008 5.883641 13.16673 7.138615 12.35064 13.98934 12.63674 16.58217 12.92079 6.396804 14.74246 14.76404 14.0703 17.22912 16.94626
16.1406 9.001269 11.7024 13.18415 11.47008 5.883641 13.16673 7.138615 12.35064 13.98934 12.63674 16.58212 12.92594 6.397442 14.8292 14.76392 14.07642 17.31452 17.03102
16.14435 9.001269 11.7024 13.18415 11.47008 5.883641 13.16673 7.138615 12.35064 13.98934 12.63674 16.58244 12.92676 6.397901 14.82999 14.76566 14.07907 17.31569 17.03098
16.24472 9.001269 11.7024 13.18415 11.47008 5.883641 13.16673 7.138615 12.35064 13.98934 12.63674 16.58224 12.92649 6.393937 14.8386 14.76806 14.16422 17.31636 17.031
16.24471 9.001269 11.7024 13.18415 11.47008 5.883641 13.16673 7.138615 12.35064 13.98934 12.63674 16.5844 12.92726 6.470894 14.83929 14.86198 14.16488 17.31802 17.04235
16.24662 9.001269 11.7024 13.18415 11.47008 5.883641 13.16673 7.138615 12.35064 13.98934 12.63674 16.58425 13.01187 6.64787 14.92402 14.86205 14.16767 17.32237 17.04181
16.33228 9.001269 11.7024 13.18415 11.47008 5.883641 13.16673 7.138615 12.35064 13.98934 12.63674 16.58523 13.01386 6.686526 14.92592 14.86199 14.16771 17.32504 17.04182
16.33765 9.001269 11.7024 13.18415 11.47008 5.883641 13.16673 7.138615 12.35064 13.98934 12.63674 16.58512 13.01334 6.792263 14.92614 14.86177 14.17411 17.40762 17.04177
16.33736 9.001269 11.7024 13.18415 11.47008 5.883641 13.16673 7.138615 12.35064 13.98934 12.63674 16.68578 13.02072 6.910186 14.93877 14.86169 14.28041 17.41395 17.14276
16.34029 9.001269 11.7024 13.18415 11.47008 5.883641 13.16673 7.138615 12.35064 13.98934 12.63674 16.68611 13.01965 6.902528 14.93848 14.86148 14.28107 17.41404 17.14272
16.33967 9.001269 11.7024 13.18415 11.47008 5.883641 13.16673 7.138615 12.35064 13.98934 12.63674 16.69163 13.02043 6.897574 15.02494 14.86131 14.28111 17.41622 17.14303
16.34203 9.001269 11.7024 13.18415 11.47008 5.883641 13.16673 7.138615 12.35064 13.98934 12.63674 16.69275 13.10429 6.832592 15.02518 14.86119 14.28317 17.42038 17.22583
16.34262 9.001269 11.7024 13.18415 11.47008 5.883641 13.16673 7.138615 12.35064 13.98934 12.63674 16.69272 13.10571 6.829703 15.02654 14.95408 14.28291 17.42242 17.22577
16.42855 9.001269 11.7024 13.18415 11.47008 5.883641 13.16673 7.138615 12.35064 13.98934 12.63674 16.69296 13.10681 6.828718 15.0349 14.95876 14.28318 17.50454 17.22934
16.42902 9.001269 11.7024 13.18415 11.47008 5.883641 13.16673 7.138615 12.35064 13.98934 12.63674 16.69346 13.11482 6.819113 15.11993 14.95922 14.29016 17.50578 17.23494
16.43548 9.001269 11.7024 13.18415 11.47008 5.883641 13.16673 7.138615 12.35064 13.98934 12.63674 16.69342 13.11521 6.790809 15.12074 14.95662 14.37606 17.50703 17.24209
16.4356 9.001269 11.7024 13.18415 11.47008 5.883641 13.16673 7.138615 12.35064 13.98934 12.63674 16.7817 13.11603 6.770811 15.12162 14.95645 14.37649 17.50937 17.32483
16.43724 9.001269 11.7024 13.18415 11.47008 5.883641 13.16673 7.138615 12.35064 13.98934 12.63674 16.78165 13.1165 6.760887 15.12302 14.9566 14.37659 17.50952 17.32615
16.43968 9.001269 11.7024 13.18415 11.47008 5.883641 13.16673 7.138615 12.35064 13.98934 12.63674 16.78269 13.20089 6.742386 15.132 14.95627 14.37945 17.51109 17.32606
16.52613 9.001269 11.7024 13.18415 11.47008 5.883641 13.16673 7.138615 12.35064 13.98934 12.63674 16.78975 13.20301 6.917345 15.23621 15.04626 14.37919 17.51737 17.32691
16.53726 9.001269 11.7024 13.18415 11.47008 5.883641 13.16673 7.138615 12.35064 13.98934 12.63674 16.78976 13.20297 6.910022 15.23494 15.05413 14.37962 17.60123 17.32887
16.54526 9.001269 11.7024 13.18415 11.47008 5.883641 13.16673 7.138615 12.35064 13.98934 12.63674 16.7895 13.2025 6.890809 15.23465 15.05415 14.47074 17.60186 17.3343
16.5453 9.001269 11.7024 13.18415 11.47008 5.883641 13.16673 7.138615 12.35064 13.98934 12.63674 16.79087 13.20995 6.868238 15.23832 15.05552 14.47137 17.60327 17.33466
16.54538 9.001269 11.7024 13.18415 11.47008 5.883641 13.16673 7.138615 12.35064 13.98934 12.63674 16.79102 13.21541 6.867163 15.23802 15.05685 14.47098 17.60647 17.3391
16.54575 9.001269 11.7024 13.18415 11.47008 5.883641 13.16673 7.138615 12.35064 13.98934 12.63674 16.87709 13.29909 6.865927 15.24507 15.05768 14.47183 17.60779 17.42178
16.54641 9.001269 11.7024 13.18415 11.47008 5.883641 13.16673 7.138615 12.35064 13.98934 12.63674 16.87933 13.29896 6.864783 15.33119 15.05811 14.47176 17.61203 17.42218
16.63407 9.001269 11.7024 13.18415 11.47008 5.883641 13.16673 7.138615 12.35064 13.98934 12.63674 16.87969 13.30099 6.863734 15.33141 15.05811 14.47382 17.69633 17.4242
16.63534 9.001269 11.7024 13.18415 11.47008 5.883641 13.16673 7.138615 12.35064 13.98934 12.63674 16.88547 13.30079 6.853056 15.33437 15.14305 14.47456 17.69779 17.42421
16.64147 9.001269 11.7024 13.18415 11.47008 5.883641 13.16673 7.138615 12.35064 13.98934 12.63674 16.89026 13.3006 7.233601 15.33475 15.14789 14.48253 17.69779 17.42423
16.64154 9.001269 11.7024 13.18415 11.47008 5.883641 13.16673 7.138615 12.35064 13.98934 12.63674 16.89084 13.30199 7.336949 15.34143 15.15085 14.56685 17.70123 17.42394
16.64177 9.001269 11.7024 13.18415 11.47008 5.883641 13.16673 7.138615 12.35064 13.98934 12.63674 16.8907 13.3078 7.334154 15.42727 15.15054 14.56714 17.7053 17.4326
16.64314 9.001269 11.7024 13.18415 11.47008 5.883641 13.16673 7.138615 12.35064 13.98934 12.63674 16.89085 13.30806 7.318525 15.42792 15.15246 14.5684 17.70565 17.43284
16.6433 9.001269 11.7024 13.18415 11.47008 5.883641 13.16673 7.138615 12.35064 13.98934 12.63674 16.97755 13.39417 7.303793 15.42812 15.15271 14.56886 17.71049 17.43274
16.64325 9.001269 11.7024 13.18415 11.47008 5.883641 13.16673 7.138615 12.35064 13.98934 12.63674 16.97748 13.39523 7.358747 15.43046 15.15269 14.56948 17.79328 17.51542
16.7312 9.001269 11.7024 13.18415 11.47008 5.883641 13.16673 7.138615 12.35064 13.98934 12.63674 16.97992 13.39525 7.333333 15.431 15.23766 14.57048 17.79419 17.52014
16.73152 9.001269 11.7024 13.18415 11.47008 5.883641 13.16673 7.138615 12.35064 13.98934 12.63674 16.98542 13.39777 7.330895 15.43815 15.24379 14.57612 17.7952 17.52014
16.73712 9.001269 11.7024 13.18415 11.47008 5.883641 13.16673 7.138615 12.35064 13.98934 12.63674 16.98614 13.39781 7.323945 15.52306 15.24452 14.6616 17.79649 17.52025
16.74147 9.001269 11.7024 13.18415 11.47008 5.883641 13.16673 7.138615 12.35064 13.98934 12.63674 16.98604 13.40247 7.320265 15.52373 15.24793 14.66147 17.79802 17.52038
16.74202 9.001269 11.7024 13.18415 11.47008 5.883641 13.16673 7.138615 12.35064 13.98934 12.63674 16.98761 13.42438 7.319061 15.52443 15.24898 14.66141 17.79895 17.52163
16.74161 9.001269 11.7024 13.18415 11.47008 5.883641 13.16673 7.138615 12.35064 13.98934 12.63674 16.98927 13.42404 7.318448 15.52537 15.24899 14.66133 17.80279 17.52801
16.74259 9.001269 11.7024 13.18415 11.47008 5.883641 13.16673 7.138615 12.35064 13.98934 12.63674 16.98917 13.50825 7.315448 15.52645 15.25133 14.66138 17.8071 17.52957
16.82774 9.001269 11.7024 13.18415 11.47008 5.883641 13.16673 7.138615 12.35064 13.98934 12.63674 17.07529 13.50866 7.31222 15.61847 15.33612 14.66247 17.88975 17.61257
16.82997 9.001269 11.7024 13.18415 11.47008 5.883641 13.16673 7.138615 12.35064 13.98934 12.63674 17.07541 13.51089 7.312427 15.61913 15.33674 14.66508 17.89315 17.61713
16.83102 9.001269 11.7024 13.18415 11.47008 5.883641 13.16673 7.138615 12.35064 13.98934 12.63674 17.07658 13.51009 7.312621 15.61909 15.34202 14.66915 17.89324 17.61689
16.83582 9.001269 11.7024 13.18415 11.47008 5.883641 13.16673 7.138615 12.35064 13.98934 12.63674 17.08402 13.51045 7.309367 15.6199 15.342 14.75905 17.89313 17.61697
16.83671 9.001269 11.7024 13.18415 11.47008 5.883641 13.16673 7.138615 12.35064 13.98934 12.63674 17.08357 13.51029 7.306246 15.6208 15.34579 14.75911 17.90083 17.61838
16.83829 9.001269 11.7024 13.18415 11.47008 5.883641 13.16673 7.138615 12.35064 13.98934 12.63674 17.08365 13.50983 7.213527 15.62754 15.34852 14.75881 17.90271 17.61795
16.83955 9.001269 11.7024 13.18415 11.47008 5.883641 13.16673 7.138615 12.35064 13.98934 12.63674 17.0837 13.5166 7.197919 15.71719 15.34876 14.7584 17.90878 17.61784
16.84027 9.001269 11.7024 13.18415 11.47008 5.883641 13.16673 7.138615 12.35064 13.98934 12.63674 17.08535 13.60056 7.441824 15.71712 15.34871 14.75829 17.9988 17.62377
16.84068 9.001269 11.7024 13.18415 11.47008 5.883641 13.16673 7.138615 12.35064 13.98934 12.63674 17.08697 13.60182 7.435475 15.71698 15.43364 14.75822 17.9989 17.6254
16.92563 9.001269 11.7024 13.18415 11.47008 5.883641 13.16673 7.138615 12.35064 13.98934 12.63674 17.17288 13.60215 7.433333 15.71667 15.43409 14.75845 17.99892 17.7079
16.92636 9.001269 11.7024 13.18415 11.47008 5.883641 13.16673 7.138615 12.35064 13.98934 12.63674 17.17288 13.60195 7.294152 15.71671 15.43607 14.85164 17.99993 17.70781
16.92777 9.001269 11.7024 13.18415 11.47008 5.883641 13.16673 7.138615 12.35064 13.98934 12.63674 17.17281 13.60502 7.395026 15.71668 15.44134 14.85505 17.99972 17.70965
16.92739 9.001269 11.7024 13.18415 11.47008 5.883641 13.16673 7.138615 12.35064 13.98934 12.63674 17.17289 13.60499 7.392616 15.71708 15.44137 14.85478 17.99967 17.70932
16.92958 9.001269 11.7024 13.18415 11.47008 5.883641 13.16673 7.138615 12.35064 13.98934 12.63674 17.17274 13.60518 7.381864 15.71671 15.4424 14.85518 17.99967 17.70955
16.93565 9.001269 11.7024 13.18415 11.47008 5.883641 13.16673 7.138615 12.35064 13.98934 12.63674 17.18228 13.61013 7.497096 15.80832 15.44225 14.85542 17.9997 17.71287
16.8434 9.001269 11.7024 13.18415 11.47008 5.883641 13.16673 7.138615 12.35064 13.98934 12.63674 17.1821 13.69496 7.731772 15.8128 15.44231 14.85547 18.08236 17.71376
16.92928 9.001269 11.7024 13.18415 11.47008 5.883641 13.16673 7.138615 12.35064 13.98934 12.63674 17.18146 13.69591 7.673369 15.81416 15.44491 14.8558 18.09418 17.71376
16.92959 9.001269 11.7024 13.18415 11.47008 5.883641 13.16673 7.138615 12.35064 13.98934 12.63674 17.18143 13.6972 7.586005 15.81382 15.44595 14.85563 18.09541 17.7213
16.93099 9.001269 11.7024 13.18415 11.47008 5.883641 13.16673 7.138615 12.35064 13.98934 12.63674 17.18138 13.69722 7.721579 15.81343 15.44617 14.93923 18.09648 17.72151
16.93404 9.001269 11.7024 13.18415 11.47008 5.883641 13.16673 7.138615 12.35064 13.98934 12.63674 17.26736 13.69696 7.704656 15.81341 15.53095 14.94963 18.09795 17.80535
16.9398 9.001269 11.7024 13.18415 11.47008 5.883641 13.16673 7.138615 12.35064 13.98934 12.63674 17.26885 13.69698 7.695752 15.90271 15.54272 14.95203 18.09853 17.8055
16.94022 9.001269 11.7024 13.18415 11.47008 5.883641 13.16673 7.138615 12.35064 13.98934 12.63674 17.26954 13.69938 7.845789 15.91225 15.54265 14.95369 18.09851 17.8059
16.94301 9.001269 11.7024 13.18415 11.47008 5.883641 13.16673 7.138615 12.35064 13.98934 12.63674 17.2703 13.706 7.840951 15.91414 15.54837 14.95397 18.0982 17.80773
17.02862 9.001269 11.7024 13.18415 11.47008 5.883641 13.16673 7.138615 12.35064 13.98934 12.63674 17.27035 13.70612 7.901904 15.91454 15.54952 14.95525 18.09807 17.81141
17.02857 9.001269 11.7024 13.18415 11.47008 5.883641 13.16673 7.138615 12.35064 13.98934 12.63674 17.27029 13.78992 7.898972 15.91605 15.54953 14.95595 18.09824 17.81143
17.02834 9.001269 11.7024 13.18415 11.47008 5.883641 13.16673 7.138615 12.35064 13.98934 12.63674 17.27589 13.79212 8.102553 15.91649 15.54941 15.04035 18.18501 17.81198
17.02784 9.001269 11.7024 13.18415 11.47008 5.883641 13.16673 7.138615 12.35064 13.98934 12.63674 17.278 13.79295 8.09761 16.00076 15.54997 15.04022 18.1953 17.81775
17.02756 9.001269 11.7024 13.18415 11.47008 5.883641 13.16673 7.138615 12.35064 13.98934 12.63674 17.27885 13.7924 8.094424 16.00607 15.55325 15.04551 18.19864 17.81855
17.03721 9.001269 11.7024 13.18415 11.47008 5.883641 13.16673 7.138615 12.35064 13.98934 12.63674 17.27881 13.79518 8.08977 16.01011 15.63799 15.04872 18.20223 17.9011
17.03728 9.001269 11.7024 13.18415 11.47008 5.883641 13.16673 7.138615 12.35064 13.98934 12.63674 17.27943 13.79517 8.074461 16.01009 15.63793 15.0493 18.20359 17.90274
17.03728 9.001269 11.7024 13.18415 11.47008 5.883641 13.16673 7.138615 12.35064 13.98934 12.63674 17.36534 13.795 8.060886 16.01255 15.63787 15.04936 18.20484 17.90274
17.03734 9.001269 11.7024 13.18415 11.47008 5.883641 13.16673 7.138615 12.35064 13.98934 12.63674 17.36551 13.79725 8.271228 16.01219 15.63935 15.05138 18.20522 17.9044
17.03742 9.001269 11.7024 13.18415 11.47008 5.883641 13.16673 7.138615 12.35064 13.98934 12.63674 17.36534 13.79701 8.261159 16.01269 15.64593 15.05143 18.28776 17.90526
17.12291 9.001269 11.7024 13.18415 11.47008 5.883641 13.16673 7.138615 12.35064 13.98934 12.63674 17.36534 13.88619 8.316766 16.09791 15.64582 15.05245 18.29259 17.9071
17.12473 9.001269 11.7024 13.18415 11.47008 5.883641 13.16673 7.138615 12.35064 13.98934 12.63674 17.36707 13.88683 8.244182 16.10316 15.64558 15.05196 18.29279 17.90711
17.12541 9.001269 11.7024 13.18415 11.47008 5.883641 13.16673 7.138615 12.35064 13.98934 12.63674 17.36788 13.88677 8.236838 16.10313 15.64735 15.13706 18.29586 17.91023
17.12588 9.001269 11.7024 13.18415 11.47008 5.883641 13.16673 7.138615 12.35064 13.98934 12.63674 17.37332 13.88682 8.413425 16.10238 15.64732 15.14217 18.29743 17.91045
17.12615 9.001269 11.7024 13.18415 11.47008 5.883641 13.16673 7.138615 12.35064 13.98934 12.63674 17.3732 13.88647 8.468966 16.10751 15.64731 15.14283 18.29941 17.91046
17.13349 9.001269 11.7024 13.18415 11.47008 5.883641 13.16673 7.138615 12.35064 13.98934 12.63674 17.37259 13.88649 8.605947 16.10705 15.73493 15.14281 18.29976 17.91638
17.13299 9.001269 11.7024 13.18415 11.47008 5.883641 13.16673 7.138615 12.35064 13.98934 12.63674 17.37676 13.88681 8.655254 16.10756 15.73484 15.14561 18.30122 17.99832
17.13427 9.001269 11.7024 13.18415 11.47008 5.883641 13.16673 7.138615 12.35064 13.98934 12.63674 17.37664 13.88699 8.951193 16.19395 15.73538 15.14644 18.38382 17.99869
17.1348 9.001269 11.7024 13.18415 11.47008 5.883641 13.16673 7.138615 12.35064 13.98934 12.63674 17.46258 13.88798 8.942895 16.19412 15.73595 15.14613 18.38518 17.99942
17.21999 9.001269 11.7024 13.18415 11.47008 5.883641 13.16673 7.138615 12.35064 13.98934 12.63674 17.46333 13.89158 8.936619 16.19987 15.74113 15.14659 18.38944 17.9992
17.22028 9.001269 11.7024 13.18415 11.47008 5.883641 13.16673 7.138615 12.35064 13.98934 12.63674 17.46311 13.98272 8.921332 16.19932 15.74712 15.23306 18.39071 18.00005
17.22037 9.001269 11.7024 13.18415 11.47008 5.883641 13.16673 7.138615 12.35064 13.98934 12.63674 17.46309 13.98266 8.914294 16.20147 15.74661 15.2342 18.39079 18.0016
17.22136 9.001269 11.7024 13.18415 11.47008 5.883641 13.16673 7.138615 12.35064 13.98934 12.63674 17.4638 13.98271 8.908064 16.2013 15.74729 15.23943 18.39407 18.00282
17.22144 9.001269 11.7024 13.18415 11.47008 5.883641 13.16673 7.138615 12.35064 13.98934 12.63674 17.46383 13.98255 8.902417 16.2038 15.74737 15.24231 18.39407 18.00466
17.22224 9.001269 11.7024 13.18415 11.47008 5.883641 13.16673 7.138615 12.35064 13.98934 12.63674 17.46547 13.98244 8.898631 16.2041 15.74733 15.24227 18.39548 18.00792
17.22753 9.001269 11.7024 13.18415 11.47008 5.883641 13.16673 7.138615 12.35064 13.98934 12.63674 17.46541 13.98173 8.899273 16.28811 15.74845 15.24489 18.39594 18.01369
17.22842 9.001269 11.7024 13.18415 11.47008 5.883641 13.16673 7.138615 12.35064 13.98934 12.63674 17.47114 13.98207 8.898072 16.28868 15.83312 15.24532 18.39594 18.09607
17.23337 9.001269 11.7024 13.18415 11.47008 5.883641 13.16673 7.138615 12.35064 13.98934 12.63674 17.47173 13.98209 8.896116 16.29593 15.83297 15.24482 18.4804 18.09614
17.23323 9.001269 11.7024 13.18415 11.47008 5.883641 13.16673 7.138615 12.35064 13.98934 12.63674 17.47391 13.98188 8.895004 16.29555 15.83586 15.24469 18.4804 18.09793
17.31979 9.001269 11.7024 13.18415 11.47008 5.883641 13.16673 7.138615 12.35064 13.98934 12.63674 17.55986 13.98167 8.893963 16.29548 15.83551 15.32872 18.48216 18.09793
17.3197 9.001269 11.7024 13.18415 11.47008 5.883641 13.16673 7.138615 12.35064 13.98934 12.63674 17.55988 13.98165 8.891397 16.2969 15.83544 15.3286 18.48649 18.09794
17.31948 9.001269 11.7024 13.18415 11.47008 5.883641 13.16673 7.138615 12.35064 13.98934 12.63674 17.56037 13.98162 8.890228 16.29689 15.84064 15.33102 18.48649 18.09794
17.31951 9.001269 11.7024 13.18415 11.47008 5.883641 13.16673 7.138615 12.35064 13.98934 12.63674 17.56145 13.9808 8.889095 16.29715 15.84211 15.33641 18.48803 18.10185
17.32036 9.001269 11.7024 13.18415 11.47008 5.883641 13.16673 7.138615 12.35064 13.98934 12.63674 17.56145 14.07229 8.88711 16.30076 15.84435 15.3362 18.48803 18.10192
17.32154 9.001269 11.7024 13.18415 11.47008 5.883641 13.16673 7.138615 12.35064 13.98934 12.63674 17.56147 14.07263 8.885976 16.30054 15.84436 15.33577 18.49056 18.10204
17.32133 9.001269 11.7024 13.18415 11.47008 5.883641 13.16673 7.138615 12.35064 13.98934 12.63674 17.56146 14.07632 8.88414 16.38483 15.84484 15.33699 18.49164 18.10554
17.32704 9.001269 11.7024 13.18415 11.47008 5.883641 13.16673 7.138615 12.35064 13.98934 12.63674 17.56137 14.07769 8.883637 16.39635 15.92969 15.33699 18.49164 18.11783
17.32795 9.001269 11.7024 13.18415 11.47008 5.883641 13.16673 7.138615 12.35064 13.98934 12.63674 17.56821 14.07779 8.882794 16.40197 15.92969 15.33731 18.49293 18.20085
17.33027 9.001269 11.7024 13.18415 11.47008 5.883641 13.16673 7.138615 12.35064 13.98934 12.63674 17.56902 14.07812 8.882688 16.40384 15.9301 15.33971 18.57561 18.20049
17.41586 9.001269 11.7024 13.18415 11.47008 5.883641 13.16673 7.138615 12.35064 13.98934 12.63674 17.56902 14.07798 8.882264 16.40398 15.93136 15.3406 18.57611 18.20049
17.41577 9.001269 11.7024 13.18415 11.47008 5.883641 13.16673 7.138615 12.35064 13.98934 12.63674 17.65487 14.07777 8.881715 16.40515 15.93399 15.42576 18.58289 18.2005
17.41624 9.001269 11.7024 13.18415 11.47008 5.883641 13.16673 7.138615 12.35064 13.98934 12.63674 17.65715 14.07773 8.881651 16.40512 15.93947 15.43663 18.58275 18.2011
17.41849 9.001269 11.7024 13.18415 11.47008 5.883641 13.16673 7.138615 12.35064 13.98934 12.63674 17.65746 14.16153 8.881369 16.49192 15.93947 15.43628 18.58269 18.2011
17.41841 9.001269 11.7024 13.18415 11.47008 5.883641 13.16673 7.138615 12.35064 13.98934 12.63674 17.65884 14.17423 8.881493 16.49339 15.9392 15.43686 18.58468 18.20112
17.41838 9.001269 11.7024 13.18415 11.47008 5.883641 13.16673 7.138615 12.35064 13.98934 12.63674 17.65994 14.17638 8.881438 16.49993 15.94017 15.44178 18.58385 18.20099
17.41825 9.001269 11.7024 13.18415 11.47008 5.883641 13.16673 7.138615 12.35064 13.98934 12.63674 17.65995 14.17578 8.881371 16.49991 15.94246 15.44227 18.58388 18.20025
17.41786 9.001269 11.7024 13.18415 11.47008 5.883641 13.16673 7.138615 12.35064 13.98934 12.63674 17.66575 14.17799 8.881086 16.49989 16.02685 15.44315 18.58662 18.20011
17.41755 9.001269 11.7024 13.18415 11.47008 5.883641 13.16673 7.138615 12.35064 13.98934 12.63674 17.66719 14.17829 8.878789 16.50048 16.02669 15.4429 18.58899 18.28276
17.42387 9.001269 11.7024 13.18415 11.47008 5.883641 13.16673 7.138615 12.35064 13.98934 12.63674 17.75318 14.17985 8.878247 16.50144 16.02671 15.44297 18.59169 18.29182
17.42441 9.001269 11.7024 13.18415 11.47008 5.883641 13.16673 7.138615 12.35064 13.98934 12.63674 17.75324 14.17992 8.877648 16.50171 16.02664 15.44338 18.59201 18.29687
17.42456 9.001269 11.7024 13.18415 11.47008 5.883641 13.16673 7.138615 12.35064 13.98934 12.63674 17.75378 14.18054 8.87612 16.58586 16.02647 15.44317 18.67453 18.29795
17.42454 9.001269 11.7024 13.18415 11.47008 5.883641 13.16673 7.138615 12.35064 13.98934 12.63674 17.7559 14.26425 8.875577 16.58795 16.02638 15.4438 18.67618 18.29809
17.51218 9.001269 11.7024 13.18415 11.47008 5.883641 13.16673 7.138615 12.35064 13.98934 12.63674 17.75591 14.26467 8.874639 16.58839 16.02604 15.53051 18.68158 18.29831
17.51219 9.001269 11.7024 13.18415 11.47008 5.883641 13.16673 7.138615 12.35064 13.98934 12.63674 17.75592 14.26981 8.867486 16.5889 16.03606 15.53009 18.68165 18.29843
17.51304 9.001269 11.7024 13.18415 11.47008 5.883641 13.16673 7.138615 12.35064 13.98934 12.63674 17.7571 14.26982 8.857042 16.59794 16.03607 15.53002 18.68365 18.29835
17.51353 9.001269 11.7024 13.18415 11.47008 5.883641 13.16673 7.138615 12.35064 13.98934 12.63674 17.7571 14.2734 8.856513 16.59953 16.03607 15.53042 18.68381 18.29837
17.51321 9.001269 11.7024 13.18415 11.47008 5.883641 13.16673 7.138615 12.35064 13.98934 12.63674 17.76265 14.27341 8.85212 16.5995 16.03571 15.53789 18.68381 18.29842
17.51325 9.001269 11.7024 13.18415 11.47008 5.883641 13.16673 7.138615 12.35064 13.98934 12.63674 17.76354 14.27581 8.851843 16.60016 16.1205 15.53776 18.68458 18.2984
17.51399 9.001269 11.7024 13.18415 11.47008 5.883641 13.16673 7.138615 12.35064 13.98934 12.63674 17.8497 14.27593 8.8518 16.60004 16.12019 15.53779 18.68458 18.29859
17.51425 9.001269 11.7024 13.18415 11.47008 5.883641 13.16673 7.138615 12.35064 13.98934 12.63674 17.84943 14.27589 8.851614 16.60053 16.12262 15.53715 18.68853 18.38119
17.51956 9.001269 11.7024 13.18415 11.47008 5.883641 13.16673 7.138615 12.35064 13.98934 12.63674 17.85065 14.27671 8.846269 16.68494 16.12338 15.53699 18.77096 18.3871
17.52017 9.001269 11.7024 13.18415 11.47008 5.883641 13.16673 7.138615 12.35064 13.98934 12.63674 17.8505 14.27643 8.846222 16.68373 16.12335 15.53684 18.771 18.387
17.5211 9.001269 11.7024 13.18415 11.47008 5.883641 13.16673 7.138615 12.35064 13.98934 12.63674 17.85113 14.36002 8.841825 16.6836 16.12335 15.53798 18.771 18.40243
17.60637 9.001269 11.7024 13.18415 11.47008 5.883641 13.16673 7.138615 12.35064 13.98934 12.63674 17.85328 14.36086 8.830893 16.68685 16.12342 15.53851 18.77467 18.40481
17.60671 9.001269 11.7024 13.18415 11.47008 5.883641 13.16673 7.138615 12.35064 13.98934 12.63674 17.85313 14.36561 8.651754 16.69189 16.12834 15.5387 18.77897 18.40459
17.60763 9.001269 11.7024 13.18415 11.47008 5.883641 13.16673 7.138615 12.35064 13.98934 12.63674 17.85316 14.36559 8.766804 16.69269 16.13098 15.53822 18.77892 18.40552
17.6106 9.001269 11.7024 13.18415 11.47008 5.883641 13.16673 7.138615 12.35064 13.98934 12.63674 17.8537 14.36556 8.752949 16.69285 16.13205 15.62449 18.77897 18.40618
17.61068 9.001269 11.7024 13.18415 11.47008 5.883641 13.16673 7.138615 12.35064 13.98934 12.63674 17.85359 14.36542 8.7406 16.69562 16.13206 15.625 18.77893 18.40618
17.61145 9.001269 11.7024 13.18415 11.47008 5.883641 13.16673 7.138615 12.35064 13.98934 12.63674 17.85356 14.3652 8.738341 16.78826 16.13263 15.62499 18.78083 18.4067
17.61145 9.001269 11.7024 13.18415 11.47008 5.883641 13.16673 7.138615 12.35064 13.98934 12.63674 17.85339 14.36531 8.737211 16.79357 16.13259 15.62538 18.78331 18.40666
17.61147 9.001269 11.7024 13.18415 11.47008 5.883641 13.16673 7.138615 12.35064 13.98934 12.63674 17.85993 14.37001 8.7359 16.79384 16.21711 15.62994 18.78268 18.40676
17.61142 9.001269 11.7024 13.18415 11.47008 5.883641 13.16673 7.138615 12.35064 13.98934 12.63674 17.86001 14.36994 8.735369 16.79425 16.21767 15.63274 18.86516 18.40674
17.6163 9.001269 11.7024 13.18415 11.47008 5.883641 13.16673 7.138615 12.35064 13.98934 12.63674 17.8599 14.3704 8.734975 16.79499 16.2177 15.6338 18.86759 18.4892
17.61691 9.001269 11.7024 13.18415 11.47008 5.883641 13.16673 7.138615 12.35064 13.98934 12.63674 17.94567 14.37236 8.731648 16.7957 16.21897 15.63378 18.86905 18.48945
17.61759 9.001269 11.7024 13.18415 11.47008 5.883641 13.16673 7.138615 12.35064 13.98934 12.63674 17.94671 14.37198 8.727121 16.79719 16.21919 15.63425 18.86998 18.49525
17.61762 9.001269 11.7024 13.18415 11.47008 5.883641 13.16673 7.138615 12.35064 13.98934 12.63674 17.94659 14.45551 8.722397 16.88108 16.21908 15.63332 18.86994 18.49535
17.70283 9.001269 11.7024 13.18415 11.47008 5.883641 13.16673 7.138615 12.35064 13.98934 12.63674 17.94629 14.45628 8.71783 16.88105 16.22019 15.63318 18.87378 18.49555
17.70379 9.001269 11.7024 13.18415 11.47008 5.883641 13.16673 7.138615 12.35064 13.98934 12.63674 17.94768 14.46202 8.716754 16.8811 16.22006 15.63458 18.87535 18.4988
17.70349 9.001269 11.7024 13.18415 11.47008 5.883641 13.16673 7.138615 12.35064 13.98934 12.63674 17.94737 14.4619 8.710619 16.88113 16.22517 15.71885 18.87535 18.49867
17.70395 9.001269 11.7024 13.18415 11.47008 5.883641 13.16673 7.138615 12.35064 13.98934 12.63674 17.9472 14.46208 8.709766 16.88105 16.22503 15.71885 18.87708 18.50055
17.70392 9.001269 11.7024 13.18415 11.47008 5.883641 13.16673 7.138615 12.35064 13.98934 12.63674 17.9496 14.46535 8.708203 16.89053 16.22487 15.71876 18.87725 18.50043
17.70628 9.001269 11.7024 13.18415 11.47008 5.883641 13.16673 7.138615 12.35064 13.98934 12.63674 17.9496 14.4651 8.706127 16.89063 16.22537 15.72089 18.87969 18.5027
17.70659 9.001269 11.7024 13.18415 11.47008 5.883641 13.16673 7.138615 12.35064 13.98934 12.63674 17.94945 14.46514 8.69954 16.89039 16.23065 15.72135 18.96216 18.50303
17.70729 9.001269 11.7024 13.18415 11.47008 5.883641 13.16673 7.138615 12.35064 13.98934 12.63674 17.94925 14.46706 8.880523 16.89041 16.23062 15.72122 18.96216 18.50369
17.70729 9.001269 11.7024 13.18415 11.47008 5.883641 13.16673 7.138615 12.35064 13.98934 12.63674 17.94925 14.46691 8.821931 16.89041 16.23023 15.72125 18.96563 18.5037
17.70715 9.001269 11.7024 13.18415 11.47008 5.883641 13.16673 7.138615 12.35064 13.98934 12.63674 17.94971 14.46772 8.85139 16.97372 16.23015 15.72643 18.9655 18.58626
17.71298 9.001269 11.7024 13.18415 11.47008 5.883641 13.16673 7.138615 12.35064 13.98934 12.63674 17.95526 14.46752 8.954398 16.97526 16.31557 15.72718 18.97012 18.58702
17.71335 9.001269 11.7024 13.18415 11.47008 5.883641 13.16673 7.138615 12.35064 13.98934 12.63674 17.956 14.46753 9.159636 16.97672 16.31564 15.72723 18.9715 18.59278
17.79927 9.001269 11.7024 13.18415 11.47008 5.883641 13.16673 7.138615 12.35064 13.98934 12.63674 18.04201 14.55122 9.155968 16.97726 16.31569 15.72776 18.97176 18.59296
17.79935 9.001269 11.7024 13.18415 11.47008 5.883641 13.16673 7.138615 12.35064 13.98934 12.63674 18.04201 14.5541 9.151151 16.9778 16.31568 15.72879 18.9732 18.59283
17.79936 9.001269 11.7024 13.18415 11.47008 5.883641 13.16673 7.138615 12.35064 13.98934 12.63674 18.04178 14.55922 9.139552 16.98301 16.31568 15.72851 18.97345 18.59284
17.79984 9.001269 11.7024 13.18415 11.47008 5.883641 13.16673 7.138615 12.35064 13.98934 12.63674 18.04267 14.55907 9.132561 16.98551 16.3167 15.7284 18.97439 18.59658
17.80085 9.001269 11.7024 13.18415 11.47008 5.883641 13.16673 7.138615 12.35064 13.98934 12.63674 18.04269 14.55876 9.132136 16.98548 16.31614 15.72917 19.05822 18.59667
17.80085 9.001269 11.7024 13.18415 11.47008 5.883641 13.16673 7.138615 12.35064 13.98934 12.63674 18.04374 14.56011 9.130044 16.98672 16.31754 15.81389 19.06001 18.59657
17.80361 9.001269 11.7024 13.18415 11.47008 5.883641 13.16673 7.138615 12.35064 13.98934 12.63674 18.04408 14.56004 9.129769 16.98735 16.31746 15.8139 19.06203 18.59869
17.80353 9.001269 11.7024 13.18415 11.47008 5.883641 13.16673 7.138615 12.35064 13.98934 12.63674 18.04554 14.55953 9.127603 17.07102 16.32248 15.81536 19.06177 18.59869
17.80341 9.001269 11.7024 13.18415 11.47008 5.883641 13.16673 7.138615 12.35064 13.98934 12.63674 18.0456 14.55922 9.11715 17.07161 16.3223 15.82313 19.06461 18.60096
17.80302 9.001269 11.7024 13.18415 11.47008 5.883641 13.16673 7.138615 12.35064 13.98934 12.63674 18.04784 14.56181 9.094995 17.07166 16.32291 15.82351 19.06874 18.68352
17.80346 9.001269 11.7024 13.18415 11.47008 5.883641 13.16673 7.138615 12.35064 13.98934 12.63674 18.0478 14.5618 8.999799 17.0733 16.32402 15.82344 19.06874 18.68353
17.80337 9.001269 11.7024 13.18415 11.47008 5.883641 13.16673 7.138615 12.35064 13.98934 12.63674 18.04782 14.56272 9.101494 17.07317 16.32387 15.82364 19.0692 18.69034
17.80869 9.001269 11.7024 13.18415 11.47008 5.883641 13.16673 7.138615 12.35064 13.98934 12.63674 18.05336 14.56255 9.123452 17.07437 16.41131 15.82435 19.0692 18.69034
17.89474 9.001269 11.7024 13.18415 11.47008 5.883641 13.16673 7.138615 12.35064 13.98934 12.63674 18.13915 14.64663 9.175279 17.0795 16.41122 15.82449 19.07564 18.69034
17.89475 9.001269 11.7024 13.18415 11.47008 5.883641 13.16673 7.138615 12.35064 13.98934 12.63674 18.13884 14.65707 9.273081 17.07915 16.41093 15.82524 19.07912 18.69035
17.89469 9.001269 11.7024 13.18415 11.47008 5.883641 13.16673 7.138615 12.35064 13.98934 12.63674 18.13902 14.65831 9.31116 17.07916 16.41099 15.82629 19.16224 18.69128
17.89535 9.001269 11.7024 13.18415 11.47008 5.883641 13.16673 7.138615 12.35064 13.98934 12.63674 18.13904 14.65777 9.411961 17.08569 16.4116 15.91061 19.1623 18.69134
17.89527 9.001269 11.7024 13.18415 11.47008 5.883641 13.16673 7.138615 12.35064 13.98934 12.63674 18.13959 14.66359 9.506313 17.08569 16.41356 15.91018 19.16231 18.69464
17.89519 9.001269 11.7024 13.18415 11.47008 5.883641 13.16673 7.138615 12.35064 13.98934 12.63674 18.13951 14.66363 9.526742 17.16958 16.41327 15.91014 19.16231 18.69473
17.89624 9.001269 11.7024 13.18415 11.47008 5.883641 13.16673 7.138615 12.35064 13.98934 12.63674 18.13925 14.66433 9.515584 17.17049 16.41328 15.90974 19.16231 18.69515
17.89688 9.001269 11.7024 13.18415 11.47008 5.883641 13.16673 7.138615 12.35064 13.98934 12.63674 18.14 14.66523 9.510316 17.17038 16.41329 15.90976 19.16232 18.69515
17.89794 9.001269 11.7024 13.18415 11.47008 5.883641 13.16673 7.138615 12.35064 13.98934 12.63674 18.13991 14.6651 9.503711 17.17122 16.41322 15.90941 19.16232 18.69701
17.89784 9.001269 11.7024 13.18415 11.47008 5.883641 13.16673 7.138615 12.35064 13.98934 12.63674 18.14087 14.66508 9.613494 17.17115 16.41323 15.9193 19.17338 18.77962
17.9 9.001269 11.7024 13.18415 11.47008 5.883641 13.16673 7.138615 12.35064 13.98934 12.63674 18.14166 14.66547 9.611591 17.17294 16.41964 15.91929 19.17326 18.77963
17.90036 9.001269 11.7024 13.18415 11.47008 5.883641 13.16673 7.138615 12.35064 13.98934 12.63674 18.14166 14.66621 9.631491 17.17285 16.42093 15.91897 19.17345 18.7802
17.89987 9.001269 11.7024 13.18415 11.47008 5.883641 13.16673 7.138615 12.35064 13.98934 12.63674 18.14316 14.66837 9.802226 17.17785 16.42097 15.91877 19.17345 18.78247
17.90511 9.001269 11.7024 13.18415 11.47008 5.883641 13.16673 7.138615 12.35064 13.98934 12.63674 18.14317 14.75164 9.927717 17.17748 16.42081 15.91857 19.17354 18.78835
17.90537 9.001269 11.7024 13.18415 11.47008 5.883641 13.16673 7.138615 12.35064 13.98934 12.63674 18.14545 14.75171 9.922712 17.17812 16.42059 15.91884 19.17354 18.78829
17.99058 9.001269 11.7024 13.18415 11.47008 5.883641 13.16673 7.138615 12.35064 13.98934 12.63674 18.15073 14.75188 10.18178 17.17892 16.50515 16.00306 19.17354 18.78804
17.99095 9.001269 11.7024 13.18415 11.47008 5.883641 13.16673 7.138615 12.35064 13.98934 12.63674 18.23645 14.75953 10.1759 17.18118 16.50773 16.00241 19.25595 18.78799
17.99119 9.001269 11.7024 13.18415 11.47008 5.883641 13.16673 7.138615 12.35064 13.98934 12.63674 18.23646 14.75941 10.32889 17.18169 16.50898 16.0044 19.25725 18.78913
17.99189 9.001269 11.7024 13.18415 11.47008 5.883641 13.16673 7.138615 12.35064 13.98934 12.63674 18.23797 14.75919 10.32243 17.26568 16.50883 16.00386 19.2604 18.78917
17.99167 9.001269 11.7024 13.18415 11.47008 5.883641 13.16673 7.138615 12.35064 13.98934 12.63674 18.23799 14.7593 10.30627 17.26618 16.50931 16.00389 19.26099 18.78888
17.99235 9.001269 11.7024 13.18415 11.47008 5.883641 13.16673 7.138615 12.35064 13.98934 12.63674 18.2379 14.75981 10.29693 17.26789 16.50927 16.00417 19.26087 18.78888
17.99222 9.001269 11.7024 13.18415 11.47008 5.883641 13.16673 7.138615 12.35064 13.98934 12.63674 18.23791 14.7609 10.29494 17.26858 16.50928 16.00456 19.26552 18.79351
17.99304 9.001269 11.7024 13.18415 11.47008 5.883641 13.16673 7.138615 12.35064 13.98934 12.63674 18.24058 14.76054 10.28484 17.2686 16.51007 16.00459 19.26871 18.79383
17.99376 9.001269 11.7024 13.18415 11.47008 5.883641 13.16673 7.138615 12.35064 13.98934 12.63674 18.24055 14.76015 10.27679 17.26855 16.50993 16.01035 19.2711 18.79458
17.99724 9.001269 11.7024 13.18415 11.47008 5.883641 13.16673 7.138615 12.35064 13.98934 12.63674 18.24081 14.75943 10.27213 17.27372 16.51513 16.01257 19.27311 18.8773
17.99716 9.001269 11.7024 13.18415 11.47008 5.883641 13.16673 7.138615 12.35064 13.98934 12.63674 18.24184 14.84313 10.26614 17.27636 16.51575 16.01345 19.27415 18.87717
17.99713 9.001269 11.7024 13.18415 11.47008 5.883641 13.16673 7.138615 12.35064 13.98934 12.63674 18.24412 14.84539 10.26418 17.27623 16.51707 16.01343 19.27402 18.87911
18.00238 9.001269 11.7024 13.18415 11.47008 5.883641 13.16673 7.138615 12.35064 13.98934 12.63674 18.2477 14.84538 10.2519 17.27627 16.51701 16.01309 19.27553 18.87898
18.08767 9.001269 11.7024 13.18415 11.47008 5.883641 13.16673 7.138615 12.35064 13.98934 12.63674 18.33909 14.84601 10.23989 17.36009 16.60186 16.01259 19.35792 18.87938
18.08777 9.001269 11.7024 13.18415 11.47008 5.883641 13.16673 7.138615 12.35064 13.98934 12.63674 18.33918 14.84514 10.22847 17.36274 16.60165 16.09728 19.35891 18.88529
18.08933 9.001269 11.7024 13.18415 11.47008 5.883641 13.16673 7.138615 12.35064 13.98934 12.63674 18.33926 14.84583 10.22074 17.36349 16.60276 16.09729 19.35891 18.88529
18.08903 9.001269 11.7024 13.18415 11.47008 5.883641 13.16673 7.138615 12.35064 13.98934 12.63674 18.33927 14.84582 10.20629 17.36321 16.60299 16.09731 19.35891 18.88524
18.08913 9.001269 11.7024 13.18415 11.47008 5.883641 13.16673 7.138615 12.35064 13.98934 12.63674 18.3392 14.8509 10.20084 17.37125 16.60551 16.0985 19.36053 18.88747
18.08917 9.001269 11.7024 13.18415 11.47008 5.883641 13.16673 7.138615 12.35064 13.98934 12.63674 18.33922 14.85741 10.19858 17.37134 16.60542 16.09893 19.36032 18.88758
18.09161 9.001269 11.7024 13.18415 11.47008 5.883641 13.16673 7.138615 12.35064 13.98934 12.63674 18.33924 14.85744 10.1976 17.37295 16.60536 16.0997 19.3624 18.88758
18.09207 9.001269 11.7024 13.18415 11.47008 5.883641 13.16673 7.138615 12.35064 13.98934 12.63674 18.33942 14.85747 10.19059 17.37269 16.60535 16.09962 19.36201 18.8879
18.09236 9.001269 11.7024 13.18415 11.47008 5.883641 13.16673 7.138615 12.35064 13.98934 12.63674 18.33945 14.8574 10.18382 17.45675 16.60685 16.10417 19.36635 18.8879
18.09273 9.001269 11.7024 13.18415 11.47008 5.883641 13.16673 7.138615 12.35064 13.98934 12.63674 18.33934 14.85795 10.18082 17.45786 16.60656 16.10403 19.36622 18.8888
18.09399 9.001269 11.7024 13.18415 11.47008 5.883641 13.16673 7.138615 12.35064 13.98934 12.63674 18.33936 14.85787 10.17824 17.46039 16.60628 16.10974 19.36633 18.88863
18.09489 9.001269 11.7024 13.18415 11.47008 5.883641 13.16673 7.138615 12.35064 13.98934 12.63674 18.33916 14.8579 10.17747 17.46041 16.60622 16.10965 19.36956 18.89195
18.09784 9.001269 11.7024 13.18415 11.47008 5.883641 13.16673 7.138615 12.35064 13.98934 12.63674 18.33886 14.85783 10.17723 17.46018 16.61138 16.10963 19.3694 18.97421
18.10543 9.001269 11.7024 13.18415 11.47008 5.883641 13.16673 7.138615 12.35064 13.98934 12.63674 18.33897 14.85737 10.17599 17.46021 16.61199 16.19304 19.36921 18.97423
18.19067 9.001269 11.7024 13.18415 11.47008 5.883641 13.16673 7.138615 12.35064 13.98934 12.63674 18.33846 14.85636 10.17415 17.46169 16.61209 16.19426 19.45165 18.97424
18.19068 9.001269 11.7024 13.18415 11.47008 5.883641 13.16673 7.138615 12.35064 13.98934 12.63674 18.33835 14.94076 10.16973 17.46149 16.61213 16.19427 19.455 18.97424
18.19082 9.001269 11.7024 13.18415 11.47008 5.883641 13.16673 7.138615 12.35064 13.98934 12.63674 18.4241 14.94067 10.16628 17.46152 16.69676 16.19426 19.45546 18.98278
18.19085 9.001269 11.7024 13.18415 11.47008 5.883641 13.16673 7.138615 12.35064 13.98934 12.63674 18.43179 14.94052 10.16161 17.46122 16.69772 16.19412 19.45546 18.98279
18.19085 9.001269 11.7024 13.18415 11.47008 5.883641 13.16673 7.138615 12.35064 13.98934 12.63674 18.43425 14.94378 10.16143 17.46604 16.69773 16.19474 19.45548 18.98262
18.19085 9.001269 11.7024 13.18415 11.47008 5.883641 13.16673 7.138615 12.35064 13.98934 12.63674 18.43622 14.94384 10.16118 17.46661 16.69765 16.19476 19.457 18.98255
18.19073 9.001269 11.7024 13.18415 11.47008 5.883641 13.16673 7.138615 12.35064 13.98934 12.63674 18.43679 14.94362 10.15954 17.46749 16.69753 16.19626 19.45656 18.98255
18.19145 9.001269 11.7024 13.18415 11.47008 5.883641 13.16673 7.138615 12.35064 13.98934 12.63674 18.43687 14.94885 10.18472 17.46746 16.69754 16.19627 19.45808 18.98262
18.19099 9.001269 11.7024 13.18415 11.47008 5.883641 13.16673 7.138615 12.35064 13.98934 12.63674 18.43692 14.94879 10.18393 17.55132 16.70012 16.20153 19.45805 18.98476
18.19081 9.001269 11.7024 13.18415 11.47008 5.883641 13.16673 7.138615 12.35064 13.98934 12.63674 18.437 14.94935 10.29181 17.552 16.70012 16.20218 19.46241 18.98574
18.1905 9.001269 11.7024 13.18415 11.47008 5.883641 13.16673 7.138615 12.35064 13.98934 12.63674 18.43685 14.94935 10.28686 17.55202 16.70011 16.20212 19.46347 18.9854
18.19022 9.001269 11.7024 13.18415 11.47008 5.883641 13.16673 7.138615 12.35064 13.98934 12.63674 18.4366 14.94939 10.285 17.55686 16.70082 16.20292 19.46551 18.9854
18.19022 9.001269 11.7024 13.18415 11.47008 5.883641 13.16673 7.138615 12.35064 13.98934 12.63674 18.43661 14.95206 10.28862 17.5569 16.70071 16.2049 19.46551 18.9854
18.19016 9.001269 11.7024 13.18415 11.47008 5.883641 13.16673 7.138615 12.35064 13.98934 12.63674 18.43649 14.95196 10.29885 17.56203 16.70062 16.28999 19.55025 18.98528
18.19017 9.001269 11.7024 13.18415 11.47008 5.883641 13.16673 7.138615 12.35064 13.98934 12.63674 18.43635 14.95196 10.29707 17.56337 16.70711 16.28987 19.55039 19.06762
18.19005 9.001269 11.7024 13.18415 11.47008 5.883641 13.16673 7.138615 12.35064 13.98934 12.63674 18.43559 14.95197 10.30009 17.56334 16.70737 16.28965 19.55066 19.07084
18.28063 9.001269 11.7024 13.18415 11.47008 5.883641 13.16673 7.138615 12.35064 13.98934 12.63674 18.52145 14.95231 10.41819 17.64711 16.79189 16.2903 19.55161 19.07075
18.28281 9.001269 11.7024 13.18415 11.47008 5.883641 13.16673 7.138615 12.35064 13.98934 12.63674 18.52699 15.03524 10.41611 17.64784 16.79102 16.29075 19.55372 19.07164
18.28448 9.001269 11.7024 13.18415 11.47008 5.883641 13.16673 7.138615 12.35064 13.98934 12.63674 18.52701 15.03492 10.42339 17.64879 16.79154 16.29323 19.55382 19.07165
18.28557 9.001269 11.7024 13.18415 11.47008 5.883641 13.16673 7.138615 12.35064 13.98934 12.63674 18.52926 15.03554 10.4391 17.65031 16.79139 16.293 19.55369 19.07199
18.28557 9.001269 11.7024 13.18415 11.47008 5.883641 13.16673 7.138615 12.35064 13.98934 12.63674 18.53422 15.036 10.43584 17.65041 16.79184 16.29273 19.55373 19.07788
18.28677 9.001269 11.7024 13.18415 11.47008 5.883641 13.16673 7.138615 12.35064 13.98934 12.63674 18.53622 15.03587 10.43449 17.65337 16.79315 16.29273 19.55804 19.07792
18.28733 9.001269 11.7024 13.18415 11.47008 5.883641 13.16673 7.138615 12.35064 13.98934 12.63674 18.53623 15.03683 10.42593 17.65343 16.79277 16.29268 19.56086 19.07982
18.2877 9.001269 11.7024 13.18415 11.47008 5.883641 13.16673 7.138615 12.35064 13.98934 12.63674 18.53762 15.03686 10.42093 17.65335 16.79272 16.29253 19.56125 19.07965
18.28766 9.001269 11.7024 13.18415 11.47008 5.883641 13.16673 7.138615 12.35064 13.98934 12.63674 18.53762 15.03921 10.51296 17.65407 16.79279 16.29251 19.56139 19.07965
18.28767 9.001269 11.7024 13.18415 11.47008 5.883641 13.16673 7.138615 12.35064 13.98934 12.63674 18.53844 15.04495 10.53421 17.65409 16.79588 16.29998 19.5613 19.08029
18.28775 9.001269 11.7024 13.18415 11.47008 5.883641 13.16673 7.138615 12.35064 13.98934 12.63674 18.53771 15.04468 10.5204 17.65933 16.79583 16.30055 19.64369 19.08029
18.28764 9.001269 11.7024 13.18415 11.47008 5.883641 13.16673 7.138615 12.35064 13.98934 12.63674 18.53822 15.04485 10.51732 17.74417 16.79583 16.30039 19.64609 19.0802
18.28767 9.001269 11.7024 13.18415 11.47008 5.883641 13.16673 7.138615 12.35064 13.98934 12.63674 18.53863 15.04521 10.51634 17.74393 16.79584 16.30015 19.64603 19.08019
18.2876 9.001269 11.7024 13.18415 11.47008 5.883641 13.16673 7.138615 12.35064 13.98934 12.63674 18.53827 15.04522 10.5148 17.74497 16.79562 16.30009 19.64808 19.08012
18.28726 9.001269 11.7024 13.18415 11.47008 5.883641 13.16673 7.138615 12.35064 13.98934 12.63674 18.53813 15.04511 10.51115 17.74489 16.79589 16.38418 19.64808 19.08242
18.28755 9.001269 11.7024 13.18415 11.47008 5.883641 13.16673 7.138615 12.35064 13.98934 12.63674 18.53828 15.04555 10.50592 17.74486 16.80113 16.38617 19.649 19.16474
18.28756 9.001269 11.7024 13.18415 11.47008 5.883641 13.16673 7.138615 12.35064 13.98934 12.63674 18.62407 15.04688 10.4997 17.74596 16.80115 16.38693 19.649 19.16478
18.3781 9.001269 11.7024 13.18415 11.47008 5.883641 13.16673 7.138615 12.35064 13.98934 12.63674 18.62408 15.0478 10.48155 17.74703 16.8868 16.38696 19.64889 19.16466
18.37812 9.001269 11.7024 13.18415 11.47008 5.883641 13.16673 7.138615 12.35064 13.98934 12.63674 18.62415 15.04813 10.47646 17.7486 16.88681 16.38698 19.64885 19.16839
18.37812 9.001269 11.7024 13.18415 11.47008 5.883641 13.16673 7.138615 12.35064 13.98934 12.63674 18.62965 15.04787 10.47533 17.75116 16.88681 16.38745 19.65098 19.16844
18.3866 9.001269 11.7024 13.18415 11.47008 5.883641 13.16673 7.138615 12.35064 13.98934 12.63674 18.62973 15.1313 10.47345 17.75158 16.888 16.38747 19.65061 19.16849
18.38653 9.001269 11.7024 13.18415 11.47008 5.883641 13.16673 7.138615 12.35064 13.98934 12.63674 18.62974 15.13109 10.47184 17.75682 16.8878 16.38748 19.65055 19.17461
18.38797 9.001269 11.7024 13.18415 11.47008 5.883641 13.16673 7.138615 12.35064 13.98934 12.63674 18.6322 15.13113 10.46932 17.75723 16.88901 16.38839 19.65585 19.17462
18.3886 9.001269 11.7024 13.18415 11.47008 5.883641 13.16673 7.138615 12.35064 13.98934 12.63674 18.63216 15.13115 10.46935 17.84111 16.89022 16.38868 19.65562 19.17551
18.3879 9.001269 11.7024 13.18415 11.47008 5.883641 13.16673 7.138615 12.35064 13.98934 12.63674 18.63222 15.13115 10.46787 17.84157 16.89178 16.38866 19.65692 19.17528
18.38866 9.001269 11.7024 13.18415 11.47008 5.883641 13.16673 7.138615 12.35064 13.98934 12.63674 18.63376 15.13103 10.4664 17.84157 16.89179 16.39443 19.73917 19.17529
18.38912 9.001269 11.7024 13.18415 11.47008 5.883641 13.16673 7.138615 12.35064 13.98934 12.63674 18.63368 15.1307 10.46644 17.84172 16.89176 16.39445 19.73932 19.17738
18.38905 9.001269 11.7024 13.18415 11.47008 5.883641 13.16673 7.138615 12.35064 13.98934 12.63674 18.63524 15.14043 10.46643 17.84252 16.89415 16.39448 19.74083 19.17733
18.38905 9.001269 11.7024 13.18415 11.47008 5.883641 13.16673 7.138615 12.35064 13.98934 12.63674 18.63561 15.14036 10.46626 17.84191 16.89424 16.39574 19.74083 19.17717
18.38954 9.001269 11.7024 13.18415 11.47008 5.883641 13.16673 7.138615 12.35064 13.98934 12.63674 18.63539 15.14041 10.46479 17.84245 16.89424 16.39538 19.7431 19.17723
18.38954 9.001269 11.7024 13.18415 11.47008 5.883641 13.16673 7.138615 12.35064 13.98934 12.63674 18.63539 15.14029 10.46478 17.84254 16.89369 16.47914 19.7431 19.17739
18.47467 9.001269 11.7024 13.18415 11.47008 5.883641 13.16673 7.138615 12.35064 13.98934 12.63674 18.63573 15.14015 10.46484 17.84353 16.89866 16.47963 19.74304 19.25977
18.47468 9.001269 11.7024 13.18415 11.47008 5.883641 13.16673 7.138615 12.35064 13.98934 12.63674 18.63578 15.13973 10.46455 17.84382 16.8989 16.48125 19.74326 19.26001
18.48044 9.001269 11.7024 13.18415 11.47008 5.883641 13.16673 7.138615 12.35064 13.98934 12.63674 18.63564 15.13973 10.45947 17.84445 16.89891 16.48413 19.7471 19.26087
18.4803 9.001269 11.7024 13.18415 11.47008 5.883641 13.16673 7.138615 12.35064 13.98934 12.63674 18.72211 15.13985 10.45421 17.84589 16.98341 16.48409 19.74703 19.26075
18.4801 9.001269 11.7024 13.18415 11.47008 5.883641 13.16673 7.138615 12.35064 13.98934 12.63674 18.72192 15.22323 10.44609 17.84589 16.98347 16.48383 19.75132 19.26076
18.48039 9.001269 11.7024 13.18415 11.47008 5.883641 13.16673 7.138615 12.35064 13.98934 12.63674 18.72728 15.22271 10.44559 17.84805 16.98384 16.48383 19.75493 19.26303
18.4833 9.001269 11.7024 13.18415 11.47008 5.883641 13.16673 7.138615 12.35064 13.98934 12.63674 18.72728 15.22479 10.44179 17.84794 16.98418 16.48383 19.75571 19.26674
18.48331 9.001269 11.7024 13.18415 11.47008 5.883641 13.16673 7.138615 12.35064 13.98934 12.63674 18.7277 15.22458 10.44064 17.85311 16.9842 16.48528 19.75555 19.26677
18.48483 9.001269 11.7024 13.18415 11.47008 5.883641 13.16673 7.138615 12.35064 13.98934 12.63674 18.72763 15.22454 10.43944 17.93655 16.98501 16.48527 19.83811 19.26629
18.48483 9.001269 11.7024 13.18415 11.47008 5.883641 13.16673 7.138615 12.35064 13.98934 12.63674 18.72757 15.22568 10.43741 17.93653 16.98467 16.48522 19.83973 19.27208
18.48483 9.001269 11.7024 13.18415 11.47008 5.883641 13.16673 7.138615 12.35064 13.98934 12.63674 18.7276 15.22607 10.43445 17.93825 16.98577 16.49028 19.83993 19.27211
18.4858 9.001269 11.7024 13.18415 11.47008 5.883641 13.16673 7.138615 12.35064 13.98934 12.63674 18.72753 15.22603 10.43347 17.93825 16.98578 16.49101 19.83993 19.27211
18.48593 9.001269 11.7024 13.18415 11.47008 5.883641 13.16673 7.138615 12.35064 13.98934 12.63674 18.72993 15.22636 10.43322 17.93825 16.98562 16.49129 19.84123 19.27211
18.48591 9.001269 11.7024 13.18415 11.47008 5.883641 13.16673 7.138615 12.35064 13.98934 12.63674 18.7301 15.23157 10.43302 17.93836 16.98684 16.49132 19.84123 19.2724
18.48614 9.001269 11.7024 13.18415 11.47008 5.883641 13.16673 7.138615 12.35064 13.98934 12.63674 18.73004 15.23157 10.43278 17.93777 16.98713 16.49132 19.84351 19.27223
18.48662 9.001269 11.7024 13.18415 11.47008 5.883641 13.16673 7.138615 12.35064 13.98934 12.63674 18.72994 15.23398 10.43141 17.9378 16.98694 16.57542 19.84373 19.27445
18.48664 9.001269 11.7024 13.18415 11.47008 5.883641 13.16673 7.138615 12.35064 13.98934 12.63674 18.73137 15.23395 10.43129 17.94071 16.98825 16.57542 19.84389 19.27561
18.57265 9.001269 11.7024 13.18415 11.47008 5.883641 13.16673 7.138615 12.35064 13.98934 12.63674 18.73137 15.23485 10.43121 17.94071 16.99081 16.5767 19.84529 19.27513
18.57265 9.001269 11.7024 13.18415 11.47008 5.883641 13.16673 7.138615 12.35064 13.98934 12.63674 18.73118 15.23453 10.43124 17.94115 16.99075 16.57654 19.84519 19.27694
18.57271 9.001269 11.7024 13.18415 11.47008 5.883641 13.16673 7.138615 12.35064 13.98934 12.63674 18.73096 15.2351 10.43961 17.94155 16.9908 16.57707 19.84507 19.3591
18.57849 9.001269 11.7024 13.18415 11.47008 5.883641 13.16673 7.138615 12.35064 13.98934 12.63674 18.73084 15.3185 10.67712 17.94223 16.9908 16.5795 19.84515 19.3591
18.57849 9.001269 11.7024 13.18415 11.47008 5.883641 13.16673 7.138615 12.35064 13.98934 12.63674 18.73075 15.31903 10.67857 17.94296 16.99596 16.57945 19.84924 19.35878
18.57849 9.001269 11.7024 13.18415 11.47008 5.883641 13.16673 7.138615 12.35064 13.98934 12.63674 18.73227 15.31905 10.674 17.94411 17.08051 16.57971 19.85088 19.35878
18.57842 9.001269 11.7024 13.18415 11.47008 5.883641 13.16673 7.138615 12.35064 13.98934 12.63674 18.73216 15.31895 10.66889 17.94642 17.08051 16.58054 19.8511 19.35878
18.57819 9.001269 11.7024 13.18415 11.47008 5.883641 13.16673 7.138615 12.35064 13.98934 12.63674 18.81785 15.31896 10.66411 17.94927 17.08052 16.58053 19.93684 19.35878
18.58102 9.001269 11.7024 13.18415 11.47008 5.883641 13.16673 7.138615 12.35064 13.98934 12.63674 18.81785 15.32012 10.66332 18.03809 17.08218 16.58053 19.93895 19.35879
18.58081 9.001269 11.7024 13.18415 11.47008 5.883641 13.16673 7.138615 12.35064 13.98934 12.63674 18.81793 15.32041 10.66296 18.03838 17.08215 16.58053 19.93876 19.3588
18.58082 9.001269 11.7024 13.18415 11.47008 5.883641 13.16673 7.138615 12.35064 13.98934 12.63674 18.81863 15.32036 10.6628 18.03874 17.08218 16.58044 19.93873 19.3588
18.58082 9.001269 11.7024 13.18415 11.47008 5.883641 13.16673 7.138615 12.35064 13.98934 12.63674 18.82419 15.32007 10.66236 18.03866 17.0822 16.58572 19.93916 19.3588
18.582 9.001269 11.7024 13.18415 11.47008 5.883641 13.16673 7.138615 12.35064 13.98934 12.63674 18.82419 15.32119 10.66187 18.03863 17.0822 16.58644 19.94054 19.37137
18.582 9.001269 11.7024 13.18415 11.47008 5.883641 13.16673 7.138615 12.35064 13.98934 12.63674 18.82385 15.32643 10.66164 18.03874 17.08217 16.58641 19.94038 19.37094
18.58224 9.001269 11.7024 13.18415 11.47008 5.883641 13.16673 7.138615 12.35064 13.98934 12.63674 18.82385 15.32636 10.66103 18.03891 17.08191 16.67035 19.94036 19.37094
18.58353 9.001269 11.7024 13.18415 11.47008 5.883641 13.16673 7.138615 12.35064 13.98934 12.63674 18.82386 15.32719 10.66097 18.03868 17.08593 16.67117 19.94362 19.3709
18.58338 9.001269 11.7024 13.18415 11.47008 5.883641 13.16673 7.138615 12.35064 13.98934 12.63674 18.82454 15.33075 10.66082 18.03879 17.08648 16.67118 19.94335 19.371
18.66856 9.001269 11.7024 13.18415 11.47008 5.883641 13.16673 7.138615 12.35064 13.98934 12.63674 18.82449 15.33287 10.66077 18.03869 17.08688 16.67185 19.9432 19.37092
18.66856 9.001269 11.7024 13.18415 11.47008 5.883641 13.16673 7.138615 12.35064 13.98934 12.63674 18.824 15.33272 10.66077 18.03867 17.08729 16.67295 19.94313 19.37092
18.66831 9.001269 11.7024 13.18415 11.47008 5.883641 13.16673 7.138615 12.35064 13.98934 12.63674 18.82636 15.33263 10.66055 18.0387 17.08982 16.6742 19.94376 19.37092
18.67425 9.001269 11.7024 13.18415 11.47008 5.883641 13.16673 7.138615 12.35064 13.98934 12.63674 18.82611 15.41667 10.65957 18.0384 17.09047 16.67408 19.94461 19.37078
18.67444 9.001269 11.7024 13.18415 11.47008 5.883641 13.16673 7.138615 12.35064 13.98934 12.63674 18.82575 15.41704 10.65757 18.03843 17.09156 16.67362 19.94886 19.45318
18.6743 9.001269 11.7024 13.18415 11.47008 5.883641 13.16673 7.138615 12.35064 13.98934 12.63674 18.82596 15.41704 10.65682 18.12708 17.09407 16.67363 19.94886 19.45314
18.67421 9.001269 11.7024 13.18415 11.47008 5.883641 13.16673 7.138615 12.35064 13.98934 12.63674 18.82584 15.41704 10.65682 18.13131 17.18382 16.67352 19.94886 19.45314
18.67414 9.001269 11.7024 13.18415 11.47008 5.883641 13.16673 7.138615 12.35064 13.98934 12.63674 18.82562 15.41667 10.65681 18.13307 17.18435 16.67628 20.03297 19.455
18.67491 9.001269 11.7024 13.18415 11.47008 5.883641 13.16673 7.138615 12.35064 13.98934 12.63674 18.82562 15.41756 10.65676 18.13383 17.18435 16.67608 20.03298 19.45488
18.67573 9.001269 11.7024 13.18415 11.47008 5.883641 13.16673 7.138615 12.35064 13.98934 12.63674 18.82712 15.41754 10.65672 18.13491 17.18436 16.67582 20.0444 19.45606
18.67557 9.001269 11.7024 13.18415 11.47008 5.883641 13.16673 7.138615 12.35064 13.98934 12.63674 18.82722 15.41672 10.65677 18.13484 17.18395 16.67584 20.04611 19.45656
18.67537 9.001269 11.7024 13.18415 11.47008 5.883641 13.16673 7.138615 12.35064 13.98934 12.63674 18.913 15.41666 10.65552 18.1352 17.1838 16.67651 20.04617 19.45678
18.67765 9.001269 11.7024 13.18415 11.47008 5.883641 13.16673 7.138615 12.35064 13.98934 12.63674 18.91317 15.41807 10.65513 18.13557 17.18381 16.67604 20.04618 19.45654
18.67752 9.001269 11.7024 13.18415 11.47008 5.883641 13.16673 7.138615 12.35064 13.98934 12.63674 18.91289 15.41784 10.65515 18.13545 17.1837 16.68138 20.04706 19.45644
18.67805 9.001269 11.7024 13.18415 11.47008 5.883641 13.16673 7.138615 12.35064 13.98934 12.63674 18.91296 15.42277 10.65523 18.13559 17.1837 16.68141 20.04706 19.45661
18.67795 9.001269 11.7024 13.18415 11.47008 5.883641 13.16673 7.138615 12.35064 13.98934 12.63674 18.91286 15.42337 10.6549 18.1355 17.18407 16.68208 20.04706 19.46254
18.67795 9.001269 11.7024 13.18415 11.47008 5.883641 13.16673 7.138615 12.35064 13.98934 12.63674 18.91434 15.42342 10.65489 18.13555 17.18365 16.76604 20.04998 19.46255
18.6778 9.001269 11.7024 13.18415 11.47008 5.883641 13.16673 7.138615 12.35064 13.98934 12.63674 18.91986 15.42342 10.65495 18.13562 17.18371 16.76595 20.04998 19.46683
18.67919 9.001269 11.7024 13.18415 11.47008 5.883641 13.16673 7.138615 12.35064 13.98934 12.63674 18.91969 15.42461 10.65502 18.13592 17.1834 16.76597 20.04983 19.46684
18.67935 9.001269 11.7024 13.18415 11.47008 5.883641 13.16673 7.138615 12.35064 13.98934 12.63674 18.9197 15.4246 10.65072 18.21971 17.18325 16.7667 20.05207 19.4691
18.76444 9.001269 11.7024 13.18415 11.47008 5.883641 13.16673 7.138615 12.35064 13.98934 12.63674 18.91938 15.42689 10.64596 18.22485 17.18304 16.7667 20.05207 19.46919
18.76444 9.001269 11.7024 13.18415 11.47008 5.883641 13.16673 7.138615 12.35064 13.98934 12.63674 18.82501 15.51057 10.64432 18.22485 17.18301 16.76673 20.05249 19.47001
18.76429 9.001269 11.7024 13.18415 11.47008 5.883641 13.16673 7.138615 12.35064 13.98934 12.63674 18.91069 15.5104 10.64168 18.22488 17.18302 16.76663 20.05249 19.46995
18.76536 9.001269 11.7024 13.18415 11.47008 5.883641 13.16673 7.138615 12.35064 13.98934 12.63674 18.91069 15.51027 10.64168 18.23306 17.18303 16.76728 20.05717 19.55229
18.76671 9.001269 11.7024 13.18415 11.47008 5.883641 13.16673 7.138615 12.35064 13.98934 12.63674 18.91079 15.51061 10.64164 18.23607 17.18298 16.76826 20.0647 19.55227
18.76656 9.001269 11.7024 13.18415 11.47008 5.883641 13.16673 7.138615 12.35064 13.98934 12.63674 18.91254 15.51382 10.64031 18.2364 17.26753 16.76926 20.14706 19.55259
18.77163 9.001269 11.7024 13.18415 11.47008 5.883641 13.16673 7.138615 12.35064 13.98934 12.63674 18.91254 15.51385 10.64036 18.23761 17.27519 16.77104 20.14785 19.55263
18.77163 9.001269 11.7024 13.18415 11.47008 5.883641 13.16673 7.138615 12.35064 13.98934 12.63674 18.91814 15.51385 10.64047 18.23755 17.27635 16.77096 20.14775 19.55227
18.77163 9.001269 11.7024 13.18415 11.47008 5.883641 13.16673 7.138615 12.35064 13.98934 12.63674 18.91815 15.51385 10.64058 18.23826 17.27868 16.77065 20.14775 19.55231
18.7716 9.001269 11.7024 13.18415 11.47008 5.883641 13.16673 7.138615 12.35064 13.98934 12.63674 18.91803 15.51386 10.6401 18.23831 17.28017 16.77293 20.14874 19.55425
18.77165 9.001269 11.7024 13.18415 11.47008 5.883641 13.16673 7.138615 12.35064 13.98934 12.63674 18.91796 15.51388 10.63941 18.239 17.27973 16.77278 20.14874 19.55389
18.77157 9.001269 11.7024 13.18415 11.47008 5.883641 13.16673 7.138615 12.35064 13.98934 12.63674 18.9188 15.51381 10.63943 18.23893 17.28017 16.77297 20.15155 19.55389
18.77247 9.001269 11.7024 13.18415 11.47008 5.883641 13.16673 7.138615 12.35064 13.98934 12.63674 18.9188 15.51893 10.63943 18.23966 17.28044 16.77301 20.15271 19.5538
18.77269 9.001269 11.7024 13.18415 11.47008 5.883641 13.16673 7.138615 12.35064 13.98934 12.63674 18.9188 15.52029 10.63929 18.2397 17.2804 16.77285 20.15763 19.55498
18.77259 9.001269 11.7024 13.18415 11.47008 5.883641 13.16673 7.138615 12.35064 13.98934 12.63674 18.9188 15.52106 10.63933 18.2397 17.28044 16.77285 20.15931 19.56075
18.77254 9.001269 11.7024 13.18415 11.47008 5.883641 13.16673 7.138615 12.35064 13.98934 12.63674 18.9188 15.52145 10.63926 18.24005 17.28056 16.77288 20.15917 19.56075
18.77406 9.001269 11.7024 13.18415 11.47008 5.883641 13.16673 7.138615 12.35064 13.98934 12.63674 18.92007 15.52146 10.63546 18.32368 17.28064 16.77288 20.16196 19.56069
18.77361 9.001269 11.7024 13.18415 11.47008 5.883641 13.16673 7.138615 12.35064 13.98934 12.63674 18.92007 15.52146 10.6294 18.32372 17.28057 16.77886 20.16229 19.5607
18.77595 9.001269 11.7024 13.18415 11.47008 5.883641 13.16673 7.138615 12.35064 13.98934 12.63674 18.92004 15.52113 10.6288 18.32934 17.28057 16.77864 20.16453 19.56433
18.77684 9.001269 11.7024 13.18415 11.47008 5.883641 13.16673 7.138615 12.35064 13.98934 12.63674 18.92251 15.52115 10.62871 18.32934 17.28029 16.86257 20.16453 19.56398
18.77671 9.001269 11.7024 13.18415 11.47008 5.883641 13.16673 7.138615 12.35064 13.98934 12.63674 18.92302 15.60449 10.62878 18.32945 17.28008 16.86319 20.16461 19.56399
18.86219 9.001269 11.7024 13.18415 11.47008 5.883641 13.16673 7.138615 12.35064 13.98934 12.63674 18.92302 15.60681 10.62798 18.32999 17.27996 16.86336 20.16849 19.56408
18.86206 9.001269 11.7024 13.18415 11.47008 5.883641 13.16673 7.138615 12.35064 13.98934 12.63674 19.00857 15.60681 10.61803 18.33254 17.28018 16.86338 20.25082 19.64648
18.86316 9.001269 11.7024 13.18415 11.47008 5.883641 13.16673 7.138615 12.35064 13.98934 12.63674 19.00848 15.60669 10.61572 18.33285 17.28018 16.86413 20.2508 19.64933
18.86317 9.001269 11.7024 13.18415 11.47008 5.883641 13.16673 7.138615 12.35064 13.98934 12.63674 19.00982 15.60716 10.61214 18.3348 17.36465 16.86416 20.25079 19.64924
18.86317 9.001269 11.7024 13.18415 11.47008 5.883641 13.16673 7.138615 12.35064 13.98934 12.63674 19.00974 15.60713 10.61009 18.33477 17.36977 16.86407 20.2508 19.64923
18.86901 9.001269 11.7024 13.18415 11.47008 5.883641 13.16673 7.138615 12.35064 13.98934 12.63674 19.01001 15.607 10.60933 18.33469 17.36958 16.86483 20.2508 19.6491
18.86901 9.001269 11.7024 13.18415 11.47008 5.883641 13.16673 7.138615 12.35064 13.98934 12.63674 19.016 15.60741 10.60621 18.33469 17.37827 16.86467 20.2508 19.64911
18.86893 9.001269 11.7024 13.18415 11.47008 5.883641 13.16673 7.138615 12.35064 13.98934 12.63674 19.01592 15.60723 10.60617 18.33598 17.37868 16.86541 20.2508 19.64993
18.87006 9.001269 11.7024 13.18415 11.47008 5.883641 13.16673 7.138615 12.35064 13.98934 12.63674 19.01593 15.60723 10.60582 18.33534 17.37993 16.86515 20.2508 19.64993
18.87041 9.001269 11.7024 13.18415 11.47008 5.883641 13.16673 7.138615 12.35064 13.98934 12.63674 19.01752 15.60727 10.60574 18.3355 17.37994 16.86582 20.25086 19.64998
18.87029 9.001269 11.7024 13.18415 11.47008 5.883641 13.16673 7.138615 12.35064 13.98934 12.63674 19.01759 15.60764 10.60584 18.33573 17.38146 16.86571 20.25087 19.6518
18.87009 9.001269 11.7024 13.18415 11.47008 5.883641 13.16673 7.138615 12.35064 13.98934 12.63674 19.0176 15.60873 10.60587 18.33628 17.38144 16.86715 20.25101 19.6518
18.87009 9.001269 11.7024 13.18415 11.47008 5.883641 13.16673 7.138615 12.35064 13.98934 12.63674 19.0176 15.60852 10.60598 18.33629 17.38239 16.8671 20.25101 19.6518
18.87009 9.001269 11.7024 13.18415 11.47008 5.883641 13.16673 7.138615 12.35064 13.98934 12.63674 19.0176 15.60817 10.60608 18.42055 17.38228 16.86941 20.25121 19.65753
18.87066 9.001269 11.7024 13.18415 11.47008 5.883641 13.16673 7.138615 12.35064 13.98934 12.63674 19.01774 15.61288 10.60614 18.42055 17.38316 16.86942 20.25149 19.65776
18.87066 9.001269 11.7024 13.18415 11.47008 5.883641 13.16673 7.138615 12.35064 13.98934 12.63674 19.01777 15.61359 10.60619 18.42544 17.38312 16.86886 20.25226 19.65776
18.87082 9.001269 11.7024 13.18415 11.47008 5.883641 13.16673 7.138615 12.35064 13.98934 12.63674 19.01777 15.61352 10.60623 18.42532 17.38312 16.87412 20.25461 19.65897
18.87082 9.001269 11.7024 13.18415 11.47008 5.883641 13.16673 7.138615 12.35064 13.98934 12.63674 19.0185 15.61485 10.60629 18.42604 17.38383 16.95795 20.25797 19.65866
18.87135 9.001269 11.7024 13.18415 11.47008 5.883641 13.16673 7.138615 12.35064 13.98934 12.63674 19.01805 15.69845 10.60616 18.42605 17.38385 16.95796 20.26076 19.66201
18.87368 9.001269 11.7024 13.18415 11.47008 5.883641 13.16673 7.138615 12.35064 13.98934 12.63674 19.01802 15.69848 10.60242 18.42602 17.38425 16.95784 20.26302 19.6619
18.95886 9.001269 11.7024 13.18415 11.47008 5.883641 13.16673 7.138615 12.35064 13.98934 12.63674 19.0202 15.69841 10.60111 18.42592 17.38422 16.95968 20.26724 19.74427
18.9589 9.001269 11.7024 13.18415 11.47008 5.883641 13.16673 7.138615 12.35064 13.98934 12.63674 19.10582 15.70014 10.60075 18.42898 17.46871 16.95949 20.34935 19.74427
18.95886 9.001269 11.7024 13.18415 11.47008 5.883641 13.16673 7.138615 12.35064 13.98934 12.63674 19.10582 15.70243 10.59944 18.42922 17.4687 16.95938 20.34936 19.74428
18.95898 9.001269 11.7024 13.18415 11.47008 5.883641 13.16673 7.138615 12.35064 13.98934 12.63674 19.10587 15.70251 10.59817 18.42913 17.46899 16.95915 20.34936 19.7443
18.96014 9.001269 11.7024 13.18415 11.47008 5.883641 13.16673 7.138615 12.35064 13.98934 12.63674 19.10591 15.70237 10.59232 18.43079 17.47419 16.95907 20.34936 19.74452
18.96643 9.001269 11.7024 13.18415 11.47008 5.883641 13.16673 7.138615 12.35064 13.98934 12.63674 19.10604 15.70204 10.58876 18.43092 17.47406 16.95919 20.34936 19.74495
18.96644 9.001269 11.7024 13.18415 11.47008 5.883641 13.16673 7.138615 12.35064 13.98934 12.63674 19.1059 15.70181 10.58836 18.43092 17.47397 16.9592 20.34936 19.74707
18.96641 9.001269 11.7024 13.18415 11.47008 5.883641 13.16673 7.138615 12.35064 13.98934 12.63674 19.10796 15.70181 10.58806 18.43093 17.47352 16.9592 20.34965 19.74735
18.9661 9.001269 11.7024 13.18415 11.47008 5.883641 13.16673 7.138615 12.35064 13.98934 12.63674 19.11339 15.70331 10.58794 18.43211 17.47367 16.96192 20.34966 19.74729
18.9661 9.001269 11.7024 13.18415 11.47008 5.883641 13.16673 7.138615 12.35064 13.98934 12.63674 19.11346 15.70331 10.58697 18.51578 17.47634 16.96226 20.34967 19.74729
18.96596 9.001269 11.7024 13.18415 11.47008 5.883641 13.16673 7.138615 12.35064 13.98934 12.63674 19.11328 15.70331 10.58705 18.51578 17.476 16.96226 20.34967 19.74729
18.96603 9.001269 11.7024 13.18415 11.47008 5.883641 13.16673 7.138615 12.35064 13.98934 12.63674 19.11297 15.70334 10.58713 18.51546 17.476 16.96294 20.34967 19.7473
18.96604 9.001269 11.7024 13.18415 11.47008 5.883641 13.16673 7.138615 12.35064 13.98934 12.63674 19.11283 15.7028 10.58715 18.51577 17.47737 16.96295 20.34967 19.7473
18.96599 9.001269 11.7024 13.18415 11.47008 5.883641 13.16673 7.138615 12.35064 13.98934 12.63674 19.1125 15.70279 10.58723 18.51625 17.47737 16.96347 20.34967 19.7473
18.96693 9.001269 11.7024 13.18415 11.47008 5.883641 13.16673 7.138615 12.35064 13.98934 12.63674 19.1125 15.70777 10.58727 18.52131 17.47737 16.96483 20.34931 19.75318
18.96802 9.001269 11.7024 13.18415 11.47008 5.883641 13.16673 7.138615 12.35064 13.98934 12.63674 19.11239 15.70877 10.58736 18.5212 17.47722 16.96676 20.34931 19.75583
18.96851 9.001269 11.7024 13.18415 11.47008 5.883641 13.16673 7.138615 12.35064 13.98934 12.63674 19.11243 15.70964 10.5875 18.5212 17.47866 16.96796 20.34932 19.75583
18.96842 9.001269 11.7024 13.18415 11.47008 5.883641 13.16673 7.138615 12.35064 13.98934 12.63674 19.11414 15.7927 10.58754 18.5212 17.47866 16.9705 20.34932 19.75618
18.96836 9.001269 11.7024 13.18415 11.47008 5.883641 13.16673 7.138615 12.35064 13.98934 12.63674 19.1145 15.79271 10.58759 18.52103 17.47963 17.05967 20.34932 19.7561
19.05322 9.001269 11.7024 13.18415 11.47008 5.883641 13.16673 7.138615 12.35064 13.98934 12.63674 19.11504 15.79251 10.58764 18.52183 17.47963 17.05967 20.34954 19.7561
19.05555 9.001269 11.7024 13.18415 11.47008 5.883641 13.16673 7.138615 12.35064 13.98934 12.63674 19.11507 15.79366 10.58637 18.52226 17.47955 17.05935 20.34954 19.75611
19.05546 9.001269 11.7024 13.18415 11.47008 5.883641 13.16673 7.138615 12.35064 13.98934 12.63674 19.11495 15.79355 10.58604 18.52226 17.47942 17.05951 20.34954 19.83841
19.05596 9.001269 11.7024 13.18415 11.47008 5.883641 13.16673 7.138615 12.35064 13.98934 12.63674 19.11499 15.79342 10.58614 18.52231 17.56389 17.05952 20.43598 19.83841
19.0559 9.001269 11.7024 13.18415 11.47008 5.883641 13.16673 7.138615 12.35064 13.98934 12.63674 19.20059 15.79408 10.5862 18.52488 17.56476 17.05946 20.44099 19.84154
19.05576 9.001269 11.7024 13.18415 11.47008 5.883641 13.16673 7.138615 12.35064 13.98934 12.63674 19.20059 15.79422 10.58612 18.52502 17.56477 17.05947 20.4427 19.84157
19.05633 9.001269 11.7024 13.18415 11.47008 5.883641 13.16673 7.138615 12.35064 13.98934 12.63674 19.20275 15.79414 10.58616 18.52572 17.56997 17.05934 20.44454 19.84275
19.06153 9.001269 11.7024 13.18415 11.47008 5.883641 13.16673 7.138615 12.35064 13.98934 12.63674 19.20275 15.7964 10.58625 18.52559 17.5707 17.05931 20.44688 19.84275
19.06155 9.001269 11.7024 13.18415 11.47008 5.883641 13.16673 7.138615 12.35064 13.98934 12.63674 19.20247 15.79648 10.58628 18.52571 17.57053 17.05931 20.44767 19.84275
19.06284 9.001269 11.7024 13.18415 11.47008 5.883641 13.16673 7.138615 12.35064 13.98934 12.63674 19.20318 15.79633 10.58639 18.52538 17.57057 17.05931 20.44755 19.84291
19.06261 9.001269 11.7024 13.18415 11.47008 5.883641 13.16673 7.138615 12.35064 13.98934 12.63674 19.20318 15.79638 10.58646 18.52693 17.57055 17.05906 20.44777 19.84291
19.06262 9.001269 11.7024 13.18415 11.47008 5.883641 13.16673 7.138615 12.35064 13.98934 12.63674 19.20319 15.79688 10.58652 18.52714 17.57058 17.05882 20.44797 19.84294
19.06353 9.001269 11.7024 13.18415 11.47008 5.883641 13.16673 7.138615 12.35064 13.98934 12.63674 19.20337 15.79682 10.58661 18.61079 17.57348 17.05992 20.44809 19.84292
19.06357 9.001269 11.7024 13.18415 11.47008 5.883641 13.16673 7.138615 12.35064 13.98934 12.63674 19.20337 15.79677 10.58607 18.61079 17.57348 17.05992 20.4481 19.84295
19.06357 9.001269 11.7024 13.18415 11.47008 5.883641 13.16673 7.138615 12.35064 13.98934 12.63674 19.20899 15.79677 10.58613 18.6108 17.57348 17.05982 20.44815 19.84265
19.06405 9.001269 11.7024 13.18415 11.47008 5.883641 13.16673 7.138615 12.35064 13.98934 12.63674 19.20899 15.80311 10.58616 18.61212 17.57349 17.05958 20.44815 19.84493
19.06394 9.001269 11.7024 13.18415 11.47008 5.883641 13.16673 7.138615 12.35064 13.98934 12.63674 19.20899 15.80336 10.58621 18.61329 17.57476 17.0596 20.44822 19.84493
19.06426 9.001269 11.7024 13.18415 11.47008 5.883641 13.16673 7.138615 12.35064 13.98934 12.63674 19.21048 15.80308 10.5863 18.61846 17.57476 17.05954 20.44822 19.84493
19.06533 9.001269 11.7024 13.18415 11.47008 5.883641 13.16673 7.138615 12.35064 13.98934 12.63674 19.21019 15.8864 10.58648 18.61847 17.57465 17.05955 20.44822 19.84494
19.15051 9.001269 11.7024 13.18415 11.47008 5.883641 13.16673 7.138615 12.35064 13.98934 12.63674 19.21008 15.88643 10.58651 18.61849 17.57499 17.05955 20.4522 19.85123
19.15046 9.001269 11.7024 13.18415 11.47008 5.883641 13.16673 7.138615 12.35064 13.98934 12.63674 19.21072 15.88736 10.58652 18.61849 17.57497 17.05942 20.45215 19.85134
19.15003 9.001269 11.7024 13.18415 11.47008 5.883641 13.16673 7.138615 12.35064 13.98934 12.63674 19.21073 15.88786 10.58662 18.61943 17.57482 17.05942 20.45215 19.85134
19.15216 9.001269 11.7024 13.18415 11.47008 5.883641 13.16673 7.138615 12.35064 13.98934 12.63674 19.21073 15.8881 10.58662 18.61943 17.57628 17.05922 20.53444 19.85134
19.15276 9.001269 11.7024 13.18415 11.47008 5.883641 13.16673 7.138615 12.35064 13.98934 12.63674 19.21073 15.88812 10.58663 18.61952 17.57597 17.05922 20.53444 19.85257
19.15288 9.001269 11.7024 13.18415 11.47008 5.883641 13.16673 7.138615 12.35064 13.98934 12.63674 19.21073 15.88954 10.58614 18.6193 17.66039 17.0593 20.53869 19.93495
19.15288 9.001269 11.7024 13.18415 11.47008 5.883641 13.16673 7.138615 12.35064 13.98934 12.63674 19.21073 15.88939 10.58363 18.6193 17.6602 17.14332 20.53831 19.93503
19.15855 9.001269 11.7024 13.18415 11.47008 5.883641 13.16673 7.138615 12.35064 13.98934 12.63674 19.21081 15.88933 10.58221 18.61993 17.6602 17.14831 20.54058 19.93503
19.1591 9.001269 11.7024 13.18415 11.47008 5.883641 13.16673 7.138615 12.35064 13.98934 12.63674 19.29816 15.88936 10.58031 18.61978 17.66003 17.15075 20.54058 19.93503
19.1591 9.001269 11.7024 13.18415 11.47008 5.883641 13.16673 7.138615 12.35064 13.98934 12.63674 19.29816 15.89244 10.57791 18.62301 17.65999 17.15075 20.54333 19.93583
19.159 9.001269 11.7024 13.18415 11.47008 5.883641 13.16673 7.138615 12.35064 13.98934 12.63674 19.29799 15.89238 10.57735 18.62354 17.66095 17.15212 20.54333 19.93583
19.15884 9.001269 11.7024 13.18415 11.47008 5.883641 13.16673 7.138615 12.35064 13.98934 12.63674 19.29799 15.89232 10.57671 18.62354 17.66622 17.15254 20.54492 19.93919
19.15873 9.001269 11.7024 13.18415 11.47008 5.883641 13.16673 7.138615 12.35064 13.98934 12.63674 19.29799 15.89227 10.57667 18.62392 17.66608 17.15369 20.54493 19.9391
19.15898 9.001269 11.7024 13.18415 11.47008 5.883641 13.16673 7.138615 12.35064 13.98934 12.63674 19.30074 15.89216 10.57597 18.70754 17.66607 17.15489 20.54665 19.93897
19.15998 9.001269 11.7024 13.18415 11.47008 5.883641 13.16673 7.138615 12.35064 13.98934 12.63674 19.30075 15.89192 10.57495 18.70756 17.66607 17.15491 20.54665 19.93897
19.15998 9.001269 11.7024 13.18415 11.47008 5.883641 13.16673 7.138615 12.35064 13.98934 12.63674 19.30078 15.89269 10.57485 18.70856 17.66609 17.15477 20.54665 19.93897
19.16029 9.001269 11.7024 13.18415 11.47008 5.883641 13.16673 7.138615 12.35064 13.98934 12.63674 19.30078 15.89269 10.57482 18.70892 17.66687 17.15602 20.54819 19.93917
19.16006 9.001269 11.7024 13.18415 11.47008 5.883641 13.16673 7.138615 12.35064 13.98934 12.63674 19.30638 15.89781 10.57482 18.70959 17.66713 17.15628 20.54844 19.93917
19.16003 9.001269 11.7024 13.18415 11.47008 5.883641 13.16673 7.138615 12.35064 13.98934 12.63674 19.30611 15.89784 10.57489 18.7147 17.66713 17.15623 20.54953 19.9407
19.16059 9.001269 11.7024 13.18415 11.47008 5.883641 13.16673 7.138615 12.35064 13.98934 12.63674 19.30611 15.89785 10.5749 18.71466 17.66713 17.15617 20.54953 19.9407
19.1606 9.001269 11.7024 13.18415 11.47008 5.883641 13.16673 7.138615 12.35064 13.98934 12.63674 19.3069 15.8977 10.5745 18.71486 17.66966 17.15643 20.54986 19.94036
19.24577 9.001269 11.7024 13.18415 11.47008 5.883641 13.16673 7.138615 12.35064 13.98934 12.63674 19.30654 15.8977 10.56665 18.71477 17.66942 17.15614 20.55052 19.94036
19.24675 9.001269 11.7024 13.18415 11.47008 5.883641 13.16673 7.138615 12.35064 13.98934 12.63674 19.30651 15.89864 10.56625 18.7163 17.6693 17.15615 20.55052 19.9403
19.24773 9.001269 11.7024 13.18415 11.47008 5.883641 13.16673 7.138615 12.35064 13.98934 12.63674 19.3066 15.98163 10.5663 18.71635 17.67005 17.1563 20.6328 19.94028
19.24774 9.001269 11.7024 13.18415 11.47008 5.883641 13.16673 7.138615 12.35064 13.98934 12.63674 19.30657 15.98164 10.56628 18.71635 17.66999 17.15616 20.6328 19.94615
19.24903 9.001269 11.7024 13.18415 11.47008 5.883641 13.16673 7.138615 12.35064 13.98934 12.63674 19.30803 15.98155 10.5623 18.71629 17.67 17.156 20.63322 19.94905
19.24897 9.001269 11.7024 13.18415 11.47008 5.883641 13.16673 7.138615 12.35064 13.98934 12.63674 19.30799 15.98135 10.55864 18.71667 17.67 17.156 20.63745 19.94906
19.24888 9.001269 11.7024 13.18415 11.47008 5.883641 13.16673 7.138615 12.35064 13.98934 12.63674 19.30734 15.98133 10.55425 18.71667 17.67122 17.156 20.63745 19.94931
19.25149 9.001269 11.7024 13.18415 11.47008 5.883641 13.16673 7.138615 12.35064 13.98934 12.63674 19.30743 15.98262 10.57079 18.71667 17.67112 17.15593 20.63745 19.94915
19.25149 9.001269 11.7024 13.18415 11.47008 5.883641 13.16673 7.138615 12.35064 13.98934 12.63674 19.30744 15.98263 10.56194 18.71676 17.67087 17.15612 20.63748 20.03153
19.25668 9.001269 11.7024 13.18415 11.47008 5.883641 13.16673 7.138615 12.35064 13.98934 12.63674 19.30744 15.98263 10.56194 18.7173 17.75527 17.15612 20.63748 20.03156
19.25673 9.001269 11.7024 13.18415 11.47008 5.883641 13.16673 7.138615 12.35064 13.98934 12.63674 19.30761 15.98263 10.56196 18.71736 17.75527 17.24011 20.63975 20.03131
19.25694 9.001269 11.7024 13.18415 11.47008 5.883641 13.16673 7.138615 12.35064 13.98934 12.63674 19.30762 15.98354 10.56171 18.71993 17.75516 17.24512 20.63976 20.03122
19.25698 9.001269 11.7024 13.18415 11.47008 5.883641 13.16673 7.138615 12.35064 13.98934 12.63674 19.39309 15.98399 10.56166 18.7194 17.75569 17.245 20.63976 20.03309
19.25703 9.001269 11.7024 13.18415 11.47008 5.883641 13.16673 7.138615 12.35064 13.98934 12.63674 19.39309 15.98391 10.56162 18.80301 17.75705 17.24499 20.64259 20.03339
19.25738 9.001269 11.7024 13.18415 11.47008 5.883641 13.16673 7.138615 12.35064 13.98934 12.63674 19.39396 15.985 10.56166 18.80303 17.75656 17.24502 20.64259 20.0333
19.25733 9.001269 11.7024 13.18415 11.47008 5.883641 13.16673 7.138615 12.35064 13.98934 12.63674 19.39396 15.98687 10.56178 18.803 17.76168 17.25198 20.6426 20.0333
19.25722 9.001269 11.7024 13.18415 11.47008 5.883641 13.16673 7.138615 12.35064 13.98934 12.63674 19.39396 15.98668 10.56162 18.80289 17.76168 17.25189 20.64433 20.03379
19.26152 9.001269 11.7024 13.18415 11.47008 5.883641 13.16673 7.138615 12.35064 13.98934 12.63674 19.39396 15.98671 10.60439 18.80323 17.76158 17.25433 20.64433 20.03379
19.26221 9.001269 11.7024 13.18415 11.47008 5.883641 13.16673 7.138615 12.35064 13.98934 12.63674 19.39397 15.98671 10.7427 18.80393 17.76159 17.25455 20.64433 20.03713
19.26221 9.001269 11.7024 13.18415 11.47008 5.883641 13.16673 7.138615 12.35064 13.98934 12.63674 19.39541 15.98671 10.74035 18.80558 17.76159 17.25575 20.64441 20.03711
19.26331 9.001269 11.7024 13.18415 11.47008 5.883641 13.16673 7.138615 12.35064 13.98934 12.63674 19.39541 15.98901 10.7386 18.81056 17.76159 17.25571 20.64622 20.03711
19.34856 9.001269 11.7024 13.18415 11.47008 5.883641 13.16673 7.138615 12.35064 13.98934 12.63674 19.39525 15.98901 10.75101 18.81023 17.76277 17.2556 20.64632 20.03715
19.34856 9.001269 11.7024 13.18415 11.47008 5.883641 13.16673 7.138615 12.35064 13.98934 12.63674 19.39771 15.98931 10.74887 18.81008 17.76277 17.25625 20.64632 20.03718
19.34848 9.001269 11.7024 13.18415 11.47008 5.883641 13.16673 7.138615 12.35064 13.98934 12.63674 19.39771 15.9894 10.74762 18.80993 17.76225 17.25595 20.64632 20.03794
19.34849 9.001269 11.7024 13.18415 11.47008 5.883641 13.16673 7.138615 12.35064 13.98934 12.63674 19.4033 16.08236 10.74298 18.80983 17.76212 17.25674 20.72997 20.03797
19.34849 9.001269 11.7024 13.18415 11.47008 5.883641 13.16673 7.138615 12.35064 13.98934 12.63674 19.40282 16.08262 10.73733 18.80985 17.76192 17.25674 20.73016 20.03795
19.3485 9.001269 11.7024 13.18415 11.47008 5.883641 13.16673 7.138615 12.35064 13.98934 12.63674 19.40273 16.08262 10.73664 18.80985 17.76347 17.25646 20.73021 20.03797
19.34842 9.001269 11.7024 13.18415 11.47008 5.883641 13.16673 7.138615 12.35064 13.98934 12.63674 19.40274 16.08259 10.73643 18.80994 17.76347 17.25646 20.73429 20.03795
19.34842 9.001269 11.7024 13.18415 11.47008 5.883641 13.16673 7.138615 12.35064 13.98934 12.63674 19.40281 16.08308 10.73615 18.80994 17.76652 17.25713 20.73417 20.03795
19.3484 9.001269 11.7024 13.18415 11.47008 5.883641 13.16673 7.138615 12.35064 13.98934 12.63674 19.40265 16.08309 10.73316 18.81365 17.76734 17.25712 20.73525 20.04505
19.3484 9.001269 11.7024 13.18415 11.47008 5.883641 13.16673 7.138615 12.35064 13.98934 12.63674 19.40261 16.08309 10.84026 18.81356 17.76721 17.25709 20.73533 20.04514
19.3484 9.001269 11.7024 13.18415 11.47008 5.883641 13.16673 7.138615 12.35064 13.98934 12.63674 19.40513 16.08401 10.86048 18.81358 17.76735 17.25765 20.73533 20.04505
19.35845 9.001269 11.7024 13.18415 11.47008 5.883641 13.16673 7.138615 12.35064 13.98934 12.63674 19.40513 16.08522 10.85728 18.81343 17.85172 17.25765 20.73528 20.12821
19.34378 9.001269 11.7024 13.18415 11.47008 5.883641 13.16673 7.138615 12.35064 13.98934 12.63674 19.40606 16.085 10.94125 18.89684 17.85172 17.34151 20.73528 20.1281
19.34378 9.001269 11.7024 13.18415 11.47008 5.883641 13.16673 7.138615 12.35064 13.98934 12.63674 19.40606 16.085 10.95959 18.89942 17.85299 17.34107 20.73528 20.12808
19.34379 9.001269 11.7024 13.18415 11.47008 5.883641 13.16673 7.138615 12.35064 13.98934 12.63674 19.40702 16.08516 11.06229 18.89939 17.85325 17.3469 20.73773 20.13022
19.3438 9.001269 11.7024 13.18415 11.47008 5.883641 13.16673 7.138615 12.35064 13.98934 12.63674 19.40702 16.08584 11.05712 18.89998 17.85309 17.34691 20.73773 20.13022
19.3438 9.001269 11.7024 13.18415 11.47008 5.883641 13.16673 7.138615 12.35064 13.98934 12.63674 19.49239 16.08576 11.05518 18.89998 17.85903 17.34683 20.73772 20.13022
19.3438 9.001269 11.7024 13.18415 11.47008 5.883641 13.16673 7.138615 12.35064 13.98934 12.63674 19.4923 16.08578 11.04812 18.89968 17.85869 17.34687 20.73773 20.13056
19.3438 9.001269 11.7024 13.18415 11.47008 5.883641 13.16673 7.138615 12.35064 13.98934 12.63674 19.49227 16.08578 11.04267 18.9001 17.85869 17.34703 20.74047 20.13056
19.3438 9.001269 11.7024 13.18415 11.47008 5.883641 13.16673 7.138615 12.35064 13.98934 12.63674 19.49227 16.08744 11.03646 18.90518 17.85858 17.34653 20.74043 20.13243
19.35339 9.001269 11.7024 13.18415 11.47008 5.883641 13.16673 7.138615 12.35064 13.98934 12.63674 19.49228 16.0895 11.03236 18.90531 17.85991 17.3494 20.74092 20.13243
19.35332 9.001269 11.7024 13.18415 11.47008 5.883641 13.16673 7.138615 12.35064 13.98934 12.63674 19.49228 16.08929 11.02307 18.90531 17.85985 17.3494 20.74131 20.13243
19.35332 9.001269 11.7024 13.18415 11.47008 5.883641 13.16673 7.138615 12.35064 13.98934 12.63674 19.49228 16.08932 11.01621 18.90722 17.85985 17.34946 20.74131 20.13243
19.35332 9.001269 11.7024 13.18415 11.47008 5.883641 13.16673 7.138615 12.35064 13.98934 12.63674 19.49228 16.08891 11.03475 18.90706 17.85978 17.34934 20.7412 20.13211
19.35298 9.001269 11.7024 13.18415 11.47008 5.883641 13.16673 7.138615 12.35064 13.98934 12.63674 19.49229 16.09401 11.02863 18.90709 17.85978 17.35088 20.7424 20.13562
19.35308 9.001269 11.7024 13.18415 11.47008 5.883641 13.16673 7.138615 12.35064 13.98934 12.63674 19.49196 16.09332 11.02585 18.90693 17.85969 17.35081 20.74224 20.13573
19.35308 9.001269 11.7024 13.18415 11.47008 5.883641 13.16673 7.138615 12.35064 13.98934 12.63674 19.49196 16.17616 11.02168 18.90778 17.85969 17.35078 20.82463 20.13578
19.35308 9.001269 11.7024 13.18415 11.47008 5.883641 13.16673 7.138615 12.35064 13.98934 12.63674 19.49196 16.17619 11.01709 18.90779 17.85998 17.35075 20.82463 20.13588
19.35308 9.001269 11.7024 13.18415 11.47008 5.883641 13.16673 7.138615 12.35064 13.98934 12.63674 19.49196 16.17569 11.01431 18.90773 17.86011 17.35176 20.82592 20.13588
19.35316 9.001269 11.7024 13.18415 11.47008 5.883641 13.16673 7.138615 12.35064 13.98934 12.63674 19.49196 16.17825 11.01212 18.90751 17.86006 17.35142 20.82756 20.13583
19.35316 9.001269 11.7024 13.18415 11.47008 5.883641 13.16673 7.138615 12.35064 13.98934 12.63674 19.5023 16.17822 11.00558 18.90758 17.86107 17.35124 20.83175 20.13627
19.35316 9.001269 11.7024 13.18415 11.47008 5.883641 13.16673 7.138615 12.35064 13.98934 12.63674 19.5023 16.17822 11.00403 18.90758 17.86088 17.3518 20.83175 20.13612
19.35316 9.001269 11.7024 13.18415 11.47008 5.883641 13.16673 7.138615 12.35064 13.98934 12.63674 19.5023 16.17809 11.00318 18.90759 17.86093 17.35172 20.83175 20.14196
19.43849 9.001269 11.7024 13.18415 11.47008 5.883641 13.16673 7.138615 12.35064 13.98934 12.63674 19.50231 16.17827 11.00301 18.90759 17.86337 17.35249 20.83175 20.14196
19.43845 9.001269 11.7024 13.18415 11.47008 5.883641 13.16673 7.138615 12.35064 13.98934 12.63674 19.50232 16.17827 11.0029 18.90784 17.94773 17.35249 20.83122 20.1418
19.43988 9.001269 11.7024 13.18415 11.47008 5.883641 13.16673 7.138615 12.35064 13.98934 12.63674 19.50232 16.17822 11.00289 18.90916 17.94759 17.35249 20.83266 20.14182
19.43975 9.001269 11.7024 13.18415 11.47008 5.883641 13.16673 7.138615 12.35064 13.98934 12.63674 19.50229 16.17657 11.0028 18.9928 17.94759 17.3525 20.83266 20.14266
19.44067 9.001269 11.7024 13.18415 11.47008 5.883641 13.16673 7.138615 12.35064 13.98934 12.63674 19.50229 16.17686 11.00281 18.99241 17.94759 17.43638 20.83276 20.22507
19.44067 9.001269 11.7024 13.18415 11.47008 5.883641 13.16673 7.138615 12.35064 13.98934 12.63674 19.50229 16.18012 11.00231 18.9924 17.94749 17.43715 20.83276 20.22474
19.44067 9.001269 11.7024 13.18415 11.47008 5.883641 13.16673 7.138615 12.35064 13.98934 12.63674 19.5023 16.18044 11.00226 18.99204 17.94756 17.43715 20.83276 20.22423
19.4413 9.001269 11.7024 13.18415 11.47008 5.883641 13.16673 7.138615 12.35064 13.98934 12.63674 19.5023 16.18086 11.00222 18.99204 17.94777 17.43708 20.83507 20.23632
19.4413 9.001269 11.7024 13.18415 11.47008 5.883641 13.16673 7.138615 12.35064 13.98934 12.63674 19.5023 16.18136 11.00144 18.99195 17.94696 17.44177 20.83507 20.2375
19.4413 9.001269 11.7024 13.18415 11.47008 5.883641 13.16673 7.138615 12.35064 13.98934 12.63674 19.58788 16.18188 11.00347 18.99504 17.94802 17.44163 20.83497 20.23754
19.4413 9.001269 11.7024 13.18415 11.47008 5.883641 13.16673 7.138615 12.35064 13.98934 12.63674 19.58788 16.18168 11.01547 18.99505 17.94934 17.44223 20.83584 20.23758
19.44144 9.001269 11.7024 13.18415 11.47008 5.883641 13.16673 7.138615 12.35064 13.98934 12.63674 19.58772 16.18255 11.01081 18.99529 17.95455 17.44212 20.83584 20.23754
19.44131 9.001269 11.7024 13.18415 11.47008 5.883641 13.16673 7.138615 12.35064 13.98934 12.63674 19.58901 16.18489 11.01184 18.99529 17.95456 17.44213 20.83584 20.23865
19.44131 9.001269 11.7024 13.18415 11.47008 5.883641 13.16673 7.138615 12.35064 13.98934 12.63674 19.58898 16.1849 11.01201 19.00059 17.95416 17.44203 20.83851 20.23865
19.44164 9.001269 11.7024 13.18415 11.47008 5.883641 13.16673 7.138615 12.35064 13.98934 12.63674 19.58991 16.18629 11.11942 19.00074 17.95412 17.44205 20.83859 20.23867
19.44164 9.001269 11.7024 13.18415 11.47008 5.883641 13.16673 7.138615 12.35064 13.98934 12.63674 19.58997 16.18883 11.13542 19.00018 17.95412 17.445 20.83859 20.24186
19.44636 9.001269 11.7024 13.18415 11.47008 5.883641 13.16673 7.138615 12.35064 13.98934 12.63674 19.59038 16.19406 11.24179 19.00086 17.95412 17.44485 20.92086 20.24186
19.44636 9.001269 11.7024 13.18415 11.47008 5.883641 13.16673 7.138615 12.35064 13.98934 12.63674 19.59017 16.27708 11.24093 19.00086 17.95418 17.44486 20.92087 20.24169
19.4504 9.001269 11.7024 13.18415 11.47008 5.883641 13.16673 7.138615 12.35064 13.98934 12.63674 19.59024 16.27702 11.24081 19.00064 17.95418 17.44486 20.92149 20.24172
19.45041 9.001269 11.7024 13.18415 11.47008 5.883641 13.16673 7.138615 12.35064 13.98934 12.63674 19.59024 16.27733 11.23778 19.00064 17.95412 17.44463 20.9217 20.24172
19.45041 9.001269 11.7024 13.18415 11.47008 5.883641 13.16673 7.138615 12.35064 13.98934 12.63674 19.59012 16.27729 11.23621 19.00064 17.954 17.44431 20.9217 20.24499
19.45159 9.001269 11.7024 13.18415 11.47008 5.883641 13.16673 7.138615 12.35064 13.98934 12.63674 19.5903 16.27729 11.23124 19.00093 17.95527 17.44403 20.92339 20.24485
19.45159 9.001269 11.7024 13.18415 11.47008 5.883641 13.16673 7.138615 12.35064 13.98934 12.63674 19.5903 16.27729 11.21678 19.00255 17.95624 17.44504 20.9274 20.24474
19.45182 9.001269 11.7024 13.18415 11.47008 5.883641 13.16673 7.138615 12.35064 13.98934 12.63674 19.59587 16.27714 11.21393 19.0025 17.95651 17.44504 20.9274 20.24483
19.45136 9.001269 11.7024 13.18415 11.47008 5.883641 13.16673 7.138615 12.35064 13.98934 12.63674 19.59587 16.27715 11.21096 19.0025 17.9564 17.44544 20.9274 20.24483
19.45136 9.001269 11.7024 13.18415 11.47008 5.883641 13.16673 7.138615 12.35064 13.98934 12.63674 19.59935 16.27715 11.20875 19.0025 17.9564 17.44539 20.9274 20.24483
19.45191 9.001269 11.7024 13.18415 11.47008 5.883641 13.16673 7.138615 12.35064 13.98934 12.63674 19.59926 16.27703 11.2078 19.00303 17.95625 17.44655 20.9274 20.25075
19.45175 9.001269 11.7024 13.18415 11.47008 5.883641 13.16673 7.138615 12.35064 13.98934 12.63674 19.59924 16.27706 11.20351 19.00305 17.95615 17.44643 20.9274 20.25107
19.53706 9.001269 11.7024 13.18415 11.47008 5.883641 13.16673 7.138615 12.35064 13.98934 12.63674 19.60101 16.27751 11.20281 19.00293 18.04037 17.44643 20.9274 20.25544
19.53691 9.001269 11.7024 13.18415 11.47008 5.883641 13.16673 7.138615 12.35064 13.98934 12.63674 19.60101 16.2775 11.20272 19.0865 18.04291 17.53028 20.92926 20.33769
19.53691 9.001269 11.7024 13.18415 11.47008 5.883641 13.16673 7.138615 12.35064 13.98934 12.63674 19.601 16.27728 11.2023 19.08652 18.04291 17.53028 20.92926 20.33752
19.53692 9.001269 11.7024 13.18415 11.47008 5.883641 13.16673 7.138615 12.35064 13.98934 12.63674 19.60086 16.27728 11.20219 19.08769 18.04393 17.53016 20.92926 20.33749
19.53756 9.001269 11.7024 13.18415 11.47008 5.883641 13.16673 7.138615 12.35064 13.98934 12.63674 19.60072 16.27729 11.20209 19.08753 18.04361 17.53018 20.92926 20.3378
19.5374 9.001269 11.7024 13.18415 11.47008 5.883641 13.16673 7.138615 12.35064 13.98934 12.63674 19.60069 16.27731 11.20196 19.08754 18.04362 17.5301 20.9297 20.33776
19.5374 9.001269 11.7024 13.18415 11.47008 5.883641 13.16673 7.138615 12.35064 13.98934 12.63674 19.60061 16.27731 11.19596 19.08883 18.04364 17.53073 20.9297 20.33776
19.5374 9.001269 11.7024 13.18415 11.47008 5.883641 13.16673 7.138615 12.35064 13.98934 12.63674 19.60061 16.27689 11.22201 19.08867 18.04399 17.53574 20.92961 20.33777
19.5374 9.001269 11.7024 13.18415 11.47008 5.883641 13.16673 7.138615 12.35064 13.98934 12.63674 19.68603 16.27689 11.2375 19.0887 18.04917 17.53581 20.92961 20.3382
19.53887 9.001269 11.7024 13.18415 11.47008 5.883641 13.16673 7.138615 12.35064 13.98934 12.63674 19.6857 16.27689 11.23026 19.09157 18.04904 17.53553 20.92961 20.3382
19.53918 9.001269 11.7024 13.18415 11.47008 5.883641 13.16673 7.138615 12.35064 13.98934 12.63674 19.68564 16.27691 11.22402 19.09171 18.04902 17.53553 20.93191 20.3382
19.53918 9.001269 11.7024 13.18415 11.47008 5.883641 13.16673 7.138615 12.35064 13.98934 12.63674 19.68585 16.27678 11.22265 19.09682 18.04893 17.53553 20.93191 20.3382
19.53918 9.001269 11.7024 13.18415 11.47008 5.883641 13.16673 7.138615 12.35064 13.98934 12.63674 19.68587 16.27676 11.22132 19.09713 18.04893 17.53518 20.93335 20.33954
19.54011 9.001269 11.7024 13.18415 11.47008 5.883641 13.16673 7.138615 12.35064 13.98934 12.63674 19.68587 16.27677 11.2183 19.09706 18.05032 17.53599 20.93335 20.33955
19.54014 9.001269 11.7024 13.18415 11.47008 5.883641 13.16673 7.138615 12.35064 13.98934 12.63674 19.6858 16.27677 11.21173 19.09707 18.05032 17.5366 20.93335 20.34335
19.54478 9.001269 11.7024 13.18415 11.47008 5.883641 13.16673 7.138615 12.35064 13.98934 12.63674 19.6858 16.36496 11.20324 19.09734 18.05031 17.53659 20.93335 20.34322
19.54478 9.001269 11.7024 13.18415 11.47008 5.883641 13.16673 7.138615 12.35064 13.98934 12.63674 19.68724 16.36493 11.20137 19.09722 18.05033 17.53647 20.93355 20.34478
19.5445 9.001269 11.7024 13.18415 11.47008 5.883641 13.16673 7.138615 12.35064 13.98934 12.63674 19.68724 16.36877 11.2149 19.09722 18.0513 17.5388 21.01583 20.34474
19.54439 9.001269 11.7024 13.18415 11.47008 5.883641 13.16673 7.138615 12.35064 13.98934 12.63674 19.6873 16.36859 11.2148 19.10003 18.05123 17.53892 21.01583 20.34796
19.54426 9.001269 11.7024 13.18415 11.47008 5.883641 13.16673 7.138615 12.35064 13.98934 12.63674 19.68731 16.36938 11.21038 19.10016 18.05118 17.53885 21.01858 20.34792
19.54426 9.001269 11.7024 13.18415 11.47008 5.883641 13.16673 7.138615 12.35064 13.98934 12.63674 19.68731 16.37182 11.21002 19.10106 18.05115 17.5395 21.01858 20.34792
19.54486 9.001269 11.7024 13.18415 11.47008 5.883641 13.16673 7.138615 12.35064 13.98934 12.63674 19.68731 16.37182 11.20937 19.10101 18.05105 17.53937 21.01858 20.34849
19.54721 9.001269 11.7024 13.18415 11.47008 5.883641 13.16673 7.138615 12.35064 13.98934 12.63674 19.68758 16.3723 11.20216 19.10265 18.05102 17.5392 21.01987 20.35176
19.54721 9.001269 11.7024 13.18415 11.47008 5.883641 13.16673 7.138615 12.35064 13.98934 12.63674 19.68759 16.37217 11.19474 19.10265 18.05103 17.5392 21.02404 20.35176
19.54709 9.001269 11.7024 13.18415 11.47008 5.883641 13.16673 7.138615 12.35064 13.98934 12.63674 19.68755 16.37267 11.19122 19.10296 18.05278 17.54062 21.02614 20.35176
19.54709 9.001269 11.7024 13.18415 11.47008 5.883641 13.16673 7.138615 12.35064 13.98934 12.63674 19.69295 16.37256 11.17912 19.18651 18.13715 17.54072 21.02614 20.35768
19.54709 9.001269 11.7024 13.18415 11.47008 5.883641 13.16673 7.138615 12.35064 13.98934 12.63674 19.69299 16.37279 11.17029 19.18649 18.13715 17.62433 21.02614 20.35769
19.547 9.001269 11.7024 13.18415 11.47008 5.883641 13.16673 7.138615 12.35064 13.98934 12.63674 19.69304 16.37264 11.16418 19.18642 18.13689 17.62433 21.02597 20.35722
19.54727 9.001269 11.7024 13.18415 11.47008 5.883641 13.16673 7.138615 12.35064 13.98934 12.63674 19.69295 16.37246 11.16085 19.18642 18.1368 17.62425 21.02779 20.43933
19.54727 9.001269 11.7024 13.18415 11.47008 5.883641 13.16673 7.138615 12.35064 13.98934 12.63674 19.69325 16.37263 11.15995 19.18644 18.13678 17.62482 21.02766 20.43933
19.63253 9.001269 11.7024 13.18415 11.47008 5.883641 13.16673 7.138615 12.35064 13.98934 12.63674 19.69562 16.37293 11.1549 19.18653 18.1368 17.62535 21.02766 20.43953
19.63491 9.001269 11.7024 13.18415 11.47008 5.883641 13.16673 7.138615 12.35064 13.98934 12.63674 19.69546 16.37286 11.15183 19.18653 18.13903 17.62535 21.02766 20.43953
19.6351 9.001269 11.7024 13.18415 11.47008 5.883641 13.16673 7.138615 12.35064 13.98934 12.63674 19.69534 16.37286 11.14444 19.18655 18.13967 17.62634 21.02766 20.43953
19.63501 9.001269 11.7024 13.18415 11.47008 5.883641 13.16673 7.138615 12.35064 13.98934 12.63674 19.69534 16.37289 11.14124 19.18655 18.13967 17.63147 21.02766 20.43954
19.63501 9.001269 11.7024 13.18415 11.47008 5.883641 13.16673 7.138615 12.35064 13.98934 12.63674 19.69536 16.37291 11.14072 19.18656 18.13974 17.63147 21.02836 20.43938
19.63479 9.001269 11.7024 13.18415 11.47008 5.883641 13.16673 7.138615 12.35064 13.98934 12.63674 19.69543 16.37304 11.13938 19.18632 18.13974 17.63147 21.0282 20.43919
19.63479 9.001269 11.7024 13.18415 11.47008 5.883641 13.16673 7.138615 12.35064 13.98934 12.63674 19.78034 16.37307 11.13928 19.18618 18.1396 17.63137 21.02988 20.43909
19.63479 9.001269 11.7024 13.18415 11.47008 5.883641 13.16673 7.138615 12.35064 13.98934 12.63674 19.78035 16.37307 11.13696 19.18599 18.14473 17.63131 21.02988 20.43913
19.63522 9.001269 11.7024 13.18415 11.47008 5.883641 13.16673 7.138615 12.35064 13.98934 12.63674 19.78237 16.37289 11.12698 19.19634 18.14475 17.63113 21.02988 20.43903
19.63522 9.001269 11.7024 13.18415 11.47008 5.883641 13.16673 7.138615 12.35064 13.98934 12.63674 19.78199 16.3729 11.12516 19.19648 18.14473 17.63231 21.03216 20.43904
19.63522 9.001269 11.7024 13.18415 11.47008 5.883641 13.16673 7.138615 12.35064 13.98934 12.63674 19.78183 16.37292 11.11893 19.19648 18.14578 17.6322 21.03216 20.4391
19.63522 9.001269 11.7024 13.18415 11.47008 5.883641 13.16673 7.138615 12.35064 13.98934 12.63674 19.7819 16.3731 11.11604 19.19648 18.14565 17.63207 21.11443 20.4391
19.63472 9.001269 11.7024 13.18415 11.47008 5.883641 13.16673 7.138615 12.35064 13.98934 12.63674 19.7819 16.37273 11.11508 19.19651 18.14565 17.6322 21.1143 20.43918
19.63465 9.001269 11.7024 13.18415 11.47008 5.883641 13.16673 7.138615 12.35064 13.98934 12.63674 19.7818 16.45585 11.11403 19.19622 18.14564 17.63221 21.1143 20.43943
19.63625 9.001269 11.7024 13.18415 11.47008 5.883641 13.16673 7.138615 12.35064 13.98934 12.63674 19.7818 16.45571 11.10747 19.19622 18.14574 17.63221 21.11438 20.43904
19.63625 9.001269 11.7024 13.18415 11.47008 5.883641 13.16673 7.138615 12.35064 13.98934 12.63674 19.78159 16.46076 11.10719 19.19598 18.14574 17.63208 21.11438 20.43933
19.63625 9.001269 11.7024 13.18415 11.47008 5.883641 13.16673 7.138615 12.35064 13.98934 12.63674 19.78216 16.46081 11.10712 19.19601 18.14705 17.63281 21.11944 20.43969
19.64093 9.001269 11.7024 13.18415 11.47008 5.883641 13.16673 7.138615 12.35064 13.98934 12.63674 19.78217 16.46056 11.10562 19.19601 18.14705 17.63264 21.11944 20.44015
19.64078 9.001269 11.7024 13.18415 11.47008 5.883641 13.16673 7.138615 12.35064 13.98934 12.63674 19.78217 16.46868 11.10032 19.19526 18.14705 17.63618 21.11944 20.4412
19.64134 9.001269 11.7024 13.18415 11.47008 5.883641 13.16673 7.138615 12.35064 13.98934 12.63674 19.78217 16.47087 11.09869 19.19526 18.14681 17.63618 21.12349 20.44278
19.64135 9.001269 11.7024 13.18415 11.47008 5.883641 13.16673 7.138615 12.35064 13.98934 12.63674 19.78171 16.47091 11.0985 19.19551 18.14664 17.63697 21.12777 20.44596
19.64135 9.001269 11.7024 13.18415 11.47008 5.883641 13.16673 7.138615 12.35064 13.98934 12.63674 19.78171 16.47091 11.09836 19.19558 18.14692 17.63688 21.12778 20.4492
19.64135 9.001269 11.7024 13.18415 11.47008 5.883641 13.16673 7.138615 12.35064 13.98934 12.63674 19.78171 16.47091 11.0981 19.19544 18.14681 17.63688 21.12823 20.5373
19.64225 9.001269 11.7024 13.18415 11.47008 5.883641 13.16673 7.138615 12.35064 13.98934 12.63674 19.78311 16.4724 11.09807 19.195 18.14628 17.63688 21.12823 20.5373
19.64225 9.001269 11.7024 13.18415 11.47008 5.883641 13.16673 7.138615 12.35064 13.98934 12.63674 19.78311 16.47237 11.09798 19.195 18.23026 17.63677 21.12823 20.53716
19.64438 9.001269 11.7024 13.18415 11.47008 5.883641 13.16673 7.138615 12.35064 13.98934 12.63674 19.78311 16.47236 11.09655 19.27814 18.23026 17.63691 21.12823 20.53703
19.64422 9.001269 11.7024 13.18415 11.47008 5.883641 13.16673 7.138615 12.35064 13.98934 12.63674 19.78311 16.47238 11.09138 19.27803 18.23097 17.72029 21.12823 20.53703
19.72952 9.001269 11.7024 13.18415 11.47008 5.883641 13.16673 7.138615 12.35064 13.98934 12.63674 19.78857 16.47297 11.09055 19.27786 18.23178 17.72004 21.12823 20.53715
19.72942 9.001269 11.7024 13.18415 11.47008 5.883641 13.16673 7.138615 12.35064 13.98934 12.63674 19.78857 16.47299 11.09048 19.27944 18.2317 17.71926 21.12823 20.53715
19.72938 9.001269 11.7024 13.18415 11.47008 5.883641 13.16673 7.138615 12.35064 13.98934 12.63674 19.7888 16.47386 11.09038 19.27936 18.23171 17.71918 21.12987 20.53709
19.72942 9.001269 11.7024 13.18415 11.47008 5.883641 13.16673 7.138615 12.35064 13.98934 12.63674 19.7887 16.47373 11.09035 19.28029 18.23132 17.71918 21.13095 20.53709
19.72949 9.001269 11.7024 13.18415 11.47008 5.883641 13.16673 7.138615 12.35064 13.98934 12.63674 19.7887 16.47331 11.09021 19.28035 18.23132 17.72036 21.13113 20.53709
19.7291 9.001269 11.7024 13.18415 11.47008 5.883641 13.16673 7.138615 12.35064 13.98934 12.63674 19.78855 16.47332 11.08977 19.28107 18.23261 17.72062 21.13113 20.53709
19.72922 9.001269 11.7024 13.18415 11.47008 5.883641 13.16673 7.138615 12.35064 13.98934 12.63674 19.78949 16.47323 11.08975 19.28107 18.23261 17.72043 21.13113 20.53709
19.72961 9.001269 11.7024 13.18415 11.47008 5.883641 13.16673 7.138615 12.35064 13.98934 12.63674 19.78949 16.47395 11.08982 19.28107 18.23262 17.72109 21.13116 20.53709
19.73037 9.001269 11.7024 13.18415 11.47008 5.883641 13.16673 7.138615 12.35064 13.98934 12.63674 19.78936 16.47363 11.08988 19.28136 18.23238 17.72627 21.13116 20.53709
19.7316 9.001269 11.7024 13.18415 11.47008 5.883641 13.16673 7.138615 12.35064 13.98934 12.63674 19.79177 16.4734 11.08986 19.28136 18.23524 17.72628 21.13116 20.53709
19.73169 9.001269 11.7024 13.18415 11.47008 5.883641 13.16673 7.138615 12.35064 13.98934 12.63674 19.79178 16.47334 11.08945 19.28143 18.2353 17.72617 21.13116 20.53709
19.73153 9.001269 11.7024 13.18415 11.47008 5.883641 13.16673 7.138615 12.35064 13.98934 12.63674 19.87722 16.47297 11.0877 19.28176 18.23522 17.72617 21.13116 20.53709
