# Supplementary material for: Geometric alignment of aminoacyl-tRNA relative to catalytic centers of the ribosome underpins accurate mRNA decoding
Source: Nat Commun. 2023 Sep 11;14:5582. doi: 10.1038/s41467-023-40404-9 (PMC10495418; doi:10.1038/s41467-023-40404-9)
Supplement: Supplementary file 7 — Source Data [file 41467_2023_40404_MOESM7_ESM.zip › Girodat_Nat_Comm_data/Supplemental Fig 1/HOC1-HOC4-sigma.dat]

0 0 0 0 0 0 0 0 0 0 0 0 0 0 0 0 0 0 0 
0.7980824 1.04132 1.041482 1.0333 0.411728 0.7792146 0.7760412 2.7149 0.7975846 2.270624 1.302718 0.7895564 1.030005 1.258999 0.6742382 0.7937511 2.10377 2.260597 1.730791 
0.8412906 1.035719 3.386623 1.704465 1.036351 0.789581 0.7891234 3.063434 1.718556 3.069779 1.720786 1.274577 1.711764 1.69568 2.002265 1.296604 2.955159 3.391406 3.06585 
1.709249 2.213556 3.91049 1.692094 2.207148 0.8153318 0.8196129 3.363192 2.387516 3.04918 2.068247 1.260596 3.648709 2.369866 2.002192 2.392879 3.179613 3.369857 3.366379 
1.710989 2.192188 4.718708 2.187327 2.184899 1.270011 2.039987 3.637976 3.145502 3.02776 2.371487 0.8182279 3.627341 3.374585 2.873127 2.920183 2.931883 3.651975 3.351323 
2.057836 2.167261 4.872844 2.167465 2.607072 1.265853 1.679047 3.874004 3.349707 3.618024 2.892948 0.8468146 4.098619 3.361176 2.671716 3.553208 3.358862 4.342738 3.886039 
2.640132 2.143368 4.321585 2.149192 2.940826 1.267558 1.677033 4.308366 3.338859 3.853474 3.120331 1.650446 4.077576 3.537437 3.190348 3.879902 3.346256 4.529252 4.520424 
2.870999 2.573556 4.506252 2.563939 2.917012 1.656149 1.993757 4.083322 3.68696 4.084864 3.684434 1.646113 4.280314 4.161934 3.334497 3.711435 3.526581 5.017722 5.153391 
3.308004 3.202392 4.832794 2.540165 2.898409 1.656488 1.660663 4.28189 3.999797 4.4749 3.839703 1.648331 4.466712 4.146587 3.746759 4.161968 3.852463 4.997916 5.145256 
3.971572 2.880605 5.265826 2.87141 2.876246 1.654704 1.985194 5.368594 3.990565 4.803934 4.27117 1.643894 5.367027 4.408635 3.857234 4.539386 4.653936 5.125472 5.13661 
3.963928 2.855261 5.747362 2.855961 2.853499 1.959197 2.511172 5.485077 4.255241 5.238137 4.382885 1.639974 5.927507 4.404014 4.302002 5.072188 4.52449 5.390432 5.401032 
3.810367 3.137317 5.718756 3.144018 2.826954 2.234346 2.496447 5.478255 4.714746 5.358966 4.369955 1.637047 6.37673 5.324429 4.648938 4.532552 4.736713 5.378296 5.522728 
3.810138 3.107738 5.701214 3.64398 3.87444 2.209752 2.23911 5.468392 5.561391 5.701774 4.361335 1.633852 6.524779 6.162027 4.646565 5.32814 4.734403 5.823178 5.742665 
4.088264 3.367152 5.686211 3.610418 3.852657 2.20759 2.227237 5.579953 5.613861 5.79202 4.481085 1.912453 6.688527 6.440738 4.884645 5.737718 5.470417 5.800093 6.133129 
4.343071 3.618917 5.791537 3.589237 4.03581 2.208811 2.490959 5.787146 5.603876 6.171723 4.590342 2.184823 6.820917 6.639989 5.466778 6.542278 6.328797 5.991186 6.120229 
4.677823 3.595544 6.174615 3.825751 3.554123 2.447325 2.480836 5.779257 5.528179 5.776524 4.587134 2.200804 6.878236 6.929632 6.041317 7.1246 6.907603 6.243716 6.114844 
4.881585 3.588227 6.251041 3.810124 3.530669 2.682606 2.47536 5.773861 5.600626 5.756756 4.89911 2.427783 6.97962 7.115319 6.234532 7.605843 7.094853 6.412515 6.466965 
5.407221 3.821346 6.245112 3.798196 3.517434 2.901579 2.462621 5.76769 6.402575 6.545607 5.081694 2.638175 7.066747 7.314883 6.52132 8.200721 7.296142 6.401228 7.252908 
5.394458 3.797157 6.973623 3.777722 3.502914 3.282355 2.45927 6.398382 6.688657 6.529053 5.33256 2.858273 7.246585 7.599563 6.716055 8.586366 7.490364 6.39807 7.542371 
5.38854 4.169793 7.363808 3.752199 3.463744 3.911512 2.434585 6.547839 6.683722 6.702402 5.342134 3.225286 7.747817 7.701484 6.90417 8.879579 7.77283 6.77423 7.737064 
5.53386 4.138435 8.030399 4.106012 3.447313 4.546396 2.408329 6.546012 6.779687 7.253199 5.330786 3.039693 7.730965 7.996158 7.199474 9.072138 7.976522 7.051374 8.115922 
5.527259 4.12168 8.418251 4.109138 3.949604 4.312795 2.394325 6.774782 7.06438 7.235235 5.729665 3.017416 7.722921 8.091132 7.29899 9.266399 8.069724 7.633083 8.299133 
5.520295 4.107507 8.61272 4.717517 4.094711 4.620463 2.386213 6.953199 7.348226 7.226448 5.837601 2.996376 7.718026 8.284903 7.588286 9.461981 8.264102 8.009258 8.494006 
5.517232 4.097413 9.006575 5.01082 4.065162 4.701026 2.557107 7.048872 7.637199 7.325432 6.376153 2.982569 7.714423 8.470838 7.77777 9.559621 8.553273 8.39816 8.486929 
5.515854 4.077962 9.101806 4.971533 4.044671 4.668491 2.546823 7.051196 7.734834 7.319718 6.378249 2.968872 7.807134 8.478708 7.973636 9.759364 8.747771 8.498021 8.481473 
5.288608 4.06212 9.387279 4.932775 4.018636 4.641429 2.74472 7.140715 8.03393 7.308529 7.245875 2.95425 8.098459 8.564324 8.267313 9.849859 8.852695 8.678601 8.478138 
5.434921 4.034759 9.583481 4.895386 4.211872 4.629205 2.735001 7.228214 8.130049 7.786024 7.41575 3.095999 8.37982 8.757376 8.556603 10.04837 9.037483 8.980626 8.571497 
5.659857 4.247718 9.777468 4.857411 4.490547 4.98565 2.786711 7.225391 8.128312 7.977561 7.418347 3.098114 8.577227 8.854223 8.654928 10.14762 9.135714 9.263247 8.763896 
5.720572 4.21835 9.873692 4.825137 4.495809 4.946815 3.088431 7.221588 8.323069 8.259986 7.487463 3.079203 9.168577 9.042863 8.751838 10.2419 9.238326 9.558721 9.162016 
5.715076 4.198329 10.06269 4.794212 4.484665 4.917195 2.923058 7.550336 8.51872 8.544965 7.469927 3.369311 9.552404 9.1424 9.042938 10.33863 9.430743 9.563714 9.448423 
5.708775 4.348529 10.0632 5.227929 4.47067 4.887357 2.925957 7.5313 8.711206 8.637735 7.560498 3.519954 9.744745 9.236002 9.047663 10.33736 9.526351 9.849276 9.741192 
5.822024 4.322167 10.15732 4.900966 4.456568 4.863929 2.906583 7.52294 8.903416 8.939832 7.551712 3.635656 9.93925 9.33445 9.235735 10.44533 9.721333 9.944814 10.03482 
6.18639 4.300608 10.35065 5.210291 4.437275 4.830903 3.037897 7.912926 8.994287 9.13147 7.546438 3.910623 10.03461 9.521824 9.332775 10.54282 9.72729 10.22818 10.41752 
6.483381 4.284171 10.43795 5.280382 4.40716 4.813806 3.175416 8.006106 9.184323 9.227927 7.536767 3.685811 10.2266 9.622842 9.430411 10.63786 9.913871 10.32479 10.51735 
7.095607 4.266026 10.53475 5.259968 4.382175 4.792591 3.307985 8.723547 9.282351 9.425004 7.533483 4.008684 10.40972 9.621314 9.530377 10.73784 9.918347 10.41857 10.51627 
7.465442 4.397424 10.64797 5.240776 4.359083 4.769823 3.554383 9.233666 9.378146 9.708754 7.530467 3.993216 10.50565 9.714971 9.627923 10.83361 10.10829 10.42295 10.61388 
7.451251 4.388145 10.73436 5.225428 4.481642 4.755659 3.56351 9.314649 9.4665 9.809826 7.527514 3.899492 10.70741 9.722835 9.627801 10.93104 10.20966 10.52042 10.81119 
7.442814 4.3699 10.83759 5.21122 4.59404 4.746293 3.781193 9.206245 9.563549 9.99646 7.525385 4.118579 10.80275 9.907991 9.828146 11.02704 10.20967 10.62394 10.99843 
7.435879 4.354276 10.93269 5.190258 4.927319 4.738869 3.765533 9.385819 9.561004 10.18849 7.523751 4.107251 10.89767 9.914591 9.830571 11.12471 10.41041 10.80651 11.10065 
7.430971 4.74573 11.03308 5.174158 5.40749 4.729116 4.062254 9.379078 9.568235 10.28562 7.522293 4.090056 10.90822 10.00775 9.924616 11.2168 10.49927 10.91066 11.29582 
7.427298 4.768548 11.12613 5.206612 5.391928 4.712674 4.170048 9.372892 9.759684 10.37967 7.715459 3.876894 10.99414 10.0133 10.0235 11.31461 10.50486 11.00949 11.29453 
7.422706 4.963223 11.22037 5.220063 5.37129 4.704618 4.169251 9.368462 9.766035 10.46694 7.908803 4.083772 11.00806 10.10844 10.11284 11.31734 10.50385 11.10343 11.49672 
7.420389 5.039673 11.33068 5.115106 5.364973 4.799442 4.418239 9.365534 9.862197 10.57106 8.097999 4.175625 11.09336 10.11295 10.11906 11.51338 10.60055 11.10803 11.59717 
7.418428 4.823747 11.42455 5.090667 5.355826 4.962819 4.792672 9.363754 9.956931 10.6658 8.278756 4.770083 11.18942 10.20267 10.21376 11.60858 10.69817 11.20452 11.6958 
7.714641 4.971788 11.51266 5.077748 5.353079 5.446956 4.786608 9.360975 10.05017 10.67201 8.387016 4.743164 11.28663 10.29647 10.30457 11.60946 10.79035 11.20365 11.78595 
7.901021 4.952186 11.61839 5.060493 5.540998 5.433138 4.856169 9.355432 10.14986 10.76835 8.577835 4.726135 11.39453 10.40471 10.30832 11.70632 10.79744 11.30391 11.88207 
8.082891 4.937161 11.61992 5.039125 5.693369 5.413612 4.966262 9.353963 10.15114 10.8682 8.758477 4.713274 11.49137 10.50134 10.40487 11.79682 10.88701 11.31395 11.88596 
8.17616 4.931919 11.71458 5.378348 5.682754 5.41036 5.026638 9.353139 10.2463 11.05772 8.76441 4.780526 11.58962 10.58881 10.49619 11.80441 10.98332 11.4989 11.97759 
8.466206 5.308927 11.81175 5.200403 5.600475 5.397853 5.248197 9.447525 10.35689 11.1557 8.85181 4.75904 11.59211 10.68796 10.595 11.90115 11.08544 11.50777 12.07505 
8.472184 5.551096 11.90125 5.18332 5.586766 5.373649 5.365552 9.544795 10.45157 11.15455 8.942853 4.750948 11.68666 10.78515 10.69189 11.89581 11.17763 11.60368 12.27075 
8.565129 5.946334 11.90122 5.176844 5.663589 5.366332 5.610768 9.736653 10.54072 11.25033 8.946548 4.737631 11.7737 10.79081 10.69241 11.93967 11.18305 11.70127 12.27312 
8.659262 6.065397 11.90826 5.153647 5.801329 5.350241 5.616026 9.832323 10.54922 11.35485 9.035204 4.728417 11.78099 10.88115 10.69398 12.02945 11.27482 11.70115 12.36756 
8.754183 6.05693 11.99511 5.150242 5.785514 5.346908 5.629104 10.02425 10.6389 11.35678 9.138046 4.723952 11.87028 10.88725 10.78977 12.12521 11.37191 11.79374 12.46551 
8.934727 6.053799 12.00308 5.978863 6.078519 5.345302 5.694106 10.21671 10.734 11.54289 9.228267 4.724388 11.87645 10.97822 10.88671 12.1269 11.4701 11.88179 12.46568 
8.936776 6.051797 12.0907 6.441048 6.138457 5.332981 5.676501 10.40677 10.73888 11.54833 9.32037 4.795827 11.9665 10.98385 10.88584 12.2313 11.47059 11.88383 12.56266 
9.126541 6.050715 12.1898 6.545413 6.185143 5.326988 5.658507 10.50117 10.82889 11.54985 9.32843 4.797767 12.05877 11.07247 10.98074 12.32577 11.4698 11.97715 12.65976 
9.226787 6.109986 12.19419 6.860738 6.310832 5.160798 5.67075 10.60506 10.83613 11.64341 9.423736 5.150208 12.05976 11.07999 10.98224 12.33278 11.56607 11.98491 12.75571 
9.32241 6.32754 12.28682 6.939476 6.486092 5.136099 5.656599 10.70163 11.02393 11.64283 9.710098 5.265262 12.15981 11.17155 11.07698 12.43223 11.56617 12.07324 12.85491 
9.511938 6.315263 12.38512 6.76392 6.661985 5.243205 5.816247 10.80442 11.02312 11.73182 9.807359 5.265912 12.1639 11.26442 11.07766 12.52619 11.66117 12.16964 12.89247 
9.607164 6.304672 12.47221 6.838216 6.848417 5.268597 5.896206 10.8958 11.11585 11.73927 9.812765 5.265275 12.25621 11.2667 11.07801 12.5303 11.66115 12.17599 12.98804 
9.611325 6.301329 12.48176 6.824709 7.215098 5.247242 5.914291 10.90287 11.11682 11.8225 9.896532 5.58304 12.35423 11.2678 11.19816 12.62337 11.75071 12.26824 13.07902 
9.894265 6.298889 12.57662 6.915343 7.200371 5.23232 5.905997 10.99582 11.21568 11.82546 9.904232 5.582932 12.44947 11.3608 11.20433 12.62287 11.75797 12.27123 13.18075 
9.993532 6.295014 12.57756 7.114646 7.228947 5.222548 6.163346 11.08893 11.31384 11.91752 9.994794 5.572975 12.53799 11.36031 11.29542 12.72078 11.8549 12.36451 13.18231 
10.08816 6.293761 12.66478 7.133044 7.22394 5.794757 6.28386 11.18478 11.41169 12.01394 9.993548 5.563329 12.54644 11.36061 11.3001 12.72091 11.8905 12.36408 13.28165 
10.18197 6.365154 12.67333 7.180835 7.237234 5.966464 6.275704 11.1816 11.41188 12.0143 10.09141 5.644428 12.63445 11.45773 11.39108 12.81835 11.98051 12.36435 13.38043 
10.28169 6.363202 12.80394 7.156435 7.336131 6.211638 6.180502 11.28815 11.5066 12.11752 10.09144 5.627974 12.64481 11.45789 11.39263 12.81939 11.98021 12.45601 13.38202 
10.3831 6.362815 12.81241 7.441265 7.503493 6.753854 6.172985 11.37972 11.50802 12.12622 10.20065 5.627566 12.73209 11.55383 11.39709 12.91331 11.98493 12.55337 13.47628 
10.28976 6.344604 12.89986 7.531324 7.495524 7.311835 6.162495 11.47673 11.50873 12.21362 10.29208 5.624819 12.74213 11.55462 11.49542 12.91444 12.07571 12.55586 13.47717 
10.37493 6.32446 12.90703 7.52207 7.484304 7.316094 6.155994 11.47961 11.60089 12.21824 10.38224 5.619067 12.8773 11.64905 11.59031 12.9167 12.08142 12.64411 13.47838 
10.38061 6.315201 12.99683 7.519688 7.577598 7.317277 6.148699 11.57748 11.60501 12.31041 10.38674 5.588173 12.87734 11.65007 11.59163 13.01101 12.17664 12.65373 13.5721 
10.38432 6.291154 12.99697 7.424241 7.582966 7.607915 6.145482 11.67278 11.70146 12.31062 10.39351 5.570334 12.87317 11.6515 11.59791 13.01237 12.18054 12.65223 13.57205 
10.47848 6.286607 13.00341 7.531711 7.668446 7.789508 6.145653 11.76918 11.70278 12.40567 10.48554 5.55906 12.88204 11.73851 11.69324 13.01198 12.1849 12.73861 13.67018 
10.56681 6.269232 13.10028 7.42915 7.681862 7.884359 6.140147 11.85938 11.79405 12.40551 10.57254 5.543738 12.97192 11.74439 11.69504 13.10123 12.28347 12.77634 13.67056 
10.57429 6.23919 13.10256 7.823418 7.753501 7.881477 6.1775 11.95596 11.83864 12.50078 10.58068 5.524365 12.97313 11.8351 11.69549 13.1068 12.37998 12.77467 13.76677 
10.66307 6.213351 13.19694 7.950826 7.749475 7.950975 6.175582 11.95572 11.9259 12.50282 10.67299 5.51469 13.18261 11.88669 11.78946 13.10801 12.38344 12.86946 13.76609 
10.67016 6.196101 13.20229 7.929066 7.764033 7.949198 6.161313 12.04956 11.92767 12.59602 10.68037 5.511912 13.18297 11.97399 11.78964 13.19765 12.47602 12.87132 13.76611 
10.7564 6.184178 13.20896 7.916304 7.760338 8.215229 6.153705 12.05092 12.02269 12.59849 10.68039 5.501341 13.27807 11.97544 11.79297 13.20393 12.47724 12.96553 13.86378 
10.85205 6.159323 13.29904 7.90714 7.832553 8.480785 6.321611 12.05608 12.02367 12.69008 10.7672 5.500296 13.27985 11.98156 11.88636 13.20604 12.47997 12.96587 13.86582 
10.8544 6.140821 13.30256 7.894444 7.831241 8.498336 6.412076 12.1458 12.02967 12.7233 10.77729 5.499036 13.28195 12.07049 11.88581 13.29312 12.57334 12.97123 13.96185 
10.94765 6.128989 13.39466 7.900365 8.054647 8.701096 6.400548 12.1537 12.12545 12.81795 10.86183 5.49504 13.37468 12.07168 11.88869 13.30305 12.57628 13.06838 14.05184 
11.04914 6.114122 13.39572 7.989785 8.145003 8.775438 6.392176 12.24572 12.13316 12.8193 10.86898 5.466557 13.37694 12.17345 11.98407 13.39367 12.67051 13.07196 14.05748 
11.14333 6.102276 13.40556 7.986288 8.235456 8.773962 6.379855 12.33947 12.22199 12.82502 10.95686 5.434889 13.47058 12.17542 11.98346 13.4003 12.66988 13.16475 14.05735 
11.14186 6.089747 13.49174 7.977004 8.312444 8.976783 6.370161 12.33986 12.21889 12.91492 11.0527 5.42681 13.47039 12.17527 12.07702 13.40224 12.66986 13.17339 14.0595 
11.14101 6.075463 13.49731 7.975866 8.326846 9.0923 6.57939 12.43571 12.22454 12.9214 11.05674 5.410207 13.47113 12.18261 12.08025 13.49739 12.76712 13.26944 14.15339 
11.14312 6.068128 13.58954 7.971568 8.428338 9.161646 6.576232 12.43557 12.22465 13.01951 11.14704 5.407143 13.48227 12.27764 12.08127 13.49796 12.76562 13.27309 14.1549 
11.14659 6.061229 13.59046 7.966473 8.427561 9.253359 6.574131 12.52942 12.22391 13.02222 11.14708 5.390095 13.56741 12.28383 12.08077 13.49796 12.7663 13.27277 14.24552 
11.2399 6.049351 13.68812 7.962388 8.498447 9.459111 6.573498 12.5328 12.23173 13.11399 11.14689 5.378821 13.56708 12.37262 12.1752 13.58673 12.85879 13.27756 14.25163 
11.33564 6.044565 13.68763 7.957071 8.597073 9.457222 6.568748 12.62842 12.32008 13.123 11.15166 5.37735 13.66171 12.37543 12.17586 13.59468 12.86105 13.36554 14.25387 
11.33612 6.04373 13.68711 7.981357 8.619672 9.462265 6.569051 12.62909 12.3228 13.12966 11.24528 5.376608 13.66326 12.38086 12.17808 13.68382 12.95073 13.36668 14.35011 
11.42319 6.114253 13.68777 7.983321 8.622313 9.562671 6.57138 12.72447 12.41474 13.2192 11.33663 5.371531 13.66461 12.46788 12.26788 13.68891 12.95488 13.36923 14.35126 
11.42808 6.102919 13.7811 8.185595 8.6207 9.562439 6.582158 12.75569 12.41571 13.22062 11.33958 5.366683 13.6639 12.46796 12.27133 13.69108 12.95739 13.46022 14.35138 
11.43162 6.102309 13.78453 8.178013 8.616857 9.65181 6.579991 12.76358 12.419 13.31463 11.4342 5.358952 13.75048 12.46897 12.27118 13.77992 12.95734 13.45922 14.44034 
11.51766 6.108646 13.87151 8.166646 8.686145 9.638291 6.664256 12.85046 12.51061 13.31618 11.4363 5.35892 13.76006 12.47191 12.27362 13.78061 13.0501 13.46416 14.44866 
11.52691 6.109146 13.87684 8.154693 8.68402 9.638051 6.736306 12.85162 12.51076 13.31999 11.52045 5.359669 13.76069 12.56506 12.36419 13.78544 13.05098 13.55657 14.53817 
11.52837 6.109713 13.87847 8.150383 8.700267 9.740799 6.740563 12.94586 12.51553 13.41105 11.53009 5.358544 13.76141 12.56476 12.36874 13.87663 13.05084 13.55685 14.53866 
11.62331 6.109693 13.87869 8.143434 8.796638 9.818219 6.740405 12.94501 12.60827 13.50859 11.53161 5.354305 13.85431 12.56955 12.36887 13.87584 13.05148 13.6481 14.5455 
11.65719 6.093433 13.96537 8.139722 8.872533 9.908849 6.740536 12.94532 12.60774 13.50749 11.61898 5.347627 13.85399 12.66208 12.46655 13.88274 13.13996 13.65199 14.63451 
11.75082 6.08577 13.97194 8.341223 8.960331 9.926178 6.740965 12.94625 12.60668 13.50788 11.6635 5.326613 13.85604 12.66187 12.4665 13.88227 13.14595 13.65179 14.63331 
11.75208 6.163528 14.06228 8.336458 8.97477 10.00357 7.028048 13.04801 12.60707 13.59898 11.6722 5.321268 13.85682 12.66177 12.46627 13.97011 13.14663 13.65184 14.63936 
11.76138 6.17808 14.06878 8.464494 8.972461 10.08747 7.027438 13.05429 12.60635 13.6049 11.75574 5.315131 13.9432 12.66193 12.5573 13.97297 13.23624 13.6532 14.64116 
11.84807 6.275733 14.06896 8.457493 9.042884 10.19347 7.096737 13.14209 12.70093 13.60496 11.75758 5.297056 13.95081 12.66209 12.55712 13.97846 13.24424 13.74456 14.73052 
11.94739 6.350145 14.15788 8.893186 9.050043 10.19878 7.194199 13.14853 12.70156 13.60405 11.76472 5.294935 13.95304 12.76019 12.56415 13.98014 13.24523 13.74822 14.73128 
11.94961 6.441626 14.16591 8.871362 9.042435 10.28417 7.196946 13.15581 12.70243 13.69561 11.85166 5.293741 14.04001 12.75982 12.56584 14.06851 13.24901 13.7497 14.73623 
11.95526 6.516924 14.16914 8.848701 9.045259 10.29738 7.283145 13.24741 12.70236 13.70044 11.85157 5.282727 14.04724 12.75905 12.56652 14.07033 13.33969 13.84238 14.73618 
12.05594 6.515971 14.16918 8.768963 9.135686 10.38485 7.279289 13.24671 12.79589 13.70292 11.86012 5.273344 14.04885 12.75886 12.65731 14.06986 13.34626 13.84393 14.73786 
12.1507 6.516546 14.25769 8.846405 9.20558 10.47503 7.360911 13.34681 12.7982 13.79368 11.95645 5.244767 14.14422 12.8525 12.66191 14.07643 13.34557 13.84487 14.82615 
12.15273 6.523211 14.26516 8.838312 9.214837 10.56196 7.360602 13.43967 12.79852 13.79683 11.95783 5.204535 14.14688 12.85503 12.66256 14.07614 13.34527 13.84573 14.83309 
12.15243 6.52359 14.26495 8.835492 9.341501 10.56181 7.539608 13.43945 12.80047 13.79694 11.9656 5.192999 14.15049 12.85562 12.66319 14.16482 13.34619 13.93857 14.83304 
12.24509 6.771055 14.35257 8.829253 9.431126 10.56603 7.558522 13.53625 12.88746 13.88925 11.96379 5.15362 14.24586 12.85549 12.75326 14.16509 13.43397 13.93859 14.92164 
12.24518 6.76961 14.35272 8.822575 9.42287 10.57033 7.719319 13.53682 12.89247 13.89009 12.05857 5.145722 14.24573 12.85519 12.75557 14.1667 13.43566 13.94032 14.92332 
12.33839 6.758064 14.36188 8.815709 9.414845 10.73194 7.716863 13.53672 12.89175 13.98635 12.05953 5.126786 14.24742 12.94904 12.75908 14.17184 13.44065 14.02932 14.92237 
12.33804 6.749156 14.3649 8.811531 9.409587 10.7495 7.716922 13.63285 12.89321 13.98869 12.06644 5.111524 14.33257 12.9486 12.8502 14.17187 13.44258 14.03349 14.92822 
12.3373 6.715673 14.36474 8.804848 9.408093 10.82833 7.727031 13.63294 12.89438 13.99068 12.15759 5.096011 14.34257 12.95036 12.85057 14.2606 13.43145 14.03324 14.92806 
12.43351 6.682264 14.4513 8.796496 9.422327 10.90315 7.709669 13.72637 12.98067 14.07747 12.15712 5.086535 14.34434 12.95129 12.85655 14.26053 13.43801 14.12306 14.92964 
12.43364 6.666115 14.45988 8.791809 9.421581 10.91328 7.723424 13.72797 12.98018 14.08573 12.24724 5.371046 14.42992 13.03929 12.85624 14.26181 13.52859 14.13213 15.01681 
12.43423 6.659378 14.45929 8.789476 9.419614 10.99164 7.721446 13.72939 12.98677 14.08874 12.2488 5.339145 14.437 13.04537 12.85627 14.2689 13.53315 14.13535 15.01871 
12.52452 6.654967 14.55282 8.786141 9.418884 11.10233 7.719798 13.81868 12.99049 14.17607 12.2534 5.532386 14.43964 13.04589 12.94639 14.27327 13.53571 14.22209 15.02012 
12.52899 6.652044 14.55551 8.784706 9.42255 11.11575 7.789802 13.82312 13.08349 14.17767 12.34387 5.436704 14.52608 13.04751 12.94664 14.36233 13.62498 14.22356 15.02511 
12.53034 6.642348 14.64333 8.680194 9.500056 11.12402 7.801394 13.82217 13.08278 14.18342 12.34346 5.519348 14.52615 13.13578 12.95111 14.36245 13.62549 14.22894 15.11373 
12.53227 6.616604 14.65031 8.670095 9.510003 11.31518 7.801293 13.82503 13.08237 14.1843 12.34298 5.485437 14.53338 13.14222 12.95234 14.3634 13.63022 14.23027 15.11504 
12.62256 6.589158 14.6498 8.666816 9.51072 11.32427 7.875505 13.91173 13.08341 14.18413 12.34345 5.464907 14.53551 13.14261 12.9528 14.36868 13.63242 14.23044 15.11635 
12.62769 6.564947 14.65013 8.765629 9.512836 11.32172 7.876104 13.91753 13.17896 14.27169 12.43959 5.445019 14.62148 13.14462 13.04285 14.37126 13.63278 14.31876 15.12157 
12.62889 6.544069 14.65035 8.764964 9.585737 11.39943 7.875293 13.91778 13.18119 14.28079 12.43959 5.368994 14.62243 13.24027 13.04792 14.4592 13.72186 14.3269 15.21096 
12.71885 6.537051 14.73828 8.761623 9.603054 11.39678 7.876884 13.91772 13.18467 14.28049 12.43969 5.345934 14.62881 13.24019 13.04774 14.45942 13.72262 14.32928 15.21117 
12.71988 6.518474 14.73809 8.759868 9.700208 11.39092 7.8734 13.9181 13.18457 14.28307 12.43988 5.339695 14.63034 13.24278 13.05009 14.46153 13.72673 14.41447 15.21195 
12.72172 6.5131 14.74598 8.751653 9.788532 11.38344 7.952426 14.0046 13.18526 14.36848 12.44064 5.333374 14.71761 13.24352 13.1391 14.46766 13.72723 14.41383 15.21166 
12.81304 6.512023 14.74588 8.739984 9.785112 11.38315 7.952071 14.01133 13.27302 14.37498 12.5356 5.326608 14.71756 13.33235 13.13918 14.57384 13.72904 14.41436 15.21824 
12.81307 6.505275 14.74587 8.739051 9.77356 11.38539 8.037316 14.01026 13.27901 14.37805 12.5373 5.306223 14.71718 13.33866 13.13896 14.57427 13.81703 14.42116 15.22167 
12.8157 6.496502 14.74476 8.737116 9.869487 11.38528 8.136469 14.01054 13.27968 14.37855 12.53619 5.292047 14.72636 13.33987 13.14452 14.57724 13.81668 14.422 15.31014 
12.90343 6.494678 14.8308 8.736775 9.860459 11.40008 8.13658 14.09942 13.27952 14.46525 12.62731 5.575472 14.72605 13.42737 13.14422 14.57687 13.81609 14.50941 15.30967 
12.90965 6.575824 14.83553 8.724402 9.858948 11.47524 8.136254 14.10662 13.28054 14.47082 12.62921 5.676189 14.81296 13.42686 13.23477 14.58329 13.82348 14.50932 15.30988 
12.90953 6.572807 14.84088 8.715172 9.857749 11.47524 8.136223 14.00713 13.36718 14.4717 12.63171 5.964598 14.81274 13.42773 13.23657 14.67187 13.82306 14.51462 15.31052 
12.91057 6.572917 14.84191 8.712781 9.856515 11.47534 8.222928 14.00717 13.37542 14.56014 12.63248 5.933902 14.81541 13.4347 13.24005 14.67201 13.91112 14.51528 15.31587 
12.91333 6.571492 14.92788 8.712581 9.855988 11.57039 8.227007 14.00698 13.37466 14.56075 12.72367 5.907285 14.82183 13.4332 13.24082 14.67355 13.91308 14.51698 15.31716 
13.0074 6.571052 14.93066 8.711781 9.949767 11.57134 8.293856 14.00787 13.37648 14.56107 12.72325 5.903528 14.82294 13.43488 13.33133 14.76911 13.91426 14.5171 15.40616 
13.00802 6.585567 14.93856 8.700861 9.949101 11.6685 8.300861 14.0095 13.46305 14.57221 12.7263 6.043503 14.82255 13.52135 13.33253 14.7702 13.91869 14.60554 15.40474 
13.0113 6.546683 14.93794 8.699574 9.947961 11.74165 8.312709 14.10284 13.46419 14.65989 12.72552 5.793689 14.82343 13.52202 13.33771 14.77113 13.91969 14.60626 15.40647 
13.09661 6.516177 15.02439 8.699388 9.958113 11.75882 8.311174 14.10414 13.47175 14.65999 12.81748 5.906306 14.82433 13.52177 13.33924 14.77093 14.00853 14.6117 15.40649 
13.09734 6.610978 15.02555 8.69623 9.958307 11.8466 8.373608 14.10621 13.47189 14.66047 12.81785 5.892429 14.90991 13.5274 13.42894 14.7728 14.01012 14.61458 15.43049 
13.10451 6.824242 15.0262 8.682529 9.95418 11.85572 8.391587 14.19309 13.55952 14.66837 12.82083 5.886159 14.90978 13.52877 13.42988 14.86704 14.01732 14.70106 15.51879 
13.10516 6.794255 15.02772 8.659966 9.946731 11.92693 8.501263 14.20103 13.55909 14.66836 12.82354 6.17534 14.91302 13.52902 13.4297 14.8672 14.01783 14.70112 15.5188 
13.19123 6.76613 15.03366 8.6526 9.950348 11.92664 8.502684 14.20177 13.55922 14.75394 12.90744 6.169279 14.92059 13.61715 13.43162 14.86834 14.01777 14.70089 15.52178 
13.19179 6.750071 15.03478 8.652471 9.940592 11.94147 8.65846 14.20152 13.56474 14.75581 12.91372 6.168373 14.92131 13.61713 13.43608 14.87009 14.10674 14.70912 15.52189 
13.19922 6.725725 15.12166 8.652566 9.924235 11.94773 8.658602 14.20217 13.56501 14.75919 12.9139 6.163571 15.00794 13.61709 13.43636 14.8715 14.10766 14.70917 15.61691 
13.19913 6.718208 15.12277 8.652006 9.912628 12.01987 8.670742 14.289 13.56651 14.76462 12.91481 6.150358 15.00863 13.62342 13.52484 14.96508 14.10864 14.70887 15.61696 
13.20109 6.716109 15.12239 8.643168 9.90036 12.03344 8.671466 14.29771 13.56636 14.76598 12.9168 6.141983 15.01743 13.62537 13.52615 14.96408 14.11298 14.79479 15.61905 
13.20163 6.709802 15.13531 8.636053 9.898317 12.03222 8.671759 14.2979 13.56623 14.85263 13.00881 6.177395 15.01758 13.62566 13.52603 14.96403 14.11402 14.80127 15.6191 
13.2017 6.682654 15.22131 8.634362 9.894143 12.02628 8.729756 14.29944 13.65313 14.8528 13.01072 6.290784 15.10366 13.71448 13.53462 14.96454 14.11433 14.80695 15.62456 
13.28636 6.648328 15.22288 8.631972 9.974174 12.02583 8.756048 14.38575 13.65397 14.85474 13.01168 6.455463 15.10279 13.71445 13.53417 14.96524 14.20225 14.80762 15.71352 
13.29362 6.631535 15.22406 8.630549 9.974781 12.10097 8.83605 14.38618 13.65935 14.85464 13.01405 6.443483 15.10376 13.71981 13.62427 14.96713 14.20358 14.89509 15.71406 
13.29654 6.609384 15.23058 8.616332 9.975321 12.10004 8.836562 14.39232 13.65897 14.8617 13.09862 6.420692 15.11024 13.72024 13.63221 15.06227 14.20358 14.89707 15.71572 
13.38295 6.591633 15.23028 8.605228 9.998201 12.09866 8.864572 14.39413 13.66037 14.86162 13.10816 6.657933 15.11792 13.71903 13.72126 15.06222 14.2153 14.90484 15.71607 
13.39023 6.559932 15.3182 8.603897 9.99602 12.12634 8.939044 14.39497 13.74914 14.8621 13.10955 6.897968 15.20432 13.72148 13.7212 15.0623 14.30294 14.90449 15.72179 
13.39021 6.539384 15.31834 8.602691 9.989591 12.12631 8.936665 14.48244 13.74924 14.9495 13.10998 6.886859 15.20461 13.8084 13.72155 15.16048 14.30412 14.90547 15.80997 
13.39319 6.528925 15.31874 8.599774 9.989004 12.20886 8.939268 14.48219 13.757 14.95034 13.11061 6.876771 15.2115 13.80827 13.72326 15.16104 14.30421 14.90477 15.81073 
13.47857 6.503325 15.32075 8.593032 10.06683 12.22878 9.025703 14.48848 13.75712 14.95247 13.19562 6.871945 15.29907 13.80809 13.72319 15.16106 14.30377 14.99235 15.81092 
13.48006 6.493031 15.32752 8.592729 10.07503 12.23081 9.025737 14.49025 13.75709 14.95809 13.19509 6.838906 15.29912 13.81594 13.7272 15.16114 14.30463 14.9918 15.81235 
13.47981 6.475493 15.43377 8.592532 10.15973 12.22992 9.025554 14.57748 13.84572 14.95884 13.19478 6.801145 15.2984 13.81513 13.83099 15.25988 14.30948 14.99294 15.81441 
13.48525 6.588246 15.43245 8.592645 10.16123 12.30194 9.024266 14.57831 13.84782 15.04403 13.20505 7.008532 15.30025 13.81488 13.83173 15.26192 14.31107 14.99474 15.81891 
13.48544 6.584118 15.43213 8.592228 10.15894 12.29574 9.014455 14.57869 13.84742 15.04408 13.20497 6.995603 15.30012 13.81472 13.83208 15.2631 14.39962 14.99969 15.90699 
13.48652 6.561414 15.43391 8.588717 10.23372 12.3155 9.017848 14.58399 13.85282 15.04622 13.20479 6.746155 15.30902 13.90299 13.83246 15.26406 14.39989 15.0011 15.90699 
13.48786 6.550357 15.43426 8.588753 10.23353 12.31526 9.010787 14.58362 13.85359 15.04619 13.20704 6.727778 15.41527 13.90435 13.83129 15.26427 14.40101 15.0878 15.90722 
13.57252 6.557412 15.44076 8.58891 10.24096 12.31502 9.008929 14.58398 13.94104 15.05352 13.20744 6.721837 15.41458 13.90996 13.83652 15.3574 14.40565 15.08948 15.90963 
13.57234 6.544831 15.44083 8.596549 10.24534 12.38875 8.989486 14.58689 13.94143 15.05917 13.29091 6.718361 15.4176 13.91002 13.92651 15.35747 14.4056 15.08954 16.00523 
13.58075 6.534148 15.52807 8.597772 10.27876 12.38859 8.975681 14.67377 13.94352 15.14424 13.29094 6.715635 15.4176 13.91111 13.9268 15.35997 14.50873 15.10203 16.00492 
13.5807 6.529889 15.5286 8.597905 10.36853 12.38865 9.099226 14.67413 13.94289 15.14537 13.29187 6.712761 15.41782 13.91085 13.92881 15.3598 14.50852 15.18803 16.00487 
13.58087 6.528317 15.52837 8.597692 10.36953 12.38283 8.935829 14.68086 13.94985 15.14583 13.30083 6.892368 15.42527 13.99846 13.92814 15.3595 14.51056 15.18918 16.00466 
13.66722 6.599458 15.53092 8.680755 10.43876 12.3806 8.924212 14.68091 13.95048 15.14539 13.30189 7.081019 15.51037 13.9988 13.92808 15.36117 14.51045 15.18972 16.00465 
13.66831 6.5961 15.53144 8.68076 10.44144 12.37575 8.917702 14.6807 14.03759 15.15256 13.30208 7.387983 15.51128 14.00027 13.93261 15.45005 14.51072 15.18968 16.00466 
13.67039 6.581774 15.62343 8.680792 10.44082 12.37511 9.00934 14.76952 14.0377 15.1541 13.39399 7.387673 15.51138 14.00739 14.02211 15.45559 14.51685 15.19037 16.00492 
13.67529 6.649894 15.62462 8.680812 10.44084 12.38874 8.994981 14.77091 14.03761 15.24045 13.39444 7.445832 15.51449 14.00762 14.02276 15.45514 14.60501 15.19576 16.10181 
13.67666 6.642221 15.62576 8.670184 10.44115 12.39959 8.975214 14.7764 14.03841 15.24203 13.39689 7.54092 15.51395 14.09395 14.02379 15.45818 14.60588 15.28449 16.1033 
13.76173 6.639073 15.62722 8.666725 10.44049 12.47194 8.93296 14.77696 14.04635 15.24356 13.39684 7.527731 15.52083 14.09499 14.02555 15.45809 14.60614 15.28518 16.10344 
13.76168 6.6346 15.62839 8.666172 10.46107 12.48827 8.906902 14.77788 14.04698 15.24341 13.48056 7.525136 15.6047 14.09469 14.03061 15.45983 14.60523 15.28715 16.10388 
13.76392 6.640567 15.62796 8.666172 10.54329 12.49081 9.003104 14.86347 14.13421 15.2484 13.48139 7.515017 15.60575 14.09534 14.11933 15.5475 14.60688 15.28682 16.1039 
13.76327 7.087776 15.62948 8.663456 10.54254 12.56412 8.983004 14.86551 14.13412 15.26973 13.48285 7.611928 15.60654 14.10293 14.11937 15.54744 14.6064 15.29552 16.19206 
13.77165 7.157367 15.62956 8.661974 10.54374 12.57443 8.962397 14.87258 14.13558 15.35592 13.48263 7.601817 15.60644 14.10265 14.12006 15.54788 14.60676 15.39838 16.20024 
13.77259 7.271671 15.63705 8.661852 10.54202 12.57958 8.950517 14.87308 14.1355 15.35623 13.48904 7.600379 15.60909 14.1907 14.12143 15.5466 14.61222 15.39787 16.20011 
13.85718 7.534643 15.72319 8.66016 10.54627 12.6499 9.072891 14.8729 14.13552 15.35839 13.48891 7.599529 15.6094 14.19043 14.12213 15.55219 14.70154 15.39986 16.20157 
13.85886 7.62829 15.72344 8.65817 10.61669 12.65423 9.06542 14.96035 14.13526 15.35934 13.4891 7.597355 15.61678 14.19002 14.1235 15.55177 14.70138 15.39958 16.20129 
13.85931 7.713829 15.72382 8.657735 10.63204 12.6748 9.059391 14.96103 14.14191 15.36579 13.48975 7.594374 15.70187 14.19154 14.12339 15.55126 14.70235 15.4005 16.20247 
13.8614 7.766176 15.72567 8.657251 10.6302 12.67459 9.055402 14.9686 14.14685 15.36615 13.49288 7.593858 15.70288 14.19127 14.21616 15.55364 14.70202 15.40048 16.20347 
13.86169 7.75393 15.72676 8.651459 10.62947 12.75009 9.048129 14.9689 14.1466 15.45136 13.57658 7.622779 15.70304 14.19074 14.21645 15.55548 14.70194 15.40578 16.20369 
13.86784 7.749544 15.72653 8.626401 10.6295 12.75067 9.029705 14.97019 14.23296 15.45252 13.57654 7.707817 15.70293 14.20219 14.21639 15.55547 14.70357 15.49271 16.29231 
13.95283 7.744326 15.72828 8.596592 10.70655 12.76457 9.023145 15.05648 14.24148 15.45296 13.57638 7.88196 15.70529 14.20232 14.21639 15.55541 14.70365 15.49281 16.29738 
13.95374 7.731801 15.73395 8.577262 10.70531 12.7681 9.013456 15.05738 14.33027 15.45271 13.58597 7.95288 15.70514 14.28899 14.21615 15.64125 14.70963 15.49262 16.30021 
13.95507 7.711584 15.82036 8.572376 10.70627 12.84024 9.007396 15.05751 14.33006 15.45475 13.58603 7.947158 15.71418 14.2903 14.21621 15.64063 14.70951 15.49531 16.29974 
13.95423 8.033227 15.82018 8.563122 10.70764 12.84512 9.005402 15.06507 14.33069 15.45498 13.5861 7.935107 15.79935 14.28973 14.21657 15.64045 14.79725 15.49582 16.30102 
13.9613 8.025718 15.82005 8.556728 10.7232 12.84471 9.000968 15.06879 14.332 15.46018 13.58597 7.930095 15.79752 14.29034 14.21953 15.6423 14.79797 15.50038 16.30155 
13.96581 8.20446 15.82024 8.735077 10.80014 12.84452 8.997577 15.15501 14.33185 15.54642 13.67137 7.926279 15.79754 14.29022 14.31402 15.64733 14.79753 15.58783 16.39031 
14.05022 8.345269 15.82154 8.742446 10.80788 12.84669 8.995459 15.15573 14.34086 15.54765 13.67322 7.925564 15.79681 14.29654 14.31373 15.64787 14.79815 15.58906 16.39555 
14.05126 8.425249 15.82464 8.917002 10.80247 12.84606 9.127767 15.15514 14.35707 15.54892 13.67421 7.912998 15.79705 14.29806 14.31359 15.6478 14.80041 15.58979 16.39763 
14.0498 9.027581 15.91823 9.095113 10.87568 12.86623 9.213174 15.15344 14.44399 15.54866 13.67378 7.894956 15.80041 14.38535 14.31307 15.65063 14.79984 15.58956 16.39779 
14.04966 9.507099 15.9179 9.277388 10.87465 12.93607 9.237837 15.15322 14.44421 15.55071 13.68032 7.893025 15.89527 14.38474 14.31291 15.65055 14.80104 15.5917 16.39779 
14.04906 9.82914 15.91753 9.356712 10.8707 12.93478 9.236371 15.16005 14.4461 15.55052 13.68157 7.889052 15.89493 14.38476 14.31292 15.74779 14.80098 15.59142 16.39805 
14.0503 9.824588 15.91736 9.356596 10.86796 12.93057 9.234828 15.16226 14.44605 15.55009 13.76596 7.87899 15.89497 14.38493 14.3129 15.75323 14.8937 15.59792 16.48737 
14.05808 9.821842 15.91767 9.3567 10.86838 12.93024 9.233308 15.24883 14.44592 15.6432 13.76638 7.876129 15.89452 14.386 14.31276 15.75433 14.89367 15.68475 16.48756 
14.14248 9.820983 15.9174 9.356752 10.87543 12.93032 9.232289 15.24896 14.44663 15.64355 13.7689 7.875137 15.89415 14.38574 14.31277 15.75428 14.89357 15.68514 16.49278 
14.14295 9.819067 15.91699 9.356325 10.87534 12.9347 9.230939 15.24862 14.44588 15.64452 13.7685 7.873449 15.89419 14.39138 14.40585 15.75502 14.89351 15.6866 16.49448 
14.14259 9.818727 16.00285 9.355773 10.88351 12.93373 9.227841 15.2507 14.44565 15.64623 13.77071 7.873346 15.8937 14.41067 14.40991 15.75694 14.89333 15.68753 16.49408 
14.26233 10.08691 16.0106 9.35449 10.88548 12.93313 9.226304 15.27509 14.45252 15.64754 13.77805 7.873214 15.98467 14.49679 14.41106 15.84464 14.8935 15.68838 16.49642 
14.26499 10.44759 16.01485 9.350747 10.8833 12.93125 9.224951 15.36138 14.53996 15.64972 13.77818 7.873346 15.99061 14.49676 14.41111 15.84431 14.89359 15.68945 16.4962 
14.26456 10.63354 16.01528 9.348775 10.88315 12.9301 9.223239 15.36199 14.54018 15.65422 13.86235 7.871257 15.99164 14.49704 14.41096 15.85165 14.89621 15.68924 16.58433 
14.26538 10.82957 16.0153 9.34791 10.88258 12.93488 9.219938 15.36416 14.54017 15.74089 13.86346 7.871315 15.99206 14.49918 14.41041 15.85166 14.99107 15.69095 16.58443 
14.2654 11.08404 16.01533 9.346828 10.88246 12.9441 9.217067 15.36487 14.54267 15.74057 13.86339 7.869088 15.99206 14.4998 14.50896 15.85159 14.99066 15.78199 16.59019 
14.27305 11.27821 16.01527 9.346258 10.88238 12.9459 9.216022 15.37045 14.54242 15.74038 13.87244 7.994965 15.99213 14.49981 14.51064 15.85162 14.99056 15.78223 16.59092 
14.27301 11.47705 16.10061 9.34623 10.9616 12.94946 9.212566 15.37123 14.54243 15.74039 13.87271 7.98237 16.07646 14.49973 14.51038 15.85251 14.99026 15.78196 16.5909 
14.35834 11.67427 16.11246 9.3394 11.04544 13.01466 9.212354 15.4579 14.54268 15.74021 13.87411 8.044328 16.08802 14.50715 14.51213 15.85199 14.99 15.78186 16.59383 
14.35822 11.88707 16.11425 9.318717 11.04721 13.02214 9.212341 15.4592 14.54778 15.74038 13.95722 8.024327 16.09078 14.50709 14.51241 15.93965 14.99003 15.78254 16.68206 
14.35856 11.97577 16.11513 9.296168 11.05665 13.02206 9.209875 15.45903 14.54852 15.74145 13.95929 8.020203 16.09229 14.59455 14.51269 15.94139 14.98975 15.78363 16.68919 
14.35862 12.15585 16.11522 9.292481 11.06278 13.05936 9.207891 15.46147 14.63504 15.74405 13.95857 8.212472 16.09267 14.59449 14.51311 15.94163 14.9895 15.78671 16.68964 
14.36126 12.2532 16.11535 9.288249 11.0675 13.05927 9.223883 15.46147 14.63632 15.83808 13.95844 8.201436 16.09345 14.59438 14.51334 15.94179 14.98918 15.79306 16.69479 
14.36101 12.42911 16.11669 9.283887 11.06747 13.0583 9.23837 15.65987 14.63627 15.83726 13.95828 8.113628 16.09406 14.59406 14.60262 15.95096 15.08333 15.87943 16.69517 
14.36132 12.51557 16.20865 9.283106 11.06719 13.12293 9.235161 15.66004 14.637 15.83644 13.96697 8.113449 16.09448 14.59365 14.60664 15.95179 15.08667 15.87926 16.69508 
14.36684 12.5224 16.20798 9.281495 11.07513 13.12286 9.235031 15.66045 14.63702 15.8366 13.97195 8.113245 16.17898 14.59314 14.60878 15.95189 15.08719 15.87834 16.69571 
14.45205 12.62186 16.2107 9.278014 11.146 13.12778 9.2341 15.66062 14.63884 15.83629 14.0551 8.113013 16.18014 14.59552 14.60879 15.95235 15.08749 15.87806 16.69728 
14.45207 12.80798 16.21045 9.271997 11.14724 13.12947 9.233525 15.66243 14.6386 15.8362 14.05495 8.112603 16.18662 14.59539 14.61042 15.95235 15.19397 15.8777 16.78532 
14.45328 12.91312 16.21037 9.268898 11.1472 13.12951 9.231009 15.66238 14.63867 15.83613 14.05691 8.112677 16.19056 14.59543 14.61044 16.04087 15.19565 15.87753 16.78518 
14.4533 13.00902 16.21221 9.265898 11.14609 13.13299 9.230484 15.66417 14.73182 15.83501 14.05679 8.112967 16.19037 14.68854 14.61064 16.04087 15.19583 15.87766 16.78702 
14.45443 13.17802 16.2127 9.265433 11.15334 13.14615 9.228511 15.75676 14.73165 15.92739 14.05827 8.112317 16.19045 14.68797 14.70046 16.04274 15.19654 15.87731 16.79181 
14.45457 13.19611 16.29898 9.265167 11.15195 13.14611 9.227391 15.75641 14.73145 15.93047 14.05783 8.111521 16.19207 14.68926 14.70049 16.04285 15.19607 15.97052 16.79167 
14.45741 13.28328 16.30446 9.264892 11.15001 13.14578 9.226626 15.7562 14.73103 15.93215 14.0641 8.111388 16.19272 14.68927 14.70403 16.04813 15.19654 15.97105 16.79193 
14.46356 13.37319 16.30517 9.264771 11.168 13.14547 9.223283 15.75585 14.7312 15.9321 14.06766 8.111082 16.19261 14.69024 14.70427 16.04899 15.1967 15.97198 16.79289 
14.54874 13.46268 16.30519 9.26477 11.2365 13.14444 9.219996 15.7567 14.73178 15.93164 14.15076 8.089698 16.2757 14.69017 14.70427 16.04957 15.28943 15.97383 16.79221 
14.5497 13.55516 16.3096 9.264595 11.23683 13.21483 9.219254 15.7556 14.73297 15.93065 14.15145 8.068464 16.28219 14.69237 14.70591 16.05065 15.28946 15.97441 16.87985 
14.55068 13.64759 16.31 9.25904 11.2366 13.22525 9.218555 15.75641 14.73356 15.93058 14.15106 8.05825 16.28271 14.69834 14.70696 16.05065 15.28953 15.97458 16.88166 
14.55284 13.67201 16.31 9.242465 11.23455 13.22481 9.218445 15.76048 14.73559 15.93051 14.15164 8.040603 16.28264 14.78528 14.70682 16.05064 15.29106 15.97433 16.88185 
14.55401 13.75076 16.39755 9.222885 11.23158 13.22463 9.218202 15.85209 14.74088 16.01584 14.15309 8.034396 16.28574 14.78491 14.7086 16.05059 15.2914 15.97466 16.88186 
14.554 13.83841 16.39724 9.20811 11.23292 13.22399 9.216493 15.85184 14.82754 16.02735 14.15306 8.019399 16.28594 14.78463 14.802 16.1382 15.29111 15.97462 16.88939 
14.55591 13.86283 16.39747 9.323798 11.23507 13.22315 9.215624 15.85211 14.8261 16.0292 14.15274 8.009113 16.28773 14.78498 14.80184 16.1386 15.29041 16.06082 16.8901 
14.64679 13.96416 16.40275 9.228275 11.23622 13.22012 9.212681 15.85116 14.82604 16.03142 14.15257 8.002296 16.37182 14.78555 14.80405 16.13812 15.29036 16.07141 16.88998 
14.64682 14.0546 16.40266 9.345317 11.23478 13.22894 9.202924 15.85083 14.8258 16.03194 14.16049 7.981308 16.37169 14.78673 14.80381 16.13888 15.29192 16.07337 16.88992 
14.64614 14.14094 16.40267 9.339923 11.23126 13.35112 9.193867 15.85074 14.82533 16.0327 14.18401 7.959803 16.37999 14.78769 14.80588 16.14052 15.29183 16.07311 16.88994 
14.6461 14.14883 16.40552 9.325961 11.23074 13.35459 9.186744 15.9418 14.8255 16.03332 14.26627 7.941911 16.38265 14.78943 14.89469 16.14584 15.29148 16.07465 16.88981 
14.64565 14.23897 16.40766 9.531007 11.23013 13.36314 9.185385 15.94496 14.8255 16.03278 14.26671 8.082981 16.383 14.79508 14.8947 16.1454 15.29214 16.07416 16.97851 
14.64632 14.25301 16.40723 9.448881 11.23052 13.36314 9.170125 15.94698 14.82605 16.03335 14.26582 8.261856 16.38297 14.88206 14.89467 16.14462 15.29207 16.07475 16.98044 
14.64673 14.33575 16.40793 9.445722 11.23061 13.3776 9.156688 15.9481 14.82688 16.03319 14.26821 8.250467 16.38267 14.881 14.89623 16.14512 15.38041 16.07651 16.98054 
14.64924 14.33654 16.40775 9.43846 11.29903 13.44576 9.1461 15.94793 14.83172 16.11897 14.26928 8.241128 16.38302 14.88102 14.90008 16.14614 15.38472 16.07693 16.98092 
14.74308 14.43293 16.49339 9.431884 11.31178 13.44557 9.125488 15.94772 14.83704 16.12309 14.26927 8.22805 16.38299 14.88084 14.9001 16.23477 15.38466 16.16337 16.98608 
14.74298 14.43418 16.49387 9.43119 11.31497 13.44543 9.101789 15.94813 14.92314 16.12347 14.26895 8.359958 16.383 14.88114 14.90078 16.23474 15.38468 16.1676 16.98543 
14.74301 14.51602 16.50119 9.42973 11.31855 13.44535 9.093403 15.94798 14.92301 16.1266 14.27677 8.345518 16.46792 14.88077 14.9007 16.23465 15.3873 16.16706 16.98734 
14.74275 14.53291 16.5011 9.42825 11.31962 13.44668 9.092194 16.03394 14.92216 16.12685 14.27703 8.33105 16.47542 14.88085 14.90227 16.23474 15.38711 16.16984 16.98735 
14.74234 14.62475 16.50097 9.428008 11.32 13.45373 9.091834 16.04401 14.92219 16.12899 14.35989 8.32843 16.47544 14.88418 14.90289 16.23469 15.38635 16.16937 16.98733 
14.74244 14.63746 16.50198 9.42789 11.31996 13.45356 9.091536 16.04609 14.92218 16.13039 14.36123 8.323093 16.47669 14.88625 14.99195 16.24298 15.38612 16.16836 17.07485 
14.74238 14.71709 16.50201 9.42345 11.31738 13.46451 9.09099 16.04602 14.92186 16.21558 14.36139 8.320926 16.4765 14.97833 15.0016 16.24256 15.38605 16.17025 17.07536 
14.74266 14.73336 16.50155 9.420209 11.31573 13.53706 9.088701 16.04758 14.92183 16.21633 14.36131 8.318344 16.47613 14.97834 15.00144 16.24243 15.47546 16.17106 17.08078 
14.74239 14.81669 16.50463 9.419748 11.31567 13.53687 9.08821 16.04779 15.01349 16.22107 14.36119 8.309148 16.47943 14.97769 15.00595 16.24244 15.47551 16.17107 17.08037 
14.83639 15.02337 16.50444 9.419461 11.31524 13.53664 9.088002 16.04849 15.01839 16.2217 14.36392 8.302975 16.47944 14.97654 15.00606 16.24242 15.47518 16.2584 17.08141 
14.83932 15.11941 16.5989 9.419333 11.31174 13.54006 9.086026 16.04853 15.01884 16.22141 14.36437 8.302022 16.47953 14.97643 15.0068 16.33 15.47964 16.26278 17.08291 
14.84045 15.13181 16.60001 9.419339 11.31198 13.5401 9.085915 16.0484 15.01924 16.22548 14.37035 8.301857 16.57585 14.97645 15.00678 16.33104 15.47959 16.26331 17.08794 
14.8406 15.21301 16.6064 9.419414 11.3123 13.54572 9.085976 16.04851 15.01899 16.2258 14.45418 8.299944 16.57579 14.97916 15.00667 16.33199 15.47951 16.26333 17.08788 
14.83973 15.22175 16.60785 9.419511 11.38517 13.54562 9.086041 16.1351 15.01915 16.2258 14.45973 8.29984 16.57619 14.97871 15.007 16.33173 15.4827 16.26338 17.08765 
14.83975 15.30282 16.60767 9.417609 11.39371 13.54448 9.085499 16.1402 15.01872 16.22577 14.4671 8.297037 16.58197 14.97873 15.00725 16.33185 15.48276 16.26552 17.08871 
14.84025 15.32781 16.60772 9.417313 11.39869 13.54401 9.084851 16.14102 15.01882 16.22787 14.55026 8.287978 16.58277 14.97867 15.00874 16.33169 15.4844 16.26714 17.08977 
14.84028 15.33307 16.60806 9.417174 11.39931 13.62787 9.08446 16.1438 15.01873 16.31325 14.55033 8.280203 16.58253 14.97823 15.09755 16.3368 15.48474 16.26708 17.17768 
14.93643 15.41146 16.60799 9.416079 11.39831 13.62757 9.084358 16.1438 15.01865 16.31908 14.55098 8.276921 16.58249 14.97825 15.09751 16.33978 15.4848 16.26709 17.17771 
14.93848 15.42684 16.60821 9.416023 11.39853 13.62719 9.084293 16.14359 15.10494 16.31907 14.55155 8.26434 16.58278 14.97819 15.09952 16.33939 15.57261 16.2675 17.17758 
14.93819 15.50241 16.69583 9.415835 11.40155 13.62722 9.084378 16.14396 15.11565 16.31886 14.5524 8.262519 16.58348 14.978 15.1035 16.33919 15.57293 16.26901 17.17747 
14.9374 15.51137 16.69582 9.415762 11.40218 13.63199 9.084482 16.14551 15.11699 16.32207 14.55236 8.261456 16.58614 14.97797 15.10343 16.42678 15.57915 16.35552 17.1856 
14.93868 15.52219 16.69711 9.415555 11.40448 13.53981 9.081683 16.14615 15.117 16.32417 14.55373 8.260351 16.67056 14.9781 15.10344 16.42707 15.57916 16.36081 17.18562 
14.9392 15.598 16.7037 9.415409 11.40507 13.53953 9.079534 16.14606 15.1178 16.3241 14.55529 8.250726 16.67033 14.97776 15.10446 16.42686 15.57827 16.36053 17.18563 
14.93989 15.59831 16.70344 9.415459 11.47357 13.53952 9.07498 16.23217 15.11843 16.32386 14.55796 8.252417 16.67031 15.07158 15.10442 16.42794 15.57813 16.36038 17.18539 
14.94031 15.6116 16.70339 9.415466 11.48468 13.54459 9.074125 16.23223 15.11899 16.32362 14.55768 8.582989 16.67167 15.07297 15.10433 16.42889 15.57884 16.36368 17.18493 
15.02387 15.68353 16.7031 9.415516 11.48457 13.56219 9.068247 16.23794 15.119 16.40894 14.56378 8.573804 16.67873 15.07473 15.19487 16.43397 15.57879 16.36549 17.27264 
15.0299 15.69252 16.70456 9.415505 11.48544 13.6331 9.061649 16.23787 15.11886 16.40889 14.64696 8.568398 16.67857 15.07498 15.19471 16.43387 15.57833 16.36624 17.27405 
15.03294 15.7024 16.70456 9.415527 11.48476 13.64493 9.057199 16.23785 15.11929 16.4096 14.64694 8.567099 16.67844 15.07493 15.1945 16.43788 15.57818 16.36561 17.27451 
15.03274 15.78201 16.70395 9.415542 11.48982 13.65872 9.056508 16.23785 15.11946 16.4166 14.6469 8.561391 16.67975 15.07476 15.20277 16.43777 15.57841 16.45184 17.27427 
15.03235 15.78609 16.78951 9.415592 11.48986 13.65876 9.056101 16.23975 15.20562 16.41653 14.64615 8.561161 16.67979 15.07466 15.20396 16.52621 15.58126 16.45362 17.27423 
15.03171 15.81116 16.79139 9.415571 11.49076 13.7259 9.053874 16.24051 15.20546 16.4178 14.64704 8.553304 16.67963 15.07464 15.20432 16.52621 15.58134 16.45825 17.27936 
15.03195 15.88612 16.79169 9.415561 11.49486 13.72569 9.048395 16.24047 15.21087 16.41782 14.64814 8.553429 16.7671 15.07469 15.20421 16.52688 15.66913 16.45801 17.28113 
15.03382 15.89214 16.79747 9.494603 11.57462 13.72576 9.0426 16.24047 15.21063 16.41791 14.65017 8.55326 16.76704 15.07459 15.20348 16.52796 15.67777 16.45802 17.28117 
15.03353 15.90139 16.80151 9.494596 11.5748 13.7257 9.042438 16.24092 15.21068 16.42087 14.74361 8.467247 16.7675 15.0747 15.20339 16.53313 15.68269 16.45937 17.28173 
15.03466 15.9799 16.80131 9.494012 11.63433 13.7257 9.251439 16.24247 15.21313 16.42046 14.74325 8.466515 16.77366 15.07455 15.20406 16.53334 15.68383 16.45932 17.28155 
15.11853 15.98868 16.80169 9.498579 11.65139 13.72559 9.245976 16.32801 15.12268 16.50605 14.74283 8.466531 16.77976 15.16135 15.29274 16.53334 15.68383 16.46123 17.37014 
15.11927 16.00004 16.80153 9.498665 11.65175 13.72513 9.245547 16.32817 15.12315 16.51657 14.74244 8.466072 16.77967 15.17214 15.29484 16.53422 15.68341 16.46246 17.37015 
15.12472 16.07272 16.80139 9.498741 11.72307 13.72442 9.245511 16.33344 15.20951 16.51754 14.74172 8.655175 16.78007 15.17185 15.29484 16.53593 15.68281 16.4625 17.37022 
15.12529 16.07797 16.8884 9.498486 11.72374 13.72447 9.245613 16.33354 15.21508 16.52282 14.74193 8.654973 16.78094 15.17379 15.2946 16.62365 15.68263 16.55626 17.36974 
15.12528 16.08595 16.88832 9.49622 11.72261 13.7347 9.245388 16.33369 15.21531 16.52338 14.74187 8.65329 16.86544 15.17381 15.29838 16.62353 15.68314 16.5563 17.37095 
15.12838 16.1606 16.89034 9.493263 11.72219 13.74822 9.24552 16.33583 15.21769 16.52418 14.74174 8.653371 16.86549 15.17592 15.2989 16.62887 15.68484 16.56169 17.37145 
15.12978 16.17429 16.89103 9.483154 11.7219 13.74826 9.245545 16.33782 15.21771 16.52408 14.74138 8.653531 16.86874 15.17573 15.2989 16.72063 15.77252 16.56311 17.37615 
15.12983 16.38338 16.89093 9.475423 11.7219 13.7476 9.24543 16.33827 15.2177 16.52375 14.74118 8.649586 16.86875 15.17574 15.2989 16.7204 15.77234 16.56308 17.37592 
15.13027 16.39274 16.89093 9.460959 11.7219 13.74763 9.24505 16.3383 15.2177 16.52451 14.74116 8.649255 16.87463 15.17563 15.30076 16.72047 15.7725 16.56291 17.37829 
15.13036 16.46578 16.89747 9.450134 11.7219 13.82089 9.24469 16.33812 15.2177 16.5248 14.82423 8.648411 16.8752 15.17595 15.30076 16.72104 15.77904 16.56296 17.37938 
15.21627 16.47594 16.89676 9.421353 11.7219 13.82082 9.243122 16.3383 15.2177 16.6122 14.83304 8.403414 16.87543 15.17605 15.30107 16.72087 15.77891 16.56335 17.4679 
15.21597 16.48401 16.89664 9.41075 11.7219 13.82082 9.240644 16.33723 15.2177 16.6122 14.83604 8.528709 16.87773 15.17601 15.38986 16.72613 15.77876 16.56412 17.46808 
15.21599 16.56071 16.89787 9.403386 11.7219 13.82082 9.240424 16.33717 15.2177 16.61222 14.83686 8.529351 16.87724 15.17574 15.39012 16.72718 15.77875 16.56593 17.46786 
15.22243 16.56879 16.89895 9.393062 11.7219 13.82082 9.240443 16.33632 15.2177 16.61258 14.8375 8.730946 16.87738 15.26808 15.38931 16.8149 15.77981 16.65201 17.46795 
15.22345 16.57378 16.89883 9.370596 11.7219 13.82082 9.239092 16.33632 15.2177 16.61258 14.83783 8.802033 16.96178 15.26808 15.38976 16.81489 15.77971 16.6514 17.46777 
15.22613 16.57378 16.89883 9.356819 11.7219 13.82082 9.23906 16.33632 15.2177 16.61258 14.83784 8.792611 16.96225 15.26798 15.39049 16.81787 15.7797 16.65264 17.46841 
15.22844 16.57378 16.89883 9.351835 11.7219 13.82082 9.23906 16.33632 15.2177 16.61258 14.83784 8.751421 16.96354 15.26805 15.39202 16.81788 15.77955 16.65821 17.46959 
15.2287 16.57378 16.89883 9.348693 11.7219 13.82082 9.23906 16.33632 15.2177 16.61258 14.83784 8.834147 16.96333 15.2706 15.39627 16.81788 15.77937 16.6577 17.4744 
15.22874 16.57378 16.89883 9.329029 11.7219 13.82082 9.23906 16.33632 15.2177 16.61258 14.83784 8.813898 16.96644 15.27023 15.3964 16.81778 15.86864 16.65771 17.47473 
15.22868 16.57378 16.89883 9.326481 11.7219 13.82082 9.23906 16.33632 15.2177 16.61258 14.83784 9.01541 16.97235 15.27029 15.39626 16.81882 15.8685 16.65859 17.47533 
15.22869 16.57378 16.89883 9.318662 11.7219 13.82082 9.23906 16.33632 15.2177 16.61258 14.83784 8.923151 16.97225 15.26946 15.39698 16.81883 15.86907 16.65943 17.47681 
15.31324 16.57378 16.89883 9.313265 11.7219 13.82082 9.23906 16.33632 15.2177 16.61258 14.83784 8.752491 16.97201 15.27187 15.39814 16.81883 15.86937 16.65954 17.47686 
15.32066 16.57378 16.89883 9.307495 11.7219 13.82082 9.23906 16.33632 15.2177 16.61258 14.83784 8.75024 16.97238 15.27198 15.48695 16.82358 15.87388 16.74558 17.56493 
15.32054 16.57378 16.89883 9.306462 11.7219 13.82082 9.23906 16.33632 15.2177 16.61258 14.83784 8.747872 16.97295 15.35944 15.48696 16.82447 15.87887 16.74767 17.56476 
15.32007 16.57378 16.89883 9.305742 11.7219 13.82082 9.23906 16.33632 15.2177 16.61258 14.83784 8.733764 16.97541 15.36452 15.48665 16.82447 15.87857 16.74816 17.56637 
15.31998 16.57378 16.89883 9.305341 11.7219 13.82082 9.23906 16.33632 15.2177 16.61258 14.83784 8.725013 16.97497 15.36489 15.48652 16.91319 15.87923 16.74787 17.56663 
15.32146 16.57378 16.89883 9.305006 11.7219 13.82082 9.23906 16.33632 15.2177 16.61258 14.83784 8.713322 17.05943 15.36487 15.48635 16.91311 15.87915 16.74809 17.56668 
15.32161 16.57378 16.89883 9.303986 11.7219 13.82082 9.23906 16.33632 15.2177 16.61258 14.83784 8.705292 17.05923 15.36467 15.48637 16.91352 15.87888 16.7589 17.56671 
15.3239 16.57378 16.89883 9.30277 11.7219 13.82082 9.23906 16.33632 15.2177 16.61258 14.83784 8.685499 17.0592 15.36657 15.49344 16.91553 15.87902 16.75993 17.56672 
15.32492 16.57378 16.89883 9.30276 11.7219 13.82082 9.23906 16.33632 15.2177 16.61258 14.83784 8.666294 17.05921 15.36737 15.49348 16.91538 15.8785 16.75973 17.56666 
15.40922 16.57378 16.89883 9.30276 11.7219 13.82082 9.23906 16.33632 15.2177 16.61258 14.83784 8.659316 17.05923 15.36737 15.49346 16.91529 15.96692 16.7605 17.5726 
15.41926 16.57378 16.89883 9.30276 11.7219 13.82082 9.23906 16.33632 15.2177 16.61258 14.83784 8.654884 17.05917 15.36748 15.49335 16.91599 15.96689 16.76041 17.57347 
15.41932 16.57378 16.89883 9.30276 11.7219 13.82082 9.23906 16.33632 15.2177 16.61258 14.83784 8.651767 17.06956 15.36596 15.49333 16.916 15.96659 16.76026 17.57348 
15.42518 16.57378 16.89883 9.30276 11.7219 13.82082 9.23906 16.33632 15.2177 16.61258 14.83784 8.648463 17.0696 15.36749 15.582 16.916 15.96875 16.76016 17.66152 
15.42463 16.57378 16.89883 9.30276 11.7219 13.82082 9.23906 16.33632 15.2177 16.61258 14.83784 8.646577 17.06958 15.36745 15.58308 16.92181 15.9687 16.76135 17.66319 
15.42544 16.57378 16.89883 9.30276 11.7219 13.82082 9.23906 16.33632 15.2177 16.61258 14.83784 8.644793 17.06963 15.45437 15.58391 16.92175 15.97294 16.84751 17.66322 
15.42615 16.57378 16.89883 9.30276 11.7219 13.82082 9.23906 16.33632 15.2177 16.61258 14.83784 8.642331 17.06928 15.46024 15.58439 17.00946 15.97389 16.84739 17.66381 
15.4258 16.57378 16.89883 9.30276 11.7219 13.82082 9.23906 16.33632 15.2177 16.61258 14.83784 8.720543 17.15383 15.46038 15.58465 17.01009 15.97321 16.84919 17.66367 
15.42581 16.57378 16.89883 9.30276 11.7219 13.82082 9.23906 16.33632 15.2177 16.61258 14.83784 8.719629 17.15621 15.46296 15.58426 17.01025 15.97439 16.85 17.66386 
15.4264 16.57378 16.89883 9.30276 11.7219 13.82082 9.23906 16.33632 15.2177 16.61258 14.83784 8.719383 17.15625 15.46294 15.58398 17.01079 15.9744 16.85467 17.6638 
15.42726 16.57378 16.89883 9.30276 11.7219 13.82082 9.23906 16.33632 15.2177 16.61258 14.83784 8.719111 17.1568 15.46429 15.58799 17.01079 15.97469 16.85518 17.66405 
15.42931 16.57378 16.89883 9.30276 11.7219 13.82082 9.23906 16.33632 15.2177 16.61258 14.83784 8.718493 17.15694 15.46419 15.58762 17.01059 15.97463 16.85518 17.76431 
15.51336 16.57378 16.89883 9.30276 11.7219 13.82082 9.23906 16.33632 15.2177 16.61258 14.83784 8.717404 17.1573 15.46401 15.58943 17.01265 16.0622 16.85736 17.76417 
15.51336 16.57378 16.89883 9.30276 11.7219 13.82082 9.23906 16.33632 15.2177 16.61258 14.83784 8.716362 17.15713 15.46402 15.58995 17.01265 16.06221 16.85695 17.76418 
15.51337 16.57378 16.89883 9.30276 11.7219 13.82082 9.23906 16.33632 15.2177 16.61258 14.83784 8.712599 17.16298 15.55099 15.58999 17.01849 16.0621 16.85716 17.76879 
15.51366 16.57378 16.89883 9.30276 11.7219 13.82082 9.23906 16.33632 15.2177 16.61258 14.83784 8.705892 17.16571 15.55055 15.67852 17.10672 16.06197 16.85676 17.76911 
15.51457 16.57378 16.89883 9.30276 11.7219 13.82082 9.23906 16.33632 15.2177 16.61258 14.83784 8.704121 17.16553 15.55028 15.67791 17.10673 16.0629 16.94292 17.85707 
15.52107 16.57378 16.89883 9.30276 11.7219 13.82082 9.23906 16.33632 15.2177 16.61258 14.83784 8.693881 17.16538 15.55018 15.67821 17.10661 16.0629 16.94314 17.85786 
15.52067 16.57378 16.89883 9.30276 11.7219 13.82082 9.23906 16.33632 15.2177 16.61258 14.83784 8.692724 17.16613 15.55223 15.67813 17.10746 16.06452 16.94384 17.85787 
15.52046 16.57378 16.89883 9.30276 11.7219 13.82082 9.23906 16.33632 15.2177 16.61258 14.83784 8.98386 17.16609 15.55758 15.67795 17.10872 16.0642 16.94456 17.85821 
15.52007 16.57378 16.89883 9.30276 11.7219 13.82082 9.23906 16.33632 15.2177 16.61258 14.83784 9.070606 17.2508 15.5571 15.67787 17.10992 16.06435 16.94436 17.85822 
15.52157 16.57378 16.89883 9.30276 11.7219 13.82082 9.23906 16.33632 15.2177 16.61258 14.83784 9.054354 17.25069 15.55706 15.67907 17.11189 16.0689 16.9463 17.85978 
15.52206 16.57378 16.89883 9.30276 11.7219 13.82082 9.23906 16.33632 15.2177 16.61258 14.83784 9.046759 17.25092 15.55771 15.6789 17.11193 16.06857 16.9513 17.85997 
15.52197 16.57378 16.89883 9.30276 11.7219 13.82082 9.23906 16.33632 15.2177 16.61258 14.83784 9.040112 17.25093 15.55775 15.67966 17.11139 16.06855 16.95127 17.86063 
15.60881 16.57378 16.89883 9.30276 11.7219 13.82082 9.23906 16.33632 15.2177 16.61258 14.83784 9.038263 17.25074 15.55742 15.68376 17.11634 16.06872 16.95108 17.86065 
15.60857 16.57378 16.89883 9.30276 11.7219 13.82082 9.23906 16.33632 15.2177 16.61258 14.83784 9.037053 17.25187 15.5593 15.68376 17.20385 16.06922 16.95135 17.86053 
15.60926 16.57378 16.89883 9.30276 11.7219 13.82082 9.23906 16.33632 15.2177 16.61258 14.83784 9.133591 17.25188 15.5602 15.68814 17.20404 16.07127 16.95211 17.86042 
15.60911 16.57378 16.89883 9.30276 11.7219 13.82082 9.23906 16.33632 15.2177 16.61258 14.83784 8.977082 17.2526 15.56021 15.68814 17.20394 16.15878 16.95189 17.86601 
15.60961 16.57378 16.89883 9.30276 11.7219 13.82082 9.23906 16.33632 15.2177 16.61258 14.83784 9.265675 17.25838 15.64705 15.68782 17.20441 16.15884 16.95315 17.86599 
15.60962 16.57378 16.89883 9.30276 11.7219 13.82082 9.23906 16.33632 15.2177 16.61258 14.83784 9.259457 17.25839 15.65906 15.77687 17.20442 16.15877 16.95401 17.95404 
15.61991 16.57378 16.89883 9.30276 11.7219 13.82082 9.23906 16.33632 15.2177 16.61258 14.83784 9.257294 17.35093 15.6647 15.77702 17.20505 16.15849 17.04016 17.95447 
15.61991 16.57378 16.89883 9.30276 11.7219 13.82082 9.23906 16.33632 15.2177 16.61258 14.83784 9.247524 17.3509 15.6646 15.77697 17.20509 16.15836 17.04002 17.95477 
15.62134 16.57378 16.89883 9.30276 11.7219 13.82082 9.23906 16.33632 15.2177 16.61258 14.83784 9.241286 17.35086 15.66524 15.77684 17.20601 16.15826 17.03957 17.95478 
15.6212 16.57378 16.89883 9.30276 11.7219 13.82082 9.23906 16.33632 15.2177 16.61258 14.83784 9.239776 17.35095 15.66516 15.77664 17.20603 16.1662 17.03944 17.95557 
15.62123 16.57378 16.89883 9.30276 11.7219 13.82082 9.23906 16.33632 15.2177 16.61258 14.83784 9.239727 17.35067 15.66514 15.77721 17.20591 16.16621 17.03934 17.95552 
15.62173 16.57378 16.89883 9.30276 11.7219 13.82082 9.23906 16.33632 15.2177 16.61258 14.83784 9.24486 17.35186 15.6654 15.77711 17.20655 16.16623 17.03929 17.95756 
15.70642 16.57378 16.89883 9.30276 11.7219 13.82082 9.23906 16.33632 15.2177 16.61258 14.83784 9.280869 17.35773 15.6657 15.77712 17.20767 16.16592 17.04938 17.95753 
15.7063 16.57378 16.89883 9.30276 11.7219 13.82082 9.23906 16.33632 15.2177 16.61258 14.83784 9.189873 17.35818 15.66543 15.77825 17.20955 16.16583 17.04934 17.95755 
15.70908 16.57378 16.89883 9.30276 11.7219 13.82082 9.23906 16.33632 15.2177 16.61258 14.83784 9.305548 17.3591 15.66705 15.77755 17.21452 16.16598 17.04935 17.95794 
15.70958 16.57378 16.89883 9.30276 11.7219 13.82082 9.23906 16.33632 15.2177 16.61258 14.83784 9.308632 17.36225 15.75379 15.78175 17.21442 16.16577 17.04937 17.96262 
15.71502 16.57378 16.89883 9.30276 11.7219 13.82082 9.23906 16.33632 15.2177 16.61258 14.83784 9.306665 17.44677 15.75376 15.78196 17.30206 16.16555 17.04909 17.96249 
15.71601 16.57378 16.89883 9.30276 11.7219 13.82082 9.23906 16.33632 15.2177 16.61258 14.83784 9.305575 17.44664 15.75631 15.7817 17.3018 16.2533 17.04889 17.96308 
15.71571 16.57378 16.89883 9.30276 11.7219 13.82082 9.23906 16.33632 15.2177 16.61258 14.83784 9.304569 17.44667 15.76127 15.78247 17.3018 16.25401 17.13465 18.05112 
15.71564 16.57378 16.89883 9.30276 11.7219 13.82082 9.23906 16.33632 15.2177 16.61258 14.83784 9.290388 17.44668 15.76129 15.78399 17.3032 16.25491 17.13466 18.05086 
15.71816 16.57378 16.89883 9.30276 11.7219 13.82082 9.23906 16.33632 15.2177 16.61258 14.83784 9.280965 17.44787 15.76127 15.87255 17.30279 16.25529 17.13578 18.05046 
15.71799 16.57378 16.89883 9.30276 11.7219 13.82082 9.23906 16.33632 15.2177 16.61258 14.83784 9.278887 17.44886 15.76125 15.87245 17.30255 16.25518 17.13708 18.05099 
15.71824 16.57378 16.89883 9.30276 11.7219 13.82082 9.23906 16.33632 15.2177 16.61258 14.83784 9.278846 17.44887 15.76172 15.87363 17.30256 16.255 17.13685 18.05099 
15.71785 16.57378 16.89883 9.30276 11.7219 13.82082 9.23906 16.33632 15.2177 16.61258 14.83784 9.278733 17.4484 15.762 15.87422 17.30236 16.25508 17.13771 18.051 
15.8026 16.57378 16.89883 9.30276 11.7219 13.82082 9.23906 16.33632 15.2177 16.61258 14.83784 9.278092 17.44837 15.76205 15.87422 17.30237 16.25942 17.13796 18.0517 
15.80323 16.57378 16.89883 9.30276 11.7219 13.82082 9.23906 16.33632 15.2177 16.61258 14.83784 9.277685 17.44848 15.76206 15.87419 17.30236 16.45323 17.13797 18.05266 
15.80401 16.57378 16.89883 9.30276 11.7219 13.82082 9.23906 16.33632 15.2177 16.61258 14.83784 9.277682 17.45563 15.85079 15.87389 17.30859 16.45314 17.14283 18.05386 
15.80396 16.57378 16.89883 9.30276 11.7219 13.82082 9.23906 16.33632 15.2177 16.61258 14.83784 9.269477 17.45612 15.85024 15.8739 17.30918 16.45315 17.14234 18.05388 
15.80611 16.57378 16.89883 9.30276 11.7219 13.82082 9.23906 16.33632 15.2177 16.61258 14.83784 9.267888 17.45657 15.85063 15.87383 17.31018 16.45369 17.14399 18.05534 
15.81218 16.57378 16.89883 9.30276 11.7219 13.82082 9.23906 16.33632 15.2177 16.61258 14.83784 9.2678 17.4564 15.85063 15.87807 17.40483 16.4537 17.14398 18.05546 
15.8125 16.57378 16.89883 9.30276 11.7219 13.82082 9.23906 16.33632 15.2177 16.61258 14.83784 9.267718 17.45625 15.85076 15.87978 17.40484 16.45495 17.14486 18.0553 
15.81283 16.57378 16.89883 9.30276 11.7219 13.82082 9.23906 16.33632 15.2177 16.61258 14.83784 9.250992 17.54356 15.85042 15.87979 17.40484 16.45502 17.14481 18.05524 
15.81279 16.57378 16.89883 9.30276 11.7219 13.82082 9.23906 16.33632 15.2177 16.61258 14.83784 9.249135 17.5445 15.85821 15.87975 17.40471 16.45914 17.14488 18.0604 
15.81335 16.57378 16.89883 9.30276 11.7219 13.82082 9.23906 16.33632 15.2177 16.61258 14.83784 9.243802 17.54444 15.85977 15.96841 17.40462 16.45946 17.14568 18.14841 
15.81471 16.57378 16.89883 9.30276 11.7219 13.82082 9.23906 16.33632 15.2177 16.61258 14.83784 9.241116 17.54477 15.85963 15.96968 17.40369 16.45927 17.23157 18.1487 
15.81579 16.57378 16.89883 9.30276 11.7219 13.82082 9.23906 16.33632 15.2177 16.61258 14.83784 9.240594 17.5447 15.86016 15.97048 17.40369 16.46027 17.23099 18.1487 
15.81588 16.57378 16.89883 9.30276 11.7219 13.82082 9.23906 16.33632 15.2177 16.61258 14.83784 9.23845 17.54437 15.86014 15.97047 17.4037 16.46021 17.23093 18.1491 
15.89974 16.57378 16.89883 9.30276 11.7219 13.82082 9.23906 16.33632 15.2177 16.61258 14.83784 9.23827 17.54405 15.85985 15.97069 17.40327 16.54972 17.23088 18.14929 
15.89978 16.57378 16.89883 9.30276 11.7219 13.82082 9.23906 16.33632 15.2177 16.61258 14.83784 9.238219 17.54388 15.8597 15.97044 17.40329 16.54973 17.22976 18.1492 
15.89978 16.57378 16.89883 9.30276 11.7219 13.82082 9.23906 16.33632 15.2177 16.61258 14.83784 9.236539 17.54491 15.86051 15.97028 17.40329 16.54976 17.22976 18.14986 
15.89941 16.57378 16.89883 9.30276 11.7219 13.82082 9.23906 16.33632 15.2177 16.61258 14.83784 9.219485 17.54488 15.94706 15.97101 17.40319 16.54986 17.23099 18.14993 
15.8993 16.57378 16.89883 9.30276 11.7219 13.82082 9.23906 16.33632 15.2177 16.61258 14.83784 9.210291 17.55076 15.94706 15.9707 17.4032 16.54972 17.23118 18.15024 
15.8989 16.57378 16.89883 9.30276 11.7219 13.82082 9.23906 16.33632 15.2177 16.61258 14.83784 9.195932 17.5513 15.94699 15.97489 17.4032 16.55112 17.23093 18.15272 
15.89863 16.57378 16.89883 9.30276 11.7219 13.82082 9.23906 16.33632 15.2177 16.61258 14.83784 9.193132 17.55117 15.94898 15.9753 17.4032 16.55116 17.23185 18.15273 
15.90883 16.57378 16.89883 9.30276 11.7219 13.82082 9.23906 16.33632 15.2177 16.61258 14.83784 9.180656 17.55233 15.94907 15.97531 17.40312 16.55099 17.23187 18.24548 
15.90873 16.57378 16.89883 9.30276 11.7219 13.82082 9.23906 16.33632 15.2177 16.61258 14.83784 9.174938 17.63671 15.94904 15.97631 17.40312 16.55085 17.23671 18.2455 
15.90873 16.57378 16.89883 9.30276 11.7219 13.82082 9.23906 16.33632 15.2177 16.61258 14.83784 9.16529 17.63701 15.94896 15.97587 17.49077 16.55028 17.23652 18.24711 
15.90878 16.57378 16.89883 9.30276 11.7219 13.82082 9.23906 16.33632 15.2177 16.61258 14.83784 9.222344 17.64081 15.9543 16.06458 17.49752 16.54985 17.2362 18.24702 
15.90853 16.57378 16.89883 9.30276 11.7219 13.82082 9.23906 16.33632 15.2177 16.61258 14.83784 9.232973 17.64081 15.95515 16.06462 17.49948 16.55508 17.24159 18.24699 
15.90847 16.57378 16.89883 9.30276 11.7219 13.82082 9.23906 16.33632 15.2177 16.61258 14.83784 9.227969 17.63997 15.95489 16.06531 17.50099 16.55583 17.2407 18.24697 
15.99225 16.57378 16.89883 9.30276 11.7219 13.82082 9.23906 16.33632 15.2177 16.61258 14.83784 9.321782 17.64004 15.95495 16.06517 17.50141 16.55592 17.23982 18.24717 
15.99217 16.57378 16.89883 9.30276 11.7219 13.82082 9.23906 16.33632 15.2177 16.61258 14.83784 9.167497 17.64141 15.95704 16.06628 17.50158 16.55585 17.23931 18.25018 
15.99429 16.57378 16.89883 9.30276 11.7219 13.82082 9.23906 16.33632 15.2177 16.61258 14.83784 9.162522 17.64119 15.95703 16.06471 17.5017 16.5558 17.32593 18.25042 
15.99407 16.57378 16.89883 9.30276 11.7219 13.82082 9.23906 16.33632 15.2177 16.61258 14.83784 9.478147 17.6412 15.9573 16.0645 17.50173 16.64362 17.3262 18.25091 
15.9947 16.57378 16.89883 9.30276 11.7219 13.82082 9.23906 16.33632 15.2177 16.61258 14.83784 9.561082 17.64707 16.04404 16.06445 17.5018 16.64526 17.32602 18.25089 
15.99487 16.57378 16.89883 9.30276 11.7219 13.82082 9.23906 16.33632 15.2177 16.61258 14.83784 9.486733 17.64803 16.04445 16.06529 17.50176 16.64638 17.32579 18.25243 
15.99533 16.57378 16.89883 9.30276 11.7219 13.82082 9.23906 16.33632 15.2177 16.61258 14.83784 9.480773 17.64767 16.04446 16.0653 17.50176 16.64638 17.32572 18.25373 
15.99512 16.57378 16.89883 9.30276 11.7219 13.82082 9.23906 16.33632 15.2177 16.61258 14.83784 9.479066 17.64814 16.04503 16.06466 17.50167 16.64655 17.32668 18.25539 
15.99512 16.57378 16.89883 9.30276 11.7219 13.82082 9.23906 16.33632 15.2177 16.61258 14.83784 9.474492 17.64803 16.04653 16.06439 17.50167 16.64655 17.32662 18.34819 
15.99531 16.57378 16.89883 9.30276 11.7219 13.82082 9.23906 16.33632 15.2177 16.61258 14.83784 9.472616 17.73364 16.04653 16.06798 17.50134 16.64634 17.32657 18.34882 
16.00083 16.57378 16.89883 9.30276 11.7219 13.82082 9.23906 16.33632 15.2177 16.61258 14.83784 9.471923 17.73365 16.05202 16.0687 17.50118 16.64698 17.32757 18.34891 
16.00056 16.57378 16.89883 9.30276 11.7219 13.82082 9.23906 16.33632 15.2177 16.61258 14.83784 9.468692 17.73354 16.05168 16.15711 17.5012 16.64686 17.32753 18.34891 
16.0028 16.57378 16.89883 9.30276 11.7219 13.82082 9.23906 16.33632 15.2177 16.61258 14.83784 9.468137 17.73395 16.0516 16.15817 17.58887 16.64686 17.32747 18.3488 
16.00319 16.57378 16.89883 9.30276 11.7219 13.82082 9.23906 16.33632 15.2177 16.61258 14.83784 9.467621 17.73622 16.052 16.15819 17.59392 16.65143 17.33237 18.34872 
16.00354 16.57378 16.89883 9.30276 11.7219 13.82082 9.23906 16.33632 15.2177 16.61258 14.83784 9.464965 17.73615 16.05281 16.15802 17.59357 16.65144 17.33281 18.34854 
16.00364 16.57378 16.89883 9.30276 11.7219 13.82082 9.23906 16.33632 15.2177 16.61258 14.83784 9.462622 17.73596 16.05441 16.15802 17.59338 16.65143 17.33265 18.34883 
16.00414 16.57378 16.89883 9.30276 11.7219 13.82082 9.23906 16.33632 15.2177 16.61258 14.83784 9.458733 17.7363 16.05446 16.15843 17.59334 16.65267 17.33266 18.34876 
16.08799 16.57378 16.89883 9.30276 11.7219 13.82082 9.23906 16.33632 15.2177 16.61258 14.83784 9.447036 17.7363 16.14122 16.1601 17.59511 16.65265 17.33398 18.34832 
16.08859 16.57378 16.89883 9.30276 11.7219 13.82082 9.23906 16.33632 15.2177 16.61258 14.83784 9.440194 17.73634 16.14108 16.16015 17.6012 16.74031 17.33399 18.34817 
16.08861 16.57378 16.89883 9.30276 11.7219 13.82082 9.23906 16.33632 15.2177 16.61258 14.83784 9.285468 17.74222 16.14092 16.16006 17.60121 16.74026 17.33582 18.34814 
16.08861 16.57378 16.89883 9.30276 11.7219 13.82082 9.23906 16.33632 15.2177 16.61258 14.83784 9.578603 17.74355 16.14091 16.15989 17.60246 16.74152 17.42169 18.34785 
16.0901 16.57378 16.89883 9.30276 11.7219 13.82082 9.23906 16.33632 15.2177 16.61258 14.83784 9.574834 17.74349 16.14074 16.16048 17.60247 16.74318 17.4216 18.34777 
16.09011 16.57378 16.89883 9.30276 11.7219 13.82082 9.23906 16.33632 15.2177 16.61258 14.83784 9.571442 17.82896 16.14078 16.16043 17.6031 16.74321 17.42145 18.44069 
16.09012 16.57378 16.89883 9.30276 11.7219 13.82082 9.23906 16.33632 15.2177 16.61258 14.83784 9.564263 17.82897 16.14939 16.16047 17.60351 16.74311 17.4223 18.44229 
16.09131 16.57378 16.89883 9.30276 11.7219 13.82082 9.23906 16.33632 15.2177 16.61258 14.83784 9.725564 17.82964 16.14943 16.16541 17.60335 16.74298 17.42302 18.44352 
16.09619 16.57378 16.89883 9.30276 11.7219 13.82082 9.23906 16.33632 15.2177 16.61258 14.83784 9.566089 17.82964 16.14944 16.16551 17.60329 16.7427 17.42288 18.44479 
16.09601 16.57378 16.89883 9.30276 11.7219 13.82082 9.23906 16.33632 15.2177 16.61258 14.83784 9.561543 17.82953 16.14935 16.1654 17.60373 16.74263 17.42288 18.44488 
16.09587 16.57378 16.89883 9.30276 11.7219 13.82082 9.23906 16.33632 15.2177 16.61258 14.83784 9.559478 17.83065 16.14932 16.1654 17.60373 16.74216 17.42289 18.44554 
16.09587 16.57378 16.89883 9.30276 11.7219 13.82082 9.23906 16.33632 15.2177 16.61258 14.83784 9.655151 17.83066 16.14924 16.25391 17.60394 16.74318 17.42279 18.44549 
16.10114 16.57378 16.89883 9.30276 11.7219 13.82082 9.23906 16.33632 15.2177 16.61258 14.83784 9.807051 17.83067 16.14932 16.25427 17.69149 16.743 17.42253 18.44563 
16.10109 16.57378 16.89883 9.30276 11.7219 13.82082 9.23906 16.33632 15.2177 16.61258 14.83784 9.906203 17.83383 16.23587 16.25406 17.6909 16.74301 17.42254 18.44561 
16.10104 16.57378 16.89883 9.30276 11.7219 13.82082 9.23906 16.33632 15.2177 16.61258 14.83784 9.897427 17.83383 16.23739 16.25387 17.69596 16.74299 17.42868 18.44563 
16.18477 16.57378 16.89883 9.30276 11.7219 13.82082 9.23906 16.33632 15.2177 16.61258 14.83784 9.890213 17.83383 16.23814 16.25389 17.69579 16.74277 17.42955 18.44571 
16.18588 16.57378 16.89883 9.30276 11.7219 13.82082 9.23906 16.33632 15.2177 16.61258 14.83784 9.881169 17.83367 16.23755 16.25495 17.69579 16.74694 17.42978 18.4456 
16.18578 16.57378 16.89883 9.30276 11.7219 13.82082 9.23906 16.33632 15.2177 16.61258 14.83784 9.864151 17.83425 16.23703 16.25491 17.69607 16.74754 17.42981 18.44546 
16.18568 16.57378 16.89883 9.30276 11.7219 13.82082 9.23906 16.33632 15.2177 16.61258 14.83784 9.86155 17.83394 16.23705 16.25495 17.69789 16.74772 17.42982 18.44546 
16.18652 16.57378 16.89883 9.30276 11.7219 13.82082 9.23906 16.33632 15.2177 16.61258 14.83784 9.858612 17.83971 16.23718 16.2569 17.69912 16.74773 17.51562 18.44546 
16.1865 16.57378 16.89883 9.30276 11.7219 13.82082 9.23906 16.33632 15.2177 16.61258 14.83784 9.851146 17.84006 16.23729 16.2569 17.69897 16.83516 17.51539 18.44565 
16.18632 16.57378 16.89883 9.30276 11.7219 13.82082 9.23906 16.33632 15.2177 16.61258 14.83784 9.843289 17.92441 16.23737 16.25691 17.70019 16.83517 17.51687 18.44537 
16.18634 16.57378 16.89883 9.30276 11.7219 13.82082 9.23906 16.33632 15.2177 16.61258 14.83784 9.836465 17.92421 16.24284 16.25732 17.70311 16.83644 17.51823 18.53324 
16.18757 16.57378 16.89883 9.30276 11.7219 13.82082 9.23906 16.33632 15.2177 16.61258 14.83784 9.833202 17.92426 16.24437 16.25718 17.70306 16.83644 17.51816 18.53802 
16.18757 16.57378 16.89883 9.30276 11.7219 13.82082 9.23906 16.33632 15.2177 16.61258 14.83784 9.829915 17.92514 16.24519 16.2572 17.70301 16.83683 17.51861 18.53803 
16.19312 16.57378 16.89883 9.30276 11.7219 13.82082 9.23906 16.33632 15.2177 16.61258 14.83784 9.828987 17.92516 16.24482 16.26129 17.79098 16.83676 17.51842 18.53952 
16.19363 16.57378 16.89883 9.30276 11.7219 13.82082 9.23906 16.33632 15.2177 16.61258 14.83784 9.827538 17.92487 16.24485 16.2612 17.79107 16.83845 17.5185 18.54268 
16.19372 16.57378 16.89883 9.30276 11.7219 13.82082 9.23906 16.33632 15.2177 16.61258 14.83784 9.827276 17.92624 16.24482 16.2612 17.79632 16.83809 17.51908 18.54455 
16.19481 16.57378 16.89883 9.30276 11.7219 13.82082 9.23906 16.33632 15.2177 16.61258 14.83784 9.826512 17.92619 16.24553 16.35047 17.79627 16.83884 17.51889 18.54563 
16.19704 16.57378 16.89883 9.30276 11.7219 13.82082 9.23906 16.33632 15.2177 16.61258 14.83784 9.826064 17.92857 16.33214 16.35045 17.79615 16.83877 17.51872 18.54563 
16.19697 16.57378 16.89883 9.30276 11.7219 13.82082 9.23906 16.33632 15.2177 16.61258 14.83784 9.82284 17.92849 16.33228 16.3513 17.79622 16.83872 17.51852 18.54621 
16.28116 16.57378 16.89883 9.30276 11.7219 13.82082 9.23906 16.33632 15.2177 16.61258 14.83784 9.822173 17.93128 16.33205 16.35075 17.79618 16.83861 17.51813 18.54622 
16.2812 16.57378 16.89883 9.30276 11.7219 13.82082 9.23906 16.33632 15.2177 16.61258 14.83784 9.821849 17.93128 16.33364 16.35076 17.7983 16.84279 17.52277 18.54672 
16.28122 16.57378 16.89883 9.30276 11.7219 13.82082 9.23906 16.33632 15.2177 16.61258 14.83784 9.821585 17.93152 16.33363 16.35067 17.79838 16.84376 17.52345 18.54714 
16.28114 16.57378 16.89883 9.30276 11.7219 13.82082 9.23906 16.33632 15.2177 16.61258 14.83784 9.821321 17.93147 16.33361 16.35124 17.79821 16.84352 17.52334 18.54714 
16.2819 16.57378 16.89883 9.30276 11.7219 13.82082 9.23906 16.33632 15.2177 16.61258 14.83784 9.821297 17.93132 16.33361 16.35142 17.79821 16.93131 17.52275 18.54733 
16.28343 16.57378 16.89883 9.30276 11.7219 13.82082 9.23906 16.33632 15.2177 16.61258 14.83784 9.821332 17.93676 16.33441 16.35192 17.79923 16.93202 17.524 18.54723 
16.284 16.57378 16.89883 9.30276 11.7219 13.82082 9.23906 16.33632 15.2177 16.61258 14.83784 9.821317 17.937 16.33982 16.35297 17.79872 16.93203 17.6096 18.63511 
16.28392 16.57378 16.89883 9.30276 11.7219 13.82082 9.23906 16.33632 15.2177 16.61258 14.83784 9.821194 18.02097 16.34188 16.35298 17.79854 16.93226 17.6092 18.6402 
16.2838 16.57378 16.89883 9.30276 11.7219 13.82082 9.23906 16.33632 15.2177 16.61258 14.83784 9.820529 18.02131 16.34191 16.35455 17.79863 16.93354 17.60937 18.6402 
16.28381 16.57378 16.89883 9.30276 11.7219 13.82082 9.23906 16.33632 15.2177 16.61258 14.83784 9.820247 18.02139 16.42848 16.35453 17.79985 16.93291 17.61113 18.63997 
16.28381 16.57378 16.89883 9.30276 11.7219 13.82082 9.23906 16.33632 15.2177 16.61258 14.83784 9.820324 18.02137 16.42927 16.35454 17.88732 16.93245 17.6124 18.63997 
16.29047 16.57378 16.89883 9.30276 11.7219 13.82082 9.23906 16.33632 15.2177 16.61258 14.83784 9.812902 18.02204 16.42924 16.35443 17.8874 16.93234 17.6124 18.64187 
16.29123 16.57378 16.89883 9.30276 11.7219 13.82082 9.23906 16.33632 15.2177 16.61258 14.83784 9.790952 18.02172 16.42928 16.35447 17.88791 16.93193 17.61241 18.64181 
16.29121 16.57378 16.89883 9.30276 11.7219 13.82082 9.23906 16.33632 15.2177 16.61258 14.83784 9.784509 18.02186 16.42929 16.35868 17.88788 16.93194 17.612 18.64187 
16.29092 16.57378 16.89883 9.30276 11.7219 13.82082 9.23906 16.33632 15.2177 16.61258 14.83784 9.780032 18.02168 16.42969 16.44709 17.89321 16.93386 17.61331 18.64273 
16.29089 16.57378 16.89883 9.30276 11.7219 13.82082 9.23906 16.33632 15.2177 16.61258 14.83784 9.764039 18.02126 16.42969 16.4465 17.89321 16.93387 17.61331 18.64267 
16.29089 16.57378 16.89883 9.30276 11.7219 13.82082 9.23906 16.33632 15.2177 16.61258 14.83784 9.752514 18.02247 16.42959 16.44676 17.89311 16.93387 17.61332 18.64267 
16.37436 16.57378 16.89883 9.30276 11.7219 13.82082 9.23906 16.33632 15.2177 16.61258 14.83784 9.747385 18.02346 16.43087 16.44672 17.89298 16.93429 17.61301 18.64235 
16.37407 16.57378 16.89883 9.30276 11.7219 13.82082 9.23906 16.33632 15.2177 16.61258 14.83784 9.881141 18.02461 16.43071 16.44713 17.89327 16.93851 17.61775 18.64307 
16.37626 16.57378 16.89883 9.30276 11.7219 13.82082 9.23906 16.33632 15.2177 16.61258 14.83784 9.876054 18.02411 16.43072 16.44713 17.89339 16.93935 17.61835 18.64304 
16.37745 16.57378 16.89883 9.30276 11.7219 13.82082 9.23906 16.33632 15.2177 16.61258 14.83784 9.865674 18.027 16.43595 16.44713 17.89325 17.02722 17.61763 18.64371 
16.37745 16.57378 16.89883 9.30276 11.7219 13.82082 9.23906 16.33632 15.2177 16.61258 14.83784 9.706365 18.02701 16.43621 16.44778 17.89509 17.02708 17.61813 18.64371 
16.37744 16.57378 16.89883 9.30276 11.7219 13.82082 9.23906 16.33632 15.2177 16.61258 14.83784 9.700509 18.02701 16.43622 16.44859 17.8951 17.02699 17.7037 18.64325 
16.37796 16.57378 16.89883 9.30276 11.7219 13.82082 9.23906 16.33632 15.2177 16.61258 14.83784 9.806151 18.02692 16.43598 16.44863 17.89545 17.02813 17.7048 18.73175 
16.37798 16.57378 16.89883 9.30276 11.7219 13.82082 9.23906 16.33632 15.2177 16.61258 14.83784 9.798728 18.03252 16.43685 16.44861 17.89545 17.02789 17.70478 18.73175 
16.37799 16.57378 16.89883 9.30276 11.7219 13.82082 9.23906 16.33632 15.2177 16.61258 14.83784 9.798045 18.11691 16.43879 16.44915 17.89639 17.0278 17.70466 18.73666 
16.37822 16.57378 16.89883 9.30276 11.7219 13.82082 9.23906 16.33632 15.2177 16.61258 14.83784 9.797123 18.11691 16.43876 16.45 17.9839 17.02708 17.70521 18.73666 
16.37929 16.57378 16.89883 9.30276 11.7219 13.82082 9.23906 16.33632 15.2177 16.61258 14.83784 9.796983 18.11743 16.52508 16.44973 17.98391 17.02795 17.70529 18.73706 
16.3793 16.57378 16.89883 9.30276 11.7219 13.82082 9.23906 16.33632 15.2177 16.61258 14.83784 9.796993 18.11743 16.52485 16.45116 17.98421 17.02799 17.7052 18.73707 
16.37931 16.57378 16.89883 9.30276 11.7219 13.82082 9.23906 16.33632 15.2177 16.61258 14.83784 9.79679 18.11727 16.52466 16.45117 17.98422 17.02763 17.70685 18.73696 
16.3847 16.57378 16.89883 9.30276 11.7219 13.82082 9.23906 16.33632 15.2177 16.61258 14.83784 9.796405 18.11727 16.52491 16.4512 17.98537 17.03011 17.70663 18.73695 
16.38535 16.57378 16.89883 9.30276 11.7219 13.82082 9.23906 16.33632 15.2177 16.61258 14.83784 9.789001 18.11727 16.52519 16.45536 17.99061 17.02984 17.7067 18.73658 
16.38495 16.57378 16.89883 9.30276 11.7219 13.82082 9.23906 16.33632 15.2177 16.61258 14.83784 9.787642 18.11709 16.52673 16.54377 17.99062 17.02967 17.70785 18.73864 
16.38602 16.57378 16.89883 9.30276 11.7219 13.82082 9.23906 16.33632 15.2177 16.61258 14.83784 9.787568 18.11722 16.52664 16.54314 17.99062 17.03135 17.70786 18.73851 
16.47028 16.57378 16.89883 9.30276 11.7219 13.82082 9.23906 16.33632 15.2177 16.61258 14.83784 9.977128 18.11883 16.52635 16.45977 17.99062 17.03149 17.70786 18.73851 
16.47029 16.57378 16.89883 9.30276 11.7219 13.82082 9.23906 16.33632 15.2177 16.61258 14.83784 10.0094 18.11908 16.52636 16.54816 17.99133 17.03141 17.70772 18.73928 
16.47191 16.57378 16.89883 9.30276 11.7219 13.82082 9.23906 16.33632 15.2177 16.61258 14.83784 10.1251 18.11935 16.5263 16.54816 17.99133 17.03564 17.70772 18.73963 
16.47253 16.57378 16.89883 9.30276 11.7219 13.82082 9.23906 16.33632 15.2177 16.61258 14.83784 10.12019 18.11967 16.52631 16.54817 17.99134 17.12351 17.71274 18.73963 
16.47475 16.57378 16.89883 9.30276 11.7219 13.82082 9.23906 16.33632 15.2177 16.61258 14.83784 10.11398 18.12009 16.52631 16.54809 17.99134 17.12301 17.71342 18.73956 
16.47482 16.57378 16.89883 9.30276 11.7219 13.82082 9.23906 16.33632 15.2177 16.61258 14.83784 10.06437 18.12191 16.53161 16.54927 17.99246 17.12332 17.71297 18.74008 
16.47486 16.57378 16.89883 9.30276 11.7219 13.82082 9.23906 16.33632 15.2177 16.61258 14.83784 10.25632 18.12399 16.53283 16.54931 17.99462 17.12332 17.71241 18.82802 
16.47474 16.57378 16.89883 9.30276 11.7219 13.82082 9.23906 16.33632 15.2177 16.61258 14.83784 10.25678 18.12699 16.53329 16.54931 17.99467 17.12311 17.71233 18.82787 
16.47642 16.57378 16.89883 9.30276 11.7219 13.82082 9.23906 16.33632 15.2177 16.61258 14.83784 10.25733 18.13276 16.53337 16.54916 17.99521 17.12361 17.79808 18.82789 
16.47642 16.57378 16.89883 9.30276 11.7219 13.82082 9.23906 16.33632 15.2177 16.61258 14.83784 10.25646 18.21713 16.53307 16.54908 17.99508 17.12361 17.79876 18.82797 
16.47633 16.57378 16.89883 9.30276 11.7219 13.82082 9.23906 16.33632 15.2177 16.61258 14.83784 10.1843 18.21725 16.53307 16.54881 17.99503 17.12444 17.79882 18.82791 
16.47617 16.57378 16.89883 9.30276 11.7219 13.82082 9.23906 16.33632 15.2177 16.61258 14.83784 10.3047 18.217 16.53293 16.54877 18.0825 17.1244 17.79927 18.8285 
16.47627 16.57378 16.89883 9.30276 11.7219 13.82082 9.23906 16.33632 15.2177 16.61258 14.83784 10.40108 18.217 16.61936 16.54871 18.0816 17.1244 17.80046 18.83343 
16.48183 16.57378 16.89883 9.30276 11.7219 13.82082 9.23906 16.33632 15.2177 16.61258 14.83784 10.55578 18.21686 16.62124 16.54871 18.0825 17.12417 17.80047 18.8335 
16.48226 16.57378 16.89883 9.30276 11.7219 13.82082 9.23906 16.33632 15.2177 16.61258 14.83784 10.54937 18.21673 16.62099 16.55122 18.0825 17.12527 17.80039 18.8335 
16.48289 16.57378 16.89883 9.30276 11.7219 13.82082 9.23906 16.33632 15.2177 16.61258 14.83784 10.54604 18.21653 16.62084 16.55122 18.08259 17.12507 17.8004 18.8335 
16.4829 16.57378 16.89883 9.30276 11.7219 13.82082 9.23906 16.33632 15.2177 16.61258 14.83784 10.54212 18.21703 16.62184 16.55129 18.08259 17.12574 17.80238 18.83384 
16.56654 16.57378 16.89883 9.30276 11.7219 13.82082 9.23906 16.33632 15.2177 16.61258 14.83784 10.54174 18.21703 16.62183 16.55142 18.08769 17.12563 17.80239 18.83362 
16.56644 16.57378 16.89883 9.30276 11.7219 13.82082 9.23906 16.33632 15.2177 16.61258 14.83784 10.539 18.21702 16.62171 16.55163 18.08769 17.12682 17.80228 18.8338 
16.56751 16.57378 16.89883 9.30276 11.7219 13.82082 9.23906 16.33632 15.2177 16.61258 14.83784 10.53858 18.21704 16.62182 16.55369 18.08769 17.12839 17.80229 18.83517 
16.56745 16.57378 16.89883 9.30276 11.7219 13.82082 9.23906 16.33632 15.2177 16.61258 14.83784 10.53709 18.21694 16.6217 16.55369 18.08888 17.12771 17.80267 18.83524 
16.5674 16.57378 16.89883 9.30276 11.7219 13.82082 9.23906 16.33632 15.2177 16.61258 14.83784 10.53511 18.21688 16.6217 16.55524 18.08879 17.12771 17.80267 18.83515 
16.56735 16.57378 16.89883 9.30276 11.7219 13.82082 9.23906 16.33632 15.2177 16.61258 14.83784 10.53246 18.21688 16.62096 16.55693 18.08865 17.13178 17.80267 18.83556 
16.56721 16.57378 16.89883 9.30276 11.7219 13.82082 9.23906 16.33632 15.2177 16.61258 14.83784 10.52798 18.21669 16.62039 16.55675 18.08857 17.21934 17.80763 18.83557 
16.56793 16.57378 16.89883 9.30276 11.7219 13.82082 9.23906 16.33632 15.2177 16.61258 14.83784 10.52546 18.21664 16.6205 16.561 18.08854 17.21926 17.80763 18.83557 
16.57023 16.57378 16.89883 9.30276 11.7219 13.82082 9.23906 16.33632 15.2177 16.61258 14.83784 10.52446 18.21665 16.62031 16.64943 18.08879 17.21909 17.89413 18.8361 
16.57028 16.57378 16.89883 9.30276 11.7219 13.82082 9.23906 16.33632 15.2177 16.61258 14.83784 10.52318 18.21664 16.62117 16.64943 18.08879 17.22064 17.89414 18.83619 
16.57061 16.57378 16.89883 9.30276 11.7219 13.82082 9.23906 16.33632 15.2177 16.61258 14.83784 10.52169 18.30684 16.62119 16.64949 18.08947 17.22057 17.89414 18.83612 
16.5715 16.57378 16.89883 9.30276 11.7219 13.82082 9.23906 16.33632 15.2177 16.61258 14.83784 10.52095 18.30644 16.62102 16.64932 18.08947 17.22039 17.89415 18.92397 
16.5715 16.57378 16.89883 9.30276 11.7219 13.82082 9.23906 16.33632 15.2177 16.61258 14.83784 10.52096 18.31055 16.62631 16.64932 18.09126 17.22039 17.89551 18.92434 
16.57148 16.57378 16.89883 9.30276 11.7219 13.82082 9.23906 16.33632 15.2177 16.61258 14.83784 10.52102 18.31156 16.62664 16.6489 18.17869 17.22007 17.89551 18.92467 
16.57119 16.57378 16.89883 9.30276 11.7219 13.82082 9.23906 16.33632 15.2177 16.61258 14.83784 10.52104 18.3129 16.62665 16.6489 18.1787 17.22007 17.89547 18.92536 
16.57784 16.57378 16.89883 9.30276 11.7219 13.82082 9.23906 16.33632 15.2177 16.61258 14.83784 10.52095 18.31312 16.62665 16.64893 18.17857 17.22 17.8952 18.92529 
16.5778 16.57378 16.89883 9.30276 11.7219 13.82082 9.23906 16.33632 15.2177 16.61258 14.83784 10.52089 18.31352 16.62791 16.64919 18.17834 17.22004 17.89435 18.9303 
16.5777 16.57378 16.89883 9.30276 11.7219 13.82082 9.23906 16.33632 15.2177 16.61258 14.83784 10.5208 18.31419 16.62787 16.64915 18.17993 17.22416 17.89505 18.93011 
16.57755 16.57378 16.89883 9.30276 11.7219 13.82082 9.23906 16.33632 15.2177 16.61258 14.83784 10.52066 18.31419 16.71451 16.64915 18.18518 17.22427 17.89593 18.93011 
16.66115 16.57378 16.89883 9.30276 11.7219 13.82082 9.23906 16.33632 15.2177 16.61258 14.83784 10.52048 18.31449 16.71463 16.6492 18.18518 17.22434 17.89672 18.93109 
16.66116 16.57378 16.89883 9.30276 11.7219 13.82082 9.23906 16.33632 15.2177 16.61258 14.83784 10.51396 18.31457 16.7143 16.64918 18.18519 17.22432 17.89789 18.93109 
16.66188 16.57378 16.89883 9.30276 11.7219 13.82082 9.23906 16.33632 15.2177 16.61258 14.83784 10.50729 18.31424 16.71485 16.64904 18.18519 17.22445 17.89796 18.93096 
16.6638 16.57378 16.89883 9.30276 11.7219 13.82082 9.23906 16.33632 15.2177 16.61258 14.83784 10.49822 18.31425 16.71667 16.64911 18.18519 17.22485 17.89797 18.93085 
16.66373 16.57378 16.89883 9.30276 11.7219 13.82082 9.23906 16.33632 15.2177 16.61258 14.83784 10.48971 18.31425 16.71668 16.64909 18.18526 17.22701 17.89933 18.93085 
16.66467 16.57378 16.89883 9.30276 11.7219 13.82082 9.23906 16.33632 15.2177 16.61258 14.83784 10.48877 18.31427 16.71661 16.64909 18.18634 17.2277 17.89942 18.93025 
16.66435 16.57378 16.89883 9.30276 11.7219 13.82082 9.23906 16.33632 15.2177 16.61258 14.83784 10.48823 18.31427 16.71631 16.64915 18.18625 17.23056 17.8996 18.93153 
16.66435 16.57378 16.89883 9.30276 11.7219 13.82082 9.23906 16.33632 15.2177 16.61258 14.83784 10.48828 18.31428 16.71614 16.64913 18.1861 17.32254 17.8996 18.93348 
16.66437 16.57378 16.89883 9.30276 11.7219 13.82082 9.23906 16.33632 15.2177 16.61258 14.83784 10.48831 18.31423 16.71724 16.7419 18.18616 17.32263 17.89929 18.9339 
16.66707 16.57378 16.89883 9.30276 11.7219 13.82082 9.23906 16.33632 15.2177 16.61258 14.83784 10.4883 18.31408 16.71712 16.74498 18.18616 17.32257 17.90436 18.93385 
16.66694 16.57378 16.89883 9.30276 11.7219 13.82082 9.23906 16.33632 15.2177 16.61258 14.83784 10.48833 18.3141 16.71712 16.74663 18.1862 17.32252 17.90414 18.93372 
16.66667 16.57378 16.89883 9.30276 11.7219 13.82082 9.23906 16.33632 15.2177 16.61258 14.83784 10.48829 18.39854 16.71696 16.74686 18.1862 17.32248 17.98981 18.93359 
16.66644 16.57378 16.89883 9.30276 11.7219 13.82082 9.23906 16.33632 15.2177 16.61258 14.83784 10.48831 18.4043 16.71648 16.74715 18.18616 17.32228 17.98981 19.02164 
16.6661 16.57378 16.89883 9.30276 11.7219 13.82082 9.23906 16.33632 15.2177 16.61258 14.83784 10.48839 18.40409 16.71648 16.74681 18.27361 17.32237 17.99021 19.02145 
16.66673 16.57378 16.89883 9.30276 11.7219 13.82082 9.23906 16.33632 15.2177 16.61258 14.83784 10.48776 18.40414 16.71635 16.74685 18.27361 17.322 17.99039 19.02143 
16.66676 16.57378 16.89883 9.30276 11.7219 13.82082 9.23906 16.33632 15.2177 16.61258 14.83784 10.48754 18.40701 16.7214 16.74664 18.27549 17.322 17.9912 19.02219 
16.67197 16.57378 16.89883 9.30276 11.7219 13.82082 9.23906 16.33632 15.2177 16.61258 14.83784 10.48749 18.41396 16.72219 16.74668 18.27549 17.32243 17.99121 19.02249 
16.67199 16.57378 16.89883 9.30276 11.7219 13.82082 9.23906 16.33632 15.2177 16.61258 14.83784 10.48016 18.41405 16.72241 16.74659 18.27598 17.32226 17.99095 19.0228 
16.67184 16.57378 16.89883 9.30276 11.7219 13.82082 9.23906 16.33632 15.2177 16.61258 14.83784 10.47967 18.41561 16.72208 16.74655 18.27598 17.32204 17.9921 19.0278 
16.67296 16.57378 16.89883 9.30276 11.7219 13.82082 9.23906 16.33632 15.2177 16.61258 14.83784 10.47917 18.41561 16.80845 16.74655 18.27623 17.32194 17.99325 19.0279 
16.75671 16.57378 16.89883 9.30276 11.7219 13.82082 9.23906 16.33632 15.2177 16.61258 14.83784 10.47888 18.41561 16.80845 16.74647 18.28148 17.32194 17.99302 19.02872 
16.75675 16.57378 16.89883 9.30276 11.7219 13.82082 9.23906 16.33632 15.2177 16.61258 14.83784 10.47647 18.41636 16.80975 16.74644 18.28149 17.32195 17.9935 19.02883 
16.75679 16.57378 16.89883 9.30276 11.7219 13.82082 9.23906 16.33632 15.2177 16.61258 14.83784 10.47099 18.41632 16.80975 16.74647 18.28211 17.32192 17.99471 19.02884 
16.7567 16.57378 16.89883 9.30276 11.7219 13.82082 9.23906 16.33632 15.2177 16.61258 14.83784 10.46729 18.41626 16.8101 16.74647 18.28211 17.32195 17.99465 19.02885 
16.7579 16.57378 16.89883 9.30276 11.7219 13.82082 9.23906 16.33632 15.2177 16.61258 14.83784 10.46636 18.41674 16.81011 16.74637 18.28212 17.32185 17.99634 19.02875 
16.75785 16.57378 16.89883 9.30276 11.7219 13.82082 9.23906 16.33632 15.2177 16.61258 14.83784 10.46435 18.41662 16.81204 16.74637 18.28212 17.32166 17.99622 19.0291 
16.75785 16.57378 16.89883 9.30276 11.7219 13.82082 9.23906 16.33632 15.2177 16.61258 14.83784 10.46347 18.41717 16.81204 16.74639 18.2828 17.32166 17.99593 19.0291 
16.75852 16.57378 16.89883 9.30276 11.7219 13.82082 9.23906 16.33632 15.2177 16.61258 14.83784 10.4573 18.41715 16.81178 16.83491 18.28264 17.41363 17.99593 19.02906 
16.75956 16.57378 16.89883 9.30276 11.7219 13.82082 9.23906 16.33632 15.2177 16.61258 14.83784 10.45513 18.417 16.8118 16.83474 18.28258 17.41655 18.00094 19.02907 
16.76073 16.57378 16.89883 9.30276 11.7219 13.82082 9.23906 16.33632 15.2177 16.61258 14.83784 10.45428 18.41675 16.81234 16.83887 18.28272 17.41717 18.08656 19.0293 
16.76217 16.57378 16.89883 9.30276 11.7219 13.82082 9.23906 16.33632 15.2177 16.61258 14.83784 10.44775 18.41707 16.81234 16.83888 18.28272 17.41717 18.0864 19.02926 
16.76447 16.57378 16.89883 9.30276 11.7219 13.82082 9.23906 16.33632 15.2177 16.61258 14.83784 10.44034 18.41698 16.81234 16.83874 18.28255 17.41871 18.0864 19.0289 
16.76441 16.57378 16.89883 9.30276 11.7219 13.82082 9.23906 16.33632 15.2177 16.61258 14.83784 10.4349 18.50133 16.81219 16.84387 18.28375 17.41911 18.08619 19.03054 
16.765 16.57378 16.89883 9.30276 11.7219 13.82082 9.23906 16.33632 15.2177 16.61258 14.83784 10.42678 18.50155 16.81213 16.84557 18.37084 17.41939 18.08614 19.03054 
16.76482 16.57378 16.89883 9.30276 11.7219 13.82082 9.23906 16.33632 15.2177 16.61258 14.83784 10.42605 18.50733 16.81213 16.84559 18.37072 17.41954 18.08899 19.11804 
16.76464 16.57378 16.89883 9.30276 11.7219 13.82082 9.23906 16.33632 15.2177 16.61258 14.83784 10.42583 18.5072 16.81706 16.84668 18.37051 17.41944 18.08896 19.11805 
16.76438 16.57378 16.89883 9.30276 11.7219 13.82082 9.23906 16.33632 15.2177 16.61258 14.83784 10.42492 18.50711 16.81796 16.84668 18.37051 17.41948 18.08884 19.11775 
16.76991 16.57378 16.89883 9.30276 11.7219 13.82082 9.23906 16.33632 15.2177 16.61258 14.83784 10.42332 18.50728 16.81808 16.84726 18.37051 17.41928 18.08886 19.11766 
16.77043 16.57378 16.89883 9.30276 11.7219 13.82082 9.23906 16.33632 15.2177 16.61258 14.83784 10.42292 18.51089 16.81801 16.84792 18.37271 17.41929 18.08886 19.118 
16.77033 16.57378 16.89883 9.30276 11.7219 13.82082 9.23906 16.33632 15.2177 16.61258 14.83784 10.42287 18.51089 16.81801 16.84781 18.37271 17.41922 18.08893 19.11868 
16.85409 16.57378 16.89883 9.30276 11.7219 13.82082 9.23906 16.33632 15.2177 16.61258 14.83784 10.42279 18.5109 16.90443 16.84833 18.37271 17.41927 18.08878 19.11938 
16.85463 16.57378 16.89883 9.30276 11.7219 13.82082 9.23906 16.33632 15.2177 16.61258 14.83784 10.41956 18.51062 16.9052 16.84818 18.37262 17.41933 18.08872 19.12435 
16.8543 16.57378 16.89883 9.30276 11.7219 13.82082 9.23906 16.33632 15.2177 16.61258 14.83784 10.41949 18.51187 16.9052 16.84789 18.37239 17.41928 18.08872 19.1244 
16.85448 16.57378 16.89883 9.30276 11.7219 13.82082 9.23906 16.33632 15.2177 16.61258 14.83784 10.41429 18.51188 16.90515 16.84725 18.37785 17.41925 18.09181 19.1242 
16.85529 16.57378 16.89883 9.30276 11.7219 13.82082 9.23906 16.33632 15.2177 16.61258 14.83784 10.41096 18.51179 16.90507 16.84748 18.37786 17.41918 18.09194 19.12421 
16.8552 16.57378 16.89883 9.30276 11.7219 13.82082 9.23906 16.33632 15.2177 16.61258 14.83784 10.40309 18.51319 16.90535 16.84742 18.37838 17.41917 18.09204 19.12426 
16.85512 16.57378 16.89883 9.30276 11.7219 13.82082 9.23906 16.33632 15.2177 16.61258 14.83784 10.39593 18.51347 16.9052 16.84741 18.37838 17.41912 18.09297 19.1238 
16.856 16.57378 16.89883 9.30276 11.7219 13.82082 9.23906 16.33632 15.2177 16.61258 14.83784 10.39236 18.51337 16.90651 16.93575 18.37851 17.41895 18.09399 19.12381 
16.85601 16.57378 16.89883 9.30276 11.7219 13.82082 9.23906 16.33632 15.2177 16.61258 14.83784 10.38896 18.51337 16.90639 16.93576 18.37954 17.41896 18.09547 19.12347 
16.85594 16.57378 16.89883 9.30276 11.7219 13.82082 9.23906 16.33632 15.2177 16.61258 14.83784 10.38441 18.514 16.90634 16.93563 18.37962 17.41883 18.09901 19.12347 
16.85714 16.57378 16.89883 9.30276 11.7219 13.82082 9.23906 16.33632 15.2177 16.61258 14.83784 10.40217 18.51401 16.90646 16.93974 18.37962 17.41877 18.18955 19.12465 
16.85714 16.57378 16.89883 9.30276 11.7219 13.82082 9.23906 16.33632 15.2177 16.61258 14.83784 10.44327 18.59836 16.90856 16.93951 18.37952 17.50655 18.18941 19.12529 
16.85785 16.57378 16.89883 9.30276 11.7219 13.82082 9.23906 16.33632 15.2177 16.61258 14.83784 10.44909 18.59891 16.90833 16.93936 18.37955 17.50661 18.1895 19.12529 
16.85768 16.57378 16.89883 9.30276 11.7219 13.82082 9.23906 16.33632 15.2177 16.61258 14.83784 10.55664 18.59888 16.90834 16.93936 18.37956 17.51072 18.18927 19.12529 
16.85765 16.57378 16.89883 9.30276 11.7219 13.82082 9.23906 16.33632 15.2177 16.61258 14.83784 10.57635 18.59889 16.90835 16.93897 18.37949 17.51057 18.18902 19.12516 
16.8588 16.57378 16.89883 9.30276 11.7219 13.82082 9.23906 16.33632 15.2177 16.61258 14.83784 10.57466 18.60412 16.90825 16.94056 18.46696 17.51047 18.18831 19.12516 
16.86101 16.57378 16.89883 9.30276 11.7219 13.82082 9.23906 16.33632 15.2177 16.61258 14.83784 10.57411 18.60412 16.90854 16.94042 18.46712 17.51047 18.18832 19.12516 
16.86101 16.57378 16.89883 9.30276 11.7219 13.82082 9.23906 16.33632 15.2177 16.61258 14.83784 10.57349 18.6047 16.90834 16.94047 18.46764 17.51651 18.1881 19.21294 
16.86092 16.57378 16.89883 9.30276 11.7219 13.82082 9.23906 16.33632 15.2177 16.61258 14.83784 10.57097 18.6047 16.90825 16.94048 18.46764 17.51651 18.18812 19.21457 
16.86092 16.57378 16.89883 9.30276 11.7219 13.82082 9.23906 16.33632 15.2177 16.61258 14.83784 10.56545 18.6047 16.91367 16.94147 18.4675 17.51776 18.18851 19.21455 
16.94987 16.57378 16.89883 9.30276 11.7219 13.82082 9.23906 16.33632 15.2177 16.61258 14.83784 10.56259 18.60461 16.91367 16.94148 18.46746 17.51902 18.18851 19.21528 
16.94972 16.57378 16.89883 9.30276 11.7219 13.82082 9.23906 16.33632 15.2177 16.61258 14.83784 10.56207 18.60451 17.00068 16.94144 18.46861 17.519 18.18849 19.21533 
16.94975 16.57378 16.89883 9.30276 11.7219 13.82082 9.23906 16.33632 15.2177 16.61258 14.83784 10.56152 18.60451 17.00054 16.9423 18.46862 17.52008 18.18849 19.21533 
16.95133 16.57378 16.89883 9.30276 11.7219 13.82082 9.23906 16.33632 15.2177 16.61258 14.83784 10.56117 18.60452 17.00055 16.94238 18.47046 17.52009 18.18846 19.21565 
16.9513 16.57378 16.89883 9.30276 11.7219 13.82082 9.23906 16.33632 15.2177 16.61258 14.83784 10.5595 18.60426 17.00147 16.94248 18.47046 17.52013 18.18838 19.22048 
16.95091 16.57378 16.89883 9.30276 11.7219 13.82082 9.23906 16.33632 15.2177 16.61258 14.83784 10.55947 18.60733 17.0014 16.94319 18.47048 17.52069 18.18828 19.2205 
16.95081 16.57378 16.89883 9.30276 11.7219 13.82082 9.23906 16.33632 15.2177 16.61258 14.83784 10.5587 18.60742 17.00113 16.94314 18.47576 17.52069 18.18827 19.2203 
16.95078 16.57378 16.89883 9.30276 11.7219 13.82082 9.23906 16.33632 15.2177 16.61258 14.83784 10.55858 18.60686 17.00106 16.94294 18.47581 17.5206 18.18814 19.22117 
16.9508 16.57378 16.89883 9.30276 11.7219 13.82082 9.23906 16.33632 15.2177 16.61258 14.83784 10.55863 18.6067 17.00106 17.03142 18.47581 17.52102 18.18814 19.22122 
16.95069 16.57378 16.89883 9.30276 11.7219 13.82082 9.23906 16.33632 15.2177 16.61258 14.83784 10.55764 18.60671 17.00183 17.03203 18.47569 17.52102 18.18815 19.22122 
16.95074 16.57378 16.89883 9.30276 11.7219 13.82082 9.23906 16.33632 15.2177 16.61258 14.83784 10.57808 18.60776 17.00192 17.03195 18.47569 17.52083 18.18806 19.22099 
16.95042 16.57378 16.89883 9.30276 11.7219 13.82082 9.23906 16.33632 15.2177 16.61258 14.83784 10.70154 18.60789 17.00182 17.03189 18.47573 17.52063 18.18773 19.22166 
16.95075 16.57378 16.89883 9.30276 11.7219 13.82082 9.23906 16.33632 15.2177 16.61258 14.83784 10.70136 18.60789 17.00223 17.03169 18.47574 17.52078 18.27336 19.22167 
16.95356 16.57378 16.89883 9.30276 11.7219 13.82082 9.23906 16.33632 15.2177 16.61258 14.83784 10.70024 18.6079 17.00351 17.03591 18.47878 17.52069 18.27808 19.22155 
16.95404 16.57378 16.89883 9.30276 11.7219 13.82082 9.23906 16.33632 15.2177 16.61258 14.83784 10.70001 18.60926 17.0054 17.03637 18.47969 17.52058 18.28079 19.22163 
16.95432 16.57378 16.89883 9.30276 11.7219 13.82082 9.23906 16.33632 15.2177 16.61258 14.83784 10.70009 18.69355 17.00541 17.03633 18.47969 17.60822 18.28143 19.22163 
16.95473 16.57378 16.89883 9.30276 11.7219 13.82082 9.23906 16.33632 15.2177 16.61258 14.83784 10.69776 18.69355 17.00532 17.0362 18.48052 17.60837 18.28296 19.22164 
16.95543 16.57378 16.89883 9.30276 11.7219 13.82082 9.23906 16.33632 15.2177 16.61258 14.83784 10.69756 18.69382 17.00506 17.03572 18.56797 17.61229 18.28405 19.22195 
16.95614 16.57378 16.89883 9.30276 11.7219 13.82082 9.23906 16.33632 15.2177 16.61258 14.83784 10.69444 18.69451 17.00456 17.03563 18.56796 17.61229 18.28465 19.31036 
16.95716 16.57378 16.89883 9.30276 11.7219 13.82082 9.23906 16.33632 15.2177 16.61258 14.83784 10.6909 18.7002 17.00452 17.03752 18.56796 17.61202 18.28461 19.3101 
16.95785 16.57378 16.89883 9.30276 11.7219 13.82082 9.23906 16.33632 15.2177 16.61258 14.83784 10.69069 18.70006 17.00444 17.03727 18.56796 17.61215 18.28498 19.31003 
16.95891 16.57378 16.89883 9.30276 11.7219 13.82082 9.23906 16.33632 15.2177 16.61258 14.83784 10.69065 18.70006 17.00985 17.03723 18.56796 17.61245 18.28528 19.31003 
17.05051 16.57378 16.89883 9.30276 11.7219 13.82082 9.23906 16.33632 15.2177 16.61258 14.83784 10.69054 18.70006 17.00997 17.03708 18.56796 17.61396 18.28537 19.31003 
17.05045 16.57378 16.89883 9.30276 11.7219 13.82082 9.23906 16.33632 15.2177 16.61258 14.83784 10.69044 18.70028 17.09651 17.0369 18.56796 17.61349 18.28533 19.31169 
16.96469 16.57378 16.89883 9.30276 11.7219 13.82082 9.23906 16.33632 15.2177 16.61258 14.83784 10.68847 18.70038 17.09642 17.03782 18.56797 17.61349 18.28511 19.31201 
17.05403 16.57378 16.89883 9.30276 11.7219 13.82082 9.23906 16.33632 15.2177 16.61258 14.83784 10.68809 18.70042 17.09649 17.03782 18.56798 17.61469 18.28527 19.31207 
17.05396 16.57378 16.89883 9.30276 11.7219 13.82082 9.23906 16.33632 15.2177 16.61258 14.83784 10.68788 18.70025 17.09657 17.03799 18.56798 17.61463 18.28533 19.3121 
17.05367 16.57378 16.89883 9.30276 11.7219 13.82082 9.23906 16.33632 15.2177 16.61258 14.83784 10.68679 18.70025 17.09646 17.03777 18.56798 17.61443 18.28533 19.3121 
17.05381 16.57378 16.89883 9.30276 11.7219 13.82082 9.23906 16.33632 15.2177 16.61258 14.83784 10.68624 18.7031 17.09687 17.03772 18.57711 17.61444 18.2853 19.31728 
17.05382 16.57378 16.89883 9.30276 11.7219 13.82082 9.23906 16.33632 15.2177 16.61258 14.83784 10.6861 18.70311 17.09688 17.03761 18.57711 17.61544 18.285 19.3172 
17.05318 16.57378 16.89883 9.30276 11.7219 13.82082 9.23906 16.33632 15.2177 16.61258 14.83784 10.6861 18.70363 17.09681 17.03852 18.57699 17.6156 18.28505 19.31795 
17.05316 16.57378 16.89883 9.30276 11.7219 13.82082 9.23906 16.33632 15.2177 16.61258 14.83784 10.68562 18.70368 17.09714 17.03832 18.57701 17.61559 18.28485 19.31795 
17.05286 16.57378 16.89883 9.30276 11.7219 13.82082 9.23906 16.33632 15.2177 16.61258 14.83784 10.68556 18.70368 17.09715 17.12676 18.57686 17.61548 18.28486 19.31825 
17.05282 16.57378 16.89883 9.30276 11.7219 13.82082 9.23906 16.33632 15.2177 16.61258 14.83784 10.68585 18.70483 17.09799 17.12597 18.57687 17.6165 18.28496 19.31895 
17.05333 16.57378 16.89883 9.30276 11.7219 13.82082 9.23906 16.33632 15.2177 16.61258 14.83784 10.68293 18.70467 17.09772 17.126 18.57687 17.61643 18.37053 19.31895 
17.05338 16.57378 16.89883 9.30276 11.7219 13.82082 9.23906 16.33632 15.2177 16.61258 14.83784 10.6756 18.70477 17.09773 17.12669 18.57687 17.6165 18.3706 19.31898 
17.05318 16.57378 16.89883 9.30276 11.7219 13.82082 9.23906 16.33632 15.2177 16.61258 14.83784 10.67259 18.78895 17.09846 17.13073 18.57687 17.61638 18.37033 19.31898 
17.05295 16.57378 16.89883 9.30276 11.7219 13.82082 9.23906 16.33632 15.2177 16.61258 14.83784 10.66832 18.78896 17.09985 17.13094 18.57681 17.70455 18.37535 19.31881 
17.05299 16.57378 16.89883 9.30276 11.7219 13.82082 9.23906 16.33632 15.2177 16.61258 14.83784 10.66083 18.78929 17.09985 17.13089 18.6642 17.70412 18.37532 19.31895 
17.05308 16.57378 16.89883 9.30276 11.7219 13.82082 9.23906 16.33632 15.2177 16.61258 14.83784 10.65825 18.79 17.10172 17.13089 18.6642 17.70831 18.37533 19.31888 
17.05309 16.57378 16.89883 9.30276 11.7219 13.82082 9.23906 16.33632 15.2177 16.61258 14.83784 10.93578 18.78981 17.10159 17.13066 18.66523 17.70826 18.38388 19.40668 
17.05309 16.57378 16.89883 9.30276 11.7219 13.82082 9.23906 16.33632 15.2177 16.61258 14.83784 10.86313 18.79722 17.10154 17.13118 18.66527 17.70815 18.38388 19.40679 
17.05303 16.57378 16.89883 9.30276 11.7219 13.82082 9.23906 16.33632 15.2177 16.61258 14.83784 10.86122 18.7971 17.10692 17.1314 18.66619 17.70864 18.38493 19.40736 
17.05274 16.57378 16.89883 9.30276 11.7219 13.82082 9.23906 16.33632 15.2177 16.61258 14.83784 10.86114 18.7971 17.19341 17.13142 18.66619 17.70864 18.38494 19.40736 
17.05276 16.57378 16.89883 9.30276 11.7219 13.82082 9.23906 16.33632 15.2177 16.61258 14.83784 10.85484 18.79696 17.19343 17.13114 18.66651 17.70864 18.38638 19.40737 
17.05271 16.57378 16.89883 9.30276 11.7219 13.82082 9.23906 16.33632 15.2177 16.61258 14.83784 10.85407 18.79661 17.19308 17.13115 18.66651 17.70856 18.38627 19.40822 
17.05271 16.57378 16.89883 9.30276 11.7219 13.82082 9.23906 16.33632 15.2177 16.61258 14.83784 10.85314 18.79662 17.19442 17.13284 18.66652 17.70857 18.38714 19.40822 
17.14192 16.57378 16.89883 9.30276 11.7219 13.82082 9.23906 16.33632 15.2177 16.61258 14.83784 10.85935 18.79662 17.19393 17.13281 18.66639 17.71043 18.38706 19.40822 
17.14384 16.57378 16.89883 9.30276 11.7219 13.82082 9.23906 16.33632 15.2177 16.61258 14.83784 10.84544 18.79662 17.19393 17.1327 18.66626 17.71026 18.38693 19.40824 
17.14509 16.57378 16.89883 9.30276 11.7219 13.82082 9.23906 16.33632 15.2177 16.61258 14.83784 10.83865 18.79771 17.19393 17.13293 18.66626 17.71035 18.38807 19.41022 
17.14588 16.57378 16.89883 9.30276 11.7219 13.82082 9.23906 16.33632 15.2177 16.61258 14.83784 10.83388 18.79771 17.19388 17.13293 18.66628 17.71035 18.38802 19.40996 
17.14685 16.57378 16.89883 9.30276 11.7219 13.82082 9.23906 16.33632 15.2177 16.61258 14.83784 10.82882 18.79766 17.19388 17.13285 18.66633 17.71016 18.38782 19.40996 
17.1477 16.57378 16.89883 9.30276 11.7219 13.82082 9.23906 16.33632 15.2177 16.61258 14.83784 10.93267 18.79752 17.19384 17.13386 18.67162 17.71016 18.38769 19.41496 
17.1477 16.57378 16.89883 9.30276 11.7219 13.82082 9.23906 16.33632 15.2177 16.61258 14.83784 10.93197 18.79758 17.19357 17.13386 18.67241 17.71139 18.38779 19.4149 
17.14828 16.57378 16.89883 9.30276 11.7219 13.82082 9.23906 16.33632 15.2177 16.61258 14.83784 10.93172 18.79884 17.19325 17.13382 18.67426 17.7115 18.38779 19.41503 
17.14877 16.57378 16.89883 9.30276 11.7219 13.82082 9.23906 16.33632 15.2177 16.61258 14.83784 11.01458 18.8016 17.19329 17.1338 18.67427 17.71112 18.38779 19.41495 
17.14895 16.57378 16.89883 9.30276 11.7219 13.82082 9.23906 16.33632 15.2177 16.61258 14.83784 11.06322 18.80222 17.19571 17.22221 18.67532 17.71111 18.38797 19.41498 
17.14884 16.57378 16.89883 9.30276 11.7219 13.82082 9.23906 16.33632 15.2177 16.61258 14.83784 11.05882 18.80277 17.19593 17.22219 18.67542 17.71235 18.38797 19.4153 
17.14886 16.57378 16.89883 9.30276 11.7219 13.82082 9.23906 16.33632 15.2177 16.61258 14.83784 10.88729 18.80269 17.19594 17.22257 18.67543 17.80001 18.38804 19.41518 
17.14886 16.57378 16.89883 9.30276 11.7219 13.82082 9.23906 16.33632 15.2177 16.61258 14.83784 10.89082 18.8027 17.19614 17.22334 18.67533 17.80001 18.47348 19.41518 
17.14884 16.57378 16.89883 9.30276 11.7219 13.82082 9.23906 16.33632 15.2177 16.61258 14.83784 11.08075 18.80297 17.19638 17.22337 18.67584 17.80001 18.47342 19.41712 
17.14869 16.57378 16.89883 9.30276 11.7219 13.82082 9.23906 16.33632 15.2177 16.61258 14.83784 11.20079 18.88721 17.1956 17.22736 18.67584 17.79993 18.47356 19.41803 
17.14874 16.57378 16.89883 9.30276 11.7219 13.82082 9.23906 16.33632 15.2177 16.61258 14.83784 11.19957 18.88721 17.19598 17.22726 18.76322 17.79998 18.47356 19.41803 
17.14879 16.57378 16.89883 9.30276 11.7219 13.82082 9.23906 16.33632 15.2177 16.61258 14.83784 11.19818 18.88839 17.19594 17.22726 18.76324 17.7999 18.4785 19.41871 
17.14855 16.57378 16.89883 9.30276 11.7219 13.82082 9.23906 16.33632 15.2177 16.61258 14.83784 11.19892 18.88857 17.29555 17.22727 18.76293 17.80482 18.4785 19.41907 
17.14844 16.57378 16.89883 9.30276 11.7219 13.82082 9.23906 16.33632 15.2177 16.61258 14.83784 11.1955 18.88857 17.29572 17.22727 18.76294 17.80385 18.47849 19.41907 
17.14849 16.57378 16.89883 9.30276 11.7219 13.82082 9.23906 16.33632 15.2177 16.61258 14.83784 11.11742 18.89476 17.29569 17.22727 18.76294 17.80328 18.47834 19.50678 
17.14822 16.57378 16.89883 9.30276 11.7219 13.82082 9.23906 16.33632 15.2177 16.61258 14.83784 11.11549 18.89476 17.29564 17.22799 18.76294 17.80319 18.47835 19.50684 
17.14822 16.57378 16.89883 9.30276 11.7219 13.82082 9.23906 16.33632 15.2177 16.61258 14.83784 11.11371 18.8945 17.29506 17.22772 18.7629 17.80319 18.47829 19.50684 
17.1487 16.57378 16.89883 9.30276 11.7219 13.82082 9.23906 16.33632 15.2177 16.61258 14.83784 11.11252 18.89572 17.29497 17.22778 18.76391 17.80308 18.4783 19.50674 
17.23219 16.57378 16.89883 9.30276 11.7219 13.82082 9.23906 16.33632 15.2177 16.61258 14.83784 11.21526 18.89578 17.29485 17.2274 18.76402 17.80308 18.48044 19.50658 
17.23226 16.57378 16.89883 9.30276 11.7219 13.82082 9.23906 16.33632 15.2177 16.61258 14.83784 11.21483 18.89583 17.29486 17.22725 18.76402 17.80311 18.48046 19.50658 
17.23781 16.57378 16.89883 9.30276 11.7219 13.82082 9.23906 16.33632 15.2177 16.61258 14.83784 11.12586 18.89564 17.29456 17.22864 18.76402 17.80379 18.48039 19.50658 
17.23761 16.57378 16.89883 9.30276 11.7219 13.82082 9.23906 16.33632 15.2177 16.61258 14.83784 11.22708 18.89552 17.29446 17.22831 18.76403 17.80392 18.48039 19.50633 
17.23766 16.57378 16.89883 9.30276 11.7219 13.82082 9.23906 16.33632 15.2177 16.61258 14.83784 11.22705 18.89544 17.29464 17.22999 18.76356 17.80392 18.48086 19.50633 
17.24378 16.57378 16.89883 9.30276 11.7219 13.82082 9.23906 16.33632 15.2177 16.61258 14.83784 11.22699 18.89559 17.29451 17.23105 18.76439 17.80375 18.48077 19.50599 
17.24357 16.57378 16.89883 9.30276 11.7219 13.82082 9.23906 16.33632 15.2177 16.61258 14.83784 11.22648 18.89559 17.29394 17.23092 18.7644 17.80344 18.48065 19.506 
17.24568 16.57378 16.89883 9.30276 11.7219 13.82082 9.23906 16.33632 15.2177 16.61258 14.83784 11.22531 18.89565 17.29398 17.23176 18.76966 17.8049 18.48054 19.506 
17.24521 16.57378 16.89883 9.30276 11.7219 13.82082 9.23906 16.33632 15.2177 16.61258 14.83784 11.22488 18.89643 17.29405 17.23175 18.76966 17.8047 18.48044 19.506 
17.24657 16.57378 16.89883 9.30276 11.7219 13.82082 9.23906 16.33632 15.2177 16.61258 14.83784 11.2249 18.89644 17.29406 17.2317 18.76969 17.8047 18.48201 19.506 
17.24657 16.57378 16.89883 9.30276 11.7219 13.82082 9.23906 16.33632 15.2177 16.61258 14.83784 11.22399 18.89636 17.29405 17.23136 18.76962 17.8052 18.48201 19.51461 
17.24625 16.57378 16.89883 9.30276 11.7219 13.82082 9.23906 16.33632 15.2177 16.61258 14.83784 11.22109 18.89922 17.29405 17.23154 18.76972 17.8049 18.48201 19.51461 
17.24687 16.57378 16.89883 9.30276 11.7219 13.82082 9.23906 16.33632 15.2177 16.61258 14.83784 11.21796 18.89908 17.29407 17.31997 18.77162 17.80492 18.48202 19.51461 
17.24689 16.57378 16.89883 9.30276 11.7219 13.82082 9.23906 16.33632 15.2177 16.61258 14.83784 11.21032 18.98306 17.29399 17.31999 18.77162 17.80484 18.48185 19.51416 
17.24779 16.57378 16.89883 9.30276 11.7219 13.82082 9.23906 16.33632 15.2177 16.61258 14.83784 11.20357 18.98307 17.29391 17.32096 18.77162 17.80605 18.48279 19.51418 
17.2476 16.57378 16.89883 9.30276 11.7219 13.82082 9.23906 16.33632 15.2177 16.61258 14.83784 11.20232 18.98291 17.29398 17.32086 18.77162 17.80605 18.48269 19.51418 
17.24832 16.57378 16.89883 9.30276 11.7219 13.82082 9.23906 16.33632 15.2177 16.61258 14.83784 11.20207 18.98254 17.29366 17.32097 18.77162 17.80609 18.48265 19.51418 
17.24792 16.57378 16.89883 9.30276 11.7219 13.82082 9.23906 16.33632 15.2177 16.61258 14.83784 11.20111 18.98257 17.29366 17.3209 18.77153 17.89374 18.48253 19.51411 
17.24779 16.57378 16.89883 9.30276 11.7219 13.82082 9.23906 16.33632 15.2177 16.61258 14.83784 11.20085 18.98276 17.38543 17.3212 18.77143 17.89353 18.48225 19.51411 
17.24834 16.57378 16.89883 9.30276 11.7219 13.82082 9.23906 16.33632 15.2177 16.61258 14.83784 11.1968 18.98342 17.38757 17.32539 18.7714 17.89369 18.5676 19.51419 
17.24816 16.57378 16.89883 9.30276 11.7219 13.82082 9.23906 16.33632 15.2177 16.61258 14.83784 11.19011 18.98454 17.38751 17.3254 18.85997 17.8937 18.56865 19.51408 
17.33173 16.57378 16.89883 9.30276 11.7219 13.82082 9.23906 16.33632 15.2177 16.61258 14.83784 11.18548 18.99032 17.38918 17.32548 18.8602 17.89495 18.56853 19.51409 
17.33162 16.57378 16.89883 9.30276 11.7219 13.82082 9.23906 16.33632 15.2177 16.61258 14.83784 11.18103 18.99032 17.39046 17.3264 18.86024 17.89496 18.5684 19.60179 
17.33229 16.57378 16.89883 9.30276 11.7219 13.82082 9.23906 16.33632 15.2177 16.61258 14.83784 11.18031 18.99028 17.39086 17.3264 18.86024 17.89919 18.57322 19.60179 
17.33769 16.57378 16.89883 9.30276 11.7219 13.82082 9.23906 16.33632 15.2177 16.61258 14.83784 11.17871 18.99019 17.39107 17.32611 18.86031 17.89919 18.57323 19.60204 
17.33773 16.57378 16.89883 9.30276 11.7219 13.82082 9.23906 16.33632 15.2177 16.61258 14.83784 11.17848 18.9902 17.39127 17.32572 18.86031 17.8992 18.57352 19.60295 
17.33773 16.57378 16.89883 9.30276 11.7219 13.82082 9.23906 16.33632 15.2177 16.61258 14.83784 11.17758 18.99012 17.39126 17.32573 18.86011 17.8992 18.57353 19.60293 
17.33774 16.57378 16.89883 9.30276 11.7219 13.82082 9.23906 16.33632 15.2177 16.61258 14.83784 11.17648 18.99007 17.39126 17.32554 18.85996 17.8991 18.57349 19.60335 
17.33799 16.57378 16.89883 9.30276 11.7219 13.82082 9.23906 16.33632 15.2177 16.61258 14.83784 11.1731 18.98989 17.39134 17.32583 18.85986 17.89895 18.57349 19.60335 
17.33839 16.57378 16.89883 9.30276 11.7219 13.82082 9.23906 16.33632 15.2177 16.61258 14.83784 11.17284 18.98977 17.39135 17.32566 18.86033 17.90006 18.5735 19.60335 
17.34024 16.57378 16.89883 9.30276 11.7219 13.82082 9.23906 16.33632 15.2177 16.61258 14.83784 11.17277 18.98977 17.39131 17.32642 18.86035 17.89973 18.57566 19.60375 
17.34024 16.57378 16.89883 9.30276 11.7219 13.82082 9.23906 16.33632 15.2177 16.61258 14.83784 11.17274 18.99119 17.3911 17.32621 18.86035 17.89971 18.5756 19.60354 
17.34023 16.57378 16.89883 9.30276 11.7219 13.82082 9.23906 16.33632 15.2177 16.61258 14.83784 11.1726 18.99171 17.3909 17.32617 18.86035 17.89957 18.57568 19.60322 
17.34175 16.57378 16.89883 9.30276 11.7219 13.82082 9.23906 16.33632 15.2177 16.61258 14.83784 11.17197 18.9923 17.3908 17.32617 18.86141 17.89962 18.57554 19.60315 
17.34135 16.57378 16.89883 9.30276 11.7219 13.82082 9.23906 16.33632 15.2177 16.61258 14.83784 11.17199 18.99239 17.39054 17.32769 18.8614 17.89948 18.57524 19.60317 
17.34118 16.57378 16.89883 9.30276 11.7219 13.82082 9.23906 16.33632 15.2177 16.61258 14.83784 11.17232 18.99227 17.39054 17.41589 18.86108 17.9004 18.57524 19.60815 
17.34257 16.57378 16.89883 9.30276 11.7219 13.82082 9.23906 16.33632 15.2177 16.61258 14.83784 11.25928 18.99228 17.39054 17.41584 18.86636 17.90204 18.57637 19.60816 
17.34257 16.57378 16.89883 9.30276 11.7219 13.82082 9.23906 16.33632 15.2177 16.61258 14.83784 11.25885 18.99218 17.39055 17.41566 18.86635 17.90235 18.57627 19.60859 
17.34276 16.57378 16.89883 9.30276 11.7219 13.82082 9.23906 16.33632 15.2177 16.61258 14.83784 11.25884 19.07642 17.39054 17.41549 18.86659 17.90297 18.57607 19.61026 
17.34265 16.57378 16.89883 9.30276 11.7219 13.82082 9.23906 16.33632 15.2177 16.61258 14.83784 11.25882 19.07643 17.39047 17.41554 18.86647 17.90299 18.57592 19.61015 
17.3434 16.57378 16.89883 9.30276 11.7219 13.82082 9.23906 16.33632 15.2177 16.61258 14.83784 11.25684 19.07648 17.39033 17.41557 18.86632 17.9028 18.57577 19.61015 
17.3433 16.57378 16.89883 9.30276 11.7219 13.82082 9.23906 16.33632 15.2177 16.61258 14.83784 11.25016 19.07931 17.39023 17.41576 18.86726 17.99043 18.57577 19.61015 
17.34331 16.57378 16.89883 9.30276 11.7219 13.82082 9.23906 16.33632 15.2177 16.61258 14.83784 11.24874 19.07926 17.39023 17.41661 18.86726 17.99042 18.5774 19.61133 
17.42675 16.57378 16.89883 9.30276 11.7219 13.82082 9.23906 16.33632 15.2177 16.61258 14.83784 11.24363 19.08001 17.4766 17.41754 18.86914 17.99155 18.66285 19.61134 
17.42762 16.57378 16.89883 9.30276 11.7219 13.82082 9.23906 16.33632 15.2177 16.61258 14.83784 11.2368 19.08001 17.4766 17.4218 18.86907 17.99149 18.66292 19.61134 
17.42695 16.57378 16.89883 9.30276 11.7219 13.82082 9.23906 16.33632 15.2177 16.61258 14.83784 11.23368 19.08035 17.48211 17.4217 18.86901 17.99158 18.66302 19.61189 
17.42682 16.57378 16.89883 9.30276 11.7219 13.82082 9.23906 16.33632 15.2177 16.61258 14.83784 11.23234 19.0803 17.48198 17.42165 18.95636 17.99158 18.66303 19.61176 
17.42683 16.57378 16.89883 9.30276 11.7219 13.82082 9.23906 16.33632 15.2177 16.61258 14.83784 11.23225 19.08582 17.48193 17.42152 18.95636 17.99205 18.66877 19.61166 
17.43237 16.57378 16.89883 9.30276 11.7219 13.82082 9.23906 16.33632 15.2177 16.61258 14.83784 11.23221 19.08578 17.48186 17.42148 18.95643 17.99622 18.66883 19.69933 
17.43224 16.57378 16.89883 9.30276 11.7219 13.82082 9.23906 16.33632 15.2177 16.61258 14.83784 11.2322 19.08583 17.48405 17.42111 18.95663 17.99626 18.66854 19.69934 
17.43225 16.57378 16.89883 9.30276 11.7219 13.82082 9.23906 16.33632 15.2177 16.61258 14.83784 11.23226 19.08676 17.48945 17.42114 18.95676 17.99626 18.66839 19.69934 
17.43293 16.57378 16.89883 9.30276 11.7219 13.82082 9.23906 16.33632 15.2177 16.61258 14.83784 11.23213 19.08676 17.49093 17.42091 18.95677 17.99752 18.66821 19.69968 
17.43293 16.57378 16.89883 9.30276 11.7219 13.82082 9.23906 16.33632 15.2177 16.61258 14.83784 11.2321 19.08676 17.49086 17.42104 18.95717 17.99733 18.66821 19.69969 
17.43294 16.57378 16.89883 9.30276 11.7219 13.82082 9.23906 16.33632 15.2177 16.61258 14.83784 11.23202 19.08676 17.49093 17.42095 18.95838 17.99744 18.66815 19.69946 
17.43294 16.57378 16.89883 9.30276 11.7219 13.82082 9.23906 16.33632 15.2177 16.61258 14.83784 11.23012 19.08666 17.49204 17.42189 18.95838 17.99744 18.66812 19.69946 
17.43285 16.57378 16.89883 9.30276 11.7219 13.82082 9.23906 16.33632 15.2177 16.61258 14.83784 11.23018 19.08666 17.49205 17.4222 18.95838 17.99733 18.66928 19.69935 
17.43579 16.57378 16.89883 9.30276 11.7219 13.82082 9.23906 16.33632 15.2177 16.61258 14.83784 11.2302 19.08666 17.49102 17.4223 18.95827 17.99733 18.66932 19.69998 
17.43576 16.57378 16.89883 9.30276 11.7219 13.82082 9.23906 16.33632 15.2177 16.61258 14.83784 11.23024 19.08692 17.49084 17.42234 18.95827 17.99733 18.66932 19.7 
17.43576 16.57378 16.89883 9.30276 11.7219 13.82082 9.23906 16.33632 15.2177 16.61258 14.83784 11.23007 19.08648 17.49148 17.42236 18.95827 17.99745 18.66919 19.69981 
17.43527 16.57378 16.89883 9.30276 11.7219 13.82082 9.23906 16.33632 15.2177 16.61258 14.83784 11.23013 19.08633 17.49119 17.42227 18.95828 17.99742 18.66919 19.69952 
17.43527 16.57378 16.89883 9.30276 11.7219 13.82082 9.23906 16.33632 15.2177 16.61258 14.83784 11.23012 19.08599 17.49116 17.42213 18.95828 17.99716 18.6707 19.69938 
17.43635 16.57378 16.89883 9.30276 11.7219 13.82082 9.23906 16.33632 15.2177 16.61258 14.83784 11.23 19.08597 17.49158 17.51048 18.95828 17.99821 18.67062 19.70026 
17.43631 16.57378 16.89883 9.30276 11.7219 13.82082 9.23906 16.33632 15.2177 16.61258 14.83784 11.22974 19.08585 17.49158 17.51063 18.95813 17.99822 18.67059 19.70036 
17.43696 16.57378 16.89883 9.30276 11.7219 13.82082 9.23906 16.33632 15.2177 16.61258 14.83784 11.22958 19.0858 17.49158 17.5123 18.96334 17.99981 18.67097 19.70538 
17.43674 16.57378 16.89883 9.30276 11.7219 13.82082 9.23906 16.33632 15.2177 16.61258 14.83784 11.22955 19.08583 17.49158 17.5123 18.96437 17.99973 18.67094 19.70538 
17.43674 16.57378 16.89883 9.30276 11.7219 13.82082 9.23906 16.33632 15.2177 16.61258 14.83784 11.22952 19.08613 17.49188 17.51262 18.96483 18.08736 18.67072 19.70529 
17.43803 16.57378 16.89883 9.30276 11.7219 13.82082 9.23906 16.33632 15.2177 16.61258 14.83784 11.22896 19.17196 17.49178 17.51251 18.96483 18.08704 18.67182 19.70536 
17.4379 16.57378 16.89883 9.30276 11.7219 13.82082 9.23906 16.33632 15.2177 16.61258 14.83784 11.22899 19.17198 17.49166 17.51251 18.96494 18.08704 18.67182 19.70568 
17.52146 16.57378 16.89883 9.30276 11.7219 13.82082 9.23906 16.33632 15.2177 16.61258 14.83784 11.22902 19.17184 17.49175 17.51246 18.96498 18.08704 18.67193 19.70693 
17.5215 16.57378 16.89883 9.30276 11.7219 13.82082 9.23906 16.33632 15.2177 16.61258 14.83784 11.22899 19.1716 17.4918 17.51225 18.96498 18.08709 18.75745 19.70693 
17.52184 16.57378 16.89883 9.30276 11.7219 13.82082 9.23906 16.33632 15.2177 16.61258 14.83784 11.22902 19.1716 17.57808 17.51656 18.96486 18.08695 18.75742 19.70693 
17.5226 16.57378 16.89883 9.30276 11.7219 13.82082 9.23906 16.33632 15.2177 16.61258 14.83784 11.22898 19.17145 17.5781 17.51656 18.96487 18.08709 18.75745 19.70693 
17.52804 16.57378 16.89883 9.30276 11.7219 13.82082 9.23906 16.33632 15.2177 16.61258 14.83784 11.22814 19.17427 17.57767 17.51639 18.96487 18.08715 18.75792 19.70693 
17.52776 16.57378 16.89883 9.30276 11.7219 13.82082 9.23906 16.33632 15.2177 16.61258 14.83784 11.22184 19.17446 17.58328 17.5174 19.05222 18.08775 18.75826 19.70693 
17.52769 16.57378 16.89883 9.30276 11.7219 13.82082 9.23906 16.33632 15.2177 16.61258 14.83784 11.21956 19.17447 17.58316 17.51739 19.05215 18.08768 18.75807 19.70693 
17.5277 16.57378 16.89883 9.30276 11.7219 13.82082 9.23906 16.33632 15.2177 16.61258 14.83784 11.21743 19.17451 17.583 17.51708 19.05399 18.08884 18.75969 19.70684 
17.5277 16.57378 16.89883 9.30276 11.7219 13.82082 9.23906 16.33632 15.2177 16.61258 14.83784 11.2135 19.17451 17.58285 17.51708 19.0539 18.0928 18.7646 19.79448 
17.52762 16.57378 16.89883 9.30276 11.7219 13.82082 9.23906 16.33632 15.2177 16.61258 14.83784 11.21202 19.18033 17.58286 17.51784 19.05491 18.09281 18.76431 19.79653 
17.52748 16.57378 16.89883 9.30276 11.7219 13.82082 9.23906 16.33632 15.2177 16.61258 14.83784 11.21018 19.18004 17.58298 17.51785 19.05491 18.09242 18.76425 19.79653 
17.5281 16.57378 16.89883 9.30276 11.7219 13.82082 9.23906 16.33632 15.2177 16.61258 14.83784 11.21009 19.18078 17.58296 17.51785 19.05465 18.09242 18.76399 19.79653 
17.52853 16.57378 16.89883 9.30276 11.7219 13.82082 9.23906 16.33632 15.2177 16.61258 14.83784 11.21014 19.18078 17.5853 17.51785 19.05484 18.09246 18.76399 19.79653 
17.52878 16.57378 16.89883 9.30276 11.7219 13.82082 9.23906 16.33632 15.2177 16.61258 14.83784 11.21013 19.18062 17.5853 17.51789 19.05484 18.09261 18.76404 19.79644 
17.52876 16.57378 16.89883 9.30276 11.7219 13.82082 9.23906 16.33632 15.2177 16.61258 14.83784 11.2101 19.18052 17.5853 17.51774 19.05498 18.09261 18.76513 19.79645 
17.52855 16.57378 16.89883 9.30276 11.7219 13.82082 9.23906 16.33632 15.2177 16.61258 14.83784 11.20787 19.1805 17.5853 17.51774 19.05491 18.09263 18.76498 19.79701 
17.53087 16.57378 16.89883 9.30276 11.7219 13.82082 9.23906 16.33632 15.2177 16.61258 14.83784 11.19959 19.18174 17.58646 17.5178 19.05474 18.09263 18.76446 19.79701 
17.53069 16.57378 16.89883 9.30276 11.7219 13.82082 9.23906 16.33632 15.2177 16.61258 14.83784 11.19776 19.18174 17.5863 17.51874 19.05484 18.09256 18.76453 19.79702 
17.53123 16.57378 16.89883 9.30276 11.7219 13.82082 9.23906 16.33632 15.2177 16.61258 14.83784 11.19739 19.18193 17.58622 17.60705 19.05594 18.09377 18.76459 19.79695 
17.5313 16.57378 16.89883 9.30276 11.7219 13.82082 9.23906 16.33632 15.2177 16.61258 14.83784 11.19311 19.18181 17.58598 17.60705 19.05594 18.09403 18.7646 19.79695 
17.53126 16.57378 16.89883 9.30276 11.7219 13.82082 9.23906 16.33632 15.2177 16.61258 14.83784 11.19228 19.18182 17.58598 17.60691 19.05594 18.09404 18.76689 19.79779 
17.53122 16.57378 16.89883 9.30276 11.7219 13.82082 9.23906 16.33632 15.2177 16.61258 14.83784 11.18837 19.18218 17.58719 17.60691 19.0559 18.09361 18.76837 19.79759 
17.53231 16.57378 16.89883 9.30276 11.7219 13.82082 9.23906 16.33632 15.2177 16.61258 14.83784 11.18806 19.18219 17.58719 17.6068 19.05591 18.09361 18.76915 19.79759 
17.53236 16.57378 16.89883 9.30276 11.7219 13.82082 9.23906 16.33632 15.2177 16.61258 14.83784 11.18036 19.26643 17.58728 17.60683 19.05591 18.09362 18.77027 19.80214 
17.61592 16.57378 16.89883 9.30276 11.7219 13.82082 9.23906 16.33632 15.2177 16.61258 14.83784 11.17003 19.26643 17.58719 17.60848 19.06105 18.18126 18.77028 19.80192 
17.61591 16.57378 16.89883 9.30276 11.7219 13.82082 9.23906 16.33632 15.2177 16.61258 14.83784 11.16611 19.26667 17.58724 17.60892 19.06136 18.18127 18.77028 19.80218 
17.61572 16.57378 16.89883 9.30276 11.7219 13.82082 9.23906 16.33632 15.2177 16.61258 14.83784 11.18657 19.26658 17.58786 17.60892 19.06136 18.18301 18.77028 19.8021 
17.61536 16.57378 16.89883 9.30276 11.7219 13.82082 9.23906 16.33632 15.2177 16.61258 14.83784 11.17491 19.26728 17.58786 17.609 19.06128 18.18301 18.85572 19.8021 
17.61598 16.57378 16.89883 9.30276 11.7219 13.82082 9.23906 16.33632 15.2177 16.61258 14.83784 11.16883 19.26725 17.58787 17.609 19.06105 18.18386 18.85687 19.802 
17.61673 16.57378 16.89883 9.30276 11.7219 13.82082 9.23906 16.33632 15.2177 16.61258 14.83784 11.16499 19.26723 17.58773 17.61331 19.06204 18.18393 18.85687 19.80286 
17.61808 16.57378 16.89883 9.30276 11.7219 13.82082 9.23906 16.33632 15.2177 16.61258 14.83784 11.15285 19.26724 17.67389 17.61332 19.06204 18.18393 18.85687 19.8028 
17.62355 16.57378 16.89883 9.30276 11.7219 13.82082 9.23906 16.33632 15.2177 16.61258 14.83784 11.15862 19.2671 17.67417 17.61396 19.1494 18.18394 18.85687 19.80453 
17.62355 16.57378 16.89883 9.30276 11.7219 13.82082 9.23906 16.33632 15.2177 16.61258 14.83784 11.16474 19.26864 17.67413 17.61397 19.1494 18.18414 18.86234 19.8044 
17.62355 16.57378 16.89883 9.30276 11.7219 13.82082 9.23906 16.33632 15.2177 16.61258 14.83784 11.16175 19.26867 17.67414 17.61397 19.14905 18.18414 18.86222 19.89188 
17.62339 16.57378 16.89883 9.30276 11.7219 13.82082 9.23906 16.33632 15.2177 16.61258 14.83784 11.16063 19.26865 17.67968 17.61397 19.14905 18.18834 18.86223 19.89188 
17.62339 16.57378 16.89883 9.30276 11.7219 13.82082 9.23906 16.33632 15.2177 16.61258 14.83784 11.16025 19.2716 17.6794 17.61394 19.14911 18.18834 18.86195 19.89189 
17.62326 16.57378 16.89883 9.30276 11.7219 13.82082 9.23906 16.33632 15.2177 16.61258 14.83784 11.15984 19.27144 17.6791 17.61476 19.14961 18.18841 18.86194 19.89189 
17.62328 16.57378 16.89883 9.30276 11.7219 13.82082 9.23906 16.33632 15.2177 16.61258 14.83784 11.1577 19.27135 17.679 17.61474 19.14961 18.18974 18.86347 19.89211 
17.62326 16.57378 16.89883 9.30276 11.7219 13.82082 9.23906 16.33632 15.2177 16.61258 14.83784 11.16372 19.27119 17.67931 17.61463 19.15146 18.18974 18.86353 19.89235 
17.62291 16.57378 16.89883 9.30276 11.7219 13.82082 9.23906 16.33632 15.2177 16.61258 14.83784 11.26129 19.27692 17.67909 17.61452 19.15146 18.18974 18.8635 19.89236 
17.62398 16.57378 16.89883 9.30276 11.7219 13.82082 9.23906 16.33632 15.2177 16.61258 14.83784 11.26094 19.27701 17.6791 17.61453 19.15146 18.18975 18.86352 19.89269 
17.62387 16.57378 16.89883 9.30276 11.7219 13.82082 9.23906 16.33632 15.2177 16.61258 14.83784 11.26048 19.2769 17.67876 17.61466 19.15146 18.18975 18.86351 19.89334 
17.62387 16.57378 16.89883 9.30276 11.7219 13.82082 9.23906 16.33632 15.2177 16.61258 14.83784 11.26026 19.27691 17.6787 17.61455 19.15146 18.19028 18.86351 19.893 
17.62388 16.57378 16.89883 9.30276 11.7219 13.82082 9.23906 16.33632 15.2177 16.61258 14.83784 11.2593 19.27686 17.6787 17.61426 19.15147 18.19028 18.86336 19.893 
17.62391 16.57378 16.89883 9.30276 11.7219 13.82082 9.23906 16.33632 15.2177 16.61258 14.83784 11.25799 19.27691 17.68099 17.70257 19.15131 18.19028 18.86374 19.89295 
17.62399 16.57378 16.89883 9.30276 11.7219 13.82082 9.23906 16.33632 15.2177 16.61258 14.83784 11.25487 19.27719 17.68074 17.70258 19.15131 18.19023 18.86365 19.89293 
17.62514 16.57378 16.89883 9.30276 11.7219 13.82082 9.23906 16.33632 15.2177 16.61258 14.83784 11.24946 19.27704 17.68082 17.70323 19.15227 18.18974 18.8635 19.89287 
17.62819 16.57378 16.89883 9.30276 11.7219 13.82082 9.23906 16.33632 15.2177 16.61258 14.83784 11.24412 19.27704 17.68086 17.70381 19.15227 18.18974 18.8635 19.89292 
17.62801 16.57378 16.89883 9.30276 11.7219 13.82082 9.23906 16.33632 15.2177 16.61258 14.83784 11.24346 19.27967 17.68075 17.70378 19.15215 18.18967 18.86318 19.89292 
17.62903 16.57378 16.89883 9.30276 11.7219 13.82082 9.23906 16.33632 15.2177 16.61258 14.83784 11.24222 19.27971 17.68161 17.70378 19.15216 18.18968 18.86393 19.89292 
17.62898 16.57378 16.89883 9.30276 11.7219 13.82082 9.23906 16.33632 15.2177 16.61258 14.83784 11.24196 19.28042 17.6816 17.70474 19.15203 18.19094 18.86394 19.89797 
17.6288 16.57378 16.89883 9.30276 11.7219 13.82082 9.23906 16.33632 15.2177 16.61258 14.83784 11.24192 19.28029 17.68172 17.70475 19.15174 18.27823 18.86559 19.8987 
17.62919 16.57378 16.89883 9.30276 11.7219 13.82082 9.23906 16.33632 15.2177 16.61258 14.83784 11.24184 19.2812 17.68168 17.70475 19.15174 18.27815 18.86554 19.8993 
17.62906 16.57378 16.89883 9.30276 11.7219 13.82082 9.23906 16.33632 15.2177 16.61258 14.83784 11.24178 19.28143 17.68162 17.7064 19.15144 18.27772 18.95106 19.89965 
17.71247 16.57378 16.89883 9.30276 11.7219 13.82082 9.23906 16.33632 15.2177 16.61258 14.83784 11.24178 19.36549 17.68166 17.70644 19.1511 18.27772 18.95106 19.89972 
17.71256 16.57378 16.89883 9.30276 11.7219 13.82082 9.23906 16.33632 15.2177 16.61258 14.83784 11.24178 19.36549 17.68163 17.70634 19.15633 18.27772 18.95108 19.89972 
17.71387 16.57378 16.89883 9.30276 11.7219 13.82082 9.23906 16.33632 15.2177 16.61258 14.83784 11.24178 19.3655 17.68164 17.70625 19.15633 18.27772 18.95097 19.89956 
