# Supplementary material for: Geometric alignment of aminoacyl-tRNA relative to catalytic centers of the ribosome underpins accurate mRNA decoding
Source: Nat Commun. 2023 Sep 11;14:5582. doi: 10.1038/s41467-023-40404-9 (PMC10495418; doi:10.1038/s41467-023-40404-9)
Supplement: Supplementary file 7 — Source Data [file 41467_2023_40404_MOESM7_ESM.zip › Girodat_Nat_Comm_data/Supplemental Fig 1/OC1-OC4-sigma.dat]

0 0 0 0 0 0 0 0 0 0 0 0 0 0 0 0 0 0 0 0 0 
2.100536 0.5928557 1.297957 0.4022182 1.030626 0.7920099 0.4054569 1.29057 2.106958 0.4188592 5.727289 5.727289 1.041913 1.727863 0.8072525 1.725988 1.72865 0.8494796 0.3970111 0.7729276 1.727398 
2.701308 1.061741 2.085702 1.283302 2.23568 1.714539 1.067003 1.71696 2.407684 1.071568 5.185285 5.185285 1.705924 3.070952 2.086538 1.702757 2.24273 0.921318 1.715416 0.80894 2.69006 
3.163061 1.089956 2.680558 0.8379483 2.65789 2.385665 1.433024 2.06716 2.402538 1.715333 4.443681 4.443681 2.208009 3.92592 2.679806 1.682745 3.657542 0.9950672 2.678985 2.063288 3.361822 
3.15114 1.716888 2.668149 1.280863 1.684926 2.675801 2.014411 2.386426 3.913685 1.713272 4.201114 4.201114 2.193317 4.737574 3.148851 2.999607 4.135393 1.366547 3.366644 2.060208 4.545113 
4.046244 2.243836 2.912473 1.690662 2.614084 2.652778 2.253157 2.8964 3.147115 1.714888 4.039003 4.039003 2.170402 4.885507 3.350143 3.298729 3.623795 1.678065 3.352181 2.056434 4.872487 
3.878615 2.231151 3.142674 2.614847 2.589067 3.341005 2.474246 3.116593 3.127728 2.436707 3.642781 3.642781 2.590175 4.868744 3.873733 3.571877 3.606591 2.421175 3.33553 3.118188 4.517479 
4.17616 2.230062 3.535739 3.481263 2.129454 3.680934 2.679212 2.86428 3.111264 2.62531 3.614828 3.614828 2.565173 5.012059 3.860055 4.27217 4.835304 2.81196 3.519821 2.878597 4.679919 
5.10789 2.23901 3.320463 3.644832 2.542493 3.50512 3.024581 3.297175 3.101449 3.281575 3.603214 3.603214 2.542131 5.145079 4.162719 4.619841 4.652248 2.623432 4.416035 3.090898 5.280674 
5.369412 2.453709 3.669085 3.473217 3.176026 3.827348 3.334341 3.799482 3.302948 3.556627 3.599183 3.599183 2.518243 5.268037 4.664048 5.808456 5.500986 3.558027 4.649825 3.085027 5.51487 
4.989259 3.171789 3.649222 3.959572 3.154341 4.509781 3.338082 4.23503 3.295286 3.550873 3.634464 3.634464 2.496949 5.257318 5.165803 6.976799 6.127868 3.547784 5.059282 3.4666 5.620143 
4.967332 3.581219 3.64489 3.952065 3.655618 4.62207 3.733193 4.347405 3.801295 3.78438 3.64302 3.64302 2.477391 5.502579 4.969905 7.721134 6.622746 3.542552 5.324629 3.632458 5.829195 
4.952887 3.921325 3.80134 4.359938 3.631 4.496435 3.719652 4.462034 3.797225 3.780831 3.427571 3.427571 2.458918 5.956765 5.31881 7.716285 7.136932 3.658327 5.409005 4.079107 5.806875 
4.941301 4.042541 4.085219 4.694849 3.606131 4.605619 3.838018 5.079083 3.791628 3.888503 3.473697 3.473697 2.77708 6.145261 5.391204 8.195604 7.52436 3.660587 5.318175 4.463598 5.787269 
5.781393 4.523341 4.084224 5.813784 3.580328 4.914763 4.155232 5.329071 3.791061 4.09651 3.739832 3.739832 2.754044 6.2192 5.386867 8.579677 7.811587 3.777427 5.62301 4.562803 5.776751 
6.129176 4.59168 4.463941 6.680055 3.546502 5.267831 4.254388 5.65831 4.067776 4.464698 3.8065 3.8065 3.027752 6.211112 6.124296 8.774104 7.999836 4.382865 5.617313 4.668987 5.877734 
6.530935 4.580541 4.679557 7.253936 3.514354 5.748967 4.609288 5.970888 4.065212 4.553971 3.87258 3.87258 3.013722 6.908855 6.318063 9.166488 8.19666 4.467498 5.609487 4.98236 6.148341 
6.704342 4.577274 4.783721 7.448007 3.482256 5.878014 4.842462 6.361466 4.215533 4.532694 3.775359 3.775359 3.259128 7.509559 6.893504 9.36991 8.488287 4.550288 5.606843 5.321554 6.141898 
6.695493 4.88229 4.784405 7.939079 3.729128 6.281208 5.008536 6.649767 4.328322 4.516838 3.707671 3.707671 3.229103 7.602601 7.279442 9.469376 8.770326 4.55013 5.606265 5.71986 6.131662 
6.500766 5.282582 4.97242 8.325459 4.258196 6.478928 5.007312 7.029096 4.554199 4.80805 3.765121 3.765121 3.696138 8.084162 7.464818 9.664931 8.970989 4.549217 5.908046 5.957552 6.125581 
6.497684 5.857872 5.156897 8.613434 4.236933 6.76328 5.004064 7.21484 4.554804 4.906286 3.537925 3.537925 3.688158 8.46757 7.662986 9.849625 8.970713 4.630802 5.896913 6.051311 6.292811 
6.493903 6.046978 5.065111 8.720989 4.401635 7.036744 5.145763 7.217412 4.553822 4.952285 3.556175 3.556175 3.66804 8.658232 7.857757 10.13946 9.156414 4.705523 6.007067 6.047926 6.620442 
6.871295 6.233618 5.721542 8.905181 4.203182 7.236745 5.315723 7.600862 4.554374 4.940677 3.558845 3.558845 3.649587 8.957145 7.955878 10.33688 9.258954 5.153441 6.003202 6.04563 6.812196 
7.062688 6.521442 5.697138 9.096361 4.1739 7.43069 5.405375 7.792827 4.757935 4.932103 3.585321 3.585321 3.854799 8.955285 8.141656 10.43267 9.257258 5.213614 6.197011 6.426002 6.922063 
7.255584 6.898438 5.937023 9.291428 4.32071 7.709852 5.999212 7.895993 4.856029 4.925637 3.611453 3.611453 3.856445 9.148299 8.244339 10.51855 9.445433 5.454428 6.190587 6.998653 7.108221 
7.442778 6.995137 5.948218 9.486031 4.305111 8.010704 5.987781 8.077392 5.037784 4.986228 3.644036 3.644036 4.204232 9.432726 8.53248 10.62252 9.451116 5.541358 6.285111 7.188865 7.196981 
7.632939 7.196069 6.762184 9.679761 4.590501 8.109078 7.076394 8.183267 5.203309 4.982771 3.682943 3.682943 4.350432 9.627828 8.637843 10.71901 9.642394 5.540865 6.284926 7.659546 7.194136 
7.829786 7.387104 6.934545 9.874919 4.836617 8.288211 7.160698 8.467138 5.284582 4.980266 3.718987 3.718987 4.337998 9.824021 8.727483 10.92425 9.837161 5.540469 6.277745 7.867534 7.195527 
8.122765 7.57838 7.023246 9.975916 4.803623 8.297212 7.246874 8.567299 5.604164 4.978523 3.655825 3.655825 4.310361 9.926196 8.829425 11.1265 10.03062 5.537739 6.37324 8.058317 7.391365 
8.318419 7.774935 7.015747 10.17259 4.776204 8.492444 7.238203 8.660372 5.592733 5.151876 3.600746 3.600746 4.322455 10.11386 9.016978 11.21173 10.22224 5.533624 6.55973 8.240904 7.580043 
8.603093 8.154067 7.193488 10.26981 4.754957 8.585959 7.232465 8.669643 5.77861 5.147943 3.617652 3.617652 4.591388 10.20763 9.208385 11.40748 10.32041 5.618804 6.563071 8.435809 7.669622 
8.699512 8.34457 7.189972 10.47698 4.638597 8.682222 7.22984 8.766168 5.770896 5.145354 3.652711 3.652711 4.719381 10.39823 9.306168 11.42469 10.32003 6.100019 6.747981 8.541491 7.762626 
8.892624 8.443537 7.185782 10.57385 4.732389 8.866327 7.226234 8.945396 5.836173 5.239417 3.798168 3.798168 4.699045 10.50042 9.401607 11.52214 10.4174 6.088762 6.746936 8.821663 7.855088 
8.988195 8.536459 7.183388 10.67333 4.721041 8.865155 7.224349 9.131596 5.835175 5.237724 3.827134 3.827134 4.676134 10.69174 9.58845 11.61932 10.51299 6.107384 7.023819 9.012104 7.852625 
9.173783 8.63065 7.178997 10.77087 4.704756 9.054834 7.223205 9.136704 5.980516 5.241786 3.733115 3.733115 4.644879 10.78796 9.691153 11.7147 10.60188 6.102857 7.023895 9.206235 7.937055 
9.276117 8.62963 7.184027 10.86865 4.696104 9.151493 7.219049 9.232505 6.06718 5.238756 3.718133 3.718133 4.624866 10.89189 9.697316 11.80274 10.6082 6.100798 7.026279 9.304208 8.039109 
9.373032 8.813307 7.558365 10.95753 4.913476 9.241027 7.216951 9.327782 6.061319 5.236906 3.763275 3.763275 5.132067 10.98289 9.790739 11.90112 10.71018 6.099968 7.111007 9.393282 8.13553 
9.469886 8.821194 7.756633 11.05155 4.903894 9.344646 7.310403 9.413065 6.383905 5.326116 3.430358 3.430358 5.103229 11.08374 9.883649 11.90902 10.80019 6.00633 7.411554 9.591052 8.22174 
9.567156 8.913957 7.948275 11.14866 4.891441 9.430645 7.40591 9.422291 6.355887 5.238389 3.43461 3.43461 4.886917 11.18001 9.982892 11.90754 10.89603 6.005423 7.292715 9.687712 8.228222 
9.670849 8.913816 8.137294 11.15909 4.7696 9.438181 7.597139 9.507033 6.338173 5.325777 3.424041 3.424041 5.009554 11.27504 10.08388 11.99667 10.99457 6.007845 7.376515 9.784493 8.314055 
9.862007 8.921638 8.226864 11.24972 4.747712 9.525648 7.887923 9.505836 6.314854 5.412055 3.207046 3.207046 5.563249 11.38497 10.17745 12.09432 10.99666 6.095765 7.991849 10.08077 8.599425 
9.961713 9.014506 8.429601 11.34519 4.711308 9.629503 8.168338 9.505573 6.698099 5.401085 3.160173 3.160173 5.704489 11.57058 10.18507 12.18904 11.00196 6.190661 8.700727 10.17701 8.594664 
10.05663 9.11172 8.612475 11.24823 4.697163 9.725914 8.358038 9.611419 6.685532 5.396441 3.1986 3.1986 5.666813 11.67528 10.36791 12.28541 11.09575 6.190897 8.696395 10.29062 8.592378 
10.14862 9.199195 8.713162 11.34395 4.688366 9.725517 8.452973 9.707648 6.67346 5.398506 3.012092 3.012092 5.645291 11.76615 10.38091 12.29146 11.18795 6.276636 8.593816 10.38663 8.696093 
10.24551 9.300598 8.801918 11.44221 4.892997 9.819432 8.647003 9.71448 6.867725 5.39688 2.96585 2.96585 5.680882 11.7723 10.47763 12.38514 11.28538 6.378341 8.584045 10.48365 8.695577 
10.35489 9.400039 8.897284 11.5291 5.001988 9.828994 8.738573 9.812378 6.855207 5.486717 2.936416 2.936416 5.655449 11.86233 10.56621 12.4839 11.28459 6.471336 8.580311 10.57982 8.792081 
10.45174 9.496375 9.08019 11.54112 4.995981 9.920341 8.935555 9.913619 6.943446 5.668003 2.913205 2.913205 5.876326 11.86729 10.5732 12.57005 11.28601 6.470564 8.577134 10.67444 8.785793 
10.53907 9.589715 9.08953 11.63496 5.332079 10.01282 9.030559 10.007 6.945718 5.66725 2.908466 2.908466 5.850205 11.96508 10.6646 12.66887 11.39486 6.651106 8.679795 10.77195 8.778893 
10.63797 9.605754 9.183693 11.73331 5.413384 10.02531 9.127199 10.09744 7.030044 5.660248 2.925733 2.925733 5.856354 12.05567 10.75923 12.6782 11.49059 6.658353 8.677598 10.85903 8.776636 
10.64084 9.700795 9.279201 11.82384 5.636538 10.11241 9.231254 10.09716 7.037015 5.930436 2.946397 2.946397 5.86787 12.15075 10.76627 12.77385 11.58495 6.751866 8.675436 10.8699 8.772891 
10.73074 9.793475 9.374568 11.87918 5.825527 10.20848 9.326044 10.19391 7.131769 6.116661 2.953237 2.953237 5.842662 12.15176 10.85527 12.7773 11.68452 7.035471 8.674478 10.95933 8.767878 
10.73684 9.798773 9.571055 11.96631 5.940682 10.30471 9.41812 10.29018 7.130042 6.104152 2.941199 2.941199 5.821229 12.24778 10.86089 12.86549 11.68425 7.132482 8.673839 11.05246 8.765332 
10.82761 9.894584 9.66631 12.06165 5.937845 10.41129 9.514574 10.39828 7.214481 6.310755 2.927074 2.927074 5.812263 12.25361 10.9521 12.92814 11.77452 7.312456 8.67278 11.15055 8.857521 
10.83253 9.989184 9.75417 12.16909 5.989962 10.41419 9.609653 10.40351 7.306134 6.40713 2.911631 2.911631 5.803054 12.34819 10.95572 13.01576 11.7817 7.41407 8.952964 11.15032 8.855775 
10.92384 10.07932 9.850432 12.16992 5.978937 10.50629 9.718475 10.49958 7.303464 6.93844 2.908488 2.908488 5.79636 12.44489 11.04637 13.11305 11.86897 7.508993 9.139314 11.24496 8.851464 
11.01704 10.08533 9.949016 12.26232 5.972748 10.50948 9.814424 10.59331 7.303565 7.024321 2.911218 2.911218 5.792861 12.4453 11.1403 13.11422 11.87598 7.508613 9.331535 11.24394 8.832041 
11.0247 10.18136 10.04613 12.27232 6.50653 10.50911 9.999302 10.5902 7.391779 7.008538 2.908538 2.908538 5.78298 12.44542 11.14833 13.21559 11.96682 7.593115 9.419588 11.34137 8.74564 
11.11405 10.26906 10.14074 12.36906 6.53217 10.59737 10.09553 10.67875 7.470106 7.021656 2.918873 2.918873 6.141764 12.63191 11.23984 13.21895 11.97133 7.592767 9.616428 11.34194 8.719563 
11.11419 10.3644 10.14156 12.46383 6.504229 10.60576 10.10038 10.67788 7.458822 7.016531 2.935149 2.935149 6.342525 12.63867 11.24281 13.21888 12.06165 7.598923 9.712744 11.42752 8.893599 
11.1219 10.36705 10.23628 12.46985 6.494303 10.69283 10.19103 10.77391 7.450468 7.013513 2.936695 2.936695 6.955315 12.63998 11.33704 13.31244 12.06272 7.695697 9.808595 11.43838 8.988473 
11.21451 10.3668 10.24741 12.56138 6.490272 10.69975 10.28519 10.78209 7.448292 7.009069 2.960357 2.960357 6.995091 12.73653 11.43543 13.32033 12.15159 7.783411 9.999628 11.534 9.078259 
11.30921 10.37356 10.33425 12.56252 6.498841 10.78822 10.29188 10.87814 7.44299 7.004623 2.967125 2.967125 7.401588 12.73746 11.43636 13.41445 12.15345 7.874748 10.09709 11.53628 9.074523 
11.40634 10.46468 10.34028 12.65932 6.576049 10.79484 10.47982 10.96223 7.441997 6.999539 2.998697 2.998697 7.633067 12.86503 11.53349 13.41505 12.24816 7.968936 10.19318 11.63192 9.072255 
11.4064 10.55998 10.43445 12.65951 6.566138 10.88152 10.48817 10.96483 7.439764 6.997816 3.020045 3.020045 7.525074 12.87239 11.53265 13.42441 12.24977 7.968118 10.39382 11.71949 9.066435 
11.4055 10.56039 10.43448 12.75719 6.566345 10.89097 10.57748 10.96341 7.438488 6.995543 3.006899 3.006899 7.519503 12.96038 11.6213 13.51131 12.25814 7.978494 10.48433 11.77354 9.060617 
11.50262 10.65825 10.52821 12.8419 6.58437 10.98029 10.58582 10.96998 7.438067 6.991552 2.730268 2.730268 7.627916 12.96638 11.62751 13.51056 12.34695 8.063045 10.59085 11.85938 9.05615 
11.50257 10.65828 10.62137 12.85316 6.567862 10.98608 10.67376 11.05411 7.439144 7.081738 2.777701 2.777701 7.629645 13.05722 11.62905 13.50991 12.35662 8.070286 10.68509 11.86554 9.050933 
11.59858 10.75358 10.62935 12.85392 6.552775 11.07303 10.67391 11.05916 7.437691 7.080383 2.819129 2.819129 7.727805 13.05778 11.72541 13.60655 12.44523 8.157098 10.87776 11.95699 9.047509 
11.68663 10.75569 10.81353 12.94526 6.523767 11.07243 10.67325 11.06563 7.729858 7.264136 2.749608 2.749608 7.836808 13.1547 11.82277 13.60681 12.5331 8.336819 10.96523 12.06134 9.042653 
11.69377 10.75591 10.81613 12.94792 6.50678 11.08054 10.76892 11.06493 7.821587 7.444838 2.774679 2.774679 8.17104 13.15931 11.94814 13.70258 12.54187 8.343818 11.06101 12.06376 9.039252 
11.78294 10.85102 10.82247 12.95001 6.50377 11.1709 10.86598 11.15268 7.822118 7.537 2.789158 2.789158 8.490167 13.26026 11.94897 13.70307 12.63092 8.439273 11.15808 12.15689 9.036078 
11.78531 10.85265 10.91104 13.04234 6.497638 11.1745 10.86569 11.15368 7.816985 7.639172 2.794401 2.794401 8.380205 13.36881 11.94852 13.80106 12.63913 8.527213 11.16392 12.16583 9.032332 
11.82534 10.94695 11.00507 13.04205 6.486705 11.2667 10.96197 11.15609 7.814337 7.722438 2.820533 2.820533 8.680543 13.45617 11.94885 13.80125 12.6383 8.533752 11.25673 12.26081 9.029405 
11.91454 10.949 11.01398 13.04679 6.457188 11.36351 10.96004 11.24764 7.814186 7.821877 2.846635 2.846635 8.661766 13.45574 11.95358 13.88642 12.63979 8.53258 11.44004 12.26564 9.028232 
11.9191 11.03655 11.1071 13.13998 6.453421 11.36299 11.08251 11.24713 7.819191 8.003472 1.548835 1.548835 8.650877 13.55569 12.04368 13.89661 12.72968 8.532243 11.53753 12.26565 9.027136 
12.00993 11.08408 11.1985 13.14251 6.452478 11.36366 11.0897 11.25932 7.903791 8.17952 1.580985 1.580985 8.632093 13.5552 12.04555 13.89827 12.73586 8.532073 11.5465 12.35697 9.025376 
12.01061 11.172 11.19961 13.2294 6.451142 11.4487 11.17872 11.34377 7.901061 8.185767 1.595743 1.595743 8.620065 13.65313 12.04524 13.984 12.73693 8.531657 11.63312 12.35811 9.133302 
12.01576 11.17732 11.2947 13.23836 6.447006 11.45942 11.18358 11.3433 7.906879 8.280365 1.602881 1.602881 8.609543 13.6524 12.05023 13.99116 12.7364 8.529336 11.63895 12.45394 9.228211 
12.11443 11.26672 11.29436 13.24087 6.519612 11.45881 11.27379 11.34254 7.907517 8.372891 1.610805 1.610805 8.602516 13.65224 12.1478 13.99285 12.73604 8.529136 11.72778 12.45316 9.312356 
12.11467 11.26811 11.29447 13.32963 6.519074 11.55192 11.27447 11.43904 7.99226 8.457039 1.61452 1.61452 8.59971 13.74712 12.24148 13.99492 12.82847 8.528347 11.78004 12.46604 9.313523 
12.20843 11.26653 11.38819 13.33819 6.516539 11.46016 11.3729 11.44017 7.999035 8.556422 1.616633 1.616633 8.587832 13.7498 12.24432 14.08761 12.86638 8.528169 11.8661 12.55026 9.318672 
12.22074 11.36853 11.38935 13.42507 6.497337 11.55428 11.37455 11.53133 7.994952 8.651863 1.622833 1.622833 8.570611 13.74965 12.24981 14.09078 12.96255 8.622953 11.8675 12.55086 9.411799 
12.31042 11.37126 11.38973 13.43714 6.490041 11.555 11.37506 11.53499 8.081001 8.745529 1.578777 1.578777 8.545076 13.84398 12.34427 14.17731 12.96256 8.707953 11.96335 12.6422 9.410863 
12.31347 11.46271 11.48548 13.52285 6.486211 11.554 11.3758 11.62086 8.091115 8.838321 1.505499 1.505499 8.462799 13.84677 12.34564 14.18548 12.9674 8.709777 11.96266 12.64843 9.409592 
12.40647 11.46649 11.48622 13.52354 6.477554 11.55292 11.46895 11.61998 8.271235 8.931679 1.510441 1.510441 8.438093 13.84766 12.34683 14.18592 13.05844 8.824852 11.96163 12.64871 9.407443 
12.40728 11.47129 11.57868 13.53231 6.451604 11.63922 11.47139 11.62575 8.264824 9.029102 1.501456 1.501456 8.622733 13.93693 12.34655 14.28337 13.05817 8.821506 12.06369 12.74028 9.406813 
12.41446 11.56657 11.58072 13.53327 6.577301 11.64902 11.47138 11.62678 8.254302 9.038057 1.360675 1.360675 8.824816 13.9421 12.43967 14.28389 13.05706 9.209279 12.06602 12.74476 9.405431 
12.50159 11.56634 11.58208 13.6266 6.93665 11.79402 11.47673 11.62655 8.246922 9.12675 1.33631 1.33631 8.81374 13.94422 12.43949 14.28373 13.05767 9.399734 12.16165 12.74614 9.403196 
12.50268 11.56903 11.81024 13.62974 6.903252 11.87928 11.57144 11.71774 8.449925 9.126924 1.311611 1.311611 8.801215 13.94445 12.44199 14.36918 13.06289 9.943798 12.17332 12.83746 9.40247 
12.5989 11.66143 11.81183 13.71617 6.873957 11.88019 11.57304 11.76336 8.656662 9.219533 1.299621 1.299621 9.018246 14.03797 12.53688 14.37111 13.15973 10.24633 12.26529 12.83981 9.48747 
12.59825 11.66307 11.81712 13.7241 6.852843 11.87915 11.57422 11.77427 8.794012 9.21924 1.297893 1.297893 8.828229 14.03899 12.53642 14.37867 13.16156 10.23985 12.35815 12.84224 9.48619 
12.59848 11.66607 11.90743 13.72406 6.842743 11.87886 11.5787 11.85799 8.982667 9.416967 1.268256 1.268256 8.825527 14.04057 12.5386 14.38008 13.16648 10.32628 12.35952 12.93401 9.575536 
12.59905 11.66531 11.91247 13.7269 6.831755 11.97315 11.66648 11.85967 9.404986 9.421419 1.256618 1.256618 8.820682 14.13051 12.63397 14.38015 13.26174 10.2388 12.45518 12.93669 9.573173 
12.69655 11.767 12.00875 13.81191 6.826249 11.97415 11.66647 11.85955 9.622021 9.509802 1.258217 1.258217 8.817629 14.13597 12.63284 14.46737 13.26281 10.23372 12.45512 12.937 9.57226 
12.69643 11.85955 12.0116 13.8111 6.821394 11.97371 11.66706 11.86853 9.602258 9.60185 1.126692 1.126692 8.807401 14.13546 12.63341 14.47774 13.26833 10.23251 12.55199 13.0242 9.571791 
12.69544 11.85937 12.01723 13.81999 6.81905 11.98054 11.76178 11.95359 9.692863 9.608356 1.125182 1.125182 8.80653 14.13552 12.63263 14.47768 13.35763 10.22878 12.55167 13.03011 9.571245 
12.78975 11.85949 12.01695 13.81995 6.81285 12.0759 11.76152 11.95476 9.682081 9.788838 1.112584 1.112584 8.806138 14.22533 12.63254 14.47937 13.35914 10.22699 12.55262 13.03035 9.577552 
12.79277 11.95723 12.10486 13.90527 6.80533 12.0766 11.76119 11.96038 9.67572 9.788639 0 0 8.789027 14.22624 12.73018 14.56373 13.35977 10.31924 12.64773 13.03262 9.575797 
12.79276 11.9573 12.1104 13.82051 6.799304 12.07764 11.76502 12.05784 9.669124 9.78802 0.1548743 0.1548743 8.783627 14.23375 12.73009 14.56456 13.45251 10.31741 12.64939 13.03546 9.575278 
12.7936 12.04998 12.11057 13.90826 6.794464 12.1737 11.8579 12.06016 9.66677 9.79559 1.699343 1.699343 8.77669 14.23662 12.72963 14.57476 13.45116 10.31548 12.74302 13.13052 9.661385 
12.88702 12.05174 12.2063 13.90979 6.792198 12.17936 11.85821 12.06643 9.648125 9.880838 1.667077 1.667077 8.687605 14.32633 12.82357 14.57484 13.45229 10.31365 12.74727 13.13153 9.661427 
12.88836 12.05295 12.20692 13.91846 6.790187 12.17906 11.85851 12.15098 9.64434 9.879785 1.638219 1.638219 8.991653 14.33174 12.8273 14.66129 13.4538 10.30984 12.84408 13.13424 9.752008 
12.88972 12.0535 12.20887 14.00423 6.789369 12.18825 11.95089 12.15876 9.642311 9.970055 1.611843 1.611843 8.96983 14.33216 12.82873 14.66764 13.45478 10.30913 12.84461 13.22047 9.752126 
12.97611 12.14511 12.21297 14.00736 6.788947 12.27322 11.95545 12.15871 9.640596 9.972584 1.635275 1.635275 8.964767 14.42162 12.92142 14.66833 13.54933 10.30756 12.93764 13.2295 9.838713 
12.9814 12.14517 12.30017 14.01515 6.808815 12.27667 11.95546 12.15907 9.637582 9.978781 1.629541 1.629541 8.958055 14.42387 12.92277 14.67032 13.55807 10.30689 12.93928 13.23026 9.836434 
12.98094 12.14802 12.30085 14.01541 6.903746 12.27643 12.04963 12.16778 9.635742 10.06343 1.783016 1.783016 8.954802 14.42867 13.01255 14.67029 13.64531 10.30584 13.02787 13.23267 9.832104 
12.98124 12.23532 12.30151 14.102 6.899112 12.36832 12.04904 12.25223 9.632883 10.07395 1.780332 1.780332 8.953532 14.42889 13.01822 14.75545 13.64512 10.30391 13.03515 13.31772 9.838074 
12.98248 12.23475 12.39453 14.10282 7.056384 12.37 12.05215 12.2532 9.629295 10.16115 1.759806 1.759806 8.952123 14.42962 13.02079 14.76467 13.64481 10.3022 13.12391 13.32756 9.838154 
12.98395 12.24083 12.39407 14.1054 7.054668 12.37371 12.05284 12.2555 9.630992 10.16611 1.718569 1.718569 8.950945 14.51725 13.02149 14.76794 13.64489 10.30116 13.13268 13.32906 9.834649 
13.07057 12.24016 12.39582 14.11346 7.049087 12.46559 12.14604 12.26097 9.627599 10.25581 1.714589 1.714589 8.950848 14.52335 13.10913 14.85205 13.73784 10.29965 13.13326 13.41443 9.834797 
13.07481 12.24297 12.49131 14.19834 7.046541 12.46562 12.14868 12.34599 9.626469 10.35178 1.706665 1.706665 8.949225 14.52492 13.11478 14.86179 13.74265 10.29917 13.13256 13.42182 9.925636 
13.07381 12.24472 12.49091 14.1998 7.043839 12.46563 12.14941 12.34906 9.625081 10.35274 1.710867 1.710867 8.947552 14.52533 13.115 14.8617 13.74177 10.29864 13.13432 13.42408 9.92654 
13.07393 12.33704 12.49174 14.2139 7.040971 12.4678 12.24264 12.35168 9.624846 10.4461 1.742717 1.742717 8.947186 14.61344 13.20482 14.86071 13.741 10.29807 13.1345 13.51098 9.910701 
13.07471 12.33698 12.58598 14.29903 7.038024 12.56227 12.24268 12.44256 9.624162 10.44627 1.751496 1.751496 8.946846 14.61324 13.21092 14.94966 13.74083 10.29741 13.23005 13.51118 10.35485 
13.16387 12.33751 12.58802 14.30037 7.023704 12.56124 12.24509 12.44233 9.623507 10.5361 1.77424 1.77424 8.942017 14.61908 13.21312 14.95909 13.82826 10.29651 13.2309 13.51806 10.54588 
13.1712 12.42476 12.58778 14.30006 7.008198 12.56066 12.3398 12.44197 9.621603 10.53988 1.774994 1.774994 8.962199 14.62036 13.21511 15.04458 13.83325 10.3921 13.32096 13.51785 10.5268 
13.17224 12.43392 12.68857 14.30108 6.99807 12.56108 12.33933 12.45564 9.617832 10.54054 1.791198 1.791198 9.04068 14.6202 13.3047 15.04765 13.8358 10.48737 13.32741 13.51831 10.51234 
13.17484 12.43795 12.68955 14.31005 6.997139 12.56035 12.33976 12.53943 9.617255 10.62253 1.817206 1.817206 9.032572 14.70898 13.30463 15.05656 13.83544 10.5841 13.32749 13.60374 10.50073 
13.17556 12.43746 12.77505 14.39579 6.996379 12.65738 12.42865 12.53905 9.61508 10.63193 1.851579 1.851579 9.039997 14.70975 13.30965 15.05685 13.83595 10.58455 13.41585 13.60452 10.48002 
13.2699 12.52579 12.78025 14.39802 6.992786 12.65776 12.44152 12.53812 9.614062 10.72202 1.887286 1.887286 9.161894 14.71512 13.31052 15.14321 13.83703 10.58416 13.41627 13.61175 10.69584 
13.27113 12.53145 12.78218 14.51544 6.992378 12.6571 12.5296 12.53822 9.613625 10.72774 2.000966 2.000966 9.160002 14.71501 13.31102 15.14366 13.92478 10.7745 13.42512 13.616 11.49232 
13.27069 12.53224 12.78205 14.5155 6.991311 12.74976 12.5306 12.53794 9.612139 10.76312 2.020535 2.020535 9.172336 14.71564 13.40014 15.14646 13.92956 10.77556 13.51273 13.70093 11.57949 
13.2717 12.53263 12.86827 14.51819 6.990494 12.75345 12.53526 12.62844 9.618588 10.77262 2.049473 2.049473 9.15146 14.71766 13.40015 15.15505 13.92828 10.77703 13.51352 13.70161 11.5743 
13.27211 12.61965 12.87536 14.51848 6.989709 12.75437 12.53639 12.6332 9.709025 10.77214 2.074952 2.074952 9.144973 14.80532 13.40746 15.23967 13.92781 10.8716 13.52026 13.7104 11.47175 
13.3596 12.62098 12.87685 14.51774 6.989734 12.75439 12.53674 12.63386 9.806119 10.85359 2.098792 2.098792 9.244974 14.80508 13.40708 15.24122 13.93004 10.87257 13.52233 13.71021 11.4662 
13.36682 12.62844 12.96485 14.51765 6.983755 12.83986 12.62422 12.63356 9.899305 10.86295 2.100438 2.100438 9.546919 14.81314 13.40832 15.24101 13.93028 11.09322 13.6088 13.7993 11.4592 
13.36685 12.62835 12.971 14.52571 6.98111 12.8462 12.63149 12.63454 9.994229 10.94665 2.124564 2.124564 9.650263 14.81322 13.40849 15.25504 14.0175 11.19039 13.60975 13.80675 11.45626 
13.36851 12.7171 12.97152 14.61134 6.966936 12.84871 12.63169 12.72515 10.09591 10.94803 2.126917 2.126917 9.768687 14.90251 13.49696 15.33985 14.02335 11.20646 13.61691 13.80784 11.45271 
13.45524 12.71704 12.97224 14.61159 6.963713 12.84885 12.63307 12.72439 10.10026 10.95011 2.132911 2.132911 9.758963 14.90457 13.50212 15.34095 14.02348 11.3054 13.6192 13.80855 11.44948 
13.46084 12.718 13.05917 14.6148 6.96266 12.8481 12.71964 12.72711 10.28082 11.04986 2.161385 2.161385 9.755329 14.90436 13.5034 15.34233 14.02403 11.3117 13.70539 13.89404 11.44528 
13.46345 12.72262 13.05954 14.61442 6.941912 12.94004 12.71978 12.72931 10.37349 11.05239 2.178946 2.178946 9.667885 14.90962 13.50415 15.35044 14.11311 11.40636 13.71369 13.89603 11.44152 
13.55241 12.72531 13.06789 14.70716 6.923462 12.9408 12.72444 12.73029 10.38045 11.0543 2.202844 2.202844 9.661672 14.90949 13.5928 15.43817 14.11388 11.50044 13.71351 13.8929 11.4395 
13.55215 12.7248 13.07121 14.70837 6.921076 12.94046 12.72594 12.81477 10.4663 11.06162 2.219569 2.219569 9.654893 14.90995 13.59905 15.43834 14.11929 11.50109 13.80133 13.90077 11.43788 
13.55727 12.81253 13.07207 14.70838 6.914247 13.02897 12.72676 12.82124 10.47462 11.15604 2.234124 2.234124 9.651586 14.99873 13.60037 15.43834 14.11976 11.59439 13.81004 13.90147 11.6324 
13.55781 12.81293 13.15968 14.70922 6.89544 13.03626 12.81523 12.81987 10.56545 11.24906 2.247133 2.247133 9.65057 15.00003 13.68863 15.43954 14.12046 11.59964 13.89755 13.90155 11.63095 
13.55784 12.81877 13.15955 14.71199 6.872821 13.03661 12.81497 12.82247 10.65045 11.25404 2.303471 2.303471 9.648487 15.00693 13.69035 15.47391 14.20844 11.69093 13.8999 13.98787 11.63025 
13.55964 12.82023 13.16551 14.72002 6.857473 13.03728 12.82005 12.82414 10.65382 11.25964 2.361016 2.361016 9.646733 15.00674 13.69512 15.55813 14.21601 11.78749 13.90852 13.98748 11.6287 
13.56041 12.82093 13.16736 14.80527 6.839373 13.03632 12.91376 12.82399 10.74276 11.34234 2.38273 2.38273 9.642813 15.09445 13.69425 15.55822 14.21491 11.7882 13.99615 13.98833 11.62698 
13.64849 12.90724 13.25446 14.8057 6.836859 13.12322 12.91292 12.82377 10.74658 11.34874 2.408497 2.408497 9.638438 15.09585 13.69681 15.56155 14.21932 11.88471 13.99693 13.99115 11.62518 
13.64976 12.90712 13.26344 14.80753 6.834807 13.12388 12.91751 12.90845 10.84179 11.43706 2.489639 2.489639 9.632486 15.09612 13.78416 15.56107 14.22038 11.88509 14.00489 13.99901 11.62422 
13.65461 12.9091 13.26381 14.80867 6.829729 13.13296 12.91822 12.91445 10.85175 11.43707 2.513564 2.513564 9.625991 15.09606 13.78399 15.56046 14.22017 11.97119 14.00474 14.08458 11.62287 
13.65621 12.91436 13.26567 14.81127 6.829589 13.13553 12.92023 12.91427 10.93565 11.43675 2.541891 2.541891 9.625499 15.10378 13.7917 15.56932 14.3097 11.97899 14.00514 14.08498 11.62023 
13.74477 12.91472 13.26607 14.90269 6.829625 13.13552 13.00788 12.9146 10.9476 11.44122 2.547733 2.547733 9.625055 15.1924 13.79118 15.65294 14.31579 12.07279 14.00585 14.09365 11.61703 
13.74475 12.91792 13.35194 14.90286 6.829805 13.22375 13.00799 12.91735 11.03179 11.53119 2.574665 2.574665 9.624727 15.19163 13.79113 15.65444 14.31558 12.07674 14.09293 14.09933 11.61553 
13.75216 12.91656 13.35181 14.90258 6.802813 13.22363 13.01513 13.00311 11.11484 11.53092 2.587049 2.587049 9.624569 15.19288 13.79062 15.65749 14.31575 12.16938 14.09327 14.18401 11.61428 
13.75174 13.00277 13.36088 14.90234 6.777391 13.23187 13.01491 13.00995 11.12582 11.53101 2.602749 2.602749 9.623751 15.1929 13.87949 15.65735 14.31643 12.17385 14.19059 14.18513 11.61343 
13.75188 13.0112 13.36056 14.90162 6.769076 13.23194 13.10171 13.00987 11.21464 11.53234 2.601274 2.601274 9.621291 15.19988 13.88008 15.66494 14.40368 12.26572 14.19051 14.18547 11.61133 
13.74798 13.01039 13.44758 14.90215 6.762683 13.23123 13.10396 13.01044 11.21956 11.62371 2.616536 2.616536 9.528792 15.20327 13.88092 15.66497 14.40301 12.35569 14.19111 14.19286 11.61059 
13.75526 13.00917 13.44827 14.91504 6.751275 13.31783 13.10485 13.09716 11.30224 11.62709 2.634115 2.634115 9.521371 15.20258 13.88619 15.74953 14.41134 12.36567 14.19146 14.19608 11.60971 
13.75525 13.00789 13.45613 14.99981 6.722283 13.31706 13.10953 13.09916 11.22635 11.62724 2.655251 2.655251 9.520744 15.28997 13.88547 15.75202 14.41114 12.45484 14.19235 14.28138 11.60897 
13.75517 13.09383 13.45643 14.99991 6.713216 13.32661 13.11039 13.10655 11.31654 11.71068 2.670924 2.670924 9.520469 15.28985 13.88685 15.75183 14.413 12.46151 14.1994 14.28133 11.6079 
13.84361 13.09474 13.45654 14.99981 6.708551 13.32629 13.11043 13.10724 11.31859 11.71905 2.680539 2.680539 9.519274 15.29099 13.97377 15.75168 14.50009 12.54915 14.28749 14.28435 11.60906 
13.84361 13.0976 13.54287 14.99938 6.707483 13.32626 13.19877 13.1098 11.31757 11.71999 2.683722 2.683722 9.519195 15.29073 13.9744 15.75419 14.49914 12.55787 14.28791 14.29039 11.70375 
13.84542 13.10306 13.54267 15.09641 6.685675 13.3279 13.20096 13.10994 11.41335 11.72096 2.698883 2.698883 9.517043 15.29163 13.97567 15.75406 14.50001 12.55991 14.28969 14.31509 11.79845 
13.85126 13.10276 13.54317 15.09809 6.679277 13.41241 13.20359 13.19414 11.53855 11.72152 2.654749 2.654749 9.628853 15.38695 13.97563 15.76201 14.50846 12.64545 14.2958 14.40047 11.79754 
13.85131 13.10353 13.54846 15.09807 6.67577 13.41206 13.20781 13.19748 11.54123 11.72284 2.680076 2.680076 9.6226 15.38715 13.98296 15.84694 14.50752 12.6458 14.31259 14.40263 11.88997 
13.93975 13.10441 13.54819 15.09779 6.674339 13.41299 13.20814 13.20325 11.63357 11.81094 2.670664 2.670664 9.619201 15.38716 13.98343 15.84733 14.50705 12.65323 14.39901 14.40264 11.9806 
13.93966 13.19116 13.5499 15.09794 6.673906 13.42149 13.29644 13.20444 11.63368 11.81119 2.647954 2.647954 9.611975 15.38774 14.07212 15.84839 14.59553 12.74176 14.39894 14.41076 12.07567 
13.9411 13.19241 13.63679 15.18947 6.674294 13.42255 13.29644 13.20403 11.63316 11.81494 2.62017 2.62017 9.596598 15.38905 14.07219 15.84954 14.59575 12.74223 14.40064 14.4953 12.07709 
13.94654 13.19195 13.63656 15.19826 6.673657 13.42241 13.29656 13.20438 11.72955 11.81602 2.6296 2.6296 9.589888 15.39517 14.07301 15.85236 14.60184 12.74955 14.40814 14.49653 12.17205 
13.94689 13.20021 13.6361 15.20047 6.66875 13.50862 13.29736 13.20501 11.73256 11.89844 2.650279 2.650279 9.576472 15.41144 14.07291 15.85964 14.60357 12.75012 14.49468 14.49666 12.25624 
13.94669 13.20058 13.64463 15.20153 6.661773 13.50725 13.29868 13.28976 11.73593 11.90533 2.66383 2.66383 9.571576 15.49901 14.08092 15.94425 14.69107 12.83609 14.49564 14.49981 12.26577 
14.03542 13.28808 13.64412 15.20173 6.646686 13.5079 13.30395 13.29867 11.82627 11.9051 2.677892 2.677892 9.552461 15.49966 14.1687 15.94425 14.69191 12.83677 14.49601 14.50646 12.35066 
14.0365 13.28817 13.64418 15.28627 6.643779 13.51383 13.30451 13.29792 11.83615 11.90609 2.697819 2.697819 9.544064 15.50113 14.17006 15.94417 14.69251 12.84332 14.49619 14.59143 12.36063 
14.03613 13.29574 13.72921 15.28586 6.643984 13.51454 13.39117 13.30029 11.9293 11.90817 2.717829 2.717829 9.535632 15.50083 14.16944 15.94368 14.69226 12.93141 14.49876 14.59258 12.44883 
14.04308 13.29563 13.73038 15.29261 6.644549 13.51539 13.3914 13.3005 11.93326 11.99317 2.736972 2.736972 9.532961 15.5013 14.17939 15.9439 14.69736 12.93976 14.50512 14.59385 12.49931 
14.04359 13.29686 13.73314 15.29564 6.644886 13.51516 13.39199 13.3842 12.02135 11.99995 2.75483 2.75483 9.531928 15.50771 14.17969 15.94419 14.69747 13.02532 14.59152 14.59387 12.58392 
14.04396 13.29692 13.7388 15.29569 6.644802 13.51504 13.39187 13.38441 12.02374 11.99983 2.776852 2.776852 9.53123 15.59607 14.267 16.0425 14.69852 13.02786 14.59191 14.5967 12.58682 
14.13111 13.38314 13.73911 15.29788 6.640295 13.51529 13.39827 13.39431 12.11634 12.00041 2.744975 2.744975 9.529991 15.59659 14.26809 16.0425 14.78716 13.03379 14.59288 14.60459 12.68123 
14.13261 13.38382 13.82561 15.29809 6.611866 13.59896 13.40305 13.39379 12.11668 12.00192 2.752093 2.752093 9.527855 15.59638 14.26759 16.0425 14.78689 13.12155 14.59499 14.68935 12.689 
14.13265 13.38464 13.82559 15.3904 6.589727 13.59908 13.40309 13.47962 12.12067 12.08686 2.769828 2.769828 9.527945 15.59809 14.26759 16.04233 14.78689 13.12176 14.60278 14.6911 12.78421 
14.1444 13.38424 13.82551 15.39055 6.564805 13.5984 13.49004 13.47947 12.21203 12.09714 2.791567 2.791567 9.528072 15.59842 14.26826 16.04213 14.78698 13.1234 14.68912 14.69257 12.87747 
14.23144 13.38934 13.82722 15.39385 6.564055 13.59912 13.4918 13.47945 12.21366 12.09687 2.808933 2.808933 9.526316 15.6043 14.27321 16.04219 14.79412 13.13091 14.68996 14.69391 12.8826 
14.23254 13.39615 13.835 15.39486 6.559668 13.59887 13.49178 13.47945 12.3091 12.0986 2.820442 2.820442 9.521828 15.69153 14.2733 16.13713 14.79404 13.13156 14.6903 14.69604 12.88431 
14.23274 13.39552 13.83551 15.39495 6.559203 13.60525 13.49229 13.48571 12.30916 12.10188 2.83506 2.83506 9.520965 15.69228 14.27492 16.14047 14.79237 13.21887 14.69195 14.70206 12.97745 
14.2324 13.48158 13.92098 15.48141 6.559441 13.60542 13.49802 13.48649 12.30866 12.18534 2.852198 2.852198 9.518814 15.6921 14.36242 16.1406 14.88114 13.2193 14.69356 14.78702 12.97953 
14.23351 13.48259 13.92154 15.48124 6.558764 13.60602 13.4995 13.48906 12.39187 12.19433 2.868717 2.868717 9.517424 15.59563 14.36286 16.14057 14.88208 13.22168 14.78648 14.78691 13.06959 
14.23887 13.48223 13.92235 15.48842 6.555436 13.60868 13.58653 13.48948 12.39744 12.19548 2.874749 2.874749 9.517463 15.60017 14.36234 16.14066 14.88243 13.22829 14.78621 14.78615 13.07096 
14.24049 13.48148 13.92423 15.49066 6.639398 13.69371 13.58715 13.57319 12.39904 12.1968 2.878662 2.878662 9.517584 15.68884 14.36307 16.23306 14.88265 13.31458 14.78624 14.78731 13.07614 
14.24026 13.48247 13.93057 15.49341 6.87202 13.6936 13.58673 13.5741 12.40321 12.19757 2.879766 2.879766 9.514582 15.6896 14.36427 16.24209 14.88784 13.31669 14.78709 14.79171 13.16479 
14.32723 13.48742 14.01745 15.49361 6.855123 13.69386 13.58762 13.57541 12.40412 12.27824 2.88758 2.88758 9.699793 15.69031 14.36931 16.24404 14.88799 13.32945 14.78669 14.79412 13.16443 
14.32824 13.49023 14.01911 15.57843 6.840912 13.70266 13.58876 13.58144 12.49287 12.28214 2.889613 2.889613 9.787753 15.69018 14.38667 16.24447 14.88895 13.41548 14.78782 14.88415 13.16718 
14.32817 13.57636 14.01878 15.58759 6.82389 13.70248 13.60966 13.58121 12.49307 12.28836 2.887591 2.887591 9.787606 15.69217 14.47382 16.2449 14.88966 13.4173 14.88311 14.88405 13.26106 
14.32871 13.5768 14.03144 15.58705 6.81327 13.70235 13.69692 13.58175 12.49539 12.29232 2.887512 2.887512 9.790015 15.69212 14.47349 16.24413 14.97646 13.42452 14.88308 14.884 13.35364 
14.33015 13.57698 14.0311 15.58701 6.806045 13.78945 13.69697 13.58193 12.49784 12.37415 2.884465 2.884465 9.791767 15.78639 14.47305 16.24427 14.97654 13.51259 14.88253 14.88405 13.35925 
14.32965 13.57854 14.11656 15.58764 6.805736 13.79072 13.69856 13.6687 12.58674 12.37571 2.885172 2.885172 9.79156 15.78628 14.47515 16.24433 14.97587 13.51225 14.88274 14.88404 13.45019 
14.35143 13.58369 14.11789 15.58765 6.80183 13.79034 13.69893 13.66864 12.58885 12.38227 2.888766 2.888766 9.889419 15.78719 14.47502 16.33671 14.97854 13.51239 14.88241 14.88404 13.45205 
14.43871 13.60358 14.11807 15.5904 6.795157 13.79003 13.69888 13.66802 12.59214 12.38386 2.889672 2.889672 9.89081 15.78792 14.47562 16.33673 14.98388 13.51928 14.88234 14.8837 13.45459 
14.43897 13.60359 14.11818 15.59139 6.791569 13.7964 13.7055 13.67756 12.67581 12.46761 2.895335 2.895335 9.975275 15.78833 14.4806 16.34004 14.9845 13.62509 14.88209 14.97419 13.54627 
14.43981 13.68919 14.124 15.67614 6.791865 13.79712 13.79211 13.67751 12.68256 12.46747 2.900709 2.900709 9.97864 15.78903 14.57213 16.33999 14.9834 13.62453 14.97593 14.98165 13.54857 
14.44039 13.68928 14.12408 15.68868 6.790531 13.78726 13.79287 13.67701 12.68283 12.46791 2.907218 2.907218 9.963434 15.78944 14.5721 16.34149 15.07034 13.6269 14.9782 14.98279 13.64008 
14.44011 13.68992 14.12394 15.69576 6.770656 13.78714 13.79302 13.76078 12.68652 12.47373 2.908087 2.908087 9.956706 15.79602 14.57413 16.3414 15.07042 13.62758 14.97856 14.98262 13.64011 
14.44497 13.68954 14.21174 15.69645 6.76329 13.79273 13.79304 13.76341 12.77781 12.47514 2.905716 2.905716 10.14766 15.8836 14.57363 16.34187 15.07052 13.63477 14.97902 14.98249 13.64099 
14.44677 13.69144 14.2113 15.69628 6.747984 13.79379 13.79495 13.76505 12.77894 12.4774 2.905066 2.905066 10.23219 15.88435 14.57348 16.42501 15.07161 13.71982 14.97919 15.0664 13.72788 
14.53469 13.69149 14.21147 15.69579 6.703716 13.79459 13.80025 13.76526 12.78278 12.47693 2.904256 2.904256 10.22837 15.88437 14.57916 16.43235 15.07149 13.72085 14.97815 15.07887 13.73574 
14.53509 13.78557 14.2107 15.69676 6.678562 13.87937 13.80109 13.77167 12.8667 12.47791 2.907073 2.907073 10.22464 15.8843 14.66576 16.43264 15.07305 13.72542 14.97749 15.08146 13.73716 
14.536 13.78551 14.21323 15.78428 6.655 13.87943 13.88923 13.77276 12.86896 12.56263 2.911579 2.911579 10.22339 15.885 14.66627 16.43565 15.07874 13.7306 14.97769 15.08109 13.7381 
14.53641 13.78789 14.21301 15.78428 6.645093 13.87902 13.88902 13.77218 12.87476 12.56738 2.924767 2.924767 10.22285 15.88665 14.66713 16.43604 15.07892 13.81638 15.06329 15.08322 13.82192 
14.53657 13.78824 14.22164 15.79341 6.629058 13.88131 13.88973 13.77323 12.87461 12.56795 2.93864 2.93864 10.22128 15.8903 14.6686 16.43604 15.0796 13.81901 15.07356 15.08452 13.83488 
14.54153 13.79358 14.23794 15.79322 6.610717 13.88104 13.89123 13.85725 12.87461 12.56946 2.953026 2.953026 10.22046 15.9826 14.66823 16.43597 15.16664 13.82126 15.07706 15.0853 13.83616 
14.54206 13.8801 14.32361 15.79322 6.604985 13.8893 13.89131 13.85727 12.87579 12.65382 2.940392 2.940392 10.24078 15.98218 14.6679 16.43805 15.16644 13.82105 15.07748 15.08486 13.92115 
14.62885 13.88113 14.32368 15.79372 6.603671 13.89017 13.89106 13.85951 12.95893 12.6535 2.944612 2.944612 10.2337 15.98204 14.67446 16.52267 15.16802 13.91385 15.07753 15.1696 13.92922 
14.62994 13.88116 14.32549 15.7935 6.603678 13.88976 13.89743 13.86759 12.96326 12.65323 2.960062 2.960062 10.22297 15.98186 14.7619 16.52263 15.16784 13.91398 15.0788 15.17597 13.92954 
14.63103 13.88196 14.32509 15.88089 6.603651 13.97617 13.98485 13.86821 12.96968 12.6532 2.990876 2.990876 10.21684 15.98182 14.76264 16.53051 15.17437 13.91471 15.16376 15.1759 14.0149 
14.63094 13.88187 14.32577 15.88147 6.603282 13.97611 13.98561 13.86797 12.9723 12.65285 3.001787 3.001787 10.21269 15.98172 14.76313 16.53053 15.17972 13.91613 15.17024 15.17868 14.02554 
14.6327 13.88387 14.3258 15.88147 6.596697 13.97696 13.98652 13.95318 12.97191 12.66196 3.013802 3.013802 10.20873 15.9817 14.76531 16.53201 15.1796 13.91729 15.17079 15.17957 14.02608 
14.63271 13.89003 14.33237 15.89211 6.595464 13.97635 13.98779 13.95314 13.05402 12.66202 3.007091 3.007091 10.20717 16.0744 14.76675 16.53169 15.17936 13.92489 15.17347 15.17942 14.0273 
14.72587 13.97698 14.33286 15.8935 6.593416 13.97832 13.98829 13.95311 13.05552 12.66213 3.00975 3.00975 10.20481 16.07396 14.77161 16.53453 15.26635 14.0106 15.17221 15.1817 14.11144 
14.72515 13.9772 14.41829 15.89401 6.585435 13.98483 13.9882 13.95248 13.06374 12.74374 3.007986 3.007986 10.28481 16.07549 14.85931 16.61906 15.26731 14.01059 15.17217 15.18149 14.11928 
14.72592 13.97807 14.41909 15.89398 6.58477 13.98456 13.98995 13.95348 13.06487 12.74596 3.018816 3.018816 10.22291 16.07771 14.8592 16.61903 15.26712 14.01134 15.17394 15.18244 14.1223 
14.72592 13.98008 14.4191 15.97958 6.585022 13.98442 14.08212 13.95324 13.14879 12.74832 3.021418 3.021418 10.22019 16.07929 14.85919 16.62865 15.26654 14.01406 15.17492 15.26731 14.12284 
14.72618 13.98105 14.41905 15.97961 6.583071 13.98438 14.08194 13.95582 13.15553 12.75007 3.023638 3.023638 10.21118 16.07939 14.85914 16.62871 15.26602 14.10778 15.26085 15.27287 14.20729 
14.72553 13.98054 14.41905 15.98281 6.583097 13.98459 14.08191 13.96215 13.15637 12.75942 3.029457 3.029457 10.1956 16.07926 14.85902 16.62935 15.27257 14.10794 15.2675 15.27354 14.21462 
14.72786 13.98252 14.42177 15.99038 6.583201 14.06944 14.08228 13.96242 13.15802 12.84068 3.040683 3.040683 10.19292 16.07934 14.85934 16.62893 15.27346 14.1077 15.26767 15.27333 14.21735 
14.72925 13.98169 14.42166 15.99126 6.582411 14.07014 14.0835 13.96294 13.15868 12.84143 3.038139 3.038139 10.19183 16.07931 14.86016 16.63204 15.27498 14.10777 15.27106 15.27758 14.21808 
14.72903 14.07341 14.42719 15.99258 6.58209 14.07078 14.08608 14.04636 13.24153 12.84395 3.034474 3.034474 10.18924 16.17674 14.86286 16.63251 15.36199 14.20223 15.27111 15.27745 14.30334 
14.73367 14.07345 14.51303 15.99265 6.581567 14.06999 14.08725 14.04611 13.24407 12.85309 3.02413 3.02413 10.17617 16.17809 14.95668 16.71726 15.36244 14.20545 15.27101 15.27766 14.30947 
14.82114 14.07337 14.51227 16.07725 6.581002 14.07834 14.17856 14.04651 13.24996 12.85302 3.021207 3.021207 10.17059 16.17948 14.95657 16.7299 15.36256 14.20521 15.27255 15.27976 14.3107 
14.82104 14.07349 14.51344 16.07804 6.581505 14.08291 14.17859 14.04809 13.25232 12.85364 3.024493 3.024493 10.16753 16.17953 14.95655 16.73749 15.36394 14.20443 15.35791 15.36391 14.31264 
14.8209 14.07433 14.51438 16.07886 6.653737 14.08221 14.17857 14.04808 13.33742 12.85375 3.034115 3.034115 10.1649 16.17938 14.95616 16.73789 15.3639 14.20467 15.36509 15.36477 14.39612 
14.81994 14.0783 14.51438 16.08152 6.659925 14.16705 14.17867 14.04804 13.33703 12.93776 3.040498 3.040498 10.16462 16.17999 14.95575 16.73782 15.37044 14.20448 15.36665 15.37042 14.40534 
14.82016 14.08026 14.51649 16.08836 6.660095 14.16793 14.17871 14.06389 13.33708 12.93913 3.044688 3.044688 10.16384 16.18001 14.95566 16.73777 15.38659 14.30195 15.36661 15.37056 14.40541 
14.82133 14.17151 14.5165 16.08822 6.648107 14.16817 14.17883 14.06406 13.34633 12.93908 3.047474 3.047474 10.16291 16.26815 14.9556 16.73785 15.4735 14.30431 15.36847 15.37042 14.49057 
14.82414 14.17105 14.60955 16.08831 6.646958 14.16823 14.27071 14.06365 13.3463 12.9477 3.052434 3.052434 10.16156 16.27332 14.95556 16.73816 15.47329 14.30695 15.36888 15.37381 14.49283 
14.91793 14.17083 14.60918 16.09058 6.647205 14.16925 14.27192 14.06356 13.34642 12.94913 3.058876 3.058876 10.16151 16.27334 14.95547 16.73802 15.47367 14.30759 15.45418 15.37647 14.49508 
14.91766 14.17087 14.60947 16.17525 6.650229 14.17643 14.27588 14.14737 13.42835 12.95006 3.062509 3.062509 10.16058 16.27582 14.95531 16.82566 15.47347 14.30846 15.45418 15.37678 14.50153 
14.91761 14.17094 14.60951 16.17517 6.628185 14.17848 14.27625 14.14917 13.43147 13.03138 3.062615 3.062615 10.16034 16.27584 14.95513 16.82555 15.47471 14.39977 15.46188 15.37661 14.50167 
14.91754 14.17069 14.60993 16.17517 6.626359 14.26358 14.27645 14.14872 13.43411 13.03226 3.067418 3.067418 10.15703 16.2757 15.04715 16.8351 15.47356 14.40246 15.4619 15.46136 14.58549 
14.91758 14.17021 14.61067 16.17491 6.624955 14.26359 14.27646 14.15037 13.44039 13.03377 3.074629 3.074629 10.15699 16.27809 15.0489 16.83497 15.4744 14.40462 15.46269 15.46971 14.58615 
14.91758 14.26144 14.61274 16.18621 6.622927 14.26351 14.27639 14.15037 13.44122 13.0338 3.080356 3.080356 10.15533 16.27794 15.05136 16.83458 15.47427 14.40573 15.46267 15.46973 14.58844 
14.91757 14.26365 14.61253 16.18606 6.617432 14.26453 14.27635 14.15756 13.44205 13.03375 3.083646 3.083646 10.15162 16.36625 15.05232 16.83457 15.48076 14.49173 15.46438 15.4711 14.59601 
14.91762 14.26744 14.61467 16.18571 6.594636 14.26573 14.36336 14.15751 13.52405 13.03297 3.091985 3.091985 10.14815 16.37082 15.05279 16.83539 15.48086 14.49714 15.55087 15.47111 14.59706 
14.91748 14.26731 14.70614 16.18568 6.94067 14.26561 14.37429 14.16019 13.52516 13.03254 3.095666 3.095666 10.23548 16.37139 15.0528 16.835 15.56883 14.49956 15.56026 15.47354 14.68137 
15.00928 14.26761 14.70565 16.18556 6.932156 14.27178 14.37596 14.24285 13.52736 13.04817 3.097421 3.097421 10.23281 16.37119 15.0527 16.83482 15.569 14.50046 15.56052 15.47448 14.68246 
15.01299 14.26766 14.70512 16.18549 7.019307 14.27728 14.37577 14.2426 13.52956 13.04845 3.099261 3.099261 10.30975 16.37105 15.05246 16.919 15.56819 14.50281 15.56647 15.55896 14.68291 
15.01419 14.26713 14.70432 16.26988 7.000782 14.38109 14.37735 14.24285 13.53513 13.12968 3.10192 3.10192 10.21508 16.37427 15.05236 16.92243 15.57006 14.59433 15.56725 15.57168 14.69237 
15.01459 14.2671 14.70419 16.27223 6.967277 14.38119 14.37777 14.24346 13.53592 13.12942 3.10356 3.10356 10.20752 16.37403 15.05225 16.92216 15.57001 14.59442 15.56774 15.57212 14.69395 
15.01521 14.26722 14.70358 16.27259 6.933399 14.38159 14.37701 14.24319 13.61831 13.13135 3.105039 3.105039 10.19917 16.37351 15.13942 16.92972 15.57015 14.59529 15.56809 15.57898 14.77719 
15.01525 14.2671 14.70401 16.27258 7.05986 14.3838 14.37721 14.24474 13.62018 13.13101 3.107158 3.107158 10.19662 16.37385 15.14789 16.93217 15.5753 14.59658 15.56935 15.57987 14.77735 
15.0152 14.26702 14.70707 16.27941 7.028188 14.38358 14.37665 14.24462 13.62127 13.13132 3.100082 3.100082 10.19567 16.46285 15.14931 16.93366 15.57517 14.59924 15.56928 15.57972 14.77901 
15.01546 14.35249 14.70819 16.28223 7.201923 14.38319 14.37738 14.25274 13.62131 13.13122 3.099659 3.099659 10.22307 16.46285 15.15105 16.93372 15.66301 14.68476 15.65471 15.57907 14.78516 
15.01547 14.36385 14.71005 16.28301 7.495656 14.38404 14.46475 14.27877 13.62986 13.13207 3.098122 3.098122 10.22087 16.46824 15.15145 16.93388 15.66431 14.68481 15.65482 15.57957 14.79144 
15.10215 14.36585 14.80055 16.28343 7.471374 14.38371 14.46931 14.36223 13.63116 13.13926 3.098819 3.098819 10.21649 16.4672 15.15035 16.93376 15.66478 14.69208 15.65677 15.58218 14.87508 
15.1125 14.36576 14.79986 16.36761 7.73867 14.39094 14.46915 14.36222 13.71404 13.14179 3.099268 3.099268 10.30211 16.47043 15.15095 16.93377 15.66453 14.69309 15.66293 15.66619 14.87697 
15.11402 14.36715 14.7995 16.36787 7.751598 14.47564 14.47123 14.36242 13.71394 13.22314 3.101903 3.101903 10.41905 16.47041 15.15154 16.93361 15.66462 14.69268 15.66293 15.6659 14.87778 
15.11395 14.36773 14.79929 16.36911 7.729864 14.47623 14.47122 14.36536 13.71371 13.23463 3.113894 3.113894 10.51713 16.47235 15.15184 17.01888 15.66661 14.69282 15.66422 15.66729 14.8836 
15.11574 14.36835 14.7994 16.36882 7.709888 14.47634 14.47131 14.36538 13.71614 13.24675 3.116252 3.116252 10.51203 16.47225 15.23895 17.02243 15.66663 14.69514 15.66423 15.67478 14.88494 
15.11707 14.36813 14.79898 16.36963 7.882389 14.47598 14.47236 14.3657 13.72457 13.34464 3.116358 3.116358 10.50839 16.5597 15.24394 17.0299 15.75958 14.7815 15.66459 15.67472 14.88628 
15.11675 14.36845 14.79907 16.37606 7.869158 14.47873 14.47246 14.36558 13.7311 13.34461 3.120444 3.120444 10.50667 16.56015 15.24396 17.03028 15.75971 14.79325 15.75042 15.67561 14.97089 
15.11674 14.36894 14.79895 16.37653 7.853282 14.47852 14.47344 14.36564 13.73118 13.34543 3.125329 3.125329 10.50619 16.56632 15.24421 17.03067 15.75968 14.799 15.75206 15.67631 14.97308 
15.1172 14.36892 14.79899 16.38049 7.837638 14.47832 14.56084 14.37365 13.8133 13.34742 3.124588 3.124588 10.50598 16.56632 15.247 17.03032 15.75962 14.80042 15.75245 15.67576 14.97472 
15.20453 14.45474 14.79881 16.38038 7.831491 14.39075 14.5655 14.37359 13.81509 13.34822 3.124623 3.124623 10.50325 16.56629 15.24691 17.03161 15.75995 14.80038 15.75218 15.67569 15.00177 
15.20919 14.46007 14.88924 16.46576 7.826485 14.47673 14.56549 14.45791 13.81531 13.34798 3.133781 3.133781 10.50288 16.56626 15.24659 17.03186 15.76116 14.88832 15.75876 15.76302 15.08523 
15.20921 14.45934 14.89383 16.46583 7.820683 14.47692 14.56529 14.4578 13.81531 13.35723 3.142425 3.142425 10.50277 16.56752 15.24607 17.11638 15.76204 14.88922 15.76103 15.76359 15.08519 
15.20936 14.45941 14.89441 16.46573 7.793138 14.47657 14.56765 14.45762 13.82355 13.43806 3.150798 3.150798 10.50219 16.56751 15.24591 17.11659 15.76163 14.89588 15.761 15.76412 15.08722 
15.21143 14.46282 14.8952 16.46593 7.984213 14.4765 14.56848 14.45752 13.82544 13.43935 3.159958 3.159958 10.50194 16.56755 15.2475 17.11612 15.76361 14.89558 15.76228 15.77515 15.08837 
15.21091 14.46263 14.89533 16.46579 7.965156 14.47874 14.56802 14.45912 13.90797 13.44006 3.169609 3.169609 10.50192 16.57009 15.24764 17.11673 15.7691 14.89555 15.76274 15.77504 15.0959 
15.21121 14.4627 14.89576 16.4671 7.95749 14.47862 14.56836 14.45883 13.90841 13.43978 3.178693 3.178693 10.50197 16.5701 15.33554 17.11957 15.85604 14.89707 15.76248 15.77572 15.17977 
15.21308 14.46425 14.8959 16.4671 7.94917 14.47863 14.56963 14.4588 13.90814 13.4424 3.18373 3.18373 10.50191 16.65756 15.34044 17.12722 15.85627 14.89728 15.76241 15.77564 15.1805 
15.21354 14.4643 14.89632 16.47416 7.932882 14.4791 14.65624 14.45915 13.91139 13.442 3.19197 3.19197 10.50199 16.66443 15.3398 17.1273 15.85622 14.89724 15.84883 15.77603 15.18318 
15.21361 14.46486 14.89602 16.475 8.040653 14.48536 14.66182 14.46548 13.9111 13.44249 3.198772 3.198772 10.49823 16.66444 15.34041 17.12714 15.85605 14.98232 15.84883 15.86108 15.18337 
15.21352 14.46472 14.98088 16.4778 7.997942 14.57088 14.66139 14.46477 13.91091 13.44887 3.205868 3.205868 10.49816 16.66949 15.34285 17.12737 15.85614 14.98472 15.85064 15.86093 15.1903 
15.301 14.55109 14.98646 16.47786 7.957061 14.5702 14.66191 14.5482 13.94138 13.45021 3.210498 3.210498 10.49809 16.67011 15.34353 17.12931 15.85581 14.98523 15.85115 15.86405 15.27461 
15.30086 14.55614 14.99349 16.56248 7.925404 14.5697 14.66421 14.54814 14.02424 13.45005 3.218321 3.218321 10.48882 16.67062 15.34344 17.21381 15.85546 14.99486 15.85076 15.86405 15.27559 
15.30572 14.556 14.99318 16.56246 7.904178 14.57063 14.66592 14.54961 14.02417 13.53089 3.225216 3.225216 10.47806 16.67054 15.34363 17.21374 15.85526 14.99485 15.85749 15.87024 15.27625 
15.30526 14.55682 14.99471 16.56234 8.179566 14.57027 14.66652 14.55125 14.02421 13.53234 3.232576 3.232576 10.47079 16.67111 15.34533 17.21376 15.85689 14.99525 15.85971 15.87012 15.27636 
15.30561 14.55691 14.99519 16.56445 8.155303 14.57126 14.66656 14.55118 14.02684 13.53388 3.238787 3.238787 10.4612 16.67167 15.43231 17.21346 15.85796 14.99525 15.9447 15.87315 15.27916 
15.30559 14.5598 14.99586 16.56434 8.146542 14.57091 14.66655 14.55104 14.02644 13.53367 3.247146 3.247146 10.45945 16.67164 15.43739 17.21335 15.95358 14.99622 15.94538 15.87306 15.28781 
15.308 14.55951 14.99678 16.56435 8.141716 14.57099 14.66656 14.55389 14.0274 13.53202 3.253021 3.253021 10.45873 16.76097 15.43681 17.21314 15.95347 15.08358 15.94595 15.87336 15.37064 
15.30766 14.56089 14.99635 16.56424 8.14077 14.57313 14.75309 14.55405 14.03464 13.53193 3.258094 3.258094 10.45334 16.76088 15.43957 17.22481 15.95317 15.08407 15.94787 15.95786 15.37147 
15.30882 14.5609 14.99688 16.57271 8.235469 14.57293 14.75328 14.5539 14.11734 13.53174 3.264918 3.264918 10.4415 16.76109 15.43937 17.22441 15.95316 15.08968 15.95455 15.95842 15.37317 
15.30867 14.56123 15.08142 16.57259 8.221133 14.57266 14.75965 14.55364 14.11847 13.53449 3.270677 3.270677 10.43489 16.76253 15.43934 17.2243 15.95282 15.08991 15.95459 15.95934 15.37351 
15.30892 14.56279 15.08717 16.57247 8.19615 14.5808 14.75955 14.56187 14.11883 13.54404 3.276451 3.276451 10.43239 16.76726 15.44117 17.22414 15.95281 15.09007 15.95554 15.96157 15.37589 
15.30881 14.56266 15.08746 16.65701 8.170113 14.66578 14.75945 14.64523 14.11857 13.6248 3.2807 3.2807 10.43225 16.76716 15.44177 17.22409 15.95264 15.09144 15.95721 15.96777 15.46492 
15.31064 14.64844 15.0902 16.65931 8.150706 14.66601 14.76042 14.64486 14.12143 13.62742 3.287906 3.287906 10.43129 16.76714 15.44147 17.22337 15.95241 15.09156 16.04272 15.9678 15.46581 
15.39727 14.64782 15.08981 16.6602 8.145017 14.66668 14.76009 14.64546 14.12114 13.62841 3.292861 3.292861 10.42698 16.76854 15.44121 17.30939 15.95206 15.17668 16.04275 15.96814 15.46486 
15.40282 14.64764 15.09178 16.66021 8.122306 14.66668 14.76005 14.64513 14.12743 13.63129 3.303262 3.303262 10.42565 16.76855 15.52825 17.30998 15.95179 15.17702 16.04282 15.96989 15.46462 
15.40292 14.65265 15.09171 16.66047 8.095212 14.66967 14.76166 14.64701 14.12701 13.63107 3.238963 3.238963 10.41842 16.8565 15.52871 17.30938 15.95187 15.17841 16.0429 15.97139 15.46578 
15.40285 14.6527 15.09252 16.66049 8.066638 14.67581 14.76236 14.64685 14.2097 13.6308 3.234903 3.234903 10.41298 16.85826 15.52872 17.3098 15.95135 15.18069 16.05278 15.97135 15.46652 
15.4043 14.65291 15.17712 16.66153 8.05027 14.67582 14.76194 14.64851 14.21095 13.63238 3.215853 3.215853 10.4115 16.85858 15.53538 17.30976 16.03811 15.18667 16.05285 16.05544 15.47034 
15.40382 14.65732 15.17787 16.66129 8.047215 14.76136 14.85583 14.65116 14.21092 13.71932 3.22421 3.22421 10.40889 16.86397 15.53509 17.30938 16.0451 15.18742 16.05284 16.0549 15.56092 
15.40375 14.6592 15.18401 16.66785 8.02988 14.76106 14.85656 14.65112 14.21192 13.72022 3.237012 3.237012 10.40759 16.86652 15.53508 17.31687 16.04513 15.27487 16.05289 16.05488 15.56079 
15.40537 14.65951 15.18416 16.66837 8.025464 14.76085 14.86168 14.74375 14.21215 13.72023 3.266618 3.266618 10.40749 16.8674 15.53594 17.3205 16.049 15.27482 16.13823 16.05492 15.5603 
15.40545 14.65946 15.1869 16.66818 8.022838 14.76021 14.86244 14.74376 14.21468 13.7204 3.253849 3.253849 10.40296 16.86748 15.53555 17.32039 16.04856 15.27468 16.13914 16.05451 15.56041 
15.40547 14.74534 15.18826 16.66939 8.020637 14.76017 14.86245 14.74416 14.21494 13.72009 3.263249 3.263249 10.39436 16.86754 15.53552 17.32073 16.04842 15.27471 16.13941 16.06529 15.56054 
15.49236 14.74581 15.18825 16.75408 7.992448 14.75991 14.86262 14.74337 14.21473 13.72123 3.254205 3.254205 10.38676 16.8678 15.53731 17.32031 16.0484 15.28394 16.13996 16.06528 15.56042 
15.49229 14.7457 15.18851 16.75416 7.979079 14.7603 14.86244 14.74372 14.22249 13.72293 3.24958 3.24958 10.38606 16.86765 15.53808 17.4044 16.04843 15.28371 16.14049 16.06518 15.5606 
15.49462 14.7518 15.18837 16.75511 7.977921 14.76025 14.86309 14.74622 14.30438 13.72761 3.251304 3.251304 10.37671 16.86856 15.62514 17.40446 16.04867 15.28373 16.13994 16.06518 15.56064 
15.49459 14.75176 15.27492 16.75775 7.97518 14.76042 14.8647 14.74756 14.30485 13.81708 3.256873 3.256873 10.3643 16.95612 15.63389 17.40451 16.04863 15.28323 16.14634 16.06509 15.65106 
15.49881 14.75177 15.2749 16.75767 7.968061 14.76115 14.95132 14.75044 14.30485 13.8168 3.265377 3.265377 10.35765 16.95612 15.63492 17.40446 16.04848 15.36843 16.14828 16.14917 15.65566 
15.49869 14.7527 15.27508 16.75753 7.966694 14.76276 14.95142 14.83986 14.30485 13.81666 3.271088 3.271088 10.35046 16.95835 15.64045 17.40582 16.13514 15.37068 16.14979 16.15048 15.65615 
15.49985 14.75271 15.28128 16.75725 7.961646 14.85575 14.95245 14.83975 14.30485 13.8166 3.277748 3.277748 10.34668 16.95834 15.64173 17.40575 16.14741 15.3712 16.14972 16.15124 15.65705 
15.49988 14.75153 15.28175 16.75818 7.960417 14.85563 14.95781 14.8396 14.30485 13.8164 3.284578 3.284578 10.343 16.9627 15.64155 17.40557 16.14726 15.37101 16.23631 16.15239 15.65697 
15.49904 14.7515 15.28142 16.75804 7.95919 14.85555 14.95777 14.83917 14.30485 13.81585 3.289973 3.289973 10.34211 16.96338 15.64103 17.40605 16.14694 15.3713 16.23647 16.15216 15.65579 
15.49905 14.75323 15.28487 16.75804 7.962892 14.85524 14.95732 14.83911 14.30485 13.81575 3.29595 3.29595 10.3419 16.96327 15.64098 17.41342 16.14865 15.37143 16.23651 16.15201 15.6561 
15.50164 14.75424 15.28715 16.76475 7.989856 14.85498 14.95708 14.8391 14.30485 13.81573 3.302579 3.302579 10.34053 16.96451 15.64148 17.41363 16.14915 15.37681 16.23624 16.15816 15.74511 
15.50124 14.84021 15.28716 16.76565 7.988662 14.85473 14.95702 14.83894 14.30485 13.81544 3.305349 3.305349 10.33742 16.96379 15.64199 17.41721 16.15008 15.37876 16.23776 16.16083 15.75211 
15.59685 14.84933 15.28778 16.76594 8.153079 14.85468 14.9569 14.83895 14.30485 13.81525 3.310013 3.310013 10.33658 17.0518 15.64168 17.41715 16.15056 15.38003 16.23832 16.16184 15.75189 
15.59805 14.84764 15.28771 16.85057 8.149142 14.85494 14.95766 14.83899 14.30485 13.81534 3.315751 3.315751 10.33625 17.05223 15.73047 17.50249 16.14994 15.38002 16.24441 16.16178 15.75402 
15.60326 14.84769 15.28765 16.85196 8.147942 14.9455 14.95834 14.83897 14.30485 13.90537 3.321809 3.321809 10.33583 17.05224 15.73039 17.50258 16.15027 15.46554 16.24442 16.16186 15.75491 
15.60367 14.84796 15.28755 16.85234 8.136571 14.94762 14.95857 14.83898 14.30485 13.90968 3.328001 3.328001 10.33541 17.05358 15.73055 17.50247 16.237 15.4653 16.24873 16.16244 15.75482 
15.60402 14.85391 15.37251 16.8551 8.136371 14.94992 15.04533 14.83878 14.30485 13.91087 3.332171 3.332171 10.33531 17.0535 15.73735 17.50271 16.24227 15.46529 16.24869 16.24686 15.75558 
15.604 14.85428 15.37305 16.85508 8.136044 14.95005 15.04699 14.83862 14.30485 13.91249 3.336059 3.336059 10.33477 17.055 15.7373 17.50271 16.24165 15.46686 16.24844 16.24687 15.75621 
15.60451 14.85511 15.38014 16.85576 8.133692 14.95111 15.04671 14.83843 14.30485 13.91235 3.344783 3.344783 10.33345 17.05989 15.8418 17.50355 16.24127 15.46677 16.33406 16.24676 15.84541 
15.60323 14.857 15.37995 16.8553 8.128973 14.95141 15.04731 14.83834 14.30485 13.91153 3.350239 3.350239 10.33332 17.05978 15.84293 17.51107 16.24111 15.47279 16.33397 16.24812 15.84625 
15.60385 14.94297 15.37995 16.86156 8.208686 14.95131 15.04775 14.92822 14.30485 13.91174 3.353359 3.353359 10.3332 17.06006 15.84302 17.51122 16.24143 15.47277 16.33426 16.24813 15.84885 
15.60561 14.94299 15.38108 16.86264 8.294979 14.9509 15.05217 14.9345 14.30485 13.91175 3.357317 3.357317 10.33154 17.06073 15.84367 17.51089 16.24369 15.47849 16.3342 16.24915 15.84889 
15.60557 14.94288 15.38078 16.94724 8.467022 14.95105 15.05634 14.93433 14.30485 13.9114 3.358099 3.358099 10.3305 17.0614 15.84368 17.51139 16.24299 15.47847 16.33461 16.25485 15.85053 
15.69176 14.94413 15.38078 16.94792 8.654652 14.94996 15.05625 14.93558 14.30485 13.91139 3.366225 3.366225 10.33038 17.06229 15.84313 17.51454 16.243 15.56451 16.33463 16.26112 15.85118 
15.69181 14.94987 15.38083 16.94813 8.785022 14.94987 15.05626 14.93593 14.30485 13.99207 3.373921 3.373921 10.33022 17.14992 15.84334 17.5989 16.24392 15.56448 16.33595 16.26113 15.93395 
15.69399 14.94986 15.38292 16.94952 8.764427 14.94977 15.0567 14.93597 14.30485 14.00691 3.381059 3.381059 10.32874 17.14984 15.93079 17.59884 16.24369 15.56522 16.3359 16.3461 15.93481 
15.69859 14.94972 15.38408 16.94947 8.756635 14.94978 15.05673 14.93594 14.30485 14.00906 3.388104 3.388104 10.32181 17.14985 15.93021 17.59898 16.2437 15.56503 16.34212 16.34643 15.941 
15.6986 14.9497 15.46919 16.94947 8.749426 15.03374 15.05658 14.93595 14.30485 14.00911 3.395843 3.395843 10.32077 17.1498 15.93186 17.60014 16.24361 15.56644 16.34249 16.34646 15.94166 
15.6984 14.94977 15.47723 16.9525 8.733957 15.04703 15.05681 14.93597 14.30485 14.01166 3.403073 3.403073 10.32005 17.14982 15.93241 17.59981 16.24437 15.57194 16.3422 16.34704 15.94241 
15.69841 14.95131 15.47797 16.95234 8.714067 15.0491 15.14444 14.93587 14.30485 14.01156 3.41181 3.41181 10.31818 17.14972 15.93759 17.59981 16.33214 15.57311 16.34489 16.34703 15.94505 
15.69967 14.95138 15.48354 16.95282 8.704533 15.0488 15.14444 14.93588 14.30485 14.01155 3.417865 3.417865 10.30721 17.15792 15.9376 17.59979 16.33201 15.57533 16.43066 16.34819 15.94614 
15.69966 14.95117 15.48502 16.95954 8.693313 15.04866 15.14431 14.93575 14.30485 14.01228 3.422284 3.422284 10.29992 17.15794 15.93836 17.59955 16.33692 15.66003 16.43055 16.34807 15.94708 
15.69967 15.03726 15.48499 16.9595 8.684677 15.05103 15.14576 14.93499 14.30485 14.01223 3.42446 3.42446 10.29494 17.15758 15.93814 17.59955 16.33741 15.66046 16.43097 16.35463 16.03138 
15.7863 15.03927 15.48499 17.04471 8.681605 15.05082 15.14722 14.93502 14.30485 14.0133 3.426219 3.426219 10.29415 17.15753 15.94038 17.60886 16.33729 15.66275 16.43237 16.35459 16.03239 
15.78762 15.04001 15.48499 17.04465 8.67726 15.05143 15.14681 15.01813 14.30485 14.0143 3.43173 3.43173 10.29349 17.15711 15.94005 17.60883 16.33717 15.66276 16.43293 16.35525 16.03822 
15.78815 15.03996 15.48519 17.04461 8.674214 15.05183 15.15136 15.03314 14.30485 14.01455 3.443357 3.443357 10.29329 17.15681 15.93967 17.60883 16.33705 15.66806 16.43232 16.3578 16.03853 
15.78855 15.05037 15.48527 17.04554 8.670647 15.05182 15.15227 15.03606 14.30485 14.09557 3.449514 3.449514 10.29307 17.15646 16.02658 17.60874 16.33917 15.67 16.43234 16.44183 16.04131 
15.79343 15.05025 15.48589 17.04554 8.666959 15.05184 15.15214 15.03583 14.30485 14.10164 3.457225 3.457225 10.29262 17.24397 16.02716 17.69304 16.33978 15.67031 16.43219 16.4418 16.04142 
15.79722 15.05007 15.57287 17.04643 8.662976 15.05176 15.15358 15.03584 14.30485 14.10236 3.466146 3.466146 10.2918 17.24386 16.02691 17.69614 16.33938 15.7552 16.43836 16.44206 16.04319 
15.79861 15.05001 15.57287 17.04633 8.694554 15.1428 15.15459 15.03841 14.30485 14.10203 3.473658 3.473658 10.27215 17.24471 16.02719 17.69604 16.33929 15.7574 16.44037 16.44436 16.04371 
15.7983 15.05126 15.57271 17.04843 8.66517 15.14246 15.15429 15.03812 14.30485 14.10505 3.481939 3.481939 10.26264 17.24614 16.0278 17.69661 16.3393 15.75839 16.43999 16.4425 16.12671 
15.79831 15.13728 15.57307 17.04843 8.647816 15.14253 15.15419 15.03808 14.30485 14.10495 3.488606 3.488606 10.2491 17.24658 16.02935 17.69661 16.43085 15.75876 16.52497 16.44251 16.12748 
15.7986 15.13713 15.57496 17.05111 8.947541 15.14557 15.15416 15.03858 14.30485 14.10791 3.498301 3.498301 10.24214 17.24644 16.03464 17.69663 16.43627 15.75877 16.52689 16.44829 16.13519 
15.79835 15.13889 15.58041 17.05099 9.055523 15.1456 15.24152 15.03931 14.30485 14.1074 3.504197 3.504197 10.22963 17.25132 16.02413 17.69656 16.43623 15.75729 16.52773 16.45054 16.13491 
15.79862 15.13937 15.58043 17.051 9.036609 15.1456 15.24142 15.03961 14.30485 14.10743 3.510878 3.510878 10.22673 17.25126 16.02468 17.69657 16.43563 15.75729 16.52778 16.45086 16.13728 
15.88582 15.13914 15.58041 17.0575 9.013949 15.1454 15.24141 15.03947 14.30485 14.10877 3.688476 3.688476 10.21012 17.25244 16.02641 17.69629 16.43859 15.75844 16.5274 16.45086 16.13949 
15.88573 15.14373 15.5801 17.05755 9.041943 15.1447 15.24223 15.03984 14.30485 14.19056 4.251216 4.251216 10.19246 17.25237 16.03133 17.69662 16.43875 15.75845 16.52701 16.53495 16.14045 
15.88694 15.14468 15.58005 17.14213 9.495613 15.14479 15.2439 15.03984 14.30485 14.19821 4.331441 4.331441 10.18032 17.25251 16.03128 17.69648 16.44041 15.76421 16.52671 16.53773 16.22386 
15.88768 15.14757 15.58031 17.14254 9.476918 15.14662 15.24855 15.12293 14.30485 14.19822 4.561106 4.561106 10.17227 17.25239 16.03083 17.69631 16.44074 15.76568 16.52775 16.53864 16.23309 
15.88734 15.14838 15.58079 17.14312 9.45203 15.14646 15.24851 15.12906 14.30485 14.20186 4.565203 4.565203 10.16096 17.25289 16.03104 17.7038 16.44161 15.85071 16.52782 16.53768 16.23957 
15.89212 15.14731 15.58073 17.14312 9.425494 15.14698 15.24883 15.12861 14.30485 14.20414 4.570919 4.570919 10.15773 17.34049 16.03092 17.7039 16.4414 15.8508 16.53414 16.53813 16.24069 
15.89326 15.14728 15.58069 17.14371 9.482047 15.14694 15.24973 15.1282 14.30485 14.20403 4.578635 4.578635 10.15641 17.34094 16.03132 17.70376 16.44168 15.85398 16.53413 16.53801 16.24123 
15.89573 15.14782 15.58072 17.14452 9.615953 15.23223 15.25182 15.131 14.30485 14.20407 4.572423 4.572423 10.13941 17.34084 16.03202 17.70516 16.44151 15.85399 16.53397 16.53763 16.24076 
15.89573 15.23388 15.6655 17.14543 9.595509 15.23192 15.33867 15.13089 14.30485 14.20454 4.557104 4.557104 10.13188 17.34183 16.03303 17.78961 16.44131 15.85383 16.53506 16.53775 16.24143 
15.89617 15.23439 15.66545 17.1468 9.568386 15.23188 15.33821 15.13089 14.30485 14.20709 4.553711 4.553711 10.12605 17.34184 16.03304 17.78954 16.52844 15.85396 16.62033 16.53867 16.24211 
15.98258 15.23417 15.66748 17.14927 9.555571 15.23765 15.33815 15.13059 14.30485 14.28775 4.554734 4.554734 10.12328 17.34256 16.11987 17.78923 16.5286 15.85519 16.62096 16.53868 16.24189 
15.98287 15.23461 15.66805 17.14914 9.550322 15.23575 15.33822 15.13274 14.30485 14.28765 4.558738 4.558738 10.11917 17.34207 16.11957 17.78927 16.53018 15.85508 16.62198 16.54499 16.3263 
15.98373 15.2354 15.66853 17.15576 9.535168 15.23562 15.33817 15.13275 14.30485 14.29567 4.554753 4.554753 10.11577 17.34209 16.11949 17.79258 16.53517 15.8609 16.62192 16.54472 16.3259 
15.98374 15.23776 15.66855 17.24033 9.506212 15.23542 15.33808 15.13345 14.30485 14.296 4.614925 4.614925 10.11252 17.34683 16.11885 17.79237 16.5347 15.86139 16.62357 16.54607 16.32674 
15.98537 15.24246 15.67394 17.2399 9.486852 15.23519 15.33778 15.13333 14.30485 14.2969 4.768255 4.768255 10.1123 17.3475 16.11885 17.79238 16.5347 15.9465 16.62369 16.54584 16.32778 
15.99012 15.24221 15.67716 17.24101 9.463263 15.23474 15.3457 15.21737 14.30485 14.30017 4.839928 4.839928 10.11061 17.35246 16.11892 17.79206 16.53464 15.94791 16.62372 16.62993 16.3348 
15.98912 15.24214 15.6783 17.24088 9.435277 15.23878 15.34558 15.2174 14.30485 14.29989 4.884561 4.884561 10.10999 17.35212 16.12779 17.79282 16.53497 15.94835 16.6236 16.62981 16.3349 
15.98914 15.24189 15.67873 17.24075 9.429406 15.23878 15.34545 15.22397 14.30485 14.30012 4.890197 4.890197 10.10274 17.35214 16.12766 17.79283 16.53498 15.94831 16.62364 16.6299 16.33378 
15.98905 15.24263 15.67851 17.24081 9.414582 15.23897 15.34521 15.22381 14.30485 14.30232 4.960957 4.960957 10.10222 17.44033 16.1277 17.79283 16.53487 15.9506 16.62339 16.63403 16.33357 
15.98911 15.24369 15.67842 17.24067 9.405315 15.23891 15.34523 15.22423 14.30485 14.30305 4.965251 4.965251 10.1014 17.4407 16.1276 17.80025 16.53497 15.95016 16.6243 16.63386 16.33522 
15.98955 15.24347 15.67861 17.24071 9.393878 15.23892 15.3453 15.22428 14.30485 14.30295 4.9713 4.9713 10.09728 17.44071 16.12738 17.80111 16.53812 15.95023 16.62432 16.63386 16.33558 
15.98982 15.24404 15.76407 17.24395 9.384428 15.32517 15.43208 15.22724 14.30485 14.30292 4.975162 4.975162 10.08676 17.44128 16.12727 17.80138 16.53808 15.94998 16.62422 16.63515 16.33589 
15.99219 15.24403 15.76376 17.24367 9.378706 15.32374 15.43261 15.22726 14.30485 14.38319 4.979207 4.979207 10.08603 17.44135 16.12727 17.88585 16.63362 15.94978 16.63084 16.63515 16.41905 
16.07884 15.32976 15.76359 17.24433 9.375337 15.32415 15.43319 15.2283 14.30485 14.38383 4.982761 4.982761 10.0826 17.44232 16.21404 17.88719 16.63453 15.95609 16.63078 16.63501 16.42085 
16.07854 15.32969 15.76338 17.24465 9.36729 15.33034 15.43393 15.22748 14.30485 14.38611 4.986681 4.986681 10.07547 17.44222 16.21457 17.88696 16.63449 15.9561 16.63166 16.64154 16.42135 
16.07838 15.3297 15.76635 17.24812 9.364248 15.33025 15.43384 15.22768 14.30485 14.39232 4.988974 4.988974 10.0753 17.44758 16.21534 17.88683 16.63981 15.95623 16.71683 16.64148 16.42195 
16.07833 15.32932 15.7656 17.25751 9.353908 15.3303 15.43416 15.2276 14.30485 14.39218 4.991678 4.991678 10.07516 17.4484 16.21525 17.88676 16.64001 16.04117 16.71793 16.64201 16.42815 
16.07815 15.32933 15.7708 17.34204 9.352216 15.33087 15.43362 15.23021 14.30485 14.39545 4.992524 4.992524 10.07462 17.44833 16.21591 17.8898 16.64061 16.04206 16.71775 16.72607 16.43181 
16.07817 15.32919 15.76993 17.34221 9.346156 15.33348 15.43376 15.31348 14.30485 14.39544 4.995316 4.995316 10.07418 17.45022 16.2158 17.88987 16.64052 16.04214 16.71825 16.72607 16.43315 
16.07798 15.33804 15.77083 17.34219 9.34376 15.3356 15.43809 15.31321 14.30485 14.3976 4.999038 4.999038 10.07281 17.53772 16.21574 17.89011 16.64042 16.04272 16.71843 16.72751 16.43389 
16.07772 15.33809 15.77081 17.34221 9.343122 15.33562 15.63268 15.31323 14.30485 14.39917 4.998693 4.998693 10.0709 17.53774 16.21587 17.89013 16.64118 16.04407 16.72043 16.72752 16.43396 
16.07772 15.33809 15.77025 17.34199 9.332844 15.33578 15.63251 15.31372 14.30485 14.39946 5.002936 5.002936 10.06258 17.53768 16.21579 17.88999 16.64332 16.04422 16.72043 16.72818 16.43458 
16.08595 15.33801 15.77244 17.342 9.328731 15.33573 15.63247 15.31957 14.30485 14.48099 5.007105 5.007105 10.056 17.53764 16.21586 17.8899 16.64321 16.04687 16.7207 16.7281 16.5174 
16.08597 15.33802 15.77231 17.34215 9.30517 15.33555 15.63303 15.31957 14.30485 14.4943 5.008767 5.008767 10.04581 17.54005 16.22056 17.89745 16.73016 16.04656 16.72124 16.73077 16.51747 
16.08591 15.33802 15.77231 17.34202 9.270515 15.42 15.63303 15.31959 14.30485 14.49413 5.012443 5.012443 10.04221 17.54005 16.22201 17.89824 16.73002 16.04655 16.72124 16.73086 16.51942 
16.08591 15.42398 15.77288 17.34202 9.252091 15.4198 15.63305 15.32021 14.30485 14.49399 5.014786 5.014786 10.03169 17.53946 16.22172 17.89818 16.72978 16.04683 16.72821 16.73151 16.52043 
16.08587 15.42515 15.77286 17.34203 9.238638 15.42133 15.6343 15.32129 14.30485 14.5004 5.018311 5.018311 10.03075 17.53908 16.22134 17.98248 16.72961 16.0521 16.72852 16.7314 16.52018 
16.08589 15.42615 15.85786 17.34208 9.218876 15.4275 15.63381 15.32124 14.30485 14.50127 5.021727 5.021727 10.02864 17.53882 16.22141 17.98326 16.72983 16.05263 16.81384 16.73136 16.52632 
16.08589 15.42694 15.85862 17.34176 9.194473 15.42733 15.63798 15.32434 14.30485 14.50179 5.026111 5.026111 10.02841 17.53882 16.22127 17.98314 16.73574 16.13761 16.81436 16.73126 16.52728 
16.1725 15.42676 15.85894 17.34166 9.174578 15.42719 15.63831 15.32467 14.30485 14.50169 5.031561 5.031561 10.02571 17.54526 16.22193 17.98303 16.73552 16.13763 16.81504 16.73813 16.53071 
16.17376 15.42695 15.85951 17.42608 9.163744 15.42816 15.63844 15.3245 14.30485 14.50173 5.033011 5.033011 10.02466 17.54451 16.30872 17.98316 16.73553 16.13849 16.81501 16.73825 16.53045 
16.17486 15.42656 15.86168 17.4328 9.149896 15.42816 15.63892 15.32426 14.30485 14.50175 5.034878 5.034878 10.02426 17.54456 16.30902 17.98463 16.73622 16.13854 16.81464 16.82316 16.53101 
16.1752 15.42627 15.86206 17.43769 9.13314 15.4282 15.64058 15.4075 14.30485 14.50246 5.034348 5.034348 10.02058 17.54449 16.30898 17.98462 16.73597 16.13923 16.81574 16.82309 16.6137 
16.17512 15.43082 15.86714 17.43991 9.107208 15.42811 15.72761 15.40747 14.30485 14.50207 5.078259 5.078259 10.01351 17.63193 16.30899 17.98781 16.73592 16.13918 16.81574 16.82346 16.61408 
16.17516 15.43287 15.86714 17.43978 9.089232 15.43031 15.72752 15.40769 14.30485 14.50177 5.183556 5.183556 10.01197 17.63349 16.30992 17.98781 16.73508 16.14127 16.81575 16.82961 16.61539 
16.17481 15.43288 15.86789 17.43983 9.081898 15.43008 15.72796 15.4165 14.30485 14.50279 5.186438 5.186438 10.01186 17.63428 16.30983 17.98758 16.82211 16.14123 16.81821 16.82956 16.61591 
16.17462 15.43288 15.87007 17.43983 9.071829 15.42997 15.73007 15.41563 14.30485 14.50493 5.243301 5.243301 10.01182 17.63428 16.30966 17.98753 16.8221 16.14349 16.81804 16.82933 16.61789 
16.17934 15.43351 15.87112 17.4399 9.146568 15.43101 15.72995 15.41551 14.30485 14.58577 5.2732 5.2732 10.0118 17.63475 16.31041 17.9873 16.82435 16.14353 16.8181 16.82991 16.62391 
16.17921 15.43422 15.87118 17.43984 9.142646 15.51563 15.72986 15.41474 14.30485 14.58556 5.279239 5.279239 10.01171 17.63451 16.31042 17.99481 16.82402 16.14361 16.81857 16.83522 16.62441 
16.18094 15.43283 15.95581 17.43971 9.138252 15.51478 15.72986 15.41573 14.30485 14.58936 5.283214 5.283214 10.0116 17.63452 16.31545 17.99464 16.82423 16.14369 16.82402 16.92024 16.62386 
16.18074 15.43272 15.9556 17.43972 9.135032 15.52283 15.72993 15.41569 14.30485 14.59492 5.287917 5.287917 10.00441 17.63513 16.31548 17.99433 16.82417 16.14911 16.82392 16.92024 16.62349 
16.18074 15.51865 15.95538 17.43972 9.1288 15.52281 15.72956 15.41507 14.30485 14.59479 5.291276 5.291276 10.0022 17.63534 16.31583 17.99462 16.82363 16.23416 16.90976 16.92025 16.62553 
16.18176 15.51907 15.95515 17.43973 9.352243 15.52926 15.73403 15.41467 14.30485 14.59466 5.295482 5.295482 10.00178 17.64023 16.31911 18.07901 16.82336 16.23416 16.90979 16.92123 16.62675 
16.18211 15.51897 15.9537 17.54027 9.336936 15.52932 15.73579 15.41469 14.30485 14.59454 5.301086 5.301086 10.00155 17.64075 16.31911 18.07901 16.82319 16.23476 16.91047 16.92109 16.70931 
16.18172 15.5188 15.95357 17.54256 9.596238 15.52934 15.73618 15.41767 14.30485 14.59489 5.380427 5.380427 10.00085 17.64029 16.40594 18.07971 16.82784 16.23462 16.91048 16.9211 16.7093 
16.26823 15.51879 15.95358 17.54241 9.554331 15.52968 15.73703 15.41846 14.30485 14.5967 5.420196 5.420196 10.00016 17.64109 16.4062 18.07972 16.83281 16.23505 16.91139 16.92244 16.70946 
16.2682 15.51983 15.96316 17.54387 9.547441 15.53061 15.73739 15.41836 14.30485 14.59713 5.633752 5.633752 10.00017 17.64095 16.40601 18.08054 16.83278 16.23569 16.91186 16.92227 16.70938 
16.26819 15.51991 15.96299 17.5446 9.530095 15.53025 15.73737 15.50159 14.30485 14.59747 5.618985 5.618985 10.00014 17.72857 16.40608 18.08046 16.83283 16.23666 16.91338 16.92308 16.71986 
16.26753 15.51979 15.963 17.5446 9.51463 15.53019 15.7373 15.51418 14.30485 14.59718 5.623891 5.623891 10.00016 17.72851 16.40606 18.08198 16.83329 16.23665 16.91328 16.92467 16.71983 
16.2667 15.52056 15.96286 17.54461 9.504157 15.53019 15.73728 15.51503 14.30485 14.67892 5.628766 5.628766 10.00008 17.72832 16.40712 18.08191 16.8333 16.23759 16.91512 16.92448 16.71983 
16.26719 15.52052 15.96273 17.54494 9.497227 15.53055 15.82398 15.51492 14.30485 14.68108 5.633041 5.633041 10.00001 17.72968 16.40713 18.08191 16.83332 16.23882 16.91533 16.92688 16.71977 
16.26737 15.52498 15.96265 17.54493 9.489621 15.53055 15.8254 15.52194 14.30485 14.68136 5.732572 5.732572 10.00003 17.73109 16.31341 18.08476 16.83398 16.2411 16.92131 16.92675 16.71997 
16.26737 15.52496 15.96255 17.5453 9.756588 15.53058 15.82528 15.52193 14.30485 14.68194 5.731691 5.731691 9.998981 17.7311 16.31845 18.08485 16.92096 16.24653 16.92165 16.92686 16.72026 
16.2674 15.52954 16.04699 17.5453 9.754825 15.53088 15.82579 15.52182 14.30485 14.6878 5.736147 5.736147 9.998497 17.73112 16.31835 18.08491 16.92096 16.33127 17.00694 16.9269 16.80257 
16.27305 15.52951 16.04789 17.54537 9.750108 15.53322 15.82567 15.52291 14.30485 14.69394 5.735152 5.735152 9.998234 17.73199 16.31921 18.09243 16.92063 16.33133 17.00768 16.93258 16.80371 
16.2731 15.52948 16.04792 17.5448 9.748833 15.61769 15.82597 15.52264 14.30485 14.6958 5.736392 5.736392 9.998127 17.73196 16.31922 18.09254 16.92281 16.33277 17.00771 16.93261 16.80528 
16.27294 15.61635 16.04882 17.62924 9.744642 15.61759 15.82598 15.52257 14.30485 14.69593 5.833469 5.833469 9.998131 17.73201 16.32265 18.17696 16.92327 16.33279 17.00783 16.93234 16.80608 
16.27757 15.61635 16.04872 17.62919 9.738612 15.61761 15.826 15.52253 14.30485 14.69589 5.837177 5.837177 9.998169 17.73683 16.32265 18.17696 16.92327 16.33272 17.00765 17.01637 16.80597 
16.27756 15.61636 16.04958 17.63599 9.722305 15.61966 15.82631 15.52235 14.30485 14.69677 5.841213 5.841213 9.998185 17.73748 16.3225 18.17699 16.92321 16.33271 17.008 17.01677 16.80617 
16.2775 15.616 16.05002 17.63594 9.721387 15.62505 15.82641 15.52251 14.30485 14.69645 5.844393 5.844393 9.99823 17.73802 16.41033 18.17708 16.92802 16.33521 17.00805 17.01677 16.80629 
16.36407 15.61671 16.0502 17.63602 9.638753 15.62507 15.82633 15.52228 14.30485 14.69645 5.859827 5.859827 9.995803 17.82538 16.41022 18.17725 16.9289 16.33552 17.00881 17.01779 16.81221 
16.36464 15.61651 16.05578 17.63602 10.04971 15.62503 15.82631 15.52282 14.30485 14.69785 5.874449 5.874449 9.99467 17.82539 16.40993 18.17702 16.92914 16.33585 17.00895 17.01779 16.81411 
16.36466 15.61649 16.05601 17.63859 10.02884 15.62497 15.83094 15.52583 14.30485 14.77865 5.878086 5.878086 9.994655 17.82618 16.40991 18.1773 16.92935 16.3358 17.01011 17.01776 16.81373 
16.36467 15.61781 16.05594 17.63863 10.05885 15.6249 15.83146 15.60883 14.30485 14.77858 5.880826 5.880826 9.994497 17.82618 16.40986 18.17731 16.93042 16.33754 17.01022 17.01876 16.81476 
16.36468 15.61782 16.05744 17.64015 10.16305 15.62507 15.83233 15.60884 14.30485 14.78182 5.88326 5.88326 9.994431 17.82661 16.41071 18.1772 16.92992 16.33967 17.01203 17.01974 16.81547 
16.36528 15.62255 16.05735 17.64016 10.15495 15.62643 15.83218 15.60849 14.30485 14.7817 5.88621 5.88621 9.994283 17.82629 16.4118 18.17789 16.92994 16.34198 17.01183 17.01975 16.8979 
16.36513 15.62301 16.05809 17.64166 10.14775 15.62658 15.91828 15.6096 14.30485 14.78171 5.888508 5.888508 9.988322 17.82791 16.41181 18.17775 16.92981 16.43159 17.01186 17.02028 16.89891 
16.36636 15.62286 16.05782 17.64149 10.127 15.62648 15.91843 15.61778 14.30485 14.78765 5.891779 5.891779 9.986857 17.82781 16.41687 18.17857 17.0166 16.43211 17.0178 17.02009 16.89871 
16.36633 15.62376 16.05796 17.64147 10.29901 15.62656 15.91928 15.61765 14.30485 14.78914 5.894383 5.894383 9.977411 17.82747 16.41732 18.17986 17.01646 16.43216 17.10279 17.02154 16.89969 
16.37147 15.62586 16.05859 17.64236 10.34789 15.62615 15.92157 15.61755 14.30485 14.79166 5.897741 5.897741 9.962648 17.82818 16.41806 18.18302 17.01625 16.43179 17.10282 17.02415 16.89984 
16.37198 15.71181 16.14337 17.64224 10.3389 15.71304 15.92141 15.61731 14.30485 14.79312 5.900332 5.900332 9.961913 17.82818 16.41982 18.18264 17.01625 16.43166 17.10367 17.02406 16.90034 
16.37198 15.7117 16.14338 17.72723 10.33654 15.71275 15.92127 15.61657 14.30485 14.79248 5.929896 5.929896 9.961854 17.82769 16.50703 18.18241 17.01717 16.43175 17.10368 17.02366 16.90639 
16.37368 15.7117 16.14348 17.72702 10.33341 15.71306 15.92145 15.61645 14.30485 14.79249 5.890907 5.890907 9.961619 17.8325 16.5068 18.18992 17.01663 16.43244 17.10343 17.02965 16.90639 
16.3739 15.71167 16.14304 17.7269 10.31744 15.71295 15.92075 15.61814 14.30485 14.79346 5.893788 5.893788 9.961406 17.83311 16.5063 18.18993 17.01588 16.43233 17.10348 17.11365 16.91049 
16.46019 15.71149 16.14447 17.73363 10.3026 15.71321 15.92173 15.61792 14.30485 14.8742 5.897773 5.897773 9.959926 17.83307 16.50614 18.27425 17.01776 16.43222 17.10344 17.11366 16.91274 
16.4602 15.71357 16.14426 17.73408 10.28148 15.71322 15.9215 15.61793 14.30485 14.87483 5.900884 5.900884 9.95635 17.83307 16.5066 18.27422 17.01767 16.43226 17.10482 17.11525 16.91274 
16.46057 15.71432 16.14526 17.73397 10.26901 15.71933 15.92146 15.7008 14.30485 14.87465 5.903666 5.903666 9.939807 17.92057 16.5086 18.27437 17.01768 16.43247 17.10482 17.11526 16.99517 
16.46102 15.71432 16.14527 17.73397 10.25806 15.72351 15.92148 15.70339 14.30485 14.87671 5.907268 5.907268 9.935313 17.92121 16.50835 18.27429 17.02262 16.43248 17.10517 17.11527 16.99626 
16.46249 15.71418 16.15059 17.73392 10.25578 15.72332 15.92617 15.70343 14.30485 14.87649 5.909461 5.909461 9.934712 17.92121 16.50816 18.27428 17.02267 16.52502 17.10562 17.11514 16.99616 
16.46255 15.71397 16.15053 17.73397 10.24653 15.72421 15.92691 15.70402 14.30485 14.87595 5.912159 5.912159 9.934477 17.92142 16.50816 18.27394 17.1125 16.52843 17.10604 17.1151 16.99628 
16.46242 15.7139 16.15055 17.73667 10.24156 15.72405 15.92665 15.70431 14.30485 14.87818 5.914674 5.914674 9.933468 17.92131 16.50803 18.27395 17.11204 16.52854 17.1074 17.11511 16.99729 
16.46228 15.72 16.1519 17.73631 10.23132 15.72404 15.92717 15.70409 14.30485 14.87802 5.916295 5.916295 9.927969 17.92215 16.50788 18.27385 17.1119 16.52897 17.10909 17.11519 16.99736 
16.4623 15.72074 16.1568 17.73597 10.22793 15.72439 16.01386 15.71529 14.30485 14.88426 5.919517 5.919517 9.917691 17.92215 16.51295 18.27393 17.11172 16.52918 17.11113 17.11934 17.005 
16.467 15.72093 16.15673 17.73597 10.21934 15.72435 16.01386 15.71701 14.30485 14.8846 5.936884 5.936884 9.916776 17.92217 16.51479 18.27555 17.11167 16.52951 17.20239 17.1197 17.00594 
16.46885 15.72071 16.15666 17.73662 10.21585 15.72437 16.01477 15.71601 14.30485 14.88465 5.940035 5.940035 9.915288 17.9245 16.5149 18.27564 17.11155 16.52939 17.20236 17.12009 17.0049 
16.46896 15.7207 16.24093 17.73585 10.21366 15.72462 16.01477 15.71568 14.30485 14.88451 5.939045 5.939045 9.91464 17.92442 16.51494 18.27576 17.11159 16.52947 17.20236 17.12025 17.0057 
16.4689 15.80642 16.24097 17.73571 10.21117 15.72507 16.01477 15.71567 14.30485 14.884 5.940526 5.940526 9.911017 17.92431 16.51424 18.27575 17.11115 16.52957 17.20222 17.1233 17.00757 
16.46894 15.80847 16.24135 17.73578 10.20372 15.8094 16.0153 15.716 14.30485 14.88482 5.943701 5.943701 9.900202 17.92434 16.60288 18.27577 17.1111 16.52953 17.20222 17.12464 17.09013 
16.46888 15.80946 16.24159 17.73578 10.19981 15.8091 16.01707 15.71575 14.30485 14.88641 5.944634 5.944634 9.883151 18.01852 16.60285 18.27584 17.11989 16.52953 17.20225 17.1273 17.0902 
16.55537 15.80775 16.24132 17.73571 10.19678 15.81147 16.01702 15.71576 14.30485 14.88812 5.946732 5.946732 9.879286 18.01823 16.60285 18.27677 17.11977 16.52955 17.20227 17.21677 17.09073 
16.55686 15.80775 16.24125 17.73718 10.19534 15.81109 16.01689 15.7157 14.30485 14.96895 5.948098 5.948098 9.873821 18.01806 16.60365 18.27889 17.11975 16.5295 17.20267 17.21657 17.09473 
16.55807 15.80772 16.24099 17.82175 10.19455 15.81163 16.01711 15.71663 14.30485 14.9689 5.960604 5.960604 9.86151 18.01857 16.60324 18.282 17.1194 16.61435 17.2027 17.21657 17.09476 
16.55848 15.80772 16.24203 17.82161 10.1929 15.81163 16.01778 15.79913 14.30485 14.9689 6.027177 6.027177 9.853269 18.01846 16.6034 18.37389 17.1192 16.61967 17.20261 17.21658 17.0946 
16.55849 15.80768 16.24191 17.82158 10.18887 15.81792 16.01778 15.79913 14.30485 14.969 6.081672 6.081672 9.847165 18.01842 16.6034 18.37416 17.11882 16.61972 17.20262 17.21658 17.09848 
16.55799 15.80768 16.2418 17.82162 10.18357 15.81896 16.01743 15.79915 14.30485 14.969 6.103299 6.103299 9.834332 18.01842 16.60339 18.37399 17.11884 16.62963 17.20262 17.21634 17.09851 
16.55796 15.80769 16.24318 17.82924 10.17669 15.81893 16.0174 15.79907 14.30485 14.96878 6.080266 6.080266 9.825911 18.01991 16.60316 18.37391 17.11876 16.62976 17.20265 17.21635 17.09854 
16.55796 15.80852 16.24307 17.82922 10.16969 15.81876 16.02302 15.80185 14.30485 14.96842 6.081631 6.081631 9.817052 18.02151 16.60377 18.37382 17.20563 16.6313 17.20285 17.21703 17.0986 
16.55793 15.80822 16.24303 17.82917 10.32242 15.81849 16.0232 15.80233 14.30485 14.97943 6.093498 6.093498 9.814995 18.02208 16.60377 18.37356 17.20636 16.63186 17.28787 17.21703 17.10448 
16.55877 15.80799 16.24835 17.82912 10.31709 15.81913 16.02325 15.80223 14.30485 14.97943 6.095749 6.095749 9.806778 18.02207 16.60348 18.37356 17.20734 16.6323 17.29593 17.21704 17.10617 
16.55862 15.81357 16.24837 17.82961 10.3076 15.81988 16.10935 15.80223 14.30485 14.97882 6.097475 6.097475 9.798683 18.02399 16.60801 18.37358 17.20748 16.63239 17.29739 17.21672 17.10688 
16.56384 15.8135 16.24894 17.82969 10.32652 15.90664 16.11013 15.80872 14.30485 14.97882 6.10036 6.10036 9.793035 18.02392 16.60797 18.37353 17.20763 16.63265 17.29843 17.21666 17.10647 
16.56347 15.81321 16.24966 17.82962 10.49731 15.90644 16.11012 15.80981 14.30485 14.97865 6.10266 6.10266 9.789724 18.02404 16.60872 18.37342 17.20763 16.63271 17.29862 17.21656 17.1064 
16.56438 15.81412 16.24948 17.82962 10.52022 15.90644 16.11051 15.80981 14.30485 14.97849 6.104796 6.104796 9.788418 18.02383 16.60862 18.37342 17.2074 16.63329 17.29914 17.21624 17.18864 
16.56418 15.81412 16.25156 17.82962 10.49643 15.9075 16.11157 15.81054 14.30485 14.97852 6.105879 6.105879 9.780891 18.02879 16.6096 18.37323 17.2074 16.71811 17.29952 17.21621 17.18864 
16.65064 15.81412 16.25183 17.83213 10.48757 15.90971 16.11157 15.81219 14.30485 14.97852 6.107543 6.107543 9.770271 18.02898 16.6096 18.37308 17.20745 16.72371 17.29913 17.30614 17.19047 
16.65091 15.90007 16.33653 17.83189 10.47629 15.90974 16.11157 15.81221 14.30485 15.05928 6.110257 6.110257 9.766809 18.11646 16.60922 18.37276 17.21248 16.72341 17.29916 17.31123 17.19168 
16.65095 15.90015 16.3363 17.83189 10.45091 15.91614 16.11159 15.81207 14.30485 15.06064 6.112851 6.112851 9.752574 18.11646 16.69617 18.37266 17.21444 16.7236 17.29911 17.31347 17.19171 
16.65201 15.90133 16.33609 17.83233 10.4385 15.9162 16.11375 15.81177 14.30485 15.0622 6.114747 6.114747 9.736337 18.11633 16.69612 18.37234 17.21437 16.72361 17.20123 17.31438 17.19155 
16.65364 15.90337 16.33658 17.83217 10.42879 15.91621 16.11378 15.81166 14.30485 15.06326 6.116586 6.116586 9.726983 18.11665 16.69885 18.37226 17.21482 16.72602 17.29248 17.31456 17.1923 
16.6537 15.9032 16.33945 17.83319 10.4236 15.91642 16.11373 15.89462 14.30485 15.06325 6.11779 6.11779 9.7191 18.11667 16.69885 18.37214 17.21477 16.72782 17.29581 17.31456 17.19235 
16.65371 15.9032 16.33946 17.83331 10.42186 15.91644 16.11383 15.89443 14.30485 15.06318 6.119252 6.119252 9.71828 18.11739 16.69878 18.37222 17.2148 16.72769 17.29693 17.31464 17.19236 
16.65356 15.90311 16.33947 17.9178 10.57282 15.91711 16.11419 15.89494 14.30485 15.06361 6.120992 6.120992 9.716027 18.11739 16.69868 18.37204 17.21518 16.72767 17.29744 17.3147 17.19386 
16.65352 15.90325 16.33931 17.91801 10.69813 15.91824 16.11424 15.89482 14.30485 15.06365 6.122315 6.122315 9.712836 18.118 16.69861 18.46393 17.30183 16.7292 17.29793 17.31446 17.19352 
16.65494 15.90325 16.33943 17.91843 10.85224 15.91824 16.1188 15.89472 14.30485 15.07016 6.123995 6.123995 9.710643 18.11787 16.69954 18.46704 17.30185 16.72949 17.29836 17.31434 17.19332 
16.65457 15.90441 16.33944 17.91988 10.88163 15.91937 16.11879 15.89483 14.30485 15.07228 6.125962 6.125962 9.710075 18.11858 16.69954 18.46782 17.302 16.7298 17.29854 17.31373 17.20021 
16.65457 15.9043 16.34598 17.92662 10.87645 15.91938 16.11971 15.89596 14.30485 15.07235 6.152332 6.152332 9.708959 18.11839 16.69955 18.46857 17.30191 16.72986 17.29843 17.31366 17.19998 
16.65458 15.90419 16.34676 17.9265 10.87341 16.00347 16.20623 15.8991 14.30485 15.07279 6.132619 6.132619 9.705778 18.1192 16.6994 18.46955 17.30181 16.81443 17.29866 17.31366 17.20006 
16.65459 15.9037 16.34701 17.92651 10.86735 16.00346 16.20619 15.90522 14.30485 15.07362 6.087536 6.087536 9.702834 18.11983 16.69929 18.46976 17.30167 16.81503 17.2986 17.3137 17.20124 
16.65938 15.90371 16.34703 17.92641 10.86563 16.0034 16.20691 15.90511 14.30485 15.07344 6.196457 6.196457 9.701922 18.11969 16.70418 18.46964 17.30244 16.82036 17.2987 17.39779 17.20127 
16.65929 15.90833 16.34693 17.92723 10.86286 16.0034 16.20665 15.90476 14.30485 15.0745 6.142063 6.142063 9.700564 18.12124 16.70493 18.46966 17.30261 16.82038 17.2987 17.39779 17.28457 
16.66 15.90925 16.43358 17.92723 10.858 16.0034 16.20621 15.90466 14.30485 15.15535 6.151578 6.151578 9.699909 18.12093 16.70493 18.46964 17.30228 16.82038 17.29871 17.40364 17.28664 
16.65998 15.90964 16.43359 17.92705 11.00572 16.00335 16.20621 15.90518 14.30485 15.15579 6.233058 6.233058 9.699306 18.12073 16.70525 18.46966 17.30325 16.82079 17.2983 17.40366 17.28869 
16.66016 15.90965 16.43436 17.92704 11.00008 16.00291 16.20621 15.90532 14.30485 15.15557 6.261033 6.261033 9.695538 18.12545 16.70516 18.46975 17.30801 16.82085 17.29866 17.40368 17.28864 
16.65989 15.9954 16.43426 17.92782 10.99802 16.00268 16.20675 15.90597 14.30485 15.15503 6.209602 6.209602 9.692247 18.21286 16.79194 18.46966 17.30801 16.82086 17.29865 17.40637 17.28826 
16.65977 15.9951 16.43436 17.93036 10.99831 16.01321 16.20737 15.90777 14.30485 15.15507 6.224313 6.224313 9.807414 18.21287 16.79183 18.46967 17.30764 16.82357 17.38399 17.41395 17.28816 
16.74581 15.99505 16.43437 17.93119 11.02313 16.01302 16.2088 15.99059 14.30485 15.1568 6.291821 6.291821 9.807307 18.21293 16.79285 18.46954 17.30753 16.82348 17.38986 17.41396 17.28987 
16.74568 15.99486 16.4344 17.93106 11.01775 16.01281 16.20869 15.9906 14.30485 15.15685 6.481154 6.481154 9.807156 18.21523 16.79273 18.46955 17.30792 16.8237 17.38982 17.41396 17.28987 
16.74693 15.99608 16.43436 17.9311 11.01502 16.01258 16.20867 15.99054 14.30485 15.15685 6.478193 6.478193 9.806562 18.21509 16.79348 18.46945 17.31225 16.82358 17.3916 17.41546 17.28981 
16.74681 15.99609 16.43538 18.01531 11.06227 16.0127 16.2102 15.99023 14.30485 15.15845 6.478528 6.478528 9.806261 18.21505 16.79336 18.46933 17.31217 16.8249 17.39581 17.41635 17.28999 
16.74633 15.996 16.43539 18.01531 11.06183 16.01262 16.21012 15.99023 14.30485 15.16441 6.537079 6.537079 9.806229 18.21498 16.79507 18.46937 17.31217 16.82525 17.39754 17.41636 17.28996 
16.74687 15.99686 16.43536 18.01516 11.05737 16.0124 16.21015 15.99024 14.30485 15.1642 6.538099 6.538099 9.806011 18.21499 16.79513 18.55351 17.31197 16.82527 17.39741 17.41724 17.29613 
16.74691 15.99891 16.4405 18.01658 11.05246 16.01232 16.21015 15.99006 14.30485 15.16623 6.5357 6.5357 9.805912 18.2149 16.79591 18.56094 17.39827 16.82676 17.39873 17.41721 17.29665 
16.7482 15.99883 16.44132 18.01653 11.05109 16.09626 16.21022 15.99002 14.30485 15.17145 6.534441 6.534441 9.805701 18.21747 16.79581 18.56094 17.39901 16.91152 17.39875 17.41721 17.29669 
16.74811 15.99883 16.44077 18.01653 11.05083 16.09739 16.21492 16.00113 14.30485 15.17162 6.534951 6.534951 9.805653 18.21751 16.79569 18.56094 17.39896 16.91232 17.39947 17.41714 17.29756 
16.74792 15.99885 16.44045 18.01688 11.04922 16.09834 16.21526 16.00098 14.30485 15.17153 6.536644 6.536644 9.805636 18.21692 16.79569 18.56783 17.39877 16.91743 17.3995 17.41767 17.37965 
16.74785 15.99953 16.44046 18.02354 11.02959 16.09821 16.30154 16.00009 14.30485 15.1703 6.538229 6.538229 9.805432 18.21705 16.80145 18.56949 17.39944 16.91747 17.40002 17.41735 17.37964 
16.74829 15.99953 16.44046 18.02354 11.02292 16.09882 16.30175 16.00015 14.30485 15.25195 6.539294 6.539294 9.805192 18.21735 16.80114 18.56941 17.3993 16.91747 17.40054 17.41735 17.38066 
16.748 15.99953 16.44141 18.02354 11.01748 16.09897 16.30148 16.00013 14.30485 15.25261 6.538724 6.538724 9.804984 18.21782 16.80116 18.57061 17.39924 16.91814 17.40057 17.41702 17.3807 
16.748 15.99953 16.44106 18.02497 11.01657 16.09899 16.30176 16.08895 14.30485 15.25261 6.540254 6.540254 9.804686 18.21841 16.80116 18.57046 17.4003 16.91839 17.40055 17.41742 17.3807 
16.74801 15.99945 16.52553 18.02503 11.01652 16.09916 16.30176 16.08875 14.30485 15.25261 6.540193 6.540193 9.804573 18.21948 16.80112 18.57094 17.40029 16.91847 17.40085 17.50126 17.38142 
16.74801 16.0042 16.52593 18.02492 11.01637 16.09903 16.3016 16.09007 14.30485 15.25265 6.537031 6.537031 9.804341 18.21993 16.88796 18.57119 17.40517 16.92092 17.40071 17.50721 17.38135 
16.75389 16.00515 16.52611 18.02453 11.01494 16.09906 16.30214 16.09133 14.30485 15.25404 6.537996 6.537996 9.811779 18.22242 16.88797 18.57119 17.40524 16.92139 17.48598 17.50712 17.38358 
16.75415 16.00486 16.52759 18.02477 11.00813 16.0988 16.30192 16.09186 14.30485 15.25347 6.539363 6.539363 9.983781 18.31486 16.88871 18.57119 17.4052 16.92139 17.4865 17.50721 17.38294 
16.84065 16.00498 16.52962 18.02465 11.00308 16.09877 16.30193 16.09187 14.30485 15.25345 6.540819 6.540819 9.983862 18.31486 16.88878 18.57119 17.40618 16.92139 17.49251 17.41591 17.38404 
16.84073 16.09063 16.52946 18.02552 10.99056 16.10531 16.30282 16.09191 14.30485 15.25546 6.49144 6.49144 10.06707 18.3152 16.88866 18.57105 17.40591 16.92292 17.49252 17.41591 17.38399 
16.84113 16.09141 16.52939 18.02552 10.98307 16.10525 16.30365 16.09184 14.30485 15.26205 6.546766 6.546766 10.06707 18.31502 16.88884 18.57105 17.40574 17.00769 17.4928 17.41559 17.38399 
16.84179 16.09141 16.52941 18.0281 10.97365 16.10523 16.30454 16.09157 14.30485 15.26196 6.607413 6.607413 10.06705 18.31502 16.88988 18.57116 17.40575 17.00774 17.49552 17.41622 17.3839 
16.8417 16.09147 16.53074 18.0281 10.97149 16.10763 16.30418 16.09161 14.30485 15.27377 6.559133 6.559133 10.06703 18.31483 16.88975 18.57089 17.40807 17.00843 17.49559 17.41616 17.38998 
16.84296 16.09148 16.53063 18.11262 10.97058 16.10741 16.3052 16.09783 14.30485 15.35396 6.645014 6.645014 10.06702 18.31483 16.88975 18.57089 17.49459 17.00991 17.49685 17.41616 17.39137 
16.84296 16.09249 16.53063 18.11258 10.96736 16.10744 16.30534 16.09783 14.30485 15.35365 6.702735 6.702735 10.06708 18.31515 16.8897 18.65519 17.4947 17.01526 17.49685 17.41652 17.47368 
16.84291 16.09249 16.53061 18.11256 10.96493 16.1077 16.30701 16.10048 14.30485 15.35355 6.683587 6.683587 10.06701 18.31471 16.8916 18.65529 17.49458 17.01492 17.49676 17.49997 17.47438 
16.84291 16.09256 16.53062 18.11269 10.96364 16.10765 16.30702 16.10051 14.30485 15.35355 6.684645 6.684645 10.06691 18.31433 16.89148 18.66286 17.49465 17.01484 17.49789 17.49945 17.47538 
16.84292 16.09526 16.53595 18.11338 10.96266 16.10774 16.30702 16.10051 14.30485 15.35399 6.684664 6.684664 10.06531 18.31433 16.89148 18.66286 17.49493 17.01484 17.49767 17.4997 17.47639 
16.8449 16.09522 16.53658 18.1148 10.96145 16.10766 16.31159 16.10065 14.30485 15.35689 6.684324 6.684324 10.06453 18.31435 16.8915 18.66296 17.49569 17.01556 17.49787 17.50543 17.47708 
16.84487 16.09513 16.53715 18.12153 10.96098 16.19179 16.39808 16.10152 14.30485 15.35779 6.808273 6.808273 10.06395 18.31437 16.89225 18.66306 17.49543 17.01544 17.58516 17.50543 17.47715 
16.84473 16.09514 16.62171 18.12153 10.96064 16.19153 16.39806 16.10137 14.30485 15.3577 6.804878 6.804878 10.06344 18.31437 16.89226 18.66587 17.49544 17.01533 17.58507 17.50548 17.47716 
16.84473 16.09515 16.62162 18.12136 10.95981 16.19113 16.39807 16.10112 14.30485 15.35771 6.942517 6.942517 10.06313 18.31438 16.89721 18.66576 17.4952 17.01515 17.59078 17.5056 17.47975 
16.84526 16.09599 16.62283 18.12128 10.95967 16.19115 16.39963 16.10107 14.30485 15.35772 6.87409 6.87409 10.06301 18.31438 16.8972 18.66725 17.4951 17.0159 17.59079 17.50879 17.47898 
16.8501 16.10061 16.62283 18.12125 10.95941 16.19054 16.39946 16.10157 14.30485 15.35778 6.868874 6.868874 10.06239 18.31437 16.89659 18.66693 17.49488 17.01999 17.59135 17.5088 17.47892 
16.84961 16.10028 16.62344 18.12115 10.95931 16.19056 16.39946 16.10157 14.30485 15.35766 6.871167 6.871167 10.0621 18.31437 16.89626 18.66693 17.49477 17.01998 17.59124 17.50862 17.47867 
16.93675 16.09957 16.6255 18.12289 10.95887 16.19059 16.39927 16.18494 14.30485 15.35764 6.869222 6.869222 10.06199 18.40176 16.98392 18.66813 17.49469 17.0199 17.59116 17.51003 17.47961 
16.93633 16.18626 16.6255 18.12299 10.95874 16.19166 16.39913 16.18492 14.30485 15.3651 6.933068 6.933068 10.06191 18.40675 16.98361 18.66826 17.4946 17.10467 17.59095 17.50996 17.48562 
16.93616 16.18562 16.62525 18.12304 10.9585 16.19167 16.39916 16.18451 14.30485 15.36688 6.864508 6.864508 10.06165 18.4089 16.98361 18.66857 17.50066 17.10451 17.59079 17.50985 17.48529 
16.93718 16.18558 16.62599 18.12275 10.95846 16.19147 16.39901 16.18469 14.30485 15.36595 6.8662 6.8662 10.06097 18.40877 16.98362 18.66844 17.50128 17.10553 17.5908 17.50983 17.56812 
16.93701 16.1864 16.62601 18.12258 10.95826 16.19252 16.39928 16.18465 14.30485 15.36595 6.867922 6.867922 10.06085 18.40933 16.98439 18.66831 17.50132 17.10553 17.59279 17.51139 17.56804 
16.93685 16.18632 16.62587 18.12237 10.95741 16.19256 16.40215 16.18454 14.30485 15.36591 6.869285 6.869285 10.06063 18.41039 16.9843 18.66822 17.50119 17.1113 17.59277 17.51131 17.56814 
16.93668 16.18622 16.62566 18.12231 10.95508 16.19824 16.40208 16.18352 14.30485 15.36582 6.870167 6.870167 10.0604 18.41071 16.98431 18.66823 17.50083 17.1113 17.59272 17.51126 17.5692 
16.9374 16.1871 16.62566 18.20695 10.95399 16.198 16.40201 16.18482 14.30485 15.44632 6.87073 6.87073 10.06037 18.41127 16.9849 18.75278 17.50085 17.11107 17.59368 17.51131 17.56923 
16.93777 16.18779 16.63087 18.20947 10.95221 16.19797 16.40236 16.18495 14.30485 15.446 6.871777 6.871777 10.0601 18.41171 16.98537 18.75213 17.58749 17.11236 17.59362 17.51218 17.57161 
16.93769 16.18884 16.63213 18.20935 10.94765 16.19882 16.40275 16.18495 14.30485 15.44819 6.872505 6.872505 10.06014 18.41164 16.98528 18.75214 17.58739 17.11236 17.59371 17.51218 17.57238 
16.93857 16.18884 16.63214 18.21018 10.93777 16.20441 16.40338 16.18473 14.30485 15.44984 6.874144 6.874144 10.0577 18.412 16.98508 18.75965 17.58959 17.11214 17.59372 17.51218 17.57143 
16.93998 16.19021 16.63172 18.21011 10.93271 16.20427 16.40432 16.1852 14.30485 15.44987 6.875416 6.875416 10.05682 18.41198 16.98669 18.75958 17.59043 17.11213 17.59494 17.59531 17.57205 
16.93974 16.19017 16.71638 18.21012 10.93135 16.20419 16.40603 16.18515 14.30485 15.44987 6.876819 6.876819 10.05646 18.41176 16.9867 18.75974 17.59023 17.11179 17.59495 17.59607 17.57323 
16.94142 16.19219 16.71705 18.21004 10.92785 16.20422 16.4127 16.19141 14.30485 15.45042 6.876525 6.876525 10.05642 18.41163 16.9867 18.75971 17.59024 17.11199 17.6803 17.59605 17.5747 
16.94135 16.19225 16.7172 18.21673 10.92573 16.28907 16.49918 16.19095 14.30485 15.45042 6.877854 6.877854 10.05644 18.41178 16.98844 18.75971 17.59022 17.11208 17.68035 17.60192 17.57476 
16.9416 16.19221 16.71758 18.21679 10.92438 16.28891 16.49909 16.19095 14.30485 15.45042 6.992559 6.992559 10.05635 18.41197 16.98847 18.75972 17.59011 17.11248 17.68667 17.60248 17.57476 
16.94123 16.19221 16.71821 18.21673 10.92165 16.28902 16.49918 16.19144 14.30485 15.45031 6.993902 6.993902 10.05312 18.41164 16.98829 18.75972 17.59013 17.11466 17.68686 17.60248 17.57626 
16.94124 16.19221 16.71938 18.21823 10.92105 16.28878 16.49906 16.19601 14.30485 15.4516 6.995054 6.995054 10.05295 18.41123 16.98806 18.76298 17.59014 17.19946 17.68679 17.60248 17.57594 
16.94104 16.19686 16.71939 18.21823 10.92008 16.28878 16.49907 16.196 14.30485 15.45211 6.996058 6.996058 10.05298 18.41115 16.99315 18.76305 17.59 17.19949 17.68679 17.6024 17.57671 
16.94619 16.19691 16.7192 18.21816 10.91947 16.28834 16.49907 16.19553 14.30485 15.45208 6.996882 6.996882 10.05285 18.41116 16.99321 18.76305 17.59062 17.19952 17.68679 17.60219 17.57671 
16.94587 16.28209 16.72162 18.21881 10.91846 16.28824 16.49904 16.19553 14.30485 15.45205 6.997461 6.997461 10.05288 18.41116 17.08004 18.76306 17.59069 17.19981 17.68727 17.60545 17.58289 
17.03216 16.28198 16.7216 18.2188 10.91727 16.28919 16.49972 16.19537 14.30485 15.45806 6.998395 6.998395 10.05292 18.41125 17.08004 18.76293 17.5903 17.20061 17.6876 17.60552 17.58354 
17.03235 16.28108 16.72163 18.2188 10.91585 16.28906 16.49959 16.27839 14.30485 15.45896 6.991597 6.991597 10.05285 18.49847 17.07996 18.76435 17.5954 17.20711 17.68753 17.6054 17.66573 
17.03252 16.28101 16.72155 18.21867 10.91454 16.28875 16.4993 16.27972 14.30485 15.45889 6.968343 6.968343 10.05295 18.49829 17.08013 18.76417 17.59576 17.20714 17.68921 17.60541 17.66635 
17.03254 16.28075 16.72157 18.21868 10.91394 16.28858 16.49912 16.27941 14.30485 15.46027 7.035769 7.035769 10.05291 18.50311 17.07967 18.76427 17.59562 17.20682 17.68921 17.60541 17.66672 
17.03276 16.28171 16.72239 18.21876 10.91295 16.28965 16.49881 16.27918 14.30485 15.46027 7.036545 7.036545 10.05278 18.50302 17.08017 18.7642 17.59666 17.20661 17.68924 17.60676 17.66689 
17.03266 16.2816 16.72764 18.22021 10.90955 16.28956 16.49883 16.27919 14.30485 15.46027 7.036601 7.036601 10.05256 18.50286 17.07979 18.76421 17.59666 17.20662 17.68983 17.60676 17.66793 
17.03323 16.28242 16.72764 18.3046 10.90837 16.29597 16.49865 16.27915 14.30485 15.54081 7.023319 7.023319 10.05258 18.50258 17.08063 18.76522 17.68328 17.20672 17.68984 17.60668 17.66765 
17.03324 16.28242 16.72766 18.3046 10.90685 16.29596 16.49856 16.27934 14.30485 15.54105 7.024119 7.024119 10.05262 18.50931 17.08026 18.8495 17.68323 17.20667 17.69076 17.60668 17.66746 
17.03305 16.28243 16.7273 18.30428 10.90593 16.29637 16.49859 16.27928 14.30485 15.5415 6.959045 6.959045 10.0526 18.50972 17.08105 18.84939 17.68343 17.20991 17.69083 17.60668 17.66823 
17.0342 16.28231 16.72819 18.30428 10.90548 16.29635 16.49877 16.2791 14.30485 15.54349 6.959188 6.959188 10.0526 18.5105 17.08106 18.84929 17.68423 17.21079 17.77651 17.60795 17.66936 
17.0342 16.28313 16.81283 18.30428 10.90467 16.29727 16.4987 16.27816 14.30485 15.54567 6.960334 6.960334 10.05254 18.5105 17.08182 18.84929 17.6863 17.2108 17.77683 17.60786 17.66938 
17.03495 16.28296 16.81284 18.30684 10.90419 16.29728 16.4987 16.27787 14.30485 15.5457 6.953485 6.953485 10.05258 18.51164 17.08184 18.84932 17.68631 17.21074 17.77699 17.69173 17.66994 
17.03484 16.28353 16.81369 18.30738 10.90411 16.29965 16.58521 16.28438 14.30485 15.54571 6.95204 6.95204 10.0526 18.51163 17.08258 18.84962 17.68621 17.29534 17.77702 17.69173 17.67101 
17.03608 16.28448 16.81367 18.30738 10.9036 16.29958 16.59092 16.28443 14.30485 15.54559 7.086109 7.086109 10.05262 18.51209 17.08259 18.8572 17.68622 17.2975 17.77805 17.69186 17.6713 
17.03772 16.28435 16.81434 18.30954 10.90339 16.29974 16.59188 16.28444 14.30485 15.54784 7.077683 7.077683 10.05267 18.51209 17.08419 18.85711 17.68504 17.29802 17.78372 17.69255 17.67338 
17.03725 16.28436 16.81471 18.30979 10.90326 16.38376 16.59268 16.28444 14.30485 15.54763 7.151867 7.151867 10.05295 18.51204 17.08424 18.857 17.68504 17.29807 17.78378 17.69842 17.67347 
17.03717 16.28436 16.81448 18.30974 10.9031 16.3833 16.59404 16.28574 14.30485 15.54708 7.228197 7.228197 10.13944 18.51268 17.08425 18.8572 17.68458 17.29862 17.78373 17.69834 17.67964 
17.042 16.28648 16.8162 18.30963 10.90298 16.3833 16.59404 16.28857 14.30485 15.54708 7.226649 7.226649 10.13947 18.51263 17.08926 18.85737 17.68455 17.29858 17.78366 17.69836 17.76176 
17.12829 16.28649 16.81751 18.30963 10.90102 16.38337 16.59432 16.37217 14.30485 15.54699 7.227582 7.227582 10.13948 18.51263 17.17607 18.85729 17.68452 17.3037 17.78474 17.69837 17.76202 
17.1283 16.28627 16.81756 18.31647 10.90063 16.38309 16.59475 16.37217 14.30485 15.55309 7.22897 7.22897 10.22122 18.51264 17.17607 18.86037 17.68453 17.30376 17.78472 17.69912 17.76202 
17.12836 16.29104 16.81697 18.31647 10.90023 16.38362 16.59489 16.37202 14.30485 15.55421 7.233526 7.233526 10.4006 18.51309 17.17599 18.8602 17.68963 17.30539 17.78463 17.69949 17.76349 
17.12918 16.29104 16.81658 18.31722 10.8984 16.38432 16.59489 16.37197 14.30485 15.55504 7.23419 7.23419 10.48676 18.51301 17.17599 18.86029 17.68954 17.30528 17.78465 17.69939 17.76339 
17.1292 16.3767 16.81867 18.31722 10.89701 16.38427 16.5952 16.37184 14.30485 15.55508 7.242776 7.242776 10.48671 18.51303 17.17867 18.86029 17.68983 17.30523 17.78605 17.69939 17.76351 
17.12918 16.3767 16.81903 18.31706 10.89622 16.38414 16.59531 16.37146 14.30485 15.55496 7.243317 7.243317 10.48671 18.51309 17.17867 18.86035 17.68984 17.30524 17.78872 17.70225 17.76353 
17.12913 16.37669 16.81894 18.3187 10.89554 16.38408 16.59527 16.37079 14.30485 15.63546 7.243781 7.243781 10.48655 18.51309 17.17867 18.86183 17.6902 17.30599 17.78872 17.70215 17.76333 
17.12914 16.37669 16.81894 18.3187 10.89308 16.38404 16.59527 16.37211 14.30485 15.63527 7.244875 7.244875 10.48632 18.51303 17.17869 18.86159 17.69013 17.30582 17.78904 17.70253 17.76333 
17.12914 16.37832 16.81894 18.31832 10.88929 16.384 16.59531 16.3731 14.30485 15.63674 7.245821 7.245821 10.48599 18.60023 17.17869 18.86165 17.77663 17.306 17.87453 17.70248 17.76632 
17.12914 16.37826 16.82452 18.31832 10.8878 16.384 16.59531 16.37311 14.30485 15.63669 7.32493 7.32493 10.48585 18.60042 17.17857 18.94577 17.77662 17.3059 17.87438 17.70256 17.76696 
17.12885 16.37813 16.82454 18.31821 10.88393 16.38403 16.59535 16.37298 14.30485 15.63776 7.325604 7.325604 10.48565 18.6054 17.17842 18.94577 17.77753 17.30608 17.8743 17.70249 17.7677 
17.12883 16.3779 16.90905 18.31838 10.86728 16.38408 16.59524 16.373 14.30485 15.63743 7.326261 7.326261 10.48518 18.60534 17.18128 18.94588 17.77786 17.39225 17.87553 17.70383 17.76837 
17.13146 16.3779 16.90905 18.40297 10.85138 16.38395 16.59525 16.37291 14.30485 15.63744 7.326972 7.326972 10.48506 18.60531 17.18138 18.94611 17.7779 17.39229 17.87554 17.78757 17.76899 
17.13146 16.3779 16.90947 18.4033 10.98478 16.39134 16.59525 16.37291 14.30485 15.63959 7.328043 7.328043 10.48501 18.60504 17.18156 18.94611 17.78004 17.39229 17.88201 17.78758 17.77066 
17.13166 16.37763 16.90947 18.40398 11.13781 16.39187 16.59571 16.37281 14.30485 15.63969 7.328662 7.328662 10.48489 18.60519 17.1818 18.95478 17.77978 17.39194 17.88166 17.7873 17.77371 
17.13166 16.37773 16.90989 18.40398 11.15876 16.39185 16.68209 16.3805 14.30485 15.63994 7.329368 7.329368 10.48466 18.60694 17.18236 18.95468 17.77972 17.39194 17.88149 17.78827 17.86202 
17.13266 16.38064 16.90991 18.40388 11.32763 16.39171 16.68209 16.38041 14.30485 15.63984 7.329967 7.329967 10.48405 18.60694 17.18305 18.95469 17.77975 17.39419 17.8814 17.78987 17.86198 
17.13266 16.38077 16.91091 18.40528 11.33994 16.3917 16.68677 16.38065 14.30485 15.64104 7.330677 7.330677 10.48353 18.60686 17.18499 18.95413 17.78024 17.39442 17.88254 17.78987 17.86249 
17.13307 16.38062 16.91091 18.40514 11.3272 16.47551 16.6867 16.38064 14.30485 15.64101 7.331264 7.331264 10.48221 18.60701 17.18768 18.95409 17.78019 17.39445 17.88254 17.79576 17.86241 
17.13454 16.38068 16.91092 18.40506 11.32471 16.47793 16.68671 16.38063 14.30485 15.6407 7.331158 7.331158 10.48195 18.60774 17.18764 18.95409 17.78014 17.39411 17.88254 17.79565 17.86245 
17.13642 16.381 16.91079 18.40732 11.31505 16.47787 16.68643 16.38058 14.30485 15.64701 7.345904 7.345904 10.48181 18.60766 17.19186 18.95408 17.77962 17.3943 17.88255 17.79511 17.86212 
17.13633 16.38153 16.91177 18.40732 11.30486 16.47866 16.68818 16.38026 14.30485 15.6487 7.346191 7.346191 10.48177 18.6076 17.27847 18.95453 17.77964 17.39952 17.88255 17.79505 17.86199 
17.2293 16.38222 16.91167 18.41407 11.28811 16.47847 16.69327 16.38024 14.30485 15.64916 7.345668 7.345668 10.48176 18.60873 17.27848 18.95436 17.77952 17.39935 17.88241 17.79499 17.86208 
17.22918 16.38355 16.91266 18.41416 11.27405 16.47861 16.69335 16.38004 14.30485 15.64878 7.346739 7.346739 10.48162 18.60873 17.27855 18.9543 17.78558 17.39985 17.88277 17.79488 17.86267 
17.22949 16.38532 16.91328 18.41406 11.24861 16.47862 16.6944 16.46299 14.30485 15.64885 7.422067 7.422067 10.48141 18.60874 17.27782 18.95422 17.78544 17.39957 17.88293 17.79577 17.86271 
17.22956 16.38728 16.91434 18.41401 11.23335 16.47855 16.69433 16.46258 14.30485 15.64888 7.518414 7.518414 10.48124 18.60931 17.27704 18.95457 17.7856 17.39921 17.88359 17.79575 17.86294 
17.22956 16.47764 16.91441 18.41388 11.22118 16.47851 16.69433 16.46566 14.30485 15.72896 7.519293 7.519293 10.48119 18.60924 17.27704 18.95751 17.78542 17.39903 17.88346 17.79571 17.86292 
17.22951 16.47764 16.91612 18.41586 11.20687 16.47789 16.69507 16.46682 14.30485 15.72975 7.639792 7.639792 10.48112 18.60924 17.27688 18.9571 17.78463 17.40075 17.88346 17.79543 17.86266 
17.22942 16.4776 16.91613 18.41586 11.19826 16.47776 16.69499 16.46675 14.30485 15.72981 7.855328 7.855328 10.48118 18.60915 17.27602 18.95741 17.87104 17.4004 17.88366 17.79544 17.86266 
17.2294 16.47767 16.91613 18.41681 11.18905 16.47791 16.6949 16.4666 14.30485 15.72981 7.900085 7.900085 10.48104 18.60901 17.27583 18.95741 17.87058 17.4004 17.88544 17.79506 17.86253 
17.22928 16.4773 16.92109 18.41852 11.17667 16.47863 16.69567 16.46662 14.30485 15.73076 7.931252 7.931252 10.481 18.69689 17.27586 18.95729 17.87038 17.40067 17.97092 17.79656 17.86232 
17.2293 16.4773 17.00573 18.4186 11.17681 16.47864 16.69559 16.46662 14.30485 15.73054 7.940287 7.940287 10.48 18.69673 17.27603 18.95741 17.87101 17.40069 17.97051 17.80006 17.86216 
17.22963 16.4773 17.00566 18.50319 11.32016 16.47834 16.69589 16.4667 14.30485 15.73169 8.032214 8.032214 10.47973 18.70163 17.27597 19.04149 17.87101 17.4853 17.97052 17.80006 17.94423 
17.22963 16.47728 17.00567 18.50319 11.29572 16.47836 16.69575 16.46681 14.30485 15.73172 8.033502 8.033502 10.47971 18.70166 17.27578 19.0413 17.87108 17.48676 17.97066 17.80099 17.95034 
17.22963 16.47725 17.00564 18.50308 11.28508 16.4779 16.69571 16.46672 14.30485 15.73139 8.115072 8.115072 10.47972 18.70237 17.27582 19.0429 17.87117 17.48665 17.97073 17.80099 17.9536 
17.2296 16.47732 17.00778 18.50307 11.51135 16.4848 16.69611 16.46756 14.30485 15.73131 8.129152 8.129152 10.47798 18.70237 17.27557 19.04275 17.87073 17.48647 17.9712 17.80086 17.95587 
17.2292 16.47747 17.00779 18.50293 11.49716 16.4848 16.69604 16.46738 14.30485 15.73135 8.205233 8.205233 10.47801 18.70239 17.27538 19.04285 17.87162 17.48792 17.97178 17.80099 17.95657 
17.2292 16.47742 17.00779 18.50293 11.51121 16.48471 16.78243 16.47359 14.30485 15.73409 8.176537 8.176537 10.47808 18.70239 17.27539 19.0429 17.8715 17.48792 17.97267 17.80099 17.95624 
17.22897 16.47744 17.00752 18.50294 11.50528 16.48568 16.78274 16.47404 14.30485 15.7341 8.2096 8.2096 10.47809 18.70227 17.27525 19.04296 17.87145 17.49029 17.97839 17.88483 17.95701 
17.22885 16.47747 17.00756 18.50294 11.4937 16.48501 16.78747 16.47359 14.30485 15.73405 8.209084 8.209084 10.4781 18.70429 17.27525 19.05054 17.87153 17.49013 17.97835 17.88481 17.9578 
17.22867 16.47741 17.00744 18.50295 11.48852 16.569 16.78706 16.47514 14.30485 15.73488 8.209546 8.209546 10.47803 18.70363 17.27522 19.05051 17.87159 17.49558 17.97819 17.88611 17.95845 
17.22868 16.47716 17.00708 18.50285 11.48542 16.56915 16.78706 16.47514 14.30485 15.73471 8.210407 8.210407 10.4779 18.70363 17.36194 19.05058 17.8739 17.49562 17.97798 17.88653 17.95823 
17.22868 16.47722 17.00665 18.50285 11.48155 16.56894 16.78697 16.55836 14.30485 15.7343 8.312044 8.312044 10.47787 18.70363 17.367 19.05058 17.87384 17.49555 17.97798 17.88658 17.95861 
17.22868 16.47718 17.0098 18.50285 11.48051 16.56901 16.78725 16.55817 14.30485 15.74064 8.312029 8.312029 10.47784 18.7036 17.36959 19.05058 17.87376 17.49558 17.97809 17.89304 17.95836 
17.31988 16.47718 17.01021 18.51402 11.47734 16.57 16.78935 16.55831 14.30485 15.73985 8.324495 8.324495 10.47781 18.70427 17.37043 19.05179 17.87377 17.49583 17.97805 17.893 17.9586 
17.3228 16.47709 17.01086 18.51385 11.47313 16.56979 16.78935 16.55832 14.30485 15.73975 8.508172 8.508172 10.47763 18.70416 17.37148 19.05179 17.87392 17.4959 17.97778 17.893 17.95852 
17.32352 16.56265 17.01067 18.51386 11.46265 16.57221 16.7891 16.55848 14.30485 15.73959 8.55768 8.55768 10.47563 18.70432 17.37223 19.05181 17.87382 17.4981 17.97772 17.893 17.95872 
17.325 16.5696 17.0115 18.51386 11.46073 16.57228 16.79044 16.55917 14.30485 15.82127 8.557519 8.557519 10.47536 18.70419 17.37222 19.05174 17.8788 17.49883 17.97895 17.89461 17.95872 
17.32528 16.57061 17.01232 18.5138 11.45805 16.57234 16.79029 16.56226 14.30485 15.82128 8.557366 8.557366 10.47529 18.7042 17.37279 19.05159 17.87882 17.49883 17.97885 17.8945 17.95875 
17.3252 16.57149 17.01358 18.5138 11.45593 16.57217 16.79022 16.56187 14.30485 15.82068 8.556665 8.556665 10.4753 18.7053 17.37306 19.05171 17.87877 17.50033 17.98 17.89449 17.95876 
17.32563 16.57153 17.01542 18.5138 11.4508 16.57227 16.79014 16.56173 14.30485 15.82023 8.556567 8.556567 10.47531 18.79258 17.37323 19.0516 17.87954 17.50025 17.98074 17.89451 17.95928 
17.32595 16.57361 17.01762 18.5138 11.43852 16.57227 16.79121 16.56175 14.30485 15.82124 8.557037 8.557037 10.47524 18.79258 17.37332 19.05113 17.96617 17.58461 17.98048 17.89447 18.04121 
17.32584 16.57361 17.10737 18.5138 11.43342 16.57342 16.79145 16.56176 14.30485 15.82109 8.556 8.556 10.47486 18.79255 17.37333 19.05159 17.96624 17.58462 17.98049 17.89447 18.04724 
17.32608 16.57447 17.10758 18.5138 11.43261 16.57318 16.79153 16.56165 14.30485 15.82109 8.553153 8.553153 10.47466 18.79269 17.37333 19.0516 17.96625 17.58462 17.98034 17.89459 18.04724 
17.32608 16.57482 17.10741 18.51381 11.43239 16.5729 16.79225 16.56143 14.30485 15.82096 8.553971 8.553971 10.47354 18.79329 17.37326 19.0546 17.96626 17.58481 18.06543 17.89545 18.04711 
17.32626 16.5747 17.10754 18.51318 11.45828 16.57283 16.79179 16.56291 14.30485 15.822 8.553571 8.553571 10.46737 18.79827 17.37328 19.05454 17.96716 17.58481 18.06529 17.89532 18.05397 
17.32637 16.57458 17.10749 18.59779 11.45902 16.57275 16.79179 16.56291 14.30485 15.82321 8.553517 8.553517 10.46222 18.79807 17.37335 19.05454 17.96716 17.58481 18.06705 17.89514 18.05647 
17.32625 16.57436 17.10739 18.59953 11.45861 16.57912 16.79147 16.56285 14.30485 15.8231 8.55326 8.55326 10.45984 18.79807 17.37343 19.13868 17.96707 17.58466 18.06677 17.89798 18.05653 
17.32616 16.57436 17.10718 18.59942 11.50208 16.5794 16.87837 16.56284 14.30485 15.8231 8.553443 8.553443 10.45849 18.7979 17.37332 19.13869 17.96686 17.58463 18.06745 17.98179 18.05638 
17.32616 16.57456 17.10703 18.60032 11.49715 16.57941 16.87837 16.56211 14.30485 15.8244 8.550234 8.550234 10.45595 18.79779 17.3733 19.13823 17.96756 17.58463 18.0674 17.9818 18.05757 
17.32609 16.57456 17.10704 18.60032 11.49604 16.57982 16.88298 16.56217 14.30485 15.82432 8.550388 8.550388 10.45247 18.79779 17.37326 19.1383 17.96776 17.58463 18.06664 17.98169 18.05733 
17.32609 16.57456 17.10689 18.60058 11.49489 16.57976 16.88276 16.56207 14.30485 15.82637 8.548426 8.548426 10.44456 18.79828 17.37287 19.13823 17.96743 17.5951 18.06714 17.98163 18.05805 
17.32611 16.57457 17.10694 18.60058 11.4899 16.5797 16.88222 16.56183 14.30485 15.82636 8.54848 8.54848 10.44296 18.79838 17.3728 19.13851 17.96796 17.5951 18.06672 17.9818 18.05811 
17.32597 16.57448 17.1069 18.60058 11.48945 16.66363 16.88247 16.56786 14.30485 15.82641 8.548619 8.548619 10.44182 18.79846 17.37272 19.13997 17.96902 17.59507 18.07248 17.98264 18.05884 
17.32597 16.57432 17.10723 18.60064 11.4839 16.66465 16.88248 16.56889 14.30485 15.82844 8.735221 8.735221 10.43819 18.79846 17.3726 19.14735 17.96888 17.59508 18.07248 17.98985 18.05815 
17.32597 16.57432 17.10719 18.60064 11.49455 16.66466 16.88235 16.56895 14.30485 15.8284 8.735389 8.735389 10.4374 18.79842 17.3726 19.14724 17.96883 17.59505 18.07248 17.98985 18.05816 
17.32598 16.57432 17.10705 18.60065 11.74635 16.6651 16.88225 16.56889 14.30485 15.8288 8.732483 8.732483 10.41814 18.79825 17.3726 19.14724 17.97099 17.59505 18.07363 17.98978 18.05918 
17.3258 16.57432 17.10705 18.60036 11.75567 16.6653 16.88225 16.56887 14.30485 15.82884 8.733203 8.733203 10.40517 18.80032 17.45917 19.14716 17.971 17.5949 18.07352 17.98966 18.05909 
17.32585 16.57422 17.10703 18.60047 11.74978 16.66525 16.88447 16.6521 14.30485 15.82902 8.733247 8.733247 10.39233 18.80006 17.46422 19.14716 17.97107 17.59445 18.07353 17.98966 18.05958 
17.41226 16.57422 17.10698 18.60717 11.74135 16.66771 16.88441 16.65206 14.30485 15.829 8.733911 8.733911 10.38051 18.80074 17.46412 19.14717 17.97098 17.59451 18.07353 17.98947 18.05965 
17.41216 16.57372 17.1069 18.60713 11.73915 16.66776 16.88447 16.65358 14.30485 15.829 8.832984 8.832984 10.37016 18.80071 17.46413 19.14717 17.97098 17.59448 18.07413 17.98948 18.14159 
17.41691 16.57373 17.10669 18.61004 11.73872 16.66774 16.88408 16.65345 14.30485 15.83521 8.8297 8.8297 10.36691 18.80142 17.46413 19.14717 17.97608 17.59449 18.07414 17.9895 18.14862 
17.41693 16.65895 17.10626 18.61005 11.7382 16.66788 16.88427 16.65344 14.30485 15.83574 8.824245 8.824245 10.32547 18.80142 17.46585 19.14698 17.97624 17.67907 18.07437 17.98941 18.14857 
17.41693 16.66378 17.10585 18.61002 11.73762 16.66748 16.88423 16.65389 14.30485 15.91612 8.82495 8.82495 10.44686 18.88857 17.47002 19.1482 18.06246 17.6805 18.07437 17.99101 18.14849 
17.42432 16.6638 17.10587 18.61133 11.73725 16.66855 16.88429 16.65397 14.30485 15.91612 8.8272 8.8272 10.4456 18.8886 17.47002 19.14818 18.06235 17.68054 18.07437 17.9909 18.1483 
17.42604 16.66379 17.10592 18.61152 11.73656 16.66855 16.88539 16.65711 14.30485 15.91682 8.835181 8.835181 10.43248 18.88935 17.47146 19.14876 18.06255 17.68125 18.07478 17.99146 18.14869 
17.42604 16.66363 17.10586 18.61152 11.73473 16.66855 16.88539 16.65702 14.30485 15.91694 8.835607 8.835607 10.42459 18.88936 17.47147 19.14876 18.06255 17.68125 18.07445 17.99146 18.15164 
17.42572 16.6707 17.10577 18.61152 11.72672 16.66855 16.8856 16.65705 14.30485 15.91694 8.835396 8.835396 10.42309 18.89043 17.47278 19.1488 18.06257 17.68133 18.07563 17.99222 18.15168 
17.42712 16.6707 17.10569 18.61182 11.72548 16.66853 16.88518 16.65707 14.30485 15.9181 8.840865 8.840865 10.42031 18.89537 17.47237 19.1488 18.06257 17.68101 18.16087 17.99222 18.15187 
17.42701 16.6725 17.10572 18.61182 11.72345 16.66857 16.88515 16.65699 14.30485 15.91814 8.760995 8.760995 10.41827 18.89537 17.47305 19.14877 18.06259 17.68116 18.16082 17.99213 18.15322 
17.42701 16.67254 17.10561 18.6963 11.72183 16.66853 16.8862 16.65699 14.30485 15.91761 8.763658 8.763658 10.41591 18.89537 17.47294 19.23298 18.06237 17.68115 18.16082 17.99196 18.15315 
17.42772 16.67404 17.1955 18.69624 11.72132 16.67483 16.97226 16.65757 14.30485 15.91761 8.777404 8.777404 10.41179 18.89538 17.47299 19.23304 18.06278 17.6812 18.16085 17.99196 18.15293 
17.4276 16.67369 17.19748 18.69638 11.72115 16.6759 16.972 16.65757 14.30485 15.91863 8.773219 8.773219 10.41159 18.89538 17.47375 19.23567 18.06268 17.68148 18.16358 18.07574 18.15295 
17.42802 16.67363 17.19835 18.69638 11.72087 16.67606 16.97188 16.65746 14.30485 15.91862 8.77332 8.77332 10.41119 18.89538 17.47376 19.23601 18.06268 17.68712 18.16375 18.07852 18.15427 
17.42792 16.67447 17.19869 18.69639 11.72061 16.67591 16.97217 16.65729 14.30485 15.91853 8.773752 8.773752 10.39955 18.89595 17.47355 19.23587 18.06334 17.68714 18.16375 18.07934 18.15504 
17.42792 16.67448 17.20085 18.69634 11.70718 16.67568 16.97254 16.66329 14.30485 15.92014 8.77431 8.77431 10.39846 18.89595 17.47424 19.23588 18.06335 17.68712 18.16968 18.07934 18.15584 
17.42779 16.67435 17.20084 18.69636 11.83743 16.67548 16.97719 16.66463 14.30485 15.92045 8.773101 8.773101 10.39628 18.89596 17.47381 19.23595 18.0634 17.6903 18.16968 18.07934 18.15576 
17.42771 16.67487 17.20166 18.69806 11.82486 16.75949 16.97719 16.66478 14.30485 15.92124 8.877117 8.877117 10.39504 18.89596 17.4738 19.23551 18.06419 17.6903 18.16956 18.07985 18.15583 
17.42816 16.67487 17.20199 18.69806 11.81782 16.75941 16.97715 16.66462 14.30485 15.92124 8.877117 8.877117 10.39496 18.89734 17.4738 19.24307 18.06417 17.69033 18.17022 18.08556 18.15584 
17.42818 16.67578 17.20218 18.69764 11.81489 16.75934 16.97706 16.66466 14.30485 15.92108 8.877074 8.877074 10.39145 18.89735 17.4738 19.2428 18.06484 17.69179 18.17022 18.08556 18.23746 
17.42818 16.67564 17.20252 18.69764 11.80899 16.75977 16.97706 16.74775 14.30485 15.92246 8.877666 8.877666 10.38763 18.89984 17.56011 19.24279 18.06484 17.69225 18.17022 18.08557 18.2378 
17.42803 16.67522 17.20241 18.69746 11.80241 16.75984 16.97709 16.74774 14.30485 15.92255 8.878267 8.878267 10.37667 18.90041 17.56031 19.24431 18.06461 17.69227 18.17022 18.08687 18.23788 
17.42803 16.67522 17.20242 18.69746 11.80111 16.76007 16.97813 16.74775 14.30485 15.92216 8.990236 8.990236 10.36894 18.90041 17.56544 19.24432 18.06554 17.69286 18.17022 18.08692 18.24366 
17.42848 16.67514 17.20266 18.69835 11.80032 16.76057 16.97838 16.7488 14.30485 15.92418 8.988459 8.988459 10.3656 18.90043 17.56543 19.24398 18.06554 17.7775 18.1702 18.08687 18.24363 
17.51484 16.67514 17.20219 18.69835 11.79944 16.76029 16.9784 16.74861 14.30485 15.92418 8.988769 8.988769 10.41723 18.98768 17.56529 19.24403 18.06783 17.77722 18.17104 18.08687 18.24366 
17.51513 16.67541 17.20201 18.70514 11.79803 16.76095 16.9784 16.74862 14.30485 15.92417 8.989173 8.989173 10.41106 18.98769 17.565 19.24428 18.06783 17.77723 18.17057 18.08661 18.24463 
17.51502 16.67541 17.20191 18.70507 11.79623 16.76093 16.98044 16.74828 14.30485 15.93048 8.987853 8.987853 10.40248 18.98769 17.56509 19.24429 18.06784 17.77718 18.17058 18.08744 18.24463 
17.51966 16.6753 17.20134 18.70511 11.79553 16.76093 16.98044 16.74829 14.30485 16.01091 8.988448 8.988448 10.41115 18.9883 17.56493 19.24428 18.06784 17.77753 18.17057 18.08732 18.24417 
17.51966 16.76082 17.20134 18.70543 11.79487 16.76103 16.98027 16.74821 14.30485 16.0108 8.988927 8.988927 10.40285 18.9883 17.5669 19.24414 18.07285 17.77744 18.17063 18.08732 18.24423 
17.51971 16.76083 17.20119 18.70771 11.79443 16.7639 16.98052 16.74952 14.30485 16.0131 9.003215 9.003215 10.39911 18.9883 17.56677 19.24414 18.15914 17.77742 18.17113 18.08732 18.24423 
17.51977 16.76071 17.20102 18.70771 11.79417 16.76368 16.98052 16.74922 14.30485 16.01311 9.002467 9.002467 10.38643 18.98848 17.56697 19.24413 18.159 17.77743 18.17113 18.08726 18.24426 
17.51977 16.76087 17.20109 18.70771 11.79399 16.76359 16.98052 16.74874 14.30485 16.01302 9.188306 9.188306 10.38468 18.98914 17.56727 19.24408 18.159 17.77743 18.25645 18.08722 18.24729 
17.5217 16.76577 17.20109 18.70771 11.79371 16.76341 16.98052 16.75199 14.30485 16.01305 9.187891 9.187891 10.38347 18.9886 17.56838 19.24409 18.15871 17.77882 18.25737 18.08741 18.24755 
17.5217 16.76575 17.20109 18.70771 11.79339 16.76343 16.98164 16.7519 14.30485 16.01323 9.188083 9.188083 10.3828 18.99361 17.56843 19.24528 18.15871 17.77915 18.2575 18.17276 18.2475 
17.52166 16.7656 17.20109 18.79229 11.79305 16.76339 16.98169 16.75191 14.30485 16.01318 9.184741 9.184741 10.38228 18.99354 17.56843 19.32934 18.1586 17.77914 18.25797 18.17276 18.2475 
17.5229 16.7656 17.2011 18.79416 11.79018 16.7631 17.06808 16.75177 14.30485 16.01323 9.342057 9.342057 10.38008 18.9932 17.56835 19.32935 18.16031 17.77916 18.25795 18.17276 18.24752 
17.52295 16.76559 17.20036 18.79422 11.77941 16.7636 17.06791 16.75179 14.30485 16.01793 9.34541 9.34541 10.37909 18.9941 17.56965 19.32925 18.16019 17.77989 18.25795 18.17276 18.24858 
17.52276 16.76547 17.20036 18.79413 11.77405 16.76327 17.06866 16.75165 14.30485 16.01841 9.346177 9.346177 10.37859 18.9941 17.56974 19.32925 18.15985 17.78007 18.25783 18.17276 18.24882 
17.52261 16.76764 17.20063 18.7942 11.71102 16.76271 17.06971 16.75166 14.30485 16.01911 9.342739 9.342739 10.37709 18.99403 17.56984 19.32925 18.15979 17.78551 18.259 18.1754 18.24883 
17.52376 16.76755 17.28513 18.7942 11.72503 16.76893 17.07434 16.75182 14.30485 16.01955 9.340129 9.340129 10.3751 18.99405 17.56973 19.32925 18.15973 17.78553 18.259 18.17582 18.24895 
17.52376 16.76755 17.2851 18.7942 11.85617 16.76896 17.07434 16.7515 14.30485 16.01958 9.339017 9.339017 10.36773 18.99401 17.57033 19.33226 18.1596 17.78572 18.25901 18.17587 18.25026 
17.52376 16.76874 17.28511 18.7942 11.85506 16.67365 17.07433 16.75749 14.30485 16.02031 9.337707 9.337707 10.35714 18.99401 17.57019 19.33242 18.1596 17.78573 18.26117 18.17587 18.33196 
17.52411 16.7688 17.2904 18.7942 11.85451 16.67362 17.07401 16.75722 14.30485 16.02106 9.337196 9.337196 10.34212 18.99401 17.57026 19.33243 18.15962 17.78803 18.26117 18.18186 18.33197 
17.52419 16.7688 17.29038 18.79484 11.8529 16.67362 17.0737 16.75789 14.30485 16.02106 9.350084 9.350084 10.33776 18.99445 17.57016 19.33207 18.1593 17.78768 18.26107 18.18159 18.33239 
17.52504 16.76881 17.29039 18.79484 11.85203 16.67362 17.0737 16.84099 14.30485 16.02408 9.362225 9.362225 10.32913 18.99445 17.65765 19.33207 18.15937 17.78768 18.26721 18.18246 18.33241 
17.52495 16.76881 17.2973 18.79484 11.85185 16.75754 17.07479 16.84096 14.30485 16.02524 9.45646 9.45646 10.32776 18.99436 17.65733 19.33207 18.15928 17.78757 18.26721 18.18234 18.33322 
17.52495 16.76871 17.29813 18.79466 11.85091 16.75699 17.07479 16.84085 14.30485 16.02763 9.462054 9.462054 10.32093 18.99501 17.65733 19.33965 18.15935 17.78747 18.26721 18.18234 18.33963 
17.52496 16.77017 17.29934 18.79466 11.84927 16.75782 17.07491 16.8422 14.30485 16.03389 9.461529 9.461529 10.31742 18.99502 17.65726 19.33965 18.15948 17.87201 18.26756 18.18234 18.33963 
17.61113 16.76983 17.2993 18.79645 11.84677 16.75797 17.07492 16.84217 14.30485 16.0339 9.461811 9.461811 10.30972 18.99675 17.66229 19.33995 18.16273 17.87393 18.26764 18.18245 18.33963 
17.61138 16.76978 17.30037 18.79646 11.84457 16.75818 17.07492 16.84218 14.30485 16.11427 9.562616 9.562616 10.30458 18.99675 17.66226 19.33995 18.1629 17.8743 18.26756 18.1821 18.33947 
17.61136 16.76956 17.30037 18.79646 11.84407 16.75819 17.0762 16.84218 14.30485 16.11423 9.563178 9.563178 10.30175 18.99675 17.66286 19.33995 18.16271 17.8743 18.27011 18.18344 18.33929 
17.61137 16.76933 17.30105 18.80318 11.84401 16.75819 17.07618 16.84328 14.30485 16.11472 9.562032 9.562032 10.29901 19.0839 17.66287 19.33981 18.163 17.87449 18.27011 18.18345 18.33999 
17.61602 16.77042 17.30095 18.80318 11.84397 16.75922 17.07934 16.84311 14.30485 16.11495 9.561292 9.561292 10.29828 19.0839 17.66282 19.33981 18.16283 17.87424 18.27099 18.1832 18.34028 
17.61602 16.77042 17.30095 18.80302 11.84381 16.75909 17.07935 16.8431 14.30485 16.11485 9.567811 9.567811 10.29688 19.0839 17.66282 19.33976 18.16311 17.87422 18.27176 18.18316 18.34064 
17.61603 16.77042 17.30096 18.80302 11.84371 16.7591 17.07916 16.84299 14.30485 16.11466 9.56791 9.56791 10.29572 19.08391 17.66281 19.33985 18.16371 17.87411 18.27176 18.18361 18.3406 
17.61603 16.77046 17.30189 18.80303 11.84371 16.75898 17.07916 16.84363 14.30485 16.11465 9.568285 9.568285 10.29511 19.08378 17.66278 19.33985 18.16506 17.87411 18.35724 18.18362 18.34065 
17.61665 16.77046 17.30189 18.80288 11.84367 16.75902 17.16569 16.84532 14.30485 16.11457 9.583879 9.583879 10.40541 19.0837 17.66266 19.34127 18.16493 17.87481 18.35724 18.18362 18.34259 
17.61665 16.8558 17.30189 18.80341 11.84361 16.76187 17.16569 16.84533 14.30485 16.11452 9.584193 9.584193 10.45847 19.08343 17.66462 19.34127 18.16648 17.87475 18.35724 18.26743 18.3427 
17.61637 16.85647 17.30273 18.80326 11.84347 16.76188 17.16684 16.84815 14.30485 16.11575 9.586625 9.586625 10.49572 19.08343 17.66463 19.34127 18.16616 17.87487 18.35715 18.26838 18.3437 
17.61637 16.85647 17.30274 18.80326 11.84333 16.76191 17.16703 16.84797 14.30485 16.1156 9.688089 9.688089 10.4919 19.08414 17.66463 19.34128 18.1684 17.87508 18.35706 18.26931 18.34366 
17.6163 16.85641 17.30263 18.88966 11.84334 16.76159 17.16697 16.84812 14.30485 16.11537 9.688038 9.688038 10.61372 19.08482 17.66463 19.34116 18.17342 17.87508 18.35705 18.26932 18.34353 
17.61611 16.86081 17.30263 18.88966 11.84327 16.76155 17.16716 16.84807 14.30485 16.11457 9.688167 9.688167 10.60889 19.0898 17.66463 19.34125 18.25989 17.87657 18.35718 18.26932 18.34445 
17.6161 16.86064 17.30305 18.88966 11.84099 16.76209 17.17183 16.848 14.30485 16.11452 9.688205 9.688205 10.78249 19.08947 17.66552 19.34126 18.25964 17.87662 18.35717 18.2709 18.3447 
17.61829 16.86124 17.30305 18.88947 11.84072 16.76209 17.1717 16.84765 14.30485 16.11462 9.687675 9.687675 10.77939 19.08948 17.66537 19.42545 18.25958 17.88193 18.35702 18.27086 18.3449 
17.61829 16.86104 17.30305 18.89766 11.84065 16.76211 17.17171 16.84725 14.30485 16.11454 9.688168 9.688168 10.77328 19.08948 17.66555 19.42556 18.25956 17.88227 18.35702 18.27087 18.42649 
17.61829 16.86081 17.38703 18.89766 11.84059 16.76205 17.17159 16.84724 14.30485 16.11455 9.688424 9.688424 10.85666 19.08948 17.66561 19.42556 18.25956 17.88236 18.35702 18.27372 18.42637 
17.61819 16.86081 17.38705 18.89816 11.84049 16.76797 17.17159 16.85335 14.30485 16.1144 9.687817 9.687817 10.84937 19.08948 17.66561 19.42584 18.25949 17.88242 18.35702 18.27357 18.42834 
17.61814 16.86081 17.39252 18.89809 11.84021 16.76795 17.17269 16.85336 14.30485 16.11388 9.684682 9.684682 10.84019 19.08949 17.66659 19.42581 18.25911 17.88315 18.36728 18.27946 18.42955 
17.61819 16.86071 17.39238 18.89814 11.84002 16.76795 17.17277 16.85325 14.30485 16.11388 9.684231 9.684231 10.82667 19.08957 17.66626 19.42705 18.25907 17.88319 18.36719 18.27951 18.42955 
17.61941 16.86059 17.39238 18.89819 11.83991 16.76795 17.17243 16.85311 14.30485 16.11388 9.682036 9.682036 10.82468 19.08957 17.6657 19.42705 18.25894 17.88539 18.36719 18.27951 18.43581 
17.61941 16.86037 17.39238 18.89819 11.83979 16.85287 17.17203 16.93571 14.30485 16.1139 9.679981 9.679981 10.82388 19.08957 17.75237 19.42696 18.25894 17.88508 18.36719 18.27941 18.43566 
17.6197 16.86286 17.39239 18.89819 11.83975 16.85289 17.17196 16.93568 14.30485 16.11384 9.680307 9.680307 10.82349 19.08928 17.7519 19.42692 18.25895 17.88509 18.3672 18.27923 18.43565 
17.6197 16.86288 17.39272 18.89802 11.83969 16.85277 17.17151 16.93586 14.30485 16.11393 9.680607 9.680607 10.82287 19.09034 17.75195 19.42976 18.25897 17.96926 18.3672 18.27889 18.43565 
17.6197 16.86258 17.39273 18.89778 11.83945 16.85277 17.17193 16.93585 14.30485 16.11393 9.681233 9.681233 10.82175 19.09086 17.75199 19.42976 18.25898 17.96926 18.36721 18.27897 18.43708 
17.62101 16.86258 17.39247 18.98178 11.8394 16.85376 17.17214 16.93585 14.30485 16.19421 9.681594 9.681594 10.821 19.09142 17.75191 19.42977 18.25888 17.96927 18.36738 18.27867 18.43699 
17.62102 16.86232 17.39276 18.98178 11.83911 16.85364 17.17212 16.93588 14.30485 16.2 9.681657 9.681657 10.82075 19.09164 17.75258 19.43735 18.25885 17.96919 18.36738 18.27853 18.43653 
17.62092 16.86239 17.39478 18.9817 11.83893 16.85364 17.1728 16.9364 14.30485 16.19983 9.68205 9.68205 10.82042 19.09164 17.75752 19.43742 18.25879 17.96946 18.36738 18.28244 18.43657 
17.70723 16.86356 17.39478 18.98408 11.83877 16.85365 17.1728 16.93635 14.30485 16.20197 9.682294 9.682294 10.81859 19.09165 17.7574 19.43742 18.25872 17.96988 18.36738 18.28241 18.43664 
17.70716 16.86342 17.39468 18.98407 11.83845 16.85356 17.17477 16.93636 14.30485 16.20219 9.682539 9.682539 10.81792 19.09143 17.75745 19.43743 18.25863 17.97138 18.36738 18.28363 18.43655 
17.70718 16.86344 17.39606 18.98408 11.83842 16.85427 17.17477 16.93701 14.30485 16.20314 9.682639 9.682639 10.81555 19.09081 17.75743 19.43743 18.25871 17.97138 18.36738 18.28499 18.43898 
17.708 16.86353 17.39606 18.9851 11.83843 16.85465 17.26096 16.93702 14.30485 16.20314 9.682976 9.682976 10.81306 19.17803 17.75743 19.43734 18.25846 17.97151 18.36739 18.28483 18.44222 
17.71279 16.86322 17.39591 18.98512 11.83843 16.85465 17.2608 16.9366 14.30485 16.20521 9.68326 9.68326 10.8034 19.17803 17.75743 19.43735 18.25841 17.97164 18.45247 18.36866 18.44299 
17.71285 16.86313 17.39574 18.98512 11.83809 16.85589 17.2608 16.93795 14.30485 16.20599 9.683657 9.683657 10.80079 19.17989 17.75731 19.43735 18.25828 17.97154 18.45247 18.36829 18.44244 
17.71285 16.86269 17.39699 18.98507 11.8381 16.85714 17.2608 16.9377 14.30485 16.20691 9.683296 9.683296 10.79882 19.17926 17.75813 19.43722 18.25828 17.97141 18.45318 18.36805 18.44304 
17.71285 16.86413 17.39699 18.98507 11.83799 16.85716 17.26029 16.93724 14.30485 16.20749 9.686199 9.686199 10.79634 19.17976 17.75821 19.43722 18.25829 17.97141 18.4538 18.36796 18.52485 
17.71285 16.86381 17.39768 18.98505 11.83768 16.85703 17.26023 16.93719 14.30485 16.20812 9.686009 9.686009 10.79393 19.17975 17.75821 19.4379 18.2582 17.97142 18.45373 18.36796 18.52485 
17.71315 16.86384 17.39773 18.98509 11.83663 16.85938 17.2605 16.93797 14.30485 16.20814 9.683112 9.683112 10.79375 19.1795 17.75781 19.4379 18.25801 17.97142 18.45373 18.36796 18.52578 
17.71307 16.94918 17.39841 18.985 11.83559 16.85884 17.26133 16.93795 14.30485 16.20858 9.682566 9.682566 10.79021 19.18 17.75736 19.43748 18.25802 17.97827 18.45425 18.36796 18.5248 
17.71317 16.94889 17.39842 18.98482 11.83528 16.85892 17.26247 16.93945 14.30485 16.2083 9.682019 9.682019 10.78839 19.18001 17.75911 19.43783 18.25802 17.97896 18.45425 18.36787 18.52486 
17.71317 16.94882 17.39842 18.98473 11.83478 16.85894 17.26712 16.93936 14.30485 16.20856 9.680109 9.680109 10.7884 19.18479 17.75911 19.43783 18.25804 17.97917 18.45426 18.36788 18.52486 
17.71304 16.94884 17.39839 18.98613 11.83441 16.85894 17.26708 16.94237 14.30485 16.20856 9.67724 9.67724 10.78799 19.18486 17.75893 19.43929 18.25804 17.97918 18.45454 18.36776 18.53214 
17.71484 16.94976 17.39833 18.98595 11.83172 16.85888 17.26675 16.94227 14.30485 16.20862 9.684429 9.684429 10.78776 19.18475 17.7596 19.43929 18.34464 17.97941 18.4542 18.36776 18.53222 
17.71485 16.95441 17.48362 18.98598 11.83099 16.85853 17.26676 16.94227 14.30485 16.20852 9.683788 9.683788 10.78771 19.18551 17.7596 19.43912 18.34954 17.97946 18.45409 18.37921 18.53228 
17.71452 16.95447 17.4836 18.986 11.83075 16.86452 17.26676 16.94218 14.30485 16.20852 9.68342 9.68342 10.78764 19.18551 17.75944 19.43912 18.35169 17.97951 18.4543 18.37921 18.53356 
17.71514 16.95445 17.48353 18.98563 11.83039 16.86453 17.26656 16.94224 14.30485 16.20867 9.683122 9.683122 10.78485 19.18531 17.7605 19.52327 18.3527 18.06396 18.45479 18.37921 18.53402 
17.71514 16.95445 17.48891 18.99203 11.8283 16.94873 17.26626 16.94198 14.30485 16.20864 9.770697 9.770697 10.78421 19.18531 17.7605 19.52327 18.3534 18.06587 18.45467 18.37922 18.53379 
17.71515 16.95421 17.48888 18.99203 11.82821 16.94873 17.26614 16.94802 14.30485 16.20864 9.772623 9.772623 10.78181 19.18524 17.84726 19.52326 18.35471 18.06591 18.46037 18.37917 18.53373 
17.71515 16.95399 17.48888 18.99216 11.82723 16.94846 17.26614 17.03106 14.30485 16.20864 9.87097 9.87097 10.78078 19.18592 17.84726 19.52328 18.35556 18.06597 18.46037 18.37903 18.53378 
17.71637 16.95481 17.48891 18.99226 11.82098 16.94869 17.26593 17.03104 14.30485 16.2084 9.877331 9.877331 10.77984 19.18597 17.84727 19.52305 18.35525 18.0667 18.46113 18.37908 18.53372 
17.71637 16.9549 17.48969 18.99231 11.82015 16.94869 17.26681 17.03099 14.30485 16.20816 9.877446 9.877446 10.77501 19.18575 17.84733 19.52305 18.35544 18.06686 18.46256 18.37908 18.53372 
17.71646 16.9549 17.48966 18.99231 11.81824 16.94868 17.26726 17.03101 14.30485 16.20813 9.876491 9.876491 10.77186 19.18575 17.84748 19.52279 18.35549 18.06686 18.46244 18.37893 18.53433 
17.71622 16.95493 17.48959 18.99226 11.81171 16.94865 17.26855 17.03102 14.30485 16.20813 9.876744 9.876744 10.77167 19.18575 17.84744 19.52279 18.35549 18.06724 18.46245 18.37893 18.53441 
17.80256 16.95493 17.48963 18.99404 11.80559 16.94843 17.2688 17.03058 14.30485 16.20809 9.800048 9.800048 10.77101 19.18575 17.84868 19.52279 18.35552 18.06713 18.46358 18.37859 18.53455 
17.80256 16.9572 17.48924 18.99404 11.80302 16.94911 17.2688 17.032 14.30485 16.20801 9.798908 9.798908 10.77066 19.18575 17.84868 19.5228 18.35565 18.06716 18.46378 18.37846 18.53538 
17.80311 16.95718 17.48928 18.99393 11.80194 16.94902 17.26845 17.03196 14.30485 16.28816 9.7993 9.7993 10.76967 19.18576 17.84856 19.52269 18.35557 18.06631 18.46378 18.37843 18.53532 
17.80333 16.95716 17.49186 19.07858 11.80141 16.94896 17.26845 17.03182 14.30485 16.28821 9.799484 9.799484 10.76956 19.18589 17.85298 19.52236 18.35555 18.0664 18.4638 18.46217 18.53743 
17.80333 16.95799 17.49211 19.07875 11.80133 16.94966 17.35475 17.03173 14.30485 16.29435 9.79891 9.79891 10.76519 19.18695 17.85298 19.52236 18.35556 18.0664 18.4644 18.46217 18.53695 
17.80454 16.95783 17.49193 19.07862 11.80109 16.94968 17.35476 17.03173 14.30485 16.2943 9.798965 9.798965 10.76369 19.27392 17.85298 19.52236 18.35524 18.06792 18.46437 18.46357 18.61873 
17.80931 16.95779 17.49304 19.07847 11.80104 16.94969 17.35654 17.03143 14.30485 16.29433 9.799268 9.799268 10.76315 19.27392 17.85299 19.5348 18.3552 18.06792 18.4642 18.46357 18.61881 
17.80931 16.95787 17.49304 19.07889 11.80095 16.9507 17.35649 17.03138 14.30485 16.29641 9.799441 9.799441 10.7629 19.27368 17.85299 19.53469 18.35512 18.06792 18.54911 18.46464 18.61823 
17.80931 16.95898 17.49346 19.0787 11.8009 16.95063 17.3572 17.03114 14.30485 16.30666 9.799769 9.799769 10.76243 19.2736 17.85299 19.5347 18.35512 18.06793 18.54919 18.46464 18.61846 
17.80926 16.95898 17.49346 19.08098 11.80021 16.95062 17.35707 17.03039 14.30485 16.30653 9.799861 9.799861 10.76206 19.2736 17.85287 19.53471 18.35512 18.06775 18.54912 18.46526 18.61841 
17.8092 16.95901 17.49347 19.08083 11.79844 16.95137 17.35705 17.03016 14.30485 16.30926 9.80022 9.80022 10.76146 19.2755 17.85287 19.53471 18.35513 18.07298 18.54964 18.46526 18.61905 
17.80915 17.0445 17.49472 19.08079 11.79531 16.95126 17.35706 17.03003 14.30485 16.30952 9.800627 9.800627 10.76113 19.27611 17.85279 19.53471 18.35514 18.07353 18.54942 18.46546 18.61905 
17.80898 17.04442 17.49472 19.0808 11.79487 16.95076 17.35706 17.02991 14.30485 16.31184 9.80085 9.80085 10.76103 19.27605 17.85341 19.53471 18.35485 18.07364 18.54925 18.46546 18.62063 
17.80876 17.0444 17.49445 19.08066 11.79483 16.95076 17.35718 17.02981 14.30485 16.31184 9.800065 9.800065 10.75907 19.27602 17.85341 19.53471 18.35471 18.07364 18.54918 18.46546 18.62678 
17.80849 17.04442 17.57883 19.08066 11.7947 16.95195 17.36191 17.02971 14.30485 16.31178 9.800279 9.800279 10.7521 19.2759 17.85327 19.53472 18.35472 18.07378 18.54918 18.46553 18.62674 
17.80926 17.04474 17.57883 19.08066 11.79471 16.95439 17.36173 17.03206 14.30485 16.31277 9.798803 9.798803 10.74852 19.27593 17.85321 19.53472 18.44119 18.07523 18.5501 18.47143 18.6266 
17.80932 17.04481 17.57908 19.08068 11.79327 16.9542 17.36173 17.03217 14.30485 16.3128 9.882352 9.882352 10.74752 19.28096 17.85321 19.53461 18.44104 18.07523 18.55004 18.47144 18.6265 
17.80925 17.04516 17.5852 19.08066 11.79307 16.95388 17.36299 17.03238 14.30485 16.31358 9.8823 9.8823 10.74713 19.28078 17.85431 19.53461 18.44105 18.0751 18.55042 18.47234 18.62651 
17.80919 17.04655 17.58483 19.08177 11.79297 16.95392 17.36284 17.03218 14.30485 16.31358 9.882548 9.882548 10.74661 19.2814 17.85431 19.53464 18.44558 18.15958 18.55033 18.47519 18.62651 
17.80924 17.04599 17.58472 19.08177 11.79268 16.95389 17.3627 17.03236 14.30485 16.31358 9.890905 9.890905 10.7463 19.28141 17.85427 19.61875 18.4456 18.15977 18.54994 18.4752 18.62657 
17.81102 17.05081 17.58472 19.08177 11.791 16.95389 17.36271 17.03272 14.30485 16.31346 9.978712 9.978712 10.74612 19.28151 17.85594 19.61874 18.44534 18.15977 18.54994 18.4752 18.62676 
17.81097 17.05045 17.5846 19.08178 11.79064 16.96001 17.36253 17.03493 14.30485 16.31456 9.98135 9.98135 10.7459 19.28159 17.85694 19.61849 18.44534 18.16052 18.5496 18.47678 18.62657 
17.8134 17.05045 17.58461 19.08179 11.78945 17.04423 17.36246 17.03485 14.30485 16.31456 9.984478 9.984478 10.74584 19.28228 17.85694 19.61849 18.44748 18.16052 18.5494 18.47698 18.62654 
17.81314 17.05039 17.58549 19.08179 11.78786 17.04408 17.36329 17.03736 14.30485 16.31456 9.984653 9.984653 10.74576 19.28225 17.85694 19.61991 18.45238 18.16272 18.5501 18.47681 18.62793 
17.81345 17.05039 17.58595 19.08179 11.78622 17.04397 17.3633 17.04056 14.30485 16.3144 9.98498 9.98498 10.74567 19.28228 17.85685 19.61973 18.45238 18.16273 18.55027 18.47681 18.62832 
17.81345 17.05002 17.58595 19.08787 11.78203 17.04388 17.36335 17.04667 14.30485 16.3144 9.985098 9.985098 10.7455 19.28225 17.85681 19.62025 18.45372 18.16273 18.55627 18.47746 18.62858 
17.81367 17.04931 17.58595 19.08775 11.78121 17.04375 17.36335 17.12965 14.30485 16.31496 9.985232 9.985232 10.74547 19.28226 17.94345 19.62011 18.45372 18.16273 18.55614 18.47746 18.62961 
17.89998 17.04908 17.58562 19.08912 11.77776 17.04376 17.36335 17.12948 14.30485 16.31491 9.98559 9.98559 10.74542 19.28226 17.94298 19.62027 18.45325 18.16289 18.55614 18.47746 18.62934 
17.89999 17.05012 17.58782 19.08912 11.76938 17.04612 17.36335 17.12957 14.30485 16.39506 9.985965 9.985965 10.74541 19.28277 17.94286 19.62008 18.4545 18.16275 18.55614 18.56119 18.62877 
17.89971 17.05006 17.58783 19.08912 11.75889 17.04584 17.36329 17.12957 14.30485 16.39573 9.986278 9.986278 10.74527 19.28277 17.94391 19.61999 18.45421 18.16304 18.55618 18.56107 18.62879 
17.90073 17.05007 17.58783 19.08924 11.75116 17.04584 17.36319 17.12959 14.30485 16.40187 9.986374 9.986374 10.74509 19.28278 17.94391 19.61999 18.45407 18.16297 18.55588 18.56148 18.62865 
17.90057 17.05007 17.58865 19.08924 11.74453 17.04584 17.36343 17.1287 14.30485 16.40196 9.986499 9.986499 10.74491 19.37054 17.94391 19.6201 18.45471 18.16399 18.5581 18.56148 18.7104 
17.90045 17.04999 17.58865 19.08915 11.74353 17.04587 17.36308 17.12866 14.30485 16.40197 9.986512 9.986512 10.7448 19.37054 17.94391 19.6201 18.45472 18.16399 18.55798 18.56148 18.71054 
17.90054 17.04967 17.58859 19.17377 11.72996 17.04569 17.36402 17.12866 14.30485 16.40188 9.986405 9.986405 10.74477 19.37084 17.94447 19.61997 18.45528 18.16399 18.55766 18.56149 18.71248 
17.90121 17.0516 17.58839 19.17356 11.72042 17.04485 17.45027 17.12868 14.30485 16.40188 10.07583 10.07583 10.74475 19.37073 17.94947 19.62009 18.45528 18.16381 18.55766 18.56134 18.71224 
17.90591 17.05374 17.5893 19.17362 11.70507 17.04478 17.45026 17.1287 14.30485 16.40232 10.07619 10.07619 10.74467 19.37074 17.94942 19.62014 18.45528 18.16385 18.55766 18.56274 18.71283 
17.90591 17.05472 17.58906 19.17362 11.69394 17.04478 17.45006 17.12874 14.30485 16.40235 10.07623 10.07623 10.74462 19.37074 17.9494 19.62014 18.45565 18.16385 18.55766 18.56278 18.71291 
17.90576 17.05557 17.67333 19.17545 11.69029 17.04463 17.45008 17.12884 14.30485 16.40527 10.07619 10.07619 10.74451 19.37074 17.94906 19.62719 18.45565 18.16385 18.55775 18.56252 18.71274 
17.90451 17.05543 17.6733 19.17545 11.67286 17.04471 17.45008 17.12867 14.30485 16.40512 10.07634 10.07634 10.74447 19.37177 17.95032 19.62719 18.45553 18.1693 18.55775 18.56247 18.71354 
