# Supplementary material for: Geometric alignment of aminoacyl-tRNA relative to catalytic centers of the ribosome underpins accurate mRNA decoding
Source: Nat Commun. 2023 Sep 11;14:5582. doi: 10.1038/s41467-023-40404-9 (PMC10495418; doi:10.1038/s41467-023-40404-9)
Supplement: Supplementary file 7 — Source Data [file 41467_2023_40404_MOESM7_ESM.zip › Girodat_Nat_Comm_data/Supplemental Fig 1/HONC1-HONC4-sigma.dat]

0 0 0 0 0 0 0 0 0 0 0 0 0 0 0 0 0 0 0
0.7871021 0.3804875 0.3659748 2.271103 0.4323831 0.7803707 0.782341 0.7879447 1.033834 1.727995 1.730491 1.057577 2.099978 1.05856 0.7989821 2.265038 0.3984697 0.2429821 0.7924657
1.277549 0.8051854 0.7958769 3.396698 1.29353 0.8060116 1.289485 1.279213 1.030576 1.721189 2.242454 2.249656 2.083934 1.068786 1.291455 2.691611 0.8021217 0.7835903 1.28969
1.266827 1.695122 1.27245 3.675695 1.706739 1.275065 2.073412 1.278224 1.687924 2.680086 2.670392 1.996268 1.712571 1.409948 1.711235 3.368923 0.8226105 1.270461 1.29126
1.673676 1.700987 0.8422778 3.921232 2.057037 1.28248 2.671416 1.284707 2.62903 2.916544 3.632468 3.043794 2.060103 2.00548 2.070501 3.64693 0.8476357 1.26721 1.29041
1.661119 2.347955 2.011435 4.728961 2.628743 2.021507 2.907787 1.671259 2.168949 3.904647 3.602918 3.342647 2.89376 2.000263 2.655347 3.881895 0.8939758 1.273192 1.686652
1.657923 2.331028 2.586987 5.187494 2.624314 2.011865 3.134225 2.323903 2.943945 4.19423 3.855471 3.476857 3.328159 2.662323 2.895177 4.698137 1.292072 2.007787 2.012862
2.830124 2.316554 2.564684 5.696728 3.296501 2.302821 3.127339 3.480844 2.914788 4.799687 4.48022 3.618564 3.50468 3.019577 2.883675 4.844934 1.668092 1.997447 2.317967
2.30112 3.05149 1.989513 5.898186 3.967503 2.568418 3.114433 3.817482 2.890136 4.996566 4.817041 4.296732 3.489226 3.323055 3.099438 5.265977 1.659602 2.290081 3.455803
2.558157 3.039717 2.768003 5.99751 4.610576 2.793894 3.501339 4.246691 2.523246 5.084307 4.810251 4.824075 3.480337 3.961928 3.095754 5.379341 1.666068 2.277896 4.094878
2.538809 3.029542 3.195524 6.684941 5.024031 3.013616 4.11968 5.294192 3.448713 5.077533 5.829738 5.391601 3.475217 5.117763 3.815403 5.361491 1.674949 2.5367 4.082793
2.528751 3.770575 3.364778 7.19627 5.286298 3.210906 4.105767 6.033463 3.423895 5.340748 6.464681 5.78004 3.798089 5.758436 3.633911 5.348024 2.249006 2.758097 5.12197
2.518701 3.609358 2.716793 7.78472 5.702929 3.22367 4.101648 6.721001 3.890441 5.891702 6.714387 5.970865 3.793377 5.945487 3.786814 5.685875 2.245906 2.529811 5.197658
2.501415 4.189062 3.319386 7.976336 5.966134 3.383436 4.238265 7.204223 3.861904 6.269857 7.330583 6.259102 3.938556 6.422889 4.071439 5.991665 2.4904 2.512442 5.695589
2.480617 4.159977 3.92307 8.564429 6.214477 3.364628 4.353088 7.683979 3.594955 6.458455 7.518145 6.550016 4.563445 6.812663 4.208263 6.498695 2.486928 3.140267 6.600746
2.467122 4.769363 3.773483 8.757839 6.402116 3.354499 4.892643 8.087218 3.574285 6.65566 7.810579 6.84332 4.65986 7.2036 4.324941 6.565546 2.732564 2.947348 7.26897
2.674629 4.842827 3.766036 9.251676 6.790891 3.340994 5.182443 8.370687 3.554267 6.846552 8.19725 7.127232 4.869061 7.497599 5.351776 6.7974 2.71243 3.137596 7.558837
3.256918 4.727405 3.893813 9.541432 6.789655 3.498306 5.454445 8.576877 3.537938 7.229814 8.48564 7.229635 5.052894 7.691564 5.5877 7.265027 2.695659 3.123094 7.653723
3.248272 4.715387 4.013403 9.645423 6.980714 3.497566 5.767931 8.958007 4.319601 7.418841 8.67609 7.329771 4.757504 7.883098 5.898861 7.362983 2.895225 3.300387 7.956745
3.224476 4.708283 4.356192 9.939127 7.176974 3.794863 6.201188 9.249231 4.475201 7.416237 8.876262 7.523009 4.853222 8.174285 6.097456 7.650996 2.87757 3.268911 8.344674
3.400253 4.703114 4.341648 10.22514 7.356297 3.787926 6.089123 9.631784 4.449475 7.615606 9.07875 7.712082 5.035965 8.073306 6.367793 7.936101 2.855833 3.443501 8.641984
3.370877 4.700374 4.331607 10.32403 7.555344 3.912531 6.164824 9.632498 4.711908 7.801459 9.174264 7.80846 5.117973 8.169866 6.359905 8.031733 3.021568 4.021785 8.923685
3.352849 5.308006 4.321539 10.518 7.737831 4.037769 6.256761 9.737227 4.698559 7.903858 9.357005 7.814975 5.284899 8.26497 6.350992 8.217888 3.005655 4.720695 9.020365
3.340791 5.376486 4.297851 10.71203 7.84951 3.765794 6.250254 9.934035 4.674444 8.397431 9.454275 8.002218 5.675447 8.264791 6.346247 8.314752 3.00906 5.613892 9.309084
3.330603 5.747481 4.274337 10.90864 8.039788 4.403042 6.246883 10.04083 4.665364 8.58342 9.560058 8.099659 5.656272 8.360203 6.434123 8.515459 3.164354 6.555511 9.49878
3.316532 6.145943 4.267758 11.00363 8.038631 4.829559 6.242555 10.32641 5.138565 8.680688 9.84537 8.293097 5.639285 8.454434 6.245459 8.699839 3.156134 7.906007 9.698752
3.165283 6.333068 4.262421 11.20068 8.133973 5.195953 6.241597 10.44116 5.23758 8.784346 9.941518 8.38677 5.763032 8.5532 6.24201 8.810309 3.300026 8.001215 9.800695
3.304946 6.42969 4.246422 11.29984 8.229069 5.006299 6.234275 10.53917 5.363255 8.879662 10.03772 8.484051 5.97779 8.746539 6.23659 9.002519 3.44081 8.19318 9.987225
3.300972 6.521809 4.232475 11.49477 8.315589 4.995527 6.328767 10.72342 5.529094 9.06844 10.2305 8.583074 5.952943 8.743519 6.522893 9.096823 3.424276 8.67364 10.09483
3.443036 6.80405 4.230444 11.50285 8.411147 4.985049 6.70404 10.82917 5.315008 9.163438 10.32884 8.677077 5.942501 8.840606 6.706083 9.191887 3.395138 9.052614 10.28614
3.442534 6.886913 4.204572 11.5998 8.519186 5.359209 6.892045 10.9173 5.287731 9.260401 10.32228 8.773272 6.12586 8.937576 6.894093 9.37787 3.575673 9.337429 10.48518
3.559598 6.891916 4.188908 11.69784 8.607699 5.350274 7.179766 11.01552 5.277061 9.358913 10.41947 8.860494 6.219503 9.041422 7.173584 9.384144 3.807075 9.631456 10.58884
3.536334 7.081352 4.18765 11.79421 8.799563 5.340479 7.558217 11.10909 5.259898 9.448485 10.41648 8.952434 6.320475 9.129852 7.372029 9.387253 4.006488 9.842773 10.69138
3.51766 7.161731 4.301666 11.8925 8.989297 5.333985 7.56635 11.20573 5.245932 9.543131 10.31978 9.059891 6.321925 9.12988 7.553394 9.575256 3.982748 10.0288 10.87643
3.502117 7.071204 4.275443 11.98482 8.991068 5.692935 7.757756 11.30365 5.237226 9.549674 10.50549 9.059341 6.296025 9.221727 7.646653 9.668752 3.963237 10.14706 10.88293
3.503538 7.155635 4.27159 11.9895 9.173779 6.112226 7.951424 11.21214 5.22959 9.840051 10.51281 9.153263 6.719969 9.319845 7.852425 9.861779 3.930279 10.42733 10.97924
3.49699 7.249505 4.260492 12.08704 9.180152 6.202982 7.94994 11.31168 5.325494 9.84394 10.7058 9.244877 7.531721 9.326565 7.947014 9.867225 3.711724 11.0215 11.07093
3.473389 7.340802 4.245231 12.18054 9.277071 6.298921 8.140139 11.40454 5.412024 9.934021 10.90237 9.341609 7.529581 9.421894 8.224202 9.957001 3.918773 11.20304 11.16496
3.841908 7.432897 4.213361 12.27661 9.365335 6.393507 8.140685 11.50175 5.564641 9.933476 10.99759 9.347641 7.913962 9.515204 8.424007 10.04981 4.471526 11.30102 11.26518
4.173512 7.526326 4.199757 12.28085 9.370647 6.568796 8.236749 11.59538 5.556809 9.938123 11.00114 9.439182 7.902352 9.514627 8.430855 10.24334 4.333401 11.49654 11.36377
4.269376 7.630236 4.721085 12.28051 9.370054 6.755272 8.33477 11.59977 5.940606 10.03759 11.0889 9.438189 7.893205 9.61158 8.52481 10.33218 4.629787 11.73653 11.46217
4.303908 7.628347 5.012617 12.37548 9.465097 6.941915 8.419542 11.69788 5.934127 10.12615 11.08733 9.533209 7.884651 9.720339 8.619397 10.42666 4.775187 11.83626 11.55402
4.181381 7.727645 5.120269 12.47012 9.549937 7.024965 8.514534 11.79521 6.106531 10.23096 11.09314 9.630656 7.87962 9.815461 8.80254 10.43569 4.769694 11.94258 11.55823
4.292759 7.820505 5.183013 12.4772 9.557394 7.12089 8.610453 11.89177 6.101161 10.32827 11.18603 9.727258 7.874287 9.816342 8.992095 10.53228 4.740021 12.05249 11.65536
4.332758 7.917051 5.174442 12.66349 9.558418 7.223081 8.710823 11.94794 6.06789 10.32798 11.28231 9.739226 7.869931 9.814251 9.081204 10.63502 4.712071 12.15296 11.75274
4.686682 7.998851 5.171347 12.66635 9.652838 7.219135 8.804052 12.0355 6.053744 10.4373 11.3785 9.83616 7.866962 9.909465 9.087574 10.63321 4.694117 12.24772 11.85039
4.668304 8.101535 5.142865 12.76451 9.660204 7.391279 8.983245 12.13168 6.045342 10.52603 11.48902 9.833807 7.864917 10.11273 9.184815 10.72112 4.677208 12.34132 11.98238
4.660319 8.188929 5.110261 12.85562 9.748081 7.794949 9.077211 12.14207 6.041285 10.53256 11.49071 10.02172 7.861967 10.20173 9.279366 10.81757 4.577756 12.43773 12.07916
4.693009 8.28654 5.090234 12.95412 9.754703 7.878584 9.1739 12.24169 6.035242 10.62656 11.58332 10.02126 7.859698 10.2069 9.365561 10.91063 4.539734 12.53584 12.08592
4.680708 8.380148 5.081937 12.96039 9.746626 7.877572 9.173168 12.34379 6.024527 10.71909 11.58143 10.02649 7.675884 10.30382 9.374609 10.91752 4.512293 12.63495 12.18447
4.677195 8.378689 5.059871 12.99084 9.750731 7.969326 9.261015 12.35002 6.017307 10.72589 11.5806 10.11762 7.76815 10.39584 9.57288 11.0104 4.489968 12.72918 12.18432
4.82905 8.389797 5.037328 13.08262 9.836737 8.063174 9.363863 12.4352 6.009588 10.81609 11.58613 10.12371 7.955321 10.3948 9.572464 11.01832 4.469416 12.82788 12.28709
4.793006 8.484878 5.024352 13.08788 9.83798 8.068495 9.448679 12.43709 6.005612 10.82344 11.68221 10.12527 8.047527 10.48909 9.75426 11.20796 4.453945 12.9181 12.38416
4.763523 8.761957 5.022727 13.17935 9.934817 8.153382 9.454875 12.53314 5.987756 10.91299 11.77708 10.21374 8.138496 10.48939 9.756044 11.20792 4.438815 13.01701 12.47873
4.743461 8.758721 5.01354 13.17849 9.936318 8.252772 9.553144 12.53543 5.986772 10.9192 11.77537 10.21298 8.322251 10.58611 9.756581 11.20764 4.434543 13.02478 12.47948
4.722955 8.846321 5.000425 13.18323 9.943354 8.341116 9.648593 12.6311 5.985507 11.01022 11.86573 10.21875 8.42531 10.59055 9.849628 11.30284 4.427245 13.12085 12.57724
4.690952 8.844619 4.98765 13.28248 10.02849 8.351926 9.742143 12.63116 5.974821 11.01577 11.8652 10.31003 8.510466 10.68417 9.945819 11.31717 4.417563 13.20423 12.57753
4.666047 8.84776 4.98288 13.38029 10.04361 8.432609 9.841515 12.72986 5.973678 11.10608 11.96332 10.31838 8.606561 10.6914 9.950655 11.41294 4.41216 13.30128 12.67575
4.642383 8.938125 4.969848 13.38933 10.12705 8.525371 9.935889 12.72932 5.967221 11.11041 11.96864 10.4108 8.614385 10.7803 10.04446 11.41313 4.597665 13.31696 12.67494
4.626256 9.022649 4.959977 13.48001 10.22271 8.535064 9.943883 12.7294 6.02899 11.20023 12.05942 10.41039 8.699209 10.86938 10.1385 11.50952 4.579762 13.41202 12.77106
4.612401 9.02974 4.95135 13.4823 10.31946 8.617867 9.942075 12.82807 6.006652 11.20159 12.15386 10.50448 8.793129 10.87714 10.13803 11.6047 4.568443 13.50329 12.7735
4.605429 9.027568 4.93268 13.57645 10.33506 8.707204 10.0346 12.82819 6.123555 11.29704 12.25077 10.41248 8.882307 10.87802 10.23353 11.69409 4.547819 13.58982 12.86663
4.595519 9.027169 4.921666 13.57659 10.43109 8.71106 10.21757 12.92113 6.122327 11.30518 12.25187 10.50292 8.976953 10.97348 10.24758 11.70238 4.535852 13.60204 12.87157
4.591182 9.118798 4.912335 13.57818 10.43153 8.801336 10.32296 12.92508 6.122142 11.39438 12.25344 10.51032 9.072053 11.06446 10.33886 11.7921 4.523748 13.6879 12.96397
4.58718 9.119674 4.910004 13.67438 10.51648 8.885994 10.3285 13.01077 6.122474 11.40283 12.34821 10.6005 9.167362 11.06816 10.34282 11.79828 4.497705 13.69808 12.96528
4.58334 9.203833 4.90725 13.6743 10.52676 8.894731 10.32762 13.01781 6.265673 11.49169 12.34854 10.69787 9.262434 11.06797 10.43454 11.7977 4.475036 13.78026 13.06075
4.582434 9.210434 4.907811 13.87626 10.62444 8.980123 10.41709 13.02062 6.282843 11.58484 12.35792 10.69702 9.346963 11.07068 10.43671 11.79789 4.449686 13.79639 13.15191
5.06348 9.210384 4.906138 13.97456 10.70907 9.082631 10.42526 13.11629 6.279969 11.58816 12.44572 10.79446 9.457334 11.16189 10.5265 11.88763 4.445034 13.87986 13.15909
5.046768 9.291753 4.961874 14.06588 10.70956 9.08113 10.42576 13.12004 6.278965 11.58773 12.44582 10.79372 9.647052 11.2029 10.53513 11.89124 4.441999 13.97295 13.25571
5.042544 9.397309 4.961206 14.06919 10.71645 9.169925 10.4276 13.21368 6.262747 11.68133 12.53863 10.7936 9.740071 11.29227 10.531 11.89246 4.42489 13.97574 13.24884
5.042675 9.407107 5.017472 14.07128 10.71569 9.173071 10.51331 13.21634 6.251859 11.68374 12.54274 10.89006 9.837408 11.294 10.53015 11.98822 4.397748 13.99792 13.25637
5.025499 9.492724 5.007905 14.07163 10.80323 9.276438 10.61636 13.3124 6.268556 11.77316 12.54353 10.89028 9.929924 11.29858 10.62256 12.07593 4.676516 14.08152 13.2603
5.008446 9.587373 4.998415 14.16751 10.80315 9.357482 10.70483 13.39962 6.253953 11.77838 12.63632 10.89001 9.928041 11.38895 10.62205 12.17233 4.632285 14.1756 13.35571
5.003554 9.595638 4.994036 14.26035 10.81128 9.357244 10.79806 13.50532 6.245769 11.77997 12.63445 10.98444 9.93661 11.38947 10.70906 12.17455 4.829197 14.1775 13.35715
5.004833 9.676884 4.992655 14.25998 10.89816 9.447042 10.80053 13.59202 6.242512 11.87676 12.63738 10.98605 10.02189 11.38884 10.71617 12.17506 4.808535 14.22338 13.44526
4.997918 9.685953 4.988251 14.26349 10.90479 9.450271 10.80732 13.59268 6.319471 11.90445 12.72595 11.07694 10.11117 11.3939 10.80479 12.18181 4.806069 14.30393 13.45447
4.995833 9.694372 4.959418 14.2626 10.99096 9.448734 10.80827 13.60397 6.403776 11.91202 12.73462 11.17884 10.11379 11.49253 10.80457 12.26882 4.802685 14.40121 13.54274
4.994937 9.775386 4.938179 14.26256 10.99482 9.460166 10.89228 13.69042 6.390492 12.00133 12.73368 11.21495 10.12842 11.49362 10.90825 12.27328 4.774658 14.40139 13.54933
4.990347 9.785479 4.912489 14.3547 11.00051 9.540212 10.98776 13.69913 6.368176 12.0007 12.73351 11.22245 10.2177 11.58794 10.90778 12.36718 4.759382 14.4953 13.55286
4.966549 9.874274 4.900733 14.3601 10.99931 9.547126 10.98897 13.78771 6.367736 11.99992 12.86026 11.22083 10.22163 11.59381 10.9946 12.45326 4.753286 14.49971 13.64677
4.945514 9.877191 4.892769 14.36259 11.08443 9.546791 10.99048 13.79693 6.366445 12.0966 12.86881 11.31048 10.30626 11.59335 11.00321 12.46249 4.746748 14.50352 13.64766
4.92393 9.966093 4.873879 14.45349 11.08483 9.545165 11.0822 13.79784 6.364406 12.09656 12.95737 11.3095 10.31027 11.68889 11.08889 12.46237 4.743963 14.59368 13.73791
4.919196 9.966347 4.870799 14.45925 11.08736 9.633452 11.08503 13.88501 6.44538 12.19719 12.96264 11.40644 10.31412 11.6905 11.1145 12.55473 4.74109 14.60046 13.7389
4.912848 10.05521 4.76599 14.45957 11.09503 9.633274 11.0954 13.88463 6.437696 12.19846 13.05397 11.40677 10.40755 11.6917 11.20076 12.55457 4.738037 14.69159 13.7436
4.908265 10.05814 4.76145 14.45982 11.17924 9.643897 11.18083 13.89427 6.428225 12.20027 13.05485 11.41185 10.49499 11.78387 11.20213 12.55712 4.736211 14.69165 13.7452
4.908254 10.07871 4.761251 14.5506 11.18125 9.731007 11.18077 13.89342 6.425557 12.20527 13.05336 11.50843 10.50286 11.78372 11.21157 12.64441 4.725852 14.69162 13.83435
4.908245 10.07731 4.956209 14.55304 11.18141 9.731361 11.27731 13.98113 6.41031 12.29465 13.05812 11.31667 10.5044 11.78548 11.29594 12.64408 4.697899 14.69459 13.84191
4.905962 10.16522 4.953544 14.55736 11.18324 9.731703 11.27652 13.98216 6.400904 12.29973 13.15463 11.40613 10.58919 11.87991 11.29647 12.64336 4.707285 14.78985 13.84193
4.900234 10.17035 4.935241 14.55841 11.27447 9.824895 11.27613 13.99131 6.506694 12.29939 13.15651 11.40562 10.59652 11.87792 11.38968 12.64982 4.693203 14.7898 13.93201
4.901325 10.17161 5.051591 14.65348 11.27501 9.82408 11.27615 13.99061 6.669276 12.30543 13.25053 11.40611 10.68185 11.87798 11.39227 12.73995 4.651807 14.78863 13.93868
4.882695 10.28229 5.04321 14.65534 11.37185 9.824607 11.27494 14.07595 6.484355 12.39398 13.25792 11.40597 10.68381 11.87888 11.47885 12.78455 4.863981 14.78849 13.9399
4.869661 10.36337 5.041614 14.74653 11.37095 9.91958 11.37027 14.07567 6.476659 12.39706 13.25807 11.50453 10.69093 11.88741 11.48381 12.79396 4.861472 14.8854 14.02742
4.852321 10.37078 5.042603 14.75112 11.37006 9.940663 11.36996 14.07825 6.473369 12.39664 13.35329 11.5057 10.77847 11.97449 11.48497 12.87914 4.842361 14.88714 14.02982
4.845058 10.37118 5.119646 14.7533 11.4554 10.01906 11.37016 14.08734 6.45466 12.49 13.35329 11.50569 10.78398 11.97377 11.48454 12.88579 4.82845 14.96693 14.03604
4.829786 10.37341 5.105822 14.75308 11.46721 10.03586 11.461 14.17344 6.452131 12.49179 13.3567 11.60044 10.87051 11.97308 11.48528 12.97331 4.823653 14.99419 14.12295
4.82549 10.45351 5.218879 14.84345 11.46683 10.12228 11.46475 14.17358 6.471704 12.58719 13.44881 11.6023 10.87311 11.97314 11.57977 12.97419 4.81165 14.99865 14.12364
4.79442 10.46315 5.219499 14.84817 11.56236 10.12518 11.5491 14.17686 6.470899 12.58712 13.44994 11.60622 10.88041 12.06969 11.66972 12.97497 4.809282 15.086 14.13158
4.755336 10.463 5.218903 14.84833 11.56341 10.12671 11.55637 14.18574 6.631943 12.58761 13.45004 11.60599 10.96662 12.07055 11.67479 12.98058 4.806142 15.09006 14.21936
4.726311 10.54666 5.217585 14.84786 11.56402 10.21859 11.56078 14.27208 6.631319 12.68479 13.45329 11.70096 10.96974 12.07009 11.71678 13.07783 4.801963 15.09273 14.22127
4.699655 10.54603 5.395347 14.93815 11.64808 10.2331 11.64556 14.27138 6.61539 12.68438 13.54462 11.70392 11.06219 12.0701 11.7169 13.18503 4.799712 15.09419 14.22062
4.810879 10.55524 5.632527 14.93832 11.6551 10.31362 11.69103 14.2862 6.640006 12.68438 13.54442 11.70356 11.16115 12.16387 11.80171 13.18502 4.800767 15.18387 14.23347
4.781482 10.55242 5.626757 14.94398 11.65539 10.32795 11.69774 14.37095 6.627782 12.68468 13.5443 11.7974 11.16144 12.1677 11.80324 13.19075 4.789164 15.18931 14.31998
4.762695 10.55285 5.626019 15.03436 11.65804 10.40586 11.6973 14.37361 6.619544 12.77801 13.54707 11.79633 11.24452 12.25708 11.80301 13.27846 4.78573 15.27191 14.32183
4.757351 10.63288 5.702712 15.13918 11.6559 10.40468 11.78192 14.38127 6.872515 12.78263 13.64195 11.79592 11.25287 12.26167 11.80268 13.28309 4.783529 15.28006 14.3284
4.75733 10.63654 5.781497 15.13858 11.65689 10.40386 11.78062 14.46949 6.872263 12.7827 13.64215 11.79594 11.25414 12.26317 11.80843 13.28285 4.784016 15.29155 14.41792
4.758141 10.64218 5.778699 15.14397 11.65628 10.41489 11.7803 14.46946 6.876172 12.87148 13.64012 11.79836 11.25537 12.26453 11.89656 13.28864 4.785028 15.37075 14.41772
4.757113 10.72468 5.778728 15.14371 11.79322 10.49749 11.78048 14.47055 6.948212 12.87616 13.73781 11.89191 11.34739 12.26433 11.89819 13.3741 4.786297 15.38153 14.42004
4.734587 10.72918 5.777322 15.23467 11.8039 10.50865 11.78564 14.48054 6.964188 12.87878 13.73814 11.89156 11.34813 12.35787 11.99745 13.37443 4.78687 15.38297 14.42675
4.722243 10.73681 5.846785 15.23484 11.88804 10.58651 11.87444 14.58989 6.964174 12.87886 13.73822 11.89095 11.43787 12.3601 11.99977 13.37719 4.76873 15.38867 14.53932
4.714073 10.81799 5.841642 15.2351 11.88799 10.58952 11.87575 14.58985 6.959685 12.88003 13.83074 11.89044 11.44498 12.3611 12.00233 13.37904 4.769531 15.484 14.53948
4.70884 10.81785 5.816345 15.24064 11.88905 10.58949 11.88179 14.59305 6.951597 12.97283 13.8295 11.98763 11.44736 12.44914 12.09252 13.47027 4.758846 15.49166 14.54179
4.701064 10.83011 5.917577 15.24056 11.89597 10.59957 11.97836 14.59306 6.948261 12.97499 13.83277 11.98746 11.53885 12.45441 12.09482 13.46899 4.812883 15.4937 14.54253
4.73711 10.91269 5.859726 15.23991 11.89843 10.67908 11.97965 14.60195 7.030801 12.97593 13.83448 11.98685 11.54428 12.45471 12.10056 13.46913 4.813616 15.49535 14.54952
4.804001 10.91584 6.154014 15.33072 11.98255 10.67911 11.98685 14.68791 7.030635 12.97629 13.83451 11.98621 11.58205 12.54487 12.10145 13.46854 4.814694 15.57883 14.6367
4.790899 10.91753 6.121976 15.33181 11.98366 10.68229 12.07015 14.68782 7.021764 13.06451 13.9217 11.9863 11.58189 12.54638 12.10801 13.46928 4.934389 15.58982 14.63658
4.789326 10.92021 6.103633 15.331 11.98307 10.6822 12.08036 14.69115 7.018958 13.06934 13.92585 11.98649 11.66576 12.55252 12.19672 13.47926 4.935868 15.59143 14.63925
4.785988 11.00843 6.075138 15.33997 11.98415 10.69214 12.07913 14.6992 7.106287 13.06806 13.92776 12.08276 11.66823 12.55273 12.19843 13.565 5.088218 15.67169 14.64457
4.786629 11.00886 6.059077 15.34007 11.99138 10.76993 12.07925 14.78421 7.106569 13.06809 14.01696 12.08331 11.67368 12.55418 12.19793 13.56504 5.070086 15.67661 14.73173
4.782612 11.00877 5.886298 15.42982 12.085 10.77524 12.17266 14.78584 7.106938 13.0705 14.02212 12.08387 11.7617 12.55485 12.2038 13.56472 5.052881 15.69483 14.73447
4.774894 11.00978 5.869465 15.43049 12.19104 10.77521 12.17469 14.78918 7.110575 13.16519 14.02252 12.08385 11.76209 12.64447 12.28941 13.56474 5.028712 15.69596 14.73437
4.769814 11.1047 5.848171 15.43554 12.19097 10.78141 12.17724 14.78917 7.110264 13.16507 14.02489 12.17798 11.76357 12.64423 12.29059 13.56397 5.246707 15.77703 14.73708
4.769709 11.10426 5.837615 15.52783 12.19071 10.86897 12.26743 14.88196 7.272717 13.16742 14.11358 12.18031 11.86736 12.65105 12.2909 13.56278 5.246721 15.78131 14.74352
4.781205 11.10514 6.310556 15.52805 12.19008 10.86885 12.26754 14.88266 7.199729 13.25598 14.11351 12.18133 11.86916 12.65093 12.29385 13.56237 5.224885 15.79103 14.82992
4.782476 11.10487 6.233331 15.52851 12.19765 10.8684 12.26807 14.88504 7.287562 13.26362 14.11823 12.17986 11.95852 12.65137 12.29957 13.5628 5.203154 15.79449 14.83005
4.781121 11.1842 6.21923 15.52926 12.19877 10.86754 12.26846 14.89597 7.371788 13.26496 14.11835 12.17861 11.9686 12.74001 12.38421 13.65837 5.180365 15.87493 14.8305
4.778353 11.19646 6.206074 15.54794 12.28329 10.87415 12.26942 14.98064 7.370921 13.26482 14.11751 12.27219 11.96941 12.7472 12.38375 13.6596 5.091034 15.87679 14.83297
4.779406 11.19734 6.200885 15.63815 12.2874 10.96197 12.27179 14.98031 7.349598 13.35545 14.12001 12.27201 11.969 12.7471 12.38374 13.65964 5.08918 15.88782 14.83278
4.780112 11.19706 6.199159 15.63853 12.28719 10.96191 12.36054 14.98023 7.342956 13.36129 14.2136 12.27262 12.06137 12.74897 12.38461 13.65947 5.0857 15.88849 14.83528
4.781279 11.27847 6.198617 15.6399 12.29347 10.96336 12.36042 14.98067 7.342597 13.36113 14.21474 12.27202 12.06104 12.83683 12.39453 13.65816 5.08565 15.97228 14.92655
4.782542 11.28651 6.180445 15.64047 12.37782 10.96338 12.36044 14.99445 7.341352 13.36177 14.21544 12.36169 12.06546 12.8365 12.47848 13.75051 5.070148 15.97229 14.92657
4.912618 11.2893 6.16907 15.64046 12.37817 11.04143 12.36196 15.07893 7.425813 13.45006 14.30617 12.36674 12.15447 12.83736 12.47842 13.74945 5.068583 15.98646 14.9263
4.970596 11.29181 6.164751 15.64555 12.37773 11.05295 12.45705 15.07891 7.610924 13.45764 14.30837 12.36701 12.15499 12.83691 12.47858 13.75218 5.067184 15.9865 14.92617
4.966413 11.29071 6.162039 15.73629 12.37774 11.05593 12.45663 15.07862 7.709557 13.45871 14.31259 12.36723 12.15602 12.84356 12.47834 13.75339 5.057698 16.06775 14.92939
5.044972 11.29026 6.147836 15.73632 12.37746 11.05556 12.45773 15.07869 7.709841 13.45927 14.31359 12.36911 12.15682 12.84355 12.47829 13.75334 5.056748 16.07086 15.02515
5.040344 11.38061 6.121955 15.73779 12.37735 11.14402 12.55117 15.16327 7.709586 13.54741 14.31357 12.4583 12.15896 12.84417 12.57519 13.84027 5.314664 16.0783 15.02517
5.045762 11.38034 6.102093 15.73753 12.3876 11.14762 12.55458 15.17653 7.709238 13.5521 14.40225 12.4582 12.16447 12.93338 12.5747 13.84505 5.310283 16.08214 15.02511
5.030487 11.38341 6.095339 15.74218 12.47074 11.14851 12.55301 15.17659 7.709126 13.55414 14.41095 12.46423 12.24842 12.93301 12.57468 13.84434 5.369962 16.16429 15.12245
5.091929 11.38294 6.09553 15.83263 12.47021 11.14836 12.55285 15.17651 7.708004 13.55393 14.41034 12.46437 12.24761 12.93323 12.57438 13.8462 5.847939 16.16418 15.1229
5.079548 11.38482 6.166161 15.83307 12.46995 11.22782 12.55255 15.17646 7.700869 13.55363 14.41138 12.46428 12.24744 12.93878 12.67439 13.84574 6.149123 16.16609 15.12272
5.158423 11.38426 6.166558 15.83305 12.46983 11.23863 12.55305 15.26103 7.695095 13.55347 14.4107 12.4643 12.24739 12.94078 12.67575 13.84682 6.124044 16.17568 15.12272
5.225058 11.46337 6.166819 15.83366 12.47054 11.24208 12.64319 15.27724 7.662502 13.6425 14.49798 12.46604 12.34341 13.02761 12.76634 13.9343 6.107092 16.1824 15.22439
5.217701 11.46555 6.164316 15.83487 12.48123 11.24197 12.64183 15.27921 7.648354 13.64108 14.4985 12.5544 12.34298 13.0294 12.76595 13.93371 6.082888 16.18178 15.22653
5.212643 11.52367 6.158802 15.93047 12.56537 11.24423 12.6416 15.27969 7.631105 13.63973 14.49858 12.56079 12.3433 13.02788 12.76922 13.94047 5.982246 16.26291 15.22743
5.211209 11.53491 6.131967 15.93068 12.56518 11.32209 12.64575 15.28024 7.594066 13.64499 14.50602 12.56142 12.3428 13.02772 12.76993 13.94247 5.962766 16.2627 15.22793
5.21552 11.53631 6.119036 15.93158 12.56488 11.32854 12.64635 15.36496 7.84212 13.64725 14.50662 12.56144 12.34345 13.03249 12.85412 14.0301 6.186254 16.2627 15.31943
5.282862 11.6151 6.102036 15.93297 12.5649 11.38768 12.64662 15.37286 7.997351 13.73642 14.59482 12.66037 12.43223 13.03238 12.8592 14.03649 6.178032 16.26395 15.3225
5.282993 11.61737 6.091716 15.93272 12.5645 11.40185 12.64736 15.37613 7.96019 13.73733 14.5952 12.65991 12.438 13.12352 12.85875 14.03634 6.171966 16.27311 15.32251
5.283594 11.62643 6.090881 15.93788 12.56411 11.40109 12.64753 15.37591 8.146049 13.74173 14.59954 12.65994 12.43849 13.12353 12.85897 14.03633 6.169024 16.27569 15.32447
5.284595 11.62958 6.09106 16.02784 12.65421 11.48017 12.73157 15.37592 8.136059 13.74182 14.60254 12.74863 12.43896 13.12215 12.85897 14.03657 6.152463 16.35879 15.32513
5.286053 11.70906 6.082473 16.02767 12.65385 11.48118 12.73775 15.37755 8.127129 13.74394 14.60303 12.74876 12.5291 13.12891 12.86115 14.03923 6.143191 16.36209 15.41191
5.2867 11.71001 6.080109 16.02753 12.66007 11.48033 12.73768 15.37807 8.118881 13.74389 14.68998 12.66053 12.53348 13.12843 12.86292 14.12546 6.130886 16.3621 15.41693
5.437097 11.71174 6.078698 16.02749 12.65972 11.48014 12.74186 15.4708 8.105128 13.83181 14.69075 12.66126 12.53466 13.12833 12.94758 14.13221 6.128133 16.3708 15.41718
5.512786 11.7111 6.056653 16.02764 12.6593 11.57058 12.74268 15.47089 8.100046 13.83169 14.69186 12.74942 12.62041 13.21875 12.95406 14.13325 6.122122 16.37239 15.42123
5.513059 11.8099 6.037585 16.03045 12.6593 11.57247 12.82703 15.47437 8.095479 13.83861 14.69159 12.74933 12.62524 13.21876 12.95398 14.1337 6.119315 16.45552 15.42106
5.513803 11.81332 6.024585 16.12626 12.65905 11.57295 12.83295 15.47447 8.082413 13.83864 14.69627 12.74925 12.62723 13.21857 12.95517 14.1357 6.103644 16.45781 15.42314
5.51485 11.81289 6.021286 16.12601 12.65874 11.57257 12.83286 15.47441 8.078947 13.83862 14.69645 12.75712 12.62828 13.21844 12.95739 14.13683 6.100442 16.45787 15.50917
5.51522 11.81383 6.021464 16.12544 12.6586 11.57386 12.83278 15.56096 8.077268 13.92669 14.69749 12.75713 12.62904 13.22329 13.04949 14.2224 6.096848 16.45963 15.51521
5.512974 11.8129 6.010545 16.12525 12.74914 11.58339 12.8333 15.56095 8.070342 13.92891 14.78675 12.75824 12.62897 13.22522 13.05036 14.22426 6.077498 16.46711 15.51736
5.490367 11.8128 5.915213 16.12493 12.75347 11.67427 12.8351 15.56931 8.061632 13.93019 14.78618 12.75746 12.71893 13.3133 13.05154 14.23162 6.0493 16.54925 15.51728
5.487904 11.81987 6.155697 16.12494 12.75377 11.67855 12.83514 15.57057 8.056379 13.93455 14.78619 12.84578 12.71894 13.31331 13.05479 14.23129 6.039096 16.55469 15.5204
5.479998 11.89904 6.497115 16.22181 12.75451 11.68025 12.92047 15.5738 8.052191 13.93563 14.79299 12.84629 12.71982 13.31415 13.05375 14.23115 6.033097 16.55464 15.52036
5.478648 11.90161 6.475253 16.22285 12.84612 11.68207 12.92735 15.57398 8.049718 13.93602 14.79292 12.85158 12.72242 13.3203 13.05409 14.23169 6.107536 16.55642 15.60661
5.476712 11.91078 6.416744 16.22378 12.84563 11.68174 12.92688 15.65855 8.032346 14.02459 14.79292 12.85291 12.80973 13.32069 13.13759 14.23193 6.029627 16.56487 15.61426
5.472251 11.91037 6.498282 16.22352 12.84845 11.69025 12.92717 15.6605 8.022946 14.02432 14.88015 12.85336 12.81494 13.32062 13.13951 14.31908 6.024068 16.64487 15.61422
5.472491 11.9113 6.5084 16.22338 12.84995 11.76922 12.92686 15.66775 8.019037 14.02594 14.88464 12.85338 12.8157 13.40991 13.13922 14.32636 6.023461 16.64705 15.61493
5.470938 11.92072 6.965362 16.22295 12.84962 11.76836 12.93046 15.66753 8.017548 14.02546 14.88436 12.94192 12.81868 13.41063 13.14558 14.326 6.013155 16.64779 15.61479
5.467014 12.00233 7.015397 16.22284 12.84903 11.78009 12.92959 15.6682 8.015818 14.03139 14.88785 12.94195 12.9013 13.41053 13.14543 14.32579 6.005586 16.65132 15.61759
5.485589 12.00114 7.019265 16.31962 12.93301 11.77992 13.02326 15.67151 8.011907 14.03171 14.88766 12.94178 12.90152 13.41226 13.14602 14.32805 6.28766 16.65237 15.61667
5.484351 12.00159 7.382528 16.32046 12.93267 11.77862 13.02301 15.67179 8.008079 14.03106 14.88887 12.94775 12.90262 13.41722 13.14599 14.41389 6.397464 16.65167 15.71535
5.483928 12.00677 7.498272 16.32162 12.93966 11.86971 13.02687 15.67153 8.004824 14.03099 14.97658 12.94945 12.90854 13.41788 13.14577 14.41413 6.37824 16.66058 15.72094
5.482855 12.00678 7.48405 16.32168 12.9395 11.87315 13.02681 15.75581 8.00254 14.12029 14.97644 12.94825 12.91004 13.41777 13.23257 14.42228 6.355437 16.74031 15.72212
5.48308 12.01509 7.472082 16.32217 12.93936 11.87606 13.11176 15.76842 8.001915 14.11928 14.97871 13.03695 12.91205 13.50529 13.23251 14.42344 6.373224 16.74209 15.7221
5.48358 12.09472 7.454161 16.32248 12.94243 11.8762 13.11463 15.77598 8.001041 14.12181 14.97859 13.03764 12.9123 13.50619 13.23519 14.51198 6.363768 16.74838 15.72255
5.480915 12.09376 7.519685 16.41211 12.94391 11.87557 13.1206 15.77641 7.994377 14.12692 14.98499 13.03731 12.91309 13.50609 13.24164 14.5186 6.347412 16.74826 15.72521
5.469158 12.09334 7.434103 16.41667 13.02797 11.88165 13.12147 15.78042 7.983111 14.12773 14.98566 13.04164 12.9998 13.50617 13.24163 14.52032 6.34338 16.74902 15.81123
5.470062 12.09361 7.282926 16.41832 13.02769 11.95831 13.12169 15.86459 7.960165 14.21597 14.98551 13.04166 13.00482 13.51704 13.24377 14.52009 6.334636 16.75589 15.81236
5.469747 12.09452 7.946745 16.41828 13.0272 11.95842 13.12225 15.86457 7.923521 14.21602 15.07351 13.04432 13.00594 13.51694 13.32826 14.51992 6.321508 16.83678 15.81917
5.433273 12.09903 8.101216 16.41813 13.03441 11.95621 13.20704 15.87341 7.893465 14.21733 15.07364 13.13254 13.00741 13.60407 13.3279 14.6066 6.311952 16.83873 15.81882
5.411889 12.09872 8.429659 16.41919 13.03402 11.95856 13.21357 15.87343 7.881664 14.21666 15.0731 13.13259 13.00908 13.6058 13.32899 14.60647 6.308656 16.84051 15.81975
5.399074 12.18594 8.419005 16.41952 13.03424 11.96039 13.21254 15.87339 7.875855 14.22357 15.07363 13.13284 13.09714 13.60681 13.33701 14.60739 6.279418 16.84358 15.82125
5.388981 12.18589 8.236584 16.51005 13.0338 11.9641 13.22214 15.8738 7.872232 14.22582 15.07609 13.13932 13.10259 13.61261 13.33663 14.60729 6.554978 16.85096 15.90733
5.380473 12.18554 8.144253 16.51439 13.03427 11.97155 13.22226 15.87378 7.869136 14.314 15.0809 13.13919 13.10212 13.61446 13.33749 14.61261 6.791311 16.93796 15.91069
5.647577 12.18544 8.161799 16.51441 13.12146 12.04822 13.22217 15.96161 7.847669 14.31391 15.08059 13.13912 13.10094 13.70163 13.33711 14.61223 6.767412 16.93801 15.91086
5.600392 12.18565 8.678092 16.51719 13.12147 12.04737 13.22427 15.96188 7.838474 14.31472 15.08151 13.22894 13.10393 13.70207 13.33682 14.61587 6.751061 16.93867 15.92142
5.569193 12.18579 8.916088 16.51707 13.12263 12.04727 13.2246 15.96198 7.814918 14.31491 15.16841 13.22938 13.18809 13.7015 13.42274 14.70174 6.742935 16.94008 15.92133
5.552386 12.18623 8.92723 16.51829 13.12992 12.15693 13.30735 15.97181 7.794331 14.31462 15.16816 13.2298 13.18875 13.70262 13.4229 14.70116 6.737862 16.94383 15.92188
5.54078 12.1894 8.96717 16.6081 13.22696 12.15684 13.30732 15.9733 7.783145 14.31541 15.1681 13.23491 13.19362 13.70245 13.42985 14.70005 6.732171 16.9461 15.92194
5.530078 12.19212 8.949266 16.61279 13.23457 12.15816 13.22104 15.97361 7.77748 14.31979 15.1695 13.23461 13.19523 13.70858 13.42992 14.70021 6.71764 16.94962 15.92293
5.527317 12.2798 8.931729 16.61296 13.23591 12.15795 13.30456 15.97342 7.774729 14.31986 15.16925 13.23523 13.19568 13.81343 13.43152 14.70841 6.710452 17.03639 16.0086
5.596839 12.27806 8.914138 16.61442 13.23675 12.15822 13.30526 16.05861 7.770598 14.32143 15.16735 13.23555 13.28147 13.81348 13.43244 14.70827 6.701544 17.03845 16.00857
5.595429 12.27804 8.902139 16.6141 13.2371 12.25114 13.31146 16.06193 7.761295 14.40988 15.16762 13.32389 13.28111 13.81318 13.51704 14.70828 6.79047 17.03831 16.01181
5.59033 12.27755 8.888311 16.61563 13.32134 12.25128 13.31373 16.06976 7.758677 14.40987 15.16882 13.32361 13.2798 13.81293 13.51784 14.70827 6.787841 17.04468 16.01711
5.588234 12.27679 8.870111 16.61537 13.32113 12.25078 13.31335 16.07004 7.748541 14.41043 15.1682 13.32479 13.28569 13.8205 13.51895 14.79592 6.778953 17.04481 16.01779
5.576858 12.27682 8.848363 16.70494 13.31922 12.25067 13.31435 16.07187 7.744677 14.41126 15.1787 13.3255 13.41323 13.81942 13.52492 14.79687 6.773748 17.04984 16.01824
5.369148 12.27674 8.83993 16.70603 13.32011 12.25069 13.31427 16.07171 7.736714 14.41112 15.1786 13.33102 13.41607 13.8191 13.52618 14.79668 7.035216 17.0535 16.01957
5.580361 12.3642 8.830931 16.71002 13.32936 12.32964 13.39949 16.07179 7.734772 14.43582 15.26537 13.33093 13.50051 13.82551 13.61254 14.79771 7.095258 17.1437 16.0197
5.576503 12.37067 8.82117 16.70996 13.32897 12.33672 13.39942 16.15651 7.710524 14.5235 15.26622 13.41989 13.50049 13.91254 13.61156 14.80343 7.163506 17.14371 16.10616
5.569947 12.37186 8.81463 16.7106 13.32871 12.34043 13.39978 16.15651 7.672588 14.52309 15.26633 13.436 13.50049 13.91336 13.61066 14.80454 7.322478 17.14345 16.10741
5.567938 12.37142 8.808152 16.71055 13.32992 12.34206 13.40656 16.16046 7.628476 14.52229 15.26617 13.52456 13.50906 13.91342 13.60961 14.80549 7.297705 17.14343 16.11022
5.564738 12.37043 8.806085 16.71218 13.32998 12.34302 13.40713 16.16832 7.597368 14.52473 15.26741 13.52496 13.50897 13.91475 13.60921 14.80536 7.290507 17.14362 16.11557
5.648103 12.37028 8.791986 16.71277 13.329 12.34401 13.40938 16.16838 7.572154 14.52426 15.27265 13.52487 13.5086 13.91479 13.61814 14.89102 7.286546 17.14363 16.11557
5.637556 12.36946 8.788611 16.80299 13.41298 12.34601 13.41004 16.16821 7.543129 14.52425 15.2756 13.52545 13.50853 13.92004 13.61773 14.89107 7.281345 17.14366 16.11613
5.622495 12.36875 8.788126 16.81071 13.41288 12.43127 13.49471 16.16831 7.564003 14.52661 15.3624 13.52532 13.59161 13.92045 13.61746 14.89211 7.281295 17.23039 16.11711
5.566306 12.36859 8.785379 16.81523 13.41363 12.43082 13.4962 16.17052 7.725102 14.5289 15.36243 13.52472 13.59461 14.00796 13.61734 14.89129 7.280862 17.24178 16.11844
5.627471 12.44861 8.784266 16.81549 13.41354 12.43098 13.50283 16.25453 7.924906 14.52931 15.36197 13.53169 13.59684 14.00793 13.70464 14.89199 7.277642 17.24269 16.204
5.699591 12.4568 8.782119 16.81543 13.4203 12.43337 13.50255 16.25453 7.879761 14.52929 15.36355 13.53391 13.60258 14.00897 13.70633 14.89942 7.27458 17.24244 16.20396
5.700512 12.46132 8.763352 16.81507 13.42247 12.43536 13.50619 16.25431 7.862982 14.53537 15.36871 13.5339 13.60397 14.00993 13.70627 14.89894 7.269661 17.24248 16.20405
5.701083 12.46081 8.756248 16.81531 13.42324 12.43523 13.50589 16.25421 7.85404 14.62424 15.39061 13.53375 13.60487 14.0098 13.71227 14.98589 7.26616 17.24249 16.21411
5.770522 12.46131 8.754566 16.81717 13.42305 12.51424 13.58932 16.26632 7.848326 14.62448 15.47756 13.6219 13.68916 14.01148 13.71192 14.98568 7.278451 17.32251 16.2137
5.879183 12.46159 8.749331 16.90597 13.50887 12.52131 13.58911 16.26633 7.838905 14.62697 15.47734 13.62265 13.69098 14.01764 13.71333 14.98673 7.266316 17.32923 16.21348
5.954935 12.46241 8.727796 16.90591 13.50905 12.52194 13.58835 16.26632 7.833207 14.62656 15.47952 13.62275 13.69338 14.10522 13.7142 14.98841 7.263132 17.34432 16.2134
6.024597 12.46266 8.713909 16.90572 13.50741 12.52292 13.59845 16.35085 7.828177 14.62655 15.47944 13.62175 13.6986 14.10515 13.79918 14.99407 7.255924 17.34724 16.29942
6.022972 12.54164 8.703722 16.91113 13.51471 12.52636 13.59841 16.353 7.789833 14.63154 15.47968 13.62096 13.69846 14.10535 13.79837 14.99423 7.307749 17.34995 16.30069
6.020679 12.54135 8.702088 16.91108 13.51413 12.52673 13.59771 16.35264 7.746564 14.6313 15.48594 13.62157 13.6994 14.10575 13.80266 14.99398 7.444829 17.3518 16.30169
6.019103 12.55021 8.68102 16.9111 13.51405 12.52986 13.59734 16.35264 7.708099 14.7196 15.48605 13.62657 13.78347 14.10634 13.80866 15.07942 7.4399 17.35295 16.30214
6.019038 12.5495 8.669389 16.91189 13.51685 12.60635 13.59741 16.3635 8.254752 14.72016 15.57407 13.6281 13.78538 14.10821 13.80815 15.07904 7.437337 17.3535 16.30758
6.018912 12.55174 8.65717 16.91191 13.5167 12.60623 13.6834 16.36425 8.102927 14.72017 15.57379 13.71673 13.78569 14.11515 13.80876 15.07957 7.428008 17.35371 16.20315
6.014651 12.55305 8.636079 17.00316 13.51632 12.60564 13.68398 16.36426 8.171319 14.72099 15.57374 13.71685 13.78548 14.2029 13.80868 15.08066 7.69832 17.43355 16.21275
6.014664 12.55261 8.619762 17.00307 13.60024 12.60678 13.68495 16.36422 8.13867 14.72088 15.57606 13.71687 13.79279 14.20265 13.89381 15.08048 7.831824 17.44033 16.2124
6.00883 12.55306 8.599987 17.00757 13.60098 12.6157 13.68549 16.44875 8.126129 14.72326 15.57569 13.71837 13.79352 14.20252 13.89406 15.08021 7.821 17.44033 16.21241
5.984415 12.63241 8.585433 17.00768 13.60261 12.61645 13.68526 16.44858 8.105321 14.72311 15.57523 13.71775 13.79375 14.20258 13.89495 15.09277 7.945263 17.44368 16.2122
5.964234 12.64197 8.572106 17.01 13.60081 12.61605 13.69158 16.45003 8.070299 14.72251 15.58096 13.71709 13.79476 14.20259 13.89398 15.093 7.930106 17.4459 16.2121
5.962422 12.6415 8.56852 17.01091 13.60732 12.61614 13.69127 16.45007 8.045101 14.81692 15.66834 13.72413 13.87858 14.20229 13.89551 15.17845 7.92095 17.44858 16.21209
5.962631 12.64618 8.562814 17.01106 13.60734 12.61766 13.69267 16.45073 8.030465 14.81751 15.66835 13.74011 13.87941 14.20223 13.89619 15.17838 7.906525 17.44846 16.21197
5.962098 12.64658 8.558986 17.01089 13.60851 12.62119 13.77719 16.45847 8.017703 14.81744 15.66917 13.82818 13.88073 14.2018 13.90278 15.1792 7.903216 17.4502 16.29976
5.96002 12.72666 8.557554 17.01138 13.61153 12.62096 13.77586 16.46268 7.924124 14.81781 15.67041 13.8279 13.87966 14.20215 13.9032 15.17885 7.899488 17.53122 16.30099
5.959482 12.72763 8.552943 17.10114 13.69576 12.69863 13.7758 16.46265 8.03078 14.81827 15.67035 13.82772 13.87952 14.29973 13.98737 15.17889 7.890375 17.53788 16.30084
6.025383 12.73539 8.549707 17.10299 13.6958 12.69858 13.77806 16.54748 8.025969 14.81926 15.66979 13.82772 13.87915 14.29975 13.98737 15.17879 7.882816 17.53848 16.30541
6.100768 12.73537 8.549218 17.10301 13.69529 12.7089 13.77841 16.54748 8.120643 14.82133 15.66955 13.82973 13.8923 14.29973 13.987 15.17963 7.878165 17.53849 16.30835
6.101307 12.73501 8.541184 17.10739 13.69447 12.71087 13.78611 16.54743 8.200958 14.82584 15.6692 13.83009 13.89123 14.29972 13.98903 15.1797 7.874015 17.54189 16.30927
6.101751 12.73557 8.53393 17.10767 13.69413 12.71083 13.78603 16.54722 8.193895 14.91339 15.67159 13.83479 13.97532 14.29938 13.98862 15.18587 7.870203 17.5419 16.30962
6.110916 12.73521 8.532763 17.1089 13.70321 12.71673 13.78587 16.54833 8.181291 14.91377 15.6715 13.8358 13.97529 14.29916 13.9881 15.18564 7.867334 17.54426 16.39613
6.110697 12.73491 8.531739 17.10825 13.70311 12.7183 13.78591 16.55599 8.177735 14.91343 15.67821 13.92414 13.97721 14.29859 13.98788 15.18768 7.867247 17.54697 16.39771
6.113039 12.73523 8.530245 17.19833 13.70833 12.79477 13.78584 16.55611 8.173207 14.91325 15.76445 13.9249 13.97609 14.29843 13.99987 15.27309 7.86732 17.62672 16.39846
6.261292 12.73771 8.527182 17.19859 13.70819 12.79814 13.8709 16.55676 8.164317 14.91293 15.76428 13.92497 13.97718 14.29832 14.00034 15.27262 7.867208 17.62677 16.40346
6.261871 12.73742 8.514912 17.19857 13.79519 12.79734 13.87221 16.56004 8.161029 14.91351 15.76404 13.92445 13.9834 14.3912 14.08465 15.27291 7.866366 17.63538 16.40335
6.262458 12.81637 8.510122 17.20036 13.79605 12.80543 13.87196 16.64412 8.156817 14.91603 15.76435 13.92413 13.98392 14.39623 14.08428 15.27246 7.864884 17.63538 16.40792
6.262441 12.82674 8.507479 17.20497 13.79548 12.80732 13.87183 16.64373 8.153666 15.01118 15.76419 13.92623 14.06955 14.39659 14.08567 15.27183 7.859917 17.63645 16.40788
6.261387 12.82684 8.506693 17.20483 13.7958 12.80745 13.87347 16.64373 8.138033 15.01116 15.76489 13.92637 14.07023 14.396 14.08603 15.27427 7.949409 17.63645 16.49496
6.261073 12.82836 8.499438 17.20454 13.79567 12.80705 13.88023 16.64429 8.128704 15.01116 15.76474 13.93143 14.07015 14.39577 14.08589 15.27431 8.031417 17.63994 16.49484
6.260598 12.8315 8.483553 17.20458 13.79567 12.80847 13.88076 16.64461 8.122618 15.01117 15.76685 13.93121 14.07054 14.39581 14.08724 15.27941 8.127038 17.64043 16.49485
6.260657 12.831 8.46887 17.20599 13.80396 12.88773 13.88176 16.64461 8.116792 15.01132 15.76661 14.01743 14.07171 14.4834 14.09378 15.28334 8.209909 17.64031 16.49558
6.260837 12.83095 8.462786 17.29571 13.80341 12.88847 13.96538 16.64448 8.106525 15.01076 15.76662 14.0168 14.07146 14.49463 14.09388 15.30159 8.186619 17.72246 16.49714
6.260793 12.91003 8.454003 17.29542 13.80413 12.90197 13.96548 16.65424 8.097363 15.01071 15.76804 14.01723 14.07671 14.49629 14.18002 15.38695 8.102765 17.72276 16.49708
6.261131 12.91311 8.451115 17.29523 13.88809 12.90291 13.96753 16.65412 8.095535 15.01067 15.76788 14.0171 14.08032 14.49805 14.18059 15.38686 8.097914 17.73218 16.49708
6.260866 12.92185 8.448649 17.29528 13.8882 12.90283 13.96758 16.65336 8.091699 15.00973 15.85596 14.01787 14.098 14.49773 14.18098 15.38689 8.089001 17.73206 16.50168
6.258791 12.9217 8.447577 17.295 13.88813 12.90237 13.9672 16.74098 8.082234 15.10255 15.85612 14.01763 14.18247 14.49759 14.181 15.38938 8.087245 17.73191 16.5017
6.259288 12.92333 8.432967 17.29476 13.88816 12.90243 13.96756 16.74151 8.07442 15.10371 15.85573 14.01972 14.18236 14.49799 14.17999 15.39009 8.083118 17.73381 16.50556
6.259702 12.9228 8.425493 17.30188 13.89096 12.90217 13.98119 16.74161 8.059015 15.10497 15.85562 14.01967 14.18235 14.49907 14.18031 15.38973 8.080678 17.73372 16.50544
6.260032 12.9224 8.418917 17.30174 13.89079 12.90478 13.98121 16.74154 8.055057 15.10643 15.85525 14.02507 14.18466 14.49919 14.17915 15.38977 8.164199 17.74091 16.59173
6.260184 12.92163 8.40363 17.30177 13.89932 13.09168 14.06378 16.74216 8.053652 15.10587 15.85474 14.11328 14.18565 14.49918 14.18009 15.39678 8.197783 17.74092 16.59365
6.242932 12.92283 8.397232 17.30183 13.89922 13.091 14.06388 16.74203 8.043584 15.10585 15.85492 14.11319 14.1854 14.59193 14.17961 15.397 8.194395 17.82083 16.59348
6.208082 13.00227 8.393858 17.30169 13.89939 13.09053 14.0652 16.74976 8.042284 15.1053 15.85564 14.11299 14.18542 14.59103 14.17947 15.48243 8.194083 17.82147 16.59818
6.179234 13.0027 8.389617 17.39138 13.89926 13.09893 14.06397 16.74999 8.031301 15.10541 15.85855 14.11272 14.19168 14.59045 14.17933 15.48343 8.519464 17.82183 16.59809
6.164466 13.01558 8.386374 17.39268 13.98467 13.09966 14.06543 16.75151 8.010071 15.10543 15.95284 14.11327 14.19264 14.59001 14.18501 15.48369 8.443091 17.82853 16.60544
6.156771 13.01527 8.371474 17.39275 13.98482 13.09964 14.06458 16.83594 7.985117 15.10494 15.95271 14.11355 14.27741 14.59194 14.20608 15.48354 8.426782 17.82859 16.60518
6.155527 13.01469 8.357575 17.40027 13.98492 13.1031 14.07171 16.83632 7.967766 15.10516 15.95274 14.11421 14.27747 14.59165 14.2903 15.48626 8.40847 17.83124 16.69116
6.154511 13.01414 8.35039 17.40088 13.98487 13.10318 14.07192 16.83946 7.964372 15.10514 15.9525 14.11393 14.27801 14.59173 14.2912 15.48625 8.391057 17.83124 16.69393
6.153303 13.01431 8.34781 17.4012 13.98384 13.18169 14.15763 16.83927 7.963309 15.10504 15.9523 14.11459 14.27748 14.59289 14.29116 15.49111 8.38624 17.83142 16.69489
6.152906 13.01609 8.340336 17.49089 13.98626 13.18252 14.15787 16.83934 7.962539 15.19769 15.95195 14.11417 14.28043 14.59312 14.29129 15.49075 8.365215 17.83334 16.69489
6.152634 13.01538 8.339551 17.49097 13.99319 13.18422 14.15806 16.83988 7.961267 15.20198 15.95188 14.11619 14.28092 14.59199 14.29286 15.57665 8.453289 17.83334 16.69481
6.150529 13.01615 8.335528 17.49081 13.99379 13.18365 14.15807 16.8395 7.954526 15.2041 15.95179 14.20994 14.28091 14.67935 14.29365 15.57669 8.69523 17.8367 16.69481
6.148596 13.01571 8.33354 17.48924 13.99391 13.19132 14.15884 16.83951 7.953224 15.20404 15.95143 14.20972 14.37098 14.67883 14.29345 15.57828 8.619788 17.91644 16.69581
6.145015 13.09427 8.331788 17.48989 13.99387 13.19107 14.16025 16.84729 7.952682 15.20373 16.0433 14.31175 14.37092 14.68459 14.30129 15.57799 8.608731 17.91632 16.70091
6.141399 13.09431 8.329863 17.48958 14.07781 13.19092 14.15974 16.84797 7.952025 15.20494 16.04684 14.31177 14.37234 14.6846 14.30119 15.57917 8.605728 17.91778 16.70127
6.579305 13.09344 8.3296 17.48964 14.07765 13.19164 14.16629 16.84797 7.951747 15.20521 16.04899 14.31161 14.37205 14.6845 14.38453 15.57904 8.597225 17.92686 16.70255
6.539794 13.09392 8.328879 17.49381 14.07804 13.19217 14.16697 16.93378 7.951255 15.20552 16.04906 14.31152 14.37331 14.68651 14.38557 15.58099 8.870421 17.92686 16.70255
6.581222 13.09348 8.328137 17.49707 14.07934 13.19662 14.2731 16.93367 7.950522 15.20504 16.04899 14.31139 14.37329 14.6865 14.38543 15.58111 8.73013 17.92675 16.78877
6.655845 13.09301 8.327119 17.49705 14.0791 13.19554 14.27305 16.93381 7.950124 15.20537 16.04868 14.31142 14.37218 14.6865 14.3856 15.58323 8.72311 17.92955 16.7924
6.643694 13.0933 8.327081 17.58751 14.07907 13.2724 14.27317 16.93693 7.949112 15.20534 16.04791 14.31135 14.37387 14.68648 14.38546 15.58342 8.923421 17.93015 16.79247
6.63429 13.10147 8.326254 17.58735 14.07875 13.27244 14.27362 16.93732 7.935848 15.29271 16.04796 14.31057 14.37359 14.68621 14.3877 15.59004 8.937429 17.93015 16.7923
6.624896 13.10123 8.348286 17.58793 14.07867 13.27244 14.27604 16.93728 7.922503 15.29776 16.04771 14.31054 14.374 14.68785 14.38767 15.67542 8.929957 17.93015 16.79327
6.620733 13.1043 8.339902 17.58793 14.08868 13.27237 14.27704 16.93687 7.915406 15.29747 16.1342 14.39866 14.38126 14.77462 14.38805 15.67523 8.914182 18.01342 16.79327
6.620062 13.10537 8.338977 17.58761 14.09269 13.27187 14.27668 17.03169 7.891062 15.2973 16.14479 14.40575 14.46477 14.77434 14.39358 15.67491 8.926779 18.01528 16.79322
6.619609 13.10503 8.337935 17.58805 14.09187 13.27241 14.28417 17.03192 7.866328 15.29984 16.14478 14.40747 14.46514 14.77996 14.39357 15.67458 8.916135 18.02226 16.79818
6.600224 13.105 8.336096 17.59222 14.09153 13.28456 14.2846 17.03331 8.297465 15.29984 16.14722 14.40756 14.46679 14.77953 14.39405 15.6749 8.905424 18.02459 16.79905
6.574271 13.18577 8.336022 17.59212 14.17542 13.28399 14.36768 17.03316 8.27152 15.29972 16.14637 14.40781 14.46746 14.77942 14.47789 15.67849 8.89113 18.02459 16.79922
6.563548 13.18575 8.335919 17.59213 14.1768 13.28388 14.36905 17.03307 8.260501 15.30113 16.14792 14.40799 14.46886 14.779 14.47918 15.67834 8.887857 18.02599 16.8854
6.560904 13.18584 8.335603 17.59277 14.17667 13.28363 14.36933 17.03302 8.256346 15.30115 16.14615 14.40722 14.47043 14.78203 14.47905 15.67803 8.881085 18.02599 16.88666
6.560771 13.18647 8.335478 17.59264 14.1766 13.28344 14.39045 17.03641 8.253416 15.3018 16.14573 14.40714 14.47233 14.78175 14.48037 15.6802 8.881185 18.02596 16.88705
6.560194 13.19465 8.335666 17.59432 14.17541 13.28351 14.47445 17.03635 8.253271 15.38872 16.1461 14.40704 14.47747 14.78182 14.48027 15.68011 8.973093 18.02601 16.88984
6.560118 13.19548 8.335512 17.68417 14.17537 13.28351 14.47445 17.03653 8.253271 15.38896 16.14632 14.40697 14.56158 14.78361 14.48013 15.68 9.087609 18.10854 16.8899
6.560224 13.19557 8.334725 17.68394 14.1762 13.28351 14.47445 17.0442 8.253271 15.38781 16.14667 14.40672 14.56128 14.78365 14.48195 15.76962 9.08359 18.10854 16.89063
6.558454 13.19497 8.331438 17.68375 14.17583 13.28351 14.47445 17.04424 8.253271 15.39283 16.14655 14.49426 14.56068 14.87092 14.48239 15.76971 9.212694 18.11201 16.89021
6.55541 13.19796 8.331373 17.68496 14.1757 13.28351 14.47445 17.12917 8.253271 15.39314 16.14682 14.50424 14.56041 14.87073 14.49004 15.76953 9.338989 18.11251 16.89014
6.545462 13.19692 8.331357 17.68496 14.1756 13.28351 14.47445 17.12975 8.253271 15.39312 16.23313 14.50416 14.56025 14.87196 14.49046 15.76949 9.331483 18.11912 16.89634
6.534693 13.19681 8.328547 17.68486 14.1756 13.28351 14.47445 17.12976 8.253271 15.39321 16.23838 14.50598 14.56084 14.87723 14.57439 15.76927 9.322957 18.12053 16.89589
6.524618 13.19671 8.327749 17.68486 14.1756 13.28351 14.47445 17.1306 8.253271 15.39541 16.23832 14.50591 14.5621 14.87594 14.57365 15.76927 9.318338 18.12054 16.89588
6.517333 13.19671 8.327688 17.68486 14.1756 13.28351 14.47445 17.13044 8.253271 15.39577 16.23823 14.50733 14.56179 14.87589 14.57388 15.76917 9.315717 18.12055 16.98303
6.496016 13.19671 8.322972 17.68486 14.1756 13.28351 14.47445 17.13211 8.253271 15.39569 16.24036 14.50757 14.56469 14.87662 14.57441 15.76937 9.306183 18.12271 16.98319
6.478116 13.19671 8.318445 17.68486 14.1756 13.28351 14.47445 17.13198 8.253271 15.39555 16.24036 14.50788 14.56601 14.87654 14.57434 15.7695 9.29858 18.12295 16.98337
6.471899 13.19671 8.310689 17.68486 14.1756 13.28351 14.47445 17.13528 8.253271 15.39538 16.24036 14.50764 14.65475 14.87632 14.5752 15.76985 9.294854 18.20275 16.98443
6.435452 13.19671 8.310034 17.68486 14.1756 13.28351 14.47445 17.13516 8.253271 15.39526 16.24036 14.50707 14.65469 14.879 14.57473 15.86931 9.29436 18.20432 16.9841
6.425825 13.19671 8.307526 17.68486 14.1756 13.28351 14.47445 17.14293 8.253271 15.48281 16.24036 14.50703 14.65475 14.87907 14.57579 15.86906 9.292409 18.20398 16.98411
6.42165 13.19671 8.306612 17.68486 14.1756 13.28351 14.47445 17.22743 8.253271 15.48285 16.24036 14.50689 14.65478 14.97575 14.57683 15.869 9.29115 18.20655 16.98705
6.399703 13.19671 8.302524 17.68486 14.1756 13.28351 14.47445 17.22749 8.253271 15.4884 16.24036 14.59489 14.65464 14.97717 14.57678 15.86886 9.290627 18.20655 16.98704
6.385429 13.19671 8.296996 17.68486 14.1756 13.28351 14.47445 17.2274 8.253271 15.4884 16.24036 14.59496 14.65455 14.98263 14.57849 15.86847 9.287847 18.20966 16.98706
6.552231 13.19671 8.275434 17.68486 14.1756 13.28351 14.47445 17.22737 8.253271 15.48928 16.24036 14.59989 14.65427 14.98246 14.57827 15.86845 9.286785 18.21644 16.98734
7.149477 13.19671 8.544341 17.68486 14.1756 13.28351 14.47445 17.22737 8.253271 15.48892 16.24036 14.59984 14.65425 14.98279 14.58392 15.96181 9.286544 18.21649 16.99252
7.160386 13.19671 8.47445 17.68486 14.1756 13.28351 14.47445 17.22737 8.253271 15.49131 16.24036 14.59958 14.73756 14.98279 14.66787 15.96446 9.27797 18.21614 17.07953
7.384807 13.19671 8.420794 17.68486 14.1756 13.28351 14.47445 17.22737 8.253271 15.49127 16.24036 14.60202 14.74508 14.98269 14.66842 15.96587 9.276875 18.21621 17.07954
7.37237 13.19671 8.41597 17.68486 14.1756 13.28351 14.47445 17.22737 8.253271 15.49112 16.24036 14.60203 14.74772 14.98282 14.66811 15.96635 9.276532 18.2211 17.08028
7.364764 13.19671 8.621636 17.68486 14.1756 13.28351 14.47445 17.22737 8.253271 15.49097 16.24036 14.60175 14.74829 14.98275 14.66812 15.96588 9.276296 18.2233 17.08028
7.361453 13.19671 8.621636 17.68486 14.1756 13.28351 14.47445 17.22737 8.253271 15.49103 16.24036 14.60313 14.75029 14.98281 14.6679 15.96564 9.276 18.22563 17.08161
7.34957 13.19671 8.621636 17.68486 14.1756 13.28351 14.47445 17.22737 8.253271 15.57842 16.24036 14.60313 14.75078 15.0718 14.66794 15.96486 9.275097 18.30539 17.08365
7.478496 13.19671 8.621636 17.68486 14.1756 13.28351 14.47445 17.22737 8.253271 15.57842 16.24036 14.6035 14.75071 15.07173 14.66871 15.96494 9.273844 18.30493 17.08644
8.10656 13.19671 8.621636 17.68486 14.1756 13.28351 14.47445 17.22737 8.253271 15.57842 16.24036 14.60329 14.75118 15.07174 14.66863 15.96497 9.273348 18.30493 17.08637
8.191955 13.19671 8.621636 17.68486 14.1756 13.28351 14.47445 17.22737 8.253271 15.57842 16.24036 14.6028 14.75026 15.07176 14.67272 16.05618 9.273404 18.30494 17.08586
8.126892 13.19671 8.621636 17.68486 14.1756 13.28351 14.47445 17.22737 8.253271 15.57842 16.24036 14.69127 14.74992 15.07916 14.67499 16.06185 9.273028 18.31904 17.08585
8.261611 13.19671 8.621636 17.68486 14.1756 13.28351 14.47445 17.22737 8.253271 15.57842 16.24036 14.69628 14.8334 15.07903 14.76477 16.06136 9.272969 18.31905 17.09114
8.465237 13.19671 8.621636 17.68486 14.1756 13.28351 14.47445 17.22737 8.253271 15.57842 16.24036 14.69647 14.83873 15.07845 14.76471 16.06292 9.263235 18.31893 17.09118
8.646672 13.19671 8.621636 17.68486 14.1756 13.28351 14.47445 17.22737 8.253271 15.57842 16.24036 14.69604 14.83846 15.0782 14.76416 16.06482 9.254933 18.31893 17.17736
8.66556 13.19671 8.621636 17.68486 14.1756 13.28351 14.47445 17.22737 8.253271 15.57842 16.24036 14.69617 14.84395 15.0782 14.76402 16.06451 9.250999 18.31889 17.17746
8.658188 13.19671 8.621636 17.68486 14.1756 13.28351 14.47445 17.22737 8.253271 15.57842 16.24036 14.69906 14.84635 15.07932 14.7637 16.06516 9.248985 18.31889 17.17734
8.654989 13.19671 8.621636 17.68486 14.1756 13.28351 14.47445 17.22737 8.253271 15.57842 16.24036 14.69904 14.84637 15.07929 14.76374 16.06582 9.239463 18.31889 17.17735
8.651705 13.19671 8.621636 17.68486 14.1756 13.28351 14.47445 17.22737 8.253271 15.57842 16.24036 14.69916 14.84628 15.0791 14.76351 16.06557 9.228807 18.39868 17.1775
8.634669 13.19671 8.621636 17.68486 14.1756 13.28351 14.47445 17.22737 8.253271 15.57842 16.24036 14.69888 14.84831 15.1656 14.7634 16.06618 9.219436 18.4009 17.17779
8.614181 13.19671 8.621636 17.68486 14.1756 13.28351 14.47445 17.22737 8.253271 15.57842 16.24036 14.70003 14.84894 15.16772 14.76313 16.06618 9.216681 18.40315 17.17769
8.612889 13.19671 8.621636 17.68486 14.1756 13.28351 14.47445 17.22737 8.253271 15.57842 16.24036 14.78771 14.84894 15.16767 14.7631 16.06645 9.213799 18.4036 17.17862
8.806664 13.19671 8.621636 17.68486 14.1756 13.28351 14.47445 17.22737 8.253271 15.57842 16.24036 14.78783 14.84822 15.16817 14.76283 16.15178 9.210883 18.40367 17.17862
8.938357 13.19671 8.621636 17.68486 14.1756 13.28351 14.47445 17.22737 8.253271 15.57842 16.24036 14.78716 14.85166 15.1678 14.76225 16.15079 9.202085 18.40367 17.17853
9.015764 13.19671 8.621636 17.68486 14.1756 13.28351 14.47445 17.22737 8.253271 15.57842 16.24036 14.79205 14.85166 15.16803 14.76229 16.15637 9.201033 18.40998 17.17951
9.011519 13.19671 8.621636 17.68486 14.1756 13.28351 14.47445 17.22737 8.253271 15.57842 16.24036 14.79162 14.85219 15.17654 14.76225 16.15628 9.197238 18.41089 17.18087
9.285188 13.19671 8.621636 17.68486 14.1756 13.28351 14.47445 17.22737 8.253271 15.57842 16.24036 14.79206 14.85106 15.17786 14.85228 16.16926 9.196092 18.41432 17.18354
9.277138 13.19671 8.621636 17.68486 14.1756 13.28351 14.47445 17.22737 8.253271 15.57842 16.24036 14.79311 14.85201 15.17748 14.85146 16.17135 9.195645 18.41721 17.18356
9.286493 13.19671 8.621636 17.68486 14.1756 13.28351 14.47445 17.22737 8.253271 15.57842 16.24036 14.79275 14.85165 15.17749 14.85545 16.17252 9.195309 18.41721 17.18356
9.570749 13.19671 8.621636 17.68486 14.1756 13.28351 14.47445 17.22737 8.253271 15.57842 16.24036 14.79257 14.85223 15.17787 14.8576 16.17222 9.194893 18.41825 17.18877
9.549035 13.19671 8.621636 17.68486 14.1756 13.28351 14.47445 17.22737 8.253271 15.57842 16.24036 14.79457 14.93514 15.17788 14.85869 16.17222 9.175376 18.49802 17.27495
9.639648 13.19671 8.621636 17.68486 14.1756 13.28351 14.47445 17.22737 8.253271 15.57842 16.24036 14.79457 14.94106 15.17789 14.85953 16.17213 9.172241 18.49821 17.27602
9.813271 13.19671 8.621636 17.68486 14.1756 13.28351 14.47445 17.22737 8.253271 15.57842 16.24036 14.79484 14.94104 15.17744 14.85927 16.25789 9.168955 18.49821 17.27602
9.962131 13.19671 8.621636 17.68486 14.1756 13.28351 14.47445 17.22737 8.253271 15.57842 16.24036 14.79473 14.94169 15.17758 14.85895 16.25724 9.165469 18.49814 17.27571
10.07 13.19671 8.621636 17.68486 14.1756 13.28351 14.47445 17.22737 8.253271 15.57842 16.24036 14.79474 14.94159 15.17814 14.85904 16.2619 9.164266 18.5003 17.27512
10.04634 13.19671 8.621636 17.68486 14.1756 13.28351 14.47445 17.22737 8.253271 15.57842 16.24036 14.88231 14.94478 15.26496 14.85902 16.26188 9.162246 18.50032 17.27488
10.03173 13.19671 8.621636 17.68486 14.1756 13.28351 14.47445 17.22737 8.253271 15.57842 16.24036 14.88363 14.94445 15.26684 14.94274 16.2619 9.160198 18.50264 17.27858
10.02732 13.19671 8.621636 17.68486 14.1756 13.28351 14.47445 17.22737 8.253271 15.57842 16.24036 14.88814 14.94403 15.26698 14.95536 16.26185 9.159926 18.50941 17.27866
10.02131 13.19671 8.621636 17.68486 14.1756 13.28351 14.47445 17.22737 8.253271 15.57842 16.24036 14.88815 14.944 15.27222 14.95757 16.26478 9.158681 18.50943 17.27879
10.01738 13.19671 8.621636 17.68486 14.1756 13.28351 14.47445 17.22737 8.253271 15.57842 16.24036 14.88798 14.94458 15.27293 14.95753 16.26569 9.158029 18.51324 17.27912
10.01006 13.19671 8.621636 17.68486 14.1756 13.28351 14.47445 17.22737 8.253271 15.57842 16.24036 14.88794 14.94459 15.27196 14.95968 16.2656 9.157781 18.51317 17.28079
10.00196 13.19671 8.621636 17.68486 14.1756 13.28351 14.47445 17.22737 8.253271 15.57842 16.24036 14.8879 14.94678 15.27209 14.95962 16.26561 9.155934 18.51303 17.28303
9.993323 13.19671 8.621636 17.68486 14.1756 13.28351 14.47445 17.22737 8.253271 15.57842 16.24036 14.8881 14.94832 15.27392 14.95955 16.26533 9.152481 18.5927 17.28586
9.977667 13.19671 8.621636 17.68486 14.1756 13.28351 14.47445 17.22737 8.253271 15.57842 16.24036 14.88802 15.03104 15.27402 14.95955 16.26555 9.15135 18.5957 17.37724
9.96462 13.19671 8.621636 17.68486 14.1756 13.28351 14.47445 17.22737 8.253271 15.57842 16.24036 14.88799 15.03151 15.36128 14.96034 16.26518 9.151148 18.59536 17.37724
9.956501 13.19671 8.621636 17.68486 14.1756 13.28351 14.47445 17.22737 8.253271 15.57842 16.24036 14.88796 15.03692 15.36119 14.96076 16.26583 9.151078 18.59536 17.37725
9.941215 13.19671 8.621636 17.68486 14.1756 13.28351 14.47445 17.22737 8.253271 15.57842 16.24036 14.88983 15.03697 15.36139 14.96075 16.35117 9.151214 18.59536 17.37717
9.927829 13.19671 8.621636 17.68486 14.1756 13.28351 14.47445 17.22737 8.253271 15.57842 16.24036 14.89043 15.03773 15.36137 14.96077 16.35099 9.150894 18.59637 17.377
9.92003 13.19671 8.621636 17.68486 14.1756 13.28351 14.47445 17.22737 8.253271 15.57842 16.24036 14.97859 15.03781 15.36209 14.96113 16.35071 9.150119 18.59646 17.37681
9.911571 13.19671 8.621636 17.68486 14.1756 13.28351 14.47445 17.22737 8.253271 15.57842 16.24036 14.98535 15.03768 15.36212 15.04516 16.35694 9.148457 18.59865 17.3769
10.10368 13.19671 8.621636 17.68486 14.1756 13.28351 14.47445 17.22737 8.253271 15.57842 16.24036 14.98564 15.03794 15.3638 15.05132 16.35631 9.146594 18.60528 17.3769
10.11666 13.19671 8.621636 17.68486 14.1756 13.28351 14.47445 17.22737 8.253271 15.57842 16.24036 14.99066 15.04247 15.36395 15.05116 16.35614 9.142451 18.60535 17.37691
10.14914 13.19671 8.621636 17.68486 14.1756 13.28351 14.47445 17.22737 8.253271 15.57842 16.24036 14.99019 15.0424 15.3694 15.0508 16.35867 9.138433 18.60773 17.37691
10.14299 13.19671 8.621636 17.68486 14.1756 13.28351 14.47445 17.22737 8.253271 15.57842 16.24036 14.99096 15.04223 15.3694 15.05109 16.35796 9.132643 18.60773 17.37674
10.13707 13.19671 8.621636 17.68486 14.1756 13.28351 14.47445 17.22737 8.253271 15.57842 16.24036 14.99072 15.04264 15.36953 15.05332 16.35773 9.127687 18.69107 17.37657
10.11989 13.19671 8.621636 17.68486 14.1756 13.28351 14.47445 17.22737 8.253271 15.57842 16.24036 14.99068 15.04468 15.36981 15.05411 16.35922 9.245599 18.69107 17.37632
10.1113 13.19671 8.621636 17.68486 14.1756 13.28351 14.47445 17.22737 8.253271 15.57842 16.24036 14.99061 15.04472 15.36936 15.05345 16.35919 9.244178 18.69103 17.37617
10.10824 13.19671 8.621636 17.68486 14.1756 13.28351 14.47445 17.22737 8.253271 15.57842 16.24036 14.99065 15.12771 15.36991 15.05338 16.35908 9.166527 18.6915 17.37618
10.10643 13.19671 8.621636 17.68486 14.1756 13.28351 14.47445 17.22737 8.253271 15.57842 16.24036 14.99046 15.13433 15.37126 15.05556 16.35916 9.186673 18.69429 17.46748
10.11934 13.19671 8.621636 17.68486 14.1756 13.28351 14.47445 17.22737 8.253271 15.57842 16.24036 14.99013 15.13428 15.37125 15.05612 16.35906 9.185467 18.69438 17.47027
10.11876 13.19671 8.621636 17.68486 14.1756 13.28351 14.47445 17.22737 8.253271 15.57842 16.24036 14.99015 15.13456 15.37125 15.05639 16.44445 9.205906 18.69439 17.47156
10.11519 13.19671 8.621636 17.68486 14.1756 13.28351 14.47445 17.22737 8.253271 15.57842 16.24036 14.98996 15.13396 15.45783 15.05601 16.44475 9.331069 18.69439 17.47413
10.11396 13.19671 8.621636 17.68486 14.1756 13.28351 14.47445 17.22737 8.253271 15.57842 16.24036 14.98995 15.1381 15.45682 15.14084 16.4467 9.321498 18.69439 17.47445
10.1088 13.19671 8.621636 17.68486 14.1756 13.28351 14.47445 17.22737 8.253271 15.57842 16.24036 14.992 15.1379 15.45668 15.14051 16.45196 9.50251 18.70431 17.47461
10.27474 13.19671 8.621636 17.68486 14.1756 13.28351 14.47445 17.22737 8.253271 15.57842 16.24036 15.08004 15.13774 15.4568 15.1464 16.45198 9.485847 18.70437 17.47477
10.26948 13.19671 8.621636 17.68486 14.1756 13.28351 14.47445 17.22737 8.253271 15.57842 16.24036 15.08021 15.14054 15.45657 15.14694 16.45151 9.471913 18.7044 17.47475
10.37985 13.19671 8.621636 17.68486 14.1756 13.28351 14.47445 17.22737 8.253271 15.57842 16.24036 15.08005 15.14043 15.45639 15.1469 16.45141 9.459473 18.7043 17.47479
10.39942 13.19671 8.621636 17.68486 14.1756 13.28351 14.47445 17.22737 8.253271 15.57842 16.24036 15.08584 15.14103 15.46481 15.14688 16.45276 9.453246 18.78371 17.47467
10.3962 13.19671 8.621636 17.68486 14.1756 13.28351 14.47445 17.22737 8.253271 15.57842 16.24036 15.08588 15.1409 15.46483 15.149 16.4524 9.449526 18.78729 17.47458
10.39014 13.19671 8.621636 17.68486 14.1756 13.28351 14.47445 17.22737 8.253271 15.57842 16.24036 15.08589 15.14093 15.46478 15.15052 16.45238 9.447233 18.78929 17.47442
10.37484 13.19671 8.621636 17.68486 14.1756 13.28351 14.47445 17.22737 8.253271 15.57842 16.24036 15.0859 15.22301 15.46431 15.15031 16.45248 9.445168 18.78922 17.47442
10.21961 13.19671 8.621636 17.68486 14.1756 13.28351 14.47445 17.22737 8.253271 15.57842 16.24036 15.08591 15.22307 15.46426 15.15028 16.45469 9.440589 18.78922 17.47443
10.21398 13.19671 8.621636 17.68486 14.1756 13.28351 14.47445 17.22737 8.253271 15.57842 16.24036 15.0864 15.22366 15.46428 15.15059 16.45557 9.434732 18.78941 17.47419
10.21287 13.19671 8.621636 17.68486 14.1756 13.28351 14.47445 17.22737 8.253271 15.57842 16.24036 15.08663 15.22358 15.55139 15.15055 16.45535 9.431998 18.78942 17.56558
10.21205 13.19671 8.621636 17.68486 14.1756 13.28351 14.47445 17.22737 8.253271 15.57842 16.24036 15.08653 15.23123 15.55136 15.15262 16.45477 9.423745 18.78947 17.56558
10.21177 13.19671 8.621636 17.68486 14.1756 13.28351 14.47445 17.22737 8.253271 15.57842 16.24036 15.08649 15.23101 15.55266 15.23653 16.54032 9.418209 18.79192 17.57346
10.2071 13.19671 8.621636 17.68486 14.1756 13.28351 14.47445 17.22737 8.253271 15.57842 16.24036 15.17676 15.23101 15.55343 15.23644 16.54974 9.417866 18.79192 17.57353
10.20133 13.19671 8.621636 17.68486 14.1756 13.28351 14.47445 17.22737 8.253271 15.57842 16.24036 15.1767 15.23288 15.55362 15.23665 16.55076 9.41316 18.79192 17.57475
10.19938 13.19671 8.621636 17.68486 14.1756 13.28351 14.47445 17.22737 8.253271 15.57842 16.24036 15.17699 15.23275 15.55359 15.24255 16.55091 9.412277 18.7989 17.57628
10.18264 13.19671 8.621636 17.68486 14.1756 13.28351 14.47445 17.22737 8.253271 15.57842 16.24036 15.0857 15.23276 15.5537 15.24272 16.55062 9.403537 18.79897 17.5762
10.17371 13.19671 8.621636 17.68486 14.1756 13.28351 14.47445 17.22737 8.253271 15.57842 16.24036 15.08581 15.23323 15.5535 15.24214 16.55608 9.403418 18.8012 17.57697
10.17139 13.19671 8.621636 17.68486 14.1756 13.28351 14.47445 17.22737 8.253271 15.57842 16.24036 15.08595 15.23533 15.55898 15.24283 16.55568 9.394988 18.80106 17.57737
10.17002 13.19671 8.621636 17.68486 14.1756 13.28351 14.47445 17.22737 8.253271 15.57842 16.24036 15.08564 15.23615 15.55899 15.24463 16.55608 9.392301 18.80107 17.57737
10.16933 13.19671 8.621636 17.68486 14.1756 13.28351 14.47445 17.22737 8.253271 15.57842 16.24036 15.08578 15.23617 15.5609 15.24459 16.55694 9.384278 18.88079 17.57774
10.16915 13.19671 8.621636 17.68486 14.1756 13.28351 14.47445 17.22737 8.253271 15.57842 16.24036 15.17245 15.23633 15.56129 15.24657 16.55676 9.383438 18.88079 17.57739
10.16894 13.19671 8.621636 17.68486 14.1756 13.28351 14.47445 17.22737 8.253271 15.57842 16.24036 15.17393 15.33113 15.56114 15.24693 16.55671 9.383553 18.88169 17.57753
10.16891 13.19671 8.621636 17.68486 14.1756 13.28351 14.47445 17.22737 8.253271 15.57842 16.24036 15.17379 15.33115 15.56091 15.24687 16.5566 9.383553 18.88161 17.66332
10.16886 13.19671 8.621636 17.68486 14.1756 13.28351 14.47445 17.22737 8.253271 15.57842 16.24036 15.17359 15.33193 15.56137 15.24692 16.557 9.38368 18.88517 17.66867
10.1679 13.19671 8.621636 17.68486 14.1756 13.28351 14.47445 17.22737 8.253271 15.57842 16.24036 15.17345 15.33746 15.64816 15.24689 16.55684 9.383598 18.88517 17.66852
10.16573 13.19671 8.621636 17.68486 14.1756 13.28351 14.47445 17.22737 8.253271 15.57842 16.24036 15.17353 15.33827 15.64824 15.33074 16.55743 9.383258 18.88518 17.67145
10.16505 13.19671 8.621636 17.68486 14.1756 13.28351 14.47445 17.22737 8.253271 15.57842 16.24036 15.18119 15.33904 15.64794 15.33076 16.55744 9.383244 18.88518 17.67145
10.16405 13.19671 8.621636 17.68486 14.1756 13.28351 14.47445 17.22737 8.253271 15.57842 16.24036 15.18098 15.33897 15.64791 15.33117 16.5597 9.383364 18.88753 17.67145
10.16344 13.19671 8.621636 17.68486 14.1756 13.28351 14.47445 17.22737 8.253271 15.57842 16.24036 15.18129 15.33895 15.6492 15.33332 16.64502 9.383338 18.88754 17.67282
10.16192 13.19671 8.621636 17.68486 14.1756 13.28351 14.47445 17.22737 8.253271 15.57842 16.24036 15.18119 15.3396 15.64906 15.33914 16.64503 9.377736 18.88754 17.67282
10.16142 13.19671 8.621636 17.68486 14.1756 13.28351 14.47445 17.22737 8.253271 15.57842 16.24036 15.18119 15.3395 15.64897 15.339 16.64533 9.377504 18.88754 17.67415
10.16093 13.19671 8.621636 17.68486 14.1756 13.28351 14.47445 17.22737 8.253271 15.57842 16.24036 15.18115 15.34023 15.64933 15.33888 16.64595 9.37595 18.89423 17.67405
10.15955 13.19671 8.621636 17.68486 14.1756 13.28351 14.47445 17.22737 8.253271 15.57842 16.24036 15.18112 15.34243 15.65441 15.33853 16.64711 9.375959 18.89755 17.67412
10.15309 13.19671 8.621636 17.68486 14.1756 13.28351 14.47445 17.22737 8.253271 15.57842 16.24036 15.18178 15.42549 15.6543 15.3399 16.65229 9.375299 18.89763 17.67474
10.15155 13.19671 8.621636 17.68486 14.1756 13.28351 14.47445 17.22737 8.253271 15.57842 16.24036 15.26966 15.42548 15.65478 15.3399 16.65206 9.373885 18.9774 17.67478
10.15141 13.19671 8.621636 17.68486 14.1756 13.28351 14.47445 17.22737 8.253271 15.57842 16.24036 15.26956 15.42591 15.65795 15.33987 16.65205 9.367963 18.97969 17.67448
10.1511 13.19671 8.621636 17.68486 14.1756 13.28351 14.47445 17.22737 8.253271 15.57842 16.24036 15.26925 15.4257 15.65764 15.33956 16.6518 9.367232 18.97969 17.76053
10.15094 13.19671 8.621636 17.68486 14.1756 13.28351 14.47445 17.22737 8.253271 15.57842 16.24036 15.26893 15.43334 15.65734 15.33914 16.65155 9.367189 18.9797 17.76107
10.15066 13.19671 8.621636 17.68486 14.1756 13.28351 14.47445 17.22737 8.253271 15.57842 16.24036 15.27115 15.43316 15.65707 15.33915 16.65245 9.366926 18.98004 17.76631
10.15 13.19671 8.621636 17.68486 14.1756 13.28351 14.47445 17.22737 8.253271 15.57842 16.24036 15.27052 15.43316 15.65687 15.34217 16.65301 9.35977 18.9799 17.76625
10.14978 13.19671 8.621636 17.68486 14.1756 13.28351 14.47445 17.22737 8.253271 15.57842 16.24036 15.2705 15.433 15.74464 15.34201 16.65294 9.464004 18.98347 17.76648
10.14963 13.19671 8.621636 17.68486 14.1756 13.28351 14.47445 17.22737 8.253271 15.57842 16.24036 15.28194 15.43275 15.74445 15.34214 16.65299 9.459201 18.98327 17.76655
10.14859 13.19671 8.621636 17.68486 14.1756 13.28351 14.47445 17.22737 8.253271 15.57842 16.24036 15.36919 15.43235 15.74451 15.43819 16.65283 9.452926 18.98327 17.76655
10.14823 13.19671 8.621636 17.68486 14.1756 13.28351 14.47445 17.22737 8.253271 15.57842 16.24036 15.36941 15.4332 15.74418 15.43807 16.73814 9.435392 18.98434 17.76655
10.14808 13.19671 8.621636 17.68486 14.1756 13.28351 14.47445 17.22737 8.253271 15.57842 16.24036 15.3694 15.4344 15.74413 15.43806 16.73806 9.360308 18.98423 17.76948
10.14749 13.19671 8.621636 17.68486 14.1756 13.28351 14.47445 17.22737 8.253271 15.57842 16.24036 15.36964 15.4346 15.74417 15.43853 16.74008 9.356736 18.98431 17.76945
10.14749 13.19671 8.621636 17.68486 14.1756 13.28351 14.47445 17.22737 8.253271 15.57842 16.24036 15.37025 15.43445 15.74388 15.43856 16.73981 9.352387 18.98427 17.7693
10.14686 13.19671 8.621636 17.68486 14.1756 13.28351 14.47445 17.22737 8.253271 15.57842 16.24036 15.37018 15.51724 15.74367 15.4444 16.74042 9.351347 18.9933 17.77064
10.14683 13.19671 8.621636 17.68486 14.1756 13.28351 14.47445 17.22737 8.253271 15.57842 16.24036 15.37248 15.52006 15.74367 15.44502 16.74007 9.350684 18.99337 17.77072
10.14677 13.19671 8.621636 17.68486 14.1756 13.28351 14.47445 17.22737 8.253271 15.57842 16.24036 15.3776 15.52035 15.74512 15.44597 16.74005 9.350629 18.99498 17.77059
10.14628 13.19671 8.621636 17.68486 14.1756 13.28351 14.47445 17.22737 8.253271 15.57842 16.24036 15.37751 15.52033 15.74488 15.44581 16.74031 9.350472 19.0747 17.77211
10.24645 13.19671 8.621636 17.68486 14.1756 13.28351 14.47445 17.22737 8.253271 15.57842 16.24036 15.37724 15.52091 15.74478 15.44548 16.74536 9.350291 19.0773 17.77209
10.3451 13.19671 8.621636 17.68486 14.1756 13.28351 14.47445 17.22737 8.253271 15.57842 16.24036 15.37673 15.52647 15.75026 15.44547 16.74529 9.349589 19.07731 17.86385
10.34316 13.19671 8.621636 17.68486 14.1756 13.28351 14.47445 17.22737 8.253271 15.57842 16.24036 15.37636 15.52904 15.75043 15.44547 16.74885 9.342502 19.07736 17.86385
10.33738 13.19671 8.621636 17.68486 14.1756 13.28351 14.47445 17.22737 8.253271 15.57842 16.24036 15.37638 15.53033 15.75039 15.44545 16.74991 9.337331 19.07736 17.86385
10.32278 13.19671 8.621636 17.68486 14.1756 13.28351 14.47445 17.22737 8.253271 15.57842 16.24036 15.37664 15.53044 15.75039 15.44559 16.7498 9.337145 19.07943 17.86435
10.32246 13.19671 8.621636 17.68486 14.1756 13.28351 14.47445 17.22737 8.253271 15.57842 16.24036 15.37657 15.53035 15.75302 15.44563 16.74984 9.337026 19.07947 17.86442
10.31941 13.19671 8.621636 17.68486 14.1756 13.28351 14.47445 17.22737 8.253271 15.57842 16.24036 15.37702 15.53101 15.84013 15.44597 16.75016 9.337041 19.07947 17.86442
10.31678 13.19671 8.621636 17.68486 14.1756 13.28351 14.47445 17.22737 8.253271 15.57842 16.24036 15.37784 15.53104 15.84013 15.44594 16.75002 9.32595 19.08319 17.86434
10.31485 13.19671 8.621636 17.68486 14.1756 13.28351 14.47445 17.22737 8.253271 15.57842 16.24036 15.46548 15.53204 15.84014 15.44787 16.74873 9.31738 19.08319 17.86732
10.31477 13.19671 8.621636 17.68486 14.1756 13.28351 14.47445 17.22737 8.253271 15.57842 16.24036 15.46547 15.61578 15.84012 15.44778 16.74795 9.31605 19.08311 17.86732
10.31442 13.19671 8.621636 17.68486 14.1756 13.28351 14.47445 17.22737 8.253271 15.57842 16.24036 15.46542 15.61552 15.83997 15.53151 16.74772 9.314149 19.08314 17.86738
10.31049 13.19671 8.621636 17.68486 14.1756 13.28351 14.47445 17.22737 8.253271 15.57842 16.24036 15.46539 15.61552 15.83974 15.53126 16.74773 9.313624 19.08346 17.86721
10.30997 13.19671 8.621636 17.68486 14.1756 13.28351 14.47445 17.22737 8.253271 15.57842 16.24036 15.46527 15.61711 15.84007 15.53196 16.74884 9.313124 19.08296 17.86843
10.30965 13.19671 8.621636 17.68486 14.1756 13.28351 14.47445 17.22737 8.253271 15.57842 16.24036 15.46505 15.61838 15.8401 15.5399 16.83408 9.312875 19.08965 17.86848
10.30895 13.19671 8.621636 17.68486 14.1756 13.28351 14.47445 17.22737 8.253271 15.57842 16.24036 15.46487 15.61833 15.83977 15.53951 16.83399 9.312917 19.09087 17.95431
10.30408 13.19671 8.621636 17.68486 14.1756 13.28351 14.47445 17.22737 8.253271 15.57842 16.24036 15.47353 15.61825 15.83974 15.53952 16.8335 9.312852 19.17057 17.95432
10.31742 13.19671 8.621636 17.68486 14.1756 13.28351 14.47445 17.22737 8.253271 15.57842 16.24036 15.47327 15.61794 15.8396 15.53924 16.8329 9.312642 19.17057 17.95455
10.4248 13.19671 8.621636 17.68486 14.1756 13.28351 14.47445 17.22737 8.253271 15.57842 16.24036 15.47319 15.62451 15.83949 15.53855 16.83489 9.312221 19.1849 17.96127
10.42469 13.19671 8.621636 17.68486 14.1756 13.28351 14.47445 17.22737 8.253271 15.57842 16.24036 15.47308 15.62442 15.84481 15.53845 16.83469 9.312088 19.18706 17.96116
10.42444 13.19671 8.621636 17.68486 14.1756 13.28351 14.47445 17.22737 8.253271 15.57842 16.24036 15.47308 15.6243 15.84608 15.53854 16.83446 9.309667 19.187 17.96113
10.41205 13.19671 8.621636 17.68486 14.1756 13.28351 14.47445 17.22737 8.253271 15.57842 16.24036 15.47256 15.62648 15.84682 15.53997 16.83442 9.309778 19.18693 17.96114
10.40718 13.19671 8.621636 17.68486 14.1756 13.28351 14.47445 17.22737 8.253271 15.57842 16.24036 15.47224 15.62772 15.84682 15.54021 16.84094 9.309859 19.18686 17.96097
10.40719 13.19671 8.621636 17.68486 14.1756 13.28351 14.47445 17.22737 8.253271 15.57842 16.24036 15.47201 15.6276 15.84647 15.5403 16.84102 9.309998 19.18821 17.96172
10.53368 13.19671 8.621636 17.68486 14.1756 13.28351 14.47445 17.22737 8.253271 15.57842 16.24036 15.47202 15.62754 15.84648 15.54017 16.84344 9.310122 19.18821 17.96172
10.49759 13.19671 8.621636 17.68486 14.1756 13.28351 14.47445 17.22737 8.253271 15.57842 16.24036 15.55985 15.62744 15.93339 15.62642 16.84302 9.310262 19.18821 17.96162
10.48684 13.19671 8.621636 17.68486 14.1756 13.28351 14.47445 17.22737 8.253271 15.57842 16.24036 15.55983 15.62802 15.93516 15.62624 16.84325 9.310409 19.19201 17.96135
10.48563 13.19671 8.621636 17.68486 14.1756 13.28351 14.47445 17.22737 8.253271 15.57842 16.24036 15.55963 15.71107 15.93599 15.62603 16.84333 9.310522 19.19201 17.96276
10.4837 13.19671 8.621636 17.68486 14.1756 13.28351 14.47445 17.22737 8.253271 15.57842 16.24036 15.56023 15.71167 15.93599 15.62602 16.92806 9.310576 19.1956 17.96277
10.48045 13.19671 8.621636 17.68486 14.1756 13.28351 14.47445 17.22737 8.253271 15.57842 16.24036 15.56061 15.71156 15.93602 15.6265 16.92873 9.310472 19.1956 17.96562
10.46803 13.19671 8.621636 17.68486 14.1756 13.28351 14.47445 17.22737 8.253271 15.57842 16.24036 15.56053 15.71199 15.93594 15.63234 16.92851 9.310615 19.19571 17.96691
10.88762 13.19671 8.621636 17.68486 14.1756 13.28351 14.47445 17.22737 8.253271 15.57842 16.24036 15.56081 15.71261 15.93549 15.63203 16.92845 9.310739 19.1957 17.96695
10.87636 13.19671 8.621636 17.68486 14.1756 13.28351 14.47445 17.22737 8.253271 15.57842 16.24036 15.56044 15.7124 15.93546 15.63629 16.92815 9.307485 19.19571 18.05295
10.86908 13.19671 8.621636 17.68486 14.1756 13.28351 14.47445 17.22737 8.253271 15.57842 16.24036 15.5606 15.71427 15.9352 15.63772 16.92846 9.307225 19.2025 18.05283
10.8654 13.19671 8.621636 17.68486 14.1756 13.28351 14.47445 17.22737 8.253271 15.57842 16.24036 15.56049 15.71427 15.93593 15.6375 16.92933 9.307392 19.29306 18.05407
10.8715 13.19671 8.621636 17.68486 14.1756 13.28351 14.47445 17.22737 8.253271 15.57842 16.24036 15.56057 15.7145 15.93585 15.63737 16.92936 9.307539 19.29306 18.05397
10.8672 13.19671 8.621636 17.68486 14.1756 13.28351 14.47445 17.22737 8.253271 15.57842 16.24036 15.5657 15.72036 15.94142 15.63785 16.93207 9.405185 19.29317 18.05397
10.86358 13.19671 8.621636 17.68486 14.1756 13.28351 14.47445 17.22737 8.253271 15.57842 16.24036 15.56539 15.72038 15.94107 15.63774 16.93739 9.414295 19.29317 18.05429
10.87515 13.19671 8.621636 17.68486 14.1756 13.28351 14.47445 17.22737 8.253271 15.57842 16.24036 15.56761 15.72106 15.94086 15.63775 16.93747 9.408862 19.29307 18.05958
10.87275 13.19671 8.621636 17.68486 14.1756 13.28351 14.47445 17.22737 8.253271 15.57842 16.24036 15.56838 15.72096 15.9402 15.63751 16.937 9.408378 19.2931 18.05951
10.77528 13.19671 8.621636 17.68486 14.1756 13.28351 14.47445 17.22737 8.253271 15.57842 16.24036 15.56825 15.72074 15.94101 15.639 16.93711 9.403375 19.2931 18.0593
10.77416 13.19671 8.621636 17.68486 14.1756 13.28351 14.47445 17.22737 8.253271 15.57842 16.24036 15.56856 15.7216 16.02802 15.72283 16.93695 9.33591 19.2931 18.06099
10.77253 13.19671 8.621636 17.68486 14.1756 13.28351 14.47445 17.22737 8.253271 15.57842 16.24036 15.5685 15.72135 16.02813 15.72244 16.93749 9.330616 19.29443 18.06099
10.77152 13.19671 8.621636 17.68486 14.1756 13.28351 14.47445 17.22737 8.253271 15.57842 16.24036 15.6562 15.72169 16.02895 15.72244 16.93745 9.313013 19.29443 18.061
10.77066 13.19671 8.621636 17.68486 14.1756 13.28351 14.47445 17.22737 8.253271 15.57842 16.24036 15.65617 15.72261 16.03078 15.72244 16.9385 9.300123 19.29989 18.061
10.76948 13.19671 8.621636 17.68486 14.1756 13.28351 14.47445 17.22737 8.253271 15.57842 16.24036 15.65646 15.72395 16.03073 15.72244 16.93961 9.295763 19.29989 18.06095
10.76936 13.19671 8.621636 17.68486 14.1756 13.28351 14.47445 17.22737 8.253271 15.57842 16.24036 15.6565 15.72403 16.03073 15.72226 16.93956 9.287616 19.3024 18.06107
10.76882 13.19671 8.621636 17.68486 14.1756 13.28351 14.47445 17.22737 8.253271 15.57842 16.24036 15.65728 15.80682 16.03074 15.72469 17.02486 9.285046 19.30613 18.06105
10.86451 13.19671 8.621636 17.68486 14.1756 13.28351 14.47445 17.22737 8.253271 15.57842 16.24036 15.65728 15.80637 16.03043 15.7242 17.02478 9.28914 19.30598 18.06135
10.86291 13.19671 8.621636 17.68486 14.1756 13.28351 14.47445 17.22737 8.253271 15.57842 16.24036 15.65697 15.80615 16.03021 15.72417 17.02478 9.406087 19.30955 18.06132
10.86178 13.19671 8.621636 17.68486 14.1756 13.28351 14.47445 17.22737 8.253271 15.57842 16.24036 15.65694 15.80617 16.02986 15.72992 17.02464 9.419221 19.30955 18.06412
10.85903 13.19671 8.621636 17.68486 14.1756 13.28351 14.47445 17.22737 8.253271 15.57842 16.24036 15.65744 15.80623 16.03094 15.7298 17.02437 9.539948 19.30862 18.67678
10.76931 13.19671 8.621636 17.68486 14.1756 13.28351 14.47445 17.22737 8.253271 15.57842 16.24036 15.65715 15.80601 16.03088 15.73079 17.02431 9.520662 19.31532 18.67678
10.78791 13.19671 8.621636 17.68486 14.1756 13.28351 14.47445 17.22737 8.253271 15.57842 16.24036 15.66226 15.80606 16.03081 15.73087 17.02415 9.644952 19.39487 18.67678
10.89365 13.19671 8.621636 17.68486 14.1756 13.28351 14.47445 17.22737 8.253271 15.57842 16.24036 15.66211 15.80583 16.03081 15.73212 17.02398 9.642418 19.39475 18.67678
10.9003 13.19671 8.621636 17.68486 14.1756 13.28351 14.47445 17.22737 8.253271 15.57842 16.24036 15.662 15.81601 16.03049 15.73333 17.02389 9.62508 19.39464 18.67678
10.89725 13.19671 8.621636 17.68486 14.1756 13.28351 14.47445 17.22737 8.253271 15.57842 16.24036 15.66245 15.8158 16.03034 15.73333 17.03324 9.620183 19.39464 18.67678
10.89649 13.19671 8.621636 17.68486 14.1756 13.28351 14.47445 17.22737 8.253271 15.57842 16.24036 15.66502 15.81574 16.0356 15.73333 17.03315 9.613353 19.39445 18.67678
10.89657 13.19671 8.621636 17.68486 14.1756 13.28351 14.47445 17.22737 8.253271 15.57842 16.24036 15.66508 15.81562 16.0363 15.73372 17.03261 9.612514 19.39428 18.67678
10.99266 13.19671 8.621636 17.68486 14.1756 13.28351 14.47445 17.22737 8.253271 15.57842 16.24036 15.66482 15.81567 16.03634 15.73362 17.03254 9.628784 19.39428 18.67678
10.99156 13.19671 8.621636 17.68486 14.1756 13.28351 14.47445 17.22737 8.253271 15.57842 16.24036 15.66473 15.81564 16.03628 15.81724 17.03247 9.842974 19.39428 18.67678
10.9877 13.19671 8.621636 17.68486 14.1756 13.28351 14.47445 17.22737 8.253271 15.57842 16.24036 15.75311 15.81559 16.12329 15.81747 17.03168 9.839532 19.39409 18.67678
10.98321 13.19671 8.621636 17.68486 14.1756 13.28351 14.47445 17.22737 8.253271 15.57842 16.24036 15.75312 15.81515 16.12332 15.81739 17.03177 9.835758 19.39411 18.67678
11.07619 13.19671 8.621636 17.68486 14.1756 13.28351 14.47445 17.22737 8.253271 15.57842 16.24036 15.75312 15.89812 16.12323 15.81915 17.03164 9.833459 19.39416 18.67678
11.06814 13.19671 8.621636 17.68486 14.1756 13.28351 14.47445 17.22737 8.253271 15.57842 16.24036 15.7531 15.89916 16.12416 15.81884 17.11689 9.831645 19.39417 18.67678
11.06355 13.19671 8.621636 17.68486 14.1756 13.28351 14.47445 17.22737 8.253271 15.57842 16.24036 15.75311 15.89994 16.12395 15.81848 17.11648 9.819791 19.39424 18.67678
11.06347 13.19671 8.621636 17.68486 14.1756 13.28351 14.47445 17.22737 8.253271 15.57842 16.24036 15.75325 15.89993 16.12351 15.82059 17.11637 9.811642 19.39436 18.67678
11.06899 13.19671 8.621636 17.68486 14.1756 13.28351 14.47445 17.22737 8.253271 15.57842 16.24036 15.75312 15.90092 16.12356 15.82111 17.11735 9.793056 19.39469 18.67678
11.09779 13.19671 8.621636 17.68486 14.1756 13.28351 14.47445 17.22737 8.253271 15.57842 16.24036 15.75391 15.90112 16.12533 15.82691 17.11848 9.777138 19.39534 18.67678
11.09397 13.19671 8.621636 17.68486 14.1756 13.28351 14.47445 17.22737 8.253271 15.57842 16.24036 15.75382 15.90182 16.12538 15.82687 17.11848 9.767375 19.40328 18.67678
11.08747 13.19671 8.621636 17.68486 14.1756 13.28351 14.47445 17.22737 8.253271 15.57842 16.24036 15.7534 15.90163 16.12525 15.82681 17.11801 9.761688 19.40687 18.67678
11.09197 13.19671 8.621636 17.68486 14.1756 13.28351 14.47445 17.22737 8.253271 15.57842 16.24036 15.7586 15.90754 16.12511 15.8273 17.12156 9.759478 19.4931 18.67678
11.08544 13.19671 8.621636 17.68486 14.1756 13.28351 14.47445 17.22737 8.253271 15.57842 16.24036 15.75891 15.90728 16.12559 15.82722 17.12148 9.758343 19.493 18.67678
11.07463 13.19671 8.621636 17.68486 14.1756 13.28351 14.47445 17.22737 8.253271 15.57842 16.24036 15.7588 15.90902 16.12529 15.82707 17.12153 9.755954 19.493 18.67678
11.06287 13.19671 8.621636 17.68486 14.1756 13.28351 14.47445 17.22737 8.253271 15.57842 16.24036 15.75881 15.91066 16.12511 15.82784 17.12654 9.75491 19.49301 18.67678
11.05621 13.19671 8.621636 17.68486 14.1756 13.28351 14.47445 17.22737 8.253271 15.57842 16.24036 15.75925 15.91065 16.12511 15.8287 17.12873 9.754409 19.49301 18.67678
11.04264 13.19671 8.621636 17.68486 14.1756 13.28351 14.47445 17.22737 8.253271 15.57842 16.24036 15.76134 15.91025 16.13045 15.82866 17.12858 9.740098 19.49301 18.67678
11.03673 13.19671 8.621636 17.68486 14.1756 13.28351 14.47445 17.22737 8.253271 15.57842 16.24036 15.84885 15.91038 16.13136 15.82992 17.1295 9.737809 19.49302 18.67678
11.03558 13.19671 8.621636 17.68486 14.1756 13.28351 14.47445 17.22737 8.253271 15.57842 16.24036 15.84858 15.9111 16.13137 15.82936 17.12953 9.736856 19.49302 18.67678
11.03294 13.19671 8.621636 17.68486 14.1756 13.28351 14.47445 17.22737 8.253271 15.57842 16.24036 15.84859 15.91049 16.13123 15.91315 17.12939 9.733126 19.49288 18.67678
11.03239 13.19671 8.621636 17.68486 14.1756 13.28351 14.47445 17.22737 8.253271 15.57842 16.24036 15.84848 15.9933 16.21825 15.91307 17.12892 9.731128 19.49288 18.67678
11.02869 13.19671 8.621636 17.68486 14.1756 13.28351 14.47445 17.22737 8.253271 15.57842 16.24036 15.84865 15.99377 16.21826 15.91283 17.12956 9.721419 19.49288 18.67678
11.02579 13.19671 8.621636 17.68486 14.1756 13.28351 14.47445 17.22737 8.253271 15.57842 16.24036 15.84931 15.99379 16.21876 15.91285 17.12893 9.717547 19.49272 18.67678
11.02364 13.19671 8.621636 17.68486 14.1756 13.28351 14.47445 17.22737 8.253271 15.57842 16.24036 15.84993 15.9938 16.21889 15.9128 17.21435 9.707886 19.49272 18.67678
11.02323 13.19671 8.621636 17.68486 14.1756 13.28351 14.47445 17.22737 8.253271 15.57842 16.24036 15.84993 15.99521 16.21889 15.91283 17.21418 9.704011 19.49272 18.67678
11.01952 13.19671 8.621636 17.68486 14.1756 13.28351 14.47445 17.22737 8.253271 15.57842 16.24036 15.84975 15.9956 16.21898 15.91273 17.21454 9.702059 19.49293 18.67678
11.01692 13.19671 8.621636 17.68486 14.1756 13.28351 14.47445 17.22737 8.253271 15.57842 16.24036 15.84946 15.99529 16.22026 15.9127 17.21455 9.701925 19.49293 18.67678
11.0138 13.19671 8.621636 17.68486 14.1756 13.28351 14.47445 17.22737 8.253271 15.57842 16.24036 15.84953 15.99623 16.22028 15.91245 17.214 9.701639 19.49282 18.67678
11.01375 13.19671 8.621636 17.68486 14.1756 13.28351 14.47445 17.22737 8.253271 15.57842 16.24036 15.84943 16.00163 16.21947 15.92251 17.214 9.700814 19.57238 18.67678
11.01364 13.19671 8.621636 17.68486 14.1756 13.28351 14.47445 17.22737 8.253271 15.57842 16.24036 15.84938 16.0015 16.21903 15.92245 17.21528 9.700636 19.58262 18.67678
11.01341 13.19671 8.621636 17.68486 14.1756 13.28351 14.47445 17.22737 8.253271 15.57842 16.24036 15.85506 16.0015 16.22101 15.9223 17.21542 9.700629 19.58642 18.67678
11.01318 13.19671 8.621636 17.68486 14.1756 13.28351 14.47445 17.22737 8.253271 15.57842 16.24036 15.85511 16.00258 16.22068 15.92213 17.2153 9.700655 19.59056 18.67678
11.0132 13.19671 8.621636 17.68486 14.1756 13.28351 14.47445 17.22737 8.253271 15.57842 16.24036 15.85502 16.00893 16.22056 15.92207 17.21521 9.70034 19.59134 18.67678
11.00809 13.19671 8.621636 17.68486 14.1756 13.28351 14.47445 17.22737 8.253271 15.57842 16.24036 15.85495 16.0089 16.2204 15.92195 17.21594 9.700332 19.5917 18.67678
11.00771 13.19671 8.621636 17.68486 14.1756 13.28351 14.47445 17.22737 8.253271 15.57842 16.24036 15.85481 16.00876 16.22044 15.92192 17.21595 9.699361 19.59184 18.67678
11.00763 13.19671 8.621636 17.68486 14.1756 13.28351 14.47445 17.22737 8.253271 15.57842 16.24036 15.85474 16.09206 16.22066 15.92177 17.22112 9.699252 19.59169 18.67678
11.00626 13.19671 8.621636 17.68486 14.1756 13.28351 14.47445 17.22737 8.253271 15.57842 16.24036 15.85441 16.09191 16.22607 15.92191 17.22106 9.699237 19.59175 18.67678
11.00593 13.19671 8.621636 17.68486 14.1756 13.28351 14.47445 17.22737 8.253271 15.57842 16.24036 15.94207 16.09191 16.22609 15.92173 17.22065 9.699196 19.59172 18.67678
11.00551 13.19671 8.621636 17.68486 14.1756 13.28351 14.47445 17.22737 8.253271 15.57842 16.24036 15.94421 16.09168 16.31303 16.00515 17.22065 9.698618 19.59186 18.67678
11.00368 13.19671 8.621636 17.68486 14.1756 13.28351 14.47445 17.22737 8.253271 15.57842 16.24036 15.94413 16.0917 16.31298 16.00494 17.22117 9.692047 19.5919 18.67678
11.00402 13.19671 8.621636 17.68486 14.1756 13.28351 14.47445 17.22737 8.253271 15.57842 16.24036 15.94465 16.09152 16.31274 16.00495 17.22558 9.681816 19.59188 18.67678
10.99802 13.19671 8.621636 17.68486 14.1756 13.28351 14.47445 17.22737 8.253271 15.57842 16.24036 15.94444 16.09259 16.31262 16.00496 17.2254 9.680331 19.59188 18.67678
11.22635 13.19671 8.621636 17.68486 14.1756 13.28351 14.47445 17.22737 8.253271 15.57842 16.24036 15.94414 16.09261 16.31352 16.00632 17.2253 9.677324 19.59187 18.67678
11.28274 13.19671 8.621636 17.68486 14.1756 13.28351 14.47445 17.22737 8.253271 15.57842 16.24036 15.94371 16.09261 16.31327 16.00726 17.31056 9.612401 19.59183 18.67678
11.27726 13.19671 8.621636 17.68486 14.1756 13.28351 14.47445 17.22737 8.253271 15.57842 16.24036 15.94371 16.0943 16.31327 16.00715 17.31135 9.735305 19.5923 18.67678
11.2029 13.19671 8.621636 17.68486 14.1756 13.28351 14.47445 17.22737 8.253271 15.57842 16.24036 15.94354 16.09969 16.31423 16.00695 17.31123 9.87625 19.59293 18.67678
11.64247 13.19671 8.621636 17.68486 14.1756 13.28351 14.47445 17.22737 8.253271 15.57842 16.24036 15.94357 16.10025 16.31424 16.00769 17.31136 9.86819 19.59277 18.67678
11.65112 13.19671 8.621636 17.68486 14.1756 13.28351 14.47445 17.22737 8.253271 15.57842 16.24036 15.94354 16.1004 16.31499 16.0077 17.31136 9.869978 19.59277 18.67678
11.65241 13.19671 8.621636 17.68486 14.1756 13.28351 14.47445 17.22737 8.253271 15.57842 16.24036 15.94353 16.10121 16.31487 16.00823 17.33701 10.10217 19.67231 18.67678
11.74408 13.19671 8.621636 17.68486 14.1756 13.28351 14.47445 17.22737 8.253271 15.57842 16.24036 15.94404 16.10117 16.31488 16.00824 17.33704 10.0243 19.67903 18.67678
11.663 13.19671 8.621636 17.68486 14.1756 13.28351 14.47445 17.22737 8.253271 15.57842 16.24036 15.94355 16.10327 16.31664 16.00825 17.42284 10.02694 19.67903 18.67678
11.65451 13.19671 8.621636 17.68486 14.1756 13.28351 14.47445 17.22737 8.253271 15.57842 16.24036 15.94356 16.10333 16.31676 15.92238 17.42277 10.02326 19.68258 18.67678
11.55892 13.19671 8.621636 17.68486 14.1756 13.28351 14.47445 17.22737 8.253271 15.57842 16.24036 15.94336 16.18665 16.31658 15.92044 17.42267 10.01392 19.68258 18.67678
11.57077 13.19671 8.621636 17.68486 14.1756 13.28351 14.47445 17.22737 8.253271 15.57842 16.24036 15.94337 16.18665 16.3163 15.92033 17.42255 9.999848 19.6864 18.67678
11.56803 13.19671 8.621636 17.68486 14.1756 13.28351 14.47445 17.22737 8.253271 15.57842 16.24036 15.94893 16.18653 16.3162 16.00392 17.42211 9.996827 19.68628 18.67678
11.59391 13.19671 8.621636 17.68486 14.1756 13.28351 14.47445 17.22737 8.253271 15.57842 16.24036 15.94874 16.18757 16.32117 16.00371 17.42199 9.988459 19.68873 18.67678
11.59319 13.19671 8.621636 17.68486 14.1756 13.28351 14.47445 17.22737 8.253271 15.57842 16.24036 15.94952 16.18978 16.32127 16.00355 17.42307 9.985251 19.68877 18.67678
11.68795 13.19671 8.621636 17.68486 14.1756 13.28351 14.47445 17.22737 8.253271 15.57842 16.24036 15.94953 16.1897 16.40829 16.00495 17.42337 10.071 19.69033 18.67678
11.68568 13.19671 8.621636 17.68486 14.1756 13.28351 14.47445 17.22737 8.253271 15.57842 16.24036 16.03716 16.1896 16.40828 16.00599 17.42327 10.29069 19.69033 18.67678
11.81322 13.19671 8.621636 17.68486 14.1756 13.28351 14.47445 17.22737 8.253271 15.57842 16.24036 16.0372 16.18951 16.40831 16.00532 17.42298 10.28539 19.69104 18.67678
11.90761 13.19671 8.621636 17.68486 14.1756 13.28351 14.47445 17.22737 8.253271 15.57842 16.24036 16.03724 16.18936 16.40816 16.00596 17.4229 10.28413 19.69105 18.67678
12.03217 13.19671 8.621636 17.68486 14.1756 13.28351 14.47445 17.22737 8.253271 15.57842 16.24036 16.03724 16.18937 16.40818 16.00588 17.4229 10.28215 19.69093 18.67678
12.02831 13.19671 8.621636 17.68486 14.1756 13.28351 14.47445 17.22737 8.253271 15.57842 16.24036 16.0377 16.18917 16.40848 16.00598 17.42298 10.29346 19.69121 18.67678
12.03611 13.19671 8.621636 17.68486 14.1756 13.28351 14.47445 17.22737 8.253271 15.57842 16.24036 16.03989 16.18857 16.40848 16.00598 17.42299 10.43366 19.69121 18.67678
12.03589 13.19671 8.621636 17.68486 14.1756 13.28351 14.47445 17.22737 8.253271 15.57842 16.24036 16.03995 16.18855 16.40848 16.00648 17.42822 10.43134 19.69121 18.67678
12.14802 13.19671 8.621636 17.68486 14.1756 13.28351 14.47445 17.22737 8.253271 15.57842 16.24036 16.03982 16.19549 16.40891 16.00639 17.42935 10.4303 19.69133 18.67678
12.15188 13.19671 8.621636 17.68486 14.1756 13.28351 14.47445 17.22737 8.253271 15.57842 16.24036 16.03977 16.19539 16.40894 16.00633 17.4301 10.4297 19.77086 18.67678
12.15127 13.19671 8.621636 17.68486 14.1756 13.28351 14.47445 17.22737 8.253271 15.57842 16.24036 16.03982 16.19649 16.40895 16.01198 17.43025 10.42318 19.77086 18.67678
12.3936 13.19671 8.621636 17.68486 14.1756 13.28351 14.47445 17.22737 8.253271 15.57842 16.24036 16.0398 16.19688 16.40984 16.01442 17.43011 10.41415 19.77091 18.67678
12.38759 13.19671 8.621636 17.68486 14.1756 13.28351 14.47445 17.22737 8.253271 15.57842 16.24036 16.0405 16.19675 16.40985 16.01444 17.4297 10.40616 19.77763 18.67678
12.38266 13.19671 8.621636 17.68486 14.1756 13.28351 14.47445 17.22737 8.253271 15.57842 16.24036 16.04045 16.19674 16.40973 16.01529 17.42972 10.40101 19.77757 18.67678
12.38007 13.19671 8.621636 17.68486 14.1756 13.28351 14.47445 17.22737 8.253271 15.57842 16.24036 16.04046 16.19662 16.41023 16.0153 17.4294 10.39767 19.77748 18.67678
12.29892 13.19671 8.621636 17.68486 14.1756 13.28351 14.47445 17.22737 8.253271 15.57842 16.24036 16.04029 16.2794 16.40952 16.01584 17.51481 10.39585 19.77752 18.67678
12.29833 13.19671 8.621636 17.68486 14.1756 13.28351 14.47445 17.22737 8.253271 15.57842 16.24036 16.04018 16.28161 16.41091 16.09932 17.51481 10.3937 19.77754 18.67678
12.29529 13.19671 8.621636 17.68486 14.1756 13.28351 14.47445 17.22737 8.253271 15.57842 16.24036 16.03988 16.28173 16.4109 16.09932 17.51629 10.39115 19.77744 18.67678
12.29506 13.19671 8.621636 17.68486 14.1756 13.28351 14.47445 17.22737 8.253271 15.57842 16.24036 16.04492 16.28254 16.41257 16.09921 17.51727 10.39026 19.78097 18.67678
12.29298 13.19671 8.621636 17.68486 14.1756 13.28351 14.47445 17.22737 8.253271 15.57842 16.24036 16.0448 16.28254 16.41262 16.09926 17.51719 10.38694 19.78091 18.67678
12.21153 13.19671 8.621636 17.68486 14.1756 13.28351 14.47445 17.22737 8.253271 15.57842 16.24036 16.04539 16.28285 16.41253 16.09927 17.51742 10.37882 19.78081 18.67678
12.39331 13.19671 8.621636 17.68486 14.1756 13.28351 14.47445 17.22737 8.253271 15.57842 16.24036 16.04533 16.28276 16.4178 16.09919 17.51744 10.37782 19.78081 18.67678
12.39245 13.19671 8.621636 17.68486 14.1756 13.28351 14.47445 17.22737 8.253271 15.57842 16.24036 16.04513 16.28271 16.41778 16.10055 17.51742 10.37188 19.78449 18.67678
12.39186 13.19671 8.621636 17.68486 14.1756 13.28351 14.47445 17.22737 8.253271 15.57842 16.24036 16.13273 16.28238 16.50467 16.10055 17.51745 10.36779 19.78444 18.67678
12.38122 13.19671 8.621636 17.68486 14.1756 13.28351 14.47445 17.22737 8.253271 15.57842 16.24036 16.13261 16.2826 16.50467 16.10076 17.51741 10.3626 19.78444 18.67678
12.38088 13.19671 8.621636 17.68486 14.1756 13.28351 14.47445 17.22737 8.253271 15.57842 16.24036 16.13251 16.28331 16.50474 16.10075 17.51669 10.36164 19.78444 18.67678
12.37936 13.19671 8.621636 17.68486 14.1756 13.28351 14.47445 17.22737 8.253271 15.57842 16.24036 16.13283 16.28341 16.50429 16.10181 17.5168 10.36105 19.78441 18.67678
12.38976 13.19671 8.621636 17.68486 14.1756 13.28351 14.47445 17.22737 8.253271 15.57842 16.24036 16.13286 16.28317 16.50502 16.10177 17.51783 10.36069 19.78689 18.67678
12.39298 13.19671 8.621636 17.68486 14.1756 13.28351 14.47445 17.22737 8.253271 15.57842 16.24036 16.13274 16.28857 16.50502 16.10749 17.51777 10.36065 19.78689 18.67678
12.39212 13.19671 8.621636 17.68486 14.1756 13.28351 14.47445 17.22737 8.253271 15.57842 16.24036 16.13272 16.28937 16.50503 16.10743 17.51779 10.36028 19.78691 18.67678
12.39107 13.19671 8.621636 17.68486 14.1756 13.28351 14.47445 17.22737 8.253271 15.57842 16.24036 16.13285 16.28938 16.50505 16.10743 17.52325 10.36009 19.78691 18.67678
12.3906 13.19671 8.621636 17.68486 14.1756 13.28351 14.47445 17.22737 8.253271 15.57842 16.24036 16.13285 16.29083 16.50492 16.10933 17.52315 10.3598 19.7886 18.67678
12.38959 13.19671 8.621636 17.68486 14.1756 13.28351 14.47445 17.22737 8.253271 15.57842 16.24036 16.13507 16.2908 16.50492 16.11373 17.52316 10.35938 19.7886 18.67678
12.42293 13.19671 8.621636 17.68486 14.1756 13.28351 14.47445 17.22737 8.253271 15.57842 16.24036 16.1352 16.37368 16.50488 16.11373 17.52445 10.35929 19.78861 18.67678
12.2506 13.19671 8.621636 17.68486 14.1756 13.28351 14.47445 17.22737 8.253271 15.57842 16.24036 16.13519 16.37417 16.50476 16.11357 17.52447 10.35745 19.86901 18.67678
12.24754 13.19671 8.621636 17.68486 14.1756 13.28351 14.47445 17.22737 8.253271 15.57842 16.24036 16.13523 16.37545 16.50485 16.11357 17.61008 10.35709 19.86901 18.67678
12.24554 13.19671 8.621636 17.68486 14.1756 13.28351 14.47445 17.22737 8.253271 15.57842 16.24036 16.13517 16.37636 16.50644 16.19771 17.61018 10.35693 19.86905 18.67678
12.24389 13.19671 8.621636 17.68486 14.1756 13.28351 14.47445 17.22737 8.253271 15.57842 16.24036 16.13554 16.37848 16.50632 16.19759 17.61011 10.35601 19.87577 18.67678
12.24139 13.19671 8.621636 17.68486 14.1756 13.28351 14.47445 17.22737 8.253271 15.57842 16.24036 16.13555 16.3782 16.50632 16.1981 17.60991 10.35491 19.87577 18.67678
12.2411 13.19671 8.621636 17.68486 14.1756 13.28351 14.47445 17.22737 8.253271 15.57842 16.24036 16.13555 16.3781 16.50634 16.19802 17.61063 10.35451 19.87605 18.67678
12.24106 13.19671 8.621636 17.68486 14.1756 13.28351 14.47445 17.22737 8.253271 15.57842 16.24036 16.13533 16.37813 16.50637 16.19745 17.61085 10.35421 19.87605 18.67678
12.24071 13.19671 8.621636 17.68486 14.1756 13.28351 14.47445 17.22737 8.253271 15.57842 16.24036 16.13509 16.37804 16.50646 16.19733 17.61299 10.35409 19.87605 18.67678
12.2403 13.19671 8.621636 17.68486 14.1756 13.28351 14.47445 17.22737 8.253271 15.57842 16.24036 16.14006 16.37802 16.50687 16.19709 17.61299 10.3541 19.87605 18.67678
12.24022 13.19671 8.621636 17.68486 14.1756 13.28351 14.47445 17.22737 8.253271 15.57842 16.24036 16.14054 16.37801 16.50799 16.19758 17.61301 10.34924 19.87575 18.67678
12.2398 13.19671 8.621636 17.68486 14.1756 13.28351 14.47445 17.22737 8.253271 15.57842 16.24036 16.14065 16.37963 16.50849 16.19733 17.61297 10.34575 19.87936 18.67678
12.23976 13.19671 8.621636 17.68486 14.1756 13.28351 14.47445 17.22737 8.253271 15.57842 16.24036 16.14058 16.3796 16.50976 16.19735 17.61297 10.34469 19.87936 18.67678
12.23959 13.19671 8.621636 17.68486 14.1756 13.28351 14.47445 17.22737 8.253271 15.57842 16.24036 16.22818 16.3796 16.51153 16.19878 17.61285 10.34476 19.87936 18.67678
12.23906 13.19671 8.621636 17.68486 14.1756 13.28351 14.47445 17.22737 8.253271 15.57842 16.24036 16.22819 16.37964 16.60373 16.19881 17.61274 10.34483 19.87937 18.67678
12.23841 13.19671 8.621636 17.68486 14.1756 13.28351 14.47445 17.22737 8.253271 15.57842 16.24036 16.22873 16.37947 16.6038 16.1988 17.61408 10.34489 19.88317 18.67678
12.24264 13.19671 8.621636 17.68486 14.1756 13.28351 14.47445 17.22737 8.253271 15.57842 16.24036 16.22869 16.3848 16.60376 16.20455 17.61391 10.34445 19.88317 18.67678
12.24265 13.19671 8.621636 17.68486 14.1756 13.28351 14.47445 17.22737 8.253271 15.57842 16.24036 16.22907 16.38578 16.60363 16.20439 17.61386 10.34433 19.88324 18.67678
12.24166 13.19671 8.621636 17.68486 14.1756 13.28351 14.47445 17.22737 8.253271 15.57842 16.24036 16.22908 16.38555 16.60363 16.20478 17.61386 10.3444 19.88324 18.67678
12.24164 13.19671 8.621636 17.68486 14.1756 13.28351 14.47445 17.22737 8.253271 15.57842 16.24036 16.22977 16.38631 16.60363 16.20468 17.61386 10.34444 19.88324 18.67678
12.2416 13.19671 8.621636 17.68486 14.1756 13.28351 14.47445 17.22737 8.253271 15.57842 16.24036 16.22978 16.38622 16.60363 16.20546 17.61347 10.61964 19.8857 18.67678
12.24153 13.19671 8.621636 17.68486 14.1756 13.28351 14.47445 17.22737 8.253271 15.57842 16.24036 16.22964 16.46891 16.60353 16.20784 17.61857 10.71163 19.88573 18.67678
12.24053 13.19671 8.621636 17.68486 14.1756 13.28351 14.47445 17.22737 8.253271 15.57842 16.24036 16.22959 16.46887 16.60348 16.20775 17.61942 10.71422 19.8857 18.67678
12.24028 13.19671 8.621636 17.68486 14.1756 13.28351 14.47445 17.22737 8.253271 15.57842 16.24036 16.23199 16.47013 16.60325 16.29192 17.61936 10.71399 19.96522 18.67678
12.24023 13.19671 8.621636 17.68486 14.1756 13.28351 14.47445 17.22737 8.253271 15.57842 16.24036 16.23181 16.46997 16.60352 16.29194 17.61972 10.71138 19.96522 18.67678
12.23968 13.19671 8.621636 17.68486 14.1756 13.28351 14.47445 17.22737 8.253271 15.57842 16.24036 16.23164 16.46972 16.60352 16.29193 17.61941 10.71105 19.96492 18.67678
12.23844 13.19671 8.621636 17.68486 14.1756 13.28351 14.47445 17.22737 8.253271 15.57842 16.24036 16.23142 16.47039 16.60352 16.29409 17.70488 10.71038 19.96494 18.67678
12.2383 13.19671 8.621636 17.68486 14.1756 13.28351 14.47445 17.22737 8.253271 15.57842 16.24036 16.23143 16.47042 16.60348 16.29484 17.70597 10.70821 19.96661 18.67678
12.3811 13.19671 8.621636 17.68486 14.1756 13.28351 14.47445 17.22737 8.253271 15.57842 16.24036 16.23144 16.47258 16.6035 16.29484 17.70599 10.70987 19.97331 18.67678
12.37643 13.19671 8.621636 17.68486 14.1756 13.28351 14.47445 17.22737 8.253271 15.57842 16.24036 16.2314 16.47241 16.60341 16.29477 17.70596 10.89077 19.97331 18.67678
12.37643 13.19671 8.621636 17.68486 14.1756 13.28351 14.47445 17.22737 8.253271 15.57842 16.24036 16.23172 16.47195 16.60342 16.2944 17.71265 10.89083 19.97324 18.67678
12.37641 13.19671 8.621636 17.68486 14.1756 13.28351 14.47445 17.22737 8.253271 15.57842 16.24036 16.23174 16.47195 16.60326 16.2942 17.71269 10.89 19.97312 18.67678
12.37641 13.19671 8.621636 17.68486 14.1756 13.28351 14.47445 17.22737 8.253271 15.57842 16.24036 16.237 16.47226 16.6033 16.29396 17.71779 10.88955 19.97312 18.67678
12.37637 13.19671 8.621636 17.68486 14.1756 13.28351 14.47445 17.22737 8.253271 15.57842 16.24036 16.23611 16.47342 16.60315 16.29395 17.71883 10.88772 19.97312 18.67678
12.37634 13.19671 8.621636 17.68486 14.1756 13.28351 14.47445 17.22737 8.253271 15.57842 16.24036 16.23612 16.47333 16.60283 16.29395 17.71898 10.88584 19.97402 18.67678
12.37636 13.19671 8.621636 17.68486 14.1756 13.28351 14.47445 17.22737 8.253271 15.57842 16.24036 16.23652 16.47283 16.68975 16.29395 17.80455 10.8824 19.97405 18.67678
12.37637 13.19671 8.621636 17.68486 14.1756 13.28351 14.47445 17.22737 8.253271 15.57842 16.24036 16.32369 16.47283 16.69477 16.29967 17.80442 10.87888 19.9739 18.67678
12.37627 13.19671 8.621636 17.68486 14.1756 13.28351 14.47445 17.22737 8.253271 15.57842 16.24036 16.32369 16.47272 16.6946 16.30068 17.80512 10.8753 19.9739 18.67678
12.37625 13.19671 8.621636 17.68486 14.1756 13.28351 14.47445 17.22737 8.253271 15.57842 16.24036 16.32362 16.4724 16.69629 16.30189 17.80513 10.87475 19.97743 18.67678
12.37607 13.19671 8.621636 17.68486 14.1756 13.28351 14.47445 17.22737 8.253271 15.57842 16.24036 16.32273 16.47727 16.69818 16.30147 17.8052 10.87397 19.97743 18.67678
12.37445 13.19671 8.621636 17.68486 14.1756 13.28351 14.47445 17.22737 8.253271 15.57842 16.24036 16.32308 16.47822 16.69796 16.30147 17.80516 10.87396 19.97743 18.67678
12.37278 13.19671 8.621636 17.68486 14.1756 13.28351 14.47445 17.22737 8.253271 15.57842 16.24036 16.32309 16.47859 16.69917 16.30148 17.80546 10.87388 19.97743 18.67678
12.36304 13.19671 8.621636 17.68486 14.1756 13.28351 14.47445 17.22737 8.253271 15.57842 16.24036 16.32309 16.47829 16.69951 16.30147 17.80547 10.87395 19.97771 18.67678
12.36073 13.19671 8.621636 17.68486 14.1756 13.28351 14.47445 17.22737 8.253271 15.57842 16.24036 16.32344 16.47829 16.69949 16.30136 17.80684 10.87401 19.97771 18.67678
12.35595 13.19671 8.621636 17.68486 14.1756 13.28351 14.47445 17.22737 8.253271 15.57842 16.24036 16.32342 16.56097 16.69948 16.38474 17.80679 10.87404 19.97772 18.67678
12.35253 13.19671 8.621636 17.68486 14.1756 13.28351 14.47445 17.22737 8.253271 15.57842 16.24036 16.32327 16.56077 16.69941 16.38718 17.80685 10.95903 19.97772 18.67678
12.35154 13.19671 8.621636 17.68486 14.1756 13.28351 14.47445 17.22737 8.253271 15.57842 16.24036 16.32241 16.56078 16.69947 16.38699 17.80675 10.95962 19.98139 18.67678
12.34481 13.19671 8.621636 17.68486 14.1756 13.28351 14.47445 17.22737 8.253271 15.57842 16.24036 16.32245 16.56148 16.69958 16.38669 17.80922 11.04558 19.98141 18.67678
12.33709 13.19671 8.621636 17.68486 14.1756 13.28351 14.47445 17.22737 8.253271 15.57842 16.24036 16.32336 16.56162 16.69958 16.38764 17.80923 11.13598 20.06094 18.67678
12.33334 13.19671 8.621636 17.68486 14.1756 13.28351 14.47445 17.22737 8.253271 15.57842 16.24036 16.32304 16.562 16.69962 16.38734 17.80901 11.13711 20.06082 18.67678
12.3195 13.19671 8.621636 17.68486 14.1756 13.28351 14.47445 17.22737 8.253271 15.57842 16.24036 16.32292 16.56724 16.69963 16.38721 17.80901 11.13636 20.06082 18.67678
12.30849 13.19671 8.621636 17.68486 14.1756 13.28351 14.47445 17.22737 8.253271 15.57842 16.24036 16.32286 16.56666 16.69963 16.38731 17.80902 11.13642 20.06092 18.67678
12.30406 13.19671 8.621636 17.68486 14.1756 13.28351 14.47445 17.22737 8.253271 15.57842 16.24036 16.32496 16.5665 16.69955 16.38717 17.80936 11.1358 20.06056 18.67678
12.3033 13.19671 8.621636 17.68486 14.1756 13.28351 14.47445 17.22737 8.253271 15.57842 16.24036 16.3247 16.56729 16.69954 16.3872 17.8094 11.13572 20.06305 18.67678
12.30296 13.19671 8.621636 17.68486 14.1756 13.28351 14.47445 17.22737 8.253271 15.57842 16.24036 16.32471 16.56729 16.69954 16.38722 17.80931 11.13299 20.06974 18.67678
12.3026 13.19671 8.621636 17.68486 14.1756 13.28351 14.47445 17.22737 8.253271 15.57842 16.24036 16.32457 16.57283 16.69936 16.3873 17.81453 11.12936 20.06974 18.67678
12.30202 13.19671 8.621636 17.68486 14.1756 13.28351 14.47445 17.22737 8.253271 15.57842 16.24036 16.3244 16.57286 16.69937 16.3871 17.81455 11.12812 20.06974 18.67678
12.3013 13.19671 8.621636 17.68486 14.1756 13.28351 14.47445 17.22737 8.253271 15.57842 16.24036 16.3244 16.57368 16.69907 16.38781 17.81423 11.12741 20.06974 18.67678
12.29531 13.19671 8.621636 17.68486 14.1756 13.28351 14.47445 17.22737 8.253271 15.57842 16.24036 16.32426 16.65628 16.69907 16.38781 17.90061 11.12678 20.06974 18.67678
12.28858 13.19671 8.621636 17.68486 14.1756 13.28351 14.47445 17.22737 8.253271 15.57842 16.24036 16.32933 16.65615 16.69921 16.38782 17.9003 11.1261 20.06974 18.67678
12.28537 13.19671 8.621636 17.68486 14.1756 13.28351 14.47445 17.22737 8.253271 15.57842 16.24036 16.32949 16.65584 16.7862 16.38783 17.90031 11.126 20.0715 18.67678
12.28297 13.19671 8.621636 17.68486 14.1756 13.28351 14.47445 17.22737 8.253271 15.57842 16.24036 16.32929 16.65551 16.7857 16.38779 17.90022 11.12559 20.0715 18.67678
12.27853 13.19671 8.621636 17.68486 14.1756 13.28351 14.47445 17.22737 8.253271 15.57842 16.24036 16.41664 16.65642 16.79088 16.38779 17.90116 11.12528 20.07148 18.67678
12.27616 13.19671 8.621636 17.68486 14.1756 13.28351 14.47445 17.22737 8.253271 15.57842 16.24036 16.41663 16.65644 16.79082 16.39348 17.90074 11.12513 20.07148 18.67678
12.2713 13.19671 8.621636 17.68486 14.1756 13.28351 14.47445 17.22737 8.253271 15.57842 16.24036 16.4167 16.65641 16.79081 16.39307 17.90047 11.1249 20.07148 18.67678
12.26799 13.19671 8.621636 17.68486 14.1756 13.28351 14.47445 17.22737 8.253271 15.57842 16.24036 16.41694 16.6582 16.79081 16.39307 17.90041 11.12449 20.07149 18.67678
12.26648 13.19671 8.621636 17.68486 14.1756 13.28351 14.47445 17.22737 8.253271 15.57842 16.24036 16.41677 16.65702 16.79592 16.39308 17.89964 11.12445 20.07149 18.67678
12.26548 13.19671 8.621636 17.68486 14.1756 13.28351 14.47445 17.22737 8.253271 15.57842 16.24036 16.4167 16.65824 16.7958 16.39356 17.89907 11.12439 20.07149 18.67678
12.26266 13.19671 8.621636 17.68486 14.1756 13.28351 14.47445 17.22737 8.253271 15.57842 16.24036 16.417 16.65997 16.79687 16.39357 17.89987 11.12437 20.07504 18.67678
12.26212 13.19671 8.621636 17.68486 14.1756 13.28351 14.47445 17.22737 8.253271 15.57842 16.24036 16.41691 16.6597 16.79666 16.4768 17.89987 11.12431 20.07504 18.67678
12.25568 13.19671 8.621636 17.68486 14.1756 13.28351 14.47445 17.22737 8.253271 15.57842 16.24036 16.41671 16.65937 16.79659 16.47646 17.89988 11.12429 20.07591 18.67678
12.2552 13.19671 8.621636 17.68486 14.1756 13.28351 14.47445 17.22737 8.253271 15.57842 16.24036 16.41703 16.65938 16.79775 16.47587 17.90227 11.12409 20.07591 18.67678
12.25485 13.19671 8.621636 17.68486 14.1756 13.28351 14.47445 17.22737 8.253271 15.57842 16.24036 16.41696 16.6615 16.79778 16.47586 17.9022 11.12377 20.07567 18.67678
12.25428 13.19671 8.621636 17.68486 14.1756 13.28351 14.47445 17.22737 8.253271 15.57842 16.24036 16.41696 16.66151 16.79779 16.47768 17.90207 11.1234 20.07567 18.67678
12.25329 13.19671 8.621636 17.68486 14.1756 13.28351 14.47445 17.22737 8.253271 15.57842 16.24036 16.41736 16.66191 16.79842 16.48013 17.90209 11.12298 20.15518 18.67678
12.25277 13.19671 8.621636 17.68486 14.1756 13.28351 14.47445 17.22737 8.253271 15.57842 16.24036 16.41722 16.66175 16.79834 16.47975 17.90415 11.12145 20.15518 18.67678
12.25017 13.19671 8.621636 17.68486 14.1756 13.28351 14.47445 17.22737 8.253271 15.57842 16.24036 16.41721 16.66111 16.79835 16.47969 17.90417 11.12126 20.15897 18.67678
12.25005 13.19671 8.621636 17.68486 14.1756 13.28351 14.47445 17.22737 8.253271 15.57842 16.24036 16.41777 16.66111 16.7989 16.47953 17.90411 11.11289 20.15897 18.67678
12.24994 13.19671 8.621636 17.68486 14.1756 13.28351 14.47445 17.22737 8.253271 15.57842 16.24036 16.41765 16.66115 16.7989 16.47943 17.90434 11.11148 20.15887 18.67678
12.24988 13.19671 8.621636 17.68486 14.1756 13.28351 14.47445 17.22737 8.253271 15.57842 16.24036 16.41757 16.6665 16.79855 16.4794 17.90439 11.11134 20.15887 18.67678
12.24967 13.19671 8.621636 17.68486 14.1756 13.28351 14.47445 17.22737 8.253271 15.57842 16.24036 16.4184 16.66695 16.79836 16.4794 17.90434 11.11091 20.16598 18.67678
12.24648 13.19671 8.621636 17.68486 14.1756 13.28351 14.47445 17.22737 8.253271 15.57842 16.24036 16.41838 16.6669 16.7986 16.48092 17.90433 11.10517 20.16674 18.67678
12.23662 13.19671 8.621636 17.68486 14.1756 13.28351 14.47445 17.22737 8.253271 15.57842 16.24036 16.42032 16.74968 16.79847 16.48081 17.90953 11.09424 20.16674 18.67678
12.22721 13.19671 8.621636 17.68486 14.1756 13.28351 14.47445 17.22737 8.253271 15.57842 16.24036 16.42 16.74992 16.79847 16.48089 17.90974 11.07884 20.1665 18.67678
12.23449 13.19671 8.621636 17.68486 14.1756 13.28351 14.47445 17.22737 8.253271 15.57842 16.24036 16.42001 16.7498 16.79835 16.48079 17.90968 11.07346 20.16898 18.67678
12.2308 13.19671 8.621636 17.68486 14.1756 13.28351 14.47445 17.22737 8.253271 15.57842 16.24036 16.41987 16.75035 16.7986 16.48727 17.99528 11.07206 20.16902 18.67678
12.31911 13.19671 8.621636 17.68486 14.1756 13.28351 14.47445 17.22737 8.253271 15.57842 16.24036 16.41987 16.75002 16.88528 16.48724 17.99521 11.16277 20.16902 18.67678
12.35971 13.19671 8.621636 17.68486 14.1756 13.28351 14.47445 17.22737 8.253271 15.57842 16.24036 16.51255 16.75009 16.88522 16.48794 17.99495 11.07753 20.16902 18.67678
12.35213 13.19671 8.621636 17.68486 14.1756 13.28351 14.47445 17.22737 8.253271 15.57842 16.24036 16.51255 16.75105 16.88539 16.48777 17.99486 11.18681 20.16902 18.67678
12.34348 13.19671 8.621636 17.68486 14.1756 13.28351 14.47445 17.22737 8.253271 15.57842 16.24036 16.51249 16.75101 16.89068 16.57108 17.99488 11.1843 20.16902 18.67678
12.32939 13.19671 8.621636 17.68486 14.1756 13.28351 14.47445 17.22737 8.253271 15.57842 16.24036 16.5125 16.75097 16.89068 16.57111 17.99488 11.18112 20.16912 18.67678
12.32643 13.19671 8.621636 17.68486 14.1756 13.28351 14.47445 17.22737 8.253271 15.57842 16.24036 16.51341 16.75197 16.89044 16.57242 17.99491 11.17933 20.16904 18.67678
12.41632 13.19671 8.621636 17.68486 14.1756 13.28351 14.47445 17.22737 8.253271 15.57842 16.24036 16.51341 16.75173 16.89032 16.5724 17.99545 11.18329 20.16889 18.67678
12.41384 13.19671 8.621636 17.68486 14.1756 13.28351 14.47445 17.22737 8.253271 15.57842 16.24036 16.51335 16.75169 16.89039 16.5723 17.99533 11.18299 20.16889 18.67678
12.41315 13.19671 8.621636 17.68486 14.1756 13.28351 14.47445 17.22737 8.253271 15.57842 16.24036 16.51326 16.75146 16.89037 16.57228 17.99534 11.17713 20.17058 18.67678
12.41039 13.19671 8.621636 17.68486 14.1756 13.28351 14.47445 17.22737 8.253271 15.57842 16.24036 16.51318 16.75254 16.89023 16.57286 17.99617 11.16933 20.17059 18.67678
12.40531 13.19671 8.621636 17.68486 14.1756 13.28351 14.47445 17.22737 8.253271 15.57842 16.24036 16.51315 16.75249 16.89216 16.57271 17.99721 11.16634 20.17059 18.67678
12.40382 13.19671 8.621636 17.68486 14.1756 13.28351 14.47445 17.22737 8.253271 15.57842 16.24036 16.51321 16.75237 16.89216 16.57522 17.99706 11.16419 20.17414 18.67678
12.40012 13.19671 8.621636 17.68486 14.1756 13.28351 14.47445 17.22737 8.253271 15.57842 16.24036 16.513 16.75347 16.89349 16.57503 17.99677 11.16398 20.17408 18.67678
12.39964 13.19671 8.621636 17.68486 14.1756 13.28351 14.47445 17.22737 8.253271 15.57842 16.24036 16.51274 16.7532 16.89352 16.57501 17.99677 11.16371 20.2536 18.67678
12.39906 13.19671 8.621636 17.68486 14.1756 13.28351 14.47445 17.22737 8.253271 15.57842 16.24036 16.51277 16.75455 16.89348 16.57512 17.99663 11.16178 20.25348 18.67678
12.39599 13.19671 8.621636 17.68486 14.1756 13.28351 14.47445 17.22737 8.253271 15.57842 16.24036 16.51291 16.75449 16.89338 16.57513 17.99663 11.16335 20.25348 18.67678
12.39531 13.19671 8.621636 17.68486 14.1756 13.28351 14.47445 17.22737 8.253271 15.57842 16.24036 16.5154 16.75464 16.89308 16.57577 17.99717 11.21046 20.2535 18.67678
12.39439 13.19671 8.621636 17.68486 14.1756 13.28351 14.47445 17.22737 8.253271 15.57842 16.24036 16.51551 16.75626 16.89425 16.57577 17.99718 11.30919 20.25696 18.67678
12.39375 13.19671 8.621636 17.68486 14.1756 13.28351 14.47445 17.22737 8.253271 15.57842 16.24036 16.51534 16.75606 16.89421 16.5755 17.99719 11.39967 20.25688 18.67678
12.39261 13.19671 8.621636 17.68486 14.1756 13.28351 14.47445 17.22737 8.253271 15.57842 16.24036 16.51541 16.75594 16.89425 16.5755 17.99866 11.55501 20.25692 18.67678
12.3921 13.19671 8.621636 17.68486 14.1756 13.28351 14.47445 17.22737 8.253271 15.57842 16.24036 16.51448 16.75567 16.8943 16.57516 18.00045 11.68871 20.25757 18.67678
12.39178 13.19671 8.621636 17.68486 14.1756 13.28351 14.47445 17.22737 8.253271 15.57842 16.24036 16.51454 16.76119 16.8943 16.57487 18.00027 11.77047 20.26113 18.67678
12.39146 13.19671 8.621636 17.68486 14.1756 13.28351 14.47445 17.22737 8.253271 15.57842 16.24036 16.5147 16.7609 16.8949 16.58054 18.00029 11.76733 20.26783 18.67678
12.39132 13.19671 8.621636 17.68486 14.1756 13.28351 14.47445 17.22737 8.253271 15.57842 16.24036 16.51577 16.84358 16.89458 16.58136 18.00017 11.60123 20.26791 18.67678
12.39112 13.19671 8.621636 17.68486 14.1756 13.28351 14.47445 17.22737 8.253271 15.57842 16.24036 16.51631 16.84359 16.89458 16.58135 17.99996 11.70456 20.26791 18.67678
12.38948 13.19671 8.621636 17.68486 14.1756 13.28351 14.47445 17.22737 8.253271 15.57842 16.24036 16.51929 16.84327 16.89459 16.58147 17.99967 11.7917 20.26791 18.67678
12.38502 13.19671 8.621636 17.68486 14.1756 13.28351 14.47445 17.22737 8.253271 15.57842 16.24036 16.52461 16.84525 16.98199 16.58148 18.00469 11.78935 20.26791 18.67678
12.38355 13.19671 8.621636 17.68486 14.1756 13.28351 14.47445 17.22737 8.253271 15.57842 16.24036 16.61213 16.84526 16.98163 16.66495 18.09023 11.78239 20.26791 18.67678
12.37217 13.19671 8.621636 17.68486 14.1756 13.28351 14.47445 17.22737 8.253271 15.57842 16.24036 16.61205 16.8446 16.98167 16.66495 18.09024 11.78126 20.26792 18.67678
12.37089 13.19671 8.621636 17.68486 14.1756 13.28351 14.47445 17.22737 8.253271 15.57842 16.24036 16.61206 16.84445 16.98683 16.66465 18.09025 11.77928 20.26781 18.67678
12.37031 13.19671 8.621636 17.68486 14.1756 13.28351 14.47445 17.22737 8.253271 15.57842 16.24036 16.6123 16.84438 16.98674 16.66448 18.0901 11.77778 20.26767 18.67678
12.37029 13.19671 8.621636 17.68486 14.1756 13.28351 14.47445 17.22737 8.253271 15.57842 16.24036 16.61235 16.84434 16.98634 16.66489 18.09172 11.77744 20.27018 18.67678
12.36969 13.19671 8.621636 17.68486 14.1756 13.28351 14.47445 17.22737 8.253271 15.57842 16.24036 16.61236 16.84421 16.98643 16.66472 18.09167 11.77642 20.27018 18.67678
12.36947 13.19671 8.621636 17.68486 14.1756 13.28351 14.47445 17.22737 8.253271 15.57842 16.24036 16.61228 16.84422 16.9864 16.66494 18.09165 11.77574 20.27042 18.67678
12.36944 13.19671 8.621636 17.68486 14.1756 13.28351 14.47445 17.22737 8.253271 15.57842 16.24036 16.61213 16.84423 16.9864 16.66563 18.09167 11.77483 20.27042 18.67678
12.36937 13.19671 8.621636 17.68486 14.1756 13.28351 14.47445 17.22737 8.253271 15.57842 16.24036 16.61198 16.84455 16.9864 16.66564 18.09169 11.76682 20.27047 18.67678
12.36933 13.19671 8.621636 17.68486 14.1756 13.28351 14.47445 17.22737 8.253271 15.57842 16.24036 16.6119 16.8482 16.98616 16.66565 18.09176 11.76445 20.27047 18.67678
12.3693 13.19671 8.621636 17.68486 14.1756 13.28351 14.47445 17.22737 8.253271 15.57842 16.24036 16.6119 16.84868 16.98572 16.66694 18.09176 11.75971 20.2705 18.67678
12.36929 13.19671 8.621636 17.68486 14.1756 13.28351 14.47445 17.22737 8.253271 15.57842 16.24036 16.61191 16.84874 16.98573 16.6668 18.09167 11.75769 20.27047 18.67678
12.36897 13.19671 8.621636 17.68486 14.1756 13.28351 14.47445 17.22737 8.253271 15.57842 16.24036 16.61191 16.84921 16.98762 16.66683 18.09168 11.75704 20.34997 18.67678
12.3686 13.19671 8.621636 17.68486 14.1756 13.28351 14.47445 17.22737 8.253271 15.57842 16.24036 16.61211 16.84981 16.98769 16.66635 18.09169 11.75444 20.35 18.67678
12.36657 13.19671 8.621636 17.68486 14.1756 13.28351 14.47445 17.22737 8.253271 15.57842 16.24036 16.61207 16.85043 16.98769 16.66946 18.09144 11.75286 20.35354 18.67678
12.36564 13.19671 8.621636 17.68486 14.1756 13.28351 14.47445 17.22737 8.253271 15.57842 16.24036 16.612 16.85142 16.98769 16.66917 18.09158 11.75229 20.35351 18.67678
12.36288 13.19671 8.621636 17.68486 14.1756 13.28351 14.47445 17.22737 8.253271 15.57842 16.24036 16.61191 16.8527 16.9877 16.66918 18.09433 11.74995 20.35553 18.67678
12.36025 13.19671 8.621636 17.68486 14.1756 13.28351 14.47445 17.22737 8.253271 15.57842 16.24036 16.61191 16.85502 16.9877 16.66912 18.09433 11.74909 20.35553 18.67678
12.35939 13.19671 8.621636 17.68486 14.1756 13.28351 14.47445 17.22737 8.253271 15.57842 16.24036 16.61182 16.85719 16.98887 16.66912 18.09479 11.74486 20.35553 18.67678
12.35918 13.19671 8.621636 17.68486 14.1756 13.28351 14.47445 17.22737 8.253271 15.57842 16.24036 16.61183 16.86281 16.98887 16.66984 18.09479 11.74268 20.35553 18.67678
12.35741 13.19671 8.621636 17.68486 14.1756 13.28351 14.47445 17.22737 8.253271 15.57842 16.24036 16.61177 16.86256 16.98893 16.66986 18.09518 11.74083 20.35563 18.67678
12.34745 13.19671 8.621636 17.68486 14.1756 13.28351 14.47445 17.22737 8.253271 15.57842 16.24036 16.61146 16.94519 16.98893 16.6699 18.09518 11.74005 20.36234 18.67678
12.33488 13.19671 8.621636 17.68486 14.1756 13.28351 14.47445 17.22737 8.253271 15.57842 16.24036 16.61146 16.94496 16.99008 16.66976 18.09586 11.73994 20.3625 18.67678
12.33448 13.19671 8.621636 17.68486 14.1756 13.28351 14.47445 17.22737 8.253271 15.57842 16.24036 16.61136 16.9453 16.99009 16.67546 18.09575 11.73953 20.3625 18.67678
12.33435 13.19671 8.621636 17.68486 14.1756 13.28351 14.47445 17.22737 8.253271 15.57842 16.24036 16.61104 16.94556 17.07696 16.67528 18.09699 11.73931 20.36244 18.67678
12.33108 13.19671 8.621636 17.68486 14.1756 13.28351 14.47445 17.22737 8.253271 15.57842 16.24036 16.61091 16.94548 17.07696 16.67514 18.09772 11.73894 20.36625 18.67678
12.33004 13.19671 8.621636 17.68486 14.1756 13.28351 14.47445 17.22737 8.253271 15.57842 16.24036 16.61088 16.94539 17.077 16.67471 18.09898 11.73632 20.36625 18.67678
12.32977 13.19671 8.621636 17.68486 14.1756 13.28351 14.47445 17.22737 8.253271 15.57842 16.24036 16.61073 16.94521 17.07672 16.75812 18.09803 11.73594 20.36625 18.67678
12.32954 13.19671 8.621636 17.68486 14.1756 13.28351 14.47445 17.22737 8.253271 15.57842 16.24036 16.61044 16.94503 17.07683 16.75812 18.10019 11.73587 20.36625 18.67678
12.32947 13.19671 8.621636 17.68486 14.1756 13.28351 14.47445 17.22737 8.253271 15.57842 16.24036 16.6104 16.945 17.07683 16.75786 18.19045 11.73579 20.36691 18.67678
12.32946 13.19671 8.621636 17.68486 14.1756 13.28351 14.47445 17.22737 8.253271 15.57842 16.24036 16.69789 16.945 17.08274 16.75897 18.19046 11.73576 20.36691 18.67678
12.32911 13.19671 8.621636 17.68486 14.1756 13.28351 14.47445 17.22737 8.253271 15.57842 16.24036 16.70313 16.94488 17.08263 16.75887 18.19047 11.73572 20.36691 18.67678
12.32876 13.19671 8.621636 17.68486 14.1756 13.28351 14.47445 17.22737 8.253271 15.57842 16.24036 16.70515 16.94483 17.08263 16.75865 18.19057 11.73562 20.36691 18.67678
12.32853 13.19671 8.621636 17.68486 14.1756 13.28351 14.47445 17.22737 8.253271 15.57842 16.24036 16.70736 16.94486 17.08222 16.75942 18.19034 11.73516 20.36691 18.67678
12.32842 13.19671 8.621636 17.68486 14.1756 13.28351 14.47445 17.22737 8.253271 15.57842 16.24036 16.70702 16.94468 17.08222 16.76084 18.19037 11.73481 20.36691 18.67678
12.32835 13.19671 8.621636 17.68486 14.1756 13.28351 14.47445 17.22737 8.253271 15.57842 16.24036 16.70666 16.94659 17.08189 16.76062 18.18992 11.7346 20.36691 18.67678
12.32819 13.19671 8.621636 17.68486 14.1756 13.28351 14.47445 17.22737 8.253271 15.57842 16.24036 16.70681 16.94659 17.08159 16.76018 18.18983 11.73455 20.36691 18.67678
12.32762 13.19671 8.621636 17.68486 14.1756 13.28351 14.47445 17.22737 8.253271 15.57842 16.24036 16.70692 16.9465 17.08212 16.76101 18.18985 11.73457 20.36682 18.67678
12.32725 13.19671 8.621636 17.68486 14.1756 13.28351 14.47445 17.22737 8.253271 15.57842 16.24036 16.70713 16.94648 17.082 16.76204 18.18986 11.73457 20.36933 18.67678
12.32712 13.19671 8.621636 17.68486 14.1756 13.28351 14.47445 17.22737 8.253271 15.57842 16.24036 16.70731 16.94642 17.08208 16.76169 18.1895 11.73274 20.44882 18.67678
12.32607 13.19671 8.621636 17.68486 14.1756 13.28351 14.47445 17.22737 8.253271 15.57842 16.24036 16.70738 16.94631 17.08196 16.76139 18.18957 11.73223 20.44882 18.67678
12.32598 13.19671 8.621636 17.68486 14.1756 13.28351 14.47445 17.22737 8.253271 15.57842 16.24036 16.70729 16.94605 17.08176 16.76132 18.18967 11.73099 20.4487 18.67678
12.32567 13.19671 8.621636 17.68486 14.1756 13.28351 14.47445 17.22737 8.253271 15.57842 16.24036 16.7074 16.94566 17.08176 16.76131 18.18965 11.73097 20.4487 18.67678
12.32542 13.19671 8.621636 17.68486 14.1756 13.28351 14.47445 17.22737 8.253271 15.57842 16.24036 16.70733 16.9456 17.08176 16.7612 18.18949 11.72782 20.4487 18.67678
12.32542 13.19671 8.621636 17.68486 14.1756 13.28351 14.47445 17.22737 8.253271 15.57842 16.24036 16.70744 16.94546 17.0836 16.76364 18.18949 11.72575 20.4487 18.67678
12.3254 13.19671 8.621636 17.68486 14.1756 13.28351 14.47445 17.22737 8.253271 15.57842 16.24036 16.70744 16.9455 17.08345 16.76364 18.18949 11.7228 20.45216 18.67678
12.32539 13.19671 8.621636 17.68486 14.1756 13.28351 14.47445 17.22737 8.253271 15.57842 16.24036 16.70745 16.94557 17.08345 16.7631 18.18938 11.72041 20.4524 18.67678
12.3254 13.19671 8.621636 17.68486 14.1756 13.28351 14.47445 17.22737 8.253271 15.57842 16.24036 16.70742 16.94551 17.08376 16.76332 18.18926 11.71883 20.4524 18.67678
12.32538 13.19671 8.621636 17.68486 14.1756 13.28351 14.47445 17.22737 8.253271 15.57842 16.24036 16.70689 17.03344 17.08356 16.76333 18.18926 11.71851 20.45243 18.67678
12.32535 13.19671 8.621636 17.68486 14.1756 13.28351 14.47445 17.22737 8.253271 15.57842 16.24036 16.70695 17.03557 17.08361 16.76333 18.1891 11.71784 20.45232 18.67678
12.32533 13.19671 8.621636 17.68486 14.1756 13.28351 14.47445 17.22737 8.253271 15.57842 16.24036 16.70616 17.03674 17.08361 16.76902 18.18893 11.71763 20.45232 18.67678
12.32529 13.19671 8.621636 17.68486 14.1756 13.28351 14.47445 17.22737 8.253271 15.57842 16.24036 16.70611 17.03753 17.08456 16.76945 18.18889 11.71708 20.45913 18.67678
12.32534 13.19671 8.621636 17.68486 14.1756 13.28351 14.47445 17.22737 8.253271 15.57842 16.24036 16.70612 17.03729 17.08451 16.7689 18.18889 11.7168 20.45913 18.67678
12.32536 13.19671 8.621636 17.68486 14.1756 13.28351 14.47445 17.22737 8.253271 15.57842 16.24036 16.70599 17.03855 17.08464 16.76892 18.18891 11.71684 20.461 18.67678
12.32536 13.19671 8.621636 17.68486 14.1756 13.28351 14.47445 17.22737 8.253271 15.57842 16.24036 16.70577 17.03947 17.17155 16.85211 18.18892 11.71682 20.461 18.67678
12.32534 13.19671 8.621636 17.68486 14.1756 13.28351 14.47445 17.22737 8.253271 15.57842 16.24036 16.7933 17.03854 17.17125 16.85273 18.18869 11.7166 20.461 18.67678
12.32538 13.19671 8.621636 17.68486 14.1756 13.28351 14.47445 17.22737 8.253271 15.57842 16.24036 16.79339 17.03926 17.17094 16.85273 18.1887 11.71659 20.461 18.67678
12.32541 13.19671 8.621636 17.68486 14.1756 13.28351 14.47445 17.22737 8.253271 15.57842 16.24036 16.79349 17.03975 17.17114 16.85273 18.27419 11.71662 20.46105 18.67678
12.32542 13.19671 8.621636 17.68486 14.1756 13.28351 14.47445 17.22737 8.253271 15.57842 16.24036 16.79856 17.04014 17.17115 16.8529 18.27403 11.71663 20.46105 18.67678
12.32543 13.19671 8.621636 17.68486 14.1756 13.28351 14.47445 17.22737 8.253271 15.57842 16.24036 16.79823 17.03964 17.17239 16.85377 18.2791 11.71666 20.46483 18.67678
12.32545 13.19671 8.621636 17.68486 14.1756 13.28351 14.47445 17.22737 8.253271 15.57842 16.24036 16.79824 17.04015 17.1722 16.85365 18.28127 11.71664 20.46483 18.67678
12.32538 13.19671 8.621636 17.68486 14.1756 13.28351 14.47445 17.22737 8.253271 15.57842 16.24036 16.80029 17.03982 17.17192 16.85365 18.28227 11.71661 20.46483 18.67678
12.3253 13.19671 8.621636 17.68486 14.1756 13.28351 14.47445 17.22737 8.253271 15.57842 16.24036 16.80448 17.03951 17.17699 16.85365 18.28227 11.71658 20.46483 18.67678
12.32521 13.19671 8.621636 17.68486 14.1756 13.28351 14.47445 17.22737 8.253271 15.57842 16.24036 16.80453 17.03974 17.17699 16.85349 18.28306 11.71661 20.46483 18.67678
12.32514 13.19671 8.621636 17.68486 14.1756 13.28351 14.47445 17.22737 8.253271 15.57842 16.24036 16.80547 17.03974 17.17699 16.85403 18.2843 11.71665 20.46483 18.67678
12.32506 13.19671 8.621636 17.68486 14.1756 13.28351 14.47445 17.22737 8.253271 15.57842 16.24036 16.8054 17.03975 17.17698 16.85404 18.28537 11.71671 20.46495 18.67678
12.32482 13.19671 8.621636 17.68486 14.1756 13.28351 14.47445 17.22737 8.253271 15.57842 16.24036 16.80476 17.03962 17.17699 16.85508 18.28535 11.71663 20.46491 18.67678
12.32449 13.19671 8.621636 17.68486 14.1756 13.28351 14.47445 17.22737 8.253271 15.57842 16.24036 16.80464 17.03962 17.17667 16.85505 18.28567 11.71662 20.46491 18.67678
12.3244 13.19671 8.621636 17.68486 14.1756 13.28351 14.47445 17.22737 8.253271 15.57842 16.24036 16.80483 17.03984 17.17667 16.85459 18.28584 11.71665 20.5444 18.67678
12.32436 13.19671 8.621636 17.68486 14.1756 13.28351 14.47445 17.22737 8.253271 15.57842 16.24036 16.80483 17.0399 17.17718 16.85532 18.28584 11.71675 20.5444 18.67678
12.32438 13.19671 8.621636 17.68486 14.1756 13.28351 14.47445 17.22737 8.253271 15.57842 16.24036 16.80484 17.0399 17.17713 16.85523 18.28588 11.71676 20.54507 18.67678
12.32444 13.19671 8.621636 17.68486 14.1756 13.28351 14.47445 17.22737 8.253271 15.57842 16.24036 16.8048 17.03983 17.17713 16.85518 18.28574 11.71678 20.54507 18.67678
12.32448 13.19671 8.621636 17.68486 14.1756 13.28351 14.47445 17.22737 8.253271 15.57842 16.24036 16.8051 17.03983 17.17715 16.85645 18.28555 11.71672 20.54507 18.67678
12.32448 13.19671 8.621636 17.68486 14.1756 13.28351 14.47445 17.22737 8.253271 15.57842 16.24036 16.8051 17.03985 17.17699 16.85646 18.28544 11.71673 20.54519 18.67678
12.32444 13.19671 8.621636 17.68486 14.1756 13.28351 14.47445 17.22737 8.253271 15.57842 16.24036 16.80487 17.03986 17.17691 16.85896 18.2846 11.71677 20.54769 18.67678
12.32435 13.19671 8.621636 17.68486 14.1756 13.28351 14.47445 17.22737 8.253271 15.57842 16.24036 16.80482 17.03986 17.17677 16.85896 18.28461 11.71673 20.54769 18.67678
