# Supplementary material for: Geometric alignment of aminoacyl-tRNA relative to catalytic centers of the ribosome underpins accurate mRNA decoding
Source: Nat Commun. 2023 Sep 11;14:5582. doi: 10.1038/s41467-023-40404-9 (PMC10495418; doi:10.1038/s41467-023-40404-9)
Supplement: Supplementary file 7 — Source Data [file 41467_2023_40404_MOESM7_ESM.zip › Girodat_Nat_Comm_data/Supplemental Fig 1/EOC1-EOC4-sigma.dat]

0 0 0 0 0 0 0 0 0 0 0 0 0 0 0 0 0 0 0 0 
0.6598807 2.713716 1.707812 0.6604874 0.3762992 1.296829 1.734234 1.033803 0.3732048 0.7329514 0.7959384 0.7339645 2.260653 0.3776318 0.802482 0.4061177 0.7566179 1.729303 0.8000515 1.032078 
1.059741 3.06484 2.683964 1.071698 1.706058 1.721083 3.06856 1.705993 0.7965136 1.723222 0.8272278 1.700099 2.252589 0.7964987 1.723198 0.702573 1.292128 2.693113 1.723919 1.03166 
1.716696 3.049448 3.040412 1.725177 2.209749 1.718218 3.662145 3.349273 0.8383693 1.719638 1.720439 2.074139 3.663026 0.8323699 2.070226 1.071997 1.710402 3.366927 2.68119 2.2085 
1.716402 3.3589 3.33641 1.996505 2.193089 2.910937 3.644776 3.318863 1.695118 2.067718 2.668168 2.665475 3.902252 2.040237 2.375784 1.108958 2.369784 3.641467 3.564037 2.186135 
2.213342 3.633685 3.611861 2.234892 2.974712 2.363312 3.881561 3.285067 2.029221 2.902013 2.907968 2.658066 4.128003 2.335217 2.890522 1.423088 3.128536 3.630022 3.728283 2.164915 
2.225101 4.110789 3.589294 2.661583 2.955217 2.870568 4.686169 3.254202 2.323098 2.893164 3.136818 2.900463 4.704487 2.332999 2.878938 1.713052 3.116882 4.323692 3.718925 2.585944 
1.994801 4.509555 4.067464 2.848509 3.234509 3.104265 4.678549 3.22669 2.312186 3.120582 3.866837 3.129245 4.865766 2.602574 3.10148 2.199255 3.106565 4.508598 3.711262 2.568076 
2.63803 4.836128 4.265647 2.851886 3.207134 3.82474 5.137957 3.198012 2.305262 3.110853 4.009335 3.332985 5.437322 2.831158 3.086013 1.985862 3.097585 4.666995 3.532755 2.91392 
2.980299 5.132492 4.621149 3.024097 3.184062 3.812275 5.133257 3.175503 2.565222 3.506595 4.005073 3.684157 5.664181 2.820008 3.076663 2.805411 3.302205 5.126054 3.859535 2.902164 
3.418175 5.117544 4.436337 3.463635 3.159955 4.095891 5.646419 3.686154 3.018146 3.487055 4.143374 3.842488 5.758961 3.43497 3.468478 3.144781 3.482347 5.115312 4.539212 3.18328 
3.41553 5.493404 4.591281 3.4535 3.14114 4.224357 5.734133 3.151811 3.004611 3.472123 4.407742 3.992283 5.856755 3.581354 3.279202 4.036506 3.645865 5.376799 4.539089 3.158385 
3.796152 5.49549 4.899061 3.831217 3.643961 4.222167 6.143644 3.39831 2.756771 4.107327 4.402468 4.27329 6.24095 3.558837 3.776436 3.915155 3.952525 5.364988 4.652227 3.129993 
4.492252 5.599792 5.176039 3.94017 4.09127 4.064683 6.115202 4.068274 3.174883 4.363726 4.523514 4.393943 6.141077 3.568661 3.447179 4.008443 3.944468 5.471522 4.640145 3.106981 
5.187951 5.689746 5.536652 4.251763 4.255871 4.439551 6.100221 4.041048 3.163817 4.218415 4.740833 4.385009 6.888312 3.991586 3.766004 4.308487 3.939953 5.688304 4.740984 3.363904 
5.254346 5.567455 5.947907 4.438633 4.036511 4.959052 6.35364 4.021578 3.146718 4.567625 5.226479 4.933323 7.461802 3.841482 3.906603 4.724494 4.072655 5.895198 4.950597 4.22678 
5.391437 5.971047 6.528551 4.60879 4.002721 5.534582 6.507192 3.997254 3.131103 4.88534 5.547372 5.02387 7.444337 4.223168 4.161254 4.970186 4.325629 5.889317 4.947132 4.371041 
5.583845 5.962892 6.758816 4.921429 3.972095 5.756466 6.878835 3.97183 3.115387 4.773127 5.61749 5.352845 7.728221 4.206262 3.883588 5.384966 4.572635 6.077607 4.943947 4.011905 
5.2932 5.955459 6.81465 4.920713 3.948173 6.133268 6.865032 3.940893 3.457634 4.762459 6.154634 5.4233 7.806355 4.434872 4.004799 5.570074 4.98425 6.151931 5.216285 3.9781 
5.578826 6.302388 7.318825 4.918675 3.93104 6.518486 6.858187 3.9139 3.610913 4.950926 6.53472 5.497636 7.795457 4.304104 4.257382 5.753354 5.074604 6.229228 5.458761 3.954311 
6.036572 6.626505 7.423619 5.006404 3.915434 6.990176 6.854622 3.904053 3.591019 5.121977 6.50303 5.482308 7.596715 4.721711 4.252595 6.04249 5.148629 6.39602 5.60975 3.93375 
6.021289 7.048965 7.707666 5.005279 4.084209 6.996671 6.916617 3.88511 3.712385 5.514486 6.692756 5.833815 8.360526 4.891594 4.139144 6.131033 5.314524 6.697109 5.457103 3.917828 
6.013726 7.232026 7.794279 4.996609 4.067571 7.189583 7.643397 3.874958 3.69715 5.671263 6.771195 6.399276 8.158674 4.87071 4.478011 6.319874 5.463926 6.691697 6.141696 4.243146 
6.004184 7.528516 8.079792 4.98306 4.038764 7.383312 7.92673 4.035615 3.810462 6.109075 6.949675 6.585316 8.150485 4.850423 4.878763 6.511515 5.768376 6.889853 6.111522 4.211671 
6.001227 7.615734 8.179573 6.120678 4.370428 7.475983 8.218355 4.195983 3.924669 6.299162 7.239041 6.847784 8.143917 4.833618 4.678708 6.604245 5.766146 6.824189 6.096838 4.185684 
5.997362 7.801552 8.463135 6.098949 4.056382 7.66064 8.497883 4.347616 3.915976 6.583694 7.626391 6.833496 8.139271 4.808711 4.667114 6.698102 5.827733 7.034439 6.088889 4.332096 
5.995604 8.188477 8.652462 6.077616 4.35642 7.95964 8.60169 4.314093 3.785108 6.866741 7.51661 7.017971 8.136053 4.787715 4.760539 6.784395 5.818983 7.130713 6.275785 4.957731 
6.087249 8.486087 8.861072 6.066718 4.327833 8.047816 8.794662 4.277609 3.909926 7.154583 7.507859 7.108001 8.129762 4.771446 4.753067 6.886121 5.929121 7.12696 6.369053 4.931707 
6.268502 8.673516 8.95664 6.051665 4.325873 8.148682 8.991432 4.24964 4.330731 7.338028 7.502627 7.09734 8.128182 4.74236 5.01352 7.181633 6.031578 7.534791 6.360561 5.246046 
6.458933 8.76615 9.05338 6.336999 5.014877 8.14503 9.281328 4.391912 4.323748 7.439729 7.59995 7.266158 8.415037 4.710839 5.173907 7.275182 6.02472 7.619143 6.3506 5.214418 
6.65016 8.645945 9.332491 6.632681 4.624854 8.14157 9.371009 4.688092 4.511713 7.436589 7.596749 7.258787 8.60518 4.697721 5.487752 7.363423 6.017132 7.796936 6.243885 5.200677 
6.741265 8.64013 9.530831 6.891636 4.600625 8.324666 9.478027 4.664018 4.503545 7.724481 7.593462 7.165321 8.802036 4.774388 5.985333 7.562621 6.015121 7.777639 6.661736 5.181598 
6.929559 8.632701 9.637887 6.78832 4.600431 8.519537 9.662613 4.632707 4.491533 7.825258 7.583795 7.442363 8.803194 4.771413 6.270787 7.651614 6.19221 7.761234 6.835628 5.171646 
7.032333 8.628349 9.731248 6.880386 4.577617 8.614224 9.768859 4.638118 4.479902 8.011807 7.581587 7.439222 9.092484 4.58159 6.452684 7.660518 6.183254 7.751872 7.540755 5.163187 
7.22476 8.624596 9.820029 6.87585 4.556877 8.611713 10.04809 4.620866 4.454783 8.108469 7.673146 7.433563 9.187918 4.578977 6.630524 7.755288 6.181012 7.74232 7.436125 5.146918 
7.319616 8.620286 9.819694 6.871194 4.531126 8.619925 10.24352 4.596199 4.449334 8.200634 7.870772 7.431244 9.381127 4.832071 7.011362 7.842084 6.274318 7.734965 7.422411 5.134812 
7.414594 8.618578 10.0099 6.867038 4.51218 8.717155 10.24291 4.583491 4.435962 8.288404 8.060214 7.428507 9.668512 4.898751 7.200777 7.938316 6.269222 7.726968 7.511564 5.119391 
7.696845 8.620622 10.10796 6.862923 4.497622 8.805276 10.33605 4.573349 4.770482 8.385542 8.342518 7.338749 9.770878 5.047319 7.380434 8.033677 6.450291 8.126951 7.504992 5.104335 
7.796761 8.619619 10.20315 6.766584 4.48842 8.99393 10.43032 4.546496 4.666862 8.49023 8.439556 7.337521 9.861486 5.037321 7.577939 8.129534 6.554418 8.337853 7.503379 5.062778 
7.802544 8.72437 10.301 6.76408 4.47252 9.089511 10.62131 4.509005 4.500233 8.672205 8.541522 7.335606 9.957117 5.008778 7.676396 8.31854 6.548949 8.31344 7.498169 5.026393 
7.985349 8.91274 10.3957 6.763604 4.580366 9.186782 10.61654 4.702401 4.585062 8.860255 8.629447 7.334835 10.05125 4.841294 7.676843 8.41319 6.550547 8.496012 7.596632 4.989265 
8.080402 9.098956 10.49181 6.951838 4.57068 9.278103 10.61467 4.671876 4.552815 8.95608 8.821087 7.608323 10.24535 5.087444 7.862823 8.502453 6.641985 9.005793 7.591989 4.972776 
8.077715 9.290128 10.58836 7.05001 4.774941 9.37005 10.71088 4.649604 4.836572 9.051915 8.913852 7.90858 10.34399 5.067346 7.955662 8.508505 6.638714 8.983514 7.684532 4.962792 
8.170669 9.485792 10.68491 7.330794 4.74203 9.377983 10.81482 4.64479 4.515232 9.144009 9.099391 8.003092 10.43968 5.058263 8.050654 8.50837 6.726461 8.977795 7.883585 4.931466 
8.265168 9.678055 10.78108 7.423913 4.70187 9.470666 10.91605 4.635643 4.583918 9.24316 9.201747 8.094824 10.63184 5.052074 8.1394 8.603456 6.820017 8.968866 8.069229 4.705615 
8.356381 9.676683 10.87315 7.523433 4.673627 9.663361 11.10217 4.629451 4.570613 9.33018 9.385532 8.18915 10.72865 5.025077 8.343861 8.692129 6.91327 9.161517 8.169119 4.657208 
8.54273 9.682828 10.87782 7.708664 4.649004 9.667364 11.10056 4.619728 4.784188 9.338964 9.393456 8.472803 10.83036 5.014528 8.524025 8.698291 6.913805 9.155547 8.354659 5.628716 
8.549372 9.865208 10.98122 7.805358 4.624981 9.666777 11.10921 4.619339 4.781865 9.43329 9.488911 8.568736 11.01956 5.010068 8.533862 8.790224 7.100395 9.150532 8.554678 5.589779 
8.644809 10.05414 11.07891 7.907924 4.614683 9.757349 11.19707 4.730502 4.779676 9.532197 9.582472 8.576751 11.11971 5.001813 8.616141 8.887178 7.098791 9.143502 8.640478 5.487017 
8.739632 10.24214 11.17317 8.092866 4.505143 9.761542 11.30443 4.818666 4.775143 9.627044 9.678117 8.663613 11.21541 4.996861 8.710795 8.897909 7.078201 9.140951 8.743579 5.783343 
8.738174 10.3436 11.17461 8.183331 4.613551 9.854923 11.39146 4.81281 4.772961 9.729372 9.869889 8.85124 11.30904 4.980726 8.711239 8.982588 7.565079 9.137967 9.02333 5.760867 
8.843235 10.43743 11.17338 8.369323 4.597835 9.946624 11.48766 5.006553 4.767072 9.830703 9.880067 8.85373 11.41858 4.975695 8.889079 9.075413 7.998623 9.137352 9.311871 5.750371 
8.928383 10.63016 11.28434 8.465993 4.589395 10.04772 11.59347 4.995286 4.761877 9.923465 9.965859 8.945545 11.509 5.133355 8.906534 9.085461 7.99677 9.135188 9.401676 5.736562 
8.932226 10.734 11.28396 8.651477 4.891535 10.04788 11.59267 4.978926 4.762248 10.01651 9.973157 9.13617 11.41754 5.367445 9.090776 9.177493 8.371093 9.132592 9.405973 5.704741 
9.113774 10.82559 11.28302 8.742773 5.000896 10.14395 11.68286 4.966386 4.75823 10.01593 10.06805 9.134831 11.4179 5.359236 9.182245 9.278384 8.244453 9.229406 9.499969 5.673868 
9.115001 10.9204 11.37666 8.744718 4.954668 10.14359 11.77887 4.966535 4.73432 10.11048 10.16117 9.233885 11.51174 5.30725 9.192196 9.369707 8.230301 9.226464 9.594339 5.649255 
9.113414 10.92692 11.37879 8.833636 4.929893 10.23991 11.77741 5.121979 4.712574 10.10939 10.25597 9.329585 11.60725 5.47952 9.38339 9.369277 8.228549 9.505976 9.695503 5.634052 
9.204999 11.11614 11.47756 8.838712 4.914638 10.25351 11.78374 5.100173 4.701541 10.20044 10.25669 9.425518 11.7101 5.476765 9.39115 9.379375 8.507352 9.697983 9.884828 5.61288 
9.304705 11.22458 11.56978 8.926397 4.891904 10.34476 11.87953 5.078953 4.694872 10.2181 10.36254 9.526712 11.80137 5.472342 9.485797 9.464738 8.495751 9.885184 9.980351 5.577415 
9.400962 11.31786 11.66011 9.019504 4.86923 10.34831 11.96988 5.074522 4.690559 10.30946 10.45372 9.614553 11.80653 5.471276 9.671518 9.555938 8.579358 9.984724 9.985691 5.537561 
9.401321 11.41666 11.66563 9.027648 4.831031 10.3492 12.06165 5.062834 4.679846 10.3137 10.55251 9.613996 11.90373 5.451675 9.77019 9.576072 8.77065 10.07537 10.0791 5.62232 
9.491427 11.51451 11.66638 9.121227 4.801998 10.43994 12.06262 5.056113 4.662237 10.40522 10.56075 9.619384 11.99573 5.419896 9.780135 9.667976 8.671044 10.16496 10.17309 5.490388 
9.510414 11.60765 11.7519 9.214086 4.770926 10.4471 12.07072 5.250941 4.661355 10.40423 10.65475 9.709294 12.08939 5.406029 9.781119 9.670437 8.659888 10.17259 10.28112 5.702948 
9.601068 11.7047 11.75929 9.312203 4.751335 10.53954 12.16168 5.225516 4.663045 10.49818 10.65313 9.808673 12.0907 5.395516 9.869564 9.755475 8.744178 10.2592 10.37699 5.94681 
9.705447 11.79481 11.84809 9.313168 4.723879 10.62959 12.16555 5.185274 4.66477 10.50339 10.74221 9.812593 12.18261 5.40492 9.870461 9.767777 8.833939 10.35264 10.47143 5.855213 
9.797788 11.88772 11.84848 9.409025 4.707778 10.72452 12.2585 5.162911 4.734279 10.505 10.75018 9.90536 12.18449 5.56665 9.965276 9.852791 8.829037 10.45688 10.56903 5.827498 
9.796681 11.89009 11.9413 9.504641 4.695197 10.72483 12.25785 5.1323 4.730734 10.59149 10.93116 9.998613 12.18802 5.566843 9.965092 9.862641 8.821842 10.55118 10.66324 5.807197 
9.797779 11.89604 11.94462 9.606867 4.690619 10.73216 12.25719 5.103838 4.858131 10.59761 10.93013 9.997803 12.28045 5.56493 10.0757 9.956059 8.90488 10.64417 10.75358 5.78729 
9.884347 11.98353 12.04678 9.61061 4.657675 10.82564 12.35513 5.084169 4.856814 10.68624 10.93315 9.996398 12.57454 5.550158 10.16516 9.955619 8.899095 10.65377 10.85021 5.773584 
9.890744 11.99236 12.0547 9.796894 4.642529 10.82749 12.44418 5.128015 5.180102 10.68592 10.93827 10.09167 12.67025 5.653249 10.17065 10.0427 8.896419 10.7389 10.85571 5.755354 
9.891886 12.09227 12.14365 9.891742 4.624521 10.9146 12.45352 5.100705 5.315972 10.69304 11.02603 10.09027 12.67218 5.64816 10.25266 10.05036 8.894642 10.83887 11.03939 5.744681 
9.977174 12.17885 12.15381 9.891343 4.616426 11.00805 12.54958 5.077836 5.447335 10.77844 11.02898 10.18599 12.76174 5.634928 10.35388 10.14569 8.890586 10.84605 11.04133 5.731382 
9.976498 12.17935 12.24021 9.895965 4.589115 11.00729 12.5502 4.828127 5.433503 10.78144 11.12181 10.1987 12.7696 5.61885 10.35984 10.23178 8.886381 10.93626 11.13784 5.713987 
10.06957 12.18002 12.24122 9.985421 4.578583 11.10233 12.54903 4.821207 5.511108 10.7876 11.11996 10.48074 12.80175 5.646556 10.45588 10.2352 8.883828 11.03089 11.23435 5.703788 
10.07138 12.2755 12.33753 9.992137 4.554283 11.10448 12.7329 4.989511 5.504485 10.87636 11.12197 10.57493 12.89157 5.62747 10.5429 10.24165 8.882934 11.13852 11.33013 5.698451 
10.07749 12.27645 12.33695 10.0804 4.547582 11.10796 12.77814 5.123219 5.666455 10.88195 11.1235 10.57627 12.896 5.623682 10.5523 10.32855 8.881737 11.22984 11.33101 5.684945 
10.07761 12.36983 12.33688 10.08591 4.539857 11.1981 12.78676 5.117833 5.781827 10.96876 11.21855 10.58171 12.98549 5.62074 10.63923 10.42463 8.881002 11.23289 11.42733 5.682521 
10.16664 12.37076 12.43066 10.17591 4.5223 11.11921 12.87277 5.114664 5.771743 10.97018 11.31549 10.58127 12.98466 5.620445 10.73002 10.42629 8.879434 11.32783 11.52064 5.678446 
10.17191 12.45706 12.43308 10.18134 4.510034 11.20539 12.87328 5.112454 5.846558 10.96971 11.31706 10.66937 12.99024 5.621599 10.73332 10.43063 8.875825 11.4298 11.52277 5.67375 
10.26156 12.46372 12.51941 10.26741 4.500007 11.20554 12.8737 5.109438 5.823029 11.06434 11.3168 10.67628 13.08712 5.62068 10.73926 10.43592 8.874643 11.52599 11.52074 5.658667 
10.2683 12.55009 12.52811 10.27658 4.499543 11.20823 12.97025 5.107776 5.804801 11.06719 11.41295 10.76414 13.08832 5.712289 10.8248 10.52117 8.873045 11.61445 11.61725 5.633353 
10.36026 12.55518 12.61374 10.36552 4.499081 11.3024 12.9703 5.107583 5.786162 11.06928 11.50602 10.76427 13.09231 5.713551 10.82694 10.52278 8.87124 11.61487 11.6188 5.629158 
10.36778 12.55709 12.62361 10.36432 4.657702 11.30167 13.07116 5.103785 5.771564 11.07411 11.50967 10.76998 13.18911 5.796841 10.83486 10.61676 8.870139 11.70669 11.71392 5.629258 
10.45306 12.64685 12.62348 10.45901 4.651442 11.30244 13.075 5.099615 5.76037 11.15994 11.59642 10.85507 13.18917 6.126422 10.91791 10.61607 8.875978 11.70915 11.74839 6.047792 
10.45776 12.64592 12.71442 10.46374 4.645497 11.39211 13.07618 5.099855 5.752344 11.16009 11.60549 10.86505 13.19384 6.205247 10.92545 10.61574 8.875754 11.71639 11.83713 6.054891 
10.54957 12.68751 12.72006 10.55688 4.637499 11.39365 13.07986 5.100419 5.746503 11.17201 11.60619 10.9533 13.28773 6.384022 11.01729 10.7003 8.968461 11.80366 11.84288 6.022465 
10.55017 12.77475 12.76748 10.55767 4.638795 11.39418 13.17012 5.101153 5.737319 11.25727 11.69662 10.95327 13.38001 6.392792 11.01756 10.7114 8.966267 11.89693 11.93359 6.002539 
10.54981 12.77536 12.76674 10.65134 5.001253 11.39327 13.17518 5.102124 5.717963 11.25844 11.7441 10.95969 13.38131 6.485463 11.11333 10.70842 9.059419 11.902 11.93892 5.994568 
10.54947 12.86911 12.85156 10.65264 5.060567 11.39344 13.26917 5.242448 5.714318 11.25858 11.83185 11.0469 13.38324 6.6408 11.11319 10.70731 9.142116 11.9939 12.03627 5.985109 
10.64463 12.87034 12.85137 10.65222 5.060456 11.4856 13.26986 5.239605 5.702549 11.34862 11.9267 11.04747 13.38347 6.63769 11.11435 10.70806 9.234321 12.08817 12.13054 6.060695 
10.64576 12.87056 12.85287 10.65222 5.060469 11.48881 13.27277 5.237279 5.684409 11.35332 11.92933 11.04984 13.47564 6.637189 11.2086 10.79185 9.243528 12.08783 12.13761 6.050302 
10.74041 12.87669 12.85271 10.65222 5.060469 11.48976 13.3652 5.237267 5.764318 11.35226 12.03254 11.13951 13.47593 6.722774 11.20804 10.80057 9.243223 12.18421 12.13763 6.046171 
10.74054 12.97161 12.85271 10.65222 5.060469 11.57541 13.3652 5.23753 5.743506 11.35078 12.03322 11.14016 13.47556 6.730335 11.20728 10.80265 9.344212 12.27738 12.23191 6.040038 
10.74072 12.97161 12.85271 10.65222 5.060469 11.58468 13.3652 5.23753 5.743506 11.43763 12.04018 11.15061 13.48429 7.012423 11.20746 10.88743 9.436502 12.27987 12.23385 6.035626 
10.82618 12.97161 12.85271 10.65222 5.060469 11.67193 13.3652 5.23753 5.743506 11.44221 12.12706 11.23567 13.57175 7.095234 11.30278 10.89475 9.519686 12.37201 12.23292 6.030793 
10.83295 12.97161 12.85271 10.65222 5.060469 11.7129 13.3652 5.23753 5.743506 11.44476 12.13482 11.23689 13.57207 7.187888 11.30391 10.89905 9.619055 12.37687 12.32707 6.020923 
10.83661 12.97161 12.85271 10.65222 5.060469 11.72181 13.3652 5.23753 5.743506 11.44545 12.14304 11.33137 13.57359 7.188063 11.30313 11.03308 9.727209 12.47234 12.32755 6.268917 
10.92641 12.97161 12.85271 10.65222 5.060469 11.72176 13.3652 5.23753 5.743506 11.52988 12.22724 11.33228 13.66836 7.187952 11.39433 11.04205 9.81672 12.47403 12.32788 6.242962 
10.93124 12.97161 12.85271 10.65222 5.060469 11.72176 13.3652 5.23753 5.743506 11.53635 12.228 11.33162 13.66959 7.188234 11.39511 11.0429 9.826948 12.5634 12.33087 6.225192 
10.96273 12.97161 12.85271 10.65222 5.060469 11.72176 13.3652 5.23753 5.743506 11.63136 12.32228 11.33192 13.76304 7.188329 11.39513 11.12658 9.910076 12.56883 12.42235 6.216127 
10.97045 12.97161 12.85271 10.65222 5.060469 11.72176 13.3652 5.23753 5.743506 11.6313 12.32257 11.42379 13.76671 7.180098 11.49157 11.12774 9.909683 12.69516 12.32925 6.265212 
10.97194 12.97161 12.85271 10.65222 5.060469 11.72176 13.3652 5.23753 5.743506 11.6313 12.32303 11.42731 13.86079 7.373446 11.52645 11.13495 9.909286 12.78997 12.33129 6.241029 
11.05652 12.97161 12.85271 10.65222 5.060469 11.72176 13.3652 5.23753 5.743506 11.6313 12.32167 11.42855 13.86255 7.19402 11.53618 11.22151 10.01554 12.79261 12.42285 6.228936 
11.05802 12.97161 12.85271 10.65222 5.060469 11.72176 13.3652 5.23753 5.743506 11.6313 12.3224 11.52327 13.95712 7.177212 11.6206 11.21901 10.01581 12.79242 12.42305 6.212399 
11.05891 12.97161 12.85271 10.65222 5.060469 11.72176 13.3652 5.23753 5.743506 11.6313 12.3245 11.52345 13.95799 7.258316 11.62156 11.2173 10.11475 12.89084 12.51998 6.202426 
11.0642 12.97161 12.85271 10.65222 5.060469 11.72176 13.3652 5.23753 5.743506 11.6313 12.41553 11.52344 13.95977 7.255646 11.63101 11.21124 10.20861 12.89455 12.51991 6.198442 
11.06393 12.97161 12.85271 10.65222 5.060469 11.72176 13.3652 5.23753 5.743506 11.6313 12.41566 11.52564 14.0495 7.244249 11.7147 11.21114 10.20902 12.89425 12.51896 6.182831 
11.15252 12.97161 12.85271 10.65222 5.060469 11.72176 13.3652 5.23753 5.743506 11.6313 12.51269 11.52681 14.05433 7.284267 11.7149 11.21235 10.3001 12.89417 12.51979 6.157388 
11.15159 12.97161 12.85271 10.65222 5.060469 11.72176 13.3652 5.23753 5.743506 11.6313 12.51235 11.61153 14.05465 7.354178 11.71582 11.21801 10.30021 12.89909 12.61626 6.145613 
11.15294 12.97161 12.85271 10.65222 5.060469 11.72176 13.3652 5.23753 5.743506 11.6313 12.51314 11.66761 14.05387 7.339023 11.72233 11.31435 10.38384 12.9848 12.61639 6.130999 
11.25402 12.97161 12.85271 10.65222 5.060469 11.72176 13.3652 5.23753 5.743506 11.6313 12.60659 11.75296 14.05479 7.336376 11.8141 11.31559 10.477 12.99419 12.70878 6.123867 
11.25665 12.97161 12.85271 10.65222 5.060469 11.72176 13.3652 5.23753 5.743506 11.6313 12.61016 11.75336 14.05657 7.327878 11.81989 11.31645 10.47582 13.08784 12.71174 6.110786 
11.2596 12.97161 12.85271 10.65222 5.060469 11.72176 13.3652 5.23753 5.743506 11.6313 12.60783 11.75317 14.14425 7.327769 11.82102 11.31533 10.48322 13.08922 12.71278 6.097851 
11.25935 12.97161 12.85271 10.65222 5.060469 11.72176 13.3652 5.23753 5.743506 11.6313 12.60797 11.75476 14.15099 7.327528 11.82646 11.32068 10.48459 13.09048 12.80081 6.08404 
11.35198 12.97161 12.85271 10.65222 5.060469 11.72176 13.3652 5.23753 5.743506 11.6313 12.69989 11.76145 14.15344 7.327766 11.91344 11.40462 10.57685 13.08992 12.80477 6.067974 
11.36127 12.97161 12.85271 10.65222 5.060469 11.72176 13.3652 5.23753 5.743506 11.6313 12.70277 11.84916 14.15334 7.327883 11.92185 11.40761 10.6622 13.17943 12.80451 5.941954 
11.36194 12.97161 12.85271 10.65222 5.060469 11.72176 13.3652 5.23753 5.743506 11.6313 12.70463 11.84907 14.2405 7.324638 11.93373 11.41317 10.67321 13.18096 12.80774 6.059624 
11.36156 12.97161 12.85271 10.65222 5.060469 11.72176 13.3652 5.23753 5.743506 11.6313 12.70514 11.8569 14.24224 7.324575 12.01645 11.42146 10.75704 13.27657 12.89993 6.047741 
11.45477 12.97161 12.85271 10.65222 5.060469 11.72176 13.3652 5.23753 5.743506 11.6313 12.79669 11.95149 14.24821 7.322549 12.01902 11.50632 10.76031 13.27741 12.90081 6.041943 
11.45933 12.97161 12.85271 10.65222 5.060469 11.72176 13.3652 5.23753 5.743506 11.6313 12.7967 11.95241 14.24822 7.321235 12.02079 11.50768 10.85503 13.27664 12.902 6.040609 
11.45799 12.97161 12.85271 10.65222 5.060469 11.72176 13.3652 5.23753 5.743506 11.6313 12.79926 11.95223 14.33777 7.321855 12.02614 11.51 10.86089 13.3701 12.90124 6.040464 
11.54757 12.97161 12.85271 10.65222 5.060469 11.72176 13.3652 5.23753 5.743506 11.6313 12.80009 11.95353 14.34503 7.321127 12.10903 11.60033 10.94986 13.3708 12.90227 6.040195 
11.5479 12.97161 12.85271 10.65222 5.060469 11.72176 13.3652 5.23753 5.743506 11.6313 12.89183 12.0436 14.34678 7.321454 12.11017 11.60108 10.95125 13.37094 12.99455 6.040419 
11.54859 12.97161 12.85271 10.65222 5.060469 11.72176 13.3652 5.23753 5.743506 11.6313 12.89213 12.04414 14.4345 7.321911 12.1159 11.60144 10.95245 13.46227 12.99491 6.03765 
11.55199 12.97161 12.85271 10.65222 5.060469 11.72176 13.3652 5.23753 5.743506 11.6313 12.89257 12.05189 14.44398 7.322084 12.11536 11.60313 10.96369 13.46526 12.99571 6.030004 
11.5523 12.97161 12.85271 10.65222 5.060469 11.72176 13.3652 5.23753 5.743506 11.6313 12.89428 12.05317 14.44477 7.322184 12.12133 11.69663 11.04855 13.4683 13.08582 6.022521 
11.64239 12.97161 12.85271 10.65222 5.060469 11.72176 13.3652 5.23753 5.743506 11.6313 12.98833 12.14656 14.45072 7.31952 12.20222 11.69667 11.14203 13.46795 13.0908 6.211504 
11.64236 12.97161 12.85271 10.65222 5.060469 11.72176 13.3652 5.23753 5.743506 11.6313 12.9879 12.1464 14.45079 7.314665 12.20201 11.69678 11.1414 13.46978 13.0941 6.202456 
11.64182 12.97161 12.85271 10.65222 5.060469 11.72176 13.3652 5.23753 5.743506 11.6313 12.98858 12.15095 14.4508 7.311887 12.20379 11.69646 11.23179 13.564 13.18431 6.175071 
11.64867 12.97161 12.85271 10.65222 5.060469 11.72176 13.3652 5.23753 5.743506 11.6313 13.0754 12.15059 14.4506 7.311919 12.20578 11.69602 11.23368 13.56687 13.19044 6.151078 
11.73854 12.97161 12.85271 10.65222 5.060469 11.72176 13.3652 5.23753 5.743506 11.6313 13.08434 12.14966 14.53952 7.311055 12.29629 11.69953 11.2354 13.6576 13.19048 6.422076 
11.73817 12.97161 12.85271 10.65222 5.060469 11.72176 13.3652 5.23753 5.743506 11.6313 13.08504 12.23846 14.54493 7.402594 12.29587 11.79346 11.31964 13.65893 13.19287 6.166309 
11.73756 12.97161 12.85271 10.65222 5.060469 11.72176 13.3652 5.23753 5.743506 11.6313 13.08883 12.23978 14.54586 7.40289 12.29483 11.79295 11.32722 13.65719 13.27987 6.154067 
11.73778 12.97161 12.85271 10.65222 5.060469 11.72176 13.3652 5.23753 5.743506 11.6313 13.17619 12.24419 14.63423 7.401897 12.2963 11.79294 11.32902 13.65947 13.28754 6.147282 
11.73752 12.97161 12.85271 10.65222 5.060469 11.72176 13.3652 5.23753 5.743506 11.6313 13.18247 12.33469 14.63498 7.400007 12.3835 11.79261 11.32901 13.74986 13.28921 6.143161 
11.82889 12.97161 12.85271 10.65222 5.060469 11.72176 13.3652 5.23753 5.743506 11.6313 13.18271 12.33344 14.64034 7.388912 12.38693 11.88793 11.41873 13.75165 13.37695 6.142032 
11.83331 12.97161 12.85271 10.65222 5.060469 11.72176 13.3652 5.23753 5.743506 11.6313 13.26972 12.33348 14.64073 7.304857 12.39072 11.88878 11.425 13.75412 13.37795 6.140628 
11.8333 12.97161 12.85271 10.65222 5.060469 11.72176 13.3652 5.23753 5.743506 11.6313 13.26951 12.33551 14.64287 7.300044 12.39032 11.88892 11.47236 13.8408 13.38456 6.139993 
11.83284 12.97161 12.85271 10.65222 5.060469 11.72176 13.3652 5.23753 5.743506 11.6313 13.27928 12.34588 14.72997 7.499224 12.38994 11.88891 11.55595 13.84125 13.38509 6.136768 
11.91814 12.97161 12.85271 10.65222 5.060469 11.72176 13.3652 5.23753 5.743506 11.6313 13.27916 12.43012 14.73018 7.494343 12.47324 11.97356 11.55756 13.84719 13.38481 6.130617 
11.92292 12.97161 12.85271 10.65222 5.060469 11.72176 13.3652 5.23753 5.743506 11.6313 13.28062 12.43031 14.73703 7.492173 12.4779 11.97955 11.5641 13.84836 13.47238 6.125618 
11.92812 12.97161 12.85271 10.65222 5.060469 11.72176 13.3652 5.23753 5.743506 11.6313 13.28132 12.43041 14.73699 7.489391 12.47967 11.98128 11.65074 13.84942 13.47314 6.1247 
11.92794 12.97161 12.85271 10.65222 5.060469 11.72176 13.3652 5.23753 5.743506 11.6313 13.36642 12.43119 14.82704 7.468867 12.48042 11.98354 11.65092 13.93722 13.4788 6.118052 
12.01282 12.97161 12.85271 10.65222 5.060469 11.72176 13.3652 5.23753 5.743506 11.6313 13.36647 12.52576 14.82941 7.433615 12.48095 11.98373 11.65162 13.94271 13.48174 6.115203 
12.01813 12.97161 12.85271 10.65222 5.060469 11.72176 13.3652 5.23753 5.743506 11.6313 13.36759 12.5241 14.8335 7.356076 12.48234 12.07501 11.65816 13.9438 13.48162 6.266497 
12.01798 12.97161 12.85271 10.65222 5.060469 11.72176 13.3652 5.23753 5.743506 11.6313 13.37571 12.52543 14.83357 7.375241 12.48431 12.07749 11.7522 13.94769 13.56934 6.247337 
12.01989 12.97161 12.85271 10.65222 5.060469 11.72176 13.3652 5.23753 5.743506 11.6313 13.37643 12.52538 14.83561 7.369094 12.56545 12.07891 11.75445 13.94911 13.57465 6.243566 
12.02115 12.97161 12.85271 10.65222 5.060469 11.72176 13.3652 5.23753 5.743506 11.6313 13.46264 12.52522 14.9232 7.368541 12.57148 12.07888 11.85708 14.03581 13.57513 6.227998 
12.11286 12.97161 12.85271 10.65222 5.060469 11.72176 13.3652 5.23753 5.743506 11.6313 13.46266 12.6105 14.92318 7.368087 12.5753 12.17058 11.85673 14.04125 13.57807 6.227301 
12.11267 12.97161 12.85271 10.65222 5.060469 11.72176 13.3652 5.23753 5.743506 11.6313 13.46338 12.61692 14.92493 7.367423 12.57521 12.17057 11.85915 14.04263 13.66531 6.220986 
12.11278 12.97161 12.85271 10.65222 5.060469 11.72176 13.3652 5.23753 5.743506 11.6313 13.46979 12.6225 14.93129 7.355793 12.57539 12.17351 11.95147 14.04387 13.66503 6.204136 
12.11574 12.97161 12.85271 10.65222 5.060469 11.72176 13.3652 5.23753 5.743506 11.6313 13.47225 12.62325 14.93094 7.34216 12.6576 12.25985 11.95282 14.04551 13.67252 6.352944 
12.11538 12.97161 12.85271 10.65222 5.060469 11.72176 13.3652 5.23753 5.743506 11.6313 13.5587 12.70694 15.01946 7.341654 12.664 12.26683 11.95601 14.13025 13.67261 6.369305 
12.20185 12.97161 12.85271 10.65222 5.060469 11.72176 13.3652 5.23753 5.743506 11.6313 13.55931 12.71248 15.02033 7.519413 12.66345 12.26643 11.95592 14.13932 13.76135 6.539587 
12.20148 12.97161 12.85271 10.65222 5.060469 11.72176 13.3652 5.23753 5.743506 11.6313 13.56397 12.71222 15.02211 7.795318 12.66324 12.267 11.95588 14.13978 13.76242 6.629347 
12.208 12.97161 12.85271 10.65222 5.060469 11.72176 13.3652 5.23753 5.743506 11.6313 13.56486 12.71192 15.02736 7.891178 12.66742 12.26743 11.96045 14.22769 13.7633 6.623623 
12.20899 12.97161 12.85271 10.65222 5.060469 11.72176 13.3652 5.23753 5.743506 11.6313 13.6659 12.71545 15.02845 7.84623 12.75228 12.26716 12.04385 14.22947 13.76776 6.619824 
12.20949 12.97161 12.85271 10.65222 5.060469 11.72176 13.3652 5.23753 5.743506 11.6313 13.66585 12.71585 15.11613 8.011601 12.75186 12.35446 12.04536 14.23676 13.76849 6.770039 
12.20943 12.97161 12.85271 10.65222 5.060469 11.72176 13.3652 5.23753 5.743506 11.6313 13.75302 12.80039 15.1176 7.993973 12.752 12.36235 12.04454 14.23816 13.85626 6.933137 
12.21141 12.97161 12.85271 10.65222 5.060469 11.72176 13.3652 5.23753 5.743506 11.6313 13.75469 12.80763 15.11759 7.966922 12.75814 12.3638 12.13658 14.2382 13.85674 7.033098 
12.29618 12.97161 12.85271 10.65222 5.060469 11.72176 13.3652 5.23753 5.743506 11.6313 13.75543 12.80813 15.12348 7.951273 12.75875 12.36481 12.13663 14.32424 13.85871 7.13225 
12.30231 12.97161 12.85271 10.65222 5.060469 11.72176 13.3652 5.23753 5.743506 11.6313 13.75537 12.80793 15.12852 7.768187 12.75811 12.36654 12.13664 14.32386 13.86552 7.301793 
12.30489 12.97161 12.85271 10.65222 5.060469 11.72176 13.3652 5.23753 5.743506 11.6313 13.76108 12.81044 15.21634 7.756348 12.75826 12.45385 12.1362 14.32458 13.86649 7.305392 
12.30586 12.97161 12.85271 10.65222 5.060469 11.72176 13.3652 5.23753 5.743506 11.6313 13.76192 12.90237 15.21735 7.750726 12.75795 12.45326 12.23208 14.33082 13.95531 7.304397 
12.30843 12.97161 12.85271 10.65222 5.060469 11.72176 13.3652 5.23753 5.743506 11.6313 13.84812 12.90232 15.21791 7.750667 12.84184 12.45252 12.23245 14.331 13.95608 7.286773 
12.39433 12.97161 12.85271 10.65222 5.060469 11.72176 13.3652 5.23753 5.743506 11.6313 13.8486 12.9027 15.21783 8.152641 12.84224 12.4527 12.23252 14.33218 13.95596 7.317038 
12.3961 12.97161 12.85271 10.65222 5.060469 11.72176 13.3652 5.23753 5.743506 11.6313 13.85057 12.90634 15.22321 7.96471 12.85328 12.4569 12.23237 14.41904 13.95744 7.312466 
12.40382 12.97161 12.85271 10.65222 5.060469 11.72176 13.3652 5.23753 5.743506 11.6313 13.85015 12.99851 15.22425 8.122707 12.85528 12.4567 12.23379 14.42035 13.96254 7.279996 
12.40359 12.97161 12.85271 10.65222 5.060469 11.72176 13.3652 5.23753 5.743506 11.6313 13.85792 13.00152 15.31193 8.091307 12.85753 12.45814 12.32546 14.42561 13.96344 7.359714 
12.40352 12.97161 12.85271 10.65222 5.060469 11.72176 13.3652 5.23753 5.743506 11.6313 13.85857 13.00427 15.31237 8.26789 12.85703 12.45813 12.32918 14.42661 14.05011 7.347727 
12.40291 12.97161 12.85271 10.65222 5.060469 11.72176 13.3652 5.23753 5.743506 11.6313 13.85858 13.08932 15.31136 8.250857 12.93998 12.45828 12.32969 14.51417 14.04941 7.392513 
12.4038 12.97161 12.85271 10.65222 5.060469 11.72176 13.3652 5.23753 5.743506 11.6313 13.94513 13.09084 15.31382 8.224862 12.94971 12.54364 12.41978 14.51437 14.05043 7.587953 
12.48924 12.97161 12.85271 10.65222 5.060469 11.72176 13.3652 5.23753 5.743506 11.6313 13.946 13.09767 15.31364 8.194803 12.95133 12.54358 12.41904 14.51558 14.04989 7.670168 
12.48925 12.97161 12.85271 10.65222 5.060469 11.72176 13.3652 5.23753 5.743506 11.6313 13.94804 13.09877 15.31863 8.268531 12.95174 12.54657 12.42347 14.52366 14.05657 7.733468 
12.49287 12.97161 12.85271 10.65222 5.060469 11.72176 13.3652 5.23753 5.743506 11.6313 13.95494 13.09869 15.33508 8.482092 12.9551 12.55278 12.42484 14.52375 14.06117 7.71311 
12.49865 12.97161 12.85271 10.65222 5.060469 11.72176 13.3652 5.23753 5.743506 11.6313 13.9549 13.09878 15.42309 8.470904 13.03603 12.55287 12.42567 14.6082 14.14937 7.710853 
12.50078 12.97161 12.85271 10.65222 5.060469 11.72176 13.3652 5.23753 5.743506 11.6313 13.95581 13.09939 15.4246 8.457725 13.03942 12.55515 12.50775 14.61085 14.14962 7.705385 
12.50096 12.97161 12.85271 10.65222 5.060469 11.72176 13.3652 5.23753 5.743506 11.6313 14.03979 13.18375 15.42536 8.72807 13.045 12.55515 12.51428 14.6116 14.15583 7.689587 
12.50099 12.97161 12.85271 10.65222 5.060469 11.72176 13.3652 5.23753 5.743506 11.6313 14.03988 13.19388 15.42541 8.457692 13.04485 12.63901 12.51598 14.61306 14.24503 7.673535 
12.5011 12.97161 12.85271 10.65222 5.060469 11.72176 13.3652 5.23753 5.743506 11.6313 14.04194 13.19343 15.42981 8.679577 13.04773 12.63853 12.51721 14.61978 14.24543 7.672909 
12.50318 12.97161 12.85271 10.65222 5.060469 11.72176 13.3652 5.23753 5.743506 11.6313 14.0419 13.19357 15.43141 8.608485 13.12916 12.63952 12.6011 14.62115 14.24502 7.672833 
12.50335 12.97161 12.85271 10.65222 5.060469 11.72176 13.3652 5.23753 5.743506 11.6313 14.04137 13.19626 15.51984 8.600064 13.13009 12.64841 12.60807 14.70649 14.24547 7.672707 
12.58735 12.97161 12.85271 10.65222 5.060469 11.72176 13.3652 5.23753 5.743506 11.6313 14.05522 13.27821 15.52025 8.598264 13.13074 12.64775 12.60804 14.70793 14.24705 7.671741 
12.58721 12.97161 12.85271 10.65222 5.060469 11.72176 13.3652 5.23753 5.743506 11.6313 14.13975 13.27824 15.52252 8.706024 13.13514 12.64861 12.60877 14.70768 14.25177 7.671572 
12.58792 12.97161 12.85271 10.65222 5.060469 11.72176 13.3652 5.23753 5.743506 11.6313 14.14069 13.27882 15.52165 8.699911 13.13911 12.64811 12.61413 14.71056 14.27046 7.670046 
12.59421 12.97161 12.85271 10.65222 5.060469 11.72176 13.3652 5.23753 5.743506 11.6313 14.13963 13.2793 15.52733 8.848893 13.22276 12.64801 12.69549 14.7168 14.35707 7.669549 
12.59649 12.97161 12.85271 10.65222 5.060469 11.72176 13.3652 5.23753 5.743506 11.6313 14.13979 13.28535 15.61442 8.817335 13.22412 12.73309 12.69509 14.71649 14.35739 7.666539 
12.5977 12.97161 12.85271 10.65222 5.060469 11.72176 13.3652 5.23753 5.743506 11.6313 14.13947 13.28778 15.61425 9.038305 13.22411 12.73306 12.70231 14.7164 14.3578 7.665295 
12.6838 12.97161 12.85271 10.65222 5.060469 11.72176 13.3652 5.23753 5.743506 11.6313 14.14058 13.28881 15.61468 9.130828 13.23095 12.73328 12.70326 14.79999 14.36042 7.665308 
12.68452 12.97161 12.85271 10.65222 5.060469 11.72176 13.3652 5.23753 5.743506 11.6313 14.14783 13.28786 15.61566 9.11995 13.23335 12.73254 12.70466 14.80172 14.36011 7.660233 
12.68415 12.97161 12.85271 10.65222 5.060469 11.72176 13.3652 5.23753 5.743506 11.6313 14.14948 13.37309 15.61558 9.109739 13.23308 12.73867 12.78799 14.80492 14.36635 7.659967 
12.68969 12.97161 12.85271 10.65222 5.060469 11.72176 13.3652 5.23753 5.743506 11.6313 14.23395 13.37274 15.6154 9.086627 13.23404 12.73931 12.79838 14.81066 14.45376 7.645979 
12.69035 12.97161 12.85271 10.65222 5.060469 11.72176 13.3652 5.23753 5.743506 11.6313 14.23497 13.37257 15.61723 9.052994 13.31472 12.73925 12.80479 14.8117 14.45395 7.642134 
12.69268 12.97161 12.85271 10.65222 5.060469 11.72176 13.3652 5.23753 5.743506 11.6313 14.23577 13.37323 15.61756 9.03865 13.316 12.74169 12.80466 14.89574 14.45403 7.638682 
12.69343 12.97161 12.85271 10.65222 5.060469 11.72176 13.3652 5.23753 5.743506 11.6313 14.23737 13.3733 15.62339 9.020535 13.31766 12.74183 12.80609 14.89576 14.45608 7.620653 
12.77897 12.97161 12.85271 10.65222 5.060469 11.72176 13.3652 5.23753 5.743506 11.6313 14.23731 13.3733 15.71132 8.98994 13.32374 12.82599 12.88918 14.8949 14.55471 7.599871 
12.78009 12.97161 12.85271 10.65222 5.060469 11.72176 13.3652 5.23753 5.743506 11.6313 14.24613 13.3733 15.71194 8.976188 13.32436 12.82647 12.89634 14.89454 14.55559 7.643376 
12.78374 12.97161 12.85271 10.65222 5.060469 11.72176 13.3652 5.23753 5.743506 11.6313 14.34896 13.3733 15.71363 8.968906 13.32648 12.82722 12.89719 14.89542 14.55721 8.616094 
12.7836 12.97161 12.85271 10.65222 5.060469 11.72176 13.3652 5.23753 5.743506 11.6313 14.34882 13.3733 15.71458 8.965459 13.40988 12.82718 12.89733 14.89612 14.55725 8.583735 
12.78451 12.97161 12.85271 10.65222 5.060469 11.72176 13.3652 5.23753 5.743506 11.6313 14.34913 13.3733 15.71428 8.964243 13.40993 12.83342 12.98158 14.89605 14.56286 8.563923 
12.78783 12.97161 12.85271 10.65222 5.060469 11.72176 13.3652 5.23753 5.743506 11.6313 14.35129 13.3733 15.71575 8.958038 13.40906 12.83376 12.98184 14.90953 14.56331 8.556733 
12.87175 12.97161 12.85271 10.65222 5.060469 11.72176 13.3652 5.23753 5.743506 11.6313 14.35203 13.3733 15.80809 8.952134 13.40911 12.83401 12.98011 14.99414 14.65035 8.546778 
12.87138 12.97161 12.85271 10.65222 5.060469 11.72176 13.3652 5.23753 5.743506 11.6313 14.35147 13.3733 15.80802 8.946767 13.40707 12.83681 12.99078 14.99545 14.65194 8.535498 
12.87002 12.97161 12.85271 10.65222 5.060469 11.72176 13.3652 5.23753 5.743506 11.6313 14.3574 13.3733 15.80805 8.939417 13.40677 12.83649 12.98953 14.99572 14.65366 8.730114 
12.87845 12.97161 12.85271 10.65222 5.060469 11.72176 13.3652 5.23753 5.743506 11.6313 14.35895 13.3733 15.80805 8.926319 13.41772 12.92039 12.98753 14.99652 14.65407 8.717533 
13.08004 12.97161 12.85271 10.65222 5.060469 11.72176 13.3652 5.23753 5.743506 11.6313 14.44493 13.3733 15.80835 8.923961 13.41732 12.91873 12.98778 15.00146 14.65423 8.715827 
13.08084 12.97161 12.85271 10.65222 5.060469 11.72176 13.3652 5.23753 5.743506 11.6313 14.44447 13.3733 15.80865 8.91944 13.41733 12.91743 12.991 15.00204 14.66058 8.715088 
13.16664 12.97161 12.85271 10.65222 5.060469 11.72176 13.3652 5.23753 5.743506 11.6313 14.44482 13.3733 15.80919 8.91596 13.41679 12.91718 13.07245 15.00259 14.74784 8.714646 
13.16699 12.97161 12.85271 10.65222 5.060469 11.72176 13.3652 5.23753 5.743506 11.6313 14.44741 13.3733 15.81141 8.928 13.41602 12.91756 13.07303 15.08884 14.7479 8.712918 
13.16819 12.97161 12.85271 10.65222 5.060469 11.72176 13.3652 5.23753 5.743506 11.6313 14.44737 13.3733 15.81762 9.011182 13.49708 12.9269 13.07363 15.08964 14.74787 8.712599 
13.17045 12.97161 12.85271 10.65222 5.060469 11.72176 13.3652 5.23753 5.743506 11.6313 14.45372 13.3733 15.90493 9.009708 13.49701 12.92535 13.08005 15.08968 14.74778 8.711476 
13.17043 12.97161 12.85271 10.65222 5.060469 11.72176 13.3652 5.23753 5.743506 11.6313 14.45377 13.3733 15.90488 8.994418 13.49915 12.9252 13.08168 15.09071 14.74836 8.711129 
13.17582 12.97161 12.85271 10.65222 5.060469 11.72176 13.3652 5.23753 5.743506 11.6313 14.53945 13.3733 15.9046 9.200134 13.50014 12.92518 13.08185 15.09278 14.75217 8.710352 
13.17532 12.97161 12.85271 10.65222 5.060469 11.72176 13.3652 5.23753 5.743506 11.6313 14.54082 13.3733 15.90582 9.179693 13.50154 13.00846 13.08318 15.11778 14.75381 8.709145 
13.17594 12.97161 12.85271 10.65222 5.060469 11.72176 13.3652 5.23753 5.743506 11.6313 14.54207 13.3733 15.90564 9.166396 13.50327 13.01158 13.08316 15.20217 14.84472 8.694865 
13.17536 12.97161 12.85271 10.65222 5.060469 11.72176 13.3652 5.23753 5.743506 11.6313 14.54433 13.3733 15.90568 9.239703 13.50299 13.0108 13.0837 15.20298 14.84463 8.676094 
13.2599 12.97161 12.85271 10.65222 5.060469 11.72176 13.3652 5.23753 5.743506 11.6313 14.54453 13.3733 15.9056 9.20998 13.5089 13.01262 13.16641 15.2064 14.84449 8.664137 
13.25951 12.97161 12.85271 10.65222 5.060469 11.72176 13.3652 5.23753 5.743506 11.6313 14.63706 13.3733 15.90543 9.192524 13.50858 13.01915 13.16737 15.20632 14.84461 8.659717 
13.26027 12.97161 12.85271 10.65222 5.060469 11.72176 13.3652 5.23753 5.743506 11.6313 14.63747 13.3733 15.90455 9.177944 13.50824 13.01845 13.17527 15.20619 14.84454 8.659399 
13.2615 12.97161 12.85271 10.65222 5.060469 11.72176 13.3652 5.23753 5.743506 11.6313 14.63856 13.3733 15.99568 9.154794 13.50927 13.01964 13.17727 15.21374 14.84387 8.659078 
13.26141 12.97161 12.85271 10.65222 5.060469 11.72176 13.3652 5.23753 5.743506 11.6313 14.63908 13.3733 16.00071 9.144184 13.51084 13.0206 13.1786 15.21373 14.84341 8.658916 
13.26136 12.97161 12.85271 10.65222 5.060469 11.72176 13.3652 5.23753 5.743506 11.6313 14.64014 13.3733 16.00252 9.133404 13.59195 13.10442 13.27248 15.298 14.84332 8.658612 
13.26141 12.97161 12.85271 10.65222 5.060469 11.72176 13.3652 5.23753 5.743506 11.6313 14.64006 13.3733 16.00242 9.127951 13.59327 13.10483 13.27278 15.29896 14.92953 8.658589 
13.26731 12.97161 12.85271 10.65222 5.060469 11.72176 13.3652 5.23753 5.743506 11.6313 14.64129 13.3733 16.00199 9.113608 13.59557 13.10717 13.27352 15.29909 14.93566 8.670074 
13.27333 12.97161 12.85271 10.65222 5.060469 11.72176 13.3652 5.23753 5.743506 11.6313 14.64358 13.3733 16.00229 8.949972 13.59562 13.10712 13.35689 15.29876 14.93788 8.754514 
13.27323 12.97161 12.85271 10.65222 5.060469 11.72176 13.3652 5.23753 5.743506 11.6313 14.64945 13.3733 16.00231 9.152417 13.60569 13.10911 13.35687 15.29884 14.9394 8.754566 
13.27326 12.97161 12.85271 10.65222 5.060469 11.72176 13.3652 5.23753 5.743506 11.6313 14.64896 13.3733 16.09954 9.365114 13.60743 13.11536 13.35677 15.30139 14.93983 8.754537 
13.35671 12.97161 12.85271 10.65222 5.060469 11.72176 13.3652 5.23753 5.743506 11.6313 14.73435 13.3733 16.10139 9.371527 13.60724 13.11468 13.35817 15.30199 14.94016 8.7546 
13.35652 12.97161 12.85271 10.65222 5.060469 11.72176 13.3652 5.23753 5.743506 11.6313 14.7342 13.3733 16.10305 9.479529 13.60697 13.11458 13.36752 15.30786 14.94004 8.754635 
13.35801 12.97161 12.85271 10.65222 5.060469 11.72176 13.3652 5.23753 5.743506 11.6313 14.73392 13.3733 16.10355 9.484731 13.69032 13.11517 13.36783 15.39206 15.03166 8.753364 
13.35854 12.97161 12.85271 10.65222 5.060469 11.72176 13.3652 5.23753 5.743506 11.6313 14.7339 13.3733 16.10426 9.480247 13.69011 13.11502 13.45152 15.39482 15.03698 8.751976 
13.358 12.97161 12.85271 10.65222 5.060469 11.72176 13.3652 5.23753 5.743506 11.6313 14.73434 13.3733 16.10431 9.47832 13.69141 13.20075 13.4534 15.39472 15.03855 8.751865 
13.35774 12.97161 12.85271 10.65222 5.060469 11.72176 13.3652 5.23753 5.743506 11.6313 14.73586 13.3733 16.10539 9.470893 13.69123 13.2003 13.4543 15.39475 15.04001 8.751529 
13.35845 12.97161 12.85271 10.65222 5.060469 11.72176 13.3652 5.23753 5.743506 11.6313 14.7378 13.3733 16.19262 9.466385 13.6929 13.20083 13.46129 15.39642 15.04041 8.749737 
13.3637 12.97161 12.85271 10.65222 5.060469 11.72176 13.3652 5.23753 5.743506 11.6313 14.74123 13.3733 16.19699 9.469481 13.69962 13.20278 13.46315 15.39697 15.04098 8.749456 
13.3648 12.97161 12.85271 10.65222 5.060469 11.72176 13.3652 5.23753 5.743506 11.6313 14.8316 13.3733 16.19689 9.378488 13.69941 13.20947 13.54651 15.40466 15.04169 8.748963 
13.36476 12.97161 12.85271 10.65222 5.060469 11.72176 13.3652 5.23753 5.743506 11.6313 14.83154 13.3733 16.19917 9.406156 13.78243 13.20985 13.54629 15.48883 15.04217 8.74656 
13.36691 12.97161 12.85271 10.65222 5.060469 11.72176 13.3652 5.23753 5.743506 11.6313 14.83125 13.3733 16.19908 9.388096 13.78247 13.20976 13.54586 15.48898 15.13401 8.746373 
13.45163 12.97161 12.85271 10.65222 5.060469 11.72176 13.3652 5.23753 5.743506 11.6313 14.83133 13.3733 16.1991 9.570308 13.78541 13.21075 13.5476 15.49084 15.13369 8.739252 
13.45218 12.97161 12.85271 10.65222 5.060469 11.72176 13.3652 5.23753 5.743506 11.6313 14.8312 13.3733 16.19634 9.572263 13.78531 13.29468 13.54731 15.49299 15.13325 8.737895 
13.45223 12.97161 12.85271 10.65222 5.060469 11.72176 13.3652 5.23753 5.743506 11.6313 14.83091 13.3733 16.19863 9.56258 13.78468 13.2945 13.55587 15.494 15.13507 8.735718 
13.45203 12.97161 12.85271 10.65222 5.060469 11.72176 13.3652 5.23753 5.743506 11.6313 14.83054 13.3733 16.19833 9.826606 13.78423 13.29332 13.55712 15.49629 15.13429 8.730878 
13.45379 12.97161 12.85271 10.65222 5.060469 11.72176 13.3652 5.23753 5.743506 11.6313 14.8307 13.3733 16.28549 9.820366 13.80121 13.29428 13.55708 15.49638 15.13371 8.728841 
13.45324 12.97161 12.85271 10.65222 5.060469 11.72176 13.3652 5.23753 5.743506 11.6313 14.91521 13.3733 16.28576 9.810763 13.80128 13.29362 13.64083 15.50145 15.13382 8.72485 
13.45783 12.97161 12.85271 10.65222 5.060469 11.72176 13.3652 5.23753 5.743506 11.6313 14.92308 13.3733 16.29061 9.795223 13.80064 13.29355 13.64063 15.58632 15.13545 8.721627 
13.48222 12.97161 12.85271 10.65222 5.060469 11.72176 13.3652 5.23753 5.743506 11.6313 14.92579 13.3733 16.29066 9.792366 13.88165 13.29324 13.64013 15.58567 15.13622 8.719678 
13.56633 12.97161 12.85271 10.65222 5.060469 11.72176 13.3652 5.23753 5.743506 11.6313 14.92583 13.3733 16.29317 9.786563 13.88133 13.29326 13.64106 15.58552 15.13592 8.718569 
13.5664 12.97161 12.85271 10.65222 5.060469 11.72176 13.3652 5.23753 5.743506 11.6313 14.92747 13.3733 16.29472 9.7692 13.88138 13.29934 13.64082 15.58568 15.2228 8.718204 
13.56555 12.97161 12.85271 10.65222 5.060469 11.72176 13.3652 5.23753 5.743506 11.6313 14.92707 13.3733 16.29499 9.760781 13.88374 13.30014 13.64355 15.58636 15.22772 8.717949 
13.56599 12.97161 12.85271 10.65222 5.060469 11.72176 13.3652 5.23753 5.743506 11.6313 14.92665 13.3733 16.29634 9.742712 13.88264 13.30514 13.65113 15.5875 15.22832 8.717649 
13.5684 12.97161 12.85271 10.65222 5.060469 11.72176 13.3652 5.23753 5.743506 11.6313 14.92658 13.3733 16.38362 9.730696 13.88247 13.30465 13.65238 15.59209 15.22879 8.714424 
13.56821 12.97161 12.85271 10.65222 5.060469 11.72176 13.3652 5.23753 5.743506 11.6313 14.92674 13.3733 16.38398 9.716097 13.88218 13.30442 13.73351 15.59889 15.23081 8.712838 
13.56921 12.97161 12.85271 10.65222 5.060469 11.72176 13.3652 5.23753 5.743506 11.6313 14.9266 13.3733 16.38422 9.705837 13.88041 13.30396 13.73329 15.68292 15.2318 8.704795 
13.56875 12.97161 12.85271 10.65222 5.060469 11.72176 13.3652 5.23753 5.743506 11.6313 15.01122 13.3733 16.38841 9.635599 13.8811 13.38765 13.73593 15.68288 15.23172 8.68562 
13.57547 12.97161 12.85271 10.65222 5.060469 11.72176 13.3652 5.23753 5.743506 11.6313 15.02294 13.3733 16.38839 9.625684 13.88088 13.38765 13.7358 15.68255 15.32008 8.683542 
13.57583 12.97161 12.85271 10.65222 5.060469 11.72176 13.3652 5.23753 5.743506 11.6313 15.02505 13.3733 16.39066 9.740368 13.88876 13.38755 13.7353 15.68271 15.32031 8.683415 
13.6597 12.97161 12.85271 10.65222 5.060469 11.72176 13.3652 5.23753 5.743506 11.6313 15.02697 13.3733 16.39063 9.720812 13.88865 13.38872 13.74349 15.68219 15.32073 8.683501 
13.66094 12.97161 12.85271 10.65222 5.060469 11.72176 13.3652 5.23753 5.743506 11.6313 15.02764 13.3733 16.39252 9.703392 13.89103 13.38914 13.75093 15.68183 15.32582 8.683352 
13.66126 12.97161 12.85271 10.65222 5.060469 11.72176 13.3652 5.23753 5.743506 11.6313 15.02703 13.3733 16.39212 9.690862 13.97219 13.38888 13.83257 15.68181 15.32577 8.683108 
13.66096 12.97161 12.85271 10.65222 5.060469 11.72176 13.3652 5.23753 5.743506 11.6313 15.02757 13.3733 16.39267 9.677503 13.97272 13.39033 13.83142 15.68203 15.32856 8.677842 
13.66398 12.97161 12.85271 10.65222 5.060469 11.72176 13.3652 5.23753 5.743506 11.6313 15.02835 13.3733 16.47963 9.676244 13.9727 13.40717 13.83243 15.68179 15.32861 8.667395 
13.66368 12.97161 12.85271 10.65222 5.060469 11.72176 13.3652 5.23753 5.743506 11.6313 15.02899 13.3733 16.48012 9.664179 13.97457 13.40686 13.83138 15.76599 15.33076 8.665935 
13.66258 12.97161 12.85271 10.65222 5.060469 11.72176 13.3652 5.23753 5.743506 11.6313 15.11385 13.3733 16.48167 9.662832 13.97695 13.40941 13.83226 15.77305 15.33048 8.665735 
13.66216 12.97161 12.85271 10.65222 5.060469 11.72176 13.3652 5.23753 5.743506 11.6313 15.11975 13.3733 16.48549 9.66062 13.97663 13.40926 13.83218 15.77749 15.41711 8.665683 
13.66824 12.97161 12.85271 10.65222 5.060469 11.72176 13.3652 5.23753 5.743506 11.6313 15.11994 13.3733 16.48563 9.657064 13.98243 13.49333 13.8333 15.77882 15.41765 8.665695 
13.66823 12.97161 12.85271 10.65222 5.060469 11.72176 13.3652 5.23753 5.743506 11.6313 15.12238 13.3733 16.48728 9.65411 13.98885 13.49341 13.84093 15.77921 15.42375 8.665749 
13.75294 12.97161 12.85271 10.65222 5.060469 11.72176 13.3652 5.23753 5.743506 11.6313 15.1224 13.3733 16.48708 9.652012 14.09047 13.49325 13.84091 15.77917 15.42334 8.665386 
13.75452 12.97161 12.85271 10.65222 5.060469 11.72176 13.3652 5.23753 5.743506 11.6313 15.12241 13.3733 16.49007 9.649776 14.09044 13.4938 13.92436 15.77976 15.42492 8.665405 
13.75437 12.97161 12.85271 10.65222 5.060469 11.72176 13.3652 5.23753 5.743506 11.6313 15.12428 13.3733 16.49033 9.643506 14.09128 13.49528 13.92517 15.77968 15.42495 8.665241 
13.75558 12.97161 12.85271 10.65222 5.060469 11.72176 13.3652 5.23753 5.743506 11.6313 15.12511 13.3733 16.58735 9.637246 14.09213 13.49477 13.92541 15.77931 15.4271 8.665264 
13.75558 12.97161 12.85271 10.65222 5.060469 11.72176 13.3652 5.23753 5.743506 11.6313 15.21707 13.3733 16.59191 9.634141 14.09476 13.50257 13.92543 15.86341 15.42755 8.656379 
13.7556 12.97161 12.85271 10.65222 5.060469 11.72176 13.3652 5.23753 5.743506 11.6313 15.21683 13.3733 16.59187 9.621553 14.09454 13.5022 13.92541 15.8686 15.51505 8.637469 
13.75803 12.97161 12.85271 10.65222 5.060469 11.72176 13.3652 5.23753 5.743506 11.6313 15.21682 13.3733 16.59301 9.612182 14.09591 13.52596 13.92605 15.87757 15.52184 8.631846 
13.75833 12.97161 12.85271 10.65222 5.060469 11.72176 13.3652 5.23753 5.743506 11.6313 15.22127 13.3733 16.59269 9.608056 14.09585 13.60957 13.92773 15.8773 15.52188 8.629853 
13.75809 12.97161 12.85271 10.65222 5.060469 11.72176 13.3652 5.23753 5.743506 11.6313 15.22072 13.3733 16.59256 9.60587 14.09582 13.60981 13.92779 15.87735 15.52697 8.629057 
13.76526 12.97161 12.85271 10.65222 5.060469 11.72176 13.3652 5.23753 5.743506 11.6313 15.22075 13.3733 16.59247 9.605109 14.09553 13.60991 13.93455 15.87936 15.5282 8.627596 
13.84936 12.97161 12.85271 10.65222 5.060469 11.72176 13.3652 5.23753 5.743506 11.6313 15.22102 13.3733 16.59273 9.603444 14.10364 13.60993 13.93403 15.88003 15.52769 8.622421 
13.85052 12.97161 12.85271 10.65222 5.060469 11.72176 13.3652 5.23753 5.743506 11.6313 15.22242 13.3733 16.59339 9.600998 14.10336 13.61254 14.0392 15.88011 15.52753 8.622436 
13.85147 12.97161 12.85271 10.65222 5.060469 11.72176 13.3652 5.23753 5.743506 11.6313 15.30705 13.3733 16.59495 9.597927 14.10313 13.61257 14.03977 15.88069 15.52797 8.622496 
13.8531 12.97161 12.85271 10.65222 5.060469 11.72176 13.3652 5.23753 5.743506 11.6313 15.31359 13.3733 16.68217 9.583999 14.10265 13.61317 14.04039 15.88151 15.52872 8.622594 
13.85242 12.97161 12.85271 10.65222 5.060469 11.72176 13.3652 5.23753 5.743506 11.6313 15.31361 13.3733 16.68192 9.658711 14.18302 13.61293 14.04277 15.88057 15.53016 8.622706 
13.85375 12.97161 12.85271 10.65222 5.060469 11.72176 13.3652 5.23753 5.743506 11.6313 15.3133 13.3733 16.68071 9.748043 14.1834 13.61278 14.04406 15.88106 15.61663 8.622312 
13.85633 12.97161 12.85271 10.65222 5.060469 11.72176 13.3652 5.23753 5.743506 11.6313 15.31694 13.3733 16.68059 10.09109 14.18387 13.62043 14.04415 15.96523 15.61642 8.62231 
13.85592 12.97161 12.85271 10.65222 5.060469 11.72176 13.3652 5.23753 5.743506 11.6313 15.31674 13.3733 16.68684 10.09439 14.18346 13.62063 14.05108 15.97104 15.61689 8.695497 
13.86118 12.97161 12.85271 10.65222 5.060469 11.72176 13.3652 5.23753 5.743506 11.6313 15.31895 13.3733 16.6868 10.22618 14.18336 13.70416 14.05124 15.97185 15.62344 8.67445 
13.9452 12.97161 12.85271 10.65222 5.060469 11.72176 13.3652 5.23753 5.743506 11.6313 15.31974 13.3733 16.68681 10.21286 14.18321 13.70412 14.13244 15.97558 15.62246 8.663009 
13.94555 12.97161 12.85271 10.65222 5.060469 11.72176 13.3652 5.23753 5.743506 11.6313 15.31963 13.3733 16.68833 10.19409 14.18697 13.70533 14.13373 15.97553 15.62246 8.653727 
13.94552 12.97161 12.85271 10.65222 5.060469 11.72176 13.3652 5.23753 5.743506 11.6313 15.40397 13.3733 16.68803 10.18944 14.18681 13.70554 14.13414 15.97824 15.62243 8.649124 
13.94544 12.97161 12.85271 10.65222 5.060469 11.72176 13.3652 5.23753 5.743506 11.6313 15.40413 13.3733 16.68812 10.18369 14.18772 13.70512 14.13408 15.97792 15.62227 8.638031 
13.94541 12.97161 12.85271 10.65222 5.060469 11.72176 13.3652 5.23753 5.743506 11.6313 15.40608 13.3733 16.77578 10.17444 14.19378 13.70503 14.13709 16.06337 15.62361 8.61479 
13.94555 12.97161 12.85271 10.65222 5.060469 11.72176 13.3652 5.23753 5.743506 11.6313 15.41183 13.3733 16.77802 10.16106 14.19315 13.70483 14.1372 16.06851 15.62397 8.602172 
13.94565 12.97161 12.85271 10.65222 5.060469 11.72176 13.3652 5.23753 5.743506 11.6313 15.41112 13.3733 16.77847 10.15974 14.19438 13.7078 14.13772 16.06898 15.62415 8.598634 
13.94641 12.97161 12.85271 10.65222 5.060469 11.72176 13.3652 5.23753 5.743506 11.6313 15.41101 13.3733 16.78257 10.15543 14.27483 13.70743 14.14415 16.07206 15.71284 8.594126 
13.94668 12.97161 12.85271 10.65222 5.060469 11.72176 13.3652 5.23753 5.743506 11.6313 15.41225 13.3733 16.78801 10.14883 14.27674 13.70786 14.14547 16.07434 15.71323 8.591778 
13.94619 12.97161 12.85271 10.65222 5.060469 11.72176 13.3652 5.23753 5.743506 11.6313 15.41172 13.3733 16.78826 10.14842 14.2767 13.71454 14.22666 16.0742 15.71373 8.590983 
13.94875 12.97161 12.85271 10.65222 5.060469 11.72176 13.3652 5.23753 5.743506 11.6313 15.41164 13.3733 16.78817 10.14706 14.27661 13.79862 14.22826 16.07391 15.72176 8.591041 
13.95261 12.97161 12.85271 10.65222 5.060469 11.72176 13.3652 5.23753 5.743506 11.6313 15.41378 13.3733 16.78812 10.14523 14.27807 13.79848 14.23686 16.0745 15.72291 8.590721 
14.04198 12.97161 12.85271 10.65222 5.060469 11.72176 13.3652 5.23753 5.743506 11.6313 15.41416 13.3733 16.78857 10.14446 14.278 13.79971 14.23879 16.07453 15.72295 8.590089 
14.04191 12.97161 12.85271 10.65222 5.060469 11.72176 13.3652 5.23753 5.743506 11.6313 15.49922 13.3733 16.87645 10.14306 14.27757 13.79958 14.23929 16.07639 15.72294 8.589556 
14.04197 12.97161 12.85271 10.65222 5.060469 11.72176 13.3652 5.23753 5.743506 11.6313 15.51019 13.3733 16.87646 10.14228 14.28029 13.80082 14.24826 16.16096 15.72274 8.588391 
14.04162 12.97161 12.85271 10.65222 5.060469 11.72176 13.3652 5.23753 5.743506 11.6313 15.5167 13.3733 16.87826 10.14186 14.28038 13.8006 14.32931 16.16683 15.7233 8.58838 
14.04171 12.97161 12.85271 10.65222 5.060469 11.72176 13.3652 5.23753 5.743506 11.6313 15.51696 13.3733 16.8789 10.14008 14.28022 13.80042 14.32996 16.16745 15.80979 8.581794 
14.04172 12.97161 12.85271 10.65222 5.060469 11.72176 13.3652 5.23753 5.743506 11.6313 15.51773 13.3733 16.88315 10.13776 14.37052 13.80314 14.33194 16.17043 15.80958 8.580563 
14.04171 12.97161 12.85271 10.65222 5.060469 11.72176 13.3652 5.23753 5.743506 11.6313 15.51774 13.3733 16.88411 10.13083 14.37026 13.8034 14.33298 16.17001 15.80827 8.576908 
14.04136 12.97161 12.85271 10.65222 5.060469 11.72176 13.3652 5.23753 5.743506 11.6313 15.51805 13.3733 16.88405 10.12846 14.37186 13.811 14.33546 16.17186 15.80796 8.574736 
14.04108 12.97161 12.85271 10.65222 5.060469 11.72176 13.3652 5.23753 5.743506 11.6313 15.51805 13.3733 16.88533 10.15368 14.37326 13.80791 14.3356 16.17242 15.80986 8.573845 
14.04127 12.97161 12.85271 10.65222 5.060469 11.72176 13.3652 5.23753 5.743506 11.6313 15.51797 13.3733 16.88633 10.0628 14.37409 13.89159 14.33757 16.1722 15.8097 8.572468 
14.13734 12.97161 12.85271 10.65222 5.060469 11.72176 13.3652 5.23753 5.743506 11.6313 15.51872 13.3733 16.88628 10.2633 14.37586 13.89133 14.42557 16.25615 15.81444 8.559322 
14.13717 12.97161 12.85271 10.65222 5.060469 11.72176 13.3652 5.23753 5.743506 11.6313 15.52091 13.3733 16.88614 10.28527 14.3773 13.89092 14.42545 16.25607 15.81513 8.544664 
14.13698 12.97161 12.85271 10.65222 5.060469 11.72176 13.3652 5.23753 5.743506 11.6313 15.60543 13.3733 16.88655 10.28216 14.37703 13.89147 14.42504 16.25631 15.81674 8.520992 
14.13719 12.97161 12.85271 10.65222 5.060469 11.72176 13.3652 5.23753 5.743506 11.6313 15.60434 13.3733 16.88657 10.28148 14.37689 13.89148 14.4246 16.26315 15.81765 8.488644 
14.13712 12.97161 12.85271 10.65222 5.060469 11.72176 13.3652 5.23753 5.743506 11.6313 15.60396 13.3733 16.97311 10.412 14.37678 13.89335 14.42466 16.26235 15.81766 8.465911 
14.13712 12.97161 12.85271 10.65222 5.060469 11.72176 13.3652 5.23753 5.743506 11.6313 15.60392 13.3733 16.97336 10.56646 14.37855 13.89439 14.42423 16.26191 15.81821 8.458217 
14.13713 12.97161 12.85271 10.65222 5.060469 11.72176 13.3652 5.23753 5.743506 11.6313 15.60374 13.3733 16.97367 10.64514 14.38444 13.8941 14.42504 16.2616 15.90408 8.451539 
14.22107 12.97161 12.85271 10.65222 5.060469 11.72176 13.3652 5.23753 5.743506 11.6313 15.60482 13.3733 16.97424 10.54476 14.46719 13.89431 14.42554 16.2608 15.90437 8.446668 
14.23471 12.97161 12.85271 10.65222 5.060469 11.72176 13.3652 5.23753 5.743506 11.6313 15.61181 13.3733 16.976 10.54877 14.46685 13.89415 14.42681 16.26171 15.90597 8.443962 
14.237 12.97161 12.85271 10.65222 5.060469 11.72176 13.3652 5.23753 5.743506 11.6313 15.61114 13.3733 16.98104 10.66839 14.46641 13.89683 14.42961 16.2614 15.90722 8.439231 
14.23683 12.97161 12.85271 10.65222 5.060469 11.72176 13.3652 5.23753 5.743506 11.6313 15.61105 13.3733 16.98055 10.6984 14.4664 13.9033 14.43315 16.26108 15.91253 8.427422 
14.23915 12.97161 12.85271 10.65222 5.060469 11.72176 13.3652 5.23753 5.743506 11.6313 15.61106 13.3733 16.98092 10.69677 14.46669 13.98686 14.52061 16.26082 15.91275 8.421381 
14.23898 12.97161 12.85271 10.65222 5.060469 11.72176 13.3652 5.23753 5.743506 11.6313 15.61189 13.3733 16.98094 10.69102 14.46629 13.9873 14.52048 16.26403 15.91268 8.417955 
14.23953 12.97161 12.85271 10.65222 5.060469 11.72176 13.3652 5.23753 5.743506 11.6313 15.61189 13.3733 16.98139 10.67918 14.46677 13.98708 14.5202 16.26458 15.91381 8.417929 
14.24031 12.97161 12.85271 10.65222 5.060469 11.72176 13.3652 5.23753 5.743506 11.6313 15.61278 13.3733 16.98213 10.66968 14.46893 13.98695 14.5202 16.35767 15.91474 8.417872 
14.23998 12.97161 12.85271 10.65222 5.060469 11.72176 13.3652 5.23753 5.743506 11.6313 15.61217 13.3733 16.98337 10.66049 14.47653 13.98678 14.5202 16.35819 16.00194 8.417974 
14.2405 12.97161 12.85271 10.65222 5.060469 11.72176 13.3652 5.23753 5.743506 11.6313 15.61156 13.3733 17.07031 10.6596 14.56291 13.98613 14.52039 16.35893 16.00191 8.41808 
14.2405 12.97161 12.85271 10.65222 5.060469 11.72176 13.3652 5.23753 5.743506 11.6313 15.69607 13.3733 17.07032 10.6463 14.56261 13.98603 14.52035 16.36405 16.00187 8.417953 
14.24088 12.97161 12.85271 10.65222 5.060469 11.72176 13.3652 5.23753 5.743506 11.6313 15.69857 13.3733 17.07 10.64255 14.56261 13.98579 14.52024 16.36519 16.00193 8.417424 
14.24078 12.97161 12.85271 10.65222 5.060469 11.72176 13.3652 5.23753 5.743506 11.6313 15.69903 13.3733 17.07006 10.64118 14.56255 13.98569 14.52007 16.36618 16.00149 8.415762 
14.32447 12.97161 12.85271 10.65222 5.060469 11.72176 13.3652 5.23753 5.743506 11.6313 15.69916 13.3733 17.07006 10.6395 14.56167 13.98615 14.52031 16.36625 16.00143 8.37271 
14.33004 12.97161 12.85271 10.65222 5.060469 11.72176 13.3652 5.23753 5.743506 11.6313 15.70494 13.3733 17.07004 10.63575 14.56153 13.98669 14.51977 16.3669 16.00025 8.347108 
14.32977 12.97161 12.85271 10.65222 5.060469 11.72176 13.3652 5.23753 5.743506 11.6313 15.70867 13.3733 17.06874 10.63121 14.56153 13.98699 14.60121 16.3669 16.00845 8.323388 
14.33002 12.97161 12.85271 10.65222 5.060469 11.72176 13.3652 5.23753 5.743506 11.6313 15.70963 13.3733 17.06834 10.61974 14.56159 13.99957 14.60988 16.36801 16.00829 8.283413 
14.33301 12.97161 12.85271 10.65222 5.060469 11.72176 13.3652 5.23753 5.743506 11.6313 15.70958 13.3733 17.07625 10.69613 14.56161 14.08296 14.61101 16.45396 16.00835 8.262167 
14.33305 12.97161 12.85271 10.65222 5.060469 11.72176 13.3652 5.23753 5.743506 11.6313 15.71001 13.3733 17.07628 10.61198 14.56149 14.08295 14.61354 16.45391 16.00832 8.229545 
14.33284 12.97161 12.85271 10.65222 5.060469 11.72176 13.3652 5.23753 5.743506 11.6313 15.71 13.3733 17.07631 10.7181 14.5616 14.08291 14.6138 16.45364 16.09437 8.189764 
14.33301 12.97161 12.85271 10.65222 5.060469 11.72176 13.3652 5.23753 5.743506 11.6313 15.71001 13.3733 17.07604 10.71225 14.56139 14.0828 14.61518 16.45412 16.09552 8.175778 
14.33478 12.97161 12.85271 10.65222 5.060469 11.72176 13.3652 5.23753 5.743506 11.6313 15.71048 13.3733 17.076 10.71035 14.56134 14.08283 14.6157 16.45518 16.09595 8.163043 
14.3346 12.97161 12.85271 10.65222 5.060469 11.72176 13.3652 5.23753 5.743506 11.6313 15.79557 13.3733 17.16306 10.70516 14.65051 14.08263 14.61556 16.45632 16.0965 8.155647 
14.33533 12.97161 12.85271 10.65222 5.060469 11.72176 13.3652 5.23753 5.743506 11.6313 15.79557 13.3733 17.1631 10.70129 14.65539 14.08263 14.61548 16.46099 16.09704 8.145687 
14.33548 12.97161 12.85271 10.65222 5.060469 11.72176 13.3652 5.23753 5.743506 11.6313 15.79558 13.3733 17.16415 10.70052 14.65661 14.08263 14.61542 16.461 16.09694 8.140387 
14.33551 12.97161 12.85271 10.65222 5.060469 11.72176 13.3652 5.23753 5.743506 11.6313 15.79787 13.3733 17.16578 10.69896 14.65833 14.08223 14.61572 16.46093 16.10193 8.137582 
14.42016 12.97161 12.85271 10.65222 5.060469 11.72176 13.3652 5.23753 5.743506 11.6313 15.79885 13.3733 17.16583 10.69239 14.65721 14.08212 14.61576 16.46103 16.10188 8.130627 
14.42021 12.97161 12.85271 10.65222 5.060469 11.72176 13.3652 5.23753 5.743506 11.6313 15.80459 13.3733 17.16617 10.69002 14.65718 14.08193 14.69714 16.46284 16.10351 8.116 
14.42556 12.97161 12.85271 10.65222 5.060469 11.72176 13.3652 5.23753 5.743506 11.6313 15.80557 13.3733 17.16614 10.67902 14.65704 14.08184 14.71151 16.46373 16.10456 8.101209 
14.42628 12.97161 12.85271 10.65222 5.060469 11.72176 13.3652 5.23753 5.743506 11.6313 15.80557 13.3733 17.17072 10.67631 14.65638 14.08179 14.7136 16.46357 16.10446 8.098876 
14.42623 12.97161 12.85271 10.65222 5.060469 11.72176 13.3652 5.23753 5.743506 11.6313 15.80676 13.3733 17.1725 10.67501 14.6562 14.17187 14.7136 16.54704 16.10517 8.071939 
14.42626 12.97161 12.85271 10.65222 5.060469 11.72176 13.3652 5.23753 5.743506 11.6313 15.80756 13.3733 17.17252 10.67044 14.65614 14.17737 14.71664 16.54961 16.19143 8.041797 
14.42897 12.97161 12.85271 10.65222 5.060469 11.72176 13.3652 5.23753 5.743506 11.6313 15.80768 13.3733 17.17306 10.66955 14.65609 14.17791 14.71662 16.54845 16.19202 8.026633 
14.42986 12.97161 12.85271 10.65222 5.060469 11.72176 13.3652 5.23753 5.743506 11.6313 15.8076 13.3733 17.17306 10.66933 14.65601 14.17907 14.71783 16.54908 16.19186 8.00222 
14.42984 12.97161 12.85271 10.65222 5.060469 11.72176 13.3652 5.23753 5.743506 11.6313 15.89207 13.3733 17.26051 10.66915 14.7362 14.17953 14.71847 16.54897 16.19181 7.957233 
14.42935 12.97161 12.85271 10.65222 5.060469 11.72176 13.3652 5.23753 5.743506 11.6313 15.89263 13.3733 17.26099 10.66605 14.75059 14.17946 14.71925 16.55481 16.19293 7.933206 
14.42963 12.97161 12.85271 10.65222 5.060469 11.72176 13.3652 5.23753 5.743506 11.6313 15.89408 13.3733 17.26101 10.66583 14.75345 14.17937 14.80069 16.56197 16.19251 7.908728 
14.42911 12.97161 12.85271 10.65222 5.060469 11.72176 13.3652 5.23753 5.743506 11.6313 15.8941 13.3733 17.26217 10.66573 14.75336 14.17929 14.80095 16.56212 16.19326 7.881986 
14.42875 12.97161 12.85271 10.65222 5.060469 11.72176 13.3652 5.23753 5.743506 11.6313 15.89669 13.3733 17.26225 10.66571 14.75544 14.17907 14.80564 16.56254 16.19767 7.846106 
14.43095 12.97161 12.85271 10.65222 5.060469 11.72176 13.3652 5.23753 5.743506 11.6313 15.90247 13.3733 17.26204 10.66572 14.75628 14.17899 14.80565 16.56213 16.19733 7.821627 
14.51482 12.97161 12.85271 10.65222 5.060469 11.72176 13.3652 5.23753 5.743506 11.6313 15.90269 13.3733 17.263 10.6657 14.75605 14.17909 14.80621 16.56195 16.19722 7.807106 
14.51457 12.97161 12.85271 10.65222 5.060469 11.72176 13.3652 5.23753 5.743506 11.6313 15.90256 13.3733 17.26716 10.66559 14.75597 14.17857 14.8093 16.56211 16.19717 7.793977 
14.51483 12.97161 12.85271 10.65222 5.060469 11.72176 13.3652 5.23753 5.743506 11.6313 15.90243 13.3733 17.26709 10.66546 14.75669 14.17794 14.80935 16.5628 16.19788 7.835493 
14.52101 12.97161 12.85271 10.65222 5.060469 11.72176 13.3652 5.23753 5.743506 11.6313 15.90272 13.3733 17.27157 10.66531 14.75639 14.26154 14.80941 16.64659 16.20158 7.866291 
14.52105 12.97161 12.85271 10.65222 5.060469 11.72176 13.3652 5.23753 5.743506 11.6313 15.90237 13.3733 17.27124 10.65339 14.75623 14.26131 14.80819 16.64645 16.20165 7.858442 
14.5238 12.97161 12.85271 10.65222 5.060469 11.72176 13.3652 5.23753 5.743506 11.6313 15.90289 13.3733 17.27096 10.64916 14.75615 14.27313 14.80851 16.64995 16.20158 7.896297 
14.52373 12.97161 12.85271 10.65222 5.060469 11.72176 13.3652 5.23753 5.743506 11.6313 15.90411 13.3733 17.35773 10.64769 14.75629 14.2757 14.81096 16.64981 16.28856 8.072216 
14.52343 12.97161 12.85271 10.65222 5.060469 11.72176 13.3652 5.23753 5.743506 11.6313 15.90498 13.3733 17.35814 10.64513 14.75629 14.27556 14.81193 16.64976 16.28877 8.00813 
14.52367 12.97161 12.85271 10.65222 5.060469 11.72176 13.3652 5.23753 5.743506 11.6313 15.98944 13.3733 17.35812 10.64426 14.75734 14.27544 14.81213 16.65467 16.28875 7.994908 
14.52502 12.97161 12.85271 10.65222 5.060469 11.72176 13.3652 5.23753 5.743506 11.6313 15.98914 13.3733 17.35778 10.64131 14.83803 14.27734 14.81213 16.656 16.28882 7.973247 
14.52492 12.97161 12.85271 10.65222 5.060469 11.72176 13.3652 5.23753 5.743506 11.6313 15.98908 13.3733 17.35777 10.6406 14.84443 14.27782 14.89454 16.65523 16.2895 8.196982 
14.52552 12.97161 12.85271 10.65222 5.060469 11.72176 13.3652 5.23753 5.743506 11.6313 15.98891 13.3733 17.35841 10.64026 14.84379 14.27771 14.89439 16.65692 16.28953 8.189858 
14.52498 12.97161 12.85271 10.65222 5.060469 11.72176 13.3652 5.23753 5.743506 11.6313 15.98876 13.3733 17.35819 10.63958 14.84398 14.27822 14.90013 16.6579 16.2909 8.391589 
14.52496 12.97161 12.85271 10.65222 5.060469 11.72176 13.3652 5.23753 5.743506 11.6313 15.98877 13.3733 17.35942 10.63803 14.84434 14.27814 14.89967 16.65786 16.29085 8.367085 
14.60858 12.97161 12.85271 10.65222 5.060469 11.72176 13.3652 5.23753 5.743506 11.6313 15.98794 13.3733 17.35905 10.63775 14.84426 14.27841 14.90054 16.65846 16.2907 8.351527 
14.60832 12.97161 12.85271 10.65222 5.060469 11.72176 13.3652 5.23753 5.743506 11.6313 15.98751 13.3733 17.36303 10.62979 14.84459 14.27844 14.90093 16.74223 16.29416 8.345743 
14.60862 12.97161 12.85271 10.65222 5.060469 11.72176 13.3652 5.23753 5.743506 11.6313 15.98668 13.3733 17.36354 10.62017 14.84844 14.27887 14.90382 16.7424 16.29466 8.332431 
14.61105 12.97161 12.85271 10.65222 5.060469 11.72176 13.3652 5.23753 5.743506 11.6313 15.99677 13.3733 17.36354 10.61364 14.84837 14.36251 14.90589 16.74242 16.29551 8.323208 
14.61603 12.97161 12.85271 10.65222 5.060469 11.72176 13.3652 5.23753 5.743506 11.6313 15.99679 13.3733 17.36329 10.61214 14.84818 14.36213 14.90594 16.74179 16.29695 8.316362 
14.61586 12.97161 12.85271 10.65222 5.060469 11.72176 13.3652 5.23753 5.743506 11.6313 15.99668 13.3733 17.36431 10.61141 14.84834 14.36228 14.90666 16.74272 16.3833 8.305458 
14.61582 12.97161 12.85271 10.65222 5.060469 11.72176 13.3652 5.23753 5.743506 11.6313 15.99647 13.3733 17.36581 10.61123 14.85102 14.36819 14.90673 16.74272 16.38273 8.303694 
14.6172 12.97161 12.85271 10.65222 5.060469 11.72176 13.3652 5.23753 5.743506 11.6313 15.99639 13.3733 17.45276 10.61093 14.85089 14.36745 14.90668 16.74245 16.38261 8.3008 
14.61712 12.97161 12.85271 10.65222 5.060469 11.72176 13.3652 5.23753 5.743506 11.6313 15.99645 13.3733 17.45243 10.61057 14.8503 14.3674 14.90897 16.74441 16.38243 8.296087 
14.61706 12.97161 12.85271 10.65222 5.060469 11.72176 13.3652 5.23753 5.743506 11.6313 15.99664 13.3733 17.45246 10.61018 14.85192 14.36732 14.99019 16.74499 16.38288 8.295124 
14.6197 12.97161 12.85271 10.65222 5.060469 11.72176 13.3652 5.23753 5.743506 11.6313 16.08087 13.3733 17.45293 10.60986 14.85174 14.37013 14.99147 16.75007 16.38404 8.293616 
14.61964 12.97161 12.85271 10.65222 5.060469 11.72176 13.3652 5.23753 5.743506 11.6313 16.08185 13.3733 17.45399 10.60936 14.93315 14.37042 14.99742 16.74995 16.38464 8.292856 
14.62057 12.97161 12.85271 10.65222 5.060469 11.72176 13.3652 5.23753 5.743506 11.6313 16.08281 13.3733 17.45465 10.60887 14.93279 14.37036 14.99672 16.75071 16.38426 8.289635 
14.6205 12.97161 12.85271 10.65222 5.060469 11.72176 13.3652 5.23753 5.743506 11.6313 16.08271 13.3733 17.45465 10.60839 14.9385 14.37051 14.99716 16.75043 16.38412 8.286502 
14.71536 12.97161 12.85271 10.65222 5.060469 11.72176 13.3652 5.23753 5.743506 11.6313 16.08398 13.3733 17.45466 10.60819 14.93974 14.37255 14.99706 16.75154 16.38405 8.394958 
14.71666 12.97161 12.85271 10.65222 5.060469 11.72176 13.3652 5.23753 5.743506 11.6313 16.08425 13.3733 17.45437 10.60807 14.9397 14.37255 14.99833 16.75393 16.38401 8.384616 
14.71716 12.97161 12.85271 10.65222 5.060469 11.72176 13.3652 5.23753 5.743506 11.6313 16.08427 13.3733 17.45451 10.60795 14.93716 14.37317 15.00164 16.83754 16.39112 8.424361 
14.72257 12.97161 12.85271 10.65222 5.060469 11.72176 13.3652 5.23753 5.743506 11.6313 16.08446 13.3733 17.45891 10.60029 14.93725 14.37318 15.00157 16.83722 16.39109 8.419138 
14.72304 12.97161 12.85271 10.65222 5.060469 11.72176 13.3652 5.23753 5.743506 11.6313 16.09017 13.3733 17.46003 10.58863 14.93659 14.45736 15.00104 16.83711 16.39108 8.417835 
14.72414 12.97161 12.85271 10.65222 5.060469 11.72176 13.3652 5.23753 5.743506 11.6313 16.09011 13.3733 17.46101 10.58752 14.93647 14.45737 15.0008 16.83697 16.39103 8.414954 
14.72402 12.97161 12.85271 10.65222 5.060469 11.72176 13.3652 5.23753 5.743506 11.6313 16.09229 13.3733 17.46085 10.58737 14.94043 14.46387 15.00291 16.83703 16.47693 8.411629 
14.72382 12.97161 12.85271 10.65222 5.060469 11.72176 13.3652 5.23753 5.743506 11.6313 16.09218 13.3733 17.46072 10.58699 14.94417 14.46373 15.00287 16.83696 16.47649 8.409067 
14.72428 12.97161 12.85271 10.65222 5.060469 11.72176 13.3652 5.23753 5.743506 11.6313 16.09315 13.3733 17.46073 10.58638 14.94407 14.46387 15.00354 16.83691 16.47811 8.652375 
14.7243 12.97161 12.85271 10.65222 5.060469 11.72176 13.3652 5.23753 5.743506 11.6313 16.09318 13.3733 17.54774 10.58631 14.94471 14.46703 15.0017 16.83655 16.47896 8.615183 
14.72438 12.97161 12.85271 10.65222 5.060469 11.72176 13.3652 5.23753 5.743506 11.6313 16.18939 13.3733 17.5494 10.586 14.94473 14.4668 15.00067 16.84626 16.47847 8.947867 
14.72523 12.97161 12.85271 10.65222 5.060469 11.72176 13.3652 5.23753 5.743506 11.6313 16.19039 13.3733 17.54918 10.5854 14.94697 14.46677 15.00073 16.84615 16.47833 8.941895 
14.72752 12.97161 12.85271 10.65222 5.060469 11.72176 13.3652 5.23753 5.743506 11.6313 16.1947 13.3733 17.55019 10.5831 15.02751 14.46802 15.00077 16.84621 16.47874 8.939929 
14.81125 12.97161 12.85271 10.65222 5.060469 11.72176 13.3652 5.23753 5.743506 11.6313 16.19476 13.3733 17.55015 10.57725 15.0275 14.46784 15.08202 16.8459 16.47863 8.933884 
14.81125 12.97161 12.85271 10.65222 5.060469 11.72176 13.3652 5.23753 5.743506 11.6313 16.19451 13.3733 17.55063 10.57403 15.02724 14.46781 15.08197 16.84577 16.47845 8.929393 
14.81126 12.97161 12.85271 10.65222 5.060469 11.72176 13.3652 5.23753 5.743506 11.6313 16.27978 13.3733 17.55007 10.572 15.02798 14.46812 15.082 16.8458 16.4787 8.927579 
14.81143 12.97161 12.85271 10.65222 5.060469 11.72176 13.3652 5.23753 5.743506 11.6313 16.27987 13.3733 17.55009 10.57166 15.03375 14.46814 15.08985 16.84536 16.47998 8.926326 
14.8117 12.97161 12.85271 10.65222 5.060469 11.72176 13.3652 5.23753 5.743506 11.6313 16.27985 13.3733 17.55003 10.57143 15.03349 14.47025 15.08988 16.84543 16.4799 8.925441 
14.81845 12.97161 12.85271 10.65222 5.060469 11.72176 13.3652 5.23753 5.743506 11.6313 16.27988 13.3733 17.55081 10.5713 15.04163 14.47025 15.08999 16.84475 16.48475 8.920975 
14.8184 12.97161 12.85271 10.65222 5.060469 11.72176 13.3652 5.23753 5.743506 11.6313 16.27977 13.3733 17.55082 10.57086 15.04163 14.46916 15.09002 16.92854 16.48533 8.900582 
14.81832 12.97161 12.85271 10.65222 5.060469 11.72176 13.3652 5.23753 5.743506 11.6313 16.28058 13.3733 17.55039 10.57071 15.04393 14.55241 15.09165 16.92857 16.48533 8.889553 
14.81831 12.97161 12.85271 10.65222 5.060469 11.72176 13.3652 5.23753 5.743506 11.6313 16.28059 13.3733 17.55471 10.57055 15.04384 14.55243 15.09138 16.92971 16.48633 8.874779 
14.81826 12.97161 12.85271 10.65222 5.060469 11.72176 13.3652 5.23753 5.743506 11.6313 16.28048 13.3733 17.55534 10.57051 15.04336 14.55281 15.09144 16.93085 16.57279 8.865062 
14.81916 12.97161 12.85271 10.65222 5.060469 11.72176 13.3652 5.23753 5.743506 11.6313 16.28187 13.3733 17.55534 10.57053 15.04431 14.55906 15.09365 16.93167 16.57304 8.827989 
14.81968 12.97161 12.85271 10.65222 5.060469 11.72176 13.3652 5.23753 5.743506 11.6313 16.28187 13.3733 17.55624 10.57043 15.04435 14.55895 15.09529 16.93175 16.57401 8.811351 
14.81938 12.97161 12.85271 10.65222 5.060469 11.72176 13.3652 5.23753 5.743506 11.6313 16.28788 13.3733 17.55619 10.56914 15.04418 14.55891 15.09529 16.932 16.57565 8.795988 
14.81947 12.97161 12.85271 10.65222 5.060469 11.72176 13.3652 5.23753 5.743506 11.6313 16.2877 13.3733 17.64305 10.56721 15.04418 14.55878 15.09415 16.9323 16.57557 8.784529 
14.81948 12.97161 12.85271 10.65222 5.060469 11.72176 13.3652 5.23753 5.743506 11.6313 16.28819 13.3733 17.64292 10.56666 15.12409 14.55932 15.17561 16.93718 16.57537 8.779157 
14.81918 12.97161 12.85271 10.65222 5.060469 11.72176 13.3652 5.23753 5.743506 11.6313 16.28833 13.3733 17.64304 10.56643 15.12331 14.56201 15.18688 16.93926 16.57701 8.765425 
14.90283 12.97161 12.85271 10.65222 5.060469 11.72176 13.3652 5.23753 5.743506 11.6313 16.29139 13.3733 17.64551 10.56493 15.12247 14.56103 15.18693 16.93914 16.57701 8.756427 
14.90286 12.97161 12.85271 10.65222 5.060469 11.72176 13.3652 5.23753 5.743506 11.6313 16.29116 13.3733 17.64541 10.56124 15.12248 14.56111 15.1936 16.94003 16.57681 8.749986 
14.90533 12.97161 12.85271 10.65222 5.060469 11.72176 13.3652 5.23753 5.743506 11.6313 16.37529 13.3733 17.64536 10.5527 15.12253 14.56344 15.19359 16.94004 16.5766 8.748596 
14.906 12.97161 12.85271 10.65222 5.060469 11.72176 13.3652 5.23753 5.743506 11.6313 16.37516 13.3733 17.64536 10.54255 15.12525 14.5634 15.1945 16.94065 16.57662 8.744598 
14.90601 12.97161 12.85271 10.65222 5.060469 11.72176 13.3652 5.23753 5.743506 11.6313 16.37517 13.3733 17.64687 10.52939 15.13118 14.56361 15.19546 17.025 16.58127 8.743358 
14.90599 12.97161 12.85271 10.65222 5.060469 11.72176 13.3652 5.23753 5.743506 11.6313 16.37541 13.3733 17.64683 10.55954 15.13066 14.56265 15.1956 17.0251 16.58196 8.738687 
14.90641 12.97161 12.85271 10.65222 5.060469 11.72176 13.3652 5.23753 5.743506 11.6313 16.37481 13.3733 17.64685 10.54078 15.13063 14.56233 15.19636 17.02503 16.58234 8.725581 
14.90641 12.97161 12.85271 10.65222 5.060469 11.72176 13.3652 5.23753 5.743506 11.6313 16.37645 13.3733 17.65275 10.53784 15.13231 14.56225 15.1963 17.02659 16.58207 8.709077 
14.90526 12.97161 12.85271 10.65222 5.060469 11.72176 13.3652 5.23753 5.743506 11.6313 16.37713 13.3733 17.65264 10.53025 15.13212 14.64554 15.19753 17.02665 16.66812 8.698906 
14.90517 12.97161 12.85271 10.65222 5.060469 11.72176 13.3652 5.23753 5.743506 11.6313 16.37715 13.3733 17.73941 10.52465 15.13212 14.64596 15.19757 17.02665 16.66812 8.693407 
14.91048 12.97161 12.85271 10.65222 5.060469 11.72176 13.3652 5.23753 5.743506 11.6313 16.37686 13.3733 17.74053 10.50572 15.13213 14.64597 15.19966 17.02725 16.66903 8.679875 
14.91669 12.97161 12.85271 10.65222 5.060469 11.72176 13.3652 5.23753 5.743506 11.6313 16.37686 13.3733 17.74041 10.48884 15.13466 14.65453 15.28089 17.02714 16.66904 8.656772 
14.91642 12.97161 12.85271 10.65222 5.060469 11.72176 13.3652 5.23753 5.743506 11.6313 16.37667 13.3733 17.74059 10.40557 15.13463 14.65458 15.28056 17.03185 16.66944 8.63433 
14.91602 12.97161 12.85271 10.65222 5.060469 11.72176 13.3652 5.23753 5.743506 11.6313 16.38397 13.3733 17.74043 10.54637 15.13681 14.65461 15.28274 17.03146 16.66969 8.604487 
14.91635 12.97161 12.85271 10.65222 5.060469 11.72176 13.3652 5.23753 5.743506 11.6313 16.38482 13.3733 17.74219 10.53736 15.13682 14.6543 15.28977 17.03127 16.67121 8.585307 
14.91624 12.97161 12.85271 10.65222 5.060469 11.72176 13.3652 5.23753 5.743506 11.6313 16.38515 13.3733 17.74219 10.75293 15.21748 14.65496 15.28986 17.03777 16.67121 8.57235 
14.91625 12.97161 12.85271 10.65222 5.060469 11.72176 13.3652 5.23753 5.743506 11.6313 16.38516 13.3733 17.74219 10.7547 15.2174 14.65431 15.28951 17.03737 16.67157 8.567425 
14.91669 12.97161 12.85271 10.65222 5.060469 11.72176 13.3652 5.23753 5.743506 11.6313 16.38517 13.3733 17.74239 10.78616 15.22839 14.65433 15.28952 17.03731 16.67238 8.560754 
14.91777 12.97161 12.85271 10.65222 5.060469 11.72176 13.3652 5.23753 5.743506 11.6313 16.46938 13.3733 17.74276 11.00596 15.22986 14.65446 15.28921 17.12248 16.67238 8.550275 
15.00124 12.97161 12.85271 10.65222 5.060469 11.72176 13.3652 5.23753 5.743506 11.6313 16.47132 13.3733 17.742 11.04306 15.23032 14.65692 15.28934 17.12235 16.67218 8.549276 
15.00124 12.97161 12.85271 10.65222 5.060469 11.72176 13.3652 5.23753 5.743506 11.6313 16.47143 13.3733 17.742 11.12358 15.23604 14.65693 15.29036 17.12229 16.67651 8.548238 
15.00115 12.97161 12.85271 10.65222 5.060469 11.72176 13.3652 5.23753 5.743506 11.6313 16.47223 13.3733 17.74639 11.10945 15.23741 14.6581 15.29086 17.12207 16.67723 8.546054 
15.00346 12.97161 12.85271 10.65222 5.060469 11.72176 13.3652 5.23753 5.743506 11.6313 16.47258 13.3733 17.74729 11.03462 15.23741 14.65811 15.29114 17.1229 16.67752 8.545127 
15.00437 12.97161 12.85271 10.65222 5.060469 11.72176 13.3652 5.23753 5.743506 11.6313 16.47246 13.3733 17.74729 11.20194 15.23741 14.65819 15.29129 17.12291 16.67757 8.543874 
15.00424 12.97161 12.85271 10.65222 5.060469 11.72176 13.3652 5.23753 5.743506 11.6313 16.4725 13.3733 17.74726 11.38958 15.23721 14.74191 15.29108 17.12285 16.67746 8.543019 
15.00389 12.97161 12.85271 10.65222 5.060469 11.72176 13.3652 5.23753 5.743506 11.6313 16.47274 13.3733 17.74727 11.38247 15.23763 14.74187 15.37213 17.12421 16.7636 8.541207 
15.00935 12.97161 12.85271 10.65222 5.060469 11.72176 13.3652 5.23753 5.743506 11.6313 16.47362 13.3733 17.83423 11.37066 15.23842 14.75334 15.37495 17.12415 16.76448 8.538997 
15.00934 12.97161 12.85271 10.65222 5.060469 11.72176 13.3652 5.23753 5.743506 11.6313 16.47362 13.3733 17.83501 11.36686 15.23782 14.75334 15.37549 17.12907 16.76461 8.505343 
15.01023 12.97161 12.85271 10.65222 5.060469 11.72176 13.3652 5.23753 5.743506 11.6313 16.47338 13.3733 17.83489 11.3622 15.2377 14.75305 15.37527 17.12977 16.76562 8.477057 
15.01023 12.97161 12.85271 10.65222 5.060469 11.72176 13.3652 5.23753 5.743506 11.6313 16.47339 13.3733 17.83483 11.35809 15.24027 14.76003 15.3762 17.12971 16.76648 8.451011 
15.01053 12.97161 12.85271 10.65222 5.060469 11.72176 13.3652 5.23753 5.743506 11.6313 16.47979 13.3733 17.83527 11.35666 15.32047 14.76022 15.37568 17.12967 16.76648 8.439919 
15.01259 12.97161 12.85271 10.65222 5.060469 11.72176 13.3652 5.23753 5.743506 11.6313 16.4797 13.3733 17.83635 11.35391 15.31978 14.75995 15.38125 17.13091 16.76644 8.415414 
15.0126 12.97161 12.85271 10.65222 5.060469 11.72176 13.3652 5.23753 5.743506 11.6313 16.47955 13.3733 17.83585 11.49758 15.31951 14.7606 15.38721 17.13079 16.76858 8.391829 
15.01246 12.97161 12.85271 10.65222 5.060469 11.72176 13.3652 5.23753 5.743506 11.6313 16.48087 13.3733 17.83548 11.49444 15.31952 14.76019 15.38877 17.13079 16.76849 8.335354 
15.01275 12.97161 12.85271 10.65222 5.060469 11.72176 13.3652 5.23753 5.743506 11.6313 16.48016 13.3733 17.83761 11.48735 15.31926 14.75953 15.38885 17.13365 16.76849 8.322929 
15.09656 12.97161 12.85271 10.65222 5.060469 11.72176 13.3652 5.23753 5.743506 11.6313 16.56435 13.3733 17.83758 11.48259 15.31929 14.75946 15.38889 17.13219 16.76839 8.319552 
15.09643 12.97161 12.85271 10.65222 5.060469 11.72176 13.3652 5.23753 5.743506 11.6313 16.56459 13.3733 17.83759 11.4315 15.31921 14.75931 15.38865 17.2157 16.76892 8.296019 
15.09681 12.97161 12.85271 10.65222 5.060469 11.72176 13.3652 5.23753 5.743506 11.6313 16.56489 13.3733 17.83762 11.42529 15.31941 14.75967 15.38969 17.21574 16.7681 8.293732 
15.09676 12.97161 12.85271 10.65222 5.060469 11.72176 13.3652 5.23753 5.743506 11.6313 16.56591 13.3733 17.83741 11.41868 15.31929 14.75953 15.3894 17.21658 16.77287 8.288728 
15.09648 12.97161 12.85271 10.65222 5.060469 11.72176 13.3652 5.23753 5.743506 11.6313 16.56805 13.3733 17.83739 11.33206 15.32861 14.76023 15.38888 17.21843 16.77289 8.288558 
15.09813 12.97161 12.85271 10.65222 5.060469 11.72176 13.3652 5.23753 5.743506 11.6313 16.56821 13.3733 17.83807 11.25521 15.32863 14.76279 15.3886 17.21902 16.85974 8.288428 
15.09814 12.97161 12.85271 10.65222 5.060469 11.72176 13.3652 5.23753 5.743506 11.6313 16.56825 13.3733 17.83753 11.52939 15.32852 14.84606 15.38902 17.21907 16.85974 8.288225 
15.1005 12.97161 12.85271 10.65222 5.060469 11.72176 13.3652 5.23753 5.743506 11.6313 16.56838 13.3733 17.84153 11.52565 15.32834 14.84603 15.38882 17.22426 16.86057 8.282754 
15.10613 12.97161 12.85271 10.65222 5.060469 11.72176 13.3652 5.23753 5.743506 11.6313 16.56824 13.3733 17.84142 11.54021 15.32824 14.84569 15.471 17.22438 16.86055 8.269525 
15.10612 12.97161 12.85271 10.65222 5.060469 11.72176 13.3652 5.23753 5.743506 11.6313 16.56943 13.3733 17.92883 11.55336 15.32832 14.84569 15.471 17.22876 16.86337 8.262274 
15.10638 12.97161 12.85271 10.65222 5.060469 11.72176 13.3652 5.23753 5.743506 11.6313 16.56906 13.3733 17.92884 11.54118 15.32819 14.84601 15.47315 17.22999 16.86333 8.249281 
15.10627 12.97161 12.85271 10.65222 5.060469 11.72176 13.3652 5.23753 5.743506 11.6313 16.56904 13.3733 17.92876 11.53705 15.32952 14.84585 15.47409 17.23074 16.86299 8.325066 
15.10613 12.97161 12.85271 10.65222 5.060469 11.72176 13.3652 5.23753 5.743506 11.6313 16.56904 13.3733 17.92943 11.53161 15.33039 14.85463 15.47406 17.23093 16.86446 8.612451 
15.10638 12.97161 12.85271 10.65222 5.060469 11.72176 13.3652 5.23753 5.743506 11.6313 16.56906 13.3733 17.92933 11.53125 15.33033 14.8545 15.47365 17.23097 16.86486 8.601887 
15.10628 12.97161 12.85271 10.65222 5.060469 11.72176 13.3652 5.23753 5.743506 11.6313 16.57582 13.3733 17.92914 11.52743 15.33045 14.85467 15.47351 17.23081 16.86659 8.784992 
15.10712 12.97161 12.85271 10.65222 5.060469 11.72176 13.3652 5.23753 5.743506 11.6313 16.57578 13.3733 17.92895 11.51653 15.33048 14.85458 15.47905 17.22983 16.86641 8.842368 
15.10691 12.97161 12.85271 10.65222 5.060469 11.72176 13.3652 5.23753 5.743506 11.6313 16.57607 13.3733 17.93038 11.51373 15.41054 14.85451 15.48036 17.22985 16.86794 8.823403 
15.10795 12.97161 12.85271 10.65222 5.060469 11.72176 13.3652 5.23753 5.743506 11.6313 16.57609 13.3733 17.93038 11.51145 15.41078 14.85429 15.48029 17.31343 16.86794 8.808574 
15.10929 12.97161 12.85271 10.65222 5.060469 11.72176 13.3652 5.23753 5.743506 11.6313 16.57605 13.3733 17.93349 11.50808 15.4132 14.85419 15.48259 17.31568 16.86848 8.80392 
15.19307 12.97161 12.85271 10.65222 5.060469 11.72176 13.3652 5.23753 5.743506 11.6313 16.66016 13.3733 17.93339 11.50751 15.41404 14.85431 15.48385 17.31513 16.86827 8.796754 
15.19282 12.97161 12.85271 10.65222 5.060469 11.72176 13.3652 5.23753 5.743506 11.6313 16.66016 13.3733 17.93329 11.50649 15.41399 14.85509 15.48366 17.31631 16.87282 8.795335 
15.19281 12.97161 12.85271 10.65222 5.060469 11.72176 13.3652 5.23753 5.743506 11.6313 16.66138 13.3733 17.93469 11.5059 15.41475 14.8557 15.48459 17.31631 16.87306 8.793751 
15.19278 12.97161 12.85271 10.65222 5.060469 11.72176 13.3652 5.23753 5.743506 11.6313 16.66133 13.3733 17.9348 11.50589 15.41447 14.85573 15.48452 17.31683 16.9591 8.781354 
15.1927 12.97161 12.85271 10.65222 5.060469 11.72176 13.3652 5.23753 5.743506 11.6313 16.66128 13.3733 17.9347 11.50474 15.42033 14.85609 15.56566 17.31678 16.95956 8.99308 
15.19273 12.97161 12.85271 10.65222 5.060469 11.72176 13.3652 5.23753 5.743506 11.6313 16.66128 13.3733 17.93461 11.50443 15.42639 14.85609 15.56662 17.31658 16.95956 8.984429 
15.20249 12.97161 12.85271 10.65222 5.060469 11.72176 13.3652 5.23753 5.743506 11.6313 16.66191 13.3733 17.93902 11.50422 15.42785 14.93914 15.56665 17.3166 16.96 8.748193 
15.20209 12.97161 12.85271 10.65222 5.060469 11.72176 13.3652 5.23753 5.743506 11.6313 16.66187 13.3733 17.93921 11.50183 15.42788 14.94173 15.56747 17.31647 16.96069 8.743867 
15.20209 12.97161 12.85271 10.65222 5.060469 11.72176 13.3652 5.23753 5.743506 11.6313 16.66403 13.3733 18.02613 11.50172 15.4278 14.94173 15.56825 17.31649 16.96032 8.7041 
15.20212 12.97161 12.85271 10.65222 5.060469 11.72176 13.3652 5.23753 5.743506 11.6313 16.66403 13.3733 18.02572 11.50039 15.42922 14.94223 15.56824 17.31742 16.96107 8.676884 
15.20212 12.97161 12.85271 10.65222 5.060469 11.72176 13.3652 5.23753 5.743506 11.6313 16.6641 13.3733 18.02559 11.4997 15.42912 14.94198 15.57006 17.31745 16.96034 9.110761 
15.20201 12.97161 12.85271 10.65222 5.060469 11.72176 13.3652 5.23753 5.743506 11.6313 16.66401 13.3733 18.02589 11.49602 15.42887 14.94177 15.57008 17.31733 16.96109 9.195201 
15.20185 12.97161 12.85271 10.65222 5.060469 11.72176 13.3652 5.23753 5.743506 11.6313 16.6641 13.3733 18.02635 11.4955 15.42865 14.94822 15.57622 17.32229 16.96109 9.314392 
15.20156 12.97161 12.85271 10.65222 5.060469 11.72176 13.3652 5.23753 5.743506 11.6313 16.66485 13.3733 18.02626 11.4921 15.42916 14.94732 15.57658 17.3232 16.96172 9.377777 
15.20142 12.97161 12.85271 10.65222 5.060469 11.72176 13.3652 5.23753 5.743506 11.6313 16.66486 13.3733 18.02709 11.48219 15.4291 14.95188 15.57645 17.3232 16.96268 9.362806 
15.20161 12.97161 12.85271 10.65222 5.060469 11.72176 13.3652 5.23753 5.743506 11.6313 16.66463 13.3733 18.02709 11.62504 15.51085 14.95189 15.57637 17.3228 16.96443 9.35667 
15.28513 12.97161 12.85271 10.65222 5.060469 11.72176 13.3652 5.23753 5.743506 11.6313 16.66463 13.3733 18.02705 11.61988 15.51076 14.95203 15.57692 17.32376 16.96444 9.273551 
15.28514 12.97161 12.85271 10.65222 5.060469 11.72176 13.3652 5.23753 5.743506 11.6313 16.66446 13.3733 18.02752 11.61165 15.5107 14.95194 15.57804 17.32287 16.96446 9.26692 
15.28656 12.97161 12.85271 10.65222 5.060469 11.72176 13.3652 5.23753 5.743506 11.6313 16.6709 13.3733 18.02715 11.60308 15.51044 14.95197 15.57807 17.32258 16.96442 9.409734 
15.28618 12.97161 12.85271 10.65222 5.060469 11.72176 13.3652 5.23753 5.743506 11.6313 16.67097 13.3733 18.0281 11.59495 15.51016 14.95279 15.57919 17.3226 16.96911 9.474837 
15.28702 12.97161 12.85271 10.65222 5.060469 11.72176 13.3652 5.23753 5.743506 11.6313 16.67097 13.3733 18.02771 11.62343 15.51252 14.95273 15.58057 17.40668 17.05509 9.466428 
15.28769 12.97161 12.85271 10.65222 5.060469 11.72176 13.3652 5.23753 5.743506 11.6313 16.67097 13.3733 18.02771 11.54425 15.51358 14.95265 15.66075 17.40628 17.05426 9.4598 
15.28772 12.97161 12.85271 10.65222 5.060469 11.72176 13.3652 5.23753 5.743506 11.6313 16.75521 13.3733 18.02854 11.82931 15.51348 14.95184 15.66075 17.40665 17.05429 9.456048 
15.28799 12.97161 12.85271 10.65222 5.060469 11.72176 13.3652 5.23753 5.743506 11.6313 16.75522 13.3733 18.02967 11.73907 15.51335 14.95182 15.66071 17.40794 17.05581 9.447927 
15.28729 12.97161 12.85271 10.65222 5.060469 11.72176 13.3652 5.23753 5.743506 11.6313 16.75621 13.3733 18.02952 11.73634 15.51921 14.95179 15.66051 17.41007 17.05573 9.809054 
15.2873 12.97161 12.85271 10.65222 5.060469 11.72176 13.3652 5.23753 5.743506 11.6313 16.7561 13.3733 18.03124 11.73474 15.51922 15.03633 15.66051 17.41006 17.05544 9.955611 
15.2872 12.97161 12.85271 10.65222 5.060469 11.72176 13.3652 5.23753 5.743506 11.6313 16.75611 13.3733 18.03125 11.73433 15.5192 15.03613 15.66053 17.41006 17.05544 9.945594 
15.28738 12.97161 12.85271 10.65222 5.060469 11.72176 13.3652 5.23753 5.743506 11.6313 16.75648 13.3733 18.03126 11.73408 15.52081 15.0361 15.6604 17.40923 17.05546 9.931661 
15.28738 12.97161 12.85271 10.65222 5.060469 11.72176 13.3652 5.23753 5.743506 11.6313 16.7525 13.3733 18.03126 11.73349 15.52066 15.03588 15.66041 17.40923 17.05506 9.915784 
15.29281 12.97161 12.85271 10.65222 5.060469 11.72176 13.3652 5.23753 5.743506 11.6313 16.75209 13.3733 18.03562 11.72919 15.52354 15.03939 15.66015 17.40927 17.0551 9.90595 
15.29281 12.97161 12.85271 10.65222 5.060469 11.72176 13.3652 5.23753 5.743506 11.6313 16.75277 13.3733 18.12251 11.72745 15.52479 15.03937 15.66019 17.41043 17.05841 9.894119 
15.2953 12.97161 12.85271 10.65222 5.060469 11.72176 13.3652 5.23753 5.743506 11.6313 16.7527 13.3733 18.1224 11.72259 15.52467 15.03927 15.67128 17.41046 17.05885 9.888704 
15.29639 12.97161 12.85271 10.65222 5.060469 11.72176 13.3652 5.23753 5.743506 11.6313 16.75348 13.3733 18.12241 11.71743 15.52468 15.04576 15.67061 17.41045 17.05926 9.887144 
15.29611 12.97161 12.85271 10.65222 5.060469 11.72176 13.3652 5.23753 5.743506 11.6313 16.7535 13.3733 18.12404 11.7058 15.52469 15.04549 15.67061 17.40974 17.05976 9.886276 
15.29617 12.97161 12.85271 10.65222 5.060469 11.72176 13.3652 5.23753 5.743506 11.6313 16.75472 13.3733 18.12406 11.70149 15.52555 15.04543 15.67065 17.40977 17.06019 9.876488 
15.29675 12.97161 12.85271 10.65222 5.060469 11.72176 13.3652 5.23753 5.743506 11.6313 16.75473 13.3733 18.12378 11.69924 15.60588 15.04628 15.67054 17.41455 17.06196 9.87407 
15.29642 12.97161 12.85271 10.65222 5.060469 11.72176 13.3652 5.23753 5.743506 11.6313 16.75473 13.3733 18.12384 11.6986 15.60722 15.04622 15.67061 17.41537 17.06366 9.873396 
15.37955 12.97161 12.85271 10.65222 5.060469 11.72176 13.3652 5.23753 5.743506 11.6313 16.75465 13.3733 18.12374 11.69835 15.60722 15.0462 15.67055 17.41512 17.0702 9.872776 
15.3793 12.97161 12.85271 10.65222 5.060469 11.72176 13.3652 5.23753 5.743506 11.6313 16.75735 13.3733 18.1239 11.69807 15.60723 15.04778 15.67061 17.4161 17.15651 9.870383 
15.37896 12.97161 12.85271 10.65222 5.060469 11.72176 13.3652 5.23753 5.743506 11.6313 16.75658 13.3733 18.12592 11.69801 15.60909 15.04904 15.67075 17.49968 17.15652 9.859893 
15.3792 12.97161 12.85271 10.65222 5.060469 11.72176 13.3652 5.23753 5.743506 11.6313 16.75658 13.3733 18.12617 11.698 15.60902 15.04896 15.67085 17.50063 17.15635 9.855442 
15.37907 12.97161 12.85271 10.65222 5.060469 11.72176 13.3652 5.23753 5.743506 11.6313 16.7566 13.3733 18.12657 11.69729 15.60894 15.04893 15.75194 17.50064 17.15636 9.849051 
15.37885 12.97161 12.85271 10.65222 5.060469 11.72176 13.3652 5.23753 5.743506 11.6313 16.7566 13.3733 18.12617 11.697 15.60892 15.04896 15.75319 17.50059 17.15626 9.848581 
15.37879 12.97161 12.85271 10.65222 5.060469 11.72176 13.3652 5.23753 5.743506 11.6313 16.75721 13.3733 18.12649 11.69701 15.61131 15.04931 15.7548 17.50059 17.15622 9.848339 
15.37855 12.97161 12.85271 10.65222 5.060469 11.72176 13.3652 5.23753 5.743506 11.6313 16.75712 13.3733 18.12693 11.6968 15.61755 15.04935 15.75581 17.5012 17.15604 9.830984 
15.37984 12.97161 12.85271 10.65222 5.060469 11.72176 13.3652 5.23753 5.743506 11.6313 16.76254 13.3733 18.12743 11.69668 15.61767 15.13264 15.75628 17.50104 17.15585 9.807846 
15.38006 12.97161 12.85271 10.65222 5.060469 11.72176 13.3652 5.23753 5.743506 11.6313 16.7634 13.3733 18.12859 11.69659 15.61763 15.13257 15.75623 17.50343 17.15582 9.994241 
15.38006 12.97161 12.85271 10.65222 5.060469 11.72176 13.3652 5.23753 5.743506 11.6313 16.84785 13.3733 18.12921 11.69581 15.61814 15.13217 15.7561 17.50332 17.15568 9.977621 
15.38144 12.97161 12.85271 10.65222 5.060469 11.72176 13.3652 5.23753 5.743506 11.6313 16.84786 13.3733 18.13212 11.69565 15.61787 15.13278 15.75589 17.50352 17.15561 9.962366 
15.38123 12.97161 12.85271 10.65222 5.060469 11.72176 13.3652 5.23753 5.743506 11.6313 16.84896 13.3733 18.22338 11.69561 15.61786 15.13414 15.75611 17.50439 17.15559 9.95883 
15.38119 12.97161 12.85271 10.65222 5.060469 11.72176 13.3652 5.23753 5.743506 11.6313 16.84883 13.3733 18.22356 11.69337 15.61768 15.13382 15.76201 17.50439 17.15563 9.949085 
15.38644 12.97161 12.85271 10.65222 5.060469 11.72176 13.3652 5.23753 5.743506 11.6313 16.84881 13.3733 18.22357 11.6928 15.61902 15.13312 15.7641 17.50436 17.15555 9.933852 
15.38596 12.97161 12.85271 10.65222 5.060469 11.72176 13.3652 5.23753 5.743506 11.6313 16.84884 13.3733 18.22366 11.69206 15.62079 15.13549 15.76572 17.50436 17.15555 9.929619 
15.38587 12.97161 12.85271 10.65222 5.060469 11.72176 13.3652 5.23753 5.743506 11.6313 16.85029 13.3733 18.22366 11.69182 15.62222 15.14187 15.76566 17.50418 17.15549 10.17155 
15.39206 12.97161 12.85271 10.65222 5.060469 11.72176 13.3652 5.23753 5.743506 11.6313 16.85021 13.3733 18.22366 11.69184 15.62217 15.14202 15.76673 17.51029 17.15528 10.16202 
15.39214 12.97161 12.85271 10.65222 5.060469 11.72176 13.3652 5.23753 5.743506 11.6313 16.85009 13.3733 18.22366 11.69175 15.62185 15.14207 15.76663 17.51079 17.15521 10.45245 
15.39212 12.97161 12.85271 10.65222 5.060469 11.72176 13.3652 5.23753 5.743506 11.6313 16.8513 13.3733 18.22367 11.69173 15.62178 15.14176 15.84749 17.51039 17.15522 10.44092 
15.3921 12.97161 12.85271 10.65222 5.060469 11.72176 13.3652 5.23753 5.743506 11.6313 16.85285 13.3733 18.224 11.69163 15.70176 15.14202 15.84715 17.59393 17.1549 10.42986 
15.39205 12.97161 12.85271 10.65222 5.060469 11.72176 13.3652 5.23753 5.743506 11.6313 16.85292 13.3733 18.22399 11.691 15.70173 15.14278 15.84769 17.59385 17.15488 10.42519 
15.392 12.97161 12.85271 10.65222 5.060469 11.72176 13.3652 5.23753 5.743506 11.6313 16.8526 13.3733 18.224 11.69097 15.70174 15.14377 15.84775 17.59453 17.15488 10.42062 
15.39184 12.97161 12.85271 10.65222 5.060469 11.72176 13.3652 5.23753 5.743506 11.6313 16.85498 13.3733 18.22398 11.68902 15.70148 15.14516 15.84744 17.59498 17.24571 10.41881 
15.47675 12.97161 12.85271 10.65222 5.060469 11.72176 13.3652 5.23753 5.743506 11.6313 16.85494 13.3733 18.22398 11.68354 15.70134 15.2285 15.84747 17.59571 17.2472 10.41728 
15.47663 12.97161 12.85271 10.65222 5.060469 11.72176 13.3652 5.23753 5.743506 11.6313 16.85493 13.3733 18.22398 11.68226 15.70109 15.22851 15.84911 17.59649 17.24926 10.41545 
15.47663 12.97161 12.85271 10.65222 5.060469 11.72176 13.3652 5.23753 5.743506 11.6313 16.85509 13.3733 18.22399 11.68214 15.70113 15.22841 15.85048 17.5965 17.25035 10.41335 
15.47669 12.97161 12.85271 10.65222 5.060469 11.72176 13.3652 5.23753 5.743506 11.6313 16.85509 13.3733 18.2239 11.68192 15.70103 15.22823 15.8564 17.59597 17.25149 10.41247 
15.4767 12.97161 12.85271 10.65222 5.060469 11.72176 13.3652 5.23753 5.743506 11.6313 16.8609 13.3733 18.22382 11.68181 15.70097 15.22831 15.8564 17.59585 17.25132 10.41112 
15.47755 12.97161 12.85271 10.65222 5.060469 11.72176 13.3652 5.23753 5.743506 11.6313 16.86057 13.3733 18.22349 11.68149 15.70097 15.22778 15.85639 17.59877 17.25232 10.41055 
15.47743 12.97161 12.85271 10.65222 5.060469 11.72176 13.3652 5.23753 5.743506 11.6313 16.86028 13.3733 18.22314 11.68094 15.71284 15.22781 15.86299 17.59863 17.25232 10.40983 
15.47687 12.97161 12.85271 10.65222 5.060469 11.72176 13.3652 5.23753 5.743506 11.6313 16.94467 13.3733 18.22315 11.68084 15.71276 15.22781 15.86319 17.59864 17.25232 10.40968 
15.47682 12.97161 12.85271 10.65222 5.060469 11.72176 13.3652 5.23753 5.743506 11.6313 16.94467 13.3733 18.22345 11.68052 15.71279 15.22736 15.86305 17.69702 17.25276 10.32267 
15.47847 12.97161 12.85271 10.65222 5.060469 11.72176 13.3652 5.23753 5.743506 11.6313 16.94503 13.3733 18.22335 11.6798 15.71267 15.23815 15.86305 17.69685 17.25302 10.64737 
15.47832 12.97161 12.85271 10.65222 5.060469 11.72176 13.3652 5.23753 5.743506 11.6313 16.94489 13.3733 18.22316 11.67674 15.71268 15.23808 15.94377 17.69659 17.25303 10.65651 
15.47814 12.97161 12.85271 10.65222 5.060469 11.72176 13.3652 5.23753 5.743506 11.6313 16.94494 13.3733 18.31614 11.67118 15.71267 15.23809 15.94483 17.69659 17.25303 10.58379 
15.48359 12.97161 12.85271 10.65222 5.060469 11.72176 13.3652 5.23753 5.743506 11.6313 16.94494 13.3733 18.3179 11.67071 15.71273 15.23805 15.94537 17.69763 17.25312 10.56727 
15.48401 12.97161 12.85271 10.65222 5.060469 11.72176 13.3652 5.23753 5.743506 11.6313 16.94569 13.3733 18.31928 11.67007 15.71274 15.23768 15.94538 17.69756 17.25316 10.54982 
15.48404 12.97161 12.85271 10.65222 5.060469 11.72176 13.3652 5.23753 5.743506 11.6313 16.94517 13.3733 18.31969 11.66998 15.71231 15.2377 15.94537 17.69752 17.25304 10.52129 
15.48389 12.97161 12.85271 10.65222 5.060469 11.72176 13.3652 5.23753 5.743506 11.6313 16.94517 13.3733 18.31988 11.66998 15.79245 15.23778 15.9454 17.69728 17.25271 10.50833 
15.48479 12.97161 12.85271 10.65222 5.060469 11.72176 13.3652 5.23753 5.743506 11.6313 16.94599 13.3733 18.32035 11.66889 15.79226 15.23777 15.94544 17.69822 17.25272 10.67938 
15.48457 12.97161 12.85271 10.65222 5.060469 11.72176 13.3652 5.23753 5.743506 11.6313 16.94594 13.3733 18.32061 11.66756 15.79533 15.23749 15.94649 17.70073 17.25291 10.98212 
15.48742 12.97161 12.85271 10.65222 5.060469 11.72176 13.3652 5.23753 5.743506 11.6313 16.9459 13.3733 18.32073 11.66709 15.79536 15.23751 15.94642 17.70194 17.33871 11.12696 
15.57087 12.97161 12.85271 10.65222 5.060469 11.72176 13.3652 5.23753 5.743506 11.6313 16.94705 13.3733 18.32074 11.66672 15.79537 15.32078 15.94642 17.70206 17.34327 11.11031 
15.57087 12.97161 12.85271 10.65222 5.060469 11.72176 13.3652 5.23753 5.743506 11.6313 16.94698 13.3733 18.32075 11.6543 15.79525 15.32194 15.94787 17.70421 17.34323 11.10154 
15.57089 12.97161 12.85271 10.65222 5.060469 11.72176 13.3652 5.23753 5.743506 11.6313 16.94739 13.3733 18.32076 11.6492 15.79675 15.32269 15.95386 17.70464 17.34911 11.09473 
15.57089 12.97161 12.85271 10.65222 5.060469 11.72176 13.3652 5.23753 5.743506 11.6313 16.94742 13.3733 18.32089 11.64142 15.79673 15.32335 15.9547 17.70465 17.34911 11.08921 
15.57143 12.97161 12.85271 10.65222 5.060469 11.72176 13.3652 5.23753 5.743506 11.6313 16.94809 13.3733 18.32062 11.63426 15.79672 15.32337 15.95465 17.70468 17.34999 11.08366 
15.57196 12.97161 12.85271 10.65222 5.060469 11.72176 13.3652 5.23753 5.743506 11.6313 16.95071 13.3733 18.32062 11.62571 15.79667 15.32363 15.9561 17.70958 17.35 11.07965 
15.57377 12.97161 12.85271 10.65222 5.060469 11.72176 13.3652 5.23753 5.743506 11.6313 16.95073 13.3733 18.32078 11.61195 15.79659 15.32324 15.95823 17.71018 17.35022 11.07812 
15.57359 12.97161 12.85271 10.65222 5.060469 11.72176 13.3652 5.23753 5.743506 11.6313 16.95075 13.3733 18.32077 11.60718 15.79667 15.32318 15.9583 17.79334 17.35017 11.05724 
15.57333 12.97161 12.85271 10.65222 5.060469 11.72176 13.3652 5.23753 5.743506 11.6313 16.95616 13.3733 18.32079 11.60264 15.80243 15.32318 15.95848 17.79347 17.35144 11.05455 
15.57288 12.97161 12.85271 10.65222 5.060469 11.72176 13.3652 5.23753 5.743506 11.6313 16.95585 13.3733 18.32071 11.59275 15.80487 15.32337 16.03941 17.79402 17.35135 11.04623 
15.57287 12.97161 12.85271 10.65222 5.060469 11.72176 13.3652 5.23753 5.743506 11.6313 17.04019 13.3733 18.32062 11.58981 15.80476 15.32315 16.03946 17.79372 17.35166 11.04513 
15.57226 12.97161 12.85271 10.65222 5.060469 11.72176 13.3652 5.23753 5.743506 11.6313 17.04019 13.3733 18.3205 11.5892 15.80475 15.32943 16.03985 17.79374 17.35166 11.04468 
15.57209 12.97161 12.85271 10.65222 5.060469 11.72176 13.3652 5.23753 5.743506 11.6313 17.0402 13.3733 18.32047 11.58924 15.80579 15.32941 16.03987 17.79472 17.35153 11.04347 
15.57207 12.97161 12.85271 10.65222 5.060469 11.72176 13.3652 5.23753 5.743506 11.6313 17.04267 13.3733 18.32002 11.5892 15.8057 15.32935 16.04334 17.79463 17.35207 11.04149 
15.57208 12.97161 12.85271 10.65222 5.060469 11.72176 13.3652 5.23753 5.743506 11.6313 17.04268 13.3733 18.32003 11.58798 15.80571 15.33205 16.04342 17.79549 17.35185 11.0411 
15.57894 12.97161 12.85271 10.65222 5.060469 11.72176 13.3652 5.23753 5.743506 11.6313 17.04197 13.3733 18.32013 11.58237 15.80711 15.33207 16.04343 17.79662 17.35178 11.03934 
15.57972 12.97161 12.85271 10.65222 5.060469 11.72176 13.3652 5.23753 5.743506 11.6313 17.04154 13.3733 18.40682 11.58177 15.80632 15.33224 16.04346 17.79662 17.35244 11.03591 
15.57989 12.97161 12.85271 10.65222 5.060469 11.72176 13.3652 5.23753 5.743506 11.6313 17.04139 13.3733 18.41125 11.57095 15.88659 15.33284 16.04348 17.79745 17.35233 11.03455 
15.57974 12.97161 12.85271 10.65222 5.060469 11.72176 13.3652 5.23753 5.743506 11.6313 17.04131 13.3733 18.41128 11.55344 15.88654 15.33281 16.04329 17.79726 17.35217 11.02988 
15.57964 12.97161 12.85271 10.65222 5.060469 11.72176 13.3652 5.23753 5.743506 11.6313 17.041 13.3733 18.41128 11.5478 15.88636 15.3327 16.0433 17.79726 17.35217 11.02933 
15.57969 12.97161 12.85271 10.65222 5.060469 11.72176 13.3652 5.23753 5.743506 11.6313 17.04073 13.3733 18.41942 11.47952 15.88691 15.33249 16.04937 17.79838 17.35255 11.02756 
15.66308 12.97161 12.85271 10.65222 5.060469 11.72176 13.3652 5.23753 5.743506 11.6313 17.04391 13.3733 18.41945 11.79826 15.88687 15.3332 16.05144 17.80043 17.35239 11.01899 
15.6656 12.97161 12.85271 10.65222 5.060469 11.72176 13.3652 5.23753 5.743506 11.6313 17.04383 13.3733 18.41943 11.79497 15.88689 15.41578 16.05218 17.80043 17.35227 11.01382 
15.66551 12.97161 12.85271 10.65222 5.060469 11.72176 13.3652 5.23753 5.743506 11.6313 17.04414 13.3733 18.42076 11.78977 15.88663 15.41578 16.05218 17.80043 17.43796 11.01174 
15.66642 12.97161 12.85271 10.65222 5.060469 11.72176 13.3652 5.23753 5.743506 11.6313 17.04401 13.3733 18.42073 11.78805 15.8879 15.41578 16.05206 17.80015 17.43845 11.24904 
15.66638 12.97161 12.85271 10.65222 5.060469 11.72176 13.3652 5.23753 5.743506 11.6313 17.04435 13.3733 18.42144 11.78659 15.88806 15.4161 16.0516 17.80015 17.43806 11.16844 
15.66638 12.97161 12.85271 10.65222 5.060469 11.72176 13.3652 5.23753 5.743506 11.6313 17.04478 13.3733 18.42196 11.80426 15.88785 15.4161 16.13456 17.79973 17.44289 11.01469 
15.6666 12.97161 12.85271 10.65222 5.060469 11.72176 13.3652 5.23753 5.743506 11.6313 17.04695 13.3733 18.42199 11.80349 15.88772 15.4161 16.13458 17.80486 17.44289 11.01067 
15.66645 12.97161 12.85271 10.65222 5.060469 11.72176 13.3652 5.23753 5.743506 11.6313 17.04736 13.3733 18.42269 11.80212 15.88944 15.41579 16.13634 17.88793 17.44262 11.00799 
15.66647 12.97161 12.85271 10.65222 5.060469 11.72176 13.3652 5.23753 5.743506 11.6313 17.04867 13.3733 18.42269 11.80011 15.89509 15.41579 16.13634 17.88808 17.44307 11.0073 
15.66647 12.97161 12.85271 10.65222 5.060469 11.72176 13.3652 5.23753 5.743506 11.6313 17.04823 13.3733 18.42269 11.7995 15.89506 15.41579 16.137 17.89008 17.44307 11.00243 
15.66638 12.97161 12.85271 10.65222 5.060469 11.72176 13.3652 5.23753 5.743506 11.6313 17.05049 13.3733 18.42263 11.79929 15.89659 15.41571 16.13699 17.88985 17.44393 11.00043 
15.66656 12.97161 12.85271 10.65222 5.060469 11.72176 13.3652 5.23753 5.743506 11.6313 17.14056 13.3733 18.42288 11.79929 15.90308 15.41571 16.13701 17.8898 17.44542 10.99167 
15.66764 12.97161 12.85271 10.65222 5.060469 11.72176 13.3652 5.23753 5.743506 11.6313 17.14056 13.3733 18.42283 11.79927 15.90308 15.41696 16.13687 17.88984 17.44541 10.98329 
15.6672 12.97161 12.85271 10.65222 5.060469 11.72176 13.3652 5.23753 5.743506 11.6313 17.14071 13.3733 18.50965 11.79927 15.98454 15.41702 16.13718 17.88978 17.44544 10.98046 
15.66715 12.97161 12.85271 10.65222 5.060469 11.72176 13.3652 5.23753 5.743506 11.6313 17.14072 13.3733 18.51455 11.79932 15.98494 15.41689 16.13839 17.88965 17.44666 10.97955 
15.66697 12.97161 12.85271 10.65222 5.060469 11.72176 13.3652 5.23753 5.743506 11.6313 17.14033 13.3733 18.51459 11.79932 15.98497 15.41689 16.13839 17.8896 17.44672 10.97817 
15.67226 12.97161 12.85271 10.65222 5.060469 11.72176 13.3652 5.23753 5.743506 11.6313 17.14033 13.3733 18.51462 11.79895 15.9845 15.41756 16.13843 17.88961 17.44658 10.97792 
15.67273 12.97161 12.85271 10.65222 5.060469 11.72176 13.3652 5.23753 5.743506 11.6313 17.14023 13.3733 18.51478 11.7984 15.98446 15.41758 16.13781 17.88993 17.44763 10.97781 
15.67273 12.97161 12.85271 10.65222 5.060469 11.72176 13.3652 5.23753 5.743506 11.6313 17.14023 13.3733 18.51441 11.79779 15.98428 15.42399 16.1439 17.89335 17.44798 10.97769 
15.67272 12.97161 12.85271 10.65222 5.060469 11.72176 13.3652 5.23753 5.743506 11.6313 17.14025 13.3733 18.51708 11.79699 15.9843 15.42389 16.14489 17.89366 17.44785 10.97731 
15.67268 12.97161 12.85271 10.65222 5.060469 11.72176 13.3652 5.23753 5.743506 11.6313 17.14037 13.3733 18.51687 11.79631 15.98382 15.4239 16.14427 17.89436 17.44784 10.90607 
15.67411 12.97161 12.85271 10.65222 5.060469 11.72176 13.3652 5.23753 5.743506 11.6313 17.14037 13.3733 18.51712 11.79584 15.98386 15.4239 16.14424 17.895 17.44867 11.29637 
15.674 12.97161 12.85271 10.65222 5.060469 11.72176 13.3652 5.23753 5.743506 11.6313 17.14037 13.3733 18.51829 11.79272 15.98369 15.42476 16.14544 17.89551 17.44852 11.28755 
15.75723 12.97161 12.85271 10.65222 5.060469 11.72176 13.3652 5.23753 5.743506 11.6313 17.14039 13.3733 18.51826 11.82286 15.98533 15.42959 16.14548 17.89634 17.44852 11.28228 
15.75758 12.97161 12.85271 10.65222 5.060469 11.72176 13.3652 5.23753 5.743506 11.6313 17.14039 13.3733 18.51827 11.821 15.98534 15.42954 16.22633 17.8988 17.53409 11.28042 
15.75761 12.97161 12.85271 10.65222 5.060469 11.72176 13.3652 5.23753 5.743506 11.6313 17.14042 13.3733 18.51943 11.81901 15.985 15.42938 16.22675 17.89989 17.53409 11.28027 
15.67729 12.97161 12.85271 10.65222 5.060469 11.72176 13.3652 5.23753 5.743506 11.6313 17.14044 13.3733 18.51943 11.81855 15.98473 15.42938 16.22797 17.90221 17.53463 11.27076 
15.67692 12.97161 12.85271 10.65222 5.060469 11.72176 13.3652 5.23753 5.743506 11.6313 17.14048 13.3733 18.51917 11.81798 15.98618 15.42922 16.22927 17.99085 17.53442 11.26865 
15.76038 12.97161 12.85271 10.65222 5.060469 11.72176 13.3652 5.23753 5.743506 11.6313 17.14051 13.3733 18.51908 11.8168 15.9862 15.42919 16.23134 17.99052 17.53439 11.26847 
15.76018 12.97161 12.85271 10.65222 5.060469 11.72176 13.3652 5.23753 5.743506 11.6313 17.1405 13.3733 18.51992 11.81636 15.992 15.51248 16.23125 17.99081 17.53923 11.26835 
15.7602 12.97161 12.85271 10.65222 5.060469 11.72176 13.3652 5.23753 5.743506 11.6313 17.14036 13.3733 18.51992 11.81632 15.99276 15.51322 16.23123 17.99088 17.5399 11.26825 
15.75982 12.97161 12.85271 10.65222 5.060469 11.72176 13.3652 5.23753 5.743506 11.6313 17.14041 13.3733 18.51983 11.81592 15.99245 15.5129 16.23128 17.9909 17.53991 11.268 
15.76185 12.97161 12.85271 10.65222 5.060469 11.72176 13.3652 5.23753 5.743506 11.6313 17.2248 13.3733 18.51852 11.81577 15.99245 15.51313 16.23085 17.99079 17.53991 11.26668 
15.76137 12.97161 12.85271 10.65222 5.060469 11.72176 13.3652 5.23753 5.743506 11.6313 17.2299 13.3733 18.51864 11.81494 15.99408 15.5131 16.23099 17.9908 17.53996 11.26565 
15.76352 12.97161 12.85271 10.65222 5.060469 11.72176 13.3652 5.23753 5.743506 11.6313 17.2319 13.3733 18.6053 11.81499 15.99404 15.51307 16.23319 17.99163 17.53985 11.25248 
15.76352 12.97161 12.85271 10.65222 5.060469 11.72176 13.3652 5.23753 5.743506 11.6313 17.23306 13.3733 18.60584 11.81501 15.99649 15.51288 16.23304 17.99144 17.5399 11.24754 
15.76357 12.97161 12.85271 10.65222 5.060469 11.72176 13.3652 5.23753 5.743506 11.6313 17.23326 13.3733 18.60554 11.81431 16.07704 15.51359 16.23275 17.99144 17.5418 11.24528 
15.76359 12.97161 12.85271 10.65222 5.060469 11.72176 13.3652 5.23753 5.743506 11.6313 17.23462 13.3733 18.60998 11.81404 16.07706 15.51345 16.23282 17.99144 17.54183 11.24297 
15.76359 12.97161 12.85271 10.65222 5.060469 11.72176 13.3652 5.23753 5.743506 11.6313 17.23545 13.3733 18.60998 11.81318 16.07655 15.51326 16.23269 17.99134 17.54178 11.24059 
15.7636 12.97161 12.85271 10.65222 5.060469 11.72176 13.3652 5.23753 5.743506 11.6313 17.23626 13.3733 18.61059 11.81287 16.07686 15.51127 16.23271 17.99124 17.54251 11.23875 
15.7636 12.97161 12.85271 10.65222 5.060469 11.72176 13.3652 5.23753 5.743506 11.6313 17.23611 13.3733 18.61061 11.8125 16.0767 15.51128 16.23852 17.99113 17.54243 11.26824 
15.76471 12.97161 12.85271 10.65222 5.060469 11.72176 13.3652 5.23753 5.743506 11.6313 17.2363 13.3733 18.61061 11.81208 16.08011 15.51275 16.23933 17.99105 17.54249 11.26568 
15.76471 12.97161 12.85271 10.65222 5.060469 11.72176 13.3652 5.23753 5.743506 11.6313 17.23604 13.3733 18.61055 11.81069 16.08141 15.51274 16.23941 17.99042 17.5425 11.46472 
15.76466 12.97161 12.85271 10.65222 5.060469 11.72176 13.3652 5.23753 5.743506 11.6313 17.23619 13.3733 18.61259 11.81045 16.08138 15.51252 16.2401 17.99054 17.54245 11.26386 
15.76467 12.97161 12.85271 10.65222 5.060469 11.72176 13.3652 5.23753 5.743506 11.6313 17.23638 13.3733 18.61271 11.81031 16.08138 15.51853 16.24014 17.99056 17.5436 11.25595 
15.76442 12.97161 12.85271 10.65222 5.060469 11.72176 13.3652 5.23753 5.743506 11.6313 17.23609 13.3733 18.6126 11.81009 16.08117 15.51851 16.3209 17.99058 17.54325 11.25437 
15.76442 12.97161 12.85271 10.65222 5.060469 11.72176 13.3652 5.23753 5.743506 11.6313 17.2361 13.3733 18.61261 11.80995 16.08092 15.51897 16.3222 17.99058 17.62902 11.24526 
15.76428 12.97161 12.85271 10.65222 5.060469 11.72176 13.3652 5.23753 5.743506 11.6313 17.2361 13.3733 18.61356 11.80997 16.08092 15.51838 16.32215 17.99025 17.62902 11.24128 
15.76424 12.97161 12.85271 10.65222 5.060469 11.72176 13.3652 5.23753 5.743506 11.6313 17.23624 13.3733 18.61354 11.80992 16.08092 15.51862 16.32317 18.07884 17.62899 11.23855 
15.76966 12.97161 12.85271 10.65222 5.060469 11.72176 13.3652 5.23753 5.743506 11.6313 17.23627 13.3733 18.61391 11.80982 16.08676 15.5194 16.32337 18.08096 17.62947 11.2383 
15.77086 12.97161 12.85271 10.65222 5.060469 11.72176 13.3652 5.23753 5.743506 11.6313 17.23627 13.3733 18.61514 11.8097 16.08805 15.52214 16.32546 18.08193 17.62948 11.23748 
15.77086 12.97161 12.85271 10.65222 5.060469 11.72176 13.3652 5.23753 5.743506 11.6313 17.23603 13.3733 18.61509 11.80958 16.08704 15.52224 16.3258 18.08296 17.63473 11.22778 
15.77139 12.97161 12.85271 10.65222 5.060469 11.72176 13.3652 5.23753 5.743506 11.6313 17.23603 13.3733 18.70184 11.80939 16.08925 15.60532 16.32567 18.08458 17.63467 11.2241 
15.7714 12.97161 12.85271 10.65222 5.060469 11.72176 13.3652 5.23753 5.743506 11.6313 17.23603 13.3733 18.70188 11.80936 16.08925 15.60528 16.32591 18.08516 17.63453 11.21796 
15.85496 12.97161 12.85271 10.65222 5.060469 11.72176 13.3652 5.23753 5.743506 11.6313 17.23604 13.3733 18.70215 11.80921 16.08903 15.60467 16.32588 18.08589 17.63453 11.21424 
15.85466 12.97161 12.85271 10.65222 5.060469 11.72176 13.3652 5.23753 5.743506 11.6313 17.23631 13.3733 18.70209 11.80885 16.08882 15.60468 16.32711 18.08659 17.63445 11.20699 
15.85443 12.97161 12.85271 10.65222 5.060469 11.72176 13.3652 5.23753 5.743506 11.6313 17.23632 13.3733 18.70733 11.80824 16.08869 15.60457 16.32703 18.08712 17.63545 11.20571 
15.85441 12.97161 12.85271 10.65222 5.060469 11.72176 13.3652 5.23753 5.743506 11.6313 17.32057 13.3733 18.70718 11.8082 16.08869 15.60457 16.32703 18.08756 17.63563 11.20259 
15.85424 12.97161 12.85271 10.65222 5.060469 11.72176 13.3652 5.23753 5.743506 11.6313 17.32601 13.3733 18.70996 11.80822 16.08822 15.60624 16.32703 18.08743 17.63562 11.19206 
15.85252 12.97161 12.85271 10.65222 5.060469 11.72176 13.3652 5.23753 5.743506 11.6313 17.32603 13.3733 18.70996 11.80823 16.16833 15.60703 16.32705 18.0874 17.63555 11.18755 
15.85399 12.97161 12.85271 10.65222 5.060469 11.72176 13.3652 5.23753 5.743506 11.6313 17.32835 13.3733 18.70983 11.80823 16.16824 15.60688 16.33298 18.08768 17.63516 11.18654 
15.85391 12.97161 12.85271 10.65222 5.060469 11.72176 13.3652 5.23753 5.743506 11.6313 17.33423 13.3733 18.71044 11.80822 16.16818 15.60693 16.33457 18.08768 17.63692 11.17529 
15.85393 12.97161 12.85271 10.65222 5.060469 11.72176 13.3652 5.23753 5.743506 11.6313 17.33606 13.3733 18.71071 11.80819 16.17062 15.60651 16.33458 18.08769 17.6369 11.1622 
15.85375 12.97161 12.85271 10.65222 5.060469 11.72176 13.3652 5.23753 5.743506 11.6313 17.33742 13.3733 18.71072 11.80812 16.17032 15.6061 16.33486 18.08769 17.6369 11.15706 
15.85352 12.97161 12.85271 10.65222 5.060469 11.72176 13.3652 5.23753 5.743506 11.6313 17.33716 13.3733 18.71072 11.80795 16.17038 15.60599 16.33449 18.08775 17.63729 11.15135 
15.85385 12.97161 12.85271 10.65222 5.060469 11.72176 13.3652 5.23753 5.743506 11.6313 17.33702 13.3733 18.71263 11.80785 16.17208 15.60601 16.3346 18.08775 17.63727 11.15067 
15.85353 12.97161 12.85271 10.65222 5.060469 11.72176 13.3652 5.23753 5.743506 11.6313 17.33703 13.3733 18.71264 11.80779 16.17201 15.60599 16.41544 18.08773 17.63728 11.14848 
15.85358 12.97161 12.85271 10.65222 5.060469 11.72176 13.3652 5.23753 5.743506 11.6313 17.33763 13.3733 18.71265 11.80779 16.17254 15.60587 16.41545 18.08756 17.63822 11.14769 
15.8557 12.97161 12.85271 10.65222 5.060469 11.72176 13.3652 5.23753 5.743506 11.6313 17.33765 13.3733 18.71325 11.80784 16.17255 15.6123 16.41641 18.08756 17.63835 11.14726 
15.85551 12.97161 12.85271 10.65222 5.060469 11.72176 13.3652 5.23753 5.743506 11.6313 17.33766 13.3733 18.71325 11.80785 16.17253 15.61351 16.41678 18.08753 17.72399 11.14646 
15.85553 12.97161 12.85271 10.65222 5.060469 11.72176 13.3652 5.23753 5.743506 11.6313 17.33845 13.3733 18.71325 11.80761 16.17244 15.61426 16.41677 18.08801 17.72399 11.14585 
15.85681 12.97161 12.85271 10.65222 5.060469 11.72176 13.3652 5.23753 5.743506 11.6313 17.33846 13.3733 18.71293 11.80761 16.17253 15.61427 16.41743 18.08795 17.72399 11.1428 
15.85665 12.97161 12.85271 10.65222 5.060469 11.72176 13.3652 5.23753 5.743506 11.6313 17.33846 13.3733 18.71284 11.80763 16.17253 15.61382 16.41745 18.17144 17.72471 11.24571 
15.85666 12.97161 12.85271 10.65222 5.060469 11.72176 13.3652 5.23753 5.743506 11.6313 17.33905 13.3733 18.71269 11.80763 16.17402 15.6137 16.4186 18.17656 17.7258 11.23003 
15.85658 12.97161 12.85271 10.65222 5.060469 11.72176 13.3652 5.23753 5.743506 11.6313 17.33905 13.3733 18.71369 11.80761 16.17382 15.61329 16.41857 18.17653 17.73067 11.23241 
15.86326 12.97161 12.85271 10.65222 5.060469 11.72176 13.3652 5.23753 5.743506 11.6313 17.33906 13.3733 18.71369 11.80766 16.17378 15.69648 16.41856 18.1765 17.73028 11.22284 
15.86319 12.97161 12.85271 10.65222 5.060469 11.72176 13.3652 5.23753 5.743506 11.6313 17.33908 13.3733 18.71347 11.80743 16.1736 15.69648 16.41861 18.17858 17.73028 11.23664 
15.8634 12.97161 12.85271 10.65222 5.060469 11.72176 13.3652 5.23753 5.743506 11.6313 17.33925 13.3733 18.71294 11.8039 16.1795 15.69648 16.42157 18.18492 17.73023 11.35204 
15.8634 12.97161 12.85271 10.65222 5.060469 11.72176 13.3652 5.23753 5.743506 11.6313 17.33924 13.3733 18.79973 11.8039 16.1795 15.69921 16.42157 18.18483 17.73023 11.34695 
15.86345 12.97161 12.85271 10.65222 5.060469 11.72176 13.3652 5.23753 5.743506 11.6313 17.4236 13.3733 18.79941 11.80052 16.18081 15.69907 16.42151 18.18717 17.73023 11.34373 
15.86347 12.97161 12.85271 10.65222 5.060469 11.72176 13.3652 5.23753 5.743506 11.6313 17.42347 13.3733 18.79941 11.79483 16.18066 15.69852 16.42133 18.18699 17.73008 11.22603 
15.94707 12.97161 12.85271 10.65222 5.060469 11.72176 13.3652 5.23753 5.743506 11.6313 17.42386 13.3733 18.80002 11.79452 16.18058 15.69938 16.42119 18.18691 17.73111 11.51138 
15.94693 12.97161 12.85271 10.65222 5.060469 11.72176 13.3652 5.23753 5.743506 11.6313 17.42937 13.3733 18.80079 11.79454 16.18201 15.69942 16.42221 18.18866 17.73106 11.64495 
15.94819 12.97161 12.85271 10.65222 5.060469 11.72176 13.3652 5.23753 5.743506 11.6313 17.42919 13.3733 18.8019 11.79453 16.18184 15.69927 16.42237 18.18866 17.73099 11.63292 
15.94836 12.97161 12.85271 10.65222 5.060469 11.72176 13.3652 5.23753 5.743506 11.6313 17.4292 13.3733 18.80188 11.79456 16.26198 15.69954 16.42838 18.18866 17.73105 11.6271 
15.94793 12.97161 12.85271 10.65222 5.060469 11.72176 13.3652 5.23753 5.743506 11.6313 17.42924 13.3733 18.80637 11.79459 16.26218 15.69954 16.42833 18.18961 17.73076 11.81206 
15.94815 12.97161 12.85271 10.65222 5.060469 11.72176 13.3652 5.23753 5.743506 11.6313 17.42924 13.3733 18.80637 11.79462 16.26175 15.69956 16.42836 18.18943 17.73234 11.80113 
15.94808 12.97161 12.85271 10.65222 5.060469 11.72176 13.3652 5.23753 5.743506 11.6313 17.4321 13.3733 18.80637 11.79464 16.26175 15.69953 16.4283 18.18945 17.73225 11.79664 
15.94955 12.97161 12.85271 10.65222 5.060469 11.72176 13.3652 5.23753 5.743506 11.6313 17.43209 13.3733 18.80637 11.79471 16.26191 15.69954 16.4295 18.18921 17.73225 11.79248 
15.94948 12.97161 12.85271 10.65222 5.060469 11.72176 13.3652 5.23753 5.743506 11.6313 17.4321 13.3733 18.80638 11.79479 16.26467 15.69902 16.5104 18.19001 17.73225 11.78485 
15.9495 12.97161 12.85271 10.65222 5.060469 11.72176 13.3652 5.23753 5.743506 11.6313 17.43206 13.3733 18.80618 11.79483 16.26467 15.69902 16.5104 18.18989 17.73225 11.77979 
15.94953 12.97161 12.85271 10.65222 5.060469 11.72176 13.3652 5.23753 5.743506 11.6313 17.43357 13.3733 18.80618 11.79488 16.2671 15.70003 16.51042 18.19076 17.73225 11.77257 
15.94932 12.97161 12.85271 10.65222 5.060469 11.72176 13.3652 5.23753 5.743506 11.6313 17.43344 13.3733 18.806 11.79486 16.26699 15.70003 16.51204 18.19076 17.73225 11.76941 
15.94925 12.97161 12.85271 10.65222 5.060469 11.72176 13.3652 5.23753 5.743506 11.6313 17.43346 13.3733 18.806 11.79486 16.2665 15.69984 16.51205 18.19057 17.73225 11.76559 
15.9519 12.97161 12.85271 10.65222 5.060469 11.72176 13.3652 5.23753 5.743506 11.6313 17.43347 13.3733 18.80692 11.79485 16.26651 15.69985 16.51173 18.19049 17.73225 11.76174 
15.95183 12.97161 12.85271 10.65222 5.060469 11.72176 13.3652 5.23753 5.743506 11.6313 17.43479 13.3733 18.8069 11.79468 16.26671 15.70628 16.51173 18.19105 17.73225 11.75429 
15.95181 12.97161 12.85271 10.65222 5.060469 11.72176 13.3652 5.23753 5.743506 11.6313 17.43479 13.3733 18.8069 11.79452 16.26671 15.70674 16.51274 18.19105 17.73225 11.74391 
15.95135 12.97161 12.85271 10.65222 5.060469 11.72176 13.3652 5.23753 5.743506 11.6313 17.43459 13.3733 18.8069 11.7944 16.26871 15.70638 16.51405 18.19104 17.73225 11.73556 
15.95124 12.97161 12.85271 10.65222 5.060469 11.72176 13.3652 5.23753 5.743506 11.6313 17.43446 13.3733 18.80655 11.79431 16.26856 15.70626 16.51405 18.27441 17.73225 11.72564 
15.95109 12.97161 12.85271 10.65222 5.060469 11.72176 13.3652 5.23753 5.743506 11.6313 17.43408 13.3733 18.80646 11.79408 16.26843 15.70731 16.51545 18.27443 17.73225 11.71433 
15.95107 12.97161 12.85271 10.65222 5.060469 11.72176 13.3652 5.23753 5.743506 11.6313 17.43423 13.3733 18.80652 11.79376 16.26828 15.70739 16.51755 18.28041 17.73225 11.713 
15.95154 12.97161 12.85271 10.65222 5.060469 11.72176 13.3652 5.23753 5.743506 11.6313 17.43523 13.3733 18.80653 11.81063 16.26826 15.70733 16.51757 18.28022 17.73225 11.71265 
15.95154 12.97161 12.85271 10.65222 5.060469 11.72176 13.3652 5.23753 5.743506 11.6313 17.43521 13.3733 18.80742 11.90513 16.26804 15.79054 16.51741 18.28032 17.73225 11.7124 
15.95696 12.97161 12.85271 10.65222 5.060469 11.72176 13.3652 5.23753 5.743506 11.6313 17.43523 13.3733 18.80743 11.90206 16.26805 15.7905 16.51949 18.28027 17.73225 11.71206 
15.95696 12.97161 12.85271 10.65222 5.060469 11.72176 13.3652 5.23753 5.743506 11.6313 17.43523 13.3733 18.81002 11.89848 16.26793 15.7906 16.51949 18.28017 17.73225 11.71193 
15.95697 12.97161 12.85271 10.65222 5.060469 11.72176 13.3652 5.23753 5.743506 11.6313 17.43508 13.3733 18.81002 11.89416 16.27369 15.79067 16.51941 18.28056 17.73225 11.71044 
15.95811 12.97161 12.85271 10.65222 5.060469 11.72176 13.3652 5.23753 5.743506 11.6313 17.43483 13.3733 18.81076 11.89527 16.27494 15.79046 16.51891 18.28361 17.73225 11.70958 
16.04123 12.97161 12.85271 10.65222 5.060469 11.72176 13.3652 5.23753 5.743506 11.6313 17.51995 13.3733 18.81076 12.0811 16.27502 15.79135 16.51935 18.28347 17.73225 11.7079 
16.04079 12.97161 12.85271 10.65222 5.060469 11.72176 13.3652 5.23753 5.743506 11.6313 17.5196 13.3733 18.81087 11.91003 16.27224 15.79137 16.51948 18.28327 17.73225 11.70679 
16.04076 12.97161 12.85271 10.65222 5.060469 11.72176 13.3652 5.23753 5.743506 11.6313 17.52504 13.3733 18.89751 11.90523 16.27225 15.79379 16.51889 18.28389 17.73225 11.70411 
16.04077 12.97161 12.85271 10.65222 5.060469 11.72176 13.3652 5.23753 5.743506 11.6313 17.52567 13.3733 18.89752 11.89242 16.27351 15.79381 16.51887 18.2839 17.73225 11.70295 
16.04078 12.97161 12.85271 10.65222 5.060469 11.72176 13.3652 5.23753 5.743506 11.6313 17.52567 13.3733 18.89852 11.8894 16.27451 15.79333 16.51887 18.2839 17.73225 12.20679 
16.04202 12.97161 12.85271 10.65222 5.060469 11.72176 13.3652 5.23753 5.743506 11.6313 17.52561 13.3733 18.89843 11.88877 16.27451 15.7934 16.5253 18.28551 17.73225 12.206 
16.04202 12.97161 12.85271 10.65222 5.060469 11.72176 13.3652 5.23753 5.743506 11.6313 17.52553 13.3733 18.89861 11.884 16.2745 15.79291 16.52527 18.28543 17.73225 12.20035 
16.04203 12.97161 12.85271 10.65222 5.060469 11.72176 13.3652 5.23753 5.743506 11.6313 17.52546 13.3733 18.89925 11.87019 16.27417 15.79291 16.5253 18.2861 17.73225 12.19824 
16.04262 12.97161 12.85271 10.65222 5.060469 11.72176 13.3652 5.23753 5.743506 11.6313 17.52546 13.3733 18.9038 11.86589 16.35414 15.79397 16.606 18.28601 17.73225 12.19666 
16.04231 12.97161 12.85271 10.65222 5.060469 11.72176 13.3652 5.23753 5.743506 11.6313 17.52537 13.3733 18.90381 11.85985 16.35384 15.79385 16.60603 18.28664 17.73225 12.19612 
16.04258 12.97161 12.85271 10.65222 5.060469 11.72176 13.3652 5.23753 5.743506 11.6313 17.52523 13.3733 18.90381 11.9185 16.35375 15.79376 16.60676 18.28663 17.73225 12.19567 
16.04258 12.97161 12.85271 10.65222 5.060469 11.72176 13.3652 5.23753 5.743506 11.6313 17.52523 13.3733 18.90365 12.26749 16.35527 15.79375 16.60663 18.2867 17.73225 12.19418 
16.04252 12.97161 12.85271 10.65222 5.060469 11.72176 13.3652 5.23753 5.743506 11.6313 17.5277 13.3733 18.90484 12.29265 16.35528 15.79384 16.60722 18.2867 17.73225 12.19401 
16.04353 12.97161 12.85271 10.65222 5.060469 11.72176 13.3652 5.23753 5.743506 11.6313 17.52779 13.3733 18.90496 12.38383 16.35473 15.79363 16.60715 18.28659 17.73225 12.19339 
16.04549 12.97161 12.85271 10.65222 5.060469 11.72176 13.3652 5.23753 5.743506 11.6313 17.52779 13.3733 18.90486 12.38183 16.35361 15.79364 16.60719 18.37085 17.73225 12.1902 
16.0455 12.97161 12.85271 10.65222 5.060469 11.72176 13.3652 5.23753 5.743506 11.6313 17.52724 13.3733 18.9044 12.38081 16.35345 15.79349 16.60809 18.37087 17.73225 12.21261 
16.04551 12.97161 12.85271 10.65222 5.060469 11.72176 13.3652 5.23753 5.743506 11.6313 17.52724 13.3733 18.90441 12.48835 16.3534 15.79321 16.60809 18.37577 17.73225 12.22606 
16.04551 12.97161 12.85271 10.65222 5.060469 11.72176 13.3652 5.23753 5.743506 11.6313 17.52693 13.3733 18.90442 12.41729 16.35478 15.79965 16.60809 18.37577 17.73225 12.22524 
16.04551 12.97161 12.85271 10.65222 5.060469 11.72176 13.3652 5.23753 5.743506 11.6313 17.52667 13.3733 18.90442 12.42185 16.3545 15.79959 16.60928 18.37561 17.73225 12.22187 
16.04765 12.97161 12.85271 10.65222 5.060469 11.72176 13.3652 5.23753 5.743506 11.6313 17.52785 13.3733 18.90436 12.34622 16.35709 15.80034 16.60874 18.37644 17.73225 12.22134 
16.04765 12.97161 12.85271 10.65222 5.060469 11.72176 13.3652 5.23753 5.743506 11.6313 17.52785 13.3733 18.90442 12.3472 16.35723 15.80073 16.60837 18.37644 17.73225 12.21944 
16.04766 12.97161 12.85271 10.65222 5.060469 11.72176 13.3652 5.23753 5.743506 11.6313 17.52817 13.3733 18.90454 12.34958 16.35676 15.80072 16.61007 18.37645 17.73225 12.21921 
16.048 12.97161 12.85271 10.65222 5.060469 11.72176 13.3652 5.23753 5.743506 11.6313 17.52817 13.3733 18.90448 12.35605 16.35657 15.80036 16.61008 18.37621 17.73225 12.21751 
16.04796 12.97161 12.85271 10.65222 5.060469 11.72176 13.3652 5.23753 5.743506 11.6313 17.52818 13.3733 18.9052 12.26924 16.35832 15.80033 16.61028 18.37625 17.73225 12.21732 
16.04796 12.97161 12.85271 10.65222 5.060469 11.72176 13.3652 5.23753 5.743506 11.6313 17.52805 13.3733 18.90521 12.26842 16.35823 15.88344 16.6113 18.37626 17.73225 12.21678 
16.04796 12.97161 12.85271 10.65222 5.060469 11.72176 13.3652 5.23753 5.743506 11.6313 17.52801 13.3733 18.90673 12.26358 16.35812 15.88349 16.61128 18.37901 17.73225 12.21631 
16.05364 12.97161 12.85271 10.65222 5.060469 11.72176 13.3652 5.23753 5.743506 11.6313 17.52922 13.3733 18.90651 12.26261 16.3572 15.88349 16.61256 18.37888 17.73225 12.21621 
16.1372 12.97161 12.85271 10.65222 5.060469 11.72176 13.3652 5.23753 5.743506 11.6313 17.52904 13.3733 18.99323 12.2643 16.35695 15.88349 16.61258 18.37911 17.73225 12.21536 
16.1372 12.97161 12.85271 10.65222 5.060469 11.72176 13.3652 5.23753 5.743506 11.6313 17.61296 13.3733 18.99324 12.26182 16.35679 15.88481 16.61229 18.37912 17.73225 12.14249 
16.13709 12.97161 12.85271 10.65222 5.060469 11.72176 13.3652 5.23753 5.743506 11.6313 17.61298 13.3733 18.99242 12.26071 16.36266 15.88475 16.61437 18.38018 17.73225 12.14936 
16.13747 12.97161 12.85271 10.65222 5.060469 11.72176 13.3652 5.23753 5.743506 11.6313 17.61298 13.3733 18.99232 12.4889 16.3641 15.88473 16.61448 18.38011 17.73225 11.98762 
16.13763 12.97161 12.85271 10.65222 5.060469 11.72176 13.3652 5.23753 5.743506 11.6313 17.61286 13.3733 18.99271 12.48534 16.36426 15.88545 16.61435 18.38011 17.73225 11.99889 
16.13763 12.97161 12.85271 10.65222 5.060469 11.72176 13.3652 5.23753 5.743506 11.6313 17.61286 13.3733 18.99271 12.47754 16.44437 15.88537 16.62039 18.38048 17.73225 11.99407 
16.1382 12.97161 12.85271 10.65222 5.060469 11.72176 13.3652 5.23753 5.743506 11.6313 17.61302 13.3733 18.99271 12.46835 16.44431 15.88803 16.70106 18.38048 17.73225 11.98985 
16.13803 12.97161 12.85271 10.65222 5.060469 11.72176 13.3652 5.23753 5.743506 11.6313 17.61383 13.3733 18.99445 12.46434 16.44568 15.88791 16.70101 18.3804 17.73225 11.98815 
16.1379 12.97161 12.85271 10.65222 5.060469 11.72176 13.3652 5.23753 5.743506 11.6313 17.61929 13.3733 18.99904 12.46328 16.44572 15.88791 16.70096 18.3804 17.73225 12.1993 
16.139 12.97161 12.85271 10.65222 5.060469 11.72176 13.3652 5.23753 5.743506 11.6313 17.61955 13.3733 18.99891 12.46116 16.44572 15.88791 16.70101 18.38193 17.73225 12.28174 
16.13888 12.97161 12.85271 10.65222 5.060469 11.72176 13.3652 5.23753 5.743506 11.6313 17.61943 13.3733 18.99835 12.46003 16.4459 15.88806 16.70314 18.3819 17.73225 12.27909 
16.13889 12.97161 12.85271 10.65222 5.060469 11.72176 13.3652 5.23753 5.743506 11.6313 17.61934 13.3733 18.99835 12.45681 16.44614 15.88884 16.70305 18.38123 17.73225 12.27902 
16.14019 12.97161 12.85271 10.65222 5.060469 11.72176 13.3652 5.23753 5.743506 11.6313 17.61937 13.3733 18.99782 12.45419 16.44603 15.88885 16.70301 18.46459 17.73225 12.27772 
16.13983 12.97161 12.85271 10.65222 5.060469 11.72176 13.3652 5.23753 5.743506 11.6313 17.61937 13.3733 18.99769 12.45372 16.44577 15.88868 16.7023 18.46459 17.73225 12.29369 
16.13994 12.97161 12.85271 10.65222 5.060469 11.72176 13.3652 5.23753 5.743506 11.6313 17.61937 13.3733 18.99769 12.45296 16.44577 15.88868 16.70156 18.46459 17.73225 12.52157 
16.14105 12.97161 12.85271 10.65222 5.060469 11.72176 13.3652 5.23753 5.743506 11.6313 17.61937 13.3733 18.9977 12.45169 16.44728 15.88837 16.70148 18.46454 17.73225 12.51624 
16.14248 12.97161 12.85271 10.65222 5.060469 11.72176 13.3652 5.23753 5.743506 11.6313 17.61936 13.3733 18.99725 12.44992 16.44714 15.88838 16.70147 18.46585 17.73225 12.51517 
16.14248 12.97161 12.85271 10.65222 5.060469 11.72176 13.3652 5.23753 5.743506 11.6313 17.62018 13.3733 18.99667 12.44943 16.44719 15.89469 16.70151 18.47095 17.73225 12.5114 
16.14464 12.97161 12.85271 10.65222 5.060469 11.72176 13.3652 5.23753 5.743506 11.6313 17.62054 13.3733 18.99667 12.44408 16.4472 15.89544 16.7015 18.47081 17.73225 12.5101 
16.14452 12.97161 12.85271 10.65222 5.060469 11.72176 13.3652 5.23753 5.743506 11.6313 17.62054 13.3733 18.99668 12.44272 16.44716 15.89525 16.7015 18.47103 17.73225 12.50241 
16.14455 12.97161 12.85271 10.65222 5.060469 11.72176 13.3652 5.23753 5.743506 11.6313 17.62042 13.3733 18.99657 12.44176 16.45029 15.89525 16.70155 18.47103 17.73225 12.49472 
16.14438 12.97161 12.85271 10.65222 5.060469 11.72176 13.3652 5.23753 5.743506 11.6313 17.62234 13.3733 18.99745 12.44038 16.45014 15.89525 16.70176 18.47103 17.73225 12.49412 
16.14974 12.97161 12.85271 10.65222 5.060469 11.72176 13.3652 5.23753 5.743506 11.6313 17.62241 13.3733 18.99801 12.43676 16.4501 15.89475 16.70733 18.47103 17.73225 12.49385 
16.14974 12.97161 12.85271 10.65222 5.060469 11.72176 13.3652 5.23753 5.743506 11.6313 17.62298 13.3733 18.99801 12.43032 16.4501 15.97786 16.70697 18.47103 17.73225 12.49356 
16.14953 12.97161 12.85271 10.65222 5.060469 11.72176 13.3652 5.23753 5.743506 11.6313 17.62298 13.3733 18.99808 12.42702 16.45011 15.97863 16.70691 18.47026 17.73225 12.49338 
16.23305 12.97161 12.85271 10.65222 5.060469 11.72176 13.3652 5.23753 5.743506 11.6313 17.62291 13.3733 18.99877 12.41831 16.44964 15.97864 16.70704 18.47111 17.73225 12.4932 
16.23305 12.97161 12.85271 10.65222 5.060469 11.72176 13.3652 5.23753 5.743506 11.6313 17.62294 13.3733 18.99856 12.41458 16.4495 15.97849 16.70758 18.47178 17.73225 12.49294 
16.23307 12.97161 12.85271 10.65222 5.060469 11.72176 13.3652 5.23753 5.743506 11.6313 17.62423 13.3733 18.99839 12.41425 16.45086 15.97845 16.70749 18.47178 17.73225 12.49291 
16.23304 12.97161 12.85271 10.65222 5.060469 11.72176 13.3652 5.23753 5.743506 11.6313 17.62432 13.3733 18.99825 12.41248 16.45062 15.97867 16.70826 18.47178 17.73225 12.49181 
16.23406 12.97161 12.85271 10.65222 5.060469 11.72176 13.3652 5.23753 5.743506 11.6313 17.62433 13.3733 18.99804 12.41209 16.45653 15.97834 16.71004 18.47377 17.73225 12.48805 
16.23405 12.97161 12.85271 10.65222 5.060469 11.72176 13.3652 5.23753 5.743506 11.6313 17.70862 13.3733 18.99804 12.41122 16.45647 15.97964 16.71222 18.47378 17.73225 12.48266 
16.23405 12.97161 12.85271 10.65222 5.060469 11.72176 13.3652 5.23753 5.743506 11.6313 17.70846 13.3733 18.99804 12.41084 16.4564 15.97946 16.71325 18.47379 17.73225 12.47955 
16.23395 12.97161 12.85271 10.65222 5.060469 11.72176 13.3652 5.23753 5.743506 11.6313 17.70847 13.3733 19.08463 12.41051 16.45826 15.97944 16.71455 18.47453 17.73225 12.47877 
16.23353 12.97161 12.85271 10.65222 5.060469 11.72176 13.3652 5.23753 5.743506 11.6313 17.70877 13.3733 19.08462 12.4086 16.53827 15.97944 16.71643 18.47444 17.73225 12.47818 
16.2333 12.97161 12.85271 10.65222 5.060469 11.72176 13.3652 5.23753 5.743506 11.6313 17.7095 13.3733 19.08455 12.40561 16.53765 15.97939 16.71637 18.47442 17.73225 12.47787 
16.23334 12.97161 12.85271 10.65222 5.060469 11.72176 13.3652 5.23753 5.743506 11.6313 17.70947 13.3733 19.08622 12.40558 16.53678 15.97922 16.80279 18.47393 17.73225 12.47699 
16.23334 12.97161 12.85271 10.65222 5.060469 11.72176 13.3652 5.23753 5.743506 11.6313 17.71071 13.3733 19.08613 12.40548 16.53678 15.97897 16.80244 18.47393 17.73225 12.47681 
16.23326 12.97161 12.85271 10.65222 5.060469 11.72176 13.3652 5.23753 5.743506 11.6313 17.71059 13.3733 19.08688 12.40518 16.53678 15.97858 16.80247 18.47467 17.73225 12.4722 
16.23324 12.97161 12.85271 10.65222 5.060469 11.72176 13.3652 5.23753 5.743506 11.6313 17.71059 13.3733 19.08676 12.40441 16.53654 15.9785 16.80282 18.47489 17.73225 12.47157 
16.23347 12.97161 12.85271 10.65222 5.060469 11.72176 13.3652 5.23753 5.743506 11.6313 17.71555 13.3733 19.08658 12.40389 16.53654 15.9816 16.80285 18.55829 17.73225 12.47139 
16.23307 12.97161 12.85271 10.65222 5.060469 11.72176 13.3652 5.23753 5.743506 11.6313 17.71559 13.3733 19.08714 12.40383 16.53653 15.9816 16.80279 18.5583 17.73225 12.47108 
16.23693 12.97161 12.85271 10.65222 5.060469 11.72176 13.3652 5.23753 5.743506 11.6313 17.71552 13.3733 19.08681 12.40385 16.53799 15.98161 16.80272 18.5583 17.73225 12.46919 
16.23728 12.97161 12.85271 10.65222 5.060469 11.72176 13.3652 5.23753 5.743506 11.6313 17.71556 13.3733 19.09113 12.40386 16.53789 15.98131 16.80239 18.5583 17.73225 12.46777 
16.23733 12.97161 12.85271 10.65222 5.060469 11.72176 13.3652 5.23753 5.743506 11.6313 17.71556 13.3733 19.09113 12.40383 16.53766 15.9813 16.80229 18.5582 17.73225 12.4677 
16.23764 12.97161 12.85271 10.65222 5.060469 11.72176 13.3652 5.23753 5.743506 11.6313 17.71556 13.3733 19.091 12.40383 16.53766 15.98133 16.80226 18.55976 17.73225 12.46757 
16.23793 12.97161 12.85271 10.65222 5.060469 11.72176 13.3652 5.23753 5.743506 11.6313 17.71656 13.3733 19.09196 12.40384 16.53761 15.98133 16.80259 18.55964 17.73225 12.46696 
16.23761 12.97161 12.85271 10.65222 5.060469 11.72176 13.3652 5.23753 5.743506 11.6313 17.71626 13.3733 19.09196 12.40384 16.53886 15.98133 16.80259 18.56126 17.73225 12.4661 
16.23809 12.97161 12.85271 10.65222 5.060469 11.72176 13.3652 5.23753 5.743506 11.6313 17.71553 13.3733 19.09196 12.40382 16.53941 15.98189 16.80246 18.56632 17.73225 12.46575 
16.23863 12.97161 12.85271 10.65222 5.060469 11.72176 13.3652 5.23753 5.743506 11.6313 17.71562 13.3733 19.09191 12.40313 16.53915 15.9819 16.80228 18.56632 17.73225 12.46459 
16.24026 12.97161 12.85271 10.65222 5.060469 11.72176 13.3652 5.23753 5.743506 11.6313 17.7156 13.3733 19.09191 12.4026 16.54127 15.98177 16.8023 18.56632 17.73225 12.46425 
