# Supplementary material for: Geometric alignment of aminoacyl-tRNA relative to catalytic centers of the ribosome underpins accurate mRNA decoding
Source: Nat Commun. 2023 Sep 11;14:5582. doi: 10.1038/s41467-023-40404-9 (PMC10495418; doi:10.1038/s41467-023-40404-9)
Supplement: Supplementary file 7 — Source Data [file 41467_2023_40404_MOESM7_ESM.zip › Girodat_Nat_Comm_data/Supplemental Fig 1/ONC1-ONC4-sigma.dat]

0 0 0 0 0 0 0 0 0 0 0 0 0 0 0 0 0 0 0 0
1.29467 1.042151 0.3920508 2.258471 1.002655 1.266235 1.727869 0.7889953 0.4251393 1.035887 1.039137 1.297253 0.7603094 1.735304 0.3698159 1.042663 1.727015 0.802525 0.6593635 1.052518
1.287505 1.708003 0.4910193 2.693646 1.058394 2.399285 2.945081 1.278034 0.5172084 3.062215 1.70726 1.717483 0.79907 2.240475 1.279381 2.245624 1.70353 0.8193752 1.394126 1.412394
1.701529 2.666966 0.5864318 3.371252 1.405626 1.703571 2.677983 1.701066 0.6798568 3.659762 1.695229 2.38429 1.273475 2.21845 2.057066 3.036621 2.212354 0.8339162 1.399614 2.243697
2.042832 3.335666 0.6631823 4.143701 1.973881 2.056912 3.148572 2.054097 0.9452387 3.649653 2.194439 2.910558 1.28095 3.329162 2.047976 3.013782 2.63421 1.677875 1.706058 2.472048
2.345078 3.605579 0.7902553 4.538053 1.960401 2.886374 3.544718 2.354333 1.459221 5.039964 2.613513 3.136408 1.679227 4.107928 2.353258 3.313665 2.613431 1.665571 2.443572 2.458824
2.335973 4.302091 1.07285 4.693105 1.969154 3.322565 3.871931 2.345936 1.466633 5.165264 2.951289 3.346707 1.675099 4.671647 2.870673 3.591762 2.954684 1.655076 2.437112 3.018552
2.843059 4.488713 1.102417 5.569924 2.202559 3.834923 4.436216 2.609118 1.687245 5.296928 2.928127 3.69616 2.302 5.532943 3.304203 3.578841 3.526766 1.63947 2.997773 3.744426
3.056206 5.121833 1.139167 5.999072 2.420874 4.130512 4.544083 2.609894 1.892751 5.142387 3.219438 3.677741 3.040856 5.401109 3.287514 4.04688 3.746477 1.279966 3.295196 4.071915
3.034729 5.629984 1.410802 6.358815 2.409009 4.979124 4.528944 3.069843 1.89615 5.649652 3.48049 3.991077 3.2307 6.243201 3.801244 4.026513 3.740183 1.638695 3.693396 4.063174
2.786829 6.046001 2.120491 6.433088 2.608665 5.055139 4.519618 3.266079 2.10138 5.642448 3.456856 4.123072 3.21544 6.648045 3.937986 4.40907 4.363143 2.234064 4.431594 4.548936
2.774599 6.305226 2.118983 6.5843 2.943312 4.944229 4.644414 3.445542 2.110092 6.328925 4.14158 4.254702 3.016378 6.566544 3.927494 4.384795 4.50693 2.227367 4.917221 5.109704
2.996688 6.719031 2.117391 6.821937 3.253414 4.937171 4.851405 3.769069 2.10892 7.168128 4.129021 4.097268 3.376612 7.261798 4.782444 4.369583 4.49177 2.217383 5.213868 5.356676
2.993445 7.133342 2.51039 7.365171 3.248702 5.122734 4.950368 4.331072 2.110574 7.654028 4.287819 4.093634 3.353855 7.747673 4.971451 4.839629 4.808966 2.677063 5.433799 5.647105
3.183179 7.423879 2.493179 7.561576 3.240782 5.45224 5.142943 4.900795 2.270827 8.231514 4.263672 4.232066 3.326115 8.323348 5.231594 4.829087 4.790378 3.111144 5.811773 5.8455
3.358547 8.105548 2.823198 7.844936 3.642932 5.969014 5.38817 4.884476 2.619879 8.328476 4.235984 4.350285 3.304658 8.72253 5.965987 4.823196 4.771659 3.44628 6.191197 6.130774
3.512525 8.586077 2.813549 8.232093 4.09075 6.214836 5.622974 5.054153 2.882479 8.616145 4.2057 4.580882 4.198742 9.309051 6.069942 4.819073 4.758673 4.477304 6.580573 6.514865
3.533112 9.085683 2.655893 8.522112 4.556937 6.404855 5.843741 5.043586 3.135408 8.91444 4.174668 4.673395 4.85549 9.701722 6.249945 4.953559 4.740234 4.684651 6.5836 6.799472
3.942838 9.576553 2.642048 8.713425 4.535719 6.597216 5.840938 5.034051 3.462933 9.112495 4.145342 4.778528 4.423463 9.995656 6.444973 4.945798 4.866412 4.774466 6.868243 7.002154
4.094619 9.762995 2.7945 8.913861 4.605244 6.97629 5.834612 5.028767 3.913284 9.40614 4.125444 5.150469 4.758422 10.18846 6.820364 4.936969 4.853754 4.681251 6.96296 7.294452
4.073556 10.05317 2.834265 9.1104 4.595987 7.071781 6.49678 5.195386 4.228503 9.604058 4.108612 5.143208 4.90929 10.2861 7.008736 5.312219 4.841091 4.859642 7.270146 7.390625
4.057702 10.14592 3.264698 9.503949 4.588642 7.263253 6.972951 5.504716 4.058148 9.792541 4.0916 5.226495 4.908303 10.4827 7.105655 5.296189 4.810466 5.023723 7.363161 7.584067
4.286085 10.43916 3.233814 9.702342 4.811752 7.449567 7.35478 5.802328 4.121975 9.993457 4.077628 5.310388 4.805645 10.66941 7.197866 5.293954 4.792354 5.459845 7.553871 7.677619
4.393356 10.63321 3.210107 10.18384 5.039726 7.639234 7.74098 6.198842 4.040213 10.27883 4.064689 5.461478 4.794799 10.77868 7.292631 5.287579 4.777082 5.651353 7.652511 7.867818
4.687529 10.92543 3.200557 10.37373 5.408272 7.838996 7.94091 6.298184 4.179756 10.37654 4.221781 5.628348 4.784234 10.96601 7.472045 5.63352 4.7586 6.245646 7.750212 8.164144
4.673716 11.02962 3.191709 10.47045 5.684476 7.93858 8.224676 6.490815 4.17661 10.5696 4.21696 5.625872 4.780866 11.06776 7.5748 5.601446 4.735258 6.451923 7.838453 8.255212
4.753442 10.92871 3.189183 10.4734 5.782427 7.939573 8.327799 6.669438 4.173507 10.66377 4.634363 5.607184 4.774177 11.26419 7.659127 5.59498 4.71183 6.928199 7.93414 8.351399
4.432886 11.03369 3.18122 10.56341 5.96187 8.033379 8.621063 6.944333 4.534405 10.77296 4.349838 5.928762 5.021856 11.46058 7.764014 5.582276 4.701246 6.915852 8.030311 8.538278
4.406472 11.22475 3.165505 10.65695 6.053241 8.128889 8.709937 7.235541 4.736525 10.86903 4.330625 6.205313 5.172168 11.57266 7.761031 5.676948 4.689898 6.918962 8.037575 8.641371
4.3901 11.42076 3.144169 10.7591 6.142015 8.313802 8.903621 7.425039 5.007577 10.96597 4.303309 6.190916 5.553655 11.76844 7.860468 5.654055 5.044703 6.995446 8.222986 8.738802
4.377086 11.53143 3.138036 10.76486 6.415876 8.411474 9.192057 7.430707 5.093547 11.06008 4.271725 6.182829 5.675495 11.86664 8.048278 5.645391 5.024478 7.009223 8.319414 8.835422
4.49586 11.62611 3.243711 10.86104 6.424512 8.606072 9.382341 7.515456 5.187368 11.15555 4.244553 6.182542 5.830053 11.96464 8.047773 5.856128 5.004635 7.005056 8.512947 8.932015
4.488515 11.7186 3.12884 11.05343 6.603513 8.611539 9.483281 7.715216 5.369495 11.2553 4.208438 6.259996 5.999659 12.15179 8.227509 5.845991 4.979965 6.988191 8.610371 9.126209
4.478614 11.82373 3.46681 11.14748 6.883527 8.797595 9.573324 7.912708 5.644285 11.35331 4.466298 6.24273 5.995606 12.25273 8.322046 5.838821 4.960233 7.100693 8.707707 9.222223
4.473988 12.01021 3.359283 11.24662 6.994389 8.893235 9.773272 8.006684 5.913513 11.45057 4.437602 6.328347 5.994767 12.44685 8.318519 5.831046 4.948801 7.289475 8.803835 9.317589
4.46793 12.01628 3.348909 11.34161 7.179565 8.990317 9.868561 8.091832 5.948439 11.55035 4.553775 6.436096 6.086246 12.54512 8.324532 5.879083 4.93284 7.460941 8.897609 9.415284
4.464462 12.20364 3.330095 11.34071 7.269856 8.989854 9.968161 8.097857 6.029753 11.55803 4.5319 6.437117 6.191713 12.63448 8.327458 5.839749 4.919494 7.593096 9.001207 9.515416
4.460752 12.21193 3.333729 11.43789 7.355319 9.082101 10.06903 8.192278 6.122294 11.74794 4.516337 6.243756 6.462384 12.6442 8.505502 5.897172 5.032416 7.858072 9.096047 9.612743
4.460019 12.30734 3.711974 11.54281 7.270488 9.082799 10.16211 8.287966 6.212821 11.8514 4.387501 6.337673 6.6417 12.74136 8.507563 6.708145 5.017188 8.161158 9.186181 9.611733
4.457498 12.4999 3.702075 11.54525 7.456527 9.17502 10.25835 8.387249 6.302241 12.04179 4.782753 6.424079 6.720563 12.8385 8.505625 7.153665 5.007391 8.151753 9.292711 9.708311
4.45549 12.50023 3.696057 11.63892 7.6528 9.271634 10.3637 8.473345 6.40551 12.13952 4.770407 6.416348 6.822865 12.92828 8.596498 7.256494 5.39347 8.272641 9.291968 9.718456
4.559805 12.59783 3.690666 11.64213 7.832402 9.369714 10.36313 8.665499 6.503233 12.23533 4.725617 6.614123 6.825096 13.06634 8.691491 7.53814 5.384737 8.344852 9.37816 9.816018
5.21886 12.69425 3.680945 11.73756 7.842018 9.459693 10.45554 8.663899 6.593803 12.33334 4.685303 6.803878 6.903152 13.16553 8.689558 8.594818 5.551386 8.458111 9.478814 9.909938
4.989597 12.78481 3.709672 11.73942 7.934374 9.55309 10.45844 8.757836 6.593282 12.43043 4.652947 7.113187 7.01029 13.17283 8.697938 8.883612 5.529325 8.537569 9.486872 9.914692
5.181299 12.88565 3.73533 11.82775 8.020289 9.560817 10.55093 8.85463 6.686463 12.43082 4.620884 7.107302 7.08922 13.36643 8.784351 9.461691 5.489476 8.631318 9.574688 10.0088
5.202111 12.92461 3.719205 11.92481 8.109105 9.654753 10.6458 8.949669 6.778942 12.52934 4.599482 8.017874 7.180423 13.37361 8.877117 9.931946 5.465423 8.728405 9.667315 10.00793
5.363937 13.01446 3.694914 11.92502 8.111873 9.659421 10.65104 9.041621 6.965457 12.62681 4.584155 8.016903 7.270529 13.46915 8.878458 10.22978 5.43418 8.816905 9.776966 10.01168
5.341511 13.1114 3.675941 11.93022 8.201788 9.658351 10.74609 9.137234 6.962784 12.72207 4.563841 8.001043 7.282347 13.47209 8.970969 10.5241 5.416477 8.821734 9.778924 10.10268
5.323346 13.21556 3.664963 12.0275 8.285524 9.745226 10.83787 9.225389 7.045646 12.72069 4.678684 8.180019 7.360807 13.56602 8.970038 10.81947 5.410891 9.411532 9.874336 10.1989
5.310332 13.31255 3.658212 12.11746 8.29228 9.748729 10.9315 9.223924 7.151387 12.72071 4.64945 8.172562 7.471089 13.57001 8.97166 11.12146 5.387016 9.73169 9.964833 10.20431
5.297963 13.31965 3.653697 12.12492 8.296306 9.838165 10.93301 9.316864 7.245237 12.81773 4.623734 8.164857 7.569149 13.66394 9.062132 11.40361 5.375462 10.3891 9.970335 10.29605
5.288225 13.41467 3.725936 12.21198 8.387171 9.843309 10.93779 9.412417 7.327485 12.9075 4.61916 8.160932 7.661652 13.6643 9.060675 11.59584 5.346336 11.00714 10.06042 10.30043
5.280363 13.41776 3.722632 12.21167 8.475123 9.942904 11.02842 9.517181 7.325814 12.94611 4.48246 8.166118 7.753215 13.76117 9.154482 11.79105 5.316416 11.20815 10.06748 10.39043
5.33582 13.51084 3.724844 12.30873 8.482553 10.02959 11.12199 9.609882 7.41864 13.03514 4.594202 8.160516 7.845118 13.7615 9.151393 11.98218 5.226879 11.20274 10.1637 10.39707
5.331739 13.51259 3.720046 12.31109 8.563593 10.03355 11.12406 9.60948 7.51238 13.03658 4.579908 8.15642 7.921173 13.86016 9.24722 12.17582 5.208741 11.20013 10.16306 10.48694
5.388396 13.60928 3.720784 12.40686 8.656964 10.12729 11.22272 9.701208 7.602056 13.04285 4.570195 8.153782 7.84405 13.95422 9.245197 12.27431 5.191334 11.1976 10.25112 10.48806
5.384677 13.61176 3.714435 12.40641 8.663667 10.12693 11.31774 9.712365 7.685237 13.13301 4.559215 8.151229 7.938706 13.9577 9.244614 12.45547 5.179338 11.19571 10.25896 10.5839
5.381115 13.70723 3.702395 12.50499 8.759443 10.13628 11.32057 9.80107 7.693713 13.13823 4.554923 8.149726 8.112713 14.05222 9.339485 12.55235 5.156911 11.19393 10.34723 10.5868
5.439501 13.7075 3.70708 12.5049 8.759208 10.22355 11.41479 9.811178 7.879139 13.23718 4.552918 8.238047 8.206166 14.15052 9.422558 12.61138 5.14841 11.19221 10.35584 10.681
5.753386 13.80569 3.706358 12.60228 8.852165 10.31937 11.41538 9.891949 7.888293 13.23678 4.539315 8.333428 8.20963 14.2437 9.428958 12.79338 5.13877 11.19124 10.44379 10.68944
5.834554 13.80579 3.779174 12.69217 8.859331 10.42085 11.51271 9.901012 7.967051 13.33817 4.528919 8.43427 8.299257 14.2504 9.744551 12.9003 5.137094 11.19022 10.45249 10.77844
5.838845 13.89958 3.764022 12.69849 8.946157 10.42925 11.60769 9.991749 7.977968 13.4339 4.526842 8.614427 8.393276 14.34905 9.838751 13.00493 5.128063 11.18834 10.54205 10.77916
5.836058 13.90393 3.741361 12.69876 8.94447 10.42874 11.69716 10.0002 8.068639 13.43507 4.801312 8.709791 8.48641 14.4479 9.838213 13.10217 5.262361 11.18739 10.54301 10.87272
5.918134 13.99386 3.744346 12.79411 8.94464 10.51543 11.70341 10.09448 8.163233 13.43557 4.797982 8.801073 8.670118 14.44902 9.840439 13.19685 5.243276 11.18697 10.54275 10.87562
6.097128 14.00203 3.747319 12.79608 9.043139 10.52086 11.70477 10.09307 8.17339 13.52903 4.793238 8.981509 8.763513 14.53776 9.931731 12.89999 5.235357 11.18619 10.63616 10.87512
6.099526 14.09599 3.751689 12.79653 9.060217 10.61346 11.82832 10.09261 8.256334 13.52759 4.787022 8.985761 8.760494 14.54597 9.939925 13.005 5.231855 11.18613 10.63596 10.96924
6.267086 14.29237 3.748838 12.89271 9.142697 10.61901 11.92367 10.18851 8.256398 13.52822 4.78052 9.080791 8.854528 14.54673 10.03117 13.10519 5.295847 11.18531 10.63642 10.96915
6.355969 14.30073 3.750888 12.92964 9.146886 10.61683 12.01893 10.2039 8.266458 13.52811 4.757412 9.080988 8.854593 14.63444 10.02862 13.19919 5.289476 11.18496 10.6389 10.9681
6.434481 14.39252 3.754837 13.01939 9.238813 10.70708 12.02134 10.29631 8.349915 13.5358 4.725118 9.174217 8.852387 14.6408 10.02978 13.29234 5.278871 11.18439 10.73235 11.06258
6.44328 14.39822 3.759566 13.02295 9.239197 10.70702 12.1231 10.2978 8.349007 13.62462 4.703664 9.265241 8.862501 14.64327 10.12186 13.39066 5.156135 11.28251 10.73227 11.06474
6.440878 14.49061 3.759615 13.11286 9.334603 10.71502 12.12604 10.38873 8.44189 13.62449 4.732889 9.348382 8.862331 14.73302 10.12103 13.48687 5.308962 11.37936 10.82929 11.15644
6.43869 14.49547 3.759002 13.11465 9.334196 10.80781 12.22046 10.39134 8.447331 13.62404 4.696626 9.356962 8.861235 14.73824 10.12085 13.48922 5.278636 11.4745 10.82834 11.1606
6.435774 14.58711 3.739144 13.11908 9.428072 10.80672 12.22088 10.47736 8.537365 13.62467 5.248455 9.459684 8.943016 14.82902 10.21163 13.57945 5.264254 11.57063 10.8283 11.15982
6.431541 14.59367 4.186838 13.2126 9.445255 10.89588 12.22473 10.48352 8.543864 13.72123 5.226251 9.54335 8.95553 14.83654 10.23158 13.58646 5.256857 11.70001 10.91665 11.19595
6.426639 14.59409 4.162106 13.21491 9.528469 10.90179 12.22468 10.48613 8.55456 13.72102 5.209213 9.638442 9.031699 14.9274 10.3146 13.67796 5.250311 11.79622 10.92469 11.28445
6.420894 14.68425 4.151873 13.21489 9.526958 10.98991 12.321 10.57139 8.635395 13.81868 5.194047 9.636208 9.046374 14.93464 10.32467 13.77464 5.248182 11.98698 10.92383 11.285
6.511153 14.6894 4.142088 13.31182 9.533365 11.08527 12.32192 10.57032 8.631736 13.81968 5.416513 9.733095 9.123062 15.02256 10.32703 13.87186 5.246106 12.09478 10.9231 11.28969
6.679987 14.69057 4.144568 13.41205 9.538348 11.18525 12.32321 10.6658 8.72578 13.81956 5.39779 9.827405 9.123067 15.02632 10.41771 13.87778 5.245956 12.09574 11.01633 11.38009
6.772726 14.78129 4.124807 13.41326 9.537914 11.18673 12.41668 10.66601 8.724671 13.91791 5.304981 9.925592 9.138637 15.0329 10.41984 13.97107 5.244552 12.19271 11.01511 11.3815
6.858389 14.78549 4.093454 13.50913 9.62024 11.19 12.41975 10.6731 8.813129 13.92127 5.616632 10.02086 9.138231 15.12106 10.50671 14.06028 5.241732 12.28556 11.01719 11.386
6.85593 14.78689 4.082896 13.51048 9.634541 11.28247 12.51231 10.67349 8.836702 14.01496 5.625837 10.02068 9.238889 15.12348 10.5144 14.07164 5.548669 12.38273 11.10882 11.48252
6.853023 14.87724 4.386382 13.51292 9.725797 11.28594 12.51229 10.75925 8.924167 14.01849 5.548857 10.11366 9.320119 15.1303 10.51282 14.16827 5.549041 12.48071 11.11453 11.48326
6.851058 14.87697 4.385341 13.60669 9.728875 11.37944 12.51163 10.85253 8.926992 14.11264 5.903598 10.12881 9.330622 15.13052 10.51478 14.17237 5.722409 12.57409 11.157 11.48415
6.935314 14.88344 4.385518 13.60621 9.813195 11.37936 12.51248 10.85612 8.92916 14.11308 5.870306 10.21907 9.411974 15.21961 10.59743 14.26594 5.720997 12.57881 11.15598 11.57839
6.936548 14.97193 4.385658 13.6065 9.81323 11.37943 12.60867 10.86388 9.008848 14.11493 5.803301 10.31443 9.410549 15.22237 10.60508 14.35195 5.91141 12.66974 11.24216 11.58438
6.934498 14.97621 4.376506 13.70464 9.821243 11.47599 12.60874 10.94887 9.016977 14.20441 6.038637 10.32122 9.407205 15.31698 10.60746 14.35272 5.91196 12.67694 11.24348 11.59225
6.941684 14.98075 4.35213 13.70522 9.916483 11.4757 12.60887 10.96083 9.105556 14.20926 6.013905 10.415 9.418821 15.31686 10.69132 14.44664 5.898185 12.77009 11.24252 11.68176
6.939397 15.07123 4.334859 13.80185 9.916352 11.56336 12.60865 11.04533 9.006724 14.20915 5.9877 10.50178 9.41688 15.31826 10.69077 14.45457 5.908628 12.86404 11.33728 11.68438
7.015129 15.07374 4.331436 13.80348 10.0012 11.57064 12.70602 11.05007 9.020212 14.30608 6.022297 10.59595 9.415797 15.32847 10.69934 14.45993 5.899457 12.95514 11.33809 11.6889
7.012946 15.16875 4.402489 13.80328 10.00149 11.57148 12.7063 11.05695 9.103932 14.30743 6.127963 10.60275 9.495166 15.41605 10.69937 14.54306 5.888226 12.96194 11.33915 11.77712
7.010959 15.16935 4.314231 13.89217 10.00738 11.57225 12.803 11.14014 9.112492 14.31013 6.12157 10.69099 9.503015 15.41702 10.78563 14.54313 5.857154 13.05946 11.4402 11.7778
7.009925 15.17115 4.309908 13.90032 10.09151 11.6583 12.80495 11.14264 9.195155 14.39967 6.118522 10.69402 9.502787 15.42322 10.79477 14.55334 5.822852 13.1556 11.44098 11.78134
7.009748 15.17679 4.30712 13.90142 10.09548 11.66662 12.89417 11.23656 9.196334 14.40767 6.115224 10.78041 9.513838 15.42583 10.88097 14.63991 5.802744 13.16491 11.44166 11.87395
7.005922 15.26729 4.309014 13.99548 10.18543 11.66569 12.89794 11.23572 9.206017 14.40779 6.201774 10.78892 9.590289 15.51422 10.88973 14.64938 5.790799 13.2606 11.44153 11.87401
7.002423 15.26692 4.310537 13.99708 10.18587 11.66568 12.9004 11.23698 9.289467 14.49758 6.036371 10.87494 9.690182 15.51463 10.9739 14.65119 5.781271 13.3486 11.44136 11.87387
6.99835 15.27595 4.311441 13.9963 10.18584 11.75538 12.98935 11.23664 9.297835 14.50513 6.220086 10.88502 9.689398 15.51493 10.97328 14.74693 5.748949 13.35721 11.53561 11.87808
6.996096 15.36449 4.31128 14.0858 10.18889 11.75479 12.99476 11.32953 9.381709 14.50627 6.208097 10.97685 9.689011 15.52148 10.98396 14.83353 5.721044 13.4457 11.53754 11.97164
7.097124 15.3658 4.297834 14.09103 10.27912 11.80164 12.99284 11.33134 9.380638 14.59525 6.200174 10.97649 9.691127 15.62908 11.06808 14.84397 5.707273 13.45304 11.54226 11.97189
7.095262 15.36697 4.284329 14.09127 10.28044 11.80222 12.99378 11.33167 9.390089 14.6005 6.194898 11.06758 9.781494 15.62937 11.07029 14.84591 5.701662 13.54615 11.54246 12.06528
7.105129 15.37389 4.27611 14.09291 10.28173 11.88852 13.0833 11.33123 9.471088 14.60209 6.18305 11.06915 9.780846 15.63152 11.07462 14.9299 5.70046 13.63672 11.63772 12.06775
7.190882 15.46229 4.258032 14.18508 10.37317 11.88957 13.0884 11.42571 9.47053 14.60227 6.180156 11.16306 9.777563 15.63168 11.0819 14.9315 5.697995 13.64499 11.64024 12.06886
7.191299 15.46358 4.240517 14.18458 10.37179 11.88951 13.08834 11.52874 9.473417 14.69208 6.171289 11.16463 9.870823 15.72746 11.16534 14.94647 5.692536 13.73512 11.7324 12.06793
7.275048 15.46387 4.23872 14.27535 10.37226 11.89525 13.17828 11.6153 9.473332 14.69676 6.131997 11.16417 9.895212 15.72741 11.16512 14.94636 5.687353 13.74164 11.7336 12.06891
7.272422 15.57649 4.228799 14.28245 10.37463 11.98526 13.18609 11.62242 9.48267 14.69929 6.09894 11.25802 9.894441 15.7301 11.17875 15.02858 5.684575 13.83176 11.73539 12.1622
7.269953 15.57893 4.221742 14.28514 10.468 11.98373 13.18962 11.62165 9.481013 14.78999 6.082024 11.25715 9.984591 15.72998 11.26102 15.54263 5.683795 13.83946 11.73539 12.16363
7.267633 15.58442 4.2124 14.37452 10.46775 11.98474 13.18946 11.66311 9.562717 14.79405 6.077956 11.34209 9.983076 15.82359 11.26129 15.55333 5.683959 13.92716 11.82761 12.16502
7.266198 15.67446 4.314858 14.38171 10.46882 12.09331 13.27848 11.67315 9.565569 14.79351 6.074837 11.35081 10.06094 15.82521 11.26108 15.63666 5.683645 13.93048 11.82735 12.26387
7.266521 15.67401 4.409128 14.5794 10.56016 12.09528 13.28041 11.75812 9.564934 14.79466 6.072314 11.35107 10.0606 15.82517 11.3544 15.63826 5.913717 14.02154 11.82709 12.26385
7.266524 15.67642 4.389656 14.57933 10.56156 12.1002 13.28577 11.7583 9.575231 14.88522 6.071657 11.43521 10.07602 15.92192 11.35648 15.73572 5.91222 14.03088 11.82681 12.26377
7.265731 15.67501 4.563446 14.57929 10.5624 12.18795 13.2878 11.76512 9.653601 14.88516 6.071004 11.44376 10.07833 15.92283 11.35614 15.73555 5.910958 14.12378 11.92575 12.26232
7.352324 15.67721 4.630753 14.58544 10.65293 12.19479 13.37527 11.85079 9.65817 14.8918 6.060556 11.44547 10.07794 15.92514 11.35595 15.73553 5.805052 14.12773 12.01915 12.26107
7.353014 15.67725 4.544823 14.58553 10.65621 12.19517 13.38254 11.8521 9.661108 14.98308 6.17545 11.53974 10.07641 15.92482 11.35527 15.73579 5.784372 14.2209 12.02302 12.2627
7.352464 15.77066 4.533378 14.67584 10.74007 12.28939 13.38233 11.85341 9.750602 14.98342 6.295165 11.58177 10.0788 16.02084 11.35439 15.83218 5.937332 14.22196 12.02361 12.26321
7.35233 15.77135 4.540218 14.68121 10.74683 12.28948 13.3823 11.85221 9.750154 14.98356 6.366351 11.66543 10.16614 16.02135 11.43827 15.83483 5.905366 14.22449 12.02325 12.35258
7.350816 15.77196 4.564611 14.68272 10.75028 12.29278 13.38418 11.95267 9.749177 14.98756 6.350546 11.67337 10.16571 16.02102 11.44831 15.8354 6.039633 14.2278 12.1161 12.35787
7.349697 15.77405 4.745128 14.77264 10.75149 12.29184 13.47812 11.95568 9.754916 14.98822 6.33279 11.67337 10.16501 16.02169 11.44959 15.93428 6.022192 14.34088 12.11975 12.35966
7.42685 15.77955 5.138348 14.77854 10.83372 12.38387 13.48025 11.95876 9.84453 15.07716 6.325621 11.76149 10.16874 16.0318 11.44933 15.93941 6.008286 14.34162 12.12114 12.36037
7.426085 15.86855 5.185765 14.77965 10.8382 12.38674 13.56942 11.96571 9.845586 15.07751 6.319898 11.76031 10.24465 16.11957 11.53242 16.02229 6.00043 14.34537 12.12156 12.44873
7.425212 15.8695 5.263197 14.86975 10.88578 12.38807 13.57012 11.96503 9.924886 15.07935 6.310532 11.76077 10.25667 16.11927 11.54123 16.02941 5.994321 14.43721 12.21378 12.45416
7.424048 15.87178 5.243189 14.86957 10.89653 12.47978 13.5754 12.05032 9.937735 15.08505 6.28945 11.76702 10.33556 16.11922 11.54352 16.03372 5.99195 14.44054 12.21345 12.45507
7.423665 15.87826 5.230897 14.86958 10.97972 12.47971 13.57619 12.05799 9.938169 15.08568 6.200195 11.86211 10.33605 16.21274 11.54293 16.03715 6.089216 14.8295 12.21582 12.45641
7.420419 15.96715 5.221804 14.87662 10.97978 12.47909 13.66499 12.05818 9.937354 15.1754 6.172493 11.86356 10.33583 16.21822 11.5439 16.13274 6.087819 14.82921 12.21569 12.54543
7.426021 15.96687 5.210463 14.87656 10.98752 12.4785 13.66574 12.05814 10.02645 15.17786 6.283027 11.86447 10.34772 16.21851 11.63013 16.13414 6.08458 14.82925 12.21757 12.55099
7.427837 15.96657 5.209584 14.96526 11.07215 12.48152 13.67014 12.15024 10.0292 15.18268 6.110617 11.9584 10.34828 16.30648 11.63787 16.2199 6.237884 14.82854 12.30463 12.55149
7.423682 15.96905 5.350229 14.96726 11.07387 12.5761 13.6706 12.15088 10.03046 15.18362 6.403154 11.96518 10.42748 16.31881 11.68448 16.22703 6.23485 14.91734 12.30989 12.55297
7.4219 16.06533 5.334096 14.96802 11.07578 12.58197 13.75993 12.15525 10.03044 15.27243 6.539645 12.05777 10.42812 16.32019 11.69631 16.23161 6.23287 14.92672 12.31017 12.55352
7.421236 16.06478 5.317666 14.97303 11.08293 12.58216 13.75723 12.24614 10.03055 15.27362 6.576285 12.06021 10.43978 16.32073 11.69542 16.23522 6.23205 14.92697 12.31254 12.64328
7.507384 16.06462 5.317939 14.97387 11.17533 12.58157 13.75713 12.24644 10.02999 15.27816 6.858173 12.06264 10.44096 16.32039 11.77678 16.31792 6.218665 15.0283 12.40061 12.64938
7.589717 16.06464 5.302596 15.06366 11.17727 12.67362 13.76462 12.24815 10.12344 15.2836 6.831387 12.06784 10.51498 16.40846 11.7782 16.32858 6.209875 15.03113 12.40639 12.64932
7.587587 16.06464 5.294553 15.06527 11.17736 12.67868 13.85255 12.25121 10.12315 15.37239 6.810486 12.15318 10.52014 16.41421 11.77813 16.33144 6.205728 15.03341 12.40611 12.64992
7.587589 16.15953 5.285827 15.06643 11.17854 12.67766 13.85553 12.2504 10.12522 15.37307 6.801377 12.15263 10.51925 16.41399 11.77841 16.43219 6.201028 15.03439 12.40657 12.73896
7.594318 16.16285 5.286984 15.07212 11.18005 12.67695 13.85657 12.25017 10.20369 15.37321 6.798677 12.15375 10.53018 16.41691 11.78933 16.44064 6.20036 15.12406 12.49514 12.7411
7.592882 16.16307 5.283771 15.16177 11.18727 12.77001 13.86188 12.24994 10.20771 15.37397 6.794053 12.24769 10.60442 16.41855 11.87134 16.44138 6.20019 15.12735 12.50192 12.74524
7.673623 16.16237 5.283319 15.16184 11.27148 12.77317 13.94988 12.25351 10.21662 15.37814 6.79265 12.24791 10.60649 16.41886 11.87237 16.52694 6.199382 15.13125 12.50521 12.74529
7.673507 16.16244 5.282927 15.16226 11.28193 12.77388 13.95166 12.25312 10.27069 15.38106 6.791564 12.24839 10.60949 16.50675 11.87186 16.53663 6.198298 15.22161 12.50583 12.74621
7.762955 16.2553 5.28255 15.16389 11.28167 12.7743 13.95124 12.34306 10.27016 15.47006 6.789362 12.34322 10.62292 16.51246 11.8724 16.53647 6.19782 15.22241 12.59478 12.83362
7.761584 16.26342 5.282756 15.1693 11.37335 12.86099 13.95977 12.34274 10.28236 15.47006 6.780498 12.34311 10.69648 16.5151 11.88054 16.53937 6.195851 15.22753 12.59442 12.83346
7.765654 16.26529 5.277488 15.25897 11.37304 12.86549 14.0476 12.3416 10.28392 15.47009 6.778932 12.34316 10.70215 16.51572 11.97382 16.62257 6.192732 15.31551 12.60007 12.83344
7.764723 16.26618 5.34687 15.25889 11.37274 12.86549 14.048 12.34164 10.36254 15.47084 6.771198 12.34279 10.70279 16.51591 11.97253 16.63702 6.191459 15.32073 12.59978 12.83975
7.763531 16.26571 5.388028 15.2586 11.37317 12.8674 14.0495 12.34756 10.36392 15.4953 6.764241 12.43592 10.70125 16.60527 11.975 16.63984 6.191017 15.32874 12.59642 12.84036
7.763077 16.3545 5.374619 15.25863 11.37259 12.86792 14.04948 12.43802 10.37294 15.58426 6.757484 12.43901 10.70511 16.61104 11.97595 16.6399 6.19051 15.41426 12.59742 12.83975
7.769963 16.35901 5.374315 15.26818 11.37394 12.86845 14.05398 12.43767 10.45613 15.58653 6.747407 12.4381 10.70425 16.61103 11.97704 16.72694 6.188353 15.42111 12.68475 12.92923
7.768559 16.35813 5.374018 15.26817 11.37514 12.9606 14.05464 12.43814 10.45587 15.58713 6.733181 12.43773 10.79124 16.61264 12.06908 16.73407 6.596044 15.4212 12.68732 12.9292
7.768575 16.3611 5.294625 15.26811 11.37463 12.96126 14.14207 12.43779 10.45507 15.59241 6.729959 12.52809 10.79036 16.61493 12.06961 16.73806 6.574953 15.42198 12.69276 12.93431
7.768109 16.36105 5.500738 15.35688 11.38042 12.96127 14.14178 12.52857 10.45513 15.68113 6.724769 12.53313 10.78993 16.70277 12.06945 16.82087 6.895116 15.42641 12.69422 12.93672
7.843301 16.36289 5.497474 15.35771 11.46172 12.96093 14.14354 12.53275 10.45617 15.68213 6.723076 12.53357 10.79314 16.71037 12.0763 16.82334 6.862074 15.52528 12.78044 12.93604
7.935241 16.36333 5.498076 15.35746 11.46244 12.96242 14.14799 12.53566 10.45551 15.6821 6.723211 12.5354 10.79619 16.71028 12.07695 16.83292 6.841022 15.53206 12.78679 13.02457
7.935073 16.45141 5.495212 15.35749 11.46403 12.96307 14.15433 12.53594 10.46519 15.68485 6.722782 12.61936 10.79261 16.71004 12.07706 16.83475 6.822946 15.53211 12.78868 13.02613
7.946185 16.45612 5.495948 15.35793 11.46563 13.05002 14.24192 12.62518 10.55976 15.68952 6.7199 12.62479 10.8796 16.71042 12.07501 16.91997 7.098342 15.62049 12.78904 13.02616
8.020968 16.45805 5.49712 15.36294 11.4749 13.04966 14.24219 12.62732 10.55966 15.77873 6.718545 12.62442 10.87901 16.7127 12.1675 16.91993 7.368301 15.62017 12.87729 13.03075
8.01885 16.45855 5.497953 15.45339 11.55656 13.05553 14.24209 12.62871 10.56047 15.7805 6.714772 12.62585 10.87881 16.71321 12.16725 16.93078 7.332506 15.6277 12.8773 13.0305
8.016419 16.54839 5.497876 15.4536 11.55599 13.05529 14.24188 12.62799 10.56166 15.78034 6.675926 12.62658 10.87964 16.81202 12.16812 16.93083 7.310177 15.62772 12.87765 13.03075
8.01202 16.55306 5.56928 15.45423 11.55614 13.05477 14.24709 12.62779 10.57097 15.78247 6.643674 12.62609 10.87952 16.81773 12.17178 16.93071 7.29872 15.62962 12.87781 13.03104
8.010193 16.55555 5.730401 15.45512 11.55979 13.05462 14.24836 12.62818 10.64903 15.78208 6.62862 12.71004 10.87815 16.81802 12.17149 17.01599 7.280124 15.715 12.88399 13.12088
8.00862 16.55555 5.729836 15.455 11.65197 13.0556 14.33765 12.71212 10.65113 15.87646 6.607075 12.71636 10.87844 16.81862 12.17116 17.01823 7.253761 15.71862 12.88385 13.12065
8.007852 16.55795 5.725536 15.45977 11.65166 13.14469 14.33764 12.71872 10.65388 15.8761 6.604282 12.71704 10.96951 16.90883 12.26127 17.02839 7.496622 15.73204 12.88573 13.12006
8.007253 16.55755 5.796885 15.56474 11.6495 13.15163 14.33836 12.72108 10.66119 15.87621 6.59482 12.71875 10.97105 16.90863 12.26137 17.02897 7.644038 15.73317 12.88573 13.12684
8.006809 16.64536 5.992225 15.56388 11.6493 13.15156 14.33973 12.72261 10.66066 15.87692 6.555245 12.71917 10.97047 16.90928 12.26082 17.11191 7.62819 15.73317 12.97339 13.12687
8.004173 16.64466 5.97682 15.56592 11.64878 13.15484 14.34415 12.72287 10.67089 15.87669 6.52829 12.80478 11.04648 16.91601 12.26029 17.11386 7.600714 15.82175 12.97474 13.12641
8.002855 16.65124 6.144162 15.56575 11.64814 13.15485 14.36085 12.81414 10.75325 15.87685 6.504889 12.81122 11.05714 16.91564 12.26038 17.11521 7.588851 15.82843 12.97398 13.21701
7.999504 16.65164 6.343778 15.56599 11.64901 13.1555 14.44807 12.81466 10.75319 15.87977 6.474864 12.81119 11.0632 16.91665 12.26279 17.12087 7.58591 15.8315 12.97889 13.2175
7.998085 16.65117 6.288773 15.56547 11.64794 13.24099 14.44837 12.81712 10.75795 15.97309 6.43989 12.81146 11.06372 16.91656 12.26268 17.12957 7.581879 15.91662 12.97812 13.21776
7.995957 16.65325 6.282927 15.57112 11.64821 13.2424 14.44874 12.81733 10.75791 15.97253 6.423437 12.8127 11.0632 17.00655 12.26483 17.21331 7.486056 15.91908 12.97856 13.22258
7.99413 16.65364 6.625954 15.57153 11.74193 13.24783 14.45028 12.81722 10.75654 15.97242 6.41034 12.90071 11.13731 17.00671 12.35551 17.21434 7.777508 15.92602 13.06723 13.22352
8.003144 16.75341 6.785275 15.66078 11.75117 13.2486 14.45107 12.90145 10.75533 15.97232 6.377321 12.90843 11.15111 17.01499 12.35535 17.21612 7.751799 15.92886 13.06724 13.22407
8.001846 16.75828 6.767676 15.6609 11.75073 13.24886 14.45095 12.90933 10.76466 15.97271 6.358406 12.91294 11.15443 17.01539 12.35454 17.22243 7.74578 15.93013 13.06713 13.31366
8.001157 16.75895 6.761423 15.66018 11.75078 13.24897 14.45633 12.90927 10.84271 15.97397 6.3434 12.9123 11.15451 17.01539 12.35278 17.22368 7.737987 16.01447 13.07489 13.31189
8.080088 16.75938 6.701257 15.66195 12.17762 13.24867 14.45671 12.9096 10.84292 15.97779 6.315021 12.99702 11.15425 17.1039 12.3527 17.30939 7.727831 16.02384 13.07449 13.31214
8.3622 16.75969 6.696007 15.66184 12.17787 13.33483 14.5423 12.90987 10.84263 16.07109 6.304729 12.99938 11.15334 17.10341 12.35631 17.31307 7.71206 16.02386 13.07382 13.31204
8.362464 16.85329 6.685124 15.66185 12.1772 13.34338 14.54354 12.99607 10.8433 16.07093 6.291038 12.99923 11.1551 17.10266 12.44914 17.31307 7.704618 16.02388 13.16339 13.31303
8.361982 16.85893 6.680392 15.75592 12.2632 13.34304 14.54352 12.99651 10.84287 16.07078 6.280371 13.00668 11.15432 17.10505 12.44906 17.32158 7.690475 16.11286 13.16384 13.31447
8.444531 16.85895 6.672538 15.75726 12.27032 13.3444 14.54561 13.00487 10.84835 16.07055 6.269169 13.00668 11.22758 17.10518 12.44866 17.40442 7.667715 16.11312 13.16375 13.40881
8.451257 16.86022 6.666889 15.75723 12.27156 13.43122 14.54503 13.00431 10.84783 16.07044 6.261605 13.00709 11.23312 17.11062 12.44797 17.40866 7.630659 16.11973 13.16927 13.4095
8.451402 16.95086 6.760284 15.7589 12.27276 13.43124 14.54998 13.00552 10.84693 16.16346 6.251552 13.00733 11.31136 17.11102 12.44755 17.40928 7.608984 16.12204 13.16893 13.41154
8.450895 16.95021 6.809175 15.76553 12.27572 13.43687 14.63846 13.00984 10.93437 16.16726 6.245965 13.0916 11.3285 17.11306 12.44668 17.40948 7.59515 16.20716 13.17019 13.41636
8.448949 16.95499 7.034941 15.85446 12.27543 13.43898 14.63952 13.01065 10.93374 16.16846 6.236331 13.10037 11.32831 17.11313 12.53706 17.41078 7.585977 16.20873 13.25757 13.41622
8.450192 16.95994 7.015935 15.85524 12.27642 13.43759 14.64025 13.09595 10.93292 16.16813 6.233902 13.1002 11.40161 17.20083 12.53944 17.41669 7.581234 16.20878 13.27435 13.50443
8.449299 16.95963 6.991508 15.85622 12.35944 13.43825 14.64014 13.10223 10.93281 16.1679 6.233158 13.10283 11.4013 17.20105 12.53921 17.5005 7.578215 16.21454 13.36238 13.50434
8.448718 16.9589 6.915774 15.85718 12.36174 13.525 14.63961 13.10352 10.9376 16.1678 6.232076 13.1874 11.40239 17.20172 12.54096 17.50272 7.567877 16.22005 13.36231 13.50529
8.447819 16.95879 6.906519 15.95303 12.36124 13.52482 14.64113 13.10334 11.02861 16.26114 6.216474 13.19392 11.40339 17.20413 12.54194 17.50658 7.562783 16.30596 13.36226 13.50532
8.447314 17.04774 6.896185 15.95306 12.36891 13.52525 14.64083 13.10352 11.02846 16.26799 6.206461 13.19604 11.40375 17.20975 12.5419 17.50659 7.553826 16.30596 13.36303 13.50401
8.525595 17.04961 6.893304 15.95245 12.36844 13.52499 14.73496 13.10384 11.02763 16.26764 6.204699 13.19708 11.41603 17.20999 12.5415 17.50862 7.547353 16.30728 13.36245 13.51492
8.524438 17.04994 6.892118 15.95248 12.3697 13.52423 14.73534 13.1881 11.02781 16.269 6.189684 13.19452 11.49279 17.21149 12.54044 17.51541 7.543714 16.30893 13.37033 13.5147
8.522414 17.05527 6.884916 15.95337 12.45369 13.53034 14.73687 13.1892 11.02755 16.26959 6.186399 13.28034 11.49481 17.299 12.53977 17.59839 7.539234 16.31313 13.45822 13.60306
8.521333 17.05519 6.875524 15.95537 12.45381 13.53026 14.739 13.19855 11.02726 16.2701 6.181773 13.28643 11.49341 17.29889 12.62226 17.59969 7.53491 16.31497 13.45794 13.60417
8.5206 17.05707 6.873285 16.05052 12.46431 13.53321 14.73892 13.19757 11.02777 16.27006 6.177284 13.28719 11.49312 17.29844 12.63021 17.60031 7.533415 16.40222 13.4578 13.60424
8.520558 17.05662 6.871285 16.05005 12.46428 13.62009 14.74028 13.19775 11.02788 16.35924 6.174091 13.28935 11.49503 17.29844 12.62962 17.60335 7.532756 16.40237 13.45821 13.60416
8.519571 17.05692 7.037264 16.04967 12.46343 13.62106 14.83218 13.19893 11.0276 16.36369 6.172623 13.37353 11.50641 17.30754 12.63127 17.60453 7.525798 16.40584 13.45948 13.60471
8.518206 17.14513 7.031954 16.04942 12.46298 13.62643 14.83253 13.20072 11.02762 16.36388 6.17305 13.37369 11.50689 17.30755 12.63289 17.60442 7.525282 16.40563 13.45906 13.60449
8.527941 17.14598 7.158338 15.95276 12.46493 13.62663 14.83256 13.28295 11.1152 16.36579 6.171549 13.37491 11.59267 17.30761 12.63328 17.61174 7.524713 16.41107 13.45902 13.60929
8.528094 17.15246 7.157854 16.05046 12.54922 13.62637 14.8324 13.28427 11.11813 16.3651 6.170235 13.38136 11.59645 17.39505 12.63385 17.69492 7.524376 16.41241 13.4589 13.61061
8.604307 17.15238 7.139684 16.05034 12.54918 13.62673 14.83263 13.29101 11.12275 16.36644 6.165323 13.38026 11.59651 17.3962 12.63463 17.69789 7.524228 16.49637 13.46635 13.69932
8.60445 17.15229 7.134284 16.14692 12.54994 13.62667 14.83711 13.29324 11.12248 16.36705 6.315964 13.38114 11.59824 17.39684 12.63404 17.70176 7.523908 16.50058 13.47069 13.69914
8.603507 17.15214 7.129795 16.14855 12.55008 13.6279 14.84277 13.29405 11.12097 16.36695 6.325277 13.38342 11.60041 17.40262 12.71578 17.70147 7.521459 16.50078 13.47038 13.69897
8.603152 17.15445 7.128978 16.14896 12.55841 13.7143 14.93031 13.29402 11.12098 16.45576 6.311624 13.46685 11.611 17.40512 12.72303 17.70737 7.514232 16.50235 13.55694 13.70014
8.602561 17.24198 7.120869 16.14911 12.55876 13.71408 14.93025 13.3786 11.1209 16.46029 6.300475 13.46768 11.68421 17.40616 12.72293 17.79063 7.510033 16.50224 13.55793 13.70008
8.612525 17.24151 7.114071 16.14914 12.55921 13.71365 14.92995 13.37763 11.12075 16.46019 6.284288 13.47555 11.68666 17.49396 12.72284 17.79199 7.507637 16.50858 13.55795 13.69918
8.611907 17.24151 7.111926 16.14893 12.64165 13.71364 14.92968 13.37804 11.12079 16.4601 6.26846 13.47538 11.68586 17.49382 12.72539 17.79299 7.500769 16.59482 13.55883 13.70377
8.612109 17.24153 7.103541 16.14883 12.64236 13.62846 14.92962 13.38501 11.19977 16.46335 6.266784 13.47552 11.68934 17.49388 12.72456 17.79673 7.817574 16.59737 13.56418 13.72156
8.612417 17.24933 7.102044 16.23749 12.64229 13.71396 14.92958 13.38465 11.20911 16.46334 6.264518 13.55863 11.69907 17.49497 12.72586 17.80014 7.808567 16.59928 13.56666 13.80931
8.689116 17.24925 7.102281 16.24632 12.64846 13.7126 14.92955 13.38512 11.20869 16.46461 6.257537 13.56172 11.69888 17.49495 12.80892 17.80022 7.715709 16.59922 13.65366 13.80929
8.687969 17.2491 7.101239 16.24774 12.64925 13.71247 14.9292 13.38768 11.2122 16.55267 6.257357 13.56429 11.69812 17.50081 12.81726 17.88865 7.537481 16.60449 13.65359 13.80912
8.698504 17.24898 7.094161 16.24622 12.65148 13.71225 14.92891 13.3871 11.21231 16.55265 6.257617 13.5704 11.6992 17.50113 12.817 17.88929 7.553016 16.68956 13.65332 13.81118
8.696923 17.33862 7.090273 16.24751 12.65097 13.7203 15.02234 13.47076 11.21311 16.55121 6.257301 13.57162 11.69863 17.50432 12.81735 17.89032 7.65958 16.69083 13.65328 13.81122
8.695006 17.3392 7.085222 16.24768 12.65068 13.71975 15.02522 13.47117 11.21289 16.5558 6.253897 13.57146 11.69877 17.5921 12.8201 17.89143 7.842318 16.69431 13.65459 13.81094
8.695082 17.33941 7.151648 16.24782 12.73413 13.71903 15.02639 13.47259 11.29244 16.55437 6.253384 13.65579 11.71074 17.59286 12.82161 17.89257 7.779932 16.69447 13.65455 13.81073
8.694654 17.33974 7.151064 16.24822 12.73548 13.71857 15.0266 13.47249 11.30181 16.5545 6.253648 13.65636 11.78915 17.59324 12.90349 17.89365 7.769798 16.69572 13.65989 13.81543
8.78338 17.34629 7.151456 16.24811 12.73668 13.71838 15.02649 13.47951 11.30174 16.55751 6.322436 13.6583 11.78876 17.59328 12.90404 17.89512 7.755653 16.69972 13.66293 13.81559
8.782479 17.34712 7.140732 16.33761 12.73658 13.80575 15.0266 13.47946 11.3012 16.55737 6.321981 13.66666 11.79006 17.59421 12.91194 17.89794 7.750211 16.70175 13.76837 13.81558
8.791154 17.34758 7.276657 16.34237 12.74268 13.80588 15.02659 13.48061 11.30001 16.55924 6.340054 13.66762 11.79404 17.59962 12.91181 17.98572 7.748033 16.78654 13.76895 13.90451
8.793682 17.43612 7.263823 16.34472 12.7431 13.80658 15.11415 13.48028 11.3025 16.55928 6.401825 13.66708 11.79294 17.59962 12.91146 17.98724 7.743814 16.78812 13.77113 13.90472
8.792318 17.43745 7.245075 16.34398 12.74355 13.80801 15.12507 13.56546 11.30421 16.64805 6.393895 13.75188 11.79249 17.60246 12.91141 17.98725 7.732498 16.78972 13.77111 13.90388
8.79064 17.43759 7.526043 16.34414 12.7465 13.81306 15.12498 13.5653 11.30394 16.64953 6.409423 13.7527 11.79236 17.69034 12.91163 17.98712 7.732151 16.79256 13.77092 13.90348
8.866359 17.43821 7.840406 16.345 12.82964 13.81268 15.12628 13.56415 11.3053 16.65417 6.560071 13.75372 11.80361 17.69039 12.91229 17.99133 7.731383 16.79251 13.77149 13.90571
8.866209 17.44253 7.811023 16.34526 12.82936 13.81429 15.12679 13.5646 11.38377 16.6542 6.556056 13.75552 11.87702 17.69183 12.91481 17.9933 7.72901 16.79742 13.77769 13.90546
8.873914 17.44654 7.901098 16.34547 12.82907 13.81415 15.12761 13.57472 11.38375 16.65332 6.538354 13.76195 11.87632 17.69182 12.99839 18.00185 7.711176 16.88326 13.77788 13.91003
8.871878 17.44627 7.99602 16.43445 12.82838 13.90008 15.12831 13.57454 11.39362 16.6532 6.525013 13.76313 11.87692 17.69867 13.00782 18.08916 7.686535 16.88496 13.77764 13.91007
8.868939 17.53525 7.906372 16.43429 12.82896 13.89991 15.21596 13.57429 11.39319 16.65535 6.586428 13.84598 11.87967 17.69889 13.00788 18.0898 7.673236 16.88485 13.86325 13.99869
8.867936 17.53521 7.990493 16.43918 12.83837 13.8989 15.21975 13.57422 11.3933 16.74468 6.584118 13.84684 11.88615 17.69877 13.00886 18.08981 7.668356 16.88675 13.86426 13.99941
8.866663 17.53518 7.984881 16.43915 12.83837 13.90109 15.22007 13.65672 11.39346 16.75262 6.526305 13.848 11.8862 17.78897 13.01123 18.08982 7.658233 16.89084 13.86383 13.99997
8.865507 17.53518 7.982101 16.43902 12.83772 13.90295 15.22212 13.66019 11.39214 16.75257 6.60574 13.8477 11.97066 17.78899 13.0112 18.09113 7.668234 16.89102 13.86357 13.99936
8.946342 17.54121 7.980451 16.44239 12.92049 13.90867 15.22235 13.66047 11.39538 16.75723 6.6013 13.85561 11.97011 17.78938 13.01008 18.091 7.647898 16.89522 13.86611 13.99933
8.946071 17.54152 7.974616 16.44266 12.92349 13.90887 15.22405 13.66201 11.39782 16.75803 6.593711 13.86099 11.96966 17.7894 13.00901 18.09104 7.645826 16.98013 13.8718 13.99914
8.946595 17.54177 7.97439 16.44353 12.92361 13.90887 15.22405 13.66901 11.47555 16.75792 6.587145 13.86109 11.96955 17.78941 13.00962 18.09101 7.644583 16.98126 13.95879 14.00061
8.955572 17.54168 7.972552 16.53227 12.92503 13.90885 15.22498 13.67143 11.48872 16.75803 6.675252 13.94393 11.96979 17.79013 13.09373 18.18473 7.643045 16.98438 13.95841 14.00008
8.95523 17.63174 7.981439 16.53228 12.73921 13.99604 15.3132 13.75333 11.48813 16.7606 6.672576 13.94554 11.96916 17.79564 13.09294 18.18804 7.637209 16.98559 13.95825 14.09393
8.955099 17.63201 7.978495 16.53743 12.74111 13.99634 15.31745 13.75336 11.48781 16.84848 6.671188 13.94599 11.97894 17.79564 13.09294 18.18943 7.741199 16.98963 13.95923 14.09421
8.954057 17.63351 7.967133 16.53741 12.74098 13.99614 15.31831 13.7541 11.48725 16.84834 6.675912 13.9461 12.06402 17.79691 13.10097 18.18995 7.736808 16.98961 13.95887 14.09482
8.952392 17.63339 7.956469 16.53913 12.74102 13.9961 15.32019 13.75649 11.48824 16.84795 6.675342 13.94712 12.06372 17.88488 13.10258 18.18982 7.722638 16.98955 13.96001 14.09543
8.951727 17.63296 7.943746 16.53858 12.82375 13.99805 15.32106 13.75731 11.48733 16.84896 6.77293 13.94686 12.06289 17.88825 13.10251 18.18983 7.714656 17.07817 13.95996 14.09645
8.951217 17.63285 7.935896 16.53852 12.8235 13.99686 15.31998 13.76646 11.49001 16.85424 6.773003 13.95397 12.06273 17.88776 13.10257 18.18975 7.707445 17.0808 13.96236 14.09702
8.950352 17.63884 7.931783 16.54064 12.8234 14.00238 15.32023 13.76632 11.56855 16.85427 6.9944 14.03948 12.06186 17.88776 13.10124 18.27194 7.701223 17.08092 13.96846 14.09704
8.949898 17.63953 7.930668 16.54059 12.82336 14.00231 15.32192 13.76545 11.5801 16.85406 6.979582 14.04074 12.06252 17.88825 13.10098 18.27163 7.690795 17.08619 14.05507 14.09701
8.949275 17.63924 7.929887 16.54041 12.8332 14.00328 15.40935 13.76625 11.58214 16.85381 6.974125 14.04037 12.06265 17.88818 13.10047 18.27714 7.757841 17.08813 14.05506 14.0986
9.023372 17.72678 7.929652 16.62908 12.83263 14.08937 15.41451 13.76623 11.58567 16.85471 6.974046 14.04147 12.14647 17.88817 13.18292 18.28965 7.75121 17.09597 14.05557 14.1033
9.027333 17.72867 7.928417 16.62909 12.83231 14.08805 15.41438 13.85041 11.58361 16.85462 6.974641 14.04325 12.14974 17.98259 13.18255 18.29348 7.744991 17.18457 14.05618 14.19172
9.034502 17.7294 7.927801 16.63087 12.83212 14.08979 15.41832 13.85025 11.58292 16.8546 7.069959 14.04896 12.15127 17.98289 13.18366 18.29443 7.737139 17.18457 14.05727 14.19173
9.033761 17.72944 7.926782 16.63562 12.9177 14.08944 15.42048 13.85015 11.66143 16.94318 7.068669 14.07304 12.15304 17.98528 13.18602 18.29524 7.731923 17.18445 14.05826 14.19157
9.033584 17.72939 7.926757 16.63564 12.91812 14.08904 15.42042 13.85061 11.66432 16.94552 7.068606 14.15583 12.15448 17.9852 13.19449 18.29573 7.727374 17.18448 14.06062 14.19158
9.033184 17.72969 7.924065 16.63555 12.92048 14.08862 15.50784 13.853 11.66401 16.95365 7.0688 14.15576 12.15419 17.98532 13.19451 18.29563 7.72463 17.18462 14.06038 14.19153
9.041316 17.72975 7.920505 16.63546 12.92033 14.08854 15.50828 13.86019 11.66386 16.95433 7.061077 14.15643 12.15409 17.98559 13.19445 18.29631 7.723772 17.18464 14.06566 14.19122
9.117239 17.73047 7.919404 16.63704 12.91995 14.0991 15.50986 13.86055 11.67403 16.9548 7.054521 14.15907 12.15364 17.98541 13.19632 18.37883 7.723709 17.18452 14.15239 14.19127
9.129362 17.73549 7.916955 16.63718 12.91909 14.09919 15.51424 13.85997 11.6758 16.95477 6.929465 14.15974 12.15352 17.99149 13.19643 18.3845 7.723462 17.18458 14.15248 14.19142
9.129094 17.73677 7.916694 16.72586 12.92527 14.18505 15.51425 13.86072 11.6755 16.95554 6.924958 14.15988 12.22827 17.99158 13.27725 18.3881 7.722024 17.18456 14.15243 14.19367
9.128699 17.82503 7.916068 16.73439 12.92486 14.18491 15.51537 13.86067 11.67585 17.04359 7.543931 14.16772 12.23919 18.07922 13.27659 18.38995 7.71392 17.27323 14.15241 14.19614
9.135205 17.82495 7.915986 16.73449 12.9262 14.18597 15.51491 13.94278 11.67685 17.04356 7.444102 14.25145 12.23768 18.07979 13.27654 18.38996 7.708633 17.27822 14.15217 14.28896
9.2099 17.82751 7.915266 16.73918 12.92615 14.18618 15.51655 13.94285 11.67674 17.04332 7.607332 14.25178 12.24072 18.0811 13.27765 18.39257 7.701796 17.2826 14.15218 14.28866
9.210208 17.82743 7.906172 16.74041 12.92568 14.1862 15.51772 13.94287 11.6768 17.04563 8.101607 14.25173 12.23955 18.081 13.28614 18.39358 7.701121 17.28279 14.15244 14.28846
9.209124 17.82715 7.894004 16.74044 13.00997 14.18732 15.60501 13.94409 11.75438 17.04976 8.085516 14.25491 12.24097 18.08371 13.28755 18.47638 7.697809 17.28298 14.15306 14.28857
9.208352 17.82819 8.03436 16.74076 13.00922 14.18709 15.61402 13.94425 11.75509 17.05048 8.073704 14.25466 12.24002 18.08377 13.2878 18.48171 7.815148 17.28288 14.15608 14.28858
9.207858 17.8282 8.030047 16.741 13.00944 14.19345 15.61896 13.94403 11.76744 17.05036 8.054928 14.2545 12.2398 18.08394 13.28717 18.48243 8.033368 17.28282 14.15598 14.28853
9.207153 17.82818 8.014975 16.83121 13.00926 14.19344 15.61877 13.9431 11.76783 17.05025 8.235535 14.25504 12.2407 18.08927 13.28689 18.48249 8.029842 17.37154 14.25001 14.28812
9.205791 17.83339 8.012165 16.83096 13.01165 14.28182 15.61983 13.95877 11.76745 17.05252 8.49704 14.25489 12.24043 18.17744 13.28687 18.48609 8.028931 17.38286 14.25007 14.38295
9.204084 17.83264 8.124074 16.83109 13.01054 14.28204 15.61947 13.95854 11.76761 17.05247 8.485357 14.26066 12.24365 18.17778 13.37014 18.48637 8.028716 17.38533 14.24991 14.38353
9.202442 17.83291 8.113838 16.83228 13.01276 14.28176 15.61927 13.9583 11.77016 17.0526 8.471836 14.26142 12.31671 18.17771 13.3697 18.48884 8.023286 17.38758 14.24994 14.38516
9.200936 17.92082 8.109978 16.83703 13.01806 14.28217 15.61978 14.0405 11.77101 17.14141 8.456591 14.34593 12.32799 18.17815 13.36883 18.48885 8.004406 17.39019 14.24968 14.38591
9.198524 17.9221 8.033419 16.83704 13.01877 14.28201 15.61955 14.04031 11.84879 17.14215 8.437055 14.34713 12.32774 18.17886 13.36931 18.57267 8.078492 17.39091 14.24918 14.38587
9.197748 17.92191 8.031586 16.83673 13.01865 14.28279 15.62009 14.04166 11.84836 17.14405 8.423972 14.34686 12.32775 18.18019 13.37762 18.57314 8.076391 17.39117 14.24902 14.38588
9.197157 17.9222 8.028705 16.8367 13.10296 14.2825 15.62147 14.04131 11.8483 17.14879 8.472806 14.34941 12.33159 18.18255 13.37763 18.57985 8.075979 17.47984 14.249 14.38565
9.196426 17.92394 8.027616 16.83764 13.1032 14.28237 15.70888 14.04129 11.84755 17.1488 8.456442 14.34963 12.33321 18.18237 13.37848 18.57948 8.072364 17.47972 14.24873 14.38537
9.196496 17.92377 8.10866 16.8372 13.1032 14.28747 15.70911 14.04086 11.8487 17.14904 8.450803 14.34929 12.33302 18.18223 13.37815 18.58104 8.067282 17.47974 14.24868 14.38531
9.208912 17.92434 8.107645 16.83645 13.10299 14.2909 15.71514 14.04163 11.84807 17.14969 8.449402 14.34912 12.33109 18.27568 13.38076 18.58414 7.981111 17.47937 14.24825 14.38558
9.208532 17.92405 8.107736 16.9262 13.10414 14.30865 15.7145 14.04069 11.84835 17.15062 8.646284 14.35719 12.40477 18.27588 13.38145 18.58496 8.24699 17.48188 14.33496 14.38496
9.208069 17.92406 8.108036 16.92624 13.1039 14.39428 15.71439 14.04757 11.85735 17.23887 8.633306 14.44057 12.41703 18.27605 13.38142 18.58667 8.23368 17.48326 14.34241 14.47296
9.207951 17.92394 8.108116 16.92584 13.1068 14.39431 15.7144 14.04817 11.85674 17.23879 8.562643 14.44033 12.41668 18.2764 13.46274 18.58625 8.490369 17.48327 14.34592 14.47742
9.207054 17.92935 8.106766 16.93103 13.11268 14.39444 15.71444 14.05063 11.86071 17.23871 8.757343 14.44209 12.41744 18.27623 13.463 18.67004 8.484733 17.48556 14.34549 14.48318
9.282185 17.92945 8.102794 16.93314 13.11304 14.39666 15.71511 14.1328 11.86064 17.23856 8.754811 14.44184 12.41728 18.27638 13.46446 18.67758 8.480558 17.48581 14.34562 14.48508
9.282252 18.01825 8.102939 16.93425 13.11361 14.39643 15.71518 14.13319 11.86057 17.23845 8.752159 14.44269 12.42156 18.27684 13.4725 18.67757 8.478892 17.48705 14.34504 14.48648
9.282067 18.01829 8.10312 16.93458 13.19624 14.39683 15.71518 14.13332 11.9407 17.24661 8.751088 14.44525 12.42256 18.27734 13.4728 18.67743 8.478111 17.48699 14.34508 14.48696
9.280042 18.0185 8.101376 16.93453 13.19615 14.39656 15.80436 14.13315 11.94066 17.24636 8.750149 14.44818 12.42409 18.27852 13.47216 18.67902 8.477952 17.57261 14.34507 14.48693
9.279398 18.01976 8.094623 16.93455 13.19608 14.39626 15.80465 14.1343 11.94057 17.24638 8.748463 14.44784 12.49647 18.27852 13.47084 18.67903 8.475279 17.57658 14.34501 14.48694
9.278894 18.01982 8.094903 16.9335 13.19793 14.39615 15.80519 14.13321 11.93996 17.24594 8.747988 14.45348 12.49785 18.28098 13.47131 18.68057 8.475301 17.57732 14.34514 14.48729
9.278368 18.01939 8.094149 16.93388 13.19688 14.40303 15.81498 14.1328 11.94013 17.24588 8.744764 14.53644 12.50818 18.28632 13.47424 18.6856 8.475359 17.57738 14.43171 14.48631
9.277023 18.02149 8.091256 17.02253 13.19678 14.40288 15.81492 14.13444 11.94914 17.33405 8.743986 14.53637 12.50758 18.37385 13.55581 18.76791 8.474898 17.58013 14.44305 14.48703
9.275527 18.02132 8.090339 17.02246 13.1967 14.48979 15.81568 14.13417 11.95018 17.33434 8.742174 14.53588 12.50851 18.37386 13.55482 18.76782 8.474683 17.58163 14.44531 14.57485
9.274599 18.02115 8.103562 17.02419 13.1968 14.49001 15.81542 14.13414 11.95307 17.33507 8.729492 14.53605 12.50776 18.37432 13.5546 18.77012 8.474754 17.58181 14.4451 14.57972
9.274293 18.02116 8.208083 17.02453 13.21227 14.48978 15.81455 14.14108 11.95292 17.33501 8.729291 14.53556 12.50909 18.37432 13.55422 18.77652 8.474877 17.66879 14.44687 14.5795
9.360277 18.02617 8.208242 17.02425 13.21219 14.48925 15.90282 14.1443 11.95311 17.33524 8.720634 14.53497 12.50873 18.37401 13.55437 18.77601 8.474712 17.66892 14.44749 14.57936
9.358559 18.02618 8.208411 17.02848 13.29508 14.49186 15.90442 14.16609 12.03125 17.33513 8.712401 14.53558 12.58641 18.37401 13.56578 18.7813 8.474819 17.67441 14.44799 14.58122
9.356522 18.11452 8.208412 17.02915 13.29494 14.49185 15.90473 14.24835 12.03174 17.34182 8.696287 14.53589 12.59956 18.37618 13.56482 18.78247 8.474915 17.67354 14.44808 14.58085
9.357568 18.11437 8.208546 17.03035 13.29667 14.49107 15.9046 14.24799 12.03346 17.34152 8.687054 14.53754 12.60185 18.37618 13.56479 18.78239 8.475111 17.67462 14.44796 14.58072
9.357139 18.11511 8.20881 17.03135 13.29669 14.49668 15.90843 14.24869 12.04278 17.34126 8.684516 14.54324 12.60033 18.37662 13.56473 18.7824 8.475181 17.67454 14.53446 14.58179
9.35644 18.11506 8.208552 17.03175 13.30491 14.58322 15.90949 14.24859 12.04248 17.34121 8.681899 14.63141 12.6018 18.37882 13.64616 18.78317 8.475269 17.67711 14.53458 14.58174
9.355141 18.11548 8.207972 17.11999 13.30749 14.58297 15.91261 14.24895 12.04214 17.42951 8.681548 14.63102 12.60059 18.38686 13.64871 18.78378 8.473967 17.67772 14.53985 14.58144
9.355549 18.11565 8.206099 17.12021 13.39021 14.58412 15.9125 14.24874 12.04275 17.42977 8.679135 14.63058 12.60008 18.47418 13.64993 18.78652 8.473742 17.6792 14.53976 14.58163
9.37171 18.11522 8.206456 17.12015 13.51822 14.58507 15.91251 14.2515 12.04338 17.42964 8.678186 14.62994 12.60613 18.47409 13.64967 18.86828 8.473515 17.7636 14.53972 14.58169
9.373146 18.11591 8.205166 17.1212 13.51768 14.58466 15.91246 14.25176 12.04713 17.43051 8.6736 14.63011 12.60554 18.47399 13.65018 18.86834 8.471185 17.76379 14.54218 14.66998
9.372881 18.11727 8.205389 17.12277 13.52569 14.58409 15.9991 14.2515 12.12516 17.4305 8.672616 14.62993 12.6052 18.47401 13.65009 18.87184 8.482058 17.76643 14.54212 14.67466
9.447461 18.11922 8.204016 17.12269 13.52568 14.58598 15.99992 14.25084 12.12449 17.43114 8.672381 14.63 12.60484 18.47444 13.6586 18.87784 8.791961 17.77032 14.54197 14.67511
9.457038 18.1192 8.182867 17.12745 13.52566 14.58517 16.0001 14.25927 12.12447 17.43568 8.670792 14.63004 12.60621 18.47407 13.66013 18.87785 8.780985 17.77032 14.5442 14.67734
9.456192 18.12365 8.179549 17.12687 13.60758 14.58502 16.00066 14.25967 12.12434 17.43569 8.670577 14.63006 12.67762 18.47397 13.66085 18.87721 8.705494 17.77196 14.54418 14.67726
9.459088 18.12387 8.178929 17.12698 13.60757 14.585 16.00067 14.3417 12.1242 17.43972 8.670437 14.7185 12.67699 18.47398 13.74227 18.87716 8.931744 17.77189 14.54405 14.6777
9.458582 18.21191 8.178326 17.12785 13.60826 14.59173 16.00225 14.34314 12.12496 17.4397 8.668202 14.72419 12.67649 18.47397 13.74182 18.87982 8.917793 17.77426 14.54378 14.67771
9.457523 18.21179 8.178521 17.12888 13.60802 14.59135 16.00669 14.3432 12.13771 17.52804 8.665098 14.72582 12.67972 18.47383 13.74168 18.8811 9.158329 17.77888 14.63085 14.67766
9.532146 18.2123 8.17875 17.21753 13.60831 14.59125 16.00671 14.34321 12.13748 17.52871 8.665073 14.72521 12.67933 18.47373 13.74106 18.88103 9.570878 17.77888 14.63616 14.67695
9.532094 18.21215 8.179002 17.13068 13.60822 14.67695 16.00673 14.343 12.13733 17.52874 8.665008 14.72555 12.6784 18.57037 13.74359 18.9627 9.554288 17.86355 14.63655 14.67846
9.530773 18.21252 8.179208 17.13115 13.60809 14.67716 16.00756 14.34178 12.21445 17.52875 8.664225 14.72656 12.67713 18.57156 13.74351 18.96544 9.533878 17.86484 14.63655 14.76637
9.52983 18.21228 8.177025 17.13146 13.60804 14.67796 16.00863 14.34459 12.21425 17.52944 8.664192 14.72578 12.67594 18.57211 13.74335 18.96647 9.518654 17.86496 14.6363 14.76636
9.529349 18.21309 8.173072 17.13245 13.60802 14.67762 16.09682 14.34458 12.2141 17.52934 8.833011 14.72567 12.68677 18.57235 13.7449 18.97318 9.485908 17.86952 14.63816 14.77167
9.535157 18.21531 8.169655 17.1324 13.61103 14.67765 16.09651 14.34484 12.21687 17.52992 8.832872 14.72635 12.68844 18.57254 13.74368 18.97312 9.477389 17.86953 14.63883 14.77157
9.5382 18.21725 8.169905 17.221 13.61091 14.67793 16.09642 14.34435 12.21605 17.52983 8.831567 14.72641 12.6883 18.57234 13.75192 18.97506 9.457805 17.87178 14.63877 14.77401
9.537782 18.21725 8.166489 17.22097 13.61057 14.67898 16.0952 14.35142 12.21776 17.53446 9.016796 14.80863 12.688 18.57241 13.7517 18.97595 9.440429 17.8718 14.63884 14.77323
9.545196 18.22176 8.165865 17.22097 13.61078 14.68003 16.09525 14.43437 12.21685 17.53442 9.01617 14.82146 12.6901 18.57241 13.75246 18.97595 9.423156 17.87192 14.63863 14.77483
9.544903 18.30972 8.166143 17.221 13.61718 14.68201 16.09526 14.43417 12.21687 17.53443 8.999963 14.82108 12.6899 18.66436 13.75239 18.97603 9.403644 17.87189 14.72729 14.77463
9.54427 18.30972 8.166468 17.22062 13.61764 14.68756 16.09528 14.43533 12.21764 17.53517 8.998508 14.82346 12.69153 18.66689 13.83535 18.97573 9.391951 17.87344 14.7271 14.7749
9.619789 18.31061 8.166831 17.2284 13.69954 14.7739 16.10331 14.43441 12.21689 17.53748 9.071814 14.82333 12.76398 18.67174 13.83555 19.05996 9.385788 17.96055 14.72703 14.77419
9.619417 18.31061 8.166988 17.2283 13.69945 14.77387 16.10327 14.43592 12.22637 17.62484 9.071549 14.82514 12.76326 18.67225 13.83541 19.05992 9.382445 17.96056 14.73255 14.77419
9.619114 18.31062 8.164598 17.22794 13.70042 14.77363 16.10321 14.4355 12.22611 17.62484 9.071208 14.82578 12.76279 18.67202 13.83619 19.06274 9.37749 17.96064 14.73257 14.77419
9.625332 18.3105 8.16288 17.22764 13.70036 14.77365 16.1031 14.4354 12.22772 17.62486 9.071205 14.82531 12.76317 18.67237 13.83571 19.06356 9.369963 17.962 14.73508 14.77419
9.617696 18.31038 8.150471 17.22774 13.69928 14.77318 16.10308 14.43805 12.22855 17.62458 9.055444 14.82564 12.77969 18.67243 13.83764 19.06358 9.36759 17.9674 14.73508 14.77419
9.612268 18.31011 8.144569 17.22732 13.70047 14.77221 16.19124 14.43781 12.22837 17.62605 9.0294 14.82527 12.77931 18.67263 13.84604 19.07035 9.36538 17.96735 14.73676 14.77419
9.611165 18.31212 8.13126 17.31586 13.70047 14.77218 16.19243 14.43822 12.30669 17.62587 9.008072 14.82606 12.77901 18.67264 13.84604 19.07136 9.280165 17.9674 14.7362 14.77419
9.610964 18.31261 8.124158 17.31614 13.70044 14.7722 16.19258 14.44752 12.30664 17.62576 8.946098 14.82665 12.77905 18.67276 13.84721 19.07129 9.423406 17.96727 14.73654 14.77419
9.615336 18.31342 8.122671 17.31687 13.70048 14.7728 16.19231 14.52918 12.30951 17.62545 8.966243 14.90972 12.7808 18.76028 13.84678 19.07346 9.42065 17.96728 14.73632 14.77419
9.690406 18.31509 8.120825 17.31725 13.70303 14.77304 16.19256 14.5294 12.30948 17.62523 9.136597 14.91527 12.78257 18.76595 13.84661 19.07347 9.415272 17.97059 14.73632 14.77419
9.690365 18.41116 8.120205 17.31719 13.70314 14.77337 16.19265 14.52944 12.30934 17.63208 9.284881 14.91554 12.7822 18.76595 13.92759 19.07417 9.403625 17.97084 14.82312 14.77419
9.692659 18.41116 8.118383 17.31724 13.703 14.7749 16.19664 14.52919 12.32029 17.63279 9.274313 14.91849 12.78152 18.76603 13.92661 19.07418 9.395388 17.97078 14.82287 14.77419
9.691688 18.41082 8.112551 17.31716 13.71152 14.77621 16.19826 14.53001 12.32033 17.63264 9.271083 14.91858 12.85393 18.76865 13.92663 19.15645 9.387783 18.05534 14.83013 14.77419
9.690499 18.41058 8.109828 17.31724 13.71116 14.77792 16.19909 14.52983 12.321 17.72079 9.269208 14.91825 12.85383 18.76846 13.92651 19.15751 9.366028 18.0579 14.82993 14.77419
9.689854 18.41058 8.107403 17.32215 13.71036 14.86913 16.19895 14.52983 12.32038 17.72079 9.261511 14.92071 12.8534 18.76984 13.92812 19.15747 9.342271 18.05943 14.82959 14.77419
9.689441 18.41053 8.094509 17.32378 13.79257 14.86921 16.19896 14.53053 12.32021 17.72277 9.257368 14.92093 12.85453 18.76976 13.92793 19.15929 9.335445 18.0596 14.82944 14.77419
9.697236 18.41076 8.091517 17.32427 13.79207 14.86911 16.28701 14.53212 12.31976 17.72229 9.25273 14.92218 12.8544 18.77055 13.92736 19.1631 9.568735 18.06359 14.83001 14.77419
9.700371 18.41062 8.08767 17.32428 13.79231 14.86897 16.28742 14.53345 12.39964 17.72296 9.306839 15.00458 12.85509 18.77054 13.92732 19.1691 9.616076 18.06359 14.83002 14.77419
9.698392 18.41043 8.085747 17.32431 13.79329 14.86868 16.28727 14.53341 12.39973 17.72287 9.39737 15.00519 12.85438 18.77091 13.92665 19.16875 9.601091 18.06498 14.82989 14.77419
9.696936 18.41039 8.085787 17.32427 13.79325 14.86873 16.2872 14.53624 12.3992 17.72258 9.654132 15.01075 12.86568 18.77054 13.94194 19.16876 9.586432 18.06498 14.83217 14.77419
9.694499 18.41039 8.074956 17.41302 13.79317 14.86841 16.28676 14.53535 12.3995 17.72268 9.646938 15.01051 12.86565 18.85813 13.94159 19.16914 9.574599 18.06635 14.83282 14.77419
9.691037 18.41018 8.06264 17.41272 13.79568 14.86822 16.28762 14.62431 12.40253 17.72179 9.643273 15.01089 12.86504 18.85792 13.94022 19.17009 9.559601 18.06636 14.83274 14.77419
9.689323 18.41013 8.060064 17.41261 13.79538 14.86802 16.28756 14.62492 12.39764 17.72169 9.63922 15.01075 12.86923 18.86351 13.94022 19.17318 9.547233 18.06636 14.91943 14.77419
9.688455 18.41013 8.060239 17.41275 13.79657 14.86754 16.28768 14.62491 12.39719 17.72121 9.629478 15.01079 12.86923 18.86351 13.94022 19.17647 9.536279 18.06644 14.93144 14.77419
9.683883 18.50605 8.06053 17.41259 13.79644 14.86718 16.28876 14.62487 12.39691 17.72185 9.62675 15.01403 12.86923 18.86383 13.94022 19.17692 9.529702 18.15345 14.93691 14.77419
9.677339 18.50813 8.060878 17.41328 13.79905 14.86733 16.29267 14.62477 12.39696 17.72641 9.613222 15.01463 12.86923 18.87055 13.94022 19.25863 9.52693 18.15314 14.93678 14.77419
9.675198 18.50866 8.061027 17.41811 13.79836 14.86728 16.29246 14.62439 12.40569 17.72661 9.601448 15.01452 12.86923 18.87141 13.94022 19.25846 9.521308 18.15314 14.93683 14.77419
9.674203 18.50883 8.061286 17.41753 13.79821 14.96079 16.29319 14.62425 12.40606 17.72655 9.595355 15.01654 12.86923 18.95867 13.94022 19.25846 9.51827 18.15628 14.93684 14.77419
9.671541 18.50883 8.061606 17.41744 13.80445 14.96304 16.29746 14.62419 12.40708 17.72756 9.588259 15.09901 12.86923 18.95867 13.94022 19.25807 9.514838 18.1561 14.93748 14.77419
9.65507 18.50858 8.061956 17.42051 13.88751 15.06332 16.29749 14.62438 12.40742 17.81583 9.587761 15.09948 12.86923 18.95866 13.94022 19.25807 9.511084 18.1561 14.93692 14.77419
9.647497 18.50865 8.061156 17.42042 13.88735 15.06309 16.29731 14.62544 12.48543 17.81592 9.586782 15.10535 12.86923 18.96469 13.94022 19.25807 9.511084 18.1561 14.93689 14.77419
9.642975 18.50856 8.056129 17.42003 13.88692 15.06511 16.38426 14.62762 12.48533 17.81594 9.586651 15.10481 12.86923 18.96465 13.94022 19.25807 9.511084 18.1561 14.93677 14.77419
9.640236 18.50833 8.049796 17.41991 13.88639 15.06426 16.38522 14.63189 12.48502 17.81711 9.586194 15.10553 12.86923 18.96465 13.94022 19.25807 9.511084 18.1561 14.93689 14.77419
9.639251 18.50838 8.046434 17.50809 13.88637 15.06598 16.38519 14.72082 12.48589 17.81924 9.584609 15.10547 12.86923 18.96465 13.94022 19.25807 9.511084 18.1561 14.93668 14.77419
9.638531 18.50839 8.035238 17.50882 13.88628 15.06637 16.38506 14.72069 12.48647 17.81915 9.584609 15.10917 12.86923 18.96465 13.94022 19.25807 9.511084 18.1561 14.93709 14.77419
9.63693 18.50835 8.027662 17.50864 13.88627 15.06656 16.38611 14.72044 12.48479 17.9227 9.584609 15.10875 12.86923 18.96465 13.94022 19.25807 9.511084 18.1561 14.93714 14.77419
9.632288 18.5082 8.019009 17.5082 13.88568 15.06617 16.38611 14.62603 12.48437 17.92446 9.584609 15.10883 12.86923 18.96465 13.94022 19.25807 9.511084 18.1561 15.02567 14.77419
9.631004 18.59616 8.017209 17.50847 13.88611 15.06666 16.38597 14.62738 12.48422 17.92447 9.584609 15.11135 12.86923 18.96465 13.94022 19.25807 9.511084 18.1561 15.02568 14.77419
9.630318 18.59611 8.012139 17.50843 13.8863 15.06649 16.38689 14.71929 12.48422 17.92514 9.584609 15.11203 12.86923 18.96465 13.94022 19.25807 9.511084 18.1561 15.02584 14.77419
9.629819 18.60053 8.176815 17.50951 13.88684 15.06655 16.39117 14.71906 12.48368 17.92506 9.584609 15.11202 12.86923 18.96465 13.94022 19.25807 9.511084 18.1561 15.03336 14.77419
9.705746 18.60031 8.172495 17.51397 13.88683 15.15211 16.39277 14.71879 12.4838 17.92475 9.584609 15.11175 12.86923 18.96465 13.94022 19.25807 9.511084 18.1561 15.03328 14.77419
9.705746 18.60549 8.153389 17.51369 13.88693 15.1515 16.39271 14.71857 12.49574 17.92475 9.584609 15.19439 12.86923 18.96465 13.94022 19.25807 9.511084 18.1561 15.03328 14.77419
9.705746 18.60732 8.14131 17.51421 13.89054 15.15724 16.48194 14.71832 12.50164 17.93025 9.584609 15.19482 12.86923 18.96465 13.94022 19.25807 9.511084 18.1561 15.03328 14.77419
9.705746 18.60722 7.984803 17.51493 13.982 15.15715 16.48195 14.71798 12.50152 18.01891 9.584609 15.20245 12.86923 18.96465 13.94022 19.25807 9.511084 18.1561 15.03328 14.77419
9.705746 18.60722 7.982308 17.51649 13.98199 15.15712 16.48195 14.71761 12.50146 18.01942 9.584609 15.20214 12.86923 18.96465 13.94022 19.25807 9.511084 18.1561 15.03328 14.77419
9.705746 18.60804 8.107302 17.60518 13.98194 15.1595 16.39264 14.71743 12.57943 18.01965 9.584609 15.20158 12.86923 18.96465 13.94022 19.25807 9.511084 18.1561 15.03328 14.77419
9.705746 18.60871 8.1039 17.60512 13.98171 15.15953 16.39388 14.71744 12.58017 18.02063 9.584609 15.20342 12.86923 18.96465 13.94022 19.25807 9.511084 18.1561 15.03328 14.77419
9.705746 18.60856 8.103871 17.60499 13.98158 15.15942 16.48164 14.71692 12.57992 18.02064 9.584609 15.20348 12.86923 18.96465 13.94022 19.25807 9.511084 18.1561 15.03328 14.77419
9.705746 18.60897 8.101948 17.60499 13.98158 15.15944 16.48162 14.71676 12.57952 18.02262 9.584609 15.20348 12.86923 18.96465 13.94022 19.25807 9.511084 18.1561 15.03328 14.77419
9.705746 18.60897 8.092967 17.60497 13.98158 15.16137 16.48184 14.71661 12.57949 18.02255 9.584609 15.20347 12.86923 18.96465 13.94022 19.25807 9.511084 18.1561 15.03328 14.77419
9.705746 18.60941 8.092964 17.60667 13.98159 15.16203 16.48425 14.79768 12.57914 18.02234 9.584609 15.20612 12.86923 18.96465 13.94022 19.25807 9.511084 18.1561 15.03328 14.77419
9.705746 18.60968 8.089855 17.6066 13.98154 15.16195 16.48425 14.80707 12.57908 18.02235 9.584609 15.20724 12.86923 18.96465 13.94022 19.25807 9.511084 18.1561 15.03328 14.77419
9.705746 18.60954 8.08887 17.6062 13.98157 15.24793 16.48425 14.81014 12.58072 18.02223 9.584609 15.20776 12.86923 18.96465 13.94022 19.25807 9.511084 18.1561 15.03328 14.77419
9.705746 18.69757 8.087922 17.60608 13.98102 15.24772 16.48425 14.81261 12.58914 18.02247 9.584609 15.30066 12.86923 18.96465 13.94022 19.25807 9.511084 18.1561 15.03328 14.77419
9.705746 18.69776 8.086782 17.60609 13.98099 15.25342 16.48426 14.81355 12.58951 18.02692 9.584609 15.30194 12.86923 18.96465 13.94022 19.25807 9.511084 18.1561 15.03328 14.77419
9.705746 18.70239 8.086768 17.60589 13.9809 15.25366 16.48416 14.81355 12.59283 18.02711 9.584609 15.30162 12.86923 18.96465 13.94022 19.25807 9.511084 18.1561 15.03328 14.77419
9.705746 18.70239 8.085154 17.61067 13.9809 15.25371 16.4842 14.81298 12.59241 18.11548 9.584609 15.30184 12.86923 18.96465 13.94022 19.25807 9.511084 18.1561 15.03328 14.77419
9.705746 18.7024 8.084252 17.61154 13.98019 15.25346 16.48937 14.81211 12.67065 18.11543 9.584609 15.30695 12.86923 18.96465 13.94022 19.25807 9.511084 18.1561 15.03328 14.77419
9.705746 18.70245 8.083569 17.61186 14.06894 15.25347 16.49025 14.81162 12.67103 18.11548 9.584609 15.30693 12.86923 18.96465 13.94022 19.25807 9.511084 18.1561 15.03328 14.77419
9.705746 18.70459 8.083461 17.61213 14.07147 15.25674 16.49028 14.81164 12.67101 18.11598 9.584609 15.30776 12.86923 18.96465 13.94022 19.25807 9.511084 18.1561 15.03328 14.77419
9.705746 18.70468 8.08284 17.61202 14.07189 15.25676 16.49014 14.81088 12.67105 18.11599 9.584609 15.30877 12.86923 18.96465 13.94022 19.25807 9.511084 18.1561 15.03328 14.77419
9.705746 18.7061 8.082756 17.61203 14.07324 15.25676 16.49001 14.81077 12.67058 18.11646 9.584609 15.30863 12.86923 18.96465 13.94022 19.25807 9.511084 18.1561 15.03328 14.77419
9.705746 18.706 8.082914 17.70037 14.07475 15.257 16.49002 14.81077 12.67139 18.11646 9.584609 15.30894 12.86923 18.96465 13.94022 19.25807 9.511084 18.1561 15.03328 14.77419
9.705746 18.70592 8.082926 17.70195 14.07567 15.25701 16.57717 14.81058 12.67314 18.11791 9.584609 15.30859 12.86923 18.96465 13.94022 19.25807 9.511084 18.1561 15.03328 14.77419
9.705746 18.70695 8.083189 17.70196 14.07629 15.25897 16.57879 14.89255 12.67308 18.11791 9.584609 15.31189 12.86923 18.96465 13.94022 19.25807 9.511084 18.1561 15.03328 14.77419
9.705746 18.70687 8.083208 17.70269 14.07681 15.3443 16.57964 14.89834 12.6817 18.11978 9.584609 15.31193 12.86923 18.96465 13.94022 19.25807 9.511084 18.1561 15.03328 14.77419
9.705746 18.70701 8.082584 17.70293 14.07685 15.34434 16.57935 14.9065 12.68318 18.11973 9.584609 15.39439 12.86923 18.96465 13.94022 19.25807 9.511084 18.1561 15.03328 14.77419
9.705746 18.70768 8.082392 17.70296 14.07714 15.35023 16.5798 14.90925 12.68635 18.12434 9.584609 15.3944 12.86923 18.96465 13.94022 19.25807 9.511084 18.1561 15.03328 14.77419
9.705746 18.70768 8.082305 17.70301 14.07642 15.34984 16.57948 14.90911 12.71437 18.12443 9.584609 15.39416 12.86923 18.96465 13.94022 19.25807 9.511084 18.1561 15.03328 14.77419
9.705746 18.79599 8.082609 17.70372 14.07636 15.34955 16.58029 14.9117 12.71397 18.21306 9.584609 15.39523 12.86923 18.96465 13.94022 19.25807 9.511084 18.1561 15.03328 14.77419
9.705746 18.79599 8.084843 17.70373 14.07635 15.34946 16.58017 14.9112 12.79113 18.21326 9.584609 15.40208 12.86923 18.96465 13.94022 19.25807 9.511084 18.1561 15.03328 14.77419
9.705746 18.79599 8.084989 17.70885 14.07637 15.34921 16.58009 14.91126 12.79122 18.21318 9.584609 15.40205 12.86923 18.96465 13.94022 19.25807 9.511084 18.1561 15.03328 14.77419
9.705746 18.79595 8.085103 17.70887 14.07581 15.35196 16.58502 14.91193 12.79092 18.21344 9.584609 15.40171 12.86923 18.96465 13.94022 19.25807 9.511084 18.1561 15.03328 14.77419
9.705746 18.80045 8.084841 17.70986 14.07578 15.352 16.58502 14.91193 12.79099 18.21303 9.584609 15.40171 12.86923 18.96465 13.94022 19.25807 9.511084 18.1561 15.03328 14.77419
9.705746 18.80067 8.084849 17.7982 14.07576 15.35173 16.58578 14.91183 12.79112 18.2128 9.584609 15.40272 12.86923 18.96465 13.94022 19.25807 9.511084 18.1561 15.03328 14.77419
9.705746 18.80074 8.084849 17.79834 14.07531 15.35375 16.67303 14.9126 12.79094 18.21334 9.584609 15.40332 12.86923 18.96465 13.94022 19.25807 9.511084 18.1561 15.03328 14.77419
9.705746 18.80074 8.085179 17.79882 14.15729 15.35383 16.67322 14.91327 12.79396 18.21398 9.584609 15.40378 12.86923 18.96465 13.94022 19.25807 9.511084 18.1561 15.03328 14.77419
9.705746 18.80075 8.085408 17.79883 14.17107 15.35363 16.67461 14.91286 12.79383 18.21757 9.584609 15.40372 12.86923 18.96465 13.94022 19.25807 9.511084 18.1561 15.03328 14.77419
9.705746 18.80276 8.085701 17.8004 14.1709 15.3537 16.67668 14.99469 12.79306 18.21802 9.584609 15.48644 12.86923 18.96465 13.94022 19.25807 9.511084 18.1561 15.03328 14.77419
9.705746 18.80276 8.085995 17.80037 14.17318 15.43928 16.67662 15.00197 12.79298 18.21788 9.584609 15.48903 12.86923 18.96465 13.94022 19.25807 9.511084 18.1561 15.03328 14.77419
9.705746 18.80237 8.086196 17.80038 14.17311 15.4388 16.67634 15.00096 12.79382 18.21789 9.584609 15.48975 12.86923 18.96465 13.94022 19.25807 9.511084 18.1561 15.03328 14.77419
9.705746 18.80347 8.08653 17.80123 14.17307 15.43913 16.67619 15.0009 12.7933 18.21947 9.584609 15.48977 12.86923 18.96465 13.94022 19.25807 9.511084 18.1561 15.03328 14.77419
9.705746 18.80364 8.086667 17.80119 14.17513 15.44089 16.67632 15.00104 12.79322 18.21948 9.584609 15.49042 12.86923 18.96465 13.94022 19.25807 9.511084 18.1561 15.03328 14.77419
9.705746 18.80364 8.172988 17.80062 14.17426 15.44654 16.67611 15.00498 12.79324 18.22405 9.584609 15.49973 12.86923 18.96465 13.94022 19.25807 9.511084 18.1561 15.03328 14.77419
9.705746 18.80468 8.173278 17.80063 14.17429 15.44657 16.67682 15.00483 12.79307 18.22377 9.584609 15.50137 12.86923 18.96465 13.94022 19.25807 9.511084 18.1561 15.03328 14.77419
9.705746 18.89256 8.249055 17.80546 14.17483 15.4465 16.67673 15.00484 12.80314 18.31211 9.584609 15.50173 12.86923 18.96465 13.94022 19.25807 9.511084 18.1561 15.03328 14.77419
9.705746 18.89257 8.244579 17.80612 14.1751 15.44651 16.67665 15.00495 12.80374 18.31291 9.584609 15.50155 12.86923 18.96465 13.94022 19.25807 9.511084 18.1561 15.03328 14.77419
9.705746 18.89261 8.244214 17.80635 14.17563 15.44732 16.68041 15.00466 12.80349 18.31291 9.584609 15.50158 12.86923 18.96465 13.94022 19.25807 9.511084 18.1561 15.03328 14.77419
9.705746 18.8933 8.244515 17.89478 14.1752 15.44732 16.68104 15.00685 12.88107 18.31293 9.584609 15.50156 12.86923 18.96465 13.94022 19.25807 9.511084 18.1561 15.03328 14.77419
9.705746 18.89778 8.243642 17.8955 14.25691 15.44737 16.6816 15.00611 12.8828 18.31306 9.584609 15.50201 12.86923 18.96465 13.94022 19.25807 9.511084 18.1561 15.03328 14.77419
9.705746 18.89791 8.243827 17.89542 14.25717 15.44711 16.68163 15.00685 12.88319 18.31307 9.584609 15.58525 12.86923 18.96465 13.94022 19.25807 9.511084 18.1561 15.03328 14.77419
9.705746 18.89756 8.243986 17.89529 14.26379 15.44883 16.7685 15.00687 12.88289 18.31537 9.584609 15.58501 12.86923 18.96465 13.94022 19.25807 9.511084 18.1561 15.03328 14.77419
9.705746 18.89749 8.243912 17.89554 14.2634 15.44957 16.76932 15.08903 12.88691 18.31557 9.584609 15.58499 12.86923 18.96465 13.94022 19.25807 9.511084 18.1561 15.03328 14.77419
9.705746 18.89749 8.249107 17.89695 14.26337 15.44957 16.76911 15.08891 12.8868 18.3157 9.584609 15.58492 12.86923 18.96465 13.94022 19.25807 9.511084 18.1561 15.03328 14.77419
9.705746 18.89729 8.342627 17.89657 14.26345 15.44955 16.76894 15.09558 12.88593 18.31616 9.584609 15.5881 12.86923 18.96465 13.94022 19.25807 9.511084 18.1561 15.03328 14.77419
9.705746 18.89788 8.424938 17.89648 14.26708 15.53492 16.76884 15.09534 12.88572 18.31711 9.584609 15.58805 12.86923 18.96465 13.94022 19.25807 9.511084 18.1561 15.03328 14.77419
9.705746 18.89788 8.487177 17.89654 14.26668 15.54497 16.76881 15.0959 12.88546 18.31873 9.584609 15.59457 12.86923 18.96465 13.94022 19.25807 9.511084 18.1561 15.03328 14.77419
9.705746 18.89984 8.683533 17.89632 14.26624 15.54629 16.7695 15.09564 12.88583 18.32055 9.584609 15.59455 12.86923 18.96465 13.94022 19.25807 9.511084 18.1561 15.03328 14.77419
9.705746 18.89972 8.677705 17.89667 14.26621 15.54622 16.77109 15.0947 12.88564 18.41363 9.584609 15.59703 12.86923 18.96465 13.94022 19.25807 9.511084 18.1561 15.03328 14.77419
9.705746 18.90003 8.674238 17.8963 14.26622 15.5524 16.77112 15.09837 12.89374 18.41381 9.584609 15.5979 12.86923 18.96465 13.94022 19.25807 9.511084 18.1561 15.03328 14.77419
9.705746 18.89974 8.674372 17.89618 14.26631 15.55246 16.77112 15.09839 12.89392 18.41377 9.584609 15.59751 12.86923 18.96465 13.94022 19.25807 9.511084 18.1561 15.03328 14.77419
9.705746 18.90091 8.674085 17.90075 14.26853 15.55408 16.7723 15.09974 12.971 18.41371 9.584609 15.59729 12.86923 18.96465 13.94022 19.25807 9.511084 18.1561 15.03328 14.77419
9.705746 18.90091 8.672133 17.90117 14.26849 15.55398 16.7723 15.09941 12.9728 18.41364 9.584609 15.59804 12.86923 18.96465 13.94022 19.25807 9.511084 18.1561 15.03328 14.77419
9.705746 18.98864 8.669394 17.90131 14.26821 15.5538 16.77222 15.09935 12.97282 18.41325 9.584609 15.68037 12.86923 18.96465 13.94022 19.25807 9.511084 18.1561 15.03328 14.77419
9.705746 18.98869 8.668532 17.9012 14.26854 15.55362 16.77746 15.0998 12.97233 18.41326 9.584609 15.68025 12.86923 18.96465 13.94022 19.25807 9.511084 18.1561 15.03328 14.77419
9.705746 18.98883 8.668522 17.98939 14.26874 15.5536 16.77761 15.09927 12.97439 18.41295 9.584609 15.6808 12.86923 18.96465 13.94022 19.25807 9.511084 18.1561 15.03328 14.77419
9.705746 18.98948 8.659504 17.98993 14.26875 15.55345 16.77756 15.09853 12.97394 18.41296 9.584609 15.68077 12.86923 18.96465 13.94022 19.25807 9.511084 18.1561 15.03328 14.77419
9.705746 18.9904 8.65433 17.99 14.35183 15.5536 16.86454 15.10085 12.97361 18.41268 9.584609 15.6804 12.86923 18.96465 13.94022 19.25807 9.511084 18.1561 15.03328 14.77419
9.705746 18.995 8.632659 17.99024 14.35185 15.55361 16.86518 15.10041 12.97357 18.41275 9.584609 15.68035 12.86923 18.96465 13.94022 19.25807 9.511084 18.1561 15.03328 14.77419
9.705746 18.995 8.622026 17.99148 14.35169 15.55347 16.86537 15.18194 12.97703 18.41253 9.584609 15.68174 12.86923 18.96465 13.94022 19.25807 9.511084 18.1561 15.03328 14.77419
9.705746 18.99492 8.610913 17.99135 14.35795 15.55516 16.86586 15.18216 12.97584 18.4122 9.584609 15.68145 12.86923 18.96465 13.94022 19.25807 9.511084 18.1561 15.03328 14.77419
9.705746 18.99571 8.606865 17.99135 14.35799 15.64049 16.87479 15.18932 12.97561 18.41221 9.584609 15.68432 12.86923 18.96465 13.94022 19.25807 9.511084 18.1561 15.03328 14.77419
9.705746 18.99571 8.60626 17.99136 14.35817 15.64051 16.87878 15.1894 12.97523 18.41221 9.584609 15.69009 12.86923 18.96465 13.94022 19.25807 9.511084 18.1561 15.03328 14.77419
9.705746 18.99571 8.588002 17.98984 14.35807 15.64032 16.87875 15.18959 12.97502 18.4119 9.584609 15.69009 12.86923 18.96465 13.94022 19.25807 9.511084 18.1561 15.03328 14.77419
9.705746 18.99574 8.579459 17.99169 14.36156 15.64135 16.96691 15.1901 12.97446 18.4119 9.584609 15.69006 12.86923 18.96465 13.94022 19.25807 9.511084 18.1561 15.03328 14.77419
9.705746 18.99736 8.57697 17.99146 14.3629 15.64261 16.96687 15.19305 12.98528 18.50497 9.584609 15.68885 12.86923 18.96465 13.94022 19.25807 9.511084 18.1561 15.03328 14.77419
9.705746 19.00034 8.566784 17.99147 14.36242 15.64802 16.96794 15.19301 13.06241 18.50784 9.584609 15.70754 12.86923 18.96465 13.94022 19.25807 9.511084 18.1561 15.03328 14.77419
9.705746 19.00095 8.548217 17.99178 14.36219 15.6476 16.96855 15.19301 13.06244 18.50834 9.584609 15.79054 12.86923 18.96465 13.94022 19.25807 9.511084 18.1561 15.03328 14.77419
9.705746 19.00102 8.53373 17.99179 14.36187 15.64737 16.9686 15.19309 13.06274 18.41542 9.584609 15.7906 12.86923 18.96465 13.94022 19.25807 9.511084 18.1561 15.03328 14.77419
9.705746 19.08897 8.525885 17.99627 14.36173 15.6473 16.96932 15.19291 13.06273 18.41542 9.584609 15.79052 12.86923 18.96465 13.94022 19.25807 9.511084 18.1561 15.03328 14.77419
9.705746 19.08886 8.524382 17.9968 14.36369 15.64708 16.97036 15.19594 13.06314 18.41533 9.584609 15.79038 12.86923 18.96465 13.94022 19.25807 9.511084 18.1561 15.03328 14.77419
9.705746 19.09021 8.520942 18.08527 14.44566 15.64706 16.97027 15.19667 13.06306 18.41533 9.584609 15.79033 12.86923 18.96465 13.94022 19.25807 9.511084 18.1561 15.03328 14.77419
9.705746 19.08998 8.519325 18.08497 14.44557 15.64697 16.97161 15.19639 13.06275 18.41523 9.584609 15.79014 12.86923 18.96465 13.94022 19.25807 9.511084 18.1561 15.03328 14.77419
9.705746 19.08998 8.518357 18.08486 14.44579 15.64735 16.97155 15.19592 13.06261 18.50382 9.584609 15.78992 12.86923 18.96465 13.94022 19.25807 9.511084 18.1561 15.03328 14.77419
9.705746 19.09493 8.517569 18.08551 14.44626 15.64793 16.97144 15.19588 13.0626 18.51008 9.584609 15.80017 12.86923 18.96465 13.94022 19.25807 9.511084 18.1561 15.03328 14.77419
9.705746 19.09488 8.510963 18.08552 14.45257 15.64823 16.97144 15.27781 13.06321 18.51135 9.584609 15.80006 12.86923 18.96465 13.94022 19.25807 9.511084 18.1561 15.03328 14.77419
9.705746 19.09489 8.51048 18.08579 14.45257 15.64827 16.97589 15.27777 13.06217 18.51223 9.584609 15.80011 12.86923 18.96465 13.94022 19.25807 9.511084 18.1561 15.03328 14.77419
9.705746 19.09489 8.50941 18.08592 14.45172 15.64828 17.06318 15.27824 13.06397 18.51309 9.584609 15.80003 12.86923 18.96465 13.94022 19.25807 9.511084 18.1561 15.03328 14.77419
9.705746 19.09593 8.508164 18.08607 14.45175 15.64815 17.06296 15.28051 13.06384 18.51333 9.584609 15.79988 12.86923 18.96465 13.94022 19.25807 9.511084 18.1561 15.03328 14.77419
9.705746 19.09599 8.507014 18.08607 14.45174 15.73355 17.06322 15.28699 13.06522 18.51346 9.584609 15.79991 12.86923 18.96465 13.94022 19.25807 9.511084 18.1561 15.03328 14.77419
9.705746 19.09592 8.506866 18.08703 14.45503 15.73582 17.06366 15.2869 13.06517 18.51346 9.584609 15.8 12.86923 18.96465 13.94022 19.25807 9.511084 18.1561 15.03328 14.77419
9.705746 19.09577 8.506917 18.0871 14.45503 15.73571 17.06276 15.28656 13.06506 18.51339 9.584609 15.88292 12.86923 18.96465 13.94022 19.25807 9.511084 18.1561 15.03328 14.77419
9.705746 19.09594 8.507034 18.0871 14.45515 15.73507 17.06352 15.28645 13.0683 18.51339 9.584609 15.88259 12.86923 18.96465 13.94022 19.25807 9.511084 18.1561 15.03328 14.77419
9.705746 19.09602 8.505817 18.08839 14.45759 15.73525 17.06353 15.28632 13.07712 18.51329 9.584609 15.88528 12.86923 18.96465 13.94022 19.25807 9.511084 18.1561 15.03328 14.77419
9.705746 19.09543 8.494994 18.08855 14.45752 15.74092 17.0634 15.28611 13.07682 18.51329 9.584609 15.88583 12.86923 18.96465 13.94022 19.25807 9.511084 18.1561 15.03328 14.77419
9.705746 19.09599 8.645972 18.08831 14.45808 15.74092 17.06397 15.2874 13.15419 18.51317 9.584609 15.88586 12.86923 18.96465 13.94022 19.25807 9.511084 18.1561 15.03328 14.77419
9.705746 19.09775 8.740293 18.08832 14.4581 15.7439 17.06388 15.2873 13.15472 18.51314 9.584609 15.88656 12.86923 18.96465 13.94022 19.25807 9.511084 18.1561 15.03328 14.77419
9.705746 19.09775 8.727 18.08806 14.458 15.74523 17.06494 15.28679 13.15403 18.51304 9.584609 15.88657 12.86923 18.96465 13.94022 19.25807 9.511084 18.1561 15.03328 14.77419
9.705746 19.18552 8.7237 18.09291 14.5396 15.74499 17.06487 15.28669 13.15377 18.51305 9.584609 15.89203 12.86923 18.96465 13.94022 19.25807 9.511084 18.1561 15.03328 14.77419
9.705746 19.18544 8.721837 18.18152 14.54015 15.74501 17.06567 15.2896 13.15322 18.51305 9.584609 15.89447 12.86923 18.96465 13.94022 19.25807 9.511084 18.1561 15.03328 14.77419
9.705746 19.18485 8.711328 18.18132 14.54867 15.74488 17.06668 15.29016 13.15316 18.60136 9.584609 15.89516 12.86923 18.96465 13.94022 19.25807 9.511084 18.1561 15.03328 14.77419
9.705746 19.18495 8.706218 18.18169 14.54859 15.74525 17.06629 15.29007 13.15305 18.60584 9.584609 15.89589 12.86923 18.96465 13.94022 19.25807 9.511084 18.1561 15.03328 14.77419
9.705746 19.18508 8.698452 18.18169 14.5486 15.74514 17.06606 15.37187 13.15296 18.60584 9.584609 15.89579 12.86923 18.96465 13.94022 19.25807 9.511084 18.1561 15.03328 14.77419
9.705746 19.187 8.697687 18.18191 14.54851 15.74509 17.06663 15.38576 13.15214 18.60574 9.584609 15.89665 12.86923 18.96465 13.94022 19.25807 9.511084 18.1561 15.03328 14.77419
9.705746 19.19126 8.691623 18.18233 14.5484 15.74498 17.06751 15.38552 13.152 18.60732 9.584609 15.8965 12.86923 18.96465 13.94022 19.25807 9.511084 18.1561 15.03328 14.77419
9.705746 19.19127 8.686067 18.18186 14.54968 15.74498 17.06751 15.386 13.15181 18.61183 9.584609 15.97939 12.86923 18.96465 13.94022 19.25807 9.511084 18.1561 15.03328 14.77419
9.705746 19.19127 8.677666 18.1823 14.5497 15.83114 17.06899 15.38551 13.15192 18.61152 9.584609 15.97932 12.86923 18.96465 13.94022 19.25807 9.511084 18.1561 15.03328 14.77419
9.705746 19.19127 8.677729 18.18232 14.5496 15.83103 17.06889 15.3921 13.15233 18.61205 9.584609 15.97991 12.86923 18.96465 13.94022 19.25807 9.511084 18.1561 15.03328 14.77419
9.705746 19.19128 8.677758 18.18303 14.5496 15.83262 17.07319 15.39292 13.15292 18.61206 9.584609 15.9798 12.86923 18.96465 13.94022 19.25807 9.511084 18.1561 15.03328 14.77419
9.705746 19.19124 8.677584 18.18303 14.55241 15.83321 17.16021 15.39416 13.15355 18.61258 9.584609 15.9795 12.86923 18.96465 13.94022 19.25807 9.511084 18.1561 15.03328 14.77419
9.705746 19.19108 8.677524 18.1837 14.55198 15.8328 17.16022 15.39416 13.15621 18.61258 9.584609 15.98092 12.86923 18.96465 13.94022 19.25807 9.511084 18.1561 15.03328 14.77419
9.705746 19.19246 8.677039 18.18468 14.55326 15.83266 17.16016 15.39388 13.15815 18.61314 9.584609 15.98129 12.86923 18.96465 13.94022 19.25807 9.511084 18.1561 15.03328 14.77419
9.705746 19.19261 8.675199 18.18635 14.55278 15.83839 17.1619 15.39341 13.16133 18.61314 9.584609 15.98137 12.86923 18.96465 13.94022 19.25807 9.511084 18.1561 15.03328 14.77419
9.705746 19.19246 8.675339 18.18642 14.63475 15.83894 17.16175 15.39325 13.16123 18.61309 9.584609 15.98231 12.86923 18.96465 13.94022 19.25807 9.511084 18.1561 15.03328 14.77419
9.705746 19.19227 8.675512 18.18644 14.64544 15.83845 17.16163 15.39388 13.24731 18.61309 9.584609 15.9821 12.86923 18.96465 13.94022 19.25807 9.511084 18.1561 15.03328 14.77419
9.705746 19.2802 8.675762 18.19122 14.64675 15.83848 17.16158 15.39372 13.24729 18.61309 9.584609 15.98718 12.86923 18.96465 13.94022 19.25807 9.511084 18.1561 15.03328 14.77419
9.705746 19.28207 8.675442 18.27961 14.64676 15.83849 17.16159 15.39427 13.24728 18.61331 9.584609 15.98708 12.86923 18.96465 13.94022 19.25807 9.511084 18.1561 15.03328 14.77419
9.705746 19.28272 8.674709 18.27959 14.64652 15.8408 17.16147 15.39411 13.24697 18.61331 9.584609 15.98671 12.86923 18.96465 13.94022 19.25807 9.511084 18.1561 15.03328 14.77419
9.705746 19.28282 8.666017 18.27957 14.64652 15.84057 17.16151 15.3972 13.24667 18.70176 9.584609 15.99277 12.86923 18.96465 13.94022 19.25807 9.511084 18.1561 15.03328 14.77419
9.705746 19.28277 8.648057 18.27957 14.65374 15.84057 17.1643 15.39711 13.24592 18.70177 9.584609 15.99292 12.86923 18.96465 13.94022 19.25807 9.511084 18.1561 15.03328 14.77419
9.705746 19.28763 8.638253 18.28022 14.65374 15.84057 17.16445 15.47856 13.24554 18.70179 9.584609 15.99284 12.86923 18.96465 13.94022 19.25807 9.511084 18.1561 15.03328 14.77419
9.705746 19.28763 8.625088 18.27968 14.6537 15.84041 17.16458 15.47829 13.2456 18.70626 9.584609 15.99273 12.86923 18.96465 13.94022 19.25807 9.511084 18.1561 15.03328 14.77419
9.705746 19.2875 8.616093 18.27955 14.65508 15.84064 17.16495 15.47874 13.24546 18.70622 9.584609 16.07646 12.86923 18.96465 13.94022 19.25807 9.511084 18.1561 15.03328 14.77419
9.705746 19.28883 8.607819 18.27945 14.65491 15.84071 17.16559 15.47871 13.24497 18.7063 9.584609 16.07694 12.86923 18.96465 13.94022 19.25807 9.511084 18.1561 15.03328 14.77419
9.705746 19.28888 8.594451 18.27946 14.65492 15.92603 17.16621 15.47939 13.24397 18.70613 9.584609 16.07687 12.86923 18.96465 13.94022 19.25807 9.511084 18.1561 15.03328 14.77419
9.705746 19.28869 8.586622 18.27882 14.65479 15.92595 17.16773 15.48096 13.24395 18.70813 9.584609 16.0769 12.86923 18.96465 13.94022 19.25807 9.511084 18.1561 15.03328 14.77419
9.705746 19.28932 8.584999 18.27873 14.65526 15.92641 17.16934 15.48763 13.24401 18.70795 9.584609 16.07692 12.86923 18.96465 13.94022 19.25807 9.511084 18.1561 15.03328 14.77419
9.705746 19.28923 8.583153 18.28046 14.65486 15.92646 17.17034 15.48751 13.24401 18.70898 9.584609 16.07779 12.86923 18.96465 13.94022 19.25807 9.511084 18.1561 15.03328 14.77419
9.705746 19.2891 8.582031 18.2806 14.65473 15.92798 17.2619 15.48747 13.24404 18.70858 9.584609 16.07954 12.86923 18.96465 13.94022 19.25807 9.511084 18.1561 15.03328 14.77419
9.705746 19.2891 8.574329 18.28075 14.65444 15.92756 17.26211 15.48714 13.24382 18.70949 9.584609 16.07954 12.86923 18.96465 13.94022 19.25807 9.511084 18.1561 15.03328 14.77419
9.705746 19.28916 8.555246 18.28069 14.65504 15.92758 17.26204 15.48686 13.24359 18.70944 9.584609 16.08469 12.86923 18.96465 13.94022 19.25807 9.511084 18.1561 15.03328 14.77419
9.705746 19.28929 8.542781 18.2809 14.65462 15.92953 17.26197 15.48683 13.24355 18.71038 9.584609 16.0851 12.86923 18.96465 13.94022 19.25807 9.511084 18.1561 15.03328 14.77419
9.705746 19.37818 8.525946 18.282 14.65463 15.92952 17.26182 15.48655 13.32907 18.71036 9.584609 16.08545 12.86923 18.96465 13.94022 19.25807 9.511084 18.1561 15.03328 14.77419
9.705746 19.37823 8.515602 18.28364 14.65716 15.93522 17.26175 15.4874 13.32831 18.71027 9.584609 16.08619 12.86923 18.96465 13.94022 19.25807 9.511084 18.1561 15.03328 14.77419
9.705746 19.37805 8.50184 18.28528 14.7388 15.93524 17.26169 15.48818 13.33613 18.79925 9.584609 16.08622 12.86923 18.96465 13.94022 19.25807 9.511084 18.1561 15.03328 14.77419
9.705746 19.37805 8.496213 18.37805 14.73843 15.93524 17.26216 15.48808 13.3369 18.79925 9.584609 16.08876 12.86923 18.96465 13.94022 19.25807 9.511084 18.1561 15.03328 14.77419
9.705746 19.37792 8.49307 18.37788 14.73834 15.93467 17.26204 15.48768 13.33812 18.80363 9.584609 16.17092 12.86923 18.96465 13.94022 19.25807 9.511084 18.1561 15.03328 14.77419
9.705746 19.37977 8.488702 18.37804 14.73841 15.93468 17.26204 15.48746 13.32319 18.80354 9.584609 16.17092 12.86923 18.96465 13.94022 19.25807 9.511084 18.1561 15.03328 14.77419
9.705746 19.38008 8.480048 18.37791 14.73993 15.93508 17.26184 15.57227 13.32296 18.80379 9.584609 16.17088 12.86923 18.96465 13.94022 19.25807 9.511084 18.1561 15.03328 14.77419
9.705746 19.38014 8.477519 18.37791 14.74117 15.93608 17.26186 15.57222 13.33188 18.80386 9.584609 16.17116 12.86923 18.96465 13.94022 19.25807 9.511084 18.1561 15.03328 14.77419
9.705746 19.38014 8.473638 18.37777 14.74785 15.93605 17.26187 15.57224 13.33509 18.80386 9.584609 16.17261 12.86923 18.96465 13.94022 19.25807 9.511084 18.1561 15.03328 14.77419
9.705746 19.38484 8.473183 18.37757 14.74784 15.93736 17.26187 15.57224 13.33922 18.80387 9.584609 16.17327 12.86923 18.96465 13.94022 19.25807 9.511084 18.1561 15.03328 14.77419
9.705746 19.38479 8.466035 18.37758 14.7479 16.02278 17.26174 15.57198 13.3401 18.80387 9.584609 16.17286 12.86923 18.96465 13.94022 19.25807 9.511084 18.1561 15.03328 14.77419
9.705746 19.38546 8.465604 18.37731 14.74788 16.0226 17.26171 15.57206 13.34059 18.80596 9.584609 16.17281 12.86923 18.96465 13.94022 19.25807 9.511084 18.1561 15.03328 14.77419
9.705746 19.38512 8.464902 18.3777 14.74719 16.02242 17.26171 15.57195 13.34035 18.80596 9.584609 16.17267 12.86923 18.96465 13.94022 19.25807 9.511084 18.1561 15.03328 14.77419
9.705746 19.38512 8.463858 18.3777 14.74678 16.02242 17.26126 15.57159 13.34036 18.80573 9.584609 16.17269 12.86923 18.96465 13.94022 19.25807 9.511084 18.1561 15.03328 14.77419
9.705746 19.38516 8.46353 18.37723 14.74647 16.02174 17.26117 15.57233 13.34086 18.80573 9.584609 16.17287 12.86923 18.96465 13.94022 19.25807 9.511084 18.1561 15.03328 14.77419
9.705746 19.3866 8.463057 18.37706 14.74664 16.02162 17.35274 15.57892 13.34127 18.80672 9.584609 16.17287 12.86923 18.96465 13.94022 19.25807 9.511084 18.1561 15.03328 14.77419
9.705746 19.38649 8.463083 18.37696 14.7465 16.02164 17.35511 15.58204 13.34149 18.80661 9.584609 16.1727 12.86923 18.96465 13.94022 19.25807 9.511084 18.1561 15.03328 14.77419
9.705746 19.38649 8.463105 18.37655 14.74743 16.02154 17.35733 15.58363 13.34131 18.80681 9.584609 16.17908 12.86923 18.96465 13.94022 19.25807 9.511084 18.1561 15.03328 14.77419
9.705746 19.38674 8.462226 18.37653 14.74719 16.02134 17.35876 15.58363 13.34089 18.80772 9.584609 16.18069 12.86923 18.96465 13.94022 19.25807 9.511084 18.1561 15.03328 14.77419
9.705746 19.38674 8.458973 18.37653 14.74692 16.02126 17.3587 15.58355 13.34039 18.8074 9.584609 16.18062 12.86923 18.96465 13.94022 19.25807 9.511084 18.1561 15.03328 14.77419
9.705746 19.47467 8.457859 18.37642 14.74651 16.02351 17.35914 15.58425 13.34041 18.89596 9.584609 16.18064 12.86923 18.96465 13.94022 19.25807 9.511084 18.1561 15.03328 14.77419
9.705746 19.47482 8.456423 18.3763 14.74651 16.02345 17.35933 15.58418 13.34028 18.89597 9.584609 16.1805 12.86923 18.96465 13.94022 19.25807 9.511084 18.1561 15.03328 14.77419
9.705746 19.47523 8.455372 18.46457 14.82851 16.02339 17.35911 15.58384 13.34031 18.89602 9.584609 16.26325 12.86923 18.96465 13.94022 19.25807 9.511084 18.1561 15.03328 14.77419
9.705746 19.47507 8.453798 18.46939 14.83116 16.03277 17.35897 15.58386 13.34034 18.89669 9.584609 16.26566 12.86923 18.96465 13.94022 19.25807 9.511084 18.1561 15.03328 14.77419
9.705746 19.47499 8.444074 18.47204 14.83107 16.03259 17.35906 15.58318 13.33985 18.90077 9.584609 16.26701 12.86923 18.96465 13.94022 19.25807 9.511084 18.1561 15.03328 14.77419
9.705746 19.47603 8.439455 18.47341 14.83153 16.0326 17.35892 15.58299 13.41626 18.9008 9.584609 16.26701 12.86923 18.96465 13.94022 19.25807 9.511084 18.1561 15.03328 14.77419
9.705746 19.47603 8.439128 18.47387 14.83153 16.03241 17.35892 15.58262 13.41593 18.9008 9.584609 16.26761 12.86923 18.96465 13.94022 19.25807 9.511084 18.1561 15.03328 14.77419
9.705746 19.47614 8.438661 18.47424 14.83149 16.03231 17.35882 15.5828 13.42482 18.90065 9.584609 16.26753 12.86923 18.96465 13.94022 19.25807 9.511084 18.1561 15.03328 14.77419
9.705746 19.47809 8.438611 18.47428 14.83893 16.03231 17.35882 15.58386 13.43315 18.90059 9.584609 16.26745 12.86923 18.96465 13.94022 19.25807 9.511084 18.1561 15.03328 14.77419
9.705746 19.48268 8.437672 18.47444 14.83872 16.03209 17.35881 15.66547 13.43294 18.90109 9.584609 16.26746 12.86923 18.96465 13.94022 19.25807 9.511084 18.1561 15.03328 14.77419
9.705746 19.48259 8.437777 18.47445 14.84376 16.03213 17.35882 15.66534 13.43649 18.90108 9.584609 16.26769 12.86923 18.96465 13.94022 19.25807 9.511084 18.1561 15.03328 14.77419
9.705746 19.48259 8.437059 18.47442 14.84516 16.03216 17.35872 15.66534 13.43647 18.90064 9.584609 16.26887 12.86923 18.96465 13.94022 19.25807 9.511084 18.1561 15.03328 14.77419
9.705746 19.4826 8.437241 18.47448 14.84516 16.11794 17.35899 15.66533 13.43594 18.90054 9.584609 16.26891 12.86923 18.96465 13.94022 19.25807 9.511084 18.1561 15.03328 14.77419
9.705746 19.48271 8.437422 18.47448 14.84472 16.11772 17.44607 15.66833 13.43568 18.90229 9.584609 16.27399 12.86923 18.96465 13.94022 19.25807 9.511084 18.1561 15.03328 14.77419
9.705746 19.48271 8.437552 18.47393 14.8453 16.11773 17.44575 15.66926 13.43858 18.90257 9.584609 16.27412 12.86923 18.96465 13.94022 19.25807 9.511084 18.1561 15.03328 14.77419
9.705746 19.48487 8.437625 18.47393 14.84518 16.11774 17.4502 15.67599 13.43794 18.90257 9.584609 16.27345 12.86923 18.96465 13.94022 19.25807 9.511084 18.1561 15.03328 14.77419
9.705746 19.48571 8.437718 18.47386 14.84468 16.11975 17.45009 15.67594 13.43737 18.90251 9.584609 16.27477 12.86923 18.96465 13.94022 19.25807 9.511084 18.1561 15.03328 14.77419
9.705746 19.48558 8.43792 18.47386 14.84526 16.1196 17.45009 15.67584 13.43761 18.90338 9.584609 16.2747 12.86923 18.96465 13.94022 19.25807 9.511084 18.1561 15.03328 14.77419
9.705746 19.48685 8.438147 18.47368 14.92733 16.11955 17.45708 15.67672 13.43816 18.90356 9.584609 16.27451 12.86923 18.96465 13.94022 19.25807 9.511084 18.1561 15.03328 14.77419
9.705746 19.48695 8.4381 18.47368 14.92733 16.11983 17.45692 15.67641 13.43814 18.99212 9.584609 16.357 12.86923 18.96465 13.94022 19.25807 9.511084 18.1561 15.03328 14.77419
9.705746 19.57487 8.436664 18.47369 14.92733 16.11998 17.45852 15.67624 13.43863 18.99236 9.584609 16.35726 12.86923 18.96465 13.94022 19.25807 9.511084 18.1561 15.03328 14.77419
9.705746 19.57487 8.436292 18.47369 14.93025 16.11986 17.45852 15.67624 13.43881 18.99247 9.584609 16.35729 12.86923 18.96465 13.94022 19.25807 9.511084 18.1561 15.03328 14.77419
9.705746 19.57476 8.436438 18.4737 14.93025 16.11973 17.45973 15.676 13.43853 18.99334 9.584609 16.35896 12.86923 18.96465 13.94022 19.25807 9.511084 18.1561 15.03328 14.77419
9.705746 19.57469 8.435901 18.4737 14.93018 16.11959 17.45973 15.67985 13.51602 18.99773 9.584609 16.3612 12.86923 18.96465 13.94022 19.25807 9.511084 18.1561 15.03328 14.77419
9.705746 19.57461 8.435975 18.56189 14.92997 16.11943 17.45973 15.67987 13.5248 18.99751 9.584609 16.3608 12.86923 18.96465 13.94022 19.25807 9.511084 18.1561 15.03328 14.77419
9.705746 19.57455 8.433458 18.56665 14.92984 16.12477 17.46062 15.67944 13.52466 18.99741 9.584609 16.36088 12.86923 18.96465 13.94022 19.25807 9.511084 18.1561 15.03328 14.77419
9.705746 19.57455 8.433132 18.56665 14.93653 16.12475 17.46063 15.67945 13.52399 18.99697 9.584609 16.36089 12.86923 18.96465 13.94022 19.25807 9.511084 18.1561 15.03328 14.77419
9.705746 19.57456 8.43245 18.56666 14.9364 16.12688 17.46137 15.67937 13.5244 18.99686 9.584609 16.36078 12.86923 18.96465 13.94022 19.25807 9.511084 18.1561 15.03328 14.77419
9.705746 19.57457 8.431505 18.57126 14.93621 16.1266 17.46137 15.67934 13.52931 18.99678 9.584609 16.36096 12.86923 18.96465 13.94022 19.25807 9.511084 18.1561 15.03328 14.77419
9.705746 19.57424 8.431109 18.57309 14.93727 16.12755 17.46133 15.67927 13.52881 18.99664 9.584609 16.36246 12.86923 18.96465 13.94022 19.25807 9.511084 18.1561 15.03328 14.77419
9.705746 19.57424 8.431248 18.5726 14.93727 16.12743 17.46134 15.76084 13.52874 18.99746 9.584609 16.36196 12.86923 18.96465 13.94022 19.25807 9.511084 18.1561 15.03328 14.77419
9.705746 19.58254 8.431347 18.57261 14.93883 16.12725 17.46213 15.76131 13.52806 18.99738 9.584609 16.3619 12.86923 18.96465 13.94022 19.25807 9.511084 18.1561 15.03328 14.77419
9.705746 19.58254 8.431542 18.57348 14.94034 16.12794 17.46202 15.76056 13.52807 18.99738 9.584609 16.3619 12.86923 18.96465 13.94022 19.25807 9.511084 18.1561 15.03328 14.77419
9.705746 19.58254 8.43177 18.57348 14.94017 16.21364 17.46195 15.76114 13.52823 18.99738 9.584609 16.36184 12.86923 18.96465 13.94022 19.25807 9.511084 18.1561 15.03328 14.77419
9.705746 19.58255 8.43175 18.57372 14.9401 16.21366 17.46232 15.76207 13.52788 18.99741 9.584609 16.3616 12.86923 18.96465 13.94022 19.25807 9.511084 18.1561 15.03328 14.77419
9.705746 19.58248 8.43185 18.57362 14.94013 16.21411 17.46232 15.762 13.53073 18.9981 9.584609 16.36659 12.86923 18.96465 13.94022 19.25807 9.511084 18.1561 15.03328 14.77419
9.705746 19.58249 8.432036 18.57408 14.94069 16.21403 17.46209 15.76191 13.53056 18.9979 9.584609 16.36737 12.86923 18.96465 13.94022 19.25807 9.511084 18.1561 15.03328 14.77419
9.705746 19.58249 8.432065 18.57409 14.94053 16.21352 17.54915 15.76192 13.53048 18.99974 9.584609 16.36729 12.86923 18.96465 13.94022 19.25807 9.511084 18.1561 15.03328 14.77419
9.705746 19.58227 8.432243 18.57456 14.94056 16.21328 17.55394 15.76492 13.53039 19.00012 9.584609 16.36813 12.86923 18.96465 13.94022 19.25807 9.511084 18.1561 15.03328 14.77419
9.705746 19.582 8.432411 18.57444 15.02214 16.21436 17.55394 15.76485 13.5304 19.00044 9.584609 16.45086 12.86923 18.96465 13.94022 19.25807 9.511084 18.1561 15.03328 14.77419
9.705746 19.58207 8.430932 18.5743 15.02207 16.21425 17.55402 15.77185 13.53085 19.00044 9.584609 16.45073 12.86923 18.96465 13.94022 19.25807 9.511084 18.1561 15.03328 14.77419
9.705746 19.58192 8.43102 18.5744 15.02215 16.21417 17.55369 15.7717 13.53151 19.00039 9.584609 16.45203 12.86923 18.96465 13.94022 19.25807 9.511084 18.1561 15.03328 14.77419
9.705746 19.66984 8.431092 18.57387 15.02199 16.21494 17.55568 15.77171 13.53133 19.00032 9.584609 16.4517 12.86923 18.96465 13.94022 19.25807 9.511084 18.1561 15.03328 14.77419
9.705746 19.67128 8.431328 18.66205 15.02161 16.2148 17.55569 15.77209 13.53133 19.08876 9.584609 16.45169 12.86923 18.96465 13.94022 19.25807 9.511084 18.1561 15.03328 14.77419
9.705746 19.67214 8.431214 18.66223 15.0211 16.21975 17.55644 15.77208 13.53118 19.08967 9.584609 16.4521 12.86923 18.96465 13.94022 19.25807 9.511084 18.1561 15.03328 14.77419
9.705746 19.67215 8.430896 18.66697 15.02271 16.2192 17.55644 15.77277 13.60804 19.08964 9.584609 16.4521 12.86923 18.96465 13.94022 19.25807 9.511084 18.1561 15.03328 14.77419
9.705746 19.67258 8.43105 18.66697 15.02273 16.21905 17.55644 15.77266 13.60818 19.08948 9.584609 16.45235 12.86923 18.96465 13.94022 19.25807 9.511084 18.1561 15.03328 14.77419
9.705746 19.67258 8.431299 18.66697 15.02262 16.21906 17.55645 15.77273 13.60806 19.08988 9.584609 16.4548 12.86923 18.96465 13.94022 19.25807 9.511084 18.1561 15.03328 14.77419
9.705746 19.67258 8.431529 18.66663 15.02522 16.22052 17.55774 15.77296 13.60747 19.09435 9.584609 16.45471 12.86923 18.96465 13.94022 19.25807 9.511084 18.1561 15.03328 14.77419
9.705746 19.67269 8.431718 18.66652 15.02575 16.22408 17.55774 15.77432 13.61646 19.09427 9.584609 16.45467 12.86923 18.96465 13.94022 19.25807 9.511084 18.1561 15.03328 14.77419
9.705746 19.67217 8.511571 18.66653 15.03245 16.22399 17.55792 15.77432 13.61642 19.09427 9.584609 16.45507 12.86923 18.96465 13.94022 19.25807 9.511084 18.1561 15.03328 14.77419
9.705746 19.67241 8.511962 18.66654 15.03232 16.22399 17.55887 15.77405 13.6164 19.09514 9.584609 16.45581 12.86923 18.96465 13.94022 19.25807 9.511084 18.1561 15.03328 14.77419
9.705746 19.67692 8.512205 18.66833 15.03232 16.22378 17.55869 15.85551 13.61703 19.09518 9.584609 16.45581 12.86923 18.96465 13.94022 19.25807 9.511084 18.1561 15.03328 14.77419
9.705746 19.67692 8.589862 18.66824 15.03281 16.31028 17.55861 15.85505 13.61688 19.09507 9.584609 16.45526 12.86923 18.96465 13.94022 19.25807 9.511084 18.1561 15.03328 14.77419
9.705746 19.67727 8.59054 18.66829 15.03273 16.31021 17.55827 15.85492 13.61672 19.09498 9.584609 16.45534 12.86923 18.96465 13.94022 19.25807 9.511084 18.1561 15.03328 14.77419
9.705746 19.67912 8.590775 18.66926 15.03312 16.31028 17.55646 15.85457 13.61641 19.09498 9.584609 16.45515 12.86923 18.96465 13.94022 19.25807 9.511084 18.1561 15.03328 14.77419
9.705746 19.67863 8.590969 18.66927 15.03312 16.31028 17.64348 15.85438 13.61641 19.09518 9.584609 16.46026 12.86923 18.96465 13.94022 19.25807 9.511084 18.1561 15.03328 14.77419
9.705746 19.67852 8.591234 18.66927 15.03312 16.31028 17.64423 15.85423 13.61625 19.09526 9.584609 16.46093 12.86923 18.96465 13.94022 19.25807 9.511084 18.1561 15.03328 14.77419
9.705746 19.67939 8.591324 18.66927 15.033 16.31014 17.64423 15.85419 13.61564 19.09518 9.584609 16.46138 12.86923 18.96465 13.94022 19.25807 9.511084 18.1561 15.03328 14.77419
9.705746 19.67953 8.591481 18.67013 15.03413 16.30997 17.64872 15.85401 13.62004 19.09565 9.584609 16.46135 12.86923 18.96465 13.94022 19.25807 9.511084 18.1561 15.03328 14.77419
9.705746 19.6795 8.591595 18.67023 15.03413 16.30998 17.64872 15.85377 13.62204 19.09551 9.584609 16.54393 12.86923 18.96465 13.94022 19.25807 9.511084 18.1561 15.03328 14.77419
9.705746 19.67994 8.591677 18.67028 15.03507 16.31003 17.64872 15.85366 13.62207 19.09551 9.584609 16.54481 12.86923 18.96465 13.94022 19.25807 9.511084 18.1561 15.03328 14.77419
9.705746 19.67984 8.591911 18.67053 15.03423 16.31062 17.6494 15.85368 13.62176 19.09732 9.584609 16.5452 12.86923 18.96465 13.94022 19.25807 9.511084 18.1561 15.03328 14.77419
9.705746 19.67972 8.592143 18.67054 15.03423 16.3106 17.6494 15.85365 13.62179 19.09723 9.584609 16.54468 12.86923 18.96465 13.94022 19.25807 9.511084 18.1561 15.03328 14.77419
9.705746 19.76771 8.59231 18.67061 15.11568 16.3104 17.64913 15.86601 13.62201 19.18556 9.584609 16.54588 12.86923 18.96465 13.94022 19.25807 9.511084 18.1561 15.03328 14.77419
9.705746 19.76729 8.592454 18.67049 15.11558 16.31014 17.64902 15.86603 13.62166 19.1854 9.584609 16.54572 12.86923 18.96465 13.94022 19.25807 9.511084 18.1561 15.03328 14.77419
9.705746 19.76758 8.592612 18.75876 15.11559 16.31138 17.64903 15.86603 13.62156 19.18523 9.584609 16.54572 12.86923 18.96465 13.94022 19.25807 9.511084 18.1561 15.03328 14.77419
9.705746 19.76758 8.592819 18.75926 15.11559 16.3114 17.65086 15.86595 13.62452 19.18505 9.584609 16.5471 12.86923 18.96465 13.94022 19.25807 9.511084 18.1561 15.03328 14.77419
9.705746 19.76748 8.592835 18.75925 15.11535 16.31095 17.65086 15.86596 13.70127 19.18502 9.584609 16.547 12.86923 18.96465 13.94022 19.25807 9.511084 18.1561 15.03328 14.77419
9.705746 19.76749 8.592923 18.76402 15.11469 16.31665 17.65086 15.86585 13.70127 19.18568 9.584609 16.54682 12.86923 18.96465 13.94022 19.25807 9.511084 18.1561 15.03328 14.77419
9.705746 19.76891 8.592961 18.76353 15.11461 16.31665 17.65078 15.86552 13.70122 19.19123 9.584609 16.54682 12.86923 18.96465 13.94022 19.25807 9.511084 18.1561 15.03328 14.77419
9.705746 19.76878 8.592908 18.7634 15.11455 16.31673 17.65171 15.86552 13.7011 19.19114 9.584609 16.54685 12.86923 18.96465 13.94022 19.25807 9.511084 18.1561 15.03328 14.77419
9.705746 19.76878 8.593062 18.76388 15.11437 16.31737 17.65171 15.86544 13.70114 19.19114 9.584609 16.54997 12.86923 18.96465 13.94022 19.25807 9.511084 18.1561 15.03328 14.77419
9.705746 19.76844 8.592638 18.76388 15.1143 16.31927 17.65171 15.86553 13.70148 19.19113 9.584609 16.54942 12.86923 18.96465 13.94022 19.25807 9.511084 18.1561 15.03328 14.77419
9.705746 19.76811 8.592619 18.76395 15.11424 16.31928 17.65195 15.86542 13.71038 19.19109 9.584609 16.54912 12.86923 18.96465 13.94022 19.25807 9.511084 18.1561 15.03328 14.77419
9.705746 19.76754 8.592584 18.76395 15.11426 16.40495 17.65195 15.94696 13.71032 19.19116 9.584609 16.54912 12.86923 18.96465 13.94022 19.25807 9.511084 18.1561 15.03328 14.77419
9.705746 19.76841 8.592219 18.7637 15.12561 16.40482 17.6518 15.94658 13.71081 19.19106 9.584609 16.54895 12.86923 18.96465 13.94022 19.25807 9.511084 18.1561 15.03328 14.77419
9.705746 19.76842 8.589767 18.76376 15.12553 16.40472 17.65308 15.94658 13.71433 19.19089 9.584609 16.54898 12.86923 18.96465 13.94022 19.25807 9.511084 18.1561 15.03328 14.77419
9.705746 19.77267 8.589453 18.76557 15.12544 16.40463 17.65308 15.94774 13.71431 19.19092 9.584609 16.54901 12.86923 18.96465 13.94022 19.25807 9.511084 18.1561 15.03328 14.77419
9.705746 19.77267 8.589418 18.76551 15.12523 16.40452 17.73976 15.94862 13.7142 19.19173 9.584609 16.54958 12.86923 18.96465 13.94022 19.25807 9.511084 18.1561 15.03328 14.77419
9.705746 19.7727 8.589311 18.76552 15.12524 16.40452 17.73952 15.94862 13.71409 19.19198 9.584609 16.54934 12.86923 18.96465 13.94022 19.25807 9.511084 18.1561 15.03328 14.77419
9.705746 19.77309 8.589504 18.7666 15.12508 16.40452 17.73952 15.94934 13.71397 19.1923 9.584609 16.54929 12.86923 18.96465 13.94022 19.25807 9.511084 18.1561 15.03328 14.77419
9.705746 19.77503 8.589452 18.7666 15.12414 16.4045 17.73952 15.94936 13.71762 19.1923 9.584609 16.55371 12.86923 18.96465 13.94022 19.25807 9.511084 18.1561 15.03328 14.77419
9.705746 19.77503 8.589485 18.7668 15.12328 16.40439 17.73962 15.94949 13.71744 19.19232 9.584609 16.55371 12.86923 18.96465 13.94022 19.25807 9.511084 18.1561 15.03328 14.77419
9.705746 19.77503 8.589726 18.7668 15.12247 16.40529 17.73933 15.94947 13.71725 19.28083 9.584609 16.5548 12.86923 18.96465 13.94022 19.25807 9.511084 18.1561 15.03328 14.77419
9.705746 19.77503 8.589838 18.76761 15.12245 16.40602 17.7445 15.9492 13.71711 19.2807 9.584609 16.63757 12.86923 18.96465 13.94022 19.25807 9.511084 18.1561 15.03328 14.77419
9.705746 19.8629 8.589894 18.76751 15.12236 16.40585 17.7445 15.95603 13.71656 19.28234 9.584609 16.63747 12.86923 18.96465 13.94022 19.25807 9.511084 18.1561 15.03328 14.77419
9.705746 19.86482 8.590254 18.85578 15.12237 16.40586 17.74457 15.9591 13.71665 19.28234 9.584609 16.63722 12.86923 18.96465 13.94022 19.25807 9.511084 18.1561 15.03328 14.77419
9.705746 19.86483 8.590505 18.85578 15.12236 16.52965 17.74457 15.9591 13.71664 19.28303 9.584609 16.63725 12.86923 18.96465 13.94022 19.25807 9.511084 18.1561 15.03328 14.77419
9.705746 19.86483 8.590503 18.85568 15.12198 16.53 17.74457 15.95902 13.71657 19.28303 9.584609 16.63843 12.86923 18.96465 13.94022 19.25807 9.511084 18.1561 15.03328 14.77419
9.705746 19.86462 8.590854 18.85568 15.12195 16.52984 17.74457 15.95927 13.79332 19.28297 9.584609 16.63845 12.86923 18.96465 13.94022 19.25807 9.511084 18.1561 15.03328 14.77419
9.705746 19.86462 8.590381 18.85584 15.12195 16.52985 17.7445 15.96028 13.79335 19.28318 9.584609 16.63839 12.86923 18.96465 13.94022 19.25807 9.511084 18.1561 15.03328 14.77419
9.705746 19.86507 8.590065 18.85635 15.20364 16.52984 17.74402 15.96023 13.79317 19.2832 9.584609 16.63831 12.86923 18.96465 13.94022 19.25807 9.511084 18.1561 15.03328 14.77419
9.705746 19.86507 8.589975 18.86106 15.20496 16.53105 17.74481 15.95993 13.79366 19.2877 9.584609 16.63945 12.86923 18.96465 13.94022 19.25807 9.511084 18.1561 15.03328 14.77419
9.705746 19.86507 8.589971 18.86106 15.20449 16.61714 17.74488 16.07786 13.79355 19.28772 9.584609 16.63975 12.86923 18.96465 13.94022 19.25807 9.511084 18.1561 15.03328 14.77419
9.705746 19.86507 8.590029 18.86101 15.20543 16.61663 17.74485 16.0777 13.79326 19.28765 9.584609 16.6416 12.86923 18.96465 13.94022 19.25807 9.511084 18.1561 15.03328 14.77419
9.705746 19.86655 8.590306 18.86101 15.2036 16.61647 17.74465 16.15964 13.80503 19.28751 9.584609 16.64161 12.86923 18.96465 13.94022 19.25807 9.511084 18.1561 15.03328 14.77419
9.705746 19.86655 8.590504 18.86101 15.20294 16.61654 17.74465 16.16091 13.8051 19.28845 9.584609 16.64408 12.86923 18.96465 13.94022 19.25807 9.511084 18.1561 15.03328 14.77419
9.705746 19.87108 8.590697 18.86081 15.20357 16.61692 17.74609 16.16078 13.80501 19.28845 9.584609 16.64414 12.86923 18.96465 13.94022 19.25807 9.511084 18.1561 15.03328 14.77419
9.705746 19.87109 8.590786 18.86137 15.20382 16.61686 17.746 16.16064 13.80493 19.28841 9.584609 16.64444 12.86923 18.96465 13.94022 19.25807 9.511084 18.1561 15.03328 14.77419
9.705746 19.87132 8.748298 18.86162 15.20417 16.61879 17.74551 16.16034 13.80427 19.28842 9.584609 16.64444 12.86923 18.96465 13.94022 19.25807 9.511084 18.1561 15.03328 14.77419
9.705746 19.87132 8.747676 18.86162 15.20352 16.61888 17.74629 16.16018 13.80398 19.28908 9.584609 16.64953 12.86923 18.96465 13.94022 19.25807 9.511084 18.1561 15.03328 14.77419
9.705746 19.87115 8.739591 18.86162 15.2035 16.61849 17.74592 16.16008 13.80363 19.28909 9.584609 16.6496 12.86923 18.96465 13.94022 19.25807 9.511084 18.1561 15.03328 14.77419
9.705746 19.87202 8.738565 18.86162 15.20345 16.61816 17.74592 16.16113 13.80364 19.28893 9.584609 16.64945 12.86923 18.96465 13.94022 19.25807 9.511084 18.1561 15.03328 14.77419
9.705746 19.87202 8.738481 18.86321 15.20972 16.61812 17.74682 16.16103 13.80517 19.28855 9.584609 16.73217 12.86923 18.96465 13.94022 19.25807 9.511084 18.1561 15.03328 14.77419
9.705746 19.87396 8.738031 18.86356 15.20901 16.61815 17.7469 16.16076 13.80475 19.28856 9.584609 16.73217 12.86923 18.96465 13.94022 19.25807 9.511084 18.1561 15.03328 14.77419
9.705746 19.87397 8.734804 18.86357 15.21181 16.61807 17.83374 16.16186 13.80437 19.28856 9.584609 16.73215 12.86923 18.96465 13.94022 19.25807 9.511084 18.1561 15.03328 14.77419
9.705746 19.96181 8.727436 18.86339 15.21159 16.61901 17.83374 16.16191 13.80417 19.2887 9.584609 16.73278 12.86923 18.96465 13.94022 19.25807 9.511084 18.1561 15.03328 14.77419
9.705746 19.96181 8.723829 18.86316 15.21274 16.61892 17.83369 16.16185 13.80417 19.37818 9.584609 16.73313 12.86923 18.96465 13.94022 19.25807 9.511084 18.1561 15.03328 14.77419
9.705746 19.96182 8.723837 18.86316 15.21246 16.61889 17.8345 16.16807 13.80415 19.37818 9.584609 16.733 12.86923 18.96465 13.94022 19.25807 9.511084 18.1561 15.03328 14.77419
9.705746 19.96142 8.726222 18.86391 15.21205 16.61856 17.83425 16.16808 13.808 19.37818 9.584609 16.73384 12.86923 18.96465 13.94022 19.25807 9.511084 18.1561 15.03328 14.77419
9.705746 19.96134 8.804482 18.86402 15.21185 16.6184 17.83544 16.16877 13.80934 19.37818 9.584609 16.73346 12.86923 18.96465 13.94022 19.25807 9.511084 18.1561 15.03328 14.77419
9.705746 19.96177 8.886542 18.95226 15.21179 16.61828 17.83989 16.16877 13.80935 19.37818 9.584609 16.73445 12.86923 18.96465 13.94022 19.25807 9.511084 18.1561 15.03328 14.77419
9.705746 19.96286 8.886997 18.95215 15.21254 16.61828 17.83955 16.16873 13.8097 19.37997 9.584609 16.73448 12.86923 18.96465 13.94022 19.25807 9.511084 18.1561 15.03328 14.77419
9.705746 19.96285 8.889084 18.9524 15.29284 16.62376 17.83955 16.16822 13.88631 19.38025 9.584609 16.73442 12.86923 18.96465 13.94022 19.25807 9.511084 18.1561 15.03328 14.77419
9.705746 19.96286 8.88883 18.9523 15.29266 16.62394 17.83956 16.16914 13.88613 19.38025 9.584609 16.73442 12.86923 18.96465 13.94022 19.25807 9.511084 18.1561 15.03328 14.77419
9.705746 19.96279 8.886232 18.95231 15.29303 16.62393 17.83956 16.16902 13.90316 19.38036 9.584609 16.73545 12.86923 18.96465 13.94022 19.25807 9.511084 18.1561 15.03328 14.77419
9.705746 19.9628 8.88019 18.95319 15.29292 16.7098 17.83956 16.1687 13.90316 19.38029 9.584609 16.73542 12.86923 18.96465 13.94022 19.25807 9.511084 18.1561 15.03328 14.77419
9.705746 19.96266 8.879965 18.95794 15.29272 16.70977 17.8391 16.17188 13.90301 19.38476 9.584609 16.73548 12.86923 18.96465 13.94022 19.25807 9.511084 18.1561 15.03328 14.77419
9.705746 19.96267 8.879889 18.95794 15.29255 16.71061 17.84017 16.25377 13.90272 19.38459 9.584609 16.73548 12.86923 18.96465 13.94022 19.25807 9.511084 18.1561 15.03328 14.77419
9.705746 19.96264 8.879892 18.95777 15.29211 16.70983 17.84017 16.25376 13.90301 19.3846 9.584609 16.7369 12.86923 18.96465 13.94022 19.25807 9.511084 18.1561 15.03328 14.77419
9.705746 19.96247 8.879755 18.95778 15.29208 16.7098 17.84008 16.2535 13.90294 19.38525 9.584609 16.73714 12.86923 18.96465 13.94022 19.25807 9.511084 18.1561 15.03328 14.77419
9.705746 19.96689 8.87874 18.95741 15.29339 16.71034 17.84015 16.25343 13.91178 19.38525 9.584609 16.73958 12.86923 18.96465 13.94022 19.25807 9.511084 18.1561 15.03328 14.77419
9.705746 19.96821 8.8784 18.95741 15.2935 16.7123 17.84015 16.25325 13.91167 19.38533 9.584609 16.73946 12.86923 18.96465 13.94022 19.25807 9.511084 18.1561 15.03328 14.77419
9.705746 19.96864 8.878326 18.95795 15.29354 16.71225 17.83961 16.25305 13.91159 19.38505 9.584609 16.73929 12.86923 18.96465 13.94022 19.25807 9.511084 18.1561 15.03328 14.77419
9.705746 19.9687 8.878353 18.95795 15.29344 16.71225 17.84198 16.25386 13.91159 19.38496 9.584609 16.73926 12.86923 18.96465 13.94022 19.25807 9.511084 18.1561 15.03328 14.77419
9.705746 19.9687 8.878399 18.95802 15.29345 16.71244 17.84352 16.25629 13.91249 19.38589 9.584609 16.82688 12.86923 18.96465 13.94022 19.25807 9.511084 18.1561 15.03328 14.77419
9.705746 19.96838 8.876916 18.95803 15.29465 16.71276 17.84435 16.25618 13.91351 19.38589 9.584609 16.82678 12.86923 18.96465 13.94022 19.25807 9.511084 18.1561 15.03328 14.77419
9.705746 19.96775 8.901368 18.95803 15.29444 16.71282 17.84509 16.25618 13.91352 19.3859 9.584609 16.82678 12.86923 18.96465 13.94022 19.25807 9.511084 18.1561 15.03328 14.77419
9.705746 19.96775 8.894682 18.95785 15.30063 16.71278 17.84509 16.25587 13.91342 19.3859 9.584609 16.82681 12.86923 18.96465 13.94022 19.25807 9.511084 18.1561 15.03328 14.77419
9.705746 19.96776 8.894851 18.95877 15.30063 16.71253 17.84462 16.2558 13.91272 19.38612 9.584609 16.82879 12.86923 18.96465 13.94022 19.25807 9.511084 18.1561 15.03328 14.77419
9.705746 20.05546 8.89751 18.96032 15.30042 16.71252 17.84458 16.25584 13.91251 19.38599 9.584609 16.82847 12.86923 18.96465 13.94022 19.25807 9.511084 18.1561 15.03328 14.77419
9.705746 20.05546 8.973767 18.96177 15.30018 16.71854 17.93155 16.25584 13.91314 19.38599 9.584609 16.82832 12.86923 18.96465 13.94022 19.25807 9.511084 18.1561 15.03328 14.77419
9.705746 20.05741 8.97547 18.9615 15.30091 16.71855 17.93155 16.25572 13.91285 19.47451 9.584609 16.82836 12.86923 18.96465 13.94022 19.25807 9.511084 18.1561 15.03328 14.77419
9.705746 20.05749 8.975577 18.96137 15.30179 16.71862 17.93256 16.26222 13.91315 19.47494 9.584609 16.82827 12.86923 18.96465 13.94022 19.25807 9.511084 18.1561 15.03328 14.77419
9.705746 20.05832 8.975659 19.04966 15.30566 16.71863 17.93256 16.26351 13.91313 19.47494 9.584609 16.82828 12.86923 18.96465 13.94022 19.25807 9.511084 18.1561 15.03328 14.77419
9.705746 20.05832 8.97584 19.04942 15.30551 16.71854 17.93261 16.26451 13.9125 19.4756 9.584609 16.82818 12.86923 18.96465 13.94022 19.25807 9.511084 18.1561 15.03328 14.77419
9.705746 20.05825 8.976007 19.04942 15.30474 16.71855 17.93326 16.26455 13.91241 19.4756 9.584609 16.82818 12.86923 18.96465 13.94022 19.25807 9.511084 18.1561 15.03328 14.77419
9.705746 20.05849 8.976234 19.05044 15.30474 16.71846 17.93765 16.26498 13.91589 19.47561 9.584609 16.82838 12.86923 18.96465 13.94022 19.25807 9.511084 18.1561 15.03328 14.77419
9.705746 20.05849 9.058534 19.05039 15.30433 16.80423 17.93763 16.26485 13.99237 19.47545 9.584609 16.83131 12.86923 18.96465 13.94022 19.25807 9.511084 18.1561 15.03328 14.77419
9.705746 20.05832 9.05859 19.05061 15.38686 16.80424 17.93764 16.26484 13.99227 19.47642 9.584609 16.8316 12.86923 18.96465 13.94022 19.25807 9.511084 18.1561 15.03328 14.77419
9.705746 20.05804 9.058716 19.05107 15.38734 16.80425 17.93764 16.26472 13.9921 19.47638 9.584609 16.83172 12.86923 18.96465 13.94022 19.25807 9.511084 18.1561 15.03328 14.77419
9.705746 20.05805 9.058351 19.0558 15.38733 16.80492 17.93764 16.26475 13.99202 19.4766 9.584609 16.8321 12.86923 18.96465 13.94022 19.25807 9.511084 18.1561 15.03328 14.77419
9.705746 20.05806 9.056795 19.0558 15.38739 16.80492 17.93728 16.26468 13.99202 19.4784 9.584609 16.83266 12.86923 18.96465 13.94022 19.25807 9.511084 18.1561 15.03328 14.77419
9.705746 20.05813 9.045534 19.0558 15.38732 16.80522 17.93868 16.26423 13.99203 19.47844 9.584609 16.83303 12.86923 18.96465 13.94022 19.25807 9.511084 18.1561 15.03328 14.77419
9.705746 20.05812 9.038522 19.05564 15.38805 16.80524 17.93874 16.3458 13.99198 19.48294 9.584609 16.83378 12.86923 18.96465 13.94022 19.25807 9.511084 18.1561 15.03328 14.77419
9.705746 20.05907 9.037686 19.05564 15.38804 16.80646 17.93875 16.34542 13.99215 19.48302 9.584609 16.83381 12.86923 18.96465 13.94022 19.25807 9.511084 18.1561 15.03328 14.77419
9.705746 20.05907 9.037611 19.05495 15.3875 16.80647 17.93862 16.34846 13.99211 19.48303 9.584609 16.83591 12.86923 18.96465 13.94022 19.25807 9.511084 18.1561 15.03328 14.77419
9.705746 20.05907 9.037761 19.05583 15.38744 16.80646 17.9385 16.34814 13.99093 19.48285 9.584609 16.83744 12.86923 18.96465 13.94022 19.25807 9.511084 18.1561 15.03328 14.77419
9.705746 20.05908 9.037886 19.05544 15.38896 16.80646 17.93836 16.34903 13.99141 19.48292 9.584609 16.8378 12.86923 18.96465 13.94022 19.25807 9.511084 18.1561 15.03328 14.77419
9.705746 20.06359 9.037333 19.0555 15.38896 16.80622 17.93836 16.34892 14.00209 19.48292 9.584609 16.83773 12.86923 18.96465 13.94022 19.25807 9.511084 18.1561 15.03328 14.77419
9.705746 20.06376 9.0374 19.0555 15.3888 16.80865 17.93821 16.34881 14.00209 19.48234 9.584609 16.83831 12.86923 18.96465 13.94022 19.25807 9.511084 18.1561 15.03328 14.77419
9.705746 20.06376 9.036663 19.05546 15.39133 16.80856 17.93826 16.34873 14.00208 19.48448 9.584609 16.83807 12.86923 18.96465 13.94022 19.25807 9.511084 18.1561 15.03328 14.77419
9.705746 20.06377 9.036175 19.05546 15.39134 16.80719 17.93814 16.34904 14.00125 19.48454 9.584609 16.83853 12.86923 18.96465 13.94022 19.25807 9.511084 18.1561 15.03328 14.77419
9.705746 20.06359 9.036257 19.05546 15.39178 16.80719 17.93882 16.34904 14.00077 19.48538 9.584609 16.84038 12.86923 18.96465 13.94022 19.25807 9.511084 18.1561 15.03328 14.77419
9.705746 20.06347 9.03633 19.05566 15.39179 16.80721 17.93872 16.34893 14.00045 19.48538 9.584609 16.84038 12.86923 18.96465 13.94022 19.25807 9.511084 18.1561 15.03328 14.77419
9.705746 20.06485 9.036483 19.05566 15.39149 16.80765 17.93871 16.34895 14.00036 19.48626 9.584609 16.841 12.86923 18.96465 13.94022 19.25807 9.511084 18.1561 15.03328 14.77419
9.705746 20.06485 9.036622 19.0559 15.39076 16.80764 17.94023 16.34907 14.00024 19.48626 9.584609 16.84244 12.86923 18.96465 13.94022 19.25807 9.511084 18.1561 15.03328 14.77419
9.705746 20.15277 9.0368 19.05563 15.39076 16.81277 18.02713 16.34993 14.0004 19.48626 9.584609 16.84455 12.86923 18.96465 13.94022 19.25807 9.511084 18.1561 15.03328 14.77419
9.705746 20.15269 9.036938 19.0556 15.39067 16.81246 18.02716 16.34965 14.00226 19.48619 9.584609 16.85011 12.86923 18.96465 13.94022 19.25807 9.511084 18.1561 15.03328 14.77419
9.705746 20.15269 9.037178 19.05717 15.39046 16.81246 18.02714 16.34947 14.00136 19.57465 9.584609 16.93252 12.86923 18.96465 13.94022 19.25807 9.511084 18.1561 15.03328 14.77419
9.705746 20.15318 9.037235 19.05717 15.39046 16.81316 18.02714 16.34941 14.00121 19.57459 9.584609 16.93253 12.86923 18.96465 13.94022 19.25807 9.511084 18.1561 15.03328 14.77419
9.705746 20.15509 9.037373 19.14534 15.39146 16.8991 18.02722 16.35644 14.00093 19.57459 9.584609 16.93298 12.86923 18.96465 13.94022 19.25807 9.511084 18.1561 15.03328 14.77419
9.705746 20.15511 9.037176 19.14534 15.39147 16.89911 18.02716 16.35637 14.00097 19.57459 9.584609 16.93282 12.86923 18.96465 13.94022 19.25807 9.511084 18.1561 15.03328 14.77419
9.705746 20.15496 9.037094 19.14535 15.39312 16.89887 18.0273 16.35623 14.0009 19.57473 9.584609 16.93307 12.86923 18.96465 13.94022 19.25807 9.511084 18.1561 15.03328 14.77419
9.705746 20.15496 9.036862 19.14535 15.39304 16.89964 18.02824 16.35612 14.00057 19.57458 9.584609 16.93309 12.86923 18.96465 13.94022 19.25807 9.511084 18.1561 15.03328 14.77419
9.705746 20.15497 9.031616 19.14529 15.39256 16.89964 18.02924 16.35756 14.00039 19.57458 9.584609 16.93299 12.86923 18.96465 13.94022 19.25807 9.511084 18.1561 15.03328 14.77419
9.705746 20.15481 9.024322 19.14547 15.3925 16.89954 18.03365 16.35743 14.07718 19.57451 9.584609 16.9329 12.86923 18.96465 13.94022 19.25807 9.511084 18.1561 15.03328 14.77419
9.705746 20.15481 9.022289 19.14585 15.39881 16.89953 18.03331 16.43925 14.08106 19.57451 9.584609 16.93288 12.86923 18.96465 13.94022 19.25807 9.511084 18.1561 15.03328 14.77419
9.705746 20.15492 9.032273 19.14689 15.39869 16.9002 18.03332 16.43935 14.08077 19.57438 9.584609 16.93272 12.86923 18.96465 13.94022 19.25807 9.511084 18.1561 15.03328 14.77419
9.705746 20.15492 9.029237 19.15168 15.3985 16.90026 18.03332 16.43922 14.08127 19.57439 9.584609 16.93398 12.86923 18.96465 13.94022 19.25807 9.511084 18.1561 15.03328 14.77419
9.705746 20.1558 9.02246 19.15174 15.39918 16.90026 18.03288 16.43919 14.08127 19.5744 9.584609 16.93368 12.86923 18.96465 13.94022 19.25807 9.511084 18.1561 15.03328 14.77419
9.705746 20.1558 9.021907 19.15174 15.39918 16.90016 18.03294 16.43934 14.08168 19.57434 9.584609 16.9333 12.86923 18.96465 13.94022 19.25807 9.511084 18.1561 15.03328 14.77419
9.705746 20.1558 9.021849 19.15174 15.39909 16.90066 18.03296 16.44016 14.08142 19.57434 9.584609 16.93326 12.86923 18.96465 13.94022 19.25807 9.511084 18.1561 15.03328 14.77419
9.705746 20.1558 9.02177 19.15169 15.39899 16.90198 18.03298 16.44113 14.08099 19.58226 9.584609 16.93326 12.86923 18.96465 13.94022 19.25807 9.511084 18.1561 15.03328 14.77419
9.705746 20.15581 9.021747 19.1517 15.39976 16.90191 18.03281 16.44425 14.08077 19.58212 9.584609 16.93321 12.86923 18.96465 13.94022 19.25807 9.511084 18.1561 15.03328 14.77419
9.705746 20.15576 9.021624 19.15175 15.39956 16.90187 18.03416 16.44398 14.08976 19.58212 9.584609 16.93304 12.86923 18.96465 13.94022 19.25807 9.511084 18.1561 15.03328 14.77419
9.705746 20.15521 9.021385 19.15176 15.4019 16.90189 18.03401 16.44414 14.09429 19.58202 9.584609 16.93303 12.86923 18.96465 13.94022 19.25807 9.511084 18.1561 15.03328 14.77419
9.705746 20.1596 9.015893 19.15176 15.40227 16.90175 18.03446 16.44406 14.09419 19.58203 9.584609 16.93284 12.86923 18.96465 13.94022 19.25807 9.511084 18.1561 15.03328 14.77419
9.705746 20.15971 9.008402 19.15261 15.4022 16.90382 18.03466 16.44409 14.09622 19.58203 9.584609 16.93281 12.86923 18.96465 13.94022 19.25807 9.511084 18.1561 15.03328 14.77419
9.705746 20.16042 9.063824 19.1531 15.40204 16.90374 18.03462 16.44391 14.09605 19.58204 9.584609 16.93249 12.86923 18.96465 13.94022 19.25807 9.511084 18.1561 15.03328 14.77419
9.705746 20.16039 9.234498 19.1533 15.48355 16.90374 18.03452 16.44512 14.09544 19.58204 9.584609 16.93251 12.86923 18.96465 13.94022 19.25807 9.511084 18.1561 15.03328 14.77419
9.705746 20.16064 9.233305 19.15334 15.4834 16.90327 18.03436 16.44479 14.09581 19.58204 9.584609 16.93201 12.86923 18.96465 13.94022 19.25807 9.511084 18.1561 15.03328 14.77419
9.705746 20.16064 9.231271 19.15329 15.4834 16.90314 18.0343 16.44464 14.09563 19.5819 9.584609 16.93202 12.86923 18.96465 13.94022 19.25807 9.511084 18.1561 15.03328 14.77419
9.705746 20.16064 9.23107 19.15335 15.4834 16.90313 18.12143 16.44404 14.09528 19.58197 9.584609 16.93203 12.86923 18.96465 13.94022 19.25807 9.511084 18.1561 15.03328 14.77419
9.705746 20.24849 9.231006 19.15296 15.48299 16.90815 18.12298 16.44382 14.09494 19.58149 9.584609 16.93187 12.86923 18.96465 13.94022 19.25807 9.511084 18.1561 15.03328 14.77419
9.705746 20.24858 9.228248 19.24115 15.48346 16.90834 18.12297 16.44382 14.09473 19.58106 9.584609 16.93173 12.86923 18.96465 13.94022 19.25807 9.511084 18.1561 15.03328 14.77419
9.705746 20.24858 9.226761 19.24261 15.48363 16.99423 18.12297 16.44381 14.09483 19.66953 9.584609 17.0196 12.86923 18.96465 13.94022 19.25807 9.511084 18.1561 15.03328 14.77419
9.705746 20.24994 9.210019 19.24262 15.4848 16.99412 18.12356 16.45034 14.09476 19.66942 9.584609 17.02125 12.86923 18.96465 13.94022 19.25807 9.511084 18.1561 15.03328 14.77419
9.705746 20.24978 9.20819 19.24262 15.48573 16.99412 18.12363 16.45115 14.09596 19.66942 9.584609 17.02287 12.86923 18.96465 13.94022 19.25807 9.511084 18.1561 15.03328 14.77419
9.705746 20.24963 9.208173 19.24262 15.48562 16.99412 18.12356 16.45116 14.17222 19.67038 9.584609 17.02361 12.86923 18.96465 13.94022 19.25807 9.511084 18.1561 15.03328 14.77419
9.705746 20.24952 9.207805 19.24312 15.48554 16.99445 18.12337 16.45186 14.17227 19.67132 9.584609 17.02361 12.86923 18.96465 13.94022 19.25807 9.511084 18.1561 15.03328 14.77419
9.705746 20.25003 9.201366 19.24312 15.48547 16.99454 18.12307 16.45182 14.1722 19.67132 9.584609 17.02546 12.86923 18.96465 13.94022 19.25807 9.511084 18.1561 15.03328 14.77419
9.705746 20.2498 9.196676 19.24313 15.48547 16.99454 18.12339 16.53365 14.17211 19.67121 9.584609 17.02623 12.86923 18.96465 13.94022 19.25807 9.511084 18.1561 15.03328 14.77419
9.705746 20.24969 9.193755 19.24325 15.48547 16.99497 18.1234 16.53367 14.17161 19.67136 9.584609 17.02667 12.86923 18.96465 13.94022 19.25807 9.511084 18.1561 15.03328 14.77419
9.705746 20.25159 9.193167 19.24802 15.48554 16.99489 18.1278 16.53484 14.17161 19.67137 9.584609 17.02639 12.86923 18.96465 13.94022 19.25807 9.511084 18.1561 15.03328 14.77419
9.705746 20.25143 9.190532 19.24754 15.48542 16.99491 18.12787 16.5345 14.17152 19.6715 9.584609 17.02686 12.86923 18.96465 13.94022 19.25807 9.511084 18.1561 15.03328 14.77419
9.705746 20.25146 9.189405 19.24748 15.48525 16.99489 18.12787 16.53442 14.1714 19.6715 9.584609 17.02712 12.86923 18.96465 13.94022 19.25807 9.511084 18.1561 15.03328 14.77419
9.705746 20.25146 9.186617 19.24731 15.49177 16.99461 18.12888 16.53406 14.17534 19.67145 9.584609 17.0277 12.86923 18.96465 13.94022 19.25807 9.511084 18.1561 15.03328 14.77419
9.705746 20.25153 9.184539 19.24731 15.49335 16.99527 18.12873 16.53486 14.17613 19.67145 9.584609 17.02731 12.86923 18.96465 13.94022 19.25807 9.511084 18.1561 15.03328 14.77419
9.705746 20.25199 9.231428 19.2469 15.4943 16.99523 18.12873 16.53486 14.17612 19.67148 9.584609 17.02734 12.86923 18.96465 13.94022 19.25807 9.511084 18.1561 15.03328 14.77419
9.705746 20.25194 9.230415 19.25617 15.49466 16.99523 18.12873 16.53473 14.17601 19.67596 9.584609 17.02767 12.86923 18.96465 13.94022 19.25807 9.511084 18.1561 15.03328 14.77419
9.705746 20.25185 9.148011 19.25581 15.49434 16.99521 18.12855 16.53767 14.17575 19.67596 9.584609 17.02758 12.86923 18.96465 13.94022 19.25807 9.511084 18.1561 15.03328 14.77419
9.705746 20.25176 9.145642 19.25576 15.49437 16.9961 18.12951 16.62926 14.18465 19.67642 9.584609 17.02751 12.86923 18.96465 13.94022 19.25807 9.511084 18.1561 15.03328 14.77419
9.705746 20.25176 9.137024 19.25564 15.49407 16.99576 18.12941 16.62921 14.18466 19.67826 9.584609 17.02758 12.86923 18.96465 13.94022 19.25807 9.511084 18.1561 15.03328 14.77419
9.705746 20.25176 9.128623 19.25576 15.49397 16.9965 18.12941 16.62964 14.18457 19.67827 9.584609 17.02762 12.86923 18.96465 13.94022 19.25807 9.511084 18.1561 15.03328 14.77419
9.705746 20.25628 9.11644 19.25563 15.49399 16.99651 18.12926 16.62952 14.18508 19.67827 9.584609 17.02736 12.86923 18.96465 13.94022 19.25807 9.511084 18.1561 15.03328 14.77419
9.705746 20.25714 9.115586 19.25557 15.5752 16.99611 18.12941 16.6309 14.18498 19.67922 9.584609 17.02733 12.86923 18.96465 13.94022 19.25807 9.511084 18.1561 15.03328 14.77419
9.705746 20.25724 9.115174 19.25545 15.57507 16.99719 18.12941 16.63072 14.18463 19.67922 9.584609 17.02727 12.86923 18.96465 13.94022 19.25807 9.511084 18.1561 15.03328 14.77419
9.705746 20.25724 9.114097 19.25525 15.57467 16.99728 18.12926 16.6306 14.18457 19.67952 9.584609 17.02716 12.86923 18.96465 13.94022 19.25807 9.511084 18.1561 15.03328 14.77419
9.705746 20.25724 9.295478 19.34416 15.57445 16.9993 18.12931 16.63051 14.18436 19.67953 9.584609 17.02716 12.86923 18.96465 13.94022 19.25807 9.511084 18.1561 15.03328 14.77419
9.705746 20.34597 9.15421 19.34416 15.57673 16.9993 18.21762 16.63431 14.18434 19.67985 9.584609 17.02716 12.86923 18.96465 13.94022 19.25807 9.511084 18.1561 15.03328 14.77419
9.705746 20.34578 9.154201 19.34379 15.57667 16.99932 18.21762 16.63424 14.18399 19.67985 9.584609 17.02721 12.86923 18.96465 13.94022 19.25807 9.511084 18.1561 15.03328 14.77419
9.705746 20.34578 9.153426 19.34373 15.57787 16.99932 18.21762 16.63414 14.18726 19.67986 9.584609 17.0269 12.86923 18.96465 13.94022 19.25807 9.511084 18.1561 15.03328 14.77419
9.705746 20.34688 9.45988 19.34359 15.57739 17.00448 18.21735 16.63395 14.18723 19.76832 9.584609 17.1094 12.86923 18.96465 13.94022 19.25807 9.511084 18.1561 15.03328 14.77419
9.705746 20.34688 9.449663 19.34346 15.57738 17.00435 18.21735 16.63322 14.18699 19.76823 9.584609 17.1094 12.86923 18.96465 13.94022 19.25807 9.511084 18.1561 15.03328 14.77419
9.705746 20.34688 9.511439 19.34472 15.57738 17.00422 18.21892 16.63319 14.18639 19.76829 9.584609 17.11455 12.86923 18.96465 13.94022 19.25807 9.511084 18.1561 15.03328 14.77419
9.705746 20.34689 9.498459 19.34506 15.57738 17.09005 18.21954 16.63323 14.18636 19.76829 9.584609 17.11455 12.86923 18.96465 13.94022 19.25807 9.511084 18.1561 15.03328 14.77419
9.705746 20.34689 9.493543 19.34506 15.57778 17.08994 18.21921 16.63321 14.18686 19.7683 9.584609 17.11433 12.86923 18.96465 13.94022 19.25807 9.511084 18.1561 15.03328 14.77419
9.705746 20.34694 9.487425 19.345 15.57779 17.08994 18.21921 16.63304 14.18651 19.7683 9.584609 17.11439 12.86923 18.96465 13.94022 19.25807 9.511084 18.1561 15.03328 14.77419
9.705746 20.34694 9.486812 19.34505 15.57778 17.08996 18.21921 16.63305 14.18638 19.7683 9.584609 17.11643 12.86923 18.96465 13.94022 19.25807 9.511084 18.1561 15.03328 14.77419
9.705746 20.34833 9.486173 19.35029 15.57762 17.08996 18.22351 16.63306 14.26237 19.7683 9.584609 17.12722 12.86923 18.96465 13.94022 19.25807 9.511084 18.1561 15.03328 14.77419
9.705746 20.34825 9.485718 19.35029 15.57733 17.09111 18.22358 16.63384 14.26223 19.76928 9.584609 17.12706 12.86923 18.96465 13.94022 19.25807 9.511084 18.1561 15.03328 14.77419
9.705746 20.34826 9.485113 19.3503 15.57717 17.09112 18.22358 16.63346 14.26224 19.76937 9.584609 17.12709 12.86923 18.96465 13.94022 19.25807 9.511084 18.1561 15.03328 14.77419
9.705746 20.34825 9.484073 19.35068 15.57728 17.09102 18.22432 16.6398 14.26275 19.76918 9.584609 17.12909 12.86923 18.96465 13.94022 19.25807 9.511084 18.1561 15.03328 14.77419
9.705746 20.34818 9.484057 19.35069 15.57728 17.09102 18.22432 16.6393 14.26278 19.76907 9.584609 17.12888 12.86923 18.96465 13.94022 19.25807 9.511084 18.1561 15.03328 14.77419
9.705746 20.34803 9.484104 19.35066 15.57834 17.09105 18.22426 16.6393 14.26272 19.76993 9.584609 17.1298 12.86923 18.96465 13.94022 19.25807 9.511084 18.1561 15.03328 14.77419
9.705746 20.3502 9.48288 19.35073 15.57836 17.09086 18.22423 16.63927 14.26343 19.77002 9.584609 17.1298 12.86923 18.96465 13.94022 19.25807 9.511084 18.1561 15.03328 14.77419
9.705746 20.35021 9.479565 19.3517 15.58487 17.09071 18.22432 16.63927 14.26448 19.77451 9.584609 17.12976 12.86923 18.96465 13.94022 19.25807 9.511084 18.1561 15.03328 14.77419
9.705746 20.35003 9.476427 19.3517 15.58473 17.09068 18.22536 16.63915 14.26447 19.77441 9.584609 17.12952 12.86923 18.96465 13.94022 19.25807 9.511084 18.1561 15.03328 14.77419
9.705746 20.34998 9.467584 19.3518 15.58534 17.09068 18.2253 16.64003 14.2684 19.7744 9.584609 17.12942 12.86923 18.96465 13.94022 19.25807 9.511084 18.1561 15.03328 14.77419
9.705746 20.34997 9.461176 19.35171 15.58534 17.09052 18.2253 16.72204 14.26837 19.77431 9.584609 17.13015 12.86923 18.96465 13.94022 19.25807 9.511084 18.1561 15.03328 14.77419
9.705746 20.34951 9.460769 19.35181 15.58522 17.09334 18.22539 16.72186 14.26846 19.77638 9.584609 17.12993 12.86923 18.96465 13.94022 19.25807 9.511084 18.1561 15.03328 14.77419
9.705746 20.34951 9.459014 19.35086 15.58499 17.09328 18.22535 16.72176 14.27806 19.77638 9.584609 17.1298 12.86923 18.96465 13.94022 19.25807 9.511084 18.1561 15.03328 14.77419
9.705746 20.34986 9.458107 19.35075 15.58502 17.09329 18.2254 16.72171 14.27821 19.77638 9.584609 17.13059 12.86923 18.96465 13.94022 19.25807 9.511084 18.1561 15.03328 14.77419
9.705746 20.34992 9.457414 19.43874 15.58497 17.09354 18.2253 16.72256 14.27811 19.77638 9.584609 17.13028 12.86923 18.96465 13.94022 19.25807 9.511084 18.1561 15.03328 14.77419
9.705746 20.35443 9.455234 19.43917 15.58615 17.094 18.2253 16.72243 14.27769 19.77656 9.584609 17.13009 12.86923 18.96465 13.94022 19.25807 9.511084 18.1561 15.03328 14.77419
9.705746 20.35443 9.454101 19.43923 15.58616 17.09396 18.22567 16.722 14.27736 19.865 9.584609 17.13001 12.86923 18.96465 13.94022 19.25807 9.511084 18.1561 15.03328 14.77419
9.705746 20.35444 9.453986 19.43923 15.66776 17.09413 18.22568 16.72189 14.27618 19.86598 9.584609 17.12995 12.86923 18.96465 13.94022 19.25807 9.511084 18.1561 15.03328 14.77419
9.705746 20.3543 9.453708 19.43924 15.66769 17.09541 18.3126 16.72188 14.27669 19.86621 9.584609 17.13031 12.86923 18.96465 13.94022 19.25807 9.511084 18.1561 15.03328 14.77419
9.705746 20.44274 9.453659 19.43996 15.6679 17.09614 18.31282 16.72092 14.27638 19.86621 9.584609 17.13031 12.86923 18.96465 13.94022 19.25807 9.511084 18.1561 15.03328 14.77419
9.705746 20.44268 9.453799 19.43996 15.66794 17.0994 18.31395 16.72077 14.27609 19.86621 9.584609 17.13019 12.86923 18.96465 13.94022 19.25807 9.511084 18.1561 15.03328 14.77419
9.705746 20.44268 9.453804 19.43994 15.66823 17.10455 18.31376 16.72203 14.27575 19.86603 9.584609 17.21278 12.86923 18.96465 13.94022 19.25807 9.511084 18.1561 15.03328 14.77419
9.705746 20.44258 9.453835 19.44169 15.66924 17.10448 18.31361 16.72206 14.27656 19.86586 9.584609 17.21279 12.86923 18.96465 13.94022 19.25807 9.511084 18.1561 15.03328 14.77419
9.705746 20.44958 9.452846 19.44163 15.67167 17.1903 18.31361 16.72196 14.27639 19.86587 9.584609 17.21345 12.86923 18.96465 13.94022 19.25807 9.511084 18.1561 15.03328 14.77419
9.705746 20.45042 9.4439 19.44124 15.67168 17.1903 18.315 16.72379 14.27754 19.86577 9.584609 17.21844 12.86923 18.96465 13.94022 19.25807 9.511084 18.1561 15.03328 14.77419
9.705746 20.45031 9.435485 19.4463 15.67161 17.19006 18.315 16.72524 14.27742 19.86627 9.584609 17.21767 12.86923 18.96465 13.94022 19.25807 9.511084 18.1561 15.03328 14.77419
9.705746 20.45037 9.432523 19.44622 15.67163 17.19006 18.315 16.72534 14.2771 19.86607 9.584609 17.21767 12.86923 18.96465 13.94022 19.25807 9.511084 18.1561 15.03328 14.77419
9.705746 20.45026 9.42119 19.44635 15.67163 17.18997 18.31662 16.72521 14.27696 19.86607 9.584609 17.21767 12.86923 18.96465 13.94022 19.25807 9.511084 18.1561 15.03328 14.77419
9.705746 20.45026 9.420665 19.44619 15.67157 17.1897 18.31654 16.72521 14.27896 19.86607 9.584609 17.21812 12.86923 18.96465 13.94022 19.25807 9.511084 18.1561 15.03328 14.77419
9.705746 20.45071 9.420703 19.44619 15.67158 17.18977 18.31589 16.72826 14.27896 19.86711 9.584609 17.21911 12.86923 18.96465 13.94022 19.25807 9.511084 18.1561 15.03328 14.77419
9.705746 20.45071 9.419882 19.44609 15.67161 17.18959 18.31589 16.72824 14.27887 19.86711 9.584609 17.22119 12.86923 18.96465 13.94022 19.25807 9.511084 18.1561 15.03328 14.77419
9.705746 20.45071 9.419401 19.4462 15.67173 17.18959 18.32037 16.72827 14.27873 19.86711 9.584609 17.2212 12.86923 18.96465 13.94022 19.25807 9.511084 18.1561 15.03328 14.77419
