# Supplementary material for: Geometric alignment of aminoacyl-tRNA relative to catalytic centers of the ribosome underpins accurate mRNA decoding
Source: Nat Commun. 2023 Sep 11;14:5582. doi: 10.1038/s41467-023-40404-9 (PMC10495418; doi:10.1038/s41467-023-40404-9)
Supplement: Supplementary file 7 — Source Data [file 41467_2023_40404_MOESM7_ESM.zip › Girodat_Nat_Comm_data/Supplemental Fig 1/EONC1-EONC4-sigma.dat]

0 0 0 0 0 0 0 0 0 0 0 0 0 0 0 0 0 0 0
0.7730023 0.9288102 1.722967 1.731872 0.4112252 0.7258978 1.727044 1.042079 0.7249875 0.7963024 1.726801 1.032872 0.3893742 2.262895 0.3727445 0.7759079 1.034165 1.035969 1.032701
1.73174 1.227838 1.70655 2.081215 0.4758081 1.710583 1.724745 2.241896 1.715423 0.8108947 1.714077 1.035923 1.286853 2.693827 0.8001382 0.784996 1.037586 2.686772 1.708688
2.396638 1.478681 1.702294 2.385029 1.049986 1.700719 2.399756 2.660561 1.699125 0.8267208 2.677496 1.032102 1.299897 3.372265 0.8192827 1.685203 2.209153 2.663919 2.21398
2.394075 1.958513 2.640605 3.362154 1.054974 2.358624 3.369803 3.003239 2.048372 1.279025 3.348273 2.185819 1.705577 3.904139 0.8319515 1.686349 2.203065 2.635746 2.632211
2.672327 2.346784 2.97878 3.350218 1.063169 2.629707 3.144473 2.975538 2.877476 1.287262 3.33217 2.969752 2.036381 4.346966 0.8570099 2.038349 2.985282 2.176189 2.609936
3.142115 3.115965 3.273093 3.691022 0.840476 2.61492 3.534517 3.554948 2.863986 2.009146 3.856556 2.947682 2.01645 4.330969 1.650985 2.866126 2.960458 3.264516 2.5884
3.699165 4.162529 3.254298 3.83955 1.37536 3.64917 3.686593 3.251592 2.855748 2.002108 4.080864 2.922024 2.306529 4.513236 1.648973 3.665192 2.934514 3.256474 2.929675
3.32706 4.162006 3.240359 3.101044 1.393356 3.068369 3.990844 3.518994 2.844013 2.289629 4.279468 2.896502 2.297588 5.001822 1.648294 3.978878 2.915324 3.234293 2.906467
3.50857 4.85284 3.998854 3.487414 1.670379 2.830731 4.117249 3.501055 2.837989 2.275958 4.267801 2.870099 2.289818 5.283813 2.259146 4.114363 3.195965 4.0006 3.194035
3.675633 5.00233 3.982839 3.654573 1.667388 3.602694 4.103228 4.372564 3.055613 2.26569 4.442921 3.157852 2.288324 5.755685 2.250264 4.612705 3.456408 4.754342 3.171218
3.986087 5.096418 3.965002 4.367108 1.694639 3.590208 4.094676 5.137319 3.439482 2.246664 4.76901 3.415672 2.76796 5.855139 2.733052 4.925018 3.676062 6.150756 3.146473
4.386699 5.677017 3.940101 4.693314 1.702378 4.175015 4.356591 5.718093 3.596491 2.235585 4.913132 3.42331 2.537536 6.052022 2.96137 4.91707 3.903624 6.656912 3.402583
4.620734 5.774531 3.92038 4.790344 1.906244 4.414266 5.353875 6.265599 3.901489 2.507548 4.896122 3.638341 2.754336 6.146613 2.953706 5.358407 3.398382 7.664691 3.393171
4.617812 6.06334 3.906351 4.783867 1.902147 4.842933 5.583223 6.4922 3.889471 2.715971 5.031481 3.624689 3.184968 6.140431 2.940135 5.84152 3.872848 8.533413 3.61164
4.613696 6.448125 3.899084 4.775584 2.474149 5.514111 6.098997 6.793252 3.886766 2.496768 5.020914 4.242824 3.346639 6.304436 3.467086 6.223001 3.849877 8.940584 3.61162
4.602884 6.744473 4.092393 5.14838 2.293278 5.812342 6.57715 6.904756 3.887368 2.91268 5.010276 4.220809 3.332668 7.063044 3.460281 6.311705 3.831641 9.333252 4.046404
4.704272 6.842123 4.430565 5.712478 2.091149 6.032331 6.859829 7.104883 4.152738 2.669058 5.258175 4.209652 3.482932 7.435922 3.608881 6.604704 3.804153 9.728519 4.754785
4.807501 7.036087 4.73322 5.705178 2.287814 6.417399 7.046181 7.388453 4.261243 2.665824 5.858828 4.355685 3.63442 7.822123 3.741499 6.599127 3.788429 10.11248 4.729222
4.999517 7.230802 4.866087 6.237799 2.288291 6.310656 7.155115 7.488924 4.374994 2.653937 5.939771 4.336138 3.773333 7.997549 3.726826 6.970928 3.759622 10.39527 4.865671
5.087634 7.421367 4.855809 6.4378 2.271629 6.599704 7.348392 7.681941 4.477906 2.644538 6.106123 4.637998 4.055222 7.979341 3.714291 6.95709 4.28328 10.5946 4.979168
5.085392 7.61633 4.986649 6.71595 2.275244 6.972571 7.539664 7.771385 4.469418 2.859752 6.609028 4.888006 3.904694 8.077049 3.707066 6.951547 4.262291 10.79034 4.9477
5.81338 7.713247 4.852717 6.993213 2.280326 7.062635 7.931017 8.053634 4.481387 2.85529 6.919267 4.994243 4.272023 8.255425 3.697487 6.944904 4.243439 10.99781 4.922282
5.797169 7.815116 4.843273 7.098648 2.442594 7.162758 8.22195 8.151241 4.467301 3.194666 6.783195 5.248258 4.239737 8.550915 3.689152 6.938057 4.229206 11.285 4.774399
5.793432 7.906397 4.972997 7.28148 2.589127 7.439605 8.421212 8.146123 4.450404 3.331186 6.832575 5.215598 4.221306 8.728683 3.686212 7.028011 4.382454 11.49868 4.760331
5.790298 8.093994 5.098747 7.385615 2.590261 7.5313 8.508742 8.334841 4.543018 3.481392 6.82229 5.178542 4.204499 8.720972 3.81141 7.205488 4.359655 11.69099 4.752722
5.799424 8.099964 5.207585 7.480838 3.106958 7.537234 8.605101 8.511381 4.539855 3.460839 6.815987 5.155584 4.282606 8.715773 3.802446 7.20165 4.329766 11.78926 4.749416
5.977361 8.19509 5.425566 7.769824 3.03393 7.730806 8.706335 8.605825 4.92294 4.024625 6.810377 5.136693 4.267519 8.711091 3.924682 7.213281 4.475493 11.97383 5.229097
6.26557 8.290684 5.3958 7.880859 3.250555 7.731049 8.800879 8.519102 4.913353 3.899175 6.854585 5.236943 4.249235 8.706846 4.025727 7.210432 4.454622 12.07539 5.549834
6.545526 8.387835 5.500374 8.062527 3.237046 7.833016 8.895572 8.601382 4.993196 3.883048 6.957516 5.277549 4.238984 8.703129 4.130215 7.208488 4.285725 11.98142 5.704707
6.536533 8.484481 5.494247 8.16504 3.349208 7.826663 8.983562 8.723328 4.982121 3.869019 7.230607 5.465196 4.454529 8.906215 4.235403 7.207089 4.727513 12.1652 5.698928
6.521591 8.5849 5.589212 8.350118 3.348387 8.016392 9.077435 8.910115 4.970032 3.854995 7.424282 6.074732 4.428853 8.899305 4.23152 7.203911 4.822743 12.26908 5.851525
6.512578 8.675583 5.592151 8.554552 3.23161 8.196631 9.174309 8.992845 5.045277 3.942169 7.799792 6.197333 4.223219 8.596039 4.224432 7.203182 4.924029 12.46177 6.006961
6.514837 8.678634 5.769057 8.649972 3.11005 8.392367 9.270605 9.09933 5.122707 3.913952 7.88384 7.18481 4.309298 8.795803 4.221851 7.383766 4.690526 12.6527 5.999173
6.513452 8.77092 5.766801 8.746958 3.418873 8.402374 9.45655 9.37869 5.121199 3.883115 7.890072 8.214905 4.429536 9.08125 4.222114 7.57461 5.140302 12.7508 5.994226
6.697466 8.775116 5.845992 8.841155 3.688843 8.49152 9.550737 9.388165 5.118534 3.853849 7.98644 9.090901 4.416081 9.085278 4.217338 7.875731 5.103113 12.75606 6.395746
6.696336 8.868866 5.926395 9.023283 3.39801 8.583482 9.557553 9.483816 5.262368 3.8414 8.166981 9.475389 4.399521 9.369117 4.212077 8.067507 5.090841 12.90086 6.382193
6.790327 8.964081 6.372537 9.119362 3.57789 8.679793 9.662203 9.558198 5.259842 4.143631 8.35922 9.665325 4.475546 9.56265 4.209971 8.164238 5.079877 12.98836 6.083177
6.785873 8.866254 6.368839 9.12299 3.684321 8.773416 9.749463 9.557321 5.258121 4.177941 8.460458 10.04385 4.447293 9.667769 4.199275 8.25846 5.069897 12.99817 6.075187
6.782159 8.872241 6.365641 9.215238 3.683284 8.865868 9.845977 9.652981 5.42397 4.15111 8.659117 10.42875 4.247437 9.756006 4.192362 8.25695 5.050159 13.08977 6.063776
6.780014 8.967493 6.428792 9.399478 3.847795 9.04994 9.939357 9.748296 5.482985 4.131225 8.751544 10.63832 4.515587 9.855051 4.635857 8.255007 5.191187 13.19623 6.135899
6.872666 9.062272 6.416414 9.407334 3.995293 9.154586 9.952187 9.747434 5.471769 4.10793 8.84262 10.92113 4.494771 10.13712 4.63097 8.252265 5.158752 13.29233 6.297703
6.871225 9.0613 6.754958 9.503032 3.988364 9.155616 10.03957 9.749988 5.466594 4.100194 8.933556 11.12556 4.906253 10.2335 4.624504 8.251181 5.648053 13.39879 6.630496
6.870557 9.067865 6.808441 9.606334 3.951838 9.247854 10.04569 9.927429 5.454058 4.084575 9.02406 11.24794 4.878596 10.33072 4.622624 8.250474 5.616478 13.40267 6.643225
6.867679 9.158459 6.953816 9.693542 3.932773 9.247273 10.13885 10.01349 5.575691 4.074155 9.119466 11.4351 4.851959 10.52095 4.617709 8.24854 5.624901 13.50163 6.641718
6.960121 9.263783 7.588876 9.700157 3.92707 9.329629 10.23508 10.11003 6.02876 4.069905 9.21505 11.52844 4.845705 10.53028 4.614506 8.527899 5.608717 13.59289 6.723075
7.052737 9.360281 7.670429 9.789607 3.922301 9.340325 10.23473 10.11723 6.873394 4.070168 9.304802 11.62575 4.762544 10.72313 4.609431 8.536734 5.641193 13.69128 6.901273
7.052283 9.359781 7.890738 9.795647 3.923384 9.432466 10.34195 10.20391 6.844621 4.25671 9.403018 11.72038 4.758817 10.82608 4.608231 8.63192 5.872047 13.69107 6.994253
7.052151 9.455006 8.138571 9.890258 3.920562 9.435705 10.342 10.21272 7.347642 4.332802 9.494306 11.9015 4.728674 10.92716 4.684055 8.723379 5.955686 13.78288 7.190669
7.046276 9.457418 8.215541 9.980228 3.920883 9.53999 10.43296 10.21246 7.31077 4.556943 9.589465 12.0991 4.760796 11.02695 4.679439 8.808874 6.29214 13.78951 7.367036
7.132354 9.645822 8.195373 9.979077 3.920634 9.542942 10.43674 10.30664 7.594137 4.552211 9.599025 12.19227 4.661356 11.11325 4.830372 8.902129 6.259771 13.88912 7.365125
7.131141 9.745818 8.183925 9.985629 3.924898 9.624617 10.52807 10.30579 7.592815 4.546993 9.682844 12.29118 4.716719 11.12186 4.827974 8.904984 6.439555 13.98053 7.547875
7.136083 9.837613 8.072337 10.0783 3.919284 9.632221 10.53352 10.38758 7.564932 4.544293 9.777665 12.53 4.728494 11.30333 4.823972 8.903674 6.424054 13.98441 7.544082
7.510402 9.841723 8.064268 10.17377 4.061998 9.720604 10.62619 10.39941 7.646792 4.541506 9.868331 12.62551 4.709753 11.3176 4.822378 8.902548 6.418038 14.07877 7.723609
7.508527 9.932607 7.880485 10.26572 4.4276 9.813969 10.72357 10.50324 7.631718 4.539069 9.962299 12.73278 4.870124 11.40836 4.890501 8.901964 6.41163 14.08133 7.733972
7.512907 9.936323 7.873278 10.28352 4.538131 9.828532 10.72431 10.50059 7.622824 4.538567 10.05128 12.8247 4.865186 11.41156 4.879901 8.997939 6.699458 14.17678 7.726412
7.702468 10.02732 7.866415 10.28402 4.540718 9.910666 10.81085 10.58528 7.610665 4.530593 10.15399 12.93548 4.853319 11.505 4.873973 9.187576 6.674162 14.2658 7.722366
7.70507 10.02724 7.862904 10.38002 4.597901 9.922012 10.81661 10.67919 7.600944 4.525495 10.25011 13.03213 4.839692 11.60456 5.651801 9.274908 6.409244 14.2785 7.718162
7.702738 10.02816 7.945395 10.47259 4.748859 10.01551 10.90671 10.68781 7.593259 4.659195 10.33557 13.03944 4.833728 11.79157 5.84627 9.28278 6.288237 14.37446 7.714801
7.790448 10.12305 8.036106 10.47572 4.751088 10.10827 10.91162 10.77988 7.586883 4.446403 10.44073 13.13452 5.036104 11.7973 6.433699 9.282753 6.596583 14.37726 7.906236
7.687913 10.1249 8.031755 10.57097 4.906173 10.20406 11.00902 10.86919 7.581519 4.9203 10.45231 13.22911 5.006875 11.88843 6.391847 9.282695 6.909073 14.47369 7.993146
7.883894 10.12611 8.027667 10.57321 4.89845 10.22367 11.09702 10.86872 7.576016 4.899607 10.53609 13.31465 4.98682 11.89348 6.624542 9.377808 6.88069 14.47541 7.985702
7.88057 10.22058 8.024749 10.66675 4.982472 10.31371 11.09833 10.88141 7.56839 4.894702 10.62987 13.32761 4.976822 11.98505 7.157506 9.461002 6.976723 14.56259 7.979168
7.877899 10.21975 8.021572 10.75511 4.991096 10.31834 11.01089 10.97382 7.565712 4.895609 10.6289 13.42388 4.975166 12.07959 7.118134 9.460865 7.067843 14.5723 7.968516
7.876725 10.22646 8.017215 10.75434 4.988892 10.40287 11.09734 11.06674 7.562972 4.894262 10.72646 13.51186 4.973696 12.08724 6.914807 9.460201 6.986225 14.66754 7.961844
7.875237 10.31598 8.016912 10.76044 5.243082 10.41494 11.10079 11.06517 7.559575 4.8955 10.82308 13.51994 4.973717 12.18019 7.174986 9.459341 7.118694 14.75863 7.946704
7.874385 10.31571 8.19669 10.8498 5.325735 10.50163 11.19383 11.15364 7.552146 4.894809 10.82243 13.60823 4.94987 12.27521 7.156444 9.470232 7.109458 14.75785 7.925155
7.873883 10.40951 8.289641 10.85519 5.492232 10.50111 11.19843 11.15927 7.54954 4.891938 10.9249 13.70366 4.933475 12.3734 7.137511 9.465627 7.100608 14.7637 7.895003
7.961583 10.40997 8.394491 10.9452 5.559978 10.50712 11.20545 11.18239 7.547524 4.880452 11.01866 13.78727 4.923895 12.4675 7.123608 9.465175 7.098347 14.7674 7.86213
7.965601 10.5013 8.403158 10.95596 5.522241 10.51061 11.29312 11.27214 7.544748 4.874956 11.01742 13.81454 4.924745 12.47102 7.113407 9.565329 7.094305 14.85251 8.030227
8.153569 10.50765 8.585115 11.04267 5.520627 10.5935 11.29335 11.27758 7.542636 4.854335 11.11155 13.90351 4.914998 12.47247 7.104817 9.567129 7.087092 14.86234 8.289789
8.152613 10.50688 8.763778 11.04658 5.590361 10.60269 11.38924 11.35978 7.540092 4.84779 11.21197 13.98748 4.909493 12.56952 7.202333 9.649958 7.083122 14.95025 8.632006
8.15715 10.59701 8.762178 11.13984 5.587083 10.60651 11.38766 11.35473 7.539148 4.847913 11.22135 14.00246 4.90257 12.65632 7.195476 9.648921 7.076974 14.95203 8.695092
8.246006 10.59612 8.854687 11.14297 5.585463 10.6892 11.38711 11.36626 7.543156 4.847015 11.22412 14.09895 4.902674 12.6615 7.189025 9.648763 7.066956 14.96154 8.80949
8.163204 10.6006 8.949867 11.14622 5.600145 10.68866 11.3864 11.36882 7.541404 4.84538 11.30744 14.18084 4.904085 12.66053 7.183192 9.65725 7.052919 15.0496 8.803017
9.015024 10.6023 8.950986 11.2387 5.601157 10.69577 11.4817 11.45042 7.629068 4.842036 11.318 14.19129 5.017294 12.66277 7.175729 9.646293 7.051297 15.05819 8.801738
9.407736 10.69369 9.142864 11.24326 5.591471 10.78358 11.48226 11.45727 7.710802 4.837262 11.4053 14.27409 5.065351 12.75344 7.167662 9.645153 7.039614 15.14549 8.801119
9.510865 10.82774 9.14465 11.33588 5.556496 10.7903 11.48136 11.4615 7.719194 4.986472 11.41105 14.28447 5.064345 12.78939 7.165378 9.654905 7.035476 15.15578 9.267815
9.492394 10.92001 9.232215 11.33526 5.522625 10.79159 11.5718 11.54442 7.717444 4.965266 11.41354 14.36869 5.062668 12.79727 7.086391 9.836258 7.025107 15.24238 9.639867
9.476666 10.91905 9.245279 11.33578 5.492844 10.87903 11.57174 11.55335 7.8046 4.904861 11.41239 14.36867 5.051834 12.88611 7.082643 9.835797 7.315647 15.24411 9.907008
9.565293 10.91752 9.338959 11.33504 5.632809 10.87792 11.57262 11.55248 7.802663 5.102709 11.49598 14.38242 5.037106 12.88629 7.079275 9.838808 7.295119 15.25063 10.11796
9.751736 10.91822 9.418169 11.4307 5.689443 10.96956 11.66006 11.6379 7.976778 5.24086 11.50501 14.4693 5.022733 12.89405 7.075607 9.846646 7.283747 15.34498 10.50252
9.858345 10.92255 9.417045 11.43059 5.659387 10.97257 11.66838 11.63724 7.985703 5.281835 11.50781 14.55991 5.004541 12.98211 7.072728 9.933439 7.273524 15.34654 10.72654
9.835484 11.01948 9.510809 11.43011 5.641702 10.97954 11.66958 11.64586 8.072265 5.258926 11.59099 14.57913 5.002863 12.98266 7.070901 9.93492 7.268814 15.35523 11.10978
9.824353 10.91543 9.59892 11.52275 5.617503 11.06206 11.75956 11.64709 8.163157 5.237588 11.59155 14.6592 4.996789 13.0826 7.068884 10.02566 7.282907 15.44345 11.28988
9.92101 10.92086 9.691326 11.52645 5.595851 11.0647 11.80303 11.72649 8.175841 5.24569 11.59955 14.6732 4.990752 13.08423 7.064715 10.02545 7.722672 15.44528 11.47857
9.915709 10.92052 9.693434 11.61297 5.578173 11.06659 11.80017 11.73034 8.269065 5.229917 11.68595 14.75255 4.984912 13.08481 7.061919 10.02516 7.617086 15.47586 11.67731
9.912438 11.01811 9.785879 11.61924 5.562529 11.06646 11.80852 11.73044 8.347682 5.227122 11.77746 14.75675 4.986009 13.08587 7.059512 10.12089 7.605464 15.56139 11.86577
9.907376 11.0193 9.877991 11.62145 5.547573 11.16551 11.89476 11.72978 8.439822 5.22433 11.78159 14.85645 4.821712 13.1862 7.05416 10.12008 7.602988 15.56434 12.04164
9.902504 11.02398 9.877187 11.62149 5.532654 11.16611 11.89576 11.7372 8.437442 5.197895 11.78812 14.86027 4.820595 13.19151 7.052378 10.11971 7.601964 15.65969 12.1974
9.896993 11.11545 9.877857 11.62249 5.867287 11.16516 11.90106 11.73909 8.437961 5.369022 11.86975 14.87653 4.818195 13.19216 7.051339 10.11954 7.600458 15.66264 12.29132
9.894557 11.11894 9.960609 11.62235 5.792115 11.16468 11.90291 11.81934 8.528683 5.353412 11.87025 14.95574 4.810657 13.27819 7.13542 10.11921 7.591884 15.66929 12.49786
9.892593 11.12344 9.969451 11.71191 5.955087 11.17759 11.98947 11.82461 8.527801 5.353427 11.87121 14.95925 4.96135 13.28108 7.137145 10.2111 7.583983 15.75698 12.70013
9.884931 11.21463 9.967691 11.75956 5.91253 11.26017 11.98896 11.83228 8.614657 5.356317 11.87855 15.0097 4.95791 13.37315 7.3399 10.21514 7.57524 15.75854 12.79764
9.88236 11.21662 10.34193 11.84631 5.908173 11.25924 11.9891 11.91314 8.618411 5.395868 11.96192 15.08657 5.052426 13.37309 7.338471 10.21505 7.573632 15.75855 12.90983
9.880287 11.22065 10.35083 11.84661 5.89824 11.25993 11.99453 11.91441 8.706218 5.904293 11.96539 15.09386 4.976431 13.37482 7.340929 10.23046 7.543409 15.76029 13.37339
9.878672 11.31066 10.43703 11.85205 5.88408 11.34905 12.08975 11.91833 8.791155 5.876379 11.96218 15.1842 5.275212 13.3778 7.424795 10.23036 7.521041 15.85266 13.4684
9.876869 11.3108 10.45149 11.94084 5.873118 11.35491 12.08816 12.01057 8.798312 5.869259 11.9671 15.18941 5.196425 13.47033 7.422145 10.2294 7.512416 15.85319 13.57418
9.875094 11.31372 10.5311 11.94096 5.861925 11.35451 12.09026 12.01282 8.882577 5.864219 12.0578 15.27919 5.194694 13.47027 7.51219 10.32518 7.502302 15.85669 13.66822
9.873045 11.40769 10.53973 11.94171 5.858255 11.3544 12.09092 12.0163 8.892521 5.859743 12.05509 15.28097 5.195613 13.56777 7.583015 10.32563 7.496943 15.85926 13.84894
9.872437 11.40726 10.6273 11.94785 5.855589 11.35373 12.09212 12.10549 8.981775 5.85551 12.06102 15.28508 5.183047 13.56791 7.594506 10.41723 7.696604 15.95116 13.94234
9.871019 11.40673 10.7229 12.04483 5.838237 11.44803 12.18411 12.10541 9.061618 5.845399 12.15122 15.37428 5.357927 13.56872 7.680744 10.50543 7.606232 15.95111 14.03507
9.869158 11.40596 10.72134 12.04589 5.822265 11.44842 12.18598 12.10781 9.059722 5.838518 12.15137 15.3734 5.372441 13.56884 7.772644 10.51358 7.596653 15.95126 14.05053
9.868446 11.40835 10.7211 12.05145 5.82211 11.4494 12.18547 12.20121 9.073271 5.822594 12.24372 15.37907 5.290514 13.66098 7.849455 10.60078 7.594304 15.95388 14.1302
9.867804 11.50287 10.83619 12.13626 5.818754 11.53228 12.19441 12.20232 9.16545 6.011821 12.24639 15.39057 5.284039 13.66561 7.9457 10.60077 7.500922 16.04958 14.22255
9.867024 11.50187 10.92811 12.14656 5.810826 11.54298 12.20054 12.28357 9.393323 6.006718 12.33137 15.46819 5.280284 13.66582 7.958146 10.60894 7.796979 16.04958 14.23667
9.866025 11.50149 10.9319 12.14736 5.804162 11.54244 12.28992 12.29494 9.471368 5.989362 12.33699 15.46959 5.21713 13.75374 7.956583 10.60846 7.792243 16.04959 14.32347
9.864861 11.5016 11.01002 12.15335 5.800741 11.54381 12.29265 12.29729 9.48067 6.070931 12.33539 15.5666 5.493041 13.76235 8.02761 10.69496 7.780368 16.34319 14.41668
9.864087 11.50138 11.01779 12.24099 5.799347 11.63266 12.2925 12.29642 9.567629 6.107197 12.33801 15.56655 5.481245 13.76319 8.025539 10.6941 7.776721 16.34961 14.43384
9.863321 11.59862 11.02422 12.2458 5.796231 11.68124 12.48226 12.29752 9.567625 6.103143 12.33929 15.56615 5.475989 13.85113 8.024388 10.70325 8.086357 16.3526 14.53714
9.862943 11.5988 11.10572 12.33656 5.795793 11.69325 12.48169 12.38582 9.580937 6.098316 12.34058 15.64199 5.451797 13.85633 8.114255 10.70284 8.082352 16.35605 14.61491
9.960494 11.59863 11.11814 12.33791 5.796751 11.77573 12.48167 12.50713 9.666385 6.098251 12.4228 15.66457 5.432141 13.85618 8.204993 10.78943 8.072851 16.44825 14.6216
9.961625 11.59807 11.19865 12.34273 5.788251 11.77519 12.57935 12.58814 9.666472 6.075494 12.42247 15.66474 5.432132 13.85848 8.296026 10.79779 8.072528 16.44854 14.71216
10.05399 11.60012 11.20863 12.43327 5.788456 11.77585 12.57864 12.59343 9.666401 6.050802 12.4301 15.76274 5.433596 13.94672 8.379907 10.79878 8.067721 16.45213 14.73256
10.05306 11.60008 11.30187 12.43326 5.787906 11.78402 12.57825 12.64717 9.758813 6.025168 12.43316 15.77141 5.433149 13.95256 8.384593 10.88445 8.062883 16.45193 14.84303
10.1586 11.69481 11.30142 12.43293 5.785536 11.86901 12.57804 12.6595 9.758674 6.003847 12.56778 15.77561 5.417727 13.95548 8.467618 10.88448 8.058782 16.53993 14.85533
10.2518 11.69624 11.30105 12.43212 5.785144 11.87002 12.57803 12.7399 9.757367 5.989325 12.57877 15.8608 5.391922 14.04418 8.467021 10.89306 8.057725 16.54759 14.94008
10.34011 11.69606 11.30072 12.52958 5.785831 11.86998 12.57836 12.74026 9.842995 6.108821 12.66102 15.86665 5.398343 14.05024 8.46644 10.97528 8.056861 16.55247 15.02583
10.35535 11.69642 11.38302 12.52907 5.786614 11.87862 12.67395 12.73998 9.849605 6.2842 12.66285 15.86677 5.550345 14.05077 8.466783 11.06941 8.056384 16.55239 15.03059
10.44637 11.69632 11.38247 12.52921 5.787411 11.87869 12.67397 12.7394 9.867731 6.384779 12.66173 15.87279 5.481814 14.14825 8.465025 11.06895 8.053768 16.64674 15.12271
10.54194 11.79072 11.39104 12.52896 5.787069 11.87847 12.67385 12.74649 9.866648 6.372241 12.66859 15.95968 5.488672 14.15229 8.462555 11.07926 8.053608 16.64758 15.13239
10.54277 11.79198 11.46976 12.52937 5.785964 11.97553 12.67402 12.83131 9.946633 6.463469 12.66853 15.96697 5.486236 14.2425 8.53839 11.16273 8.040213 16.65009 15.22007
10.72483 11.79237 11.46958 12.61999 5.783316 11.97907 12.76611 12.8326 9.956855 6.44049 12.75379 15.97193 5.480521 14.24706 8.550734 11.16231 8.03472 16.73611 15.22022
10.81848 11.792 11.46831 12.62385 5.778963 11.98614 12.76943 12.83122 9.960143 6.42458 12.75555 16.05693 5.504675 14.24818 8.54932 11.175 8.029688 16.74932 15.2317
10.82534 11.88629 11.47307 12.62561 5.773839 11.98591 12.7711 12.83058 10.04755 6.394637 12.75533 16.06361 5.496911 14.24893 8.627453 11.25894 8.023116 16.75582 15.31706
10.91218 11.88585 11.48164 12.62561 5.771905 12.06895 12.77141 12.82978 10.05232 6.371928 12.75684 16.06758 5.49732 14.33562 8.640524 11.25915 7.941873 16.75735 15.61182
10.91998 11.88559 11.48155 12.62579 5.765409 12.08081 12.77157 12.83125 10.05478 6.364608 12.75496 16.14455 5.498152 14.34422 8.712593 11.34226 8.182159 16.7574 15.62372
11.01372 11.88543 11.55749 12.71209 5.741923 12.08096 12.86246 12.83057 10.13367 6.352064 12.75695 16.14544 5.494211 14.34427 8.72937 11.35417 8.170865 16.76089 15.71125
11.10529 11.88663 11.56323 12.71752 5.719754 12.08017 12.86473 12.83807 10.1412 6.345704 12.75733 16.15739 5.492318 14.34541 8.728899 11.35285 8.161603 16.84586 15.72019
11.11452 11.88757 11.56388 12.71716 5.93392 12.08037 12.86681 12.93586 10.1434 6.341891 12.85007 16.15929 5.492505 14.43121 8.799916 11.3525 8.146443 16.84669 15.80835
11.20062 11.97744 11.57277 12.71376 5.924026 12.08778 12.95975 12.93616 10.14221 6.332809 12.85234 16.15821 5.492366 14.43168 8.817196 11.35157 8.14283 16.85441 15.81685
11.2015 11.98186 11.6552 12.71841 5.923843 12.17182 12.95992 12.93539 10.21997 6.32912 12.85455 16.165 5.476614 14.43857 8.906553 11.34993 8.12513 16.85558 15.89769
11.29558 11.98183 11.65381 12.7181 5.922284 12.17301 12.96341 12.92831 10.21926 6.328771 12.8562 16.26243 5.448414 14.43922 8.922199 11.34979 8.11699 16.94041 15.90876
11.2957 11.98162 11.66078 12.92706 5.922175 12.17462 13.04922 12.93212 10.22149 6.322595 12.85551 16.27625 5.435843 14.52723 9.003962 11.44531 8.109649 16.94402 15.91881
11.38973 11.98305 11.66738 13.01363 5.922263 12.17738 13.05428 12.93227 10.22903 6.318926 12.94473 16.27626 5.40982 14.52774 9.004709 11.44511 8.103176 16.95482 16.01707
11.39107 12.07317 11.74434 13.02002 5.919302 12.26705 13.05409 12.93334 10.31097 6.313357 12.94643 16.35881 5.394003 14.53302 9.080327 11.44511 8.101278 16.95489 16.02729
11.47749 12.07904 11.74547 13.02034 5.916396 12.26843 13.05392 12.94091 10.31063 6.312718 12.94881 16.36143 5.390937 14.53498 9.082974 11.44495 8.101165 16.95458 16.03018
11.48495 12.07888 11.74554 13.021 5.914611 12.26916 13.05439 13.02371 10.31994 6.312539 12.95633 16.37119 5.389102 14.62256 9.12844 11.44557 8.100702 17.04096 16.1118
11.48574 12.07916 11.74893 13.02215 5.914942 12.27343 13.05437 13.02745 10.32121 6.311542 12.95645 16.37096 5.377963 14.62466 9.139364 11.44418 8.189625 17.04382 16.12377
11.61554 12.07995 11.84021 13.10687 5.914109 12.36231 13.05676 13.03527 10.39969 6.311291 12.96451 16.37397 5.447539 14.6244 9.211576 11.44387 8.372276 17.05108 16.12828
11.61632 12.08 11.83988 13.11594 5.983329 12.36213 13.05597 13.03504 10.40275 6.302167 13.05026 16.44988 5.432307 14.62929 9.225171 11.44237 8.372407 17.05303 16.20864
11.70365 12.07977 11.83954 13.11692 5.912514 12.36206 13.14148 13.03524 10.41133 6.299416 13.05217 16.45648 5.431453 14.62926 9.236028 11.44097 8.372577 17.05311 16.23049
11.71149 12.16999 11.83952 13.11983 5.8908 12.36184 13.14082 13.04484 10.49724 6.297157 13.05471 16.47818 5.425118 14.62999 9.308906 11.44081 8.453371 17.13844 16.23197
11.79832 12.17142 11.84012 13.11923 5.885238 12.36669 13.14844 13.12607 10.49798 6.285511 13.14316 16.47765 5.425214 14.63185 9.308551 11.44042 8.450062 17.14233 16.31403
11.79903 12.17561 11.83976 13.2052 5.883058 12.45881 13.14812 13.12616 10.50467 6.2778 13.14545 16.55575 5.426444 14.71896 9.33387 11.44015 8.449193 17.14868 16.32435
11.89924 12.17396 11.92805 13.20661 6.00919 12.45852 13.14938 13.12736 10.50571 6.189844 13.15154 16.56057 5.426884 14.71888 9.405315 11.44049 8.449193 17.14886 16.4091
11.89866 12.17438 11.93192 13.21252 5.996398 12.458 13.15219 13.1324 10.5857 6.497962 13.24016 16.56779 5.427906 14.71871 9.407917 11.24887 8.449193 17.23664 16.4166
11.90143 12.27722 11.93163 13.21207 5.961028 12.4573 13.23965 13.13162 10.58911 6.991397 13.23933 16.57568 5.428145 14.71913 9.498541 11.24818 8.449193 17.23665 16.42269
11.9056 12.27789 12.01156 13.213 6.078216 12.45589 13.2416 13.13103 10.59941 6.912845 13.23856 16.57613 5.429043 14.72676 9.582398 11.24686 8.449193 17.23665 16.50587
11.99869 12.27805 12.02219 13.21211 6.139469 12.45579 13.24725 13.21978 10.68011 7.098131 13.23864 16.65646 5.430351 14.72671 9.589951 11.24629 8.449193 17.23638 16.5058
12.0059 12.36847 12.02388 13.20898 6.123197 12.45549 13.2476 13.21841 10.68434 7.247241 13.23984 16.66109 5.433893 14.81487 9.615737 11.24548 8.449193 17.24705 16.50572
12.09322 12.37308 12.02287 13.20967 6.109046 12.54451 13.24844 13.21862 10.68743 7.281213 13.25289 16.66803 5.505694 14.81641 9.615326 11.24536 8.449193 17.24696 16.51999
12.09538 12.37448 12.02362 13.20982 6.098231 12.55132 13.33491 13.21936 10.69449 7.277418 13.33437 16.66837 5.654121 14.81717 9.698644 11.24458 8.449193 17.33494 16.51968
12.09546 12.37474 12.10088 13.29476 6.099452 12.55235 13.33467 13.22382 10.77383 7.372282 13.33465 16.67236 5.730142 14.8224 9.70269 11.2434 8.449193 17.3353 16.59811
12.18624 12.37388 12.11654 13.30426 6.372096 12.55164 13.3437 13.22338 10.77324 7.370517 13.33437 16.75092 5.885122 14.8229 9.703265 11.2429 8.449193 17.3416 16.60997
12.1906 12.37376 12.11635 13.30405 6.347318 12.64133 13.34297 13.22276 10.77328 7.29111 13.33513 16.75088 5.891268 14.91047 9.699404 11.32552 8.449193 17.34562 16.61581
12.28162 12.46446 12.19597 13.30367 6.2138 12.64086 13.34262 13.31114 10.86793 7.489691 13.33574 16.76679 6.041417 14.91264 9.700324 11.33368 8.449193 17.43115 16.69445
12.28187 12.46452 12.20256 13.30486 6.196064 12.64068 13.34429 13.3104 10.86811 7.508023 13.42405 16.76681 6.209906 14.9202 9.772184 11.33343 8.449193 17.43106 16.69742
12.37766 12.46893 12.2104 13.30508 6.18892 12.6453 13.43135 13.3083 10.86812 7.622844 13.42882 16.8423 6.210604 14.92086 9.783109 11.33246 8.449193 17.43258 16.69998
12.37799 12.46928 12.25574 13.39083 6.187334 12.64743 13.43083 13.30856 10.86794 7.697727 13.43105 16.84917 6.210592 14.9209 9.790335 11.33204 8.449193 17.43363 16.71725
12.37839 12.46896 12.34727 13.39713 6.186478 12.64797 13.4379 13.32415 10.86957 7.835679 13.43088 16.84945 6.210765 15.00866 9.793851 11.33078 8.449193 17.4441 16.79549
12.37947 12.47043 12.34883 13.39892 6.184764 12.64688 13.43902 13.40465 10.95834 7.871523 13.43072 16.94797 6.211086 15.00985 9.792908 11.33055 8.449193 17.52932 16.80034
12.47368 12.46996 12.34861 13.39983 6.181978 12.72787 13.43862 13.40437 10.96012 8.180302 13.43108 16.9503 6.205127 15.0109 9.877944 11.33009 8.449193 17.5305 16.80744
12.47503 12.56047 12.34845 13.39987 6.173505 12.73454 13.43712 13.40425 10.9608 8.073976 13.51966 16.95741 6.204448 15.01699 9.876832 11.32921 8.449193 17.53115 16.81414
12.47507 12.56106 12.35922 13.48657 6.181222 12.73418 13.5243 13.40416 10.95995 8.068392 13.51949 16.96816 6.16814 15.10445 9.87663 11.32913 8.449193 17.5328 16.88982
12.47548 12.55973 12.36258 13.48584 6.224533 12.73426 13.52431 13.40468 10.96023 8.192019 13.52382 17.04352 6.141436 15.10626 9.881007 11.32721 8.449193 17.53906 16.89651
12.56592 12.56422 12.43909 13.49246 6.217566 12.73678 13.52949 13.49658 11.0397 8.271262 13.52582 17.0457 6.136231 15.10619 9.951617 11.32608 8.449193 17.5402 16.89655
12.56511 12.56404 12.44085 13.49242 6.217334 12.73845 13.52978 13.4995 11.05028 8.268018 13.52768 17.04746 6.131599 15.10585 9.953924 11.32514 8.449193 17.62807 16.90791
12.56869 12.56397 12.44022 13.49501 6.212816 12.73954 13.53161 13.50057 11.04986 8.264863 13.60937 17.04714 6.127047 15.10552 9.966173 11.32463 8.449193 17.62808 16.98703
12.57135 12.5645 12.44197 13.49493 6.209343 12.82908 13.53159 13.50047 11.0518 8.257613 13.61617 17.04989 6.218862 15.11799 9.966296 11.32444 8.449193 17.62951 16.99069
12.66241 12.5661 12.54029 13.58094 6.200358 12.82967 13.61895 13.50025 11.05348 8.254028 13.61628 16.9459 6.211223 15.1176 9.970936 11.32416 8.449193 17.62951 16.99105
12.66427 12.65585 12.54304 13.58116 6.415859 12.82967 13.61876 13.50002 11.13186 8.253303 13.61614 16.94659 6.298529 15.11714 10.04469 11.32367 8.449193 17.62918 16.9993
12.66328 12.65588 12.54562 13.58689 6.272397 12.82955 13.6196 13.58904 11.14228 8.253102 13.62018 16.94938 6.292193 15.11721 10.05755 11.32106 8.449193 17.63766 17.07885
12.6647 12.66186 12.5571 13.58687 6.256365 12.83287 13.62471 13.59502 11.14603 8.240113 13.62078 16.94921 6.385718 15.20529 10.05714 11.30912 8.449193 17.72291 17.0866
12.66412 12.66163 12.63703 13.5877 6.337084 12.9167 13.62441 13.59553 11.1483 8.238091 13.70348 16.95828 6.386478 15.20554 10.05529 11.51989 8.449193 17.7266 17.08983
12.75029 12.66109 12.6501 13.58871 6.323297 12.92502 13.62616 13.59665 11.22568 8.235678 13.71075 16.96091 6.385816 15.20536 10.1273 11.51663 8.449193 17.72638 17.08984
12.75459 12.66058 12.65121 13.6758 6.317067 12.92567 13.7144 13.59615 11.23118 8.22988 13.71169 16.97034 6.380599 15.21226 10.1307 11.5158 8.449193 17.72639 17.09893
12.75608 12.66023 12.65181 13.6757 6.316443 12.92569 13.7142 13.67659 11.23011 8.214574 13.71401 16.97029 6.362841 15.21271 10.13151 11.51489 8.449193 17.72767 17.17698
12.85828 12.7502 12.65144 13.67557 6.316308 12.92481 13.71415 13.68436 11.23768 8.051775 13.714 17.04883 6.351386 15.21388 10.14319 11.51365 8.449193 17.72747 17.18222
12.85901 12.75185 12.65843 13.68461 6.316464 12.92725 13.72259 13.68418 11.29174 8.051964 13.79728 17.04852 6.347788 15.3009 10.14308 11.51323 8.449193 17.73385 17.18439
12.86071 12.75198 12.73872 13.68447 6.308442 13.00885 13.72237 13.68387 11.29336 8.043612 13.80487 17.05034 6.346503 15.30075 10.14573 11.51302 8.449193 17.8205 17.26935
12.95456 12.75134 12.73884 13.68394 6.308442 13.01865 13.72192 13.68967 11.37082 8.043196 13.80442 17.05297 6.346536 15.30114 10.14485 11.51233 8.449193 17.82394 17.27305
12.95577 12.75611 12.74022 13.68363 6.308442 13.01816 13.72165 13.69031 11.37375 8.188014 13.80525 17.06108 6.369037 15.30216 10.22261 11.51233 8.449193 17.82395 17.27544
12.95966 12.75606 12.73977 13.6836 6.308442 13.01965 13.80696 13.69005 11.37459 8.549736 13.80521 17.0672 6.366819 15.30339 10.22245 11.51234 8.449193 17.82497 17.27986
13.04754 12.75606 12.7412 13.68348 6.308442 13.02292 13.81011 13.77112 11.37419 8.681497 13.80673 17.14341 6.523335 15.32463 10.23358 11.52107 8.449193 17.82498 17.28716
13.05263 12.75606 12.74479 13.77134 6.308442 13.02416 13.81043 13.77893 11.38568 8.603333 13.89109 17.14632 6.615355 15.4116 10.23311 11.52302 8.449193 17.83102 17.36446
13.05303 12.75606 12.74433 13.77328 6.308442 13.10541 13.81049 13.77894 11.46524 8.586644 13.8916 17.14835 6.612353 15.41197 10.2327 11.60754 8.449193 17.83237 17.36722
13.05301 12.75606 12.84793 13.77325 6.308442 13.10802 13.81577 13.77767 11.46474 8.576187 13.90253 17.1482 6.610094 15.4119 10.30402 11.60885 8.449193 17.91913 17.37194
13.0529 12.75606 12.84847 13.77925 6.308442 13.10782 13.81803 13.77755 11.46575 8.570869 13.90235 17.16052 6.609404 15.41272 10.30475 11.61677 8.449193 17.9193 17.3784
13.05468 12.75606 12.84847 13.77871 6.308442 13.1078 13.90384 13.78091 11.4651 8.558955 13.90409 17.16043 6.698338 15.41926 10.30453 11.61684 8.449193 17.92193 17.38496
13.14061 12.75606 12.84847 13.77994 6.308442 13.11492 13.90451 13.77774 11.46431 8.552106 13.90759 17.2367 6.71834 15.41932 10.30909 11.67807 8.449193 17.92261 17.46138
13.14865 12.75606 12.84847 13.77993 6.308442 13.11555 13.90615 13.77763 11.47193 8.538915 13.90889 17.24278 6.703165 15.50592 10.32325 11.67798 8.449193 17.92245 17.46313
13.14879 12.75606 12.84847 13.86559 6.308442 13.11576 13.93218 13.77671 11.47164 8.53677 13.99289 17.24344 6.74049 15.50656 10.39543 11.76043 8.449193 17.92965 17.46684
13.15115 12.75606 12.84847 13.86832 6.308442 13.11606 14.0198 13.77689 11.56414 8.531419 13.99288 17.24288 6.872475 15.50696 10.39761 11.76053 8.449193 17.92965 17.47387
13.23776 12.75606 12.84847 13.87041 6.308442 13.19803 14.01978 13.7805 11.5678 8.527032 14.002 17.24507 6.86826 15.50643 10.39853 11.98018 8.449193 18.01519 17.4831
13.24277 12.75606 12.84847 13.87642 6.308442 13.19783 14.02089 13.78028 11.56764 8.502944 14.00162 17.25314 6.865054 15.50869 10.39709 11.97462 8.449193 18.01509 17.55856
13.2457 12.75606 12.84847 13.8761 6.308442 13.1991 14.02057 13.78034 11.56899 8.494499 14.00125 17.25308 6.854989 15.50799 10.39647 11.97309 8.449193 18.01673 17.56216
13.24626 12.75606 12.84847 13.87612 6.308442 13.20928 14.02222 13.8632 11.57088 8.492378 14.00136 17.33223 6.847381 15.50828 10.4044 11.96943 8.449193 18.01962 17.56227
13.33306 12.75606 12.84847 13.87612 6.308442 13.20821 14.11499 13.87204 11.57117 8.492339 14.00116 17.33876 6.846073 15.51355 10.41502 11.96729 8.449193 18.01952 17.57156
13.33354 12.75606 12.84847 13.87612 6.308442 13.20834 14.11429 13.87239 11.65957 8.491491 14.08409 17.33876 6.845246 15.60098 10.48623 11.96562 8.449193 18.01985 17.57917
13.33228 12.75606 12.84847 13.87612 6.308442 13.20811 14.1161 13.87268 11.65634 8.485777 14.08326 17.34128 6.840364 15.60219 10.48791 11.96301 8.449193 18.02564 17.66893
13.33799 12.75606 12.84847 13.87612 6.308442 13.21038 14.11594 13.95684 11.66967 8.482998 14.08754 17.34121 6.82673 15.60308 10.48706 12.05496 8.449193 18.11141 17.66918
13.33876 12.75606 12.84847 13.87612 6.308442 13.21023 14.12294 13.95525 11.76015 8.482702 14.09486 17.34998 6.825254 15.60466 10.48695 12.61038 8.449193 18.11264 17.66899
13.33914 12.75606 12.84847 13.87612 6.308442 13.29121 14.12854 13.95489 11.76217 8.478906 14.09788 17.42701 6.82561 15.61096 10.57952 12.69874 8.449193 18.11381 17.66994
13.42612 12.75606 12.84847 13.87612 6.308442 13.29259 14.12771 13.95506 11.76723 8.474627 14.09809 17.42978 6.82554 15.69708 10.57924 12.79122 8.449193 18.11539 17.67
13.42667 12.75606 12.84847 13.87612 6.308442 13.29968 14.21409 13.96628 11.76693 8.47472 14.1801 17.43468 6.813546 15.69718 10.57869 13.10876 8.449193 18.11547 17.75156
13.43074 12.75606 12.84847 13.87612 6.308442 13.29913 14.21467 13.96699 11.85155 8.474906 14.18066 17.43647 6.842094 15.70028 10.5784 13.31145 8.449193 18.11818 17.76286
13.43274 12.75606 12.84847 13.87612 6.308442 13.30098 14.21358 13.96958 11.85041 8.303367 14.18742 17.44581 6.934669 15.70147 10.57976 13.39428 8.449193 18.12455 17.76545
13.52043 12.75606 12.84847 13.87612 6.308442 13.29023 14.21369 13.96912 11.84964 8.30233 14.18997 17.52209 6.928844 15.70274 10.57933 13.38561 8.449193 18.20944 17.76796
13.52034 12.75606 12.84847 13.87612 6.308442 13.2902 14.21312 13.9687 11.84949 8.298409 14.19116 17.52402 6.926283 15.79521 10.65038 13.38123 8.449193 18.20953 17.76813
13.52046 12.75606 12.84847 13.87612 6.308442 13.29739 14.21943 13.96903 11.85121 8.29844 14.19087 17.52718 7.108362 15.79518 10.66761 13.37869 8.449193 18.20954 17.76813
13.52734 12.75606 12.84847 13.87612 6.308442 13.29967 14.22014 14.04889 13.14942 8.500934 14.19107 17.53183 7.096505 15.79521 10.66873 13.37456 8.449193 18.20972 17.76789
13.52654 12.75606 12.84847 13.87612 6.308442 13.29881 14.22092 14.05244 13.14209 8.497697 14.27417 17.53183 7.095362 15.79525 10.66765 13.48306 8.449193 18.21031 17.84392
13.52644 12.75606 12.84847 13.87612 6.308442 13.3 14.22061 14.06044 13.13917 8.49812 14.27494 17.53318 7.092705 15.79528 10.66634 13.48151 8.449193 18.21128 17.86742
13.61384 12.75606 12.84847 13.87612 6.308442 13.29978 14.30653 14.06195 13.1371 8.494984 14.27456 17.5403 7.092476 15.79626 10.66412 13.47922 8.449193 18.21405 17.87773
13.61567 12.75606 12.84847 13.87612 6.308442 13.38307 14.30709 14.0616 13.13522 8.4948 14.28235 17.24417 7.091547 15.7983 10.66573 13.47782 8.449193 18.21686 17.87933
13.62187 12.75606 12.84847 13.87612 6.308442 13.38204 14.30623 14.06255 13.13334 8.493176 14.28214 17.25252 7.083534 15.89289 10.73587 13.47044 8.449193 18.30831 17.88066
13.62285 12.75606 12.84847 13.87612 6.308442 13.38285 14.30553 14.14334 13.13305 8.493336 14.2846 17.25252 7.048974 15.89175 10.74706 13.46942 8.449193 18.309 17.95706
13.71011 12.75606 12.84847 13.87612 6.308442 13.38977 14.30748 14.14303 13.13216 8.48664 14.28591 17.25495 7.033545 15.89174 10.75116 13.46386 8.449193 18.30901 17.96375
13.71203 12.75606 12.84847 13.87612 6.308442 13.39009 14.3074 14.15602 13.13155 8.486651 14.36706 17.33113 7.029294 15.8913 10.75445 13.47387 8.449193 18.30902 17.96908
13.71835 12.75606 12.84847 13.87612 6.308442 13.39012 14.31233 14.15593 13.13102 8.486117 14.36519 17.33364 7.018976 15.8907 10.75566 13.47277 8.449193 18.3118 17.97179
13.71909 12.75606 12.84847 13.87612 6.308442 13.39272 14.33278 14.15583 13.13062 8.49708 14.36632 17.33759 7.018544 15.89029 10.75475 13.47119 8.449193 18.31165 17.97542
13.80501 12.75606 12.84847 13.87612 6.308442 13.4747 14.41906 14.15787 13.12987 8.497318 14.36725 17.33748 7.019055 15.89029 10.82444 13.47044 8.449193 18.31371 17.97768
13.80677 12.75606 12.84847 13.87612 6.308442 13.47581 14.41906 14.1586 13.12955 8.497569 14.36704 17.33748 7.019393 15.89026 10.82351 13.46993 8.449193 18.4106 17.97731
13.80763 12.75606 12.84847 13.87612 6.308442 13.4754 14.42078 14.15752 13.12901 8.493573 14.37275 17.34005 7.019662 15.98213 10.83449 13.46912 8.449193 18.41056 18.06037
13.80905 12.75606 12.84847 13.87612 6.308442 13.47681 14.42173 14.23779 13.12878 8.491919 14.37262 17.34702 7.019389 15.98708 10.84068 13.46717 8.449193 18.41045 18.06177
13.81386 12.75606 12.84847 13.87612 6.308442 13.47665 14.42176 14.2388 13.12862 8.489912 14.37272 17.3491 7.019631 15.98875 10.84037 13.46465 8.449193 18.41043 18.06621
13.81507 12.75606 12.84847 13.87612 6.308442 13.4837 14.42868 14.23905 13.12849 8.480938 14.37453 17.34966 7.01954 15.9886 10.84032 13.46344 8.449193 18.4105 18.06645
13.90143 12.75606 12.84847 13.87612 6.308442 13.48428 14.51479 14.2506 13.12825 8.477967 14.45929 17.42845 7.019737 15.98888 10.84374 13.4632 8.449193 18.41048 18.06967
13.90327 12.75606 12.84847 13.87612 6.308442 13.48845 14.51604 14.2493 13.12769 8.477231 14.45921 17.42979 7.010761 15.9885 10.91433 13.4626 8.449193 18.4104 18.07302
13.90303 12.75606 12.84847 13.87612 6.308442 13.57039 14.51554 14.25016 13.12719 8.468952 14.45923 17.43389 7.010679 15.98751 10.92039 13.46219 8.449193 18.4104 18.14893
13.90302 12.75606 12.84847 13.87612 6.308442 13.57022 14.51566 14.24995 13.12714 8.467788 14.4604 17.43596 7.010952 15.98735 10.92089 13.46201 8.449193 18.41 18.15704
13.91423 12.75606 12.84847 13.87612 6.308442 13.56974 14.51539 14.24979 13.12696 8.462259 14.47024 17.43557 7.011092 16.0794 11.00242 13.46187 8.449193 18.50139 18.15946
13.91399 12.75606 12.84847 13.87612 6.308442 13.56937 14.51707 14.24973 13.12685 8.45596 14.47012 17.44495 7.005838 16.08453 11.021 13.46117 8.449193 18.50696 18.16285
13.99838 12.75606 12.84847 13.87612 6.308442 13.56938 14.51693 14.33228 13.12635 8.443328 14.55602 17.52121 6.991885 16.08608 11.09078 13.46054 8.449193 18.50899 18.16422
13.99943 12.75606 12.84847 13.87612 6.308442 13.56609 14.51664 14.33206 13.12602 8.440709 14.55783 17.52334 6.959765 16.08743 11.09296 13.45951 8.449193 18.50915 18.16667
13.99984 12.75606 12.84847 13.87612 6.308442 13.56421 14.51698 14.3321 13.12577 8.437435 14.55845 17.52389 6.939085 16.0879 11.09256 13.45903 8.449193 18.50885 18.24774
14.00057 12.75606 12.84847 13.87612 6.308442 13.57505 14.52219 14.34015 13.12565 8.437452 14.56586 17.5265 6.92918 16.08851 11.09297 13.45852 8.449193 18.50888 18.25331
14.00606 12.75606 12.84847 13.87612 6.308442 13.57507 14.60929 14.341 13.12513 8.436046 14.56673 17.53116 6.924938 16.08931 11.09455 13.45843 8.449193 18.50879 18.25316
14.09328 12.75606 12.84847 13.87612 6.308442 13.57418 14.60927 14.34084 13.12451 8.42974 14.56772 17.53117 6.909495 16.08978 11.1061 13.45821 8.449193 18.5088 18.25602
14.09371 12.75606 12.84847 13.87612 6.308442 13.57389 14.61076 14.34389 13.12444 8.418967 14.56766 17.53242 6.900579 16.18196 11.18328 13.45801 8.449193 18.5088 18.26294
14.09431 12.75606 12.84847 13.87612 6.308442 13.572 14.61179 14.34378 13.12426 8.412036 14.64941 17.5393 6.88567 16.18196 11.1839 13.4578 8.449193 18.50866 18.26682
14.0957 12.75606 12.84847 13.87612 6.308442 13.65363 14.61165 14.3438 13.12414 8.411397 14.64988 17.61679 6.874449 16.18459 11.18632 13.45728 8.449193 18.59359 18.26977
14.09703 12.75606 12.84847 13.87612 6.308442 13.65769 14.61119 14.4241 13.12412 8.410796 14.6496 17.61653 6.873054 16.18417 11.18663 13.45677 8.449193 18.59945 18.34572
14.09623 12.75606 12.84847 13.87612 6.308442 13.65837 14.6107 14.42407 13.12397 8.410993 14.65232 17.61864 6.867824 16.28684 11.19855 13.45644 8.449193 18.60229 18.34847
14.11931 12.75606 12.84847 13.87612 6.308442 13.6586 14.61251 14.42497 13.12403 8.409206 14.65182 17.62082 6.852503 16.2903 11.28504 13.4562 8.449193 18.61107 18.35561
14.20447 12.75606 12.84847 13.87612 6.308442 13.65834 14.61257 14.42439 13.12403 8.404065 14.66111 17.62092 6.832591 16.28981 11.28882 13.45608 8.449193 18.61298 18.35902
14.20493 12.75606 12.84847 13.87612 6.308442 13.65806 14.61898 14.42647 13.12381 8.397207 14.66081 17.62211 6.829095 16.28967 11.28924 13.45548 8.449193 18.61324 18.35909
14.20541 12.75606 12.84847 13.87612 6.308442 13.66503 14.61879 14.42558 13.12343 8.509406 14.66166 17.62471 6.809176 16.28955 11.29085 13.45448 8.449193 18.61349 18.36016
14.20706 12.75606 12.84847 13.87612 6.308442 13.66477 14.70492 14.42538 13.12328 8.731338 14.66178 17.62888 6.804042 16.2894 11.29332 13.4544 8.449193 18.61322 18.36574
14.20654 12.75606 12.84847 13.87612 6.308442 13.66478 14.70458 14.43346 13.12291 8.707525 14.74557 17.63593 6.80203 16.28923 11.30541 13.45398 8.449193 18.61322 18.44113
14.20631 12.75606 12.84847 13.87612 6.308442 13.66645 14.70502 14.43328 13.12258 8.697958 14.74498 17.71311 6.802281 16.29067 11.37934 13.45344 8.449193 18.69836 18.44407
14.21078 12.75606 12.84847 13.87612 6.308442 13.6675 14.70578 14.43219 13.12231 8.602226 14.74455 17.71331 6.800061 16.37679 11.38386 13.45331 8.449193 18.69845 18.44645
14.2116 12.75606 12.84847 13.87612 6.308442 13.74902 14.70732 14.43035 13.12242 8.598097 14.74541 17.71478 6.725127 16.38267 11.39215 13.4529 8.449193 18.70451 18.4522
14.21223 12.75606 12.84847 13.87612 6.308442 13.74937 14.7086 14.42979 13.12227 8.595497 14.74834 17.71675 7.080243 16.38298 11.39332 13.45265 8.449193 18.70451 18.45215
14.29904 12.75606 12.84847 13.87612 6.308442 13.74923 14.70834 14.4297 13.12225 8.589893 14.7555 17.72118 7.176665 16.38538 11.39329 13.45243 8.449193 18.7043 18.45223
14.29884 12.75606 12.84847 13.87612 6.308442 13.75222 14.71042 14.42882 13.12226 8.584445 14.75567 17.72782 7.250925 16.38719 11.47817 13.45224 8.449193 18.70722 18.45565
14.29919 12.75606 12.84847 13.87612 6.308442 13.75222 14.71566 14.42897 13.1223 8.573019 14.75662 17.81118 7.518075 16.38751 11.48003 13.45162 8.449193 18.7087 18.45925
14.30133 12.75606 12.84847 13.87612 6.308442 13.75195 14.80196 14.42995 13.12221 8.564775 14.83866 17.81118 7.624577 16.4738 11.48149 13.45133 8.449193 18.7087 18.53465
14.30108 12.75606 12.84847 13.87612 6.308442 13.76122 14.80171 14.43334 13.12221 8.563045 14.83869 17.81576 7.615433 16.47584 11.47826 13.45098 8.449193 18.71026 18.5378
14.30066 12.75606 12.84847 13.87612 6.308442 13.76174 14.80172 14.51337 13.12385 8.56302 14.83805 17.81549 7.639966 16.48132 11.48274 13.4506 8.449193 18.71018 18.5401
14.39165 12.75606 12.84847 13.87612 6.308442 13.76118 14.80152 14.51342 13.21047 8.560177 14.84 17.81521 7.627002 16.48037 11.48265 13.53841 8.449193 18.71086 18.54715
14.39278 12.75606 12.84847 13.87612 6.308442 13.76108 14.80154 14.51295 13.21927 8.551306 14.83997 17.81514 7.610578 16.48086 11.48224 13.54453 8.449193 18.79636 18.54979
14.39362 12.75606 12.84847 13.87612 6.308442 13.84466 14.80151 14.51284 13.30587 8.540773 14.83997 17.82212 7.713821 16.48077 11.48213 13.54496 8.449193 18.79613 18.55175
14.39367 12.75606 12.84847 13.87612 6.308442 13.8447 14.80145 14.51167 13.31215 8.533029 14.86173 17.82278 7.708633 16.48243 11.48234 13.63364 8.449193 18.80231 18.55184
14.39364 12.75606 12.84847 13.87612 6.308442 13.84479 14.80147 14.51127 13.39915 8.528598 14.86204 17.82857 7.701053 16.48343 11.49379 13.64125 8.449193 18.8025 18.55193
14.3957 12.75606 12.84847 13.87612 6.308442 13.84594 14.80165 14.523 13.40782 8.521124 14.944 17.83333 7.69979 16.48367 11.56345 13.64072 8.449193 18.80251 18.63148
14.40125 12.75606 12.84847 13.87612 6.308442 13.846 14.80294 14.52304 13.49463 8.516199 14.94383 17.92082 7.695962 16.57023 11.56538 13.72887 8.449193 18.80511 18.63468
14.48731 12.75606 12.84847 13.87612 6.308442 13.84876 14.80579 14.52288 13.49768 8.551414 14.94362 17.92065 7.689564 16.57787 11.56488 13.73682 8.449193 18.80482 18.63686
14.48749 12.75606 12.84847 13.87612 6.308442 13.84897 14.80786 14.52289 13.5899 8.544469 14.94525 17.92056 7.683316 16.5843 11.56515 13.82619 8.449193 18.80483 18.64504
14.48883 12.75606 12.84847 13.87612 6.308442 13.84806 14.89915 14.52298 13.59317 8.537128 14.94505 17.92118 7.683121 16.58485 11.56618 13.82679 8.449193 18.80621 18.64538
14.49091 12.75606 12.84847 13.87612 6.308442 13.84763 14.89906 14.52295 13.60121 8.533 14.94498 17.92118 7.673756 16.58487 11.56808 13.83187 8.449193 18.80632 18.64786
14.49189 12.75606 12.84847 13.87612 6.308442 13.85456 14.89838 14.6026 13.68719 8.530995 14.94637 17.92119 7.667239 16.58459 11.57293 13.91928 8.449193 18.80843 18.64905
14.49355 12.75606 12.84847 13.87612 6.308442 13.85458 14.89825 14.60583 13.69638 8.528283 14.95404 17.92119 7.879641 16.58508 11.65428 13.92756 8.449193 18.8933 18.72651
14.49823 12.75606 12.84847 13.87612 6.308442 13.85595 14.89811 14.60682 13.78174 8.52452 15.03832 17.92119 7.970498 16.67465 11.65412 14.01424 8.449193 18.89393 18.72811
14.58462 12.75606 12.84847 13.87612 6.308442 13.93749 14.89819 14.60794 13.7839 8.523912 15.03924 17.92116 7.974058 16.67434 11.64972 14.01604 8.449193 18.90011 18.73562
14.58455 12.75606 12.84847 13.87612 6.308442 13.93738 14.89811 14.60759 13.7839 8.627297 15.03912 18.00839 7.964951 16.67564 11.64834 14.11495 8.449193 18.89977 18.74166
14.5846 12.75606 12.84847 13.87612 6.308442 13.93808 14.89806 14.60759 13.7839 8.804173 15.03914 18.01615 8.012254 16.6817 11.64736 14.1165 8.449193 18.89977 18.74247
14.5853 12.75606 12.84847 13.87612 6.308442 13.93966 14.89807 14.60759 13.7839 8.72557 15.03914 18.01961 8.007406 16.68155 11.65008 14.12315 8.449193 18.89977 18.75227
14.58652 12.75606 12.84847 13.87612 6.308442 13.93931 14.89807 14.60759 13.7839 8.643485 15.03914 18.01993 8.005356 16.68156 11.65142 14.12547 8.449193 18.9002 18.75435
14.59123 12.75606 12.84847 13.87612 6.308442 13.93911 14.89807 14.60759 13.7839 8.643564 15.03914 18.01995 7.995026 16.68157 11.74063 14.21447 8.449193 18.90025 18.83042
14.68127 12.75606 12.84847 13.87612 6.308442 13.93919 14.89807 14.60759 13.7839 8.643564 15.03914 18.01995 7.981583 16.68154 11.74059 14.24155 8.449193 18.90314 18.83028
14.68142 12.75606 12.84847 13.87612 6.308442 13.94921 14.89807 14.60759 13.7839 8.643564 15.03914 18.01996 8.171513 16.68264 11.74046 14.33089 8.449193 18.9031 18.83038
14.68155 12.75606 12.84847 13.87612 6.308442 13.95832 14.89807 14.60759 13.7839 8.643564 15.03914 18.01996 8.162604 16.6825 11.74015 14.33147 8.449193 18.90324 18.8459
14.68156 12.75606 12.84847 13.87612 6.308442 13.95836 14.89807 14.60759 13.7839 8.643564 15.03914 18.01994 8.157907 16.68228 11.73819 14.42367 8.449193 18.90324 18.8459
14.68127 12.75606 12.84847 13.87612 6.308442 14.03992 14.89807 14.60759 13.7839 8.643564 15.03914 18.09605 8.155952 16.76915 11.73785 14.42524 8.449193 18.90484 18.84619
14.68131 12.75606 12.84847 13.87612 6.308442 14.03928 14.89807 14.60759 13.7839 8.643564 15.03914 18.09605 8.151914 16.77084 11.73689 14.42798 8.449193 18.98996 18.84619
14.68092 12.75606 12.84847 13.87612 6.308442 14.04149 14.89807 14.60759 13.7839 8.643564 15.03914 18.1031 8.149235 16.77127 11.73588 14.43323 8.449193 18.98988 18.84579
14.68118 12.75606 12.84847 13.87612 6.308442 14.04149 14.89807 14.60759 13.7839 8.643564 15.03914 18.10308 8.149009 16.77103 11.73741 14.52067 8.449193 18.99812 18.92079
14.77111 12.75606 12.84847 13.87612 6.308442 14.04149 14.89807 14.60759 13.7839 8.643564 15.03914 18.12062 8.148045 16.7709 11.7368 14.52165 8.449193 18.99812 18.92605
14.77695 12.75606 12.84847 13.87612 6.308442 14.04149 14.89807 14.60759 13.7839 8.643564 15.03914 18.12308 8.136855 16.77653 11.73555 14.52997 8.449193 18.99808 18.92758
14.77889 12.75606 12.84847 13.87612 6.308442 14.04149 14.89807 14.60759 13.7839 8.643564 15.03914 18.12662 8.128898 16.78178 11.7353 14.6164 8.449193 18.9986 18.9284
14.77933 12.75606 12.84847 13.87612 6.308442 14.04149 14.89807 14.60759 13.7839 8.643564 15.03914 18.12835 8.119004 16.78176 11.73544 14.61722 8.449193 18.99991 18.93466
14.77977 12.75606 12.84847 13.87612 6.308442 14.04149 14.89807 14.60759 13.7839 8.643564 15.03914 18.13 8.108193 16.7817 11.8154 14.618 8.449193 19.00249 18.94145
14.87008 12.75606 12.84847 13.87612 6.308442 14.04149 14.89807 14.60759 13.7839 8.643564 15.03914 18.13121 8.10814 16.78211 11.82688 14.62187 8.449193 19.00242 18.94486
14.87699 12.75606 12.84847 13.87612 6.308442 14.04149 14.89807 14.60759 13.7839 8.643564 15.03914 18.13121 8.108274 16.78214 11.82654 14.71293 8.449193 19.00243 18.94534
14.87881 12.75606 12.84847 13.87612 6.308442 14.04149 14.89807 14.60759 13.7839 8.643564 15.03914 18.13144 8.107511 16.7826 11.82564 14.71304 8.449193 19.08752 18.94524
14.88072 12.75606 12.84847 13.87612 6.308442 14.04149 14.89807 14.60759 13.7839 8.643564 15.03914 18.20762 8.104629 16.86971 11.82459 14.71612 8.449193 19.08916 19.02233
14.88017 12.75606 12.84847 13.87612 6.308442 14.04149 14.89807 14.60759 13.7839 8.643564 15.03914 18.20751 8.10376 16.86946 11.82516 14.81007 8.449193 19.08916 19.02359
14.88056 12.75606 12.84847 13.87612 6.308442 14.04149 14.89807 14.60759 13.7839 8.643564 15.03914 18.21449 8.132616 16.86946 11.8246 14.81003 8.449193 19.08913 19.02359
14.88114 12.75606 12.84847 13.87612 6.308442 14.04149 14.89807 14.60759 13.7839 8.643564 15.03914 18.21607 8.493312 16.87114 11.82393 14.81003 8.449193 19.09471 19.02631
14.88115 12.75606 12.84847 13.87612 6.308442 14.04149 14.89807 14.60759 13.7839 8.643564 15.03914 18.22065 8.477279 16.87162 11.82572 14.81029 8.449193 19.09471 19.02616
14.88088 12.75606 12.84847 13.87612 6.308442 14.04149 14.89807 14.60759 13.7839 8.643564 15.03914 18.22356 8.460559 16.87143 11.90635 14.90328 8.449193 19.09687 19.03509
14.88151 12.75606 12.84847 13.87612 6.308442 14.04149 14.89807 14.60759 13.7839 8.643564 15.03914 18.22713 8.438201 16.87667 11.90605 14.90693 8.449193 19.09597 19.03521
14.96722 12.75606 12.84847 13.87612 6.308442 14.04149 14.89807 14.60759 13.7839 8.643564 15.03914 18.22683 8.423236 16.87754 11.90624 14.90765 8.449193 19.09598 19.03955
14.97156 12.75606 12.84847 13.87612 6.308442 14.04149 14.89807 14.60759 13.7839 8.643564 15.03914 18.22692 8.416145 16.879 11.91347 14.90773 8.449193 19.09598 19.0398
14.97197 12.75606 12.84847 13.87612 6.308442 14.04149 14.89807 14.60759 13.7839 8.643564 15.03914 18.22695 8.49177 16.88001 11.9132 15.00418 8.449193 19.09592 19.12081
14.97447 12.75606 12.84847 13.87612 6.308442 14.04149 14.89807 14.60759 13.7839 8.643564 15.03914 18.22862 8.478952 16.88031 11.91277 15.00881 8.449193 19.0966 19.12085
14.97436 12.75606 12.84847 13.87612 6.308442 14.04149 14.89807 14.60759 13.7839 8.643564 15.03914 18.30644 8.47211 16.88031 11.91438 15.01041 8.449193 19.09948 19.12086
14.97444 12.75606 12.84847 13.87612 6.308442 14.04149 14.89807 14.60759 13.7839 8.643564 15.03914 18.31357 8.471865 16.96717 11.91485 15.09643 8.449193 19.18455 19.12268
14.97651 12.75606 12.84847 13.87612 6.308442 14.04149 14.89807 14.60759 13.7839 8.643564 15.03914 18.31474 8.471228 16.96732 11.91368 15.10171 8.449193 19.18458 19.1252
14.97739 12.75606 12.84847 13.87612 6.308442 14.04149 14.89807 14.60759 13.7839 8.643564 15.03914 18.31466 8.466501 16.96976 11.91655 15.10494 8.449193 19.18463 19.1252
15.0635 12.75606 12.84847 13.87612 6.308442 14.04149 14.89807 14.60759 13.7839 8.643564 15.03914 18.31898 8.45694 16.97536 11.98556 15.10659 8.449193 19.18663 19.13109
15.06772 12.75606 12.84847 13.87612 6.308442 14.04149 14.89807 14.60759 13.7839 8.643564 15.03914 18.31894 8.454884 16.9755 11.99461 15.1938 8.449193 19.19277 19.13204
15.06833 12.75606 12.84847 13.87612 6.308442 14.04149 14.89807 14.60759 13.7839 8.643564 15.03914 18.32161 8.455023 16.97551 11.99429 15.19859 8.449193 19.19277 19.13825
15.06843 12.75606 12.84847 13.87612 6.308442 14.04149 14.89807 14.60759 13.7839 8.643564 15.03914 18.32161 8.45503 16.97544 11.99434 15.20174 8.449193 19.19267 19.2135
15.07095 12.75606 12.84847 13.87612 6.308442 14.04149 14.89807 14.60759 13.7839 8.643564 15.03914 18.32135 8.4542 16.97519 11.99389 15.20187 8.449193 19.19267 19.21351
15.0727 12.75606 12.84847 13.87612 6.308442 14.04149 14.89807 14.60759 13.7839 8.643564 15.03914 18.32506 8.453734 16.97729 11.99346 15.20212 8.449193 19.19218 19.21617
15.07266 12.75606 12.84847 13.87612 6.308442 14.04149 14.89807 14.60759 13.7839 8.643564 15.03914 18.40122 8.442506 16.97744 11.99353 15.29007 8.449193 19.19218 19.21977
15.07285 12.75606 12.84847 13.87612 6.308442 14.04149 14.89807 14.60759 13.7839 8.643564 15.03914 18.40094 8.441348 17.06382 11.99211 15.29575 8.449193 19.19423 19.21984
15.0748 12.75606 12.84847 13.87612 6.308442 14.04149 14.89807 14.60759 13.7839 8.643564 15.03914 18.40975 8.440097 17.06373 11.99687 15.29727 8.449193 19.19437 19.21984
15.16002 12.75606 12.84847 13.87612 6.308442 14.04149 14.89807 14.60759 13.7839 8.643564 15.03914 18.40974 8.440282 17.06379 11.99602 15.3002 8.449193 19.19438 19.2198
15.16075 12.75606 12.84847 13.87612 6.308442 14.04149 14.89807 14.60759 13.7839 8.643564 15.03914 18.40975 8.440185 17.06368 11.99816 15.3861 8.449193 19.19386 19.22991
15.16546 12.75606 12.84847 13.87612 6.308442 14.04149 14.89807 14.60759 13.7839 8.643564 15.03914 18.40975 8.432042 17.06353 11.99993 15.39313 8.449193 19.28182 19.23063
15.16652 12.75606 12.84847 13.87612 6.308442 14.04149 14.89807 14.60759 13.7839 8.643564 15.03914 18.41177 8.431752 17.07207 11.99825 15.39314 8.449193 19.28249 19.23072
15.17091 12.75606 12.84847 13.87612 6.308442 14.04149 14.89807 14.60759 13.7839 8.643564 15.03914 18.41168 8.431782 17.0721 12.06761 15.3943 8.449193 19.2824 19.30586
15.17155 12.75606 12.84847 13.87612 6.308442 14.04149 14.89807 14.60759 13.7839 8.643564 15.03914 18.41562 8.431926 17.07206 12.07775 15.39688 8.449193 19.28246 19.30912
15.17143 12.75606 12.84847 13.87612 6.308442 14.04149 14.89807 14.60759 13.7839 8.643564 15.03914 18.41563 8.427633 17.07199 12.07835 15.39729 8.449193 19.28857 19.30867
15.17057 12.75606 12.84847 13.87612 6.308442 14.04149 14.89807 14.60759 13.7839 8.643564 15.03914 18.41682 8.423612 17.07193 12.07861 15.48319 8.449193 19.28857 19.31172
15.25585 12.75606 12.84847 13.87612 6.308442 14.04149 14.89807 14.60759 13.7839 8.643564 15.03914 18.41944 8.563222 17.07189 12.0798 15.49489 8.449193 19.29014 19.31265
15.25592 12.75606 12.84847 13.87612 6.308442 14.04149 14.89807 14.60759 13.7839 8.643564 15.03914 18.41947 8.556951 17.07165 12.07978 15.50142 8.449193 19.29014 19.31265
15.25772 12.75606 12.84847 13.87612 6.308442 14.04149 14.89807 14.60759 13.7839 8.643564 15.03914 18.4953 8.551267 17.15805 12.0792 15.50147 8.449193 19.29064 19.31605
15.26229 12.75606 12.84847 13.87612 6.308442 14.04149 14.89807 14.60759 13.7839 8.643564 15.03914 18.4959 8.54987 17.15997 12.07857 15.50177 8.449193 19.29049 19.31588
15.26118 12.75606 12.84847 13.87612 6.308442 14.04149 14.89807 14.60759 13.7839 8.643564 15.03914 18.50634 8.548042 17.16064 12.07837 15.50222 8.449193 19.29028 19.32179
15.26125 12.75606 12.84847 13.87612 6.308442 14.04149 14.89807 14.60759 13.7839 8.643564 15.03914 18.5061 8.54768 17.16096 12.08281 15.59015 8.449193 19.29011 19.32318
15.26251 12.75606 12.84847 13.87612 6.308442 14.04149 14.89807 14.60759 13.7839 8.643564 15.03914 18.50599 8.546059 17.16117 12.08309 15.59248 8.449193 19.37726 19.32538
15.26248 12.75606 12.84847 13.87612 6.308442 14.04149 14.89807 14.60759 13.7839 8.643564 15.03914 18.50772 8.540873 17.16632 12.08748 15.59735 8.449193 19.37722 19.40051
15.26423 12.75606 12.84847 13.87612 6.308442 14.04149 14.89807 14.60759 13.7839 8.643564 15.03914 18.50778 8.530584 17.16803 12.15609 15.59712 8.449193 19.37722 19.40096
15.26513 12.75606 12.84847 13.87612 6.308442 14.04149 14.89807 14.60759 13.7839 8.643564 15.03914 18.5077 8.515381 17.16894 12.15627 15.59859 8.449193 19.37708 19.40266
15.26513 12.75606 12.84847 13.87612 6.308442 14.04149 14.89807 14.60759 13.7839 8.643564 15.03914 18.51442 8.649897 17.16857 12.1566 15.6842 8.449193 19.37708 19.40595
15.35053 12.75606 12.84847 13.87612 6.308442 14.04149 14.89807 14.60759 13.7839 8.643564 15.03914 18.51782 8.63194 17.1694 12.15647 15.68686 8.449193 19.37995 19.40594
15.35976 12.75606 12.84847 13.87612 6.308442 14.04149 14.89807 14.60759 13.7839 8.643564 15.03914 18.51782 8.620594 17.25545 12.16806 15.68781 8.449193 19.38007 19.40696
15.35969 12.75606 12.84847 13.87612 6.308442 14.04149 14.89807 14.60759 13.7839 8.643564 15.03914 18.59397 8.617443 17.2554 12.16842 15.69675 8.449193 19.38011 19.41049
15.3646 12.75606 12.84847 13.87612 6.308442 14.04149 14.89807 14.60759 13.7839 8.643564 15.03914 18.59397 8.604945 17.2559 12.16814 15.6969 8.449193 19.38562 19.41032
15.36431 12.75606 12.84847 13.87612 6.308442 14.04149 14.89807 14.60759 13.7839 8.643564 15.03914 18.59659 8.596721 17.25584 12.16896 15.78378 8.449193 19.38628 19.41626
15.36598 12.75606 12.84847 13.87612 6.308442 14.04149 14.89807 14.60759 13.7839 8.643564 15.03914 18.60476 8.595872 17.25696 12.16953 15.7865 8.449193 19.38628 19.42083
15.36598 12.75606 12.84847 13.87612 6.308442 14.04149 14.89807 14.60759 13.7839 8.643564 15.03914 18.60836 8.594481 17.25681 12.16937 15.78689 8.449193 19.38793 19.42215
15.36658 12.75606 12.84847 13.87612 6.308442 14.04149 14.89807 14.60759 13.7839 8.643564 15.03914 18.6084 8.587525 17.25759 12.16942 15.79273 8.449193 19.38793 19.49746
15.36661 12.75606 12.84847 13.87612 6.308442 14.04149 14.89807 14.60759 13.7839 8.643564 15.03914 18.60828 8.734962 17.26234 12.17381 15.79365 8.449193 19.38794 19.50006
15.36871 12.75606 12.84847 13.87612 6.308442 14.04149 14.89807 14.60759 13.7839 8.643564 15.03914 18.60876 8.79317 17.26234 12.17365 15.79479 8.449193 19.38772 19.50154
15.45366 12.75606 12.84847 13.87612 6.308442 14.04149 14.89807 14.60759 13.7839 8.643564 15.03914 18.60876 8.78766 17.26234 12.2425 15.88067 8.449193 19.47275 19.50155
15.45364 12.75606 12.84847 13.87612 6.308442 14.04149 14.89807 14.60759 13.7839 8.643564 15.03914 18.61052 8.796442 17.26292 12.2427 15.8819 8.449193 19.47301 19.50482
15.45384 12.75606 12.84847 13.87612 6.308442 14.04149 14.89807 14.60759 13.7839 8.643564 15.03914 18.61052 8.79144 17.26647 12.25901 15.88945 8.449193 19.47292 19.50501
15.45427 12.75606 12.84847 13.87612 6.308442 14.04149 14.89807 14.60759 13.7839 8.643564 15.03914 18.61439 8.91131 17.26647 12.25886 15.88978 8.449193 19.47285 19.50684
15.4612 12.75606 12.84847 13.87612 6.308442 14.04149 14.89807 14.60759 13.7839 8.643564 15.03914 18.69034 8.909697 17.26645 12.26095 15.89249 8.449193 19.47492 19.50677
15.46105 12.75606 12.84847 13.87612 6.308442 14.04149 14.89807 14.60759 13.7839 8.643564 15.03914 18.69034 8.908633 17.26645 12.26505 15.97805 8.449193 19.47489 19.50672
15.46108 12.75606 12.84847 13.87612 6.308442 14.04149 14.89807 14.60759 13.7839 8.643564 15.03914 18.69048 8.905161 17.35355 12.26435 15.97813 8.449193 19.47774 19.5127
15.46119 12.75606 12.84847 13.87612 6.308442 14.04149 14.89807 14.60759 13.7839 8.643564 15.03914 18.69523 8.90484 17.35386 12.26436 15.97819 8.449193 19.47774 19.51577
15.46121 12.75606 12.84847 13.87612 6.308442 14.04149 14.89807 14.60759 13.7839 8.643564 15.03914 18.70201 8.901118 17.35358 12.26469 15.97822 8.449193 19.48396 19.59353
15.46345 12.75606 12.84847 13.87612 6.308442 14.04149 14.89807 14.60759 13.7839 8.643564 15.03914 18.70201 8.897983 17.3545 12.35494 15.98713 8.449193 19.48397 19.59353
15.46363 12.75606 12.84847 13.87612 6.308442 14.04149 14.89807 14.60759 13.7839 8.643564 15.03914 18.70179 8.897386 17.3545 12.36601 15.98701 8.449193 19.48406 19.59692
15.46341 12.75606 12.84847 13.87612 6.308442 14.04149 14.89807 14.60759 13.7839 8.643564 15.03914 18.70179 8.897089 17.35438 12.36866 16.07269 8.449193 19.48591 19.60087
15.5488 12.75606 12.84847 13.87612 6.308442 14.04149 14.89807 14.60759 13.7839 8.643564 15.03914 18.7018 8.894873 17.35568 12.36865 16.07481 8.449193 19.48591 19.60041
15.55089 12.75606 12.84847 13.87612 6.308442 14.04149 14.89807 14.60759 13.7839 8.643564 15.03914 18.70644 8.893976 17.36065 12.36871 16.07553 8.449193 19.48838 19.60501
15.55105 12.75606 12.84847 13.87612 6.308442 14.04149 14.89807 14.60759 13.7839 8.643564 15.03914 18.70684 8.887209 17.36119 12.36813 16.08321 8.449193 19.48838 19.60579
15.55649 12.75606 12.84847 13.87612 6.308442 14.04149 14.89807 14.60759 13.7839 8.643564 15.03914 18.70684 8.886605 17.36217 12.36966 16.08438 8.449193 19.5734 19.60714
15.56226 12.75606 12.84847 13.87612 6.308442 14.04149 14.89807 14.60759 13.7839 8.643564 15.03914 18.78297 8.877994 17.36368 12.36897 16.17024 8.449193 19.57327 19.60699
15.56222 12.75606 12.84847 13.87612 6.308442 14.04149 14.89807 14.60759 13.7839 8.643564 15.03914 18.78296 8.866483 17.45005 12.43965 16.16985 8.449193 19.57327 19.61288
15.56189 12.75606 12.84847 13.87612 6.308442 14.04149 14.89807 14.60759 13.7839 8.643564 15.03914 18.78676 9.0585 17.45002 12.43887 16.17257 8.449193 19.57327 19.61494
15.56221 12.75606 12.84847 13.87612 6.308442 14.04149 14.89807 14.60759 13.7839 8.643564 15.03914 18.78853 8.985674 17.45082 12.44102 16.17743 8.449193 19.57324 19.69025
15.56208 12.75606 12.84847 13.87612 6.308442 14.04149 14.89807 14.60759 13.7839 8.643564 15.03914 18.78852 9.068251 17.4516 12.45615 16.18264 8.449193 19.57325 19.70869
15.56273 12.75606 12.84847 13.87612 6.308442 14.04149 14.89807 14.60759 13.7839 8.643564 15.03914 18.79617 9.066008 17.45161 12.45609 16.26893 8.449193 19.57328 19.71173
15.56352 12.75606 12.84847 13.87612 6.308442 14.04149 14.89807 14.60759 13.7839 8.643564 15.03914 18.79617 9.064248 17.45162 12.45611 16.26918 8.449193 19.5729 19.71183
15.64832 12.75606 12.84847 13.87612 6.308442 14.04149 14.89807 14.60759 13.7839 8.643564 15.03914 18.79874 9.05836 17.45163 12.4559 16.26962 8.449193 19.58446 19.71345
15.64828 12.75606 12.84847 13.87612 6.308442 14.04149 14.89807 14.60759 13.7839 8.643564 15.03914 18.79866 9.058422 17.45143 12.45581 16.2692 8.449193 19.58409 19.71346
15.65097 12.75606 12.84847 13.87612 6.308442 14.04149 14.89807 14.60759 13.7839 8.643564 15.03914 18.79866 9.058385 17.45151 12.4574 16.27033 8.449193 19.58411 19.71769
15.65021 12.75606 12.84847 13.87612 6.308442 14.04149 14.89807 14.60759 13.7839 8.643564 15.03914 18.80069 9.057387 17.45144 12.45928 16.27553 8.449193 19.58411 19.71769
15.65495 12.75606 12.84847 13.87612 6.308442 14.04149 14.89807 14.60759 13.7839 8.643564 15.03914 18.80078 9.057449 17.45835 12.45878 16.27624 8.449193 19.58411 19.72127
15.65479 12.75606 12.84847 13.87612 6.308442 14.04149 14.89807 14.60759 13.7839 8.643564 15.03914 18.80086 9.057506 17.45857 12.45838 16.27864 8.449193 19.58411 19.72137
15.65571 12.75606 12.84847 13.87612 6.308442 14.04149 14.89807 14.60759 13.7839 8.643564 15.03914 18.80095 9.049869 17.45855 12.52752 16.36435 8.449193 19.58395 19.72137
15.65786 12.75606 12.84847 13.87612 6.308442 14.04149 14.89807 14.60759 13.7839 8.643564 15.03914 18.88063 9.03801 17.45825 12.52723 16.36651 8.449193 19.66897 19.74058
15.65748 12.75606 12.84847 13.87612 6.308442 14.04149 14.89807 14.60759 13.7839 8.643564 15.03914 18.88055 9.036042 17.54623 12.52664 16.3663 8.449193 19.67058 19.81575
15.65823 12.75606 12.84847 13.87612 6.308442 14.04149 14.89807 14.60759 13.7839 8.643564 15.03914 18.88055 9.030305 17.5472 12.52598 16.36597 8.449193 19.67142 19.81686
15.74379 12.75606 12.84847 13.87612 6.308442 14.04149 14.89807 14.60759 13.7839 8.643564 15.03914 18.88426 9.028734 17.54712 12.52757 16.36588 8.449193 19.67156 19.81686
15.7438 12.75606 12.84847 13.87612 6.308442 14.04149 14.89807 14.60759 13.7839 8.643564 15.03914 18.88532 9.009857 17.54698 12.52798 16.37294 8.449193 19.67144 19.81814
15.74471 12.75606 12.84847 13.87612 6.308442 14.04149 14.89807 14.60759 13.7839 8.643564 15.03914 18.88532 9.001614 17.54743 12.52697 16.373 8.449193 19.67154 19.8201
15.7452 12.75606 12.84847 13.87612 6.308442 14.04149 14.89807 14.60759 13.7839 8.643564 15.03914 18.89243 8.990058 17.54741 12.53798 16.4584 8.449193 19.67154 19.82073
15.74698 12.75606 12.84847 13.87612 6.308442 14.04149 14.89807 14.60759 13.7839 8.643564 15.03914 18.8942 8.995237 17.5473 12.54113 16.46202 8.449193 19.67771 19.82245
15.75227 12.75606 12.84847 13.87612 6.308442 14.04149 14.89807 14.60759 13.7839 8.643564 15.03914 18.8942 8.989855 17.54735 12.54118 16.46206 8.449193 19.67763 19.82914
15.75239 12.75606 12.84847 13.87612 6.308442 14.04149 14.89807 14.60759 13.7839 8.643564 15.03914 18.89419 8.988368 17.54733 12.54279 16.4624 8.449193 19.67757 19.83323
15.75231 12.75606 12.84847 13.87612 6.308442 14.04149 14.89807 14.60759 13.7839 8.643564 15.03914 18.89669 8.988109 17.54829 12.54216 16.46366 8.449193 19.68041 19.83722
15.75293 12.75606 12.84847 13.87612 6.308442 14.04149 14.89807 14.60759 13.7839 8.643564 15.03914 18.89641 8.983497 17.54833 12.5423 16.46874 8.449193 19.6803 19.83722
15.75368 12.75606 12.84847 13.87612 6.308442 14.04149 14.89807 14.60759 13.7839 8.643564 15.03914 18.89694 8.973026 17.55383 12.61488 16.47005 8.449193 19.68242 19.8374
15.83969 12.75606 12.84847 13.87612 6.308442 14.04149 14.89807 14.60759 13.7839 8.643564 15.03914 18.89695 8.962224 17.5529 12.61468 16.5563 8.449193 19.68242 19.84326
15.83937 12.75606 12.84847 13.87612 6.308442 14.04149 14.89807 14.60759 13.7839 8.643564 15.03914 18.97416 9.165241 17.55395 12.6157 16.55894 8.449193 19.68225 19.91848
15.83941 12.75606 12.84847 13.87612 6.308442 14.04149 14.89807 14.60759 13.7839 8.643564 15.03914 18.97629 9.107275 17.55392 12.61603 16.56031 8.449193 19.68225 19.91827
15.8392 12.75606 12.84847 13.87612 6.308442 14.04149 14.89807 14.60759 13.7839 8.643564 15.03914 18.97629 9.100335 17.64022 12.62698 16.56045 8.449193 19.68257 19.91827
15.8392 12.75606 12.84847 13.87612 6.308442 14.04149 14.89807 14.60759 13.7839 8.643564 15.03914 18.97988 9.095029 17.64033 12.62858 16.56599 8.449193 19.7677 19.91828
15.83929 12.75606 12.84847 13.87612 6.308442 14.04149 14.89807 14.60759 13.7839 8.643564 15.03914 18.98409 9.467717 17.64021 12.62825 16.65188 8.449193 19.76759 19.91836
15.83917 12.75606 12.84847 13.87612 6.308442 14.04149 14.89807 14.60759 13.7839 8.643564 15.03914 18.9841 9.49737 17.6403 12.63246 16.65292 8.449193 19.76759 19.91865
15.84804 12.75606 12.84847 13.87612 6.308442 14.04149 14.89807 14.60759 13.7839 8.643564 15.03914 18.99127 9.499466 17.64336 12.63232 16.65568 8.449193 19.7676 19.91895
15.8481 12.75606 12.84847 13.87612 6.308442 14.04149 14.89807 14.60759 13.7839 8.643564 15.03914 18.99115 9.609192 17.64303 12.63132 16.65598 8.449193 19.7692 19.91916
15.84796 12.75606 12.84847 13.87612 6.308442 14.04149 14.89807 14.60759 13.7839 8.643564 15.03914 18.99115 9.600897 17.64295 12.63332 16.65633 8.449193 19.76924 19.92037
15.8478 12.75606 12.84847 13.87612 6.308442 14.04149 14.89807 14.60759 13.7839 8.643564 15.03914 18.99098 9.606611 17.64281 12.63311 16.65633 8.449193 19.76925 19.92335
15.84782 12.75606 12.84847 13.87612 6.308442 14.04149 14.89807 14.60759 13.7839 8.643564 15.03914 18.99107 9.729555 17.64296 12.70086 16.65637 8.449193 19.77008 19.92577
15.84798 12.75606 12.84847 13.87612 6.308442 14.04149 14.89807 14.60759 13.7839 8.643564 15.03914 18.99928 9.642864 17.64355 12.70201 16.66224 8.449193 19.77557 19.93286
15.93296 12.75606 12.84847 13.87612 6.308442 14.04149 14.89807 14.60759 13.7839 8.643564 15.03914 19.00164 9.773176 17.6433 12.70046 16.74766 8.449193 19.77543 20.01707
15.93461 12.75606 12.84847 13.87612 6.308442 14.04149 14.89807 14.60759 13.7839 8.643564 15.03914 19.00428 9.763515 17.6433 12.70043 16.74822 8.449193 19.77562 20.01707
15.93484 12.75606 12.84847 13.87612 6.308442 14.04149 14.89807 14.60759 13.7839 8.643564 15.03914 19.07999 9.859115 17.64316 12.70255 16.74883 8.449193 19.77847 20.01707
15.93552 12.75606 12.84847 13.87612 6.308442 14.04149 14.89807 14.60759 13.7839 8.643564 15.03914 19.07986 9.85698 17.64318 12.70227 16.75013 8.449193 19.77847 20.01707
15.93551 12.75606 12.84847 13.87612 6.308442 14.04149 14.89807 14.60759 13.7839 8.643564 15.03914 19.07991 9.855447 17.64818 12.71362 16.74988 8.449193 19.77852 20.01736
15.93591 12.75606 12.84847 13.87612 6.308442 14.04149 14.89807 14.60759 13.7839 8.643564 15.03914 19.07987 9.852844 17.64908 12.71362 16.75268 8.449193 19.86352 20.01737
15.93619 12.75606 12.84847 13.87612 6.308442 14.04149 14.89807 14.60759 13.7839 8.643564 15.03914 19.07987 9.874348 17.64957 12.71352 16.7527 8.449193 19.86556 20.01739
15.94104 12.75606 12.84847 13.87612 6.308442 14.04149 14.89807 14.60759 13.7839 8.643564 15.03914 19.07987 9.867348 17.64912 12.71347 16.75307 8.449193 19.86588 20.01739
15.94265 12.75606 12.84847 13.87612 6.308442 14.04149 14.89807 14.60759 13.7839 8.643564 15.03914 19.07988 9.866908 17.73537 12.71302 16.75799 8.449193 19.68234 20.0174
15.94395 12.75606 12.84847 13.87612 6.308442 14.04149 14.89807 14.60759 13.7839 8.643564 15.03914 19.09636 9.866713 17.73628 12.72063 16.75822 8.449193 19.6825 20.0174
15.94497 12.75606 12.84847 13.87612 6.308442 14.04149 14.89807 14.60759 13.7839 8.643564 15.03914 19.0964 9.863607 17.73599 12.79032 16.84347 8.449193 19.68185 20.01815
16.02944 12.75606 12.84847 13.87612 6.308442 14.04149 14.89807 14.60759 13.7839 8.643564 15.03914 19.09613 9.974955 17.73599 12.79021 16.84442 8.449193 19.76693 20.01813
16.02995 12.75606 12.84847 13.87612 6.308442 14.04149 14.89807 14.60759 13.7839 8.643564 15.03914 19.09614 10.33901 17.73668 12.79009 16.84444 8.449193 19.76679 20.10612
16.0301 12.75606 12.84847 13.87612 6.308442 14.04149 14.89807 14.60759 13.7839 8.643564 15.03914 19.0961 10.53359 17.7384 12.78985 16.84444 8.449193 19.76688 20.11141
16.03012 12.75606 12.84847 13.87612 6.308442 14.04149 14.89807 14.60759 13.7839 8.643564 15.03914 19.09614 10.47297 17.73859 12.78961 16.8454 8.449193 19.76688 20.11273
16.03012 12.75606 12.84847 13.87612 6.308442 14.04149 14.89807 14.60759 13.7839 8.643564 15.03914 19.09603 10.47593 17.73929 12.78874 16.84773 8.449193 19.76674 20.11408
16.03149 12.75606 12.84847 13.87612 6.308442 14.04149 14.89807 14.60759 13.7839 8.643564 15.03914 19.09599 10.47431 17.73929 12.78859 16.85032 8.449193 19.76855 20.11582
16.03174 12.75606 12.84847 13.87612 6.308442 14.04149 14.89807 14.60759 13.7839 8.643564 15.03914 19.17206 10.46372 17.73919 12.78875 16.85078 8.449193 19.7685 20.11567
16.03231 12.75606 12.84847 13.87612 6.308442 14.04149 14.89807 14.60759 13.7839 8.643564 15.03914 19.17211 10.46105 17.73911 12.80603 16.9413 8.449193 19.7685 20.11596
16.03695 12.75606 12.84847 13.87612 6.308442 14.04149 14.89807 14.60759 13.7839 8.643564 15.03914 19.17472 10.44288 17.74419 12.80599 16.94086 8.449193 19.76945 20.11619
16.03675 12.75606 12.84847 13.87612 6.308442 14.04149 14.89807 14.60759 13.7839 8.643564 15.03914 19.17719 10.44021 17.74491 12.80592 16.94116 8.449193 19.77561 20.11584
16.03745 12.75606 12.84847 13.87612 6.308442 14.04149 14.89807 14.60759 13.7839 8.643564 15.03914 19.17833 10.43712 17.74492 12.80575 16.94195 8.449193 19.77561 20.11589
16.04117 12.75606 12.84847 13.87612 6.308442 14.04149 14.89807 14.60759 13.7839 8.643564 15.03914 19.17833 10.43437 17.74517 12.80544 16.94201 8.449193 19.77562 20.11572
16.04108 12.75606 12.84847 13.87612 6.308442 14.04149 14.89807 14.60759 13.7839 8.643564 15.03914 19.17833 10.43346 17.74498 12.80507 16.94389 8.449193 19.77836 20.11912
16.04071 12.75606 12.84847 13.87612 6.308442 14.04149 14.89807 14.60759 13.7839 8.643564 15.03914 19.17841 10.42794 17.83103 12.80482 16.94788 8.449193 19.77836 20.11913
16.12562 12.75606 12.84847 13.87612 6.308442 14.04149 14.89807 14.60759 13.7839 8.643564 15.03914 19.17841 10.42586 17.83105 12.8048 16.95286 8.449193 19.77836 20.19421
16.12626 12.75606 12.84847 13.87612 6.308442 14.04149 14.89807 14.60759 13.7839 8.643564 15.03914 19.18556 10.42578 17.83169 12.80499 17.03824 8.449193 19.77824 20.20004
16.12653 12.75606 12.84847 13.87612 6.308442 14.04149 14.89807 14.60759 13.7839 8.643564 15.03914 19.18535 10.42509 17.83199 12.87419 17.03909 8.449193 19.77824 20.19969
16.12631 12.75606 12.84847 13.87612 6.308442 14.04149 14.89807 14.60759 13.7839 8.643564 15.03914 19.1915 10.42295 17.83245 12.87806 17.03905 8.449193 19.86322 20.19965
16.12633 12.75606 12.84847 13.87612 6.308442 14.04149 14.89807 14.60759 13.7839 8.643564 15.03914 19.1915 10.42282 17.83322 12.87767 17.03913 8.449193 19.86532 20.20295
16.12632 12.75606 12.84847 13.87612 6.308442 14.04149 14.89807 14.60759 13.7839 8.643564 15.03914 19.19512 10.4191 17.83323 12.87932 17.04119 8.449193 19.86537 20.20295
16.1271 12.75606 12.84847 13.87612 6.308442 14.04149 14.89807 14.60759 13.7839 8.643564 15.03914 19.19502 10.41246 17.83325 12.87991 17.04179 8.449193 19.86537 20.20711
16.12719 12.75606 12.84847 13.87612 6.308442 14.04149 14.89807 14.60759 13.7839 8.643564 15.03914 19.19663 10.4097 17.83535 12.88014 17.04246 8.449193 19.86484 20.20994
16.12834 12.75606 12.84847 13.87612 6.308442 14.04149 14.89807 14.60759 13.7839 8.643564 15.03914 19.27275 10.40361 17.83535 12.87976 17.04565 8.449193 19.86484 20.21219
16.12818 12.75606 12.84847 13.87612 6.308442 14.04149 14.89807 14.60759 13.7839 8.643564 15.03914 19.27275 10.39514 17.83532 12.88254 17.13847 8.449193 19.86516 20.21219
16.13299 12.75606 12.84847 13.87612 6.308442 14.04149 14.89807 14.60759 13.7839 8.643564 15.03914 19.27202 10.38708 17.83538 12.8819 17.13849 8.449193 19.86516 20.21416
16.13303 12.75606 12.84847 13.87612 6.308442 14.04149 14.89807 14.60759 13.7839 8.643564 15.03914 19.27244 10.37774 17.83562 12.89328 17.13842 8.449193 19.86523 20.21419
16.13373 12.75606 12.84847 13.87612 6.308442 14.04149 14.89807 14.60759 13.7839 8.643564 15.03914 19.2724 10.37457 17.83563 12.89335 17.13851 8.449193 19.86713 20.21594
16.13371 12.75606 12.84847 13.87612 6.308442 14.04149 14.89807 14.60759 13.7839 8.643564 15.03914 19.27246 10.37274 17.84069 12.89327 17.13891 8.449193 19.86713 20.21594
16.13451 12.75606 12.84847 13.87612 6.308442 14.04149 14.89807 14.60759 13.7839 8.643564 15.03914 19.27483 10.36651 17.84161 12.8931 17.13814 8.449193 19.87304 20.21707
16.13602 12.75606 12.84847 13.87612 6.308442 14.04149 14.89807 14.60759 13.7839 8.643564 15.03914 19.27491 10.35989 17.92787 12.89273 17.13803 8.449193 19.87299 20.29214
16.13643 12.75606 12.84847 13.87612 6.308442 14.04149 14.89807 14.60759 13.7839 8.643564 15.03914 19.27491 10.35139 17.92772 12.89542 17.1381 8.449193 19.87293 20.29267
16.22094 12.75606 12.84847 13.87612 6.308442 14.04149 14.89807 14.60759 13.7839 8.643564 15.03914 19.2773 10.33991 17.92775 12.89742 17.13781 8.449193 19.87299 20.29853
16.22099 12.75606 12.84847 13.87612 6.308442 14.04149 14.89807 14.60759 13.7839 8.643564 15.03914 19.27719 10.45143 17.92862 12.96627 17.13796 8.449193 19.874 20.29853
16.22066 12.75606 12.84847 13.87612 6.308442 14.04149 14.89807 14.60759 13.7839 8.643564 15.03914 19.28384 10.55127 17.92863 12.96542 17.22816 8.449193 19.87652 20.29877
16.22067 12.75606 12.84847 13.87612 6.308442 14.04149 14.89807 14.60759 13.7839 8.643564 15.03914 19.66109 10.64699 17.92863 12.96609 17.23289 8.449193 19.87636 20.29885
16.2206 12.75606 12.84847 13.87612 6.308442 14.04149 14.89807 14.60759 13.7839 8.643564 15.03914 19.66109 10.6392 17.92969 12.96594 17.23483 8.449193 19.96142 20.30215
16.22114 12.75606 12.84847 13.87612 6.308442 14.04149 14.89807 14.60759 13.7839 8.643564 15.03914 19.66109 10.63786 17.92961 12.96588 17.23515 8.449193 19.96137 20.30215
16.22424 12.75606 12.84847 13.87612 6.308442 14.04149 14.89807 14.60759 13.7839 8.643564 15.03914 19.6611 10.63072 17.9305 12.96993 17.23563 8.449193 19.96138 20.30648
16.22412 12.75606 12.84847 13.87612 6.308442 14.04149 14.89807 14.60759 13.7839 8.643564 15.03914 19.66823 10.61469 17.93172 12.97 17.23606 8.449193 19.96143 20.30596
16.22406 12.75606 12.84847 13.87612 6.308442 14.04149 14.89807 14.60759 13.7839 8.643564 15.03914 19.67238 10.59873 17.93161 12.96999 17.236 8.449193 19.96142 20.30801
16.22399 12.75606 12.84847 13.87612 6.308442 14.04149 14.89807 14.60759 13.7839 8.643564 15.03914 19.67274 10.59058 17.93325 12.97248 17.23615 8.449193 19.96329 20.30801
16.22375 12.75606 12.84847 13.87612 6.308442 14.04149 14.89807 14.60759 13.7839 8.643564 15.03914 19.67274 10.58485 17.93339 12.9819 17.23616 8.449193 19.96329 20.30803
16.22392 12.75606 12.84847 13.87612 6.308442 14.04149 14.89807 14.60759 13.7839 8.643564 15.03914 19.74847 10.58422 17.93335 12.98176 17.32172 8.449193 19.96316 20.3103
16.23002 12.75606 12.84847 13.87612 6.308442 14.04149 14.89807 14.60759 13.7839 8.643564 15.03914 19.7485 10.58094 17.93872 12.9816 17.32642 8.449193 19.96258 20.31051
16.23007 12.75606 12.84847 13.87612 6.308442 14.04149 14.89807 14.60759 13.7839 8.643564 15.03914 19.75124 10.57465 17.93856 12.98145 17.32657 8.449193 19.96259 20.38556
16.22981 12.75606 12.84847 13.87612 6.308442 14.04149 14.89807 14.60759 13.7839 8.643564 15.03914 19.75125 10.57191 18.02479 12.98104 17.33537 8.449193 19.96259 20.3874
16.23005 12.75606 12.84847 13.87612 6.308442 14.04149 14.89807 14.60759 13.7839 8.643564 15.03914 19.75234 10.57077 18.02473 12.98089 17.33773 8.449193 19.9625 20.38741
16.23008 12.75606 12.84847 13.87612 6.308442 14.04149 14.89807 14.60759 13.7839 8.643564 15.03914 19.75234 10.41628 18.02477 12.98087 17.33927 8.449193 19.96251 20.3874
16.23002 12.75606 12.84847 13.87612 6.308442 14.04149 14.89807 14.60759 13.7839 8.643564 15.03914 19.75629 10.41015 18.02455 12.98071 17.33949 8.449193 19.96864 20.39318
16.22966 12.75606 12.84847 13.87612 6.308442 14.04149 14.89807 14.60759 13.7839 8.643564 15.03914 19.75624 10.69471 18.02435 12.98056 17.3395 8.449193 19.9708 20.39303
16.31439 12.75606 12.84847 13.87612 6.308442 14.04149 14.89807 14.60759 13.7839 8.643564 15.03914 19.75624 10.69404 18.02485 12.97977 17.33985 8.449193 19.97084 20.39429
16.31582 12.75606 12.84847 13.87612 6.308442 14.04149 14.89807 14.60759 13.7839 8.643564 15.03914 19.75627 10.69098 18.0248 13.05135 17.34036 8.449193 19.97092 20.39429
16.3168 12.75606 12.84847 13.87612 6.308442 14.04149 14.89807 14.60759 13.7839 8.643564 15.03914 19.75794 10.68914 18.02561 13.05254 17.34032 8.449193 19.97078 20.3943
16.3166 12.75606 12.84847 13.87612 6.308442 14.04149 14.89807 14.60759 13.7839 8.643564 15.03914 19.75794 10.68873 18.02492 13.05231 17.42583 8.449193 19.97079 20.39874
16.31659 12.75606 12.84847 13.87612 6.308442 14.04149 14.89807 14.60759 13.7839 8.643564 15.03914 19.75783 10.68278 18.0259 13.05252 17.4261 8.449193 20.05574 20.39874
16.31704 12.75606 12.84847 13.87612 6.308442 14.04149 14.89807 14.60759 13.7839 8.643564 15.03914 19.75783 10.67857 18.02598 13.05239 17.43082 8.449193 20.05574 20.39875
16.31695 12.75606 12.84847 13.87612 6.308442 14.04149 14.89807 14.60759 13.7839 8.643564 15.03914 19.76512 10.67151 18.02676 13.05417 17.43117 8.449193 20.05823 20.40268
16.31727 12.75606 12.84847 13.87612 6.308442 14.04149 14.89807 14.60759 13.7839 8.643564 15.03914 19.76784 10.66332 18.02764 13.05397 17.43395 8.449193 20.05823 20.40294
16.31865 12.75606 12.84847 13.87612 6.308442 14.04149 14.89807 14.60759 13.7839 8.643564 15.03914 19.7679 10.659 18.02928 13.05802 17.43379 8.449193 20.05918 20.40346
16.31844 12.75606 12.84847 13.87612 6.308442 14.04149 14.89807 14.60759 13.7839 8.643564 15.03914 19.7704 10.64952 18.02928 13.05767 17.43549 8.449193 20.05918 20.40346
16.3183 12.75606 12.84847 13.87612 6.308442 14.04149 14.89807 14.60759 13.7839 8.643564 15.03914 19.84622 10.64396 18.03448 13.06846 17.43669 8.449193 20.05926 20.40644
16.32321 12.75606 12.84847 13.87612 6.308442 14.04149 14.89807 14.60759 13.7839 8.643564 15.03914 19.84945 10.63569 18.03449 13.06935 17.43692 8.449193 20.05934 20.48149
16.32389 12.75606 12.84847 13.87612 6.308442 14.04149 14.89807 14.60759 13.7839 8.643564 15.03914 19.84945 10.62898 18.12068 13.06941 17.43748 8.449193 20.05934 20.48172
16.32323 12.75606 12.84847 13.87612 6.308442 14.04149 14.89807 14.60759 13.7839 8.643564 15.03914 19.84949 10.62172 18.12066 13.0715 17.43745 8.449193 20.05925 20.48384
16.32439 12.75606 12.84847 13.87612 6.308442 14.04149 14.89807 14.60759 13.7839 8.643564 15.03914 19.84949 10.62075 18.12068 13.07099 17.52291 8.449193 20.05926 20.48611
16.40944 12.75606 12.84847 13.87612 6.308442 14.04149 14.89807 14.60759 13.7839 8.643564 15.03914 19.85224 10.62037 18.12236 13.1402 17.52283 8.449193 20.05919 20.4919
16.40975 12.75606 12.84847 13.87612 6.308442 14.04149 14.89807 14.60759 13.7839 8.643564 15.03914 19.85215 10.62019 18.12224 13.14002 17.52256 8.449193 20.06108 20.4919
16.41125 12.75606 12.84847 13.87612 6.308442 14.04149 14.89807 14.60759 13.7839 8.643564 15.03914 19.85195 10.61997 18.12206 13.13962 17.52727 8.449193 20.06108 20.4919
16.4129 12.75606 12.84847 13.87612 6.308442 14.04149 14.89807 14.60759 13.7839 8.643564 15.03914 19.85619 10.61977 18.12176 13.13956 17.52769 8.449193 20.06108 20.49174
16.41285 12.75606 12.84847 13.87612 6.308442 14.04149 14.89807 14.60759 13.7839 8.643564 15.03914 19.85608 10.61974 18.12116 13.13932 17.52766 8.449193 20.06095 20.49379
16.41281 12.75606 12.84847 13.87612 6.308442 14.04149 14.89807 14.60759 13.7839 8.643564 15.03914 19.85614 10.61844 18.12111 13.14179 17.5273 8.449193 20.06682 20.49399
16.41281 12.75606 12.84847 13.87612 6.308442 14.04149 14.89807 14.60759 13.7839 8.643564 15.03914 19.8562 10.53349 18.12084 13.14208 17.53025 8.449193 20.06692 20.49399
16.41309 12.75606 12.84847 13.87612 6.308442 14.04149 14.89807 14.60759 13.7839 8.643564 15.03914 19.8562 10.45239 18.12052 13.14196 17.52987 8.449193 20.06692 20.49397
16.41414 12.75606 12.84847 13.87612 6.308442 14.04149 14.89807 14.60759 13.7839 8.643564 15.03914 19.85705 10.58572 18.12002 13.14104 17.5299 8.449193 20.06692 20.4973
16.41425 12.75606 12.84847 13.87612 6.308442 14.04149 14.89807 14.60759 13.7839 8.643564 15.03914 19.85712 10.5808 18.12243 13.14098 17.52988 8.449193 20.06876 20.4973
16.41425 12.75606 12.84847 13.87612 6.308442 14.04149 14.89807 14.60759 13.7839 8.643564 15.03914 19.86443 10.58037 18.12234 13.14066 17.5312 8.449193 20.0688 20.4973
16.41897 12.75606 12.84847 13.87612 6.308442 14.04149 14.89807 14.60759 13.7839 8.643564 15.03914 19.94211 10.58026 18.1225 13.14062 17.53139 8.449193 20.15387 20.49875
16.4199 12.75606 12.84847 13.87612 6.308442 14.04149 14.89807 14.60759 13.7839 8.643564 15.03914 19.94211 10.57958 18.12285 13.14075 17.53145 8.449193 20.15384 20.49876
16.42084 12.75606 12.84847 13.87612 6.308442 14.04149 14.89807 14.60759 13.7839 8.643564 15.03914 19.96164 10.56722 18.12359 13.14014 17.6183 8.449193 20.15416 20.50251
16.42065 12.75606 12.84847 13.87612 6.308442 14.04149 14.89807 14.60759 13.7839 8.643564 15.03914 19.96435 10.55508 18.12429 13.16457 17.61826 8.449193 20.15416 20.50253
16.50534 12.75606 12.84847 13.87612 6.308442 14.04149 14.89807 14.60759 13.7839 8.643564 15.03914 19.96438 10.54831 18.12533 13.16492 17.61898 8.449193 20.15682 20.57757
16.5053 12.75606 12.84847 13.87612 6.308442 14.04149 14.89807 14.60759 13.7839 8.643564 15.03914 19.96448 10.54711 18.12605 13.16426 17.62377 8.449193 20.1567 20.57864
16.50612 12.75606 12.84847 13.87612 6.308442 14.04149 14.89807 14.60759 13.7839 8.643564 15.03914 19.96579 10.5451 18.12866 13.16422 17.62365 8.449193 20.15665 20.57864
16.50576 12.75606 12.84847 13.87612 6.308442 14.04149 14.89807 14.60759 13.7839 8.643564 15.03914 19.96569 10.54412 18.1341 13.16426 17.62411 8.449193 20.15665 20.58146
16.42079 12.75606 12.84847 13.87612 6.308442 14.04149 14.89807 14.60759 13.7839 8.643564 15.03914 19.97047 10.54009 18.22029 13.23309 17.62425 8.449193 20.15665 20.58725
16.4216 12.75606 12.84847 13.87612 6.308442 14.04149 14.89807 14.60759 13.7839 8.643564 15.03914 19.97039 10.5393 18.22075 13.23284 17.6242 8.449193 20.15665 20.58725
16.42143 12.75606 12.84847 13.87612 6.308442 14.04149 14.89807 14.60759 13.7839 8.643564 15.03914 19.97435 10.53826 18.22031 13.23243 17.62703 8.449193 20.15779 20.58725
16.42246 12.75606 12.84847 13.87612 6.308442 14.04149 14.89807 14.60759 13.7839 8.643564 15.03914 19.97442 10.73943 18.2197 13.23501 17.62737 8.449193 20.15765 20.58725
16.42244 12.75606 12.84847 13.87612 6.308442 14.04149 14.89807 14.60759 13.7839 8.643564 15.03914 19.97442 10.73142 18.21962 13.23489 17.6275 8.449193 20.15765 20.58725
16.50734 12.75606 12.84847 13.87612 6.308442 14.04149 14.89807 14.60759 13.7839 8.643564 15.03914 19.97442 10.72279 18.21959 13.23546 17.62902 8.449193 20.15746 20.59012
16.50775 12.75606 12.84847 13.87612 6.308442 14.04149 14.89807 14.60759 13.7839 8.643564 15.03914 19.98173 10.71929 18.21952 13.23425 17.71432 8.449193 20.15747 20.59012
16.50767 12.75606 12.84847 13.87612 6.308442 14.04149 14.89807 14.60759 13.7839 8.643564 15.03914 19.99247 10.71268 18.21956 13.23419 17.71446 8.449193 20.16362 20.5902
16.50721 12.75606 12.84847 13.87612 6.308442 14.04149 14.89807 14.60759 13.7839 8.643564 15.03914 19.99242 10.712 18.22007 13.2343 17.7162 8.449193 20.16557 20.59021
16.5079 12.75606 12.84847 13.87612 6.308442 14.04149 14.89807 14.60759 13.7839 8.643564 15.03914 20.0681 10.71044 18.22007 13.23413 17.72085 8.449193 20.16513 20.59353
16.50931 12.75606 12.84847 13.87612 6.308442 14.04149 14.89807 14.60759 13.7839 8.643564 15.03914 20.06844 10.71191 18.21967 13.23409 17.7209 8.449193 20.16512 20.59515
16.50943 12.75606 12.84847 13.87612 6.308442 14.04149 14.89807 14.60759 13.7839 8.643564 15.03914 20.06833 10.6375 18.21937 13.23613 17.72097 8.449193 20.16512 20.59515
16.51059 12.75606 12.84847 13.87612 6.308442 14.04149 14.89807 14.60759 13.7839 8.643564 15.03914 20.06833 10.6369 18.21925 13.23605 17.72069 8.449193 20.25015 20.59544
16.51066 12.75606 12.84847 13.87612 6.308442 14.04149 14.89807 14.60759 13.7839 8.643564 15.03914 20.06834 10.63666 18.21922 13.23593 17.72145 8.449193 20.25019 20.67047
16.51054 12.75606 12.84847 13.87612 6.308442 14.04149 14.89807 14.60759 13.7839 8.643564 15.03914 20.06918 10.6365 18.21924 13.24705 17.72131 8.449193 20.25202 20.67453
16.51045 12.75606 12.84847 13.87612 6.308442 14.04149 14.89807 14.60759 13.7839 8.643564 15.03914 20.06904 10.63033 18.21924 13.24756 17.72217 8.449193 20.25202 20.67435
16.51042 12.75606 12.84847 13.87612 6.308442 14.04149 14.89807 14.60759 13.7839 8.643564 15.03914 20.06891 10.61457 18.2192 13.24817 17.72525 8.449193 20.25212 20.67435
16.51509 12.75606 12.84847 13.87612 6.308442 14.04149 14.89807 14.60759 13.7839 8.643564 15.03914 20.0715 10.5995 18.21922 13.24785 17.72557 8.449193 20.25213 20.68175
16.51596 12.75606 12.84847 13.87612 6.308442 14.04149 14.89807 14.60759 13.7839 8.643564 15.03914 20.07151 10.59232 18.21876 13.25134 17.72583 8.449193 20.2548 20.68457
16.51586 12.75606 12.84847 13.87612 6.308442 14.04149 14.89807 14.60759 13.7839 8.643564 15.03914 20.07319 10.58951 18.21871 13.25133 17.81107 8.449193 20.2548 20.6843
16.51641 12.75606 12.84847 13.87612 6.308442 14.04149 14.89807 14.60759 13.7839 8.643564 15.03914 20.078 10.58719 18.21849 13.32103 17.81242 8.449193 20.25475 20.68441
16.51614 12.75606 12.84847 13.87612 6.308442 14.04149 14.89807 14.60759 13.7839 8.643564 15.03914 20.078 10.58563 18.30964 13.32085 17.81232 8.449193 20.25476 20.68758
16.60055 12.75606 12.84847 13.87612 6.308442 14.04149 14.89807 14.60759 13.7839 8.643564 15.03914 20.08042 10.58353 18.31188 13.32202 17.81743 8.449193 20.2551 20.6873
16.6004 12.75606 12.84847 13.87612 6.308442 14.04149 14.89807 14.60759 13.7839 8.643564 15.03914 20.08518 10.58105 18.31287 13.32179 17.81744 8.449193 20.2551 20.6873
16.6011 12.75606 12.84847 13.87612 6.308442 14.04149 14.89807 14.60759 13.7839 8.643564 15.03914 20.08924 10.57987 18.31416 13.32151 17.81719 8.449193 20.25444 20.6873
16.60113 12.75606 12.84847 13.87612 6.308442 14.04149 14.89807 14.60759 13.7839 8.643564 15.03914 20.08926 10.57939 18.31518 13.32125 17.81874 8.449193 20.25444 20.68834
16.60102 12.75606 12.84847 13.87612 6.308442 14.04149 14.89807 14.60759 13.7839 8.643564 15.03914 20.08928 10.57932 18.31488 13.32131 17.81898 8.449193 20.26059 20.68814
16.60318 12.75606 12.84847 13.87612 6.308442 14.04149 14.89807 14.60759 13.7839 8.643564 15.03914 20.09659 10.57928 18.31488 13.32268 17.81902 8.449193 20.26161 20.68814
16.60323 12.75606 12.84847 13.87612 6.308442 14.04149 14.89807 14.60759 13.7839 8.643564 15.03914 20.17225 10.57886 18.31527 13.32617 17.81933 8.449193 20.26163 20.69044
16.60274 12.75606 12.84847 13.87612 6.308442 14.04149 14.89807 14.60759 13.7839 8.643564 15.03914 20.17224 10.57881 18.31532 13.32559 17.81927 8.449193 20.26188 20.69044
16.60352 12.75606 12.84847 13.87612 6.308442 14.04149 14.89807 14.60759 13.7839 8.643564 15.03914 20.17225 10.57868 18.31524 13.44827 17.81957 8.449193 20.3469 20.69377
16.60389 12.75606 12.84847 13.87612 6.308442 14.04149 14.89807 14.60759 13.7839 8.643564 15.03914 20.17208 10.57864 18.3155 13.44724 17.81969 8.449193 20.34677 20.76876
16.60454 12.75606 12.84847 13.87612 6.308442 14.04149 14.89807 14.60759 13.7839 8.643564 15.03914 20.17209 10.57626 18.31491 13.44753 17.9076 8.449193 20.34862 20.76838
16.60436 12.75606 12.84847 13.87612 6.308442 14.04149 14.89807 14.60759 13.7839 8.643564 15.03914 20.17207 10.57072 18.3146 13.44659 17.90765 8.449193 20.34862 20.76849
16.60412 12.75606 12.84847 13.87612 6.308442 14.04149 14.89807 14.60759 13.7839 8.643564 15.03914 20.17207 10.56977 18.31479 13.44738 17.90749 8.449193 20.34863 20.77654
16.60512 12.75606 12.84847 13.87612 6.308442 14.04149 14.89807 14.60759 13.7839 8.643564 15.03914 20.17205 10.56911 18.31472 13.44685 17.90774 8.449193 20.34868 20.79429
16.60498 12.75606 12.84847 13.87612 6.308442 14.04149 14.89807 14.60759 13.7839 8.643564 15.03914 20.17208 10.56867 18.31472 13.4468 17.90755 8.449193 20.34868 20.79416
16.60489 12.75606 12.84847 13.87612 6.308442 14.04149 14.89807 14.60759 13.7839 8.643564 15.03914 20.17208 10.56842 18.31454 13.4513 17.91364 8.449193 20.35051 20.79732
16.60477 12.75606 12.84847 13.87612 6.308442 14.04149 14.89807 14.60759 13.7839 8.643564 15.03914 20.17211 10.56849 18.31441 13.45134 17.91373 8.449193 20.35038 20.79871
16.60704 12.75606 12.84847 13.87612 6.308442 14.04149 14.89807 14.60759 13.7839 8.643564 15.03914 20.17196 10.56853 18.31446 13.45098 17.91374 8.449193 20.35038 20.79898
16.60706 12.75606 12.84847 13.87612 6.308442 14.04149 14.89807 14.60759 13.7839 8.643564 15.03914 20.17202 10.56838 18.31446 13.45247 17.91376 8.449193 20.35037 20.79898
16.60668 12.75606 12.84847 13.87612 6.308442 14.04149 14.89807 14.60759 13.7839 8.643564 15.03914 20.17206 10.56844 18.40068 13.45216 17.9137 8.449193 20.35314 20.79901
16.6066 12.75606 12.84847 13.87612 6.308442 14.04149 14.89807 14.60759 13.7839 8.643564 15.03914 20.17206 10.56853 18.40581 13.45169 17.91371 8.449193 20.35312 20.79901
16.60663 12.75606 12.84847 13.87612 6.308442 14.04149 14.89807 14.60759 13.7839 8.643564 15.03914 20.17195 10.56853 18.40585 13.4629 17.9156 8.449193 20.35313 20.8739
16.6073 12.75606 12.84847 13.87612 6.308442 14.04149 14.89807 14.60759 13.7839 8.643564 15.03914 20.17224 10.56692 18.40571 13.46529 17.91653 8.449193 20.35313 20.87391
16.60737 12.75606 12.84847 13.87612 6.308442 14.04149 14.89807 14.60759 13.7839 8.643564 15.03914 20.17278 10.56695 18.41235 13.46642 17.91659 8.449193 20.35313 20.87719
16.61234 12.75606 12.84847 13.87612 6.308442 14.04149 14.89807 14.60759 13.7839 8.643564 15.03914 20.17417 10.567 18.41232 13.46642 17.91661 8.449193 20.35318 20.87719
16.61239 12.75606 12.84847 13.87612 6.308442 14.04149 14.89807 14.60759 13.7839 8.643564 15.03914 20.17616 10.56704 18.41415 13.53502 18.00192 8.449193 20.35285 20.88004
16.61282 12.75606 12.84847 13.87612 6.308442 14.04149 14.89807 14.60759 13.7839 8.643564 15.03914 20.18322 10.565 18.41378 13.53734 18.00453 8.449193 20.35285 20.88004
16.69778 12.75606 12.84847 13.87612 6.308442 14.04149 14.89807 14.60759 13.7839 8.643564 15.03914 20.18704 10.56127 18.41378 13.53728 18.00512 8.449193 20.359 20.88097
16.69781 12.75606 12.84847 13.87612 6.308442 14.04149 14.89807 14.60759 13.7839 8.643564 15.03914 20.19433 10.55288 18.41362 13.53709 18.0054 8.449193 20.35901 20.88107
16.69882 12.75606 12.84847 13.87612 6.308442 14.04149 14.89807 14.60759 13.7839 8.643564 15.03914 20.26997 10.55065 18.41504 13.53796 18.00527 8.449193 20.44439 20.8871
16.69882 12.75606 12.84847 13.87612 6.308442 14.04149 14.89807 14.60759 13.7839 8.643564 15.03914 20.26997 10.54891 18.41493 13.53791 18.0101 8.449193 20.44425 20.8871
16.69944 12.75606 12.84847 13.87612 6.308442 14.04149 14.89807 14.60759 13.7839 8.643564 15.03914 20.26944 10.54005 18.4158 13.53796 18.00966 8.449193 20.44425 20.88703
16.69935 12.75606 12.84847 13.87612 6.308442 14.04149 14.89807 14.60759 13.7839 8.643564 15.03914 20.26945 10.52656 18.41637 13.53794 18.01125 8.449193 20.45376 20.89119
16.69868 12.75606 12.84847 13.87612 6.308442 14.04149 14.89807 14.60759 13.7839 8.643564 15.03914 20.26945 10.52307 18.41609 13.53732 18.01126 8.449193 20.45376 20.89127
16.70005 12.75606 12.84847 13.87612 6.308442 14.04149 14.89807 14.60759 13.7839 8.643564 15.03914 20.26945 10.51485 18.41605 13.54304 18.01127 8.449193 20.4548 20.8912
16.7011 12.75606 12.84847 13.87612 6.308442 14.04149 14.89807 14.60759 13.7839 8.643564 15.03914 20.26945 10.50874 18.41669 13.54252 18.01165 8.449193 20.45467 20.89276
16.70098 12.75606 12.84847 13.87612 6.308442 14.04149 14.89807 14.60759 13.7839 8.643564 15.03914 20.26945 10.50418 18.41669 13.54261 18.01136 8.449193 20.45468 20.89276
16.70093 12.75606 12.84847 13.87612 6.308442 14.04149 14.89807 14.60759 13.7839 8.643564 15.03914 20.26945 10.50354 18.41669 13.54246 18.01167 8.449193 20.45557 20.89259
16.70253 12.75606 12.84847 13.87612 6.308442 14.04149 14.89807 14.60759 13.7839 8.643564 15.03914 20.26935 10.50181 18.41696 13.54315 18.01175 8.449193 20.45557 20.89259
16.70263 12.75606 12.84847 13.87612 6.308442 14.04149 14.89807 14.60759 13.7839 8.643564 15.03914 20.26935 10.50116 18.41696 13.55419 18.01202 8.449193 20.4556 20.89259
16.70279 12.75606 12.84847 13.87612 6.308442 14.04149 14.89807 14.60759 13.7839 8.643564 15.03914 20.26935 10.50077 18.50306 13.55474 18.09866 8.449193 20.45848 20.89228
16.7025 12.75606 12.84847 13.87612 6.308442 14.04149 14.89807 14.60759 13.7839 8.643564 15.03914 20.26935 10.50033 18.50345 13.55481 18.09835 8.449193 20.45845 20.89275
16.70753 12.75606 12.84847 13.87612 6.308442 14.04149 14.89807 14.60759 13.7839 8.643564 15.03914 20.26933 10.49978 18.50858 13.55615 18.098 8.449193 20.45846 20.97091
16.70737 12.75606 12.84847 13.87612 6.308442 14.04149 14.89807 14.60759 13.7839 8.643564 15.03914 20.26933 10.49862 18.50832 13.62427 18.10068 8.449193 20.46115 20.97074
16.70779 12.75606 12.84847 13.87612 6.308442 14.04149 14.89807 14.60759 13.7839 8.643564 15.03914 20.26933 10.49799 18.50817 13.62414 18.1011 8.449193 20.46115 20.97074
16.70775 12.75606 12.84847 13.87612 6.308442 14.04149 14.89807 14.60759 13.7839 8.643564 15.03914 20.26922 10.49733 18.50786 13.62422 18.10105 8.449193 20.46118 20.97074
16.7078 12.75606 12.84847 13.87612 6.308442 14.04149 14.89807 14.60759 13.7839 8.643564 15.03914 20.26917 10.49626 18.50787 13.62406 18.10112 8.449193 20.46118 20.9746
16.79252 12.75606 12.84847 13.87612 6.308442 14.04149 14.89807 14.60759 13.7839 8.643564 15.03914 20.26917 10.49615 18.50792 13.62649 18.10574 8.449193 20.46119 20.97599
16.79249 12.75606 12.84847 13.87612 6.308442 14.04149 14.89807 14.60759 13.7839 8.643564 15.03914 20.26928 10.4961 18.50994 13.62631 18.10563 8.449193 20.46733 20.97601
16.79313 12.75606 12.84847 13.87612 6.308442 14.04149 14.89807 14.60759 13.7839 8.643564 15.03914 20.26903 10.49607 18.50961 13.62557 18.10606 8.449193 20.47267 20.97601
16.79365 12.75606 12.84847 13.87612 6.308442 14.04149 14.89807 14.60759 13.7839 8.643564 15.03914 20.26903 10.49605 18.50989 13.62785 18.10606 8.449193 20.55763 20.98239
16.7929 12.75606 12.84847 13.87612 6.308442 14.04149 14.89807 14.60759 13.7839 8.643564 15.03914 20.26903 10.49604 18.51098 13.62765 18.10638 8.449193 20.55763 20.98239
16.79373 12.75606 12.84847 13.87612 6.308442 14.04149 14.89807 14.60759 13.7839 8.643564 15.03914 20.26881 10.49599 18.51098 13.62682 18.10788 8.449193 20.55772 20.98529
16.79362 12.75606 12.84847 13.87612 6.308442 14.04149 14.89807 14.60759 13.7839 8.643564 15.03914 20.35177 10.49597 18.51098 13.62669 18.10824 8.449193 20.55772 20.98514
16.7944 12.75606 12.84847 13.87612 6.308442 14.04149 14.89807 14.60759 13.7839 8.643564 15.03914 20.35573 10.49599 18.51088 13.62651 18.10824 8.449193 20.55773 20.98519
16.79442 12.75606 12.84847 13.87612 6.308442 14.04149 14.89807 14.60759 13.7839 8.643564 15.03914 20.36053 10.49596 18.5112 13.62639 18.10864 8.449193 20.55768 20.98545
16.79552 12.75606 12.84847 13.87612 6.308442 14.04149 14.89807 14.60759 13.7839 8.643564 15.03914 20.36293 10.49592 18.51138 13.62561 18.10862 8.449193 20.55768 20.98943
16.79525 12.75606 12.84847 13.87612 6.308442 14.04149 14.89807 14.60759 13.7839 8.643564 15.03914 20.36654 10.49585 18.5115 13.62579 18.19494 8.449193 20.55805 20.98943
16.79589 12.75606 12.84847 13.87612 6.308442 14.04149 14.89807 14.60759 13.7839 8.643564 15.03914 20.36729 10.49229 18.5123 13.62547 18.19535 8.449193 20.55817 20.98943
16.79688 12.75606 12.84847 13.87612 6.308442 14.04149 14.89807 14.60759 13.7839 8.643564 15.03914 20.36729 10.49019 18.51215 13.62979 18.19685 8.449193 20.55818 20.98943
16.79859 12.75606 12.84847 13.87612 6.308442 14.04149 14.89807 14.60759 13.7839 8.643564 15.03914 20.36756 10.49019 18.51215 13.62965 18.19688 8.449193 20.55872 20.99042
16.79864 12.75606 12.84847 13.87612 6.308442 14.04149 14.89807 14.60759 13.7839 8.643564 15.03914 20.36749 10.49022 18.51181 13.62928 18.19948 8.449193 20.55941 21.06538
16.79867 12.75606 12.84847 13.87612 6.308442 14.04149 14.89807 14.60759 13.7839 8.643564 15.03914 20.36754 10.48515 18.51181 13.62992 18.20401 8.449193 20.56085 21.06538
16.79867 12.75606 12.84847 13.87612 6.308442 14.04149 14.89807 14.60759 13.7839 8.643564 15.03914 20.36754 10.48492 18.59792 13.62857 18.2042 8.449193 20.56038 21.06694
16.80362 12.75606 12.84847 13.87612 6.308442 14.04149 14.89807 14.60759 13.7839 8.643564 15.03914 20.36757 10.48428 18.59833 13.62852 18.20402 8.449193 20.56038 21.06803
16.88833 12.75606 12.84847 13.87612 6.308442 14.04149 14.89807 14.60759 13.7839 8.643564 15.03914 20.36757 10.48429 18.59834 13.62836 18.20394 8.449193 20.56322 21.06813
16.88835 12.75606 12.84847 13.87612 6.308442 14.04149 14.89807 14.60759 13.7839 8.643564 15.03914 20.36753 10.48433 18.59718 13.62792 18.20403 8.449193 20.56311 21.07109
16.88837 12.75606 12.84847 13.87612 6.308442 14.04149 14.89807 14.60759 13.7839 8.643564 15.03914 20.36742 10.48444 18.6022 13.64099 18.20513 8.449193 20.56311 21.0711
16.88838 12.75606 12.84847 13.87612 6.308442 14.04149 14.89807 14.60759 13.7839 8.643564 15.03914 20.36753 10.48446 18.60186 13.71067 18.20513 8.449193 20.56284 21.0711
16.8904 12.75606 12.84847 13.87612 6.308442 14.04149 14.89807 14.60759 13.7839 8.643564 15.03914 20.36753 10.48264 18.60247 13.71011 18.20568 8.449193 20.56289 21.07438
16.8903 12.75606 12.84847 13.87612 6.308442 14.04149 14.89807 14.60759 13.7839 8.643564 15.03914 20.36717 10.47823 18.60225 13.71064 18.20709 8.449193 20.56556 21.07438
16.8903 12.75606 12.84847 13.87612 6.308442 14.04149 14.89807 14.60759 13.7839 8.643564 15.03914 20.37053 10.47649 18.60225 13.71046 18.2926 8.449193 20.56556 21.08041
16.89029 12.75606 12.84847 13.87612 6.308442 14.04149 14.89807 14.60759 13.7839 8.643564 15.03914 20.37053 10.47254 18.60201 13.71277 18.29266 8.449193 20.56556 21.08055
16.89035 12.75606 12.84847 13.87612 6.308442 14.04149 14.89807 14.60759 13.7839 8.643564 15.03914 20.37053 10.47183 18.60202 13.71308 18.29248 8.449193 20.57158 21.08055
16.89038 12.75606 12.84847 13.87612 6.308442 14.04149 14.89807 14.60759 13.7839 8.643564 15.03914 20.37041 10.47084 18.60393 13.71287 18.29248 8.449193 20.65651 21.08055
16.89052 12.75606 12.84847 13.87612 6.308442 14.04149 14.89807 14.60759 13.7839 8.643564 15.03914 20.4461 10.4706 18.60387 13.71399 18.29237 8.449193 20.65639 21.08102
16.89398 12.75606 12.84847 13.87612 6.308442 14.04149 14.89807 14.60759 13.7839 8.643564 15.03914 20.45333 10.46952 18.60379 13.71596 18.29239 8.449193 20.65639 21.08087
16.89434 12.75606 12.84847 13.87612 6.308442 14.04149 14.89807 14.60759 13.7839 8.643564 15.03914 20.45326 10.46918 18.60369 13.7155 18.2924 8.449193 20.65639 21.08239
16.89469 12.75606 12.84847 13.87612 6.308442 14.04149 14.89807 14.60759 13.7839 8.643564 15.03914 20.4528 10.46886 18.60466 13.71541 18.29246 8.449193 20.65639 21.0824
16.89434 12.75606 12.84847 13.87612 6.308442 14.04149 14.89807 14.60759 13.7839 8.643564 15.03914 20.4528 10.46825 18.60457 13.71752 18.29247 8.449193 20.65639 21.08541
16.89494 12.75606 12.84847 13.87612 6.308442 14.04149 14.89807 14.60759 13.7839 8.643564 15.03914 20.45677 10.46809 18.60458 13.71757 18.30223 8.449193 20.65639 21.08541
16.89534 12.75606 12.84847 13.87612 6.308442 14.04149 14.89807 14.60759 13.7839 8.643564 15.03914 20.45677 10.4675 18.60593 13.71779 18.30222 8.449193 20.6564 21.08998
16.8974 12.75606 12.84847 13.87612 6.308442 14.04149 14.89807 14.60759 13.7839 8.643564 15.03914 20.45677 10.4674 18.60582 13.71772 18.30225 8.449193 20.6564 21.16491
16.89735 12.75606 12.84847 13.87612 6.308442 14.04149 14.89807 14.60759 13.7839 8.643564 15.03914 20.46149 10.46663 18.69187 13.72248 18.30177 8.449193 20.65643 21.16492
16.89968 12.75606 12.84847 13.87612 6.308442 14.04149 14.89807 14.60759 13.7839 8.643564 15.03914 20.46149 10.46519 18.69173 13.72233 18.30177 8.449193 20.65643 21.16492
16.98902 12.75606 12.84847 13.87612 6.308442 14.04149 14.89807 14.60759 13.7839 8.643564 15.03914 20.46382 10.46518 18.69179 13.72195 18.30185 8.449193 20.65643 21.16492
16.98902 12.75606 12.84847 13.87612 6.308442 14.04149 14.89807 14.60759 13.7839 8.643564 15.03914 20.46382 10.46524 18.69775 13.73281 18.30196 8.449193 20.65649 21.16492
16.98964 12.75606 12.84847 13.87612 6.308442 14.04149 14.89807 14.60759 13.7839 8.643564 15.03914 20.46382 10.4653 18.69775 13.73269 18.30182 8.449193 20.65649 21.16492
16.98977 12.75606 12.84847 13.87612 6.308442 14.04149 14.89807 14.60759 13.7839 8.643564 15.03914 20.46604 10.46524 18.69758 13.80085 18.38716 8.449193 20.65654 21.16492
16.99006 12.75606 12.84847 13.87612 6.308442 14.04149 14.89807 14.60759 13.7839 8.643564 15.03914 20.46604 10.46436 18.69758 13.80076 18.38717 8.449193 20.65642 21.16492
16.99006 12.75606 12.84847 13.87612 6.308442 14.04149 14.89807 14.60759 13.7839 8.643564 15.03914 20.4677 10.46402 18.69758 13.80203 18.38717 8.449193 20.65642 21.16502
16.99006 12.75606 12.84847 13.87612 6.308442 14.04149 14.89807 14.60759 13.7839 8.643564 15.03914 20.4677 10.46379 18.69759 13.80171 18.38859 8.449193 20.6565 21.16695
16.99003 12.75606 12.84847 13.87612 6.308442 14.04149 14.89807 14.60759 13.7839 8.643564 15.03914 20.4677 10.46359 18.69824 13.8013 18.38899 8.449193 20.65656 21.16695
16.99003 12.75606 12.84847 13.87612 6.308442 14.04149 14.89807 14.60759 13.7839 8.643564 15.03914 20.46781 10.46337 18.69844 13.80127 18.38904 8.449193 20.65685 21.18204
16.99055 12.75606 12.84847 13.87612 6.308442 14.04149 14.89807 14.60759 13.7839 8.643564 15.03914 20.4685 10.46329 18.69836 13.80074 18.38947 8.449193 20.65749 21.18204
16.99055 12.75606 12.84847 13.87612 6.308442 14.04149 14.89807 14.60759 13.7839 8.643564 15.03914 20.46862 10.46333 18.69836 13.80065 18.3895 8.449193 20.65893 21.18204
16.99045 12.75606 12.84847 13.87612 6.308442 14.04149 14.89807 14.60759 13.7839 8.643564 15.03914 20.46862 10.46281 18.70022 13.80042 18.38978 8.449193 20.66177 21.18205
16.99054 12.75606 12.84847 13.87612 6.308442 14.04149 14.89807 14.60759 13.7839 8.643564 15.03914 20.46878 10.45332 18.70023 13.8005 18.38989 8.449193 20.66443 21.18205
16.99041 12.75606 12.84847 13.87612 6.308442 14.04149 14.89807 14.60759 13.7839 8.643564 15.03914 20.46878 10.4429 18.70023 13.80052 18.38974 8.449193 20.67043 21.18191
16.99038 12.75606 12.84847 13.87612 6.308442 14.04149 14.89807 14.60759 13.7839 8.643564 15.03914 20.54445 10.43402 18.70085 13.80049 18.39444 8.449193 20.75534 21.18191
16.99038 12.75606 12.84847 13.87612 6.308442 14.04149 14.89807 14.60759 13.7839 8.643564 15.03914 20.54445 10.43077 18.70085 13.80046 18.39828 8.449193 20.75535 21.18191
16.99009 12.75606 12.84847 13.87612 6.308442 14.04149 14.89807 14.60759 13.7839 8.643564 15.03914 20.54449 10.43042 18.70085 13.80026 18.39834 8.449193 20.75535 21.18191
16.99012 12.75606 12.84847 13.87612 6.308442 14.04149 14.89807 14.60759 13.7839 8.643564 15.03914 20.55173 10.42816 18.70182 13.79974 18.39987 8.449193 20.75488 21.18191
16.98983 12.75606 12.84847 13.87612 6.308442 14.04149 14.89807 14.60759 13.7839 8.643564 15.03914 20.55173 10.4186 18.70194 13.80016 18.39997 8.449193 20.75489 21.18191
16.98994 12.75606 12.84847 13.87612 6.308442 14.04149 14.89807 14.60759 13.7839 8.643564 15.03914 20.55173 10.41477 18.78744 13.8015 18.39995 8.449193 20.75489 21.25685
17.07461 12.75606 12.84847 13.87612 6.308442 14.04149 14.89807 14.60759 13.7839 8.643564 15.03914 20.55173 10.41392 18.78745 13.80235 18.40016 8.449193 20.75489 21.25685
17.07951 12.75606 12.84847 13.87612 6.308442 14.04149 14.89807 14.60759 13.7839 8.643564 15.03914 20.55177 10.41266 18.78745 13.80269 18.48522 8.449193 20.75489 21.25663
17.08284 12.75606 12.84847 13.87612 6.308442 14.04149 14.89807 14.60759 13.7839 8.643564 15.03914 20.55575 10.41243 18.78778 13.80353 18.48524 8.449193 20.75477 21.2606
17.08428 12.75606 12.84847 13.87612 6.308442 14.04149 14.89807 14.60759 13.7839 8.643564 15.03914 20.55575 10.4119 18.78814 13.80919 18.48557 8.449193 20.75441 21.26042
17.08413 12.75606 12.84847 13.87612 6.308442 14.04149 14.89807 14.60759 13.7839 8.643564 15.03914 20.55575 10.40586 18.78933 13.80868 18.4855 8.449193 20.75442 21.26332
17.08534 12.75606 12.84847 13.87612 6.308442 14.04149 14.89807 14.60759 13.7839 8.643564 15.03914 20.55559 10.39342 18.7944 13.81339 18.48537 8.449193 20.75442 21.26332
17.08603 12.75606 12.84847 13.87612 6.308442 14.04149 14.89807 14.60759 13.7839 8.643564 15.03914 20.56027 10.38831 18.7944 13.8925 18.48668 8.449193 20.75442 21.26456
17.08606 12.75606 12.84847 13.87612 6.308442 14.04149 14.89807 14.60759 13.7839 8.643564 15.03914 20.56027 10.38437 18.7944 13.89244 18.48697 8.449193 20.75442 21.26456
17.08624 12.75606 12.84847 13.87612 6.308442 14.04149 14.89807 14.60759 13.7839 8.643564 15.03914 20.56027 10.38343 18.79422 13.89239 18.48697 8.449193 20.75442 21.26486
17.08626 12.75606 12.84847 13.87612 6.308442 14.04149 14.89807 14.60759 13.7839 8.643564 15.03914 20.56027 10.38346 18.79412 13.89235 18.48739 8.449193 20.75442 21.26486
17.0863 12.75606 12.84847 13.87612 6.308442 14.04149 14.89807 14.60759 13.7839 8.643564 15.03914 20.56271 10.38337 18.79413 13.89225 18.48731 8.449193 20.75442 21.26498
17.08614 12.75606 12.84847 13.87612 6.308442 14.04149 14.89807 14.60759 13.7839 8.643564 15.03914 20.56271 10.38337 18.79413 13.89199 18.49226 8.449193 20.75443 21.26498
17.08583 12.75606 12.84847 13.87612 6.308442 14.04149 14.89807 14.60759 13.7839 8.643564 15.03914 20.56271 10.38318 18.79447 13.8916 18.49228 8.449193 20.75443 21.2651
17.08579 12.75606 12.84847 13.87612 6.308442 14.04149 14.89807 14.60759 13.7839 8.643564 15.03914 20.56251 10.38321 18.79453 13.89151 18.49252 8.449193 20.75443 21.27104
17.08579 12.75606 12.84847 13.87612 6.308442 14.04149 14.89807 14.60759 13.7839 8.643564 15.03914 20.56251 10.38322 18.79426 13.89143 18.49295 8.449193 20.75443 21.26894
17.08608 12.75606 12.84847 13.87612 6.308442 14.04149 14.89807 14.60759 13.7839 8.643564 15.03914 20.56472 10.38303 18.79427 13.89141 18.49548 8.449193 20.75444 21.27527
17.08586 12.75606 12.84847 13.87612 6.308442 14.04149 14.89807 14.60759 13.7839 8.643564 15.03914 20.5648 10.38279 18.79419 13.89203 18.49548 8.449193 20.75444 21.27527
17.08558 12.75606 12.84847 13.87612 6.308442 14.04149 14.89807 14.60759 13.7839 8.643564 15.03914 20.5648 10.38275 18.79559 13.89205 18.49575 8.449193 20.75425 21.27848
17.0854 12.75606 12.84847 13.87612 6.308442 14.04149 14.89807 14.60759 13.7839 8.643564 15.03914 20.56481 10.38263 18.79723 13.89205 18.58318 8.449193 20.75425 21.27851
17.08543 12.75606 12.84847 13.87612 6.308442 14.04149 14.89807 14.60759 13.7839 8.643564 15.03914 20.64038 10.38213 18.79789 13.89182 18.5835 8.449193 20.75426 21.28149
17.08535 12.75606 12.84847 13.87612 6.308442 14.04149 14.89807 14.60759 13.7839 8.643564 15.03914 20.64039 10.38205 18.79861 13.89167 18.58363 8.449193 20.75426 21.28149
17.08583 12.75606 12.84847 13.87612 6.308442 14.04149 14.89807 14.60759 13.7839 8.643564 15.03914 20.64205 10.38112 18.79844 13.89179 18.58373 8.449193 20.83921 21.28149
17.17042 12.75606 12.84847 13.87612 6.308442 14.04149 14.89807 14.60759 13.7839 8.643564 15.03914 20.6421 10.38045 18.79867 13.89183 18.58411 8.449193 20.83921 21.28332
17.1706 12.75606 12.84847 13.87612 6.308442 14.04149 14.89807 14.60759 13.7839 8.643564 15.03914 20.64935 10.37964 18.88465 13.89171 18.58397 8.449193 20.84533 21.28332
17.17555 12.75606 12.84847 13.87612 6.308442 14.04149 14.89807 14.60759 13.7839 8.643564 15.03914 20.64935 10.3797 18.88452 13.89166 18.58409 8.449193 20.84799 21.3582
17.17557 12.75606 12.84847 13.87612 6.308442 14.04149 14.89807 14.60759 13.7839 8.643564 15.03914 20.64989 10.37839 18.88452 13.89177 18.58565 8.449193 20.85227 21.35983
17.17544 12.75606 12.84847 13.87612 6.308442 14.04149 14.89807 14.60759 13.7839 8.643564 15.03914 20.6499 10.37615 18.88538 13.89165 18.58562 8.449193 20.85227 21.36069
17.17548 12.75606 12.84847 13.87612 6.308442 14.04149 14.89807 14.60759 13.7839 8.643564 15.03914 20.6499 10.3758 18.88574 13.89155 18.59034 8.449193 20.85319 21.36069
17.18184 12.75606 12.84847 13.87612 6.308442 14.04149 14.89807 14.60759 13.7839 8.643564 15.03914 20.64979 10.37363 18.88575 13.89148 18.59069 8.449193 20.85309 21.36079
17.18465 12.75606 12.84847 13.87612 6.308442 14.04149 14.89807 14.60759 13.7839 8.643564 15.03914 20.64985 10.37359 18.88608 13.8913 18.59071 8.449193 20.85304 21.3605
17.1847 12.75606 12.84847 13.87612 6.308442 14.04149 14.89807 14.60759 13.7839 8.643564 15.03914 20.64986 10.3736 18.89128 14.00392 18.5911 8.449193 20.85304 21.3605
17.18473 12.75606 12.84847 13.87612 6.308442 14.04149 14.89807 14.60759 13.7839 8.643564 15.03914 20.65409 10.37362 18.89113 14.00383 18.59116 8.449193 20.85312 21.36442
17.18585 12.75606 12.84847 13.87612 6.308442 14.04149 14.89807 14.60759 13.7839 8.643564 15.03914 20.65409 10.37367 18.89092 14.00346 18.5938 8.449193 20.85317 21.36472
17.18585 12.75606 12.84847 13.87612 6.308442 14.04149 14.89807 14.60759 13.7839 8.643564 15.03914 20.65393 10.37374 18.89092 14.00345 18.67898 8.449193 20.85322 21.36472
17.18649 12.75606 12.84847 13.87612 6.308442 14.04149 14.89807 14.60759 13.7839 8.643564 15.03914 20.65364 10.37384 18.89058 14.00335 18.67869 8.449193 20.85322 21.36472
17.18652 12.75606 12.84847 13.87612 6.308442 14.04149 14.89807 14.60759 13.7839 8.643564 15.03914 20.65365 10.37387 18.8915 14.00319 18.67883 8.449193 20.85328 21.36472
17.1869 12.75606 12.84847 13.87612 6.308442 14.04149 14.89807 14.60759 13.7839 8.643564 15.03914 20.65365 10.37133 18.89115 14.00273 18.67915 8.449193 20.85328 21.36759
17.18667 12.75606 12.84847 13.87612 6.308442 14.04149 14.89807 14.60759 13.7839 8.643564 15.03914 20.65821 10.36618 18.89086 14.00305 18.68131 8.449193 20.85331 21.36759
17.18654 12.75606 12.84847 13.87612 6.308442 14.04149 14.89807 14.60759 13.7839 8.643564 15.03914 20.65821 10.35578 18.89084 14.0026 18.68131 8.449193 20.85331 21.3737
17.18654 12.75606 12.84847 13.87612 6.308442 14.04149 14.89807 14.60759 13.7839 8.643564 15.03914 20.65826 10.35295 18.89084 14.00258 18.68118 8.449193 20.85331 21.3847
17.18718 12.75606 12.84847 13.87612 6.308442 14.04149 14.89807 14.60759 13.7839 8.643564 15.03914 20.65826 10.35036 18.89075 14.00199 18.68123 8.449193 20.85331 21.38452
17.18722 12.75606 12.84847 13.87612 6.308442 14.04149 14.89807 14.60759 13.7839 8.643564 15.03914 20.65826 10.35038 18.89075 14.00186 18.59405 8.449193 20.85334 21.38453
17.18722 12.75606 12.84847 13.87612 6.308442 14.04149 14.89807 14.60759 13.7839 8.643564 15.03914 20.65826 10.35043 18.89107 14.00157 18.59407 8.449193 20.85334 21.38592
17.18785 12.75606 12.84847 13.87612 6.308442 14.04149 14.89807 14.60759 13.7839 8.643564 15.03914 20.66069 10.35054 18.89098 14.00128 18.67913 8.449193 20.85317 21.38914
17.27242 12.75606 12.84847 13.87612 6.308442 14.04149 14.89807 14.60759 13.7839 8.643564 15.03914 20.66069 10.3506 18.89104 14.08118 18.67909 8.449193 20.85317 21.38914
17.27247 12.75606 12.84847 13.87612 6.308442 14.04149 14.89807 14.60759 13.7839 8.643564 15.03914 20.73634 10.35067 18.89187 14.08053 18.67912 8.449193 20.85329 21.38914
17.27292 12.75606 12.84847 13.87612 6.308442 14.04149 14.89807 14.60759 13.7839 8.643564 15.03914 20.73618 10.35072 18.89185 14.09429 18.67953 8.449193 20.85329 21.38914
17.27272 12.75606 12.84847 13.87612 6.308442 14.04149 14.89807 14.60759 13.7839 8.643564 15.03914 20.73618 10.35027 18.89193 14.0989 18.67957 8.449193 20.85329 21.38914
17.2778 12.75606 12.84847 13.87612 6.308442 14.04149 14.89807 14.60759 13.7839 8.643564 15.03914 20.73672 10.35033 18.89345 14.09886 18.68141 8.449193 20.85329 21.46398
17.2778 12.75606 12.84847 13.87612 6.308442 14.04149 14.89807 14.60759 13.7839 8.643564 15.03914 20.7389 10.35013 18.89311 14.09887 18.68157 8.449193 20.85324 21.4681
17.2778 12.75606 12.84847 13.87612 6.308442 14.04149 14.89807 14.60759 13.7839 8.643564 15.03914 20.74607 10.35024 18.979 14.1033 18.68167 8.449193 20.93808 21.46849
17.27785 12.75606 12.84847 13.87612 6.308442 14.04149 14.89807 14.60759 13.7839 8.643564 15.03914 20.74614 10.35021 18.979 14.10325 18.68167 8.449193 20.93808 21.46849
17.2781 12.75606 12.84847 13.87612 6.308442 14.04149 14.89807 14.60759 13.7839 8.643564 15.03914 20.74607 10.35033 18.97902 14.10238 18.68169 8.449193 20.94421 21.46849
17.27812 12.75606 12.84847 13.87612 6.308442 14.04149 14.89807 14.60759 13.7839 8.643564 15.03914 20.74607 10.35042 18.97902 14.10212 18.6817 8.449193 20.94421 21.46872
17.28041 12.75606 12.84847 13.87612 6.308442 14.04149 14.89807 14.60759 13.7839 8.643564 15.03914 20.74607 10.35044 18.97905 14.10211 18.68176 8.449193 20.94421 21.46872
17.28065 12.75606 12.84847 13.87612 6.308442 14.04149 14.89807 14.60759 13.7839 8.643564 15.03914 20.74607 10.35027 18.97905 14.10259 18.68163 8.449193 20.94413 21.46859
17.28002 12.75606 12.84847 13.87612 6.308442 14.04149 14.89807 14.60759 13.7839 8.643564 15.03914 20.74784 10.35026 18.97924 14.10214 18.68784 8.449193 20.94667 21.4687
17.28123 12.75606 12.84847 13.87612 6.308442 14.04149 14.89807 14.60759 13.7839 8.643564 15.03914 20.74788 10.34999 18.97991 14.10186 18.68855 8.449193 20.94667 21.47088
17.28123 12.75606 12.84847 13.87612 6.308442 14.04149 14.89807 14.60759 13.7839 8.643564 15.03914 20.74758 10.34992 18.97991 14.1026 18.68875 8.449193 20.94953 21.47088
17.28106 12.75606 12.84847 13.87612 6.308442 14.04149 14.89807 14.60759 13.7839 8.643564 15.03914 20.74758 10.34965 18.9861 14.10253 18.68889 8.449193 20.94953 21.47088
17.28093 12.75606 12.84847 13.87612 6.308442 14.04149 14.89807 14.60759 13.7839 8.643564 15.03914 20.74755 10.34923 18.9861 14.10241 18.68892 8.449193 20.95096 21.47074
17.28077 12.75606 12.84847 13.87612 6.308442 14.04149 14.89807 14.60759 13.7839 8.643564 15.03914 20.75153 10.34877 18.9861 14.10196 18.68881 8.449193 20.95096 21.47473
17.28184 12.75606 12.84847 13.87612 6.308442 14.04149 14.89807 14.60759 13.7839 8.643564 15.03914 20.75154 10.34879 18.9861 14.10196 18.77386 8.449193 20.95096 21.47473
17.28242 12.75606 12.84847 13.87612 6.308442 14.04149 14.89807 14.60759 13.7839 8.643564 15.03914 20.75229 10.34882 18.98582 14.10191 18.77653 8.449193 20.95096 21.47473
17.28246 12.75606 12.84847 13.87612 6.308442 14.04149 14.89807 14.60759 13.7839 8.643564 15.03914 20.75229 10.34842 18.98569 14.10201 18.77655 8.449193 20.9516 21.47473
17.28352 12.75606 12.84847 13.87612 6.308442 14.04149 14.89807 14.60759 13.7839 8.643564 15.03914 20.75232 10.34828 18.98575 14.10307 18.77756 8.449193 20.95168 21.47456
17.28344 12.75606 12.84847 13.87612 6.308442 14.04149 14.89807 14.60759 13.7839 8.643564 15.03914 20.75232 10.34043 18.98576 14.10235 18.77756 8.449193 20.95169 21.48066
17.28352 12.75606 12.84847 13.87612 6.308442 14.04149 14.89807 14.60759 13.7839 8.643564 15.03914 20.75697 10.33445 18.98563 14.10218 18.77784 8.449193 20.9519 21.48154
17.28334 12.75606 12.84847 13.87612 6.308442 14.04149 14.89807 14.60759 13.7839 8.643564 15.03914 20.757 10.33375 18.98545 14.10219 18.77784 8.449193 20.9519 21.48154
17.28316 12.75606 12.84847 13.87612 6.308442 14.04149 14.89807 14.60759 13.7839 8.643564 15.03914 20.83272 10.33359 18.98536 14.10314 18.77742 8.449193 20.95195 21.48154
17.36761 12.75606 12.84847 13.87612 6.308442 14.04149 14.89807 14.60759 13.7839 8.643564 15.03914 20.83266 10.3236 18.98536 14.17172 18.77752 8.449193 20.95196 21.48154
17.36822 12.75606 12.84847 13.87612 6.308442 14.04149 14.89807 14.60759 13.7839 8.643564 15.03914 20.83266 10.31548 18.98724 14.18293 18.77775 8.449193 20.95206 21.5049
17.36813 12.75606 12.84847 13.87612 6.308442 14.04149 14.89807 14.60759 13.7839 8.643564 15.03914 20.83287 10.31273 18.9873 14.18274 18.77909 8.449193 20.95206 21.5049
17.3682 12.75606 12.84847 13.87612 6.308442 14.04149 14.89807 14.60759 13.7839 8.643564 15.03914 20.83277 10.30037 18.9882 14.18209 18.77893 8.449193 20.95197 21.51034
17.37291 12.75606 12.84847 13.87612 6.308442 14.04149 14.89807 14.60759 13.7839 8.643564 15.03914 20.83516 10.29866 18.98771 14.18164 18.77881 8.449193 20.95205 21.51034
17.37292 12.75606 12.84847 13.87612 6.308442 14.04149 14.89807 14.60759 13.7839 8.643564 15.03914 20.84235 10.297 18.98771 14.1816 18.78367 8.449193 20.95179 21.58508
17.37361 12.75606 12.84847 13.87612 6.308442 14.04149 14.89807 14.60759 13.7839 8.643564 15.03914 20.84235 10.29539 18.98767 14.18231 18.78434 8.449193 20.95174 21.58508
17.37363 12.75606 12.84847 13.87612 6.308442 14.04149 14.89807 14.60759 13.7839 8.643564 15.03914 20.84241 10.29258 18.9876 14.18258 18.78438 8.449193 21.0366 21.58513
17.37359 12.75606 12.84847 13.87612 6.308442 14.04149 14.89807 14.60759 13.7839 8.643564 15.03914 20.84241 10.2885 19.07359 14.18829 18.78577 8.449193 21.03661 21.5851
17.37374 12.75606 12.84847 13.87612 6.308442 14.04149 14.89807 14.60759 13.7839 8.643564 15.03914 20.84241 10.28837 19.0736 14.18831 18.78578 8.449193 21.0428 21.5851
17.37356 12.75606 12.84847 13.87612 6.308442 14.04149 14.89807 14.60759 13.7839 8.643564 15.03914 20.84239 10.2874 19.07344 14.18777 18.87084 8.449193 21.0428 21.58532
17.37356 12.75606 12.84847 13.87612 6.308442 14.04149 14.89807 14.60759 13.7839 8.643564 15.03914 20.84239 10.28214 19.07497 14.18771 18.87121 8.449193 21.0428 21.58532
17.37349 12.75606 12.84847 13.87612 6.308442 14.04149 14.89807 14.60759 13.7839 8.643564 15.03914 20.84241 10.2811 19.07497 14.18764 18.87108 8.449193 21.0428 21.58672
17.37565 12.75606 12.84847 13.87612 6.308442 14.04149 14.89807 14.60759 13.7839 8.643564 15.03914 20.84469 10.27905 19.07497 14.18782 18.87151 8.449193 21.04283 21.59096
17.37549 12.75606 12.84847 13.87612 6.308442 14.04149 14.89807 14.60759 13.7839 8.643564 15.03914 20.84467 10.27813 19.07576 14.18734 18.87419 8.449193 21.04283 21.59096
17.37558 12.75606 12.84847 13.87612 6.308442 14.04149 14.89807 14.60759 13.7839 8.643564 15.03914 20.84462 10.27805 19.07591 14.18705 18.87426 8.449193 21.04283 21.59079
17.37551 12.75606 12.84847 13.87612 6.308442 14.04149 14.89807 14.60759 13.7839 8.643564 15.03914 20.84481 10.27814 19.07591 14.1911 18.87429 8.449193 21.04559 21.59079
17.37553 12.75606 12.84847 13.87612 6.308442 14.04149 14.89807 14.60759 13.7839 8.643564 15.03914 20.84481 10.27813 19.07586 14.19148 18.87422 8.449193 21.04559 21.5909
17.37555 12.75606 12.84847 13.87612 6.308442 14.04149 14.89807 14.60759 13.7839 8.643564 15.03914 20.84457 10.27736 19.07629 14.1915 18.87533 8.449193 21.04559 21.59073
17.37656 12.75606 12.84847 13.87612 6.308442 14.04149 14.89807 14.60759 13.7839 8.643564 15.03914 20.84457 10.27542 19.07615 14.19151 18.87537 8.449193 21.04549 21.59073
17.37645 12.75606 12.84847 13.87612 6.308442 14.04149 14.89807 14.60759 13.7839 8.643564 15.03914 20.84854 10.27493 19.07602 14.19324 18.87533 8.449193 21.04824 21.59074
17.37685 12.75606 12.84847 13.87612 6.308442 14.04149 14.89807 14.60759 13.7839 8.643564 15.03914 20.84854 10.27465 19.08105 14.19321 18.87525 8.449193 21.04824 21.59058
17.37656 12.75606 12.84847 13.87612 6.308442 14.04149 14.89807 14.60759 13.7839 8.643564 15.03914 20.84851 10.27431 19.08104 14.19315 18.87527 8.449193 21.04824 21.59058
17.37657 12.75606 12.84847 13.87612 6.308442 14.04149 14.89807 14.60759 13.7839 8.643564 15.03914 20.85023 10.27428 19.08094 14.26151 18.87528 8.449193 21.0481 21.59058
17.37625 12.75606 12.84847 13.87612 6.308442 14.04149 14.89807 14.60759 13.7839 8.643564 15.03914 20.85023 10.27342 19.08094 14.26272 18.88011 8.449193 21.04795 21.59048
17.37743 12.75606 12.84847 13.87612 6.308442 14.04149 14.89807 14.60759 13.7839 8.643564 15.03914 20.85012 10.2733 19.08207 14.26244 18.88002 8.449193 21.04785 21.59834
17.37748 12.75606 12.84847 13.87612 6.308442 14.04149 14.89807 14.60759 13.7839 8.643564 15.03914 20.85016 10.27325 19.08155 14.27317 18.88122 8.449193 21.04924 21.60021
17.37748 12.75606 12.84847 13.87612 6.308442 14.04149 14.89807 14.60759 13.7839 8.643564 15.03914 20.92567 10.27332 19.08107 14.27317 18.8817 8.449193 21.04924 21.60021
17.46159 12.75606 12.84847 13.87612 6.308442 14.04149 14.89807 14.60759 13.7839 8.643564 15.03914 20.92567 10.27335 19.08105 14.27374 18.88171 8.449193 21.04925 21.60153
17.46139 12.75606 12.84847 13.87612 6.308442 14.04149 14.89807 14.60759 13.7839 8.643564 15.03914 20.93039 10.27145 19.08105 14.27362 18.88194 8.449193 21.04912 21.60153
17.46173 12.75606 12.84847 13.87612 6.308442 14.04149 14.89807 14.60759 13.7839 8.643564 15.03914 20.93039 10.27078 19.08106 14.27352 18.88197 8.449193 21.04981 21.60154
17.4617 12.75606 12.84847 13.87612 6.308442 14.04149 14.89807 14.60759 13.7839 8.643564 15.03914 20.93039 10.27056 19.08189 14.27367 18.96719 8.449193 21.04981 21.60512
17.46269 12.75606 12.84847 13.87612 6.308442 14.04149 14.89807 14.60759 13.7839 8.643564 15.03914 20.93039 10.27048 19.08189 14.27347 18.96858 8.449193 21.04981 21.60512
17.46715 12.75606 12.84847 13.87612 6.308442 14.04149 14.89807 14.60759 13.7839 8.643564 15.03914 20.93116 10.27029 19.08199 14.27332 18.96858 8.449193 21.13503 21.60512
17.46731 12.75606 12.84847 13.87612 6.308442 14.04149 14.89807 14.60759 13.7839 8.643564 15.03914 20.93116 10.26632 19.08205 14.27894 18.96848 8.449193 21.13503 21.67984
17.46713 12.75606 12.84847 13.87612 6.308442 14.04149 14.89807 14.60759 13.7839 8.643564 15.03914 20.93824 10.26632 19.08205 14.27866 18.96848 8.449193 21.13503 21.67984
17.46698 12.75606 12.84847 13.87612 6.308442 14.04149 14.89807 14.60759 13.7839 8.643564 15.03914 20.93928 10.26635 19.08205 14.2782 18.969 8.449193 21.13503 21.68526
17.46654 12.75606 12.84847 13.87612 6.308442 14.04149 14.89807 14.60759 13.7839 8.643564 15.03914 20.93931 10.26637 19.08187 14.28052 18.96901 8.449193 21.13503 21.68526
17.46626 12.75606 12.84847 13.87612 6.308442 14.04149 14.89807 14.60759 13.7839 8.643564 15.03914 20.93931 10.26614 19.08204 14.28034 18.97142 8.449193 21.14115 21.68532
17.46701 12.75606 12.84847 13.87612 6.308442 14.04149 14.89807 14.60759 13.7839 8.643564 15.03914 20.94162 10.26618 19.16927 14.28037 18.97142 8.449193 21.14115 21.68748
17.46705 12.75606 12.84847 13.87612 6.308442 14.04149 14.89807 14.60759 13.7839 8.643564 15.03914 20.94162 10.26617 19.16927 14.28027 18.97142 8.449193 21.14122 21.68771
17.46737 12.75606 12.84847 13.87612 6.308442 14.04149 14.89807 14.60759 13.7839 8.643564 15.03914 20.94165 10.26619 19.16927 14.27969 18.97141 8.449193 21.14122 21.6876
17.46737 12.75606 12.84847 13.87612 6.308442 14.04149 14.89807 14.60759 13.7839 8.643564 15.03914 20.94166 10.26627 19.16927 14.27945 18.97142 8.449193 21.14122 21.68949
17.46737 12.75606 12.84847 13.87612 6.308442 14.04149 14.89807 14.60759 13.7839 8.643564 15.03914 20.94166 10.26633 19.16919 14.27954 18.9718 8.449193 21.14122 21.69034
17.4693 12.75606 12.84847 13.87612 6.308442 14.04149 14.89807 14.60759 13.7839 8.643564 15.03914 20.94166 10.26561 19.1691 14.2792 18.97158 8.449193 21.14122 21.69028
17.4693 12.75606 12.84847 13.87612 6.308442 14.04149 14.89807 14.60759 13.7839 8.643564 15.03914 20.94165 10.26481 19.17072 14.27996 18.97142 8.449193 21.14123 21.69028
17.47007 12.75606 12.84847 13.87612 6.308442 14.04149 14.89807 14.60759 13.7839 8.643564 15.03914 20.94187 10.26446 19.17074 14.28002 18.9715 8.449193 21.14392 21.69034
17.46982 12.75606 12.84847 13.87612 6.308442 14.04149 14.89807 14.60759 13.7839 8.643564 15.03914 20.94188 10.26439 19.17126 14.27964 18.9715 8.449193 21.14363 21.69034
17.46987 12.75606 12.84847 13.87612 6.308442 14.04149 14.89807 14.60759 13.7839 8.643564 15.03914 20.94171 10.26182 19.17122 14.28386 18.97618 8.449193 21.14363 21.69036
17.47094 12.75606 12.84847 13.87612 6.308442 14.04149 14.89807 14.60759 13.7839 8.643564 15.03914 20.94391 10.26187 19.17123 14.28255 18.97698 8.449193 21.14331 21.6945
17.47094 12.75606 12.84847 13.87612 6.308442 14.04149 14.89807 14.60759 13.7839 8.643564 15.03914 20.9439 10.26181 19.17103 14.28177 18.97701 8.449193 21.14331 21.6945
17.4712 12.75606 12.84847 13.87612 6.308442 14.04149 14.89807 14.60759 13.7839 8.643564 15.03914 20.9439 10.26185 19.17654 14.28158 18.97704 8.449193 21.14331 21.69456
