# Supplementary material for: Geometric alignment of aminoacyl-tRNA relative to catalytic centers of the ribosome underpins accurate mRNA decoding
Source: Nat Commun. 2023 Sep 11;14:5582. doi: 10.1038/s41467-023-40404-9 (PMC10495418; doi:10.1038/s41467-023-40404-9)
Supplement: Supplementary file 7 — Source Data [file 41467_2023_40404_MOESM7_ESM.zip › Girodat_Nat_Comm_data/Supplemental Fig 10/Near-cognate-EVN-diffusion.txt]

0.0891494 0.083387 0.0830896 0.0817525 0.08234 0.0826677 0.0836963 0.0836647 0.0828223 0.0823118 0.0833276 0.0820626 0.0822372 0.178616 0.0780472 0.0852138 0.0824764 0.0850814 0.075516 0.0866114
0.0890964 0.0890296 0.0927682 0.091432 0.0908689 0.0910897 0.0856377 0.0909646 0.0879645 0.0907789 0.0909341 0.0920836 0.0892872 0.0845908 0.0852014 0.0910833 0.0962805 0.0964191 0.0844205 0.0872976
0.127031 0.102477 0.101373 0.096984 0.101142 0.101092 0.10962 0.100046 0.0980565 0.0948155 0.104118 0.0961013 0.103657 0.105283 0.0947229 0.0950093 0.117716 0.101038 0.114185 0.108113
0.0392268 0.101316 0.0892791 0.106215 0.0830804 0.106239 0.109916 0.0938591 0.0976158 0.12168 0.106221 0.0975446 0.0761084 0.0840715 0.0851847 0.10393 0.091687 0.0896891 0.158034 0.0787929
0.0784274 0.0839795 0.0855386 0.0933126 0.0688073 0.0853633 0.0710196 0.0897164 0.0853397 0.0961011 0.0870745 0.0697983 0.0933086 0.0851485 0.084198 0.0866092 0.0806129 0.0683885 0.0956071 0.0816203
0.0720176 0.0944135 0.0794941 0.0770229 0.0792636 0.0903407 0.0840428 0.0940024 0.0864348 0.0829659 0.0908183 0.0854619 0.0831348 0.0785278 0.0835966 0.0782147 0.077545 0.075955 0.101443 0.0790855
0.111463 0.023857 0.115277 0.0944481 0.0800601 0.0924035 0.102405 0.103462 0.102502 0.0803104 0.0805572 0.0582731 0.0885383 0.0816262 0.08042 0.0745488 0.0794548 0.0905181 0.0711141 0.098256
0.0833805 0.0695663 0.0775866 0.0766615 0.086318 0.103196 0.0777414 0.0782315 0.0805216 0.0986379 0.0854765 0.0752123 0.0834761  0.073829 0.0903151 0.0790839 0.0784052 0.0859117 0.072758
0.0740814 0.0826344 0.0693203 0.0808801 0.0800093 0.0925757 0.0921309 0.108834 0.0805652 0.0888502 0.0842931 0.089107 0.0842676  0.0853035 0.0836441 0.0780725 0.077848 0.0815955 0.0821846
0.0772653 0.078042 0.0841995 0.0799351 0.0792261 0.0708508 0.0891263 0.0777578 0.104979 0.0877046 0.0945877 0.0970618 0.0832622  0.0812325 0.0812601 0.0952371 0.0915765 0.0825475 0.0992091
0.0919448 0.085427 0.0834597 0.0894418 0.0828405 0.092308 0.0709532 0.0783414 0.0987897 0.101098 0.0904553 0.0757143 0.0936401  0.0828531 0.0895327 0.078818 0.0830752 0.0812603 0.0712616
0.0822523 0.0626389 0.0897003 0.0778556 0.093358 0.0775566 0.106665 0.0767631 0.102266 0.0568127 0.0788133 0.0919658 0.0838454  0.0834313 0.0829555 0.104844 0.0885959 0.0784003 0.125255
0.099164 0.0818147 0.103775 0.0881245 0.0767465 0.091896 0.0777109 0.0975545 0.072403 0.0887715 0.0923289 0.103004 0.091987  0.07451 0.101124 0.0796524 0.0835182 0.0946839 0.114522
0.0682245 0.0956528 0.102566 0.0774254 0.0779134 0.047715 0.0943259 0.083204 0.0128505 0.087318 0.0816979 0.0776281 0.0850582  0.0821479 0.0833127 0.0689541 0.0917452 0.0747569 0.0819461
0.079755 0.0835006 0.0981468 0.0762397 0.0791028 0.0588609 0.0907465 0.0924872 0.0583551 0.0811555 0.0704146 0.0745898 0.0914331  0.0871515 0.0977789 0.0819705 0.0883315 0.0829591 0.0714259
0.0735443 0.0884631 0.0804137 0.0889945 0.0874209 0.0868074 0.102269 0.0885982 0.107487 0.0790698 0.083424 0.0890554 0.0713055  0.086786 0.100559 0.104372 0.075663 0.0912637 0.0821249
0.0946057 0.115031 0.0762643 0.0740217 0.0703547 0.0901597 0.0856458 0.0791452 0.0628633 0.0820215 0.0833145 0.0995691 0.0760452  0.0985488 0.084615 0.0724853 0.108633 0.0804959 0.0718896
0.0700762 0.0855365 0.0932117 0.0711271 0.109434 0.0638925 0.099377 0.080466 0.0846136 0.0689462 0.0755939 0.0691344 0.0989201  0.086184 0.101388 0.0749901 0.0936012 0.0801486 0.102619
0.0673396 0.0896579 0.0813106 0.0878046 0.0886981 0.084847 0.0750595 0.0867873 0.0832044 0.0907664 0.0689 0.0754566 0.0785263  0.091533 0.0721503 0.0771686 0.0667436 0.0845264 0.0767755
0.0762041 0.110934 0.0697786 0.0826463 0.0909175 0.0937538 0.0691074 0.0741286 0.103332 0.0839769 0.0488078 0.0940488 0.119191  0.0806259 0.0689136 0.0658943 0.0945206 0.11763 0.0698857
0.104164 0.0823065 0.105381 0.0738312 0.10442 0.0897424 0.0955576 0.112939 0.0775496 0.0912942 0.0893252 0.0716609 0.112944  0.0795875 0.0768404 0.0830769 0.0819186 0.0813645 0.0846659
0.0817972 0.0856022 0.0752509 0.0689003 0.0756106 0.0943242 0.0722296 0.0808678 0.0802669 0.06042 0.0767956 0.0877815 0.0689069  0.0832812 0.0821301 0.0968236 0.0822613 0.0917646 0.0818413
0.0878924 0.0873817 0.101663 0.0788525 0.0789666 0.0923903 0.087826 0.0904479 0.0808968 0.101569 0.0816799 0.077201 0.0980858  0.0818718 0.0881409 0.0782285 0.075418 0.0778684 0.0791343
0.0891132 0.0904551 0.0927136 0.0972811 0.0867475 0.0886333 0.0861022 0.0947776 0.0843568 0.0866292 0.107285 0.0765908 0.0874909  0.0851255 0.0833159 0.0687147 0.087713 0.0906707 0.0798303
0.0704404 0.0855609 0.0899407 0.0871578 0.0689235 0.0878561 0.0809168 0.0638732 0.0918882 0.0824974 0.0909651 0.0788519 0.0853509  0.0835116 0.079192 0.0685095 0.0808948 0.0840251 0.0826247
0.0870508 0.0801381 0.0949339 0.0812454 0.0876214 0.0935709 0.0839023 0.0774394 0.0809254 0.0756204 0.0845739 0.091792 0.0872056  0.0824814 0.088757 0.090605 0.0681909 0.0839796 0.0844198
0.0792889 0.0843058 0.0857204 0.0802392 0.0967008 0.0744604 0.081815 0.0664555 0.0907348 0.08917 0.0853822 0.0916716 0.0785101  0.0761722 0.080496 0.0860692 0.0943971 0.0814131 0.0778895
0.0975566 0.0861324 0.0860573 0.0768608 0.0791396 0.0948822 0.0824647 0.0698491 0.0823359 0.0781886 0.0869785 0.0848766 0.0894481  0.0822153 0.0836465 0.0868413 0.086317  0.0839744
0.0814584 0.0913916 0.0875892 0.0812424 0.0860372 0.0763962 0.0872811 0.0858717 0.0794072 0.0791598 0.0817506 0.0800924 0.0735846  0.082077 0.0837901 0.0904988 0.0756105  0.0830801
0.0780844 0.0826873 0.109871 0.0916495 0.0818632 0.0746631 0.0868862 0.071271 0.0840486 0.0817965 0.0860294 0.0890101 0.0907184  0.0805345 0.105147 0.077856 0.0857974  0.083858
