# Supplementary material for: Geometric alignment of aminoacyl-tRNA relative to catalytic centers of the ribosome underpins accurate mRNA decoding
Source: Nat Commun. 2023 Sep 11;14:5582. doi: 10.1038/s41467-023-40404-9 (PMC10495418; doi:10.1038/s41467-023-40404-9)
Supplement: Supplementary file 7 — Source Data [file 41467_2023_40404_MOESM7_ESM.zip › Girodat_Nat_Comm_data/Supplemental Fig 10/Cognate-diffusion.txt]

0.11735 0.117231 0.0926933 0.11121 0.122303 0.114868 0.116401 0.110367 0.114556 0.114078 0.127106 0.112983 0.0949754 0.0944385 0.112351 0.0917928 0.0684073 0.121844 0.108272 0.126342
0.0829274 0.0965328 0.128439 0.0977989 0.114575 0.170215 0.091965 0.190566 0.0844108 0.169263 0.100872 0.111343 0.107594 0.0939226 0.0934744 0.0711304 0.104281 0.134481 0.061284 0.0526006
0.0840154 0.0712826 0.101825 0.0835115 0.069256 0.055506 0.101869 0.0352881 0.0731516 0.13573 0.0797909 0.130233 0.098813 0.0794897 0.112852 0.11457 0.1081 0.171684 0.13933 0.039011
0.0813862 0.122439 0.0853114 0.0934163 0.0884506 0.00779177 0.072168 0.104199 0.125531 0.0937275 0.09053 0.102091 0.0401896 0.078569 0.08365 0.0598797 0.0854784 0.0900787 0.0536691 0.110613
0.0813377 0.0852501 0.080864 0.0836063 0.0813116 0.115974 0.0846749 0.0756632 0.0767565 0.0712488 0.120551 0.0764191 0.0201772 0.0811233 0.0656876 0.121481 0.0882552 0.119328 0.0625175 0.0845908
0.0845091 0.0871103 0.0754336 0.0783794 0.0886118 0.0802435 0.0926423 0.0895594 0.0742289 0.0683109 0.0967321 0.061382 0.0871833 0.0902271 0.122376 0.0623446 0.0808841 0.0457707 0.0818597 0.0888642
0.0815921 0.0838808 0.0918622 0.0783843 0.076877 0.0865668 0.0939461  0.0875086  0.0857903 0.086845 0.0772398 0.0933265 0.0694428 0.108345 0.0967131 0.0882812 0.0788972 0.0746097
 0.080672 0.0823188 0.0879546 0.0847692 0.0745585 0.0889537  0.0745018  0.0765837 0.0700078 0.0860487 0.0773229 0.107879 0.0780995 0.0751435 0.0685157 0.0864128 0.0695911
 0.0710728 0.0893497 0.0914112 0.0869702 0.0843 0.07811  0.101981  0.0933624 0.0823386 0.0819546 0.121171 0.0925653 0.110752 0.0817434 0.0845859 0.0846843 0.0938924
 0.0789088 0.0929015 0.0718391 0.0797672 0.0811756 0.0829637  0.0893375  0.0926207 0.092676 0.109239 0.0980391 0.0755337 0.0888743 0.0808544 0.085614 0.103751 0.0629228
 0.0967833 0.098404 0.0761103 0.0926363 0.088504 0.0722699  0.0785862  0.0642693 0.0824251 0.049615 0.074305 0.0632975 0.0877535 0.0942053 0.0742416 0.0849777 0.113838
 0.0746217 0.0909195 0.0686299 0.0765923 0.0822357 0.0803775  0.0835122  0.0804368 0.0871113 0.0854951 0.0879898 0.0728074 0.0622404 0.0839914 0.0901947 0.091525 0.0737726
 0.0675325 0.0763147 0.0787928 0.0867827 0.0945676 0.0881726  0.0740958  0.07995 0.0833649 0.0906357 0.0938783 0.0767134 0.0982927 0.0867157 0.0836445 0.0924552 0.068137
 0.175628 0.0876749 0.0885966 0.0869587 0.0748374 0.0826387  0.101981  0.0717157 0.0749058 0.0972277 0.0801996 0.0679385 0.0821579 0.0818283 0.116153 0.0629653 0.0940881
 0.11462 0.0659549 0.0766216 0.0875936 0.0935923 0.079649  0.092591  0.099738 0.0813743 0.092781 0.0842426 0.0742343 0.0961352  0.101825 0.0948321 0.0690739
 0.102403 0.0539853 0.0981582 0.0819875 0.0884129 0.0854055  0.0596776  0.0758998 0.0955615 0.098694 0.0786964 0.0774664 0.0725553  0.0831218 0.071412 0.0861604
 0.0628443 0.0820996 0.0955271 0.102558 0.0723099 0.0757045  0.10048  0.0865298 0.0990379 0.0976248 0.0811382 0.0905451 0.0739251  0.0744916 0.126187 0.0681925
 0.0721958 0.124382 0.0683316 0.094238 0.0996717 0.0844054  0.0802885  0.0986592 0.0645439 0.0888979 0.0771555 0.0891678 0.0725751  0.0843872 0.0743342 0.0776624
 0.0782392 0.101708 0.1074 0.0744412 0.105718 0.0733292  0.0830189  0.101458 0.0898362 0.0933099 0.089802 0.0681165 0.0848508  0.0730316 0.0682748 0.0852978
 0.0871455 0.0803015 0.0702546 0.0861367 0.0940208 0.101422  0.0737294  0.0762009 0.0844638 0.0921154 0.072646 0.0645241 0.0851138  0.056604 0.103505 0.0995099
 0.0746031 0.0817648 0.0776694 0.0893666 0.0688201 0.0856668  0.0835349  0.0786854 0.0937298 0.0915352 0.0861601 0.0596107 0.0655361  0.0950061 0.0832349 0.0848896
 0.0850825 0.0877371 0.0688627 0.0820968 0.0921139 0.0865153  0.0835589  0.0784491 0.060664 0.0951084 0.0785884 0.0865829 0.100012  0.0755823 0.0917391 0.0756217
 0.0808323 0.0806197 0.0839109 0.0781307 0.103215 0.0727827  0.0841248  0.0908323 0.0891295 0.0782284 0.0896501 0.0539447 0.11087  0.129795 0.0760557 0.0711569
 0.0833802 0.0767045 0.0764878 0.0830965 0.0879785 0.0907721  0.0863822  0.0845286 0.0852308 0.0760786 0.0875421 0.0801657 0.103716  0.0936557 0.0932031 0.0814641
 0.0972141 0.0824193 0.0993987 0.0980086 0.100402 0.0852871  0.0979718  0.0855905 0.0794937 0.0935156 0.083068 0.0856476 0.0937285  0.0823504 0.0887222 0.0942563
 0.0739043 0.087834 0.0836464 0.0889856 0.0629152 0.0774363  0.0808507  0.0798723 0.0825755 0.0846453 0.0812128 0.0885388 0.0894971  0.0806873 0.0901673 0.110577
 0.0879517 0.0876638 0.0802627 0.0851757 0.0882426 0.0904462  0.0960889  0.0855965 0.0761506 0.087748 0.0774875 0.084303 0.081054  0.0783296 0.0899873 0.0847694
 0.101816 0.0845269 0.0873713 0.0734193 0.0684762 0.0854327  0.0872036  0.0817284 0.0849521 0.0769209  0.0842001 0.0832534  0.0803744 0.0933919 0.0864543
 0.109471 0.0804077 0.0837185 0.0773358 0.0938975 0.0810416  0.0702253  0.0822463 0.0871441 0.0827441  0.0798226 0.0837984  0.0805882 0.083676 0.0889175
 0.0872632 0.0852936 0.0795371 0.0916319 0.121139 0.0804621  0.093163  0.0896859 0.0884166 0.0797287  0.0822622 0.0830685  0.0818697 0.0717088 0.0938974
