# Supplementary material for: Geometric alignment of aminoacyl-tRNA relative to catalytic centers of the ribosome underpins accurate mRNA decoding
Source: Nat Commun. 2023 Sep 11;14:5582. doi: 10.1038/s41467-023-40404-9 (PMC10495418; doi:10.1038/s41467-023-40404-9)
Supplement: Supplementary file 7 — Source Data [file 41467_2023_40404_MOESM7_ESM.zip › Girodat_Nat_Comm_data/Supplemental Fig 10/Near-cognate-GEN-diffusion.txt]

0.0939887 0.0883386 0.0878119 0.0832461 0.0845039 0.0839221 0.0858047 0.0874209 0.0886231 0.0873521 0.0259165 0.0789237 0.0800484 0.0897434 0.0824588 0.0864502 0.0796764 0.0885515 0.0758689 0.0840555
0.0736594 0.101169 0.0962327 0.0892106 0.0974678 0.0921396 0.0995506 0.0952695 0.102861 0.0988876 0.0984175 0.084743 0.0882258 0.0985407 0.0791869 0.106104 0.0965945 0.0938525 0.0668361 0.0951468
0.0795422 0.0950456 0.119331 0.086625 0.0928592 0.10064 0.116157 0.120405 0.10134 0.106916 0.0809858 0.121695 0.127095 0.110282 0.114431 0.0721726 0.126159 0.103923 0.0963063 0.102576
0.0820448 0.0733752 0.104192 0.0807582 0.119308 0.110666 0.123199 0.110346 0.0737694 0.0727511 0.0873502 0.0812925 0.0990228 0.063091 0.0663539 0.0837232 0.0850738 0.0893948 0.0839566 0.0746255
0.0910347 0.0849434 0.0773828 0.0930389 0.0749558 0.0664905 0.0637715 0.0736943 0.111224 0.0745275 0.0865142 0.104143 0.0883395 0.0709386 0.0406255 0.107875 0.0836698 0.089457 0.0821941 0.0724045
0.065334 0.0959215 0.0752869 0.087454 0.0910586 0.0737875 0.10415 0.0908076 0.0704237 0.0878731 0.0862892 0.0811897 0.113819 0.114658 0.0876744 0.0769988 0.0781818 0.0739683 0.0908024 0.0731066
0.0878835 0.0949396 0.101344 0.0948143 0.0917749 0.0727448 0.0746987 0.0866721 0.123327 0.0895967 0.0842937 0.0809749 0.0949177 0.076494 0.0820014 0.0811847 0.0860927 0.0818788 0.0866276 0.106917
0.0816424 0.0784603 0.0782449 0.084036 0.107552 0.0960805 0.109363 0.0879983 0.113372 0.119863 0.0879728 0.0823928 0.116123 0.0797928 0.0748567 0.108228 0.0851204 0.0824917 0.0806236 0.0860664
0.0927876 0.077715 0.0583339 0.0877243 0.0851359 0.0881702 0.111883 0.0935251 0.0661611 0.0703155 0.085405 0.0793967 0.079217 0.0980363 0.102395 0.0693234 0.0509798 0.0993342 0.0722922 0.077409
0.0712886 0.0954409 0.114122 0.0816258 0.0576916 0.0834116 0.0666136 0.0691779 0.059919 0.0896108 0.0838819 0.0765002 0.0843214 0.0727749 0.0956373 0.134327 0.0738416 0.0730932 0.0832153 0.0761599
0.0903772 0.0716497 0.0945296 0.0944106 0.0818722 0.0950951 0.0673763 0.0736541 0.0731592 0.0920432 0.0844679 0.0907821 0.0828374 0.0917854 0.0714187 0.0826278 0.0819 0.078029 0.0858331 0.0915902
0.0785417 0.0867012 0.0781953 0.0815248 0.0677263 0.0794501 0.0913439 0.0693244 0.0725278 0.108927 0.0842125 0.0961207 0.0802373 0.0751152 0.0673437 0.089124 0.0799967 0.0852859 0.08761 0.0726762
0.0801796 0.0653571 0.0795726 0.0874109 0.0893468 0.0774254 0.0847451 0.0915727 0.10385 0.0777104 0.0862098 0.0791375 0.106788 0.0754234 0.0909345 0.0860304 0.0806484 0.0989793 0.0868216 0.103547
0.0726549 0.0805004 0.0912474 0.0773989 0.0843824 0.102725 0.0713631 0.0682465 0.0840059 0.0796589 0.0863669 0.0953004 0.0765186 0.0755025 0.0865212 0.0772086 0.0833816 0.0788611 0.0799156 0.0727251
0.0828828 0.088463 0.0756158 0.0846191 0.0938314 0.0872375 0.0818658 0.0909484 0.0741112 0.0921999  0.0713794 0.0882115 0.087856 0.0846646 0.0720574 0.059344 0.0892789 0.0835973 0.0759964
0.0912796 0.0851486 0.101264 0.0906249 0.0844998 0.0853133 0.0861092 0.085994 0.0874563 0.0855457  0.0909391 0.0839777 0.0786578 0.0963232 0.0864365 0.100459 0.0855472 0.0856456 0.1171
0.0794282 0.0950713 0.0867392 0.0884503 0.0878757 0.0802333 0.0715216 0.0895355 0.0890881 0.0852946  0.0853468 0.0939812 0.076193 0.0435912 0.0771902 0.111124 0.0953277 0.0897596 0.0655166
0.0885873 0.0816783 0.0875083 0.0783152 0.0829767 0.0826174 0.0744196 0.113174 0.0811048 0.0791287  0.0657059 0.0804608 0.0749944 0.0707128 0.103483 0.0858564 0.105731 0.0928687 0.0518351
0.0845554 0.0768887 0.0425872 0.0723163 0.0905314 0.0934126 0.0729965 0.0826721 0.073735 0.0707177  0.0779468 0.0898537 0.0929343 0.0808545 0.0843304 0.0773644 0.0817533 0.0871364 0.10092
0.0796204 0.0790345 0.0792304 0.0880563 0.0799969 0.07743 0.0836535 0.101205 0.081201 0.0889438  0.0843218 0.0809256 0.0891423 0.108823 0.109874 0.0999482 0.103722 0.081889 0.0714692
0.0835465 0.0857803 0.062985 0.0691706 0.0921819 0.0810223 0.0690942 0.0790047 0.105995 0.0841847  0.0660031 0.0825372 0.0940242 0.0674587 0.104319 0.0739482 0.103324  0.115933
0.0774398 0.0775213 0.0958911 0.0759717 0.0936461 0.0818095 0.120247 0.0951138 0.0905275 0.0838687  0.0639477 0.0901001 0.0909234 0.0960586 0.0796932 0.0842167 0.0875861  0.0817955
0.0851438 0.0726199 0.0826699 0.0669055 0.0843375 0.0696483 0.0830693 0.0646077 0.0722959 0.0767809  0.0930445 0.0917279 0.0832855 0.0964756 0.0880144 0.0855195 0.0773558  0.0835063
0.0982515 0.0748451 0.0878332 0.0688259 0.0788165 0.0725861 0.0884274 0.079759 0.0799041 0.0832702  0.0849714 0.0918874 0.0853167 0.0864548 0.0987507 0.0897573 0.0969803  0.0845461
0.0857127 0.078322 0.0783091 0.0892661 0.0813811 0.0909647 0.0784303 0.0726404 0.0996898 0.0751182  0.0920727 0.0764189 0.0852851 0.0855787 0.0812856 0.0815701 0.0832276  0.0986547
0.0767242 0.0788906 0.0880983 0.0900576 0.066835 0.0908031 0.0810942 0.0820847 0.0781316 0.0790556  0.087287 0.0919907 0.0813282 0.0841837 0.0784674 0.079337 0.0848241  0.0872455
0.0872806 0.0873595 0.0801129 0.0814823 0.0833152 0.0893495 0.0758999 0.0915668 0.0866902 0.0798663  0.0896796 0.0872564 0.0933596 0.0835184 0.0804047 0.0848967 0.0775186  0.0838139
0.0804595 0.0864806 0.0871866 0.0867891 0.0770818 0.0842404 0.0831334 0.0791507 0.0846551 0.095023  0.0815787 0.0844001 0.091059 0.0867332 0.076679 0.0838726 0.0727288  0.0880129
0.0949685 0.0865541 0.082882 0.0794329 0.0797298 0.0775174 0.0898663 0.0815872 0.0766856 0.0902665  0.0788357 0.082725 0.0998293 0.0836105 0.0817595 0.0830669 0.0841683  0.0771128
0.0869088 0.0840605 0.0869108 0.0830127 0.0856075 0.0854406 0.0780572 0.0778082 0.0747021 0.0784688  0.086357 0.076951 0.0908593 0.0832854 0.0762288 0.0818658 0.0764902  0.0778507
