# Supplementary material for: Geometric alignment of aminoacyl-tRNA relative to catalytic centers of the ribosome underpins accurate mRNA decoding
Source: Nat Commun. 2023 Sep 11;14:5582. doi: 10.1038/s41467-023-40404-9 (PMC10495418; doi:10.1038/s41467-023-40404-9)
Supplement: Supplementary file 7 — Source Data [file 41467_2023_40404_MOESM7_ESM.zip › Girodat_Nat_Comm_data/Supplemental Fig 10/Cognate-GEN-diffusion.txt]

0.132553 0.102917 0.107001 0.0600027 0.171815 0.102673 0.10844 0.11021 0.114663 0.105165 0.0561786 0.150308 0.11085 0.111992 0.0955431 0.0987053 0.0850494 0.105246 0.122467 0.00172284
0.016164 0.117681 0.0801779 0.11486 0.0454693 0.100741 0.0959439 0.076455 0.100883 0.116498 0.0764837 0.080433 0.0820347 0.135463 0.100078 0.0763626 0.0591873 0.0825941 0.0166037 0.0831095
0.0904446 0.0981032 0.0668378 0.0887586 0.0291764 0.0960196 0.134964 0.0922371 0.097903 0.0811119 0.0792765 0.0824882 0.0727207 0.0460469 0.110217 0.0701104 0.110121 0.0874881 0.0597064 0.175409
0.0952559 0.0921593 0.0848345 0.0994836 0.0675244 0.0727902 0.108482 0.0887911 0.0528424 0.078158 0.0823981 0.104695 0.0832301 0.0848584 0.0412703 0.098336 0.0915752 0.0838619 0.101611 
0.0984138 0.101981 0.0836183 0.0675832 0.0962988 0.0837988 0.087732 0.0939841 0.0745827 0.0906178 0.0822515 0.0810777 0.0568784 0.0805622 0.114178 0.0820476 0.0664092 0.0980225 0.118327 
0.0829499 0.0518043 0.0853287 0.0817719 0.0826654 0.0699339 0.0913705 0.0825 0.0718609 0.0870429  0.0843338 0.110507 0.0798298 0.0818485 0.08138 0.0910833 0.0910844 0.087263 
0.0965382 0.0769534 0.0781585 0.108716 0.078354 0.0745463 0.0797464 0.0805358 0.100439 0.0648235  0.0831028 0.0750754 0.0910649 0.0700103 0.0849586 0.0710471 0.0662121 0.132501 
0.100004 0.0904502 0.0788994 0.0994742 0.0905992 0.0922415 0.0805737 0.0925425 0.0778294 0.0792891   0.0883583 0.0851958 0.0852401 0.0869621 0.0863305 0.0906951 0.0625886 
0.0670353 0.0661069 0.0809488 0.0708318  0.0759121 0.0809152 0.0802339 0.0915291 0.061931   0.0712414 0.0669584 0.0679536 0.0776182 0.0768684 0.0666352 0.125042 
0.075096 0.082146 0.0798757 0.0992944  0.107872 0.0841362 0.0775521 0.09807 0.0938413   0.0902232 0.0730699 0.0816731 0.0847353 0.115497 0.112516 0.0984919 
0.0888514 0.0807365 0.0881083 0.0748597  0.105035 0.0826826 0.0806969 0.114703 0.0721949   0.0706427 0.0828072 0.0888349 0.0815021 0.0754384 0.0922163 0.103691 
0.101734 0.0920338 0.0830558 0.0556423  0.0815769 0.0925146 0.0770266 0.0804493 0.0834092   0.0986612 0.0857859 0.0961013 0.0784721 0.0941596 0.0612165 0.0737109 
0.0713167 0.109766 0.0843706 0.0842331  0.0849059 0.0887559 0.0808318 0.079918 0.0870458   0.078027 0.0958927 0.0949783 0.114162 0.104657 0.0700187 0.106433 
0.0997632 0.0662866 0.0848615 0.0894113  0.083426 0.0737297 0.0935678 0.0784895 0.0946169   0.0803961 0.0823835 0.071094 0.102297 0.0940883 0.0781281 0.0761349 
0.0856688 0.0859577 0.0759459 0.111324  0.0952734 0.0731473 0.0803942 0.0987511 0.0907005   0.0736575 0.105141 0.0824057 0.0884807 0.0800222 0.0926075 0.0940929 
0.0725796 0.103809  0.119306  0.0608012 0.0721047 0.0863908 0.0664606 0.0851504   0.0789632 0.0687303 0.0879263 0.0805862 0.0873512 0.0838055 0.0710906 
0.0803644 0.101062  0.0854009  0.0858901 0.0788484 0.0816149 0.111761 0.0937058   0.0805586 0.0897071 0.1069 0.133857 0.0835898 0.0674943 0.0858728 
0.204568 0.0942478  0.0847909  0.0921832 0.0896534 0.078908 0.0930895 0.0888107   0.0804448 0.0897208 0.0921705 0.106256 0.0834817 0.117054 0.0957545 
0.0554559 0.10749  0.0788048  0.0671908 0.105488 0.090862 0.0804416 0.0846965   0.0731617 0.0812545 0.0799743 0.0749293 0.076639 0.0797462 0.0769517 
0.110993 0.112509  0.0904788  0.0877522 0.0991381 0.0864519 0.0844184 0.0795216   0.082088 0.0905118 0.0687704 0.0715965 0.0757635 0.0843506 0.0855 
0.0657575 0.0814189  0.0605674  0.0716579 0.0762501 0.078057 0.0775346 0.0886103   0.0804008 0.103239 0.0741703 0.0857979 0.0878132 0.077466 0.082528 
0.0700248 0.071815  0.0718367  0.072983 0.0839048 0.0905435 0.0842178 0.0645362   0.0706998 0.0914346 0.0942204 0.0913461 0.0785418 0.0698455 0.0905925 
0.0934932 0.103396  0.0691181  0.0735852 0.0844569 0.08149 0.0777163 0.0986911   0.0840686 0.0954641 0.0860646 0.0887022 0.093277 0.0821902 0.0757164 
0.0769457 0.085903  0.0920444  0.106003 0.101929 0.0717077 0.0726383 0.0917161   0.0811008 0.0841871 0.0918281 0.0817371 0.0806969 0.08355 0.0888614 
0.088649 0.0963693  0.0764758  0.0975757 0.0784784 0.0791669 0.0735943 0.0771172   0.0877283 0.0927927 0.0839525 0.07132 0.083589 0.0762987 0.0843585 
0.076477 0.0893964  0.0852839  0.0754501 0.0873232 0.091209 0.0783523 0.0759806   0.0903584 0.0785849 0.0705754 0.0791752 0.0682192 0.0853082 0.0591835 
0.0906241 0.0792998  0.0812944  0.0784918 0.0833407 0.0861718 0.0915476 0.0861141   0.0763552 0.0791041 0.0888776 0.0863419 0.0814804 0.0786428 0.0757213 
0.0822366 0.0843375  0.0787177  0.0811199 0.0842141 0.0872983 0.080167 0.0721934   0.0770197 0.0810294 0.0801585 0.0868849 0.0851252 0.0691533 0.0759772 
0.0816073 0.0784578  0.0823038  0.0837592 0.0902328 0.0879595 0.0831793 0.0734714   0.075509 0.0823791 0.0804636 0.0845277 0.0917809 0.0751945 0.0783788 
0.0801475 0.0832864  0.0845871  0.0831596 0.0854185 0.0807693 0.0852782 0.0864665   0.0781583  0.0916305 0.0814655 0.0923664 0.0793907 0.0615002 
