# Supplementary material for: Geometric alignment of aminoacyl-tRNA relative to catalytic centers of the ribosome underpins accurate mRNA decoding
Source: Nat Commun. 2023 Sep 11;14:5582. doi: 10.1038/s41467-023-40404-9 (PMC10495418; doi:10.1038/s41467-023-40404-9)
Supplement: Supplementary file 7 — Source Data [file 41467_2023_40404_MOESM7_ESM.zip › Girodat_Nat_Comm_data/Supplemental Fig 10/Cognate-EVN-diffusion.txt]

0.104153 0.100883 0.123683 0.179161 0.113868 0.0943397 0.102416 0.115828 0.100232 0.0995756 0.0883452 0.103915 0.117535 0.0863529 0.0978634 0.0872306 0.092149 0.0617812 0.0833839 0.0985476
0.0790634 0.0819026 0.0920611 0.101774 0.066544 0.0989006 0.0773351 0.130914 0.0807181 0.0849103 0.0644892 0.09124 0.107185 0.118274 0.106035 0.109226 0.0981468 0.105731 0.0582797 0.0986503
0.0755091 0.099913 0.0669268 0.080487 0.0718064 0.0757483 0.0725743 0.0162542 0.0788395 0.0833137 0.0819845 0.0762929 0.126022 0.0670068 0.0915643 0.0880633 0.0903469 0.0754307 0.0785939 0.0968222
0.0736736 0.0766193 0.0697057 0.0897594 0.0843844 0.0781944 0.0979922 0.087487 0.0852196 0.0853884 0.0729236 0.107136 0.0923984 0.105825 0.0844845 0.0942294 0.0880958 0.0992193 0.077146 0.100495
0.0780514 0.077604 0.0881128 0.0884503 0.0865443 0.0817666 0.081867 0.0996826 0.0909674 0.0927348 0.0929309 0.107054 0.0665201 0.0851916 0.0814495 0.0899539 0.0885234 0.0841238 0.0997755 0.0952113
0.0915149 0.0821836 0.0667534 0.0927189 0.0894308 0.117609 0.107107 0.0848756 0.0814048 0.0817072 0.0562074 0.0859648 0.0870255 0.0744121 0.0833989 0.0768734 0.0827739 0.0728769 0.0869049 0.076034
0.0830716 0.0904074 0.0788327 0.0792834 0.0738443 0.0840808 0.0795 0.101926 0.0835282 0.086593 0.0377561 0.0799014 0.0863235 0.0789826 0.0770056 0.0812663 0.0824605 0.0931463 0.086069 0.105879
0.087745 0.0970694 0.079536 0.0801543 0.0757908 0.0900297 0.066572 0.0822847 0.0816073 0.0775872 0.0777832 0.0807632 0.0757504 0.0851247 0.0832867 0.125616 0.0883697 0.10636 0.0854377 0.0777821
0.0777865 0.0789057 0.0873405  0.0880521 0.105319 0.110176 0.104612 0.0779672 0.0892128 0.0641601 0.0721422 0.0791124 0.0816395  0.064299 0.087394 0.083777 0.0748622 0.083563
0.0844059 0.0831848 0.0825232  0.0758652 0.0835191 0.0828693 0.0925014 0.0818492 0.0894247 0.0523745 0.100741 0.0773953 0.0797472  0.0836903 0.0820199 0.078606 0.082258 0.0850961
0.0827669 0.106827 0.0805413  0.088379 0.0660226 0.0899868 0.0720237 0.0801326 0.0790661 0.0619037 0.0822441 0.0939663 0.0813331  0.0763226 0.0991686 0.0855721 0.0961181 0.095988
0.0891608 0.10323 0.0901769  0.0699547 0.119481 0.0723718 0.0920393 0.0840261 0.0781774 0.0473891 0.0922256 0.0760168 0.0817793  0.0621321 0.10649 0.0914472 0.0842011 0.0920607
0.0901904 0.0697104 0.0784436  0.0814172 0.080171 0.0855624 0.0786598 0.0976318 0.0964934 0.0958968 0.0735714 0.0851979 0.0804084  0.0890589 0.0980977 0.095751 0.0870981 0.0662027
0.0767636 0.0702195 0.0819989  0.0985246 0.0990824 0.0941546 0.0511682 0.0842635 0.105355 0.101635 0.0814278 0.0899634 0.0835689  0.0898356 0.0818948 0.0750326 0.0899469 0.0701085
0.0885062 0.0845971 0.080246  0.0871643 0.107701 0.0891758 0.100373 0.0995152 0.0881624 0.0964475 0.0762616 0.0932133 0.102987  0.0855601 0.0717452 0.0803993 0.0942083 0.0889986
0.0846497 0.087075 0.0835508  0.0695996 0.0995163 0.068568 0.068564 0.0916375 0.0928808 0.0902149 0.0893611 0.08725 0.109287  0.074991 0.0833652 0.0848887 0.089838 0.0858552
0.0885877 0.0781732 0.0803161  0.0688921 0.0891994 0.0806345 0.0890544 0.0658491 0.0864279 0.10008 0.0898433 0.0857737 0.086344  0.0904047 0.0799116 0.0895454 0.0845406 0.083898
0.0829469 0.0834583 0.0917507  0.0865184 0.0988513 0.0818055 0.0814181 0.0988783 0.0798012 0.116882 0.0851793 0.0963955 0.0739327  0.0784266 0.099576 0.0746837 0.077316 0.0830462
0.0820627 0.0712037 0.0393246  0.0752965 0.0847401 0.0902415 0.0805712 0.0807457 0.0843466 0.0754336 0.0783352 0.0741926 0.0702351  0.0834454 0.103083 0.0702512 0.08144 0.0833391
0.0893103 0.0946747 0.100288  0.104735 0.0908446 0.0886211 0.0915843 0.0880008 0.0841881 0.079731 0.0835299 0.0780286 0.0900921  0.0968609 0.0733339 0.0886565 0.0775818 0.0812362
0.0739458 0.0855606 0.0816448  0.0941131 0.098497 0.0922931 0.082815 0.0913175 0.077623 0.0714933 0.0902701 0.0865194 0.0783172  0.0756664 0.0827826 0.0839666 0.0891461 0.0908215
0.103663 0.0780597 0.0832193  0.0928142 0.0696969 0.0763666 0.0866373 0.0950001 0.0852651 0.0675915 0.101265 0.0989358 0.0685903  0.0968997 0.0775695 0.0742592 0.0849632 0.0891854
0.0786006 0.105348 0.0791128  0.0890003 0.077493 0.0832333 0.0853041 0.0900818 0.0876785 0.0747968 0.0865032 0.0712078 0.0803965  0.125834 0.0877542 0.081874 0.0736056 0.0736715
0.0744541 0.0797217 0.0686351  0.0741496 0.115014 0.0916668 0.0793537 0.088937 0.0817429 0.0946947 0.106609 0.0863975 0.0759313  0.0795453 0.0769747 0.0796225 0.0799549 0.0841587
0.0950621 0.0933802 0.0863163  0.0821699 0.0814272 0.0877425 0.085507 0.0837858 0.0811896 0.0904109 0.0913866 0.072385 0.0829295  0.0875742 0.0853593 0.0897161 0.0854207 0.0771795
0.0764256 0.0813445 0.0809917  0.0980648 0.0800999 0.0796076 0.0861443 0.0797799 0.0781164 0.0764183 0.0871099 0.0831829 0.082515  0.0795143 0.0806017 0.0937702 0.0644959 0.0887664
0.0897519 0.0760925 0.0896674  0.0989202 0.098414 0.0857206 0.0835957 0.082599 0.0867097 0.0885984 0.0826997 0.0827255 0.0844534  0.0791366 0.0790191 0.0786842 0.0856273 0.0763471
0.0749177 0.0753788 0.07916  0.0781927 0.0849324 0.0810083 0.08355 0.0794726 0.0816709 0.0896811 0.0795013 0.0808153 0.0841069  0.0817363 0.0884696 0.0818202 0.0831009 0.0768732
0.0870774 0.0787898 0.078953  0.0808121 0.0805309 0.0832325 0.0834649 0.0839068 0.0830888 0.0792414 0.0829267 0.0896642 0.0778245  0.0813095 0.08152 0.0837805 0.0818132 0.0774013
0.0784592 0.0821295 0.0823304  0.0820714 0.078417 0.0779721 0.0790208 0.0836132 0.0843314 0.0860683 0.0753929 0.0844159 0.0836601  0.0842273  0.0883328 0.0935831 0.0869076
