# Supplementary material for: Geometric alignment of aminoacyl-tRNA relative to catalytic centers of the ribosome underpins accurate mRNA decoding
Source: Nat Commun. 2023 Sep 11;14:5582. doi: 10.1038/s41467-023-40404-9 (PMC10495418; doi:10.1038/s41467-023-40404-9)
Supplement: Supplementary file 7 — Source Data [file 41467_2023_40404_MOESM7_ESM.zip › Girodat_Nat_Comm_data/Supplemental Fig 10/Near-cognate-NEO-diffusion.txt]

0.0846473 0.0843015 0.0865388 0.0840547 0.0793789 0.0865577 0.0841989 0.0874806 0.080811 0.0836072 0.0821211
0.0910421 0.0958827 0.100211 0.0980632 0.0799492 0.0929743 0.0981394 0.103586 0.0953488 0.0942256 0.102585
0.0975277 0.105261 0.0979865 0.105619 0.107227 0.0884672 0.0992147 0.0881223 0.101794 0.0964869 0.0909316
0.0556749 0.121535 0.0638922 0.0617864 0.0905373 0.133676 0.0911024 0.117839 0.0721987 0.11499 0.148943
0.0930306 0.09684 0.0791616 0.0713568 0.088627 0.0723531 0.0759545 0.0706693 0.081009 0.0796466 0.101205
0.0834727 0.074431 0.0682494 0.0718663 0.0611954 0.0883834 0.0829184 0.0590897 0.0648235 0.0686674 0.0965115
0.109751 0.0863215 0.115653 0.0530829 0.110729 0.0741434 0.0879194 0.0729605 0.106732 0.113781 0.110839
0.0646036 0.0893263 0.0738535 0.0706774 0.0747382 0.122577 0.0952814 0.0638943 0.106653 0.0822323 0.071629
0.0854562 0.0899971 0.106401 0.0622452 0.0976937 0.0776042 0.0743854 0.0745964 0.0680052 0.0719161 0.068657
0.0889876 0.0748031 0.0774035 0.0707539 0.0917232 0.0892222 0.0909177 0.0906661 0.0952209 0.079937 0.124363
0.0781846 0.0823566 0.101934 0.094682 0.0826612 0.0918935 0.0862409 0.0790692 0.132836 0.0880773 0.0856789
0.107605 0.0758983 0.10248 0.0847531 0.0906339 0.0700567 0.0796938 0.0994839 0.103386 0.0771192 0.0652075
0.062901 0.0769346 0.0843555 0.0798586 0.0974348 0.0678647 0.0754088 0.094668 0.101659 0.0822713 0.084977
0.0807125 0.0848916 0.0627697 0.138826 0.0764929 0.10186 0.077396 0.0644385 0.0874018 0.0779754 0.0900312
0.0730907 0.071743 0.0733354 0.0770473 0.0832886 0.101112 0.0779561 0.0740393 0.0773542 0.0859257 0.109112
0.11579 0.0635698 0.0824237 0.0906515 0.0674999 0.0934093 0.109416 0.0973913 0.0814639 0.0614452 0.0695323
0.0991967 0.0763423 0.0749028 0.13765 0.0791694 0.0783802 0.100905 0.0958643 0.0744711 0.100724 0.0964302
0.0825478 0.102281 0.059735 0.118908 0.0643457 0.0816668 0.0675657 0.0588585 0.0971547 0.0761684 0.0909702
0.0675418 0.0896405 0.0707087 0.0900386 0.0827589 0.077162 0.0810737 0.0956669 0.083453 0.101354 0.068714
0.111645 0.0908602 0.0793226 0.0680648 0.0725215 0.086947 0.0845279 0.0862318 0.0983602 0.124454 0.055243
0.0413017 0.0910119 0.0832414 0.0886894 0.0834572 0.0912078 0.0945229 0.0852819 0.0815453 0.0739716 0.080631
0.109087 0.0911148 0.0936522 0.0718992 0.0841823 0.078451 0.0767878 0.0775814 0.093319 0.079903 0.0703572
0.0609439 0.0735504 0.0656711 0.0886944 0.0826978 0.0914503 0.0758152 0.0864185 0.0859372 0.0962323 0.121125
0.101319 0.0759328 0.102602 0.0885192 0.0835071 0.087918 0.0878659 0.083567 0.0827029 0.0843247 0.0759278
0.0667781 0.089361 0.092674 0.086799 0.0866045 0.0751975 0.0878774 0.0755457 0.0841655 0.0775942 0.0764919
0.0915862 0.0828925 0.0904935 0.0824668 0.0843105 0.0860001 0.0814379 0.0889991 0.081907 0.0750607 0.0909896
0.0888 0.0809043 0.0865197 0.0831831 0.0807047 0.0799287 0.0776842 0.0797422 0.0806897 0.0871779 0.0872927
0.0704368 0.082689 0.0855475 0.0828102 0.0820796 0.0827745 0.0839152 0.0822036 0.0847995 0.0841941 0.084242
0.0940398 0.08565 0.0767396 0.0784135 0.0799012 0.0907303 0.0907697 0.0943546 0.0827697 0.0754651 0.0824343
0.0727626 0.0846475 0.0847773 0.0841073 0.0842538 0.0842129 0.0768691 0.077477 0.0833402 0.112007 0.0794163
