# Supplementary material for: Geometric alignment of aminoacyl-tRNA relative to catalytic centers of the ribosome underpins accurate mRNA decoding
Source: Nat Commun. 2023 Sep 11;14:5582. doi: 10.1038/s41467-023-40404-9 (PMC10495418; doi:10.1038/s41467-023-40404-9)
Supplement: Supplementary file 7 — Source Data [file 41467_2023_40404_MOESM7_ESM.zip › Girodat_Nat_Comm_data/Supplemental Fig 10/Near-cognate-diffusion.txt]

0.0815113 0.0841839 0.0855061 0.0833954 0.0900036 0.0892793 0.0853575    0.0896675  0.0879379 0.145535 0.085145 0.0908141 0.0896292 0.0839244 0.0904481 0.0885821
0.0941702 0.0958329 0.110886 0.095103 0.105532 0.0928922 0.0954177    0.103023  0.102285 0.0778724 0.089547 0.0994009 0.101694 0.101005 0.0939883 0.103739
0.0942895 0.087402 0.102861 0.0893678 0.0877552 0.108028 0.100925    0.0879834  0.109011 0.0621119 0.0772216 0.0671232 0.100226 0.0934292 0.0819671 0.132961
0.122278 0.0931615 0.0798727 0.0812635 0.0785774 0.0980946 0.0831326    0.0818146  0.126116 0.100998 0.123565 0.0797356 0.0865338 0.116109 0.0845833 0.0946645
0.0860519 0.0558625 0.0735369 0.0774875 0.0679886 0.0789657 0.104207    0.0613252  0.0749615 0.0905276 0.0513283 0.0921408 0.0550121 0.0754378 0.0965086 0.0886776
0.0956192 0.0730876 0.107906 0.0998415 0.0902266 0.0870743 0.0758402    0.091643  0.0846214 0.118621 0.0832999 0.121683 0.106769 0.0825159 0.0804428 0.0870024
0.105666 0.0781372 0.0824807 0.0717073 0.0754522 0.0751131 0.093401    0.112227  0.088177 0.0815228 0.0820186 0.0811268 0.0739475 0.0743046  0.075174
0.0759359 0.0546391 0.0864141 0.0807926 0.0777714 0.0819564 0.0825651    0.0661824  0.0796947 0.0757653 0.0736007 0.0986039 0.0814883 0.0585607  0.0666944
0.102718 0.090592 0.101044 0.0868757 0.0792596 0.0863612 0.0990459    0.0841956  0.10027 0.0814506 0.100891 0.0613433 0.0783128 0.0826075  0.102907
0.0981434 0.0745053 0.0909508 0.111307 0.0857598 0.0966906 0.0747146    0.0760897  0.0641104 0.0793121 0.0695247 0.124302 0.0875977 0.114157  0.102907
0.0688836 0.0707193 0.0933612 0.0688115 0.0856384 0.0938901 0.0811192    0.0890298  0.0928238 0.0822262 0.0840599 0.0817303 0.0826704 0.0860229  0.0738583
0.0799451 0.0967521 0.0942836 0.091215 0.0915381 0.0876132 0.0699986    0.0872259  0.0728346 0.0856647 0.078037 0.0750416 0.0938453 0.0809529  0.0944522
0.100191 0.0781041 0.0985504 0.0720609 0.0770841 0.094466 0.0916565    0.076422  0.0838337 0.0842664 0.0855411 0.0856899 0.0730748 0.0880308  0.0907326
0.0843076 0.0941889 0.0710407 0.0930622 0.0912893 0.109101 0.0747083    0.0819169  0.0882849 0.0871313 0.075801 0.0818704 0.0825295 0.0921333  0.069906
0.0894122 0.0872902 0.108128 0.0853689 0.0880878 0.0691229 0.0648145    0.0772262  0.0756429 0.0843528 0.0776046 0.0854066 0.0787324 0.0991487  0.0898844
0.0834506 0.0768589 0.0944831 0.0861033 0.0912933 0.0843532 0.107747    0.077799  0.0944193  0.0790021 0.0887031 0.0929242 0.0751666  0.0734759
0.104594 0.0856632 0.095609 0.0794852 0.0921258 0.0787553 0.106359    0.0801453  0.0884821  0.0828145 0.0823169 0.085083 0.071485  0.0862653
0.0949459 0.0951017 0.0986914 0.077046 0.0660702 0.0796781 0.0768814    0.0817353  0.0885812  0.0799959 0.0825957 0.0948499 0.0738935  0.0742173
0.0947671 0.0832901 0.0843769 0.0705662 0.0876282 0.0832152 0.0900123    0.0843753  0.0749519  0.0792436 0.0890613 0.0870752 0.0911499  0.080207
0.100498 0.0803619 0.0981992 0.079999 0.075678 0.0898286 0.08037    0.0613559  0.0817506  0.0878528 0.0931607 0.0788231 0.0751007  0.0844378
0.0726525 0.071502 0.0903959 0.0794441 0.0721097 0.0817343 0.0791337    0.137118  0.0967729  0.08586 0.0931283 0.0844168 0.0897699  0.0921573
0.0877901 0.0979358 0.0856087 0.100349 0.0803659 0.104973 0.0664965    0.0710896  0.093287  0.096585 0.0759066 0.0829661 0.0850788  0.0890202
0.0796986 0.115254 0.0835274 0.0941795 0.0910679 0.0765438 0.0986329    0.081766  0.0687119  0.0841236 0.0970128 0.0637355 0.0674658  0.0911691
0.073249 0.09702 0.0906601 0.0744391 0.0881503 0.0785234 0.0769239    0.0718435  0.0910054  0.0837669 0.0736048 0.118214 0.121135  0.0670364
0.137495 0.0931008 0.0786241 0.0833515 0.0783385 0.0931091 0.0825109    0.0854312  0.0761619  0.0950951 0.0943141 0.0769503 0.113042  0.0672265
0.0711444 0.089915 0.0824722 0.0955101 0.0854934 0.0833513 0.0791115    0.0796613  0.0749902  0.110948 0.08043 0.0739378 0.0968422  0.0884452
0.0751533 0.0813617 0.0804911 0.080219 0.0958011 0.0927297 0.0829341    0.0916464  0.0812473  0.110183 0.0829306 0.0820011 0.0732286  0.081842
0.0812489 0.0844454 0.0877566 0.0878207 0.0683544 0.0819037 0.0737167    0.0885507  0.0783377  0.0806723 0.084698 0.0712707 0.1035  0.0824706
0.0850867 0.0771564 0.0847677 0.0885651 0.0784273 0.0799633 0.0733542    0.0905282  0.0853222  0.0953654 0.0777688 0.0874927 0.0840283  0.0883957
0.0824254 0.0859038 0.0784295 0.0998159 0.0951885 0.0699031 0.083507    0.0871772  0.101877  0.0875733 0.0815175 0.0895559 0.0804856  0.0867244
