# Supplementary material for: Geometric alignment of aminoacyl-tRNA relative to catalytic centers of the ribosome underpins accurate mRNA decoding
Source: Nat Commun. 2023 Sep 11;14:5582. doi: 10.1038/s41467-023-40404-9 (PMC10495418; doi:10.1038/s41467-023-40404-9)
Supplement: Supplementary file 7 — Source Data [file 41467_2023_40404_MOESM7_ESM.zip › Girodat_Nat_Comm_data/Supplemental Fig 10/Cognate-HygA-diffusion.txt]

0.112447 0.132643 0.133034 0.238602 0.246791 0.227003 0.122975 0.0915065 0.117396 0.117627 0.115421 0.217075 0.113378 0.112075 0.109965 0.11241 0.115242 0.118929 0.106301 0.0469477
0.109778 0.100472 0.11383 0.107515 0.086019 0.0824084 0.0707783 0.123346 0.0763541 0.043481 0.129257 0.0523668 0.0950607 0.12684 0.106066 0.13574 0.133349 0.0938359 0.0993983 0.110402
0.100881 0.0761832 0.0811167 0.0748011 0.0858271 0.0924105 0.112438 0.0714141 0.077086 0.0758604 0.141947 0.0644974 0.0954966 0.0690768 0.106002 0.0897822 0.0903247 0.0915695 0.0534397 0.0810754
0.0720276 0.0758932 0.0784264 0.0613281 0.123305 0.078817 0.0823095 0.0698804 0.0906198 0.0745009 0.0978246 0.0760115 0.105697 0.0951136 0.0834535 0.095448 0.0867887 0.0919439 0.0865889 0.0867555
0.0834114 0.0690463 0.0818269 0.0693815 0.0831411 0.0749397 0.08091 0.0824082 0.0841735 0.0879404 0.0896568 0.0719697 0.0928139 0.104252 0.1267 0.0905961 0.0574835 0.0844035 0.110472 0.0784596
0.0870527 0.0905828  0.112737 0.0840181 0.0809925 0.087104 0.0792477 0.0753991 0.0948563 0.0872485 0.083957 0.0765132 0.0806671 0.0875752 0.0910042 0.0982654 0.0809882 0.0911162 0.0803641
0.0725545 0.0809434  0.0818985 0.0983305 0.0905508 0.0840206 0.0885856 0.0782516 0.0796471 0.0700846 0.0730347 0.0732489 0.0988875 0.092994 0.0833602 0.0674064 0.0890736 0.0905838 0.0843712
0.0810628 0.0791596  0.0756842 0.0913416 0.077649  0.0805908  0.0892706 0.0738509 0.0769828 0.0930505 0.0889382 0.0968737 0.0701239 0.0919856 0.0898979 0.0818948 0.0822173
0.0851982 0.0840549  0.0748886 0.0801353 0.0889208  0.0928434   0.0718832 0.0851897 0.081579 0.0813111 0.0981614 0.092119 0.0897365 0.0777497 0.0823147 0.0858179
0.10531   0.0876197 0.0880307      0.0886204 0.0769733 0.0962657 0.0654833 0.0526069 0.0815999 0.0789563 0.097254 0.10968 0.0811368
0.0743115   0.0571791 0.0882795      0.0841096 0.0792844 0.0787933 0.128331 0.0868324 0.0800928 0.0743177 0.0718169 0.0968118 0.0828596
0.079688   0.079645       0.0870788 0.0852805 0.0968905 0.0625519 0.0959461 0.0936646 0.0779413 0.0855546 0.0783621 0.0829582
0.104553   0.0918733       0.0812499 0.0905951 0.0827642 0.0933169 0.0850381 0.0778678 0.0849886 0.0788582 0.0676162 0.0818872
0.0953568   0.0796435       0.0768264 0.0990105 0.0821391 0.0955303 0.0768149 0.0697525 0.0853083 0.0807271 0.0916817 0.0814053
0.0758379   0.0800189       0.0774362 0.0860109 0.115943 0.0810203 0.105014 0.0907224 0.0637788 0.0770229 0.0839448 0.0828719
0.0799317   0.081237       0.0853841 0.0851218 0.0894204 0.0780513 0.0686208 0.0876433 0.0828011 0.0857971 0.0838902 
0.0925241   0.0773556       0.0960952 0.0831188 0.0848778 0.0876507 0.0502976 0.0651146 0.0850941 0.0821152 0.0827406 
0.0839589   0.0951157       0.106405 0.0862031 0.0882087 0.0776771 0.0983778 0.090613 0.0778736 0.0841601 0.0872617 
0.0807488   0.0838009       0.0931236 0.0821019 0.0830396 0.0731266 0.0480198 0.0902642 0.0832101 0.0780857 0.0704136 
0.0799616   0.0826301       0.0771129 0.0974684 0.0776971 0.0738761 0.104042 0.067835 0.0798177 0.0668611 0.0815876 
0.0826096   0.0849061       0.0746637  0.09543 0.0776155 0.080357 0.0718807 0.0907635 0.0685708 0.0903739 
0.0852742   0.0920593       0.0836382  0.106252 0.108531 0.0879191 0.0671166 0.0881609 0.0924487 0.074278 
0.0885986   0.0746226       0.100261  0.0667317 0.083953 0.0874115 0.0975227 0.090079 0.0972914 0.0927946 
0.095013   0.0975459       0.0820963  0.0877488 0.080692 0.0810274 0.102183 0.0724713 0.078428 0.0867152 
0.0769512   0.0972614       0.0746692  0.0939711 0.0869526 0.0837194 0.0743349 0.0772184 0.070461 0.0747043 
0.0876155          0.0812386  0.0784736 0.085846 0.0824493 0.0736652 0.0877197 0.0680636 0.0920158 
0.0794289          0.0823978  0.080023 0.0792865 0.0872136 0.0727476 0.0998269 0.100138 0.0753608 
0.0875466          0.0798979  0.0817386 0.0854237 0.0901149 0.0798129 0.085771 0.0840922 0.0834241 
0.0862686          0.0874044  0.0794784 0.0813771 0.083846 0.0767522 0.0893086 0.0872804 0.080773 
0.0772041          0.0811774  0.0798606 0.0855695 0.0785949 0.0870208 0.0838101 0.0754421 0.0849096 
