# Supplementary material for: Geometric alignment of aminoacyl-tRNA relative to catalytic centers of the ribosome underpins accurate mRNA decoding
Source: Nat Commun. 2023 Sep 11;14:5582. doi: 10.1038/s41467-023-40404-9 (PMC10495418; doi:10.1038/s41467-023-40404-9)
Supplement: Supplementary file 7 — Source Data [file 41467_2023_40404_MOESM7_ESM.zip › Girodat_Nat_Comm_data/Supplemental Fig 10/Cognate-NEO-diffusion.txt]

0.103407 0.105205 0.116316 0.107493 0.117205 0.116002 0.100205 0.103626 0.107592 0.106169
0.0912041 0.0961167 0.0952094 0.0921644 0.0966507 0.0950844 0.0913648 0.0937801 0.0951588 0.0901943
0.0827915 0.0815056 0.0812822 0.0819064 0.0807456 0.080965 0.0817649 0.0817521 0.0817605 0.0810679
0.0771102 0.0785382 0.078214 0.0780609 0.0781736 0.0774083 0.0788829 0.078279 0.0779605 0.0784379
0.083839 0.0835864 0.0826633 0.083895 0.0815976 0.0850553 0.088815 0.0845125 0.086724 0.0834067
0.0927363 0.0974068 0.095007 0.0969559 0.0976705 0.0943316 0.0971318 0.0970896 0.0960545 0.0994026
0.105754 0.106896 0.107155 0.108721 0.118198 0.114413 0.10497 0.103906 0.109964 0.114827
0.121999 0.0900629 0.0827748 0.12276 0.113493 0.0746259 0.108924 0.111273 0.055962 0.0947765
0.0933309 0.090661 0.0903528 0.0826047 0.0788133 0.0831532 0.0830917 0.0907614 0.110592 0.089507
0.0891769 0.0806948 0.0806941 0.0748806 0.0800274 0.0934073 0.092294 0.0699063 0.0787278 0.0732802
0.0807922 0.0828903 0.0848966 0.0814287 0.0989875 0.094828 0.0674952 0.0871367 0.0663791 0.078769
0.0994205 0.0980775 0.0838983 0.0836018 0.0842871 0.076991 0.0824926 0.0828439 0.0936067 0.0949004
0.0833601 0.0793908 0.0796562 0.0728766 0.0841821 0.0863635 0.083064 0.0929661 0.0901917 0.0814403
0.073213 0.0767848 0.109262 0.0739745 0.0908442 0.0882321 0.0751919 0.0904864 0.0747834 0.0905837
0.0897034 0.0786466 0.0709789 0.0895401 0.0819589 0.0932132 0.102438 0.0781394 0.0869408 0.0820768
0.0903031 0.0756298 0.0801946 0.0868969 0.083993 0.113388 0.0792615 0.0847696 0.0776513 0.0833243
0.0708274 0.103053 0.082422 0.0936679 0.087162 0.0851165 0.102463 0.0813008 0.0807947 0.0850347
0.0822888 0.0830205 0.0860492 0.0809424 0.0545817 0.096345 0.0815241 0.0865659 0.0966215 0.0904598
0.0765977 0.070263 0.0763679 0.0929613 0.0820235 0.0766586 0.0971327 0.0678933 0.0878694 0.0886509
0.0874829 0.0927801 0.085389 0.0824887 0.091375 0.071588 0.0769729 0.0922748 0.100677 0.0767263
0.0729476 0.07768 0.093223 0.0798014 0.0757253 0.0810636 0.0989721 0.0765935 0.0720065 0.0881286
0.0868721 0.0691969 0.0759684 0.101319 0.0813067 0.087309 0.0998096 0.0955864 0.0698803 0.076388
0.0916773 0.0921836 0.08912 0.0901822 0.0844404 0.0887627 0.072232 0.0925494 0.0860676 0.0858791
0.0847183 0.0962146 0.090703 0.0997894 0.0836561 0.0772552 0.0969292 0.0840361 0.0911171 0.0831477
0.0790179 0.078613 0.074069 0.0841948 0.0874513 0.0856715 0.0838323 0.0822832 0.0839354 0.106976
0.0837259 0.0794073 0.0835046 0.0950899 0.0837265 0.0891911 0.0857756 0.0843918 0.0718876 0.0717751
0.0808216 0.0870226 0.0951991 0.0787227 0.082474 0.088102 0.0856759 0.083337 0.107697 0.0860879
0.0833827 0.0873141 0.0740066 0.0794264 0.0852228 0.0818335 0.0753387 0.0877623 0.0939608 0.0807723
0.0841507 0.0784803 0.0907898 0.0823236 0.0816314 0.0848835 0.0827834 0.0889332 0.0672391 0.0836224
0.0935545 0.0854954 0.111633 0.085619 0.0852182 0.0920921 0.0862235 0.0795127 0.0989477 0.0820793
