# Supplementary material for: Geometric alignment of aminoacyl-tRNA relative to catalytic centers of the ribosome underpins accurate mRNA decoding
Source: Nat Commun. 2023 Sep 11;14:5582. doi: 10.1038/s41467-023-40404-9 (PMC10495418; doi:10.1038/s41467-023-40404-9)
Supplement: Supplementary file 7 — Source Data [file 41467_2023_40404_MOESM7_ESM.zip › Girodat_Nat_Comm_data/Fig5/Cognate-G19-C56-ASF.dat]

16.1188
16.2428
15.983
16.2688
15.5928
15.9821
15.029
16.1897
15.8743
15.3908
17.4518
16.5853
15.7499
15.3027
16.3243
16.6218
16.0497
16.259
13.7789
15.7479
16.0938
15.2192
14.6971
16.0217
15.3356
15.9643
15.737
16.8571
17.2103
15.3344
16.0103
16.766
15.7736
15.6173
17.3917
14.1826
15.8588
16.8362
16.587
15.161
15.5205
15.8622
14.6099
16.1605
17.0161
16.3606
16.2901
16.5681
15.8213
17.3778
17.2662
16.1231
15.6966
15.1052
15.6502
16.9352
14.8565
16.2978
15.7084
16.2976
17.5028
17.3462
14.5112
17.2966
15.0852
16.4125
14.6984
16.5946
16.7494
15.3161
15.5879
14.699
15.2998
16.9088
16.7695
16.7792
16.4208
16.606
15.3048
15.6043
14.699
17.5254
14.369
13.7923
15.9019
16.4195
16.8309
16.4093
15.7313
14.6701
15.7616
15.1565
15.1841
14.4608
15.1693
15.5469
14.3746
14.6846
16.365
15.356
16.0047
15.2032
18.2787
16.6621
16.2232
16.7286
16.3616
17.4058
15.5881
15.0703
15.6262
15.0012
15.3727
15.1358
16.1206
15.0732
16.4798
15.852
16.2944
13.8805
17.5551
15.4232
15.527
14.6171
14.0505
13.1775
15.7068
16.2621
16.1692
15.7367
15.6333
15.4785
16.543
15.5211
16.5018
15.1347
16.5794
16.6649
15.2838
15.8284
16.1173
16.5682
15.7906
16.1019
15.9094
16.0533
17.0767
16.5363
15.151
15.2233
16.2104
17.3659
14.8913
16.8343
16.5619
15.2496
15.4671
15.3673
16.5192
15.9689
15.146
13.9171
16.1826
14.8254
15.9521
15.5732
17.0012
15.6673
16.6525
16.4
16.0341
15.8547
15.3224
15.4081
16.0312
16.3406
14.4425
15.9574
15.4936
16.1489
15.4505
16.2402
17.4886
16.5768
17.128
15.6753
15.1959
15.9546
16.573
14.8287
15.4922
15.7035
15.3638
15.4535
15.8328
16.4417
16.3475
16.0869
15.7603
14.2747
15.0479
17.0532
14.6648
15.6783
17.4227
17.0805
17.3636
15.812
15.5893
16.468
15.4922
15.7866
17.1731
16.0103
15.8054
13.8862
16.2921
17.0609
17.2286
16.1474
15.6209
16.3723
15.2905
14.8055
15.9271
16.1171
16.3397
14.905
16.3627
16.3948
15.6249
16.015
17.036
15.4848
16.1354
15.6349
16.451
16.0609
16.058
15.7936
15.0329
15.9461
16.8096
16.207
14.6474
16.5533
15.4117
14.4111
15.143
15.6359
16.784
16.4591
15.9572
15.3332
16.1481
16.2404
16.7274
14.7219
15.7098
16.0349
15.5041
16.2193
15.323
14.5096
15.0085
14.7661
15.6273
15.781
15.8628
16.4776
16.653
15.3146
14.6195
17.3556
15.8963
15.5865
15.3891
16.1312
17.1787
16.4485
16.3775
16.1567
15.7043
15.7318
14.4377
16.1644
15.7575
15.7693
15.558
13.8235
14.7794
16.6286
16.2473
15.7042
15.4179
16.5809
15.9273
15.9901
16.49
15.2692
15.6083
16.3493
16.6063
15.9461
16.4944
15.26
18.0693
15.6322
16.1002
15.7993
15.0104
15.0678
16.396
16.4981
15.6814
14.9553
16.0893
16.2176
14.7468
16.066
15.8968
16.5414
14.2953
17.2277
15.4971
14.8315
15.4874
15.7145
15.7917
16.1315
16.3271
15.4512
17.7643
15.6212
15.756
15.4714
16.4375
17.1084
15.4064
15.6961
15.9326
14.4475
15.532
15.1771
15.1487
15.4493
15.6792
16.7174
15.8241
15.2851
16.6539
15.0643
15.7849
17.0151
16.0976
17.8064
16.4482
17.0117
15.7977
16.3103
17.2484
16.3443
16.3299
15.5195
14.3457
15.8354
16.5439
15.575
14.364
16.6495
15.2438
15.5957
14.8335
14.674
15.378
15.9863
15.9496
16.8357
16.5231
15.0829
17.2965
16.7143
15.4723
16.9741
16.0808
16.2694
16.3621
15.5717
16.6346
15.7308
15.7053
14.9222
16.5094
16.1248
18.0526
15.9533
16.0955
16.0753
16.594
16.7219
16.0558
15.5737
16.9819
14.8364
16.3246
16.591
15.5314
16.9849
16.3322
16.5557
16.3085
16.3974
16.6822
15.3687
16.4156
15.7805
17.7962
15.6468
16.4283
14.8704
16.4362
16.0637
16.2582
17.4496
16.7553
16.7946
16.6913
16.6024
15.6359
16.3386
15.8259
15.7909
16.8741
16.5599
17.6632
15.0873
15.3637
16.5412
15.3012
16.1087
17.057
15.8589
15.8416
16.3196
15.2493
14.7061
16.4883
15.8563
15.8557
15.7657
16.6681
17.6766
17.5425
16.4682
16.2057
16.5346
13.7927
15.6702
15.1334
16.5348
15.8145
15.1953
16.0438
16.4955
17.6541
15.9997
16.2763
16.6176
16.1876
15.8599
14.0417
16.3519
15.4234
15.8986
16.5097
16.0864
14.8822
15.5608
16.1609
16.12
15.6806
16.5068
15.8105
15.2912
16.5177
15.3418
15.7479
16.864
15.6895
16.5289
16.4576
17.1749
17.3584
16.1935
16.9808
16.9256
15.7621
15.641
16.7931
15.8449
15.9723
16.8185
16.0228
13.9089
16.1259
16.735
14.9416
16.0183
14.3648
16.5649
17.2441
16.5054
15.0236
16.0852
15.0168
14.9286
15.4801
15.684
16.3772
16.512
17.7469
16.0405
15.0655
16.1518
16.0324
15.6851
16.9564
16.6739
17.231
15.9147
15.8227
15.6696
17.0397
15.9822
16.9608
16.2354
15.805
15.7026
17.3951
15.3806
15.9488
17.4617
15.6758
15.7
16.8542
15.5579
15.6917
16.0912
15.8117
15.432
14.9572
15.253
15.8055
14.3208
15.9999
15.3995
16.9372
16.9566
15.5847
15.8795
16.4199
16.0993
16.1521
17.0226
17.3355
14.207
16.2518
16.0023
16.6279
16.9091
17.2308
16.8707
17.2863
16.1304
16.2725
16.0044
16.9632
17.2328
17.5804
16.4482
15.1168
15.1681
16.2759
15.6476
15.5558
15.3813
16.2565
16.4895
15.8936
15.9667
16.9529
15.4378
16.0227
16.8833
16.2219
16.507
16.0731
15.8982
15.7909
16.2004
15.9734
16.7864
16.2648
15.0741
16.5697
16.7212
17.9763
16.0261
15.9337
15.3081
17.6864
15.9649
15.1568
16.5939
16.408
17.7543
16.6189
14.7454
16.5079
15.5471
15.5272
15.7385
16.8803
17.3948
15.0948
15.1779
15.1638
16.3841
15.5963
15.0074
15.5132
16.7548
15.7471
15.6594
16.6558
16.4051
16.673
16.652
16.5613
14.7333
15.558
15.8611
15.7401
13.8837
15.9461
15.3571
16.4948
16.951
15.9022
15.3181
14.6346
16.0637
16.4818
15.6697
14.537
15.0305
15.4584
16.5168
17.4724
15.6399
17.2091
15.2547
16.9975
15.2362
15.6401
15.7077
17.3201
16.0974
15.5166
15.2208
16.6783
16.5839
14.1605
16.7922
16.2905
15.3912
17.5286
16.9564
16.2806
16.0732
15.5546
16.5674
16.8781
16.6445
15.4633
15.8017
15.609
14.1783
14.9545
15.849
15.4343
16.9949
15.702
16.7083
16.4296
15.7081
16.1563
16.553
15.6235
16.14
16.6165
16.4782
14.4794
17.2651
16.3177
17.3089
16.375
15.9207
16.5586
16.0927
16.318
15.9677
15.4925
17.7287
15.7324
16.1719
17.3762
16.9878
16.6822
17.1894
15.899
16.0571
16.7833
16.5465
15.463
16.0966
15.6973
15.617
14.8252
17.3339
15.85
17.0909
16.0587
17.033
16.4898
17.6131
16.1545
16.7732
15.0735
14.5113
15.1369
16.2253
15.7572
15.6056
15.564
15.5554
15.3994
15.5991
15.909
15.561
16.0707
16.6795
16.1066
16.5668
15.782
16.317
14.6913
15.7518
14.1851
16.2948
15.5228
17.0768
15.3787
15.9753
16.6588
15.7684
15.4297
16.6609
15.2691
15.0301
14.4773
15.2816
16.7735
15.6737
15.9612
15.626
16.6987
16.9768
16.0664
14.8757
15.9567
17.1054
12.9265
15.5039
17.3551
15.1387
16.1515
15.7217
16.4029
16.1329
15.0067
15.8918
16.733
15.8805
15.7879
16.2026
14.6534
15.2325
14.9461
16.283
15.6485
17.6354
16.6452
16.1378
15.5509
14.9422
16.1894
17.1547
15.5688
15.5668
17.4946
16.0416
14.5016
16.0811
16.5248
16.5964
15.9141
17.1217
15.5448
16.5022
15.5849
17.2174
16.0217
16.5879
16.652
16.9891
15.6259
17.0715
15.6222
16.7411
15.249
15.6348
16.3357
14.5113
16.9422
16.6819
16.767
16.6051
15.9319
16.9537
16.5084
16.5316
14.9879
15.4922
17.0239
15.2454
14.6341
14.055
16.8037
17.7789
16.2931
16.3136
14.2249
14.8728
16.6627
15.7351
16.1746
16.4068
14.7404
16.8289
16.0066
14.8735
15.2925
16.284
15.0342
15.977
14.374
16.4899
14.3934
14.7249
14.3371
16.6973
16.5584
15.9998
16.3385
16.7536
14.4609
17.01
15.3559
15.7481
16.6985
16.6765
17.3106
15.3142
14.8471
15.7063
16.9349
14.9962
14.3178
15.9028
16.7644
15.7541
16.5732
16.1208
15.8082
16.0706
16.3765
16.1004
14.3007
16.7879
15.3239
15.4587
17.4763
16.7311
14.5564
15.8092
15.7661
14.5957
15.5218
15.9309
15.5022
15.4727
16.0975
15.6921
16.5849
14.973
15.3008
16.8735
16.0413
16.7607
15.5937
16.4326
16.3198
16.8907
14.9202
16.0168
15.3871
14.6781
15.4181
15.1969
16.9705
17.0832
17.1543
15.4228
16.0939
16.3757
15.9978
16.485
15.6601
15.5142
16.6632
16.4566
15.8651
16.2805
15.0898
16.5575
15.5599
16.1425
15.6909
16.3901
15.9831
15.5108
16.722
16.8718
15.9572
16.4022
16.1375
16.1801
15.9563
15.2676
16.5006
15.6531
13.9467
16.2004
17.3982
15.7101
15.8601
16.1621
15.6711
15.8306
16.6754
15.4654
15.7329
17.0025
16.2199
15.6584
17.3557
16.5291
16.1473
15.7055
16.8494
16.0543
16.5665
16.2785
17.2454
13.025
15.724
14.8986
15.5662
16.6196
16.5696
16.8741
15.5779
16.3739
14.9821
15.1964
15.9252
16.6309
15.1959
16.9321
16.9663
14.574
16.1703
16.5197
14.5712
15.9261
16.256
16.67
16.6977
14.8984
15.647
14.6699
13.512
15.6061
15.7231
15.2988
15.4317
15.1445
16.2114
15.1099
15.4128
14.9917
15.5739
16.5232
16.6808
15.846
16.9255
16.2681
17.4601
17.3451
15.0568
14.5024
15.6544
15.9272
15.3091
16.0712
15.9963
16.8873
17.0986
17.431
16.6355
16.5753
16.0864
15.4367
17.0365
14.4598
15.9043
15.5403
15.6419
16.3944
15.2849
16.2363
15.6844
15.4822
15.4085
15.25
15.1682
14.9369
15.5399
16.0164
15.7793
16.8425
16.1494
15.849
15.0879
15.6141
15.0358
16.6727
16.3552
14.8384
15.5148
15.684
16.6952
17.1271
16.1072
16.767
16.6098
15.1488
16.3324
14.7044
16.4054
15.1649
16.4349
16.4964
15.8429
14.9726
15.9526
14.9944
15.9171
17.4012
16.4993
17.5467
15.6181
16.8364
17.0646
15.1189
16.4709
15.4327
16.7188
16.068
15.6916
15.6452
15.7995
14.7763
15.8686
16.7895
15.7022
17.0496
16.6141
16.9789
13.9203
16.6311
14.9325
15.9741
16.171
15.7151
15.8928
15.2698
15.103
15.9155
15.8581
17.0255
15.7648
15.5774
14.7242
15.3258
16.8555
16.5248
16.6448
16.3942
17.0199
16.4509
16.0048
15.8995
16.7605
17.2112
16.9183
16.6669
16.0457
14.7045
16.2765
14.9692
17.2444
15.2196
16.0378
16.1083
16.2846
16.2721
17.193
16.1569
15.5167
16.2277
15.6805
16.0514
16.0027
15.4775
17.1055
16.1531
15.785
16.4537
16.2317
15.7368
15.8245
16.5722
15.4303
14.9317
16.6656
17.5973
16.8903
16.0848
15.6727
17.6802
15.7707
15.8154
15.78
16.4018
15.7508
17.4596
15.2733
14.8802
15.7886
15.8906
15.2664
15.96
15.4371
15.5831
16.8835
15.6802
15.5814
16.1454
15.9884
16.1429
15.5127
15.6525
16.0779
14.9357
15.5706
17.3046
16.5326
16.1038
16.1441
16.0812
15.5245
17.0675
16.7378
17.6179
16.4564
15.3008
14.0106
15.9374
16.7895
15.7722
15.4974
15.9791
16.9404
15.7118
15.6799
15.3693
15.8572
14.2886
13.6906
15.6112
16.3493
16.8288
16.4217
15.9372
15.4805
15.4822
15.8948
15.8743
14.7814
15.2722
15.6635
15.833
15.662
15.441
15.2482
15.2783
16.3203
16.771
15.1065
15.9905
15.6568
16.4006
16.2853
17.138
15.0433
17.4641
15.9623
15.7828
14.2009
15.5053
16.319
15.6342
14.5273
16.0226
16.9505
16.1362
16.366
14.8786
15.9089
15.4877
15.7851
16.3068
15.2764
15.825
15.6091
14.7249
15.2017
16.4036
14.1871
15.397
14.8527
15.2257
16.5576
14.8239
15.059
16.1033
15.9436
15.6576
15.0849
15.6053
15.2759
15.8029
14.855
16.7826
15.4174
15.4733
15.8553
12.8798
15.6149
16.6093
16.3524
15.9953
16.6419
15.3452
14.8826
15.0943
14.7352
15.9594
14.5761
16.8013
15.5231
15.9534
15.587
15.7293
16.4184
15.834
16.5949
16.3737
15.849
14.4741
15.8431
16.9508
16.0067
15.3587
16.2008
15.6653
15.434
15.9142
14.8712
14.0943
16.2754
15.8823
16.2843
16.398
15.6949
16.0857
15.1005
16.2883
15.7073
16.2611
16.0909
14.6866
13.555
16.4325
17.4233
15.4908
16.1349
15.3502
15.2811
15.3818
16.2491
14.719
16.1687
16.1036
16.132
16.0419
16.7723
15.8338
16.0545
16.4492
14.8768
13.9718
14.9448
15.9128
15.2042
14.7231
16.3831
14.6307
16.5712
15.4199
15.8331
17.2018
16.0548
16.1703
16.5536
14.8289
15.9859
15.6266
16.2191
15.7773
15.1585
17.2539
14.0318
16.2419
15.3244
17.677
15.7021
14.9475
14.0947
15.0493
16.671
13.7529
16.1538
15.728
15.4485
15.5929
15.898
14.9783
16.2162
16.4103
14.796
15.9003
14.8987
16.498
15.269
16.6092
16.4406
14.3869
15.8239
15.4108
15.8244
16.6079
16.5973
16.5235
15.9804
16.2944
15.2554
16.2187
16.1935
14.9367
16.1162
16.3453
14.5845
16.8835
15.7413
14.7757
17.1232
16.7624
15.2517
15.0192
16.1022
16.8727
15.1194
15.4646
15.5856
16.0105
16.2358
16.702
16.3281
16.1324
15.5276
16.1904
15.5237
16.0357
14.855
15.6224
15.8039
15.3372
16.5425
15.8631
15.2079
16.1462
16.1631
16.0036
15.9374
16.415
15.4741
15.4626
14.4825
15.0514
15.834
15.4022
14.4813
14.5936
14.1858
15.9309
16.9232
15.9116
17.0841
16.2114
16.1297
16.3147
14.9901
17.0331
15.7377
15.1515
16.947
15.7696
16.3334
15.3292
14.3795
15.4778
15.7953
15.1493
14.8065
15.3368
16.6427
16.3139
16.8512
14.6514
16.0429
15.9501
15.8081
15.571
16.471
15.0637
16.4426
15.5924
15.1602
15.6843
15.9086
16.3538
15.8067
15.6704
16.6468
17.4821
14.9253
15.2999
17.1608
16.5438
17.0035
15.572
16.1329
17.0767
16.7964
15.9575
15.6298
15.0052
16.1252
15.246
15.7605
16.4096
16.7801
16.0781
17.67
14.6584
15.1736
16.3843
16.0165
16.922
16.2111
15.8684
15.6912
15.4708
15.7217
16.2944
16.0948
16.5286
15.3679
15.789
15.0967
15.4387
15.8287
17.0129
16.1124
15.5319
15.8361
15.2015
15.2727
15.7218
15.9889
16.116
16.0105
15.4971
16.0759
15.8126
16.9078
16.1993
16.1935
15.1174
16.2177
15.1319
16.3581
16.4398
16.5274
15.1079
14.7271
15.0158
15.8592
15.6714
16.0666
15.3504
15.7193
15.3212
15.9889
15.1195
15.7842
15.3712
15.2936
16.1392
15.5797
15.1212
16.7176
16.2856
16.3792
15.9794
14.3769
15.7124
15.2537
16.7951
16.208
16.6331
16.6444
15.6352
13.4381
15.6149
16.1716
15.1356
16.0542
16.0419
16.8084
16.9332
14.7964
15.8702
16.1401
14.6403
16.3645
14.6049
17.6304
15.8843
15.2259
16.6774
16.5032
14.2497
16.3235
16.1687
16.7511
15.4195
15.9877
15.7499
15.7133
15.1568
16.5108
16.1858
14.6585
16.9104
16.2643
16.2988
15.3742
15.8591
16.3364
16.5386
16.2733
17.2586
14.3164
15.8451
14.7676
16.2422
15.5902
15.5737
15.224
14.9086
16.0819
15.9438
17.0471
16.2802
17.0452
13.3354
15.8852
15.7954
16.2052
16.147
15.1187
16.6856
17.2465
16.9759
15.849
15.7282
15.7353
16.439
14.3482
16.2204
15.339
16.7435
14.7479
16.374
16.7449
16.2915
16.538
14.0947
15.6689
13.9804
14.8434
15.4261
15.7626
16.5923
15.7889
16.593
16.0728
15.9551
13.9991
14.6533
16.5647
16.6172
16.3118
13.7627
16.3822
16.2556
14.8381
14.1647
15.4203
15.6561
16.4362
16.0881
15.481
15.4377
14.1386
15.9629
15.1808
14.3643
15.6434
15.3976
17.0494
15.1031
15.2906
15.2999
16.5328
17.1713
14.7756
15.9605
16.8217
15.3437
16.4973
16.2655
16.0656
15.5344
15.8016
14.7918
14.0071
16.0891
14.8126
16.1842
15.5384
15.7106
14.1151
15.0418
16.7116
16.0766
15.4472
14.8059
16.1153
17.1038
15.7882
14.9976
16.5836
15.9827
15.4354
15.2755
15.1426
15.6595
14.9296
17.7616
16.5473
16.1545
15.8592
15.6747
16.3007
14.6977
16.9133
16.51
15.5077
16.0989
16.0577
14.3908
16.9011
17.5051
15.8125
15.9723
15.7093
16.094
16.6421
16.6737
14.9542
14.7247
15.0064
16.3357
16.0773
15.8842
14.8177
15.53
16.2598
16.1212
16.2814
16.9168
16.2022
16.2155
15.1547
17.1461
16.9343
17.1383
15.8803
15.7161
16.2598
16.5294
16.0672
16.2866
16.197
16.0532
15.8143
16.9343
15.9166
16.6279
15.6331
15.3927
16.2868
16.4651
15.1359
15.5984
16.5338
16.3702
16.2763
15.0634
16.8961
16.6437
16.7219
14.5725
15.1164
16.3516
14.8306
16.2847
16.6725
16.4636
16.8786
16.3994
15.8519
15.0711
14.5178
16.0034
16.0858
14.9157
16.5283
16.2904
16.3984
15.8959
16.1991
15.6371
15.309
14.4947
15.3769
15.3758
16.0517
17.954
16.2845
15.1446
16.2063
16.9983
16.1153
15.4739
16.6778
15.6445
16.0651
16.8079
16.8088
15.2136
16.1319
15.6997
16.3092
15.8116
15.1138
15.7358
16.5286
15.4123
15.9979
17.4383
16.5193
16.8347
15.3424
16.6629
15.7047
16.2982
16.3849
16.8475
15.7278
15.4046
15.3709
15.2631
14.8183
15.7018
15.8898
17.1329
15.5827
17.3056
15.5321
17.1884
15.6756
16.7734
15.5093
14.7495
15.0687
14.7874
16.2271
15.5509
16.4703
16.8018
16.2855
15.9464
16.7812
15.12
16.2056
15.6608
16.3495
15.1081
15.9908
16.8966
14.9563
16.6611
14.8138
15.6982
16.4013
15.3993
15.4533
15.4772
15.3399
15.8824
16.3917
16.3826
16.2338
16.8204
15.5799
16.2553
14.7737
15.1955
16.6572
16.0804
17.326
15.8445
17.1371
16.7118
15.8309
15.7175
15.884
15.5425
15.0649
16.1833
16.5834
15.8529
16.6041
17.2955
14.4835
15.4853
15.1236
15.6361
16.6429
16.4142
16.5356
15.9698
15.9904
17.5249
16.2719
15.6415
17.3279
16.5728
16.1272
16.1574
16.6992
13.9763
16.425
16.2651
16.3172
15.5608
16.7729
15.228
16.3065
15.9954
15.6211
15.4777
15.9458
16.8658
15.7612
15.6214
16.1318
16.1358
17.6635
15.1388
16.9561
15.6773
15.762
15.9265
15.8339
17.0705
16.7327
15.752
14.8899
15.0888
15.4714
15.024
16.2838
14.6319
16.0464
17.9093
15.106
16.0807
13.9482
14.4519
17.1506
17.0113
16.4163
16.5245
14.8789
13.8316
15.7935
17.1047
14.4029
15.5454
16.1236
16.6761
15.8315
17.4284
17.0104
15.6806
17.9471
15.7081
16.323
15.059
15.9529
15.206
15.048
16.2441
16.5557
15.9926
15.5468
16.2674
16.0814
17.2225
15.689
17.1161
15.818
13.343
16.4195
16.0965
15.6607
16.7057
15.1273
14.1302
14.7227
15.2394
15.9943
14.9926
15.2899
15.2895
14.9732
15.8142
15.7529
16.234
15.2758
16.3147
15.4655
15.2284
15.8586
16.088
16.1929
14.4959
15.3532
16.2426
14.7316
14.9206
14.9142
15.0797
16.6903
15.4138
17.0875
15.4033
15.0864
14.7349
15.8316
17.3172
15.7023
17.2507
16.0373
17.9592
16.5738
15.9991
16.3238
15.2522
16.9942
14.3368
16.6339
17.3676
16.2247
16.4168
16.3201
16.0903
16.8485
14.8447
14.8873
16.4856
16.9945
16.9526
17.016
16.4595
16.6529
15.7799
16.7067
14.9245
13.7863
15.3631
15.6386
16.0809
16.2302
15.4728
15.9113
15.4887
16.4653
16.4848
17.0759
15.6091
15.5622
15.7303
16.0509
16.6988
16.0928
16.1979
15.5537
16.3369
14.8723
15.9294
15.6118
15.4603
17.1743
17.1237
15.577
15.2146
15.2557
16.2348
16.1989
16.7144
15.637
15.9467
15.7911
16.8056
15.2111
16.3869
16.8595
15.9068
14.4206
14.8456
16.4455
16.908
16.2235
16.5622
15.6796
16.0095
15.5616
15.0126
17.3011
15.3656
15.9842
14.9369
15.786
15.2598
15.7097
15.7535
15.9446
17.1519
16.2376
15.8785
18.4802
15.2879
16.6206
15.8103
16.2005
15.3377
15.9365
15.7901
16.0745
15.9754
16.7506
16.786
15.6801
15.7014
15.6024
15.2085
16.8021
14.6422
15.0043
15.6293
15.2264
15.6822
15.2166
18.0958
16.889
15.2028
15.8998
16.6245
15.7796
16.623
16.2289
16.6766
15.8086
15.9204
15.9284
15.104
16.9443
17.1182
15.3897
15.7483
15.6987
16.292
15.0953
15.4033
15.2121
15.0015
15.7753
17.509
14.733
15.3235
17.1088
15.8051
16.9677
15.9966
15.0218
16.2536
15.6795
17.2417
15.6215
16.6211
14.9736
15.5291
16.3276
16.2074
16.9523
15.9312
17.8371
17.645
15.0251
15.5456
16.7632
17.6487
15.8282
15.6784
15.7476
14.9572
15.5121
16.2988
16.1798
16.9464
14.8712
16.457
16.0966
16.3013
15.8706
17.1471
16.8506
16.9307
16.2522
16.9228
17.6647
16.6451
15.2636
15.4522
15.0959
15.8874
16.683
15.3832
15.4065
16.1233
17.3668
15.9792
16.5686
14.8481
16.6343
15.7828
14.4642
15.8432
16.6732
16.2737
15.9486
15.2023
15.9456
16.4718
16.7631
16.3882
15.1031
17.4541
16.1363
15.5237
14.3654
15.0098
16.1786
15.5302
15.4511
16.6851
16.654
15.9058
17.3978
16.5745
15.6596
15.7566
16.0481
14.3717
15.6436
15.8306
15.7998
16.4155
15.4469
15.5676
15.8991
16.7781
15.3276
16.8425
16.6747
16.4488
16.7424
16.0777
16.5446
15.6862
17.4187
14.7397
15.1263
14.6935
14.6202
16.311
15.1031
16.4703
16.2633
17.0587
16.4428
15.5586
16.4754
15.365
14.5939
15.4754
17.1767
16.8991
17.1901
15.0893
15.9582
16.6394
15.0766
16.9004
17.0267
15.4595
15.8665
17.5492
16.7184
14.9318
15.6915
15.4747
15.7389
15.6674
16.4289
14.8152
14.9172
14.2962
16.8933
16.3756
16.0765
15.8573
16.2609
16.0294
15.2037
16.7487
15.6848
15.5286
17.4126
15.7901
16.396
16.6871
15.3017
15.6679
16.7632
14.2847
15.8586
15.7044
15.8962
16.1625
14.3037
16.239
16.1951
16.6254
15.9767
16.8008
16.2447
15.6064
15.3706
16.2019
17.1014
16.4115
16.9175
14.8219
14.7942
16.6526
15.4887
16.47
17.8542
16.208
14.3193
15.442
17.1729
17.1041
16.6182
16.2408
15.4187
16.2013
16.404
16.0371
16.3954
15.2585
15.3492
16.4226
16.1969
16.3025
15.9872
15.5619
16.3198
17.5869
17.336
16.4104
16.3581
16.7756
14.9979
15.9024
15.7901
15.8794
15.6974
16.6827
16.5071
15.9956
15.9832
15.5782
16.6502
16.1335
16.5448
17.364
15.9813
12.6163
15.8472
15.9175
17.1367
15.6386
15.3929
16.5548
16.3892
16.6687
15.9577
16.5417
13.47
15.6647
15.261
15.2165
14.8961
16.6396
16.5406
15.8005
15.9464
15.3614
16.1139
16.2795
15.7433
17.1727
15.6418
15.1135
15.2308
14.9796
14.8953
15.3142
15.1254
16.2636
17.543
16.4659
15.7729
15.0385
16.4028
15.0002
16.1802
15.9916
15.7175
15.2102
15.2108
16.6769
16.4256
16.7425
15.8599
15.6894
16.3081
15.5382
16.2271
15.2318
15.6407
15.2413
16.2791
16.5104
15.5807
15.4503
16.0369
16.6479
15.4125
16.8492
16.2746
14.3178
16.5625
16.0153
15.074
17.0411
16.4591
14.4663
14.6184
15.8417
16.6968
15.978
16.2781
16.6657
17.7324
15.8629
16.0074
17.022
15.9961
16.7821
16.5903
16.4937
16.0715
15.8047
16.5254
15.1988
16.1377
15.2855
16.842
14.9644
15.4463
15.1184
15.1052
15.6779
14.5999
16.1292
16.4615
16.4494
16.8109
17.1115
16.8474
16.0098
17.9223
15.2501
16.0818
16.8111
15.8563
15.4308
14.9471
16.6606
16.1997
15.7301
16.3747
15.6184
15.8807
15.6726
17.1252
15.8631
16.5229
16.3121
15.8653
15.1764
16.7804
16.9714
16.6022
14.7262
15.4705
15.8446
16.9229
16.1118
16.066
15.3452
15.6003
16.1419
14.9499
15.7874
16.6108
13.8798
16.8717
15.9147
16.1206
15.2466
16.3239
16.7765
17.3343
16.1533
15.7869
16.5687
14.9924
16.8378
16.3749
15.9422
16.5291
15.9918
15.5015
14.9642
15.2519
15.9674
16.1498
16.1782
16.0391
15.6819
16.2679
15.1538
14.3834
15.9682
15.9905
15.7018
15.7712
16.6029
16.8641
15.6015
15.3509
15.0702
16.4789
16.532
16.4947
14.4419
15.799
17.3896
16.2809
16.3177
15.2137
16.4765
15.9606
16.6165
15.2159
15.7268
13.8973
15.9757
16.245
14.282
16.5076
15.8117
16.6299
14.3508
17.0155
16.3512
16.4104
15.7673
16.1609
14.4872
16.1884
16.1778
17.4966
14.8664
16.7688
16.4795
15.8515
16.3575
16.8414
15.9152
16.0798
14.7361
15.8604
15.1228
15.1547
16.0148
16.3291
16.1408
17.0119
15.4649
14.4306
15.5647
15.7068
15.421
16.5777
15.3889
16.2904
15.8888
14.4523
14.967
16.0176
16.1337
15
15.3648
15.2707
15.5375
16.9659
15.5752
15.9461
16.1888
16.6934
17.2382
16.2371
16.2862
15.6479
15.6678
15.9644
16.6455
15.9915
16.0669
15.7569
16.2504
16.2895
15.4257
15.0278
16.8609
14.6106
16.0592
16.2611
16.2174
15.8538
16.2113
15.2619
16.4046
15.7571
17.0213
16.3603
15.8429
15.8721
15.2858
15.362
15.7129
16.5295
15.9361
15.2742
15.9008
16.3623
15.6171
15.5818
16.0164
17.6299
15.3503
16.3883
16.3676
15.5322
14.5697
16.5082
17.2708
15.0174
16.8306
15.4233
16.8069
14.912
16.0414
16.7405
16.2021
16.0464
16.5847
15.827
15.4565
15.5936
15.9386
16.0655
15.4376
16.0175
16.34
16.6543
15.7973
14.9556
16.5214
15.5182
17.2994
16.2687
16.1826
16.05
14.2916
15.5303
15.7909
15.9785
16.3969
16.359
15.9799
15.1421
15.7345
15.704
16.2188
15.1313
16.0799
16.4309
16.4159
16.1848
15.3741
16.6575
16.1305
16.3333
16.4884
17.4546
15.9784
16.0476
15.9751
16.7594
15.8871
15.3793
14.9011
16.2155
16.0134
15.1686
16.064
16.4108
16.9934
15.2437
17.1251
16.4486
15.1651
16.1414
15.1719
17.1868
15.1819
17.3814
15.3968
16.3946
14.7767
16.2875
16.8122
16.9416
16.8588
15.3744
14.1694
16.0307
14.5596
16.981
15.7857
16.2698
16.1643
16.3596
14.5133
16.0158
16.0796
16.7891
16.7624
14.095
15.5568
15.5387
16.2758
15.8296
15.1906
16.1945
15.5189
15.3976
16.2726
14.2565
15.8227
16.226
17.0288
15.4459
15.8095
14.8736
16.0001
14.7138
16.319
15.4654
15.0643
15.0709
14.8285
13.8089
16.0715
16.424
15.4469
16.9558
17.5958
16.6449
14.1092
15.5893
15.9965
15.6863
12.9496
16.1442
15.2691
15.2257
16.4248
15.4714
14.5802
16.6996
16.5946
16.7496
16.025
15.7359
16.4839
15.6905
16.4928
15.3816
16.6071
15.7036
15.2662
14.9636
16.7942
17.0131
16.5464
15.5542
15.6569
14.3105
16.0081
14.9594
14.9275
15.5273
16.1246
15.3606
16.6578
15.2267
17.037
15.644
15.5863
15.255
16.5855
14.9053
17.1016
15.3328
16.1314
16.4195
16.8917
16.7053
16.1005
15.546
16.476
15.7854
16.4114
17.1735
17.1482
15.4171
17.1416
17.2703
16.071
15.7659
14.8519
14.7599
14.7745
17.3604
15.2899
15.2179
16.7335
15.7317
16.6624
15.4163
14.3182
15.4862
16.8201
15.9687
15.7767
17.2733
16.1795
15.6066
15.9506
14.9121
14.943
15.7892
15.6439
16.6498
14.2925
15.8236
16.3632
15.146
16.0916
15.492
16.1327
16.3851
14.7063
15.9108
15.7162
16.7704
15.9123
15.9873
16.4921
15.4563
16.3196
16.1199
16.7562
16.201
16.4281
15.6395
16.2996
16.0932
16.5403
17.3007
16.2845
15.1364
14.7748
15.119
14.3386
16.3147
16.3732
13.7467
15.9335
16.1944
15.2825
16.2062
17.093
15.1898
15.1578
15.9407
17.0236
13.6352
16.8935
15.8934
16.0925
15.0297
17.3888
16.5015
15.3034
15.3087
15.9099
15.5925
15.5213
16.4183
15.9401
16.3274
16.8518
16.86
16.4347
16.6343
15.7424
17.0511
13.8285
16.4757
15.9217
16.2369
15.412
16.8006
15.2171
14.4403
16.6102
15.378
15.1472
16.2843
16.2531
15.7867
16.2542
15.9985
16.3346
16.9459
16.2911
16.8209
17.2046
16.7
15.9556
15.1948
16.082
17.0778
15.9066
15.7074
16.2881
15.0173
17.4618
16.5118
16.2699
15.5576
14.6866
15.7699
16.5623
16.4093
16.0709
16.7788
16.6503
15.7931
16.2663
15.0732
15.9043
17.6525
16.1178
16.2205
16.8498
15.8612
16.4202
15.1888
16.4187
15.4089
15.6411
14.9816
15.4741
15.5331
14.916
15.2201
17.1581
15.6346
16.5132
15.563
15.787
15.8903
15.2705
14.1127
16.0256
16.0659
16.3852
15.4158
15.4017
17.7766
15.8349
14.9487
14.9537
15.6039
14.6958
15.637
16.1139
15.5979
15.1976
14.0508
15.9866
14.2661
16.713
16.9296
15.3173
17.3625
15.6519
16.5129
16.4683
16.7657
17.336
16.5262
16.2293
15.1729
16.6262
15.8093
16.4201
14.6918
16.7335
16.3502
18.2676
15.9555
16.6156
15.9015
16.9482
16.5962
15.7267
15.8671
15.2874
15.8781
14.0686
15.6099
16.562
16.3941
15.8304
15.3258
16.243
16.1932
14.6741
16.3268
16.2022
17.5818
16.0982
15.2438
15.9302
16.3494
16.6296
16.4169
15.6448
15.4434
17.6171
16.6646
15.1818
15.279
16.2058
15.7741
16.4192
16.3689
16.1881
15.6856
15.1147
16.5203
15.5007
16.0353
17.0024
16.4366
17.2672
17.511
15.2716
16.5633
15.6723
16.5346
15.8904
16.1576
15.8534
17.3464
16.3371
15.639
18.4338
15.1393
14.0076
15.3902
14.9017
15.1308
14.8498
16.2756
15.0056
16.2954
15.7362
15.1563
16.0917
15.6965
15.0899
16.6082
15.7758
15.4416
16.1489
16.1355
16.3756
15.9747
15.6022
15.1926
17.7707
16.8455
15.781
16.7169
16.122
16.8678
16.4959
17.0992
14.2305
15.7745
15.0695
14.5401
16.6898
16.5651
15.4667
15.8708
15.4271
16.7212
16.0834
16.5904
16.2412
16.5956
16.0227
15.9042
17.821
17.0365
16.999
15.8446
15.925
15.8393
16.5527
16.1591
16.4849
15.7755
17.3675
15.1705
15.7692
17.6844
15.7603
14.7753
15.3542
17.3878
14.8216
14.4147
15.237
17.536
16.4074
17.8543
14.3614
16.4061
15.9517
16.6942
16.6412
16.9568
15.5978
14.4107
16.6144
15.5706
16.4849
16.3261
16.6148
16.6847
16.7278
13.089
16.1271
17.7135
16.1986
14.9994
15.8772
15.5351
16.3639
15.6915
16.0983
16.1951
14.8936
16.0887
16.2563
15.482
15.987
15.6512
16.5206
16.3572
14.5361
15.7687
16.4171
15.7468
16.2425
16.7571
16.2192
15.5046
18.3479
15.6993
14.6763
16.3952
16.0111
16.4551
15.9532
17.0508
17.461
15.8442
17.2438
15.9195
15.209
14.7948
16.2321
16.6128
15.7688
15.0403
15.4533
15.4655
16.13
15.7779
15.728
15.1069
17.1582
15.4449
14.2706
16.2459
16.0903
15.9982
15.5475
17.0231
15.0453
16.1153
15.8617
15.0477
17.4347
15.9039
16.2477
16.065
16.4825
16.0189
15.8767
15.4332
15.7758
14.9456
16.5603
15.7969
15.3182
16.2517
15.7071
16.7707
16.2938
15.4841
16.4731
15.6852
16.3719
17.1744
16.3941
15.9263
14.6407
15.8819
16.3626
15.5445
15.5706
16.3675
14.6354
14.3906
16.6316
16.1728
15.8484
16.6923
15.692
15.6323
15.1197
15.0277
16.4693
16.8008
16.0788
16.7517
15.8677
16.0637
14.7929
17.3745
16.3724
15.9955
15.815
16.0433
16.5216
14.5194
17.0083
16.5355
16.5315
16.0602
15.4602
16.2251
15.4658
14.4134
15.1895
15.2947
16.7333
16.5159
15.7893
16.1384
14.4557
15.3674
16.9845
14.8453
16.0732
16.817
13.9
15.6488
16.5509
16.4654
16.8573
15.0864
14.5234
17.2918
15.2436
14.685
15.9366
17.1655
15.4722
15.9326
16.5134
16.3483
17.1935
15.9877
15.7052
15.8367
15.8172
14.8824
16.2656
16.5019
15.7912
16.4467
15.1152
15.9512
16.4913
15.4689
15.4106
17.0892
15.1352
16.5833
16.6379
15.5258
16.0737
15.988
15.4896
16.1896
14.6925
15.6585
15.0187
15.4372
16.4984
16.6007
16.7725
15.9101
16.7307
15.6318
15.9289
15.7224
16.3596
15.7208
15.9062
15.761
16.2322
14.3929
16.4953
14.7647
15.6565
16.9631
16.6527
17.3926
17.4747
16.56
16.2124
15.1225
14.8656
15.3113
16.5557
16.9691
16.144
16.1713
16.915
15.8196
16.0103
15.6116
16.3829
15.4118
15.3756
14.5832
16.4435
16.1077
14.033
16.3855
17.2575
16.2003
15.7194
15.7011
16.2224
16.4158
16.1839
15.5927
15.5232
16.4888
16.3558
16.3216
16.3427
12.5256
15.7147
16.6523
17.2238
16.8533
15.1661
15.9593
14.4892
16.2358
14.9104
16.2176
16.1847
15.488
15.3977
16.2259
15.7724
16.4108
15.7368
16.0541
17.0877
15.4971
16.8343
15.781
15.8171
15.5554
16.2125
16.7155
16.0449
14.9608
15.7681
14.9427
17.5822
16.4327
15.8015
15.7096
14.9812
15.821
15.569
17.0894
14.9912
16.2121
15.6702
15.5223
16.7283
16.1986
15.4166
16.56
16.8554
15.7864
15.8799
16.0993
16.2302
14.1779
15.763
14.155
15.3377
15.1929
15.6992
16.0694
16.6803
15.0724
16.0085
16.9891
15.895
15.1536
17.4107
16.9331
15.6125
15.9327
15.6232
15.3381
16.8043
16.6793
15.8794
15.7787
16.7406
14.8255
16.424
15.0554
16.1197
16.0911
15.179
15.7032
15.4547
16.6185
17.3025
16.002
16.6822
16.7098
17.2348
17.3121
16.7465
15.2006
16.1865
16.5867
15.3165
16.6489
15.0001
15.0815
16.6476
16.0576
18.7604
16.7462
15.4557
15.6322
15.623
15.7828
16.6429
17.1019
16.5332
16.9608
16.8783
15.4332
15.3894
16.0937
15.9092
15.1427
16.169
15.4345
15.5878
15.9314
16.1015
15.663
16.4038
16.2868
17.3311
15.2821
15.2653
15.047
15.318
15.7399
15.8924
15.2858
15.548
15.2686
14.7812
16.849
15.5611
16.5028
15.7275
16.7986
17.0707
16.1303
16.2798
15.4583
16.3916
15.8004
16.4209
15.2983
16.2791
16.9618
17.3662
16.9063
14.7935
15.1139
16.6068
16.7018
15.1755
15.5674
15.7701
15.5784
16.9031
15.2555
15.4489
16.2565
15.6785
15.4606
14.9128
17.0307
16.3857
14.8786
15.4502
16.2228
16.0176
16.1804
15.9949
14.9326
17.1982
16.0284
15.2292
14.9022
14.6409
17.2769
15.3261
15.4096
15.6777
18.0615
16.6529
16.1305
15.44
16.4016
14.1262
14.6153
14.8131
15.2006
16.3534
14.3752
15.6391
16.1905
17.5242
16.7419
16.0029
16.5941
16.4644
16.719
17.4949
15.9748
15.9109
15.8508
15.0446
16.2936
16.9035
16.4188
15.9005
15.8852
15.6674
15.7877
15.4793
16.6614
15.9341
16.9702
15.5001
16.1257
14.4191
15.6234
15.6768
15.7838
16.109
16.1338
16.0462
16.0373
15.4537
16.4939
16.2775
16.8592
16.4101
16.8058
16.1267
16.0298
15.4447
15.4922
15.8626
17.0096
15.9148
16.1319
15.6736
15.6106
16.0118
15.3724
16.1256
14.8024
16.2129
16.9492
16.7502
16.0055
15.0106
16.3604
16.2419
16.3846
15.3913
15.2732
15.3892
15.4725
16.7689
15.7702
14.4828
15.4405
15.9734
15.3233
15.1866
16.5325
16.6885
14.8526
16.4519
16.7774
16.5641
16.6072
16.5287
15.63
16.1176
15.6521
15.2683
17.3861
16.2111
13.8212
14.2656
15.4597
17.4827
15.1299
15.533
15.3677
15.1213
15.6234
15.8766
16.9769
15.9944
15.364
15.7591
16.711
13.9853
16.2035
16.1443
16.2343
15.3861
15.9372
13.68
14.0158
16.1851
16.0589
15.9303
15.5775
16.1644
16.4216
15.2021
16.5005
14.2844
14.9635
15.7559
16.466
14.2221
15.2857
16.1883
15.5284
16.3755
15.8247
15.2246
16.2035
16.4903
16.0104
15.3532
14.8781
16.1859
16.8396
15.4289
14.158
16.2586
15.9508
16.6498
16.7771
14.7534
17.8053
16.1086
15.0147
16.2859
17.1773
15.0445
15.1545
15.7371
15.304
15.5626
16.2955
17.0889
16.8026
15.6213
15.6707
17.0022
14.8831
14.5731
15.1541
16.7094
15.0464
17.0195
13.6827
16.2606
15.1708
16.6891
15.5872
15.1395
15.4047
15.3959
15.9594
15.5265
16.03
15.0869
15.7314
15.8472
15.9802
15.1839
15.4622
16.2794
15.7206
15.3211
16.3145
13.7258
15.6778
14.7703
15.1301
15.4192
14.6043
14.4418
15.9501
14.554
16.7486
16.608
14.9111
15.5085
16.2819
15.4626
15.3202
15.7955
16.3924
15.0533
16.4949
16.358
15.5549
15.1804
17.619
16.1335
16.2072
13.7707
15.4641
14.9703
16.6363
16.5027
16.2651
15.6137
16.1134
16.578
15.0546
16.9263
16.9573
17.7356
15.3483
17.2162
16.347
14.2802
17.7002
16.4789
16.178
16.0428
14.307
14.7918
16.4533
15.5686
14.7645
15.6541
14.8099
14.7666
16.6077
16.4809
16.0008
15.215
17.0192
15.1322
16.5754
14.911
15.4206
17.0112
17.3787
16.1724
14.7866
15.1209
15.1573
16.0943
16.3427
16.9458
16.1042
15.712
15.1535
15.652
14.2767
15.0027
15.3283
15.2089
15.2534
15.7695
14.1991
15.9198
16.5554
15.9687
15.9433
15.6074
16.9144
17.0267
16.3007
14.9985
16.1233
16.7218
16.013
15.8137
15.7893
18.0713
17.1795
16.146
15.3496
15.6674
16.9717
16.19
15.4106
15.72
16.9086
14.6353
16.5544
17.4011
14.9465
16.6841
15.4963
15.5055
15.062
15.9048
15.5934
16.005
15.3839
15.6367
15.5676
14.9232
15.1699
16.3804
16.5144
14.6862
16.5811
15.6793
15.4729
16.1048
15.3978
15.9056
16.3498
15.3555
15.2507
15.9093
16.1567
17.3854
16.8107
16.5041
15.3041
15.0724
14.6673
15.8742
15.7408
16.9272
15.3765
14.3979
14.8053
16.5849
15.5849
16.4102
15.2952
16.0297
16.2423
14.3885
14.9205
16.7709
17.3112
16.1898
15.6121
16.231
14.6834
14.3192
16.3882
15.1582
16.195
16.0276
15.3496
15.2622
16.6028
16.7808
14.6836
16.0908
16.4443
15.0644
15.6004
16.1846
16.1474
15.4547
15.1447
15.6176
16.963
14.3511
16.5562
15.0153
16.3453
16.034
16.1261
16.0678
15.9941
15.5313
15.9749
16.2261
14.5832
16.3401
15.5774
15.0929
16.2594
16.5935
16.1869
15.2777
15.4006
15.1234
17.4436
15.0653
15.2634
15.958
14.7997
15.4949
15.3664
15.9834
16.5764
16.717
15.9689
15.8988
14.3572
15.3472
15.9907
15.8675
14.4199
15.8228
15.4955
15.7681
16.2378
15.0574
16.9544
16.0462
16.8661
15.1931
17.3713
15.0969
15.9779
16.6262
15.3477
16.9664
15.558
16.6975
16.018
15.5328
15.8394
17.2075
16.5118
15.5396
16.9456
16.1034
14.5377
16.8125
16.1207
16.9282
15.6182
16.1388
15.6591
16.5259
16.9508
15.7022
16.823
16.4722
16.4204
16.4852
15.6798
17.5061
16.4461
14.9495
15.8865
15.4728
16.3133
16.764
16.6879
15.095
16.579
15.7288
14.7563
16.3112
16.1155
16.0006
15.2931
15.8741
16.6422
16.2188
17.0186
15.9124
15.2327
15.6754
15.7561
15.7769
15.9216
16.1011
13.6345
17.1916
15.7536
16.5992
16.0601
14.6555
16.4919
16.2988
16.6123
15.9888
15.4931
16.5661
15.0812
15.5707
16.8679
15.8036
15.8492
17.0715
16.8837
15.8942
14.8178
17.6218
17.2531
15.7986
16.5737
16.5442
16.6751
15.6867
16.7246
16.7796
16.2213
16.1492
17.0582
16.6902
14.9453
15.3264
16.5379
15.832
14.1008
16.9312
17.4597
16.1813
16.8088
16.1652
15.6372
16.2837
16.5275
15.8901
15.6137
15.3984
15.3891
16.6139
16.2962
15.8327
16.1902
16.2065
16.4509
15.2404
14.3416
14.6684
16.7229
16.331
16.7704
15.7208
15.737
16.2298
16.4165
15.7699
17.0491
16.1391
16.157
15.871
15.0872
14.0937
15.7013
15.2044
17.6159
15.3003
15.2066
16.4356
15.4313
15.2191
16.5068
15.9026
16.2459
14.8372
15.4728
16.6472
15.5728
15.9039
16.2277
15.9431
15.8188
14.9037
15.5318
16.3651
16.0064
16.0228
14.6482
15.9826
16.8932
14.3699
15.5374
16.4539
15.1711
16.8882
15.6203
15.8304
16.2562
16.2836
15.4632
15.4498
15.8139
15.5868
15.1913
15.3127
15.0945
16.6542
16.5879
16.3111
15.9205
14.9696
16.0484
16.1552
16.9576
16.7589
17.2487
13.7536
14.5757
15.4969
15.2838
16.2278
18.1407
16.4034
16.4394
14.9778
15.7643
16.1597
15.7525
16.4586
14.8429
15.1065
17.7113
16.8815
16.4601
15.0114
16.6141
15.7492
16.4475
16.9666
16.5839
15.0239
15.6563
15
15.3574
15.3065
15.3962
16.8418
14.8311
16.6046
16.619
16.7939
14.9486
15.7893
16.8434
15.5205
15.9836
15.0881
16.0968
14.4038
16.3023
16.7719
15.9589
17.0301
15.7119
15.8987
15.686
16.2665
16.1713
14.9385
16.8129
16.4194
15.2136
16.7589
16.1669
15.8684
17.0224
16.2081
16.8892
16.5225
15.1803
17.5567
17.1434
16.4346
16.4653
15.229
16.226
15.0013
15.5779
16.5687
15.393
15.152
17.0522
16.0643
13.8499
16.0457
15.4806
16.1378
14.4132
17.4808
16.5935
16.2064
14.405
15.5982
16.5205
15.1253
15.777
16.5574
16.7389
16.9698
16.1777
15.2764
15.92
16.1443
15.2559
16.3416
14.1183
15.4216
16.7912
16.9995
16.2597
16.6432
17.7477
15.5431
16.3687
15.5627
15.6535
14.1536
16.0436
15.9176
14.4409
15.6654
15.2388
17.8965
15.7231
15.789
16.3292
14.9344
16.1328
16.4342
15.8077
16.2447
14.9364
17.2619
16.0994
14.4712
16.6241
16.0754
14.6577
17.09
17.0109
16.6106
15.475
15.3256
14.9521
16.2229
16.5616
16.8589
15.3757
15.2746
16.2508
16.7907
15.1902
16.3999
15.9437
17.6546
16.6202
14.7834
15.955
15.9448
15.2704
16.1446
17.7771
16.4068
17.4978
16.2677
15.6376
16.3903
16.932
18.3503
16.6115
16.712
14.1795
15.6652
16.399
16.1458
15.5272
14.2841
16.7069
15.8642
16.2238
15.0465
16.3947
15.6275
16.7823
15.3006
15.0845
14.7872
15.5003
16.1386
15.0946
16.6262
15.3411
16.2935
15.5921
15.9408
16.0133
16.3063
16.4611
16.9699
15.354
14.2851
16.7438
15.9362
15.5887
16.1338
15.7367
15.5762
15.7346
15.428
17.2644
15.9535
16.1935
15.3979
16.6322
16.2421
16.2337
16.7665
15.7289
15.5572
14.6088
16.3484
16.3319
16.148
16.3061
15.5664
16.0611
15.8992
15.6387
16.9247
15.7005
17.1619
16.8607
17.2152
16.6207
17.0656
15.9245
15.8922
16.4295
15.5752
14.7294
15.6763
15.4301
17.4826
16.5352
15.5625
15.6865
16.3677
15.235
16.2556
16.5614
15.5149
16.4155
14.8211
15.9331
16.4021
16.98
16.1804
17.6987
15.7903
16.94
15.2279
15.0178
15.236
16.3862
13.7279
14.8908
15.4818
15.2969
16.334
17.1181
16.5708
15.1569
15.5369
16.408
16.1984
16.706
15.2625
17.3953
16.8263
17.0128
15.7131
16.2452
16.8751
16.6799
17.6043
16.0199
15.4639
15.9037
17.0372
17.1143
16.1118
15.7025
16.73
15.1279
14.9377
15.9982
15.2621
16.4999
15.4945
16.7409
16.5158
15.4129
16.1066
16.9129
15.5503
15.7204
15.8714
16.28
16.1238
14.8922
15.7668
15.9166
15.5875
14.9407
16.9093
15.3124
15.4119
15.6461
14.9244
16.687
15.4352
15.0287
15.8395
16.6496
17.2686
16.6653
15.537
16.6671
16.3109
16.1713
15.3271
13.8147
15.5449
16.0433
16.0724
15.6326
16.882
16.1287
17.3236
16.0612
15.7856
16.3552
16.9915
16.3253
14.1497
15.402
15.8715
17.0932
14.741
15.7008
17.0629
16.6381
16.0209
15.2028
17.4874
16.437
17.2941
17.4423
17.363
16.2304
14.963
16.0669
16.2843
16.4058
15.6523
14.8718
16.1659
16.8619
15.6107
14.8715
16.5737
16.92
16.7163
15.5594
15.332
15.9436
14.6836
14.6491
15.4433
16.423
16.0769
16.6545
16.0084
14.9019
15.8792
15.2619
15.2651
15.5388
15.7486
16.1294
16.128
15.3356
15.4116
14.4481
15.0295
16.7517
16.31
16.1557
17.4731
15.7622
15.6215
16.28
15.4106
17.1981
15.3582
14.6505
16.9631
16.094
15.9885
15.7892
15.8035
16.2707
17.7348
17.2071
16.1162
15.4303
17.3486
16.1411
14.7774
17.2386
15.7765
14.5436
16.1756
16.5165
16.1817
15.2761
15.8185
15.6544
16.4756
17.0659
15.3769
15.3357
15.7961
16.0776
16.4294
15.485
15.5239
15.6369
15.1383
15.1218
16.5343
16.3631
16.7817
16.5552
14.9801
16.2694
16.4553
16.5659
15.9726
15.2183
16.2484
17.0139
14.9451
15.9581
16.2475
14.9672
15.7736
14.8923
16.7438
15.7516
16.695
17.149
16.3098
16.0846
14.9951
15.1664
15.2254
16.4924
15.5912
14.0987
15.7243
14.5544
15.0368
14.7364
15.6278
16.8023
15.159
14.3156
15.2162
15.9614
16.3358
15.4635
17.4022
14.9734
15.9854
15.367
15.4814
14.9968
15.5404
17.1228
16.6831
15.8076
17.1326
17.8018
16.6643
14.4999
14.946
15.5481
16.4293
16.3108
16.0272
16.6946
16.3384
16.6242
14.8885
17.2026
16.4757
14.5287
15.9822
16.0838
16.4313
16.7281
15.5207
14.9308
15.5331
16.8435
16.576
14.6322
16.9737
16.9372
15.5091
16.488
16.1959
16.1014
16.1729
14.7175
15.4182
15.0963
15.8451
16.441
14.7951
16.3551
17.0285
16.3086
15.3793
15.8479
15.8886
14.9944
15.8452
16.0458
15.1287
16.6127
14.611
16.4416
15.6873
16.0823
15.8994
16.0554
16.1801
15.7018
16.6808
15.4171
16.2162
14.2656
15.5843
15.588
15.8593
15.6191
16.9442
14.9336
15.9489
15.5648
15.5816
15.4265
17.0473
14.9655
16.9367
16.0688
15.9242
15.1501
15.975
15.1329
16.6569
17.0247
15.6187
14.7561
13.8345
15.1722
16.828
12.6972
15.628
15.9746
15.4025
16.2925
15.5532
15.2164
15.6263
15.672
17.786
15.5074
14.9481
16.7175
14.2977
15.4396
16.2948
14.0083
15.287
15.5835
15.0939
14.9344
16.1435
14.8777
15.0731
17.293
15.5001
16.4477
15.0217
17.6239
15.8842
14.347
16.8715
15.975
15.0422
15.8152
17.3611
16.5374
15.6931
16.7324
16.761
14.5797
15.5246
15.1996
15.2941
16.7436
16.1227
17.0624
16.2844
15.8507
16.3231
15.9369
15.4915
15.9585
16.2576
16.0532
15.5815
16.1745
15.8095
16.6328
15.8453
15.4528
16.4992
16.2571
15.3325
16.622
15.0208
17.1085
16.1816
14.8611
16.7698
16.487
15.7644
13.2378
15.3567
15.094
14.9671
15.5487
14.6858
15.6929
14.9614
16.0046
15.4773
15.4854
14.468
16.4557
15.9234
14.968
16.2537
15.476
15.9806
15.8889
16.2601
15.3397
16.3066
16.2876
15.4525
16.6417
16.6365
16.7087
15.9338
15.8413
15.547
16.4658
17.1503
15.7351
16.3353
15.7454
15.1738
14.4762
14.4506
15.055
16.531
14.9004
14.3416
14.9955
15.3017
15.412
15.1095
14.0782
15.7422
15.8374
16.4754
15.4597
17.3726
16.5168
15.942
16.1436
16.0773
17.3209
17.3288
14.9238
16.7981
16.5454
16.2942
16.4157
15.4062
15.7513
15.0533
16.1275
17.4237
15.2859
14.1897
16.0506
14.9598
16.0751
15.4953
15.9954
15.2071
16.1372
15.2734
15.2776
16.792
15.5298
15.6891
17.5156
16.9088
15.156
14.9563
16.0741
14.3018
17.0132
14.9248
15.4739
16.4365
16.4443
16.0285
15.9778
16.0508
15.5245
17.3185
16.1257
16.7283
15.8937
14.1514
15.5493
16.0614
15.6937
14.9083
15.8931
16.912
16.8007
16.7292
16.7542
16.0351
16.052
15.9754
15.6029
16.8948
15.9504
14.6975
16.8082
15.6101
15.4548
15.7263
15.669
16.3874
15.2784
14.6721
16.7733
15.7521
15.2122
16.4421
16.2891
16.4071
16.341
16.9376
15.8859
16.2044
14.2585
16.202
14.5812
16.5049
15.8975
16.0066
15.6459
17.2427
15.8599
15.974
16.2109
15.8831
15.8257
15.9816
16.4035
16.4488
16.6664
15.973
15.0753
16.3377
16.6065
15.2578
15.709
14.408
15.7807
15.52
15.3199
17.1686
15.6181
15.0133
15.8207
14.6548
16.6024
14.4642
16.1358
16.0435
15.9496
15.8418
15.07
15.8325
16.3048
17.0881
16.4548
15.6277
14.6392
14.8614
15.6074
15.1496
14.8881
15.5587
15.343
16.882
15.997
15.5553
15.9953
16.8749
15.4864
16.2718
17.3625
15.0624
15.1386
16.2093
15.8644
16.9077
16.7365
16.0165
16.3611
13.9409
17.5423
17.4136
16.4403
14.3106
14.741
17.6666
15.6575
15.6939
15.0506
15.0517
15.3597
16.882
15.2908
16.2655
14.6249
15.0933
16.0851
15.4653
15.5824
14.9165
15.7257
16.5024
16.9311
15.1054
16.86
15.8315
16.1337
16.0458
15.6201
15.9752
16.3802
15.1445
15.0708
16.5386
15.951
15.0102
16.0059
15.7687
15.4811
16.1759
15.9666
16.5424
15.6997
16.0047
15.5127
15.8815
15.4651
15.3029
16.0961
15.9381
15.7657
16.6
16.2408
15.4063
15.9283
16.1065
15.352
16.0461
16.7269
17.3668
14.8931
14.8557
17.0368
16.2459
15.7549
15.7026
15.5007
15.4554
16.6127
15.6754
15.7934
17.1037
15.6808
15.4403
15.3536
14.7802
15.4865
16.9514
15.5838
15.4423
16.2093
16.4965
15.4158
16.4199
15.0674
15.9809
15.8978
15.0271
15.82
16.024
16.4789
14.9493
15.2106
15.8726
15.6531
15.1207
15.6329
15.982
17.5638
15.7534
16.473
15.3292
14.4287
15.7745
14.9659
15.5564
15.3396
17.0999
15.634
15.9662
17.2875
14.9803
14.7294
14.2181
17.243
16.5545
14.6647
15.3744
16.215
16.5764
16.1268
14.6085
14.0185
16.3748
15.4394
15.5495
16.8166
17.6032
16.0175
15.903
15.7032
16.163
16.5982
16.5729
15.1492
16.3461
16.9399
15.2796
15.8909
15.8391
14.9736
14.0786
16.0095
15.8375
15.9628
16.6426
16.0479
15.5972
15.8149
15.4214
16.9883
14.7892
16.2796
15.3117
16.7228
16.4619
16.8582
15.5527
16.0309
14.487
16.368
15.9732
14.7943
16.4619
16.0799
14.3596
15.0313
15.4582
17.5225
15.4502
15.4537
16.8135
16.3096
15.493
15.1949
17.5317
16.4756
14.6277
16.7293
16.164
15.5335
16.3435
15.3974
15.8915
16.6679
15.52
16.9408
17.0417
16.0184
17.1587
15.0406
15.1224
14.3174
15.6049
14.8664
16.6867
16.4977
15.9585
15.3435
15.9939
16.2374
15.6577
14.7337
15.3697
15.4918
16.8724
16.2777
16.7343
15.8903
15.4844
15.5754
16.372
16.4101
16.407
16.7343
16.2295
14.4384
15.675
15.2712
15.7911
15.4875
15.4898
16.4007
15.319
15.7863
15.9263
15.863
13.862
16.9615
16.8772
17.0512
15.567
16.0757
15.3703
15.2496
14.6815
16.1951
15.7715
17.5042
15.5176
16.1472
15.5731
16.1917
16.7155
13.8376
17.0508
16.3443
15.9875
17.0067
16.3389
16.7623
16.1756
16.14
15.1534
15.6251
15.6653
15.2829
15.9968
15.1477
16.1695
15.4413
16.0512
15.9746
16.3381
15.7369
15.1973
15.876
16.1631
17.2509
16.5742
16.0744
16.2996
14.0249
15.8728
15.4104
16.3947
16.6671
16.0605
15.95
15.7492
15.6896
16.8348
14.11
15.5307
17.3598
14.3491
15.9477
17.7515
16.0445
15.7588
16.1176
16.1073
16.9103
16.963
16.5152
16.7373
16.4598
15.6432
15.7954
15.5142
15.9668
16.3569
16.2045
15.5151
15.4109
17.5661
16.8616
15.2254
16.258
15.1235
16.7151
16.6546
16.726
15.7232
16.238
15.7378
16.4238
16.0809
16.3734
15.8091
17.0273
16.0256
15.9452
16.8488
16.1502
14.0922
15.6991
15.9617
15.7799
15.8093
14.7957
15.9476
16.4279
16.031
15.7235
15.9114
15.434
15.5651
16.7142
16.3175
16.0873
15.4425
16.8911
17.138
16.1023
16.2079
15.4038
15.6561
15.6688
15.6339
14.6333
16.4832
15.6012
16.3753
15.8241
16.108
15.5095
16.0175
16.0866
16.0028
14.8074
16.0333
16.0901
16.4579
16.5917
16.2898
15.0669
15.126
16.2943
15.064
16.6
15.7655
16.4376
15.8262
16.3947
16.0732
15.9823
15.4734
15.8297
16.4714
16.9002
13.8821
15.5882
15.3658
15.5777
16.4596
15.9858
17.0486
16.1254
16.7042
18.2313
16.1624
15.4717
16.5192
16.4866
15.9055
15.3094
16.3574
16.0962
15.3107
15.3209
15.9073
14.3801
15.4169
16.1374
14.9674
15.1188
16.2273
16.2
15.2954
14.6224
16.3432
16.8897
15.4749
15.785
16.9341
15.8703
15.1882
16.1879
14.2923
16.106
16.2118
14.7443
15.83
16.8181
15.092
16.0542
15.7401
17.1011
15.4834
16.4813
16.5405
17.2098
15.9509
15.9825
15.9858
15.7537
15.1914
15.7249
16.1186
15.0978
17.3958
16.3085
14.3629
15.196
15.3264
15.3644
15.8624
15.8499
15.1563
15.1954
15.6713
15.3467
17.7881
14.0289
14.4822
15.5872
17.3765
16.783
17.4156
16.0037
16.3116
16.8948
15.6312
15.2633
15.5048
15.2854
17.0346
14.8692
14.6614
15.0349
15.5821
15.8011
15.4773
14.0176
16.3637
16.7737
16.19
15.3451
16.1916
16.9741
16.9862
16.0139
17.0161
15.8924
17.1112
15.0014
16.1195
15.6393
14.1089
15.5956
16.5473
16.1154
16.1641
15.6414
15.6176
16.7793
15.2883
16.7081
16.3088
14.5099
16.8946
17.0994
14.9215
15.0202
16.9588
16.5305
17.553
16.1439
16.9461
16.7662
15.115
17.2665
15.9505
15.4011
16.1887
16.8492
15.2402
16.4987
15.5644
16.6148
15.8924
14.5233
16.7129
15.8936
17.105
15.3961
16.3633
16.5231
16.254
15.8185
16.6598
14.8628
15.8499
16.8621
15.2322
16.879
15.8651
15.3992
14.9474
16.0048
15.2248
15.5833
15.8526
15.7294
15.6552
15.164
15.0625
14.8022
16.203
15.1309
16.1202
16.7526
16.0672
15.2759
15.9995
16.2053
14.0238
15.8803
17.2311
15.5654
16.4108
16.2391
14.5871
15.6863
15.7942
14.9714
16.5315
16.3101
16.5537
15.8194
13.9414
16.219
15.956
15.2866
15.2722
16.9039
16.2969
15.2466
16.4014
17.3279
15.1833
16.7077
15.8089
17.2468
15.5594
15.1537
14.0852
15.5349
14.5248
15.0014
15.7113
15.9462
17.4483
15.869
17.1028
16.7074
16.2587
17.1141
15.5092
15.3699
15.9516
15.9568
15.8041
14.6325
15.7546
15.9046
15.9603
16.4325
16.5206
14.4147
16.8223
15.9613
16.0479
15.3672
16.1209
17.3606
15.3065
15.7124
15.6587
15.1986
15.6712
16.7056
14.5623
15.3669
16.7485
15.9277
15.9973
17.5249
13.307
15.8931
17.1324
15.017
15.7701
16.1563
16.4191
13.3081
14.8664
17.0913
14.9029
15.4181
15.8249
16.8613
16.1643
15.9211
16.447
16.4233
16.9627
15.7467
16.0665
16.3482
16.2285
16.1254
16.4261
15.7141
14.9878
16.1569
16.7166
16.4227
17.6595
15.5384
16.3375
16.2929
15.729
14.8931
15.2341
16.5853
14.5803
14.9028
15.6542
15.6357
15.185
15.9407
16.2724
16.2271
15.1309
16.0592
15.0359
16.411
17.0359
17.4565
16.0094
15.5639
16.0649
16.2844
14.8418
15.4376
15.5282
16.1963
16.5052
15.7955
16.7133
16.2619
15.2814
15.7235
16.1228
16.1055
15.8595
16.5771
16.3822
16.1719
16.0845
15.6343
15.9262
16.2008
15.4038
16.0244
15.465
15.3484
16.9286
17.4569
15.7137
15.7958
15.8182
17.3631
16.3707
16.5355
15.6827
15.3922
15.7976
15.3764
16.6275
16.2245
15.8159
15.7102
16.6865
15.8843
15.4047
16.0005
16.9176
16.1009
15.0526
16.7828
15.7184
15.9256
15.2685
16.5586
17.8825
16.676
15.9032
15.8453
17.5876
16.1778
17.689
16.388
15.2224
15.7462
15.3816
15.6414
15.016
15.2011
16.4492
16.456
16.6695
16.6407
15.3328
16.9616
16.0038
17.0548
16.2194
14.4138
16.5888
15.6216
16.5075
15.9521
16.5105
17.2634
16.4344
15.8546
15.8331
16.0015
16.6087
15.8528
13.7931
16.2707
17.1826
15.4385
15.7968
15.964
17.2035
14.9745
15.5462
16.4115
16.3518
16.6583
16.4562
16.6241
16.8635
15.238
15.4675
16.5166
15.6022
15.0132
16.5053
15.6816
16.4646
16.3516
16.062
16.5832
16.0384
16.0601
16.2937
16.402
16.0138
16.1207
16.3037
16.8529
16.7924
16.2631
14.3512
14.2147
15.8221
15.9272
16.0129
16.312
16.3712
15.8669
16.0191
15.6383
17.2135
16.6016
17.135
17.7546
16.7702
15.4051
15.8815
15.8085
16.4097
16.7066
14.4989
14.993
15.298
16.4863
16.8368
17.1275
16.8584
16.2192
16.6276
15.8579
15.4229
13.9626
15.7188
15.5855
16.0755
15.7799
16.0415
14.2045
16.1332
14.8513
15.9984
17.3611
15.9692
15.9043
17.0738
16.5574
16.4226
15.7826
14.5517
16.4713
16.2459
16.4237
17.6696
16.338
13.238
15.6239
16.5482
16.4037
16.0988
14.8983
16.2009
15.7634
16.9218
16.7844
14.9424
14.4517
15.2029
16.8738
14.1521
16.8084
15.6208
16.2537
17.2688
16.5175
16.1001
15.6538
14.9825
16.0038
16.1536
16.2381
15.3693
15.5164
15.5498
15.2522
16.785
15.78
15.013
16.2036
15.8113
16.2147
15.3595
16.4532
15.0608
16.2668
16.1584
16.3565
17.0279
15.6088
13.7162
15.9317
16.8623
15.5411
15.8954
16.5927
16.4044
16.3785
14.6955
17.3207
17.1482
16.315
15.7496
15.7597
16.1765
16.879
15.1537
15.7947
16.1865
15.0371
16.2697
14.9189
15.7246
15.8214
15.9289
15.978
15.7836
16.0021
17.8681
16.9963
16.6143
17.8191
15.6883
13.569
16.1188
15.4239
15.4314
16.3749
15.9543
15.3145
16.8062
16.3119
16.1235
16.1553
17.323
15.1046
14.7504
15.0246
15.3664
16.4242
17.199
14.9112
14.5767
16.0646
15.5997
15.1486
17.0394
16.2655
15.3901
16.4073
15.2178
15.1692
16.2927
15.3891
15.7581
17.4175
17.0206
14.849
16.6659
16.6246
14.8424
15.9196
15.6363
16.7926
14.0746
15.5611
15.115
16.6112
15.7667
17.2893
16.0289
16.527
16.6251
15.8852
15.2833
16.4993
16.463
14.7731
15.5752
16.4964
16.8446
15.9884
16.3857
15.8039
15.8234
16.2172
15.5727
17.0821
16.9066
15.9361
15.4076
16.8576
16.179
17.2848
15.8926
16.426
16.8425
15.8776
17.209
16.4176
16.0728
17.1722
16.7543
15.5809
15.7968
16.2701
15.8445
16.1173
15.0745
15.187
17.0279
16.2192
17.3886
16.4744
16.1304
14.7726
16.5129
16.4392
15.4212
16.6962
15.1356
15.154
16.7017
15.0943
17.2246
16.2007
15.4898
15.6925
17.4261
16.3584
16.0576
15.656
15.7694
16.4729
16.1575
15.9929
15.9517
15.1836
16.205
15.201
15.7295
16.3813
16.5976
15.3458
15.1764
15.6619
14.8186
16.1084
15.7308
14.9592
14.3692
13.4436
16.3716
15.1055
14.7421
16.3394
14.1717
15.2286
15.3624
16.6616
15.1844
16.7095
15.5574
16.9704
15.09
15.9076
15.6236
15.991
17.0547
13.2803
16.7535
14.2821
15.8911
17.1475
15.4246
15.7558
16.7186
16.7034
15.4334
15.7744
15.5743
15.5803
16.4398
15.7682
16.4914
15.5053
15.5072
14.939
14.7682
15.2617
15.613
16.8792
16.3507
16.5629
16.839
16.2304
16.7871
16.0896
16.4781
15.7582
14.9907
14.7439
16.5011
15.0677
16.4603
15.3904
15.4208
16.0835
15.6056
14.7903
14.8508
15.5221
14.9442
16.536
15.0804
16.1436
15.3028
16.4846
16.6595
15.048
17.2532
16.6333
15.6632
16.4849
16.0974
17.3007
15.4053
17.0439
13.7632
16.7567
15.8227
15.3676
16.4004
15.4804
15.7075
16.2533
15.3887
15.6688
15.6265
17.0104
16.8983
15.858
15.7897
15.6789
15.4608
15.5038
16.1591
16.6569
16.3584
16.5986
15.804
17.8617
14.3447
15.6455
15.4357
16.8341
16.1174
15.6952
16.2334
17.5792
15.981
17.3162
14.8464
15.0431
15.4152
15.7625
16.0184
15.8354
16.3925
16.4203
16.8413
16.6555
15.2538
16.2588
16.3211
14.7003
16.4266
15.7132
15.7856
15.1566
16.2637
15.6172
16.6717
16.3787
15.1062
14.739
15.7925
17.1763
17.378
16.0507
16.0961
16.5167
16.0845
15.4601
15.1844
14.8871
15.3614
16.4708
16.0929
15.6017
14.9842
16.8552
15.8301
16.3266
16.3817
15.5468
17.9801
16.6567
15.8693
15.6361
16.2984
15.6111
14.9522
17.5071
15.8052
16.3429
16.9588
16.7195
16.29
16.6245
15.5119
16.3879
15.731
16.0169
15.3859
14.8286
15.8371
17.4191
16.6221
15.8516
15.4933
16.8224
15.5695
15.5148
16.4565
16.0762
15.2558
16.4142
17.3133
15.7581
16.8551
15.0691
17.4452
15.3025
15.5419
16.226
14.8705
16.2332
15.309
15.8966
15.6393
15.1286
16.7179
14.8877
17.2231
15.9972
16.4252
14.8532
15.4489
15.259
16.2111
15.3114
16.4623
15.5993
14.819
14.8798
16.5876
15.431
14.7596
15.5319
15.711
14.8092
14.39
15.905
16.5927
15.5943
15.2651
16.0796
15.5052
13.01
14.7548
15.8933
17.0839
15.7268
15.733
16.5148
15.794
15.0233
16.6089
16.8737
17.1919
14.6339
15.2975
15.7215
15.9211
16.477
14.1329
15.9101
15.3287
13.9724
15.8985
17.0699
16.3018
15.8645
14.3346
15.4404
16.6657
17.0148
17.3232
14.4786
16.2796
16.157
15.8986
14.452
16.6702
14.8259
16.193
17.9099
16.3318
15.8828
14.4377
16.4061
14.7264
16.4217
15.5763
17.3055
15.9592
15.9694
16.8951
16.2678
15.4072
15.7731
15.182
16.9226
15.6126
15.1744
15.4808
16.2233
15.8277
15.4918
15.6494
16.0205
14.9742
16.3756
15.8884
16.5015
14.6636
15.3707
17.0655
15.0806
17.0104
15.3616
16.4756
16.4479
16.7596
15.5899
16.1408
16.1545
15.0575
16.6488
14.9538
15.9099
16.1186
15.8222
16.0381
15.3135
16.2168
15.5073
16.7165
14.7821
15.1267
16.4584
16.3891
15.2194
13.5825
16.0433
16.09
16.074
15.7211
15.832
15.4796
16.0539
14.0839
15.9003
14.0016
15.7007
15.4912
15.4712
16.7382
16.4204
15.4021
16.7672
15.964
15.9538
13.8657
14.6046
15.0337
16.2264
15.3131
15.0275
15.3443
16.6385
16.5283
16.5301
16.3788
16.268
15.4154
15.3986
16.4129
15.8578
16.1082
15.1331
15.417
15.2085
17.1409
16.9476
16.5597
17.1528
15.1851
17.0928
16.8203
16.7292
16.242
16.2307
16.9792
15.4073
15.7135
16.0948
15.9759
15.0384
16.2696
16.8335
16.322
16.6101
16.1751
15.7981
15.8596
15.9268
15.499
15.7061
13.911
15.0759
17.3489
15.96
15.3028
16.1126
16.5727
15.9308
16.8947
16.9799
15.7398
16.7466
15.5965
16.4782
15.5856
16.3308
16.9064
16.1119
14.9702
15.008
15.6877
16.5273
16.3269
16.5587
16.7737
15.3644
15.0829
16.0657
15.1528
14.3245
13.9242
16.1238
16.4613
15.8448
13.9231
15.4204
15.3705
13.6354
14.7727
16.9186
15.0175
15.9549
14.8753
15.9337
15.9232
16.0025
16.8211
16.14
16.6634
14.1265
15.3713
16.8773
16.5068
16.175
17.266
16.1226
17.0536
18.0894
15.7902
16.2726
16.0873
16.2614
14.8795
16.8344
16.2031
13.421
14.4939
16.5474
15.8596
16.2254
14.2793
15.0568
14.2849
16.0613
15.4781
16.1044
15.7671
16.3541
16.4096
15.8841
17.4004
15.5714
15.8555
16.4057
16.8144
15.9105
15.9183
15.6005
14.8439
16.3455
16.7281
14.7761
16.0345
16.4015
16.4728
15.5605
15.9736
15.5563
14.7849
16.1509
17.5255
14.9695
16.1012
15.7524
17.1384
16.5335
16.791
16.429
16.1585
15.1591
16.7122
15.6926
16.7826
15.7119
15.041
16.1136
15.3131
14.4355
16.0289
16.166
16.136
14.9714
16.04
15.0873
17.2385
16.7249
16.4238
15.3766
15.8093
16.0674
16.1203
15.704
17.2075
17.2518
15.9406
15.726
15.406
16.1268
15.7351
16.1906
15.4507
15.8828
15.6498
16.6171
16.4219
16.9418
16.4423
17.2797
16.0686
16.3832
15.4301
16.2159
14.9054
16.1007
16.2758
15.2332
16.5255
16.5472
15.5214
15.1711
15.3101
15.6846
15.1143
15.9774
15.3946
15.0168
16.2642
15.9474
15.252
16.8362
15.6378
15.3369
15.2863
15.5645
16.5401
16.1866
17.6101
15.124
15.7456
16.7796
15.3495
15.2553
16.7789
15.7873
16.488
15.1881
16.1194
16.3274
16.4538
15.5639
16.4454
16.2661
15.1662
15.3457
16.8597
16.0201
15.8177
15.6068
16.4187
15.822
16.1241
17.5779
17.2005
15.4944
15.9919
17.1582
17.6059
16.8705
15.9942
16.0486
16.8881
15.3424
15.6011
15.8634
15.4537
15.0248
16.2143
15.0319
15.3115
17.0159
16.3939
16.1132
15.5745
17.0728
15.3254
15.5185
15.8675
16.2146
15.626
15.0173
16.3754
15.9356
17.0085
16.7693
16.8025
17.5765
16.4239
16.8515
16.1564
15.2508
15.5879
15.858
16.4802
16.7767
16.542
16.4435
16.2671
14.4138
15.9065
16.5514
14.4111
16.2228
15.7875
16.026
15.1266
16.465
15.8817
15.729
15.9261
16.1735
16.2566
15.7086
16.5813
16.6173
15.7941
15.9654
17.8088
15.3915
16.7185
16.0174
16.8436
16.4251
15.7659
16.3246
16.236
15.8112
16.6743
15.9495
16.9603
15.6078
16.9438
16.2156
15.695
16.9651
16.4382
16.6865
15.506
16.0997
16.0629
15.6065
16.0257
15.0291
16.3988
16.3163
15.9507
15.1847
15.595
16.019
17.3103
16.1768
15.0938
16.2689
15.9717
14.7942
15.9599
15.3832
17.5112
15.638
15.6835
14.3605
15.6704
16.1509
16.2128
16.0437
15.9414
15.592
15.5256
15.7085
15.7268
15.7467
16.7599
16.5548
15.4574
15.6146
15.1084
15.0499
16.3785
17.2066
15.4621
16.7484
15.8475
16.1795
15.4796
16.1735
17.9452
16.5353
13.4629
14.7398
15.995
15.4752
17.1399
15.4605
15.2743
15.9594
16.0999
16.5118
16.6067
15.9673
16.9489
16.23
16.0438
16.4177
16.2713
15.9116
16.2322
15.2768
15.3694
14.4298
15.7335
16.1942
16.1573
16.344
16.2527
15.0405
15.9704
17.1418
16.0448
15.6064
17.6862
16.3927
17.1404
16.7183
16.1384
15.924
16.473
17.8326
16.6759
15.1113
16.2018
16.3719
13.2147
15.7213
14.7083
15.4615
16.2406
14.95
13.4854
14.977
16.0761
14.9399
15.6394
16.0991
16.3228
15.4289
16.2522
15.0617
16.58
16.5216
16.9236
16.2525
14.5611
16.0567
16.5129
15.8117
14.9973
16.205
15.7624
16.1219
15.5922
16.6193
17.0707
15.9402
16.1978
16.3107
16.3596
16.703
16.3469
16.2213
15.3293
14.8033
16.4139
17.1026
15.4684
15.9465
15.2438
15.5924
16.1157
15.6627
16.2348
16.8222
15.4994
15.5364
16.0701
16.6441
17.7171
14.9823
15.8631
15.6247
16.0694
14.1897
16.1103
16.5244
15.7942
16.5378
17.1129
15.3562
16.5995
15.9616
15.8367
16.0488
16.1794
14.6401
14.3186
15.3667
16.633
15.4523
17.2546
17.1468
15.8536
16.3275
15.774
17.4043
15.0919
15.7384
16.1357
16.6701
15.7394
14.8197
16.7734
16.3035
16.1074
15.7828
15.0805
15.3296
15.7056
15.6964
15.928
15.1978
14.5266
15.9018
15.5503
15.3357
14.5386
17.4785
15.9056
15.9583
15.2543
15.1418
14.8967
15.2403
14.8317
16.1243
17.2649
15.8295
16.6137
15.9113
17.9112
16.6036
16.144
16.0928
17.0759
16.3173
16.6678
17.5786
16.1296
15.9696
15.6398
16.2642
15.5457
14.7671
15.8846
16.335
15.7383
16.7332
14.3467
16.0968
16.6118
16.6446
14.5713
14.5289
16.7157
16.6109
16.0574
15.2166
16.1708
16.3785
16.7007
14.1259
15.9495
15.3907
14.0745
15.5581
16.7259
16.9028
16.3878
16.5637
17.0096
16.7806
16.5983
15.2767
16.5585
15.7814
15.7361
17.1284
16.4405
17.0143
16.1896
15.7938
15.5926
16.1659
16.2935
15.7731
16.1588
18.2227
15.8525
16.1046
15.8445
14.963
15.2633
14.6362
17.2382
16.1887
15.2717
16.3641
16.1486
15.9658
14.8091
15.2122
15.9552
14.7949
15.2174
16.8464
17.0794
17.1998
16.762
16.3523
17.0379
15.5278
15.1749
15.9334
15.8991
14.6441
16.7148
15.9899
15.2359
16.0867
15.8152
14.7217
16.1415
15.3519
16.5032
16.3644
15.9019
15.2183
15.542
15.7664
16.4024
14.8974
15.1199
14.5224
14.435
16.0349
15.5496
16.6054
16.4817
15.8811
15.8024
16.0702
16.3819
15.6313
15.8678
15.8771
17.9528
15.1794
15.4262
16.1644
15.7754
15.7936
17.1781
16.4235
16.6112
14.9226
15.4236
16.1187
14.7073
15.5147
15.3317
16.7997
15.0323
17.1224
14.0419
14.7754
16.0647
16.5519
16.4871
16.3507
16.8022
16.6105
15.0747
16.6177
14.7914
14.6599
15.7697
16.3726
15.4546
14.9132
15.9104
15.7853
15.8146
15.6917
15.9377
15.9358
15.4218
16.0377
15.9223
14.0192
15.6962
15.5522
16.9905
16.2155
16.0813
15.4169
15.1155
15.4874
16.2352
15.0084
15.2731
16.6519
14.2502
17.0358
16.5275
15.7525
15.1137
15.2045
14.9218
16.489
16.1856
15.2585
16.4523
16.4298
17.616
16.8279
16.45
15.3287
16.5936
15.3686
16.4086
15.2387
15.5413
16.4831
16.1574
17.5439
17.2286
16.2592
14.7242
14.8431
17.3498
16.7112
14.6535
15.7534
15.7923
15.9426
16.3997
16.408
15.2664
14.6976
15.9335
15.8498
15.498
15.0283
14.6829
15.0485
16.2523
14.2521
15.9046
15.8921
15.7814
15.9695
15.7709
15.0318
16.3072
15.4498
16.1302
17.3212
15.095
15.3834
15.1125
14.2961
14.2002
13.8994
15.3086
15.3541
15.8933
16.6415
15.7822
15.7092
15.2626
15.3454
15.4765
15.0381
15.184
16.0787
16.7059
15.1796
16.2791
14.5893
15.1319
15.4219
15.5432
15.4215
17.3094
15.6861
16.1544
17.5562
15.7051
16.3367
17.6723
15.3409
16.3209
15.3389
16.0358
16.6224
15.0955
16.696
15.3126
15.2531
17.051
16.5336
14.5359
16.2903
15.2521
16.4092
15.8525
15.3958
16.2479
17.0266
14.9734
16.4986
15.5116
17.1759
15.9598
16.0026
15.8276
16.4296
15.9679
15.4898
15.9896
17.1921
16.0454
16.1048
16.4753
15.4092
15.867
15.846
15.7338
15.7722
17.1054
16.331
16.8554
14.8337
15.7501
16.3999
15.7502
14.4154
15.7868
15.8958
16.2686
15.1264
16.6906
15.8288
15.8132
15.8094
16.2151
16.7096
16.8581
14.4847
16.2314
16.1286
16.4472
15.3397
16.3384
16.1233
16.0599
16.3647
14.7135
16.6376
15.0683
16.4809
17.1369
15.3839
16.5659
16.1937
15.3726
15.718
17.204
15.8259
16.7172
15.0609
16.3296
15.8328
14.8948
14.3046
17.2925
16.0655
16.2585
15.7543
16.5903
15.8485
16.7898
16.2807
16.7991
16.06
17.1403
17.2001
17.1467
16.3707
15.9562
16.518
15.6442
15.8253
17.0545
14.4792
16.2595
16.4203
15.5045
15.4797
16.0171
16.4402
16.8416
16.525
16.3314
16.6928
14.2918
15.5486
15.4066
16.3271
16.0584
14.8682
16.1269
15.8915
15.3003
16.2158
15.5122
15.9356
15.3465
16.1111
16.9411
15.0238
16.427
17.291
16.1849
16.1237
14.8478
15.0436
16.6434
16.5408
16.389
16.7753
14.6458
16.2763
16.3938
15.2261
16.0909
15.4537
16.0602
16.7627
14.9802
16.1258
16.0909
17.0198
16.4801
16.0758
15.0586
16.1273
15.9127
15.8505
16.9922
15.5698
17.0676
16.027
16.8453
16.6053
15.4324
15.4817
15.864
14.425
16.4579
15.9916
17.3132
15.9595
15.9095
16.5144
15.1055
16.3688
15.1906
15.6087
16.9822
16.2946
15.9918
15.436
15.9095
16.094
17.1252
16.3744
16.4997
16.7247
15.8893
15.7712
15.3978
15.8688
17.5688
14.533
16.3259
15.8175
16.2529
15.3191
15.7407
15.4654
15.6767
15.8027
15.2892
16.2962
17.3322
17.118
15.3455
15.8723
17.5825
14.8562
14.574
15.0654
15.7366
15.7978
14.4073
15.6617
15.7197
17.4727
16.5452
15.5614
17.1399
15.2812
17.6184
16.5256
16.84
15.5847
15.0155
16.8798
16.7974
16.2492
15.7624
16.5618
15.9485
14.9914
16.8672
15.7574
15.9275
16.2902
16.0561
15.8551
16.4251
15.8199
16.6427
15.753
15.7362
16.2605
17.3411
15.7326
15.6521
17.1221
15.5085
15.9512
14.6877
16.7152
16.6002
16.6288
16.0922
15.4791
16.5117
16.6765
15.8754
16.4295
15.5858
14.4097
15.2522
15.4833
16.7606
16.3966
16.9288
16.322
15.2567
16.3287
14.2615
16.6581
16.2795
15.5831
16.0743
16.5786
15.8417
16.2978
15.6803
16.2742
17.6742
16.137
15.8658
16.1839
16.9129
17.5766
16.2053
16.2226
17.7289
16.544
16.332
15.6235
15.2665
16.3553
15.9893
15.4715
15.8479
16.8497
14.383
16.1482
16.4665
15.6427
15.1824
16.3304
16.5806
16.3686
16.7967
15.4769
14.5682
15.7618
15.1244
15.166
16.1326
17.0279
16.6517
16.1887
17.2964
16.3695
16.8649
16.1843
14.0776
15.1237
15.5816
17.1365
15.8386
16.6379
17.4943
16.0046
15.9562
17.0832
16.1088
16.2385
16.0301
16.7195
15.4821
16.1754
15.79
17.017
15.7335
15.4967
16.9755
16.403
17.3149
17.8421
16.5974
15.8624
15.2656
15.8908
15.8376
15.8245
16.2565
16.5249
14.718
14.0836
16.2293
14.9693
16.6328
15.7682
14.4672
16.9287
15.1333
15.0651
16.1301
15.9684
15.9307
16.0409
15.7334
15.9379
15.8351
16.2212
15.6186
15.4471
16.3261
16.3032
16.5368
16.538
15.3787
16.1946
16.5422
15.6272
16.1228
18.0196
15.9766
16.4421
15.7729
16.3479
16.4097
16.8186
15.1957
16.3821
16.6721
16.8711
16.0569
15.4323
16.0659
15.252
15.9872
15.4326
17.1398
16.5877
16.3573
16.9508
14.7299
17.6234
16.5458
15.133
16.6257
15.7999
14.137
17.0218
16.8136
16.0321
16.053
16.6319
15.7233
16.3528
15.856
17.3992
17.6505
16.7633
16.302
15.4046
16.6896
16.5009
15.4202
14.719
16.5597
16.5699
15.8766
13.9359
17.0923
17.249
16.3934
15.139
15.8838
15.8676
15.9899
15.9123
16.3323
14.2026
14.8654
15.9823
16.3887
15.4468
15.7362
15.6798
16.1651
15.5864
16.0904
16.8724
14.984
17.1327
15.5699
16.4113
15.4916
16.2706
14.1617
16.3174
16.6125
14.7713
16.0556
16.7914
14.7302
14.9468
14.3649
15.208
14.3837
14.6927
15.9238
16.6648
14.8633
16.89
17.5912
14.9239
15.4879
14.7609
16.0194
16.8642
14.9034
15.1771
16.7681
15.4673
15.165
15.5508
16.7256
16.912
15.8762
16.3716
15.0669
14.837
17.0543
15.193
15.6935
15.9736
15.0668
16.1145
16.9109
15.8479
15.6114
15.7324
15.2181
16.7448
14.82
16.5291
16.7339
16.5013
15.6001
14.5111
17.1244
17.3344
15.6154
15.4129
16.7817
16.1156
16.024
17.1344
13.7871
15.6099
15.3636
17.1442
16.9428
16.1559
15.4381
18.2377
16.7817
16.9144
16.4136
16.6611
16.1632
17.3496
16.2949
16.9925
15.8441
15.8711
16.9338
17.1876
16.3473
16.7112
15.8628
16.2645
16.1007
15.0696
16.466
16.562
16.8682
17.5634
15.6566
14.9647
17.0098
16.6502
16.4426
16.4673
16.1084
15.2316
15.6511
15.6446
17.1541
15.6806
16.6811
16.7865
14.4825
16.1024
15.5313
17.0721
14.899
16.039
16.1586
16.8461
16.0259
15.4851
15.8332
17.091
15.1387
15.0228
15.7785
16.0115
15.5496
14.3513
16.5521
16.4069
15.7217
15.7798
16.0717
15.7602
16.7494
15.3146
15.6819
16.123
16.1598
16.0046
16.8857
15.5765
16.4151
16.3226
15.8465
16.5036
15.4305
14.9806
16.3188
16.4143
15.0344
16.5735
15.2215
16.1272
14.5878
16.3715
16.6932
16.3688
15.9985
16.4816
17.3867
15.1896
15.8665
15.2394
15.0472
16.0953
16.6054
16.255
14.8313
16.967
15.5328
17.3007
16.4042
17.1852
17.0305
15.1738
15.0445
16.0758
16.1052
16.5911
17.1916
16.7559
16.5045
14.4191
16.7239
14.7486
17.0811
15.9442
16.3346
17.1482
17.3664
16.1489
14.5957
14.6573
14.6204
15.9593
15.3482
16.6765
15.5508
14.9698
16.6123
15.3974
16.123
16.0932
15.2948
15.8029
16.1512
16.1308
16.2845
17.0565
15.5097
17.3937
17.1494
17.2278
15.4499
14.7769
14.0472
16.8081
15.3718
15.2239
16.8486
17.5866
17.1814
15.6824
15.5297
14.6318
15.8993
16.3741
15.9994
15.2771
15.5106
15.2804
16.1592
15.9226
16.1028
15.019
16.6447
15.7766
16.4463
15.3489
15.7931
14.8002
15.0397
16.2424
15.7155
16.1092
16.0055
15.2303
16.291
15.3201
16.0824
16.3606
15.9467
16.8192
15.1755
15.6771
14.7281
16.14
14.726
14.847
16.4547
15.5231
15.7024
16.0407
16.0495
15.6486
14.9924
16.9472
17.0184
15.2054
16.5237
15.7725
15.9567
16.7579
16.754
15.9145
16.6048
16.1594
15.9923
16.5913
15.6447
15.9951
16.1497
15.3039
15.2976
16.8068
14.8607
16.1847
15.9846
16.6677
16.169
16.1175
15.029
15.4814
16.454
14.9276
15.7226
14.278
15.4805
16.0875
14.5466
16.4654
14.9807
16.3998
16.6665
14.5254
16.0274
15.7869
15.9644
15.9743
16.5986
15.3526
15.9036
16.6491
16.542
15.2605
16.0019
14.9883
16.1395
16.9951
15.4223
15.2264
15.2973
14.5606
14.8228
15.6994
15.7556
16.5287
16.8903
16.0955
14.8939
15.0719
16.7298
16.4404
16.7403
15.9563
16.9333
14.1828
14.8987
15.7162
16.4414
17.1693
17.4852
15.8155
15.5737
15.1034
16.6554
14.6511
17.3973
14.6111
15.8499
16.9568
15.8686
15.6207
14.9559
15.8748
14.8602
15.5506
15.6738
15.2802
16.3771
16.129
14.8698
16.9198
14.7109
14.9169
16.4865
17.1471
16.2383
17.1879
15.214
16.2997
15.2483
17.4877
15.9669
16.4622
16.518
15.5478
15.8837
17.177
15.4097
16.9779
16.931
16.5241
15.7458
16.2247
16.1986
16.7923
15.6681
15.7087
17.1495
16.7497
16.6706
17.7565
16.0532
16.0425
16.5423
16.6783
15.9093
15.5344
15.3929
16.1344
15.8584
15.7994
16.6725
14.8355
15.8285
16.8469
16.9688
15.0384
15.7676
14.3302
16.2147
16.5459
16.0621
17.5932
14.6583
17.5263
14.071
15.4276
17.3884
16.6984
13.9698
14.6112
16.1175
15.2878
14.0728
15.8646
14.5958
15.4606
17.7881
15.9744
15.592
16.1911
14.9445
16.364
14.6242
16.4646
15.2302
16.1916
16.445
15.5009
15.0617
14.7525
17.8177
16.0805
16.4535
16.3383
16.6536
17.3809
16.0207
16.0768
16.7823
16.5369
17.5988
14.0847
16.8858
16.7122
15.9781
16.4496
18.246
16.6385
14.7227
16.6076
15.3534
15.2838
17.2262
15.903
15.6113
15.8768
16.3689
16.1573
15.4043
16.0922
16.009
15.7998
15.57
16.2357
15.5409
16.4423
15.5407
16.7797
16.2585
17.4221
15.2937
16.4017
15.0746
16.5513
15.1648
16.4161
16.0627
15.6853
17.0622
15.1777
15.54
16.037
16.5505
16.979
16.4127
14.7547
16.5425
16.5646
15.7894
17.4969
16.4753
14.5332
16.6266
16.6244
16.2129
16.3902
15.7465
16.1335
15.3095
15.9337
15.8681
16.3281
15.9644
16.9361
15.5005
15.5595
15.388
14.9228
16.5641
16.764
16.0222
15.6525
15.1717
16.332
15.8259
16.0438
17.4805
17.088
17.4343
17.2007
16.3283
15.8422
17.2912
17.7969
16.5403
15.6437
16.5128
14.5963
16.7968
17.0486
16.2305
15.1146
16.7789
15.9167
15.4968
16.0418
15.5951
16.3477
16.1854
16.4162
14.8435
16.6027
17.0567
16.2915
15.4799
16.0927
16.0597
16.9609
15.2866
17.2404
15.1655
16.2345
16.2338
15.5205
15.9313
15.6997
17.3741
15.8106
14.6146
17.2147
16.5117
16.1319
14.4298
15.5659
15.2233
15.5418
14.2429
15.3293
14.2997
16.2797
15.7252
15.8476
14.5423
16.6947
15.6532
14.9913
14.5317
16.915
16.3918
14.7373
15.0029
16.2307
16.6451
16.5163
16.1396
15.463
17.872
15.0975
15.0286
15.0546
16.5696
16.2745
16.3148
15.5642
15.4398
16.8946
16.8314
16.6139
15.9409
15.5588
16.2343
15.9294
14.108
16.2076
15.2422
15.3818
15.8036
18.4782
16.8562
15.976
15.5117
17.5821
16.1179
15.6405
16.6522
16.2105
16.8901
14.4201
16.5546
15.907
16.0268
15.3973
15.1016
15.6158
15.3177
16.3787
15.6827
16.7658
14.3545
15.6825
15.4798
16.6299
14.4824
16.0028
14.796
14.7997
15.6605
15.1926
14.7829
16.6047
15.6703
16.0688
15.8547
16.2717
15.1717
15.9719
17.4305
15.2534
15.987
16.1896
16.3778
15.7024
16.3754
17.2243
15.6953
15.8315
16.2156
15.1097
16.7693
15.487
17.2654
16.842
15.3043
17.486
16.0593
16.5378
15.1813
15.6907
16.5764
15.5453
15.5675
15.4746
16.6855
16.9269
15.1494
16.228
13.7733
16.2053
14.4257
14.1256
15.7474
14.8259
13.2443
16.2614
17.0392
16.105
16.9465
16.0728
15.5818
13.9585
15.5446
16.2424
15.3562
15.9673
17.4654
16.0391
15.5226
16.4013
14.496
15.0084
15.3076
15.9058
16.5055
15.8184
16.111
14.7828
15.1759
15.0067
16.3164
15.7886
16.6159
14.7191
13.7797
16.0921
15.71
15.7504
15.7695
16.7395
15.6269
14.9887
15.4655
14.9706
15.311
16.1911
16.0173
15.6508
15.2505
16.0772
15.7346
16.4752
17.0022
15.4598
17.4805
16.9076
14.5398
16.2282
15.2083
13.6156
16.3907
16.1552
17.0011
15.3537
14.7435
15.9367
14.0509
16.5563
17.9241
15.4241
14.3939
15.4
15.8957
13.8158
15.8143
15.0962
16.7
16.4846
15.5588
17.2135
15.5195
17.2268
16.7994
15.7985
16.4524
16.2061
15.6793
15.238
15.8252
16.2673
16.582
15.6614
15.7345
16.6616
15.4789
14.1413
14.7786
16.9268
16.4841
15.2758
15.4419
15.2366
16.6444
16.941
16.9316
13.9417
15.829
16.5988
16.1675
16.4329
16.4918
16.2067
16.5817
15.8283
15.1461
15.6857
16.1944
16.3146
17.358
15.7082
15.6608
16.6477
15.8367
15.3194
16.0023
16.362
15.5325
16.5196
16.3935
17.0597
16.2323
14.8271
15.0965
16.4342
17.0279
15.9057
17.1854
16.307
14.8769
15.6486
15.1776
14.8117
15.6145
16.1445
15.6371
15.3736
15.6385
14.6298
16.2146
16.5762
15.5589
18.4241
15.4938
16.2675
16.7201
16.2399
16.5851
15.6371
16.6213
15.7616
14.8572
16.1237
15.612
15.0399
15.4658
14.3493
16.2266
17.4029
15.1663
15.6915
15.0445
16.3033
15.1074
14.9997
14.7097
16.4882
16.1148
17.0223
16.4377
16.1891
16.4868
16.1588
16.0213
16.1068
15.9477
16.5576
15.9834
16.7457
16.0832
16.4028
16.2041
16.214
16.2181
15.3751
16.8034
15.8032
17.1573
16.5731
16.8207
16.1365
17.4022
15.8309
14.6731
14.7828
15.4252
16.6119
16.818
15.4518
15.9111
15.9666
15.0144
16.7496
14.5815
17.5228
16.2666
15.4777
16.3182
16.8052
15.4187
15.4289
15.8149
15.7685
16.6839
15.3823
14.234
15.311
15.584
16.438
15.7693
14.6125
16.1452
16.9867
15.4362
15.6109
15.6106
16.8352
15.5943
15.8969
16.2035
15.7192
15.7774
16.5973
15.5044
15.9233
16.2652
15.6626
16.2425
16.4558
16.9648
15.7892
15.6666
15.8317
16.3177
14.8068
15.5266
16.0337
14.9491
15.4669
16.4305
15.6855
16.4156
17.7416
17.385
16.3359
15.4214
16.99
16.0508
15.7196
16.3047
15.9257
15.4287
16.6205
15.1609
16.3243
16.5565
15.7747
15.8604
16.8562
15.8449
15.7358
17.2252
16.7037
16.4524
17.8708
15.9519
17.5018
15.5812
15.5537
15.416
17.57
14.3974
15.9438
13.8707
15.2397
16.8021
15.984
16.2639
15.0512
16.5078
16.8239
16.8076
16.2508
16.7611
16.5472
15.0707
17.0091
16.075
16.0054
17.2641
15.8322
16.475
15.5912
16.7261
14.849
15.7697
15.1451
16.3394
16.1322
15.9669
14.1471
13.9333
16.246
15.4312
17.1376
16.4504
16.716
16.5498
15.9945
15.5577
16.7007
16.7815
17.1332
16.7494
15.8527
13.8563
15.5705
15.2803
15.8801
15.3934
16.2627
16.7723
16.6898
16.2466
16.1519
17.4003
16.1533
16.2061
16.1725
16.5652
15.8445
17.4824
15.4425
15.9661
15.8305
16.8691
15.2967
14.2979
16.2183
14.9038
15.4883
16.5444
15.9925
16.7346
16.4675
17.1272
16.645
16.6542
17.3166
16.7811
16.4388
13.9186
16.1983
16.2914
15.3988
15.2206
16.674
16.3849
15.4507
16.5825
15.2269
15.7095
14.736
16.4551
15.9237
15.9761
15.825
16.9089
16.1221
16.8358
15.2611
16.4679
14.9635
15.2351
15.7325
16.1843
16.616
15.4525
15.9374
16.8443
16.9929
14.9854
15.0631
15.1724
15.2774
16.2404
16.6295
16.5628
16.409
16.1154
15.5147
16.1754
17.1883
17.3173
16.0615
15.2456
16.8227
16.4918
15.9692
15.5228
15.5343
17.073
16.1151
15.3068
16.0789
17.1954
16.2274
16.1078
15.6229
16.0769
16.4836
15.1845
15.7142
16.0893
16.5698
16.1441
16.0625
15.4225
15.6636
15.5236
16.7699
16.873
15.9999
15.9969
15.4576
15.1885
16.5486
14.774
15.248
17.0392
16.8263
15.4858
17.3241
16.2044
14.4983
16.802
17.5356
15.772
16.9701
16.7056
16.6164
15.7732
16.8923
16.6705
15.9542
15.7851
16.3008
15.8789
17.0067
13.8705
15.5649
15.805
15.7954
15.2839
15.9642
16.9053
16.5589
17.7043
13.8587
15.7793
16.9494
16.9726
16.4972
16.5794
15.9702
16.7824
15.8907
15.9787
14.5102
15.1384
15.4581
15.9762
15.4174
14.6825
15.3696
16.1652
15.5571
16.5719
17.2399
16.3863
15.9558
15.1312
15.2253
15.0598
16.0784
16.544
16.1655
17.4054
15.4274
15.7633
16.9329
15.9886
16.5881
13.9949
16.4474
15.1814
15.7487
17.4692
15.7736
14.057
15.4964
14.9524
14.2879
15.6427
16.7648
14.5954
14.1843
15.2247
15.2653
16.9109
15.8001
16.364
15.1579
15.6039
15.9995
16.495
15.3405
16.7671
15.6958
16.0319
15.6336
14.6021
15.2663
16.5796
15.078
15.2395
15.0561
16.2216
16.1698
15.5841
15.2232
15.8191
16.2082
16.489
15.2296
15.8416
16.2344
16.6461
16.2344
16.7599
14.4629
15.9238
15.4516
16.1111
15.8737
15.6503
16.0503
15.2283
14.8053
16.7403
16.0225
15.393
15.7381
13.5451
16.4237
16.0714
16.8469
14.6975
15.7402
16.8841
16.0833
15.5265
16.2935
15.6987
16.3233
16.2802
16.7145
15.7238
14.7283
15.0113
17.4239
15.7966
15.565
15.6239
15.0942
15.8728
17.5963
16.7342
16.6761
16.2037
14.6006
16.932
16.887
15.8394
16.8555
14.9439
16.8976
16.4893
16.5421
15.2066
16.7982
15.2303
15.4271
15.846
15.8177
16.0499
15.4507
16.4437
15.2673
17.0089
14.9341
16.3511
14.2666
15.2833
15.3796
15.4133
17.0314
15.5794
16.4514
16.3916
16.9167
16.6798
16.0623
15.3485
15.6977
16.7849
15.2862
15.9124
16.1257
15.0842
16.5126
15.7296
15.0984
15.4291
14.854
16.3989
15.794
15.4357
13.5111
16.143
16.7282
17.3938
14.7619
15.9245
16.3649
15.2114
15.1614
15.6195
14.1517
14.4275
16.6789
14.9068
15.3625
14.7543
15.3369
15.9997
14.3633
15.3774
15.8673
16.5074
17.0377
15.843
15.9681
14.2575
15.7082
15.7452
16.1168
16.8409
16.5072
15.7113
14.6926
16.1224
15.4327
15.0781
16.5089
15.4876
15.2682
15.9087
16.3545
15.9419
15.4
15.5982
14.3891
16.4239
16.7627
16.5033
17.8498
16.1116
14.8657
17.0878
15.5839
14.5264
15.4497
16.7258
17.1179
16.0614
15.3309
16.377
16.6605
16.0538
17.4542
16.3383
16.2264
16.0987
15.727
16.9055
16.2881
14.7752
16.7901
16.465
14.9241
15.698
16.1243
16.3068
15.6155
16.1889
16.4531
15.2256
16.2835
16.7752
15.5057
16.6211
15.0154
15.9794
15.8231
15.6412
15.4706
16.5663
15.0439
16.7836
14.878
16.5941
15.815
16.6809
15.6049
17.1961
14.39
16.0534
14.964
16.3848
15.5615
15.666
15.7889
16.566
15.9378
16.7558
16.4773
15.8981
15.8832
15.1892
16.7095
14.2246
16.3744
17.8322
16.6469
16.456
15.4871
17.5297
17.6807
16.107
16.1562
15.314
16.4545
16.6799
15.7376
15.4194
16.6905
15.9711
16.4237
15.804
15.1845
16.6336
16.0915
17.648
16.2031
15.4921
16.3238
16.7256
14.7606
14.9931
16.2703
16.7244
16.4427
16.5606
16.4231
16.3689
16.8946
15.8488
16.8967
16.6798
15.5249
14.8687
17.5604
14.7233
17.7058
15.5339
16.528
15.39
16.1016
16.3446
14.0656
15.8426
15.9107
16.7482
16.0203
15.9717
15.1749
16.4922
15.9187
15.6764
17.737
15.3503
16.1716
16.1071
16.6832
15.3262
15.1548
15.9236
15.6256
17.3005
16.6407
15.7879
17.7134
14.5448
15.7131
16.8508
14.8826
15.8022
15.7987
14.9854
14.5013
14.2368
15.7424
15.6585
16.8753
16.9735
15.7294
14.8774
16.3859
17.0259
15.5815
16.3498
15.7231
15.9044
16.0002
16.3122
15.7059
16.7898
16.5828
16.8857
15.7818
16.9851
15.9747
16.833
16.007
15.1813
16.019
16.2135
15.8343
15.8763
15.6266
16.6486
16.5031
16.7101
15.8246
16.7767
14.9615
16.8346
17.1408
15.8937
16.4104
15.6267
15.6209
15.2862
16.1586
15.8973
15.4883
15.6795
16.669
15.2652
14.8913
16.7769
14.8491
17.3316
14.7013
16.358
16.546
16.5195
14.084
16.0219
14.1844
16.4654
17.3686
15.2911
15.1642
14.6888
15.1311
16.5179
15.1331
15.5394
15.1592
16.3236
15.3774
16.1175
15.8005
16.7027
16.0208
16.0512
16.2505
16.5056
16.411
15.9469
15.8193
16.1875
15.5705
15.7535
15.9767
16.3848
16.8206
17.427
17.0773
16.105
17.6217
15.7291
13.9451
15.2871
15.9991
15.202
16.0209
15.9271
14.5134
16.9145
16.5614
15.9196
16.8581
16.3645
16.2458
16.1693
15.0768
15.7051
16.2068
16.1468
14.9256
15.0444
14.3601
14.9853
16.1796
15.7236
15.0402
16.3177
14.9876
17.1519
17.3832
15.744
16.608
16.3542
17.5442
16.6616
16.041
16.3515
15.43
16.5159
15.8256
14.7794
16.1578
15.8778
15.7329
15.8462
14.3105
16.4731
17.1299
17.2421
16.3199
15.7778
15.9343
17.2497
16.4503
14.8004
16.7208
14.4029
15.6879
15.1976
16.3474
15.2848
15.1251
15.0692
16.1127
16.5524
17.239
15.9881
16.1332
16.4865
16.773
16.3344
16.5126
14.3078
16.5185
15.901
14.9988
15.5432
15.7588
17.273
16.4354
16.9512
16.2322
15.7576
16.3899
15.3016
15.6065
15.4437
16.025
15.7775
15.9508
16.2966
17.3206
15.4282
15.5013
15.1584
17.1996
14.7481
16.3667
16.8156
16.2737
16.7743
17.084
16.0594
14.5819
14.7175
16.1282
15.1384
16.6645
16.8927
15.619
15.3367
15.8385
15.7774
14.5938
15.2592
15.9404
17.1243
16.167
15.7759
16.7598
17.7683
16.4555
15.6374
16.9624
15.2176
16.055
15.7823
17.2073
16.5965
16.5539
17.1733
16.1764
16.1636
17.2607
17.208
14.7133
14.344
15.6781
17.264
14.8199
15.5182
15.6691
13.9276
15.7526
14.8472
16.6953
16.771
15.7974
14.8523
16.2149
16.5672
15.6332
14.2993
16.3664
16.2079
16.0055
14.9786
15.0722
15.8416
15.7953
16.7586
16.7096
15.9471
15.7807
15.3823
14.5448
16.8651
16.1284
15.2832
15.0535
16.5739
16.3758
16.481
15.8321
16.0656
16.2701
15.9782
16.1464
16.2728
16.9149
15.9598
15.8451
17.1123
14.8024
16.191
16.5062
15.6648
16.2545
16.6253
14.9749
15.6771
15.3423
15.8464
15.8883
17.5206
16.2828
15.9284
14.3562
17.7032
15.2091
15.7847
16.5275
14.5435
15.379
16.7483
15.2014
16.3912
16.1243
15.74
14.7888
16.078
16.6235
15.995
15.0112
16.3731
15.4302
14.5028
15.3522
16.3733
16.6097
15.2113
17.3648
15.578
17.1291
17.3553
15.672
16.4036
15.6066
15.9105
15.0743
16.4223
16.0158
14.7606
14.1258
16.4277
15.9874
15.6134
14.3532
16.9104
15.3659
15.0915
15.9145
15.2536
15.575
15.2729
16.7005
15.9012
15.2212
15.6971
15.3949
16.6335
15.6331
16.9557
17.3191
14.7161
16.7969
14.9627
16.0972
14.4238
16.2248
16.182
16.5315
14.5796
16.7556
16.6063
15.036
15.5021
15.9884
16.1887
15.8732
15.9535
16.5706
17.123
16.7769
16.5106
15.9429
17.1446
16.9324
14.7517
15.0762
15.057
15.7349
15.5622
16.3484
15.7216
13.617
16.0348
16.9058
16.1753
16.5801
15.8615
16.5847
16.5629
15.6258
15.5572
16.4783
15.7847
15.7351
16.3351
15.8595
14.1306
15.9608
16.316
16.478
16.6285
18.3413
15.9554
15.5252
15.6746
16.3462
16.7489
15.3539
14.556
15.55
14.1401
15.7544
15.3277
15.3444
15.6973
15.3459
15.8454
15.8222
15.4768
16.5767
15.5839
16.7641
16.1527
14.9053
17.1905
16.9795
15.8254
16.0876
15.7821
14.9383
16.338
14.4726
16.3667
14.0651
13.7177
15.3457
16.3276
15.8358
15.2342
16.1468
16.4708
17.0855
16.5846
16.9219
15.5932
14.834
15.3278
14.7487
16.3915
14.4027
15.3616
15.9352
16.0043
15.6424
14.5163
14.8689
15.6032
16.7676
15.7058
16.5278
16.4528
16.1628
16.1938
15.2489
16.4871
15.6903
14.882
15.8491
16.188
14.6976
15.5281
14.8745
16.1761
16.3401
15.5481
16.9054
16.0588
15.3131
15.891
15.9259
15.71
15.7198
15.2388
15.9972
15.6537
14.9867
16.2101
16.9386
15.2647
16.8152
15.4158
14.9916
15.0043
16.6812
16.5889
16.8834
15.7013
15.7835
15.0006
18.0129
16.9189
15.5732
15.2641
15.8346
16.5293
17.3865
15.5247
15.476
16.8606
17.528
17.7117
16.8098
16.2131
16.7272
15.4823
16.923
15.317
16.7078
16.2776
15.7634
16.3048
16.0742
16.9947
15.3953
16.8082
16.3032
16.5284
16.1541
16.0276
16.9748
14.4044
14.9973
15.7247
15.8656
16.9347
16.3257
16.8639
16.3808
15.01
15.2547
15.6559
15.4713
16.2974
16.4877
15.1319
14.5155
15.4606
15.4192
16.9699
16.4357
15.3258
14.7639
15.4664
15.7564
17.7953
16.0366
13.8184
15.4846
15.3518
14.9615
15.3649
17.0887
16.2561
16.462
17.584
15.0462
16.6584
15.6637
17.3824
15.853
15.7099
16.7987
14.6549
16.2954
15.9256
15.0947
17.4012
17.0061
15.7878
15.6902
16.5442
16.1452
16.906
16.9887
15.3244
16.735
16.5722
15.5843
16.5952
15.9318
15.1226
15.6132
14.5798
14.8739
16.0448
14.8975
15.2115
15.1722
16.2929
16.5825
15.1478
15.5102
16.5615
15.3697
16.3217
14.8564
16.2674
15.9854
15.1195
16.765
16.8679
15.3854
15.5665
15.1734
14.4491
17.1173
15.1004
15.3897
15.6306
15.4185
14.4054
16.0797
16.3254
16.2021
16.3059
17.238
16.0793
15.3214
14.7083
16.675
16.7574
16.5468
16.2256
16.197
15.8596
15.1085
15.3796
16.9318
15.4781
15.5121
16.9682
15.726
15.3325
15.9466
14.662
16.3223
15.9949
15.8746
16.404
14.4996
14.9123
15.0615
16.3499
17.9012
16.2576
15.5769
16.1158
16.3324
16.548
16.7155
16.2152
16.5729
15.6997
15.8883
15.28
16.3037
16.1025
15.0799
16.0134
16.0569
16.777
15.7083
16.8704
15.9277
15.1126
15.3519
16.7093
15.4497
15.4591
15.7988
15.8085
16.5973
16.5624
16.4764
15.0474
13.5373
16.5636
16.7332
16.5644
16.2764
16.1608
17.1773
15.1944
14.8965
15.4478
15.8367
16.0788
15.9486
17.1124
16.5175
16.874
15.9905
17.3044
16.5301
16.7188
14.7627
16.7074
16.9475
15.0912
16.1031
16.0624
15.6091
17.5324
16.6915
16.2224
14.2138
15.3007
14.8606
13.9241
15.3806
16.904
14.8185
16.6497
14.1752
15.9508
16.7047
16.0622
15.7761
15.1638
15.8762
16.2637
15.0479
14.5374
14.5329
15.5563
15.0267
15.0386
16.8778
16.3002
16.0409
15.2484
16.4769
16.7782
17.516
14.486
14.4386
16.6977
16.9469
16.942
16.1678
15.7935
16.4641
16.1229
14.3465
16.071
16.1585
16.2928
14.692
16.1327
15.8351
17.027
14.1992
14.4575
16.4494
16.2731
16.0578
16.546
16.6891
15.46
16.1006
16.4365
15.1903
17.1623
16.1797
14.7946
14.5333
16.3072
16.0472
16.1748
15.4929
15.3944
15.2931
16.6441
16.0439
15.7187
14.8868
16.2731
15.7807
15.8381
16.2387
16.4035
14.5654
16.3128
15.369
15.6593
17.0721
16.1712
14.8182
16.2662
15.3629
15.8094
17.147
16.256
16.0217
17.3134
16.4996
16.1765
16.9529
15.665
16.9888
15.6108
16.1337
16.2569
15.7528
16.9302
15.6419
14.8955
15.8136
16.5777
15.1762
15.3474
16.0201
15.5992
16.1091
15.3768
15.1118
16.0821
16.7275
14.878
16.2785
14.729
15.4235
17.3493
16.1404
15.509
15.3937
15.4704
15.451
16.036
17.5171
16.7954
16.3305
16.6868
16.4301
17.0805
15.8893
15.4057
15.3263
14.3072
15.9202
15.4357
15.1228
15.7069
16.6278
16.4965
16.4279
16.2044
16.3223
15.6869
15.8936
15.457
16.2104
16.5834
15.7159
14.6631
16.1663
15.2886
16.2563
15.5685
15.1747
16.1469
15.7576
15.3765
14.6708
15.1392
15.3723
15.4671
16.2838
16.6881
16.5146
16.8267
17.3259
15.4527
16.5204
16.1046
14.1186
16.7552
15.5338
16.0458
15.5384
15.5952
15.2248
16.0201
16.1227
15.9704
16.0757
16.525
15.1364
14.612
17.1157
16.1085
16.7467
16.6113
16.1295
16.2349
15.5635
15.7344
16.0657
15.8964
16.2416
15.4731
15.6912
16.2765
16.3135
13.5939
14.9903
16.1009
15.7553
16.5633
16.0036
16.3764
15.7828
16.361
16.0181
16.9306
15.4698
16.2289
15.8038
15.9424
16.0891
17.3239
14.5215
15.6939
15.0959
15.435
15.3695
16.3411
14.6949
15.9322
16.3734
15.5747
15.3342
16.1208
15.9213
15.8329
15.4602
16.0646
13.4963
15.8315
15.7486
17.0038
15.8265
15.9893
16.132
16.1849
17.0074
16.0332
15.5367
14.9123
16.9941
16.3628
16.0844
15.1405
16.2271
17.1491
13.8813
17.0017
15.6606
15.3529
15.3619
14.3289
16.3834
17.7014
16.5137
15.0485
17.0836
15.8553
16.2451
16.6886
14.9085
16.1845
15.703
16.5786
15.3004
15.3659
17.2491
16.3315
16.8003
15.1869
15.8101
15.6779
15.018
15.4341
15.2195
16.3807
17.036
16.4203
15.0476
15.8453
14.0874
16.1712
15.6878
13.7081
16.6025
16.3239
15.914
15.0147
15.6163
16.6303
16.1764
15.6571
15.2802
15.9764
14.9402
16.0261
15.7764
16.0318
15.762
15.7821
13.8811
15.8089
15.3493
15.4527
16.4116
15.6723
16.0411
16.2309
14.3546
16.7346
15.2291
16.8586
15.4888
16.243
17.1329
15.3705
16.4775
16.1294
14.4659
16.0074
17.2282
16.763
16.9585
14.2931
15.8591
17.0115
15.6868
16.4053
15.2729
16.7309
16.6842
15.9973
14.5235
16.2061
16.8132
15.9072
15.5819
14.5763
15.6967
15.5199
17.0079
16.1456
15.3288
16.24
16.0279
14.9779
16.6431
16.9032
16.2613
14.676
16.6609
16.6277
16.7498
16.3783
17.1696
16.8604
16.4111
16.5712
16.6073
16.5387
16.679
15.1711
14.7966
15.5052
16.5515
14.5392
16.7542
16.2708
15.8265
16.5393
15.2923
15.4346
14.6384
16.9619
16.5391
16.178
14.7901
14.9999
17.0835
15.9433
15.9558
15.9681
17.197
16.7577
15.681
14.4248
16.0455
17.325
16.2464
15.1278
15.8965
15.5748
15.941
15.1232
14.3306
13.8803
16.6102
16.9562
13.3424
17.0912
14.7661
15.8751
15.4558
15.4221
15.1178
15.7668
16.71
16.5396
15.8565
16.3224
15.4207
16.3001
14.4439
14.0489
16.8025
15.8321
15.4391
15.7512
13.0332
16.4047
15.217
15.8225
14.4731
15.9418
16.1065
14.7073
15.6305
14.5524
16.376
16.6722
17.1272
15.9315
16.4264
15.1726
15.5892
15.9743
14.7494
16.6205
15.8897
16.078
15.6019
14.4085
15.7984
16.1431
13.8073
14.5784
16.7964
15.7432
16.958
15.4998
15.9858
15.8023
15.7092
17.1159
15.986
14.3232
16.4928
16.1364
17.4544
15.5272
15.9238
15.6369
15.8474
15.5857
15.3068
15.7539
14.8679
17.0764
15.451
15.7338
14.1991
16.1456
16.0065
15.975
16.2495
14.6984
17.2465
14.7234
15.6711
15.1322
15.5234
15.2309
14.6576
15.8959
16.4096
16.4766
16.4293
16.9892
16.7307
16.5412
16.43
16.3413
15.4786
15.5986
16.0932
15.6936
15.9911
16.315
16.5663
16.2282
16.9593
17.2518
16.1208
16.6774
16.2424
15.5457
14.8926
15.948
15.8952
15.0981
15.0753
16.7589
15.6339
16.4875
15.8653
15.6059
15.4927
15.6061
14.6625
14.5356
16.1154
15.1169
16.0279
15.0795
15.8955
16.6218
16.3282
15.8694
17.0208
16.4205
15.5125
16.262
16.6928
16.5242
17.3291
16.4176
14.5254
15.2966
15.5869
15.6022
14.7919
16.3534
16.7351
15.9169
17.0158
17.2068
15.488
13.981
14.9975
16.7977
15.348
14.9998
16.0687
15.2136
16.2328
14.965
16.6946
16.4347
15.3927
14.8602
16.1154
16.0536
16.4591
15.6124
16.0807
16.0351
16.5761
15.7062
17.3102
16.6142
16.5404
16.7021
16.3546
17.0401
15.4276
15.4792
17.3008
17.7098
16.4437
16.6814
16.4715
16.7315
16.1702
15.0412
16.7794
15.3095
16.2631
15.2732
15.3977
16.6942
17.01
16.509
16.3834
16.6487
17.0269
15.2534
16.2609
14.2754
13.9014
16.7745
15.8878
16.454
16.3906
15.697
16.6279
16.7382
16.1309
16.0145
14.8113
14.8347
16.3306
16.4237
16.7923
15.9574
14.8236
16.1566
15.6781
15.7685
17.0723
16.614
16.1279
15.8049
15.8252
15.4283
14.3225
15.845
15.7953
15.5255
14.7424
15.9374
15.6805
15.9709
15.417
17.1992
16.5813
16.5922
16.5442
16.0948
17.0352
14.006
15.7437
16.8385
15.6814
16.7102
17.3812
15.1587
15.3921
15.2355
16.0853
16.7685
15.7067
15.9385
15.6771
15.7586
15.0109
16.7155
15.7769
15.438
17.0657
16.2087
15.7185
16.5317
16.472
15.6689
15.8945
15.9277
14.5158
16.128
16.8722
14.8781
16.1846
14.7795
16.2095
15.6208
16.4711
15.7354
16.6136
16.7363
16.6828
17.6265
16.7718
16.302
16.1259
15.5397
16.5032
16.6758
15.1908
16.3461
16.2925
16.4232
15.0359
15.6585
16.3189
17.2942
15.9797
16.9377
14.8538
16.0121
15.6558
16.5205
15.4207
14.6536
15.676
16.414
16.7545
15.8034
16.5539
16.2581
16.4401
16.786
17.0565
16.2029
15.3437
16.8318
14.2057
16.3982
16.5073
15.955
14.9391
16.4917
15.2291
15.6114
15.7252
15.2434
14.8886
15.4292
15.1921
17.3293
16.2105
15.9802
15.9639
16.0612
15.6198
17.2737
16.6604
16.4102
16.4719
16.8328
15.735
16.7593
16.0536
15.4426
15.2521
16.1248
16.1995
16.7314
15.789
14.9242
14.4044
16.049
17.1255
15.0592
15.4973
15.6273
16.1203
14.6179
15.5699
15.7444
16.5445
15.8669
14.8447
16.7637
16.2789
15.851
16.1394
16.0401
17.2313
15.2207
16.3371
16.3836
14.8247
16.348
16.5792
16.8798
14.8073
16.6836
13.2852
14.4962
15.5698
16.0149
14.8087
16.4956
15.0626
15.8964
16.3839
15.36
14.8496
15.7156
15.6438
15.9784
14.8743
12.9929
17.7141
15.5246
15.4916
16.2194
16.3244
16.0193
14.9667
16.3517
17.159
15.9799
15.8067
16.7711
15.9895
17.1461
16.2591
15.719
14.6802
16.2115
15.2907
15.6627
15.8166
16.0292
16.1417
14.2138
15.6859
15.5398
16.5165
17.3145
15.9836
15.9911
15.6678
15.2534
16.8605
16.5239
16.2877
17.1128
17.0805
17.5409
15.8295
15.4064
16.3929
15.8335
16.734
17.7249
16.2503
15.7251
16.29
15.6839
15.3975
14.7233
15.469
14.996
16.6342
16.8226
17.401
15.7904
15.4815
15.8432
16.3831
15.855
14.7067
15.7954
15.9471
15.6608
17.0225
14.7386
14.6694
15.8591
14.9339
15.4831
15.5017
14.7893
15.1095
15.5321
15.4307
15.7409
14.8381
15.7929
15.4215
15.3979
15.541
16.6653
15.205
16.3343
16.0364
14.5632
16.3907
16.1131
17.0587
15.868
16.5215
16.2219
16.4591
15.5292
14.4871
16.2691
16.6894
15.2381
15.346
15.6376
17.206
16.7226
16.1644
16.9616
16.734
16.581
16.3022
15.3597
17.1386
15.0548
15.7905
15.4399
17.1534
15.8786
15.946
16.7712
15.4273
16.1028
16.5374
16.5894
15.1789
16.0833
15.6546
16.303
16.9119
16.2244
16.6557
16.0114
15.3244
16.3416
15.1175
16.6173
15.6308
16.2517
15.412
16.0598
16.6833
14.576
15.2703
16.0781
15.5645
15.2032
15.0877
16.4375
16.6524
16.1823
15.9696
15.7008
14.9006
15.4876
16.5562
15.7829
16.6431
14.9321
16.3177
15.1332
16.0223
15.1444
16.415
14.9642
16.1644
15.9669
16.6388
16.2819
15.4835
15.8144
15.7971
16.156
16.7889
15.5256
15.1686
15.8106
16.5857
17.5273
14.8945
15.6773
16.805
16.0335
15.4725
15.8674
16.4699
15.6411
14.5746
15.9255
15.6912
15.9931
16.1167
17.5843
16.5183
15.1845
16.8857
15.7475
14.7639
15.3974
15.734
15.8539
14.8511
16.3489
16.5639
16.5761
14.957
16.2205
16.9147
15.9293
15.9577
15.4928
15.6598
16.1315
17.4423
16.1136
14.9843
16.0579
17.5321
16.9895
15.3894
15.4903
16.9875
16.9228
16.8135
15.2357
16.7348
15.7398
15.293
14.5662
16.6145
15.0488
15.8288
17.121
15.5187
16.414
14.4925
15.5817
15.0168
17.1725
14.8823
16.6633
16.0971
16.1654
16.4245
17.5075
16.442
16.0835
15.5682
16.3352
16.553
16.4705
16.1615
14.8942
17.9454
16.0899
15.6277
15.6641
15.3026
14.7751
15.6314
15.8051
15.6161
15.824
14.9089
15.4857
14.8663
16.356
15.9892
15.0461
15.51
15.1771
16.3747
17.1175
15.7524
16.5246
15.8131
16.2026
17.1143
17.0115
15.8573
15.2402
16.0923
16.0149
16.103
16.3397
16.8359
16.7835
16.128
13.4452
17.1451
15.8208
16.8787
17.1838
15.7364
17.0779
15.2803
16.2175
16.8872
16.1667
16.6961
15.6992
15.8322
17.0061
17.1377
16.5794
15.8738
15.349
15.2111
14.959
15.7924
14.7426
15.759
16.1311
15.0583
16.1859
16.0468
15.4385
15.9429
13.475
17.0099
14.9689
15.2804
14.2907
16.2931
16.5021
16.324
15.45
15.6296
15.5236
16.219
15.6455
13.9144
15.1783
15.227
16.5281
14.4203
16.1508
14.257
16.7709
13.9917
16.1501
15.844
17.6296
14.2195
14.6553
15.8122
16.4452
16.2748
16.1607
14.8845
16.1534
14.9276
14.958
16.7351
16.3986
14.5153
16.2016
15.6946
15.7956
14.7134
16.6487
16.91
16.0977
15.1839
15.7335
16.7606
15.7996
15.8773
15.9946
15.3057
15.9761
16.2798
14.4839
15.3006
17.0223
16.1725
16.1612
15.9349
16.3148
15.4605
14.9874
16.5823
15.7336
16.8435
15.0755
13.6536
15.6379
16.6745
13.6763
15.5247
17.0532
16.6834
16.3754
15.5296
16.468
16.8874
15.2785
16.8823
16.7018
16.5036
16.6119
15.0464
16.8851
16.6455
16.2885
15.4257
17.1698
15.2945
16.1703
15.2531
15.2819
14.9732
15.076
16.3878
15.3451
15.1734
13.7832
15.9465
16.0586
16.4637
16.0958
15.0184
15.7386
16.7117
15.5377
16.6008
15.7571
14.823
14.9611
17.018
16.3776
15.5839
16.0064
15.3023
15.1979
16.0423
15.429
15.5478
15.8381
15.8154
15.669
16.125
15.2524
16.3367
16.8356
14.3123
15.6307
15.7531
16.0027
15.8656
16.6302
16.0714
15.4323
15.8272
16.268
15.5291
16.0464
15.396
17.3914
15.9404
15.0974
16.0345
14.7446
16.2298
16.3029
16.8162
16.0789
15.9827
15.6635
16.2773
15.3242
15.0061
15.9262
15.7618
15.7995
16.2952
16.9841
16.2452
16.5007
13.7225
15.8309
15.9119
15.083
15.728
15.7929
14.9831
15.6904
16.1958
15.5541
15.7231
15.9314
16.2241
16.0417
17.3492
15.7275
17.5331
17.1432
16.3458
15.9463
16.4153
16.76
15.5965
16.2341
16.1836
15.3299
15.7956
14.7424
16.4368
15.4664
16.9911
14.9281
15.0951
16.54
16.214
14.08
16.7083
16.9928
15.465
15.8337
15.6837
16.0396
15.0606
16.2627
15.5844
15.7316
15.4532
14.9252
15.8244
15.9398
15.4838
16.6319
16.5756
16.4841
14.5223
15.7031
16.8006
16.1061
15.5763
15.3643
14.7137
14.8553
15.141
15.444
16.7258
15.25
15.9309
16.9746
17.0194
14.9185
15.6654
15.8291
15.1447
16.2281
18.051
16.9464
15.8098
18.1119
17.2743
15.5974
14.8152
15.4581
14.8212
17.0332
14.7051
15.1049
15.2718
15.4077
16.007
15.6861
16.067
15.6661
15.2104
15.9364
16.155
14.0009
15.4035
15.2561
15.8976
17.5379
16.6687
16.0187
16.5456
16.2095
15.7603
16.1075
15.459
17.4538
15.1246
15.0864
15.9091
16.2304
16.0094
16.2854
17.2186
15.1828
14.6467
15.84
15.2782
14.453
15.1292
15.9841
16.224
16.9957
16.0213
16.2037
15.3814
16.1839
14.881
16.0377
15.4096
15.615
14.7422
15.4435
16.5117
16.108
16.337
16.9303
15.8991
15.3322
16.3467
17.2902
16.0251
16.8402
16.593
15.3995
16.3832
17.7606
14.8142
16.1048
15.3512
16.6162
17.1626
16.1892
16.6957
15.2179
16.3707
15.9989
15.4466
16.3803
17.4684
16.2501
16.2328
14.9753
15.6559
15.0867
16.9842
14.7904
14.8468
15.7077
15.725
17.3736
14.1372
15.5664
15.0736
15.6572
16.7738
16.3208
16.2721
16.9462
15.8353
15.8787
16.9601
15.7994
16.6448
15.1386
15.7849
15.8721
15.4395
15.9052
15.9174
16.7779
15.8383
16.1639
16.9417
16.9073
16.2849
16.715
14.0765
14.4514
16.1148
14.3921
16.1026
16.1751
16.0822
15.334
15.8732
15.7021
15.1433
16.0596
14.7826
16.4541
16.7166
14.6564
16.5898
16.9088
17.0838
15.7471
16.0961
16.1927
16.5479
15.9136
15.939
15.5543
16.773
15.0636
16.0418
16.2041
15.1703
16.424
15.9746
15.6153
16.6001
15.9702
15.428
17.0456
16.761
14.9904
15.9269
15.7428
16.2236
14.3369
16.257
15.1385
14.6371
16.2186
15.6008
14.9597
16.6948
17.186
16.6759
15.1781
15.4834
16.2494
15.4257
16.9017
16.3615
15.3198
14.9686
15.4058
16.7565
17.2436
15.6738
15.3302
15.8338
15.0948
15.8903
17.7112
15.5824
16.8027
16.2249
15.8548
15.8795
15.3067
16.1436
15.3728
15.9923
15.6643
16.2133
16.0102
15.413
14.5992
13.9838
15.4586
16.2958
15.2127
15.5604
16.8933
14.6122
15.1488
15.2757
14.9479
14.717
15.3961
16.9182
15.8587
15.0346
16.9991
15.5469
16.5194
16.8393
15.9938
16.5203
15.447
16.3295
17.0994
16.0907
15.9294
16.2152
16.4567
17.3679
16.917
16.5166
18.1207
16.5193
14.8193
15.6432
14.541
14.5615
16.2554
14.923
15.2267
15.2916
16.7967
15.8506
16.1362
14.9004
16.9366
15.9688
16.0476
15.7142
16.5833
16.0089
14.1956
15.3567
15.6533
15.5675
13.6674
15.935
16.1662
16.3664
15.6782
14.675
15.8097
16.4879
16.3865
19.0395
16.8954
16.4251
15.6368
16.5759
16.0627
16.1501
16.5269
15.817
15.7692
16.4964
15.758
15.5058
16.8765
15.1203
15.7189
13.9632
15.6609
15.6182
14.796
17.1735
17.5452
15.5912
15.2839
16.7498
16.0612
16.5627
15.6939
14.4945
17.2697
16.719
14.9506
15.6686
15.4279
15.0653
15.8152
17.7485
16.055
14.3205
15.2792
16.0329
16.0736
15.3844
15.9446
15.2154
15.0031
16.8797
15.2378
15.9786
15.0263
17.2173
15.8166
15.2425
17.1947
14.2489
16.2443
16.1353
15.758
13.6178
15.8634
15.3133
17.4836
16.8324
17.0526
16.0788
16.6566
16.9252
16.6027
16.4006
16.0792
15.3839
14.5694
16.2785
16.0801
15.5968
15.8538
16.1768
15.9051
17.51
14.466
16.4219
17.4284
15.4851
15.5381
16.7096
15.7344
16.3217
15.9752
16.8858
14.9475
16.1574
14.9696
16.7247
15.433
15.1866
15.3831
17.1414
17.66
16.1101
16.5906
15.4946
15.9912
14.4726
15.8702
17.1524
15.8096
16.311
16.348
15.5539
16.9742
16.5442
16.3134
17.3776
16.2836
15.1912
17.0312
16.147
16.5543
16.0755
17.1144
15.6512
17.5418
14.2663
14.8811
15.8992
15.5806
16.4044
15.1825
16.4257
15.9898
15.2492
16.3586
15.4382
16.1044
15.0787
16.6692
15.98
15.8938
16.1425
16.6365
16.5333
14.8741
14.3521
15.6934
15.1264
15.7381
13.6823
14.5917
13.8616
16.8655
17.1161
16.5929
14.7098
15.7572
16.7255
15.0119
14.7812
15.9111
15.3621
15.7866
17.4
15.7967
15.535
15.4701
16.4802
15.7494
15.8789
15.713
15.8819
17.0171
17.08
16.6557
15.1591
16.9391
15.8396
15.6096
15.9483
17.7533
15.5387
15.5949
15.6098
15.3392
16.3593
16.9815
16.4518
16.002
15.6546
16.0681
16.6527
16.5966
16.6743
15.6161
15.3676
15.982
16.9168
17.1887
16.2981
16.5518
16.5014
16.691
15.8107
16.9426
16.5915
17.7903
15.3662
15.9296
14.572
16.9714
15.5205
16.8239
17.2028
16.2458
15.3836
14.5949
14.9802
16.4001
16.2202
14.913
15.7575
13.7682
16.8668
17.655
17.0935
16.0027
14.7265
17.355
15.2095
16.14
17.8629
16.3529
14.6614
16.8084
16.5511
14.9982
15.9287
16.4956
16.0212
14.7464
16.5155
15.198
16.8332
16.0469
16.1276
17.9507
15.3936
15.8024
15.0807
16.2847
16.9513
16.2179
15.5654
17.1423
15.969
16.2014
16.129
15.6505
15.5118
15.1679
14.9707
16.3762
16.148
17.0376
14.2469
18.345
16.9315
16.2738
15.1114
15.5225
15.3552
15.1141
16.6594
16.5962
16.054
14.1337
16.1728
16.8453
15.7093
15.6485
15.8225
17.1806
16.5139
16.6429
16.8618
16.0277
15.0118
16.3705
14.7782
15.5645
15.5152
17.409
15.2396
14.1773
15.0306
14.6937
15.8945
15.3923
16.3321
15.1119
16.3622
16.0347
16.8466
16.4242
16.7792
16.3668
15.8187
16.1583
15.3152
16.459
15.9401
15.7682
15.0931
15.7295
16.0735
14.1959
14.5381
15.6929
17.0822
15.6071
16.2208
16.1023
16.199
15.5422
16.4446
16.0289
16.2892
15.6804
15.875
17.7376
16.3096
15.9962
16.1143
16.2386
16.0081
15.5243
16.3068
15.9925
17.6713
17.2787
16.4796
15.6906
14.809
15.5995
15.7862
15.8222
14.1714
15.3148
14.8028
15.0711
15.0344
15.8398
14.9989
15.0125
15.5434
15.8325
16.39
16.9548
14.614
15.9777
16.0465
16.4905
15.3478
16.1013
15.7374
16.6056
15.1046
15.4275
16.6234
16.2298
17.064
15.4881
17.4799
17.5437
14.3815
15.6116
16.1128
17.1836
15.1966
13.9253
16.5064
15.7997
15.8224
16.1565
15.4895
16.5528
16.0586
16.5481
15.6345
15.6509
16.6521
16.1758
15.9034
16.3002
15.9671
15.0939
16.1248
14.251
15.9909
15.8808
14.2515
15.4959
14.8024
16.3526
16.2349
14.4422
16.5626
16.5004
14.4975
14.3391
14.5793
15.6712
14.6072
16.8838
15.2046
16.1659
16.0281
15.6361
15.8077
15.4949
15.6762
14.4798
16.8854
15.2147
16.277
15.6703
16.0112
17.9637
16.4605
16.5465
14.9954
16.596
15.5734
14.6961
15.0245
16.1353
14.6598
14.728
15.8012
16.8272
14.8597
16.9036
16.9781
15.0741
16.3735
15.883
16.1519
16.1877
16.8744
16.0552
15.823
15.5536
14.8391
16.9031
16.7279
17.0813
15.5049
14.678
15.4643
16.3061
15.1637
16.2123
16.7217
16.6381
16.3156
16.9773
15.26
15.609
16.3304
15.5557
15.8294
15.8198
15.4256
16.9147
16.6107
15.7421
16.0138
15.96
16.6095
15.1878
14.4058
16.6124
15.9753
16.7251
15.2937
16.0518
15.7419
16.1954
15.3413
16.1643
16.0589
15.4935
16.2455
15.9382
16.1854
16.1714
15.8375
16.6815
15.3656
15.1781
16.5818
16.2652
16.1873
13.1051
16.422
14.8421
15.2698
14.2385
15.0756
15.6555
15.5683
16.5658
15.1192
15.312
14.7052
17.2709
16.6846
15.0438
16.9698
15.7439
15.568
16.1082
15.689
16.1098
15.5123
14.6264
16.7826
14.808
15.2584
16.2742
14.8381
16.4053
17.0954
15.636
15.004
16.1937
16.4715
16.5693
16.1161
15.7013
16.6474
15.6862
17.2911
15.067
15.421
16.1418
14.226
16.3862
16.7487
16.11
17.055
15.1861
16.0461
16.0863
15.9092
16.995
16.7528
15.9864
16.2377
15.5745
15.8162
17.726
15.0247
15.6955
16.12
15.2441
15.5351
17.4128
15.9638
16.3494
16.5358
15.9475
16.4254
16.3328
15.788
15.6581
16.0928
16.5285
15.4233
15.7976
14.2612
16.3467
14.5958
14.4803
15.5821
16.3102
17.7444
14.2297
14.629
15.9113
15.3509
15.6551
15.197
15.7157
15.7607
16.3551
17.526
15.745
15.4725
15.0943
15.224
16.226
15.7262
15.6675
14.5748
16.7229
15.9545
14.4379
15.0627
14.1002
16.4221
15.3195
16.2743
15.9611
15.7229
15.3257
15.9725
16.699
15.3976
16.2332
16.1283
16.2593
16.3004
16.2195
16.0096
16.4191
14.2603
15.5337
15.9646
13.8203
16.8723
16.6415
17.138
16.0558
15.3268
15.8091
15.212
16.0691
15.6185
14.189
15.6046
15.8063
16.1106
16.3924
16.0974
15.853
16.047
15.5839
15.1939
15.7891
16.1787
17.0088
14.2487
16.9829
16.0038
16.0769
15.7704
15.0228
15.9477
16.0775
15.8848
16.6303
15.5025
14.925
14.3535
16.3164
15.6191
15.5927
15.5349
14.7327
14.8686
16.6841
16.4876
16.774
16.2705
16.9284
17.0814
16.2366
16.1341
15.1879
15.7418
15.5538
16.0368
16.0059
16.4004
14.6139
17.1554
13.7013
15.669
13.9136
16.611
14.846
17.163
15.4737
15.9873
15.6405
15.1618
16.0074
15.7455
16.4953
15.849
15.1923
16.6313
16.4713
16.5627
17.1157
16.1802
16.9585
16.8661
15.9789
15.7275
14.9575
16.4408
16.0063
15.8618
16.2011
15.0763
14.2728
15.9609
15.3837
16.2284
15.8187
14.8788
16.0263
15.471
15.9068
15.4305
14.1229
17.444
15.0249
15.4666
16.824
16.2253
16.3296
16.2524
14.0507
17.1553
16.6673
14.8881
15.6958
15.99
15.1215
15.1444
15.5213
15.0568
14.9839
16.6863
15.7101
15.9407
14.9885
15.0374
15.1146
15.782
16.2233
16.0579
14.9734
14.0842
15.2742
15.5251
17.9921
15.2921
14.8135
15.1638
16.5867
16.4356
16.5822
15.2782
16.0167
15.0124
15.8078
14.8391
15.3314
15.4139
15.2325
15.5238
16.2548
16.885
17.0257
16.8753
16.5052
14.0511
16.3933
15.9781
16.2794
16.0151
16.4546
16.2033
14.825
16.2843
16.0885
14.0971
16.2966
16.9313
15.4145
14.834
16.1185
15.7946
15.8149
15.0816
16.5033
15.5171
16.0419
16.6969
14.9241
17.0358
16.345
15.5217
16.5196
16.0924
14.6153
15.4253
13.7058
16.1732
15.0101
16.3725
15.945
15.4574
14.8634
15.3278
15.3139
16.5321
15.8576
16.5546
17.1709
16.5114
15.1297
16.0061
14.6492
16.2442
17.5411
16.8083
15.6152
14.8151
16.539
16.32
15.5794
15.741
15.927
14.8512
16.1807
16.7966
16.3392
16.2205
15.465
15.2778
17.4565
16.2543
14.7367
15.7972
15.3623
17.1346
16.8047
15.7596
14.6345
17.0809
16.3021
16.2074
15.7738
15.4667
16.4489
15.2993
14.5922
15.0301
15.2675
14.6006
14.4761
15.0801
15.6751
16.2906
14.984
16.348
13.4506
15.9809
15.2388
14.8508
16.9223
15.9188
15.9805
16.7975
16.1792
16.1986
15.8244
15.5138
16.383
16.1783
14.7221
14.9113
16.1341
15.7741
14.6175
16.085
15.7421
17.0051
16.3906
16.2645
16.5841
16.502
16.6536
16.7993
14.9307
15.8986
16.4204
16.5101
16.3308
15.627
15.4979
15.4449
15.6276
15.9288
16.1906
17.0145
16.2105
16.1908
16.1147
15.8455
16.482
15.7951
15.5151
15.9286
15.0451
16.215
15.9064
16.3817
17.0291
15.0501
15.5604
16.4285
16.6125
15.5058
15.363
16.8142
16.1395
16.971
16.0999
15.6315
16.9464
16.6868
16.4561
15.4676
15.3124
16.1536
15.2794
14.4698
15.8301
15.501
15.1403
14.9533
16.6353
16.6046
14.4648
18.2386
16.3948
16.0855
16.0518
15.0581
15.6511
16.1887
15.4294
15.6225
14.3375
15.6864
15.7666
17.0958
16.6928
17.0179
15.9755
15.5271
14.751
15.6687
14.2966
15.9201
15.1166
15.5977
15.5366
15.5215
15.1715
15.5558
15.4605
17.26
16.1049
17.318
16.853
16.2725
15.288
14.2811
16.6459
15.7656
16.3005
16.6486
14.9421
15.4264
15.6349
17.0277
17.7333
17.589
17.0655
15.8856
17.3385
16.7088
16.47
17.5902
14.8671
14.3435
15.2636
16.3412
14.9788
14.613
14.9425
15.3807
18.6576
16.2754
17.0086
15.0221
15.2125
15.0625
16.0699
16.1611
15.3208
14.5369
15.5371
15.1431
15.1191
15.9361
16.1242
16.3217
16.3749
16.6261
15.4899
16.3094
14.608
15.9061
15.303
16.6222
16.1235
14.68
17.0025
16.8636
14.1171
16.5107
15.4152
16.7707
17.2341
15.9231
15.8962
17.1399
16.4194
15.7696
16.532
15.3937
15.0546
15.2265
16.9987
16.6379
17.0043
15.7968
15.6757
15.8819
17.0351
15.8657
16.2702
16.2847
15.5549
15.9884
17.0967
16.5064
15.4102
14.9857
15.8449
15.8638
15.5228
15.0688
16.0999
16.3849
16.4647
15.514
16.822
14.0075
14.8175
17.654
15.5038
16.0238
14.5045
16.5304
14.502
15.5284
14.458
14.7373
15.7249
16.5002
16.4604
15.6431
17.0052
15.5276
16.6628
17.1281
15.8881
16.7155
17.0945
16.8998
16.3676
17.0299
16.0131
16.2024
17.3946
17.0426
16.4789
15.801
15.992
15.6152
16.836
16.4343
16.3126
15.6865
16.0633
14.7969
14.3644
16.2058
16.63
14.6445
15.9239
15.6751
17.3438
16.1602
16.5187
16.591
15.7239
16.6252
16.0679
15.8533
14.7763
15.1596
15.7484
15.8505
16.2169
14.1265
16.0571
14.8954
15.2709
17.2869
16.2581
15.4682
17.3127
16.397
16.1555
16.2415
16.6885
16.2173
15.8621
14.7762
16.8673
15.9408
15.776
14.9626
16.3526
16.546
15.3167
14.3258
16.4681
16.1979
15.0959
16.8099
15.4266
16.6034
15.2626
15.9702
15.3678
17.4678
15.8922
17.0464
16.1336
14.2031
15.5572
15.457
14.7308
14.6665
15.8591
14.9352
16.5846
15.1654
16.3457
15.8138
16.8235
15.8554
15.1803
15.5184
16.387
15.5796
17.389
15.502
15.543
16.217
15.8821
17.0539
16.5161
16.3276
17.4113
15.8769
16.8555
15.3728
17.0148
15.0876
15.534
14.1013
14.8996
15.2351
14.5743
15.7191
14.8961
15.6766
17.1164
17.1407
17.7287
16.3766
16.9709
14.566
16.1388
15.8203
15.0065
16.5924
14.8311
15.0618
16.1016
16.1433
15.1536
16.1931
16.2747
16.305
14.328
16.6962
15.0997
16.2415
14.9459
15.1371
16.7502
15.7533
15.8852
16.8954
17.4333
16.6033
16.3678
15.3556
16.6604
15.5153
14.9296
13.7718
15.6291
15.8707
17.2481
14.9303
14.9284
16.6205
15.521
15.3767
16.0887
16.5638
15.3687
15.8573
16.2725
16.7391
15.006
14.9653
15.4445
17.0407
15.9942
15.3452
14.8287
15.3633
15.7523
16.0029
15.5467
15.2642
16.3006
16.5285
16.1937
15.084
15.5031
15.9115
17.0454
15.412
16.1417
16.9184
15.7893
15.277
14.7835
15.8771
15.9569
15.9919
15.6454
15.5976
16.5235
16.5062
15.5385
16.1107
15.7083
16.9226
15.1685
15.5053
16.2901
16.2067
18.0123
14.9964
16.85
14.3207
16.0893
15.5299
16.7494
14.7303
16.8784
16.0945
14.9688
17.3751
16.5897
17.7773
16.3807
16.076
16.0644
17.0762
16.2723
16.7804
16.4639
15.5171
15.0004
16.0172
16.1651
16.8368
15.5378
15.2303
16.4008
14.0636
16.0195
16.6357
15.4148
15.888
16.4258
14.4239
15.6308
16.3477
14.7602
16.0214
16.0697
16.4
15.3229
16.1172
17.195
16.2808
15.5927
14.1882
17.3542
17.423
16.5538
16.9694
16.6733
16.2241
15.9394
15.5138
15.7519
17.3568
16.697
15.7642
16.5701
15.1577
14.682
15.1446
14.5341
15.1165
14.9753
16.3425
16.4436
16.6407
16.5548
16.2417
15.6321
16.8707
16.8
15.9152
16.4547
14.9123
14.8005
16.9128
15.0156
15.4244
15.3758
15.9957
16.3104
15.3799
16.33
16.629
15.0338
16.4096
16.3868
15.1019
16.4564
16.1484
13.4072
16.1278
16.0191
15.4891
15.5925
16.7272
16.0128
16.2263
16.165
16.8496
15.8878
13.8953
15.9907
15.424
15.5607
17.0472
14.6492
15.664
16.662
15.348
15.54
15.0865
17.0927
16.0409
16.0256
15.251
18.6761
16.8415
14.5889
15.5853
15.2833
14.8987
16.0063
15.2873
15.6237
16.1554
16.9639
16.5605
14.3557
13.8413
16.5208
17.2842
16.102
15.6745
15.0485
16.2121
14.889
15.5818
15.0493
17.632
15.9259
15.1138
14.4308
16.6891
16.2605
15.3033
16.2582
16.4913
15.3001
15.3555
16.5322
13.6112
15.8915
14.782
15.4981
14.6652
16.0994
15.7581
17.1692
16.6764
17.6743
15.6491
17.9831
14.723
16.5376
16.1255
12.8034
15.8929
17.1463
14.2264
17.5447
16.8461
16.3807
15.6319
15.5273
15.0543
16.4256
15.5715
15.4848
16.1113
16.5714
16.709
16.3273
16.4009
15.9444
14.6627
15.3229
17.0648
15.5295
16.4168
15.7517
16.6745
16.1158
15.7365
15.7421
15.8298
16.2923
16.7733
14.2412
15.4414
15.007
15.6547
15.4711
15.8732
16.7379
14.9191
16.4118
16.4129
16.3618
16.4021
15.6059
16.833
15.5099
16.5872
15.2733
14.5195
15.4305
15.7854
14.4671
14.7623
15.187
16.5601
14.8764
16.0706
15.9502
16.0115
15.9238
15.2729
14.0954
17.602
16.0561
16.6519
16.037
15.5453
15.7918
14.7376
16.6315
16.2203
17.2873
14.4276
15.5887
15.7376
16.5168
14.2307
16.4872
14.6196
17.1807
15.0735
14.6202
15.4831
14.7732
16.4103
15.5491
15.4125
16.2175
17.8734
15.7205
15.2724
16.6492
16.2849
15.426
16.0735
15.1133
15.5044
16.5529
14.8112
16.8747
14.5403
16.0133
16.1867
16.7678
16.4005
16.1668
15.173
15.432
16.1608
17.3502
16.2049
16.9631
15.6588
16.3526
15.8096
16.0608
16.3716
16.5043
15.6203
15.129
17.1617
16.0352
15.5343
16.8683
15.0925
16.4857
16.9011
15.9546
16.7936
14.6427
14.2199
14.8978
15.1944
16.3823
15.7319
15.9471
16.4675
15.5383
16.2808
15.7007
15.6785
17.0051
15.5484
16.0758
16.0422
16.0703
16.2672
13.8694
15.5821
16.3968
16.2752
15.778
15.8199
15.6313
15.0535
15.0457
17.244
16.2506
16.22
15.0248
15.7588
15.4978
15.9876
16.4414
14.8707
16.6838
16.213
16.6523
16.8655
15.5629
15.9315
16.272
16.5224
15.8494
16.043
15.3924
16.018
16.2314
15.98
16.2633
16.1757
16.7694
15.9524
16.4448
14.3069
16.0236
15.5743
14.7179
15.2423
14.5968
16.2728
15.9288
16.3657
16.4018
16.4584
14.4181
16.0968
16.3515
17.0332
16.0673
15.5857
16.531
17.6187
17.2879
15.6892
16.5552
15.3902
16.1436
15.5671
15.6964
16.6325
16.5961
16.0659
17.2557
15.7237
15.1127
15.9525
15.4566
14.9931
15.2005
16.8358
16.0916
15.9903
15.6295
15.1223
15.6369
16.3372
15.5803
16.3049
16.9415
16.8194
15.8905
15.5277
15.9689
16.8769
17.1161
15.8909
16.0222
15.4502
16.3204
16.7237
15.0544
15.7425
16.9782
15.8759
15.0888
15.5799
15.9287
16.215
15.6236
16.4758
17.0595
16.4388
15.696
15.4153
15.5122
16.5412
16.5393
16.1226
15.6707
15.047
15.0915
15.8993
16.3735
15.8337
14.8136
16.2097
15.1163
15.2516
15.2402
14.8447
15.813
16.9398
16.0702
17.0602
15.6162
15.8394
15.3923
16.3683
15.871
16.8149
15.7632
16.3608
14.7417
14.6431
17.0108
16.3898
16.7614
14.9498
16.5186
16.0347
16.539
16.4151
14.5929
15.9039
14.9988
16.3248
16.6609
16.1816
16.197
16.7716
14.4533
16.8543
17.6908
15.8849
16.2187
15.6644
17.1768
15.1261
16.709
16.4327
17.0507
15.3912
15.6845
17.4597
16.0447
15.7226
16.6548
15.8543
16.0097
14.7087
16.9812
16.375
14.3197
17.4647
16.5711
14.9556
15.2584
16.1527
14.51
15.9868
17.4946
14.0162
17.1042
15.0957
16.3395
14.7239
16.3041
15.9341
16.2538
17.2584
15.9322
16.9061
15.8231
15.8933
17.6834
15.3369
15.5738
15.8938
15.75
16.2726
16.1221
15.5373
16.6986
15.7634
16.017
16.4908
15.7559
15.3353
14.8206
16.1845
14.7713
15.5597
16.3548
18.0257
15.5909
16.3305
16.2037
15.6382
14.9035
15.3699
15.0066
16.4712
13.4945
15.5545
15.4771
18.2823
16.9691
15.3255
15.4796
16.3803
17.6063
14.6839
17.0507
16.9482
15.8095
15.9267
16.112
16.3405
15.4963
16.118
13.8846
16.3285
16.1844
16.427
15.6723
16.2841
16.1141
16.0755
16.3013
16.1714
16.5738
16.253
14.7195
14.6976
16.4561
15.9401
16.0783
17.5518
16.4092
17.173
14.6124
16.2602
16.0394
15.0974
15.8932
14.6981
15.4939
15.8187
15.7424
15.2456
16.2188
17.074
15.5632
15.1835
16.29
15.9843
14.4919
15.5027
16.0043
17.9429
15.7244
16.3517
14.3346
14.3678
16.7014
15.5692
17.7662
16.7282
16.5385
16.2898
15.1561
14.5725
13.7021
14.6686
15.5527
15.4446
16.3775
16.2346
16.6259
16.0556
17.4874
17.1304
16.1739
15.5886
17.0526
15.3509
16.747
15.2455
16.085
16.0883
15.5161
15.6084
15.3727
15.9526
15.0268
15.9818
14.9191
15.2644
16.7381
17.0869
14.9788
16.3217
15.9787
17.0307
16.192
17.4788
16.1531
16.348
15.1041
17.1418
15.8129
16.2079
14.14
14.8965
16.1188
16.2101
16.5203
15.2613
15.888
17.6571
16.9489
16.1956
17.0605
15.8865
16.4305
16.5677
15.983
16.0888
15.9771
15.6149
15.0884
13.9783
16.3997
17.9634
15.427
14.8413
16.3922
16.3808
17.2035
15.6471
15.7268
15.0407
16.1158
15.4132
15.9354
16.1301
15.105
16.0635
16.3251
16.0893
15.3571
15.8941
14.2777
14.4759
16.2777
15.0378
16.2118
16.6218
15.6185
15.2857
15.5979
15.577
16.2964
15.6176
16.918
16.0135
15.9869
15.9169
15.0601
16.1402
16.2844
16.3176
16.3806
16.3638
17.2172
15.8969
16.84
15.7502
15.7623
15.9792
15.911
13.7067
15.3895
14.3552
15.1139
15.4069
15.6731
13.7991
16.3228
15.0947
16.7214
15.1226
15.5774
15.8842
15.1229
16.8251
16.4406
15.2659
15.5982
15.3545
15.334
15.2649
16.1092
15.3302
15.5888
14.0776
17.1115
16.0863
17.233
15.3874
15.2369
16.3113
16.043
15.1731
16.9314
16.7817
15.3199
15.6114
16.2316
15.5775
15.2767
15.6661
15.6329
16.2651
17.3506
16.7327
14.9097
15.6426
15.3239
15.3104
14.7546
16.122
16.4682
16.4003
16.2071
16.392
17.0089
16.0317
16.0947
17.8624
17.0721
16.121
16.2109
16.4238
14.426
15.4139
15.8985
16.8333
16.3979
15.1815
15.6104
16.1452
16.5412
17.377
16.2618
16.4916
16.4394
15.2541
15.6167
15.6783
14.9545
16.1791
16.2685
15.8741
16.3019
17.0415
16.677
17.3473
16.8601
15.5223
15.76
15.1466
14.9799
15.5527
16.1305
16.6319
15.1089
15.4068
16.2818
16.5576
15.6899
15.7657
14.9937
14.4558
15.4641
15.2576
16.1603
16.6742
15.6743
17.3954
16.6973
16.4858
15.4703
15.67
16.3779
15.1355
15.7195
17.9931
15.6214
15.1491
16.895
14.52
14.5153
17.2955
16.5749
16.0781
17.2821
17.2929
16.323
15.5346
17.9732
14.9486
16.2874
15.8371
15.1165
16.1792
15.4162
15.7348
16.3041
15.5965
15.6136
15.6921
15.5942
13.987
15.9155
15.714
16.0371
15.3933
16.6481
14.2979
15.859
15.0449
17.0258
17.138
16.0316
15.5478
16.3385
16.4937
14.9767
15.9291
15.8795
14.7853
15.1577
15.2585
15.4678
15.8614
16.0671
15.4805
15.9977
17.6322
16.3037
15.8115
16.4775
15.7031
14.3527
17.0507
16.2816
15.4691
15.9368
17.1551
13.5677
16.3986
16.293
16.7296
16.0796
15.93
16.6115
16.7587
16.1652
14.2535
17.9591
15.0997
16.8389
16.6071
15.7008
15.7186
16.0323
16.8584
17.2763
14.9971
16.6162
15.8628
15.9033
16.2228
16.4337
15.4151
15.8514
15.5598
16.06
16.6874
16.0504
16.9702
16.8433
15.7499
15.1894
14.9908
16.0065
15.9505
16.142
15.7777
16.8795
15.124
15.1632
15.8844
15.6414
15.6628
14.8357
17.212
14.9064
15.5138
14.5322
16.8468
16.5894
16.6366
14.8416
14.57
15.686
16.5199
16.1563
16.6805
16.4902
15.9937
17.4429
16.379
16.461
15.596
13.9417
15.8627
15.7996
16.0186
16.4257
15.7169
16.0558
16.2574
16.3291
16.7446
14.7601
16.8754
14.5651
16.415
15.3252
15.9442
16.5302
14.6777
14.6696
15.8073
15.301
15.8776
16.254
16.4927
15.9371
15.847
15.9078
16.9255
16.7033
15.738
15.3243
15.7591
16.1035
17.3586
14.8328
16.6113
16.5412
15.5802
14.8098
15.7175
15.9272
16.2661
16.076
17.0494
16.7878
17.1387
16.0115
16.6469
15.3524
15.1027
14.3755
15.3315
16.421
15.5543
16.6021
16.1843
14.545
16.0824
15.1702
15.079
16.9349
16.8514
16.8394
15.5833
16.0002
16.2423
16.3821
15.4491
15.524
15.6967
15.2053
14.5783
15.4315
15.7756
16.6811
16.665
15.3735
15.6316
15.1736
17.5844
15.5007
16.027
15.9668
16.6488
13.6819
15.6327
16.1517
16.1145
16.773
16.2429
17.4146
15.5416
15.8356
15.0185
16.3617
16.0439
15.1162
14.9474
16.1175
16.0271
15.4088
15.0931
17.1967
16.4654
16.0624
15.1375
17.5417
15.1812
15.3493
15.1663
16.1219
15.9726
14.5975
15.1992
15.6459
16.4821
16.7403
16.4124
16.0873
15.24
14.8678
15.8207
15.4352
16.0463
15.6889
15.1159
14.2769
15.8756
15.8945
17.0931
16.2983
15.1009
16.9345
15.2094
14.7463
16.7947
14.5887
16.0507
15.1199
16.4891
15.3441
15.7355
16.1666
15.8175
15.7518
15.8247
16.3822
13.6037
15.8121
16.9953
16.8815
16.1934
16.1352
15.8418
14.7221
14.9457
17.5244
16.2356
16.3525
15.4924
14.4292
15.7846
16.0082
15.5983
15.0364
16.6113
15.3087
15.8825
14.916
16.5168
17.0763
15.4962
14.7912
15.8475
15.4759
16.1189
16.7926
17.4114
15.8321
16.8268
14.7335
14.9408
16.3771
15.0116
16.3924
15.2938
16.1526
15.9137
14.8237
16.0727
16.6303
15.8071
15.8507
16.4366
16.3051
17.0443
15.2538
14.8983
16.3342
16.6182
15.3406
15.6194
16.044
16.7083
16.0623
14.6267
14.7402
15.0903
16.5104
16.6107
15.846
17.6581
15.8739
15.8594
15.103
15.8076
15.6312
16.3902
16.2489
15.6707
16.1237
16.2174
16.0398
15.1469
15.5338
15.8892
16.5394
16.5078
14.8543
16.3964
16.2552
14.6096
16.6154
15.6951
16.3989
16.437
17.1743
15.3359
16.2537
15.5582
15.9229
15.2248
16.4725
16.1289
16.3926
15.5678
16.3664
15.4909
14.4192
17.1302
15.7584
15.8379
16.0305
15.2108
16.2452
15.2697
15.8767
15.49
16.0739
17.1107
16.4063
17.3113
16.274
16.2803
15.5598
16.6435
15.8811
15.3494
14.8173
15.3612
15.6799
14.9795
15.0885
16.1723
16.7697
15.6503
16.1199
17.8928
15.556
15.6861
16.1397
15.4018
15.4261
15.8278
14.755
16.1552
15.6693
15.5111
17.5773
16.1422
16.2742
17.4903
16.1949
15.1065
16.7315
15.9441
15.6311
16.2932
14.4324
15.3202
15.061
16.5137
16.4144
15.1504
15.5688
17.5859
15.723
15.1879
14.9832
15.9958
16.7057
15.5391
16.5422
15.8048
16.9403
15.7841
18.0502
17.2893
16.3845
15.4785
15.2554
16.6305
16.5535
15.4489
14.9358
15.8607
15.5699
15.5521
15.7372
15.119
16.106
15.7282
14.7691
16.1714
16.6952
16.6736
16.5526
16.7404
15.7018
15.5758
16.7686
15.5443
15.1277
16.0521
14.9146
14.0154
14.8584
16.5422
16.0871
16.4625
15.9731
16.2574
16.4905
16.0503
15.0206
16.2164
15.9259
17.0093
15.9001
15.8493
16.9511
16.7958
16.2459
16.4588
16.4359
16.005
15.3478
16.2268
17.1001
15.5128
14.3072
16.3967
16.5119
16.5234
14.5346
16.8375
16.3616
15.9191
15.3844
16.0594
14.747
17.1887
15.142
16.6822
15.9007
17.4353
15.8019
15.5112
15.9703
14.7792
15.9727
15.5408
16.1392
15.662
16.1138
14.2793
16.1952
17.3968
15.8191
16.1001
16.6662
15.7151
15.7943
14.6835
15.5906
15.9763
17.761
15.8546
16.2042
17.1019
15.7761
15.1129
15.7962
17.2527
16.2156
16.4063
16.3514
17.0738
17.8868
16.9351
15.3553
15.5119
16.2961
14.7183
16.4999
16.4064
15.5262
16.7508
13.8032
16.8011
16.0098
17.441
17.4425
15.6478
13.9053
14.901
16.6744
15.1503
17.5537
15.4791
15.0805
15.4759
15.8509
17.0817
15.2998
16.261
14.3733
15.6921
16.3812
17.4594
16.1977
15.1787
15.3944
16.6804
14.2802
16.0096
16.1657
16.9422
16.3106
17.5263
15.7964
16.7099
16.4433
16.3285
17.4047
16.144
15.5944
15.3854
17.2158
15.9101
16.1241
16.4252
15.7623
16.5934
15.5784
15.9219
16.0449
15.961
16.7697
15.4244
15.1868
16.7134
14.8789
15.9009
15.7737
16.1917
16.2046
16.3687
15.0177
15.7828
15.6095
15.3854
14.5731
16.2359
17.1858
16.6438
14.5461
14.1869
15.9581
15.4363
16.4361
15.9192
15.5438
16.2962
15.3504
16.7372
14.2468
16.5054
16.8295
15.6379
15.4406
17.2017
16.3512
16.1145
16.2353
14.7173
15.5419
16.63
16.5383
15.9221
16.6394
17.2508
15.8542
16.2655
15.4149
16.4069
16.002
17.7252
15.915
16.2684
15.3107
16.3829
16.6762
15.9981
16.2434
15.9266
15.4633
15.2143
15.7911
15.3912
14.9993
16.2277
15.2749
15.4931
16.5551
15.6286
15.4289
16.6787
16.0458
16.8329
16.8441
14.9881
15.988
16.2242
15.3443
14.9426
16.0787
16.349
15.2458
17.0539
16.187
16.4146
17.4752
16.5091
15.3425
15.7034
15.213
14.2082
16.5693
16.0746
15.1287
15.618
17.2194
14.8901
16.3954
15.7279
15.4382
15.3583
16.4355
14.9958
15.5429
15.6623
16.3007
15.7865
16.4101
17.222
16.6671
15.958
16.1922
16.1605
16.0343
15.5792
15.5117
14.062
16.3234
16.0447
17.0053
15.6082
16.4103
15.7115
16.7345
15.962
16.2981
14.7641
16.3669
15.2285
15.4938
17.1982
16.2579
16.7705
14.8681
15.4488
15.5663
15.8009
13.9251
17.1072
15.8972
16.2421
17.3427
16.8163
15.1681
16.1014
14.8213
15.4714
17.4522
16.594
14.9666
16.1304
17.1821
16.1245
16.1273
16.4348
16.064
15.4276
15.7999
14.9269
15.0897
16.5807
15.9331
15.2317
15.9863
14.8569
16.2227
15.8562
15.8582
15.2803
16.0692
16.9484
15.9343
13.9885
16.2001
16.6261
15.7385
16.6854
16.4489
16.6773
14.2559
17.2725
15.4809
16.6052
16.5353
15.692
16.0557
14.2921
15.6837
16.1376
14.3919
14.6445
15.6268
14.894
15.9499
15.7554
14.8654
16.5532
15.2844
14.6425
17.0443
17.1385
15.8951
17.3603
16.275
14.5768
14.3563
15.7284
15.9002
16.6339
16.3727
15.2704
15.3646
15.7834
16.2293
16.8085
16.464
16.1597
15.4447
17.0792
15.9701
15.5908
15.8495
14.4662
15.2125
15.2834
16.1513
15.0361
16.4984
16.1879
15.5203
14.3889
15.5255
15.4809
16.4666
16.1643
16.3956
16.3277
14.9826
15.9909
15.9388
17.1876
16.9919
16.4037
15.2042
14.4448
15.4326
14.6924
15.7389
16.0146
16.377
16.8358
15.7469
14.6671
15.3349
16.7044
16.4093
16.0217
15.7256
17.1894
15.3463
15.7326
15.7352
15.8684
15.2608
17.3768
15.9372
16.0645
16.0536
16.7005
15.929
15.221
16.8742
16.4601
15.7707
16.9726
16.8257
16.3595
15.7267
15.7785
16.2805
16.8249
16.0661
15.7955
16.3665
15.7753
15.5716
17.1624
15.9375
16.7811
16.2628
15.3136
15.1653
16.9198
15.8607
16.0642
16.5584
14.7091
14.525
16.3238
16.4859
15.8632
14.1311
16.8036
15.4776
15.7947
16.6555
15.3199
16.0467
16.4823
15.2046
16.1245
14.9326
16.4193
15.4365
15.3652
18.0131
14.979
15.9299
16.1667
17.0452
14.5666
14.809
15.6131
17.0763
16.6582
15.3789
16.0407
16.1666
16.2745
16.496
15.7537
15.9168
15.0135
16.7437
14.3461
14.9347
15.0969
15.1437
14.0918
15.9779
15.5303
16.0959
15.2752
15.9044
15.8661
14.945
17.4581
15.7007
16.6504
16.6921
15.5304
16.2254
15.6559
15.1576
14.4254
16.8196
15.6685
16.8125
13.685
13.86
17.1006
15.1425
17.8649
16.1564
16.6334
15.6754
16.577
17.0384
15.4402
16.5035
16.1976
16.2292
17.4607
17.1546
16.9259
16.4518
15.5176
15.2999
17.8554
15.2781
15.6837
15.7348
17.7276
16.4709
16.7365
16.6234
17.2066
13.5978
16.2432
15.3809
15.1646
15.5668
15.5859
16.2544
15.7413
16.1341
16.1743
14.7564
16.0126
14.9235
17.0426
16.0481
15.8433
15.7117
17.6671
15.26
15.9981
15.5501
16.1071
15.2312
16.6602
15.4419
16.6276
16.3056
16.2488
14.2455
16.5284
16.6039
14.3465
16.2994
16.4879
15.5391
16.185
15.6483
14.9214
15.8279
15.4316
16.4681
17.3821
15.3902
17.4456
15.9512
15.2601
16.3572
15.7023
16.2245
16.6617
16.3779
16.3246
16.1574
15.904
15.5231
14.876
16.4253
15.3245
14.6576
16.9801
15.6394
14.4024
15.6392
16.3291
16.5282
16.0053
15.1588
15.7173
15.7368
16.4732
16.1663
16.6335
15.0989
15.7724
15.1659
15.9942
15.9998
15.3569
15.8247
16.9078
17.2055
16.8099
14.6365
15.0209
15.9626
14.8229
15.6589
15.5314
16.3561
15.2155
16.9804
16.081
17.1128
15.2774
14.3341
15.6992
15.7392
15.9946
16.1688
15.7459
14.5976
16.4574
15.5979
15.4294
16.4337
16.5292
16.3818
15.8658
16.1908
16.238
15.4075
15.7237
15.9496
15.71
14.5556
16.8756
16.7207
15.9198
15.2089
16.137
16.4437
15.5308
15.4987
17.1036
15.4299
15.7175
16.1547
16.0183
16.9143
15.0591
16.8344
15.4898
14.7562
16.5312
16.3859
15.4642
16.4977
16.18
15.2052
15.9574
14.1458
15.8004
15.5816
16.2053
15.3416
15.3375
14.6278
15.0736
16.5881
16.4982
14.7552
15.1237
14.9657
16.0252
17.2098
15.626
16.2885
14.6757
15.1101
15.7137
15.2388
15.7277
15.9292
16.6511
15.8147
16.7766
15.8399
14.5289
15.9752
15.9503
15.5804
16.5189
16.389
15.4403
16.4442
16.1284
17.461
16.5751
15.2221
16.4771
16.3487
14.9961
14.8587
14.4682
16.9468
15.9048
16.3175
16.4013
17.2755
16.7819
15.4777
15.9868
15.8314
15.5408
16.717
16.825
14.9861
14.4443
16.4406
15.638
15.6185
16.9831
17.0996
14.8044
16.195
16.2871
15.2646
15.6131
15.7945
16.4618
16.1605
16.2765
15.3573
15.0523
15.369
15.4019
15.2248
14.4111
15.9688
17.6357
16.1881
16.3765
15.7088
15.7212
14.8614
14.3153
16.0038
17.2681
14.9864
15.1243
15.3748
15.143
14.1651
16.5746
15.4917
15.0935
16.7735
16.4258
15.4121
14.7539
15.9125
13.9805
14.5126
16.6001
15.8859
15.5736
15.1902
16.9923
17.1428
14.7934
16.5412
17.4889
16.5394
14.8251
15.9973
15.689
16.0928
15.4867
16.1515
15.9684
16.6776
15.5423
15.9894
16.2788
16.0038
15.2186
15.1719
14.0428
15.6602
16.1068
16.024
15.1831
15.2014
16.4768
16.5746
17.2756
15.0664
17.1956
17.1371
16.5343
15.4857
16.4685
16.3831
15.4659
15.4251
16.5616
15.3309
17.5764
16.0808
16.603
16.833
16.8185
16.4712
14.9284
15.2578
15.6175
17.017
14.717
17.7228
14.3465
17.1675
15.7556
16.9629
16.0576
15.9146
16.3137
16.2798
15.4392
16.2949
15.9091
15.812
14.6415
16.6867
15.6571
16.4238
16.1825
17.4497
16.1214
15.9904
17.0692
16.4784
16.1243
15.5269
15.2329
16.7805
16.9912
16.258
16.4651
15.1832
15.3431
16.1515
15.96
15.8918
16.1765
15.0802
16.0736
15.4598
16.2249
16.5582
14.2758
16.7899
15.5141
17.3419
14.6915
16.6879
16.0774
15.7326
16.9243
15.8491
16.1873
15.1288
15.5187
15.5942
17.0596
14.6356
16.4228
16.5458
14.9774
15.8761
17.5914
16.6497
16.1517
16.2951
16.0011
17.9297
15.1235
16.5722
14.5566
14.4995
15.6074
15.9296
18.2031
15.5195
15.8514
15.9321
14.714
15.9773
14.5114
12.9785
15.6666
15.8327
15.1832
16.3242
16.1584
15.5265
16.7069
16.6036
16.3853
15.441
16.7077
16.3158
15.3552
16.489
15.5559
17.2275
15.9533
16.9597
16.8656
17.9924
15.2239
15.9788
14.9185
14.9878
16.882
15.6217
16.2157
16.2969
15.6091
16.456
16.5476
16.6832
15.6887
15.4786
16.8889
16.4684
16.0374
15.5153
15.7847
16.159
16.132
15.9994
15.9509
16.3489
16.3118
16.0164
15.4532
16.1294
15.6945
15.7207
15.2276
15.6003
14.1717
15.1587
14.7956
16.4626
15.8514
15.8265
15.9354
15.5131
16.577
17.4508
14.6698
16.4392
16.6448
17.063
16.1097
17.1462
17.2957
16.6866
15.1359
17.2062
16.1266
15.4787
16.8248
15.2526
16.3971
16.1793
15.644
17.1067
14.7859
16.9318
14.8877
15.8511
14.6145
15.6658
15.7579
16.3915
16.1863
15.9931
16.4859
14.7915
16.2783
17.1598
17.3939
15.2455
15.4108
15.4642
17.4055
15.0482
16.4765
16.6856
16.0613
15.8888
15.4192
14.3772
16.2797
15.4952
15.8143
15.3568
16.7944
16.7301
16.6276
16.5018
17.4228
14.5393
14.7661
15.6546
16.0043
15.6258
15.9854
15.4817
16.0112
15.5861
13.8964
15.2755
15.5834
15.1409
16.2229
15.1707
16.6172
15.4286
16.5968
14.6675
16.4237
15.3096
16.5672
16.5673
15.9883
16.5327
16.109
16.3047
16.2258
16.6111
16.6198
15.0766
14.7909
15.1292
17.083
15.4696
16.202
16.4327
16.2165
15.2758
15.8667
15.7247
14.8008
15.8273
15.5444
16.3684
16.3916
17.562
17.2654
15.5557
15.9328
16.1006
16.3805
15.177
16.4145
14.6536
14.812
15.7961
17.3147
15.9276
16.6635
17.2014
16.1234
16.5104
16.5326
17.2766
14.5183
15.6217
15.1773
16.397
15.4511
15.8077
14.0587
16.3725
16.4434
16.499
14.3939
16.8569
15.2865
16.0208
16.8962
15.6608
17.3544
16.0555
16.4617
18.0923
15.1477
15.014
15.6741
14.9689
14.9189
16.3487
16.1055
16.7007
13.935
13.4735
16.4799
15.7729
15.5773
15.9322
15.8972
16.7916
15.3029
15.9807
15.9966
14.5943
15.3636
15.1569
16.6297
15.867
16.3711
14.5456
15.7226
15.575
14.6326
16.3092
14.5481
15.7822
17.9546
16.5442
15.8882
16.0559
14.5718
15.8389
16.1277
16.0707
16.4376
15.0003
16.454
15.6285
14.9311
16.4526
16.2003
14.4419
16.6084
14.9427
15.9794
16.3548
16.4488
17.0145
16.016
15.5631
15.5621
16.337
17.0567
15.0465
15.5767
15.8775
17.0763
17.2054
13.8875
15.5661
15.675
16.0817
15.2931
15.472
16.2053
16.4449
16.6767
15.8327
15.3187
14.9519
16.2757
16.6268
16.3894
15.3234
15.7627
16.406
14.8809
16.5378
15.9274
16.8479
16.9023
16.0068
15.8798
15.5712
15.0907
15.8405
14.5806
15.661
15.0301
14.7892
15.7697
16.2704
15.9393
16.3079
16.9292
17.0697
17.3268
16.1169
15.3405
14.9643
15.0644
17.2159
17.1992
15.3284
15.9749
16.9984
16.2523
14.884
17.6702
15.4639
16.6432
16.9784
16.6391
15.2845
16.5717
15.7724
17.2654
14.6141
16.1361
16.0206
14.3022
15.1479
15.1342
15.328
16.1557
16.1265
16.3545
15.2956
13.8447
15.859
15.5258
16.7535
15.9876
15.9416
15.1397
16.4281
16.7917
17.0013
17.0669
16.6753
16.8681
16.5382
14.9894
16.6054
15.7123
15.3767
16.609
15.1135
15.3865
15.7641
17.0315
16.8244
15.9166
17.64
15.9135
16.3438
16.7531
17.3036
17.6021
16.1942
16.7521
16.0237
15.4501
14.4772
15.7506
16.9278
15.5399
15.9288
16.6738
16.3567
17.4696
15.821
14.6598
14.2945
16.7553
17.176
14.7794
15.348
16.6067
14.9564
16.5361
15.4038
16.1017
16.3353
15.3782
15.8364
16.0755
16.1084
16.1893
15.1994
15.6816
17.1625
15.2549
17.1361
15.9664
16.3922
15.2012
16.5991
15.2351
16.3644
15.2638
15.5453
15.9291
16.4424
15.3596
16.1857
15.6852
15.4117
15.6619
16.4837
16.1239
14.7758
16.3585
16.6664
16.3277
16.8784
15.8825
15.8959
15.3994
14.7067
15.0614
15.4446
15.7589
16.8489
16.3761
14.6587
14.704
15.919
14.2221
15.1629
14.3412
15.4766
15.6411
15.7886
15.7404
16.0841
17.03
16.0067
15.5863
15.7035
16.1865
17.5489
15.6297
14.8326
15.959
16.461
17.2564
16.1593
17.0661
14.514
16.2427
16.5305
15.8911
15.9046
15.7407
15.7329
15.894
15.7792
15.091
15.9472
17.0319
14.7375
15.5969
14.6958
15.4607
15.5277
15.8663
16.6858
16.2331
14.5605
14.8377
17.3734
15.484
17.2126
15.3701
16.2608
15.8371
16.5053
16.7615
16.475
14.4659
15.4962
17.8165
16.1842
16.0228
15.7121
16.3527
17.5413
16.5715
16.265
16.4778
16.3812
15.2736
16.2643
15.4979
15.8932
16.015
15.871
16.6726
16.1074
17.2209
16.4351
14.1946
16.814
15.034
16.7563
16.1592
16.4672
14.9954
13.8067
16.3323
17.2862
15.1198
15.4676
15.5956
15.7884
16.7174
16.2184
15.8578
16.6381
15.7152
16.6939
15.3315
16.0969
16.7889
16.6633
16.1943
16.6775
14.8932
15.7464
15.907
16.125
14.902
15.8262
15.8714
15.9538
15.6949
16.5864
16.8362
16.2059
15.3557
16.1072
15.1299
15.3858
15.1523
16.2368
16.0475
16.3253
15.8812
16.256
14.9531
15.4169
16.1276
15.5508
16.6975
14.8559
14.6078
16.7533
16.6241
15.9122
16.5973
17.6537
16.9301
15.4315
14.906
15.5069
14.7643
15.6039
16.3057
14.7075
16.3
14.9203
16.3779
16.7842
15.186
16.2795
16.2416
16.2065
17.6805
16.2952
16.1693
16.4729
16.5336
15.7196
14.8465
16.6647
14.4558
15.7117
15.4289
16.4407
15.5166
16.0639
15.3977
16.2121
13.5429
16.3316
15.809
14.9283
16.7314
17.0174
14.9733
16.5637
17.7623
16.6426
15.3883
15.259
15.1988
15.5212
16.2341
15.5825
15.7198
15.4427
14.0559
16.0586
15.9895
17.7619
16.2006
16.1549
15.9982
16.3302
16.4724
16.4066
16.8169
17.3219
15.1848
14.5071
15.0285
16.5193
15.6669
16.0965
14.4821
15.5703
16.5884
16.3911
16.1594
16.4662
15.4326
17.7674
16.1275
17.3854
15.02
15.2141
14.4627
15.2998
16.1066
15.0764
15.851
15.5823
15.4063
16.7607
15.5589
15.6875
15.8122
14.9899
16.6179
15.3054
15.0337
14.7865
15.294
16.1198
17.1304
15.1768
15.9689
15.6734
15.5405
16.2924
17.2227
16.4103
15.6536
15.0054
16.3704
15.7244
15.7921
15.9295
15.1068
15.4349
15.6571
16.9542
16.0796
14.7068
15.5531
16.8202
16.0734
15.4303
15.7688
16.0652
15.7599
17.3664
15.7488
15.2075
17.3673
15.9737
16.6088
16.0936
16.0394
14.5852
16.0677
15.9587
15.6839
17.3097
16.8374
16.5586
16.1807
16.5711
16.5879
16.0369
15.7422
14.1821
16.8431
16.1754
14.1216
16.2619
17.1558
14.9987
16.3394
14.9619
16.3656
13.9318
15.7504
15.003
15.415
15.7124
17.6083
16.3069
17.7057
15.2135
15.1638
15.2458
16.4681
15.1663
15.4273
15.9911
16.2634
16.3139
16.138
15.1687
16.0763
15.9553
16.3098
16.6102
15.9769
16.2747
15.9078
16.716
16.8038
15.4478
16.8766
13.6132
15.2316
16.6873
16.0795
15.7392
16.7175
16.1716
16.8175
15.4538
15.4762
16.1739
17.2049
17.2184
16.3648
15.0822
14.476
15.3811
14.9328
16.2003
14.7964
16.4163
14.7351
15.9424
14.9712
17.0192
16.3753
17.0403
14.9272
15.2058
15.1734
16.1137
15.8049
15.4063
16.553
16.9423
15.9596
15.2045
15.5396
15.0464
14.6919
16.7425
16.273
15.7489
16.7418
14.9072
16.7295
15.9607
16.4047
16.5235
16.1494
16.2024
14.3928
14.6145
16.3185
16.3234
15.1685
15.7998
15.2471
13.8299
15.6007
14.6405
16.4751
15.8126
16.0125
16.6654
15.0033
16.4493
16.1664
15.7699
15.3037
15.04
17.4017
16.471
14.6091
15.0147
16.4594
15.9628
14.9767
16.0039
15.3872
17.1441
14.5681
14.9744
15.4368
16.2741
14.5965
15.2308
15.6304
16.7361
16.8881
17.5797
15.9084
15.4191
14.1223
14.6416
16.3435
16.0607
15.4097
15.1665
15.0018
16.0657
16.0292
15.6539
15.6099
15.0704
15.4464
14.5914
16.1697
15.8871
15.6651
16.8651
13.4073
15.5614
16.1364
16.3971
15.6969
16.2784
17.0177
16.1965
17.3782
15.1104
15.2481
15.5702
16.1867
16.7571
16.0101
15.2268
15.6493
15.9715
15.3507
15.322
15.2586
13.357
16.4838
13.5787
16.6733
14.1511
16.2072
16.9947
14.3467
14.9223
16.2466
16.1834
16.7256
14.6317
15.6231
14.8865
14.7753
16.7478
16.8917
16.2575
16.0417
14.9232
15.9093
16.9497
15.5713
15.8454
15.9564
16.9375
15.1289
16.2027
15.818
15.6326
16.2164
16.4286
15.685
14.2394
14.7193
16.5874
16.401
15.8264
16.7434
16.1481
17.4925
15.2817
15.8311
15.8345
15.2933
16.9881
15.7894
16.2328
14.7576
15.7065
16.9505
14.8076
15.1723
16.048
17.0051
15.4831
16.1717
15.9825
16.2971
17.3168
16.4123
16.9399
15.719
15.3589
16.4039
16.0652
16.6775
15.6549
16.3742
17.0026
15.0298
14.8951
15.5174
16.1704
15.8566
15.4851
16.8421
15.3735
16.1766
14.6877
15.5931
14.6235
15.0443
14.9344
16.5823
15.3658
16.012
14.3555
15.8545
14.6096
15.1986
17.0154
15.2771
17.0582
15.8994
15.8092
15.5023
15.8919
16.45
15.2571
16.3851
17.0216
16.6635
16.4557
15.5148
15.4946
16.2247
14.8688
16.4771
15.0499
14.9209
16.2187
15.5408
16.3707
16.0493
14.9193
16.79
16.0551
15.2294
14.5621
15.4098
16.4135
15.5064
16.0175
15.898
14.9817
16.1916
16.9234
16.6097
14.7761
16.1663
14.9364
15.7996
15.9848
16.6967
17.0854
16.281
15.3576
16.2537
15.5518
16.0807
15.9908
16.6412
15.6733
15.8596
14.8679
14.9315
15.7799
15.5404
15.8382
15.5953
16.5983
14.9023
14.9228
17.1928
16.0124
16.3889
17.1253
16.8003
15.5593
15.3812
15.7269
15.7143
16.2422
16.0856
15.2102
15.7534
16.0849
15.6027
16.3119
16.2645
16.7693
15.293
15.8395
15.1248
16.6596
16.4015
16.0256
16.4759
15.6009
14.3776
15.0389
15.5574
16.2561
15.2463
16.4723
16.2733
16.3527
15.4412
15.1663
17.2045
15.8028
17.5031
16.3741
16.7668
16.3253
16.4207
17.2535
15.2529
16.5487
15.8236
16.2991
16.1153
14.8092
15.9458
16.107
15.4547
13.9997
15.0334
15.3568
15.7736
16.1501
15.8382
15.5643
16.7589
16.4046
15.7836
15.8553
14.1168
15.1655
16.8748
16.1017
17.2244
16.1204
16.9023
17.1574
16.6973
14.7777
16.4791
15.152
15.4322
16.0246
16.4698
16.1078
16.7348
15.6862
15.1513
16.3586
16.9798
16.6727
15.7576
14.9769
15.8513
15.511
15.1766
16.0777
16.3503
16.4644
17.1915
15.1019
17.014
17.101
15.7344
15.3192
16.2779
16.2095
15.5046
16.5243
15.8514
17.2935
16.5706
16.2673
15.729
16.4168
15.0221
16.3226
16.8926
15.8328
14.8287
16.9178
15.3375
16.2228
15.1314
15.328
16.0643
16.4197
16.7536
16.8926
16.8818
15.327
15.6938
16.0853
16.8387
15.6505
15.1729
15.6745
14.1934
16.341
16.9812
16.6729
16.5523
17.3586
17.8433
15.2374
16.3757
16.3484
15.487
15.9493
14.4583
14.9094
15.484
17.6886
17.0823
15.1298
15.2024
16.1991
14.8088
15.9885
15.6873
16.0328
15.4401
16.4101
16.0905
14.7431
15.7324
16.3403
16.04
16.9211
16.8375
15.5319
15.7313
15.9398
16.4327
14.5115
16.7866
15.754
16.3169
15.7804
15.4369
14.9618
16.395
16.8564
16.6208
15.1992
15.4327
16.2618
16.8024
16.312
15.9229
15.9358
17.0118
14.0797
16.8012
16.4419
15.7533
15.0033
15.669
16.2018
15.1115
16.2319
16.4297
16.3372
16.1303
15.6154
14.5568
15.3389
15.3906
16.9214
15.8203
15.328
16.0616
14.9347
16.6381
17.2271
16.1966
16.8027
14.5241
15.7531
17.6016
15.8473
16.7543
15.7635
16.2493
15.4077
16.3137
16.6954
17.1864
16.7542
16.3804
14.9282
15.9279
15.4757
16.5474
16.516
16.7177
16.4386
16.2214
13.3738
16.407
16.0839
14.884
16.4504
16.4212
17.8157
16.5799
15.8183
17.1467
15.2258
16.3527
14.6816
17.5545
16.4262
15.1797
17.2306
15.2701
17.6312
16.5446
16.5168
16.0114
16.0302
15.7128
14.6695
16.9729
15.4865
16.2979
16.0171
15.1045
15.9221
16.9527
15.4439
16.5866
18.0523
15.7706
16.7319
16.1643
17.6503
16.0796
15.7749
16.1597
16.0241
15.9468
16.2733
15.0836
16.8427
15.8567
17.0059
14.8017
15.5489
15.8762
16.0399
16.6019
16.6792
17.1774
15.3285
16.7573
15.9287
14.7953
14.7332
15.9438
16.3397
17.1443
16.4888
16.2662
16.1989
16.3683
16.0306
16.2329
15.9426
16.0363
15.1078
15.4696
15.939
16.874
14.0374
15.3002
15.1878
16.9805
16.3588
15.52
14.4387
15.6844
16.1061
15.6693
17.0141
16.6919
15.3688
15.5556
15.9985
16.4548
16.4263
15.5958
15.81
14.9879
15.8353
15.1464
12.694
14.3349
15.6315
15.5836
14.9514
16.1703
15.5834
15.7272
16.4318
15.4001
14.9832
15.3071
16.4048
15.6394
16.9134
16.9075
15.6823
14.8903
17.4225
16.5923
15.859
16.2616
16.1894
15.7599
15.3252
15.4214
15.3115
16.4754
16.1971
16.6877
16.1475
15.8769
15.1392
15.9335
15.496
15.8672
17.1879
14.9827
15.8412
15.3154
15.0558
16.6917
15.1111
16.9603
16.0271
17.0508
16.9514
15.6623
15.9223
15.5728
16.4154
17.0703
16.3329
15.3723
17.0217
15.8009
16.7273
15.256
15.8917
16.6661
14.3083
15.5447
16.3462
14.9309
16.4584
16.7431
17.1259
15.5449
16.4371
15.8387
15.6956
16.6203
15.4126
15.1134
16.5528
13.9027
15.0848
16.2533
17.0875
16.3183
16.6288
16.8627
16.8881
15.8512
15.8957
15.6302
16.6975
15.2988
15.5824
16.5352
15.7111
15.6299
17.349
14.928
16.6018
16.4955
16.7081
17.1545
14.7803
14.3813
17.1138
15.4384
16.0207
15.7738
16.3572
17.109
16.955
16.6087
16.8017
16.3836
16.547
13.9253
16.2673
14.2271
15.0077
16.1834
14.7945
16.327
16.0238
16.2559
15.2382
15.0485
15.8892
17.2946
17.4703
16.451
16.6066
15.5491
15.4971
16.6142
15.1918
16.5134
15.2643
15.6787
16.4178
16.1706
14.02
15.323
15.4921
17.5488
16.5311
14.7182
14.386
14.9421
15.4571
14.8522
16.0841
15.1601
15.4474
15.2625
14.4451
15.2879
16.4369
15.2028
14.5245
15.4552
17.35
15.2147
16.3538
15.7335
16.1503
15.7012
14.1303
15.9598
15.5338
15.4185
16.1928
17.0941
15.7409
15.2389
14.7168
16.6744
15.9292
15.8234
14.8707
15.7867
16.638
16.8849
16.0778
16.2896
15.0587
16.1869
15.9366
15.8772
16.1152
15.5624
14.8025
15.6923
15.1828
15.9058
15.8952
16.4191
16.5938
15.485
15.5534
17.5211
16.2423
16.3022
16.4824
14.6222
16.8545
16.7328
16.2715
15.172
15.2631
15.636
14.6022
15.1629
15.9371
16.9364
15.9417
15.6649
17.4486
16.0378
14.2967
15.9421
15.8476
13.4172
16.9667
14.1686
16.1068
16.8295
15.8751
14.638
15.0506
15.7313
15.6411
16.2945
16.2672
17.9153
16.13
16.5177
14.583
16.1554
16.2082
16.522
14.6153
14.8078
14.8423
15.6081
17.0109
16.5366
16.1794
16.4356
15.4592
16.9011
16.1438
15.4208
16.0484
15.6563
16.6013
17.2176
16.3865
15.733
15.3305
16.4554
15.8002
16.0592
16.3186
16.0333
16.5077
16.0587
15.4211
15.4176
16.7695
15.7345
16.5403
17.1032
16.3108
15.2358
16.7582
17.6584
16.3439
16.6544
15.5787
15.4301
16.4304
16.1557
16.9309
16.7562
15.5496
16.4027
16.1749
16.7803
15.874
14.4054
15.4189
13.7518
15.9965
15.3591
15.6989
16.2404
15.3138
16.8921
17.0933
16.1451
16.4095
17.2597
13.2912
15.9153
15.6842
15.7536
16.4314
16.3204
15.676
16.0966
15.8038
16.6476
15.5713
15.0497
15.1537
15.6571
16.383
16.1199
16.4198
16.5348
15.8594
16.3814
15.8694
16.1997
15.5181
15.8797
16.6991
17.0509
15.6799
16.8256
15.7778
16.5425
16.2608
15.26
16.7174
14.4685
15.7701
15.3545
15.6975
14.9532
16.9549
14.2857
16.1647
15.7105
14.9348
15.0902
15.407
15.979
15.1764
15.9833
17.0623
16.5953
15.0345
16.6403
16.6523
16.3033
15.6264
15.9335
16.5428
14.0969
15.5607
15.7046
16.0308
16.5101
16.7576
15.3723
16.5271
15.8064
16.8813
17.0107
15.6318
15.2209
15.2315
16.0579
16.8557
16.9118
14.6105
16.2347
16.4237
15.2734
16.1025
14.893
14.5227
16.5762
15.6749
16.1016
15.7473
14.9392
14.6838
16.1132
15.4522
15.1469
15.3712
15.4601
17.5561
16.7536
17.0738
16.2694
15.8234
15.6084
17.3941
16.2404
15.9816
14.1419
16.1761
15.8292
14.7855
16.7273
16.0676
15.8533
15.4175
16.1913
15.8308
17.6836
14.1938
13.9707
16.7283
15.3646
16.0479
16.9487
16.5047
14.6041
15.2871
15.8487
15.1782
15.7942
15.5913
17.4387
15.1299
16.9569
17.0382
16.6195
15.1443
14.8309
14.5624
16.4794
17.1018
15.6008
16.6076
15.7221
16.0541
16.37
16.5106
15.1983
16.1173
15.9143
15.4512
16.3062
14.2897
14.5161
16.4727
16.733
17.2778
15.9995
16.0499
16.0235
16.9523
16.3737
15.4832
15.5541
15.7172
16.005
14.7995
15.076
15.8581
16.8268
16.2298
15.0261
17.3495
16.5942
16.1539
15.5245
16.2095
16.1237
15.6101
17.4809
15.4965
15.6721
16.1655
16.1922
16.0577
15.5252
15.9239
16.1984
16.6037
17.0951
16.5128
15.6569
16.6533
14.5044
15.8989
17.48
16.8992
16.3657
17.0853
15.699
17.5244
16.1307
15.246
15.9055
15.3417
15.14
16.2635
16.316
14.993
16.9244
16.1395
16.4437
15.7407
15.5383
15.2013
15.3706
16.0315
17.0805
17.0138
14.0546
16.6233
16.9349
15.6864
15.0367
15.7061
16.1924
15.9785
15.5773
15.5986
16.6241
16.6738
16.4202
16.8009
16.6795
15.635
16.8731
15.3614
15.7302
16.0207
15.7401
16.1666
15.9461
15.9306
16.2002
17.2509
16.6798
16.2417
15.6701
15.6414
17.1127
15.4474
15.7501
15.948
15.8985
15.4375
15.7238
16.2626
14.6469
16.601
14.8932
16.2241
15.8597
16.8826
14.8735
16.1875
15.9304
16.0827
16.3809
14.7304
16.1299
16.1074
15.8962
15.5989
15.9489
16.3436
14.8562
16.1803
15.4176
14.4092
15.2526
14.3628
15.7703
16.1383
17.1464
16.075
15.5348
16.984
15.2669
14.9085
15.4985
16.3476
15.5591
15.4243
16.0956
16.5431
16.3319
15.3597
16.2012
15.2428
16.666
15.953
17.0306
15.1333
15.284
16.6276
15.0305
14.563
16.4492
16.1942
18.0535
15.5726
16.0205
15.9923
15.979
16.5937
13.5331
16.7554
15.4538
17.111
15.6678
16.1323
15.7421
16.5884
16.9997
16.8579
16.1437
16.0553
16.0708
16.2461
16.9831
16.1234
16.8355
15.6936
15.5076
17.0651
15.8645
16.3051
15.9428
14.3018
14.999
15.6968
16.6821
16.1014
17.3389
16.8682
15.6743
17.5546
15.3604
16.4998
15.5975
15.9972
15.9157
15.3749
15.8098
14.4384
15.604
16.7674
17.1125
16.3329
14.7036
16.8913
16.2867
15.8603
16.9302
16.1244
15.3641
15.7938
14.6911
15.4975
16.4507
15.5089
16.9554
14.9827
16.9446
15.5177
17.0571
16.0158
15.7515
16.2491
17.0024
14.9331
16.257
15.3954
17.0888
15.7196
16.4534
15.741
16.7094
17.2045
14.9949
15.9354
16.1547
16.2257
15.1653
15.6949
14.8098
15.6548
17.0471
15.5987
15.686
16.8629
16.4134
16.5737
16.5893
15.1813
16.5902
15.7268
15.0485
15.2017
15.3299
16.8861
16.4504
16.4631
14.2994
16.1395
16.5539
16.3222
16.0974
15.8912
16.533
15.4028
15.7251
17.0307
15.551
16.6412
16.7134
16.9394
16.2802
16.4158
14.5971
15.3713
15.4013
15.3606
15.7699
16.25
16.1566
16.8167
16.905
16.0898
15.9402
15.5919
15.4036
16.9936
16.5464
15.8517
15.539
15.3563
15.1335
16.9253
16.5927
16.4772
17.3813
15.5941
15.4736
16.353
17.6584
13.7725
15.8992
16.6033
17.0251
16.9003
15.1424
16.5182
16.4903
15.143
14.8894
15.9289
15.501
15.7627
16.6083
16.1922
16.3093
16.3493
15.2109
15.7841
15.7412
16.1894
15.7813
15.625
16.2732
15.6887
17.3552
15.4622
15.2618
17.7107
15.0336
15.6455
16.6098
14.8522
15.5827
14.2206
15.7847
16.064
17.1909
15.7761
16.6457
15.2865
16.3859
15.6179
17.7858
16.0554
16.752
15.5672
15.8095
16.7309
16.4204
16.5507
15.5066
15.0137
15.4132
16.9714
15.1379
16.0698
14.7962
16.4133
15.1621
13.7808
17.439
16.7658
15.8388
16.5348
17.0145
16.6778
15.288
15.0348
15.028
16.714
17.4498
15.9891
17.4735
15.199
16.6504
16.3382
16.9701
15.2329
17.0264
17.0264
15.7316
15.9713
15.7963
16.7922
15.6533
15.2588
15.7225
17.2478
17.1765
15.3272
17.2445
15.3777
15.8615
16.5927
16.3427
16.1176
16.3761
15.6218
16.0047
15.1759
14.944
15.9
16.1049
16.5583
16.6454
16.8327
16.0785
15.7066
13.8583
15.3446
15.8358
16.9056
16.1682
15.6178
15.1201
16.1432
16.7451
15.8871
17.0519
17.2376
15.2634
16.2166
15.8024
15.4301
15.3689
14.7023
14.8755
15.628
16.6795
17.5531
17.2
16.3728
15.4585
15.7271
16.6492
16.0378
17.0712
16.4091
16.4643
15.8509
15.8548
15.4579
15.8537
14.5373
16.3789
16.5767
15.0247
16.0758
15.5819
15.1134
16.4805
16.4694
15.3438
15.6551
16.6491
16.3924
17.0035
17.1582
15.2682
14.7355
15.2619
16.6585
16.6241
16.0146
16.7113
16.6677
15.7193
15.6025
15.2896
15.6796
15.7758
17.2674
15.9779
15.666
16.0093
16.6909
16.5114
16.6256
17.0151
15.6537
16.5258
16.8886
16.1579
16.1429
15.7431
15.3043
16.6377
15.9382
16.6006
14.6815
15.8468
14.8934
16.0829
16.2418
17.1175
16.9123
14.6815
14.0705
16.8773
15.0856
16.9123
15.8526
14.6707
15.465
16.8037
14.6061
16.0486
16.9892
16.1178
15.2337
15.929
14.9999
15.905
16.5036
15.8402
15.8267
15.9347
15.1565
15.2379
16.1269
15.0598
15.2283
13.9574
16.0729
15.5346
14.9214
15.726
15.6186
15.1871
17.0971
16.7912
15.6309
15.5896
15.0012
16.3473
14.6049
16.7183
16.3795
16.1894
14.9303
15.4381
16.6897
16.439
16.7965
16.781
15.8249
15.8692
15.0215
16.6268
15.455
16.774
16.4084
15.9214
14.7461
15.8548
16.5018
17.8987
16.6685
16.1573
15.9708
16.1066
16.7013
15.1194
15.2106
15.8684
16.6343
17.1565
16.8297
17.6309
16.0809
15.8195
14.7743
16.3883
15.3513
16.4149
14.9078
14.8464
16.0987
15.4526
16.164
16.3952
15.0122
15.7702
16.1812
15.9675
15.1243
16.2634
15.9884
15.8164
17.3519
15.3257
14.5546
15.8544
16.5618
15.876
16.0501
15.76
15.6974
16.9318
15.4555
15.8067
16.1276
16.2164
15.3691
15.5185
15.7171
15.5004
15.9156
15.5845
16.6243
13.6959
14.6123
14.2874
16.9167
16.2505
15.0221
14.9858
17.4612
16.6312
14.6229
17.1059
15.5194
15.0307
16.4739
14.9566
14.7079
16.186
17.1498
15.3952
16.052
15.4337
16.0703
16.2314
16.5599
16.5934
15.9988
17.3692
17.0337
16.6926
16.2675
14.807
15.7665
15.9684
15.8735
14.7812
15.4177
16.2178
15.7476
16.0976
14.931
15.2688
15.9295
15.706
15.6489
15.7113
15.5788
17.2577
17.2923
15.0683
16.5022
14.8188
16.3725
16.4524
16.1824
16.8939
17.4566
15.2527
15.525
15.0638
16.2737
15.3588
15.4573
14.6389
17.5437
15.6693
16.9612
15.8657
16.4937
15.6694
15.3634
14.8101
15.7553
15.2174
15.9582
14.6398
14.5431
16.134
16.4918
15.8247
16.3147
15.8428
16.5788
15.4605
16.1661
15.4067
15.2931
14.7093
16.216
15.8323
15.7255
16.7827
16.1979
16.6362
17.0245
14.7439
12.3347
15.3549
16.0932
15.2913
14.6116
15.3654
15.0084
15.7199
15.4964
15.4708
15.4232
15.4525
15.1102
15.8785
15.557
15.7825
16.6398
15.459
17.0892
16.195
16.2498
16.2535
17.849
15.7452
16.4936
16.5278
15.9114
16.184
15.6485
17.3512
14.6784
16.1303
15.6788
15.3377
15.3777
14.7604
15.4537
16.1463
16.1031
14.7457
15.4376
16.0976
15.9314
16.6413
14.7858
15.9238
16.7143
14.7681
16.6441
16.4864
17.2557
15.3423
16.4759
16.3389
15.9084
17.0912
15.9366
15.0843
16.2481
15.1251
15.2677
16.0553
15.5138
16.4961
15.9052
15.6222
15.5821
16.0169
15.787
16.0492
16.7015
16.8766
15.458
14.8278
15.9782
14.446
14.4981
16.0157
15.2522
15.8032
15.2553
12.6213
16.4547
15.6409
16.3313
16.6536
15.6411
14.9859
15.4674
15.2575
16.0834
16.5507
16.1042
15.4072
15.7486
15.4414
17.1132
15.5147
16.13
16.2387
14.5599
15.4457
15.7522
14.3058
14.542
15.7762
15.4084
13.8751
17.1272
14.8894
14.4624
15.3903
16.4405
14.8931
16.8831
16.1977
16.3701
16.4669
16.88
15.8121
15.9391
16.8693
16.2724
16.042
16.9114
16.16
15.8558
12.967
16.2435
16.2048
15.7084
14.6235
16.0973
16.438
16.3365
15.1775
16.2127
15.8933
13.7026
16.3817
17.0256
16.2462
16.233
15.8414
16.0046
16.7892
16.3965
16.6167
16.3759
16.6003
17.1616
16.0321
15.5227
15.8158
15.3706
17.6034
15.5013
15.8992
15.1198
15.7211
16.5057
15.391
15.9899
16.0741
15.9648
16.7522
14.7661
15.4058
16.8917
15.4182
14.9159
16.8589
16.465
15.2329
15.455
16.8307
17.0074
15.7501
16.6602
14.7763
16.7218
16.8511
16.0314
15.1811
15.0669
16.8025
16.5183
16.8915
15.5651
16.4519
16.1809
16.3255
13.9318
16.0485
16.1729
15.1908
15.759
15.302
17.0271
15.9294
16.6757
16.4824
15.5105
17.5045
17.3097
16.6584
15.261
15.519
15.6982
14.9116
15.7565
15.1801
16.6955
15.7262
16.1303
17.124
17.5775
15.5759
16.8701
15.784
17.3166
16.3008
16.124
16.1993
15.4062
15.2711
15.9117
15.8064
15.8087
17.4497
16.4831
16.511
16.1192
14.4434
16.4848
16.6937
16.4533
16.0515
16.1729
16.2926
16.15
17.8062
15.6254
16.9279
16.4449
15.7804
16.3915
16.3936
16.3144
15.0818
17.7666
16.23
15.4334
16.8218
14.9794
16.0128
16.7287
15.244
15.9742
17.1822
16.1589
14.8312
15.76
15.6828
16.6214
15.7574
15.0418
17.2085
15.5048
17.01
15.8808
16.3095
16.9873
15.8578
15.9486
14.5684
17.2395
17.0158
17.2443
15.78
15.1787
15.4802
15.851
14.4235
15.463
16.1955
16.6444
16.8209
14.712
16.4686
15.6983
15.4966
16.4631
15.6366
16.0262
16.392
15.9277
16.0937
16.901
16.8229
14.9648
15.5037
15.4888
15.1108
16.1989
15.7593
15.739
16.3957
15.6548
16.0191
15.4763
16.1237
14.9772
16.5456
14.864
16.1012
16.8709
17.0158
15.3685
16.992
15.685
16.9765
14.9491
16.7416
16.7461
16.2775
16.2925
17.2089
15.8484
16.2339
15.5159
16.2966
15.5321
15.7263
16.4763
15.4271
15.6958
15.7899
15.3787
15.0114
15.7331
16.0927
15.744
15.3863
15.1537
16.2325
16.5291
15.5422
15.9865
15.9879
15.9431
14.9099
15.168
16.6271
15.9926
16.6586
15.2497
17.0586
15.1355
16.6097
15.3068
15.7811
14.1888
16.455
15.9547
15.19
17.2076
15.437
15.6727
14.8361
15.7723
16.7621
16.3711
16.896
16.4688
16.4218
16.1363
16.0567
14.2203
16.1067
16.9157
16.1081
17.4501
16.1169
16.6569
14.4221
16.1822
17.7739
15.4381
15.2416
14.9271
14.7421
15.6606
16.0629
15.6707
15.5604
15.3141
15.5957
16.7401
16.3406
15.7132
15.5634
16.1892
14.0541
16.1544
16.3761
15.0604
15.7007
15.9937
16.4274
15.5872
14.9357
15.9419
15.3205
14.9374
16.8993
15.6375
15.3188
16.5197
16.3303
15.5988
16.1634
14.8643
14.9677
16.806
15.6324
15.5099
16.3747
15.9091
16.6053
16.0044
16.3598
15.6251
15.053
15.1132
16.5893
15.3946
15.9246
16.1258
15.8344
15.9185
15.2746
15.5349
15.4053
16.2046
16.0123
16.1273
15.0113
16.3715
15.6411
15.8646
16.4241
16.4857
15.5799
14.5546
15.3224
13.2564
13.9941
15.6311
16.0706
15.3296
16.0851
17.1254
16.3846
15.0607
15.8643
14.8689
16.3113
16.0995
15.86
15.9824
14.4029
16.2611
14.9651
15.6607
16.1427
17.1107
15.8531
15.3671
16.2446
15.9954
17.39
16.0119
16.183
16.5231
17.6208
16.8448
16.9496
16.0147
16.4898
14.7497
16.4744
16.7512
15.7513
15.9837
16.7079
16.5366
16.7046
16.5843
16.3031
15.1946
15.0893
16.0234
16.3011
15.2931
14.2747
14.9589
16.4477
16.8932
18.8102
16.7263
17.4918
16.85
16.0536
16.2542
14.4692
16.5072
14.9494
17.5564
16.7398
14.8935
15.7818
14.8672
15.5558
16.4473
16.8002
14.8387
15.8288
15.1624
16.8365
16.4231
14.905
16.6672
15.3506
16.9419
16.5294
15.555
16.3569
16.9063
15.3837
15.5141
15.7983
16.9384
16.643
16.5192
15.5898
16.3155
17.7669
15.4224
16.7954
16.033
14.6305
16.3844
16.2122
16.2823
16.6316
16.2979
16.8502
16.949
15.8255
15.6817
16.6599
15.1327
16.1974
14.9721
15.8969
15.1563
15.6596
15.5038
17.1105
15.4624
14.7971
15.4571
16.8914
15.2826
16.1817
16.4734
15.803
15.7094
15.4539
17.4735
16.395
16.5278
15.3176
17.8122
16.7958
16.5691
15.1927
16.0829
15.7679
15.4798
16.6208
17.7579
15.7372
16.0915
15.664
16.122
16.0813
16.6612
15.782
15.9716
13.9104
16.6323
17.1868
17.1163
16.1197
14.9657
15.3238
14.4995
15.1735
16.1863
15.778
15.1044
15.4347
16.2383
17.2813
15.1367
14.7823
15.714
16.8674
16.718
16.1687
15.6784
16.3066
16.9314
16.5589
14.8319
16.3499
14.2561
16.702
15.7101
16.4964
15.0859
16.9362
14.4057
16.5534
16.1923
16.2242
15.9356
15.4952
15.9452
16.2343
16.0801
16.3524
16.6078
15.0949
15.849
16.8797
15.3767
15.8482
15.1972
15.5835
15.3902
17.2515
16.665
15.9228
16.9388
15.9922
16.1982
16.6827
15.3145
15.8703
17.1258
15.3975
16.0476
16.6241
14.5753
16.5884
15.923
15.7525
16.5628
16.2619
17.3222
16.4081
17.3605
15.8707
16.012
15.9742
15.0141
16.5251
16.0787
15.6816
15.2617
14.5876
16.7649
16.1101
15.4384
16.0896
15.3376
16.1315
14.3513
15.9384
16.2423
15.3049
16.3949
16.6723
16.7613
16.7306
16.4418
15.8837
15.7902
17.1098
15.0946
16.2773
15.7964
15.2006
17.0533
16.4119
15.1031
13.8996
16.0688
15.9429
16.216
15.2696
13.7573
15.5967
16.4534
16.4547
17.0009
13.9347
15.8779
16.4322
16.0943
16.4778
15.8104
16.2632
16.0054
15.5219
15.8286
14.1762
15.9871
15.724
15.5676
16.4614
16.7603
16.7411
15.2622
15.4088
15.6848
16.9748
15.7834
16.3056
16.8332
16.8142
14.3127
16.1818
15.1066
15.3504
15.5599
15.5659
16.7527
16.6813
14.7882
18.0254
15.69
14.2004
16.21
16.4619
15.7072
13.0052
16.9962
15.6813
15.2378
15.9163
16.8012
15.4626
15.6713
15.8036
15.6212
16.2709
15.5552
15.826
15.215
14.5384
16.0128
17.3285
16.0259
16.6587
15.9426
17.0652
14.3682
16.1359
16.2183
14.9081
16.1617
15.3381
16.4542
15.8454
17.0876
16.3816
16.1693
17.2794
16.2258
16.5441
14.1654
15.7527
15.5429
15.2834
17.3885
15.5529
15.2625
15.9247
15.9119
15.2566
16.1021
15.8926
15.7913
16.1253
15.9244
16.1714
15.7113
16.022
15.2758
16.2229
16.6553
16.3129
15.4931
15.6959
14.8813
16.808
15.304
14.9717
16.3515
16.7079
15.626
15.5971
16.7207
16.4493
17.2271
15.2352
16.9777
17.0635
17.4543
16.2194
15.7053
16.5712
15.8545
16.9943
15.5971
14.847
16.9448
17.0021
16.0487
15.23
16.5235
16.3791
16.4982
14.8505
16.0256
15.6775
15.8278
15.018
16.1783
14.7579
17.3354
16.2841
15.3905
16.092
15.9787
16.1185
15.7277
16.2235
16.1999
15.2411
16.7743
15.8129
13.5372
17.1794
15.1103
15.3125
17.1729
15.6836
16.8224
15.4707
15.0915
16.6025
15.9076
16.532
16.9125
16.2222
16.0565
16.2221
16.2228
16.0145
16.0756
16.2689
15.6466
15.3066
16.9905
13.9336
15.8403
15.864
15.5289
15.5844
16.4949
15.2721
15.0368
15.8673
15.6788
17.2769
15.69
16.883
14.2618
15.8674
14.7437
15.3649
15.9425
16.7772
15.4856
16.051
15.9834
15.304
15.2245
15.7584
16.7535
16.1148
15.4618
16.1508
17.2614
16.6634
16.7658
14.3497
16.0006
16.6071
16.7042
13.2985
15.0915
16.7941
15.7805
15.5861
15.6647
15.4471
16.1447
15.1989
15.9216
13.493
16.5961
16.3493
16.3689
15.7137
17.4252
16.1642
14.3903
15.5322
16.3197
16.0513
16.17
15.7316
16.9827
14.8891
15.1442
17.29
14.8004
14.6279
16.3345
16.5621
16.7784
16.3718
16.6565
14.8307
15.9735
15.3807
16.331
16.1443
15.7894
14.6445
16.7376
16.7246
14.7269
17.3252
15.9056
14.1094
16.7065
15.4998
16.1365
14.1726
15.8215
16.4003
14.8563
17.0605
16.1045
15.377
15.7148
14.8733
15.3818
16.3167
15.6358
15.5641
16.282
16.5344
14.9226
16.0773
15.6133
16.6794
16.1629
15.8014
16.271
16.6011
16.3428
16.8523
15.2198
15.8751
15.0092
14.714
15.7263
15.0289
16.0714
15.6108
15.2878
16.2007
17.4862
14.9059
15.0678
17.1332
15.0562
16.646
15.6373
15.2474
14.9709
15.8871
15.6563
16.251
15.7214
16.2271
16.1984
14.7645
16.6421
16.7075
17.5359
15.3992
14.8325
16.3759
17.5198
15.7683
16.625
17.4742
16.5922
16.6384
16.2381
14.5655
16.4057
15.5311
15.4307
15.5875
15.3577
15.3242
16.889
14.8156
16.6409
15.2142
16.3008
15.4049
15.3402
15.1548
16.5642
15.9364
16.1855
14.6939
16.5161
16.9257
15.9081
15.9919
15.121
16.0691
15.5677
16.1139
15.967
16.9747
15.1472
14.8221
15.2709
17.2764
16.3582
16.4156
16.846
14.7396
15.3787
14.968
15.2128
16.7278
15.8254
15.9428
16.1577
16.9534
15.3807
15.1412
16.1776
15.752
15.6495
16.1733
16.0753
15.3844
16.3113
15.0509
14.6284
15.6487
16.0192
14.6072
16.0811
16.2518
16.2731
15.3971
16.8298
14.7894
17.2835
17.2565
16.3881
15.9687
16.1466
17.2546
16.2412
16.1571
15.6507
16.7949
15.2935
16.2736
16.2463
16.9534
14.9667
14.8256
15.7119
15.7043
16.7036
15.0055
14.7209
16.2862
15.9541
16.6923
17.3091
15.0196
15.6434
15.3004
14.4323
16.6471
15.1134
16.3055
13.8196
16.1621
17.13
14.5029
15.3921
16.4675
15.6681
16.1982
16.0342
16.8049
15.5621
14.8785
14.1224
14.9844
14.8542
14.2679
15.0945
15.3634
16.0962
17.0229
15.9169
15.4844
16.7717
15.9847
15.6216
15.0348
17.1368
14.8289
15.0185
15.0493
16.5658
16.2629
17.7627
17.5978
16.8785
16.2955
14.1619
15.7763
16.2494
17.3583
15.5413
16.0156
16.0763
16.2646
18.325
15.8413
15.5732
15.2262
15.03
15.6794
16.4442
17.6393
16.5263
17.0351
14.8215
16.4739
15.9128
16.9537
15.5112
16.5175
15.3527
14.2235
16.5808
17.1228
15.6731
16.5177
15.4726
17.5077
14.3865
16.1307
17.007
15.7076
15.9086
17.2804
15.0957
15.5461
17.0373
16.2914
15.8124
16.469
16.6581
15.7986
16.0403
15.8596
15.9322
16.3508
15.3505
15.3585
14.9738
15.781
15.1602
14.999
14.2367
17.9877
16.4399
15.6559
16.5188
15.1139
15.7796
16.1601
16.4358
15.8268
16.388
16.0202
14.0563
16.7133
14.4437
15.7876
16.4968
16.0535
17.1666
15.869
17.5715
15.9456
16.8844
16.7547
15.5823
15.2039
14.4882
15.6425
16.4707
16.4671
17.2168
15.8371
16.6719
16.1596
15.9214
16.9801
16.4358
14.8956
15.1917
16.3993
14.5243
17.0448
14.9662
16.2931
15.3454
16.3146
15.2923
17.0003
14.8952
16.1339
16.7833
16.6488
15.9489
16.4165
16.0485
14.6435
15.841
15.0161
15.0394
15.3241
16.4612
16.0412
16.117
16.2359
17.0994
16.1371
13.5468
16.3522
17.1491
14.7025
13.9436
16.6305
15.7851
14.9783
15.6153
17.4673
16.9068
16.5316
16.4092
17.7734
16.7397
16.718
16.0267
16.621
17.0809
15.838
15.1023
15.2366
16.2537
15.7894
16.9106
16.764
16.1361
14.9734
16.724
15.2569
17.2946
16.6243
14.0314
16.9195
15.579
17.264
15.1643
17.6631
15.7344
15.9927
16.1123
14.9674
17.0284
16.9337
17.3659
16.1955
15.6634
14.7012
17.4711
15.7438
15.9464
15.3278
16.2351
16.0617
15.463
14.2089
14.2126
15.869
15.4753
16.9148
15.5758
14.5642
16.2539
17.0926
15.884
15.7537
15.6753
15.1546
15.4663
15.8923
14.9085
16.2914
15.9462
16.5582
16.0186
15.7172
15.4569
14.5566
15.5822
15.3783
14.7976
16.6813
15.5109
15.9318
15.5275
13.7562
15.4066
14.1137
16.3212
17.4037
15.4882
14.9653
14.9175
16.9569
16.791
14.5678
15.675
15.9059
16.4009
15.7858
16.1935
16.1512
16.5883
16.2778
15.7272
16.0847
16.1611
14.9076
15.9025
16.3215
15.4341
16.0147
16.1018
15.7252
14.6221
16.1997
15.9742
14.84
16.758
16.5181
15.6528
15.6442
16.6922
14.5668
16.1101
16.8397
15.6815
14.9266
16.8178
16.5731
16.3605
16.6356
16.0878
15.1533
16.1522
16.3621
15.8853
15.1314
15.4581
15.8467
15.0043
16.9297
16.7947
17.2417
16.5443
15.8491
15.15
14.9358
16.6946
16.1015
13.5239
16.431
16.9695
16.7849
15.2637
15.5406
15.2962
16.8185
15.7019
16.0026
15.4372
16.1393
14.7275
16.1555
16.1165
16.5799
17.0328
16.2036
16.0577
16.0051
15.9452
16.6048
14.9391
16.5614
16.7197
16.0888
14.1843
15.3149
15.7641
16.3549
15.8383
14.888
16.234
16.8868
16.3972
14.5908
15.9436
16.4975
15.2406
15.7951
15.0998
16.1244
16.3523
16.3174
17.0743
15.6561
16.2752
16.6666
17.1049
16.8804
14.8678
15.3596
16.351
15.5568
16.6692
16.4494
16.425
15.9896
16.6896
16.5045
16.2998
15.8888
16.1188
14.3587
14.7458
16.0489
15.4542
14.5992
16.8282
16.5638
16.9086
16.4026
16.0478
15.7557
15.9574
16.8046
15.2362
16.2577
14.9217
16.6852
13.369
15.2089
15.8926
16.6884
17.1246
15.1746
14.985
15.3451
15.9101
16.0992
15.5938
15.6925
15.2693
16.1775
16.7906
15.8985
15.9007
13.8256
14.6368
15.3541
16.3327
16.6141
15.7051
16.4692
16.2848
16.1571
14.869
17.1141
16.6197
14.9634
16.774
14.96
15.5685
15.5538
16.6137
17.5057
16.1337
17.5701
15.1781
16.2528
15.9553
15.1921
15.7826
17.1003
16.1442
16.1559
15.9788
16.0317
15.3184
16.1049
17.2309
15.8931
17.1452
15.4789
15.6855
16.3872
16.6035
16.2735
15.1797
16.2657
16.748
16.3024
14.7492
15.4802
15.8746
16.2561
16.0263
15.6433
16.096
16.6725
16.2712
17.3898
16.6253
16.3792
15.3348
16.0572
16.1947
15.8399
14.8305
14.9475
14.5484
14.9186
16.7429
15.79
15.5407
14.8862
17.9743
17.0046
15.1402
16.583
16.5867
16.3816
15.6833
16.3074
15.0668
17.6696
16.1709
16.9262
15.2187
16.4559
15.1429
15.3786
15.3949
15.8746
15.8472
16.5716
16.201
15.1243
16.9483
15.9183
17.5535
15.0562
15.6649
16.1638
15.4397
15.978
16.2618
16.394
15.9688
14.3809
17.0937
13.6951
16.8359
15.9169
16.0627
14.7182
16.1812
14.9752
15.6026
15.5526
16.5997
15.3818
15.7768
15.6423
15.652
15.188
15.9674
15.3107
16.4486
16.5494
15.4337
17.2905
15.9207
15.569
15.6168
16.1543
17.6645
16.2188
16.7316
15.1765
16.2196
15.0523
17.1617
16.6218
15.2119
15.882
17.38
16.9041
16.1235
15.8681
15.5286
15.3514
15.4965
14.9551
15.6448
16.6211
16.4666
18.9101
16.0323
16.241
17.3465
17.222
15.5508
15.8931
15.2281
15.1953
16.2352
15.6569
15.2727
15.4611
15.3239
16.2431
16.6035
15.5699
15.7093
14.7394
14.8293
16.6939
16.1081
15.8178
16.4768
16.6426
15.5214
16.2042
17.1077
16.0364
16.9559
16.0038
15.9805
15.7083
15.6855
16.8326
15.7011
15.8565
14.761
15.9983
15.6372
16.3901
15.9294
16.1992
15.7257
16.364
15.8384
16.4221
16.2465
14.3746
17.0969
15.6173
16.3901
14.2548
16.516
15.7279
16.2612
15.6668
14.5361
16.5083
15.9556
16.1533
14.3977
15.9952
15.6562
15.2451
15.9577
16.5078
15.8369
15.3008
17.6165
17.1292
15.7002
15.5368
14.0326
16.6504
16.7452
15.5278
16.1625
16.1163
14.8411
16.218
14.9371
16.0016
16.4599
16.4003
16.2862
15.3314
16.3933
15.2564
16.813
15.4331
16.2047
15.0679
16.4194
16.4138
16.2803
14.2112
16.3818
16.2022
16.5385
16.1889
15.0092
16.4394
17.6003
16.7727
16.3733
16.243
17.0384
14.895
16.6266
15.8179
15.2467
15.4092
15.5362
16.4527
15.3004
15.887
16.2159
15.7463
15.9311
16.4842
16.5251
14.5099
14.6376
15.9377
14.9054
16.9089
15.6838
16.1123
16.1566
16.2474
14.2243
16.5195
15.7204
16.3204
15.6502
15.5134
15.7146
16.3342
14.2759
15.3947
15.5551
16.2793
15.8924
18.0278
17.1436
13.7158
15.7764
14.0662
16.1438
16.7512
16.0871
14.8883
16.5264
15.0006
15.9411
16.5411
16.0639
16.1796
16.9456
15.5081
16.0632
13.9328
16.1792
14.7806
15.9778
17.5129
14.572
15.7533
17.0753
15.4818
15.9755
17.2566
15.5262
16.4964
14.8969
16.2322
15.6349
15.8547
16.6048
16.7238
16.2213
16.2283
16.1761
15.2199
15.1254
16.8507
15.9916
15.9159
15.007
14.9782
16.0122
15.6498
16.3579
16.3935
16.5909
16.0959
16.8646
16.7579
17.4804
17.4143
16.7187
16.7789
15.9709
15.4656
15.3792
16.4709
15.5849
16.5157
16.5279
16.1573
15.4464
16.628
14.9712
15.3356
16.3456
15.3673
15.2496
15.3661
14.4169
13.1109
16.0047
15.6621
14.9744
16.1865
16.8366
15.9688
17.3052
17.0472
17.0646
16.1599
17.2944
15.2801
17.2409
16.559
15.3641
15.6139
15.9168
15.6219
15.7598
16.0866
16.1299
15.602
16.2386
16.5785
16.8879
15.6262
17.7711
15.4535
16.342
16.8192
15.9934
16.4511
15.873
16.3335
15.727
15.6495
14.8287
16.5123
16.5052
15.6841
16.8469
14.9568
14.8856
17.5553
15.3296
16.8846
17.0684
15.349
16.8756
15.097
15.5395
15.4912
17.2665
16.2318
15.7157
15.6968
15.6796
15.8253
14.9488
14.3436
15.3256
15.8342
15.3108
14.5876
16.6682
14.6307
16.4448
15.6586
16.1779
15.2543
14.7163
16.5446
16.0094
16.4597
14.6635
16.568
16.7924
15.7795
16.1231
15.5283
16.0334
15.6035
16.6731
15.277
16.4554
16.9334
14.9389
15.5247
16.6002
15.8309
15.1622
16.6232
16.0329
15.8334
17.1301
16.3777
15.1686
15.4334
14.2895
15.7613
15.7677
17.1703
16.7167
17.2355
15.223
15.6148
15.9598
15.2794
15.0648
17.1488
17.1828
16.8528
15.9521
17.1583
14.6007
15.8262
16.3131
15.3482
16.648
16.1483
16.6473
16.106
16.5089
15.8963
16.5579
15.1
17.1039
15.4537
16.7616
16.9751
15.815
14.9534
15.2421
14.6055
15.905
14.4583
16.0723
15.2234
16.8952
15.5718
15.2958
16.391
15.6814
16.4661
15.8287
15.1859
15.4092
17.0036
15.891
16.9279
16.2593
16.3471
16.657
15.5436
15.7044
16.3997
15.379
15.3158
16.4456
15.858
16.1258
16.7113
16.7992
16.251
17.246
16.2399
16.1678
15.6336
16.954
16.9583
16.6121
16.5091
15.0631
16.6296
16.7017
15.1593
15.6358
16.3308
15.4102
16.8355
16.7373
14.6455
14.9966
17.4475
16.6885
16.5276
16.0866
16.1965
16.3111
15.2484
14.0712
15.9815
16.6348
15.7335
16.5395
15.1899
15.9068
15.9929
15.1058
14.9807
16.7821
15.4436
15.3875
15.9216
13.9422
16.5987
15.856
16.8716
15.6854
15.7532
15.9753
16.5964
16.302
14.7515
14.8504
16.403
16.8709
16.5099
16.404
16.5296
16.293
17.1593
15.5299
16.5335
15.8663
17.1204
16.2144
15.8057
14.4086
15.6045
16.2505
16.7212
17.2188
14.8974
15.2668
15.955
14.4674
16.5277
15.322
14.3065
15.9685
15.8491
16.4453
15.1426
14.3594
17.4321
15.3101
17.504
15.8346
15.0946
17.0443
16.5859
16.4541
15.9846
16.576
17.3061
16.46
16.5408
16.0674
16.2041
16.7466
15.3056
15.1772
16.5472
15.9761
15.7152
15.9815
15.4335
16.2295
15.2384
16.1975
15.7581
14.2872
14.1552
15.0827
16.2278
15.7847
16.4635
14.9314
14.8004
15.6542
16.0741
15.1124
15.0284
18.4629
15.2827
15.5932
15.5756
15.5808
15.2078
15.9978
14.6968
13.0646
16.1627
13.7856
14.7583
15.4665
16.2581
14.1382
15.3622
15.6216
16.7903
16.3674
16.0375
15.5772
15.8441
16.6115
15.0083
16.8209
15.0825
16.4887
17.2872
15.9262
16.9841
16.4509
15.5046
15.6642
16.2208
15.8846
14.1469
15.0056
15.6513
16.0238
15.2888
15.8398
17.1777
16.4005
14.8912
15.1252
15.1838
17.7147
16.9272
17.2091
16.6262
15.8414
16.0529
15.6715
16.2593
14.7885
15.7783
16.2739
15.8066
17.7908
16.3315
16.6402
17.2257
14.2642
16.6826
15.5798
16.0255
16.0107
15.4475
17.7747
16.2711
17.0089
15.4055
17.3786
14.5886
14.4999
15.7548
16.1955
15.702
15.4365
17.8935
15.464
15.0873
15.4709
18.6479
14.0448
16.591
15.7458
14.6023
16.591
15.955
15.527
16.9599
15.8884
15.5801
15.6994
15.7526
14.7842
15.5458
16.9133
15.3637
15.9045
16.4715
15.5471
16.0281
15.1576
16.0714
15.1773
17.0504
15.4267
16.2114
16.7231
16.3935
15.9849
16.4454
15.6864
16.5933
15.7923
15.4905
16.0275
14.8908
16.5894
16.7803
15.7651
14.4409
16.3797
15.5673
15.0982
16.3645
15.9226
16.032
15.4848
14.3734
16.3311
15.1424
16.6991
17.2307
17.1456
13.8474
16.5419
17.0888
16.0792
16.0147
16.1888
16.4744
16.7252
16.035
16.4837
16.1225
16.4948
16.1699
14.8505
15.8884
16.366
17.0795
17.6901
15.5415
16.135
14.9749
16.8618
16.6514
14.6384
16.5446
16.4419
16.4333
16.5872
16.1343
16.1135
14.3811
14.7009
15.512
16.292
15.6961
16.6468
15.3027
16.1204
15.1215
17.019
15.6317
16.0963
15.7602
15.6091
16.0484
14.7769
16.1619
14.8838
16.5515
16.3138
16.04
15.3345
15.2877
14.6046
15.9928
16.6244
15.7573
16.4913
17.5839
15.4585
15.1997
14.3254
17.5326
16.157
17.2919
16.5846
16.4811
15.7344
17.0952
14.4151
14.5501
15.0317
15.8135
15.854
15.2077
15.7031
16.972
15.8503
15.4925
15.9339
16.1293
17.2044
15.9568
15.8852
15.6847
15.7288
16.2966
16.7377
16.4946
15.9769
15.4644
15.9878
15.9511
15.8152
16.4782
15.9803
15.4788
16.6426
15.8897
14.1212
16.0119
16.3206
14.7718
15.4895
15.65
16.2374
16.3775
14.9328
15.9703
14.6256
15.0752
16.1125
15.6747
15.2706
14.9371
15.1708
14.7464
17.1001
16.4565
15.2871
16.6709
16.0202
15.1109
15.7537
16.1498
17.4024
15.643
16.4166
15.4437
15.4905
13.5093
13.6465
16.0943
15.9466
15.45
13.4462
15.3797
15.8835
16.3704
15.5345
16.0274
15.6626
15.3455
17.0177
15.8267
16.4239
16.7836
16.7739
16.2151
16.9877
15.8536
16.7643
16.2943
14.7004
15.6253
16.7787
15.3833
15.9594
15.9027
16.4798
16.3168
15.6459
16.1812
16.2329
15.6859
15.7291
16.6292
15.8941
15.2783
14.9066
16.4729
15.645
15.7951
16.1371
15.6131
16.001
16.6226
15.6568
15.0723
15.5804
17.234
15.6769
15.8602
16.1391
16.1467
16.5295
16.3418
15.1316
15.7811
17.6406
14.8292
15.1179
14.6044
16.3888
15.3716
14.6033
14.1338
14.458
15.7687
16.8253
15.7797
15.3013
16.664
15.4854
16.5881
15.9099
16.3994
16.1351
16.7599
16.6956
17.3172
16.8305
14.989
17.3257
14.7985
15.5127
15.6369
15.3941
15.4597
17.3974
15.6782
16.1361
15.274
15.3382
14.8466
16.0158
17.134
17.1048
16.5373
14.6575
15.6761
15.6404
14.4019
15.2487
16.7175
16.4868
16.0643
16.9097
16.2182
16.3035
15.9478
16.3122
15.1297
15.6061
15.5386
16.2318
15.8563
15.58
15.541
16.039
16.8842
15.9833
16.1472
15.5395
15.0039
16.3806
15.9651
16.7619
15.9769
16.0842
16.9632
15.0854
17.3676
14.07
16.0171
15.9898
15.5523
15.2914
16.2445
15.8327
16.1797
15.5735
16.1187
14.8311
16.452
15.9419
15.9158
16.7511
16.0348
14.5619
17.7019
15.8263
15.6711
16.0853
16.7587
15.3285
16.3551
14.9522
14.0555
16.5868
17.1866
15.3194
16.3028
16.2792
16.6099
16.4221
16.5414
17.1719
15.7453
16.8396
15.4048
16.571
14.5403
16.0406
15.3024
16.4361
16.5548
14.2063
15.8747
16.6797
14.5436
15.9131
15.4148
14.7291
15.0912
15.7771
16.4984
16.5431
15.0738
17.0931
15.5713
15.4974
16.5299
14.9591
16.14
14.7257
15.0179
15.2467
16.302
16.9188
17.1231
16.5811
15.726
15.7314
15.6852
16.4324
16.4079
15.7609
15.8586
16.9248
14.6807
15.7208
15.4035
15.7954
14.8057
15.5122
16.4489
16.0944
17.3744
15.2098
16.015
15.4625
16.6067
15.6042
15.205
15.7811
15.9546
16.1302
16.4217
15.2272
14.8311
16.6912
14.1135
15.7906
15.6801
16.6922
16.4432
15.8093
16.0228
15.9584
15.8106
16.2798
17.2952
16.0323
17.225
15.5924
14.8679
15.9554
16.7543
15.2373
16.6088
16.2307
15.8576
16.4475
16.3061
14.9372
17.2781
16.3217
15.927
16.4023
15.5183
15.393
16.7556
16.2575
15.0913
16.7423
15.8288
17.3855
15.3505
14.2353
17.3057
14.748
15.7093
17.3716
16.5324
15.5831
16.042
16.2313
15.3049
14.9249
15.9006
14.6085
15.9207
16.3183
16.3052
16.4124
15.0833
15.0608
17.3117
17.9318
17.0723
16.4401
13.8711
16.6418
15.6286
17.1911
15.7742
15.5556
17.1087
17.2841
15.6092
15.5447
16.5999
15.0438
15.3718
16.7946
15.9403
16.6909
16.627
16.674
16.7982
16.7743
15.8812
16.2559
15.0004
15.74
15.8348
17.4985
16.0629
17.1894
14.3912
14.7414
16.7486
16.5882
15.6655
16.413
16.732
16.1248
15.8476
14.6322
15.8972
15.5612
16.107
15.4989
15.6615
15.8773
15.6115
16.4861
14.7494
15.4001
15.9641
15.8368
15.3789
16.6083
15.9393
16.9723
14.7942
15.8448
15.0127
14.3687
15.791
15.1415
15.8065
15.731
17.2662
16.26
15.5557
16.6735
15.0726
15.2847
16.694
15.06
17.124
16.4467
15.4457
16.0593
15.6088
16.8654
15.7144
16.035
15.7443
16.0407
17.1019
15.2696
16.935
15.5994
15.8433
16.2713
16.004
16.0602
16.1405
16.1363
16.0392
16.1617
16.4459
15.0847
14.8507
17.8313
16.2146
16.675
16.5424
16.8972
15.4628
16.7579
15.5543
17.5791
18.1171
17.057
16.381
16.2251
16.6839
17.2389
15.7172
15.6364
15.4623
16.7537
15.6421
15.3436
14.8046
15.4359
15.851
15.6481
15.2373
16.2053
16.0838
16.0023
15.4846
16.0294
16.5173
16.4198
15.457
16.7163
14.5834
14.0974
15.7585
16.3939
16.6097
16.6247
14.8252
16.0889
16.054
16.3643
16.2561
15.1405
15.1556
15.5226
17.0402
16.529
15.9504
16.7342
16.5497
16.953
15.4215
16.1006
16.1819
14.7273
16.9331
16.9086
14.6913
16.0842
15.1759
16.7035
15.9232
16.5066
15.4949
15.9508
16.9997
16.2576
16.2069
16.1457
15.3603
15.6097
16.8663
16.8479
15.7217
16.345
15.3139
16.1257
15.7355
15.6446
16.9993
15.6812
15.3486
14.8468
15.9249
16.3403
15.531
15.8089
15.4521
16.7204
16.266
16.452
16.4381
15.7164
14.4227
16.6256
15.7956
13.2263
13.8882
15.8927
15.2993
16.0039
15.746
17.159
15.2464
16.6671
15.4858
15.594
16.6328
16.1657
16.1798
14.8992
16.1725
17.032
13.9952
16.4329
16.2103
16.927
17.1138
15.9954
15.1727
15.7477
15.3897
15.7703
15.4306
16.5472
16.154
15.3707
15.4647
16.4622
16.524
16.3076
15.7616
15.807
16.5593
16.8731
17.2792
16.2259
16.6451
15.4871
16.1958
16.2939
16.7365
16.0968
16.2455
15.1777
16.3237
15.7102
14.9028
16.0338
15.9974
16.487
17.0592
15.9176
16.0184
16.6074
17.7685
16.8507
16.2514
14.7468
16.4973
16.7392
16.7443
15.7096
16.3781
17.3209
15.4958
16.1003
15.902
14.8469
15.6096
16.3629
15.2561
15.459
17.486
16.6854
16.4519
15.7251
17.6789
15.2998
15.1149
16.8209
15.1556
14.9426
14.0261
16.6146
15.3085
14.8237
15.9575
14.9869
16.6353
16.9119
15.2756
14.9795
15.8567
16.6069
16.3376
15.7738
15.7811
16.954
17.572
14.3303
17.1964
15.8505
15.4702
15.9607
16.4601
16.733
16.0357
16.0319
15.502
16.0587
15.5202
15.1003
15.5716
15.9194
15.3925
16.3372
16.5386
14.7293
15.2633
16.8866
15.4387
15.3427
16.1163
14.7433
16.0427
16.4199
14.6938
16.8284
14.7531
15.8468
15.8802
16.5875
15.8535
15.2243
16.3033
15.653
16.1752
14.1722
14.3782
15.8
15.5688
15.4486
16.1467
14.871
16.187
15.1181
14.9624
15.139
14.3611
17.1961
15.3686
15.6166
14.544
16.8424
15.6973
16.7098
15.3701
16.9155
16.2836
14.9369
16.3926
15.7823
15.8542
16.7467
15.7505
17.0603
15.6123
16.0667
17.0343
16.6477
14.8439
14.9995
16.591
17.0183
16.1553
15.0784
16.1478
14.7192
15.0859
15.3693
16.0551
17.2972
16.1142
16.048
16.0806
15.9326
15.1307
15.2291
17.0819
15.8914
17.0933
14.8817
17.4662
15.5892
15.8224
16.1217
16.2966
15.8567
16.2385
16.1812
15.8721
15.5484
16.0904
15.0393
15.4265
15.8179
15.745
16.0882
15.7114
15.5244
15.9938
17.0808
15.8824
16.0405
15.6233
16.1429
16.1556
15.0276
16.3773
15.9448
16.2206
16.5968
16.3596
15.562
15.9929
14.8249
16.3211
14.1848
15.7285
16.2511
16.7814
15.3966
16.041
16.4185
16.0069
16.0995
15.9664
15.9652
16.3677
17.1655
15.8397
17.397
14.5815
15.6072
15.1123
17.2958
16.5748
16.5047
16.4083
15.8299
15.6561
15.3497
16.5845
16.6561
14.8805
15.2894
16.6109
17.4733
15.5165
16.651
16.2621
15.5052
16.8144
15.9303
15.3756
16.8979
16.4052
16.8879
16.1488
14.6722
16.9314
15.8211
16.5711
16.6165
16.9425
15.7664
15.0326
16.3221
15.9648
16.9446
17.2216
16.4205
15.6046
14.7919
15.1428
15.5727
15.6756
16.0552
15.6047
16.1894
16.61
16.8465
14.4091
16.4139
16.4176
16.1526
15.1559
17.5517
15.6253
15.2729
16.438
15.7521
15.7771
14.7848
16.7787
16.4066
15.0805
15.5671
15.8648
15.7564
14.9108
15.7879
15.3872
15.5932
15.0567
14.8402
15.4921
15.752
15.1787
16.9218
17.234
16.6557
16.4751
15.2372
15.2672
16.3262
14.9852
16.268
15.7965
15.4788
16.1383
16.6258
15.6253
16.8012
16.3126
16.0671
17.3382
17.1878
15.8565
16.8607
17.954
14.3398
16.3813
15.9413
16.1493
14.1822
16.4894
16.1829
16.1845
16.3862
15.9623
15.0405
15.5636
14.6256
16.212
16.3075
14.6583
14.3265
16.4032
15.0036
15.5032
16.2352
16.4655
16.878
16.4536
15.4477
15.5525
16.0338
16.8997
14.9627
17.2551
16.4173
16.5259
14.8744
16.1682
13.5808
15.202
15.7194
16.3169
16.246
15.7074
15.0876
17.9274
16.2406
14.3657
16.1268
16.1117
15.2253
15.2504
16.3856
16.5994
14.6688
15.9321
16.1298
14.783
14.2405
16.0316
15.3601
16.3599
16.0764
15.3486
16.5913
16.176
16.4608
16.6635
14.6206
14.8994
15.8549
14.4898
15.7972
16.1423
16.3809
16.0612
15.2137
14.6344
15.8291
16.3995
16.5302
15.5952
16.2354
16.8018
15.2347
16.2137
14.4506
14.9202
16.4189
17.0229
15.4273
15.3001
15.997
15.1982
15.7271
15.9983
16.1648
16.0666
15.2361
17.2302
16.4447
16.9162
15.3346
14.5533
15.6933
14.9482
15.279
15.537
15.2544
16.1486
17.6529
15.7415
15.309
15.7559
15.9087
15.7089
16.6171
16.6839
16.7013
14.696
16.4925
15.9833
15.8518
15.9364
15.1484
16.7789
16.3758
15.8844
16.611
14.4304
16.8679
15.9965
16.9434
15.8592
15.9414
15.7632
16.5713
16.3049
14.8461
16.7344
16.2551
15.6602
13.2483
16.0193
16.0361
16.4466
16.0121
16.039
16.2878
15.9529
16.7916
15.1657
16.0242
15.6809
16.1639
15.857
16.1015
17.0817
15.7828
15.5096
15.6818
16.0644
15.8663
15.2853
16.1728
16.2707
15.3431
15.1108
14.5549
15.012
14.1489
14.9692
15.3146
16.271
15.3616
15.4241
15.8538
15.3533
16.3313
17.7949
15.9141
15.7218
15.7772
15.7034
14.7086
16.6657
16.5854
16.0544
16.4085
16.0566
16.8055
16.1222
17.1604
16.0424
15.2723
16.2878
15.1826
16.9066
18.102
16.0835
15.045
16.2349
16.3894
14.5555
17.363
17.0108
16.6968
16.0001
15.2672
16.5389
15.6308
15.9363
15.9449
15.8532
15.7926
15.6286
16.245
16.7698
15.1257
14.933
14.8913
16.9854
16.1809
16.5718
16.0986
15.594
15.439
16.6382
16.8351
15.6336
15.4719
14.3602
15.8154
17.1962
16.8974
14.7244
16.0974
15.8726
17.2088
16.7008
14.9392
14.999
14.8228
15.5586
16.5045
15.3408
16.1737
16.814
16.5694
16.1684
15.271
16.0295
16.9637
14.6978
16.8988
16.5915
16.2073
16.1936
16.3805
15.8593
15.6116
16.5945
16.2025
16.2028
14.8195
17.7365
14.5738
15.1099
16.3474
17.6655
16.1922
15.1083
15.9088
16.1441
16.725
15.6445
17.2381
16.3032
16.1857
15.6077
16.1034
16.0561
15.6375
16.8729
15.4833
15.3773
17.0468
14.7027
16.2366
15.9586
14.8865
16.1507
15.7711
15.8686
16.6879
18.0508
16.4421
15.6722
14.1616
16.3025
16.9943
15.4545
16.0856
14.5648
15.146
16.511
15.6732
16.2559
17.0965
16.2861
15.6765
16.6086
14.5606
15.5998
15.7509
15.3874
14.3457
15.8998
16.7972
15.1315
15.1498
15.3774
15.7752
16.2965
14.9721
15.552
16.251
17.377
17.0572
15.2286
16.0488
14.9462
16.5956
15.9596
15.6779
14.9484
15.5262
17.251
16.1331
18.212
17.5883
15.8123
15.1705
16.0681
17.458
14.7981
15.5867
16.1538
15.6099
16.8981
16.3953
16.8652
15.4103
16.5929
14.3957
15.2485
16.1292
15.7056
15.2983
14.9638
16.7005
17.0325
15.204
15.7028
15.2634
15.8491
16.1082
15.3741
14.0046
15.4627
15.9577
16.3318
14.8157
17.3718
15.9771
14.7693
14.7224
15.6124
15.0938
14.1871
15.3219
16.1995
15.8741
16.088
16.3795
18.1516
15.891
16.2606
14.8733
16.4029
16.5781
15.814
16.0532
16.3648
14.9622
15.3622
16.5679
16.6812
16.0999
16.7272
15.2561
15.9749
13.8895
15.6328
15.1508
17.6394
15.456
16.6974
15.6989
15.7246
15.1892
15.7357
15.4311
16.5848
16.5068
16.2478
16.9115
15.6619
15.0882
16.3573
13.9168
15.5912
15.4215
15.7533
16.9917
16.2566
15.2502
16.2658
16.3899
16.0821
16.6335
16.5335
14.7188
16.1449
16.8139
15.8723
16.8401
15.8962
17.1264
16.0759
17.408
15.3295
13.4558
14.5573
15.9804
15.6256
14.8713
15.6663
14.826
15.1749
16.9307
14.9274
16.8882
15.4189
15.5539
15.9137
15.9542
15.6407
15.5117
16.5829
15.3413
15.4152
16.642
15.4039
15.9365
15.8373
15.224
15.8464
15.9848
15.2545
16.2157
16.3764
16.0418
15.3619
15.6562
15.763
16.2919
16.5644
16.8979
17.1598
16.6226
14.1991
15.6849
14.7963
15.7081
15.0615
15.2539
16.0512
16.1701
17.1318
16.3838
16.0842
15.8889
16.482
14.7511
17.4098
15.2228
14.6208
16.1382
15.7608
17.6422
15.6714
15.3768
14.9523
16.5038
16.1381
16.8391
15.835
15.2155
15.6489
15.6175
17.2944
15.217
16.3395
16.588
16.4431
15.8486
16.5121
16.8681
14.2501
16.1738
15.9114
16.2879
15.7371
14.9659
14.5988
15.8449
16.7424
15.8895
15.3642
16.4487
14.5202
16.6856
14.6243
16.8373
16.1787
16.8284
15.2822
15.4271
16.3558
16.7613
16.9411
16.7356
16.7541
15.8365
17.2641
17.2816
15.8587
16.0698
14.5823
15.8887
14.5708
15.9212
16.8003
16.189
16.962
16.5245
16.4052
16.4167
16.543
15.7477
15.5127
15.2983
16.9736
15.1669
16.285
16.7695
15.0577
14.6573
15.1278
15.0618
16.7633
16.5847
16.8881
16.1315
16.4913
16.3879
15.5111
15.2741
15.631
15.5824
16.7196
14.8146
15.4981
17.1945
14.861
17.1559
15.6564
15.58
15.7883
16.567
16.5041
14.8845
16.5145
16.3818
15.8037
16.2333
16.3912
15.9823
15.9437
15.3582
16.9682
16.5857
17.1849
16.5038
15.532
16.1516
15.7144
15.8113
16.6246
17.354
16.6853
16.4228
15.904
15.3269
16.5865
16.8419
15.9633
15.9681
16.4904
16.1841
16.354
15.474
16.1946
15.9926
15.2516
16.5325
16.4896
16.5788
15.8075
16.5688
16.1701
15.8578
16.2431
16.2283
16.37
17.2023
14.6045
15.1517
15.4501
15.6748
16.5155
15.6819
15.8201
15.6487
16.2813
16.0446
17.3519
16.5285
16.0128
16.0387
14.6273
17.0462
16.8558
15.9814
16.2761
16.0032
15.8555
15.5798
16.4701
15.8842
16.6356
16.8274
17.3385
16.56
16.2834
15.4225
15.794
15.5396
17.4736
16.2725
15.3644
15.9223
15.67
14.1582
17.228
15.5654
15.7178
15.3553
15.7724
15.9873
16.3828
16.3734
15.8363
16.3483
17.3397
16.4919
16.6885
15.981
15.86
15.7367
16.6166
17.3617
16.7168
16.3623
15.9316
16.7585
16.368
16.4603
14.6665
16.1866
16.4636
16.0206
14.8627
15.815
15.8322
15.6647
16.6996
16.5871
15.5527
15.7652
14.7758
15.9666
16.0089
15.7847
16.2112
16.3875
15.6498
15.6974
13.5357
17.0932
16.5755
15.6043
15.4614
16.3627
15.5658
16.6721
16.2413
16.5344
15.5909
14.4751
17.13
15.021
16.3528
15.5981
13.8992
14.8853
16.593
15.0793
15.5796
15.195
16.3132
14.8784
14.6606
17.2367
16.7201
16.6113
16.1188
17.0813
16.6045
15.9463
16.6257
16.8627
15.2119
16.049
16.9326
15.5779
15.7625
16.0845
15.2172
16.236
15.235
14.6791
16.0042
16.8242
15.6034
15.9076
15.4034
15.6592
16.1365
14.8872
15.8237
16.0957
16.8584
15.6306
15.9908
16.0994
16.1778
16.1409
15.8229
15.0068
16.5257
16.3708
15.7071
15.0505
15.8282
15.4127
16.2081
16.3839
15.0596
15.8433
15.6582
16.0516
16.1545
17.1746
15.5455
16.573
17.0457
16.0884
15.5983
15.8313
17.134
17.1025
16.7326
17.547
15.318
16.3853
16.7246
15.6701
15.3069
17.3547
16.3183
15.8029
16.3785
14.9052
16.3828
16.3487
16.6843
16.7311
15.9838
14.7369
15.3285
15.3166
16.8038
16.4177
16.0205
14.8741
14.8974
16.2792
15.6613
16.3949
16.1581
16.808
16.8465
14.8302
15.3388
15.4437
15.033
16.2344
16.3306
16.9282
16.5671
15.7752
15.6455
15.9006
15.0954
16.4359
16.2992
15.2078
16.2227
16.0381
15.8402
16.7021
15.0428
16.4188
15.5938
16.4662
17.026
16.1546
15.6843
15.0279
15.2291
14.8038
16.7426
14.6946
14.5681
14.093
15.5675
15.0097
16.0419
15.8633
14.0411
15.589
16.7413
16.6094
16.1938
15.2267
15.9368
16.8883
16.1267
14.8873
16.207
16.3285
15.2423
16.38
15.1196
16.856
16.4919
16.0124
16.4515
17.2709
14.5327
15.6332
15.1238
15.3514
17.3308
16.2107
13.7783
16.4425
15.2299
16.6966
15.9265
13.9145
16.116
15.4382
16.3217
14.7489
16.1238
16.9686
16.6643
17.1253
15.3874
15.3323
16.4326
14.0677
16.4861
15.6423
15.5492
15.7525
15.328
16.1746
16.226
15.976
14.2222
16.6865
15.0274
15.6597
16.883
15.0557
15.5798
16.0602
15.5565
16.278
15.4583
13.8042
15.4861
16.3963
17.3539
16.5264
15.5923
16.3652
15.3216
17.7816
15.654
15.9795
16.5908
14.6048
16.4077
15.6828
15.4702
15.6746
16.7695
16.0709
16.3863
16.2301
13.9017
14.7706
15.4746
14.4797
15.037
16.5452
16.2582
14.8579
17.0053
15.1212
16.954
14.935
16.7583
16.7115
15.7573
17.5951
15.4043
15.2638
15.5595
15.8784
16.2167
16.3294
15.6862
16.0039
15.1213
16.8634
17.0938
15.9959
15.9476
17.1438
17.6351
14.3109
14.8845
16.3086
16.831
16.6357
16.1328
14.5462
15.9334
17.6822
15.2582
16.566
16.6885
16.8353
16.1578
15.8366
16.1204
16.4431
16.4847
15.0894
17.718
16.0954
14.8004
14.2311
15.9031
15.3013
15.6802
14.6581
16.0796
16.9737
15.4185
16.9244
16.4582
17.2448
15.1113
16.076
15.9794
15.3472
15.7908
16.509
15.6833
16.4363
16.3696
16.2268
16.1253
15.1706
16.0758
17.2441
15.7633
15.199
17.5589
16.6478
16.7016
16.745
14.5155
17.2506
15.8876
17.4439
17.1154
15.5787
15.7351
14.8927
15.9141
14.7808
15.7869
16.6242
16.3667
15.7554
15.4217
16.5674
16.112
15.3547
15.6335
16.1345
15.3808
16.202
16.696
16.0276
15.9677
12.8674
15.8068
16.0242
15.9589
15.2148
16.6834
15.4105
16.7169
15.8162
15.3057
15.042
16.8738
16.5029
16.8295
15.5599
16.2328
15.5099
15.6729
16.3717
15.8854
15.9989
15.7907
16.6158
15.6738
17.1645
15.6486
14.4467
17.0303
16.1409
16.6437
16.5541
16.7294
16.802
16.0073
14.9217
15.242
15.2755
16.2492
17.316
16.021
15.9915
15.2196
16.4308
15.8298
16.6251
16.7689
15.3758
16.8399
14.8807
16.8533
16.2029
15.9828
15.8781
17.4954
14.3999
16.783
17.2949
17.2081
15.7593
16.3491
16.0713
15.6657
15.9503
16.7072
15.5782
14.8418
15.3453
15.9018
15.3407
15.4125
17.5282
15.3526
16.4814
15.1353
16.7344
17.8233
15.7318
15.2201
17.1982
16.5473
14.9257
15.98
16.2433
15.2419
14.7067
15.7141
16.434
17.2981
16.7441
15.6209
15.7053
14.5973
16.8598
16.5406
17.4365
14.3877
16.5626
16.0832
16.3026
15.1198
14.8108
16.4111
16.1886
16.5617
16.3741
15.7673
16.0903
16.2451
16.1603
16.7357
15.2228
17.3754
14.4726
15.9076
15.8313
15.7801
16.1729
15.2818
14.3267
14.9554
15.6337
16.055
14.925
16.0678
15.8841
14.1779
16.8991
15.8633
15.5154
16.4611
15.448
16.2803
15.3966
15.5166
16.7926
16.5892
16.3446
15.477
16.3987
15.0798
16.0986
16.2404
16.2065
16.4137
15.3441
15.9699
16.6023
14.8585
16.177
15.9496
16.9808
16.3806
17.3164
14.2245
15.8925
14.8177
15.7919
17.5712
15.4121
16.3563
15.4325
16.2415
14.5408
14.9309
14.4833
15.8108
15.7391
15.4229
15.4893
14.3216
16.6438
16.5095
14.8942
15.9611
16.435
15.1858
16.1784
16.1735
16.9511
14.8868
17.596
15.0932
15.5928
15.4474
14.8911
15.3305
16.1392
16.2369
15.034
15.5572
16.6774
16.087
16.4643
13.5672
16.7669
16.6388
15.3826
16.5986
16.6113
17.1217
16.8078
14.4468
17.5792
15.7366
15.4983
15.4146
17.1539
16.8149
15.9674
16.1979
14.5084
13.7439
15.4989
15.1001
16.1905
17.7732
15.2789
15.1047
16.2869
16.5822
16.129
16.3172
15.2139
16.9443
17.8037
15.9283
16.5912
15.1767
17.2896
16.22
16.7012
15.2721
16.9158
15.7118
17.2507
16.3589
15.3119
16.8673
16.2806
16.6782
16.7539
17.5428
17.1553
16.8744
17.7924
16.2623
15.9344
16.4611
15.9262
16.132
14.1422
15.3577
16.2649
15.2604
15.1078
15.9734
16.1802
15.978
15.5261
15.5411
14.3781
16.2534
14.4428
15.456
16.5113
17.5712
15.6497
15.3432
16.8878
15.7052
16.5737
16.3672
15.3049
16.2854
16.0306
15.9939
14.8615
14.828
13.9753
16.5698
13.6292
15.5295
15.8162
15.3101
16.9211
15.1401
16.5421
15.9743
14.8051
15.7196
14.7092
15.6912
16.3706
15.4064
15.8632
14.8208
15.7994
14.5463
16.1585
14.6127
16.6912
16.1606
15.7391
16.9996
15.524
16.0133
15.5417
15.4035
15.8221
15.8302
16.8796
16.4917
16.3725
16.0826
15.4314
15.0595
15.5665
15.8078
15.6898
16.7309
16.2932
15.2027
16.4052
15.467
14.7527
15.2669
16.6943
15.8528
14.7713
16.6058
16.5365
17.0245
16.8169
14.3078
15.7589
14.7699
15.7452
16.7195
16.0121
17.4805
16.4394
17.709
14.9776
15.395
16.2343
14.1798
16.0872
15.973
16.4015
15.9367
15.1032
15.2314
15.6663
15.7241
16.4297
17.2405
16.1577
14.2811
15.6789
16.793
15.8806
16.4018
15.7022
14.8154
16.2172
16.6167
15.6125
15.7182
14.5461
15.7173
15.2092
16.4588
16.3907
15.7066
14.8938
16.5697
16.0661
17.1494
15.114
15.7708
15.6157
15.88
16.9476
16.3978
16.2137
16.0892
16.7979
15.9956
15.5089
14.2398
15.1913
16.4257
16.809
15.8525
15.4787
15.0081
16.4915
15.5354
16.0405
16.7042
16.9096
16.0301
15.7335
15.2808
14.5036
15.8001
15.9446
15.6222
15.8497
16.8147
17.1084
15.5047
16.3516
15.1056
15.6737
16.0244
15.6935
15.1773
15.5688
16.6012
15.9064
16.5261
15.7087
14.8655
14.3653
15.418
15.095
15.3359
16.8717
16.3317
15.8263
16.8509
16.6441
16.3488
16.5396
16.8282
15.5371
15.6563
16.8777
15.5203
13.7991
17.2428
16.8693
16.1459
15.2554
17.4184
17.3056
16.0325
16.3126
16.9218
16.7983
16.2272
16.1576
15.9849
16.5375
16.6765
16.9384
16.0738
14.9358
16.6501
15.5364
15.7486
16.4641
16.0701
15.322
16.048
15.7494
15.6896
15.9699
16.6432
16.3402
16.5698
16.1531
16.192
15.0753
16.0954
16.4852
16.2323
16.0234
16.0277
15.8404
16.4204
16.2827
15.9862
14.1169
15.5225
16.8025
16.0682
14.6479
15.6885
15.9079
15.7898
16.4697
16.7913
15.4542
16.4021
17.1608
15.9768
16.5403
16.3171
16.6787
16.479
16.098
16.2834
16.6666
16.6038
16.5028
15.3954
15.7183
16.4837
16.7071
16.3203
15.5864
16.1413
16.075
15.8358
16.1875
17.1781
15.2141
16.1927
15.7791
15.5839
15.5752
16.0293
14.8411
17.162
16.2322
15.5447
15.4984
16.4511
16.6944
15.0702
15.4874
15.8911
14.2862
15.6515
16.1833
17.2122
16.6466
16.1373
18.0799
15.3028
15.1959
15.0464
15.4824
16.3253
16.2675
15.4126
16.3242
14.7794
16.7656
16.7685
17.0297
16.3012
16.3316
15.2156
16.1363
16.6084
16.4305
15.1811
15.3294
16.2882
16.0094
16.1643
17.3395
15.9821
15.6637
14.2697
16.2017
15.1208
15.0472
15.596
16.1645
16.6436
16.1139
15.7602
16.3962
17.0045
16.8969
16.2488
15.0673
15.8176
15.073
15.2416
15.7019
16.3139
16.6543
17.4775
16.5898
15.2253
14.7286
15.3881
15.8364
16.2684
16.2703
16.8738
16.1525
17.067
15.4652
15.2222
15.1526
15.2283
15.4611
14.9146
17.0488
15.0451
17.309
16.9344
15.8827
15.2048
16.9308
16.2044
15.2013
16.76
15.7913
15.2962
16.8375
14.5759
15.5649
16.311
14.6322
16.4378
15.8775
15.1458
16.4575
15.0031
15.5514
16.2175
14.3231
15.421
15.1151
17.2082
16.2965
16.5582
16.5725
16.8969
16.4182
15.1466
15.116
15.4883
14.427
15.9281
16.5564
16.6357
14.3399
16.878
15.9429
16.4753
16.5013
15.8174
16.7329
15.6379
15.2049
15.2264
16.0244
15.7286
17.4193
16.5337
15.1951
15.8592
14.6885
15.7624
15.8338
15.7495
13.7879
15.0393
16.277
16.7581
17.001
16.6397
15.3823
16.4796
16.4286
16.5875
16.2668
15.9461
16.2629
14.6022
15.8422
16.6028
15.5322
15.9384
17.1816
14.9951
16.2468
16.2138
16.6661
15.0219
15.5257
14.5083
14.5402
15.4378
15.6952
15.2269
15.2205
17.8627
15.8998
16.5359
16.0517
15.9032
15.7231
15.7275
14.7175
15.6045
15.9828
15.4197
14.7322
17.4366
16.1052
16.5138
16.0891
14.3102
17.2111
15.1766
15.23
15.0293
16.2807
15.6588
15.4243
15.2556
15.9632
15.5822
15.3035
15.7527
16.3732
17.1985
15.7413
14.3234
15.5648
15.8127
16.5523
15.8929
15.4621
15.5762
15.7807
16.0628
16.3373
16.1233
13.8526
16.6951
16.4637
16.0556
15.3081
17.008
14.8043
16.8536
14.3832
16.251
16.112
15.0875
15.885
14.8387
13.8662
15.9588
16.3003
15.9113
16.8134
16.3027
16.036
15.928
15.6657
14.4493
15.5351
15.7106
16.9597
15.8455
15.8047
16.9074
15.3255
15.7508
16.8723
16.0274
15.8989
16.1988
14.6273
16.7211
15.941
16.0077
15.8371
15.7685
16.5054
16.2454
16.0368
16.7138
16.2429
16.2852
14.8451
16.7475
16.5728
16.5237
15.9722
15.7169
16.3171
14.4608
15.2344
16.2112
14.9661
16.0652
17.5807
17.2752
15.8664
14.0349
15.1875
15.9171
16.1304
14.648
16.8239
16.4357
16.06
15.2386
15.6177
16.6432
17.0889
16.2158
17.0562
16.8672
15.7769
14.813
15.5557
16.4997
17.535
16.0169
15.8186
17.2394
15.7506
16.0516
16.6664
15.417
16.3206
16.0054
15.279
15.7667
15.4459
16.247
14.3495
15.6852
16.525
16.5711
15.6377
15.6916
16.753
15.6201
16.5441
15.9451
16.3392
15.2941
16.3585
17.3271
16.0471
14.8892
16.2993
15.9469
15.7762
17.0389
17.1165
16.4643
14.9904
15.9128
17.3411
16.3437
17.4952
15.4633
16.554
15.3095
15.9058
14.7961
16.8361
17.0477
13.3356
15.1865
16.7278
15.8365
15.9269
14.9776
16.1305
15.418
15.96
16.2734
16.8651
14.5794
15.6844
15.8053
15.4193
17.2553
15.6708
15.3879
15.233
16.091
16.5538
16.4676
17.3665
15.4069
15.8643
15.0626
16.4274
16.1387
16.6161
15.7319
16.7619
17.1346
16.0423
16.8388
16.529
16.2949
15.8487
15.7432
15.9307
17.0359
17.5839
13.8513
16.0407
15.4133
14.5171
15.5229
15.691
17.0496
15.7715
15.6551
15.9175
14.9491
16.3134
15.9042
17.1349
15.8112
16.3029
16.2445
16.8196
16.3144
14.9692
16.3621
14.7408
15.4675
16
16.1596
17.0449
17.0252
16.5744
14.5649
15.8757
16.2422
16.0806
15.2004
14.8689
16.8166
15.721
15.4162
15.7278
18.3088
16.2262
15.4961
16.9596
15.5026
15.963
14.9138
16.2621
17.0975
15.9087
16.4116
16.2284
16.4343
16.1407
16.7537
16.9018
15.6529
16.0803
15.9215
16.0458
16.4065
15.8349
15.2201
15.6318
17.2799
15.8949
16.8657
14.7966
16.356
16.0889
15.7313
16.6893
16.3583
16.2193
14.818
14.493
16.7744
15.3554
16.4836
15.1665
16.46
13.4922
15.7176
16.3714
16.1061
16.5338
15.9884
16.3746
17.0294
15.4622
16.207
15.5548
15.4579
15.6747
16.3422
14.6431
15.7947
16.3065
15.2945
15.2486
16.7015
15.7953
14.8386
15.2237
15.0112
15.6024
16.3252
15.2132
15.8482
16.3696
15.3935
15.3977
15.8628
16.0864
15.2283
15.1457
15.287
15.8473
16.28
17.322
16.5561
16.3116
16.0384
15.6286
16.9858
14.5654
15.346
15.4388
15.9448
16.0242
15.3316
15.154
15.762
15.9591
15.2714
15.6031
15.1671
15.5289
16.131
15.2413
16.1988
14.4811
15.3026
15.7931
16.711
16.2933
14.7758
14.6258
16.3216
15.3587
14.95
16.7868
15.8653
15.7969
16.0987
15.0281
15.578
16.0446
15.5444
16.0487
14.99
15.8385
14.8936
16.6125
15.1232
14.7887
15.9199
16.9392
16.9657
16.3511
15.5748
17.1426
16.1223
16.1878
14.0433
16.2492
16.3737
17.7367
15.6925
15.0856
17.2904
15.6605
16.9725
15.9159
16.191
16.3701
14.1486
15.6523
15.4791
16.1111
15.4213
15.5763
15.2283
16.9764
15.1372
15.8855
15.9318
16.545
16.0022
15.3791
15.8614
16.9639
15.4636
16.1952
17.9625
16.5402
15.2167
18.0327
16.1979
15.2836
16.5097
16.1735
15.8355
15.1754
16.1891
16.4371
15.9285
16.9712
14.532
14.9561
15.5357
14.5124
15.7317
16.1875
15.0151
16.4618
15.5671
15.5906
16.2668
15.2647
16.1277
15.7086
15.7669
17.0362
15.9709
15.8882
14.3614
15.4158
16.3265
16.6493
15.7183
16.7351
16.4524
15.9466
17.0527
15.551
16.5847
13.6776
15.707
16.2005
16.1757
16.1544
15.694
15.9165
15.0605
16.6476
16.7234
15.8993
16.206
17.4569
15.8351
15.3937
14.8385
15.8756
15.116
16.7343
15.7024
16.548
16.7242
16.149
14.5142
16.7324
15.9629
15.8969
15.8045
15.7124
15.5485
15.0186
15.1634
14.8154
16.4023
15.4256
14.4624
14.9995
14.6986
14.7949
16.0495
16.1614
14.4555
15.8886
17.0157
17.0053
15.1642
15.5126
16.0115
16.4064
16.3944
15.61
16.7519
15.4662
16.7725
16.0989
16.9486
16.1706
15.5842
16.1745
15.7576
14.1262
15.9785
17.0095
16.3279
15.3496
15.8958
15.9192
16.5154
16.8091
16.4854
14.5694
16.3837
15.3378
15.3766
17.2494
16.1135
15.3812
17.1876
15.2755
16.3552
16.5454
16.5219
16.5223
16.7392
15.9825
16.8885
16.452
14.9609
16.5252
16.2074
16.4227
16.8852
15.7774
17.082
15.8855
16.5165
15.8752
16.6689
16.0858
16.3159
15.427
16.4885
16.95
16.7504
15.8171
16.2517
14.567
15.8482
15.6593
15.2967
16.5516
16.9423
16.956
16.9043
15.5488
15.7606
16.6618
17.0315
15.9713
14.3929
16.0054
15.7363
15.4479
15.4114
17.079
15.1529
15.4773
16.2701
16.1695
17.1141
16.2956
14.4799
15.2506
16.2437
16.2637
15.0031
15.5937
16.6111
16.5945
15.748
15.878
16.0245
15.8186
15.7279
17.4635
17.8038
15.3439
16.2593
16.5392
14.9958
15.6876
14.7394
15.4303
16.4096
16.298
17.069
15.3196
14.6804
16.1529
15.7771
15.3593
16.0683
14.7163
15.9434
15.2005
16.1778
16.011
15.0304
16.3763
15.5899
15.781
16.9698
15.7165
14.7887
14.9749
15.3032
16.0221
15.5644
15.0332
16.6308
15.7618
14.4128
15.6146
13.2663
15.3329
13.9813
16.2142
16.2097
15.0148
16.3508
15.8187
16.4748
15.4861
15.0227
15.511
15.5884
15.1604
16.0064
16.2977
16.1494
15.0886
15.3396
16.3423
16.6701
15.8595
14.6686
15.8914
15.9646
15.2018
16.1081
14.6676
17.0268
15.9771
15.9706
16.644
17.0914
17.4097
16.1593
15.4171
16.3702
15.2535
15.7311
16.1193
15.6192
15.5116
14.9531
16.1498
15.3661
15.0483
15.9054
15.7201
17.0375
16.509
16.5845
16.2476
15.1757
16.5717
14.6296
16.1277
16.0076
16.8731
15.847
15.0522
16.189
15.6428
14.9659
16.2211
15.1508
16.6458
15.9296
16.4405
16.6412
16.7005
14.5195
14.8129
13.6286
15.4614
15.2178
14.6446
14.6758
16.6018
17.4229
14.8314
16.6256
16.2923
15.2497
17.0326
16.107
16.801
15.4594
14.395
15.3947
15.8942
16.435
15.7384
16.7612
16.8243
15.2844
16.4577
15.5933
16.501
16.6429
15.611
16.4719
16.1797
16.1014
16.7507
16.9302
14.9017
16.2068
15.9803
15.4733
16.1463
15.4928
16.2376
17.5341
17.5642
15.3099
15.5399
16.4963
15.3323
15.3991
15.9773
14.7036
15.2605
16.1123
16.4621
14.2443
16.9227
15.3116
16.7973
15.432
16.0841
16.6899
15.6815
16.2471
15.8739
16.5498
15.7003
15.7203
15.7469
15.931
15.5172
17.2488
17.2026
17.131
16.2464
15.9813
15.9044
16.1112
15.1142
16.776
16.2382
16.8082
16.06
15.4106
16.8674
16.2049
16.7274
17.5393
15.4945
15.8973
17.1605
16.2085
16.8011
16.5699
16.4636
14.8764
15.5511
13.9938
15.6027
16.5451
16.4142
14.0184
13.8606
14.8197
15.682
15.9419
16.2479
16.8226
15.9978
15.9234
15.0615
17.5872
16.2227
16.0066
15.8001
16.0004
17.1391
16.3687
16.1051
14.4673
14.9012
16.8969
17.1136
15.1761
16.3628
16.669
16.794
15.822
16.0197
14.7993
13.9853
16.0591
16.3827
15.6632
15.1012
14.8309
15.8709
16.6703
14.209
14.9132
15.5765
16.7016
15.5314
16.2731
16.5624
16.9615
16.0592
15.4138
16.6584
15.5467
16.2015
16.1258
16.6016
15.1322
16.4119
16.0664
16.3554
16.2429
16.6333
15.9738
16.3454
16.3558
15.7606
14.2776
14.6822
15.167
15.3481
15.9295
15.4935
15.1547
16.6135
16.6181
16.2382
14.7816
16.7578
16.9686
14.1229
15.6134
15.9886
16.2782
16.2432
16.5156
15.1979
15.7341
16.2829
14.3424
15.7899
16.5784
16.0056
14.5526
16.3586
17.0827
15.6018
16.4037
16.1027
15.2807
16.0898
16.0805
14.5002
16.584
15.0622
15.996
15.0248
16.3248
17.3909
14.8875
17.1391
15.3724
15.8967
14.8493
15.2429
16.8427
15.3213
15.4487
16.4709
15.4326
15.2639
15.1135
15.9452
16.1703
16.0573
16.317
16.8626
16.012
16.1494
16.1872
15.3835
15.5317
15.3269
15.6774
16.4618
17.3821
16.4911
16.8691
15.9904
14.6232
15.4504
15.4652
16.1553
15.0172
15.278
15.5793
17.1275
15.3715
15.8275
16.0545
16.2218
15.7445
16.4447
16.4479
15.648
15.3568
15.0083
16.1182
16.3019
14.3209
15.493
15.2868
16.6893
16.6176
15.4743
14.9811
15.4043
15.5458
15.9888
16.1268
15.4591
15.8094
15.4688
15.4527
15.7417
16.8895
15.6335
16.3689
16.7883
15.961
16.3783
14.9069
14.8916
15.3059
14.2421
15.338
16.7562
15.961
16.2177
16.6786
16.0133
15.3594
15.9384
16.0741
16.0516
16.4331
16.3242
15.4895
16.166
15.0162
15.6923
15.4561
16.2216
15.5976
15.3663
15.8429
16.7154
16.3132
15.1958
15.1062
16.8735
17.1331
16.4867
14.4958
15.0078
16.5817
16.2108
15.6277
16.309
16.036
16.2416
16.4015
16.2961
16.5271
16.658
16.456
15.4982
15.5205
17.1712
16.1347
15.6607
16.7857
16.6849
16.0582
16.7386
16.3388
13.3203
15.9748
15.9692
16.1133
17.2264
14.3987
16.2069
15.5464
16.0519
16.6936
16.3344
15.9555
16.6475
15.9233
17.4327
15.9635
15.5152
14.7628
15.1627
15.6871
16.6072
14.146
15.6266
14.1382
16.2938
16.4068
15.6779
17.4321
15.7106
16.3518
16.2936
16.7484
14.4276
15.6243
17.5554
15.1063
16.1075
16.553
14.5466
16.81
16.6848
15.7002
16.3221
16.4276
15.8062
17.9104
16.8762
16.2539
15.0392
15.4759
15.7893
16.188
16.8175
14.6036
15.8677
17.2808
16.5311
16.2884
16.354
16.2611
16.0783
14.5118
15.6992
15.2418
12.7716
16.5837
16.1068
16.1976
14.4628
15.1527
15.4334
16.2125
15.5701
17.539
14.1683
15.2629
15.4614
15.0365
15.5049
14.9286
14.8978
15.9657
15.6633
15.6565
15.1881
14.836
16.3932
15.6708
16.3042
16.24
16.6654
15.2121
15.3611
15.4454
17.9043
15.346
15.9122
15.7385
15.418
16.3134
15.5821
15.8244
15.9792
15.6264
15.2694
16.1157
16.6695
17.6814
15.9606
15.7683
15.5787
15.9497
14.8467
14.5068
16.2493
16.5778
17.2825
16.1194
16.0926
15.5297
16.849
16.5637
16.4573
16.4436
14.8276
16.6131
16.6782
16.2922
15.108
14.3919
15.8888
14.9066
16.4564
16.0023
16.0437
15.5752
15.0183
14.5129
15.3795
16.3994
15.4828
16.8822
15.9496
15.4824
15.4572
16.3295
15.3519
16.687
16.6709
16.1274
14.5687
15.582
15.7556
15.3492
16.3145
16.2881
15.007
16.2132
16.2961
15.2629
16.278
16.5683
15.6308
16.4405
15.9902
15.3619
16.6968
16.0085
15.5499
16.3276
15.7357
16.191
16.5348
15.6252
14.5516
16.1905
16.2612
15.7828
16.9413
16.1613
14.1236
15.4113
15.6074
15.1593
15.9466
16.8428
16.9362
15.062
15.8703
16.3321
14.6639
16.0402
16.3189
14.6546
14.5211
16.0124
14.5309
14.6615
15.6953
16.1099
16.5445
16.3625
15.9011
14.4234
14.1548
14.9536
15.3597
15.126
16.0438
14.7585
15.715
16.5641
15.8612
14.7319
16.2302
16.7785
17.396
16.744
17.8284
16.0374
16.5197
15.1447
15.7357
16.0326
16.1725
15.5322
16.7491
15.6512
16.9939
13.981
17.5159
16.0661
17.0702
16.317
15.3655
16.0697
15.4546
15.1716
15.6639
14.8259
14.0466
13.9582
14.7877
16.8901
17.5058
16.0296
15.2835
15.4892
16.1732
16.1896
15.927
16.7698
15.8337
16.6943
16.7616
17.0466
15.6918
15.6901
16.4476
16.731
15.2247
15.5849
16.7827
16.1769
16.2008
15.6953
16.771
15.9537
16.7413
15.6608
17.5408
16.5221
14.3911
17.473
15.8298
16.5231
17.2202
15.8373
15.4904
16.2911
15.7916
15.5052
14.2832
16.3046
16.6902
14.3248
16.0033
14.4841
14.5099
15.7775
15.1667
15.8535
16.0943
16.4607
16.4388
15.7337
16.4174
15.2954
15.5215
15.4696
15.3703
16.206
15.3878
15.7976
15.7803
15.5852
15.7674
15.1354
16.988
14.8765
16.6053
15.6541
15.8111
15.3702
16.2787
16.2751
16.0328
16.3651
15.9775
16.1521
16.8112
14.8763
15.8361
15.1423
15.4499
16.9709
16.0874
15.8741
16.8071
14.7455
14.7002
15.4392
15.4205
16.515
15.5907
16.5574
16.8963
16.403
17.3415
16.8259
15.0743
15.7504
15.8357
15.4978
16.0925
17.694
14.4242
15.7655
16.61
17.0762
15.4138
16.2728
16.1694
15.7324
15.2606
15.1777
16.2029
16.7714
16.6513
16.8062
15.2455
15.3296
15.6113
15.4493
16.6894
16.1403
16.5553
14.9259
15.7455
15.667
16.8416
16.9954
16.5237
16.5249
15.0116
15.5785
15.7002
15.693
16.3046
14.9737
14.9998
14.6649
16.021
15.5225
14.9442
15.0711
14.7865
15.7587
16.421
15.1607
15.2242
16.3654
16.4852
16.0446
15.8028
16.157
15.8203
16.0702
15.191
16.8865
16.4957
16.2097
16.8011
15.0901
15.3866
14.8092
16.26
15.3374
15.4073
16.24
16.5182
14.8481
15.6862
14.8823
16.3007
16.9458
16.6865
16.8442
16.483
16.45
15.868
16.2899
15.5492
17.2196
17.1071
16.5577
15.903
16.6541
15.8002
16.4038
16.0035
17.4456
16.1275
15.9538
17.0675
16.0369
15.4247
16.4027
17.194
14.9871
16.9618
15.9047
15.883
16.1315
14.0822
16.6026
15.8048
15.9476
15.6885
15.3735
15.1727
16.7926
16.5531
16.1928
15.4549
17.2695
14.8721
15.3353
15.822
16.2118
15.605
15.1941
16.8551
15.3736
16.1014
17.0341
14.994
14.5716
15.5963
15.0194
16.3594
15.802
17.3989
16.2822
16.2416
17.0717
15.3321
15.8946
17.1512
15.5584
15.9179
15.7558
16.314
16.2964
14.9327
16.4854
16.3406
16.196
15.1797
17.803
14.7671
15.8763
15.2554
17.2994
16.2199
15.9782
15.3892
15.6198
15.4409
17.3764
15.5173
15.863
15.3379
16.2716
16.6053
15.7542
14.9721
15.8073
16.6166
16.0381
16.4718
14.829
17.2215
15.5853
16.9684
14.4785
14.6845
15.8233
16.5587
16.7703
16.4683
15.9666
16.1764
15.6598
15.472
15.387
17.6785
15.5556
16.1947
15.6652
16.4121
16.117
17.2627
16.8465
17.291
17.7901
17.3315
16.6402
15.8863
17.283
16.5942
16.3629
16.8671
16.218
15.8304
15.6101
15.349
14.9459
15.2179
15.1472
15.2334
15.901
15.3048
16.0457
16.5625
16.7648
15.5849
16.5957
15.6861
17.4179
16.1484
15.6192
15.3596
15.8964
16.1625
16.1308
15.8529
17.4479
16.0549
15.8986
16.7241
15.8522
15.7469
16.0297
15.1337
15.436
16.4421
14.8168
15.9127
16.3221
15.7288
16.2235
16.7146
16.6629
15.1907
14.9909
15.5962
16.7529
16.3308
16.1605
13.9259
15.311
15.5751
15.6671
15.2223
17.3385
17.4111
16.0447
16.4445
17.0233
15.5611
15.8894
14.596
14.9983
16.0837
16.2253
15.7004
16.0887
15.2508
16.4226
15.9353
14.9515
15.461
15.8597
16.9742
15.5447
14.6587
14.9996
15.3612
15.768
15.8036
15.5823
15.5811
15.8063
16.2417
15.5799
16.3308
13.9337
16.7924
16.453
14.922
16.5698
15.2936
15.943
14.8426
16.6091
15.1633
15.6655
16.4463
14.8546
17.7208
15.2849
16.562
16.798
16.3994
14.4623
14.9224
16.9437
15.4879
17.3569
16.509
16.3695
16.5375
15.5519
15.2707
15.3371
15.9077
15.7217
15.7137
14.6042
16.347
16.6944
15.0743
15.1566
15.7433
16.5254
15.889
14.9717
15.7272
15.5202
15.0789
14.877
15.6404
17.1877
15.454
16.5379
15.8342
16.0651
16.681
14.6343
14.7103
15.647
17.3172
17.5597
15.7776
16.348
16.1994
17.1543
14.3621
16.096
15.4836
16.1444
15.9282
16.5994
15.2976
14.9871
15.9157
17.6913
16.8532
15.1943
15.3622
15.8447
14.9098
15.8061
16.3824
17.4478
15.1066
15.7675
15.6587
15.9569
16.2113
16.0624
15.0441
17.3016
16.6782
15.5314
16.5703
13.927
15.4359
15.535
13.6327
14.836
15.8186
15.8839
16.8347
16.2628
15.3086
16.5691
15.0147
16.388
16.2481
14.4755
17.0781
15.2564
16.0456
15.9941
16.8989
15.4931
15.6351
14.9238
16.2283
15.7587
15.1488
15.8342
15.3774
15.2272
15.5161
15.4012
15.4061
14.675
16.1764
16.1448
16.4616
15.5917
14.9493
14.7676
15.4582
15.7066
16.2621
15.694
13.5996
15.2702
15.7568
14.7175
15.7588
15.4465
16.9901
17.4466
15.4379
16.4732
15.3347
15.7656
16.628
16.7498
15.9993
15.993
16.239
16.8013
17.0815
18.0973
16.143
15.9331
16.8564
15.6336
16.2898
16.2409
16.118
16.4793
16.6345
15.9074
16.6537
14.5157
16.5266
17.1954
16.1668
15.4136
16.4529
17.0095
15.4549
16.8429
16.0044
15.3647
14.1021
16.3384
14.5482
17.4153
15.8583
16.0682
15.6488
14.9775
16.7047
15.9173
16.6185
16.3238
16.3838
16.3662
15.7056
15.7661
14.5346
18.4842
15.0135
17.034
15.4309
15.3115
15.9604
16.456
16.6545
15.2731
14.982
16.3852
15.1645
15.6683
15.227
15.8186
15.27
16.1937
15.4426
14.5506
15.7815
16.1176
15.5768
16.847
16.0162
15.0452
16.1443
15.8094
17.5728
15.984
16.8607
16.1334
16.296
16.9198
14.6386
17.0316
16.5591
15.9279
16.2742
15.3562
15.8673
16.4096
15.7375
16.7111
15.0415
15.3635
17.4333
16.2245
16.624
16.9199
16.4517
16.8079
16.3749
16.2306
15.6825
15.5325
14.5459
15.2744
15.0854
16.7038
16.0608
16.7656
14.9345
16.0313
15.9252
16.3171
15.1081
16.274
16.1544
15.1495
16.646
16.7953
13.7715
16.0679
17.1996
15.1208
17.3042
15.6687
16.723
16.1909
17.2058
16.5991
17.7472
16.3552
15.7047
15.6188
16.1283
15.6592
15.7615
16.3569
16.6416
16.3323
16.7376
15.3622
16.869
17.2414
16.4267
15.2376
16.9776
15.0523
17.4671
15.9129
16.5119
15.9906
15.7436
17.0827
16.4593
16.7028
14.8758
16.0227
15.4121
16.2227
15.9015
15.6282
15.788
16.5018
16.7348
16.4084
16.5087
15.8545
16.5829
15.3852
15.6552
14.9459
15.8479
16.7885
15.4534
15.3449
15.6352
15.0042
16.754
16.5798
16.6834
16.8728
16.7625
14.3524
14.8925
17.4734
15.0731
16.8073
17.099
15.954
15.5405
15.2469
15.6946
16.539
16.819
17.4198
15.4253
15.0108
14.816
15.7324
17.104
15.5342
14.7095
16.8362
16.6809
16.9837
15.8086
15.957
15.956
17.0892
15.3463
16.7079
16.4287
15.751
16.6292
16.6313
14.9164
16.9854
17.7919
16.1868
15.4645
15.5617
15.0874
16.7492
15.7775
15.1703
14.9766
14.8701
17.3078
15.7256
16.4815
16.6488
14.8832
14.3465
15.994
17.016
16.1138
16.377
15.4737
15.982
15.4799
16.6253
15.3139
16.2649
15.5313
17.0908
16.4478
15.1015
16.3236
17.1109
15.5551
15.4827
16.5732
16.6566
16.7053
15.983
16.7504
16.2442
15.8039
15.405
16.4153
16.6099
16.171
15.5414
15.089
14.7134
16.5009
15.0123
17.2
16.1016
15.2874
16.4047
15.4466
16.048
16.8819
16.7396
16.4727
15.5324
14.7839
16.389
15.8368
17.1534
17.3928
15.7772
15.6212
15.8518
15.3181
14.5744
15.6097
15.6392
15.9809
14.9594
15.3238
15.8609
15.2839
15.4077
16.7474
15.1808
15.1249
17.5911
14.7917
17.0966
15.29
16.2114
16.1371
15.2904
14.9229
16.2881
13.3393
15.9125
15.5185
15.5523
14.6145
15.373
17.1078
16.8184
16.7176
15.9513
16.2797
15.1253
15.9562
15.9427
14.9824
16.0199
16.4446
16.6065
14.6677
15.2974
15.5867
15.4214
16.3311
15.1083
16.6102
14.6652
15.8164
15.0973
14.6365
15.0495
16.6305
15.9761
16.1812
15.5577
15.8719
16.0131
17.2205
16.6453
13.6152
14.5611
16.6045
16.4231
16.8628
15.5494
15.7541
17.3505
15.7889
16.4597
15.9937
15.103
16.5067
16.926
16.1806
16.2554
15.9631
15.2206
16.0338
17.2847
15.7394
14.948
15.5347
15.9767
16.3355
15.077
16.1686
16.3326
16.3034
16.6978
15.1081
15.3083
15.7737
15.6984
15.0227
16.8861
17.1256
15.7154
13.3187
15.7168
13.4886
16.3428
16.6134
15.7213
15.6171
15.2266
15.894
16.4033
16.967
16.9737
13.2509
16.3232
14.4164
15.3648
16.3561
15.1061
16.3452
14.8238
15.9273
15.8361
17.0804
16.9281
15.2833
15.7217
15.8883
14.9897
13.8706
16.285
16.1922
15.8077
16.6506
15.0446
16.1907
15.5517
15.1328
14.8341
15.6608
15.58
16.5424
15.1328
15.5195
15.7579
15.3967
14.864
15.7019
15.9973
14.9813
14.7111
16.6467
14.4608
16.2616
17.0155
17.4939
15.6307
15.7101
15.4592
16.0749
15.7352
16.4677
17.0192
15.3588
16.741
16.6027
15.2195
13.9898
15.4657
14.9476
15.2151
17.2774
15.0296
15.7241
15.5015
17.2747
15.0342
16.8111
15.9289
17.1232
15.7965
16.2389
15.1311
15.9225
15.6881
15.2465
15.7989
16.961
15.2186
15.9321
15.4308
15.4891
15.2313
16.5062
16.0643
15.4487
14.7084
15.8353
16.093
15.2895
16.8097
17.1864
16.5129
14.3223
16.241
15.1199
16.119
15.3897
16.1424
16.5889
16.4536
16.8938
13.9823
16.9203
16.2499
17.3308
16.1466
15.3873
16.9704
16.1814
15.973
15.4846
15.5556
15.6498
15.1073
15.9208
14.5115
16.2459
15.2243
16.5241
16.2954
14.4635
15.9387
16.3159
16.3924
16.7636
15.556
15.7242
16.6873
15.9516
15.7166
15.4181
15.3106
14.3944
15.7718
15.9513
15.4499
16.0629
16.1064
13.7002
15.5602
16.0729
16.5995
16.2211
15.1014
14.9886
17.0591
15.5424
16.5722
17.1866
15.7653
16.2205
16.0948
15.3788
16.5173
16.0335
15.169
15.5551
15.2629
16.0807
14.5038
16.0374
15.7206
16.13
16.6355
17.0222
16.545
15.4921
16.538
17.2827
16.4902
15.7868
16.5931
16.273
17.0418
15.2477
15.9369
16.372
15.5418
16.7592
16.71
14.8366
16.3064
15.7972
15.3339
15.3037
17.4933
15.8416
15.6967
17.8122
16.3214
16.7909
16.9944
16.1849
14.8635
17.2236
15.4749
14.6285
15.6117
15.9318
15.834
15.4417
15.6506
16.2702
16.037
14.1296
16.0873
16.806
15.4972
15.5524
15.4367
16.3024
15.2586
16.3345
17.1248
16.6539
16.9115
16.0975
16.8953
15.2058
15.4256
15.5951
15.8518
15.478
16.0866
15.923
14.5486
15.985
15.1162
16.5409
15.3772
15.2872
15.8735
16.673
16.9706
14.2356
14.3756
13.9207
15.2492
15.2576
15.4865
15.5351
14.3
15.7777
15.1155
15.366
16.2808
17.8161
16.409
15.7943
14.8455
14.9849
15.5697
15.9757
16.4843
16.7938
15.8121
14.657
15.6229
13.4276
15.7752
14.9965
16.3403
15.9281
15.3536
16.0971
15.5285
16.1892
16.9762
13.1548
16.8703
15.5237
16.1016
15.6275
15.9606
16.7661
16.0539
16.4954
16.1433
15.8523
16.3625
15.5857
14.6605
16.8538
15.4336
15.2301
14.4376
15.7884
16.327
15.7618
16.1502
15.4857
14.7785
15.6049
15.2213
15.311
15.3113
15.2241
16.3453
15.1043
15.6397
15.7353
16.792
14.9903
16.6384
14.8988
15.7947
16.7281
16.7375
14.9581
16.371
15.6331
15.5461
17.2986
16.3574
15.7046
15.6766
15.1637
15.2518
16.423
15.8057
15.5604
16.8506
17.3603
17.2972
16.4753
15.589
15.9814
16.0364
15.4898
17.2485
14.5864
14.7406
16.033
14.8883
17.1809
15.6444
14.9879
16.0092
16.5418
16.2152
16.1178
15.2174
14.939
17.0484
16.2405
15.7598
14.8879
14.6664
15.6837
15.5218
16.4202
14.379
15.6135
15.4385
16.0723
13.7376
16.4886
15.6088
14.4639
16.5924
15.5843
16.7358
15.8582
15.0812
15.8754
15.5311
15.5168
15.5348
15.2832
15.4973
16.4365
16.5337
17.9022
16.0309
15.4703
17.1359
16.5235
15.841
16.9132
17.0424
15.2063
17.154
16.3165
15.7916
17.395
15.5888
15.867
16.0446
15.452
16.7964
15.8027
17.0774
15.5254
15.4055
15.3718
16.8507
16.2988
15.5302
16.2282
16.5014
14.6161
17.2455
15.3147
16.8541
15.2053
16.8889
15.4359
15.4313
16.6961
17.2354
15.5553
15.1923
16.6224
16.272
15.0393
15.9639
16.1818
15.6369
16.5403
16.389
16.1436
16.1012
15.808
15.2341
15.4799
15.9467
17.6939
16.3068
15.8561
16.4991
17.6174
15.6198
16.9235
15.88
16.2531
15.3756
16.3497
15.1065
16.2345
16.2562
15.8269
15.9482
16.7762
15.4572
15.7215
16.176
16.2936
15.4097
15.4977
14.3736
15.5417
15.5453
16.4624
15.7228
16.0629
16.139
16.4285
16.3858
16.4027
15.8653
17.0611
15.64
14.65
16.7287
17.2283
15.6179
15.0978
17.2873
14.8874
16.264
16.3974
15.4095
17.4036
16.4908
15.4449
16.4623
17.1258
15.6521
16.7365
16.4425
16.7285
16.7547
16.0265
16.4385
15.8963
15.4868
16.5968
15.5162
15.7682
16.1307
15.2186
16.3458
16.2806
15.8728
16.882
16.8278
14.8275
15.5167
15.6515
15.0373
15.7762
15.7404
15.4137
14.2196
16.3324
15.6542
14.8356
15.7137
16.6004
16.3264
16.5846
15.2516
15.9327
15.2331
15.7208
15.0153
14.586
15.8213
16.4058
16.5037
15.7022
16.41
15.2016
15.8572
14.7541
15.7011
15.5577
15.5242
15.4088
15.9795
15.3141
16.8076
15.883
15.7558
15.9697
15.1321
16.0545
15.8787
15.8535
14.4572
16.0473
16.8001
16.5806
15.3785
15.1676
15.2274
16.5403
15.6981
15.9937
15.5744
15.9885
15.9993
14.2621
14.7237
15.8258
16.8375
15.8797
16.358
17.208
14.2612
15.1538
17.2782
15.4471
15.3842
16.6759
16.3313
15.5235
15.501
16.0573
16.6242
17.1753
15.5096
14.9765
17.2481
16.5244
15.9763
16.3936
16.057
16.939
16.5601
16.458
16.2791
16.9029
16.1805
15.241
17.8856
15.2899
15.7104
15.9776
15.4237
15.5316
16.2735
14.7453
15.1773
14.9572
15.7256
15.4221
16.36
15.8477
16.3355
16.713
16.2179
15.4838
13.1971
17.0783
15.8718
14.2627
15.73
14.7227
14.0729
15.0587
16.4255
16.4128
16.2568
15.2604
16.9582
15.7124
14.2008
14.9999
15.2107
16.5457
16.8527
16.5055
15.4915
15.9921
13.9596
14.2669
16.2158
15.4353
15.2885
15.2156
16.3717
15.8297
15.2884
17.5338
16.7509
16.1242
15.7264
15.6753
15.5503
16.7975
14.7409
14.9605
16.1686
15.536
15.3955
16.4366
15.8876
16.4584
15.9482
16.9651
15.4011
17.1987
16.8005
15.8411
14.7285
14.7375
16.7496
16.1155
16.2551
16.7554
15.9543
16.3412
16.1576
15.9947
16.2503
14.7322
16.0705
16.2782
17.5486
16.5588
16.5363
17.096
14.7228
17.383
14.4414
15.2675
16.1038
14.9672
15.7706
15.1795
16.0749
16.9329
17.5484
14.6008
14.8361
14.1094
15.922
16.3677
16.0005
16.5648
16.1968
16.3502
16.7983
16.4186
15.5854
16.4147
15.5453
16.4672
15.9865
15.7131
14.8641
15.5042
17.0741
15.4252
15.3146
16.5936
15.9658
15.6416
15.1212
16.6427
16.1953
14.2531
14.446
16.6996
17.9795
18.0157
15.3855
16.1895
15.8249
15.6596
15.8272
16.1824
16.7044
15.8891
16.5673
16.5546
15.5955
17.6069
16.874
15.4126
16.4473
15.4906
16.0997
15.6874
15.634
16.7094
14.9154
15.9575
15.7641
14.6673
16.5883
15.7312
16.5904
17.1984
16.4624
16.6762
15.6544
16.5512
16.5857
16.3097
15.8737
16.007
16.5028
17.1294
16.3701
14.8163
15.3611
16.0069
16.0174
16.6608
15.2896
16.1754
15.435
16.034
14.732
15.5133
16.5918
15.7352
15.3352
15.5612
14.4478
16.4415
16.0058
17.3786
16.1045
15.8478
16.0461
15.977
16.2245
15.9769
16.6308
16.0635
15.1711
14.8505
17.2412
17.4967
15.652
16.3276
15.0691
16.3117
16.0134
15.2179
14.4113
15.6615
15.5795
14.7178
15.8946
16.8851
16.3552
15.7067
15.5195
16.0045
15.2315
16.3246
16.7825
15.4629
16.9807
16.5284
16.7789
16.3668
16.3242
15.2552
17.1561
15.4055
15.3965
15.3157
15.5171
17.2776
15.4374
16.4807
16.4512
15.4263
14.5857
17.3917
16.3919
16.1372
16.8126
16.8291
17.481
15.3682
15.621
16.1786
16.8404
16.5051
15.3377
16.9746
15.82
15.1935
16.0069
15.6539
17.2517
15.3016
16.1637
14.8148
15.7071
16.6956
16.0789
16.1688
16.5122
15.6384
16.2643
16.083
16.1345
15.7815
17.0947
16.4997
14.0263
15.1995
16.3638
16.2778
16.433
16.1876
15.8833
14.9377
15.038
16.7679
14.6332
15.8437
15.9618
14.5153
16.3069
15.4015
17.3447
15.6099
15.1406
16.2642
17.7949
15.0571
14.3355
16.9744
15.7976
15.4503
15.9416
16.0609
16.8775
13.3459
15.0084
15.8425
16.2391
15.8212
16.4982
16.5655
15.7957
15.2058
16.0204
15.7961
16.8083
16.6077
16.0863
16.3649
15.7651
14.8887
14.132
14.6448
15.2135
15.6933
15.5745
14.9762
14.1889
14.4406
16.3429
16.8223
17.0504
14.8001
15.7242
16.8637
16.8331
15.9927
16.9658
15.4055
16.27
17.8019
15.1871
15.7911
16.7305
16.822
15.9817
15.317
16.4294
14.9922
14.8085
15.9099
15.4812
16.1424
15.9841
15.1204
16.4301
13.773
15.9126
14.0119
15.0508
15.0406
14.3914
16.2171
15.6218
13.5339
15.5179
15.8738
15.0962
15.797
16.8951
16.301
16.4538
16.455
16.0271
16.367
15.4528
17.5525
15.8769
16.8376
16.321
14.8187
16.6337
14.8664
15.7321
16.1564
14.902
15.2349
17.5731
16.4388
16.9477
16.338
15.8502
14.6113
16.3357
15.9736
15.879
16.1881
15.6842
16.1131
14.8701
16.015
16.2197
15.9934
16.8773
16.7784
17.5367
16.261
16.0721
15.616
15.5999
16.0794
17.2029
15.2197
14.8899
14.8243
15.0184
15.1554
16.7097
16.4561
13.4001
14.9504
16.4968
16.4147
16.98
16.0946
14.6415
16.4177
16.1533
14.6716
15.3474
15.2652
15.4274
15.9216
15.2652
16.543
15.7432
14.7635
13.9258
16.3922
16.7671
16.0966
15.0408
15.2282
15.1243
14.7586
15.6999
16.2627
16.6051
15.3875
17.737
16.4431
15.1716
16.4511
15.861
16.5418
16.6991
16.0105
15.6136
15.0481
15.6636
14.8151
15.2704
15.0641
15.3614
14.86
15.7839
16.2868
15.5357
16.0781
15.834
17.7166
15.5925
16.4412
15.9564
15.6779
15.1466
15.8062
16.5221
14.5581
15.9153
16.1654
17.1148
15.3939
16.1397
16.1787
16.2433
16.5659
15.9452
16.0845
16.1589
15.201
15.9211
16.3932
15.253
15.8113
17.5352
16.0408
16.6249
15.459
16.2486
17.0154
14.7032
15.729
16.3168
16.4441
14.9912
15.8161
15.5363
14.9638
15.9147
16.7454
16.1024
15.8872
15.8045
16.7511
14.7073
16.0517
16.4579
14.4566
16.3901
16.5972
15.7789
14.3873
15.8093
14.6868
14.3246
16.1515
16.9602
15.5277
15.4168
16.079
16.973
16.5633
17.0142
14.7134
17.0603
16.9662
16.6255
17.2581
15.7656
15.2363
15.6087
13.4986
14.9414
17.0231
14.3258
15.5457
14.2854
16.0857
15.7559
15.4502
15.3912
14.9128
14.905
15.4312
15.7504
16.904
16.2043
14.511
15.3573
15.407
14.6741
15.4253
16.4767
17.0007
16.3392
16.0266
17.0464
14.752
17.2497
15.6768
16.4919
15.8151
15.8561
17.0597
15.6428
15.9366
16.2451
14.6477
16.0731
15.872
16.3476
16.3393
16.7902
14.4558
16.1543
15.4509
17.9593
16.8517
15.3415
16.9307
16.5242
16.6142
15.5407
15.8254
15.7372
13.9678
15.845
14.9642
17.0224
17.1695
16.6197
15.7262
15.8241
15.4166
15.3466
16.224
15.1551
15.2667
14.8633
14.533
16.4695
15.6172
15.0192
16.7854
15.8731
15.8536
15.6875
15.8425
15.4489
16.4943
15.5371
14.7267
15.5469
16.198
15.112
15.859
16.2327
15.4353
16.4796
14.8933
14.3395
14.9097
17.1757
16.2277
16.3541
16.1704
16.7486
15.0958
14.9136
15.4
16.3881
14.4192
16.0236
15.3014
16.2124
15.7422
15.4862
16.7409
15.8638
17.207
17.1277
16.6995
15.225
16.3041
15.0143
15.4199
15.4678
15.5594
14.6282
15.6027
16.8899
16.5222
15.7924
15.0896
16.0881
15.8378
16.789
15.4859
16.5464
17.0564
16.1444
15.5212
15.9635
15.0373
14.0702
13.8133
15.1166
14.3179
14.9298
15.7851
17.0835
17.8595
16.6407
14.6533
13.9885
16.4869
15.9587
16.481
16.9255
16.6235
14.9823
16.1457
15.4277
15.5572
16.3082
14.3245
17.2094
15.6096
15.7799
15.2972
16.0202
15.1947
16.1401
16.4706
16.4092
15.9994
17.2324
16.2073
15.8449
15.9616
14.6573
15.1107
16.7249
16.304
16.4297
16.7931
17.6049
15.3287
16.4568
15.3826
16.5271
14.7384
15.6982
15.8479
17.354
15.6425
16.5499
15.8725
17.1883
18.0406
16.4614
15.0524
15.1385
16.4992
17.4919
16.3203
17.0003
15.675
14.4807
14.7564
15.3491
16.8267
16.2024
16.3109
16.3941
15.9487
14.0183
17.0559
15.5956
16.7633
15.2192
15.4253
16.0056
16.6579
15.5426
15.798
15.7105
14.8899
14.4809
15.3866
15.3091
15.9869
17.1807
15.4182
16.7163
14.8221
16.1033
16.0226
16.1264
16.1723
16.1385
16.6634
15.9709
16.0512
16.0055
16.812
16.0732
16.4146
15.8626
15.7344
14.7992
16.0136
14.9113
16.2591
16.3773
16.5929
16.7882
16.261
15.4696
16.6068
17.0676
17.6557
16.5658
15.5375
15.6632
15.7701
16.3681
16.0612
15.2479
15.8297
16.5886
15.5183
16.8057
16.3602
15.2927
14.7531
15.0294
15.4165
15.7431
14.9024
16.8748
15.6759
15.4092
15.0446
15.9218
16.0331
15.3401
15.8718
16.3729
16.2231
15.8991
15.8553
17.2691
15.7302
15.8584
15.984
16.3946
15.7557
16.0917
15.3955
16.4653
16.3943
16.2748
16.1806
15.9568
16.7147
16.8535
16.2905
15.9247
16.7948
16.6603
15.892
14.4232
16.0998
14.4275
15.6011
16.9908
15.2724
16.527
17.5961
14.4844
16.6171
15.3309
15.6406
16.8127
16.6166
15.2939
16.3563
16.0446
14.9508
15.8559
15.8142
17.639
15.3603
15.9463
16.2732
17.1385
16.7602
15.7613
15.6043
13.3368
15.0573
14.4406
14.2142
16.3946
15.7932
15.6622
16.2738
16.7057
15.9253
17.0326
16.5538
16.8331
15.9307
15.4595
16.5112
17.5109
16.193
15.8885
16.6261
14.7017
16.2964
16.8524
16.832
15.4742
14.4782
15.2556
15.885
16.205
15.9094
15.2031
16.2937
16.8382
15.3392
16.281
17.0026
16.4628
16.7401
15.5268
17.2951
15.3095
15.6068
15.0606
15.4496
16.5709
16.5074
15.0972
15.6195
16.7131
14.663
15.0601
15.7016
15.9063
15.3831
14.94
14.1661
15.7527
15.8832
16.6881
16.5988
16.3842
16.6129
15.5967
17.1276
15.1114
16.696
16.2924
15.613
16.1744
14.8683
17.3388
16.4709
16.2489
16.5664
15.5501
17.1122
16.2084
14.8732
15.5407
16.1767
14.9774
16.2586
15.7285
16.2103
15.4129
15.2723
16.4178
15.9796
15.6151
13.9843
14.7816
16.3595
14.88
15.3771
15.8595
16.7672
16.6084
16.2569
14.927
15.273
15.8729
16.5122
18.0352
16.6032
16.0929
14.3026
15.8297
17.881
16.0435
14.2908
15.283
13.0815
16.6302
15.2172
16.0389
16.7331
14.2809
16.2142
17.1624
15.3448
14.3936
15.3584
16.0313
16.2743
14.6352
17.2944
16.9352
16.1529
15.4794
15.2149
15.2853
16.8468
16.1898
16.0579
15.6805
15.0584
14.6779
14.9656
16.8635
16.0928
16.0803
16.1245
14.99
16.256
16.2299
16.0335
16.3102
16.8401
17.0605
17.1024
14.2374
16.6136
15.0341
14.6121
15.6079
15.3664
15.776
15.1143
16.0436
16.8543
16.1806
15.5692
15.9789
15.8136
15.6997
15.6383
14.7698
17.3457
15.8126
16.1929
16.4654
16.0413
15.417
15.8178
16.7465
17.8185
16.0456
16.7469
16.5811
17.1986
14.9624
15.2558
17.0544
14.7027
15.9993
16.3432
17.085
17.3556
16.1158
16.052
15.7902
16.0427
17.6927
15.7933
16.3678
15.3539
15.7937
15.925
15.0816
17.9503
16.0513
16.5686
16.1897
16.7878
16.5458
15.5036
16.6403
15.7198
14.446
16.5901
16.1481
16.6697
14.8636
13.4931
15.5438
15.873
15.8794
14.9628
16.2892
15.9337
16.3283
15.8986
16.7268
16.3076
15.6173
17.5784
15.5827
17.9
17.0444
15.9954
16.3174
16.3679
16.1966
15.8039
14.768
16.3914
16.51
15.3717
15.5749
14.9922
15.1307
16.2958
15.4377
14.7866
15.9151
16.2083
15.6518
15.1351
15.2475
16.5027
16.098
17.2519
17.5087
13.9675
16.042
16.2557
15.3032
16.0189
15.8226
16.5544
14.8844
16.6517
15.3437
15.5427
14.7489
14.9065
17.7196
14.9644
16.6557
15.6518
15.7196
17.312
15.7631
15.0999
15.3207
15.9311
16.3713
15.2789
16.037
14.3428
16.2376
14.4502
16.0626
16.31
16.4468
15.1714
15.6535
18.2522
15.4239
14.2714
16.2527
16.6502
16.2552
16.0491
16.7224
15.955
15.1564
16.5113
15.9928
14.847
15.3589
15.4388
15.9116
16.6589
17.8103
15.9741
16.1659
15.6389
15.7516
15.718
16.0777
17.3482
16.1833
16.7332
16.8742
14.3764
15.0072
15.674
15.3195
15.3454
16.6252
17.319
16.6846
16.296
14.8757
14.4473
17.2847
14.9639
16.2433
15.7263
16.9945
15.776
17.5706
15.4089
15.944
16.8365
18.0341
16.0045
15.4007
17.6326
16.2369
16.0502
16.8578
16.614
14.211
14.8096
15.8126
16.3528
16.9008
15.8729
16.6284
15.0344
16.73
16.295
15.6936
15.1717
16.0596
16.0716
16.1771
16.5119
15.6665
15.3894
17.2224
17.7134
16.2673
15.1662
16.3181
15.1261
17.0621
15.2325
14.6395
16.7901
16.6773
16.1504
15.0494
16.2565
15.4531
16.7085
16.1789
15.3169
14.9225
15.9416
14.5677
16.6938
15.3002
15.6133
15.4079
16.9867
16.5343
16.6891
15.717
15.8175
15.277
16.2036
17.9204
15.9984
17.2167
15.6479
14.8542
16.1733
16.1998
15.7276
15.3557
16.1154
14.0911
14.9616
15.7838
15.4926
16.4028
15.9642
16.5393
17.1984
16.5793
16.5767
15.7363
16.062
17.0091
15.2817
16.669
17.357
16.9642
15.8778
16.0988
16.3345
16.6649
16.2003
16.1783
15.6016
15.399
14.5493
16.1433
16.5062
15.2777
13.6419
16.1122
16.1583
15.8454
15.4714
15.0408
16.6081
15.2974
16.1173
16.5307
15.89
18.2522
15.7766
15.2436
14.2483
15.7685
15.8657
15.4485
14.9278
15.6316
15.1205
14.9773
14.7293
15.5901
15.6603
15.3689
15.2221
16.2347
16.1816
15.2702
16.0413
16.2806
16.6512
15.5483
15.4116
15.6511
16.2174
16.521
16.3099
16.2357
15.7104
15.7333
15.4539
15.3017
15.2081
15.5019
16.3241
14.9436
16.9538
15.8646
14.9048
15.5421
15.6979
16.1527
15.8498
16.079
15.6996
16.2232
15.9404
16.2577
16.3972
14.6904
15.6006
15.3724
15.4897
15.98
15.6924
15.2912
16.6299
16.2145
16.1851
18.2078
16.3311
15.3336
16.4644
15.8703
16.9948
16.3235
16.2961
15.6033
16.1777
14.2618
15.6612
16.2472
15.9904
15.8096
17.4297
15.3904
15.5302
15.4098
16.5138
14.9766
16.9519
17.2688
16.6997
16.744
16.8898
15.3614
16.3908
15.7056
16.215
17.1229
16.0399
16.3816
17.2645
16.2277
15.3569
15.7409
15.6239
16.3073
15.3466
16.7603
16.8443
15.4572
15.3551
16.4844
15.4918
15.9767
16.3449
14.9487
16.4748
16.2874
16.5213
15.1133
16.576
15.4837
15.7714
16.0685
16.1433
16.1612
15.8516
16.2653
16.1586
15.6322
16.7073
16.2435
16.6497
16.1954
14.3119
15.6228
16.5967
14.5639
16.0579
15.9628
15.8676
16.1338
16.8754
15.1894
17.5033
17.2415
16.9658
15.4591
15.9601
16.7233
13.5682
16.5279
16.7176
16.8827
14.8628
16.2478
14.5561
15.7541
15.6149
14.9184
16.0516
13.4503
16.2774
15.5441
15.7643
14.9637
15.0165
15.9505
14.9654
16.6081
15.991
15.7114
15.6508
16.5665
16.2768
16.3153
15.4397
16.2786
15.4248
15.6229
15.4918
15.3026
15.5584
15.706
14.4629
15.8919
15.5576
17.0902
16.3837
15.6007
16.285
17.2075
15.8842
17.0924
16.5936
16.2438
16.9969
14.8582
16.5168
15.596
13.8421
16.1526
16.249
16.3906
16.8666
15.4104
16.2155
14.9964
15.9324
15.8639
15.1782
14.5289
14.5951
15.4962
14.8415
17.1598
16.8067
16.5413
15.8301
14.3102
17.2254
16.6122
15.8275
15.8346
15.6192
15.7803
16.6211
16.1704
15.8829
16.062
16.7623
13.7146
16.5119
15.9929
15.705
16.1192
16.1716
16.4732
15.7947
15.6773
15.0794
15.7414
15.8125
14.148
15.9481
16.1245
16.587
16.7284
16.7682
16.0957
16.1879
16.414
16.5188
15.9622
16.4207
16.2732
15.857
15.9153
15.5344
17.0934
15.9338
14.6659
16.0104
15.4226
15.4544
16.2033
15.2464
15.0887
15.7494
14.52
15.56
14.3793
15.8925
16.4663
15.9471
15.0213
15.8595
15.5831
16.4018
15.4101
16.6398
15.9863
16.4509
16.6539
15.1611
16.2413
17.1508
16.6955
15.4727
16.6075
16.4466
15.9913
16.3671
16.9013
14.153
16.5679
16.4623
15.9191
15.7371
15.2716
16.8691
17.8409
14.2947
16.8508
16.0828
16.2947
16.6668
16.7847
17.0058
15.5988
14.4731
16.5861
17.1034
15.4222
15.0088
13.7636
17.4757
16.7551
17.1036
14.8453
14.7384
16.2468
15.9353
14.7367
15.2415
15.9836
16.4049
16.0852
16.0796
16.3016
15.5852
14.5916
14.7064
15.9851
16.7965
17.8335
15.8106
15.8105
15.9597
15.4479
15.5952
15.9861
15.7657
16.3607
15.4607
14.6917
15.9882
15.8495
16.4872
16.164
15.9907
15.628
17.3835
14.6679
15.4094
15.6461
15.3291
16.4352
15.8373
17.2894
13.3892
15.9211
17.4891
13.7149
15.03
15.5794
16.2779
14.2984
14.2077
16.5132
16.639
16.5922
15.9555
16.3533
15.7208
16.8929
15.9776
14.5579
15.1496
15.6149
14.526
15.7538
15.8051
16.0131
16.5376
15.607
15.6839
14.1124
14.7907
16.8335
17.4674
15.6724
14.4564
15.4894
15.6952
15.6541
14.72
16.0479
14.5982
16.6282
16.945
15.6026
16.3236
16.7009
15.9297
15.956
17.0245
15.3433
14.9053
16.2254
15.6631
15.6099
15.8459
15.4891
16.0766
16.5673
16.8299
16.1898
16.1463
15.9469
16.7629
16.2699
15.3032
15.3037
15.9701
15.8708
15.1569
15.3818
15.9522
16.1035
15.3594
15.5007
16.5447
17.693
16.5988
16.369
16.0636
14.6443
15.5309
14.6576
16.151
16.7275
15.3357
13.573
16.3049
17.3216
16.2203
16.3395
16.7284
15.0823
15.6142
15.6644
16.0924
13.9265
14.8377
14.5885
15.233
14.9905
13.7894
16.8878
17.2315
16.0664
16.9655
14.8693
17.3267
16.2756
16.495
15.6569
15.67
16.3375
15.2595
17.152
14.3797
15.5611
16.0455
15.5241
17.3856
14.5099
15.3227
15.5362
15.5869
15.9492
15.7202
14.0229
15.4626
15.2954
16.138
15.0883
15.5965
16.1021
15.2253
15.7697
15.7261
17.0242
15.1691
16.5327
15.455
13.8034
15.7463
16.5103
15.4137
16.2821
15.9663
17.3758
15.6131
15.3433
18.1028
16.3906
15.5904
15.2482
15.6118
16.2778
16.243
16.2215
15.2672
15.0052
15.6958
16.4774
15.9653
15.6931
14.8283
15.2926
15.4587
15.4827
15.3392
15.9358
17.426
16.2465
14.7784
15.6396
16.0446
15.7072
16.9329
16.2528
15.7517
15.9395
15.572
15.0084
16.5443
14.8139
14.8742
18.4728
15.3474
14.7767
14.8837
16.8692
15.247
16.0197
15.5204
15.7597
17.137
14.9243
15.3861
16.1268
13.683
16.358
17.3056
15.7041
16.3248
16.6583
15.1844
16.7607
16.4043
17.0493
16.9787
15.7489
16.6711
16.6966
15.5664
16.0525
16.1697
15.077
16.4263
15.5592
15.6828
17.59
15.21
15.5933
15.6592
16.7545
17.6696
15.6627
16.7875
16.7484
15.8918
16.4913
16.9634
15.8958
15.3719
16.0414
14.9744
16.3695
14.8081
15.1094
16.5556
14.2471
15.4995
16.3931
16.7571
15.1113
16.3262
15.5979
14.0912
16.6707
14.8151
15.4482
16.962
13.6469
15.1933
15.1748
15.0676
16.5323
14.5737
15.4805
14.5542
15.6871
16.5327
17.0565
16.0707
16.3645
15.2924
16.0027
15.5046
15.7677
16.2933
16.4551
16.3887
16.0786
17.1294
16.3916
17.2543
14.7096
15.8471
16.1246
16.0869
15.9841
16.2563
16.7449
17.4558
14.8749
15.7778
15.8373
14.495
16.5444
15.5243
14.5873
16.4527
14.5331
16.1864
17.3009
15.7501
17.0177
13.5175
14.4353
16.4444
16.101
14.8031
15.1097
17.2239
16.9863
15.5995
16.8254
16.4121
17.3924
15.5342
15.7728
15.3576
16.0671
16.2917
15.7392
15.1276
13.4751
15.9039
16.0716
15.7096
15.7255
14.0622
15.9767
17.6431
15.6253
14.8537
15.1226
15.5676
17.0699
14.9879
14.785
16.8504
14.9784
15.5757
15.8827
15.034
16.2839
16.1994
16.8912
16.4936
15.985
15.3733
16.3967
16.4935
16.3153
16.9462
15.1516
13.9584
15.5994
13.4561
16.6552
15.3416
15.6809
16.0471
14.7841
15.9757
15.0025
16.0619
16.0283
15.306
15.8079
15.2809
16.2503
14.4457
15.8871
16.3131
15.7277
15.8514
15.2794
17.0975
17.1839
16.1442
16.2965
16.8025
15.7778
16.6847
15.4538
14.8735
16.0712
16.4086
15.4305
15.8765
15.846
14.7806
15.1253
14.2165
16.6487
14.7475
16.4083
15.722
15.0926
16.3769
15.3376
15.5591
14.8363
14.444
15.722
15.164
16.4803
16.4318
16.748
15.0187
17.2886
14.8687
15.4235
16.6613
16.8125
16.5567
16.4046
15.9361
17.0398
14.5198
15.9612
15.3974
15.9358
15.4449
15.3982
17.3334
16.2355
16.0992
16.7251
15.3942
15.7479
15.4939
15.4316
16.4494
15.4909
14.9807
15.208
15.0824
14.4252
15.1042
15.7276
15.5698
16.1483
16.1275
15.2118
15.9589
16.0159
15.9069
15.8369
16.6365
16.8787
17.3317
16.8748
16.9051
15.1147
15.5258
15.368
16.6874
15.1891
15.769
16.1376
15.3245
16.5865
15.1039
16.1939
14.9275
16.4818
14.5532
16.5323
17.292
17.2603
16.0233
15.2244
16.4765
15.8691
15.3469
16.9808
17.4703
15.3836
14.7931
16.5449
15.4622
16.4461
16.4643
16.1147
15.4687
15.3532
17.0526
15.6814
14.9899
17.7896
16.8124
15.5702
16.4403
14.5794
16.1551
17.4545
16.818
15.0648
15.7564
17.0982
16.4618
16.0683
15.2325
16.9447
16.3968
14.9866
15.922
16.5791
15.0005
16.6362
15.8398
15.4314
16.7821
15.6235
14.9469
14.5501
16.4525
15.9478
15.4047
15.2172
15.4714
14.0173
15.1569
16.6112
16.1577
15.6377
16.9843
15.7057
14.6811
15.5351
15.3919
15.6653
15.6867
16.1202
15.6487
16.1247
17.1992
15.6645
15.4782
16.5472
16.4228
16.223
14.4575
15.1561
16.3361
15.4919
16.1391
14.9922
15.7517
15.7107
15.7415
15.7602
15.5374
16.7704
15.2381
14.5576
16.2712
15.7219
13.7317
16.1279
15.5494
15.7426
16.3724
16.2889
16.1617
16.4213
16.8559
15.9098
16.1203
15.2323
15.2227
15.8632
15.39
16.1082
16.2727
16.0592
16.0073
17.916
15.3691
16.2871
15.4525
14.504
15.7184
14.002
15.9364
15.5543
16.9965
15.8069
15.0616
16.3795
15.5322
15.7767
15.2572
16.1944
16.0298
16.9267
15.593
15.6709
16.4803
17.275
16.4655
16.8399
16.2675
17.5387
14.6016
16.8931
16.2657
16.8033
15.1221
15.0528
13.3714
14.8071
14.9909
16.2307
16.5944
15.4714
15.7093
15.6861
16.3104
16.7623
16.2943
16.8484
16.4661
16.7738
15.0778
15.9132
15.5641
15.0919
15.4524
16.1528
16.0989
16.2556
13.7971
15.0533
15.7845
15.465
15.5812
14.5873
14.9158
15.6474
14.0325
14.745
16.0929
14.9246
15.1611
15.2588
15.2274
14.6879
16.1596
15.2207
16.7521
14.9745
15.706
17.3899
15.6417
14.4078
15.6156
15.2762
14.9781
14.3125
16.4183
16.9417
15.8865
16.0499
16.3527
15.5784
16.5683
17.1974
15.2349
14.5081
16.5467
15.4827
16.9275
15.5863
17.1524
17.0832
15.8051
15.843
16.465
17.4447
17.2111
15.5328
15.3569
14.8802
15.8903
15.106
14.7723
15.5167
16.4222
15.4709
15.5208
16.5002
14.8302
16.0626
16.2742
14.7429
15.2864
15.925
14.3633
14.6803
15.6009
16.2466
16.8683
17.1508
14.9825
16.1867
17.5231
16.9553
15.6941
15.6865
15.8118
16.9933
15.758
16.1679
14.8903
16.7489
15.6145
15.618
16.136
16.2172
14.3314
17.0732
16.0466
16.4616
15.2344
16.4933
16.0138
15.2548
17.4856
16.4358
15.5834
15.7644
15.9039
17.956
15.0699
16.1138
15.1282
16.5035
17.0942
16.5666
16.2971
15.8617
16.4988
16.9452
16.6246
16.6832
15.8153
14.8274
14.9747
16.4472
15.7406
17.7511
17.091
15.8186
15.3724
16.4866
16.7794
16.5096
15.1705
15.882
14.7877
16.7286
17.0707
15.1749
15.6082
16.4074
16.5235
15.6649
15.5187
16.563
16.0529
15.7164
16.0521
15.9507
16.5864
14.8778
16.5862
15.6226
16.3438
15.8963
16.4888
17.1338
16.0296
16.0018
15.7273
16.2928
16.7692
16.1633
16.0977
17.074
16.1943
15.0083
16.298
16.1577
15.597
15.3979
15.9562
16.3004
16.6693
16.2313
15.275
15.536
15.0442
15.9803
17.1604
16.965
14.9973
15.6166
15.7918
14.9046
14.6535
14.8778
15.9138
15.488
16.3245
15.7325
14.6266
16.8793
15.7284
13.2445
15.8152
16.3886
17.2704
15.7841
15.5655
16.2467
15.7273
16.0381
15.6422
15.1566
15.7794
15.2345
16.8516
16.1532
16.2062
16.2323
15.5396
15.7024
16.8606
15.164
16.6477
15.0021
15.3851
16.4545
16.2146
15.2615
16.3627
16.9946
15.6785
15.9081
15.8784
15.3971
16.2289
17.9283
17.4165
17.0985
16.8905
15.4516
15.596
15.9429
16.4989
16.9947
16.5754
16.3406
16.3872
15.5946
14.8346
15.7459
16.4585
15.3885
16.7134
16.1257
15.9849
14.0994
15.6651
16.1825
17.1892
16.8852
15.397
15.4543
15.9712
16.2905
16.5477
16.2575
14.8978
16.9591
15.2751
15.6052
16.1377
15.891
15.788
17.5871
16.2761
15.1617
16.1031
14.7983
16.0293
14.962
15.2467
17.1235
16.4568
16.3041
16.1691
15.8393
16.3721
16.0378
14.2012
15.4848
14.316
16.5279
15.6044
14.6992
16.7998
15.3204
15.1668
14.8507
17.1935
15.4459
15.8004
14.0145
15.0984
15.5619
17.4011
13.7845
15.8395
16.0966
16.916
15.1864
16.0336
15.4016
15.5419
16.871
15.3767
17.0733
16.1726
14.648
14.8315
15.7644
15.5509
15.6181
15.2653
14.1944
16.5635
15.8227
16.4147
16.1369
16.241
15.1438
15.3977
16.0207
16.1462
16.9558
17.0192
15.6276
16.526
16.6462
14.9626
16.6123
16.7865
16.316
16.3834
16.3216
15.1935
16.0869
16.7081
16.139
16.1987
15.3994
15.8751
16.367
16.5759
15.7046
15.43
16.4658
15.1734
15.4058
15.1787
15.6316
15.3907
17.3321
15.7672
17.0853
16.4624
16.8201
15.6129
16.6346
16.7765
17.0517
16.3044
14.8763
15.2784
15.6575
15.6847
14.9489
15.7748
14.726
16.2424
14.811
16.9415
16.0246
16.074
15.8351
15.0344
16.0516
16.3822
16.8233
15.7391
15.9494
16.6727
15.4036
15.2326
14.9402
15.4103
15.7006
15.3953
14.7787
15.9441
16.3677
16.0939
17.0864
16.4745
15.7112
13.6336
16.5047
15.6749
13.8627
16.2494
16.7369
16.4845
15.5312
14.4484
15.5228
16.2613
16.7676
16.2316
15.9843
16.7059
15.6116
16.1086
15.6791
17.9115
15.5027
16.8373
15.0829
14.366
17.9253
16.9184
16.0474
15.6022
16.0508
15.7944
16.5676
15.558
15.835
15.6298
16.6679
16.2825
15.4212
16.5582
15.8957
14.3595
13.8348
15.2507
16.3658
17.2517
16.2011
15.8604
17.308
15.084
14.3841
15.4909
15.1987
16.2096
16.4245
16.3769
15.3769
17.2053
15.275
16.5563
14.2871
16.0172
15.9809
15.8488
14.1885
15.9827
15.9258
13.7097
16.2757
16.4461
15.6597
15.9563
16.0561
16.0015
16.5126
16.2361
15.2471
15.4453
15.8892
15.1084
16.1338
15.2074
14.625
16.4806
16.099
16.8005
16.4649
14.8956
15.2582
14.4935
16.0711
15.8144
17.1829
15.4015
15.4611
15.5598
15.4206
15.6832
14.4551
14.9647
14.3193
15.6871
15.3234
16.2819
16.9819
14.5552
16.094
16.3541
14.9002
16.1965
16.3884
16.369
15.5973
15.7124
16.3011
16.846
16.0517
15.7334
16.3555
17.2927
16.2771
15.9813
13.6887
15.4338
14.9791
17.6005
16.0749
15.2089
17.1111
16.3272
17.173
15.3312
15.6732
15.6302
15.9841
16.1736
14.6628
16.0792
14.0027
15.8901
15.3637
15.1306
15.8001
15.34
15.8626
16.8741
16.638
16.481
16.3465
15.1131
14.8338
17.3498
17.1294
15.0478
16.6537
15.954
16.5195
16.0338
17.1727
16.5915
16.284
14.8457
16.1418
15.1743
16.639
16.7521
15.7207
16.4654
15.5346
15.911
13.6149
16.9273
16.6353
15.6031
15.4259
16.117
15.7255
15.9432
13.5476
15.4345
16.2291
16.9996
15.4664
15.6181
16.6553
16.5566
15.7786
16.2231
16.021
17.2566
16.3544
16.1418
15.9086
15.2856
17.1041
15.2789
15.8892
15.8273
14.6476
13.5158
16.5262
15.9254
16.0309
16.2634
15.7628
16.4718
16.4098
16.0881
16.116
15.1988
15.7196
15.1527
16.1468
16.9216
15.4553
16.6554
15.5761
16.6814
15.5838
15.4258
15.9991
16.081
15.5499
17.5533
15.306
16.2621
16.2173
16.5384
14.7059
16.2429
15.7349
15.1201
15.1927
15.4065
17.2862
16.7715
13.857
15.2929
14.9021
15.6768
15.3314
16.0489
15.1466
16.7708
16.8388
15.4253
16.2475
15.2424
16.6737
15.5225
14.6458
16.9353
15.2107
17.0575
14.8292
15.6749
15.6741
16.0005
16.4968
15.9947
16.4175
16.001
16.4192
13.3161
14.8932
15.6226
16.9768
15.2413
15.6938
16.9071
14.3602
16.4154
16.5791
15.6963
16.413
15.6316
16.9748
16.3749
16.8692
16.4108
15.5602
15.9061
15.9178
15.5191
16.2993
15.1738
17.1271
16.2823
16.8439
15.854
16.2068
14.9691
15.2722
16.621
16.7701
16.1699
16.6662
15.7292
15.7867
15.5092
17.4679
16.7814
16.5082
15.1459
15.5543
14.4261
16.5486
14.3465
16.8663
17.4496
16.1367
15.5552
16.3053
16.7979
16.6966
16.6107
16.2003
16.1616
15.6596
17.4331
15.9322
15.9046
17.0301
16.2482
16.4036
16.0184
15.7639
16.2152
15.8819
14.579
15.4565
15.0362
15.4298
15.2701
15.6021
14.6404
15.9601
15.3173
16.6421
16.3171
17.004
15.5612
14.3719
15.5944
15.9373
15.5458
15.7529
17.4107
14.6402
14.5768
14.5925
18.3151
16.2873
16.0971
15.5169
14.6174
15.8099
15.8888
16.4575
16.2035
15.6387
15.135
15.7844
15.2873
15.2061
15.4333
16.3077
16.3324
15.9236
15.4469
16.0549
15.7247
15.0582
16.3751
16.7958
16.3712
15.9442
15.8849
16.745
16.113
14.7545
15.371
17.8317
15.2883
15.9731
15.6544
16.9772
15.4526
16.8082
15.9268
15.3302
17.0308
16.7069
16.2261
15.1852
15.6773
15.4883
14.5389
16.204
15.9593
17.3993
15.5773
16.3628
16.1903
17.581
16.7999
15.4981
16.8774
16.1739
15.4985
16.2081
15.5108
16.5013
16.5913
16.284
16.5585
17.0944
15.605
15.9545
17.0974
16.554
14.8717
15.0415
15.2901
15.4922
14.1679
14.6036
16.0868
15.6169
16.1879
15.4815
16.0632
16.7187
16.5231
15.1593
15.691
15.7682
14.7682
16.2792
16.9178
15.7842
15.636
16.5151
16.3724
15.0982
15.6398
14.8612
15.7867
16.5987
15.3932
16.3516
14.6951
15.9123
15.452
14.9052
14.7334
15.8582
16.0804
17.1758
15.122
16.4353
14.1319
15.4488
16.2829
14.2411
14.26
16.6653
16.2724
15.8236
16.667
17.0328
16.3321
16.1006
15.5865
18.1019
16.5188
16.5132
15.9498
14.1847
16.0942
15.5116
16.2502
14.1329
15.8415
15.8668
15.3198
16.6868
15.0761
16.1019
13.9259
15.0217
15.2001
16.2468
15.4287
15.6345
16.5796
15.4096
16.5726
16.4514
15.1357
15.0573
15.9297
16.3398
16.1341
15.9711
16.3648
16.4425
17.3601
15.7036
17.4128
15.9392
14.8506
16.2023
15.0241
15.8652
16.3485
15.6016
15.1895
15.6027
16.1546
14.3401
15.9404
15.5328
15.9254
16.0813
15.8052
14.9383
14.7546
15.5201
16.3825
15.1139
15.741
15.086
15.5242
16.8487
15.816
15.6374
15.4828
14.7636
15.8888
17.014
15.5396
16.4187
15.089
15.3737
16.2004
16.4784
14.0849
15.1518
15.5831
14.8143
16.1071
15.9117
16.6567
15.7875
15.4583
15.9014
15.3198
15.7476
17.5057
16.2298
14.2612
17.0286
17.2145
16.1554
16.4157
15.9759
15.9896
16.5093
16.8057
16.0428
14.9532
16.2789
15.5529
17.0318
15.5068
15.6533
15.9403
16.3991
17.7121
14.9172
14.9343
16.5129
15.6557
15.7936
16.5832
16.9077
14.3364
15.773
16.0659
13.3841
14.5187
16.1892
16.5462
16.86
15.1109
15.7958
16.1336
15.4879
17.989
16.138
16.2864
15.5259
16.0142
16.0969
15.9029
14.5688
16.4804
15.9224
16.2164
15.7797
15.0956
15.0946
17.7688
13.9395
16.6574
15.0027
15.0236
16.0207
14.8682
14.9919
14.5158
16.5744
16.3136
16.58
15.3223
16.844
16.1446
16.7948
15.5675
16.1526
14.57
16.1853
16.1806
15.9507
15.4216
17.0702
15.6879
15.9133
15.6395
15.0499
16.0435
17.3132
16.7942
16.2368
16.7193
14.9524
15.5264
16.3667
16.3266
17.0515
17.0135
17.9088
16.1994
15.6207
16.8589
16.6213
14.677
14.1234
14.7144
14.0935
15.4002
16.1078
15.2289
15.0725
14.9397
15.8159
16.4255
14.335
15.8762
16.6174
15.0633
15.583
16.7894
14.8238
16.2323
15.314
15.2434
16.1042
15.9382
16.4514
16.3383
14.7519
15.8796
16.0957
17.6103
16.3635
15.243
15.6265
13.7387
17.1525
15.9288
15.8468
15.4754
16.232
16.5942
15.948
14.6331
15.4394
16.066
15.2489
15.8959
16.0756
15.4791
16.748
16.4367
15.3595
15.101
15.5761
16.9971
14.9217
15.3378
16.4804
14.9176
15.2662
14.9869
16.8657
16.9961
16.4299
15.6035
16.2307
16.4227
16.669
16.5072
16.9365
15.6899
15.1544
15.6009
16.1646
15.9801
15.4739
16.7738
16.6534
15.73
15.4269
15.3223
16.869
16.817
15.4187
16.18
17.8911
16.8019
16.0164
15.5662
14.4337
15.3569
14.5668
15.8252
16.4452
15.3604
15.9611
17.3479
15.967
16.2422
16.1933
15.4719
15.5788
15.4661
15.0029
15.8034
15.9068
13.9469
16.5246
14.5573
15.7146
15.1814
13.7678
14.3882
16.3324
17.4654
16.2463
14.5182
16.131
15.5646
15.2277
16.884
16.1216
15.7329
15.123
14.8953
15.5954
15.458
16.6418
14.3577
15.9303
14.8697
16.4122
17.1209
17.6542
16.8524
16.3972
14.9036
15.8196
15.3488
16.382
14.7129
15.4089
16.1998
16.1938
16.6065
15.2162
15.4696
16.3773
15.3137
16.4548
16.4948
15.1959
14.7989
14.9501
14.7778
15.5645
16.8324
15.6916
15.7553
15.9952
15.3456
14.8598
16.7132
16.948
15.9428
16.2679
14.5958
15.1438
17.2583
15.6473
16.6201
15.5735
15.2064
16.009
15.187
16.6643
16.3611
15.6528
15.2349
14.9211
15.4212
16.0645
15.9041
16.3761
15.499
16.0964
16.4751
14.6613
15.8951
15.6629
16.8208
17.079
16.6182
16.6378
14.9302
15.8229
16.3477
15.4304
15.994
17.1167
15.8919
15.4367
16.2659
16.7463
16.6274
15.2701
16.4577
16.9824
16.4884
16.2985
15.7084
15.7718
15.3105
16.0666
14.3425
15.8171
14.6443
15.5756
16.132
16.3174
15.5727
16.1034
15.3016
15.9512
15.5068
16.1051
15.4079
16.2591
16.0394
15.6482
15.8229
15.3336
16.0547
17.6592
16.4166
17.4214
16.6479
14.5286
15.012
16.1107
14.1392
16.9997
15.44
16.2448
15.904
15.8
15.9748
16.3276
16.3905
16.4515
16.1506
15.4514
15.3128
16.9679
15.7495
16.0124
16.2844
15.7491
15.9584
15.6417
16.7151
15.5747
16.9206
15.7994
15.2897
16.324
17.2435
16.2805
14.2232
16.8345
15.9043
16.2181
15.2017
16.0301
17.0049
15.0372
15.4447
15.5322
15.9299
16.5
16.6808
15.292
15.6088
15.2287
16.4494
15.4357
14.3799
15.8203
15.955
17.4839
14.8717
17.7093
16.1386
15.897
15.2525
15.8886
15.1725
16.1552
17.1213
14.7652
16.5082
17.0528
16.1508
17.5091
14.7275
15.336
16.5084
15.2351
14.6331
16.7629
14.9686
15.9966
15.8925
16.2809
16.5795
14.6465
16.1392
15.0273
15.7329
14.8965
15.8177
17.2808
16.0437
17.6038
16.7235
16.2134
15.1546
15.9369
14.3338
15.002
15.8205
14.7247
15.5769
16.696
16.7694
14.8079
15.6478
15.2912
17.3884
16.7883
16.1422
16.6215
17.1535
16.0335
15.4736
15.0181
15.2881
16.4832
16.2649
16.2163
16.1795
15.0493
16.9872
15.5356
16.6987
15.0107
16.1363
15.7895
15.0949
16.3122
16.0125
15.4141
14.3335
16.537
16.148
16.4377
15.6584
15.2398
15.8491
15.1112
17.1889
15.3883
14.9207
16.009
16.3023
16.4177
16.0044
16.7302
15.1756
15.4242
16.1969
16.1762
15.0378
16.4909
16.3424
16.3676
15.3242
15.7922
14.4297
15.3649
16.4606
16.1339
15.1258
17.4693
15.9384
14.9684
15.2353
16.1868
17.0163
16.3889
16.4805
15.5517
16.4209
16.5666
17.7136
17.2847
17.5279
16.3737
15.4556
16.089
15.5171
17.4155
16.0248
15.3403
16.0754
15.8867
15.1221
16.075
16.7346
15.1816
15.489
16.6121
14.8686
17.1891
15.8372
15.5668
16.2996
13.9528
15.8772
16.8521
16.6884
15.9841
15.1588
15.3004
16.8193
16.6904
15.663
16.3691
16.5217
15.6067
15.6555
14.2769
14.5728
15.3823
16.0074
15.7696
16.3779
16.3009
16.733
16.4215
17.1891
15.4293
16.201
15.9422
16.1946
16.6175
15.0598
15.9344
14.1739
17.0323
16.3487
14.4108
16.9514
15.6148
16.4673
16.5747
15.2529
16.0549
15.1492
16.7763
16.2215
16.5231
14.406
15.0272
15.1077
15.5822
16.5685
16.2149
16.3703
16.0269
15.7702
15.37
16.255
16.2765
17.1095
15.7809
14.8652
15.9364
16.996
16.4586
15.6811
17.4962
16.1808
16.0767
16.3544
16.1295
17.6575
16.4592
16.6977
16.7511
17.2888
14.6136
16.1902
14.2391
16.5564
15.4327
16.8013
15.7202
14.6305
17.2137
15.5862
17.4569
14.4346
15.6772
14.9941
15.7509
15.3937
15.1518
14.6405
16.5273
16.3441
15.4361
16.0316
15.5513
15.3762
15.4178
15.6113
16.4156
14.6493
15.0318
16.1388
16.7228
16.7354
16.0963
15.2183
17.0311
14.8392
15.0242
14.6972
15.2908
15.6467
15.6957
15.0235
17.1205
14.8313
15.4119
16.2636
15.9031
15.946
15.4141
14.9983
16.9838
16.2962
15.9212
15.2638
16.8441
16.5389
14.4327
14.9856
16.3683
17.1596
16.2218
17.3583
15.2355
16.2842
16.083
17.0725
15.726
17.8718
16.234
16.9354
15.4887
17.2783
14.9085
15.256
16.449
16.9107
16.4001
17.4444
16.0198
14.5074
15.8079
16.6663
17.0182
14.7571
16.6923
15.2608
16.6554
16.0932
14.9841
15.2495
16.2493
16.4797
15.1977
16.1167
15.3839
15.7957
17.5553
15.1107
16.5372
16.954
16.3323
16.8247
15.1157
15.9095
14.0599
16.9684
16.2503
15.4941
15.6776
17.301
15.9004
16.0547
16.0522
16.4399
15.4522
13.6394
16.6923
16.0719
16.1126
17.1443
16.2129
14.3438
16.5628
15.7056
17.651
14.8843
14.9075
17.4089
16.404
17.4389
15.8827
16.2467
14.3839
17.131
15.9471
16.576
13.9913
16.0392
14.2257
15.8501
15.2227
16.0819
15.6504
15.292
16.3942
15.5787
15.7813
16.5777
15.7698
15.4435
15.1986
14.8604
16.7989
15.1281
14.3819
16.4445
15.6596
15.8653
14.2452
16.7502
15.742
16.9172
16.1695
16.4042
16.802
16.591
17.6231
16.1241
16.7986
15.7434
16.6645
16.4183
16.3542
16.0676
15.8656
17.4651
15.647
15.3513
15.8063
17.1555
15.8918
17.2252
16.2585
14.9253
16.3753
14.4285
15.7097
15.7474
15.919
15.8652
16.1713
15.8415
15.9206
16.0348
16.4509
17.8526
15.3922
16.0941
16.5184
16.2104
16.3133
16.5385
15.6197
16.2621
17.1041
15.8346
16.6127
14.77
16.4754
14.96
14.66
14.4935
16.8111
15.4182
15.7008
13.9751
15.792
16.4915
16.5031
16.2926
16.9991
15.9129
15.8765
16.5573
16.9773
15.4415
16.6007
16.2347
15.8871
16.7027
15.7704
15.8851
17.0263
16.1654
17.6488
14.9296
16.9183
15.8724
16.5949
16.3668
15.8374
13.4721
15.2925
16.0745
15.8568
14.9294
14.8161
15.7259
16.2492
15.8179
15.709
17.1513
16.6184
16.4461
16.5667
16.4774
15.9523
16.9401
15.5201
16.2895
15.0935
15.3537
15.2463
14.655
15.8714
16.3764
15.7997
14.5439
14.852
16.0871
16.4174
15.0709
16.2592
17.0954
16.3464
16.5664
16.8254
15.7886
15.7405
16.0502
16.0938
15.083
14.0983
14.04
16.0159
14.9619
16.5552
16.2035
16.8239
15.3474
16.0917
15.6751
14.2211
15.7262
15.3232
18.0478
16.6859
15.2368
15.1516
16.5031
16.79
16.9986
15.587
16.5009
17.8486
16.3845
16.912
14.9224
15.7113
16.944
14.7063
16.7222
15.7065
17.3045
15.4808
15.1428
14.4475
16.8295
15.996
16.9943
15.2838
15.8546
17.4506
15.9067
15.5297
16.5697
16.6917
14.9454
16.0966
16.7476
16.7766
15.4519
15.6081
16.1879
16.9321
16.4849
17.2869
16.3547
15.3981
17.2618
17.1945
16.7128
17.9834
15.4222
14.4404
15.8343
15.3096
16.5737
17.1137
15.2491
14.6608
16.5831
15.9591
13.4659
14.8344
15.4691
16.5559
14.8824
15.1623
15.8206
14.9483
15.6572
14.2911
16.5507
16.6426
15.7103
16.2326
17.1035
15.4585
16.4821
15.3603
15.4095
15.5667
17.2776
16.2024
15.9033
17.0048
15.7692
17.4757
15.1103
15.9316
15.2238
15.2622
16.0218
15.7975
15.2037
15.991
15.6635
16.1562
15.1738
15.6901
16.7683
16.6212
16.4681
17.3678
16.7985
15.4992
15.8797
15.9381
15.7347
16.2688
15.6324
16.309
16.3558
14.744
15.1309
15.6251
15.9276
16.0289
15.3151
16.6081
15.5796
16.4044
15.6238
15.2085
15.534
16.5493
15.0987
16.9814
15.2598
15.1959
15.3703
16.5136
16.4866
15.9104
15.5058
14.5824
16.4442
16.7583
16.9346
16.1126
16.777
16.0494
15.7632
16.7292
15.6758
15.6984
16.5299
16.7581
15.1452
14.8859
15.9712
16.8887
15.6368
15.5963
16.4438
14.8916
16.02
13.9651
14.9729
15.7801
16.8924
14.9797
15.9861
16.4349
16.6936
16.6044
16.3137
15.3827
17.0118
16.7793
15.7534
15.2826
16.6637
15.1641
16.0585
16.6371
14.9849
15.8111
16.4582
15.6121
15.5247
17.7344
16.948
16.3682
17.2278
15.4922
15.6035
14.7472
15.7178
16.7273
15.8239
15.0911
16.565
16.5383
15.9053
16.0988
15.8644
17.0972
15.7224
16.2987
17.0204
14.7166
16.2216
14.7456
15.4872
15.7187
14.1671
16.082
15.9393
15.7282
15.7939
19.7593
17.1288
14.7229
16.044
17.4897
15.8831
15.7759
15.9454
15.3722
15.9148
16.1445
15.4434
16.5915
16.2931
15.4563
15.7812
16.1788
17.5733
16.7412
16.3813
16.5441
16.3951
15.8956
15.7033
16.3741
15.2501
16.3951
16.6098
15.7116
15.5489
16.5444
16.086
16.4529
16.3825
16.3928
15.6064
16.8246
15.6489
16.3164
16.1688
16.7884
16.2564
15.0024
15.5229
14.631
16.7519
15.8093
16.0042
14.5555
14.0463
15.2682
14.7547
16.6677
15.1624
15.66
16.0117
15.2192
14.7328
15.0892
15.7013
15.5357
14.7952
16.0427
14.9395
16.1878
15.8352
16.2463
16.4926
16.458
15.9253
15.8956
16.7909
15.7028
16.4456
16.3807
16.3713
15.5742
14.7807
15.148
15.7511
15.395
16.0353
15.8857
15.9132
16.278
15.3859
14.9557
16.7937
16.4822
16.8951
15.4968
15.5948
15.015
16.6254
16.3876
16.2621
16.2319
15.9544
16.9968
14.8204
17.0171
15.9971
15.9279
16.8507
15.15
15.8493
15.954
16.8263
14.2219
17.2343
16.6538
15.7071
15.4392
15.9206
16.0955
16.718
17.2211
15.7943
17.0851
16.4228
16.8704
16.9919
17.2084
16.0953
17.1694
16.4308
15.876
16.3408
15.5302
16.2078
15.0562
13.5716
15.8192
15.642
16.1037
15.0093
16.9875
17.2311
17.1732
17.279
16.3197
16.2252
16.158
16.7802
15.5881
16.2729
16.421
16.1411
16.0059
15.3087
16.937
16.6323
15.7292
15.7792
14.8354
15.2634
17.3201
15.5066
15.729
16.5282
16.0878
15.5278
15.2655
16.131
14.8485
16.4946
14.7808
14.8457
15.6054
15.4401
16.133
15.5923
15.9714
15.9446
16.0877
15.2665
17.0492
15.0933
16.6431
16.4932
15.0496
16.3757
15.9545
15.8759
16.5527
16.6695
16.0462
15.9797
15.6001
16.2089
15.7907
14.9286
15.8617
15.8078
16.2902
15.867
13.692
16.715
16.5629
15.8858
16.1821
15.5532
15.7165
16.919
14.9969
16.7839
16.5144
15.6142
14.8908
16.0465
16.732
15.3599
15.3141
16.5979
15.8057
13.6443
18.0478
16.0969
15.6657
15.4086
16.018
15.9392
17.3467
16.4376
16.8501
16.5564
17.598
16.0388
16.1885
15.4019
15.5094
14.9571
16.1092
16.0997
15.7674
16.343
16.1323
16.3779
17.4373
14.9878
15.9481
16.8098
15.6862
16.6466
16.9876
16.8778
17.117
17.2609
16.999
15.891
16.171
16.6437
14.8484
15.1137
14.6093
16.1047
16.9079
14.9057
15.607
16.72
15.9368
15.7079
16.1317
17.2222
16.2532
17.0944
16.2305
16.9847
17.4723
15.2872
17.7272
16.699
15.8249
14.9422
15.2346
15.0516
14.7477
15.1576
16.9294
17.6173
15.5458
16.0255
16.2122
15.8261
15.6334
15.5505
16.5411
16.2378
15.123
14.5558
16.4134
15.4466
16.8925
16.721
15.5054
15.7789
16.397
16.3982
17.0912
15.6489
14.9827
13.9101
16.0305
15.6127
16.1226
15.8031
15.7977
16.7745
15.4632
15.2692
14.2813
15.2711
16.9813
16.6362
16.1779
15.8149
16.3194
13.4941
16.5756
15.4559
16.6257
14.1039
17.3281
15.5944
16.3686
15.8554
16.0934
13.9563
15.1543
14.3042
14.5144
16.1117
16.0372
17.4514
15.5818
15.8837
15.7875
16.3491
15.6332
15.509
14.9655
15.8854
16.148
16.71
15.6896
16.1521
15.9044
16.5074
15.0247
16.5562
15.3943
16.0535
15.1515
16.4121
16.0761
15.2786
14.4371
16.471
16.2097
15.4956
14.8522
15.4086
15.312
16.7116
14.3009
15.0959
15.6052
14.6113
15.887
16.3967
16.5538
15.8409
14.9175
16.2732
15.5158
16.0795
15.6804
15.1012
17.0303
15.8472
15.7822
16.0198
16.81
16.4153
15.5682
15.3627
16.7513
16.113
17.0047
16.5645
13.8851
15.3574
15.6187
17.117
15.6366
14.438
16.8797
16.6051
16.3244
16.9587
15.5867
15.7794
15.0636
16.5033
16.1884
16.3827
16.0519
13.938
16.8996
17.1089
16.5144
15.5984
16.628
15.9756
15.6531
16.6098
17.4536
16.2463
17.2579
15.795
17.1333
16.6512
15.0305
15.8168
16.6528
15.1561
14.1967
15.4232
15.1001
17.2447
17.41
15.2751
14.5397
15.5268
12.8288
15.9812
14.2136
16.0137
16.4777
14.5959
16.5298
15.8215
16.5178
16.5002
16.6276
15.952
16.0986
15.6055
16.9594
16.895
14.376
15.6969
14.7323
16.1041
17.7168
17.6062
15.3089
14.6001
15.9712
16.7621
16.8832
16.6607
16.4902
15.896
15.6375
15.5771
15.5391
16.2586
15.2522
15.507
16.1971
15.8423
16.735
15.1177
15.8036
16.9525
14.102
16.1293
16.225
16.973
15.3437
16.3528
16.2722
15.3427
16.9786
16.7053
15.136
17.496
15.2809
15.9348
15.532
17.085
16.1957
15.6518
16.3236
15.649
15.0641
16.0013
16.8745
17.4174
17.5022
17.5547
16.9583
17.8242
18.2619
15.6142
16.6005
17.0999
16.8576
17.1868
15.441
14.949
16.3481
15.3198
17.4045
16.0814
15.8731
15.3298
15.7366
15.7001
15.3807
16.0954
17.1187
14.9655
16.4466
16.2135
16.0216
16.611
15.5017
15.2984
15.9425
16.9341
17.0447
16.2177
15.8397
15.9797
15.6738
15.9046
16.1935
14.431
15.7247
15.1468
15.8715
15.9601
16.305
16.3009
16.7213
15.4305
15.6287
16.2026
17.1238
17.537
15.6442
16.3853
15.9658
16.1322
16.4033
16.1634
15.2146
16.7553
16.8837
15.4033
16.4522
15.552
15.4902
16.4085
16.605
16.7188
15.0666
16.9335
15.2374
15.0468
16.507
15.3255
15.6428
17.0107
14.5343
16.0213
14.8652
14.7119
16.6693
16.0766
15.4221
15.1882
15.7682
16.4881
15.2
14.5889
15.5637
15.2431
14.6982
16.1788
16.2802
16.9069
15.7415
14.3784
16.3111
15.7083
14.9427
16.1347
15.145
16.2296
15.2243
16.7768
15.2489
15.8181
16.2122
15.5117
16.477
16.4387
15.9906
16.0894
14.5702
14.8404
15.2442
14.9515
15.7222
16.4104
15.408
15.9321
15.5234
15.591
14.8791
16.1926
16.8712
15.824
15.8519
15.4606
15.92
15.3565
15.5473
14.4897
15.8884
15.4737
16.3465
17.2461
15.6304
14.7074
16.3825
15.9363
16.6113
17.5601
16.1194
15.5994
16.693
16.5535
16.1343
15.3899
16.7399
15.0103
15.1663
16.5749
14.7352
14.8317
14.4209
14.8592
16.7308
17.1851
17.2324
16.5197
15.6886
15.3704
16.2516
16.7304
16.5798
15.4095
16.0965
16.2584
15.7346
16.3826
15.3665
15.5542
17.1113
16.6143
15.4802
16.415
17.2632
16.56
17.1683
15.0614
17.1074
16.931
16.2947
15.2361
15.9319
16.1224
16.2874
15.1033
15.5361
16.2574
16.464
14.6459
15.257
14.5914
15.2449
16.2782
14.8785
15.9914
16.855
16.2393
16.3599
15.5329
14.8052
14.6561
16.1323
15.6852
16.2162
16.4755
15.9153
15.7884
16.5993
16.556
15.8359
17.0025
15.8531
15.7269
15.6757
16.7852
15.0748
16.6376
14.9636
15.8641
16.037
15.9878
14.9077
17.0157
17.0763
16.4735
16.0881
14.8156
15.1765
16.3294
16.0678
15.5026
16.635
16.5319
16.4218
15.9408
15.9299
16.883
16.3705
15.7315
17.0813
15.4072
15.1845
14.5168
14.8948
15.9268
16.2761
14.4598
15.0282
15.5669
15.951
14.5587
15.7688
15.5699
16.0389
15.8142
16.1914
17.0427
18.0119
15.1271
15.8798
16.5784
16.2824
16.8357
16.1308
16.5302
16.3625
14.9777
15.6565
14.4243
16.755
15.7919
14.496
15.8306
15.6987
15.1926
17.796
15.9268
16.5077
15.2239
17.2216
15.6632
16.1919
15.4629
15.4905
14.9618
14.1137
16.0792
17.5385
16.3217
16.303
15.5703
16.0395
16.2281
16.1931
16.4451
15.2274
16.2395
16.7136
15.8973
15.4368
17.2467
15.3932
16.8918
15.435
15.7588
16.2727
15.3747
15.9969
17.0736
16.0329
16.5302
15.6085
15.8276
16.2211
14.1537
15.3103
15.733
15.4545
16.3952
17.2043
15.6973
14.8673
15.5305
16.7468
16.604
15.3304
15.6629
15.3925
16.5167
15.5969
15.4112
15.4326
15.6613
17.7744
14.294
15.264
16.2179
16.2624
16.0218
16.24
15.3681
15.3904
16.4423
16.748
17.1031
16.8016
15.0611
16.3522
15.6301
14.8998
15.1429
16.8747
16.9351
16.8762
16.231
15.35
16.784
16.2116
15.9334
15.7497
15.8341
16.0551
15.9151
15.932
15.8888
15.3374
15.0012
16.4422
15.9133
16.9987
14.6888
15.5406
16.3908
16.047
16.1677
15.9001
14.7084
14.6708
15.9846
14.288
16.279
15.6987
16.4483
14.7695
17.4056
15.8953
15.1083
16.5698
16.4689
15.7544
15.3664
14.4175
17.0177
16.7873
15.9279
14.8024
14.8955
15.8573
15.139
16.9524
15.4787
16.2291
15.718
16.2281
15.2525
15.1114
15.7635
16.5497
15.2982
16.0158
16.6777
15.8723
16.3248
15.3774
15.7438
13.5753
16.0954
16.722
16.7161
15.9034
17.1594
17.1281
16.2488
16.5098
15.3187
17.1532
16.87
16.8202
16.0004
15.8614
16.4899
15.903
16.0514
15.4443
16.2244
15.7399
15.7866
16.7237
15.7957
16.5182
14.1706
16.006
16.977
16.3546
16.3631
14.5071
16.086
15.6183
16.0371
17.8265
16.0051
16.0216
15.6727
15.4041
15.7548
15.6245
15.5683
16.8229
16.5856
14.8337
15.8313
16.1104
16.9516
16.3607
16.2684
16.9415
16.2782
15.7429
15.0111
16.4972
15.6333
16.8482
14.7314
16.5828
16.3985
14.7317
17.6663
16.2007
15.8739
16.4795
16.4704
15.2499
16.7329
15.4415
15.482
17.8042
16.4646
15.6093
15.1516
16.7679
15.7219
15.883
16.8651
16.4879
15.7268
16.2431
16.4339
15.7326
15.9956
14.3966
15.9403
15.3657
17.1198
16.638
15.5104
15.9525
14.7067
14.7647
15.8314
15.4468
17.6361
16.8039
17.3825
16.2995
15.7727
15.6891
15.9455
15.9004
15.6267
17.4997
14.713
16.1156
17.3492
15.3921
16.1003
16.7245
16.9172
16.0742
16.3429
13.9882
15.0319
15.4617
16.6732
17.4216
15.2434
15.9068
16.5983
14.8329
15.8214
15.8854
16.732
16.5162
15.7753
17.024
15.4857
16.4313
15.9918
15.9882
15.6573
15.1823
15.4383
16.0386
15.5082
16.667
15.8064
16.3106
15.6347
17.2614
16.3276
16.6712
16.9471
16.0451
16.7913
15.5624
13.5306
16.8024
15.271
17.0992
14.7712
15.9484
15.3036
15.7313
16.4077
13.7166
16.4001
13.3046
15.3262
16.4513
15.688
15.0212
16.0761
15.4281
17.6966
16.2947
16.0082
15.4493
15.5067
16.8969
15.7837
15.6771
15.6473
15.516
14.9014
15.9105
16.2814
14.39
14.4568
16.5609
14.793
16.7448
14.8618
15.9444
16.1331
16.7785
17.682
16.8909
16.2896
14.1824
15.7029
17.0601
15.89
16.4188
15.2454
14.66
16.4552
14.9618
15.8342
16.1363
16.8969
15.7981
16.3477
15.9507
16.166
15.3865
14.7013
15.7456
16.8532
15.7682
15.8267
15.9872
14.7295
15.8833
15.9865
16.4417
15.5826
14.8028
16.1767
14.4884
15.4433
15.768
15.4175
15.1656
15.7494
14.0473
15.5044
16.6092
16.8659
16.1568
15.6074
16.0788
16.0839
14.8679
15.6281
16.0486
16.3122
15.6517
15.724
15.4952
15.8628
15.4217
16.2199
16.8222
16.0394
15.1261
14.4214
14.8533
16.792
16.5765
16.5429
16.1904
14.9091
16.6523
15.3309
16.6687
16.87
16.2922
15.6417
16.5116
16.4047
15.4685
14.8235
15.2403
17.1414
15.6189
15.9904
18.0553
15.826
16.6451
16.4465
16.8481
15.1548
15.6498
14.8278
14.9905
15.9884
16.756
14.2805
16.1112
15.3736
15.7801
15.4815
15.9308
16.4018
15.9386
16.8209
16.71
17.2076
14.2027
16.491
16.9593
15.8872
13.9887
16.177
15.06
16.3753
15.8781
16.5351
14.9866
14.5504
15.5719
15.1125
15.5637
15.1288
14.8118
15.0408
16.5174
15.9352
16.1343
15.6923
15.6741
14.7835
15.1105
16.6087
16.8091
15.8136
14.8422
14.4041
16.1395
16.7466
15.4849
16.6448
15.7421
15.9151
15.9886
15.7637
15.9569
16.5292
16.3798
15.0359
15.8287
15.4431
16.5075
14.9413
16.9473
14.6814
16.9355
15.3813
15.7115
16.8235
16.0613
15.9811
16.0247
16.6228
17.4386
16.336
15.296
16.6851
16.3942
17.6155
15.48
16.2364
17.1313
16.4716
16.2898
16.4631
15.4068
16.9326
16.0671
16.6401
15.4572
16.3308
17.1898
16.4335
15.0513
16.4521
13.9434
15.62
15.3223
15.5442
17.9015
17.4052
15.618
15.9423
15.4035
16.3203
16.2294
16.7192
15.8119
14.8941
16.0896
15.7766
16.4996
15.3324
17.2818
15.3066
16.8944
15.2243
16.0898
16.5778
15.3224
15.8695
15.5
16.5311
16.0361
15.5068
16.1623
16.342
17.5481
16.9629
16.8359
16.2678
15.9285
15.1019
16.5398
15.7762
16.0778
15.7177
16.4821
15.6626
16.1229
16.1798
15.717
14.5531
15.7128
15.2008
16.49
15.801
15.3552
14.853
16.1786
16.0942
16.1245
16.3448
14.9403
16.6691
15.728
16.6813
15.0621
15.4281
16.5104
15.1989
16.2621
16.1459
15.2957
15.3279
14.6832
15.505
15.4296
16.3372
16.4535
14.5689
15.4804
16.2946
16.2415
15.6252
16.2269
15.5127
15.7198
17.5747
17.402
15.9952
15.2657
16.4864
16.8689
15.5385
15.5844
16.6112
15.7004
16.1013
16.3392
15.5272
16.1571
15.6924
15.4164
18.556
16.0973
16.0951
15.299
15.866
17.011
16.2341
15.883
17.4659
15.6732
16.3508
16.6703
15.6092
16.6607
15.7736
15.4786
15.914
16.6849
17.5389
15.3928
14.7814
14.8348
16.0399
16.2752
13.3598
15.5994
16.1671
15.4184
15.9017
15.8895
15.8129
18.3171
16.7283
15.052
15.7851
15.7368
15.4933
16.1061
16.185
16.7594
15.3468
15.9712
15.2177
15.8769
16.2883
15.833
15.1557
14.5796
17.6103
15.013
14.5482
15.1255
16.4872
15.2008
15.9628
16.4143
15.1054
15.6367
15.133
14.8553
15.0163
16.5247
15.0883
14.6085
17.3839
16.9667
15.4252
15.9156
16.6277
14.8978
15.7009
16.0236
14.9123
15.5832
16.3565
16.0048
16.6312
15.9509
16.6087
15.6252
14.9589
17.0124
15.2918
17.0944
15.6483
16.5426
15.6956
16.4232
17.3647
16.3804
15.3366
16.4684
16.1192
15.951
14.5121
15.8191
16.042
14.4343
17.2532
15.7077
16.1346
16.3561
15.8812
15.4015
15.3831
16.5854
14.9355
16.7038
14.6236
16.0704
16.2764
16.4869
16.7772
15.3337
16.7515
15.5258
16.22
15.6127
16.7213
15.7502
15.5735
16.4206
15.6866
15.2966
15.8551
15.6903
16.6811
16.9176
17.4784
15.3654
16.4756
14.7602
17.7126
16.9284
15.466
14.8459
17.0527
15.0357
14.7181
16.3218
15.1301
14.8917
15.428
16.2199
15.2795
14.1915
16.6314
15.7331
16.1229
15.9898
16.5574
15.8414
15.5881
15.0305
15.5095
16.7101
15.6719
16.7018
14.9764
17.4954
17.162
16.0603
15.7345
15.5283
15.7193
15.5607
16.0683
15.7829
15.8436
16.1323
15.3731
15.4185
15.6285
14.8594
13.584
15.5459
16.6505
14.4632
15.1796
16.8392
18.61
16.4588
15.2357
15.937
15.8185
16.01
16.5895
16.3968
16.2464
15.5022
17.4961
15.772
15.6226
16.4598
15.205
16.307
15.3204
14.9785
16.0057
16.9149
15.8072
16.257
17.1433
16.7933
16.446
14.648
15.9259
15.2886
14.8539
14.4465
14.7041
15.9117
16.1358
15.3383
15.0277
17.1697
15.1552
16.0067
15.7896
15.9448
16.4057
16.3173
16.3474
16.348
16.2711
17.2338
17.3283
15.5184
15.7734
15.9199
15.7084
16.0524
14.6188
16.4407
16.1278
16.8329
16.6054
16.7823
16.6644
16.5843
16.0587
16.0366
15.2485
15.5533
16.3123
15.6525
15.6794
14.8908
15.8728
14.7467
15.0378
16.7458
16.0588
16.8655
15.0059
17.5065
17.17
17.1133
15.0567
15.9241
17.475
16.5933
15.004
17.5303
15.9128
15.5669
15.4674
14.5641
15.7702
15.8123
16.4388
13.2308
15.0671
16.2863
16.4688
15.4072
17.6776
15.599
15.3785
16.6844
15.4283
15.3616
15.8987
16.8279
15.5554
15.7862
16.3456
15.5616
16.069
15.9297
16.093
15.1625
14.7586
15.3646
16.7874
14.9837
13.7582
15.5295
16.328
15.1131
15.0725
13.6909
15.8544
16.9242
15.7342
15.4936
15.353
15.8984
15.4486
15.7477
15.9872
16.0679
15.0561
15.99
15.9066
15.8084
14.7803
17.0984
15.7929
16.113
16.729
15.8774
16.5125
16.3039
16.2933
16.1546
16.1407
16.7227
14.7487
15.6359
15.6059
16.3311
16.2889
16.1842
16.4243
16.041
16.2867
17.468
16.499
16.1942
16.0326
14.906
15.2879
15.1868
15.5973
15.2394
16.4903
15.638
14.5518
16.6926
15.3593
15.461
15.172
16.9735
15.2539
14.5843
15.497
15.4516
14.9111
16.8395
16.317
14.4783
16.2257
16.4072
15.7225
15.9155
16.1449
16.4288
15.5187
15.2473
15.4023
16.9777
17.7577
16.1986
15.7254
15.4095
15.039
15.7534
15.3648
17.0436
16.1594
15.3022
16.9028
15.8934
16.9218
16.8386
16.0379
15.0321
16.1481
17.5184
17.157
14.547
15.2614
17.2476
15.4444
14.2743
15.9877
15.6028
16.3582
16.7973
14.9801
15.5901
14.5398
17.1256
17.48
16.1125
17.6411
17.1835
16.1895
15.7873
16.5126
16.0756
16.8633
15.8818
15.9245
15.1903
15.858
16.8099
15.5756
14.308
15.9034
16.3357
15.085
15.243
16.7742
14.5243
15.4153
15.4516
16.3512
16.2341
15.5125
15.7019
15.7451
14.6546
15.5333
16.0447
16.9937
15.0351
15.8594
15.4019
16.3235
15.005
16.4175
17.2687
15.8148
15.8698
16.3117
15.5311
16.0858
16.1637
16.8155
16.1025
15.661
16.1713
16.826
15.8235
15.4182
15.0851
15.6657
15.6837
16.3965
15.5201
15.2951
16.2568
15.8175
14.7551
14.9574
16.7885
14.7599
14.9407
15.5793
15.5601
16.6938
15.2191
15.1314
16.2331
15.3736
14.9034
15.8076
14.9111
15.8572
16.0552
15.1924
15.9576
16.7439
15.7438
16.3451
15.5304
16.4417
17.5772
16.2201
16.1456
14.7813
15.8597
16.307
15.3779
16.3043
16.5662
17.0467
15.5377
16.267
15.9999
16.7173
15.9443
15.7691
16.0179
15.6839
16.3927
16.4581
15.7426
15.6554
16.0283
15.6365
15.4381
16.9758
15.4652
15.0626
16.1056
15.4876
15.8575
16.0306
16.3436
16.1909
16.578
16.6294
15.4697
16.8239
16.7485
16.2893
17.1429
14.3183
14.6858
15.8382
16.019
16.6378
16.6872
15.948
14.9562
15.3047
15.382
15.7175
15.8626
15.2514
15.7895
15.9454
16.866
17.4732
15.5041
15.6162
16.3643
16.3839
16.1248
16.4175
14.9831
15.4571
15.3725
16.5152
14.9042
15.9341
15.0685
16.3672
17.2683
16.3478
16.3972
15.024
16.1485
15.472
16.0787
14.2148
17.3128
17.8077
16.1268
16.1378
16.0156
16.9964
15.6824
15.8362
16.3305
16.925
15.5234
14.9906
16.7731
17.0847
17.3226
15.5275
16.4066
16.4545
16.5482
15.9319
15.5333
15.719
16.7247
15.9528
15.7943
15.6169
15.7366
17.3405
15.2654
15.555
15.9225
16.2299
14.4422
16.7293
15.2235
15.2064
16.7395
16.6168
16.6019
16.2879
15.8091
15.095
17.4302
16.5378
14.7511
16.3198
17.1763
16.1105
14.6332
15.5724
16.6915
16.4911
15.8483
15.2086
15.2265
16.2197
16.2093
16.4493
14.7838
15.6728
16.0122
16.403
15.3183
15.1772
15.7225
14.9466
14.5221
16.0435
15.8881
16.4927
15.5335
16.5862
16.1264
15.8996
16.9686
15.9914
12.9938
15.6429
16.2278
15.4574
14.7015
15.4929
16.8431
15.4179
15.0052
14.6348
15.871
16.87
15.7506
16.6393
15.2499
16.8109
16.267
15.6937
13.7515
16.1386
15.9094
15.8597
16.8815
16.5966
16.4259
16.319
16.6785
16.403
17.8487
16.0838
15.3414
17.3057
14.7443
15.0996
16.9386
16.6229
16.2063
16.2119
14.5602
16.7953
15.8792
15.7408
15.0655
15.8573
15.6445
16.3241
16.0886
16.2071
14.4655
15.393
17.4826
16.6278
15.9363
14.9277
15.2521
14.9283
16.6096
15.6541
15.9725
15.7036
16.8436
15.9097
16.8215
16.4461
16.1555
14.8256
16.1921
15.7387
16.4949
14.9223
16.4812
15.4522
15.0362
13.9759
17.2107
15.6969
16.2724
15.7922
15.7726
16.2815
16.7231
16.2006
17.5569
15.9284
15.7709
14.0555
16.489
15.891
17.3516
15.8115
15.6617
15.6474
16.3408
16.8276
15.0799
16.0387
15.2374
16.2691
15.0938
16.4906
16.2949
15.9117
14.1402
18.4544
14.505
17.0384
17.592
15.5647
16.4047
16.0294
16.5157
16.1735
15.36
15.9126
16.5712
15.6854
16.1568
16.8026
15.9079
14.3968
16.8051
15.7985
16.8173
15.4024
16.0087
17.3579
15.822
14.8841
16.8163
14.3424
16.138
16.1218
16.6185
17.8211
15.4411
16.2526
14.9201
16.292
16.6126
15.1862
14.0907
14.9818
15.9791
15.5735
15.9715
17.1149
15.0422
15.188
16.1771
15.9024
15.6762
16.6784
14.0125
15.7387
15.5715
15.3247
14.591
15.5331
16.5396
15.3903
14.264
15.6427
16.6484
15.1573
15.7285
16.2968
16.2893
16.6939
17.3227
15.8588
15.5939
17.1226
15.2608
15.552
16.8074
14.7713
14.3362
14.0942
16.4193
15.3171
15.2364
17.2397
18.0724
16.3383
14.9771
16.8072
17.4718
15.9043
14.8147
16.1072
16.7612
16.866
14.9134
15.8319
15.9885
15.7204
16.7651
14.8498
15.6916
15.5713
15.275
15.3347
17.1527
17.4331
16.6528
16.2517
14.9132
15.2373
16.5892
15.3278
15.4259
14.7529
15.0042
15.9663
15.1583
15.65
16.4897
15.5467
17.2559
15.0872
16.7378
16.6255
16.2899
15.5412
15.9308
16.6658
16.7092
15.6001
16.3927
15.4097
14.9722
17.4753
17.6586
17.0706
16.5016
15.5209
16.5776
17.1816
16.7184
17.5796
15.2636
15.7825
15.7115
14.6423
15.0102
14.1769
16.0543
16.4001
17.3953
14.9098
15.7736
16.3446
15.6117
15.0011
17.17
17.1103
14.8818
17.0179
16.2834
16.2686
16.2451
15.0367
16.298
16.3188
14.9416
15.7099
15.177
16.298
15.7096
16.4068
15.7594
15.6135
14.0738
16.6488
16.5508
17.1678
17.1212
15.6371
16.2049
16.9475
16.1401
15.7031
17.3896
14.6696
16.4666
15.5695
16.294
16.637
15.7293
15.4863
16.1087
16.8251
15.4801
16.2711
16.586
14.9804
15.4745
15.4926
14.1972
16.7155
15.737
15.4189
14.8502
15.9582
15.8007
15.9839
15.9214
12.8983
14.6861
16.1555
16.5587
14.8913
14.8823
16.6586
15.9941
15.2664
16.6084
16.9443
16.127
15.127
16.0906
13.8045
16.1188
16.0064
14.9607
15.5893
17.3915
17.1277
15.9742
16.1442
15.3658
16.0912
16.3009
16.0461
15.974
16.1896
16.1952
16.6812
16.0504
15.185
16.3355
16.126
16.0624
16.5071
17.3129
15.3136
17.4685
14.8476
16.972
15.9376
16.3773
15.8791
15.53
16.0288
17.2613
16.4905
15.0078
16.2978
16.6425
15.1694
16.3764
15.6717
15.3966
14.1912
14.7454
17.0625
15.6624
13.7168
14.5792
15.0691
15.0521
17.0654
16.5852
17.083
16.0944
15.5793
13.3105
14.9906
15.0979
17.1776
16.6787
13.9021
16.7708
17.1631
16.2774
15.0045
15.7844
16.4085
14.427
14.664
16.6375
16.037
16.5562
15.2914
15.3498
16.2215
16.7162
16.1425
15.935
16.6468
15.29
16.9424
16.6697
16.4202
15.5569
16.5916
16.0359
15.8045
17.1742
16.3629
16.7179
16.2236
16.3933
16.6604
16.7573
15.7928
16.0609
17.1078
16.6358
15.5071
16.7647
15.7915
16.4564
16.7895
16.7651
16.4995
15.4115
16.7726
14.9621
15.2231
16.0656
16.1245
14.3643
15.8926
16.5706
14.3415
15.6836
16.837
16.2121
16.3778
16.8521
15.149
16.9446
16.1059
16.2856
16.0371
16.3521
16.3988
17.0738
15.9422
16.4641
16.6234
16.4378
16.001
16.4716
16.4188
14.5982
16.9556
13.9991
17.286
16.8068
15.4189
17.3311
16.078
17.6913
15.6389
16.2598
16.1499
16.098
13.959
17.1116
15.399
16.8717
16.3233
16.233
16.6184
16.9571
15.9851
15.5657
15.225
14.3508
16.3606
16.6821
16.0518
16.7658
14.8555
16.6713
16.6006
16.6038
16.2704
15.3012
15.3424
15.9574
13.6905
15.7899
16.784
16.1334
16.1449
15.9419
15.8
17.2476
15.7243
16.155
16.2555
16.0874
16.4216
15.3032
17.0255
15.1928
15.6496
16.7681
14.6837
15.1221
16.0328
16.5544
16.4612
15.71
15.8669
16.6805
16.2507
16.5739
17.7281
15.8829
17.0992
17.3399
17.5116
15.0356
15.4796
15.3814
14.3046
15.705
17.178
14.2414
15.5432
15.0808
15.9402
15.3358
16.9288
15.3452
16.5671
15.6605
16.209
15.2981
15.8782
14.2099
16.5932
15.8882
15.4145
16.8097
15.2234
15.6839
16.4644
17.1389
16.7806
16.2292
15.1961
14.7143
16.2184
15.0461
15.3218
16.0844
17.0031
16.6715
16.5626
16.5569
15.7803
14.7362
15.9472
15.4322
15.735
14.6247
16.0671
15.3828
16.379
16.609
15.1856
15.2643
14.6065
15.2157
16.8932
16.9535
13.9037
16.5217
16.0458
16.902
16.615
15.7261
16.9363
15.2943
16.686
16.6792
15.3934
16.5025
16.4093
16.0883
17.5813
16.1103
17.0019
17.0087
16.8091
15.9438
15.331
16.3035
15.9074
15.2109
14.5229
14.581
16.1934
15.2332
15.9177
16.1509
14.9619
16.0858
16.6795
14.5767
16.316
15.7635
15.5355
16.4867
15.1944
16.5486
15.6213
16.554
16.3186
15.9495
16.3531
16.3155
16.4656
14.8805
16.0372
14.9596
16.0941
15.0124
15.5308
15.1986
16.0362
16.8903
16.5916
16.9777
16.7657
16.4797
15.7187
16.0404
16.3178
16.9235
15.9881
16.3235
14.4656
15.845
16.1012
15.3683
15.7854
15.7843
16.3311
15.5318
15.9465
15.5538
16.0002
16.0199
16.5431
15.0491
15.4898
16.6287
15.4934
13.7619
15.2575
15.0771
14.9243
16.9627
15.9809
15.391
15.5037
15.2078
15.3308
16.98
14.9208
16.6346
17.6549
16.304
16.4758
16.2661
16.087
15.3335
16.777
16.0544
16.1039
15.8068
15.2254
15.0844
16.2356
15.8589
16.8778
16.3617
15.823
15.8692
16.3967
16.2757
16.2219
15.9193
15.5694
16.1836
14.9195
15.5369
17.0662
16.4698
15.6331
14.6123
14.7557
16.3368
14.6081
16.5122
16.5136
15.6122
14.5826
15.5435
15.5425
15.8809
17.1717
16.1542
16.319
15.4821
16.0319
15.2641
16.2392
15.1455
15.5666
16.1321
15.2217
15.0183
15.9844
15.6415
15.1638
17.1588
15.724
15.7956
15.8482
14.4668
16.7044
15.9817
15.728
16.403
15.898
15.2288
17.0738
16.6455
15.1363
16.0091
15.9096
15.9184
15.7029
15.7977
15.4937
15.4459
17.0356
16.023
17.262
15.5925
16.1754
15.9923
16.027
15.8467
15.1335
15.156
15.2007
15.4044
15.5417
15.246
14.2467
16.0164
17.683
15.6838
17.0102
16.5706
15.4676
15.0709
17.0991
15.8216
15.7256
14.6889
16.0278
16.0265
16.2989
14.3711
16.7073
16.8926
16.3697
16.6407
16.7847
16.0479
15.1982
14.4819
16.2631
16.8235
16.3676
16.5758
16.0049
14.5925
15.7733
15.2774
15.2412
16.1197
16.6525
16.0765
16.206
15.7172
15.9171
16.4422
16.4678
16.3887
16.2915
15.4138
15.5558
17.6684
15.8824
16.2388
16.7436
17.5579
14.9669
14.6809
16.6878
15.1014
16.0576
16.5329
15.7697
14.6254
16.1254
15.4524
15.773
16.2593
15.8653
17.75
16.2642
14.5488
17.5342
16.4095
15.5039
16.0632
14.6049
16.1689
15.5917
16.2521
16.1867
17.2432
15.2754
15.653
15.7597
15.4925
15.4094
16.0608
16.8946
16.6859
15.7904
15.4149
15.1111
15.8575
14.7904
16.5449
15.1749
16.3169
15.9447
16.7424
15.3689
15.4136
15.772
16.0705
15.8847
16.9554
15.4595
15.3452
16.7617
17.133
16.9005
17.1482
14.2216
14.0853
15.8584
14.6239
14.8843
15.2625
16.4872
15.7105
14.5448
15.5437
15.4803
16.8271
16.5427
16.9264
16.0547
15.4399
15.123
16.6156
14.9319
16.5249
16.4098
15.0004
15.1262
16.8362
14.9719
15.9179
16.2918
17.1415
16.308
16.1495
16.685
14.975
15.6605
16.6413
17.625
16.2047
15.9435
15.686
16.7723
15.5663
15.5523
15.9544
16.168
17.138
15.7098
15.3197
15.3388
15.4154
15.7103
14.4197
15.558
15.0558
13.7156
16.36
14.9952
15.7592
15.0805
15.8589
16.2991
16.1568
16.513
15.7276
16.4956
16.6068
15.8133
15.4504
16.2771
15.3024
14.9868
15.5821
16.2818
16.4138
15.7714
16.4673
16.7153
14.8081
17.3484
15.6375
15.3808
15.6376
15.1274
15.7066
16.2482
16.7406
15.42
16.2024
16.4676
17.4587
16.7239
14.6645
16.5745
16.3382
15.5036
17.3966
15.8345
16.4321
16.6637
16.8518
15.7495
17.0358
15.5584
17.1388
17.2101
15.7693
17.3713
16.2557
15.8353
16.2245
15.7909
14.9038
14.558
15.3667
15.5075
16.0825
16.5592
14.0598
15.8879
16.8165
15.8402
14.216
15.5213
16.0967
13.8996
16.9778
17.1294
15.3897
15.9769
15.3712
14.535
15.1476
16.7586
15.3428
16.8645
17.4754
15.5905
16.3739
15.5678
15.5046
16.159
16.1357
14.2578
15.3994
15.8235
15.151
15.668
15.3834
15.9195
16.6346
16.3212
15.5116
16.9186
17.1745
15.5216
16.2606
15.7449
14.9198
16.076
15.293
16.5075
17.2762
15.7226
16.4721
16.558
15.0432
16.7052
15.9901
15.4766
15.1511
15.7746
16.0941
15.8219
15.5853
14.9181
16.4543
15.3297
15.3858
16.1309
16.0376
15.8354
15.6281
15.2136
15.8501
15.7389
16.6955
15.3893
15.9465
14.2219
17.3915
16.5159
16.4003
14.1676
16.1139
18.1525
15.8432
15.3322
16.7993
17.2147
16.0601
15.2944
14.6752
16.0464
16.2503
15.5905
16.3659
15.1186
14.9815
15.277
16.3267
15.2493
16.7392
15.604
16.1566
15.0482
15.8376
15.2967
14.1366
15.0194
16.4296
15.1985
16.1055
16.901
15.7319
15.6669
16.32
16.4055
15.4898
15.831
15.0377
16.2047
17.3165
14.986
15.6594
16.8442
15.5747
15.7394
16.372
15.0899
16.4325
15.8663
15.8282
15.3814
16.8309
15.8081
16.8245
16.8189
15.839
17.292
15.6984
17.5673
16.4686
16.2941
17.1547
14.9014
16.8449
17.4335
17.4837
16.8734
15.9912
15.302
15.0055
15.3919
16.6661
15.1877
15.0753
14.2839
15.5032
14.4718
16.3135
15.8558
17.1196
16.0556
16.1076
15.5716
16.1562
14.7136
16.8825
17.0704
14.9279
15.612
15.2293
15.4368
16.2591
16.1306
17.0236
16.5628
16.0295
16.367
16.488
12.938
15.165
15.8511
15.7765
15.4194
15.9855
15.9115
14.9316
15.592
16.5598
16.6679
16.7729
15.6362
15.9676
15.7696
15.9504
15.3476
17.5399
16.699
14.7355
17.5951
15.1311
16.7188
18.0036
16.2683
16.432
15.4595
15.8253
14.7478
15.7196
16.0244
14.8187
16.9444
15.0695
15.4721
16.2171
15.2028
13.6124
16.0305
15.4402
16.3453
16.7808
15.853
15.7157
16.605
17.2406
15.114
16.529
16.1902
16.5735
17.341
15.6766
15.2928
15.0567
16.104
15.867
16.5323
17.0258
16.5117
14.9206
15.9405
15.2462
16.6413
15.0955
14.1245
15.762
14.3003
15.8079
16.6397
14.9695
16.6079
16.3633
15.7474
16.3674
15.826
16.2744
16.873
16.0602
16.5994
16.2817
16.0301
15.3853
15.9972
16.1156
15.7406
15.5494
16.0533
15.8839
16.1855
15.1866
16.5386
14.9606
14.9969
16.0063
16.6946
15.0249
15.3425
15.5926
16.167
15.969
14.8978
15.2932
15.7372
16.8317
15.302
15.8594
16.3486
16.9331
15.6529
15.5046
15.9227
15.4743
16.2613
15.875
15.5456
15.8026
18.0274
16.2669
17.0258
16.8028
16.588
16.5305
14.6357
15.1169
15.9603
16.3527
16.3557
14.9148
15.9432
15.8076
15.9662
15.3428
16.8819
17.1494
16.2866
16.7906
15.2157
15.9795
15.3305
15.7517
17.2013
16.7647
15.7532
15.805
15.1285
15.9925
16.3069
15.3871
15.216
16.5985
17.2164
15.7369
16.4464
15.148
17.1738
15.7601
15.9133
18.3806
16.3749
17.3425
16.5743
16.9164
16.5175
16.0616
15.6766
15.8975
16.1016
15.2847
13.8496
16.1471
15.9867
17.5672
15.9169
16.7126
15.8922
16.7558
16.7209
16.7542
16.5496
15.2479
15.5185
15.8193
16.0829
16.3834
15.1406
16.9021
16.6992
16.9311
16.2431
14.8821
15.8264
14.5629
16.1209
15.796
15.9411
14.8435
15.5352
14.9687
14.907
16.5352
14.8691
15.0124
15.906
16.4983
15.1591
16.8775
15.2444
14.0694
16.8029
15.9056
16.475
16.6117
15.6278
15.3558
15.8902
14.2895
15.497
15.8961
16.0537
15.6119
13.5792
15.0337
15.8992
16.7584
16.7483
16.4369
15.3947
15.1682
15.0458
15.3254
15.4846
15.9954
15.9928
15.8738
16.5352
16.0591
15.5352
16.6224
16.0986
16.7771
14.4908
16.6109
15.5937
16.7177
17.0112
15.5115
15.5018
16.3378
15.7744
15.7059
15.9865
13.8708
15.5656
15.9746
15.1483
15.3661
15.2852
15.4356
13.2361
16.5817
15.9798
16.1974
15.1354
16.142
15.871
15.1578
15.675
15.9244
14.4318
16.0238
17.1071
17.7112
17.2612
14.1895
15.656
15.2104
16.6593
15.959
15.5856
15.8191
15.1516
15.8812
16.9523
15.0525
15.1931
17.3727
15.6617
17.3912
15.9876
16.2137
16.9905
15.1313
15.7275
16.0579
15.875
15.882
14.71
16.7094
16.1873
16.3401
15.1518
16.7258
16.0162
16.0181
15.9777
16.7149
15.1226
16.66
14.6372
16.4426
15.2047
15.5483
16.5781
16.8655
15.9707
16.5178
16.9189
15.7978
16.3064
16.1118
17.0656
16.3054
14.3178
14.8471
14.3258
16.9725
16.6903
17.0537
16.9687
15.4227
16.3239
16.6183
16.6256
15.543
17.0435
17.2149
15.8757
15.0735
16.8824
14.6659
16.2345
15.8032
14.472
16.3011
14.9811
16.334
15.0181
16.0864
15.6821
16.6589
15.6906
16.3389
14.9345
15.2854
17.1572
13.695
15.9928
15.4017
16.7613
15.5787
14.9001
14.2511
15.9825
15.9868
17.1979
15.2943
16.5952
15.9807
16.2483
15.0168
16.4365
15.2051
15.1703
15.1064
14.5411
15.8383
15.866
15.8406
17.1536
15.6626
15.732
15.0496
16.2332
16.3519
15.4282
15.9897
16.4285
15.6566
14.1002
16.3945
16.0181
16.817
15.9423
15.7346
15.8716
16.9009
16.7312
15.9561
16.0133
17.6168
16.5572
16.3406
16.1568
14.5968
17.3536
15.8728
15.3861
13.9923
15.2327
16.0749
16.3715
16.0928
16.0387
15.3584
15.1482
15.6008
14.3805
15.8534
15.6983
17.4935
13.4941
17.4699
17.0522
16.2635
14.5371
15.7372
15.0342
15.8456
15.588
14.9473
15.2537
15.2379
15.5054
15.2456
16.6836
16.7262
17.0855
16.2573
17.1384
16.4527
16.756
15.3455
16.2461
16.6665
16.8608
17.3394
15.8806
15.6892
15.7043
15.7291
15.5084
15.989
16.0784
16.7139
16.3235
15.3475
15.4801
15.086
16.131
15.9491
14.4468
16.3385
15.3313
16.253
15.853
14.9168
14.8726
15.7797
16.4716
15.1527
15.5364
15.8944
15.6817
16.5764
14.5413
15.4841
15.6062
16.6958
16.3746
17.5468
16.6339
16.7599
16.2323
15.9555
15.0662
15.3911
15.2019
15.2629
16.3407
15.8757
16.3214
16.923
14.0036
15.7744
16.4386
15.08
15.8285
15.9893
15.9555
16.6348
16.5101
16.8853
15.9937
16.4403
16.7922
15.9611
16.3982
14.9819
16.5767
16.3543
15.8016
16.0386
15.9649
16.3281
15.785
15.1644
15.0257
15.4684
16.0984
16.4334
15.756
15.0085
15.3148
15.1569
15.7298
16.291
14.8046
17.4637
15.7271
14.9207
15.7328
15.0035
17.6603
15.7963
16.5648
15.7624
16.7992
14.6868
14.8322
16.0973
15.2967
18.3047
15.3794
16.3396
15.5788
17.1572
15.0026
16.0545
16.6562
16.3363
15.0206
16.6224
16.361
15.7821
17.0956
14.4582
15.2255
16.7307
14.8475
15.4193
14.4386
15.6684
14.9662
16.6493
15.2647
16.204
16.1529
16.0144
14.9335
15.4582
16.0408
16.6259
17.2833
15.9386
15.7505
16.3779
14.8073
16.8902
14.3107
16.4098
15.1575
15.2619
16.0606
15.7315
17.781
16.6868
15.1105
16.2885
16.9433
16.9812
17.467
17.1543
15.9088
16.5585
15.1004
15.6496
14.3713
16.1192
14.3981
16.3832
16.3562
15.3565
14.8991
15.7701
14.8379
15.3451
16.2372
15.9199
15.6666
16.7656
16.4066
17.5852
17.3669
16.893
16.0124
15.7314
15.5315
16.7177
14.9888
16.4233
17.6176
16.6324
17.7728
15.679
15.8088
16.2973
16.0155
16.1983
14.7183
15.9165
16.0791
14.9652
15.1678
15.031
14.3314
15.5476
16.2006
17.1127
15.7514
14.1973
16.3537
15.3795
15.068
15.766
14.8615
17.2147
16.0395
15.6248
16.3062
16.4737
16.2062
16.1602
15.5038
16.048
14.6334
15.5066
15.5234
16.1104
15.6284
16.1355
16.4324
16.6125
16.1813
17.6569
15.5324
15.9461
15.5569
15.972
16.181
14.8022
15.8427
15.3671
17.3508
14.0729
16.7095
15.7944
15.0612
15.8348
15.66
14.4543
15.5387
15.7436
15.9652
16.1865
15.3233
15.6996
17.3424
15.6548
17.2163
16.0292
15.8606
15.3314
15.25
16.519
16.9352
14.9722
15.8496
15.9815
16.2569
16.4671
16.041
15.8999
16.8453
15.6361
17.3328
15.7176
16.3439
17.5988
17.0467
16.2321
15.2151
15.9484
16.2754
16.3761
15.5165
15.1965
16.5959
15.5515
13.3004
17.1262
17.1754
17.2093
15.7529
14.3152
16.1666
17.0621
16.3954
16.125
15.4604
16.1882
16.2742
16.3258
16.8843
14.7547
17.0637
16.0727
15.6386
15.1026
15.4801
16.0142
15.8612
16.4823
14.6707
16.0588
15.1664
17.1795
16.7995
14.6669
14.8894
15.4805
14.5649
15.9783
16.7282
15.3004
16.5188
16.1957
16.6991
16.598
15.6499
15.7326
16.7499
16.1199
16.2877
15.5329
17.3844
16.6972
15.4721
14.47
16.0377
16.5098
14.9522
15.8097
15.5251
17.508
16.5953
16.5083
16.09
16.8026
15.4683
15.6192
15.5789
17.3507
14.4245
15.1781
16.9685
17.0223
16.3384
16.4926
16.7847
16.6249
15.0227
17.0343
15.3896
14.8866
16.547
15.621
15.3338
16.434
15.7058
16.6803
15.2837
15.5586
15.0713
14.3275
16.4545
16.7547
16.535
16.8908
16.4058
17.8498
16.3511
14.6968
16.4296
16.6933
16.726
15.2162
14.8984
16.0213
16.9961
16.0719
16.3932
16.0471
15.6384
16.4511
16.1292
16.812
17.1667
16.2824
15.2434
15.9492
16.2221
15.6468
14.0699
15.7606
17.0966
16.1628
15.8587
15.4304
15.4632
14.782
15.6868
15.6964
15.5685
15.8818
15.5529
15.3908
15.8573
17.7307
16.3986
17.6643
15.6234
15.998
15.951
16.1442
17.1182
13.1311
16.2632
15.9613
16.3003
14.9841
16.2121
15.7191
16.1615
15.5009
16.0185
17.2992
15.37
15.2838
16.1441
14.9486
16.5149
17.044
16.1489
14.7336
16.7972
16.059
16.4588
16.603
15.895
15.9566
16.7029
14.9908
16.7066
16.7442
15.3016
15.7312
17.1742
15.9518
15.532
15.984
16.1898
15.9301
15.3705
16.1962
16.1361
16.1493
15.5017
15.6696
16.0676
16.2848
16.3311
15.6736
14.8846
16.6653
15.829
16.1636
16.9452
15.6425
15.8833
15.5531
16.424
14.8636
15.7765
17.0031
16.2752
14.678
15.1143
15.0489
16.0582
16.4523
14.9945
17.4239
15.2741
16.9663
14.2207
15.9559
16.5742
16.3403
16.2013
15.7463
16.6981
15.5545
15.0587
15.9298
15.2181
15.9256
16.8774
14.9905
16.9121
15.1323
16.7144
16.2168
16.2806
15.4666
16.1847
16.4151
16.8215
15.7514
15.6742
15.9167
16.5022
17.1103
14.6873
16.9696
17.0266
16.3799
14.8148
14.827
16.3022
16.3502
16.6722
17.1024
15.1763
15.7591
14.8862
16.5173
15.6684
17.2411
16.6221
16.7337
16.2518
15.7755
17.0232
16.8451
15.7472
16.2741
14.7409
16.1566
15.0569
15.775
15.6285
15.6372
14.6283
15.1448
15.4762
14.7988
15.9455
14.8667
16.4287
15.7844
16.1178
15.9519
14.8641
15.5048
15.906
15.9175
14.7132
15.7442
17.1991
15.0043
14.8616
15.3514
15.0721
16.0965
15.2645
16.3808
15.5829
16.9048
15.8117
16.2539
15.9001
16.203
15.5219
16.4463
16.6588
15.6997
16.044
16.0738
15.4733
15.7381
14.8364
16.7581
16.1616
15.1147
15.2421
18.1863
16.3491
15.5623
16.4279
16.7436
18.0246
16.2426
16.7585
15.4379
16.5898
15.0238
16.2758
15.3833
16.0827
17.2316
16.3289
14.8148
15.0943
15.7152
15.7243
15.7797
15.857
15.4446
16.6476
16.5114
15.5319
16.7562
15.7947
14.8833
16.2381
15.4707
15.45
15.8443
16.2994
16.3769
15.642
15.2425
16.2158
14.5229
16.8188
16.4562
17.5106
16.4592
16.3866
15.6698
16.7104
16.2724
15.9865
17.1695
16.053
15.4558
15.0143
15.9409
16.9895
15.6954
15.1268
14.0013
16.9464
16.5064
16.212
14.5768
16.1584
16.3668
17.0944
17.0887
14.9388
17.457
15.7329
16.7878
17.0228
15.7482
15.2735
15.4294
16.1201
16.5491
14.2554
16.6991
15.2727
15.6116
14.375
16.1215
16.3014
15.4923
16.665
16.5371
16.5273
15.109
15.3383
14.7881
16.1694
14.4199
15.808
16.6227
15.2252
16.9831
15.8478
16.0175
18.3144
17.4376
16.2944
16.6229
17.109
16.1812
14.9294
16.2797
16.4325
14.56
16.4481
15.7921
15.8823
16.4902
17.2041
17.076
16.0715
17.1608
17.0651
15.5965
15.7697
14.2188
15.2309
14.9487
15.1333
15.9752
16.6919
16.8551
15.8589
15.2699
15.7756
15.9193
16.6625
15.7058
16.58
15.8739
15.7783
16.5321
16.3287
16.0696
16.7477
16.6812
14.7456
15.5869
15.4939
14.9163
16.1247
15.6167
15.5608
15.9894
15.1462
16.245
15.713
16.3344
16.1843
16.6159
16.6256
15.6847
16.2402
15.6154
17.2604
15.5102
16.2657
17.7065
16.7359
15.7527
14.3905
16.1718
14.8509
16.1468
16.4597
15.1764
16.3795
15.2535
14.5954
15.5471
17.7923
17.1015
15.8459
16.8378
16.2327
16.9138
15.3948
15.7614
15.8764
15.2142
15.3127
15.442
15.6995
15.0175
15.1084
15.7617
14.9992
15.5878
15.9458
16.4558
16.3424
15.5193
17.1619
15.2842
15.8732
17.0323
15.7222
16.7862
15.2156
15.8028
16.2423
16.3503
17.4488
18.091
15.9547
14.8839
14.5724
15.721
15.5678
14.4107
16.082
15.9262
16.1406
15.5295
16.8427
15.9484
16.1594
16.9825
17.4206
14.9729
16.1634
16.6548
15.9664
15.8047
15.5969
15.6392
15.2995
14.851
17.2417
15.0764
17.4461
15.7999
15.7836
16.1552
14.7902
16.1489
15.5723
14.1943
15.7937
15.5406
14.4488
14.8633
16.3733
15.6251
17.0384
16.1971
15.5988
17.2943
14.4773
15.8843
16.0884
15.9039
16.5569
17.4848
16.0191
16.1885
15.0911
17.5182
15.8233
16.6991
15.3228
16.4014
15.4611
17.0816
16.0917
17.0147
16.1976
15.7998
14.907
16.5944
15.1602
15.0299
16.1
16.1886
16.0423
16.8235
15.3447
14.9236
15.2816
14.0955
16.9359
15.6296
15.5508
16.4073
16.4347
14.9338
16.5053
16.4066
16.1671
16.8452
14.863
16.5058
15.3942
15.2596
17.2775
16.4297
16.4115
15.1298
15.0487
15.1556
17.2882
16.8682
16.3764
17.1516
15.8521
16.0691
16.303
16.6133
14.9515
16.2914
17.7232
16.6725
15.7913
15.1254
15.8536
16.0022
14.768
15.5867
15.703
16.1615
17.0783
15.8974
15.8642
14.8328
15.0582
15.6829
16.2868
15.3288
15.2138
16.1944
16.6499
15.2735
16.3853
16.2885
14.7179
17.9576
17.6813
16.8691
13.8525
15.8787
15.99
15.7986
14.8443
15.9684
15.355
15.3867
15.9414
16.2195
14.5251
15.7269
17.1191
16.407
15.5518
15.1886
15.44
16.1217
15.6751
14.5255
17.2684
17.4712
15.8045
15.8242
14.492
14.9289
14.3656
16.4467
16.1221
16.2607
15.9635
16.1228
16.1087
15.6215
16.139
16.7869
16.0347
14.8019
15.2586
14.8402
15.3246
16.3991
16.854
16.1652
15.9318
16.4049
16.4074
14.8419
16.7933
16.0665
15.8163
16.231
13.7824
15.2764
15.8151
15.7943
16.2392
15.5503
16.2924
16.6921
16.1001
16.5627
14.981
14.9228
16.6038
15.6019
16.2946
15.1538
15.6302
14.0225
16.3705
16.3806
15.9519
15.496
15.509
16.05
15.2333
16.9483
15.5917
15.0381
16.3544
15.5815
15.494
15.1115
17.1401
15.8014
16.4156
18.3589
17.9014
15.5211
17.7413
16.6707
16.2571
16.9887
16.6561
16.5347
14.946
16.2042
16.6232
15.5632
16.8324
16.0641
15.1978
15.914
15.7006
16.3711
15.2287
15.8226
14.9125
15.9428
15.8095
16.0517
15.9651
14.8452
16.9672
15.6703
16.1945
17.0883
17.244
15.5516
16.939
15.4044
16.1458
15.4896
15.9203
15.6024
15.8726
16.3825
16.6802
16.3206
16.4037
15.642
16.4177
15.729
15.2399
17.1249
15.1082
15.7592
15.2614
15.9906
15.0594
15.711
15.7435
15.5677
15.0493
15.6774
16.0027
15.9073
15.7539
15.1108
15.0376
16.0404
16.1842
15.4802
14.9227
15.0917
15.1009
15.1487
15.7655
15.5971
14.5502
15.3502
15.6807
14.9206
16.1214
15.4068
15.1223
16.2793
14.3395
15.5304
15.1868
15.9379
15.7731
16.0017
15.937
16.8476
15.1442
15.1802
15.785
15.3359
15.4544
16.2256
16.9866
15.0062
15.9239
16.1518
16.2529
15.2488
16.1064
15.9334
14.6885
15.6565
15.3884
16.961
15.6324
16.2784
14.0414
16.6075
16.3701
15.886
14.4971
16.6364
16.405
15.9559
15.4497
16.4964
16.2961
15.9926
15.9068
16.1374
15.4612
15.9846
15.7606
15.333
15.8408
16.124
17.1282
16.3042
15.9477
14.6267
16.6264
16.3592
14.9627
15.6226
15.4385
13.6855
13.9413
16.0663
15.6065
16.6764
15.1538
16.1741
16.654
15.6919
16.3885
14.4918
17.3711
16.0259
16.8787
17.0195
16.1248
17.1724
14.8392
16.5671
16.5565
16.3807
15.6442
17.2522
15.3812
17.1923
16.7788
16.6472
16.9389
16.0981
17.5573
16.5207
15.0655
16.4589
14.4971
16.0725
16.8494
16.8212
15.615
14.5513
16.0381
14.8449
16.5917
15.6218
14.4018
17.6827
15.9715
17.2523
16.2163
15.6844
15.5723
15.5866
16.566
16.6555
16.4015
15.4538
15.9743
16.4128
16.4665
16.7738
15.7876
16.6125
16.4147
16.0903
16.8623
14.5669
15.2427
15.4259
14.8404
16.9827
16.1021
15.0235
16.1908
15.5951
15.3812
16.5084
16.0485
15.8021
15.4165
15.1514
16.4501
16.1378
16.2814
17.8354
16.333
16.1579
14.6041
15.8233
14.9061
16.8411
16.2758
15.968
16.0121
16.9448
16.1576
14.2968
16.2317
15.0381
15.6572
15.5302
15.4838
17.0698
16.9806
15.4331
16.3154
16.3902
15.7572
16.9165
15.2123
16.561
16.6292
16.7793
16.3693
15.1192
17.4827
15.8567
15.3882
16.5377
17.8915
17.1276
15.015
15.7004
15.0632
15.3397
15.5613
15.66
15.2741
15.5869
15.167
14.7012
15.4352
15.669
15.2286
16.8463
16.4888
17.3936
15.7184
17.5777
16.7781
16.1217
14.7533
16.8972
15.8865
15.8392
17.1413
17.9905
15.0061
16.4642
15.782
16.5161
15.0742
16.7329
16.0254
15.3677
15.6451
14.8777
16.3992
16.318
17.078
16.0655
15.1388
15.6044
15.7805
17.6017
14.5953
14.5747
15.3584
16.3803
15.9003
15.1435
16.3313
15.9117
15.7612
16.735
15.7211
16.6216
16.9202
15.9401
14.7981
14.4055
15.6218
15.5402
16.8204
15.8378
16.8551
16.4654
16.6084
18.5428
15.281
16.1667
15.0375
14.7994
15.3647
14.9351
16.3841
16.5044
15.624
16.6253
16.614
15.8259
16.1999
15.9998
17.3288
16.9742
13.5372
16.0571
15.9188
17.1373
15.1455
15.7087
15.3384
15.086
15.1622
16.736
16.1088
16.8089
16.0292
16.5041
17.8802
16.2702
15.3307
14.864
15.241
15.9447
16.924
17.8993
15.7198
15.0606
16.8104
15.7906
16.8344
15.2793
16.4764
15.9821
16.9845
14.2804
14.2237
16.8567
16.5573
15.9192
14.9438
15.8786
16.2607
14.6773
14.2841
16.5597
16.471
17.0099
17.0712
16.7671
15.7185
14.9559
15.9736
16.8761
14.8435
15.0551
15.9247
17.1163
15.6114
16.704
15.7029
15.9794
16.4446
16.6041
16.7804
15.7669
16.7995
15.4862
15.3726
15.6927
15.6231
15.7219
16.1882
15.3784
15.4356
15.7371
16.9901
16.5429
16.9133
15.7725
14.3833
15.9287
15.4645
17.1698
16.3746
16.5844
17.0158
16.1912
16.5509
15.1921
15.9344
15.0747
15.568
15.3457
16.7702
15.8817
16.0042
13.8253
16.6642
16.676
15.5621
15.6458
15.7135
16.599
16.6686
15.1599
14.5076
14.6707
16.8296
16.0277
15.1535
14.941
16.8258
16.1072
14.7083
16.0052
15.0955
16.0224
17.0856
16.8133
15.5404
16.5912
15.5718
16.9912
16.3002
15.8349
16.4076
15.476
16.4188
16.8626
16.2289
17.0479
16.5874
15.4784
17.1819
17.0852
15.9078
17.1059
15.9799
14.9853
16.5506
13.9477
15.2939
14.0493
14.7008
14.6627
14.0347
15.5061
15.1195
15.3093
17.4617
17.3978
16.7418
15.8441
16.85
16.784
14.4976
16.0803
15.2149
15.3729
13.4766
16.3203
15.2428
15.1628
16.9353
16.1955
15.1808
16.066
16.6886
15.4813
15.8682
16.4694
14.685
17.5017
15.6347
16.1105
15.9427
16.0312
15.9525
13.6524
15.1103
16.49
16.1551
15.6188
15.8827
13.7717
17.0749
14.475
14.7267
16.6727
16.3715
16.7213
15.4267
15.9546
16.45
16.2179
15.1957
16.2077
16.4422
16.7281
15.7558
16.5233
15.008
17.1863
16.7995
16.0832
16.2337
16.3873
16.1164
16.7568
15.6396
15.9579
16.6422
16.4068
15.8627
15.2155
15.2769
16.2467
15.6566
14.9687
16.3268
15.4427
16.7144
15.9344
16.2397
17.7349
16.631
14.9088
17.1724
14.3921
17.223
16.8651
16.5948
17.2096
15.4647
16.322
16.6034
17.2416
15.0014
15.4435
15.6216
15.5813
15.1479
16.7953
15.2448
15.4797
16.9467
15.8173
17.0456
14.6171
16.1596
15.8719
15.9868
15.5946
16.495
15.8252
16.5075
16.0762
17.199
15.2411
15.3169
17.5762
16.603
15.9954
16.6888
15.6861
15.7115
16.1185
17.1104
16.6951
16.9397
16.2426
16.4949
15.6309
15.8277
15.2173
16.478
15.9309
16.5838
14.056
15.0871
16.5815
15.9763
16.2807
15.0068
15.4977
16.204
16.4919
16.1643
16.6474
15.392
16.1455
16.8988
15.9382
14.0385
15.1829
15.5046
17.11
16.1513
15.5829
15.5443
16.9068
13.6158
15.4273
15.1606
14.9447
15.8882
15.6299
14.8079
16.1729
16.0576
16.345
16.2421
15.6877
14.2041
16.2905
14.9552
15.856
15.8438
15.2411
15.3448
15.4717
16.4037
15.7813
15.4041
15.9127
17.3287
15.8439
16.0411
16.4898
15.3309
16.8026
15.2975
16.5629
16.5451
15.4514
16.96
16.6839
16.5937
15.116
15.082
17.3489
17.5742
14.9417
15.9115
15.4277
14.4373
16.4866
15.4202
16.4397
15.8672
16.7156
16.5451
15.6825
17.0698
17.0111
15.7205
16.572
15.0472
16.0269
17.2325
15.8522
17.2198
16.0536
16.1189
15.9299
15.5275
16.3288
15.8735
15.1019
15.5664
16.4624
15.9979
16.6028
15.4175
15.5013
15.5877
16.4225
13.9161
16.1271
16.5018
16.6009
14.5568
15.8095
16.939
16.6678
16.0967
15.0352
15.9517
17.0065
16.6415
15.6676
16.0578
15.7378
14.5555
15.8972
16.501
17.1208
15.4136
15.7207
16.588
15.4421
16.779
16.1114
15.9827
14.4795
16.425
15.7366
17.5628
16.1154
15.7461
15.8472
15.1806
16.0523
15.638
16.0419
16.116
15.9329
14.6188
16.5786
15.7985
14.4026
16.2348
16.2368
16.7666
15.3829
16.3565
16.3233
16.1022
17.6846
15.8338
16.6948
15.8862
17.3006
15.9143
16.5643
15.197
16.8915
16.2829
15.7362
15.4961
17.3524
14.4233
14.8788
15.445
15.9831
14.4345
15.4579
15.9094
15.8165
17.0815
15.3407
16.9813
16.686
16.0762
16.0923
16.36
16.1896
16.2671
17.6876
15.9147
15.909
16.241
15.922
14.9507
13.8631
14.8883
15.6558
15.8384
15.599
16.7761
15.3783
16.3277
14.3819
15.8831
17.0852
16.0978
15.9239
16.5293
13.8188
13.6945
16.1886
16.2768
14.3911
15.7512
16.8509
16.1234
15.5435
16.8375
17.0447
16.4657
14.9135
14.1923
16.5579
15.7811
16.0062
16.1904
15.7048
15.9531
15.4999
14.6189
17.4163
15.5867
15.8079
15.8305
14.8746
14.2894
16.3362
15.1366
15.4536
14.1567
16.2831
16.2772
15.9271
15.3829
16.5148
15.9216
16.5255
15.303
16.3619
15.8532
14.8689
14.7326
17.6857
15.9632
16.3059
16.8925
17.0107
16.9435
16.1176
17.1674
16.2436
16.2707
15.658
15.4265
15.6536
15.3673
15.9015
15.4084
14.8651
15.3217
14.8608
15.5824
16.314
15.8814
15.6897
16.7636
16.8673
14.5101
16.1055
15.6438
15.9054
16.3163
16.7918
16.0786
16.5622
15.7942
17.3369
16.2351
15.7011
17.8567
16.8014
16.2899
15.1554
15.1883
15.4726
17.0123
17.3333
16.0978
15.3496
14.9614
15.4171
16.0551
15.1381
16.3265
16.7326
17.4247
15.7452
17.568
16.0271
16.5807
15.7864
16.0088
15.5708
15.7087
16.9426
16.4369
14.2999
15.9562
15.9869
15.6256
16.2463
14.124
14.8321
16.5296
15.2919
14.4188
15.9116
17.0216
16.7166
16.3642
16.7394
16.5572
16.7831
16.1384
15.2684
14.2068
15.6327
16.1676
16.7309
16.3885
17.2682
15.7675
14.0965
16.3278
15.0006
16.7254
16.3007
15.4084
16.1572
16.0448
15.9822
16.4579
17.2992
15.9443
17.6159
14.8075
16.9397
14.8232
15.1202
15.2946
14.6901
16.7721
16.6303
15.4107
16.6548
15.4616
15.1487
15.4811
15.0097
15.5764
16.7138
15.1104
16.8099
14.9771
16.0768
15.7275
16.1342
15.9708
15.3264
16.2392
15.211
15.6471
15.7375
15.6643
15.7129
16.8314
15.9151
16.1425
15.8582
15.4609
14.9185
15.5554
15.4756
15.3661
16.0513
15.5887
16.2411
16.1982
16.174
15.3521
15.9075
14.941
13.8745
16.0556
16.9483
16.5205
16.0545
17.2037
15.7746
17.2296
17.9046
16.1527
15.9012
14.7824
17.6218
16.054
16.7965
14.6573
16.2539
14.0876
17.2359
14.4453
15.2328
16.2713
16.3218
15.2741
15.8305
14.5001
15.4212
15.4207
15.8163
15.3282
16.4279
14.5411
15.0728
14.5142
16.3531
15.9667
16.261
15.5525
16.7089
16.1788
16.1599
15.6809
16.6995
16.5602
15.2559
17.0822
15.434
15.5791
17.6461
15.8749
16.0512
16.1027
14.7474
15.4155
16.1795
17.6072
16.7893
16.023
13.4889
16.5873
15.1967
15.9225
15.5772
16.5308
16.0947
17.0387
16.1237
17.3909
16.9555
16.0238
16.1299
16.4555
16.4469
14.989
15.8817
16.108
16.0848
16.6512
15.3709
15.7867
16.026
15.8943
14.591
15.0407
15.9599
16.3824
15.2082
14.8688
15.7003
15.724
15.4183
16.5075
16.2582
16.197
16.5609
17.5456
16.4822
15.683
14.4199
13.5276
15.1113
15.9173
15.6621
16.287
15.9345
16.1532
15.2923
15.3762
16.9753
16.569
16.3957
16.0797
15.2441
16.2369
16.7561
16.7339
15.8049
16.4631
17.3102
16.7725
17.0908
15.5337
13.6078
16.0108
16.2468
17.1539
15.7721
16.3187
15.1233
15.7679
15.6777
15.5949
15.1497
16.7091
15.6942
16.2712
15.0897
16.2396
16.1724
15.8124
16.8872
16.4599
15.183
16.0499
15.6115
15.4548
16.0955
15.8329
15.1542
17.5985
16.37
15.5529
15.0304
16.5449
16.2763
15.866
15.3908
14.3739
15.1877
17.252
15.1486
15.3883
15.5232
16.7016
16.673
16.3363
17.7072
17.5898
16.4002
17.0482
16.122
16.0985
16.7589
15.4135
15.3037
15.115
16.6781
15.6078
16.2252
15.7352
15.9536
16.9165
16.2643
15.0042
15.4594
15.6985
16.2109
16.8505
17.116
15.9155
15.8704
15.9791
16.7928
15.3124
15.8842
16.7136
16.0327
15.9055
16.0268
17.035
16.9027
16.8193
15.8552
15.968
16.0017
15.8806
17.1307
16.784
16.3695
16.249
16.5326
16.3972
16.9302
16.2412
16.7395
15.4703
15.6644
16.3339
17.2559
16.6175
16.2624
16.7205
15.3456
16.3123
16.6435
16.5404
16.1781
15.9078
17.4219
16.6278
15.5912
15.3917
16.1905
16.5093
16.4781
16.439
16.906
14.9129
17.5244
16.0638
15.5729
16.1626
15.3796
15.322
16.3367
16.0662
17.1448
15.8115
15.6174
15.8667
16.6637
15.8678
15.9858
15.8029
17.3116
17.7209
16.8458
16.9324
16.7007
16.1437
15.7956
15.8325
15.5458
16.1775
15.586
16.4457
16.7653
15.982
15.8689
14.9526
17.608
15.5551
15.9795
15.3892
14.3957
15.431
16.1779
17.3874
17.239
17.2804
15.2086
15.2121
15.9835
16.9949
15.4455
14.1054
17.4368
14.9761
16.0023
16.5774
15.4129
17.0666
16.0128
16.4225
15.6605
15.7054
14.5131
16.3026
16.1084
14.7966
16.4749
16.1085
15.0215
16.2588
16.2109
14.731
16.2909
16.3742
16.0025
15.7086
15.0107
15.0943
15.8363
16.3341
15.3559
16.7879
15.8975
15.5064
15.1841
16.2498
16.1254
15.5738
16.6071
16.7748
15.9594
16.4303
16.079
17.6449
15.4
15.8393
15.8382
16.0664
15.2548
15.7797
16.2595
16.4065
15.6043
15.9222
14.9666
16.1965
16.1735
16.064
16.0348
16.5262
16.5712
15.9845
16.2663
14.8101
16.1237
17.0304
15.6324
17.2099
14.8097
16.0537
16.1107
16.0789
15.1344
16.6587
16.7656
16.0234
16.9362
15.317
15.9955
16.0509
16.411
16.7729
16.0794
15.2929
15.7882
15.8736
15.2178
16.0166
15.5207
16.579
16.8585
15.9504
16.4915
14.9557
16.3585
15.8703
15.5168
15.9377
15.3884
16.1619
16.2399
16.3608
15.7522
16.014
16.0961
16.4858
14.859
15.9263
16.6042
16.6671
15.4876
15.2089
15.2472
14.8803
16.7807
16.454
16.1283
14.5682
16.806
16.4854
16.1773
14.9797
15.207
15.9974
15.7281
15.1799
15.9146
15.4061
15.2668
16.758
16.7377
14.8267
16.7673
15.9173
16.2351
16.343
16.4145
15.7261
15.9542
16.238
16.8628
15.3336
15.6558
15.3102
15.9776
15.9404
16.2517
15.2958
16.3051
14.879
14.7264
15.0378
14.8962
16.9401
16.3992
14.7177
15.4356
15.9726
15.188
16.6173
16.0654
16.0402
14.8475
15.8905
14.9488
15.3167
15.5856
16.5465
15.1817
14.7582
17.4382
16.0063
15.5258
15.017
15.8164
15.9153
17.7214
14.9271
15.3437
15.5734
15.4315
14.8059
15.9645
16.1204
15.6155
14.9661
15.3774
16.6565
15.155
15.8686
16.659
16.07
16.9637
17.442
16.9435
16.241
16.5998
15.6388
15.6467
16.1642
16.2044
15.0258
15.8029
15.0046
14.3746
16.0327
15.4994
15.7673
16.4388
16.0017
16.2673
16.3345
17.0721
16.6308
15.4512
15.4011
15.8117
17.0839
17.0392
15.3766
15.1066
16.078
16.6369
15.8926
16.6
15.4944
16.7645
13.622
16.5745
15.5798
16.7548
16.6725
16.7587
16.2839
15.4824
15.9075
15.849
14.9627
16.0917
16.0608
17.1667
15.6488
14.0435
16.419
16.0629
16.3882
16.3606
18.3355
16.1681
16.7942
17.0125
14.8491
14.996
15.0846
16.4172
16.0059
16.4111
16.6089
15.2081
16.143
15.7856
15.5796
15.8667
16.5103
15.7008
15.8311
17.2242
16.4232
15.4745
16.4728
15.7113
16.0142
16.3848
16.3595
15.6019
16.0896
14.4496
15.9581
17.5353
16.4803
15.8506
16.3811
15.8619
15.7648
15.6078
14.9032
14.5053
15.5321
15.0857
14.6457
17.1198
15.7843
17.1887
15.5917
15.8237
16.542
16.4163
16.5243
16.9613
15.2972
16.6104
16.4237
14.4134
15.7178
16.4536
16.1761
15.8342
16.6041
15.9372
16.7069
14.8362
14.4172
16.5707
15.3209
17.57
15.2685
15.3704
15.7358
17.7438
16.6988
16.5312
15.4247
14.9448
14.9438
15.6022
15.4877
16.4643
15.4703
15.9291
15.1123
15.1445
16.3969
17.2534
16.4033
16.7747
16.2165
15.3143
16.9414
15.7569
16.8117
15.3397
15.9651
15.968
17.2409
17.2593
16.3065
16.8282
15.6647
15.2719
15.5785
14.714
15.9402
16.171
16.9034
17.8364
17.6861
15.1798
15.7285
16.0437
16.1558
17.2921
16.626
16.2134
15.3921
15.0918
17.0742
16.5697
15.8146
15.7483
17.6214
16.2781
16.7809
14.9775
15.9115
15.978
15.8791
15.7633
14.8599
14.9152
16.0155
14.2551
16.5544
16.1964
15.653
14.5755
16.8414
16.1724
15.5249
15.462
15.8693
16.715
17.6022
16.2346
16.4533
16.5453
15.9144
15.2298
15.3429
15.9401
15.2106
14.4179
16.4187
17.4608
16.6179
16.7006
15.5109
14.8966
15.1775
15.0413
15.2009
15.9576
15.8284
15.7832
15.0131
13.7681
15.4596
15.4581
16.8145
16.78
15.9098
17.6262
15.7225
17.3868
16.3677
15.648
16.3244
17.2718
16.0442
17.6615
15.7351
17.1799
15.6802
17.3314
15.718
16.2464
14.4862
14.7973
16.3428
16.8309
14.7881
15.042
15.5526
15.8422
16.4147
16.0869
16.4288
16.5795
15.5213
15.431
16.4599
16.5344
15.7529
16.2583
12.9177
15.4584
14.8117
15.6483
16.6007
16.3539
15.6657
16.0068
16.8702
15.6087
17.1865
16.2973
16.468
17.3618
16.2279
15.4845
16.482
16.6235
16.2014
16.0478
16.4055
15.7971
15.3317
16.2196
14.5259
16.7664
15.8004
16.4987
16.2408
14.9171
14.6638
15.8198
15.266
16.4844
15.3026
17.1123
16.8943
15.5616
16.1041
14.6678
15.758
14.6595
15.5025
14.7049
16.611
15.7517
15.8359
15.7864
15.8061
15.3323
15.4085
17.1063
16.1665
15.2005
15.3398
15.3139
15.8989
15.5267
16.635
15.8188
16.1309
16.6392
15.3262
16.0998
15.9695
15.9797
16.4664
15.9081
14.8674
14.9956
15.3425
16.0232
15.6617
14.5197
16.2457
14.972
16.2505
16.8544
16.6205
15.9312
16.3169
16.6643
15.5041
14.8366
16.4169
15.8949
16.5937
16.3095
16.0838
15.379
15.2909
16.0672
16.5266
15.6139
16.0295
15.825
16.0749
15.7629
14.8986
15.5399
15.5638
15.9144
16.5608
15.9929
15.9112
15.0878
15.699
15.7535
15.0879
15.7794
15.7504
15.6571
15.9875
15.6416
15.9758
16.4109
15.6215
15.8479
16.05
15.7961
17.7413
17.5485
16.2473
16.6426
16.242
15.5179
16.4809
16.2764
16.0656
16.3939
17.2006
16.3577
16.7176
17.0139
15.0628
15.3495
16.8066
15.1701
17.0528
15.6224
15.0983
15.214
17.4707
14.6065
15.5326
15.7604
16.8879
16.1989
15.3326
16.5627
15.1758
16.4316
15.481
15.3689
14.3513
16.8896
15.4554
15.688
14.684
15.9552
16.0139
17.1835
15.8336
16.1822
15.9308
16.0086
15.8326
14.2871
14.9665
15.1451
16.0076
15.8487
15.2911
14.7904
14.4092
16.1434
13.2025
14.4028
16.0034
16.9416
15.66
16.3125
15.267
14.8286
16.3391
15.9635
16.3814
14.5369
17.2183
15.7338
15.8624
14.9238
15.0098
16.352
15.5317
15.0694
15.0822
16.4605
16.2253
13.3263
14.5585
15.7122
14.9638
16.1227
16.0524
14.8692
15.2808
16.5803
16.9558
16.3329
15.3072
15.8202
17.1048
15.7172
16.7511
15.7953
16.9283
16.6513
17.3263
15.7267
16.5355
13.6294
14.5136
17.0181
15.1384
15.9911
16.4533
17.0724
14.7952
15.883
17.4416
16.9245
15.8429
15.0538
15.915
15.7581
16.1831
14.697
13.8838
16.0737
15.6245
15.4623
16.3585
16.282
15.9402
16.1877
16.8885
16.401
16.389
13.6925
15.0727
16.2471
16.7007
15.3378
16.1473
16.7402
15.75
16.4967
17.2894
13.9543
16.3432
15.3541
16.9891
15.2139
15.0004
15.6348
15.5101
16.1446
15.9696
16.2132
16.0693
15.1641
15.5208
17.0651
16.9962
15.4241
15.3719
16.0786
15.5198
15.7931
14.8171
16.606
15.4569
16.633
16.4542
16.0022
16.3312
16.6089
16.6689
14.9927
16.5991
16.709
16.2748
16.4534
15.2538
15.9261
14.8395
16.4264
15.0268
14.7976
16.5479
15.8611
15.2692
16.604
16.0367
16.1177
16.231
15.3948
15.61
15.2833
16.0555
16.3895
16.008
16.1506
15.2216
14.7177
15.4513
15.9665
15.3049
15.3217
17.5883
14.8565
16.6475
15.9567
15.1638
15.6085
14.5107
15.3899
17.6346
16.2359
16.9375
17.4169
15.8696
16.7718
16.1974
16.6664
17.4116
15.9469
16.3805
14.2932
15.4407
16.8951
15.1534
15.4654
16.5367
16.0357
16.0847
16.9495
15.8556
15.4858
15.7044
16.1553
16.093
16.1249
16.4561
14.7671
15.7622
15.7291
14.5565
15.7645
15.6388
14.6286
16.0901
15.7128
15.9203
17.8486
17.308
16.0604
15.7654
16.2892
15.9619
15.5209
15.9979
16.1804
15.9077
16.1467
15.7501
15.3522
15.484
15.5296
16.6775
15.35
14.4305
16.5316
15.5328
17.1695
16.6952
14.9533
16.7248
14.2277
14.36
16.3285
16.6352
15.6587
15.2449
16.806
14.9702
15.2776
16.1578
15.9939
17.1551
15.3986
16.5944
14.783
16.5088
16.1883
16.8907
16.3857
16.3061
16.793
15.5882
15.5719
15.4919
16.4816
14.4933
15.8404
14.8439
15.8957
14.8358
15.8364
15.7013
16.6624
15.2554
16.4327
14.9135
14.557
17.0972
16.3951
15.8344
16.341
15.8746
16.1832
16.2088
16.1536
16.3516
17.6664
15.9456
15.1498
15.24
16.3382
15.7892
16.554
16.8258
15.2992
16.1095
15.4309
16.2009
15.6292
17.0996
15.3683
14.1276
15.7232
15.9214
15.2063
14.7236
15.8515
14.6104
16.7834
16.2734
15.583
15.8383
17.5695
14.8687
17.2631
15.464
16.675
16.2293
15.3274
17.0854
16.1183
15.9109
16.1483
16.4151
13.9374
15.4106
15.258
16.589
16.5651
16.9279
15.7898
16.6151
15.9901
14.806
15.4108
15.138
15.4734
15.5992
13.5048
15.2785
15.6983
14.2078
15.6803
15.42
17.5142
17.2625
16.4991
15.7004
14.6818
14.7845
15.5749
16.1707
15.2062
14.881
14.3108
16.9841
15.0806
16.4272
15.8219
15.9374
15.6108
14.5192
14.723
15.758
17.1721
15.2984
16.8777
16.5432
16.7429
16.46
15.3461
15.8146
16.0936
14.9829
16.1271
16.2142
15.7901
15.7436
16.7303
16.9943
16.4444
16.5082
17.334
15.6761
15.879
15.934
17.0228
14.3641
15.4846
16.9736
15.6314
14.7542
15.6107
16.7097
17.9185
16.7717
16.3173
15.5575
16.1005
15.9783
16.9663
15.4747
17.2248
15.3169
16.6887
15.8948
16.2642
17.0021
15.4769
15.6432
16.0922
13.3594
16.1139
14.9526
14.8626
15.124
15.5588
14.8726
15.6226
15.7703
15.2141
14.3024
16.699
15.4207
15.9946
15.0115
15.6244
15.741
16.3805
15.689
15.091
15.1822
15.4536
13.9675
16.6597
15.9715
14.6732
16.4149
16.0845
15.1151
16.1658
15.3302
17.5502
16.7846
17.2858
15.4137
16.7165
15.2788
16.5705
15.9724
15.6561
14.4519
15.3903
16.5372
17.3785
16.2512
15.5817
16.3541
16.7011
16.2371
16.2237
16.4591
16.077
15.7364
16.7401
16.415
16.2876
15.722
15.161
15.7582
15.0904
15.3905
16.7055
15.129
14.5501
15.5488
16.34
16.9587
16.4353
15.9309
15.4575
16.0823
15.2865
14.3685
16.5487
15.6267
15.8096
15.555
15.1331
14.8186
15.5403
15.903
16.8969
15.9103
15.4901
15.4255
17.3606
15.4457
16.4415
16.4085
17.1658
16.7207
15.2403
15.5874
15.9606
16.0582
15.8773
16.2186
15.779
16.5449
15.1908
14.4029
15.9128
16.2615
15.7642
15.002
17.1131
15.6108
15.7644
14.3141
14.8764
15.6527
15.9707
15.8192
16.3575
16.0908
15.5073
15.9731
14.9789
16.7211
15.704
16.7963
14.9166
16.3533
15.7912
16.2772
16.5929
16.3704
15.1342
16.4943
15.6274
15.8066
16.6221
16.3673
16.7119
15.9289
16.994
16.6641
16.8203
16.2322
15.0617
17.8563
15.9801
16.2525
16.4637
15.6964
17.3089
16.277
15.71
15.3317
16.0601
15.8588
15.702
15.4564
16.8469
16.6549
16.9356
16.2284
15.0514
16.1379
16.4859
16.0535
16.2398
16.0153
16.8752
15.253
15.1804
16.7629
16.5701
17.4903
16.7137
16.6828
15.4888
15.9189
15.2973
15.5332
16.3534
15.616
16.4935
15.4367
15.5992
15.3885
16.3708
16.4252
14.884
17.3567
16.4706
16.3705
15.6549
16.0645
16.2622
15.7637
13.7041
15.6559
15.2405
15.3513
16.7546
15.873
15.0621
15.6877
15.4425
16.3681
16.2338
16.0741
15.225
16.0053
16.429
14.3723
15.5243
17.0367
15.7413
15.8452
15.6258
17.001
16.0276
16.7174
14.7944
15.6054
16.4743
15.5182
15.978
14.873
15.7328
16.5052
16.3151
15.2668
16.6509
16.2126
16.7607
16.9856
16.01
16.6162
14.3401
16.3094
16.1788
16.3111
16.1745
16.3566
16.2226
16.5434
16.1542
15.457
15.9026
15.7631
16.0913
16.0242
16.0877
15.7036
16.0261
15.2896
16.0903
16.2587
15.9831
15.4075
15.8494
16.0952
15.6106
15.6885
14.454
14.3345
15.3388
13.796
14.926
14.7086
16.2833
16.4426
15.4319
16.1401
15.1791
15.5862
15.8856
16.8116
16.4893
15.326
16.31
16.8235
16.1642
16.3604
16.9535
16.1803
13.2988
15.5136
15.2399
14.951
15.0817
15.5093
14.5586
15.7707
15.5644
15.5772
16.0408
16.1083
16.196
16.5543
16.1855
16.0109
13.5315
15.4496
15.6528
15.9073
16.3644
16.6007
15.574
15.5786
13.21
16.7159
16.3165
16.3111
15.2271
15.2924
17.1926
16.5482
15.5015
15.595
16.3544
16.6774
17.0733
15.8418
16.6053
14.6594
15.2411
17.4539
16.1422
15.0887
15.2184
15.2323
16.1347
16.4948
16.5723
17.0305
15.0888
16.5176
16.144
16.3096
15.9758
15.3283
15.9166
17.069
15.8754
16.4005
16.5628
16.142
16.129
16.2296
15.4462
15.49
14.4425
17.1545
15.2194
14.9984
16.5678
16.5063
16.4146
15.5193
15.9068
14.9935
16.0189
15.3663
15.4393
16.3997
15.8397
14.4387
15.741
15.9033
17.115
14.4424
15.6108
16.3059
16.1668
15.9646
16.0838
16.3984
16.0041
16.415
14.9057
15.9129
15.3544
14.8884
16.1513
15.7053
15.4555
15.8949
15.7809
15.2279
16.3485
15.6214
15.1011
15.5923
15.4831
15.1369
16.4355
16.3311
15.3796
16.4947
16.193
15.2238
15.5271
16.3446
16.3321
15.6648
15.6797
15.7354
15.875
15.633
16.2092
15.5651
14.1176
16.7078
15.3422
16.1308
15.8373
15.2048
16.3097
16.1298
16.7555
16.1018
16.446
15.7404
16.3931
15.5524
16.7732
14.8841
17.3191
16.3387
17.4614
15.6168
14.7458
16.1044
16.775
15.2278
15.9282
16.2717
14.8766
15.3929
16.2687
17.2471
16.893
15.5176
16.23
17.282
16.4692
16.1725
16.4989
16.6047
15.2184
17.2287
15.5934
15.1396
16.3013
17.0772
14.2843
16.814
17.0513
17.2171
16.9745
15.7888
15.1504
15.2673
16.0042
16.1731
14.8206
15.8002
16.0909
16.7633
15.3956
15.9843
15.791
14.2748
15.441
16.8319
15.6041
15.4617
15.2937
15.1913
15.1166
14.972
15.3395
16.7996
15.8069
17.5668
15.6885
16.9359
17.2439
16.5998
17.2784
16.9056
15.5406
15.4085
15.1751
17.6235
14.6323
16.2978
16.979
17.3876
15.3792
16.3368
15.9902
15.3989
16.2746
15.8845
17.1351
16.4314
15.561
15.6232
15.7627
15.5522
16.2962
17.0702
15.2213
16.4222
16.6444
15.4962
16.6393
16.1447
15.1041
14.9741
16.1219
14.9402
13.8781
15.3358
16.4358
15.7457
15.4687
16.405
15.8673
16.4253
15.8235
15.8538
16.6069
15.9699
14.3999
15.0698
15.4815
15.251
15.7664
16.9489
15.5672
17.0431
16.5191
15.5492
14.5908
16.2982
14.9653
14.0705
15.588
15.281
15.1623
17.5437
16.5188
15.9744
16.0847
16.3281
16.5084
15.4004
16.3008
16.6363
15.5918
16.7592
16.5653
16.555
16.7255
15.5538
15.9161
16.5017
14.9744
16.4006
16.449
16.101
17.5257
16.2909
15.9791
16.9356
16.5634
17.2263
14.3742
16.6327
15.0762
15.6313
14.9056
14.6675
16.8293
17.3392
16.2591
15.5431
14.9746
14.56
14.1201
15.7799
17.2481
17.483
15.4694
15.6106
14.8568
15.276
16.4838
15.7391
15.2235
14.9869
15.0984
15.4556
16.9847
14.5225
15.7109
15.1388
15.7063
16.1419
16.3084
14.9428
16.3979
18.0642
16.0988
16.8566
16.1159
15.4074
15.5482
15.8656
15.3805
15.7791
16.8659
16.0378
15.0832
14.6667
15.9842
15.8311
16.6271
15.886
15.5697
15.6806
17.6915
15.8472
16.4177
16.7135
17.0838
16.6525
15.6341
12.8869
16.5557
15.425
15.8684
15.1734
15.6227
16.8508
15.3612
17.6732
16.2966
16.6639
17.9217
15.8517
16.1182
16.4684
16.0389
16.1041
15.9315
16.0421
16.6991
16.6962
16.7339
14.902
15.5306
15.6716
16.7833
15.7595
16.6291
16.1264
16.1881
15.4981
17.3719
16.0645
16.7455
14.6331
16.4155
15.7702
16.4394
16.1458
16.8083
16.4029
16.2598
15.9746
15.7915
16.7958
15.2732
15.6051
14.23
16.4263
14.797
15.9601
16.644
17.2931
15.6899
14.5614
15.6112
14.6936
14.8015
16.495
15.516
16.6599
16.8134
14.9784
15.6212
15.2806
15.4217
16.7418
15.5418
14.5426
15.4132
15.9499
15.7388
15.4037
16.6766
16.6899
15.7143
16.1452
16.0873
16.1033
16.3615
15.2889
15.7039
16.9767
16.9961
16.2022
17.1649
17.2806
16.6497
16.3097
15.646
15.538
15.1745
15.0844
16.2802
16.6396
15.5159
14.955
17.1237
14.75
16.9926
15.4123
14.5696
13.2951
16.1527
14.4901
14.493
16.5627
15.9523
15.6481
16.0536
16.3067
16.3737
15.5081
15.7242
15.9311
16.3499
16.5152
14.5139
15.9358
14.549
15.186
15.7171
15.976
16.9255
16.6101
15.0853
15.1354
16.0188
15.7236
16.3388
15.5538
16.5663
16.147
16.8585
15.6992
16.2412
15.1183
15.5868
16.1118
17.3507
15.2333
15.1992
15.5582
15.8014
16.3452
16.5522
15.5156
15.7838
15.3921
17.4845
15.0917
15.8328
17.6057
16.7152
15.1013
15.906
15.555
15.6817
16.482
16.0101
16.2562
16.0434
15.3444
15.9135
15.9929
15.967
16.5606
15.0868
16.7075
15.7097
15.7947
16.0031
16.0246
15.4214
16.34
16.7503
16.203
16.369
15.7424
15.3692
15.7361
16.582
15.1421
15.5729
16.2964
16.3555
15.6896
14.7316
15.2381
16.1922
15.9785
16.754
14.5678
17.1177
14.8913
13.9719
15.7823
16.3483
15.5507
15.5858
15.6572
15.3698
16.2288
15.3958
15.7166
16.1495
13.8786
16.1618
15.1258
16.4879
16.0928
17.2206
15.5263
16.7696
16.561
15.8543
15.9482
15.2628
15.3337
14.7619
16.3835
16.7235
16.1756
16.1687
16.1363
15.5813
16.1715
15.3112
16.5451
16.128
14.8472
16.772
15.6043
16.3113
15.6721
16.8653
16.4804
15.7543
15.7521
17.2831
17.021
16.293
16.1538
14.6878
16.3289
17.7316
16.8528
15.125
15.8145
17.1841
16.0183
16.953
17.1322
16.5824
16.7191
16.6077
15.8483
15.9276
15.9674
16.1164
17.0733
16.1783
14.9261
16.1155
15.2385
15.6424
15.6829
17.4087
17.1298
15.6653
15.1147
16.6554
16.262
15.821
15.7642
16.0797
16.0925
16.6599
16.1704
15.8589
16.7497
16.1072
15.8997
15.6645
15.1612
15.8636
15.2683
17.3975
15.7283
16.9896
15.3073
17.2044
16.0562
14.6386
16.413
15.8872
15.1441
15.3205
17.0204
15.4749
14.8204
14.9497
14.8165
15.333
16.1893
15.9795
14.9158
15.7928
16.8072
15.316
16.108
15.843
15.2191
13.7718
15.2233
16.413
15.6893
16.6849
17.3849
14.7578
16.6057
17.0823
15.2482
15.2157
16.4078
15.342
15.6633
15.5954
15.7419
15.6781
15.6757
16.5538
14.1728
15.7304
15.2827
16.359
16.6728
15.7434
16.0084
16.41
16.6727
17.2024
14.0699
16.6651
16.6331
16.8534
15.8686
16.1016
16.1593
16.1807
17.2471
17.0526
15.9166
14.9771
17.2885
14.7481
15.5927
15.7768
15.2418
16.6534
15.4251
16.5281
17.4438
17.0171
15.8235
16.2185
15.4362
15.5187
15.5576
15.7714
15.9682
13.625
16.2851
16.9348
16.2754
15.5638
16.6036
16.6195
17.3343
15.7975
15.6057
16.5409
16.1867
16.2061
16.0064
13.98
16.68
15.8317
15.7158
16.4412
16.6572
15.5117
16.1251
16.9939
15.6881
17.167
14.8598
15.9307
15.6928
15.403
14.5024
15.601
14.8098
14.3819
15.7282
16.3876
15.3702
15.0197
15.723
14.7498
15.8583
16.4501
16.2549
16.0893
17.4396
16.4627
15.9756
17.2478
16.6967
16.6062
16.3307
14.487
15.583
14.7807
14.6511
16.2092
14.8522
15.2803
15.4859
17.4343
17.2044
15.0946
15.1995
16.0119
16.7431
15.2073
15.395
16.1334
14.9822
16.253
16.461
14.9696
15.9082
16.3014
16.5716
14.8916
14.3575
16.7151
15.5236
18.0461
17.5373
16.5844
14.5239
14.8609
16.4321
15.098
15.7429
15.8093
15.5519
14.1719
16.8854
14.9937
17.0108
16.5456
16.2992
15.8455
15.8816
15.004
15.3126
16.0801
15.7037
17.3669
16.2765
16.6508
15.7341
16.1869
16.1428
15.535
14.9283
15.7641
17.0712
16.4747
15.353
16.3601
15.9349
16.109
16.429
16.1942
16.2125
16.7712
15.607
15.5367
15.6217
16.2468
15.1738
15.6441
16.1919
16.8062
15.2161
15.0466
15.3077
17.0946
15.3784
15.2189
13.5231
16.8675
15.0712
15.8743
16.0587
15.0055
16.3462
15.8418
16.0907
16.1199
15.5699
16.1564
15.9014
15.603
14.6775
14.7941
16.024
15.9015
16.3736
15.5949
16.0054
16.0403
17.6739
14.9718
15.1684
15.3014
16.5326
16.0302
16.0396
16.6968
14.4093
15.4968
15.8185
15.1492
15.4588
14.7091
17.5059
15.1834
14.7198
15.4096
17.2171
13.817
16.2032
16.5277
15.735
16.3272
15.2669
16.6204
16.5819
16.4475
16.437
15.83
16.4034
16.2587
15.4346
15.8546
14.0945
14.9773
16.2056
15.5416
14.7578
15.8868
16.4412
17.4501
14.4199
16.4219
16.8667
13.4283
15.0483
16.6233
16.9495
16.5447
15.4555
15.8383
16.1338
16.9265
16.4093
15.7183
15.3693
16.3865
15.0638
16.1284
15.1848
15.375
15.0416
17.0626
16.6978
17.3328
15.9179
15.1874
16.2562
17.0533
15.4357
17.2903
13.5697
17.2326
15.1471
15.9312
14.9055
16.5776
16.733
16.0083
16.9111
16.8251
15.0471
16.0004
15.9075
15.6868
13.8676
15.988
16.6759
13.7757
14.3237
16.6673
15.7197
16.3726
16.9956
15.3227
15.924
16.6501
16.7001
18.0127
16.2445
16.0219
16.0366
16.3563
16.7077
15.1103
16.3497
17.8185
16.3049
15.5123
15.8251
17.0127
16.1736
16.3115
16.2695
13.0569
14.2114
16.7548
16.3861
16.0975
16.5823
17.2537
16.1975
16.3576
17.3698
16.0631
15.8812
16.3833
15.8857
16.5533
17.7379
16.8401
15.49
16.1569
16.2879
16.9303
16.2003
15.0977
16.0409
15.7399
16.0943
17.093
15.8789
15.6107
14.1415
15.9808
16.0048
16.0495
14.2828
15.7688
15.6395
14.4307
15.8018
16.4166
15.0956
16.514
15.4136
15.6656
16.1989
16.3899
16.9019
16.1619
13.4624
15.6559
16.9128
16.0527
14.8589
15.6985
14.4848
16.4804
17.3645
16.9498
15.2498
15.7768
16.3003
16.6044
16.5825
17.1966
15.2836
14.359
15.2834
17.1364
15.317
15.918
16.4148
15.6537
15.8805
16.3468
16.5115
16.6883
15.8508
16.6328
16.4806
17.0274
17.4899
15.7179
16.4387
16.5963
16.1642
16.6844
13.5416
15.7258
16.8649
13.37
14.1135
14.3381
15.377
16.1543
15.7523
15.6062
15.6021
15.2005
16.2353
16.7798
14.9841
16.625
14.5365
16.2532
16.8829
15.927
16.3769
17.5553
14.9822
16.9105
16.2818
16.2763
15.0505
15.8603
16.6628
16.8006
16.6478
16.3303
17.0123
15.7031
15.4823
15.4768
16.1838
16.1892
17.0807
16.6808
15.5554
16.4768
14.978
14.8724
15.6619
13.6037
16.111
16.6765
15.6359
14.8175
16.3857
15.3385
16.1581
15.9042
15.2639
17.1092
16.6035
15.807
16.2511
16.7247
15.885
14.5567
13.7973
16.2896
16.3632
15.7953
15.4286
15.8555
15.6301
14.1849
13.9994
15.3288
16.1505
17.3228
16.5379
14.7526
15.3435
17.0366
14.428
17.0174
16.7403
15.7232
15.5503
16.7061
16.0042
16.7629
15.707
15.4868
15.908
17.8875
15.2341
16.6637
16.2871
15.9279
15.8626
15.6104
15.2844
16.5137
16.5404
16.6661
16.1664
15.3557
16.5826
15.6878
15.8712
15.9939
15.3648
15.9423
16.9299
15.6241
15.7518
15.3762
14.6555
16.1406
15.993
14.9563
15.5557
16.8849
14.7348
15.8222
15.1601
17.1201
12.8156
14.0532
16.7635
15.6119
16.1987
15.5667
16.6043
16.1614
15.582
14.9689
16.3486
15.6539
15.0933
16.1104
16.1063
16.8085
15.1902
16.6043
16.5495
14.7631
14.7594
17.3828
15.4729
16.1495
16.5074
16.4617
16.9473
14.6728
16.3244
16.7411
15.9258
15.1056
14.8325
15.9445
15.5923
17.2858
15.664
16.2479
15.0666
16.7115
16.2224
16.4999
15.5459
15.435
16.1312
15.7187
16.0306
15.3062
15.8792
14.3515
14.7821
14.832
15.8832
16.3856
16.6099
14.4653
14.8979
15.7713
16.9534
16.3349
18.0119
15.9987
14.8984
14.3251
15.4134
17.3259
16.0986
15.3212
13.9722
16.7012
17.4616
16.8573
16.3386
16.8477
15.1529
16.2448
16.5456
15.2552
16.4003
16.3935
16.8573
16.5008
15.4252
15.4323
17.2759
16.6898
15.9448
15.7061
15.798
15.0667
16.5962
16.0942
16.5866
15.551
15.2719
15.1809
16.6802
16.5256
15.6322
15.429
15.7572
15.9234
14.8473
16.5023
16.5059
16.5701
16.2281
16.2481
15.8128
15.3367
15.4327
16.468
16.4921
16.3538
15.0878
17.553
15.7726
16.6797
15.5633
14.8065
16.3851
16.8864
15.0587
16.2392
15.6072
15.6976
16.0224
16.0057
16.4454
16.4116
16.6488
15.8541
15.5955
15.457
15.4302
16.9591
16.0685
15.9842
15.9773
15.0844
16.6792
15.1572
15.5055
17.185
15.5134
17.2489
14.4821
16.7081
16.2576
17.2904
15.6623
15.497
14.5244
15.8081
15.7692
16.5618
15.9247
15.6902
17.0868
16.6269
16.2966
15.7053
15.475
15.4711
15.7672
15.678
14.5904
15.1362
15.3815
15.6054
16.3363
16.4523
16.5465
15.5065
15.4657
15.3461
16.4825
15.2271
16.6632
15.478
17.5921
15.3693
16.1876
15.8631
15.8502
16.2902
17.3901
15.0504
13.7477
15.2004
14.0405
15.4012
16.2255
15.5251
13.7823
15.1407
14.6826
15.7196
16.0264
16.1603
15.6054
16.2204
15.9596
16.1373
14.9868
17.3483
15.2667
16.2146
15.2592
15.4557
16.0208
16.5743
15.9239
15.6818
16.3687
15.8799
15.7406
15.4204
15.7249
14.8749
14.7534
15.9162
16.4902
16.542
16.4543
15.8087
16.2706
16.4311
16.3838
16.7554
16.3955
15.5533
16.3786
15.7467
15.4978
15.1028
15.8744
15.7393
16.254
15.2521
15.285
15.3422
15.4367
16.0329
14.8551
16.322
15.2114
15.4131
15.6943
16.0163
15.5889
15.0134
15.6669
15.5275
16.74
14.9986
15.3809
16.0813
14.7571
16.3514
15.9639
15.6806
14.8806
15.0106
15.3545
16.3027
15.6755
14.7442
15.9656
17.4734
16.0821
14.6348
16.4242
15.3301
16.2007
16.5545
17.5927
17.5286
15.1291
15.6884
16.2168
16.4921
15.0919
16.7492
15.9277
16.648
17.4976
16.8032
16.4581
15.3851
15.1523
16.178
16.0277
15.4185
16.0956
16.7813
15.3747
16.0437
15.5118
16.3116
16.1293
15.6191
17.0052
15.9656
15.897
15.6733
15.6858
16.9721
15.6602
16.9563
14.9825
14.9217
14.4231
16.4802
15.4468
15.839
15.6733
17.0877
16.2464
16.47
16.6243
16.1957
15.2867
14.8166
16.6629
16.1244
15.3079
16.5564
15.4342
15.4645
16.0198
16.3026
15.36
15.2122
14.6727
16.229
15.9917
16.7325
16.5872
16.9229
16.9455
16.7705
16.3498
14.8322
14.8645
16.3029
14.5408
15.9096
17.5237
15.5228
16.218
15.8192
15.3645
15.6306
16.7591
15.4375
16.0879
15.5802
15.8263
16.0974
15.6138
16.5193
14.9628
15.7674
16.241
16.5112
16.2211
15.0655
15.4026
15.8324
15.8388
17.354
15.9956
17.0868
15.368
16.584
16.9227
15.7098
15.0965
15.1087
16.5478
16.1478
16.8476
15.5301
14.1105
15.7784
15.9069
16.0186
15.2598
15.4287
16.1246
14.4042
17.2477
16.2561
15.0314
15.8661
14.4832
15.2539
13.8523
15.6355
14.1418
15.8831
15.9939
15.9188
16.6798
16.2472
16.5653
17.1424
16.0495
16.1541
16.2595
14.3409
15.7284
16.7055
15.6478
16.4764
15.3583
16.3147
15.9179
16.4239
15.7402
15.8827
16.4583
17.571
17.1222
15.9878
15.9922
17.3105
15.2462
15.9172
16.5633
16.2657
18.105
15.5845
16.9636
15.9871
15.5402
15.7709
17.2655
16.3995
16.9613
16.8366
17.4975
16.2347
15.1643
16.0141
15.8095
15.7426
17.3078
15.6059
14.7549
15.9093
15.6276
16.0245
17.3814
18.0439
16.5738
16.0428
16.6664
15.3253
14.6816
15.0214
15.9906
15.5116
15.9051
16.2347
17.0138
16.3213
16.8031
16.0599
16.009
16.2105
16.8288
16.8562
16.0475
16.8646
14.869
14.9153
15.5306
16.1226
16.1437
15.6914
15.4003
14.1146
16.6354
18.2026
15.8834
15.5152
16.2815
15.0237
16.6954
16.3984
16.0328
15.3178
16.105
16.6649
16.3247
15.1313
14.4143
16.4808
17.3024
16.6945
16.9632
16.6476
15.3637
16.5618
15.9588
15.4337
13.9825
15.0759
17.3926
16.6194
15.5383
15.8665
15.1707
16.5577
15.7042
15.5615
15.2342
16.2308
17.1916
15.1233
15.2178
15.455
17.5475
16.3727
15.6926
14.8011
15.4898
15.604
14.9341
15.0667
16.5225
16.7584
15.5803
15.3377
15.4614
16.2488
17.4872
15.9631
14.9282
15.2532
14.8902
16.7305
16.873
16.1782
16.1025
16.3759
15.9222
15.2593
16.2488
15.0623
17.6832
15.6543
15.8781
16.5971
17.1706
16.5202
14.9003
15.8188
16.707
17.2031
16.0458
16.0867
15.0273
16.3068
15.3305
14.6948
16.0137
15.6836
15.0011
16.0591
15.9735
15.2077
16.3837
16.6891
16.022
14.2485
15.2467
16.0865
16.2175
16.1301
14.8687
15.5586
14.1229
15.7928
15.7183
16.0917
15.6764
16.0165
15.1091
15.9589
15.0827
15.4911
16.016
15.7768
16.3351
16.2231
15.9501
15.816
16.7918
15.2133
16.4177
14.4519
15.5268
17.0167
16.4837
16.8505
16.5916
16.5947
16.9964
13.7001
15.5909
15.2401
16.2803
16.5246
15.7962
16.5225
14.9382
16.4174
15.2046
15.2327
16.099
16.2682
16.5619
14.398
16.6652
17.5911
15.6562
16.8891
14.6748
16.2613
16.9805
17.5754
16.6393
15.9627
15.9829
15.8371
15.3991
15.199
15.7705
15.9352
17.2149
15.4907
17.3673
17.0586
16.1289
14.3653
16.0683
16.3498
15.7737
16.3545
16.726
16.1274
15.3359
16.2544
15.2013
16.4656
16.0763
15.8791
15.5928
16.6082
16.393
14.9918
16.8611
16.5497
14.869
16.2329
16.5151
15.2682
15.3551
16.003
16.8956
15.5127
17.4305
15.4568
14.0455
15.0084
15.0438
16.4531
17.7637
15.4768
14.8318
16.6978
16.3004
15.4927
15.144
16.9565
15.3883
15.7636
15.5122
15.1399
15.8835
16.1168
15.2591
16.653
16.4276
16.6447
15.2095
16.4539
16.1068
16.332
15.0725
15.985
15.1433
16.9454
16.8492
16.0784
15.763
15.9237
16.5704
15.1818
16.5269
16.6471
15.177
15.2949
15.476
15.1352
15.235
15.2172
15.1379
15.144
16.9392
15.8195
15.7883
18.433
16.9586
16.1528
15.7653
15.9641
17.0994
16.1389
16.8421
16.3389
15.8528
16.2335
16.8899
15.2045
15.157
15.9809
16.5065
16.878
16.1289
15.5144
14.8461
17.2007
16.2475
14.6885
15.4822
16.9454
16.1662
17.8046
16.5519
16.242
16.4055
15.6962
14.9406
16.2664
15.9652
16.6855
16.1535
16.3288
15.5763
16.7948
16.0899
14.2844
15.3757
15.8678
17.113
16.2751
16.1553
15.3092
15.908
15.6786
17.2904
15.0359
15.9576
16.554
16.1804
15.9051
16.9997
15.0866
15.2057
16.3389
16.1615
15.3195
15.5954
15.8012
16.4732
15.5135
16.9124
15.1536
14.9394
16.26
16.3208
16.0433
16.8372
15.004
14.7295
15.0153
16.918
15.7157
16.9274
16.5527
15.6123
15.8613
16.4662
16.4401
16.7391
16.1988
15.696
15.7503
16.2673
16.5335
16.9334
15.157
15.6853
15.9038
16.7794
16.0227
16.1543
15.1744
16.4608
16.5674
15.6024
14.9282
14.7588
15.4898
15.5283
15.0948
16.1193
13.9308
16.8209
17.5041
16.1213
15.0154
15.9028
14.8099
14.7187
16.6887
14.8955
16.066
16.0523
15.5958
16.5892
15.9656
16.7422
15.6557
15.394
16.2357
16.4564
14.5115
16.1341
16.2614
15.6927
16.8328
16.312
16.5836
15.2329
16.0874
17.092
15.9121
16.0654
15.9411
16.4088
16.2115
16.4294
15.2944
14.5327
16.2018
15.2983
17.8296
14.5898
15.0525
15.1993
15.2653
15.8098
15.7112
15.0889
15.1304
15.6741
16.8416
15.0932
15.6196
16.2535
16.0604
15.3629
16.2968
16.1731
16.5104
15.6757
15.8635
15.4752
15.5085
16.5833
16.3056
18.0385
15.8143
15.9482
15.717
15.1345
16.4798
15.3822
14.3999
14.882
15.9967
15.418
16.5825
14.0693
15.9769
16.4361
15.6348
16.097
16.732
15.166
16.5026
16.1499
15.3705
15.2552
15.5417
15.3632
15.3162
17.503
15.7049
16.7616
16.0583
16.1348
16.1383
14.6791
15.9666
16.8251
15.353
16.657
16.82
15.2835
16.1692
15.9807
16.175
15.3757
15.5086
15.7075
16.07
15.4558
15.7383
15.5013
15.823
17.0701
17.1664
16.549
15.9341
17.2998
15.9182
15.4786
14.649
15.6403
16.4319
17.2487
15.1701
15.3384
15.4125
16.1874
16.2348
16.3009
15.9875
16.3635
16.0101
16.6848
16.3225
16.5826
15.0669
15.9635
16.2718
14.8579
16.1891
14.6852
15.2974
15.0477
15.2589
15.543
16.7494
15.7765
16.584
14.2506
15.4371
18.1632
15.6364
14.4057
16.2919
15.3954
16.0171
14.6723
16.2449
16.1948
17.1128
15.086
16.2258
16.5867
17.1893
16.345
16.0918
16.4204
16.1897
16.4832
17.091
14.5174
16.6227
15.5091
15.395
16.2936
16.7525
16.2398
17.2175
15.7614
16.0193
15.1165
15.517
15.5923
15.2421
15.5028
15.167
17.2115
14.4964
13.5158
16.2393
17.0264
16.9007
15.7849
15.5838
15.3412
15.5952
16.9804
14.6671
15.718
17.3987
17.1705
15.1767
17.0311
15.4713
15.6959
16.0076
15.8609
16.4112
16.9752
15.9258
16.3266
15.2538
15.3849
15.48
14.9577
16.2816
15.8024
16.1152
16.5567
14.5974
16.3665
16.7797
15.0687
15.1816
13.3509
15.388
15.6453
16.735
17.6529
15.9371
15.4328
16.308
16.6057
16.3621
14.859
15.287
15.4045
16.1501
15.9123
16.3267
16.1967
16.1699
16.3851
14.7057
16.8973
16.1998
17.338
16.4648
15.0309
17.0809
14.6618
16.5072
16.969
15.7763
18.2074
16.9136
15.1989
16.9701
15.8235
15.5548
15.1938
14.6123
15.9639
14.8419
16.3279
15.3876
17.2695
15.8156
15.7457
16.8242
16.2226
15.5091
16.5969
15.6745
15.7698
16.3169
16.0291
15.1541
15.7528
16.6477
17.7853
15.9763
14.9181
16.7563
15.4499
16.9816
14.7066
15.659
16.1503
16.5602
16.3784
14.6143
15.9883
16.7458
15.907
15.1134
16.16
16.2499
16.4824
14.3879
16.2596
17.5853
16.6142
15.1775
18.2022
16.975
16.9613
16.4025
14.7068
17.3655
17.4731
16.4254
16.7783
17.674
15.9066
17.2368
15.125
15.876
16.0838
16.8191
17.4011
16.1382
14.0188
15.6284
16.9537
16.5446
16.1642
17.5189
15.816
14.1148
14.5962
17.6664
16.3524
15.6824
17.6214
15.8943
15.7819
15.821
16.6926
16.8443
14.7511
15.6233
15.9525
15.336
15.6104
16.5521
15.7128
15.8983
16.0099
16.7176
14.8121
16.9829
16.8777
15.4976
16.0564
15.5251
15.5332
15.0964
15.7491
17.7049
17.0253
15.6972
14.7041
14.6634
16.3104
16.1665
16.5354
15.432
15.2308
16.2755
16.1728
16.5304
15.3404
15.1547
15.5028
15.6612
15.1992
14.2621
16.1715
17.3267
17.1106
16.8057
17.2102
15.3237
17.038
17.1526
16.7868
15.8212
16.0825
15.6946
15.67
15.2792
15.1257
14.5977
17.7373
15.5168
16.2448
14.2966
16.9536
16.7552
16.7087
16.2558
16.2902
15.1618
16.3494
15.4197
16.1123
13.8282
14.3749
16.2049
17.083
15.6527
15.713
15.9474
14.8029
15.5068
15.9851
16.6893
16.5129
15.6879
15.361
16.0769
16.4644
16.6102
17.0662
17.4727
15.5418
17.1811
14.0774
15.9621
16.4962
15.4527
15.5488
15.4711
16.0118
15.401
15.6682
16.0207
16.8969
15.8347
15.4972
15.9795
15.6322
16.4874
16.5806
16.0365
16.1525
15.1719
15.8705
16.608
15.3335
16.2471
14.8593
14.0004
16.2192
16.1248
13.9147
16.1784
15.6552
15.6117
15.5044
16.0753
17.2131
16.0873
17.5899
16.6644
15.9936
15.2982
17.5777
16.0922
15.8607
16.0822
15.2994
16.7344
15.188
16.2573
16.2693
15.5252
15.157
15.7115
16.6481
16.2149
16.0172
16.2524
16.0928
17.2699
15.5268
15.9959
15.5428
16.7054
15.5504
16.3788
15.9763
16.3417
15.8238
15.4587
16.0237
16.432
15.7846
15.6917
14.5049
16.5153
14.5699
16
15.6639
15.4962
16.9175
14.9683
15.5959
15.5094
14.8928
15.9946
15.6123
16.51
14.6815
15.5775
15.3273
15.7698
15.6748
16.2943
14.406
15.8821
16.936
16.8718
16.3709
14.9541
15.7892
15.6956
15.9696
15.6205
16.1455
16.4623
15.5866
16.9238
15.9628
16.4709
15.5705
16.0255
16.2641
14.9813
16.5194
17.124
16.1225
16.2132
14.7486
15.9885
15.1377
14.5962
15.2061
15.216
15.8106
16.062
15.0193
14.7808
16.0432
16.3858
15.3795
15.9705
16.453
16.4729
14.0178
15.4916
16.475
16.0254
15.6956
15.8982
16.5886
14.9231
16.7417
15.8231
15.9657
16.4981
16.6744
15.7427
15.4459
15.3938
17.3341
16.5248
16.382
16.6337
16.2915
15.6096
17.5142
14.9546
16.4524
16.1321
15.9222
16.9628
15.3883
17.5561
15.7609
16.2954
14.0604
15.481
15.8801
15.9886
15.5844
15.2658
15.2193
15.537
15.7941
14.8623
15.4637
16.0652
16.7809
15.9173
15.16
16.388
15.3512
16.1743
16.3295
15.9749
17.0206
15.097
16.9544
16.3924
16.3448
15.4105
15.9395
16.0618
16.1461
16.6706
15.26
14.8258
14.9039
14.2901
16.0291
15.2433
14.1763
16.0316
16.4805
15.733
14.7455
16.4673
14.5916
15.5956
15.8713
15.2621
14.9586
14.2386
13.9265
15.7623
16.3826
15.6515
17.4466
16.5286
13.5534
15.5895
15.6014
16.0548
16.6596
15.8117
15.168
15.6545
15.7396
14.6049
15.7535
15.6302
15.7725
16.0232
15.1169
13.7328
15.6137
13.954
13.9243
14.893
16.2511
16.3208
14.7521
15.8449
16.8139
16.6461
15.5208
14.9836
15.8339
15.8038
15.7164
16.8538
15.9746
16.607
15.2481
15.6067
16.8332
16.6266
17.459
16.6684
15.5524
16.2584
15.9999
14.8314
15.9021
15.1335
14.3818
16.611
15.6746
17.5395
14.5665
15.19
15.987
15.9888
15.7192
16.7089
16.9871
16.1971
16.0684
16.107
15.9648
15.9511
16.6094
14.3123
16.4329
14.2684
16.354
15.3892
17.3956
14.8497
15.9511
17.603
14.0519
16.737
17.1273
15.1465
15.407
15.2146
15.8134
15.9476
16.3756
16.7436
16.4913
16.7506
15.9569
16.4224
15.7258
15.4526
16.6804
16.0557
16.2214
16.3433
15.2292
15.926
16.7473
14.6233
15.7163
16.1329
16.5656
16.141
15.6891
16.1374
15.961
16.5576
16.1912
15.5707
15.7976
16.2424
16.3554
16.7398
17.4345
14.9808
16.8907
16.075
16.4972
14.792
14.8808
15.1363
16.3991
15.7492
14.6162
15.5885
15.9228
15.4928
17.2513
16.48
15.4258
16.7162
17.0339
15.1375
16.2335
16.221
17.302
15.1842
14.9135
16.243
16.8512
15.6915
15.2004
16.8043
14.9956
15.4754
15.4997
17.2496
15.4607
15.7123
14.9824
16.4761
15.5103
15.1308
16.0956
14.1307
15.9411
16.3082
17.6425
15.8907
16.0899
15.1339
16.5153
16.745
15.8605
15.1487
17.1363
16.6815
14.5388
16.8159
15.718
16.6085
14.7733
16.3555
15.4783
16.6011
16.8344
17.2877
15.4052
17.4551
16.3633
16.1898
15.1159
15.8012
14.9818
16.4528
17.4592
15.0273
16.0471
14.8099
16.0667
15.7276
15.4713
14.591
15.7082
16.7389
17.1137
16.0481
15.7055
17.2753
15.5079
14.5398
15.964
15.6239
15.4418
15.4053
15.3364
14.5518
16.0056
15.3693
16.6253
16.2288
16.3553
15.5062
14.8902
13.8819
15.2068
15.3718
14.3002
16.4855
16.3236
16.5114
15.5999
15.7379
14.8918
16.0753
15.3268
17.1018
17.6717
16.9214
16.3195
17.3004
15.2448
16.8138
15.9247
17.0455
15.4044
16.1464
16.4617
16.3991
16.928
16.5219
15.6013
16.603
14.7474
16.395
17.3008
17.5179
15.7823
16.338
15.0769
16.6217
15.1068
15.6807
15.3367
16.1948
16.8191
16.1073
15.4289
16.1698
16.3734
16.8907
15.4382
16.9458
15.7935
16.3946
16.2877
16.3201
15.5458
16.0981
15.8632
15.3873
15.7288
14.6689
16.0278
14.2337
14.9606
16.2667
16.6946
15.4528
16.2779
16.878
16.4075
16.3219
15.4856
16.102
15.0629
15.8767
15.4954
15.4809
15.2093
16.2037
16.7891
14.7294
15.9845
15.894
16.0735
14.7237
16.0314
14.7919
15.9991
16.301
16.7657
16.4521
15.5433
16.0423
14.2158
14.8901
16.8417
16.2554
16.7636
16.0394
15.5499
15.0954
16.5399
16.8311
16.4325
14.7393
16.3952
14.9762
15.9249
15.749
15.6321
16.1871
15.9563
16.6948
15.8262
16.1755
15.3685
15.1514
14.7592
16.3356
15.3909
16.6523
17.6632
15.856
16.1041
16.1793
16.6792
16.1425
14.9625
16.1605
15.3402
16.5064
15.6313
16.6931
15.271
16.3911
15.0453
13.836
14.9252
14.3809
16.5909
17.3475
17.4997
17.3844
15.6923
15.6186
14.504
15.5252
14.8009
14.8479
15.447
16.6763
16.0406
16.6491
15.3809
16.9006
15.118
15.4001
16.0477
17.4385
17.0709
15.6668
15.8378
16.5709
16.0939
15.18
15.7116
15.3452
14.2936
15.1196
16.0693
15.6516
16.0754
16.2111
15.3551
17.0358
16.6993
16.2974
16.5288
15.6733
15.4486
14.5827
16.1838
15.2422
16.501
16.6415
15.0038
16.3518
16.6868
16.4591
16.7666
17.0378
16.6134
16.9313
15.38
15.706
15.752
15.8996
15.4123
15.4507
15.6325
17.0072
15.6833
16.9645
16.5458
16.4542
15.7712
16.1726
15.8106
16.0072
16.0985
16.2187
16.5374
15.8498
15.8211
15.9187
15.5299
16.5643
15.107
16.6459
15.7921
16.0311
16.7426
15.1433
14.5913
15.8842
16.6827
16.2541
16.1059
15.1488
16.6336
14.9862
16.741
15.8486
15.9236
15.8246
15.1371
16.2113
15.3306
14.443
14.9925
16.2575
15.583
15.8008
17.2986
17.2045
16.2452
17.3687
15.5721
16.4951
16.8871
15.3191
14.5287
15.425
16.31
16.5658
15.7095
16.1887
16.5094
16.2734
16.2865
16.0628
15.5518
15.088
16.1652
16.161
16.2694
15.4771
16.374
15.2944
16.1876
16.0933
16.5637
15.0935
16.297
16.187
17.29
16.477
15.9283
15.8198
15.7932
15.7584
16.8494
15.4679
17.1108
14.9748
15.5061
16.2705
16.2688
15.6341
15.6609
14.9541
16.2761
16.2432
15.4378
16.2445
16.5451
15.4473
16.7067
16.5661
15.9843
14.9501
16.114
15.7328
16.6318
16.3879
14.8505
14.1362
15.4703
16.3777
15.4311
14.8771
14.4245
14.7919
15.9776
17.8128
15.8464
15.7005
16.1892
16.8274
15.8509
17.0736
15.4456
17.7331
16.4952
16.906
15.9494
15.3906
17.5287
14.244
15.2441
18.511
15.6834
15.8651
15.7898
15.7445
15.4119
16.0909
16.9005
16.611
16.5175
16.7183
15.9892
16.1773
14.9493
14.8168
16.5137
15.7649
16.0728
16.7282
15.8748
16.5706
14.9881
15.9953
16.6485
17.226
17.449
16.2966
15.0014
16.0672
16.3266
15.72
16.8601
16.627
15.9278
16.1838
15.591
14.9078
15.5386
15.317
15.1087
16.3888
14.083
15.3265
15.4215
16.2822
16.5645
16.8356
15.0928
16.823
15.5624
15.4409
16.2826
16.557
14.9946
16.0513
16.8032
16.3003
14.3324
15.6947
14.5368
16.3106
13.8187
18.5712
16.322
16.8679
16.2393
17.3602
16.7421
15.1885
15.3748
15.2304
15.9767
16.0265
15.5841
15.4941
16.9062
16.3856
15.1325
15.4309
15.54
15.3153
15.9144
15.0656
16.9889
16.2832
14.9664
14.8157
16.3631
13.7926
16.8962
16.2555
16.5743
14.7941
15.0357
15.5928
15.8704
16.6503
15.6356
15.8683
14.5333
15.8866
16.9916
15.0443
16.2948
13.3136
14.5071
15.0333
15.8535
15.4608
15.3929
14.0048
17.2647
17.577
15.511
14.7821
16.0954
16.996
15.3051
17.0606
16.3623
16.062
16.4811
15.5761
16.4182
16.46
14.0505
16.1411
14.7963
15.466
16.0787
15.7729
16.2532
14.7437
15.3357
16.9558
16.7526
16.9435
17.2329
16.4694
15.7511
16.8519
15.7963
15.7065
16.2292
16.3185
16.2635
15.5625
16.3641
16.7789
14.7628
16.1789
15.0927
16.3114
15.0913
16.6604
16.6476
16.145
15.947
15.0653
15.0147
17.1046
16.1796
15.3358
15.5698
17.0721
15.8827
16.3524
16.0743
15.9518
15.8459
16.4648
15.053
15.7392
17.5154
16.4388
16.5749
16.5582
16.8036
16.1092
14.1209
16.8176
16.327
15.6715
13.1284
14.3768
16.1611
15.1628
14.4975
16.2362
15.1082
16.1671
14.3141
16.236
14.4504
15.1526
15.576
15.4455
15.9625
15.4349
15.9141
16.6282
14.7523
14.7489
15.9959
16.2744
16.9978
16.9005
16.7058
15.2751
14.643
16.555
16.8176
14.6388
16.0625
14.7655
16.0308
14.5435
15.9098
14.9433
16.1473
14.7094
15.6689
16.2111
15.7491
15.7721
15.7784
14.4907
16.0373
15.4469
14.9887
15.5493
15.8348
17.1555
16.0952
16.3576
17.0756
14.7504
15.4427
15.0601
15.7835
16.1294
15.3583
15.3044
15.7627
16.5176
16.3075
14.665
15.2441
16.6917
15.5616
16.966
16.2413
15.1885
15.9902
15.6269
16.5568
14.7075
16.0205
15.5655
16.0144
17.0406
15.8505
16.7108
16.0798
15.8299
16.0027
15.7831
15.311
15.626
16.0126
17.1594
15.3607
15.7459
17.3333
16.2646
16.6581
16.369
17.4236
15.3135
15.748
15.7174
15.2259
15.2051
15.9281
15.3559
15.1241
16.3902
15.9287
15.4427
16.8283
14.9724
15.62
16.6046
14.9663
13.9188
14.5981
14.5252
16.2967
17.4479
16.958
16.464
14.293
15.8592
16.5936
15.9263
15.9668
15.6304
16.1145
16.4141
16.2081
15.606
15.7174
16.2316
16.1514
17.1252
15.3939
14.4193
14.6886
16.0168
13.021
15.9737
16.0871
16.3461
15.6001
16.5863
15.0639
16.4156
13.9427
15.6788
14.2391
17.4556
15.8564
16.5377
15.7514
16.854
16.6036
14.7846
16.5525
16.3159
15.4575
16.8586
15.4367
16.2326
15.88
15.7961
16.766
17.229
15.9128
15.1147
16.5526
16.0637
17.3995
15.347
16.7621
15.4587
16.2508
14.9227
15.7828
16.0875
17.4015
15.4332
16.1722
14.7948
16.2873
15.3012
17.1275
16.0461
17.4029
15.7917
14.442
16.6356
15.2336
15.351
15.7193
16.8089
15.2749
15.6638
14.699
16.9665
15.9945
15.6153
16.104
16.3352
16.3692
15.6937
14.2679
15.7915
15.148
16.4325
16.078
16.1798
15.5508
16.0515
17.041
14.7599
17.2366
15.6992
15.185
16.9789
16.4467
15.1161
15.2253
17.1304
15.6752
15.153
16.6883
15.3536
15.0961
15.4003
17.61
15.3219
16.68
15.213
15.5011
17.1884
15.7746
17.1123
16.9519
16.6634
16.7138
15.4201
16.2604
14.8763
15.7854
16.4762
15.1051
15.0107
16.6083
14.4278
15.3221
16.4416
15.024
15.9312
15.6167
16.2337
16.8438
15.1338
14.9152
15.4079
17.3902
16.3748
16.4435
16.5147
15.7854
16.5096
16.5362
16.5271
17.3234
16.3485
17.1918
16.5482
17.037
17.0688
15.8627
15.815
15.9172
15.5073
15.2496
15.5189
16.3808
15.5777
16.3628
14.8276
16.5648
16.0748
15.7105
14.7589
16.4967
15.5675
15.7021
15.9056
15.3113
14.8468
15.6245
15.3894
16.2115
15.492
15.5835
15.9822
15.5115
16.2896
16.4861
15.4546
15.1296
16.9715
16.1272
15.9966
16.1318
15.4965
15.5094
15.8219
16.316
15.5416
14.8413
14.7643
15.4981
15.8214
14.9754
16.2689
15.526
16.51
16.6186
16.0838
14.556
15.1607
16.5497
15.8133
16.0567
15.9699
15.9191
16.5497
16.3481
14.9972
15.1066
14.3504
15.6542
16.629
15.5957
15.581
15.1197
14.4113
15.7928
14.9816
15.3721
17.2577
16.4794
15.9267
15.6973
16.3332
16.0484
15.5771
16.4137
15.0807
15.6042
16.3718
16.4296
14.9233
15.071
16.1796
15.3798
16.4939
16.4069
16.5088
15.6486
16.8407
15.2819
17.035
14.7475
15.2978
14.6489
16.338
16.4432
16.8931
17.0471
16.4865
17.4183
16.1836
15.2191
15.8683
15.0049
15.8537
16.5384
16.2366
16.9772
16.4513
15.4984
14.8646
16.3269
16.1666
15.2471
15.867
16.044
14.8771
14.3076
15.3904
16.1519
16.8836
16.2005
14.607
16.2084
16.3016
14.7325
16.1836
16.2359
15.9355
15.3993
16.2957
16.5448
15.7779
15.8492
15.9117
16.6907
15.3569
15.8339
14.541
15.6333
15.3637
16.0904
16.2833
15.6004
15.8639
16.9326
16.4704
16.8198
16.2085
15.3633
15.902
15.7676
13.6238
15.8581
14.7434
14.7804
15.9125
14.8242
15.5637
15.4856
15.9789
16.7755
16.7768
15.0885
14.7978
14.6278
16.4059
15.1029
15.8101
15.5253
15.4369
16.8789
16.56
16.4556
16.7955
16.6619
15.9135
15.7373
16.842
15.7878
15.026
15.1705
13.8594
16.9133
16.9372
15.5375
16.6845
16.0345
17.5744
15.5948
14.459
15.4145
16.4713
15.9957
15.4393
15.1383
15.9334
15.511
15.9474
16.2874
16.9948
15.5674
14.7245
15.9367
15.0401
15.6519
15.6051
15.6549
13.2634
17.0989
16.4112
14.4009
17.2897
14.2024
15.2973
15.7972
15.0619
16.1967
16.6237
15.9858
16.9593
16.3628
15.5043
15.0707
15.8016
15.2602
15.9578
16.3712
14.9944
16.0236
17.3098
15.9943
16.7484
15.0631
15.9756
14.6503
15.6097
15.3991
14.5589
16.3711
15.6965
15.2086
15.2849
15.7227
14.627
15.7191
13.7939
15.2414
16.0293
14.4772
15.1945
15.8413
15.2425
17.2938
17.1384
15.3855
15.5027
16.3175
14.4803
16.4091
15.3874
16.3541
14.9631
14.5407
15.1578
16.2946
15.9541
15.8484
15.7233
14.5484
16.1501
16.5471
15.2041
16.4283
16.3166
15.4725
15.5742
16.4285
16.7019
15.7586
16.4145
15.2563
16.3846
17.5139
16.5346
15.757
15.6326
16.2749
15.1146
15.8767
15.7203
16.7125
15.42
14.2133
15.5905
13.7695
16.0198
16.0654
16.4376
15.3606
15.3782
17.7383
16.6941
16.3433
15.5589
15.7859
14.5981
15.0874
16.1922
15.386
16.2967
15.5609
15.0989
16.5921
17.1234
16.6218
14.5805
15.5264
16.525
15.4339
15.1655
16.4166
16.2299
17.5096
17.3974
16.0916
16.7316
15.6804
18.1698
16.0051
16.3967
16.1898
16.3143
16.8372
17.0578
16.4415
16.5558
15.6984
15.2089
15.9388
16.3986
15.4617
15.4617
15.0437
15.2516
14.9874
14.1489
16.9598
17.0573
16.7948
15.6886
14.7552
15.7026
16.5389
16.6615
15.4523
16.7274
16.362
17.2449
15.0638
16.1787
16.1746
16.6982
15.0563
16.1017
16.6332
15.7613
17.1776
15.3311
16.616
16.5103
16.4939
15.6924
15.447
16.5497
15.9633
17.2937
15.3777
14.671
15.7972
16.0658
16.3361
15.667
15.4362
15.5642
15.9487
16.0518
16.7614
16.8324
16.4605
15.0023
15.0056
16.1429
15.4502
15.654
16.5009
14.9806
15.9239
17.0033
15.2311
15.0908
15.5621
15.8604
15.7732
16.3101
16.7031
16.0074
16.5938
14.743
16.8949
16.7705
16.3587
15.9931
15.575
15.4385
16.3428
16.0328
16.1997
15.3821
14.1328
15.801
16.1122
16.7919
15.7229
15.6952
16.4702
15.0898
15.1551
15.627
15.8591
16.0886
16.9
16.8114
16.8237
15.2693
14.6979
16.6423
16.1499
16.3752
16.537
16.0448
16.2815
15.628
14.7329
16.2783
15.4073
15.3052
15.2974
16.3603
14.8914
17.3546
16.1122
15.1328
14.1443
15.1171
16.0423
14.0932
15.487
15.7141
14.0827
15.7745
16.6826
14.9177
13.7974
16.9984
14.7673
15.0877
14.9834
15.6571
16.039
15.2872
16.5062
14.6846
16.3902
15.8991
14.0044
14.6615
15.5089
15.0647
13.6785
17.2096
14.7332
15.5443
15.6201
16.0349
16.954
15.0559
15.2362
15.8872
15.3954
16.9839
17.0141
16.6439
16.5426
15.7352
16.3666
16.323
15.1004
16.4684
16.1829
15.8901
15.9098
16.9899
15.7666
16.2256
16.5334
16.2437
16.5078
15.5796
16.1484
16.8566
15.1798
17.086
15.9732
16.5329
15.3663
15.4853
15.4523
15.0333
14.986
15.0025
17.1853
15.5792
17.308
14.5198
14.5609
15.5664
15.3905
16.0187
16.7854
15.5317
16.7877
15.2727
16.126
16.0106
16.4528
15.8365
15.4022
15.2001
15.0942
16.5546
17.2919
16.0724
15.8945
15.5029
15.2783
15.123
17.0184
16.0521
14.9335
16.4538
14.7865
16.0216
15.5402
17.5348
15.7915
17.2518
16.1647
16.3635
16.097
16.5741
15.0217
15.9843
15.859
15.0904
16.6452
14.9328
15.698
15.7293
15.2262
16.8883
16.5952
15.2208
16.6626
16.1269
15.3111
16.1745
15.967
15.842
16.099
15.4793
15.1351
14.3994
15.9324
15.6126
14.8923
15.8854
16.6609
16.5194
15.4983
15.0107
15.8883
16.1382
16.1178
15.0108
15.5922
15.4718
16.2333
16.6174
15.9372
16.0181
16.1467
17.0469
14.8189
15.2633
15.3854
16.3877
15.545
17.6044
16.3265
16.7951
15.9316
16.0949
16.2158
15.219
15.7652
15.7351
15.9896
16.2694
16.7256
16.2438
16.306
15.4411
16.887
15.1554
17.0213
16.0205
16.2416
15.8424
16.0706
15.1167
16.2337
16.2636
15.3399
17.5135
16.8496
15.9628
16.6405
15.1878
17.2953
16.1167
17.1313
16.639
15.1623
15.0392
15.4202
16.5584
16.9041
16.358
16.0349
13.7457
15.6994
16.7847
15.6144
17.0112
16.0639
15.3091
16.3694
15.2203
16.7696
16.1108
16.0353
15.9008
15.5574
15.7829
15.1457
15.4563
16.4888
15.8717
15.4626
16.1238
16.7757
15.0283
15.9847
16.3325
17.2451
16.2304
16.4701
17.2703
15.5068
14.0921
15.9211
15.58
15.2443
15.1905
15.4446
17.1522
15.8389
16.9834
15.8133
15.5811
16.6673
15.9259
16.3673
16.2275
15.6928
15.9222
15.6176
16.014
17.3118
15.732
15.7974
15.5492
16.3231
17.892
16.3434
15.7619
15.9122
16.7781
16.8398
16.251
16.5485
15.7711
16.4568
15.4307
15.7234
15.7277
16.5019
16.5526
14.8675
15.6688
15.0372
15.4179
15.235
16.672
15.2805
15.6443
15.5563
15.9551
16.4428
14.5688
15.5676
15.5856
14.9475
15.8555
16.1476
16.94
16.7426
15.3003
14.6456
14.7231
16.3929
17.2098
17.2635
17.0003
17.0946
15.898
16.5987
16.5531
16.0437
15.5967
16.4149
16.7394
15.7784
16.467
16.6495
16.2928
17.5958
15.8016
15.2644
16.2789
15.8986
15.0072
15.2189
16.0766
16.0872
16.2543
15.2086
17.0787
17.1193
15.7861
17.0199
15.4463
16.2532
14.5663
15.4596
15.8515
14.0083
15.9578
14.6559
14.2773
15.3255
16.288
16.8548
15.3209
15.7856
16.7918
15.7891
15.9581
15.4077
15.624
15.9953
16.679
15.8473
17.7379
15.4993
15.6897
15.771
16.0079
15.6769
16.5591
14.5304
15.7759
16.3204
17.6046
15.4762
16.0244
16.7053
15.1358
15.371
16.0676
14.6043
15.9652
16.9628
16.984
15.4391
16.0356
14.8701
16.8953
15.7837
15.8847
16.2882
16.5387
15.6497
15.8958
17.3545
15.5983
16.8182
16.5402
15.8255
14.9321
15.9008
16.837
16.4751
16.1414
16.5901
16.4035
16.5561
15.8002
15.2497
15.3161
16.6238
16.444
15.4101
14.9631
16.8593
16.521
17.2208
16.4684
14.9447
16.2144
15.0888
16.7074
16.0405
14.8171
14.4934
15.5962
16.2056
15.1331
14.1251
16.2263
15.1664
16.6769
14.7675
14.3477
16.295
16.8603
16.9665
15.7288
15.9792
16.8734
16.1783
15.6632
16.0359
15.308
16.0135
15.7699
15.7904
15.5908
16.4674
16.9219
16.2595
14.9652
16.4706
15.6384
17.6641
16.5189
16.9262
17.3188
13.8602
17.3323
17.2765
14.7088
15.7302
17.0381
15.3239
17.3012
15.657
15.4158
14.5043
16.0921
16.2099
15.3644
16.0493
14.7743
16.275
16.0108
16.412
15.8286
14.9373
15.6917
16.5332
16.2657
16.9519
15.1489
15.2804
16.8602
16.9969
15.2779
16.494
14.9503
15.5138
16.9531
16.3637
16.995
15.5069
15.821
14.5475
16.0827
15.3008
15.7202
15.2781
15.8741
16.8733
15.4079
17.4029
16.1748
14.7978
15.6925
15.5494
15.8956
14.6762
16.4854
17.1756
15.7207
16.4194
14.5089
15.9921
15.6776
16.3894
14.3482
15.5159
15.5677
15.656
16.4685
15.9699
15.3359
14.4314
15.6015
16.1838
15.1027
17.2583
16.7282
16.0584
13.7093
16.6466
15.9113
15.3003
17.2566
15.3174
14.8829
17.2931
15.9786
16.6092
15.6699
16.2499
16.4684
16.3796
15.0908
16.0404
16.0054
17.2743
16.2596
17.2237
15.2557
16.1261
15.5175
16.7108
14.0671
16.0622
16.1671
16.4642
15.8215
16.3419
15.9165
16.9721
16.2356
14.4725
14.8667
16.0898
17.9386
16.1499
16.5436
14.5531
16.7928
15.288
15.5499
14.9136
15.4205
15.9497
16.4515
16.5234
15.0632
16.9201
15.9234
16.4311
16.9255
16.6142
15.0344
15.5579
16.3788
16.572
15.5019
16.8192
16.0106
16.1839
15.3421
17
15.8599
15.6931
15.3736
14.5449
15.0225
16.9071
14.9204
14.857
16.7887
16.0241
15.2758
15.7984
16.3023
17.4313
15.1651
15.9156
16.0669
15.9966
16.0485
17.2134
16.4471
15.7454
14.8786
15.3941
16.7101
16.0203
16.9525
16.4915
16.2612
16.4549
16.4926
16.1363
14.7569
16.6215
15.3154
15.5376
15.852
16.7056
15.9537
15.4075
15.8753
15.2244
16.4096
16.1394
15.7273
16.7464
17.0273
16.0574
15.8857
16.6768
15.5966
15.3436
14.9979
15.4154
15.1644
15.6924
15.1657
16.8813
16.022
15.9721
15.7045
15.2712
15.0459
16.8411
15.7427
16.0153
16.7339
15.8514
17.2369
15.569
14.6268
16.0646
17.3866
17.2283
14.9953
17.1294
16.7783
15.2677
15.5453
14.9415
16.9333
16.0675
17.3597
14.4478
17.1072
15.6728
16.4363
17.6541
15.23
15.5297
15.7558
16.284
16.3694
16.0495
16.5208
15.1084
15.6556
14.4332
16.2217
15.6834
14.4079
16.605
16.7392
15.704
16.5573
15.1354
15.5042
16.7679
13.4417
15.7642
15.6988
15.4731
14.3557
16.1116
15.4621
17.1065
17.4208
15.3961
15.1642
16.368
14.5075
15.0801
15.7609
15.3883
14.9442
16.9023
16.2726
16.9561
15.6082
15.7501
15.0801
16.3912
16.5169
16.2708
16.8435
15.8106
16.3701
15.1684
16.0549
15.8861
14.9575
15.5363
15.1598
16.1099
16.4713
16.6837
16.7119
15.5648
16.8444
15.0302
15.6148
17.0992
14.2068
14.9512
16.0381
16.6088
16.4177
15.3667
16.5175
15.9134
16.6182
15.3343
16.6353
15.0738
16.2811
16.5758
16.8674
16.3351
16.6355
15.8801
16.3692
14.9224
15.8535
15.8347
14.6916
15.0481
14.353
15.523
16.7417
15.7929
16.7496
17.7725
16.2782
16.9526
16.1877
15.8708
17.1328
14.9273
16.5105
17.449
15.7192
16.6382
15.9251
16.2505
15.2063
16.288
16.4118
15.4903
16.4448
16.8087
16.2008
16.6065
16.2129
15.3718
16.1947
14.8126
15.8661
15.5634
15.3767
16.1663
17.4032
15.2006
15.2766
14.6516
15.0546
15.9524
16.5147
16.5999
16.6246
15.5483
14.0455
15.88
15.956
16.6218
15.1537
15.8746
16.5768
16.1998
15.1838
15.2348
14.7851
16.5994
16.3737
16.0477
14.3083
16.3544
16.1064
16.2057
14.9144
16.3041
16.4061
15.9196
14.5201
17.9334
15.8257
16.3658
16.0724
16.1583
17.7058
15.6218
17.0005
15.9286
14.1038
15.9841
17.342
15.9785
15.5854
15.6732
16.8562
15.4857
16.0687
15.2794
16.4233
15.7464
16.781
15.7048
15.5988
15.825
16.1726
15.9781
16.5132
16.5267
15.5299
16.3061
18.2973
14.6327
17.1728
17.1402
16.519
14.7083
16.0773
15.9627
14.8595
14.7307
16.8966
15.6223
15.5707
15.3309
16.8127
16.5685
16.0544
16.4818
16.788
15.9216
15.7306
15.1289
16.5701
15.0112
17.0084
16.9419
15.6389
16.6884
14.0252
15.7771
15.8392
14.9521
16.3983
15.1153
14.9699
16.0011
16.0121
15.8676
12.9637
15.0392
15.7623
15.5463
16.0229
16.5846
15.165
16.8873
16.2476
16.815
15.8146
16.1755
15.8445
15.3878
16.6564
17.7597
15.3952
15.6686
15.7659
15.2332
15.3715
16.6321
14.9711
15.4997
13.8989
16.004
15.7079
17.1772
16.0756
16.4379
16.0315
16.2972
16.0685
15.3675
15.5433
17.138
16.0477
15.2219
17.1467
16.5072
15.5992
16.1579
18.2197
17.3633
16.2352
15.544
15.7961
17.1094
16.0211
16.2834
14.8496
15.8514
15.6658
16.0316
16.8129
15.4119
16.912
16.1164
16.8601
14.4988
16.0867
15.7499
15.8172
16.6624
16.2063
15.8671
16.4403
15.2946
16.3602
16.0688
15.2394
14.6892
15.408
15.4331
16.604
15.8801
14.6746
16.8895
16.6072
16.439
16.273
16.065
16.8929
15.2809
15.904
15.8871
17.6051
15.2265
14.9235
15.4506
16.1744
15.5386
15.8513
16.6436
15.8461
16.4349
15.7586
14.8487
16.0841
16.2121
16.2282
15.0375
17.132
16.4222
14.8908
14.8665
17.2191
17.2337
17.0338
14.836
16.3751
16.0491
15.4603
17.4174
15.6214
16.7585
14.4656
15.2204
15.9249
15.947
16.7274
15.5795
14.7452
16.4276
16.1891
16.6187
15.4383
16.2535
15.7134
16.2579
15.637
17.5326
15.8976
16.4143
16.4366
16.3407
15.8153
16.5139
15.1308
16.8038
15.5097
15.6368
16.7061
16.7787
15.6638
16.2873
16.5228
16.5506
16.4144
17.6198
16.3291
15.0798
16.1181
15.1367
16.1821
16.4559
16.1242
17.3196
15.3056
15.5322
15.8406
16.0924
14.7284
16.2985
15.8488
15.9715
15.7231
15.7733
16.4727
16.6388
16.0838
16.0973
17.3854
14.7982
16.9763
15.5458
15.7514
16.2982
15.3354
15.8444
15.4106
16.6689
16.0876
16.0441
16.9479
15.9724
15.0528
16.4123
15.0578
15.442
14.6425
15.1101
15.4263
15.7788
16.1126
16.5053
15.9237
15.2982
15.0558
15.0606
16.0877
15.6857
16.5317
15.8075
15.7151
16.1814
16.8414
15.2165
16.627
16.4428
17.0305
14.5007
16.0913
13.884
15.433
16.099
15.1878
16.3923
15.5411
15.7587
15.7384
16.4325
16.5101
15.9273
16.4609
15.7097
14.4009
16.157
14.7876
15.658
15.174
15.861
17.0108
16.9205
16.1572
15.9571
15.7713
16.2025
15.0379
15.1613
16.2169
16.0752
17.1376
15.6385
16.9804
16.2252
15.9968
14.9876
15.3716
15.6955
15.4794
17.0425
14.2774
15.1813
14.6554
16.5025
16.258
17.0532
16.1548
15.4314
16.9468
15.0869
16.0712
15.8697
15.6506
16.7428
15.6084
15.7213
15.519
15.2591
16.6431
16.7423
15.8013
14.8857
15.9611
16.541
16.7391
16.4675
15.7892
16.2919
15.2129
16.1387
14.7462
16.565
14.7191
16.2686
16.6025
15.7649
14.095
15.6486
16.1164
17.2239
17.3949
15.7954
16.4008
15.4414
13.7398
15.1785
15.9625
15.1695
15.6323
16.1574
15.2309
16.1366
16.686
16.2218
15.4011
16.8324
16.7807
15.4031
15.5259
16.3884
16.0328
16.2357
16.6212
15.8743
16.6335
15.6687
13.743
15.462
16.4459
16.6966
16.1339
16.7485
16.4454
16.7008
15.8333
16.4105
16.0012
15.6938
15.4056
15.8934
14.865
16.8596
14.5667
14.3498
15.3854
15.4246
15.6982
15.6496
16.3439
15.1479
16.7597
15.5527
14.5159
17.3722
16.6601
15.5213
15.9848
15.5375
14.2078
15.4636
15.7484
15.7832
15.5656
16.6158
17.3195
15.8242
16.7581
15.6361
15.54
16.4907
15.6489
15.8237
15.1119
16.3891
16.0478
16.4974
16.3051
16.6187
16.5179
17.4769
15.9639
16.2011
15.7372
15.7795
15.7326
15.4748
15.1217
15.2857
16.3773
15.7914
16.9396
17.3331
16.435
17.016
16.4616
15.8081
16.244
16.3291
15.521
15.4687
15.7261
15.9698
16.1696
15.559
15.2994
17.2374
16.4942
17.0591
15.1998
16.099
17.0718
16.5544
15.8095
14.8351
16.6281
14.5938
15.3715
15.9228
15.3215
16.4705
15.5265
15.6471
16.0911
16.3874
16.3607
16.8019
17.3845
15.9452
16.0789
16.0982
16.2457
15.971
15.6121
15.1437
15.9923
16.1075
16.6821
16.4827
14.8279
15.1503
16.4879
15.5014
16.1076
15.3432
15.6773
16.0196
16.6864
17.6586
16.927
15.121
15.4129
16.4516
15.6145
16.6198
15.6153
14.9268
15.6284
17.3775
15.1552
15.1614
17.0248
16.1849
16.169
15.8841
16.3406
15.8328
15.8449
17.2779
15.4487
15.7823
16.577
16.2485
16.2095
15.3272
16.2054
16.2562
16.7454
16.5802
15.4157
14.0647
16.0203
15.6709
16.3914
15.7751
15.4359
15.8681
16.7161
14.3229
15.9616
16.4139
16.054
16.3892
17.0169
15.0765
17.0351
15.0025
15.9813
16.6944
14.8353
15.9141
15.1625
16.5929
17.0352
15.8325
15.8842
15.585
15.6633
15.601
16.7564
17.198
15.15
15.7166
15.0376
15.1724
15.7039
14.9641
17.5468
16.6657
13.4868
16.6942
16.5191
14.8556
15.7959
16.5074
15.9687
17.3611
16.7062
14.654
15.5515
15.7739
15.6698
14.4964
15.3788
15.8776
16.6581
16.1316
15.1804
14.3584
16.2808
15.8314
16.7887
16.0273
15.914
15.3936
16.3247
16.2065
15.3583
15.1756
15.926
16.5416
16.3856
16.8404
16.8296
15.4371
15.4389
15.6988
16.2222
15.3582
15.5249
14.2178
15.262
16.4761
15.4118
15.9091
17.0954
16.7166
17.1761
16.1353
14.7873
16.2865
16.8591
15.7841
15.3997
16.2397
15.3337
16.5717
15.3173
15.5533
15.3252
16.9314
15.3353
14.9996
16.817
17.6285
15.8348
16.0635
16.8675
15.9498
15.9393
17.6446
16.1896
15.0574
16.085
15.7024
15.242
15.7377
15.7174
15.5842
16.9337
14.8449
15.4178
15.3832
17.0405
15.9042
17.3862
16.9934
16.4825
15.5344
15.5824
15.3456
15.3561
16.4971
14.6628
15.5713
15.2718
14.5577
14.555
14.2459
15.6912
16.2535
17.1653
15.1933
14.4947
16.172
15.4126
15.5852
15.9035
16.0298
16.14
15.5859
17.0828
15.3617
14.7868
15.6238
14.7465
15.6204
16.0511
16.297
15.449
16.5051
16.4878
15.2794
15.7336
15.9322
16.363
15.945
15.8832
14.364
15.6676
15.0078
16.7518
15.595
15.4575
15.8542
15.6241
17.295
16.9066
14.7328
15.719
15.0503
16.5047
16.2537
15.223
15.2022
15.9504
15.0308
16.6869
14.8399
14.9469
16.3782
16.3632
16.5641
16.6457
15.7343
16.7132
15.6409
16.5075
15.1953
16.3708
15.4931
15.9285
15.4075
16.3269
16.7209
14.6376
16.8325
13.9679
16.0958
15.4504
16.3413
16.3663
14.0915
16.2734
15.8108
14.8559
16.1088
16.6202
15.8815
16.2234
16.0841
15.1743
15.5609
16.4514
15.2731
15.2529
15.7232
15.5515
15.1933
15.9134
15.1282
15.7415
14.9482
15.8298
16.8932
15.0939
16.3492
15.9742
15.7994
16.4374
15.706
16.0694
16.7345
16.0928
17.0941
16.2267
15.4235
16.8099
15.2271
16.7646
17.0047
16.0376
14.885
15.199
16.265
16.3244
16.4219
15.1445
15.5015
16.0846
15.9003
15.7379
16.6846
15.9089
15.6885
14.8919
15.518
15.5776
16.6981
16.0405
16.795
15.6518
16.664
15.866
15.3933
16.626
14.1683
16.7757
15.8444
16.6746
15.4401
16.5231
15.5567
14.9284
15.4365
15.9217
15.7529
15.8698
17.1676
17.0287
15.1713
15.4983
16.7681
17.6381
16.1079
16.9753
16.4546
15.5425
17.4337
15.551
15.2435
16.8833
17.2864
17.1558
16.1235
16.1425
14.5286
15.9546
16.8922
17.1
13.559
16.383
15.275
15.8287
16.0234
15.3982
15.598
15.7597
16.5527
15.5468
15.6527
16.6289
17.489
17.3167
15.1795
16.2243
14.377
16.6075
16.1879
15.3726
15.5575
16.5897
16.2078
15.9345
15.6493
17.1561
17.0089
16.9449
16.1724
16.97
16.2103
17.043
16.6214
16.248
15.6739
16.4309
15.4829
14.7784
15.3179
16.837
16.281
15.6358
16.4631
16.6403
15.8087
15.8534
15.8601
16.8118
15.7289
16.2144
16.1125
15.6516
14.5087
14.2438
16.7496
13.3841
14.8787
16.6265
15.3723
16.042
16.8466
15.0067
15.9189
16.2473
16.5309
15.0807
15.1965
15.4071
17.3289
15.9812
15.6685
16.3635
15.6045
14.6416
15.9039
15.757
15.2927
15.0316
16.5562
15.6092
14.8239
15.27
16.6583
14.7895
15.9806
15.4748
15.7739
15.833
15.6751
15.6501
13.8991
16.7113
16.1562
14.8227
16.6384
15.0469
15.8058
17.7147
15.1841
14.5508
15.6579
15.3358
16.162
15.9188
16.2219
15.7557
16.8389
15.91
16.3531
16.2847
16.1504
14.4242
15.3883
15.3897
14.9173
15.7643
14.3096
15.8756
15.7196
15.6675
16.2632
16.148
16.1804
14.9307
16.5587
16.1713
15.599
15.6653
14.7421
16.5229
17.4419
16.6634
17.9863
14.0532
15.7628
15.0823
16.7872
16.5138
15.9861
16.82
16.0747
15.2728
15.992
14.8468
17.2678
16.3419
17.652
16.2382
15.297
17.1046
17.2734
16.0254
16.1254
16.8392
16.1161
15.2758
17.7354
15.9044
16.0654
16.5335
16.1904
15.0114
14.6149
15.7059
15.9539
17.4359
15.6998
16.4191
15.5307
14.1933
16.7453
15.2202
15.5672
15.3948
17.3178
15.4577
17.2905
16.4447
16.4677
15.8098
15.9365
17.5235
15.6357
17.2
15.9523
15.2295
15.321
16.0594
15.1702
16.8227
17.9948
15.9451
15.7537
16.3156
16.6622
14.4625
16.0923
14.9585
16.8128
17.0191
16.7392
15.5197
15.2671
16.7118
15.1957
16.7126
14.4849
16.952
16.257
15.7238
15.8381
15.1063
15.7285
15.5331
14.4088
16.0636
14.94
14.6565
16.9105
16.7031
15.1038
15.5539
15.5234
17.8244
16.6976
15.2743
15.8432
15.1462
16.0458
15.2463
15.0777
15.8555
15.0118
15.4953
15.2518
14.9993
15.7792
17.2314
15.7656
15.0178
15.9581
16.0213
16.3132
16.3522
15.7375
15.8565
15.5033
15.5724
16.6971
15.4638
16.1293
14.8333
15.8895
16.2393
16.6889
15.451
15.3068
15.2946
16.0512
17.151
14.8811
15.7546
17.1391
15.3497
16.3219
16.4636
16.1235
15.6597
17.2375
15.8509
15.071
15.8013
15.7754
15.5976
15.6302
15.9811
16.3076
15.5485
15.8868
15.9481
15.8697
16.3728
17.8314
17.2761
15.5425
15.7142
15.1665
15.9988
16.5294
16.0775
15.484
15.7179
15.7288
16.055
15.9775
16.8551
16.2035
16.7792
16.6796
15.6215
16.9423
17.3089
16.3096
15.6614
16.3728
15.8978
16.162
15.899
16.5795
16.8922
16.1082
14.8456
16.3756
15.7445
15.0021
16.9932
15.4056
16.7574
15.9393
15.5108
14.4448
15.3295
14.6391
15.7735
14.5176
15.998
15.8815
16.8172
14.8912
13.9973
17.5118
16.3052
15.6036
16.078
15.4283
13.8224
16.2192
15.7356
15.8816
17.6032
16.0434
15.6815
16.6127
15.8302
16.6064
15.6727
16.7161
16.3124
16.8974
16.2524
16.2757
15.4293
15.3573
15.2033
15.5786
15.4662
16.7682
15.1269
15.3206
15.8244
18.2227
16.815
17.4218
17.0016
16.4253
15.2607
14.5523
15.877
16.4109
16.9443
16.0819
16.6828
15.3857
15.6162
17.4235
16.0482
15.6468
15.3185
14.6548
14.9101
17.1094
15.2742
16.3215
15.7008
16.5071
15.6194
15.9403
16.1951
14.7045
16.0579
16.7248
15.9159
15.6466
16.0203
16.0383
15.447
16.3514
15.2339
14.3131
15.5752
15.6332
14.9451
15.1991
17.0234
15.3775
15.7068
14.9623
15.3111
15.3275
16.231
15.7519
14.5699
16.4162
14.609
15.2595
17.0837
16.2183
15.9861
16.541
16.5439
16.1816
14.9727
15.3959
15.367
16.2677
16.6297
15.5271
15.3925
15.3783
17.0888
16.7462
15.1461
17.4388
16.3192
15.7279
15.1214
16.208
17.4852
14.6783
16.387
15.5606
15.1646
14.7356
16.0931
16.6217
15.2694
15.4638
14.0461
16.2634
16.5548
15.5171
15.7899
16.4247
16.4217
14.3031
16.0332
16.8519
14.3735
16.1169
15.771
17.3292
15.049
14.466
16.3529
15.874
14.4995
14.7952
16.596
15.166
17.5884
15.5473
15.7376
16.0689
16.3739
17.8805
15.4104
14.7427
17.0183
14.8275
16.4306
16.1343
14.4558
15.1047
14.6927
15.8075
16.5884
15.9342
15.868
15.4088
15.2823
16.0119
17.838
15.9683
17.1409
15.4378
14.4472
16.0042
16.0249
15.3409
15.9401
15.5135
14.4446
15.6483
16.9968
15.0887
15.9843
15.8321
15.1572
16.0957
16.611
16.0628
15.5457
14.3977
16.745
16.5113
15.3894
14.683
15.7874
15.7576
15.7874
16.9723
14.8761
16.0229
16.5
15.9691
16.1231
15.4616
17.5653
16.7866
15.1145
15.6791
14.6696
15.6412
16.4724
16.2878
16.6582
15.9249
16.711
14.8553
16.9592
12.7193
15.2783
15.0988
16.3421
15.5589
15.3814
16.3162
15.7952
15.8443
15.869
16.3783
16.732
16.7327
17.0023
16.1918
14.5313
15.7786
17.4881
15.5582
16.7891
15.7549
16.5654
15.9321
15.9999
15.6615
17.3485
15.4638
17.5456
16.7341
14.7149
15.3876
16.7033
17.5002
17.0082
15.6307
16.2681
16.6225
15.0316
15.2029
15.4551
15.7194
16.4136
16.476
15.5649
15.5417
15.4049
16.8553
16.1609
17.2155
14.7267
16.0158
15.4379
14.6553
16.2135
16.7948
15.7291
17.2333
16.0699
15.7046
16.2622
15.8222
16.5432
15.122
16.2071
16.6817
15.0933
15.5835
15.8097
15.6873
15.1861
15.6006
16.5966
15.6375
16.6788
16.4689
16.8743
14.1908
15.6458
16.0061
15.976
15.9324
14.3936
15.1397
16.3177
16.8115
15.165
16.1195
16.1617
16.7699
15.1876
15.7451
17.0703
14.6109
16.7454
15.9667
15.7267
14.9905
16.8335
15.2365
16.0142
16.1735
16.2584
17.045
16.1692
17.0289
16.3319
15.4213
16.6849
14.8516
16.6879
15.7219
14.486
14.6015
15.8912
15.9466
15.8211
15.1287
15.5653
16.1538
16.3223
14.7389
15.7433
16.3075
15.5694
16.6576
15.8725
17.0881
13.9561
14.9067
14.5441
15.918
14.9505
17.2141
16.9753
16.0011
15.4994
14.4307
16.2613
16.7087
16.2065
15.723
15.387
16.2126
15.8188
16.7182
16.4326
15.0973
16.8585
15.9582
14.0502
16.2455
15.5013
16.7478
17.2815
15.1718
16.3664
16.3985
15.9531
16.3862
16.6516
16.2448
16.0075
16.4628
16.233
16.3061
14.7288
16.4919
16.2247
14.8442
15.0438
16.0182
15.7897
16.1643
15.376
16.22
16.1695
15.8047
16.0604
15.6001
17.0613
13.4659
16.6914
16.3769
16.0153
16.7883
17.1058
15.7416
16.279
16.2645
16.4431
16.5029
16.2849
15.4386
16.8712
16.4064
15.6583
15.4343
17.2902
15.5916
16.7037
16.7357
16.7705
16.2821
15.9195
16.2108
15.8879
16.7178
17.9493
15.9749
17.6118
16.5366
15.7395
16.9765
15.7756
14.8903
15.6776
15.9937
16.5283
16.6843
15.6278
15.8895
16.3856
16.5909
15.7516
15.2645
16.1588
16.0993
15.3169
16.0107
15.7081
15.8359
16.3162
15.274
14.6697
16.7858
15.1649
16.1262
16.4431
15.1582
15.26
14.7733
15.2479
15.2704
16.6773
15.6711
16.8987
16.1117
15.6531
16.3453
15.9878
15.9335
16.328
16.3489
16.608
16.7371
15.1276
17.8201
17.0446
15.8701
15.9968
16.223
16.9231
14.4703
16.1721
16.7044
18.1206
15.4474
16.9042
15.7641
15.5624
16.5438
15.9212
16.5157
15.8663
15.3581
16.2349
14.8534
15.8527
15.4933
15.8001
16.6154
15.7408
15.7502
15.437
16.4756
15.582
16.2514
16.9222
16.9216
15.1229
14.9958
16.7608
16.5502
16.3835
14.6824
15.5352
16.3425
15.3965
16.3064
16.3302
16.4052
14.6742
15.7676
15.3404
17.0776
15.6638
17.2722
14.6368
15.3253
15.9709
16.7303
16.4085
17.8446
15.9459
15.0676
15.2678
15.5904
15.9351
16.6288
15.0468
17.107
15.7851
15.5431
15.9901
16.4068
16.1852
15.5733
15.9287
14.8126
15.4827
17.0879
15.2377
15.4968
15.7586
15.1812
16.0083
15.4953
15.7705
15.9572
16.1838
16.1584
16.7449
16.9615
15.493
15.3123
15.5887
14.8825
14.7815
15.7106
14.4005
16.4402
16.1946
16.6244
15.7718
16.3064
16.5756
15.5337
15.2528
14.9891
15.4484
16.2202
18.1106
15.3896
16.4492
14.4368
14.6649
14.8635
15.4286
14.9721
14.9631
16.2082
17.1453
16.8413
16.7004
17.1945
17.0641
15.3972
18.3587
16.4762
16.7293
16.0414
15.8008
16.6279
16.2395
15.7089
16.3077
16.6141
15.3232
15.2342
15.8734
14.9153
15.3621
15.9192
14.9619
16.0817
16.9691
14.998
16.3163
15.8388
16.1975
17.7772
16.0006
15.5555
15.2972
15.5547
16.2628
16.6401
16.9744
16.6753
15.8774
16.5125
17.1549
15.6768
16.6359
16.1306
14.7192
15.9447
14.6393
16.8778
16.3986
15.4022
14.5371
17.2707
16.8367
15.6052
15.2239
14.9272
16.2861
16.7255
17.1768
16.1232
15.5458
15.2449
15.3576
15.7678
16.5914
13.9049
15.4226
14.3973
14.3638
17.1521
16.2428
15.8104
16.1102
16.9106
16.8428
14.9224
15.0048
16.4737
15.2914
15.5346
15.516
16.2823
14.7196
16.7125
16.9616
17.085
16.0188
16.6734
14.7875
15.8462
16.4903
16.4064
16.4248
16.7995
16.4176
17.3554
15.6782
15.2303
16.6642
15.5116
15.2126
16.1691
15.1867
13.876
17.3559
15.5294
15.8682
15.8236
16.1702
15.5563
15.6752
17.0291
17.0184
16.388
15.5602
17.0059
16.3545
16.9919
14.215
16.1053
17.2204
15.8886
14.7408
16.4199
14.4591
16.6548
16.0728
15.7949
16.2222
16.9731
15.1967
16.1665
15.8216
16.7243
16.6956
15.6025
15.5049
16.5319
16.8558
15.7026
15.9261
14.9831
16.221
16.7797
14.7969
15.8532
16.1055
16.4538
16.3567
16.7411
16.359
17.0796
16.4811
15.6359
15.8719
16.4209
16.1495
15.3449
14.9778
15.6903
15.9965
16.9675
16.1161
15.2813
15.5661
15.4516
15.9858
14.1926
16.6175
17.4156
15.7957
15.369
16.9315
15.9313
15.2382
16.5245
17.3178
15.4063
16.2903
15.4302
15.2821
17.3401
16.8935
15.7218
16.1177
15.522
15.393
16.4952
15.548
15.1421
16.7743
16.3907
15.1941
16.0567
15.956
16.1794
14.6423
15.0898
15.9954
16.6549
15.9084
16.084
15.8561
16.5439
16.2931
16.0934
15.4533
16.671
15.1963
15.7592
16.3294
15.9372
14.3716
14.8568
16.1919
15.6407
15.307
16.9472
16.2492
17.7149
16.0049
16.0554
15.5287
15.8721
15.7038
15.6627
15.4472
16.4939
14.8881
16.0583
15.7714
15.7514
15.8675
16.1914
15.8334
16.4059
15.4826
15.738
16.0622
15.7515
15.2515
14.8192
16.2049
14.6589
15.1125
17.2616
16.3862
16.286
15.4222
15.4859
16.5325
15.9703
16.302
15.9792
16.6453
15.1698
16.1441
16.2388
16.7269
15.7562
15.8565
16.0623
17.7356
14.3689
14.577
16.5913
16.0144
17.1057
16.5146
15.218
15.0211
16.8722
15.587
14.863
15.8807
16.316
16.3974
15.227
15.7829
17.1046
15.6289
17.2618
16.1014
15.8903
16.1875
14.8088
17.2868
15.9476
16.4257
17.161
15.7334
15.8124
15.2612
15.8407
15.8856
15.7447
16.1981
14.8221
16.2251
15.383
15.8666
17.056
15.2211
16.5289
16.1116
16.2261
16.5691
15.3369
15.4161
16.0357
15.1169
15.1617
16.3748
15.4444
15.988
16.4638
16.715
15.5447
15.3842
15.6412
16.2552
16.0798
16.2812
16.9847
17.1876
16.6551
16.3774
13.2568
16.6977
17.4341
16.3827
14.924
16.1929
15.5556
16.0216
15.1039
15.7004
16.2545
14.5805
15.628
16.6012
16.1632
17.0636
16.6538
15.0522
15.079
16.457
16.7262
15.342
16.029
15.005
16.6558
14.8743
16.1296
15.6576
16.9585
16.3469
15.5277
14.8405
15.6656
15.9334
15.3261
16.9211
15.2976
16.5819
16.2375
15.8435
14.9258
15.8135
15.6408
16.0043
15.5589
17.1948
16.7752
16.5584
14.8749
15.5291
15.8468
16.6205
16.353
16.5369
16.0898
15.3144
16.3404
16.7589
17.2403
16.439
17.0216
14.4203
15.8005
15.2293
15.004
15.6157
14.0384
15.5888
15.9593
15.1458
17.5286
17.1986
16.2286
17.5733
14.5407
16.1509
15.674
16.2371
15.2686
15.9103
16.1733
16.2583
15.7555
15.9863
15.8676
16.9397
16.7769
15.8426
16.6115
16.4023
15.8672
16.7898
16.6122
15.2981
15.2258
14.8145
16.1927
13.7918
16.6428
15.5531
15.7935
15.22
16.5167
15.5355
15.6345
17.4461
15.5966
17.5346
17.6591
16.8482
14.9189
16.6787
16.0119
17.5831
17.6371
14.148
14.7663
16.2377
16.0857
16.4358
15.6716
15.5963
15.0913
16.6655
14.4445
14.6292
14.4215
13.9545
16.6771
16.2375
16.2577
15.0072
15.6733
15.4103
16.6435
16.373
15.8493
15.1086
16.8814
15.8656
16.3255
13.5238
15.006
15.5082
15.5652
16.4626
16.1911
16.0315
16.6456
15.3159
17.1413
15.4354
15.5599
14.8073
15.4468
14.7796
17.1047
15.7588
14.8598
15.4447
16.0609
15.2167
15.7386
15.7977
16.4456
16.3085
17.0122
15.1864
15.5417
15.5525
15.9545
15.2265
16.33
16.8857
16.9203
16.112
15.7853
15.9933
16.1751
16.7579
15.2243
14.9282
16.8089
15.7733
16.8279
16.2513
17.2331
15.5935
15.9997
14.7584
16.253
16.3776
16.5464
16.5374
15.6361
16.0852
17.5703
17.5827
14.8129
16.1138
16.3676
15.9325
15.9782
15.2487
16.4084
16.5863
16.0739
17.3728
16.2771
16.3432
15.2271
14.0003
16.079
16.4022
16.255
16.6457
15.7683
17.19
17.0882
16.7734
15.2547
16.3231
15.128
15.3903
15.7209
16.5326
16.296
16.0389
15.9831
16.5533
16.724
17.7523
16.0016
16.4486
16.1402
16.2741
16.2949
16.52
16.6869
14.6438
14.6229
15.6705
16.574
16.4812
16.3711
15.3016
16.4073
15.2025
15.5805
16.7368
16.6011
15.8453
14.9051
14.9852
14.79
16.5075
16.9319
16.1389
16.3593
16.221
16.2972
16.2364
16.6461
16.1252
16.5177
15.7579
15.0418
15.8605
15.9582
15.3445
16.0328
17.4192
16.0004
15.7889
15.8205
17.1407
15.7699
14.6286
15.7354
15.5306
15.6258
15.4504
16.5799
16.9282
15.297
16.9613
15.3399
15.2004
14.6604
14.9606
16.6144
14.2762
15.3129
15.7214
16.1084
16.2519
15.56
15.7421
16.041
16.4643
15.7268
16.0475
17.2954
13.159
16.0847
16.859
16.7236
16.1287
15.1234
15.8048
16.1181
15.2397
16.7541
16.4229
16.3358
16.2124
17.0856
15.5653
16.9542
16.7244
16.1485
15.36
14.8352
14.7992
15.5765
17.0908
15.945
17.2642
15.6516
15.6042
14.8897
15.9802
15.1154
17.1992
15.5522
16.0923
15.5
15.2964
15.3292
15.8579
16.2038
15.5749
14.7242
16.2424
15.0697
16.2712
16.0285
15.363
16.3296
16.6387
13.9516
16.1987
14.5485
16.4749
15.7432
17.2957
15.4271
17.0488
16.7683
16.1004
15.1861
15.8615
16.4355
15.6276
17.6396
16.233
16.0787
16.2442
16.277
15.3166
15.9032
16.368
15.5677
16.5764
16.8807
16.9639
17.4663
15.7396
16.0552
15.2804
15.3052
16.6592
15.3393
15.2241
14.0483
15.0201
16.4559
17.2018
16.6126
15.4776
15.5544
16.1089
14.921
16.4453
15.8177
17.4836
15.9003
15.9205
15.1977
16.5659
16.5037
15.7809
16.1421
15.8631
16.0186
16.2878
15.7305
16.3587
16.3169
14.6493
16.2776
15.2288
14.966
16.8169
15.9756
16.1319
17.5101
15.8554
15.4253
16.0328
15.7249
16.8779
16.7965
14.4083
15.6856
16.8052
15.534
16.22
16.0897
16.5216
14.6099
13.9392
17.396
14.7984
16.6115
15.9281
16.9851
16.2222
15.5263
16.1091
15.0796
14.8203
15.9854
16.3619
14.5207
14.7539
16.3235
16.2045
15.163
17.2702
14.8529
15.2106
16.8176
16.5929
16.6803
15.4819
14.8792
15.7725
13.625
14.9364
16.8231
15.0393
16.2711
16.5732
16.4025
16.7909
16.0916
15.0237
15.9305
16.503
15.8178
17.0638
15.325
16.3217
13.5269
16.6601
15.9494
15.4577
15.7581
17.2288
16.4143
16.3957
14.5962
15.9479
15.3214
14.8734
15.3637
15.5129
15.9435
15.4551
16.2458
16.6783
14.3563
15.7055
16.661
16.0044
16.0051
16.4926
16.8204
14.382
17.3512
15.3096
16.7459
16.2387
17.1104
16.1477
16.1089
17.5561
14.023
17.1121
15.8281
16.2332
15.7088
16.1059
16.0155
17.1528
15.3351
15.9638
15.3259
16.011
16.7854
17.3083
16.333
16.0676
15.885
15.6476
15.7236
14.9895
14.6764
16.0823
16.2171
16.2737
15.2322
15.2259
15.5007
14.3454
14.5549
16.5423
15.6203
16.9164
15.8196
15.7345
15.153
15.6721
15.3759
17.2477
15.8986
15.9
16.1284
14.6731
16.2454
16.2555
17.1021
17.6498
16.255
14.5175
15.3111
15.5173
16.4136
15.9395
15.986
15.0119
16.3823
14.741
15.26
14.698
14.7572
14.4071
15.9846
15.0315
15.954
14.8052
15.4164
16.9861
17.0339
16.4313
15.5376
14.0641
15.8439
15.9676
16.7151
14.7524
15.5559
16.2237
15.4316
15.0244
16.0976
14.7195
14.6171
16.2834
15.2947
15.8905
15.7464
14.222
16.5834
17.1332
16.3614
16.0089
16.4043
16.9374
15.8523
16.4453
15.7503
17.4803
15.6794
16.0632
14.8985
15.9856
14.4433
15.2305
15.9567
15.0591
16.0616
16.4278
14.6763
16.8936
15.843
16.6944
17.166
16.4379
17.1638
13.982
16.937
15.8348
16.1425
15.2447
16.3983
15.8954
15.1922
16.1891
15.5831
15.3179
16.501
16.6348
15.8645
15.9093
16.1674
15.1183
15.2183
14.6782
14.5871
16.3174
14.682
16.6885
15.3719
15.5935
15.8386
14.6463
15.7046
16.3566
15.7422
15.5526
15.801
16.1599
14.4846
16.8718
14.4117
16.0744
16.8903
16.9083
17.1561
14.4081
14.9605
16.8341
17.3745
14.6555
15.501
15.1131
15.8244
16.1253
16.4048
16.9442
15.4654
15.2349
16.0534
15.9181
15.3735
16.538
15.9769
15.9355
16.1191
15.4027
15.83
15.4016
15.382
17.0211
15.2679
15.8725
17.6148
16.2879
15.5296
15.0526
15.744
16.8083
17.0299
16.6824
15.8165
15.2069
15.2912
15.4772
17.1309
16.088
15.6069
16.5276
14.6166
17.2264
15.5899
16.9634
16.5361
15.7942
15.0986
16.441
15.4458
15.519
16.8707
13.7637
14.2498
16.4595
15.8354
15.4892
16.525
16.9163
15.4992
16.1538
15.1392
16.2489
15.4596
16.2816
16.6279
15.6434
16.7194
16.8876
16.5754
15.3115
14.6133
14.5677
16.9764
15.6573
14.7368
15.7526
18.0588
17.1919
16.097
15.6773
16.5488
16.9808
15.3604
15.6549
16.323
16.1907
17.3222
16.3272
15.5967
15.7846
16.1086
16.92
16.9272
16.2937
16.8336
16.43
16.2015
15.9549
14.7935
16.3529
15.8526
16.5629
15.9052
15.2285
15.9865
16.6649
15.8222
14.8915
15.8845
15.2841
16.3245
16.7012
16.3941
15.8599
15.6861
16.6431
15.4581
16.5066
17.1446
16.521
16.2831
15.769
16.1624
16.9416
16.0892
15.121
14.285
15.776
15.604
15.6767
15.4214
15.1229
16.0789
15.1247
15.5126
15.6204
15.8626
16.074
14.8451
15.1092
16.9614
16.4982
16.3901
15.7566
17.0127
15.4093
16.1898
16.2124
16.3654
15.3731
14.9966
15.6589
14.5164
15.9944
14.6934
16.1274
17.2749
17.58
15.3053
15.0076
15.1333
15.9428
15.6769
16.1144
17.3416
15.272
16.0126
16.3995
15.0579
16.0976
14.8504
15.031
17.0232
14.9009
16.7851
16.3583
15.6103
16.9291
14.4837
15.4836
15.2885
17.8638
16.212
17.0337
15.8956
15.8231
14.8445
15.355
14.9979
14.9919
15.5898
15.6321
16.3965
16.5028
15.794
15.6575
16.2202
15.8982
16.1288
16.5919
16.6039
17.3095
16.0949
15.9188
15.1864
16.5474
16.3623
16.6503
16.2358
15.2552
17.4952
16.3299
16.0798
16.1574
16.4978
15.6487
16.5745
16.5517
15.5448
17.1868
16.3291
15.2293
16.0321
14.8686
15.615
15.9991
16.3835
15.7365
17.05
15.3573
17.8323
15.29
15.2892
16.2407
17.1456
15.1108
16.7544
16.2342
15.8468
16.5815
17.1517
15.5229
17.1197
15.9952
15.7495
16.1318
15.6282
15.5025
15.7709
15.222
15.6299
16.051
15.2237
16.4566
16.7011
16.9635
15.1531
16.0811
16.3225
16.1065
16.4049
15.5117
15.2673
14.6618
16.3169
17.7757
16.4613
16.9919
16.828
17.121
16.1335
16.9395
16.3112
15.6135
16.8728
15.6193
16.5837
16.3577
16.1935
16.2177
16.2133
16.5029
14.8749
15.8551
14.797
16.3027
15.1978
16.5562
16.7091
16.2183
15.6651
15.943
15.8231
16.5826
17.0091
16.3973
16.4883
14.8579
16.136
15.387
15.7839
16.3273
14.6945
16.018
15.5881
15.3158
15.1956
16.4287
17.8506
14.4922
16.225
15.9611
15.6315
16.3306
15.5568
16.3055
16.2285
16.8804
15.6007
16.3336
15.8464
15.5208
15.6445
17.3865
15.7583
16.4314
16.2018
15.0732
16.712
14.5953
15.6598
15.6421
16.6955
16.4569
16.6601
14.0788
15.753
16.3226
16.5291
16.1047
15.2224
14.431
16.2755
16.1232
16.2438
15.8124
16.3999
17.7118
15.3649
15.0158
15.8952
15.2119
15.7775
16.6704
14.5687
16.2588
15.4666
15.6379
16.7044
15.737
16.0413
15.4946
15.8379
16.3411
16.657
16.0974
16.215
16.1202
16.4431
15.5004
16.1835
17.108
16.2
15.0114
15.9173
16.0795
15.2753
15.8221
13.7452
14.3846
15.9575
16.5448
17.1505
15.8388
15.7832
15.9549
16.251
16.2896
16.0017
14.5715
15.3034
16.0379
15.3196
15.7591
15.4556
16.14
15.5617
17.6178
16.3063
15.6497
16.2476
17.7545
14.897
16.1233
16.633
17.1351
15.3799
15.3244
17.0122
17.4772
16.9282
16.8336
16.3223
16.0709
15.4254
16.4454
16.1401
15.0671
15.3241
16.3461
16.0833
16.553
15.4095
14.9547
15.5563
16.3433
17.1867
15.5787
16.0583
15.2658
17.1604
17.2883
16.7589
15.7055
16.0598
15.2362
16.2285
15.9383
16.9102
16.2524
15.5134
14.7476
16.7391
16.393
16.5566
16.1008
16.015
17.0034
16.2284
15.5407
15.9452
15.282
16.0926
16.4256
16.094
16.6904
15.6671
16.8744
14.8081
14.5154
16.0852
15.4602
14.4289
14.6139
17.7194
14.6195
15.8956
15.3183
16.3
16.1014
16.9743
15.3383
15.0479
16.3057
15.9458
15.4339
15.2728
14.4003
16.1556
17.2148
16.4498
15.5341
16.5746
15.3929
16.0861
17.393
17.228
16.8893
15.8514
16.3638
15.7347
15.9042
15.9668
16.0139
14.7712
15.7074
15.6857
15.7217
15.4833
15.6203
15.3393
14.6697
16.6073
14.4039
15.4363
17.7709
16.3572
15.343
16.3587
16.1353
15.6203
16.2221
15.9649
16.3277
14.1628
15.0848
16.6519
16.9771
14.953
16.5843
17.2313
16.1183
16.6398
17.0464
15.7918
14.547
16.5811
15.2001
16.3422
16.6072
15.8637
16.1286
15.2117
15.2629
15.831
15.7989
16.4463
16.5507
16.0719
15.3333
17.0884
15.9457
16.614
16.6069
18.612
16.4936
17.0481
15.6682
15.0736
15.0592
16.2581
14.7341
16.0061
17.0966
16.5118
16.0703
16.1243
16.9011
17.0771
15.3401
14.6661
16.1538
16.6228
16.8366
16.5044
16.5926
16.164
16.4908
16.4482
16.5406
16.6916
15.5248
15.0368
15.7149
16.3202
16.1047
15.1126
14.2942
14.9274
16.6338
17.8463
17.5501
15.6652
16.2841
16.3425
16.7354
14.9071
15.985
16.5633
16.1631
15.7375
17.2261
15.1486
16.0247
16.1319
16.1081
15.8372
16.5893
16.8581
15.296
15.2996
14.443
15.6578
16.3945
16.2303
14.6178
16.6589
16.1706
15.2216
15.3116
16.0648
15.2719
15.8554
16.2602
15.7709
15.1779
15.6352
15.6349
16.8772
15.0363
17.0261
16.7974
16.3369
16.1044
16.7196
15.9888
16.1508
16.949
15.7651
16.0264
15.1863
16.0215
15.3463
15.9451
15.5666
15.6071
16.2542
16.8798
16.1401
15.9204
17.0037
15.6618
16.5658
16.3256
14.6983
15.2386
16.0179
15.2912
16.0491
16.5842
16.1581
15.8846
15.4228
15.8731
16.1166
15.5895
15.9048
16.3568
15.7368
16.3727
15.7967
17.3396
14.5819
16.8602
15.7717
16.3911
16.8283
15.9925
15.7876
15.776
16.5014
16.3757
16.5837
14.5685
15.71
16.1168
17.5469
15.3758
14.8636
15.8517
15.6735
16.2302
17.0338
16.2984
15.9112
15.0057
16.1563
16.2871
16.537
14.7912
15.6743
16.8569
16.9612
17.4447
17.017
16.1386
16.0738
15.8628
15.6269
16.0824
15.8929
16.1372
16.1816
14.7566
15.2954
16.2899
16.593
14.6063
15.4171
14.8978
15.6531
14.8068
13.9209
17.0608
14.7907
14.8755
14.911
15.5372
16.0509
15.8489
16.4692
15.8314
14.9727
16.6791
15.7471
15.7138
15.6806
17.0581
15.4697
16.7221
14.743
15.9062
16.4021
14.9083
16.47
15.2497
16.2407
17.4945
16.2547
15.1847
15.6298
15.2365
15.6654
15.1461
17.3611
15.162
17.0311
15.9927
16.6804
14.6614
15.0611
15.5791
16.3778
16.2914
16.3988
16.1734
16.6561
16.1366
15.2191
16.579
14.6509
15.0848
15.5942
16.0973
15.8241
16.7169
16.1035
15.0628
16.0212
15.9467
15.1221
15.9897
16.1542
16.1639
16.9762
15.3081
15.5936
15.8723
16.701
14.3102
14.8125
16.8406
14.6773
15.0284
15.5069
14.8525
15.0525
14.3129
15.8104
15.0602
17.3647
16.4385
17.027
14.9337
15.3873
15.0168
16.9831
16.4062
16.7945
15.529
14.432
16.5529
14.9378
15.9149
15.6444
15.7148
15.7591
14.9237
16.047
16.5823
16.8523
14.831
15.974
13.7666
15.8848
15.5517
15.6868
16.9069
17.0551
15.013
15.722
16.9568
17.2427
16.4909
15.9139
16.5916
16.049
15.7978
16.6229
16.7777
15.7097
16.2386
15.0954
15.173
16.9609
16.2947
16.7653
16.1386
17.2037
16.0366
16.5459
15.9404
15.6687
16.0658
14.5776
14.9957
16.675
16.3898
16.1402
14.6989
16.4735
15.1322
15.7881
15.9213
15.456
16.4901
16.3029
15.5342
16.6437
16.5018
16.1784
15.7133
15.8404
15.4564
15.0157
15.8469
15.3805
16.7777
14.7087
16.6423
15.4977
16.5641
15.8934
14.8539
16.3145
15.2695
16.7003
15.527
16.1251
15.115
15.235
15.1246
16.0159
17.1174
15.3268
14.8617
15.9252
16.4604
16.1813
14.6023
15.6452
16.2587
15.7244
14.8705
16.178
16.0136
16.4221
15.7059
16.1507
16.408
14.755
17.1206
15.8338
16.7195
16.0051
16.5571
15.6871
14.4822
16.26
16.4889
17.2304
15.52
16.2922
16.3634
14.1749
16.5225
15.5159
15.0703
16.5286
14.3952
16.2507
16.0372
16.3469
15.7582
16.55
14.7677
16.69
16.0505
15.6839
16.7428
14.3889
15.5218
16.9608
15.105
15.9552
15.6718
15.4896
17.4912
15.3882
15.8974
14.5076
16.0884
15.6474
15.8585
16.3271
14.1895
14.7535
15.8176
17.0744
15.5199
16.7665
16.6364
15.1883
15.9461
16.1458
17.2812
15.6489
15.7482
16.0983
15.5297
15.3403
15.9911
15.6969
15.8294
15.8503
15.3116
16.5
15.9898
15.5751
15.4013
16.7019
17.0876
16.7163
15.506
16.2067
17.294
16.3875
16.1741
15.6473
16.0423
16.473
15.6421
16.6779
15.1693
15.714
16.5626
15.5079
15.5826
15.6685
16.0636
15.6227
16.5557
16.8368
15.8445
18.5795
15.3504
16.494
15.2526
15.2201
17.3765
15.7023
15.6838
15.4298
15.8365
13.8037
16.2293
15.8518
14.2161
15.507
16.1808
14.7465
16.5584
14.8168
14.9976
16.3043
16.2733
15.9767
16.0336
16.1182
16.9406
15.1068
15.2319
16.8912
16.4697
16.6142
16.4513
15.8662
16.128
15.0807
15.5474
15.6215
16.377
16.2944
16.9499
15.1013
15.6774
15.0481
17.509
16.1286
15.9231
15.7663
17.0208
15.1365
15.0047
16.9297
17.0193
16.0772
16.1079
16.5617
15.6803
15.4804
16.2552
15.0555
15.1044
15.1637
17.3404
16.0206
15.1818
16.5988
15.7592
15.4463
17.0952
15.3572
15.4246
16.2246
17.0079
14.7377
15.9124
14.8993
16.1268
15.1913
16.2313
15.756
16.2592
16.644
15.6671
15.0806
15.933
14.666
14.7752
16.0805
14.5224
16.566
17.0816
15.5335
15.5691
13.8284
16.0467
16.6415
16.5505
16.0652
16.4658
16.1313
16.9154
16.0747
14.8761
16.933
15.5223
16.1986
15.0683
16.051
14.9775
17.0355
16.7578
15.9963
15.8354
16.7175
16.6263
14.3123
17.0674
16.4965
15.2865
16.3193
17.5568
17.2213
15.943
15.6958
16.9736
15.5188
15.0114
16.3252
16.6618
16.6643
15.1654
16.7086
15.082
15.1785
14.1309
17.6904
16.3308
16.4392
17.8568
15.4788
16.5683
16.2453
16.4709
15.8311
15.7544
16.2831
15.8891
16.1272
15.332
15.9012
15.952
15.5928
14.0762
15.511
15.9441
16.4129
15.6214
17.051
15.8881
17.042
15.1305
14.0349
15.5898
16.5558
15.6345
16.646
16.6189
16.3233
15.3661
16.1718
16.3586
15.9738
14.7418
15.3482
15.9752
16.1162
14.691
16.7887
16.0577
15.724
16.6957
15.4673
18.1973
17.2183
15.1035
15.7823
16.2318
17.0171
15.808
14.1312
15.9695
16.4064
16.334
16.4397
16.731
16.7823
16.1927
14.5032
14.5413
15.924
14.9742
14.7334
16.2579
17.85
15.4615
15.7279
16.4396
16.6001
16.5367
15.7524
16.637
16.4277
16.6907
16.1548
15.4378
15.9667
16.287
16.237
15.6735
15.5468
15.8863
15.9002
16.3816
15.3797
16.3939
15.7662
17.1661
17.383
17.0163
15.1019
16.3956
15.8949
14.4689
16.7502
16.1735
14.2655
15.1628
16.1496
15.9129
15.8277
15.5834
15.5759
17.4635
15.3103
15.0767
16.0395
14.4103
16.3855
15.0077
16.2521
16.8357
15.7689
16.2337
14.9627
14.9515
16.3992
15.9572
16.2297
15.401
16.1705
14.7722
15.7218
15.7266
16.6027
16.5255
16.2424
15.7264
15.5012
15.5247
15.7991
15.8015
16.6754
14.3562
15.9898
15.2459
15.6912
14.2236
17.2613
16.3854
16.7467
15.9793
15.5943
15.8922
16.3179
16.6717
16.2032
17.1075
16.3825
16.7818
16.6864
15.2981
15.2167
14.7488
16.2062
16.0408
16.4789
17.0348
15.341
15.7562
14.7677
16.8982
16.0298
15.4967
14.4142
16.3483
16.2616
14.7695
16.6232
15.7941
15.9378
15.9361
16.5341
16.0041
15.3776
16.31
17.9296
15.4732
17.5228
16.9745
15.9734
15.4357
16.3021
15.6555
16.6076
14.5082
15.9303
16.862
16.5542
15.9497
14.9418
16.9352
17.1382
16.1413
15.9765
15.6747
15.778
16.1475
16.1931
16.0051
14.7116
16.2295
16.6063
16.9101
15.8208
15.113
13.8341
16.1309
16.4027
16.937
15.8156
15.8799
16.5661
15.9522
16.0238
14.6791
16.2293
15.5188
14.0563
15.5815
15.8566
16.0414
14.8945
15.5775
15.8236
15.3631
15.4668
15.5382
17.229
17.8445
15.6734
16.2093
15.2713
16.7238
15.247
15.1719
17.0887
15.7172
16.0917
15.9574
15.2818
15.596
16.1791
15.6139
14.8719
16.0004
16.9143
15.405
15.1297
15.4159
16.077
15.0252
14.6054
16.582
15.5828
16.2479
16.3401
16.3426
16.0615
16.2362
16.4257
16.4096
15.3412
15.1433
16.5588
15.03
16.0523
15.1087
15.8441
16.3433
15.8363
16.203
16.4394
16.3842
14.7724
16.4001
15.7599
15.5008
16.2622
14.9085
16.0975
15.2546
16.0977
16.8507
16.0839
17.6621
16.2114
16.3223
15.1034
16.0709
16.6867
15.7611
16.1793
15.4476
15.5556
16.194
16.3066
16.2965
16.3842
15.3018
16.3382
17.3038
16.9154
16.816
15.6577
16.8917
17.3778
14.8151
15.417
15.5921
16.3482
16.5157
16.4313
16.2529
16.4694
16.609
16.9962
15.2597
16.0879
16.1981
17.0108
15.2954
14.9731
17.2696
16.7192
14.1288
15.7546
16.316
16.3726
17.4527
15.1333
16.0699
16.6431
15.8108
14.5114
15.0687
15.2044
16.6468
16.0085
15.6513
15.7393
16.0301
16.7837
15.1568
15.4502
16.6459
16.5866
13.8443
15.8362
16.1218
14.977
15.5488
17.0251
16.6703
16.3985
15.0081
14.3966
15.3582
16.6991
17.1534
17.1511
15.8083
16.2492
15.0818
17.0227
15.6638
15.7954
16.9731
16.4341
15.5855
16.5679
16.6181
15.5956
16.1892
16.3066
16.0383
16.1588
15.8793
17.3062
15.7741
17.1528
16.5041
17.362
16.5439
15.8552
15.6941
15.704
14.9911
15.8197
17.5995
16.2287
16.7834
17.3391
16.234
16.1942
16.5775
16.3489
16.5225
16.8606
16.3107
15.1826
17.2224
16.9114
15.4753
15.813
15.837
15.3537
16.0587
14.6966
15.4572
15.5785
16.7609
15.0631
16.6419
17.6962
14.8022
14.7146
15.9167
16.3971
15.4584
15.0417
14.96
14.7898
15.9436
17.5155
16.4721
15.7137
16.258
16.3588
16.0541
16.1633
16.3291
17.0649
15.7855
16.1997
15.4777
14.8964
14.8554
16.3313
16.3947
15.4172
14.6616
15.1446
17.0259
16.5704
15.4264
16.5133
15.73
15.6847
16.482
15.3216
16.0492
15.4125
17.1419
15.7898
15.3032
16.3073
17.2076
17.3789
13.7759
16.529
15.4586
16.0274
15.7951
15.4486
15.0803
14.4355
15.323
15.5298
16.3647
15.8865
16.1815
15.626
16.1472
16.6334
16.7171
16.1733
14.7111
15.4631
15.094
14.9078
14.8098
16.3936
15.2186
14.2614
14.9533
15.9936
16.09
16.4188
15.7884
15.3937
16.3392
16.4551
14.7538
14.9567
16.1797
15.3989
15.4507
16.1388
16.039
15.4189
16.7503
16.4463
16.1924
17.605
15.9723
16.8021
16.8753
15.2461
16.5637
15.7134
13.8505
16.1181
16.3867
16.8926
16.3096
15.2731
14.7707
16.1748
16.5176
15.3689
15.8657
16.2971
16.053
15.6815
15.4659
17.1046
15.7691
15.5868
15.8319
15.0091
17.4835
16.2766
14.4346
16.0018
16.5251
15.227
16.4071
15.8613
17.1497
15.7005
15.5946
16.4328
16.4405
16.8439
15.762
15.7231
15.3776
15.6715
16.2206
14.7931
15.7456
16.7543
15.4731
15.9758
16.1757
16.8461
16.133
16.5871
15.9146
15.4191
16.3037
15.4264
16.3907
17.4679
16.2459
17.0868
14.4596
16.3489
17.5501
15.7882
16.2683
16.7567
16.6214
16.6016
14.7023
15.527
15.6511
16.5776
15.5797
14.1421
14.3531
16.6435
16.2204
16.7443
15.0282
15.1479
15.615
15.2479
15.4124
15.5534
16.1926
16.7033
15.7519
17.0417
15.0751
16.1148
15.5916
15.3184
16.4125
16.0654
13.8177
14.7214
16.0357
15.3326
15.7961
16.7473
15.8886
16.3361
16.174
15.301
15.7322
16.3277
16.5723
16.056
15.888
15.1948
16.4628
16.0697
15.2938
15.2038
16.5192
15.4354
15.8963
17.938
16.0195
16.7124
16.2993
17.3427
15.8025
16.5627
14.9781
16.9102
15.6186
16.3167
16.9634
15.3628
16.5677
16.1288
16.6664
16.518
17.4291
16.5965
16.7168
16.4349
14.8511
15.5927
16.0321
16.9854
16.6991
15.8857
14.9546
16.2208
17.4087
16.942
15.2911
17.3591
16.0178
15.8477
15.8694
15.8772
16.5111
16.0336
16.066
17.1481
16.4367
16.4954
17.0722
16.332
14.8679
16.9405
15.4378
15.0626
15.9535
17.9815
16.7033
16.0494
15.8497
14.7786
15.8389
16.7087
15.2203
16.2103
15.8808
16.9022
14.9094
16.5682
15.1906
16.6605
16.2856
15.4295
16.0733
16.5176
16.1966
15.1657
15.4682
15.8347
15.2495
15.5796
15.934
14.8303
16.9331
15.9256
15.4745
17.7622
16.2142
14.4249
15.662
16.0115
16.0748
14.6756
15.902
14.9245
16.2697
15.6934
15.9892
16.2943
15.2754
15.6578
15.7777
15.6468
16.173
15.5826
16.0859
15.2131
16.7436
15.4749
17.2119
13.2408
16.9125
15.7188
16.0843
14.1896
17.0323
16.493
16.5694
15.415
16.1516
17.2881
16.3891
16.0609
17.5873
14.7863
16.0376
16.1892
14.8892
15.2863
13.1882
15.5095
16.3627
15.466
16.1682
16.6307
17.5494
17.4868
15.7703
15.9253
15.937
17.1273
15.1413
15.5078
16.4047
15.6945
14.927
15.1471
16.0275
15.2148
14.336
14.1555
15.2619
15.3112
15.8053
15.5271
15.7371
14.3042
15.4402
15.5279
16.6137
16.7387
15.5485
15.6466
15.1455
16.0025
14.2699
16.13
14.898
16.0332
15.3912
17.6493
16.3475
16.3455
16.2432
15.4808
15.744
16.8133
15.4044
16.6616
16.1576
16.0703
17.2291
17.162
15.884
16.6201
15.6137
16.2731
16.6599
16.2376
16.0498
15.3181
15.3931
15.7655
15.7776
15.7213
16.3757
16.066
16.411
15.2836
16.6351
15.5481
16.5656
15.8932
15.9474
14.7387
15.5079
15.4071
16.3224
16.3114
14.3956
16.3085
16.3549
15.1072
15.1127
16.4484
14.5948
16.2784
16.888
16.4892
14.7433
16.0452
16.1845
14.3789
15.5848
15.1594
16.7754
14.91
15.7412
17.044
15.7346
15.9194
16.806
16.2019
15.9217
15.731
15.7495
15.6078
16.3687
15.6431
15.9286
15.4826
16.5618
17.0909
15.6852
14.8999
15.6483
15.4027
15.7601
16.8464
16.6545
16.9766
16.991
15.5369
17.6975
16.8004
16.5077
16.334
16.7917
15.2519
16.3195
17.0427
16.0542
16.2016
16.231
15.0687
15.4219
15.971
14.51
16.0377
17.0215
16.3913
16.4913
16.3965
15.9179
17.0976
16.7296
15.8174
15.5083
14.8353
16.7406
16.0592
15.2435
16.2163
15.61
15.6478
15.7085
16.1043
16.6613
16.125
16.0958
14.8101
17.263
15.0212
17.3934
15.8302
16.9288
17.7859
14.9831
16.0743
15.9424
15.7337
16.2191
17.7273
16.7358
15.4148
14.5705
16.4315
15.1226
16.8308
16.0436
15.4053
17.2899
16.4467
15.6367
15.8247
16.6101
15.2817
16.1784
15.164
16.8143
15.1254
16.2695
15.732
16.8076
14.9318
16.3853
15.7487
14.0624
15.2279
14.0949
16.9561
15.4058
15.6248
17.3037
16.0113
17.1266
15.4068
13.966
14.7805
15.6092
14.8278
16.1199
16.7719
14.7248
15.6069
16.5599
15.5459
17.1041
15.3795
16.527
15.8431
16.1256
16.543
16.6322
15.6884
17.5546
16.4207
16.9701
15.3309
16.0763
16.9232
15.0312
15.2658
16.8009
16.2991
16.8916
16.1862
14.9818
16.4712
15.9513
13.9195
14.7986
16.3552
15.5936
16.9679
16.1962
16.5884
15.4648
17.3769
17.0722
15.8389
16.4552
16.4399
15.8833
17.2867
15.616
16.5469
15.7392
14.7478
16.1071
16.8482
15.5883
17.2659
15.9261
17.0545
15.6774
15.6641
15.4695
16.0459
15.9829
16.3719
15.9276
15.646
16.8578
15.4386
16.3865
17.6445
15.2661
14.7826
17
16.6877
14.9375
15.1702
15.9685
16.9701
17.0199
16.9107
15.0431
15.2851
16.457
16.1407
15.4259
16.9107
15.812
16.3333
16.2387
15.6132
16.1802
16.1315
16.2136
16.7534
15.7351
15.2622
15.0114
17.7357
14.9029
15.5403
15.0049
17.0655
15.8061
15.6567
16.7528
15.7309
15.424
15.4386
15.3929
14.4494
15.6754
16.3774
14.8773
14.3834
16.1489
16.0676
16.1029
16.6605
15.5148
15.8822
15.2689
15.7649
16.1778
15.6319
16.209
14.9756
15.6932
17.1825
17.1306
16.4277
15.279
15.8085
15.3744
16.8838
15.9221
16.5485
16.2885
16.6027
15.4343
15.4273
16.9913
16.9192
17.2347
15.911
15.1827
16.3721
15.9349
17.1139
16.1408
15.6012
16.2062
15.2967
15.1613
13.6629
14.7429
17.6368
16.44
16.1134
17.0048
16.8328
15.5011
16.045
15.1209
14.998
17.051
16.904
15.3663
17.1471
16.4006
15.7166
15.5852
13.9351
14.327
15.6844
16.2703
14.5919
15.2152
15.4208
16.2551
15.3285
15.9607
15.1229
15.772
14.8911
14.1407
16.7463
15.2392
15.0759
16.7549
16.8332
14.4751
14.46
16.1391
15.5549
15.355
16.4408
17.0148
15.4599
15.2048
14.935
17.4528
17.1489
15.8845
16.4329
14.5298
15.6474
16.3075
17.2978
15.3614
15.766
15.8214
15.525
16.4732
15.6406
15.1166
16.534
13.6262
14.6239
15.5702
16.4746
16.8287
16.8729
14.8576
16.8466
16.0954
16.837
15.5559
14.8475
15.509
16.3626
16.2896
14.0806
15.5972
15.9443
14.319
15.2754
16.7914
14.5502
16.4539
16.0622
15.7201
15.0122
16.6574
14.7779
14.6605
16.4169
15.572
15.6556
16.4342
15.8188
16.9295
15.9386
15.8914
16.8499
16.3113
16.9487
16.8392
16.0394
14.7514
15.3987
15.9665
15.6881
16.1915
14.6991
15.6161
16.9316
18.4709
17.0016
17.3712
16.5879
15.2866
15.3567
16.6209
15.5233
14.5224
15.1699
15.0832
17.6602
15.7239
16.0603
14.9549
15.5293
15.2175
17.0703
16.0744
16.2507
16.2115
15.4759
16.2379
16.3177
15.8651
16.3273
17.2248
15.3027
14.647
16.3535
17.1009
15.2741
16.0204
15.8414
14.3303
16.9656
15.9435
15.79
16.3859
16.0108
16.4986
15.5236
16.0287
16.0841
14.4299
14.5865
16.9645
16.8933
15.8567
14.9473
15.6405
15.7466
16.2137
14.3312
15.6496
17.2244
16.7526
15.5364
15.6966
17.322
15.6338
16.5373
16.0442
16.0397
16.3104
15.9563
15.74
15.6253
14.4193
16.4112
13.9028
15.2193
15.5282
15.9985
15.5301
15.0795
16.5773
16.8495
15.2843
17.3747
17.0507
15.6226
15.3517
15.7664
16.6968
17.1019
17.1055
14.9319
16.0367
16.4464
15.9766
17.2436
15.9434
15.8725
16.6299
15.3025
17.095
15.2881
15.4068
16.0553
15.2889
16.4615
17.0395
15.9431
15.8526
14.8517
15.7825
16.0902
16.3939
15.1983
16.4358
15.0459
16.4139
15.2075
15.6817
16.313
16.5092
16.4858
17.434
14.2319
15.1932
15.5822
16.04
16.1509
17.4265
16.7452
16.2965
15.0939
16.0506
15.6769
16.0965
16.6754
17.0634
14.9246
16.0203
15.4148
14.8959
15.6479
16.0781
16.4513
15.1097
16.7816
18.1536
14.3788
14.7985
16.7105
15.7289
15.7285
15.053
14.286
16.2308
15.5934
15.3533
15.3227
15.0562
15.7265
15.3855
15.8188
15.2306
15.1389
16.4767
15.7662
15.8234
15.1258
15.9829
14.9964
15.3493
16.1867
15.4885
16.7134
16.2234
16.5245
16.3945
16.1728
16.3406
17.0672
16.2729
15.0727
15.6967
16.6934
16.2103
16.7398
15.3385
14.9044
15.9138
15.3418
16.1192
15.0435
17.0026
15.6882
15.2119
17.0805
16.388
14.7458
15.1162
14.4571
14.9552
15.0483
15.5292
16.3939
16.8867
15.4357
14.88
16.8732
14.5816
14.897
16.3842
16.6534
17.4297
17.1768
16.1892
15.6941
16.7356
16.4337
16.0257
16.1787
17.4022
17.0341
15.3854
16.5401
16.1836
16.1335
15.5723
16.2647
15.9308
15.2649
14.1911
15.2694
15.4166
15.9741
16.326
15.8482
16.1792
15.8566
16.3154
14.4307
15.4875
15.594
15.9139
15.0567
15.9074
14.8929
15.8808
16.2544
15.5567
15.3636
15.4527
15.921
16.7202
14.9992
16.1912
17.3613
14.9298
15.3013
15.5996
15.8994
13.0724
15.3551
16.5171
15.6659
16.7567
16.3209
15.8701
16.7803
14.618
15.7985
16.0568
16.5926
17.7235
16.8235
15.1689
16.2922
13.7846
14.9619
16.1135
14.1045
16.5856
15.5926
13.9017
16.4449
15.346
15.6306
16.8958
15.474
16.8596
15.894
14.6747
16.8986
16.6915
16.7132
16.3507
16.2597
16.0766
15.6977
16.0988
15.6018
15.2378
16.1336
15.456
16.2912
16.6607
15.3488
15.4759
15.0921
15.5347
16.7956
14.5686
16.0873
15.2745
16.9308
15.0195
16.3132
14.5968
16.1433
16.4402
14.8526
15.2513
16.238
15.8664
16.1294
16.8238
15.2948
15.5614
15.5005
16.064
15.7359
15.632
15.6481
15.8336
16.738
15.4499
14.7361
15.6113
15.6614
15.011
16.2149
16.6352
15.8081
15.945
13.9903
15.7104
16.4249
16.9177
16.1336
15.7344
14.5331
16.6129
16.9977
16.9807
15.9533
15.6271
15.7689
16.1005
16.9175
16.8304
16.3723
16.1028
14.7083
15.9398
15.7624
15.4656
15.307
15.5883
15.565
16.5446
15.2976
15.5878
17.1837
16.4412
15.0039
16.9035
15.5803
17.2178
17.029
16.1938
15.3603
15.6521
15.1213
16.9553
15.1258
16.0724
15.4461
16.986
15.5831
16.0087
16.0871
15.9553
16.1652
16.432
12.9747
15.8878
17.3609
16.0275
17.0758
16.3316
16.1446
15.4072
16.4542
16.1207
17.3327
16.2607
15.6774
15.2595
15.5778
16.4501
16.602
15.6878
16.9625
16.2904
17.022
17.277
15.2184
15.3186
15.2075
15.1546
16.4292
15.8571
16.2822
16.1742
15.5164
16.2094
16.2909
16.1564
14.7903
15.6044
17.2735
15.3134
16.7135
16.6727
16.0139
15.4448
14.6391
13.691
15.0523
15.4739
15.5053
15.7661
16.392
15.6829
15.5355
15.9533
15.441
17.6946
14.4316
16.4479
14.4896
16.2912
15.1223
16.7015
15.6077
16.7385
15.2123
16.516
14.2074
15.2715
16.8395
16.4809
17.4833
15.7402
16.1626
16.0004
15.6629
16.0168
17.078
15.44
15.6887
14.5771
15.2675
15.7997
16.366
14.6206
16.7135
15.9803
13.8807
16.1996
15.6362
15.6889
16.0722
15.7693
15.6052
16.2624
16.4421
15.9137
15.7887
14.1648
16.3639
15.3534
14.0797
15.4553
15.533
15.7626
16.0323
16.9256
14.6166
14.8244
15.2645
15.8016
15.4989
15.7535
15.028
14.7575
14.4836
18.0971
17.2492
16.0622
16.4054
15.1481
16.2421
14.9174
17.0327
15.8968
17.4779
15.6856
15.8294
16.6624
17.0376
15.9178
16.3416
16.0386
16.6929
16.3969
16.3192
15.4281
15.4693
14.6817
15.8111
16.566
15.7699
16.1614
17.3835
15.666
17.0921
17.0426
16.908
14.9994
15.5676
16.8282
15.6408
13.741
14.8224
16.4607
16.604
16.4188
15.3359
16.0247
14.9215
15.3375
16.9233
16.3599
15.9615
15.9191
15.4594
16.8882
16.5021
16.9367
16.237
15.7128
15.7376
16.5119
13.6182
15.3062
14.7719
16.156
17.2631
16.5319
15.3288
16.7782
15.8762
15.969
15.0946
16.899
13.8386
16.5101
16.748
15.7358
16.6087
14.6798
16.0388
15.7706
15.9187
17.2235
16.6008
15.7625
15.6794
16.7058
16.3823
16.7724
15.6967
15.1802
16.8867
15.5087
15.8505
16.4976
15.8209
15.3004
17.139
16.162
16.0807
17.026
15.6501
15.9119
15.5303
15.1488
14.7807
15.7414
15.6957
15.7851
15.9605
14.58
16.7303
17.2517
16.8261
18.1246
16.0109
16.5887
15.6635
14.3374
15.8106
16.4566
14.3267
17.2253
15.741
17.0531
16.5927
15.9574
15.4946
16.6452
16.0434
16.2745
15.9681
15.9804
16.9332
16.9763
14.128
15.6832
16.2996
15.2096
17.8847
15.2708
16.3993
15.0432
15.4746
15.1201
15.4862
15.0695
15.9629
15.4367
16.9375
16.5322
15.7885
14.0194
14.8077
15.9217
15.5101
15.5151
16.6145
15.4592
16.6009
15.6466
15.2988
13.9641
15.2519
16.2291
16.7399
15.3219
15.2675
14.8644
15.5147
15.032
16.0127
16.1584
16.9481
16.1677
15.5906
16.0613
15.0739
16.6143
14.3964
15.6808
15.423
15.1171
15.5875
17.3752
16.0176
14.7875
14.8932
15.406
16.5539
16.3461
16.799
13.6571
15.7156
14.9516
15.7646
15.6954
16.6775
18.0023
17.0851
15.9692
15.5321
15.9328
16.6115
16.4515
16.224
15.8292
15.7363
15.415
16.4859
14.9353
16.1671
15.9636
15.494
14.3743
17.055
15.6914
15.3163
16.4634
14.7527
15.7528
16.8114
16.6664
15.6305
16.3946
15.5665
16.3023
17.0526
16.1906
15.1596
16.1334
16.9492
16.9104
16.5595
17.5618
14.6161
17.0023
17.24
16.0087
16.6912
16.1242
15.6563
15.1478
16.7761
14.9096
15.054
17.1109
16.421
15.9076
16.1722
16.6592
16.6864
16.0328
16.9412
14.9908
16.692
16.2541
15.3592
15.0896
15.1803
17.235
16.3787
15.827
15.7848
16.5246
16.0285
15.1021
14.3117
16.1659
16.3432
15.4226
16.1122
15.6549
15.4499
16.1442
15.5128
16.8668
13.933
14.7391
16.1727
14.9935
16.0618
14.8461
15.7868
15.8692
15.7852
15.2758
15.7011
15.9154
16.3356
16.0409
14.9824
15.4891
14.9751
15.6469
15.9642
14.5331
15.7866
15.5085
15.484
16.609
16.4875
15.3323
14.8176
14.2978
15.3357
15.9861
15.5624
16.7448
15.2869
15.5254
16.0492
14.8748
17.0696
16.668
16.8047
15.4936
15.8608
15.5011
16.6083
15.5229
15.827
16.5691
16.0724
16.2362
15.9222
15.3172
16.4385
16.8259
15.7713
16.0091
16.0576
15.8093
16.9779
15.7245
15.9818
15.1928
17.3264
15.2585
15.052
16.0035
16.4814
15.7344
12.5744
17.2672
16.0631
14.9746
15.4741
15.121
15.3446
16.3283
17.5353
15.9734
16.0145
14.8978
15.5144
15.3932
14.6507
15.8997
16.9329
16.0689
15.3482
15.4275
16.4561
15.6226
15.8766
16.4088
16.5119
16.8236
16.2099
15.8057
16.4659
16.6438
17.1522
14.9984
15.4512
15.2867
16.5102
15.6961
14.565
15.7772
16.5997
16.7076
15.0354
16.3869
16.4224
13.4197
15.0009
15.9233
16.4143
15.8256
16.6876
16.0093
17.3866
16.2296
15.736
16.5983
15.928
17.5069
16.1935
16.5133
15.454
16.7101
16.5129
16.7345
16.1102
15.8145
15.9763
15.777
15.9672
16.9827
15.591
16.3769
16.1671
14.3091
15.9555
14.7848
16.3211
15.7192
16.7989
16.1701
16.4685
16.4979
16.3952
15.6456
15.9203
15.7459
15.7576
15.6899
15.2635
16.2652
15.4493
15.2621
15.1706
16.2768
16.561
16.3569
15.8867
15.9164
16.919
15.8978
14.6434
16.312
16.1055
16.0761
16.5973
14.7617
15.8164
15.4685
16.6037
15.965
16.6607
15.552
16.5437
16.1786
17.2625
16.546
15.2181
17.4058
16.1344
16.2874
16.3932
15.4703
16.1135
16.5304
16.4334
15.9996
17.5257
16.9489
16.8118
15.9
16.3359
16.2838
15.8116
16.9119
15.7109
14.9275
15.7687
15.6763
15.5577
17.2421
15.2646
15.9811
16.2458
16.4701
15.9482
15.6624
16.3591
15.6004
15.9489
16.1097
15.9006
15.8422
16.3854
15.6788
15.5903
14.2293
14.667
16.2308
16.2005
15.9119
16.5628
15.0375
14.4067
14.8532
17.1632
15.1969
15.271
17.0704
16.4059
16.7874
16.5352
16.1718
15.7694
16.5849
15.769
15.5977
15.5435
16.3283
14.5915
17.0472
14.8837
16.1277
17.1391
15.8792
16.1776
15.1096
15.2267
16.8136
14.5877
16.456
17.728
15.8042
16.7994
17.4742
15.9423
16.7171
15.5892
16.6791
16.3139
16.032
16.8768
16.3648
15.7226
16.7418
14.7851
14.6604
16.3321
15.9592
15.9945
16.2537
15.0644
16.6214
16.3331
14.7853
16.8329
16.0681
16.3271
15.1451
16.2189
15.0633
15.9295
16.5936
15.9728
17.3023
16.519
16.0417
16.5655
16.6644
15.2752
15.6799
15.7581
15.4256
15.3563
16.8702
17.0436
16.4434
16.1863
16.6229
15.4537
16.3452
15.1676
15.8881
16.5924
16.9218
15.2642
15.1172
15.1965
15.7661
16.5827
14.1056
16.7696
15.2396
15.0412
13.9655
16.265
16.7215
16.4416
16.3799
16.2557
16.1575
15.8142
16.019
15.616
15.8505
17.1688
14.097
17.1445
14.8489
14.8909
15.6755
15.7629
16.9503
16.4362
13.8352
16.267
16.0237
17.3891
17.2588
16.8954
14.2301
16.5964
17.1534
16.2993
15.5075
16.0824
16.1205
16.9873
16.6656
17.0831
15.834
15.3915
14.7731
14.4106
15.5836
15.5582
16.7323
16.0032
16.3093
16.2153
16.0576
16.1967
16.4505
15.659
16.0872
15.2348
16.0101
16.2543
13.962
15.458
14.3639
14.4003
15.3992
16.6194
17.2235
15.7456
16.1646
14.8687
16.8276
16.0973
15.2072
15.8468
16.0555
15.6584
15.7598
17.0321
16.9639
15.8481
15.7775
16.9539
16.162
17.8824
15.0878
15.1825
16.3417
15.1354
15.9688
15.5624
17.3572
15.6539
15.3887
15.2889
15.0952
15.5879
15.2335
15.7065
15.5601
15.717
15.7261
16.1687
16.1923
17.2291
15.9803
15.6805
17.0723
15.4432
16.0322
14.6683
14.795
16.468
15.8332
17.0576
15.8144
15.8362
15.0543
16.0676
16.0779
14.7932
17.8262
16.4528
16.4217
16.4273
15.341
15.778
15.4699
16.3634
16.1993
17.0326
14.3604
16.0233
15.8103
15.2852
15.3469
16.4515
14.6853
14.6847
16.2763
16.3388
17.7981
16.0398
15.7462
15.9627
15.9515
15.2476
15.855
16.9362
16.2143
16.4043
16.141
15.1217
15.0565
16.2271
16.4892
15.0338
15.7687
17.2573
15.3566
16.4628
16.3479
15.6218
15.4822
17.2825
15.9882
13.6268
15.5711
16.8765
16.2746
16.3352
16.9183
17.1919
16.7718
15.8236
16.2361
16.345
15.3959
16.4167
16.6124
15.1356
16.1611
16.9554
16.0615
16.179
15.8942
16.8501
14.6847
17.8093
16.9362
14.7861
17.8501
16.5452
16.8467
16.5774
16.9362
15.2776
17.1042
16.5155
16.2076
14.8199
16.1823
14.168
13.6629
17.1427
15.6363
16.6791
16.4646
16.4257
16.0209
15.2222
15.4703
15.9054
16.0623
16.0851
15.7837
15.2002
16.5321
13.9495
16.8635
16.7897
15.8273
15.1948
15.9816
14.8784
13.8532
16.3645
15.5999
15.8656
15.1874
15.8355
15.7961
16.5716
16.6854
15.9967
16.272
17.0105
14.9836
14.7274
15.5429
16.2025
16.4473
15.2117
16.1318
16.0139
15.2115
16.3514
15.2959
16.148
16.338
15.0745
15.7742
15.6974
15.1599
16.6178
16.15
15.4017
15.7052
17.1069
16.4215
16.1463
16.3283
15.8741
15.689
16.9647
14.9587
16.4036
16.7334
15.9182
15.9656
15.2219
14.3868
15.151
16.4151
16.7187
15.7533
16.3479
15.0769
15.8107
16.7107
15.7302
16.6015
16.7684
17.0672
17.394
16.5155
15.3852
15.8008
16.7152
16.6493
17.2414
15.8844
16.4211
15.1664
16.4424
16.2375
15.9762
15.7737
16.7067
16.3429
14.9898
16.5309
16.2755
16.6102
15.8256
15.8645
14.8813
15.8682
16.1538
16.063
17.5589
16.0999
17.553
16.058
16.9193
18.237
16.4645
16.959
16.5785
15.8651
16.6424
15.9415
16.6767
16.0623
16.9345
14.8325
15.0728
18.1716
15.9501
16.4443
16.3376
16.4541
16.1985
15.5571
16.841
16.5453
15.5363
15.0713
14.9553
15.3911
17.0515
15.6709
15.281
15.2468
13.5487
15.7691
15.8279
17.0311
15.2999
15.9388
16.7385
15.5835
14.9133
14.6936
15.8753
17.29
16.8668
16.2588
15.2966
16.6691
16.8338
16.2492
15.6665
16.6983
15.0643
16.4704
15.1411
16.9753
14.2806
17.0802
17.0026
15.5864
17.0365
16.6086
16.8754
15.764
15.7013
15.1258
16.1681
16.158
16.2385
15.4668
15.538
16.3996
15.7476
15.6485
16.9639
16.6818
16.7388
17.5303
17.3551
16.3099
17.8054
15.8566
15.341
16.6415
16.8292
16.9184
15.6097
16.865
15.6421
16.2302
16.5021
16.1266
16.7893
16.2674
16.13
16.0793
15.4592
16.1841
15.2439
16.6987
15.9423
15.5509
14.8726
17.8252
16.6052
16.6269
16.0519
14.1384
14.0854
16.2555
15.8787
16.1313
16.0533
15.7984
16.3377
15.7709
14.8367
14.9216
16.9188
16.0771
17.0517
16.283
15.902
14.6579
16.022
16.0522
15.9992
15.8533
14.3628
16.818
16.0734
15.1274
14.8613
16.1289
14.4907
14.9448
15.9172
15.6698
16.9537
16.1582
15.8903
16.1207
17.2633
16.1557
17.969
16.6555
15.5019
15.438
15.5195
15.1888
16.0435
16.3088
15.9079
13.8921
15.522
15.3786
16.4676
14.0447
15.9224
16.8706
15.745
15.8023
16.5208
14.7737
15.717
16.4114
17.2319
15.8939
16.0924
16.4159
15.6105
15.0446
16.553
15.5678
15.3425
15.0484
14.5805
14.4519
16.3223
16.4607
15.2913
16.4331
15.748
16.0649
16.2677
14.9983
16.2662
15.9023
16.1368
16.71
15.0461
13.8602
15.0897
16.0516
15.0843
16.7693
17.1616
14.4541
15.0801
15.5646
14.5707
15.4002
15.9859
16.6582
15.2106
15.9088
14.9706
16.71
15.336
16.6148
15.4704
15.4306
16.765
14.8017
15.4874
14.6235
16.1014
14.3773
16.0951
16.3762
16.4514
14.8392
15.6866
16.397
16.7854
16.8292
16.4042
16.9801
15.8451
14.506
16.1584
16.086
16.2316
15.6193
15.1743
14.8375
16.6703
17.2448
14.8617
16.3789
16.5959
15.2872
16.2853
14.9806
16.11
15.2825
16.49
14.0852
15.8644
15.8314
14.9754
16.0235
15.8137
14.5905
15.3123
16.2713
16.9471
16.0166
16.4641
16.2268
15.6845
16.0374
16.8978
15.321
15.438
16.6337
15.8554
15.8225
17.2615
15.3894
16.5193
17.2535
17.0597
16.181
17.8762
15.7138
16.6672
16.6767
15.6639
15.5397
16.3875
15.8678
15.7616
15.5637
15.0156
14.8435
16.6608
14.8539
15.9169
17.0844
16.096
17.0782
15.7823
15.2819
16.8389
15.9358
15.6082
17.3816
16.6172
14.853
15.357
15.6656
16.7003
15.7242
16.1523
16.6729
15.2933
16.1028
17.5651
14.7486
16.7017
15.6661
17.0765
16.2974
16.2439
17.2615
15.9942
15.9765
15.9208
17.0072
16.5036
16.1882
15.6613
15.4498
15.5075
16.4229
16.1833
16.0055
15.8068
15.1238
15.3976
14.912
14.5231
16.7788
15.6095
15.6449
15.3538
15.7862
15.1962
17.8554
16.7039
17.8601
15.8702
15.0032
15.5813
15.1494
16.5231
16.2926
16.7866
17.0483
16.0861
17.9714
17.0895
14.4058
16.6738
16.8501
17.4925
17.6056
15.1586
15.9523
15.7573
15.9274
15.3572
15.2698
15.1768
15.1221
14.1963
15.723
16.7785
15.559
15.1467
15.2355
16.1579
16.4153
16.3639
14.7488
16.0863
15.7089
15.2627
16.0464
17.2511
14.5149
14.5766
16.2656
15.9354
16.7583
15.5653
16.2685
15.6862
16.3356
16.0892
14.5494
16.6268
16.4459
15.0905
15.6182
15.6633
16.7041
15.6529
17.0287
15.5304
15.2283
16.0763
14.4233
16.6041
15.675
16.8062
15.6684
15.5057
16.5044
16.8852
15.5973
15.08
17.4678
16.7914
16.4658
15.5469
15.6446
16.6254
17.0899
15.5354
15.4759
15.3879
15.6824
15.8716
16.0815
15.8959
15.1347
16.4045
16.179
17.4711
15.9795
14.7438
17.3986
15.5535
15.5762
14.6521
15.9547
14.7687
16.4755
15.3076
15.589
15.543
17.0553
16.1525
16.8211
15.8935
15.2957
16.5416
16.4072
17.0327
17.414
16.0718
15.3391
15.5644
16.0078
16.5842
15.8786
15.656
15.9126
16.7426
16.2257
16.5287
16.4189
14.7247
17.1235
16.3377
17.4231
16.88
15.9806
16.6875
15.9355
17.1338
15.4105
16.2281
15.9759
17.0808
16.7874
15.7948
15.3487
15.0882
17.3794
16.749
14.7573
15.5081
15.5981
18.3518
13.4259
16.0583
16.1518
14.8607
17.778
16.2053
17.5472
16.8729
17.333
15.8641
15.4003
15.8256
17.3015
15.7182
16.1297
16.1255
16.2309
14.1679
16.9815
15.0669
16.7126
16.759
16.0412
15.9602
16.9837
17.5051
15.2409
15.7588
16.9033
15.4032
14.8451
15.8254
15.3707
15.8596
15.6215
14.9618
15.5742
15.3035
15.741
15.9027
15.1869
15.2157
13.7256
15.7387
15.3648
16.2777
15.8599
15.8595
16.045
14.8091
16.107
17.3058
15.5111
15.5521
16.9303
16.9481
15.8289
16.3679
15.735
15.5928
15.9351
15.4445
16.0311
15.7204
15.6616
15.847
15.8572
16.594
15.9592
16.1144
15.7093
16.3547
16.0738
17.1108
15.5847
15.7819
15.8354
14.7054
16.3451
16.4463
14.5274
15.6833
16.3369
15.4527
16.4377
15.3888
16.0177
15.7257
15.0278
17.6241
15.0692
16.3477
15.7275
16.7087
16.3401
15.3515
15.2412
16.7415
14.3746
16.2447
15.0864
15.4876
16.5777
15.8157
15.6707
15.2915
17.2471
14.7461
15.8623
17.2981
15.7387
15.2679
16.1807
14.9517
16.7096
16.9969
16.0703
15.0442
15.7587
15.078
16.0312
16.7601
14.3317
15.4112
15.4201
15.4414
16.4927
16.743
16.5783
15.5951
15.3776
16.2006
16.5588
16.1113
16.3729
16.4219
15.5904
16.5912
15.7547
15.315
14.896
15.9079
15.753
16.469
16.1205
15.076
15.699
16.4602
15.8108
15.0658
16.5606
15.1016
14.446
15.6273
16.1026
16.7009
16.7536
14.6367
16.1102
16.4174
14.9255
16.349
15.4536
15.5661
14.1884
15.4451
16.1349
16.3245
16.3083
16.9453
16.0343
16.0933
17.2865
16.1885
16.7642
16.1318
16.6287
14.3825
15.7788
16.3185
15.0307
16.3455
16.5559
15.9039
14.9894
16.5582
15.1377
15.9221
15.0585
16.8502
15.6263
16.2274
15.9719
16.2979
17.4059
15.4789
16.3322
15.6519
16.0446
15.7847
16.6027
14.2889
15.9085
16.7803
16.1003
15.2241
14.852
15.4164
15.7561
14.8434
15.8226
15.4473
15.2705
16.989
16.5208
16.1245
15.5311
16.448
15.9537
14.1312
16.2608
16.3065
15.692
16.4795
15.585
15.2665
15.5694
15.2518
15.9756
17.0719
16.8031
16.2005
14.5701
16.3738
14.0958
15.6186
16.0245
15.7626
16.3025
15.6115
16.4829
15.3984
15.2431
17.0454
15.608
16.8731
15.7858
15.4554
16.2878
14.6994
15.4031
15.7063
16.1174
17.0338
16.1663
15.0251
15.8904
15.9445
14.9129
16.6766
15.8445
17.9813
15.8268
17.1466
16.1799
16.2752
16.9453
15.8054
16.5215
14.2993
16.0582
16.5058
15.1981
15.2159
15.7754
15.4781
14.7211
15.775
15.0492
16.7704
15.4924
15.7388
16.1304
15.7033
17.0525
15.6484
16.2077
16.2277
16.9132
16.927
16.5635
17.4475
15.519
14.4933
15.5552
15.3919
16.4378
16.0849
16.7483
15.7305
17.1767
16.7656
16.122
17.1371
15.3318
16.3009
15.6668
15.0524
17.055
17.4528
17.2183
16.0685
16.0808
15.9343
15.4014
15.303
15.8536
16.2395
16.0413
15.5438
15.3998
15.6125
16.7217
15.1098
16.959
16.7754
16.754
15.8784
16.0153
16.068
13.8535
15.7317
16.6261
17.4705
17.0509
15.9763
14.9256
14.9652
15.9274
14.9866
15.9945
15.9932
15.2368
16.2195
15.6469
16.2104
16.0981
16.1915
16.5621
16.7682
16.0845
16.5938
16.4802
17.0512
16.5579
15.9719
16.9822
17.375
16.5551
16.0226
15.7
16.8826
17.2681
16.8233
15.4847
16.4227
17.018
17.9263
16.6797
14.876
15.8113
15.5356
16.9384
16.0883
15.9614
17.0692
18.0884
16.1441
15.2826
15.7374
16.2474
16.0091
15.5156
15.9039
15.7099
15.698
16.2635
16.5
14.7702
15.2044
15.2718
17.2208
14.4643
16.121
16.7021
16.5994
14.6777
15.0392
15.6113
16.3785
15.0251
14.9223
13.9123
16.2861
14.9042
14.649
16.8285
15.8763
16.869
16.2887
15.4179
14.3852
16.8689
15.8527
16.6769
14.4009
15.9737
14.8487
15.5993
15.6272
15.6116
16.1636
16.6782
15.1984
16.1634
16.1689
15.6387
14.2592
16.0583
16.6576
16.3384
16.2578
15.5866
14.6886
15.0469
16.4797
17.2381
15.9542
16.6549
17.3471
14.8517
15.4129
14.0159
15.9509
15.0473
16.7613
16.7046
15.5779
16.3838
14.8203
16.3255
16.7031
16.5969
15.0542
13.9079
16.4887
15.8843
14.7136
14.6915
17.0534
14.7372
15.5361
16.7057
15.5314
15.8876
17.3487
15.1707
15.6808
16.2507
15.9
15.1918
15.7711
16.3498
15.7112
16.5077
15.9638
15.6425
16.7366
15.266
15.1358
14.6036
16.1327
17.1091
16.3615
15.087
16.7631
14.7147
16.7712
16.8769
16.0558
15.5607
16.6966
16.8618
15.6552
14.7805
16.5763
16.9093
15.3872
15.8832
15.8417
15.9695
15.396
15.4008
15.4698
17.2442
15.7431
16.0769
16.7337
16.1026
14.9154
15.6854
15.7135
17.129
16.5793
14.4255
15.4596
16.5185
15.6441
14.0352
15.7928
17.5989
16.9709
15.4898
14.8678
16.1227
15.9835
15.5509
17.2076
17.1219
14.4459
14.8726
14.4673
15.4279
15.9948
15.9002
15.7912
14.3562
15.8189
16.2956
15.6743
15.7447
14.8007
15.4936
16.1308
16.0361
14.7748
15.4099
14.9427
15.1428
16.4067
16.0713
17.2767
16.1165
14.4334
15.4732
16.1989
16.0177
15.9898
15.3671
16.0949
16.2128
14.6827
16.3336
16.2619
14.9536
16.8027
16.2483
15.4312
17.4045
16.7527
15.6051
15.774
16.419
16.1071
17.595
15.4854
15.2494
15.3909
12.3778
16.8222
15.5768
15.6659
15.8071
16.6194
15.7135
15.3291
15.6603
16.8361
16.0404
16.3169
16.5999
15.5154
15.7048
15.6343
17.4543
15.0685
15.3692
15.8031
15.6399
15.2235
15.9466
15.0285
16.9049
15.4598
16.0804
14.0406
17.2539
15.7829
16.9875
16.3768
16.281
15.4052
15.2116
16.0218
15.6152
16.0354
14.1361
17.3449
15.9557
13.8392
16.0148
14.7816
15.443
14.9665
15.4494
16.3841
15.5375
16.37
14.9734
16.0826
16.8242
15.6954
13.8516
16.425
15.349
15.305
14.6408
15.5016
15.8192
15.5252
16.514
15.3676
15.4785
16.5305
15.3549
16.0602
14.2948
13.9987
15.4682
15.9202
16.5974
16.489
17.2327
14.8009
15.8052
16.6917
17.2769
15.383
15.5689
16.3455
15.1594
16.3785
16.481
16.5533
16.0841
16.6447
15.9029
15.5931
16.0907
16.2358
15.0424
15.4511
16.4449
16.1183
16.5565
15.5963
16.428
16.7353
15.163
16.1508
15.7828
15.7853
16.2939
15.1991
15.7425
14.7142
16.3398
16.3708
16.9468
15.6754
17.1532
16.9079
15.1731
16.1857
16.8593
16.3677
16.465
15.9674
17.2814
17.2579
15.8172
16.6571
14.9303
14.9629
16.798
16.0837
16.8307
16.3378
16.2236
16.2116
16.3939
15.3278
15.6438
15.1572
16.2901
15.6825
15.2738
17.0408
18.209
16.7856
15.2555
15.4941
15.6559
15.7722
15.952
15.5538
16.9276
15.4812
15.4681
15.2603
16.0168
15.4115
16.4778
14.9393
16.6697
16.2549
15.6902
14.6657
16.2909
16.7092
16.8863
16.8582
14.9615
16.5477
16.3242
16.1554
16.5407
15.9706
15.5057
15.8677
14.6638
16.546
16.0803
15.9389
15.8919
16.5209
15.7415
15.6249
16.1118
15.341
15.7554
15.7528
15.1519
17.0426
15.6417
14.7946
16.2829
16.2062
16.3226
15.056
16.9248
14.5284
17.0543
15.6457
15.0879
14.7549
16.6306
15.7182
14.6852
15.2604
16.8302
17.4581
15.4228
16.2798
15.57
14.9998
15.5065
16.8239
16.3243
16.3182
16.7643
16.7932
15.2934
15.9865
17.028
17.304
15.1702
16.6201
16.1448
16.4238
16.4677
16.5923
15.4766
16.1118
15.0881
15.7087
16.0762
16.4266
15.5193
14.523
15.6902
16.0382
16.9993
16.0137
16.0217
14.7892
14.7966
15.4876
16.5226
14.3655
15.4094
16.7106
14.7706
16.0996
14.6022
16.0667
17.1515
15.8458
15.5616
14.1509
15.4544
14.5217
14.6079
15.1659
14.3428
14.7886
16.5834
14.5558
16.522
16.3581
15.7759
15.6593
16.504
16.2909
14.5223
17.2889
17.0872
16.3159
16.5583
16.2173
15.0301
16.5697
16.855
15.9298
16.1726
15.3393
14.4252
16.8731
15.1163
15.7962
16.6926
15.8488
15.9565
16.7344
15.3966
16.1076
15.81
15.0137
14.8925
16.7715
15.4834
15.5277
14.7389
15.6026
14.4217
16.0226
15.489
14.8384
16.1238
16.7602
15.8979
16.5284
16.8608
17.6301
15.4127
16.404
16.478
16.5356
15.1179
16.2437
17.1414
15.8732
16.4892
15.0903
17.5127
16.5434
15.2177
16.7452
15.5526
15.1289
15.9051
15.2805
15.46
15.722
15.6027
15.8175
16.49
16.1571
17.3962
15.8312
17.008
16.6379
16.166
15.2424
16.3109
16.6925
16.1438
16.2681
16.3816
15.6055
15.4861
15.1234
14.5694
16.2878
16.7693
14.7968
15.9622
15.6709
17.2088
16.4788
15.39
14.6771
15.9337
16.613
16.01
15.5127
17.1593
15.8481
15.174
15.2897
16.1564
16.4991
15.8611
15.5883
15.4867
15.0839
17.1863
16.0634
15.7679
15.1943
16.4797
14.518
15.1618
16.9483
16.864
16.4387
14.3543
14.1419
15.8486
15.2107
15.2062
15.0843
16.4077
14.4815
15.7277
16.4148
16.3764
17.1369
15.9035
16.408
15.2955
15.57
16.5292
14.7875
16.8273
14.5235
15.3219
13.6062
16.1569
15.3396
16.5263
16.3486
15.4804
15.0095
15.4154
15.0781
15.7
16.4846
15.0642
14.6147
13.8245
16.2781
15.7692
16.4002
15.8647
16.0153
17.602
16.9265
17.3415
16.2921
16.223
17.2586
15.4521
15.6176
16.197
15.7952
15.1539
15.7313
15.829
15.0772
16.4865
17.2682
16.3552
16.2694
16.7152
16.1151
16.2943
14.7887
14.3143
15.2225
14.8536
16.1521
16.7133
14.7468
15.0374
14.9252
14.1572
18.2128
15.6547
16.2472
17.0147
15.6215
15.5385
15.2345
16.0167
15.5026
16.5031
16.9084
15.7516
15.3846
16.7032
16.638
16.5921
16.156
16.237
16.0553
15.7778
15.2097
15.5884
15.2134
16.2537
16.2013
16.5122
16.7452
15.8906
17.2124
16.6156
16.3342
16.9456
16.1657
16.3022
16.5076
17.1029
14.4808
14.6199
16.3667
15.8266
16.2583
15.6297
15.4587
15.4592
16.2157
17.4331
15.1344
16.2851
16.6533
15.9507
17.5853
15.367
15.6076
15.2611
15.5888
15.3918
16.5442
16.171
15.0435
15.9465
14.272
15.6892
15.0847
15.5424
16.8441
16.1907
15.6754
15.2736
16.3691
16.1423
16.063
16.3796
16.4965
14.0197
14.6667
17.7906
14.7094
15.8428
16.7599
16.2677
15.1155
15.9369
13.9068
17.3194
15.5351
15.6209
15.2519
15.0946
16.7879
16.4008
16.5139
16.0143
15.3889
15.949
15.0974
15.7207
15.9417
13.9071
14.924
15.2197
15.171
16.089
16.706
17.057
16.0849
16.3823
15.9521
16.5219
17.8848
15.5173
16.7952
16.0168
15.6918
16.261
16.8697
15.9699
16.2827
17.4031
17.0114
15.2928
16.5112
15.7755
16.8166
15.2314
17.4337
14.9577
15.053
14.2424
16.8649
15.8667
13.9374
16.2608
15.6955
16.7537
16.325
15.3731
15.5604
15.4402
15.8253
16.773
15.9227
16.3641
16.1845
15.7729
16.5383
14.7172
15.6302
15.0792
16.8734
15.973
16.6064
15.0912
16.7563
16.9071
15.695
15.6681
15.977
16.0215
16.8362
16.1943
15.9959
17.1439
15.251
16.9246
15.5249
14.9562
15.3747
14.106
15.7053
16.4366
14.5344
16.6298
15.4028
16.6173
16.0761
15.9177
15.1357
16.766
14.6667
16.6455
16.7526
15.092
15.1309
15.5305
16.3039
15.7665
15.6507
16.4641
15.3151
15.3804
16.0725
16.9863
15.354
15.2451
15.8662
16.2871
16.8143
15.5218
16.0359
15.5915
15.9375
16.8661
15.7067
16.4095
15.732
16.2083
15.4164
16.6548
15.8678
17.2424
16.8316
17.65
16.0467
16.0052
15.8694
15.8407
16.1654
15.1181
17.1862
14.4883
15.5665
15.5678
15.3801
15.3046
15.4078
16.5143
15.107
16.0332
16.2704
16.1551
16.048
16.0723
16.2633
16.2802
15.1797
15.6867
15.4709
15.7421
16.3168
16.284
16.0363
15.8065
14.9626
15.9888
15.9523
14.9819
16.1608
16.8441
15.7765
15.9999
17.4143
15.7551
15.4836
16.2572
16.5749
16.2963
16.4298
13.9474
16.2368
14.0171
16.0417
15.888
15.4303
16.4027
15.505
17.3016
15.3283
16.2741
16.3042
16.2797
16.002
17.2685
16.7455
16.7212
16.5446
17.4263
15.6058
17.0193
16.2343
15.2673
15.4703
15.8971
16.5489
15.7996
16.3774
16.4473
16.9269
16.7822
14.8441
15.5456
15.6384
16.5301
16.2267
17.67
15.1906
15.3894
15.5069
16.4608
15.2142
16.287
16.1326
16.3409
15.2791
14.5171
14.952
15.6298
14.562
16.2418
15.8677
15.9868
16.2547
16.7867
15.6427
15.5623
16.6308
16.7593
17.1354
15.5351
15.6701
16.7378
17.2165
16.4291
16.5732
15.7195
16.6176
14.3294
16.7932
14.7964
14.9925
15.5526
15.6994
15.4621
16.3452
17.3006
16.698
15.2997
15.3748
15.6505
15.2785
16.1195
15.7435
16.7946
17.0975
14.946
16.6304
16.1498
16.1314
17.3109
16.7116
14.7356
16.8205
17.0756
16.0291
16.26
14.1675
15.6621
14.7111
16.1306
16.1146
15.7901
15.2153
16.3095
17.0164
16.4791
16.4252
15.6104
16.4693
17.1614
14.2485
14.464
15.7253
15.4922
16.9861
15.1522
16.7632
16.6193
16.8578
16.5767
16.781
16.1206
16.9345
14.2917
16.0463
16.2194
15.723
16.3422
14.6267
16.5144
15.4933
15.6059
14.6694
15.836
15.9344
16.9593
15.2252
15.4627
16.5628
15.7548
16.3232
15.1948
15.4644
17.0077
15.9413
17.0044
16.1313
17.0453
16.2154
15.2587
16.3093
14.4008
16.2414
15.4691
16.5487
15.4582
16.074
16.0338
15.4869
16.1978
15.6286
16.1165
15.8268
15.9382
16.7663
15.8646
15.9616
15.3758
15.4548
16.6986
15.3342
17.23
17.1463
16.4076
15.6651
15.894
14.8172
17.0149
14.3721
15.4694
15.4447
14.5375
16.048
16.1721
15.0874
16.8002
17.0267
15.4823
15.3128
15.3149
16.1104
15.6138
16.1306
15.1187
16.0734
15.3031
15.7864
17.3294
15.8973
15.4299
15.8263
16.1533
15.1582
15.5165
15.1547
15.2172
15.4757
16.4026
13.7857
15.5585
15.4796
15.9467
15.9502
15.4469
17.2734
15.3904
15.7529
16.2675
17.185
15.2705
16.4366
16.052
16.6838
15.2513
16.484
16.3845
14.9675
14.6522
15.1002
15.0638
14.9228
15.4052
16.1072
16.4653
14.7742
15.517
15.4861
15.7407
15.4332
14.9333
15.6282
13.8671
16.7268
15.6186
15.9598
15.7001
14.7772
16.4195
16.5993
15.3798
15.4357
15.7706
16.1791
16.1678
17.3805
15.8659
16.4647
16.6502
16.5415
14.5815
16.63
15.9767
15.9487
16.102
17.2479
15.9311
16.7268
13.9586
15.8301
15.8764
15.8344
14.9237
15.4811
17.3956
16.4665
15.0175
15.5191
13.2525
15.0959
15.8252
17.8534
15.5237
16.215
15.8667
18.7187
16.4667
16.7322
14.9713
17.9808
15.6431
16.0642
15.0368
16.0349
16.0197
16.1909
15.8446
16.4261
15.3335
14.8101
15.6916
14.2249
16.1548
15.8073
17.3065
15.5218
16.4824
16.3094
14.8785
13.7008
15.4598
16.0682
16.2849
17.3949
15.2652
15.2326
14.5941
16.5963
15.892
16.5067
16.6796
15.6128
16.0338
15.2375
17.4413
17.1392
15.5925
15.5592
14.9945
16.6092
14.1786
16.5136
17.1391
15.4209
16.4234
16.6723
14.7467
14.7768
15.0531
16.3827
15.3044
16.0694
16.5258
16.4379
16.0771
15.0671
15.7979
16.9167
15.8164
16.4558
17.0494
15.6196
16.0587
16.0366
16.2614
15.2792
15.6245
15.5611
16.5632
15.7977
16.3765
16.5216
16.1806
16.6636
16.09
15.271
14.3654
15.2481
14.9129
16.4327
16.2087
16.1051
17.4856
15.2812
14.8528
14.044
17.7468
17.5925
16.7706
14.384
15.3904
16.1823
15.5355
16.4546
14.5657
15.6727
16.6542
14.8235
17.6714
16.0572
16.7906
16.5042
15.4648
16.6546
15.559
16.2157
[truncated: 294,579 more chars]
