# Supplementary material for: Geometric alignment of aminoacyl-tRNA relative to catalytic centers of the ribosome underpins accurate mRNA decoding
Source: Nat Commun. 2023 Sep 11;14:5582. doi: 10.1038/s41467-023-40404-9 (PMC10495418; doi:10.1038/s41467-023-40404-9)
Supplement: Supplementary file 7 — Source Data [file 41467_2023_40404_MOESM7_ESM.zip › Girodat_Nat_Comm_data/Fig5/mRNA-tRNA-angles.xlsx]

## Sheet: Cognate-mRNA-tRNA-angle
103	0
103.6	0
104.2	0
104.8	0
105.4	0
106	0
106.6	0
107.2	0
107.8	0
108.4	0
109	0
109.6	0
110.2	0
110.8	0
111.4	0
112	0
112.6	0
113.2	0
113.8	0
114.4	0
115	0
115.6	0
116.2	0
116.8	0
117.4	0
118	0
118.6	0
119.2	0
119.8	0
120.4	0
121	0
121.6	0
122.2	0
122.8	0
123.4	0
124	0.02
124.6	0.03
125.2	0.02
125.8	0.06
126.4	0.24
127	0.22
127.6	0.32
128.2	0.44
128.8	0.57
129.4	0.82
130	1.38
130.6	1.91
131.2	2.45
131.8	3.42
132.4	4.2
133	4.2
133.6	4.83
134.2	4.53
134.8	2.38
135.4	1.43
136	0.8
136.6	0.21
137.2	0.4

## Sheet: Cognate-EVN-mRNA-tRNA
29.2	0
29.8	0
30.4	0
31	0
31.6	0
32.2	0
32.8	0
33.4	0
34	0
34.6	0
35.2	0
35.8	0
36.4	0
37	0
37.6	0
38.2	0
38.8	0
39.4	0
40	0.01
40.6	0.01
41.2	0.02
41.8	0.02
42.4	0.03
43	0.03
43.6	0.03
44.2	0.04
44.8	0.04
45.4	0.05
46	0.05
46.6	0.05
47.2	0.05
47.8	0.04
48.4	0.04
49	0.04
49.6	0.04
50.2	0.04
50.8	0.03
51.4	0.03
52	0.04
52.6	0.06
53.2	0.08
53.8	0.05
54.4	0.06
55	0.07
55.6	0.08
56.2	0.09
56.8	0.09
57.4	0.09
58	0.07
58.6	0.06
59.2	0.04
59.8	0.02
60.4	0
61	0
61.6	0
62.2	0
62.8	0
63.4	0
64	0
64.6	0
65.2	0
65.8	0
66.4	0
67	0
67.6	0
68.2	0
68.8	0
69.4	0
70	0
70.6	0
71.2	0
71.8	0
72.4	0
73	0
73.6	0
74.2	0
74.8	0
75.4	0
76	0
76.6	0
77.2	0
77.8	0
78.4	0
79	0
79.6	0
80.2	0
80.8	0
81.4	0
82	0
82.6	0
83.2	0
83.8	0
84.4	0
85	0
85.6	0
86.2	0.09
86.8	0.32
87.4	0.89
88	1.22
88.6	0.72
89.2	0.21
89.8	0.05
90.4	0.14
91	0.47
91.6	0.63
92.2	0.24
92.8	0.17
93.4	0.71
94	1.14
94.6	1.11
95.2	0.38
95.8	0.14
96.4	0.01
97	0.01
97.6	0.02
98.2	0.04
98.8	0.05
99.4	0.07
100	0.42
100.6	0.58
101.2	0.66
101.8	0.25
102.4	0.08
103	0.01
103.6	0.01
104.2	0.01
104.8	0.01
105.4	0.01
106	0.01
106.6	0.01
107.2	0.01
107.8	0.01
108.4	0.01
109	0.01
109.6	0.01
110.2	0.05
110.8	0.1
111.4	0.58
112	0.51
112.6	0.22
113.2	0.08
113.8	0.09
114.4	0.04
115	0.03
115.6	0.18
116.2	0.21
116.8	0.23
117.4	0.42
118	0.62
118.6	0.42
119.2	0.32
119.8	0.28
120.4	0.34
121	0.46
121.6	0.57
122.2	0.52
122.8	0.21
123.4	0.04
124	0.01
124.6	0
125.2	0
125.8	0
126.4	0
127	0
127.6	0
128.2	0
128.8	0
129.4	0
130	0
130.6	0
131.2	0
131.8	0
132.4	0
133	0
133.6	0
134.2	0
134.8	0
135.4	0
136	0
136.6	0
137.2	0

## Sheet: Near-cognate-mRNA-tRNA-angle
103	0
103.6	0
104.2	0
104.8	0
105.4	0
106	0
106.6	0.01
107.2	0.02
107.8	0.01
108.4	0.03
109	0.08
109.6	0.09
110.2	0.07
110.8	0.09
111.4	0.09
112	0.08
112.6	0.08
113.2	0.1
113.8	0.1
114.4	0.17
115	0.18
115.6	0.14
116.2	0.08
116.8	0.1
117.4	0.08
118	0.07
118.6	0.08
119.2	0.22
119.8	0.84
120.4	1.63
121	1.57
121.6	0.89
122.2	0.27
122.8	0.36
123.4	0.61
124	0.56
124.6	0.31
125.2	0.75
125.8	1.64
126.4	2.41
127	2.67
127.6	3.17
128.2	2.41
128.8	1.22
129.4	0.98
130	1.12
130.6	1.57
131.2	2.37
131.8	2.14
132.4	1.54
133	1.44
133.6	1.54
134.2	1.09
134.8	0.52
135.4	0.12
136	0.04
136.6	0
137.2	0

## Sheet: Near-cognate-EVN-mRNA-tRNA
29.2	0
29.8	0
30.4	0
31	0
31.6	0
32.2	0
32.8	0
33.4	0
34	0
34.6	0
35.2	0
35.8	0
36.4	0
37	0
37.6	0
38.2	0
38.8	0
39.4	0
40	0
40.6	0
41.2	0
41.8	0
42.4	0
43	0
43.6	0
44.2	0
44.8	0.01
45.4	0.01
46	0.02
46.6	0.01
47.2	0
47.8	0.01
48.4	0.01
49	0.01
49.6	0.01
50.2	0.01
50.8	0.01
51.4	0.01
52	0.02
52.6	0.01
53.2	0.01
53.8	0.01
54.4	0.01
55	0.01
55.6	0.02
56.2	0.02
56.8	0.01
57.4	0.02
58	0.01
58.6	0.02
59.2	0.03
59.8	0.04
60.4	0.05
61	0.06
61.6	0.07
62.2	0.08
62.8	0.08
63.4	0.07
64	0.09
64.6	0.09
65.2	0.09
65.8	0.08
66.4	0.07
67	0.06
67.6	0.07
68.2	0.09
68.8	0.09
69.4	0.07
70	0.06
70.6	0.05
71.2	0.02
71.8	0.02
72.4	0.02
73	0.01
73.6	0
74.2	0
74.8	0.01
75.4	0.02
76	0.02
76.6	0.01
77.2	0.02
77.8	0.03
78.4	0.04
79	0.05
79.6	0.06
80.2	0.07
80.8	0.08
81.4	0.06
82	0.07
82.6	0.07
83.2	0.04
83.8	0.02
84.4	0.02
85	0.01
85.6	0.02
86.2	0.01
86.8	0.01
87.4	0.02
88	0.01
88.6	0.01
89.2	0.01
89.8	0
90.4	0
91	0.02
91.6	0.01
92.2	0
92.8	0
93.4	0.01
94	0
94.6	0.01
95.2	0
95.8	0
96.4	0
97	0
97.6	0
98.2	0.03
98.8	0.14
99.4	0.56
100	1.26
100.6	1.65
101.2	1.14
101.8	0.25
102.4	0.04
103	0
103.6	0
104.2	0
104.8	0
105.4	0
106	0
106.6	0
107.2	0
107.8	0
108.4	0.04
109	0.22
109.6	0.38
110.2	0.48
110.8	0.21
111.4	0.18
112	0.01
112.6	0
113.2	0
113.8	0
114.4	0
115	0
115.6	0
116.2	0
116.8	0
117.4	0.12
118	0.37
118.6	0.52
119.2	0.46
119.8	0.31
120.4	0.47
121	0.7
121.6	0.42
122.2	0.12
122.8	0
123.4	0.01
124	0
124.6	0
125.2	0
125.8	0.13
126.4	0.57
127	0.6
127.6	0.48
128.2	0.51
128.8	0.64
129.4	0.35
130	0.13
130.6	0
131.2	0
131.8	0
132.4	0
133	0
133.6	0
134.2	0
134.8	0
135.4	0
136	0
136.6	0
137.2	0
