# Supplementary material for: Geometric alignment of aminoacyl-tRNA relative to catalytic centers of the ribosome underpins accurate mRNA decoding
Source: Nat Commun. 2023 Sep 11;14:5582. doi: 10.1038/s41467-023-40404-9 (PMC10495418; doi:10.1038/s41467-023-40404-9)
Supplement: Supplementary file 7 — Source Data [file 41467_2023_40404_MOESM7_ESM.zip › Girodat_Nat_Comm_data/Fig5/Near-cognate-AtRNA-RMSF.dat]

0.8728 0.7890 0.8596 0.7991 0.6001 0.9035 0.7162 0.9012    0.9516  0.5559 0.9064 0.7813 0.7292 0.7839 0.7297 0.8472
0.7927 0.7077 0.7669 0.7054 0.3851 0.8259 0.5300 0.8098    0.8498  0.4009 0.7187 0.6406 0.6582 0.6111 0.4089 0.7643
0.8440 0.7760 0.8001 0.7582 0.4537 0.8797 0.5825 0.8625    0.8830  0.4295 0.7583 0.6673 0.7169 0.6558 0.4359 0.8137
0.7775 0.7567 0.7539 0.7142 0.5039 0.8145 0.5888 0.7955    0.8225  0.4643 0.7207 0.6412 0.7116 0.6329 0.5298 0.7582
0.6269 0.6457 0.6101 0.5866 0.4779 0.6601 0.5317 0.6456    0.6678  0.3548 0.6242 0.5434 0.6052 0.5555 0.5500 0.6225
0.4493 0.4825 0.4418 0.4391 0.4054 0.4706 0.4281 0.4609    0.4772  0.3182 0.4710 0.4212 0.4633 0.4309 0.4931 0.4597
0.4412 0.4457 0.4282 0.4241 0.2964 0.4639 0.3517 0.4498    0.4820  0.2778 0.4218 0.3791 0.4300 0.3733 0.3738 0.4498
0.3580 0.3450 0.3758 0.3558 0.2848 0.3670 0.3104 0.3431    0.3755  0.3309 0.3313 0.3495 0.3784 0.3029 0.3546 0.3705
0.4716 0.4692 0.4608 0.4544 0.3975 0.4874 0.4227 0.4787    0.4950  0.3619 0.4474 0.4421 0.4460 0.4513 0.4444 0.4692
0.7337 0.7091 0.6854 0.6730 0.5647 0.7712 0.6220 0.7585    0.7838  0.3054 0.6818 0.6323 0.6154 0.6871 0.6106 0.7254
0.6561 0.6288 0.6175 0.6002 0.5567 0.6829 0.5805 0.6706    0.6915  0.3382 0.5964 0.5820 0.5538 0.6196 0.6406 0.6503
0.4998 0.4765 0.4843 0.4564 0.4845 0.5135 0.4763 0.5001    0.5184  0.3326 0.4411 0.4703 0.4384 0.4779 0.6067 0.4997
0.3883 0.3681 0.4133 0.3839 0.3377 0.3889 0.3553 0.3677    0.3983  0.3920 0.3542 0.3940 0.4153 0.3340 0.4388 0.4011
0.3691 0.3826 0.4194 0.4003 0.4117 0.3593 0.3993 0.3410    0.3622  0.5346 0.3583 0.4237 0.4559 0.3618 0.5135 0.3848
0.4963 0.5087 0.5459 0.5320 0.4984 0.4840 0.5008 0.4706    0.4936  0.6773 0.4850 0.5361 0.5880 0.4702 0.5820 0.5119
0.7849 0.7946 0.7728 0.7673 0.6380 0.7988 0.7099 0.7970    0.8369  0.6527 0.7660 0.7208 0.7737 0.7269 0.6991 0.7905
1.0937 1.0648 1.0644 1.0562 0.6822 1.1043 0.8607 1.1041    1.1660  0.8315 1.0388 0.9554 1.0590 0.9369 0.6203 1.1033
0.9056 0.8676 0.8486 0.8345 0.5841 0.9401 0.7131 0.9412    0.9916  0.3251 0.8440 0.7414 0.7806 0.7907 0.5398 0.9091
0.8392 0.8097 0.7873 0.7842 0.4684 0.8598 0.6315 0.8658    0.9091  0.3850 0.7941 0.6883 0.7523 0.7143 0.3893 0.8442
0.7588 0.7754 0.7487 0.7481 0.7270 0.7683 0.7402 0.7682    0.7830  0.6930 0.7571 0.7334 0.7530 0.7525 0.7665 0.7675
0.4381 0.4244 0.4526 0.4411 0.4043 0.4264 0.4186 0.4326    0.4405  0.4926 0.4188 0.4321 0.4564 0.4034 0.4005 0.4434
0.3079 0.3240 0.3385 0.3284 0.3203 0.2975 0.3177 0.3000    0.3057  0.4324 0.3021 0.3373 0.3626 0.3096 0.3779 0.3129
0.4108 0.4356 0.4049 0.3941 0.5033 0.4249 0.4689 0.4258    0.4158  0.3991 0.4071 0.4299 0.3861 0.4717 0.6086 0.4046
0.5402 0.5470 0.5009 0.4880 0.6272 0.5677 0.5864 0.5676    0.5534  0.3352 0.5196 0.5246 0.4290 0.6035 0.7468 0.5286
0.7151 0.6942 0.6522 0.6388 0.7163 0.7515 0.6989 0.7496    0.7432  0.3276 0.6685 0.6472 0.5437 0.7419 0.8153 0.7004
0.9517 0.9230 0.8831 0.8731 0.8425 1.0031 0.8692 0.9967    1.0047  0.4569 0.9036 0.8428 0.7707 0.9410 0.8943 0.9379
0.4665 0.4864 0.4792 0.4684 0.4787 0.4863 0.4671 0.4800    0.4953  0.4988 0.4281 0.4607 0.4820 0.4542 0.5791 0.4744
0.4417 0.4828 0.4378 0.4313 0.5196 0.4863 0.4875 0.4612    0.4911  0.3454 0.4293 0.4292 0.4362 0.4583 0.6394 0.4459
0.4031 0.4527 0.4161 0.4079 0.4740 0.4456 0.4387 0.4172    0.4608  0.3874 0.3844 0.3957 0.4453 0.3978 0.6066 0.4172
0.4870 0.5137 0.4693 0.4563 0.6071 0.5194 0.5453 0.4970    0.5152  0.4019 0.4477 0.4714 0.4574 0.5065 0.7532 0.4926
0.4938 0.5203 0.4831 0.4670 0.6852 0.5116 0.6048 0.4896    0.4911  0.4773 0.4589 0.5133 0.4643 0.5426 0.8671 0.4956
0.6341 0.6293 0.5682 0.5543 0.8045 0.6673 0.7264 0.6526    0.6347  0.3294 0.5866 0.5988 0.4671 0.6951 0.9978 0.6231
0.6854 0.6904 0.6270 0.6152 0.8710 0.7261 0.7924 0.7126    0.6958  0.4451 0.6525 0.6623 0.5495 0.7570 1.0879 0.6806
0.5706 0.6438 0.6241 0.6118 0.8637 0.5883 0.7603 0.5803    0.5707  0.8907 0.5897 0.6927 0.7157 0.6696 1.1622 0.6140
0.4352 0.5404 0.4840 0.4759 0.7913 0.4714 0.6762 0.4493    0.4444  0.7097 0.4748 0.5671 0.5740 0.5728 1.0587 0.4804
0.4886 0.4515 0.4867 0.4665 0.4884 0.4986 0.4556 0.4838    0.5005  0.5487 0.4213 0.4640 0.4956 0.4230 0.6317 0.5181
0.4938 0.4308 0.4665 0.4503 0.3857 0.5037 0.3878 0.4951    0.5007  0.4329 0.4148 0.4192 0.4324 0.4061 0.4566 0.5044
0.6561 0.5909 0.6128 0.5974 0.5566 0.6621 0.5597 0.6623    0.6540  0.5260 0.5736 0.5756 0.5459 0.5957 0.5980 0.6505
0.5305 0.4760 0.5280 0.5109 0.4663 0.5025 0.4562 0.5131    0.4978  0.6386 0.4413 0.5075 0.5150 0.4682 0.5241 0.5291
0.6791 0.6305 0.6485 0.6337 0.6008 0.6759 0.6042 0.6796    0.6740  0.6108 0.6007 0.6230 0.6023 0.6326 0.6542 0.6718
0.5472 0.5178 0.5288 0.5186 0.4017 0.5567 0.4425 0.5511    0.5641  0.4638 0.4839 0.4782 0.5062 0.4773 0.4608 0.5359
0.4866 0.5006 0.4849 0.4779 0.3675 0.5127 0.4004 0.5051    0.5335  0.4640 0.4478 0.4376 0.5087 0.4375 0.4388 0.4958
0.4796 0.5138 0.5080 0.4999 0.3316 0.5015 0.3846 0.4999    0.5357  0.5863 0.4500 0.4586 0.5679 0.4223 0.3804 0.5012
0.5985 0.6153 0.5908 0.5876 0.3700 0.6374 0.4703 0.6299    0.6627  0.4696 0.5777 0.5253 0.5990 0.5454 0.3699 0.5982
0.7315 0.7460 0.7029 0.7045 0.5914 0.7723 0.6479 0.7600    0.7850  0.4814 0.7215 0.6620 0.6866 0.7132 0.6125 0.7253
0.3440 0.3663 0.3725 0.3638 0.2895 0.3414 0.3143 0.3343    0.3551  0.4286 0.3311 0.3517 0.4059 0.3131 0.3152 0.3469
0.6494 0.6735 0.6456 0.6417 0.4876 0.6746 0.5589 0.6637    0.6968  0.5015 0.6490 0.5984 0.6576 0.5983 0.4667 0.6563
0.3717 0.3673 0.3874 0.3766 0.3153 0.3754 0.3292 0.3638    0.3797  0.3960 0.3562 0.3627 0.3938 0.3334 0.3326 0.3783
0.6754 0.6775 0.6503 0.6300 0.4499 0.7233 0.5333 0.7111    0.7529  0.2762 0.6311 0.5535 0.5971 0.5997 0.4340 0.6796
0.6559 0.6588 0.6327 0.6114 0.4528 0.6975 0.5269 0.6900    0.7284  0.2791 0.6134 0.5371 0.5776 0.5837 0.4189 0.6567
0.6825 0.6917 0.6603 0.6447 0.4854 0.7206 0.5558 0.7191    0.7472  0.3914 0.6558 0.5774 0.6189 0.6223 0.4565 0.6839
0.6855 0.6781 0.6615 0.6466 0.4486 0.7204 0.5323 0.7221    0.7540  0.3769 0.6524 0.5740 0.6116 0.6088 0.3926 0.6914
0.6505 0.6035 0.6298 0.6007 0.3776 0.6757 0.4628 0.6791    0.7182  0.3787 0.5723 0.5199 0.5540 0.5393 0.3168 0.6595
0.6680 0.6046 0.6465 0.6111 0.3725 0.6910 0.4647 0.6952    0.7378  0.3844 0.5728 0.5268 0.5579 0.5406 0.3197 0.6813
0.7423 0.6823 0.7038 0.6728 0.5052 0.7711 0.5770 0.7749    0.8089  0.3417 0.6541 0.5967 0.6006 0.6376 0.4694 0.7482
0.6906 0.6464 0.6626 0.6388 0.4060 0.7110 0.5097 0.7160    0.7538  0.3831 0.6180 0.5588 0.6000 0.5660 0.3957 0.7082
0.7251 0.6808 0.6856 0.6706 0.4412 0.7421 0.5508 0.7508    0.7791  0.3876 0.6706 0.5970 0.6338 0.6148 0.3853 0.7329
0.5902 0.5387 0.5654 0.5451 0.3447 0.6004 0.4321 0.6080    0.6313  0.3850 0.5285 0.4813 0.5164 0.4853 0.2859 0.5931
0.4936 0.4514 0.4703 0.4570 0.3122 0.5053 0.3802 0.5053    0.5236  0.3121 0.4461 0.4060 0.4313 0.4133 0.2758 0.4880
0.6951 0.6469 0.6597 0.6446 0.3968 0.7131 0.5169 0.7165    0.7489  0.3969 0.6343 0.5648 0.6101 0.5798 0.3131 0.6924
0.7529 0.7100 0.7227 0.7012 0.3407 0.7820 0.5129 0.7803    0.8385  0.4024 0.6762 0.5921 0.6688 0.6037 0.2594 0.7599
0.7965 0.7730 0.7683 0.7446 0.3582 0.8375 0.5412 0.8364    0.9062  0.3522 0.7235 0.6229 0.7102 0.6474 0.3061 0.8101
0.9307 0.9130 0.8978 0.8728 0.4192 0.9812 0.6377 0.9801    1.0545  0.4155 0.8582 0.7353 0.8383 0.7652 0.3398 0.9457
0.9217 0.9186 0.8924 0.8672 0.4290 0.9778 0.6403 0.9756    1.0504  0.3846 0.8561 0.7304 0.8385 0.7642 0.3524 0.9390
0.9468 0.9539 0.9168 0.8887 0.4948 1.0085 0.6794 1.0026    1.0770  0.3908 0.8797 0.7542 0.8586 0.8004 0.4452 0.9609
0.9541 0.9529 0.9117 0.8814 0.5190 1.0173 0.6837 1.0097    1.0769  0.2857 0.8837 0.7547 0.8377 0.8093 0.4518 0.9585
0.8435 0.8338 0.8022 0.7779 0.5414 0.9009 0.6441 0.8936    0.9482  0.2555 0.7841 0.6840 0.7190 0.7357 0.5177 0.8501
0.5577 0.5701 0.5651 0.5366 0.5203 0.6184 0.5107 0.5953    0.6440  0.2810 0.5218 0.4991 0.4984 0.5080 0.5608 0.5885
0.6448 0.6316 0.6371 0.6166 0.5811 0.7068 0.5713 0.6760    0.7079  0.3271 0.5987 0.5584 0.5524 0.5592 0.5963 0.6635
0.9870 0.9311 0.9314 0.9104 0.7094 1.0529 0.7675 1.0236    1.0528  0.3901 0.8940 0.7983 0.8095 0.8170 0.6836 0.9779
1.1529 1.0663 1.0741 1.0476 0.6664 1.2231 0.8079 1.1952    1.2320  0.3578 1.0279 0.8963 0.9323 0.9067 0.6079 1.1275
1.3520 1.2250 1.2321 1.2031 0.6659 1.4143 0.9114 1.3920    1.4265  0.4041 1.1902 1.0313 1.0746 1.0530 0.6072 1.3083
1.4739 1.3383 1.3453 1.3516 0.6946 1.5240 1.0584 1.5136    1.5437  0.5367 1.3167 1.1693 1.1699 1.1429 0.5835 1.4452
1.5419 1.4583 1.4403 1.4041 0.9282 1.6330 1.1667 1.5832    1.6481  0.8561 1.3231 1.2109 1.2924 1.2747 1.0984 1.5599
2.1487 2.0947 2.0224 1.9528 1.3469 2.3097 1.5383 2.2366    2.3544  1.2440 1.9751 1.7560 1.8521 1.8913 1.5451 2.2048
2.1508 2.2527 2.1285 2.0355 2.1292 2.3933 2.0701 2.2485    2.3584  1.7842 1.9483 1.9436 1.9829 2.0838 2.3815 2.2536
