# Supplementary material for: Geometric alignment of aminoacyl-tRNA relative to catalytic centers of the ribosome underpins accurate mRNA decoding
Source: Nat Commun. 2023 Sep 11;14:5582. doi: 10.1038/s41467-023-40404-9 (PMC10495418; doi:10.1038/s41467-023-40404-9)
Supplement: Supplementary file 7 — Source Data [file 41467_2023_40404_MOESM7_ESM.zip › Girodat_Nat_Comm_data/Fig5/Cognate-AtRNA-RMSF.dat]

0.7713 0.5308 0.7021 0.7431 0.5364 0.7165 0.4990 0.5340 0.4857 0.8218 0.4758 0.6247 0.6309 0.5761 0.7542 0.7023 0.5167 0.6351 0.7159 0.8367
0.6343 0.6063 0.5889 0.6701 0.4931 0.6097 0.3866 0.5386 0.3649 0.7092 0.3646 0.5991 0.5393 0.5770 0.6759 0.6667 0.5934 0.6178 0.6314 0.7153
0.5745 0.6171 0.5627 0.6392 0.5065 0.5903 0.4224 0.5423 0.4011 0.6716 0.4106 0.5924 0.5309 0.5649 0.6488 0.6336 0.6184 0.5918 0.6075 0.6469
0.4729 0.4810 0.4652 0.5580 0.4184 0.5081 0.3532 0.4313 0.3377 0.6096 0.3503 0.5040 0.4542 0.4443 0.5634 0.5180 0.4863 0.4753 0.5485 0.5363
0.3612 0.3341 0.3396 0.4344 0.3257 0.3908 0.2790 0.3175 0.2635 0.4753 0.2765 0.3974 0.3563 0.3441 0.4320 0.3889 0.3380 0.3687 0.4495 0.3945
0.3752 0.3189 0.3151 0.4412 0.3265 0.3886 0.2562 0.3215 0.2244 0.4787 0.2367 0.4073 0.3589 0.3834 0.4314 0.4019 0.3304 0.3937 0.4681 0.4008
0.5081 0.4384 0.4155 0.6058 0.4168 0.5179 0.2839 0.4295 0.2258 0.6569 0.2405 0.5496 0.4611 0.5284 0.5903 0.5525 0.4494 0.5369 0.6347 0.5731
0.3991 0.4428 0.3132 0.4898 0.3671 0.4049 0.2368 0.4012 0.1718 0.4710 0.1761 0.4843 0.3505 0.4972 0.4737 0.4799 0.4543 0.4921 0.4916 0.4454
0.4292 0.4851 0.3731 0.5034 0.4076 0.4161 0.3130 0.4465 0.3089 0.4905 0.3028 0.4812 0.4089 0.4816 0.4729 0.4891 0.4839 0.4874 0.4774 0.4562
0.5751 0.5538 0.5082 0.6879 0.5089 0.5843 0.3890 0.5293 0.3724 0.7235 0.3703 0.6190 0.5373 0.5934 0.6571 0.6349 0.5673 0.6057 0.6803 0.6524
0.5906 0.6523 0.4887 0.7250 0.5446 0.5891 0.3689 0.5948 0.3305 0.7156 0.3296 0.6879 0.5405 0.6886 0.6880 0.7018 0.6621 0.6958 0.7050 0.6594
0.5354 0.6262 0.4214 0.6742 0.5020 0.5333 0.3149 0.5556 0.2513 0.6344 0.2555 0.6542 0.4789 0.6650 0.6347 0.6604 0.6378 0.6718 0.6479 0.5968
0.4906 0.5768 0.3745 0.6246 0.4605 0.4963 0.2828 0.5079 0.1994 0.5867 0.2094 0.6150 0.4375 0.6257 0.5904 0.6101 0.5874 0.6294 0.6123 0.5488
0.3888 0.4586 0.3291 0.4947 0.3784 0.4086 0.2809 0.4050 0.2343 0.4674 0.2386 0.4832 0.3648 0.4833 0.4720 0.4728 0.4690 0.4905 0.4836 0.4326
0.4524 0.5371 0.3952 0.5625 0.4425 0.4669 0.3327 0.4769 0.3002 0.5493 0.3014 0.5485 0.4363 0.5487 0.5501 0.5408 0.5368 0.5523 0.5528 0.5024
0.5794 0.4303 0.5649 0.6943 0.4986 0.6215 0.4574 0.4568 0.4347 0.7940 0.4452 0.5852 0.5637 0.5113 0.6901 0.5888 0.4581 0.5307 0.7316 0.6833
1.1194 0.9189 1.0620 1.2978 0.9824 1.1653 0.8884 0.9488 0.8597 1.4394 0.8727 1.1424 1.0845 1.0375 1.2716 1.1521 0.9259 1.0697 1.3523 1.2703
0.6610 0.3405 0.6938 0.7270 0.5686 0.7076 0.5974 0.4723 0.5938 0.8694 0.5990 0.5810 0.6466 0.4739 0.7347 0.5947 0.4194 0.4918 0.7845 0.7693
0.6092 0.4144 0.5801 0.7323 0.5028 0.6439 0.4387 0.4556 0.4158 0.8507 0.4288 0.6058 0.5814 0.5203 0.7244 0.6131 0.4482 0.5400 0.7811 0.7222
0.6717 0.7132 0.6807 0.6712 0.6864 0.6710 0.6781 0.6964 0.6816 0.6685 0.6778 0.6854 0.6782 0.6879 0.6787 0.6715 0.7208 0.6790 0.6701 0.6652
0.4596 0.5447 0.4446 0.5019 0.4762 0.4636 0.4393 0.4963 0.4281 0.4610 0.4290 0.5233 0.4595 0.5237 0.4794 0.4967 0.5376 0.5195 0.4766 0.4610
0.3446 0.3865 0.3453 0.3755 0.3558 0.3410 0.3412 0.3605 0.3443 0.3633 0.3413 0.3623 0.3543 0.3550 0.3445 0.3499 0.3970 0.3630 0.3482 0.3473
0.3419 0.4554 0.3322 0.3880 0.3772 0.3227 0.3370 0.4039 0.3431 0.3165 0.3370 0.3875 0.3509 0.3987 0.3373 0.3907 0.4621 0.4102 0.3214 0.3275
0.3553 0.5099 0.3408 0.4200 0.3995 0.3253 0.3396 0.4404 0.3486 0.3012 0.3395 0.4156 0.3569 0.4367 0.3496 0.4360 0.5156 0.4505 0.3130 0.3363
0.4523 0.5130 0.4604 0.5136 0.4535 0.4454 0.4254 0.4678 0.4417 0.4642 0.4311 0.4547 0.4491 0.4487 0.4470 0.4864 0.5209 0.4657 0.4197 0.4700
0.6532 0.5919 0.6385 0.7386 0.5897 0.6669 0.5502 0.5848 0.5613 0.7775 0.5526 0.6332 0.6372 0.5880 0.6892 0.6601 0.5986 0.6106 0.7027 0.7227
0.5454 0.5168 0.4985 0.6766 0.4630 0.5639 0.3487 0.4824 0.3520 0.7276 0.3452 0.5674 0.5241 0.5176 0.6352 0.5967 0.5045 0.5478 0.6542 0.6468
0.5900 0.4215 0.5384 0.7201 0.4629 0.6233 0.3618 0.4339 0.3531 0.8201 0.3509 0.5795 0.5529 0.4939 0.6942 0.5969 0.4334 0.5370 0.7357 0.7225
0.6332 0.5036 0.5623 0.7684 0.5088 0.6572 0.3799 0.4993 0.3654 0.8540 0.3632 0.6443 0.5835 0.5713 0.7407 0.6576 0.5143 0.6132 0.7815 0.7592
0.5700 0.4949 0.5254 0.6793 0.4815 0.5848 0.3935 0.4745 0.3848 0.7212 0.3807 0.5752 0.5202 0.5293 0.6412 0.5917 0.5161 0.5611 0.6643 0.6612
0.5688 0.6652 0.5116 0.6977 0.5411 0.5609 0.4223 0.5767 0.4119 0.6395 0.4061 0.6411 0.5218 0.6347 0.6284 0.6529 0.6803 0.6587 0.6219 0.6197
0.6522 0.5298 0.7326 0.6421 0.6377 0.6727 0.7253 0.5637 0.7361 0.6496 0.7309 0.5296 0.6498 0.4961 0.5829 0.5493 0.6008 0.5131 0.5718 0.6699
0.6810 0.7141 0.7418 0.6970 0.6958 0.6824 0.7433 0.6962 0.7518 0.6338 0.7417 0.6429 0.6946 0.6495 0.6214 0.6582 0.7351 0.6526 0.5931 0.6701
0.8350 1.1538 0.7817 0.9450 0.8797 0.7803 0.7690 1.0306 0.7572 0.7174 0.7418 0.9993 0.8369 1.0602 0.8627 1.0075 1.1038 1.0494 0.7904 0.7808
0.7001 0.9286 0.6803 0.7583 0.7388 0.6629 0.6820 0.8534 0.6704 0.5851 0.6595 0.8102 0.7058 0.8681 0.7120 0.8196 0.8931 0.8479 0.6514 0.6510
0.5566 0.6233 0.5508 0.5811 0.5429 0.5426 0.5240 0.6027 0.5122 0.5325 0.5070 0.5863 0.5400 0.6193 0.5680 0.5981 0.6097 0.5951 0.5376 0.5578
0.4527 0.4105 0.4522 0.4747 0.4009 0.4528 0.3982 0.4166 0.3965 0.5069 0.4015 0.4164 0.4334 0.4253 0.4706 0.4332 0.4249 0.3965 0.4508 0.4907
0.5944 0.4989 0.6163 0.6065 0.5379 0.6028 0.5682 0.5115 0.5800 0.6510 0.5867 0.5095 0.5807 0.4904 0.5893 0.5267 0.5260 0.4765 0.5643 0.6317
0.4748 0.6126 0.4531 0.5464 0.4711 0.4507 0.4042 0.5289 0.4201 0.4706 0.4237 0.5149 0.4665 0.5387 0.4974 0.5277 0.6013 0.5261 0.4287 0.4752
0.5777 0.7116 0.5416 0.6671 0.5736 0.5564 0.4852 0.6208 0.4973 0.6031 0.4945 0.6368 0.5639 0.6441 0.6102 0.6418 0.7030 0.6493 0.5735 0.5930
0.5460 0.6004 0.4870 0.6598 0.5068 0.5381 0.3856 0.5229 0.3946 0.6693 0.3920 0.5933 0.5212 0.5639 0.6118 0.5919 0.6098 0.5921 0.6193 0.6125
0.5317 0.4122 0.4874 0.6301 0.4432 0.5461 0.3611 0.4090 0.3721 0.7364 0.3744 0.5132 0.5216 0.4274 0.6094 0.5090 0.4333 0.4767 0.6507 0.6349
0.5671 0.3936 0.5462 0.6416 0.4846 0.5885 0.4486 0.4321 0.4625 0.7791 0.4658 0.5160 0.5768 0.4129 0.6310 0.5114 0.4155 0.4654 0.6818 0.6660
0.6318 0.5351 0.6492 0.6570 0.6035 0.6439 0.6163 0.5638 0.6326 0.7497 0.6326 0.5743 0.6549 0.5131 0.6461 0.5756 0.5565 0.5423 0.6729 0.6774
0.6557 0.6410 0.5804 0.7694 0.5856 0.6564 0.4620 0.6183 0.4634 0.8319 0.4620 0.6994 0.6435 0.6534 0.7422 0.7039 0.6283 0.6730 0.7737 0.7274
0.3980 0.4437 0.3560 0.4566 0.3826 0.3862 0.3111 0.4099 0.3116 0.4651 0.3117 0.4376 0.3930 0.4281 0.4359 0.4357 0.4425 0.4343 0.4438 0.4168
0.3783 0.3817 0.3544 0.4236 0.3514 0.3811 0.3092 0.3541 0.2992 0.4467 0.3057 0.3928 0.3628 0.3764 0.4174 0.3908 0.3867 0.3852 0.4211 0.4019
0.3082 0.3135 0.2924 0.3334 0.2944 0.3088 0.2676 0.2986 0.2604 0.3283 0.2590 0.3162 0.2903 0.3280 0.3251 0.3222 0.3218 0.3216 0.3247 0.3252
0.4540 0.2681 0.4513 0.5070 0.3651 0.4677 0.3521 0.3096 0.3519 0.6017 0.3544 0.3957 0.4218 0.3186 0.5081 0.4141 0.2971 0.3515 0.5346 0.5301
0.4385 0.3287 0.4384 0.4870 0.3749 0.4485 0.3542 0.3414 0.3550 0.5693 0.3595 0.4035 0.4172 0.3399 0.4852 0.4142 0.3415 0.3690 0.5121 0.5030
0.4338 0.3994 0.4357 0.4735 0.3922 0.4322 0.3586 0.3816 0.3645 0.5338 0.3693 0.4176 0.4176 0.3728 0.4708 0.4281 0.3878 0.3979 0.4858 0.4862
0.3996 0.3241 0.3865 0.4562 0.3337 0.3890 0.2718 0.3212 0.2759 0.5385 0.2829 0.3756 0.3773 0.3226 0.4552 0.3865 0.3107 0.3539 0.4869 0.4759
0.3994 0.3468 0.3899 0.4454 0.3442 0.3817 0.2838 0.3337 0.2874 0.5051 0.2931 0.3768 0.3671 0.3475 0.4466 0.3886 0.3373 0.3648 0.4607 0.4723
0.3842 0.4232 0.3634 0.4534 0.3467 0.3651 0.2405 0.3686 0.2341 0.4588 0.2283 0.4215 0.3367 0.4207 0.4482 0.4293 0.4086 0.4156 0.4311 0.4569
0.3905 0.2972 0.4226 0.4198 0.3540 0.3998 0.3460 0.3083 0.3460 0.4644 0.3425 0.3543 0.3553 0.3336 0.4279 0.3696 0.3358 0.3225 0.4157 0.4618
0.4298 0.3952 0.4334 0.4880 0.4026 0.4373 0.3520 0.3750 0.3392 0.5200 0.3386 0.4394 0.3927 0.4300 0.4972 0.4467 0.4434 0.4189 0.4903 0.4921
0.3756 0.3050 0.3892 0.4247 0.3414 0.3972 0.3205 0.3019 0.3167 0.4687 0.3116 0.3688 0.3492 0.3373 0.4255 0.3740 0.3402 0.3360 0.4281 0.4394
0.3301 0.2611 0.3322 0.3837 0.2784 0.3425 0.2428 0.2512 0.2431 0.4267 0.2374 0.3195 0.2967 0.2882 0.3771 0.3322 0.2679 0.2949 0.3804 0.4021
0.3640 0.2775 0.3604 0.4254 0.3107 0.3890 0.2868 0.2766 0.2792 0.4726 0.2799 0.3594 0.3396 0.3171 0.4125 0.3645 0.2859 0.3312 0.4297 0.4336
0.4266 0.2630 0.4186 0.5167 0.3377 0.4577 0.2980 0.2851 0.2880 0.6008 0.2873 0.4119 0.3956 0.3433 0.5061 0.4231 0.2835 0.3625 0.5384 0.5289
0.4597 0.3407 0.4355 0.5740 0.3541 0.4755 0.2531 0.3266 0.2435 0.6691 0.2414 0.4624 0.4194 0.3931 0.5707 0.4717 0.3531 0.4135 0.6021 0.5804
0.4898 0.3815 0.4580 0.6118 0.3706 0.4946 0.2396 0.3543 0.2373 0.7220 0.2368 0.4918 0.4477 0.4079 0.6121 0.4986 0.3854 0.4361 0.6470 0.6197
0.5801 0.4724 0.5384 0.6876 0.4721 0.5692 0.3612 0.4648 0.3547 0.8159 0.3673 0.5733 0.5508 0.4917 0.6991 0.5769 0.4833 0.5221 0.7468 0.6935
0.5311 0.4846 0.4817 0.6486 0.4286 0.5144 0.2746 0.4408 0.2698 0.7639 0.2796 0.5512 0.4980 0.4660 0.6578 0.5511 0.4851 0.5039 0.6961 0.6420
0.5516 0.4876 0.5160 0.6605 0.4512 0.5417 0.3295 0.4483 0.3318 0.7759 0.3370 0.5543 0.5150 0.4634 0.6689 0.5585 0.4954 0.5063 0.6993 0.6581
0.5609 0.4198 0.5237 0.6665 0.4335 0.5530 0.3249 0.4082 0.3217 0.7910 0.3302 0.5351 0.5074 0.4358 0.6708 0.5540 0.4455 0.4822 0.7061 0.6703
0.5041 0.3467 0.4646 0.5830 0.3780 0.4876 0.2846 0.3508 0.2822 0.6804 0.2832 0.4669 0.4443 0.3925 0.5718 0.4852 0.3661 0.4300 0.6115 0.5899
0.4083 0.3041 0.3901 0.4441 0.3280 0.3887 0.2836 0.3025 0.2816 0.4890 0.2763 0.3724 0.3518 0.3410 0.4339 0.3842 0.3095 0.3632 0.4564 0.4669
0.4041 0.3213 0.4004 0.4276 0.3344 0.3949 0.3146 0.3139 0.3116 0.4566 0.3088 0.3656 0.3542 0.3375 0.4166 0.3777 0.3125 0.3639 0.4206 0.4543
0.4873 0.3083 0.4735 0.5457 0.3369 0.4893 0.3015 0.3181 0.2857 0.6257 0.2956 0.4212 0.4203 0.3477 0.5333 0.4556 0.2860 0.4019 0.5326 0.5762
0.6074 0.3287 0.5888 0.6836 0.3861 0.6231 0.3401 0.3633 0.3242 0.8216 0.3454 0.5007 0.5228 0.3921 0.6730 0.5648 0.3290 0.4605 0.6699 0.7284
0.8399 0.4204 0.7781 0.9483 0.5183 0.8528 0.4062 0.4862 0.4129 1.1565 0.3980 0.6993 0.7159 0.5597 0.9253 0.7693 0.4582 0.6092 0.9481 1.0105
1.2415 0.6723 1.1168 1.4110 0.8682 1.2656 0.6797 0.7575 0.7248 1.6902 0.6912 1.1011 1.0819 0.9353 1.3487 1.1564 0.7092 0.9765 1.4357 1.5039
1.6835 0.9371 1.5317 1.9173 1.2340 1.6917 1.0225 1.0798 1.0962 2.2433 1.0223 1.5051 1.4908 1.2704 1.8072 1.5485 0.9762 1.2912 1.9730 2.0076
1.7679 1.1056 1.5174 1.9928 1.3161 1.6568 0.9037 1.2154 1.0833 2.2355 0.9613 1.5314 1.4958 1.4021 1.8768 1.6195 1.1439 1.4341 2.0221 2.0513
2.0348 1.3790 1.9464 2.1035 1.7160 1.9205 1.5120 1.5151 1.6984 2.2526 1.6013 1.5503 1.7598 1.5211 2.0079 1.6807 1.4666 1.5273 2.0571 2.1834
