# Supplementary material for: Geometric alignment of aminoacyl-tRNA relative to catalytic centers of the ribosome underpins accurate mRNA decoding
Source: Nat Commun. 2023 Sep 11;14:5582. doi: 10.1038/s41467-023-40404-9 (PMC10495418; doi:10.1038/s41467-023-40404-9)
Supplement: Supplementary file 7 — Source Data [file 41467_2023_40404_MOESM7_ESM.zip › Girodat_Nat_Comm_data/Fig5/Near-cognateG19-C56-ASF.dat]

17.4442
20.2995
18.7699
19.7274
17.4893
19.3754
15.8836
19.5337
18.1262
18.0292
16.6545
18.8094
16.7764
18.6298
17.52
20.4643
17.5525
19.9986
18.2243
18.0871
18.5643
18.5732
18.9964
18.9701
19.5228
18.0621
18.0983
16.7243
17.6285
15.1536
19.0635
17.534
18.7928
19.3974
18.3304
17.9925
18.4508
17.9409
19.4437
17.3591
18.7088
18.6515
19.6229
19.0149
18.4098
19.4576
19.8742
19.4207
19.4094
19.6407
18.5306
17.6576
18.9548
18.4603
18.2326
18.7637
15.2053
16.2811
18.9841
18.2624
17.043
16.9018
19.7946
16.5891
17.7946
16.807
18.2591
18.6633
18.064
19.4999
17.7508
18.6187
15.8141
18.3465
17.2074
16.9612
16.9049
19.095
18.3006
17.7899
18.8358
19.4034
18.2213
18.7456
17.4374
21.2089
17.9896
18.3345
19.8385
19.5089
19.3231
18.285
20.1551
19.4399
16.7478
19.7066
18.8886
17.8548
18.8789
18.2944
17.5601
18.3073
18.6379
18.6363
19.1741
19.5181
16.1213
18.1751
19.2409
19.6086
16.0968
19.7544
18.2211
17.9295
18.1449
17.8624
18.5151
17.541
18.1468
18.3721
18.3333
17.6129
18.3996
19.9925
17.7058
17.5777
20.1479
19.2507
19.4275
17.1138
17.6314
18.2409
18.1388
15.8977
16.6299
18.1698
14.3656
14.9638
18.1771
16.7939
19.0861
16.0229
15.5899
18.2147
19.6807
19.5161
19.4903
16.7191
17.0047
16.1027
18.625
19.0991
18.8147
18.9424
19.8186
17.5874
18.2514
17.0711
17.1684
18.8865
19.8008
21.3158
18.3078
19.5434
17.9232
17.8174
16.2018
18.1939
16.9767
19.6252
18.6645
15.7598
18.6847
20.7896
19.1393
19.3804
15.9448
16.2768
17.2886
18.5598
18.0981
18.8476
17.7463
18.7342
15.701
18.6255
15.522
17.858
16.3491
18.6013
20.5784
17.0413
18.012
16.4937
17.8925
17.9987
19.816
18.9273
19.1726
18.0773
16.0395
17.9619
16.4469
19.2534
19.1047
17.4232
17.6941
17.4434
19.3295
18.1154
18.07
19.521
18.5801
17.7011
17.7386
20.9015
19.0484
18.8444
17.7317
17.9906
18.4728
17.8837
20.297
18.0847
18.319
17.513
18.3638
19.7516
19.1344
17.8428
18.2797
16.7724
18.7201
18.2322
16.2278
16.0021
18.2965
18.6748
18.253
16.2908
17.7953
17.6279
16.4612
19.1699
16.686
18.2823
17.7632
18.3675
18.8085
18.9383
17.437
17.7829
18.1013
17.112
19.1125
19.1276
18.5856
17.1437
17.5889
15.9714
17.5422
17.0513
18.1462
19.8898
19.5754
17.4258
18.8161
21.6518
17.518
18.2323
16.8643
18.1712
16.0659
18.3042
18.8513
20.7123
17.8804
18.6462
19.614
17.6485
16.0583
19.6968
18.6911
18.6499
19.4329
18.5868
17.7406
19.36
19.2722
20.9086
19.4847
18.2981
17.1616
18.8589
17.593
19.2702
18.9729
20.2282
19.3555
19.8997
19.3309
17.8022
17.3228
18.6143
17.8772
17.3136
17.3571
17.9182
17.6706
17.6915
17.7455
21.1123
22.3784
19.8484
16.857
19.0967
19.895
16.1244
19.6541
19.7251
19.6022
16.5656
17.4079
18.1845
19.2281
18.6023
18.9438
18.7103
17.7708
18.9484
17.6981
18.3512
15.6861
18.3642
18.0129
18.5151
18.0076
18.5997
18.2699
19.0639
17.9225
19.0218
18.3271
17.2757
19.6371
19.1503
18.4657
17.9691
18.1246
17.5714
17.8215
19.8726
18.0468
19.1553
18.2939
18.8725
17.8817
17.5581
18.968
17.1296
17.022
19.7177
19.054
19.3015
19.2196
18.384
17.7305
19.4036
18.3152
17.3419
17.7385
18.5024
17.2176
16.7305
18.1777
18.3083
16.3668
20.2287
17.8447
17.2414
19.8025
15.613
18.1611
18.0278
17.9547
19.6247
17.8764
18.9599
14.1618
13.5663
12.631
15.3641
18.749
18.6269
18.0472
18.3184
19.9808
17.3727
16.9325
16.4997
17.8973
18.7372
18.5551
19.6813
18.4957
17.6592
17.4893
18.6067
18.7107
17.0082
18.7308
18.8544
17.0166
16.0586
19.4615
18.7465
18.3448
19.0514
17.8113
19.2824
18.0975
18.3423
18.0246
18.6588
16.9799
17.308
19.649
18.4082
16.0114
17.3943
17.967
19.5727
19.1099
20.5863
16.942
18.4597
18.0255
18.2361
19.9569
19.1453
20.5237
18.8514
18.6427
19.3878
17.2822
16.3213
18.318
18.9678
19.6989
17.6557
17.5684
18.1728
17.7994
17.6234
17.3906
16.4654
18.4879
16.6195
19.8256
19.0476
18.9713
18.8513
19.2477
18.6486
17.3179
19.1603
17.1731
18.0899
19.0581
18.3447
18.2047
16.7496
17.7655
18.8377
19.1007
19.3341
19.1267
17.292
18.341
17.8354
18.039
17.3003
17.7407
17.8111
15.755
18.5146
17.6795
18.283
15.7457
17.493
16.5207
17.9128
17.4698
15.796
19.8683
18.4981
18.37
18.4668
21.3361
18.3785
19.567
20.8975
16.1437
17.31
17.3933
17.0502
18.4178
18.5781
16.1042
19.123
19.6966
18.3192
18.836
16.2843
15.5077
18.1916
17.3904
15.5084
18.8737
17.3763
17.0726
17.7189
16.4147
18.9554
17.1767
18.1869
17.8527
16.0473
18.1388
17.7664
15.4524
18.3283
17.5303
17.8639
17.0288
19.1052
18.8272
16.6481
17.9931
18.6425
18.3677
19.6176
18.2684
18.4729
18.6414
19.2465
16.9609
17.5964
17.3387
18.214
17.0888
18.0212
17.4722
19.1295
18.245
18.9468
18.3418
17.9383
17.9359
16.2724
18.0382
16.9584
18.8183
17.2655
18.0466
17.9532
18.4577
19.966
22.3072
17.996
17.304
15.7738
18.4419
18.1541
18.8706
17.5031
20.6932
17.8563
18.5914
19.7574
18.6691
16.1467
19.2453
18.5925
17.8181
19.7569
18.7441
18.3962
18.7179
18.633
18.7005
17.7174
18.41
19.5238
16.4437
19.1932
16.4957
18.8913
19.1336
19.2566
17.1734
20.7423
20.6076
19.9041
17.597
17.7644
17.5646
19.5731
20.3791
19.2498
20.4143
18.3857
18.8327
17.7717
18.4802
18.7262
18.1678
19.361
19.4998
20.6469
19.1124
20.1857
18.2597
18.8442
18.4204
18.3214
19.6733
19.6595
18.6908
18.577
16.5881
16.6076
17.9374
20.065
18.6977
19.2087
17.6447
18.8981
18.7642
19.8628
21.2815
19.5475
17.4137
18.7423
19.4462
20.5353
18.4302
18.9793
15.637
18.305
18.2614
15.8263
20.2422
18.5614
19.39
17.8017
17.813
18.7264
18.3266
18.2831
18.0915
18.6791
17.2319
18.4184
17.5806
19.2804
17.8497
19.6406
17.544
17.8669
19.0196
19.5863
19.6496
18.4647
19.1365
18.4406
18.5711
17.1222
19.8607
19.5081
17.9591
19.8941
18.616
21.2265
17.8712
18.4761
18.1884
18.7624
17.1859
17.8876
18.0995
18.3491
18.1444
17.0322
19.6261
18.4242
17.4928
16.3959
19.2568
18.407
18.2226
18.2907
15.9391
18.3122
19.3861
19.6238
21.1032
17.5729
18.7121
19.9312
17.9959
19.4405
16.7269
17.1243
19.2353
19.0807
18.3592
17.6203
18.1392
17.5912
20.0596
19.488
19.6938
20.3651
19.9574
17.8507
17.8098
18.855
17.4734
19.5567
18.9814
19.2084
18.4842
18.0882
18.8814
17.2969
16.316
19.3578
16.8133
19.7816
17.0709
17.8176
19.1244
16.6505
19.2806
19.6147
19.3773
19.661
18.2654
18.2619
18.3661
16.3629
17.0162
17.9647
18.31
16.8069
17.2809
17.0685
18.4603
19.7253
15.6844
17.502
19.16
19.7094
21.7178
18.3148
18.4619
19.9302
16.9467
17.984
19.8429
19.0679
18.4346
18.0212
17.8366
19.5707
18.8154
18.3642
18.5446
20.4564
19.6048
18.7215
19.0414
16.9183
16.8858
18.2537
16.7752
19.3967
19.3859
18.4508
17.6062
19.2097
19.1724
19.3059
16.2562
18.7361
17.7148
17.8109
16.88
18.6045
18.9582
19.0803
17.9895
18.3325
19.7017
18.1396
16.9566
17.4774
18.4685
12.4826
19.2899
18.6414
18.9792
17.3454
17.446
14.1249
17.7717
17.0454
19.5705
20.7438
18.6567
18.6496
19.964
18.557
19.6847
19.5243
20.0192
18.2594
18.4946
18.9222
17.6696
17.2062
18.483
18.0895
16.7642
18.9023
19.2272
18.3995
18.5902
19.1178
18.0007
15.7402
18.2711
19.812
16.5922
18.5258
17.7093
19.4204
17.2465
19.4003
21.9868
15.2268
16.7699
16.3649
17.0016
18.4892
18.2112
17.8788
19.6598
17.6023
16.8879
18.9838
19.2225
18.351
18.0352
17.5152
16.8958
18.9406
19.4497
20.9274
17.9584
17.5969
17.5933
19.3867
18.4084
17.4022
18.2305
18.8082
18.8778
17.6793
15.6242
17.2541
17.7192
17.2079
18.1505
19.0526
18.2185
19.1648
19.3368
20.1732
17.8594
18.8016
18.3295
18.452
17.2999
18.5126
18.8915
18.6783
18.7628
19.2382
19.1902
18.2355
17.9405
18.6461
20.7018
18.1826
18.6041
17.9474
17.2178
17.8879
18.2916
18.6365
21.2953
20.6185
16.4076
18.7506
17.965
18.012
18.2529
18.4331
18.4449
18.5549
16.741
19.143
20.0191
18.0091
18.9925
19.0401
18.7546
18.7301
17.1569
17.474
18.1162
18.0158
18.2833
19.0942
19.0585
19.5337
18.8213
18.3242
19.675
17.2889
19.5893
18.3565
17.2055
19.727
19.6788
19.1205
19.0511
18.305
18.1056
18.0737
19.2064
18.9197
18.4937
17.9215
17.4678
19.5007
18.0536
18.9248
20.5383
18.9957
19.2066
17.4124
17.3875
19.1553
17.6995
21.0274
18.4906
17.6837
19.7193
19.9197
20.0334
18.4473
18.7824
18.1304
19.4221
17.3676
20.4875
20.6315
20.8022
18.5465
18.8899
19.3123
18.93
18.8294
18.994
19.2338
18.5539
19.3564
18.6864
18.2816
18.9068
18.1104
18.2131
18.086
19.6781
17.2308
17.2352
19.2524
17.6946
18.7065
17.0647
18.8455
18.0371
17.443
17.7903
20.5037
17.7123
17.3583
17.7394
18.4629
18.73
19.0443
20.0459
21.4703
20.3584
17.2586
17.804
17.986
17.4033
19.4347
18.794
20.0162
20.0148
17.8062
19.864
16.7234
19.3539
19.2418
17.7263
19.4418
20.1534
19.907
20.1152
19.1269
17.5638
21.0314
21.6037
18.8314
20.3857
17.7363
18.8159
17.211
17.0496
19.2646
18.161
19.4515
18.2341
19.1375
17.1509
19.0782
18.6692
17.1387
19.0546
18.253
16.9153
18.4509
17.1985
19.8659
17.1559
19.9019
18.6506
18.6239
17.7133
17.9537
19.226
17.3239
17.3022
14.6261
14.9768
19.9463
18.222
15.3701
14.8734
17.7953
16.7724
19.3422
18.7089
19.2115
18.7022
18.5517
16.4248
17.2651
19.8996
19.2881
18.9228
18.1457
20.7745
19.5372
17.698
17.4257
17.6288
14.3179
17.3263
18.7093
19.1222
18.613
17.9555
16.947
17.3923
19.2674
21.7793
21.3224
19.3859
17.6916
17.7947
17.5702
18.2874
17.7197
17.2727
21.8615
18.1447
18.5288
15.1209
15.597
14.3298
17.6024
18.8981
18.058
18.3572
18.4887
20.2638
19.148
18.293
17.6436
19.1367
17.256
16.5759
17.1788
20.3072
19.1346
16.5484
18.5154
17.593
19.0227
20.3787
21.1365
18.4364
19.7265
18.4332
16.929
17.7164
19.2426
19.722
18.8505
18.131
16.361
18.8455
20.9284
18.4596
20.1979
19.0443
16.6323
18.1287
16.8823
18.3506
18.1413
19.4954
17.2441
18.232
20.2719
19.5823
20.0461
15.007
18.6623
19.9142
19.318
20.4026
19.8565
16.2595
18.4951
17.8107
18.7079
18.5146
18.3556
19.9116
18.941
19.6715
17.1893
18.4634
17.8248
18.5532
16.2851
19.6454
20.265
19.4564
18.1097
19.3765
19.4391
18.6218
19.1197
17.8108
17.6406
16.7681
16.5901
18.3863
18.239
19.1088
18.5619
19.5885
16.5585
15.8166
19.1706
17.44
19.1155
17.4921
20.2772
20.242
19.6701
18.3809
18.1368
18.6918
17.3512
19.1009
17.8436
18.6427
18.2679
17.1539
18.6743
18.2313
18.2364
17.4134
19.3678
16.6712
18.9381
19.9824
20.4286
16.9897
17.4648
17.2378
15.7759
16.4097
18.7541
19.1178
18.9778
16.895
18.0982
17.0842
17.9564
15.6104
18.6622
18.502
17.5705
18.3989
18.5375
16.7623
15.9099
16.487
19.5715
18.536
18.0955
16.6938
18.1566
18.1935
17.0662
17.4887
18.3078
19.7898
18.5973
17.7499
17.666
15.3722
17.8036
19.5818
18.3983
18.4639
17.2908
19.5561
18.9604
16.7522
20.4152
16.3877
18.3413
21.183
19.0019
19.4144
17.9406
17.3852
18.2469
17.5696
19.3837
17.6685
18.1786
17.7693
19.0509
15.5259
19.0684
18.8807
19.2669
17.4131
19.2541
19.5709
20.3154
17.6418
18.0235
18.1534
16.4855
18.1734
19.8139
20.1277
20.0884
17.5055
17.7647
18.1089
18.998
19.3944
19.1867
17.9617
18.7201
17.532
19.3494
17.7665
17.2844
18.7213
19.2487
19.4244
15.4749
15.6286
16.1012
16.0932
18.4478
18.4594
17.5149
18.4223
18.2228
19.0048
17.8868
17.396
19.407
16.2464
19.8038
20.0968
16.9592
15.2328
18.9315
20.0678
18.3861
18.0631
18.3445
20.0953
20.1364
19.2531
19.0425
17.325
18.2661
17.1369
18.5152
16.2404
19.6856
18.0952
17.4847
20.1166
18.7554
19.7193
18.3795
17.7035
17.9387
18.6434
18.5288
16.8581
16.7843
13.8843
16.1805
18.9793
16.5622
19.6186
17.8201
17.7665
17.6354
18.431
15.6074
18.5875
19.4116
20.2228
19.1439
17.941
18.1804
19.5211
18.8483
20.3548
20.9046
18.2902
17.496
17.9437
19.2007
18.3918
16.6211
18.1762
18.5686
18.7973
19.9293
19.9421
15.5672
19.0492
18.9326
18.3948
19.3325
20.5326
19.3906
19.9195
19.0303
18.6486
19.2784
18.6267
17.5976
16.3321
17.2804
18.8045
19.7845
19.213
16.2443
18.2311
19.7883
18.4259
17.6798
17.1601
15.0647
17.3555
16.4544
18.0156
18.6552
19.3366
17.9597
17.1274
17.0107
18.8893
17.582
19.738
17.2102
17.1019
17.399
18.5962
20.2034
19.081
19.218
18.5212
18.4702
18.7389
17.7258
18.5376
19.6269
18.5293
18.1537
18.2136
19.6073
18.5696
18.7032
17.8642
16.5443
18.1681
20.6113
20.3438
15.8691
18.4206
19.06
18.5646
17.0269
18.013
18.1877
20.8608
17.2139
17.9941
16.529
18.5111
18.3751
20.5132
18.1938
16.5708
18.1278
17.8112
19.5014
19.7076
19.9906
17.4377
17.8932
18.8464
19.4134
19.6488
19.2661
18.6862
17.7715
18.4737
19.0647
18.5383
18.5691
18.2655
19.7827
16.9113
19.0266
20.5155
18.8805
19.6384
17.3884
19.068
18.0209
18.0276
18.2058
17.8253
18.352
19.9486
19.2421
20.3752
17.8382
18.3454
19.6106
18.2818
17.0645
17.4207
16.8427
17.1663
17.4285
18.5284
18.5951
20.0628
18.3071
17.407
21.1121
18.162
17.3555
18.1919
17.8682
18.9907
20.2842
17.6429
18.1397
18.256
17.2385
19.8072
17.4671
17.0915
17.8476
17.6713
16.264
18.4163
19.5181
19.0118
18.4311
18.6067
17.2764
18.0416
18.4189
20.3215
16.0816
18.5454
17.4486
19.8988
20.1039
19.6285
17.51
17.201
18.0933
18.5936
17.7743
18.2961
18.0744
18.3953
19.0916
17.7037
16.576
18.6503
18.7241
19.543
18.1391
18.5485
17.7324
18.5259
18.2319
18.1923
19.2468
16.2726
18.2848
19.3027
17.7772
18.716
19.8031
20.0247
19.0505
18.8273
18.0698
18.0282
19.1282
18.5143
18.1179
18.5494
18.3898
21.2091
18.1106
19.5399
17.5798
17.7388
20.3874
18.8645
18.7438
19.7869
15.2273
18.2333
18.2562
17.4711
15.9432
19.317
18.7008
17.8383
19.1667
19.5046
20.0787
19.1748
16.6414
18.897
18.5788
16.9357
15.2666
17.0731
19.3802
17.8007
15.3148
18.2361
17.531
17.3814
15.362
17.8306
17.7238
18.6926
19.2858
17.8337
19.3926
18.9034
15.377
17.2503
18.2503
17.6654
19.9544
19.0368
17.0776
19.8383
18.9489
17.9929
19.6536
18.1213
19.0398
18.7521
18.2924
19.8404
17.2526
18.1
17.3932
16.2778
16.7013
18.9222
17.8337
19.2546
18.931
14.6392
19.5163
18.1951
18.6273
17.9911
17.633
20.4542
17.0227
18.3994
18.9184
18.3862
17.9971
17.7132
19.0443
18.2629
16.9203
15.4676
14.9749
18.2344
17.7906
20.2521
18.4673
16.5233
19.1585
18.6408
19.9514
18.8234
17.7739
18.0999
18.9987
18.546
18.6387
19.7679
18.2602
19.2815
18.0222
17.5831
19.2646
19.3995
18.5713
17.356
19.5972
16.6656
17.8143
19.701
19.3963
18.4525
19.0787
18.6816
18.5757
17.1343
16.8144
18.9119
18.6837
19.8348
18.9662
16.9292
19.0063
17.7484
16.2029
13.6519
17.1243
18.6687
16.6516
16.8882
16.2747
17.7823
17.6365
17.6283
16.6349
18.1293
19.0677
19.4071
18.4999
17.1833
15.2688
16.1176
18.345
19.2043
18.0566
17.9688
17.0223
17.2056
19.0153
18.1898
18.6217
17.0634
17.5982
19.6146
18.1579
18.4674
17.5238
18.4429
18.5221
17.5106
17.8079
18.0324
19.9325
18.6567
18.3307
17.9234
17.0794
17.4261
19.0743
18.0705
18.0054
19.1445
19.9332
20.9243
19.2778
18.9015
19.1394
17.9825
18.688
17.6387
19.5936
18.2873
17.8282
16.0381
16.487
17.7007
15.876
15.7702
19.0405
18.5987
19.6849
17.5944
17.5639
17.2433
19.1191
17.015
19.0116
18.7321
18.6455
18.3629
18.7824
16.9879
18.2219
19.7393
17.3072
18.1649
19.2452
17.7487
18.5936
18.7842
17.8301
18.5443
17.4081
17.9084
19.7711
18.9776
19.4831
15.7775
17.4591
16.9863
18.8221
20.0523
17.0477
19.3675
18.2998
18.7028
18.1009
18.1863
18.6931
19.0932
18.5194
18.6772
20.2418
19.0497
18.9223
18.3363
16.5102
18.2153
18.3712
19.0694
19.1402
18.5447
19.1772
18.1857
17.3267
17.2288
17.7472
18.2717
17.8148
18.4158
16.4208
19.0865
16.8157
20.6913
18.6836
18.1836
19.281
17.9511
17.9463
16.6998
18.7661
18.0194
19.0126
17.8897
18.7378
18.6328
18.2414
18.8942
19.934
20.0051
17.9368
20.135
20.2657
18.9572
19.0535
17.65
17.6519
17.2639
16.917
18.0528
18.4931
18.054
19.2217
18.1169
18.262
17.3203
18.1683
18.7261
18.3572
18.6675
18.3369
19.5798
22.8074
18.653
19.3637
19.6735
18.5178
19.3884
16.1915
18.0759
17.8435
17.7215
21.8541
17.6376
18.6914
19.0828
18.6934
16.7575
16.9138
18.5734
16.5103
19.237
18.84
17.9065
18.6042
16.8358
17.2493
18.0713
18.8088
18.1977
17.324
16.5017
17.0847
18.1898
19.3413
20.3783
17.8512
19.4006
15.5206
14.6454
17.6237
16.0311
19.5563
17.9816
17.8323
16.458
18.2825
18.8138
17.0823
16.7325
18.1368
20.8274
20.7851
21.705
19.8221
18.8684
15.1966
19.0752
16.5437
19.791
19.6131
18.427
18.4011
17.0672
15.0224
19.7162
15.0868
17.8882
18.496
18.4306
17.8113
15.8596
17.0097
17.8701
20.1173
16.7364
17.7053
17.3257
18.0577
19.504
19.5275
18.6242
19.7994
17.6752
19.2451
18.8319
15.543
15.4084
18.1786
16.1663
18.4479
17.9636
18.6567
19.2364
19.5484
20.0004
18.9503
17.8656
20.049
18.8401
18.4132
18.2678
19.7382
18.8388
17.8707
20.967
15.6894
17.6761
17.8652
17.9141
18.4012
17.8306
19.6143
17.5966
19.3892
18.6633
17.1744
17.0047
19.4447
17.1987
18.0661
17.1791
16.5703
18.4291
19.9058
19.0543
15.8776
20.1307
19.2917
18.6214
17.4109
21.303
17.3383
18.0562
16.1507
17.3933
17.8741
16.7144
19.8653
20.5898
17.8461
18.2186
17.7143
19.171
20.0304
18.8909
19.4454
20.6309
20.2724
19.7755
19.2305
17.4291
19.4198
17.3392
17.0436
18.4442
17.6862
17.9875
16.9875
18.3809
18.7959
19.7136
18.4786
20.2549
17.9852
18.0309
19.0719
16.2367
17.7784
18.4532
18.5957
19.387
19.7283
18.5344
18.3743
19.2387
15.0411
17.8308
17.0034
17.5759
18.0483
18.6786
17.5895
18.384
18.8907
17.9191
19.6335
18.385
17.3178
17.1989
16.3127
16.7992
15.3186
19.744
19.2026
19.2546
19.4014
16.9047
19.3787
19.5637
19.7982
19.6752
18.79
18.3017
20.7774
18.074
18.8472
17.982
18.0921
17.4208
17.2617
18.8268
21.01
19.6644
19.047
20.7838
17.678
20.1738
18.5661
19.1041
19.8539
18.1367
18.715
20.0781
18.9943
17.2215
15.2772
17.4018
18.0635
17.4106
17.7142
18.588
20.2964
16.9682
19.5833
18.6964
17.9477
18.8533
16.6483
16.1061
18.2271
18.556
18.6688
19.1029
19.2796
18.1953
17.2604
17.9364
18.5292
17.8947
18.1654
18.2552
18.5111
18.0699
19.0775
20.3533
18.0573
17.6817
18.5301
18.1297
18.3239
19.1813
14.9151
17.7306
18.2091
17.5903
18.0388
16.6168
17.4225
18.3917
18.5708
16.2127
16.0901
19.6673
19.6921
17.5883
19.0627
20.1564
19.3793
18.8782
18.7124
19.7083
19.0852
17.1933
16.7413
17.3095
18.4717
15.6262
18.9082
19.0324
16.0601
16.4168
15.1636
18.4771
17.3997
18.3761
19.0679
20.1658
17.3819
19.3957
16.051
17.8018
20.3012
18.6611
19.4468
17.3902
18.3323
18.4789
19.2194
18.6783
16.9646
17.8525
17.5633
16.6476
17.9869
18.4129
17.4258
14.271
18.5627
17.3044
18.9075
18.5346
19.4019
20.9639
17.0028
17.3442
17.8058
17.0611
18.2502
19.6651
20.627
18.7998
19.7422
19.8602
18.8905
19.9437
16.722
19.8793
18.5574
18.8579
18.7664
17.762
18.785
16.9423
18.6704
19.1093
17.414
17.7113
17.981
18.6789
19.5311
20.316
18.609
19.0795
18.5253
19.9382
16.2678
16.2004
15.7976
18.8217
17.7839
17.768
19.7905
17.2388
16.2903
17.4755
18.7251
18.6927
17.0441
19.1942
17.3317
19.1766
16.7638
18.2566
16.943
18.0213
20.0217
20.018
17.6576
18.5652
17.664
19.0311
19.4267
19.9258
17.8514
18.5533
18.86
18.4653
18.0392
18.5479
19.4524
19.1121
20.4785
19.7891
17.2518
16.7578
18.3523
19.1813
18.3676
18.4238
17.0572
18.2684
18.2154
17.8911
19.4315
18.6447
19.1283
15.1634
17.6737
18.7807
18.7006
16.8332
16.5837
17.4359
17.8743
19.8698
17.2705
17.354
16.1081
16.6611
18.5035
19.1152
17.9637
17.7542
16.7037
18.6193
17.3359
18.8193
17.9896
17.9943
18.4942
18.4723
19.0768
17.4127
18.1703
18.499
18.1154
16.1052
17.6885
20.345
15.6069
17.7585
18.8685
17.9094
18.3394
17.5753
20.2444
17.1977
15.2594
17.8618
18.5796
17.5978
15.6235
15.5527
16.483
17.6408
16.0161
14.7376
19.0368
17.8779
17.3159
19.2306
16.898
18.6921
17.5701
19.051
19.9407
21.2327
18.963
17.0535
15.9269
17.7477
17.9781
19.1177
17.7011
17.2908
15.6799
18.6426
17.0233
17.4766
18.8153
17.5087
20.3304
19.6445
17.3599
17.7345
16.861
18.0536
16.9932
16.1207
18.2194
18.4227
18.0622
17.6893
17.9109
18.1608
18.5941
18.7176
17.6126
18.3884
18.5408
19.2545
20.1916
19.4343
19.2816
18.1944
17.411
17.8564
19.3221
21.1978
17.4732
18.4066
19.5387
18.1844
18.6889
19.2209
18.3191
17.6427
19.6768
13.8875
13.4432
18.3481
18.8904
18.1439
16.8458
19.8399
17.9538
18.8442
17.7351
19.148
19.1315
18.6775
20.0394
16.3322
18.7936
17.3573
19.2647
19.5253
18.6487
18.5727
19.3571
17.4181
17.1309
20.1118
20.1545
19.1153
18.4029
18.8983
20.4885
16.8607
18.7436
18.2212
15.2044
18.727
18.2012
18.4995
19.8361
20.7471
18.1331
17.3934
19.0401
19.7614
18.9691
19.2696
18.2579
19.8821
18.899
21.7343
18.3491
19.6222
18.2956
17.9707
18.7239
18.0024
18.2129
17.4177
19.0164
17.9027
18.7429
16.739
19.579
20.118
18.2606
17.1435
18.8885
17.744
18.0518
16.6023
17.4278
17.4238
18.8421
20.2738
20.2735
15.8971
15.1477
16.565
18.1249
17.0406
17.6444
17.4032
20.655
18.843
18.6969
16.8514
18.4159
18.5797
18.8698
17.6675
18.4135
17.8954
17.8748
19.0859
18.5254
16.5982
18.2788
18.2436
17.3928
20.6248
17.9007
18.0908
18.3569
18.4102
18.8645
16.2964
16.9259
18.7004
16.609
20.2277
19.4979
16.9863
18.8122
17.4595
16.9588
18.1356
17.7964
16.8378
17.8468
18.1147
17.4146
18.371
18.5936
17.1023
16.3903
18.7604
18.523
19.2348
17.4862
18.7737
18.905
17.764
18.8625
19.4275
15.5968
18.3301
18.7747
18.765
17.806
18.9594
19.3675
18.1313
18.8827
20.7439
19.0328
19.5098
18.5782
18.9485
19.8147
19.897
18.0136
20.8477
19.4452
18.2656
18.5262
17.6189
19.6119
18.7876
19.3306
19.3779
18.0859
18.991
19.6763
19.8685
20.3609
19.9421
18.8802
20.2559
19.4302
18.9304
18.8909
16.99
16.0765
19.8348
17.8895
17.2102
18.8385
18.0094
19.0538
19.5298
18.2813
15.4313
19.133
18.8602
18.2338
15.3645
17.2459
18.9686
19.8408
18.7981
20.2902
17.8991
19.269
19.4943
19.1745
18.813
18.4342
16.2655
19.2292
17.267
17.1287
18.3178
17.0245
19.7985
19.53
18.9517
18.6684
16.8512
17.265
17.0662
14.4837
15.5819
18.612
17.6701
19.1253
18.7133
18.2125
18.4463
19.1602
18.2705
19.8044
19.0858
18.3003
16.1154
20.1288
18.2618
17.663
19.1104
19.6101
20.4804
19.916
14.4881
18.5793
18.198
18.4711
18.3296
18.1592
17.3663
16.4807
17.1371
16.608
19.3356
18.271
20.1121
17.7636
18.2159
19.0192
17.8421
20.2306
17.6104
18.1849
19.6206
18.6047
18.6274
18.8334
18.4665
19.7932
18.0411
19.8996
20.2084
19.3298
18.9838
17.5324
18.9033
18.7839
17.24
20.0188
17.473
17.1808
18.2947
17.0865
16.6818
17.5123
16.9177
18.0923
18.3852
16.8222
17.8815
16.2025
19.1746
17.3688
19.1428
19.0895
18.614
19.8741
16.9209
17.6162
18.2016
18.5184
17.4592
18.1986
17.6759
19.5144
17.8975
20.103
20.5255
19.0037
17.7793
14.479
19.0643
18.62
17.4617
18.4225
19.8667
18.8589
19.8826
18.2545
18.48
18.4764
19.3058
18.009
19.8857
19.3045
18.9461
18.1165
17.9896
16.8619
17.7814
17.9243
18.0009
17.0501
18.3336
19.3151
18.9877
17.9733
16.814
18.703
18.0948
16.6339
17.1928
18.3191
17.441
18.19
19.0914
18.1893
17.711
18.7311
17.0469
17.8726
15.3813
17.131
19.3823
16.3816
19.2493
17.9515
18.9795
17.0854
17.7815
19.0161
17.6823
17.921
17.5254
17.4032
18.229
17.6585
17.614
18.2093
18.7978
16.914
17.4947
18.5114
17.718
18.2576
17.1816
17.4066
18.1806
17.592
21.5635
19.4638
19.0922
17.4288
19.1563
18.389
19.0088
16.766
18.2724
19.2632
16.7871
18.1823
17.9386
17.7253
19.0783
18.0798
17.578
18.6655
18.2085
18.3296
18.0226
17.2744
18.8918
18.3724
17.6786
18.2396
19.1153
19.3791
19.519
16.9259
17.7213
19.4263
19.9059
19.4599
17.7363
20.1618
16.8583
19.1937
18.9197
14.9438
18.7254
18.8472
20.3319
18.0502
16.4479
18.5558
17.9365
18.9386
17.3309
16.383
16.7547
18.7816
16.9469
19.671
18.3908
18.7025
19.2341
18.8436
18.6516
20.0078
18.378
16.3195
18.6008
22.3837
18.4491
16.3664
18.6218
18.8861
18.9944
18.974
20.8946
19.4722
17.4457
16.7178
17.2917
18.878
16.4837
18.5977
19.1131
17.9155
19.0828
19.5948
19.2487
19.4499
17.8872
18.6105
16.4247
18.0388
17.5503
17.3371
16.3242
18.2518
17.1962
19.5329
18.7331
19.1137
19.2145
17.7324
17.2881
17.8669
17.4883
18.5468
16.5546
18.3944
18.1815
17.641
17.1438
18.6753
17.5467
20.1415
18.0602
17.6331
17.7875
17.5504
15.866
17.3463
17.9597
17.7699
19.9965
17.0404
18.6134
17.3706
17.9944
18.8116
18.6866
18.6324
19.0216
19.1046
18.5964
16.8275
17.8766
18.5069
21.3378
19.9899
18.2804
17.9894
17.8886
16.5051
19.2291
18.4564
17.285
19.514
18.8551
18.9819
19.105
19.8478
18.8216
18.7628
14.5164
16.1772
17.5618
17.5157
18.9327
18.8446
17.0941
19.3402
21.307
18.7663
18.1157
19.0474
18.8511
16.1181
19.5593
18.954
18.3683
19.3846
18.7292
16.936
18.4427
17.5053
17.3486
16.9174
18.4425
18.017
18.6946
16.6939
19.1784
18.6648
18.6467
17.3795
18.8805
17.2659
18.2854
17.2152
19.9828
18.6644
16.4665
18.5824
17.4581
19.4907
17.597
18.9257
18.0381
15.9809
18.3393
18.5245
16.945
16.8327
15.1895
16.6003
16.6419
17.7805
19.1438
18.0764
20.1701
19.4814
18.5335
18.0184
17.6345
18.6433
17.7441
19.4727
18.8226
21.2325
17.264
15.1467
17.1297
19.7877
18.5565
18.3237
18.4918
18.4835
18.3315
17.1032
18.498
17.8324
17.8533
17.3716
18.001
21.0489
20.072
19.5634
20.6649
18.3962
16.1627
18.8696
17.8556
16.5756
19.9432
19.3144
17.5774
18.9188
20.4478
17.2075
17.291
18.2833
18.0788
16.5684
16.8686
18.5413
20.1259
20.1193
18.7292
17.986
18.6572
20.7667
19.5416
18.8303
19.4362
17.841
19.1724
19.7828
20.1411
17.3302
15.9433
17.1585
18.5069
19.9579
15.9609
18.1132
16.3878
17.7793
16.8827
15.2427
17.7468
14.3875
17.1102
17.4455
18.1976
19.1612
18.6941
20.2621
17.7554
17.9547
16.5385
15.0296
17.5667
17.6895
17.0455
18.7279
16.8548
17.599
19.4678
20.0269
21.6118
19.9717
18.462
18.0572
15.6319
20.6182
21.1574
19.3328
17.1618
17.6184
19.1925
20.8035
17.9922
14.0909
13.1883
16.504
18.9382
16.9455
18.914
17.9328
17.3607
19.6855
19.4558
19.4616
18.832
18.3615
17.8595
16.2342
16.2579
17.1658
17.6271
18.3199
17.3594
15.5238
17.7409
18.4984
19.3934
17.9021
16.8232
17.2022
17.0469
18.4012
15.337
18.6848
16.7757
20.3053
18.6304
18.028
16.9321
17.7854
19.0235
20.1356
19.7801
19.7544
19.8715
16.7234
18.0075
18.589
15.9872
17.8838
19.8011
16.8091
18.8402
15.2756
18.7193
18.1886
19.7599
19.5869
18.9008
19.8914
19.0048
18.6403
19.1864
18.5489
18.5274
17.3766
17.1314
18.9761
19.1057
18.7289
17.6371
20.6793
20.6991
20.0171
20.0719
17.5186
17.7921
17.2861
16.2985
17.3496
16.9152
17.6451
17.6675
17.2083
16.7712
17.6346
17.5366
18.6432
18.3911
18.7418
18.918
17.3147
16.9453
18.2926
19.2304
19.7374
19.3457
17.9018
18.7536
18.1674
19.3283
17.8251
18.6239
18.4234
19.1546
19.1635
18.4045
16.4555
18.338
19.5189
16.9624
18.322
18.2312
21.1941
19.6952
18.201
19.4937
17.9349
17.4936
18.3492
18.4352
20.2676
17.9996
19.7059
19.8004
16.9117
17.7586
16.9004
19.9737
19.0881
18.9513
17.6261
16.8225
20.9367
20.1319
19.3049
18.8099
20.1071
19.637
17.6325
17.598
18.8006
18.986
18.8154
18.8357
18.4687
17.5329
19.4774
18.8758
18.9675
17.3984
17.7727
17.9406
16.8085
19.284
18.5861
21.1769
20.1038
18.3232
19.114
18.1929
18.191
17.5325
19.4071
17.9538
17.8106
18.6618
19.0395
15.6745
18.919
18.2283
17.827
18.1813
18.5566
18.3701
18.3859
17.9622
17.4486
19.6992
19.0055
19.6273
20.9477
18.4906
19.5164
17.5222
17.9409
18.1146
18.2579
18.5861
17.733
17.5307
17.9221
19.1644
18.4155
17.4013
19.1122
19.2935
18.8773
18.2045
17.8467
16.1818
17.8827
17.3019
16.4621
17.2803
18.9893
19.6489
17.3935
18.5379
19.3139
17.7041
17.059
17.2837
16.2029
17.7932
20.0132
19.6697
18.3412
18.6261
16.9416
17.6911
17.2442
16.9805
18.4352
18.8301
18.2279
18.4046
17.9534
15.5609
17.7632
17.0151
18.6727
17.1974
17.8276
18.7803
19.7309
17.3448
18.0647
18.4009
20.2836
19.2424
18.9285
18.333
18.4961
18.5238
19.7434
19.5123
19.49
15.761
15.1763
17.3397
19.7856
17.7658
16.5628
19.7912
17.7679
16.7641
19.1598
17.8295
19.3829
15.6796
19.4321
17.216
18.1139
18.2824
17.9574
20.1054
17.6947
18.9069
18.6402
19.0681
18.6414
17.1024
16.872
19.1399
18.9722
16.9701
19.9008
18.4893
17.2533
18.7233
18.821
18.234
15.8788
18.6488
16.2797
18.7718
18.2044
17.8227
19.6732
16.1912
19.091
19.7006
16.0379
20.2291
17.694
18.8536
19.5718
17.3796
18.8804
18.0536
17.7776
17.7648
20.9675
19.2487
17.2144
20.8165
18.3826
16.2516
17.3387
18.5372
19.8892
18.1494
18.7456
19.731
19.1833
18.9439
20.6978
19.8547
18.338
17.2314
18.4146
18.8209
18.2497
18.5482
19.1146
17.5727
18.9011
18.7344
18.8199
17.8009
18.673
19.9553
19.2023
19.9496
21.8306
17.5939
16.319
17.2916
18.5027
17.0697
17.43
19.1407
18.6229
17.2578
18.1617
18.4365
19.1052
17.3214
18.1289
19.0415
18.0853
18.5544
18.9179
19.6193
18.4306
18.2814
19.8385
18.0199
20.4122
17.4265
16.3557
20.2998
17.9965
19.1171
17.4388
16.7392
17.0811
15.8337
16.7799
16.938
17.6212
18.2292
18.2445
15.6445
18.1026
15.7492
19.15
17.8173
17.9502
17.0757
18.4067
18.4048
16.8984
18.7548
17.245
17.8678
19.3392
18.668
20.4035
18.3263
18.8767
18.724
15.1195
17.1261
18.9126
17.0565
18.0141
18.8045
18.9544
18.541
15.8099
19.7562
18.9551
19.0077
18.0032
19.0027
16.6256
18.6544
17.9779
18.4163
17.7165
17.6642
16.1963
17.7245
19.1562
17.986
18.7123
17.5173
19.2247
16.4071
17.56
18.1263
18.686
17.3697
18.0134
19.5646
14.6957
13.9013
19.7906
19.0573
17.3064
18.9099
17.9768
19.0455
18.2615
19.8044
19.3261
18.1571
17.3619
19.5906
17.1414
19.2365
17.4962
15.8306
14.3066
16.4956
17.4561
19.3005
16.8198
17.6916
18.3408
16.0598
19.4231
17.863
18.5384
17.3252
16.6308
17.4575
16.0325
17.9022
18.8898
17.2553
18.0188
19.445
19.0636
21.5374
19.1218
17.8213
16.1166
17.1083
18.2563
19.09
16.5034
17.364
19.5042
19.4856
16.4062
17.4686
16.3314
16.7957
16.2542
17.0893
15.6102
20.1699
18.3907
19.3165
18.219
19.3564
18.6923
18.7605
17.7364
17.5833
19.857
17.0792
17.9048
16.7082
17.5282
16.7961
20.3553
20.425
17.6782
15.2558
16.8124
17.6932
18.6671
19.0929
16.882
16.4086
17.7158
17.8495
17.6646
16.9678
18.2333
17.1506
18.5166
19.2717
17.9055
18.5378
18.293
19.4949
17.7753
18.3214
20.0606
18.4113
17.921
19.5051
18.6891
17.0604
17.8356
18.5079
18.2517
17.4095
17.2146
17.0202
18.2391
17.9865
18.3861
19.3165
19.6249
21.7447
18.4852
16.1234
17.3457
18.6946
18.4097
19.1555
18.2677
17.2281
20.6995
17.9232
17.3235
19.587
19.8476
18.9123
17.0556
16.4869
17.4946
20.8781
18.8036
19.4606
17.2109
18.1581
19.188
18.2077
19.1624
18.4788
17.3635
17.2916
19.366
18.7128
18.8163
19.7907
16.9981
19.4492
15.6329
18.5154
19.1978
18.6922
18.6422
17.8301
15.7729
17.5621
17.7575
16.2234
18.055
18.0067
17.9655
18.7763
18.1768
18.4639
18.9836
17.219
16.9632
17.7456
18.4857
17.9889
16.5107
18.5219
19.4974
18.5878
18.979
17.0968
17.7155
16.931
18.3504
18.8505
17.5794
17.7148
18.8861
18.0763
16.2959
17.3963
18.3595
17.0844
18.1182
20.6129
17.4661
18.5515
18.0894
20.7302
20.7302
20.4437
17.8331
20.3054
19.4173
18.2675
17.2895
18.1158
15.431
18.1646
19.4497
17.5978
17.282
17.5858
19.3433
20.1081
18.2205
19.3566
17.3606
17.6737
18.4464
18.0832
15.6938
17.8386
16.3458
18.628
19.9353
18.8658
17.6
19.3
18.8221
18.2766
17.4447
20.173
18.5808
17.1881
19.2795
18.7839
17.4102
20.6599
19.6542
21.2902
16.0589
17.0118
16.4848
18.8909
17.9396
18.9781
18.6022
18.1016
17.0367
18.3075
17.7479
19.0411
19.3721
17.2086
19.8684
17.1875
18.6499
19.7563
19.4468
19.6408
18.7968
19.5353
19.8931
19.3814
18.8413
19.5939
18.6753
16.9173
18.7735
19.1875
16.479
18.7214
18.9058
18.371
16.9467
18.6665
18.4431
17.6924
18.0285
18.3146
16.798
18.3299
18.2597
18.3973
16.7739
18.3845
16.319
17.9652
20.0911
16.9147
16.3608
18.6473
19.3397
19.1748
18.4363
18.0787
16.4551
17.8787
16.9435
19.2059
17.3918
17.7173
17.7005
19.1954
20.0088
18.098
16.722
19.6593
17.3608
17.4854
18.8701
18.9833
18.8632
16.636
17.2617
16.4678
23.3409
21.7679
19.7156
19.4898
19.4918
18.3605
19.3037
18.2221
17.1117
18.3437
18.8473
18.1731
17.8419
19.0572
19.1208
19.0496
17.5363
18.0851
18.4622
19.3335
16.3863
18.2001
16.0759
17.3734
17.8744
19.1231
16.7825
19.682
19.0605
18.3578
19.7439
19.4875
18.1874
18.4299
18.6805
16.6431
18.5562
19.5219
20.018
17.0311
14.955
17.4298
14.004
16.0807
19.2902
18.9495
19.4171
18.7489
19.3093
18.8324
20.8963
18.2818
18.8608
17.9025
18.8801
18.2935
19.5439
17.5959
18.7681
18.2652
17.3703
17.4143
19.4069
18.7402
17.8576
17.896
16.6196
19.146
19.9485
19.8938
18.0555
18.6174
18.2617
17.2672
17.4564
17.9582
18.2562
16.895
18.0184
18.9019
18.0903
18.5628
20.1906
18.2482
18.3209
19.8014
19.2055
19.4551
16.1896
17.5378
17.6718
17.6615
18.5767
16.9158
15.8443
17.735
17.4737
19.2842
18.7562
17.2924
16.6961
18.5848
18.0686
17.3505
17.2286
17.6855
16.5134
17.2555
16.3554
17.3177
18.4969
18.5231
17.7698
19.0956
20.8766
17.1705
16.7302
16.9479
19.3032
18.5861
17.9158
18.1872
17.9436
18.0323
17.6855
17.6363
16.9751
17.2632
18.7512
18.1155
19.0029
18.8122
17.8359
18.586
19.4125
19.2808
19.1335
17.5251
18.74
17.8143
17.8363
18.2957
17.7719
19.5743
17.4675
19.1993
18.1969
17.573
19.0175
20.9965
17.8798
20.1265
19.3652
18.6435
18.833
18.8869
18.5442
18.6822
19.3959
18.4867
17.9232
18.6668
18.33
17.7073
18.4802
17.0864
18.58
19.0373
17.9586
17.9039
18.6161
18.5423
17.4525
19.4331
17.6338
16.8148
19.9209
17.0695
17.2688
18.1727
16.9695
17.8723
19.7589
19.3355
16.6458
16.9113
18.3678
16.2445
18.9528
16.8112
19.5812
15.9489
19.0335
19.0258
15.0169
18.1602
17.7743
18.8107
17.2599
20.3593
18.3296
19.0788
19.1606
19.8683
19.4587
15.9935
19.3233
18.4733
18.2076
17.68
17.4607
17.2956
18.2853
18.9189
17.1477
19.5472
19.4282
19.1089
18.5103
16.0821
16.0562
12.8801
15.6523
14.8595
15.8577
15.3292
18.9528
19.0517
17.4475
19.2806
19.8176
18.0155
19.4211
18.1528
18.2859
17.6306
17.254
17.2324
19.9974
17.9989
16.1802
18.8731
18.3554
18.8168
19.0869
19.2901
18.4976
17.1182
16.4879
17.6899
19.1399
18.3882
19.2591
17.9608
16.74
17.6365
17.3197
18.9367
18.9801
19.6963
18.5423
17.7159
18.6042
20.1002
18.6562
18.2255
17.027
18.1685
18.0589
16.3152
19.322
18.3617
19.2454
20.6595
18.7426
19.2956
18.6623
18.2298
18.5471
19.0236
19.1002
18.8912
18.5518
18.5828
16.9916
18.8332
18.7476
17.9236
17.8017
19.5698
16.2728
15.4878
18.4409
17.1184
17.5896
17.0417
19.2603
18.3116
17.5704
19.2541
19.313
19.7664
19.2172
20.387
17.4701
16.6507
18.471
17.4921
18.2631
19.7808
17.4012
19.9748
19.1433
17.4115
18.4561
18.4291
18.4121
17.4624
17.9174
20.2949
17.5146
18.6736
18.4643
18.704
21.7071
23.068
16.7362
17.5923
18.0377
18.287
16.4258
18.6594
18.0694
19.432
19.0167
19.5471
16.7657
15.7655
19.2759
17.5952
18.5751
17.2837
18.9165
16.3717
17.9574
17.3241
18.1081
17.1266
19.0609
18.6031
17.3633
16.2104
17.2214
17.8998
16.3126
17.9007
17.4564
19.0138
18.7974
16.5779
18.0829
17.9083
19.2242
19.7512
19.6147
18.9753
17.1953
17.4606
18.8227
17.6965
20.7086
17.1022
18.1977
16.5751
20.1825
17.6916
17.4496
18.9564
18.4087
17.3981
19.2837
18.9844
16.7689
17.7216
19.4125
20.4647
19.8849
19.7771
17.4568
18.5351
18.1493
18.6293
17.4218
17.7238
18.857
19.1866
16.2167
19.1504
16.3048
19.8482
17.1587
17.9522
16.3652
16.3772
17.9882
19.628
18.6299
18.0272
17.7852
19.53
16.67
19.1426
16.6519
17.6596
17.589
19.418
18.6462
18.2007
19.1381
18.5552
17.8013
18.8026
18.724
17.6814
16.9504
18.7548
17.2784
16.3145
17.9695
18.0039
17.2497
16.173
17.2381
19.6687
20.4884
18.6692
19.7094
19.5468
19.0312
18.0041
19.2339
16.9027
16.907
16.649
19.6624
17.0748
14.7783
18.4403
17.2676
17.6643
18.3544
17.8644
18.6678
18.2604
19.3375
19.2206
17.963
17.9975
20.1614
18.529
16.718
19.8811
18.0813
18.2867
18.0509
16.881
19.0321
18.4052
15.3951
19.5035
19.7322
18.2915
18.0437
18.8267
17.0456
18.1566
16.8518
18.892
17.0862
19.2184
18.7847
19.2751
17.9513
19.3053
18.6259
18.7579
17.1777
19.1138
18.6345
17.9553
19.1909
18.0786
18.1071
18.3112
18.2463
19.3701
18.0789
16.58
15.4693
17.254
20.1126
18.8685
17.756
18.5624
19.7346
16.6077
18.5827
20.1271
19.3564
20.147
17.4813
18.2463
17.8718
18.9876
17.9512
18.4707
19.5628
19.5409
18.7528
18.0601
19.8013
17.3598
21.0031
19.5601
19.4405
18.3582
18.5294
17.5961
20.0848
19.4625
15.7385
15.5177
18.3405
18.1787
19.3894
19.5705
18.4067
17.5145
15.8778
18.5271
18.3973
17.4367
17.5992
18.3866
17.2767
18.8662
20.0535
18.5997
17.4772
19.2691
17.4138
17.5506
19.0811
18.3269
17.351
19.7175
18.5307
19.382
17.4175
20.2207
18.6147
18.766
18.1746
23.5307
17.4262
17.0852
17.0245
18.2023
18.3787
16.9744
17.5955
19.1533
17.1923
17.6047
18.3383
18.1217
17.8985
18.4593
15.8845
17.7203
19.4054
18.7267
19.1981
17.9737
17.2338
16.671
18.0302
16.3362
17.5327
20.324
19.3129
18.7234
18.6895
17.2236
17.7312
18.8608
19.3953
17.7828
17.7331
18.5659
17.7886
18.271
18.6898
17.4937
17.4126
19.4281
17.878
17.8853
19.9815
18.6619
19.7356
19.3655
16.1334
18.041
19.2881
19.2941
18.0436
19.5629
18.3971
19.2672
19.2791
19.7284
18.9338
18.1396
18.5246
18.5907
15.8344
18.8576
18.3325
19.0326
18.5187
18.1071
17.6315
19.2587
18.001
19.4119
18.4455
20.0544
19.8243
19.0218
17.525
17.2616
17.5425
19.4604
19.2127
17.1441
18.713
16.0249
15.4689
18.4548
19.3181
19.3981
18.963
16.8115
18.8935
18.6264
17.8215
18.9899
15.8378
18.3737
19.3
17.4502
18.7285
17.37
17.1708
17.1802
17.9254
16.6172
17.8489
18.6049
19.3492
17.191
18.2486
15.4975
16.6987
18.9517
16.8111
18.8326
18.1924
16.9905
18.4819
18.6673
16.2696
18.0863
20.6067
18.1407
13.7978
17.8374
19.407
16.6155
19.1769
19.4169
16.8413
19.5027
16.4746
15.2825
18.9627
18.3082
18.3534
19.4235
19.0806
16.2066
18.4508
19.6325
18.3108
18.3392
20.0231
18.5904
18.9858
17.242
19.117
18.6077
17.4275
20.0614
16.716
19.5972
18.5809
18.5853
17.1469
18.6984
18.3276
17.3325
19.1083
15.6925
15.8527
17.351
15.9269
18.0141
19.6813
17.5729
17.7756
20.2753
18.8282
18.2945
18.0614
18.0282
18.5706
19.2215
18.7995
17.7849
16.8038
19.8635
18.1797
17.8401
18.3523
17.0855
19.3831
19.0054
20.6214
16.1736
18.904
21.2976
17.8607
19.6868
19.3036
17.6205
13.1071
14.8774
17.7484
13.4653
17.4184
14.7686
17.8817
16.1141
18.456
17.0943
17.9446
17.6787
14.9952
19.3443
18.0409
18.3408
17.7882
18.4791
18.5053
19.437
18.9974
19.8142
19.1012
16.5457
16.8184
18.7282
17.4837
19.2502
18.1824
17.5193
18.1653
19.2056
13.7884
15.6105
19.0481
18.3723
17.1748
16.2079
16.8888
18.0938
19.742
17.411
19.9324
16.8324
17.7978
16.4182
19.372
18.0508
18.6681
16.4957
16.3216
17.5809
16.1793
17.4295
19.2668
18.5249
17.2676
17.7957
17.613
18.476
18.6576
16.5349
17.2984
19.559
19.0976
21.523
21.9373
18.675
19.3489
15.132
17.0065
17.7242
17.0832
19.0724
18.99
17.5927
18.4519
19.5767
18.5681
18.8943
17.7475
17.4744
17.2524
19.4052
17.2514
20.1277
20.0926
19.4467
18.3969
18.4281
17.7966
18.5593
17.4355
16.4905
18.167
16.5694
17.2121
18.3558
16.5757
17.3803
18.2006
18.6809
18.3646
16.6287
17.0145
19.3312
19.0994
19.2654
19.1924
17.1994
19.1153
17.8785
18.0018
18.3715
18.8168
19.3986
17.6051
16.07
18.3183
18.8003
18.1008
18.1466
18.9573
16.8425
18.3985
18.1207
17.4414
18.4657
17.8478
20.9073
18.8246
18.3973
17.0172
17.2484
18.4483
18.2677
18.7679
18.8794
18.8249
17.8761
17.3368
17.4171
17.1187
18.7286
17.6872
19.829
17.9342
17.6587
19.3101
20.4096
16.7894
18.3351
18.968
19.212
17.2801
18.9493
18.469
14.3134
16.0934
18.8062
17.821
17.0991
18.6712
18.5342
20.2604
19.5129
16.5133
19.3059
17.4195
17.4264
17.9358
17.9067
18.13
18.8077
15.5807
16.1945
17.9596
18.2104
16.7854
17.0553
18.3599
17.4844
18.3816
17.7668
16.1316
18.0752
17.0859
17.9015
19.2417
18.9905
20.2001
17.4585
19.1085
19.047
19.5002
17.448
20.4116
17.816
16.7952
18.805
18.5596
18.7169
19.2738
19.4817
20.1776
18.6177
15.9996
20.1888
19.5861
18.5318
19.3539
18.3471
18.8264
17.6128
16.7134
18.6446
17.893
19.0649
19.2815
19.2521
16.3495
18.6416
20.3464
18.7488
17.8099
19.2532
17.9501
17.6017
19.8663
18.8315
19.1377
18.8652
18.0542
17.1509
19.425
18.4931
19.0875
18.6612
19.0379
18.4069
14.1786
16.1577
16.6095
17.3825
17.856
17.1309
18.2081
18.1683
18.3323
19.6869
18.9959
18.614
17.7149
20.3375
19.2053
18.8394
18.0567
18.6004
19.5135
19.353
19.0091
19.1002
18.3817
19.3775
19.1825
18.4258
14.3467
18.5696
19.3742
18.1371
18.5957
18.3554
19.1368
18.3341
17.6082
15.2314
17.6839
17.7513
17.417
18.71
18.6157
17.2703
19.421
15.0091
19.4182
20.3118
18.7167
18.5
18.932
19.0756
17.6513
18.877
17.7495
17.8009
22.3192
19.284
17.8326
18.3284
20.6396
18.6151
17.0571
16.1289
18.8552
19.5004
18.3489
17.6277
18.1199
16.7808
16.3827
15.355
16.8043
15.8693
15.7618
17.3898
18.3059
18.1582
19.1709
19.2694
19.4662
17.9383
19.3698
17.8163
17.7355
19.5016
18.8857
17.2686
18.1841
15.9535
17.0606
20.1522
19.3893
15.1988
15.3349
17.0708
16.7253
20.1377
18.2762
19.4618
16.4295
19.9161
18.888
18.1024
19.6713
18.5924
20.0342
16.1906
16.9961
17.5152
18.669
14.9421
20.3907
17.6892
18.4998
18.5818
17.754
15.0972
14.6765
17.9242
17.57
16.2042
19.0214
19.2502
18.5697
17.8621
16.8137
16.6134
16.1349
17.5159
18.0197
16.7474
18.9745
17.8236
19.4648
19.4802
16.6345
18.0889
18.4732
18.9637
18.6504
19.1491
16.947
18.0585
19.7633
19.7612
16.6921
17.2468
19.1223
19.0434
18.2427
18.427
18.2025
18.3006
18.8732
17.1867
18.0295
17.7321
17.4907
17.6165
18.4714
17.378
19.6533
18.5515
18.7199
17.3493
19.9338
19.8557
19.0182
18.8078
17.5517
19.0544
19.1633
17.1856
18.3645
17.4865
18.1635
19.7038
19.873
18.1832
17.8117
19.4855
19.7991
19.0073
19.2341
17.696
17.3556
17.0719
19.5758
19.0518
17.7113
18.9627
18.3939
19.0728
18.0426
16.6189
17.8974
19.1209
20.6812
13.8151
18.2229
12.4191
18.2672
19.1488
18.8442
18.6458
17.8758
19.8484
16.2886
16.3723
17.8028
17.2175
19.924
18.3027
18.1114
18.6527
19.6825
18.2622
17.2043
16.037
17.4975
19.1539
18.4513
18.7242
17.627
19.1074
18.5683
17.6275
18.4361
17.1728
18.1944
20.5863
19.8654
20.9209
18.7959
19.9554
19.3565
19.557
19.3606
15.4479
19.5427
17.5343
19.3339
19.5082
19.5647
18.8297
18.4506
18.1394
17.5618
17.5573
18.9265
17.6176
17.4304
17.6593
16.9229
18.5526
17.8148
14.9605
17.3697
19.8623
18.4693
13.5565
15.7893
18.5765
16.2387
18.5307
18.2402
19.9518
19.0429
16.2818
16.6732
17.6249
18.3074
15.2387
18.1806
17.6939
19.1563
18.9909
16.3049
14.041
18.0419
19.7038
19.8856
17.9112
17.5835
17.5533
17.8475
18.2099
17.9849
17.3311
19.6202
17.2918
19.1246
17.2272
17.7101
18.3288
19.3476
18.5729
17.505
17.8528
19.8897
18.5321
19.3446
16.4772
17.499
18.9459
17.7275
18.693
17.611
16.43
16.6274
19.1512
21.0633
18.2224
19.641
16.225
17.7509
17.6574
18.4176
19.4035
17.777
18.7153
17.8752
18.722
20.3425
19.4137
19.8784
16.3077
17.6597
19.3038
20.5872
18.279
18.9463
18.3855
18.5142
16.6405
19.3297
18.5347
17.7874
19.6017
18.2423
16.7694
19.7959
18.5391
19.0331
18.3079
14.1989
18.3948
16.8794
18.896
18.3402
16.9584
17.7641
18.7756
18.2881
18.6247
17.962
18.2767
18.611
18.1623
16.3824
18.4989
17.9345
19.5752
17.9295
19.5749
16.5821
19.639
19.868
18.4354
17.3546
18.6071
17.6162
18.7537
18.1772
17.7562
18.7476
19.0434
17.7634
20.1346
18.3712
18.3469
19.5486
18.4215
17.59
16.5167
15.26
15.8956
17.7516
19.5913
19.3834
18.4685
18.7718
16.9942
15.5209
17.4052
17.7222
16.9703
18.5589
18.1469
16.4034
18.5505
16.9672
18.1386
18.2947
18.98
17.347
20.4085
20.4121
19.3058
17.5673
19.5585
20.235
18.3997
17.6243
17.8767
16.9174
19.7286
16.9944
18.2044
18.8196
20.2454
18.5954
18.7832
18.1566
19.4122
16.2255
18.3698
18.9021
16.6342
17.3734
17.6707
19.5583
17.8904
16.8337
15.6613
17.8325
17.5439
17.6896
19.899
16.3595
18.6345
17.024
17.9659
17.4632
18.2035
19.2986
17.6061
17.8882
18.4754
16.8963
17.5629
17.4785
19.6046
19.2477
19.9526
16.7103
18.598
19.1972
18.9755
18.0726
20.5788
15.2286
18.1218
19.3474
18.7971
20.805
20.1423
19.2695
19.2021
18.2577
18.1101
17.2652
18.611
16.9945
17.6192
17.2381
17.5643
17.3008
17.9828
19.6735
19.1334
19.5733
20.0269
20.3507
18.0218
19.0649
19.7476
19.4279
19.5632
19.6906
20.529
21.0426
17.3382
19.5152
19.2477
18.4125
18.0282
21.0111
17.3127
16.3448
19.1771
16.702
18.6405
18.8674
20.4693
17.4439
18.4021
18.1514
16.7251
19.9827
20.3142
20.3153
18.2979
18.7113
17.755
18.9403
18.7379
18.2264
17.2038
16.1971
17.9466
18.9276
17.678
18.7912
19.4909
18.4569
17.6586
16.614
18.2419
20.8485
18.0005
16.8824
18.6843
17.3953
13.8125
16.0238
17.1333
17.7574
17.0125
19.2051
18.3087
17.591
19.9387
20.884
18.934
17.9446
20.3223
17.7648
17.6339
20.0117
20.1952
18.4606
17.4456
17.1411
16.5905
15.6402
16.1689
17.9874
18.4715
17.349
18.008
17.9558
17.9121
16.2822
19.311
19.1773
17.9736
18.6152
18.0334
16.52
18.5801
14.3266
17.3206
17.3416
20.8836
18.6141
17.0293
18.7421
19.5967
18.5755
14.8813
18.3295
16.3521
18.005
18.8343
19.4781
18.7286
18.1001
17.6563
17.6278
19.7827
18.1154
20.4888
19.1632
17.8828
19.3381
16.688
19.0562
18.4938
18.7705
16.4866
17.2903
19.8394
18.033
18.0657
18.9216
18.8124
17.3913
19.5736
16.6393
19.3029
17.9232
17.8479
18.6029
18.6446
18.9012
22.184
17.3635
19.2243
19.6584
18.094
18.4599
18.0378
17.8867
19.0728
18.4752
17.9386
18.0348
17.6702
17.6115
17.9755
18.6973
20.0527
15.9932
18.6492
20.0807
14.207
18.4222
17.7209
18.3681
18.3574
17.9427
19.4756
17.3182
17.7284
19.0625
17.9856
19.5905
17.6565
18.4296
16.9952
18.6525
19.9066
17.9558
20.9067
19.9588
18.8288
18.9561
18.4795
19.5925
16.4552
18.5934
16.0859
14.983
16.8392
18.5435
18.4672
18.7124
18.2129
16.946
19.3947
17.485
18.5113
19.2012
17.4994
18.2865
16.6313
16.7377
16.514
18.3219
18.5135
17.8766
18.9009
19.2908
19.5302
18.9353
17.1856
19.1543
18.6379
19.271
18.4339
17.9221
19.2967
19.5496
17.1737
19.0594
17.0022
15.3669
19.2392
18.1542
18.735
18.6905
18.0885
17.7656
18.6695
18.9515
17.4618
17.9031
18.3929
19.1633
17.6039
14.6132
17.3061
18.63
18.9359
17.2347
16.2356
19.5981
18.8463
18.0875
17.2904
19.4589
18.4436
16.7041
17.4653
17.3964
16.9675
16.0185
17.5265
17.2506
18.8052
18.2286
19.5568
17.585
18.347
16.5848
16.8837
17.1781
17.6922
16.522
18.0757
18.1299
20.4984
17.9332
18.9415
19.1913
18.0547
15.9442
19.2854
18.9587
16.3323
20.4867
18.1323
21.3176
18.3733
18.6462
17.824
15.0729
17.6943
18.2328
18.2153
19.0311
18.5797
20.3106
17.7815
18.5104
19.548
18.2366
16.3232
16.9577
16.7491
16.8449
19.3962
19.1179
18.6595
19.6869
17.787
19.8138
19.2407
18.8522
18.5966
18.9238
18.9248
19.5629
17.8314
16.7346
19.7956
18.4164
18.7629
17.1025
19.0505
17.9186
17.5575
19.8864
17.2512
19.5128
18.4335
18.3347
17.448
19.9177
19.2023
17.1398
16.1456
18.4459
18.433
17.3771
19.0357
20.6192
19.7439
19.9777
18.4525
19.4942
17.4341
17.4337
18.4384
17.5495
19.2144
19.2212
19.7543
19.8191
17.6382
16.8235
18.4813
20.7533
18.1677
16.6613
15.768
17.4801
16.4695
18.972
18.6811
17.6939
18.0689
20.5119
19.3156
17.1147
17.6537
20.6315
16.4286
18.794
19.8753
20.1204
18.5874
18.7879
18.8508
19.47
21.0835
19.1573
18.9985
18.6858
18.5469
17.9294
19.3072
17.6927
19.9738
17.8197
19.8061
18.8395
18.0207
18.8725
17.4429
17.9319
18.1425
16.6392
18.1836
18.3644
17.9453
19.0713
17.5806
17.5383
19.8406
16.3989
15.3081
18.0738
18.9467
17.095
17.363
19.4753
18.8908
18.2624
19.451
17.2124
18.2857
18.8588
19.0308
18.1034
20.3985
18.849
19.5982
17.5833
20.0568
19.1212
18.7413
19.3543
18.5028
17.8539
17.8487
18.8895
18.2677
18.9814
19.9514
19.3351
17.6088
17.9428
18.7894
19.4676
17.7855
19.4984
19.4053
19.0159
18.079
18.9568
17.8594
19.186
18.3907
17.1676
18.3862
17.7839
17.7207
18.882
17.5286
19.9402
18.5258
19.1668
17.8484
19.4053
15.4365
18.0517
20.2794
19.5183
19.1084
19.8497
20.6374
18.8056
17.6338
19.9678
19.298
19.0396
17.6381
18.2025
17.6745
18.1097
17.0238
18.7319
19.8623
18.1484
16.6039
12.5161
18.4638
18.35
17.6441
15.6179
19.8771
20.0303
19.3327
16.8945
17.0524
20.084
18.2465
17.4238
18.2173
18.4634
18.2863
18.2711
17.0488
17.7824
16.7175
18.1862
18.8103
16.3397
18.5398
19.2211
19.8532
18.4862
19.5947
18.084
18.8404
18.1589
14.1623
12.2845
18.7025
19.3891
16.8725
17.8573
17.4536
19.2217
19.8652
17.6717
18.7636
17.4773
16.8582
16.9204
18.6654
19.7246
18.3645
16.9894
17.5204
18.6992
18.7432
17.3948
17.267
18.4811
16.3499
17.167
17.0196
17.7864
18.2479
20.0389
17.6893
17.418
18.7229
18.6417
17.9876
20.3475
17.8827
18.4365
16.1961
19.7375
17.6907
18.297
17.8294
18.306
20.1455
20.3672
18.0757
19.301
19.0119
17.5316
19.0041
17.5574
18.3323
19.8315
21.6319
19.9446
18.142
17.5402
18.1137
18.0102
16.2151
19.7667
19.1583
16.748
18.1281
19.0568
19.1777
17.9898
17.591
18.8935
19.5568
18.0008
17.9746
18.0204
17.942
17.3975
15.9651
17.123
18.1277
19.2667
18.323
19.0992
18.7062
22.2227
20.2529
18.0856
18.2827
18.0538
17.7037
15.234
18.7158
18.6686
17.3954
19.0765
19.8197
18.8784
19.7942
20.0845
18.1458
19.0834
17.71
18.3776
19.2503
16.7076
17.7287
18.5061
19.8492
18.367
19.2628
16.5589
17.6916
19.9646
21.1036
18.2709
18.7771
19.8505
17.3612
18.547
17.5372
16.5361
16.8241
18.9484
19.4779
18.8635
20.6536
17.6565
19.2722
16.4913
18.1098
19.2413
18.1189
19.0602
18.7036
18.0338
18.8523
19.9916
18.8637
18.3184
18.9735
18.0725
19.118
19.1218
19.0191
19.1988
18.0047
18.494
20.3893
17.7578
17.4171
19.0743
15.9651
17.98
18.9486
17.8783
16.7354
18.3599
18.6563
19.9245
18.9777
19.2905
17.4699
17.2637
19.5265
18.191
19.5981
17.1327
17.018
20.0679
22.333
17.2792
17.8844
18.7105
16.885
16.5611
16.6784
18.6527
18.4681
18.2911
18.4641
18.6653
19.9132
19.4968
16.8002
18.0748
15.9335
19.1422
17.5141
17.3634
18.4698
18.5962
17.3301
17.519
18.7884
19.1714
19.0266
18.112
17.9772
18.1665
18.2284
18.437
20.1148
18.3482
18.2443
17.2596
17.8008
18.9882
18.5687
18.0166
12.8973
15.5014
17.7158
17.7652
17.881
16.6794
17.508
15.3201
17.6383
17.0519
17.8582
17.7683
19.0991
17.9879
17.2667
18.0059
19.0474
17.4658
16.965
18.8463
18.3205
16.5922
18.031
17.9738
18.7573
19.0876
19.7682
20.0731
19.3841
18.3975
19.8291
17.2075
18.9985
17.8761
18.8658
17.4486
18.3326
18.028
17.162
16.6778
18.4697
17.3954
18.8072
18.2911
20.1669
18.1546
17.4271
18.3546
18.8161
17.0211
18.7807
18.1786
18.2189
19.2234
18.2506
18.5553
17.6974
18.995
18.9958
19.164
18.6809
18.8352
21.8481
19.2805
18.0293
19.9429
17.6357
16.7453
19.2592
19.6249
19.2399
17.7946
18.9106
19.7031
19.3839
20.9164
19.2946
19.761
18.354
20.671
19.4769
16.2202
18.1629
16.8246
18.1982
21.5148
17.6927
17.5675
16.9078
17.3739
19.6512
17.9933
17.6723
20.1877
17.9979
17.7605
19.4702
19.9641
17.5537
18.9198
19.1492
18.4177
18.063
17.0796
17.2114
16.7542
18.091
16.2187
18.3359
22.7215
18.3686
19.4875
16.7595
18.0975
19.7524
18.902
17.5908
16.2728
18.0513
18.9987
17.1085
19.4373
18.8479
18.0562
16.8034
16.7029
15.8257
16.2913
19.1906
16.2798
16.4208
19.8943
18.9833
18.1681
17.7538
19.0473
18.4608
16.5035
16.8476
20.0915
17.67
17.8463
18.1678
19.4571
18.9476
21.389
18.8116
18.8725
19.2725
16.7391
17.294
18.5831
20.2526
18.7962
19.715
18.4648
18.2136
18.3059
19.6089
20.2979
17.964
18.6839
18.7982
18.3739
17.3118
19.3793
18.7882
18.3322
16.8277
18.5734
19.1282
18.5477
19.3304
19.0981
19.1408
17.5635
18.7939
19.8105
17.472
18.6084
17.9036
18.8086
16.7369
17.199
17.4089
18.7802
18.5339
19.8536
17.9098
19.194
20.0862
17.1965
16.9245
18.8513
20.2818
18.4434
18.4402
18.7163
18.7418
19.778
18.6153
18.7976
18.0711
18.6042
16.6111
19.1785
18.4011
18.3756
18.714
19.4142
14.8745
18.2448
18.1247
19.5855
18.6069
18.2743
18.0425
18.9328
19.7708
18.2969
19.7087
19.7074
18.4161
17.8806
19.064
19.1945
18.6836
19.3173
18.466
18.8989
18.7129
18.8068
20.8671
18.6836
20.071
18.144
18.7116
20.7428
18.6126
19.4268
19.7829
19.6898
17.1718
18.151
17.7185
19.7814
17.7533
19.6348
18.5798
19.5204
19.9307
17.6143
16.012
18.1518
17.5214
17.1293
17.2076
17.6926
18.4456
18.105
20.1835
19.0201
17.3665
19.2533
16.9181
17.0722
16.6331
19.083
17.3698
18.3571
20.3587
17.8514
20.6197
19.9115
19.022
17.0519
18.2208
18.5169
19.219
17.9284
15.1935
18.3352
18.7903
18.6304
18.3202
19.13
23.5043
18.4519
18.4097
18.64
20.0222
18.344
19.2567
18.7223
19.5879
21.3072
21.0362
18.6814
18.1213
17.4006
18.9397
19.128
18.6705
17.6398
18.4089
18.0476
17.2446
18.8621
19.1204
16.9587
17.9812
17.2474
19.4097
19.807
20.0482
19.4898
18.3991
19.2352
18.5127
17.8356
17.5516
16.1977
15.7237
18.5522
19.2645
19.2422
18.908
18.2705
19.186
18.7906
19.9603
18.8498
16.7514
18.0112
15.837
18.5406
17.8019
18.0805
19.6915
17.5476
18.4066
19.0963
19.2492
20.415
20.5418
19.9415
19.4198
18.9382
17.8601
17.5454
19.6907
19.7243
18.6846
17.4175
18.1478
18.5136
18.1267
15.8236
16.9765
16.0359
14.3922
16.8022
18.3412
19.2286
18.6514
19.1207
19.0519
21.0056
19.2043
17.427
18.3304
20.8771
20.1662
19.2009
19.5775
19.9788
19.2064
19.3275
18.2394
19.0326
17.9004
17.6503
17.8465
18.7156
18.8125
16.7347
16.6518
18.3775
19.0893
20.7042
18.1154
18.3817
16.4507
17.5166
18.3691
19.3162
18.9828
21.2247
18.8134
17.696
17.651
17.8189
15.4357
18.1575
16.8095
18.6262
18.8091
18.051
18.8257
18.9347
17.7272
19.5076
22.361
17.5302
18.4861
18.7485
18.609
19.1184
17.7939
16.9535
19.7335
18.1604
15.9051
20.0489
19.0822
18.3415
19.0259
18.909
17.9648
17.6711
20.4262
19.9035
18.4607
19.9976
17.7052
19.0723
16.4881
19.5826
16.3218
18.7955
17.3761
17.6248
16.9637
19.5399
20.2314
18.6281
17.2928
17.9919
17.7256
19.9952
17.5102
19.1602
18.8262
18.9658
17.7246
20.5219
19.1525
18.2092
17.6103
19.5812
18.2165
19.326
19.9884
23.4129
20.7982
19.0095
17.9465
18.9192
19.4422
15.5988
16.5554
18.6712
20.0732
19.769
18.4268
18.1877
18.6946
17.6706
17.8071
16.9363
17.958
20.7837
17.4675
17.4542
16.4143
19.5792
17.8715
20.7393
16.8803
18.7354
17.718
16.6607
18.7996
17.1044
16.29
15.9134
17.1497
17.7852
19.2714
19.1221
18.7656
17.8241
18.0437
18.4283
18.8495
19.2119
17.96
18.8485
16.6975
18.0728
17.4298
19.428
17.5764
17.5541
15.8883
17.5035
16.6219
16.682
16.9645
17.9664
19.0703
18.7191
23.2641
18.7026
20.0762
18.1726
16.2804
18.5583
19.4228
18.9648
19.4727
17.5145
17.2637
16.9873
19.3903
18.9928
19.2139
18.7444
15.7201
19.0308
18.2378
17.4871
18.4309
18.6956
20.5356
19.3989
18.2281
19.0655
18.0456
19.1718
18.8308
18.5367
18.8651
18.1822
18.4374
19.8206
16.4403
18.9152
17.9233
20.4992
20.7693
17.787
19.4156
19.7402
18.7015
19.0291
17.1311
17.813
18.0969
18.9134
18.706
19.7436
20.6634
20.2833
18.7969
19.6037
17.6873
14.2686
18.7164
16.7671
19.5337
18.3901
16.5594
18.2418
18.3022
19.2217
19.7212
17.8249
20.2637
17.3334
20.1331
16.3101
17.1195
17.1238
19.2751
18.5115
16.6353
19.7878
18.8078
19.1835
17.4717
18.7571
18.4975
17.7386
17.9152
18.946
18.5752
18.8576
18.1189
17.0649
17.9614
17.6839
18.5848
19.5324
18.4223
17.6909
17.4212
16.9043
19.8328
17.5887
17.9527
18.5183
17.7936
17.2795
20.2988
18.1629
15.3038
18.1818
18.3741
18.7957
19.3189
17.4097
15.178
18.174
19.8047
19.1437
17.4089
18.1981
18.7963
18.4789
17.4843
17.8958
20.1113
19.8205
18.9372
18.4521
18.11
18.7284
16.8294
19.7467
18.519
19.5901
21.2942
20.426
17.4749
19.4244
19.8824
16.4748
18.336
17.5785
17.9731
18.8258
19.4918
16.5234
17.9673
18.6114
19.3424
17.8026
18.0256
18.0599
18.7943
18.9675
20.4408
19.6026
18.2446
18.6199
18.6171
17.9734
18.9784
21.0835
19.8586
18.5226
18.3824
20.5581
18.6105
16.8051
17.4746
18.6923
16.1662
17.4567
17.269
14.4599
18.0192
19.1543
18.4449
17.9771
19.7806
19.379
18.1178
16.9215
16.1622
18.6229
17.9914
16.5823
16.3647
15.482
20.2645
17.8576
19.0704
18.3839
18.0783
19.2453
19.34
19.793
15.7277
18.6429
17.7613
18.4858
17.4168
18.1484
18.2275
17.5557
19.1741
18.8072
17.5361
17.6209
18.7612
17.6881
18.3912
20.2731
18.9105
17.7377
18.1823
17.3072
18.1152
19.0268
16.9419
18.3411
15.7057
20.2923
18.581
18.4302
17.414
17.6533
17.8739
18.8689
20.0862
18.8122
18.2133
17.7384
18.4505
17.2424
18.8276
20.8093
17.3631
19.3439
18.0202
18.4815
19.6426
19.2809
19.7272
17.7808
18.9987
18.1983
18.1664
18.3465
17.5416
18.1128
18.6565
19.3335
18.6724
16.02
17.9686
18.8457
19.4447
17.369
18.0091
17.1759
18.9073
16.6004
17.3948
18.6988
15.0234
17.5579
17.6774
19.923
18.4329
19.8671
17.1808
18.3504
17.9033
18.4969
16.0085
17.2215
18.1201
16.7167
16.2863
18.21
20.2933
19.4087
18.7901
20.1022
18.6206
16.7672
17.5244
17.6214
19.2111
20.8629
19.155
18.3393
19.069
17.1554
18.6328
20.2894
19.568
20.2228
18.8423
19.291
18.0315
18.9742
19.6653
18.5506
18.7137
18.0199
18.5797
16.3876
16.4665
16.692
19.5928
19.7529
19.2601
19.2397
19.4679
18.4447
18.0101
19.1148
18.5036
19.8473
16.9457
19.5451
18.1973
19.786
18.5456
18.5052
18.992
16.832
18.7064
18.0059
16.9433
19.0965
18.6601
18.7156
20.3629
18.4488
19.1408
18.7888
19.6393
17.4319
18.8936
19.1196
22.0381
21.5816
18.3966
17.8923
19.0929
14.4282
15.5114
16.1814
18.8386
18.9232
19.5556
18.9481
19.052
16.9661
19.7932
18.8837
19.1207
18.2992
19.5655
19.7124
18.675
19.2731
18.3971
19.6263
20.4807
16.7275
17.2397
19.3093
17.9917
19.1207
18.6917
15.7285
17.7904
17.516
19.0754
19.0178
21.3647
21.8287
19.2308
20.8736
19.4924
18.5511
18.3367
17.6876
17.1456
19.1945
15.1432
17.7268
17.8901
20.4876
19.6364
17.4882
18.2363
17.7915
20.1858
18.3663
17.3299
19.0676
17.1143
18.0628
18.8587
19.3446
17.4417
17.7364
18.3148
19.0916
18.8175
19.5448
18.5451
17.7687
18.0553
19.7879
19.8689
18.6981
18.1832
17.8988
14.2305
16.7863
20.2483
19.519
18.7729
18.5775
19.4612
17.7884
19.0489
18.3441
17.0158
18.2438
19.0831
20.6906
17.8835
18.2771
20.1252
19.8054
18.567
17.1619
19.4737
20.6692
16.6287
17.0535
18.7847
17.3471
18.5167
18.5907
16.2296
17.4117
18.4547
17.7126
15.7052
18.5392
18.2221
19.1133
17.2119
16.0882
18.807
18.003
19.4962
18.7226
17.535
17.6199
17.9122
18.4179
18.0979
19.8304
18.7208
18.4675
18.6704
19.0053
19.5836
18.1281
17.8368
19.9876
18.8536
17.8819
18.5518
20.2525
17.576
16.5938
19.4506
19.8451
20.0313
18.0602
18.7411
19.634
22.256
22.3058
17.5837
18.6771
20.1123
18.5239
17.5144
14.3689
18.5343
19.9399
19.0147
16.9304
19.0249
15.1863
16.8784
17.7579
19.1066
18.8252
19.2873
17.4436
18.6179
17.6533
17.6375
18.3567
16.4061
17.651
18.5656
16.9874
18.3809
18.4191
18.9539
18.8466
17.8231
17.9933
17.9429
19.3647
17.3542
18.4894
16.7166
19.5765
20.0662
19.3321
19.7705
18.3572
18.1979
18.5376
17.5945
18.7388
16.9838
18.1503
18.3928
18.7
19.2915
15.7098
16.0852
18.0231
20.1831
17.826
18.064
17.2144
17.0166
19.335
16.7786
18.7955
17.5262
17.6437
19.2542
18.684
18.021
19.496
18.2468
14.8112
17.655
18.2502
17.4071
18.6331
17.889
15.0312
14.5422
18.0663
18.0727
18.4252
17.1427
16.6427
18.6625
18.5145
16.1574
18.3209
18.0461
15.673
18.772
18.821
19.7598
17.7951
18.5928
19.3541
17.3353
19.3441
17.073
16.8329
18.5187
19.1368
19.3542
17.829
19.0868
19.0113
18.4335
18.133
18.6136
18.3918
18.0735
19.0155
17.4601
18.8514
17.5393
18.9805
18.6572
18.5739
19.2363
19.451
19.584
18.1161
18.2591
17.1945
18.0246
19.126
19.0321
18.4345
18.3471
19.2893
18.6551
19.7521
20.3012
19.7636
20.3091
19.0755
17.8578
18.4255
16.6308
18.2141
17.9925
16.9158
18.1835
16.3429
16.5103
18.8818
18.6957
17.871
16.4917
18.9973
18.4129
18.1721
14.73
19.9236
18.6744
17.4361
17.1999
18.0131
19.2824
20.6363
17.6229
18.7743
19.3296
19.5144
20.2325
19.5118
14.5783
17.436
19.3938
18.652
19.6675
18.4649
17.4526
17.4368
18.4181
17.8957
18.2248
19.5629
19.5786
17.2319
18.9642
17.5974
19.7337
16.2478
19.0081
18.5352
17.0653
18.189
19.9194
18.9194
17.4777
19.4434
16.7959
18.7085
19.2343
18.0462
16.707
18.9233
18.0432
19.1203
15.4711
17.1265
16.3137
16.2671
18.5271
17.7694
19.778
20.1262
19.2379
19.5392
19.8283
18.4713
20.5339
18.5295
19.1452
20.7233
20.3614
18.7791
14.8384
12.4053
13.3308
18.7771
17.458
18.4279
18.183
18.831
17.038
16.1907
16.6884
20.2835
18.8206
18.6952
18.2919
18.5699
19.0407
19.6206
19.0021
20.2965
20.5013
17.2332
18.9987
18.2412
19.0912
19.593
17.5604
17.5103
18.8927
19.1605
18.2821
19.2693
18.6393
15.8508
19.5183
16.5219
19.4184
21.1451
19.1206
16.5516
18.6621
18.0514
18.169
16.7556
18.2194
19.0478
19.8736
18.1337
19.2165
18.7101
19.8116
19.0962
16.9841
18.5015
18.1178
16.5616
18.4694
18.2451
18.7798
18.8482
19.4048
17.4264
19.6053
18.2543
17.3105
19.442
20.4967
18.7545
19.5177
18.9398
18.2512
17.9317
16.9786
18.6215
19.0848
19.2634
19.2308
17.899
18.1081
18.1198
18.6926
18.5871
18.9651
17.7789
16.0878
14.7061
18.2491
17.601
18.2627
17.5392
18.8816
18.4837
19.2345
19.4443
18.0778
19.0305
19.3038
18.2989
17.483
19.9492
19.6329
18.3885
18.1209
17.692
20.1076
19.0826
16.6562
18.007
18.9718
18.1552
18.0589
19.2562
18.5534
17.8327
17.8791
19.6362
16.7998
19.4652
18.1473
18.8234
18.6702
18.8105
18.7995
19.1416
18.7566
19.1078
18.7746
19.7576
19.1246
18.6572
16.1155
16.4978
18.3261
20.0499
17.6947
18.889
17.6824
17.6647
19.7581
18.9182
17.8362
18.8688
16.4118
16.3318
19.1712
20.6885
19.3719
17.4803
18.7676
16.7906
17.1909
17.8062
18.2239
19.572
17.4664
17.1329
19.2611
18.4115
20.1489
18.3647
19.6987
17.569
17.5845
17.7514
18.7877
19.9986
19.0037
18.7113
20.6754
18.049
17.5389
18.417
18.7373
18.2218
19.2051
19.1719
18.6834
17.9659
19.0014
17.9168
17.1402
19.6026
19.1092
18.9395
20.0554
20.3371
19.0305
17.6513
19.0753
16.9205
19.0005
18.1363
17.9683
18.0355
20.3475
18.8745
17.6284
18.5339
19.0529
17.1643
19.4364
17.5641
18.1222
16.7216
18.1938
19.2746
18.8867
20.9628
20.0326
18.2373
17.2287
18.7886
17.8986
17.9227
18.3314
16.3126
17.2143
20.0184
19.5057
18.1305
16.0874
19.4291
18.6645
18.8496
19.2663
16.8543
17.1082
18.3171
16.9057
17.5326
16.5571
19.819
18.4812
19.9317
19.9964
20.2227
19.2925
19.066
21.0494
18.6688
18.9401
19.1757
17.3095
18.559
20.6658
16.1467
19.6268
18.8892
19.2842
17.7539
18.9079
21.3251
18.4597
18.2698
17.5738
19.2778
16.7394
17.2819
17.068
16.33
16.707
17.6538
17.5899
17.9476
20.1069
17.8264
18.5664
19.8002
18.8033
18.8404
17.5515
18.3839
17.6735
19.6225
19.611
16.6848
18.9784
17.9492
18.5811
19.2546
18.8901
16.0562
18.8374
18.153
17.4711
18.6736
21.749
21.5708
18.1604
19.9293
18.6549
18.372
18.9469
20.2578
19.143
19.4886
17.6036
19.2555
19.7455
17.5702
18.5604
18.0508
17.2818
18.2179
18.804
20.1282
17.1251
19.0499
18.2347
16.7083
18.8919
19.6866
18.5099
17.3362
17.4371
18.6337
19.609
19.9263
18.281
18.2841
19.8776
19.2703
19.2669
17.768
18.8124
19.7013
18.6909
19.9205
20.598
19.8255
18.2868
18.2877
19.4814
20.5602
19.5295
19.313
18.2391
17.3009
18.5083
19.3637
17.9685
18.1907
18.1415
18.4816
18.8984
17.1304
17.4222
17.1602
17.2691
16.9396
17.2961
19.2566
20.7873
16.7098
17.7739
20.1558
19.0969
19.2649
18.6267
18.6034
18.0453
17.748
17.8125
19.7764
17.8084
16.7377
16.6303
15.9869
16.559
17.882
18.7548
19.5602
19.3154
18.9854
17.6085
20.052
17.3592
19.6807
19.7461
18.0292
18.1682
18.7405
19.6224
19.08
18.2165
20.0205
18.9146
15.1166
20.9824
18.9677
18.7697
18.4929
19.0379
15.7581
18.6746
18.238
17.9928
17.2185
19.8218
18.7437
20.408
19.3944
17.945
18.277
18.5745
19.3979
17.4244
18.7379
17.5062
19.0938
17.7591
19.3462
17.7254
18.0351
19.363
19.7833
19.2395
18.6502
17.4576
17.7474
17.605
18.6022
17.1464
18.2059
18.8218
19.9981
18.5966
17.3116
18.1508
16.5933
18.0394
19.5836
19.0418
19.9543
18.9612
18.0673
19.2546
17.8589
17.3727
18.2225
18.0063
19.2311
18.4829
19.0716
21.3663
19.8024
15.7286
18.2543
19.1932
19.1139
16.9784
18.2235
18.0912
18.8122
17.8943
19.9465
19.0702
18.0269
19.1234
19.2116
17.6054
19.7769
18.6121
19.6549
17.4553
18.4646
17.5672
18.686
16.1992
17.6541
18.7003
19.1151
19.3119
18.8471
20.2656
19.6806
19.2133
19.9549
21.347
18.2051
16.7921
18.4642
19.3928
19.3367
18.5167
17.3126
19.4705
17.654
18.5598
18.5457
18.0645
18.809
18.4602
18.6814
19.5578
17.6963
16.43
19.1643
16.8503
18.2059
19.8047
18.8876
18.7167
19.3028
19.4079
17.8315
19.3167
16.6478
18.5071
16.0439
19.5531
20.2021
16.7197
18.394
19.2077
18.9866
19.5743
15.16
15.5837
16.1648
19.0797
18.0447
18.5983
19.4113
18.3883
17.4789
17.5689
18.3814
18.6071
16.8949
19.5232
18.8314
17.1444
20.347
18.1741
18.0314
18.5723
17.7367
18.8649
17.8039
18.5174
18.2247
19.1937
16.0814
20.5667
19.1419
17.4182
16.3395
18.6918
19.0473
18.7446
17.3871
17.683
15.688
15.449
16.7513
15.5069
15.2118
16.8758
18.7871
20.0935
17.0153
18.896
18.5357
19.4611
18.8625
17.2354
20.8294
20.0255
18.4197
17.3644
17.1703
16.7318
16.4521
15.507
17.973
15.7805
17.5997
17.34
15.1868
17.7679
20.5314
19.2188
18.9505
14.3566
17.3873
17.0335
16.5318
18.4629
16.5184
17.5009
18.3833
19.3481
17.1482
16.9289
19.8891
21.0336
17.5602
16.3124
19.909
16.3699
17.9337
18.7985
17.9094
19.4828
18.2935
19.4525
17.4185
17.9978
19.1139
18.7295
18.2023
19.3641
19.5318
18.087
17.8978
18.0376
19.9741
20.1842
17.5267
21.3805
19.7106
19.7175
19.6104
21.125
19.8982
21.1625
17.8941
20.1852
21.4048
19.1823
18.0852
18.5267
19.8473
18.3605
16.8427
17.6807
16.6429
17.456
18.0543
17.7593
20.224
19.6906
18.043
17.5069
18.0261
19.2751
18.1619
19.3428
16.6193
17.621
16.0534
16.632
15.0458
18.9966
19.3248
19.2586
18.0732
18.218
16.5801
18.5141
18.5851
18.092
19.5629
17.6392
19.3693
17.6647
18.3468
16.5616
19.7222
18.3512
18.8564
16.6381
18.4137
15.5856
18.3393
19.2318
18.4507
18.9046
16.8232
20.4073
17.0687
19.0076
17.7046
17.8031
19.0316
19.3272
19.0367
15.2063
17.8582
17.7781
16.9141
18.4502
18.8504
16.3587
18.5889
19.5953
20.0779
17.801
15.8665
16.9383
20.4036
18.217
17.5555
19.3333
15.8145
17.1763
15.8513
18.5683
19.4244
19.1526
16.615
15.7902
16.9346
17.739
20.0029
18.3102
19.2872
18.1526
18.5437
19.4939
18.3533
18.9004
17.5708
17.8769
17.0773
18.9166
17.7352
19.4627
20.1587
18.8703
17.3874
13.346
18.3036
19.8062
18.2376
15.183
18.0359
18.1123
17.6474
18.7898
18.3243
17.8082
18.6943
20.1836
19.1754
15.8476
18.5591
18.3294
18.0626
19.4985
18.4936
18.8611
18.4032
16.7262
19.2888
18.3897
19.3585
19.5984
18.6207
19.4276
18.9002
18.8767
19.1923
19.0506
19.7538
18.4454
19.1433
17.0419
17.7915
18.9469
17.8772
17.8774
17.3748
19.2909
17.5842
18.6234
21.8223
18.4723
17.7325
19.7377
19.4031
19.4352
18.2095
17.7409
18.2328
19.7541
15.9913
17.2609
18.286
19.5672
18.0228
22.4087
18.7225
19.3872
19.2385
16.9422
19.9204
17.9597
18.5799
18.5717
19.0414
16.4378
15.1922
16.9895
17.8395
17.5977
18.6168
16.9738
18.422
20.4467
19.8556
19.116
17.6497
18.3974
16.8267
18.7138
16.9047
19.4236
19.7368
17.6559
18.7261
19.9501
18.2638
18.9923
19.3631
17.2458
19.7963
20.1009
19.9619
18.0506
17.7991
18.1426
16.4672
19.8754
18.8373
19.0577
20.7749
20.6877
17.3989
18.0537
18.9221
18.2673
16.3945
17.1749
19.9418
18.5494
15.436
17.4913
17.4956
17.6434
16.6584
18.5222
19.1321
19.9618
17.026
15.7371
18.0559
18.0414
18.801
17.4381
21.154
19.7402
19.4211
18.9986
17.5899
15.6745
18.038
18.3808
15.9043
17.7219
19.6604
19.4446
17.8517
18.3632
19.2268
19.2817
18.4074
19.482
19.5709
18.3909
18.7908
18.6438
19.7579
18.5313
18.007
18.1333
18.4954
19.5754
18.7838
19.3644
18.1077
19.6407
19.5408
19.7303
18.6275
20.1591
18.6964
16.775
17.5045
18.3248
14.9838
18.2368
19.7552
18.5707
18.3654
18.0254
15.5491
18.7081
15.0734
17.266
19.7739
17.0303
17.941
18.7799
18.2234
18.1286
19.6452
18.1459
18.4879
18.5404
17.0768
18.8583
19.3034
18.47
21.8097
19.8056
18.8614
14.7352
17.628
16.9068
17.3635
19.0871
19.0847
17.0195
19.9224
17.8182
19.4153
18.755
19.8108
18.3681
18.5981
18.824
19.8299
17.9402
17.2041
18.3516
18.0441
19.7583
19.4841
18.3832
16.4657
16.8827
19.3096
18.7487
18.5293
18.6973
17.8326
19.4765
19.2279
18.5231
19.117
18.5911
19.3988
18.3654
17.3024
18.543
16.5478
16.568
17.2718
19.0365
19.2285
20.3871
24.2452
19.1089
19.7354
19.1918
20.4482
18.0395
19.8824
16.2056
17.5246
18.9948
17.5184
17.9056
15.2518
18.9258
16.8738
19.3517
17.1012
19.9355
19.418
20.3926
19.2693
18.3592
19.1783
18.165
18.0501
20.7611
17.8887
17.6979
17.8584
18.2605
18.7224
16.8513
17.9189
17.725
18.5918
17.5717
18.3558
18.621
19.3008
19.3872
18.5747
17.9917
17.5552
17.408
16.6828
16.1801
18.5786
19.2944
19.9809
18.9822
19.6507
17.0174
17.1507
18.5716
19.1238
18.8844
16.2474
17.808
18.7551
19.5327
18.6061
18.4766
16.3959
19.043
17.4713
19.3687
20.0489
19.349
16.8666
18.8128
18.0311
17.7173
19.7961
19.7938
16.7348
16.8174
19.2432
16.4458
18.0403
20.8042
18.0972
18.4271
19.2781
18.2519
19.6239
17.4867
21.164
18.6811
18.239
18.8314
19.3608
17.8757
17.7187
19.1508
18.1022
18.0474
18.779
18.1143
18.051
17.3989
18.1378
17.9272
19.2137
17.7985
17.7909
17.3704
18.471
19.3601
17.0778
20.6819
18.9146
18.6997
16.0306
17.2801
19.7355
19.5404
19.0975
18.9825
19.4207
20.1758
20.1339
17.9964
17.4366
18.7228
18.1643
18.4884
17.317
15.6895
15.4624
16.5838
15.9777
17.9099
19.1343
18.2674
19.7709
16.3865
16.2658
18.8961
18.718
18.9526
17.7622
19.1951
18.2813
18.4997
19.6508
18.9579
19.3263
18.7539
18.2934
19.3539
19.4483
18.1703
18.2778
19.2885
18.8578
16.9386
17.1016
20.9369
18.3532
17.0315
19.8436
18.0297
18.9168
19.4683
17.3879
18.3436
17.2201
17.819
16.5366
20.3727
17.5994
17.4354
16.7516
19.5667
20.1371
20.1177
17.269
17.4522
17.2268
17.6288
19.1198
19.487
19.6344
18.1281
18.613
18.7684
18.5325
18.7468
19.048
19.2227
17.6769
19.4733
18.1272
19.2225
18.9358
18.6138
19.0284
19.5138
20.5129
19.6126
20.8444
20.7299
18.3534
19.8937
16.1452
16.7573
18.3327
17.297
16.4835
19.2722
17.8964
15.4122
18.7266
18.8756
17.5838
18.9816
16.9591
18.498
17.8575
17.2033
20.319
18.8926
18.2274
18.0053
18.9276
20.7687
19.8996
18.3225
21.063
18.9725
17.2765
17.4729
18.1372
19.1139
18.7895
18.8155
19.9939
18.6712
20.325
20.2063
17.067
17.803
18.8446
19.4515
17.5855
20.2091
18.6426
19.9099
19.8532
17.7648
17.8378
20.313
18.448
18.7203
18.6119
19.3119
17.6404
16.8922
18.7474
16.3853
17.5469
20.1904
25.2625
18.6023
19.4566
18.0657
19.1927
17.7236
18.9314
19.3795
18.6233
17.4243
17.9706
18.7062
19.392
17.6477
16.7442
16.209
17.1198
19.0498
19.7169
17.1126
18.6088
19.7326
19.2874
16.3159
19.2525
19.6956
18.8181
19.4609
17.439
18.2967
17.643
17.9219
16.4836
13.1801
17.1167
18.2301
18.2742
18.5989
19.3297
18.2224
18.0339
17.9947
19.5342
17.8317
18.0202
19.0604
18.2391
20.2057
17.6045
20.1927
15.9082
18.8968
19.3256
18.6817
18.9507
18.8078
19.3759
18.0195
19.1333
18.7429
17.4073
16.3036
19.148
17.7677
19.2285
20.0492
19.84
18.2073
19.7047
18.7098
18.8907
18.0731
18.4029
17.8564
20.3003
18.3735
17.5631
20.1641
19.1873
18.9172
19.2494
17.884
20.8833
18.9275
16.118
18.6207
16.5833
16.7725
18.8516
17.6287
17.0626
18.3486
19.3189
17.2806
17.1723
18.5466
17.7247
20.7454
18.5823
18.9891
19.336
16.092
18.9143
18.8464
18.8276
16.5759
17.5783
18.542
18.1329
16.3689
18.0921
18.8677
16.9199
18.0355
16.384
16.8677
17.6157
18.9678
19.2636
19.6365
23.8327
20.4793
20.015
18.8767
17.8142
18.8973
17.8324
18.1934
16.8119
19.0033
16.7186
17.3657
19.5494
19.7973
18.3913
19.2636
18.4395
19.3264
17.8243
18.7908
18.7719
19.3037
17.9223
18.9049
16.784
18.4785
18.0197
17.949
16.8938
17.9889
19.0486
20.2105
18.5866
18.8389
19.092
16.7573
18.7656
18.7888
18.4539
18.8218
20.1473
21.0366
17.3742
17.7869
17.3461
18.1962
19.989
17.2342
19.3213
14.9235
15.7572
16.767
18.728
19.0999
18.6083
18.0535
19.0568
17.857
18.0823
18.9113
17.2649
17.6283
18.2772
17.302
20.4898
20.9954
19.6285
18.1168
19.5547
17.0341
18.1921
17.0743
18.5669
18.6275
18.0887
17.4244
19.3879
20.5467
20.395
17.6342
17.863
18.1406
19.3797
19.3445
19.1125
18.8859
18.5164
18.5104
19.6918
20.0953
16.9909
18.4328
18.0642
16.9607
17.0132
16.9466
18.8967
16.8353
18.4978
18.3985
17.3816
20.648
17.9372
17.5828
16.2478
18.1395
19.9719
17.2572
20.444
17.8359
18.6463
19.3101
19.5381
19.5436
19.4743
18.2968
17.5321
19.7427
18.5738
18.3282
18.9857
17.4221
18.6439
19.7992
19.1724
18.8773
19.5169
17.5564
17.8436
16.6495
16.8249
18.3051
19.7467
16.2177
17.8555
16.7907
18.042
18.1063
18.579
18.6647
18.5213
18.2191
19.2142
18.9957
17.1358
18.3086
18.5395
18.2208
18.6452
18.457
18.0155
19.4732
15.7212
18.1504
18.7877
17.8424
18.6994
17.4672
14.8217
16.9109
15.6085
18.9535
19.8124
17.6637
17.7082
18.0766
17.4064
16.8036
18.8443
17.7334
18.8608
20.269
16.4862
18.3226
17.8075
18.8622
17.8213
15.6952
19.3554
18.756
18.2314
17.847
17.0858
20.0452
18.2624
18.6625
16.2879
16.5274
17.9923
19.7795
17.5688
18.3924
18.193
19.734
19.518
17.6904
17.5318
18.7366
19.0631
17.183
16.693
18.2101
19.1076
17.0112
18.0238
19.5167
17.6507
17.3206
18.9204
17.7928
18.3008
18.4393
18.2763
19.9182
18.4741
19.552
17.9852
18.7322
18.6377
19.3554
16.7773
16.4936
17.4216
16.253
19.0962
18.0337
18.6585
18.4256
17.9275
20.7233
18.9305
17.7421
20.9472
18.1982
19.1559
17.2881
18.498
16.6602
18.6459
16.7341
18.998
18.6016
17.9479
26.9517
19.352
20.0805
18.8984
18.7282
17.1718
19.0444
18.9478
17.9438
18.9375
16.8629
18.8194
18.7731
18.5838
19.52
16.4506
18.1314
19.0802
19.3136
20.2074
17.9381
19.288
19.0888
18.3651
18.353
18.6867
18.6264
18.4713
18.9325
15.8647
18.5635
17.0784
18.4484
17.725
18.1343
18.7356
20.083
17.738
18.0223
16.8796
19.73
18.6067
18.5758
17.5627
19.9399
19.4295
16.8939
18.3462
18.6178
18.527
17.6776
18.4925
17.5743
19.6503
16.5698
17.3985
19.0407
17.5597
17.9938
17.833
18.099
17.7962
19.4759
19.8073
21.4999
26.0221
23.8845
18.2681
17.4813
18.5591
18.114
17.9606
18.879
18.16
17.6073
18.7858
18.6245
20.2229
17.9792
14.7592
13.9044
18.8761
18.0418
17.6321
18.9257
18.6965
18.1195
18.257
18.5338
20.1771
19.2157
18.6492
18.0233
19.4419
18.3959
19.7775
17.4306
17.6824
18.6428
18.1886
17.6223
20.1532
17.8166
18.0096
18.4933
17.9228
17.8096
17.9016
18.7045
17.0148
17.7368
18.8741
18.2275
18.2865
17.317
16.0453
18.7164
20.1873
15.8198
18.005
19.3541
21.6676
18.9654
17.9787
19.493
19.1598
17.3826
17.4487
16.8567
17.2734
17.9291
19.3822
18.8023
18.3049
18.9866
18.4986
18.8402
18.3206
18.3175
17.2797
17.0936
18.1373
19.5607
17.1574
19.2856
18.7498
19.4133
20.2485
19.2284
16.6852
19.5256
17.867
17.0779
18.2987
19.5675
19.2202
18.5053
19.2266
17.4121
18.1687
18.5946
18.7857
17.9934
18.3188
17.9876
18.4909
17.6511
18.9786
19.5528
17.0207
18.8851
18.4078
17.2953
19.2849
18.7391
18.1445
19.0273
18.4505
18.4374
18.3455
15.2629
14.6327
17.89
15.9447
20.4214
18.5289
18.2883
21.9037
19.2776
16.2592
18.62
19.6201
18.0041
19.9554
17.646
16.3048
17.6824
18.4145
16.1936
17.0772
19.6359
18.3864
19.1431
19.894
18.2591
18.324
17.7995
15.8162
14.387
16.3777
17.735
16.5944
16.0508
16.7868
17.6613
19.4809
17.1238
18.7158
18.5181
18.1028
16.4139
16.5275
19.0287
16.7535
18.9926
17.8339
19.1133
19.1977
18.4625
16.9799
17.8544
19.1034
18.8892
18.3298
17.3311
17.9365
18.8829
17.1652
18.4093
19.9436
18.2339
17.3971
17.4303
17.4286
19.5181
16.4702
18.8509
18.4404
19.2746
18.1562
18.5347
18.8191
17.0581
20.2656
17.4797
17.0226
17.8525
15.9273
17.9833
17.1808
19.8925
19.5188
18.9237
18.3559
18.8572
15.683
16.3861
16.2935
18.4578
19.2686
19.3693
18.9991
17.4446
18.8074
19.848
18.6464
16.0575
17.7836
13.9022
17.8094
18.5367
18.0999
18.2205
17.2821
19.0468
16.8626
18.7038
19.3008
19.113
19.1358
17.1024
17.7694
15.9959
15.2778
17.5426
17.1185
16.3761
17.0285
18.705
19.0187
17.1832
20.0749
18.9109
19.3003
18.851
17.0283
18.5076
17.8527
19.5405
19.9046
20.0502
18.5697
19.6538
17.5028
19.9875
19.089
20.2106
17.9931
16.6034
14.5632
17.3095
18.1814
17.7525
18.8648
19.4685
17.6186
17.6406
17.6312
18.3396
18.3516
18.0963
17.5309
17.6586
18.0331
17.345
17.5091
17.5201
17.8673
16.8004
17.1869
17.2833
19.1389
17.6571
18.2179
18.3784
19.4973
16.9683
18.5848
19.6644
18.0145
19.3393
16.4237
18.0942
19.88
18.5157
17.6465
17.847
16.5501
17.3001
17.7031
18.6035
18.0753
18.3092
18.1077
18.3815
15.4069
17.9215
18.2913
18.5644
18.6316
17.8179
17.3654
19.374
16.9626
19.8679
18.509
19.5103
18.6407
18.7053
17.3228
19.9593
17.6514
20.1305
18.5184
18.4319
17.8448
18.2113
19.717
17.4746
18.1479
16.8053
18.9872
20.342
18.9299
17.8808
19.3827
18.8563
19.6301
18.834
19.9046
19.8054
18.2885
18.5267
18.6763
17.6784
20.663
18.8427
18.8117
18.9028
19.0013
18.953
18.1085
18.613
19.2709
18.4989
18.1863
17.8893
17.1235
19.0105
16.8456
17.8737
15.9784
18.7814
18.3708
19.8668
18.457
16.9229
18.5349
20.0989
18.9503
18.9171
19.8814
17.147
19.0325
18.5524
19.9668
18.3435
17.7869
15.4607
16.3134
17.6548
18.8543
17.9556
19.2876
17.8408
18.0797
19.1054
18.403
19.348
18.5696
17.321
17.4102
17.9285
17.8521
17.5675
19.5025
19.3951
17.0872
19.2751
19.118
19.2124
17.6243
18.5513
17.3389
18.1101
19.4958
19.5688
19.2718
18.041
16.1885
15.5239
18.9807
15.9009
17.6122
18.1508
16.495
16.8365
19.6149
15.9364
17.4211
17.195
18.9363
18.3763
18.9158
17.5206
18.116
17.1291
18.8845
17.075
18.7865
18.5316
19.2796
21.6514
19.6794
19.2286
18.1208
17.1928
19.5637
19.3331
18.5641
16.2743
18.4141
17.5241
17.4616
20.7325
20.1828
20.146
18.2604
18.6647
18.6401
19.4175
18.3938
17.9674
21.0489
20.2118
19.9888
17.2609
17.4041
18.4872
19.4144
18.2171
18.4437
19.0922
18.9119
16.1234
18.8702
24.1901
17.5392
19.4692
17.42
19.1279
19.6687
15.6993
18.3806
17.2447
18.606
17.5511
19.4103
18.5027
18.4532
18.4519
18.0379
18.4922
16.9537
18.968
23.7667
22.1622
18.3479
18.6195
17.4894
18.853
17.8018
17.6769
17.4199
17.1809
20.3279
19.2926
17.1178
18.3265
18.3746
19.1653
18.6201
16.0085
18.3806
16.9134
18.3791
18.7023
19.25
18.9215
19.0831
18.0442
18.6122
18.7352
17.7786
18.3444
20.2343
12.6524
16.4428
18.6788
17.2789
19.9138
18.5879
15.3686
14.7021
15.5517
17.1683
16.7664
20.5853
17.0491
18.0786
19.3041
20.7752
18.3665
17.8081
17.1402
18.4887
17.5857
16.6337
17.369
17.433
18.1087
18.2693
17.9846
17.7851
18.1646
19.7759
19.9976
17.8689
17.7749
20.5188
19.1129
18.4091
19.1671
18.1436
19.4517
17.6659
20.5314
19.3252
17.6243
15.1305
19.202
18.1027
18.9151
18.7338
20.3269
19.9092
17.8506
18.8792
18.1391
17.7536
16.9037
18.5631
19.6256
19.1184
19.6417
18.1318
19.0881
17.8749
17.4881
16.6189
19.0386
19.3417
18.068
18.0598
15.755
19.1705
15.9749
17.7055
17.2651
17.5131
16.2201
19.2925
18.7805
19.2329
19.0207
20.0329
19.355
18.997
16.1192
18.1456
19.0404
19.0751
16.3056
17.027
17.7711
17.4948
16.7485
18.772
17.7124
16.7901
18.0996
18.7591
19.005
17.6125
17.4509
19.0213
17.0229
16.4351
17.751
18.7872
20.0159
19.8998
17.3038
19.353
19.7062
20.0578
19.1244
18.228
18.7163
18.6765
19.3377
19.6099
19.0014
18.0277
17.8681
17.8295
20.121
19.3563
17.4887
16.9414
16.9323
18.6233
16.4874
18.2997
17.8104
18.3383
22.7287
18.9771
18.6273
18.256
17.008
17.6433
18.9002
18.4357
18.1376
18.0083
19.6249
19.1729
20.8618
19.4276
18.5891
17.7138
20.1255
19.5115
18.2002
19.5815
18.8607
17.784
18.5586
16.4893
19.6306
18.3697
15.3502
16.6197
18.2743
19.4481
18.0626
16.6677
14.9203
15.9841
13.3238
13.9413
16.0147
19.0378
16.7899
16.8547
18.0604
19.3874
18.402
16.2742
18.7356
17.7087
16.1234
19.3111
19.1095
19.662
17.4081
15.9154
18.5603
17.9256
19.5589
18.4003
18.5207
15.4806
18.2884
18.8303
19.3325
18.6398
19.9128
17.2366
19.3802
18.8619
17.5541
16.6791
17.0465
20.2557
16.6928
17.1804
17.6894
18.35
15.7518
18.5066
19.3433
18.1388
18.848
17.6797
15.302
18.4953
21.0143
18.3316
15.0394
17.8557
18.4069
18.694
19.3725
19.9702
19.4544
18.9029
19.37
21.4082
18.3559
18.9521
18.4443
18.0972
18.7706
16.3241
18.9832
19.3632
18.5907
20.0012
19.6932
16.9905
17.6595
16.3208
18.0726
19.018
15.6308
18.0781
17.6816
17.5936
19.2087
19.9952
18.7748
20.2165
17.9798
18.8498
19.2146
19.5293
18.8641
18.7104
17.1672
18.2572
20.2398
18.8965
17.3789
18.3982
17.1448
16.1932
18.5059
18.3118
18.0534
19.4565
17.8618
17.6533
18.3124
18.2515
18.4646
18.7309
16.1858
18.2626
19.4858
18.72
19.1891
17.6365
17.7797
16.9099
16.6148
19.0022
19.0903
19.0925
17.7477
19.3935
18.5042
17.4838
18.4011
17.3404
17.0617
19.1457
17.813
16.9741
19.442
17.1119
18.3955
17.182
19.0677
19.824
19.3642
19.7665
19.9358
18.146
19.4666
18.0144
19.0576
19.0301
18.3693
18.3333
18.3602
19.259
18.3254
18.0239
18.1068
18.2571
18.8363
17.9187
18.47
20.1661
15.8221
15.474
18.9791
19.4606
18.9339
18.0079
19.6348
18.3343
19.8951
18.4481
19.9203
19.2264
16.299
18.1358
18.7783
19.5459
17.6011
16.4622
19.6957
19.8428
16.9758
18.1393
18.515
19.1138
18.5163
19.0705
18.1423
17.5026
17.454
19.8586
17.0044
17.6752
19.9975
20.6046
15.78
19.6943
19.1918
18.2074
18.1641
20.5672
17.1124
19.324
18.5773
19.0497
17.9599
20.1548
18.5523
19.2488
19.8123
19.5796
19.0155
18.6141
19.118
18.4454
19.2059
18.3876
18.8236
19.6825
21.4504
20.5301
20.0377
18.8071
16.0769
18.2216
18.2241
17.4752
17.71
19.511
17.2176
18.4119
19.0153
14.3575
17.8303
20.7294
18.1315
18.7083
18.0574
19.0354
17.323
19.391
19.4546
18.4032
18.4314
18.7495
18.9865
18.8598
20.1454
19.3374
18.0017
19.8729
18.7903
19.6257
18.7863
18.5488
20.0375
18.3725
16.2923
15.0696
16.4448
20.4623
17.1777
18.5359
19.2394
15.3177
18.941
18.6694
18.8277
17.4837
17.1685
18.0118
18.8047
19.2682
17.8935
16.8804
18.8505
19.3953
19.28
17.5319
22.2287
24.587
20.1241
18.6306
18.1987
18.6142
19.4664
18.4181
18.1919
17.1329
19.5979
18.5107
16.4481
18.3027
18.0677
18.9467
17.6734
16.9112
15.9491
19.4639
18.0671
17.5862
19.23
18.4852
18.7298
17.9331
18.9413
18.7214
17.4166
16.6315
17.8823
19.2635
18.6579
18.735
18.5041
19.1376
19.6119
19.0202
19.6333
18.2001
18.0899
17.5269
17.2061
18.5002
17.1361
18.2376
18.8016
16.8766
18.5916
20.0265
19.5586
19.4096
17.392
19.0544
20.2356
18.2242
18.6789
18.1606
18.4
19.0493
19.0216
18.5518
19.6863
18.7717
17.1292
18.7617
17.0245
18.535
17.9862
18.1074
16.0663
18.1929
17.5039
17.5029
18.2147
18.5231
17.2628
19.2108
18.3075
19.0604
17.889
18.402
17.981
18.2058
17.7365
19.1259
16.817
18.0576
18.0186
16.1196
16.7164
17.8279
19.3363
17.8467
18.0055
19.0682
17.9671
19.0382
17.489
18.8434
17.0088
17.614
19.268
19.1756
17.6241
18.0973
17.6812
19.6334
18.5721
18.2413
18.9858
17.6408
17.8727
16.9515
19.4446
18.2167
16.9074
18.0884
17.6449
19.749
19.3905
20.2792
18.6003
19.1238
18.7636
18.1828
19.8693
17.9349
19.553
18.4819
20.0068
18.7999
20.5196
21.0604
20.0478
19.911
19.3167
20.8195
19.0377
19.8382
19.3943
17.8564
14.3687
20.827
21.6624
19.8096
18.6519
16.8492
17.9643
16.6799
18.9581
19.947
18.3996
18.3253
16.8652
17.3896
20.3832
17.2953
18.304
16.4111
18.3659
16.8284
19.8145
16.8178
17.4971
16.5546
18.2394
18.2254
16.5156
17.4677
18.3561
17.1733
15.3552
16.8399
17.8637
19.4191
18.2559
18.8168
18.6859
16.6671
19.085
18.4363
19.188
19.0627
16.8267
18.3519
18.0457
19.5215
20.1858
14.234
18.5194
16.826
18.9638
17.3616
18.3105
18.383
18.36
17.4792
19.7672
17.6299
19.4098
20.8777
19.7412
19.0589
19.4346
17.1085
18.485
16.553
18.6575
18.3271
19.035
18.1438
18.4144
17.7467
19.1213
19.6311
17.9035
17.721
17.5505
18.4438
19.5585
18.7306
16.7889
16.611
18.2451
16.4191
19.3094
18.0455
17.2361
18.4022
18.7011
17.3573
19.8216
18.1174
19.5615
19.2614
17.8334
15.1382
17.5365
17.4291
17.9747
18.0439
18.7376
19.5056
17.954
18.0395
18.9148
18.0329
18.1974
18.6768
17.8775
18.0702
19.4032
15.6914
17.7007
18.9411
18.0168
16.6716
17.7376
16.4963
19.444
18.7821
18.7861
16.9794
18.8284
18.3332
18.535
18.4157
19.0014
20.5066
19.5909
20.8617
20.3806
19.2314
18.5194
17.5913
18.8288
18.554
18.8666
19.4475
17.7743
17.6223
18.0143
19.0749
18.5305
16.0725
18.8882
16.9964
15.6845
17.5354
17.809
17.9817
19.1659
16.6479
15.6199
17.6636
18.2306
20.6543
18.1337
18.4235
18.1151
16.8276
18.5348
19.2522
18.2883
19.7623
19.9458
17.9908
18.8497
18.7057
17.2415
16.3096
18.6206
18.923
19.9911
19.7944
20.1705
19.6469
17.091
17.8752
18.3107
19.4955
17.9544
18.9278
18.7273
18.6532
17.2721
20.8443
20.2113
19.2211
20.6723
17.9724
18.4059
19.908
17.7911
19.7317
17.9487
19.2169
16.4236
19.398
18.8842
17.7368
18.6282
18.673
20.5866
17.2903
16.7137
19.0337
18.6666
17.6395
20.4672
18.9967
18.862
17.3102
17.6465
18.4649
18.5798
16.6231
18.2428
19.6669
19.6866
18.263
18.4869
19.2808
18.8082
19.3511
19.0655
19.8651
19.958
16.8314
19.1102
16.9141
17.7289
19.9745
18.9732
19.3704
15.9908
18.9369
19.3922
18.1748
18.8392
19.0013
18.7146
17.7998
17.8496
22.5256
17.915
18.5435
18.7182
17.8649
20.4115
18.1497
19.6924
18.7323
21.1322
17.5627
19.6062
18.0795
18.1293
19.2121
17.1482
18.5601
17.1453
18.6223
20.1385
18.2831
16.1359
15.5387
17.324
15.5204
16.4466
18.882
18.6822
16.7803
15.8087
16.9931
17.7455
18.3493
18.2049
16.7548
17.7366
19.2764
18.3574
18.2921
17.4814
17.1067
18.1951
18.8277
17.2939
16.7523
18.917
17.6338
16.6014
20.4058
17.097
18.415
17.7085
17.2484
19.2892
17.9581
18.6966
17.9287
15.3129
18.6961
18.523
17.3002
18.8414
21.8397
19.0269
19.35
19.0891
18.0603
19.834
16.5956
18.6671
17.3369
16.9482
16.7934
19.5172
17.1553
19.5348
18.2278
18.13
18.4322
18.2216
16.0735
18.502
15.0184
19.7118
17.9111
15.218
15.9501
17.4898
18.2915
19.2945
18.0515
18.1002
18.4439
15.1682
16.5819
18.4961
17.1149
17.2899
17.5435
21.5714
20.1273
17.6289
20.4343
16.6864
18.3505
18.6236
18.2249
18.0655
18.098
16.7831
17.8655
19.5521
18.6402
17.7912
20.329
17.1382
19.1869
16.6587
18.7589
19.0953
17.5817
19.0322
16.4675
19.4055
20.0107
17.6527
18.3183
18.3093
20.9079
18.412
20.0511
18.0083
18.864
17.6938
15.8883
18.601
16.5048
16.0252
17.6708
19.5212
17.6504
19.4035
17.64
18.677
18.2338
19.6925
18.1876
18.0493
16.1785
18.06
16.0277
21.0754
19.2694
20.2233
18.1363
16.8864
17.666
17.9868
19.3625
20.16
18.176
16.6705
18.1618
19.7634
18.8576
18.3451
18.7894
20.1389
17.6036
19.3152
17.4366
18.3211
18.9731
16.3829
16.9929
18.998
18.6075
17.8773
18.9218
18.1397
18.4193
20.1021
19.3305
20.0812
17.7037
17.46
20.1813
18.7468
18.68
19.6941
18.6681
17
17.0538
18.9091
19.8052
18.6302
17.5826
14.7887
17.7629
20.0297
17.9671
17.0859
17.8262
17.5644
17.6688
14.924
19.1947
18.6509
18.5602
17.5705
18.6277
17.477
18.4249
17.3031
16.1592
19.2354
19.6941
19.6654
19.9073
18.379
18.2999
16.8807
16.4598
16.3148
17.8654
18.6218
18.6844
18.4195
18.2929
18.4092
18.67
19.1065
17.9942
17.5876
17.8713
18.2064
18.7614
16.0861
15.4471
17.5934
17.6734
17.5437
16.3745
18.1892
17.9911
18.4579
16.5532
17.5099
18.2164
20.3362
19.8627
18.8161
19.1538
17.6781
18.9181
16.7538
19.3021
19.8916
17.5116
19.9287
18.9295
20.4792
18.064
19.8627
18.2228
17.4516
18.0142
18.8336
17.2111
18.0281
19.5689
20.2325
19.1195
18.0033
18.1875
19.0542
18.8649
18.0557
17.6959
17.9925
18.2046
17.5683
16.4079
18.445
19.5894
18.1839
17.5414
18.7604
17.5854
18.8415
17.1292
17.8762
17.7926
17.7525
18.395
18.6169
19.7218
18.9881
18.7716
20.0087
16.5509
19.1905
18.2443
15.965
18.2247
20.0552
19.7027
17.5059
18.4909
18.7993
18.8745
19.8428
19.8942
22.1019
19.5934
20.8872
19.4737
16.6452
15.7979
20.8434
17.3085
19.6685
17.269
16.8103
16.5608
18.3973
18.7207
18.1142
18.4884
18.7301
19.7532
18.6484
17.5435
18.1081
19.287
19.7997
18.4317
18.029
17.002
18.117
18.1653
16.7058
19.6036
17.8257
19.1297
18.2275
17.1742
18.2567
19.4491
18.6448
16.7255
19.8212
19.5371
18.4273
17.3908
18.845
19.0452
18.5615
18.7021
17.2857
18.2777
18.0664
19.0494
19.7958
20.4436
20.0256
18.2331
18.7323
20.8161
19.9107
20.2166
17.6141
18.6854
18.9042
17.5316
17.4952
18.9974
18.6268
16.2747
18.6762
21.0872
19.803
18.7175
19.4103
19.4032
17.3441
17.0356
19.6139
19.6387
17.0132
18.2116
18.0798
19.187
19.6967
19.3921
17.9338
17.0829
19.4965
21.0212
19.1626
18.7029
20.0206
18.1957
20.0149
19.0229
18.7482
19.2988
19.1302
18.3774
19.1758
18.0602
19.3395
19.9664
18.0385
18.0678
16.5855
18.9917
19.0906
16.753
18.8392
18.4181
18.4143
20.6078
18.5897
17.9358
18.8357
18.5947
18.5794
18.0375
17.5699
17.305
19.303
19.6557
18.6759
18.2695
17.7024
18.4721
17.462
18.0812
19.3671
18.3795
18.4784
18.7363
17.0597
18.0562
19.2268
19.5926
18.8036
19.0398
19.9583
17.5841
17.8561
18.7528
19.0957
18.3896
16.9895
18.0944
18.113
17.3302
18.7312
18.9787
18.5353
17.8268
20.1438
16.1785
19.2526
18.8449
21.1878
18.9208
18.8705
20.6907
20.0524
18.4578
17.1653
18.7116
17.1531
19.6703
17.7515
17.6146
17.3672
19.0423
17.3152
14.8738
17.4871
20.0821
21.6564
18.6838
18.4578
17.9134
17.4402
18.5457
17.6254
18.1232
18.3184
18.5523
19.488
17.3084
19.335
18.4105
17.5789
17.1171
18.0589
16.8031
17.2948
18.6918
20.3067
17.4879
17.2367
15.5291
18.2696
19.1544
17.9831
18.1112
16.6659
17.3151
19.7909
19.0418
16.2209
18.6278
19.3703
18.2798
19.8481
20.5123
18.8409
18.732
16.2313
19.901
17.8897
18.3536
18.2582
18.4659
18.7121
20.6059
18.6696
19.1987
18.3854
16.8166
17.6515
16.4454
17.9163
18.5689
19.5389
18.4214
19.2904
17.6358
17.0609
18.1041
20.4756
19.4396
18.0523
17.9118
18.2486
18.6561
19.826
18.3685
17.7959
17.3952
18.0187
18.5094
18.7086
16.4192
17.0708
17.5397
18.5197
20.7809
18.737
18.82
17.4998
18.6134
18.9622
18.9166
16.1893
18.449
19.8099
19.2873
19.1995
19.5175
15.6412
19.1676
18.8624
19.4857
18.0058
19.1044
16.5588
18.3857
18.6621
16.9491
18.4814
18.4477
20.5198
18.2403
18.0379
19.5378
19.151
18.8137
18.7346
18.3064
17.1297
19.1257
16.1704
18.4601
15.6342
17.365
18.2598
19.3121
19.2096
17.3988
17.512
18.6026
20.2587
18.6818
19.2001
18.1618
17.2015
19.1038
18.891
16.3027
17.7857
16.8078
14.9974
18.6506
17.7145
17.8936
19.2175
17.1127
15.4861
17.642
19.7219
19.2639
18.0115
18.6926
19.2891
17.9712
17.8675
19.9671
19.1975
16.43
17.7966
18.1498
17.8187
15.2052
17.9958
17.2775
19.4566
19.1301
16.5632
16.2439
17.5808
15.0831
18.6071
21.5385
19.1255
19.6481
18.7293
19.7586
17.49
18.638
17.4407
17.5419
15.9343
18.9731
17.0789
19.1282
19.6423
17.6739
18.5878
17.3214
17.2371
19.828
19.4394
18.6658
18.6687
17.7473
18.0681
19.7595
18.4785
17.0634
18.338
18.3643
17.7766
18.044
16.3688
16.5668
17.9945
17.9014
16.0138
15.9441
19.9809
18.0777
18.5158
18.186
18.7304
15.999
19.3062
18.0649
14.7156
20.4317
18.4141
19.2354
18.6192
19.1104
18.4993
18.9773
18.1623
18.5165
20.1258
18.7475
18.0827
20.1579
17.3018
16.3704
16.9121
18.8612
17.8922
18.8132
19.4618
18.4101
19.2324
17.0388
19.0026
19.3942
17.0867
17.6004
18.4477
19.9283
17.7415
19.8916
19.8329
18.8525
18.2456
18.3948
16.3107
19.3304
17.488
17.9762
15.4459
17.6179
18.5539
18.824
17.6231
18.1373
17.1393
20.2318
18.8027
18.5422
19.2196
17.7811
17.803
17.9906
18.2586
18.517
19.1707
17.3789
17.4332
17.8541
18.863
18.698
19.5949
18.2942
18.4781
18.2792
18.4984
17.5992
22.7225
19.1129
18.9503
17.9275
17.8559
19.8395
17.4549
19.7738
18.8375
17.6508
17.916
18.0484
19.327
20.8045
18.4149
18.5046
20.5248
18.3619
19.917
18.8133
18.9729
19.2771
17.2544
18.0774
18.6548
18.8354
19.3211
18.9183
18.1894
18.428
17.8265
20.3263
20.3083
18.4706
18.7238
18.7035
15.5067
18.5872
19.5312
18.7628
19.4011
18.2007
18.2008
16.0817
17.7335
18.0453
18.9748
18.4772
19.0947
17.417
17.7537
17.9539
16.9944
19.1725
20.3079
20.4004
18.7316
18.6424
20.0501
19.6686
19.8947
17.7936
17.8785
19.0271
16.9522
18.8384
19.1689
18.5077
18.2878
17.4031
18.5779
19.3272
19.7653
19.074
17.2295
14.5762
17.3338
14.8321
17.432
17.5084
17.8871
18.7153
17.4645
19.3291
18.6977
16.8547
18.3313
17.9402
18.4018
19.6737
18.5134
19.7259
19.9234
19.3269
18.5709
19.8048
18.2572
17.4007
16.7591
17.8505
17.0518
18.231
19.2012
18.7193
17.9638
18.0402
18.4347
16.3662
19.673
18.9947
16.3343
19.0473
17.8988
17.2379
17.1773
18.0852
18.4303
19.4693
18.0854
19.462
19.1427
19.3741
17.5569
17.9899
18.9481
19.1856
17.9693
15.3905
18.7615
17.1271
19.0576
16.1135
18.6972
19.2617
18.0359
18.2484
17.4631
20.0115
19.5266
19.4189
19.6912
19.5035
20.3152
19.0087
19.2078
20.4373
18.3695
19.7399
19.1862
19.3729
19.1518
19.0828
18.7922
18.6738
17.1477
19.671
19.5924
16.8592
18.4726
19.8452
18.6371
17.5673
16.7671
19.7398
20.6852
18.3006
18.3558
15.4216
19.3319
18.6918
18.8416
19.8542
19.0144
19.6286
18.4415
19.4424
16.7933
18.5274
19.3422
19.1139
19.4866
19.1479
20.3751
18.9548
19.5511
18.7385
17.5297
18.6887
18.4149
19.5919
17.7123
19.2901
18.345
15.9305
17.2113
18.2966
15.2778
17.6361
17.9194
17.224
17.8591
18.9722
16.2069
17.2881
18.3882
18.3337
16.1672
17.8273
16.0015
16.5755
18.5521
17.2908
17.248
18.2203
19.3123
19.6183
18.8764
18.6172
19.4603
20.0562
20.0321
18.7585
18.9419
20.4969
23.3323
20.5543
17.3418
17.034
17.0157
16.5113
18.8888
17.0527
18.0175
18.3817
18.7901
19.1943
18.1461
18.8548
18.912
17.5216
18.4054
16.7498
17.595
17.3411
18.1564
18.0183
20.6952
18.1289
19.2538
19.3182
19.0484
19.0441
18.8235
17.5056
17.7667
16.76
19.3221
18.2465
18.3806
18.1079
17.0739
19.4432
19.15
18.4732
15.5588
17.8166
20.1952
18.3158
19.0295
17.8061
17.9689
15.6466
18.6784
18.4503
18.1201
18.7962
17.4161
18.2259
17.8417
17.4878
18.9076
13.9575
15.7539
17.9471
17.5795
17.7115
20.6517
19.6184
19.9547
19.7712
16.9881
17.6803
17.129
16.7321
18.194
18.2754
20.2747
17.1277
18.8112
17.2143
17.7038
19.2432
18.0577
17.1658
17.4331
18.097
21.4304
19.068
19.2437
18.8801
16.266
17.6438
20.4401
20.1298
19.7001
18.339
18.0264
18.0149
18.7387
18.0024
17.4965
14.2137
16.1757
18.4039
19.8858
19.0225
17.2971
19.6456
19.8737
19.7107
20.3157
19.6707
18.0383
19.0215
18.2514
20.0738
18.1028
16.94
18.4439
18.5727
18.4965
17.9094
18.477
16.9148
19.1918
18.1001
19.7235
18.6964
17.6437
17.3483
17.8926
17.6767
20.0401
18.7888
17.8255
17.8486
19.3727
18.422
19.5814
16.7795
18.1654
18.1731
19.6257
19.8244
19.4253
17.3149
17.1539
18.548
17.6186
17.7959
18.614
18.7294
18.6953
18.6969
19.6269
17.4911
18.6712
19.601
19.2006
18.5501
18.9473
18.1972
19.3971
18.144
17.688
18.0304
19.0433
21.1351
18.1848
18.5781
18.974
18.4595
18.2087
16.0644
15.9189
18.4795
18.2775
18.755
19.7831
18.5807
19.3527
17.3775
18.4018
20.0922
17.82
17.9622
22.1299
17.5438
17.1043
18.2767
20.5625
17.5312
18.336
18.7922
19.7884
20.0168
18.6013
19.04
20.8333
18.5255
17.0414
16.6729
19.565
20.6129
18.2204
19.2242
18.4912
19.5255
16.774
18.4825
18.7397
15.9957
18.9241
17.8824
18.3114
18.05
19.7542
17.3745
18.7673
18.2035
17.765
18.9881
16.5648
17.5821
18.1411
19.1436
17.637
19.4284
19.5074
22.6094
20.3319
16.7559
17.4456
18.31
14.8793
19.6751
19.3671
18.2646
18.3247
19.123
21.1269
17.5611
18.8829
19.3382
18.2427
18.0726
15.1048
17.7931
18.5058
18.7543
17.8492
18.8288
17.4801
18.1437
18.5731
17.8392
19.6448
18.6875
18.99
15.7375
18.168
17.5164
19.1747
19.0185
20.6357
17.8203
20.3354
19.4795
20.4551
18.132
20.4802
18.7729
18.484
18.1698
19.0158
18.2419
18.1332
19.0529
17.9192
18.3214
19.1267
17.304
18.8283
18.5724
16.8589
19.8008
20.6571
19.2417
18.5517
17.007
16.6733
18.5171
18.6329
15.9184
17.4317
18.4691
17.5519
19.5047
18.5045
17.306
17.986
18.4577
15.9357
18.4451
17.8197
17.1964
18.0152
19.2753
19.9357
19.8243
19.2276
18.0557
19.1921
19.445
17.1039
19.1605
17.2382
19.0745
18.8732
18.4131
17.8167
19.3876
15.7829
16.4582
18.2178
23.6065
19.8643
19.5172
19.5993
16.9167
18.2034
18.987
20.2518
19.3919
19.3213
17.6286
19.6589
19.8109
17.5538
18.5632
19.8961
17.9181
19.0035
18.1259
19.3693
18.1679
18.1916
20.1643
20.2221
19.4313
18.5465
18.5524
19.7213
19.7643
19.8292
19.9536
19.6245
18.4993
17.8432
19.8825
19.3839
19.376
19.8377
18.8915
18.6069
19.3581
19.2966
15.9259
16.3892
17.7828
18.8286
18.0727
17.401
16.3672
17.274
18.2094
17.4137
19.976
18.8864
17.9447
18.4904
19.0414
18.5353
20.1675
19.4296
17.7224
19.1492
18.9555
18.0576
20.5034
18.5524
17.6699
18.8299
18.4812
18.9799
17.58
18.2686
18.6291
18.1255
19.4814
19.3252
19.098
20.1093
19.7045
20.3759
18.4559
19.6895
18.4421
15.9326
15.876
14.6431
17.8177
17.7542
19.9643
18.2421
18.8191
20.1696
19.021
16.9189
18.3311
19.5204
18.5268
17.1409
15.907
15.4766
19.7762
19.357
17.2779
17.3575
19.8966
18.735
19.8154
18.4656
17.917
18.6102
19.7397
18.1075
18.801
16.8161
19.115
18.3665
18.9199
18.8
18.7547
17.3882
18.5816
20.7521
17.9718
18.4005
17.7328
17.0919
18.1919
18.1769
19.241
16.6943
18.3388
17.3305
15.0327
18.792
18.2981
17.7798
18.8939
19.8335
18.3344
19.4136
17.8442
16.2406
17.1605
14.8976
18.2476
19.1498
17.661
19.1112
18.4365
18.9897
19.7282
18.6687
19.9394
18.0295
19.1324
19.0992
15.4661
16.4987
16.5944
16.7904
16.4894
19.6484
18.021
17.002
17.8199
17.0096
18.1026
16.3892
18.3915
18.6438
18.7581
19.8865
19.1004
18.2337
21.2964
19.7483
20.4938
19.0601
18.1197
17.7048
18.2913
18.221
19.1714
18.4532
18.6796
19.2269
15.4976
19.1314
18.9222
20.1159
18.8107
18.9644
14.6698
12.4533
16.3378
18.7231
19.8443
21.5993
19.4527
17.0331
18.7061
21.2557
17.1593
17.1178
19.5556
18.1249
19.2188
17.02
18.0275
18.5978
18.4982
17.4453
18.0533
19.2191
19.9955
16.4132
17.8079
19.874
16.9668
17.5238
18.4538
16.0205
21.9364
22.1792
18.289
18.7781
18.8475
19.2215
17.9156
18.4342
19.1198
18.9319
19.4302
18.7201
20.1724
20.0724
18.5009
18.3806
19.0978
16.2203
16.496
17.0446
16.1338
16.5442
17.0725
19.2319
19.5258
18.5888
18.083
17.5073
17.9826
18.2397
19.654
17.3998
18.3105
20.9471
19.3586
19.4115
18.9583
18.0446
16.778
17.8641
18.4838
20.053
19.267
18.5059
19.0654
17.9265
17.4545
18.9944
18.5908
18.323
17.1204
18.2152
16.5812
16.9328
18.6565
18.9746
19.2287
19.2388
18.3618
16.4231
19.6392
16.5674
17.364
19.6811
18.5031
19.8968
19.4147
20.6931
18.6794
18.3006
17.4871
18.2875
16.3112
18.1284
17.8789
18.342
18.4931
18.3937
16.6422
18.0378
18.8851
18.6136
18.2268
18.7561
20.0249
17.8686
17.2594
19.0734
15.6328
17.9578
15.4423
18.1674
17.4408
18.9049
18.2427
18.3612
19.122
17.8829
17.8043
17.2792
16.1829
19.1113
19.5793
20.4514
17.1124
18.1619
17.606
19.0466
18.0524
16.2105
17.2082
18.5665
19.5636
18.1318
17.5595
17.7426
16.8487
18.5805
18.3339
18.4694
17.6639
18.1843
19.1618
18.6239
18.1829
18.8338
18.0865
20.2765
17.759
17.5642
19.3873
18.2573
19.6071
18.1387
17.1605
17.8868
17.169
19.0096
18.994
18.6992
17.6108
17.8578
16.0428
17.4535
18.6554
19.3356
18.0346
18.1453
18.5093
17.0231
17.9352
19.2888
18.9326
20.1536
16.2537
18.3725
18.784
18.3114
17.7868
17.5284
17.5903
17.6101
19.6355
19.4488
18.632
17.128
19.6881
17.5922
20.5924
20.0725
19.0353
17.5932
18.5967
18.6257
15.8175
17.4139
19.7196
19.3483
18.2672
19.7905
16.0812
18.4129
16.6307
17.6606
16.5609
18.2991
16.627
20.0238
18.5127
18.9686
18.4763
18.7347
18.8095
19.1999
18.102
17.8868
19.2812
19.2988
24.1786
18.2955
17.7178
16.0038
16.5263
18.6033
18.9141
17.2367
17.3532
16.6493
16.9152
15.3797
17.3439
19.7366
19.5151
17.8027
19.0953
19.8013
18.235
19.5114
18.9107
18.3164
20.3941
18.901
20.544
18.438
19.0819
17.9465
17.1386
16.1098
18.3264
18.4764
17.3804
18.3898
18.856
20.3871
22.7787
24.3701
17.8067
17.6925
18.9704
17.6117
19.4674
15.2549
17.7093
17.1856
18.1762
17.9503
17.0962
18.9277
17.1816
18.9506
18.9076
18.5293
17.9345
18.7823
16.5035
16.6323
18.7042
18.9977
19.2928
18.6477
19.8828
18.9937
18.8732
19.4613
19.5445
19.8026
17.4967
16.7305
17.9748
19.0037
19.5429
19.4651
18.8398
19.2538
18.9662
17.1466
16.4387
17.2643
15.6198
17.7592
18.0091
20.5226
19.896
17.5839
17.7468
15.2757
18.6622
20.8307
17.2123
18.107
19.2022
19.7704
18.6755
19.0373
18.7165
19.052
16.9267
18.0216
18.5066
17.9641
17.9369
18.3925
18.1376
18.4133
18.2055
18.851
18.0683
18.1126
17.5982
15.6745
17.524
20.9506
18.5435
18.8712
17.5087
17.4281
18.0032
18.8454
16.6366
19.8308
18.4909
17.9178
17.8911
18.6577
18.5078
17.3401
17.6615
19.6612
19.1876
17.4343
17.0706
17.7417
19.3196
17.95
17.9909
18.1345
18.2035
17.9283
19.0318
15.647
15.3216
18.9245
18.0479
19.2747
20.2738
19.2896
17.7894
19.5198
19.03
19.6131
21.6555
20.4896
17.7672
17.2924
19.218
18.5103
18.5888
19.2214
18.8592
18.1048
17.6338
17.2542
18.8628
18.7792
18.9248
17.4241
16.9931
17.8612
17.1733
16.8619
18.9662
19.8237
19.0088
19.3204
15.8929
19.3347
18.7644
19.2379
19.5137
19.6628
18.1877
17.3587
19.1893
18.6242
17.5808
17.6235
17.4833
21.2038
18.8834
17.9429
18.6065
18.3966
18.8343
18.5263
18.0905
18.2773
18.2663
20.1028
18.8936
19.6454
18.8416
18.1978
18.6765
16.9896
18.6918
17.4219
16.4705
17.8595
20.8167
20.2461
17.8688
18.3558
19.5403
17.4736
18.5471
18.9422
19.874
18.5431
20.6298
18.8917
17.458
17.3672
19.3239
18.2763
18.4512
18.3231
17.1242
20.1172
18.1559
18.4744
19.2646
18.9951
18.0282
17.4392
19.252
18.809
18.1954
20.418
18.3589
18.6653
17.0079
19.3345
20.9812
19.0671
18.3062
19.3158
18.1964
16.14
19.1669
18.5214
19.5575
19.7943
15.8233
17.226
18.1609
18.1761
14.3751
18.3971
17.8146
19.6147
19.131
17.4391
19.316
18.773
17.165
20.8705
20.0621
19.5567
18.181
18.3431
19.5959
18.5373
18.5418
19.7035
15.5655
18.525
19.0153
17.9903
17.9784
19.1443
17.4261
18.2069
18.2748
13.1116
17.6282
18.9591
18.6014
19.503
17.1965
19.4363
19.0831
18.0144
18.3348
18.079
17.9834
19.5582
18.067
18.6554
17.7376
19.1149
18.372
15.7381
17.0832
18.4726
18.629
19.4544
16.9507
17.8131
16.8148
17.2608
14.3896
15.2753
17.1198
18.2886
18.2809
19.8145
18.1619
18.6013
16.051
17.7408
14.9052
18.0742
19.8807
18.3986
17.6251
19.6632
18.0183
19.2437
18.407
16.1983
14.8305
17.7272
15.2148
17.7233
17.7597
19.3667
18.849
18.857
18.405
20.2376
20.6876
19.3997
19.0876
17.014
16.5178
16.839
17.1413
18.7211
19.4346
19.5139
18.3481
19.3786
20.2508
20.6489
17.2625
19.8575
19.0761
16.3657
18.2673
18.5233
18.2208
18.1358
19.1352
20.8964
19.9896
16.9526
18.0917
18.8944
18.166
19.4202
20.0336
19.2991
18.0602
17.2093
17.8001
18.5505
18.9064
17.8022
15.2317
18.3486
17.2299
18.4895
20.2168
20.5355
16.2826
19.4249
19.7494
17.9919
16.429
17.8241
19.3075
19.3107
18.6609
16.8171
16.1889
17.1419
16.4433
17.9664
17.2833
18.9836
20.892
18.1601
17.6715
17.2902
18.7067
16.7571
19.0421
19.5483
16.3176
17.3494
19.32
17.7751
18.5835
17.9552
17.3479
15.7318
18.7047
18.6129
18.5354
15.8857
15.5267
16.5975
18.1695
19.0002
18.9042
18.8225
18.8021
18.0206
17.3095
15.3165
17.9682
17.0908
17.3292
19.1384
19.557
18.6129
18.6326
17.0364
18.7891
19.2271
18.5004
18.3277
17.1785
18.3027
20.4943
18.5861
18.0715
18.9413
17.3532
16.1103
18.5961
17.4115
17.2563
17.5556
22.2534
18.6957
18.0592
17.447
19.1307
18.5927
17.4729
18.9137
18.5128
18.0809
18.3944
19.1045
16.6264
19.5646
18.6451
20.4306
16.3952
19.2249
19.3856
19.2032
20.7144
17.7511
17.6203
19.4677
20.9361
18.0086
17.4491
19.651
18.6281
17.9659
17.5754
18.6271
18.9202
20.1831
17.129
18.0015
19.0111
18.1074
16.6967
14.4796
17.9009
17.5805
19.876
16.5635
20.0356
17.2859
17.55
17.896
18.7269
16.9282
19.1305
19.4413
17.5503
17.272
17.4086
19.5376
19.821
19.3819
19.7429
19.4953
19.3698
19.6201
18.1562
18.9865
18.3369
16.8495
19.3795
19.8536
19.5146
19.3391
17.5547
17.8374
20.2541
18.663
18.308
18.8427
18.0904
18.8778
16.8958
18.3599
18.1987
18.4549
18.8102
16.2509
19.7048
19.5335
19.2234
18.405
20.5164
19.4558
17.7211
18.1018
16.4013
17.892
17.6964
17.3373
18.441
19.1373
18.1126
18.0433
18.0313
18.0995
17.6405
18.1718
18.5286
19.1445
17.4435
18.0024
18.6297
19.561
18.0957
18.3205
19.0278
18.0835
17.8285
17.4088
15.4484
16.3335
15.1058
18.6232
17.8847
20.2449
18.9206
19.1901
20.0598
20.7369
18.7437
18.4559
17.2919
19.438
18.8741
18.5872
19.9731
18.8419
19.4797
16.0309
19.0851
18.2435
19.9965
18.96
20.1391
20.2465
18.8433
18.111
18.4129
16.5599
17.7399
19.0813
20.2832
19.3615
18.4995
20.6502
18.2597
17.1904
15.7894
18.1045
18.0794
18.0725
16.0387
19.4016
18.8242
19.2079
18.9366
18.1264
19.2612
19.2838
17.3507
18.5135
18.6829
20.4788
16.6709
19.9439
18.2692
17.7257
18.1434
19.9687
18.2606
18.9598
15.8436
19.4553
18.5831
19.9611
19.1951
18.4048
16.9713
18.4692
19.9849
19.2316
18.598
19.3951
17.9501
17.9199
20.9194
17.3615
16.9406
16.9811
18.4128
19.8413
18.5773
18.6928
18.9843
19.5676
18.7701
21.0045
17.8432
18.7414
19.0509
17.7326
18.7301
18.4336
19.2727
17.2027
18.6468
18.6237
18.7434
18.753
18.8274
18.7642
18.0611
17.5864
19.5453
19.5127
18.2543
17.1471
17.9526
17.116
19.2842
19.664
18.9439
18.562
18.4707
17.3082
19.5484
19.0109
18.0399
20.4706
19.7143
19.9439
19.1539
18.5453
18.4026
19.8836
17.6198
18.772
17.5389
18.2369
17.4164
17.6575
17.7562
17.1337
18.9569
18.8146
17.8004
20.0975
18.746
17.5
17.2614
18.9248
19.5166
18.7097
20.0515
18.4441
19.4224
18.5723
18.7794
19.5831
17.6032
18.6666
17.3021
16.65
17.195
18.3593
16.7877
18.4264
18.9383
18.7435
18.7617
17.2306
18.6177
18.7198
20.0357
20.4232
18.814
17.6093
19.0529
20.1784
16.1937
17.3892
17.4132
17.8809
17.5078
17.709
20.2926
21.8542
19.8689
18.2708
19.3663
18.9451
18.8555
18.7708
19.5315
16.9795
17.6196
18.3963
16.3853
16.5296
18.9969
17.2251
19.3445
19.0977
19.0123
18.2498
17.2253
17.9538
17.9294
19.5109
18.9689
17.6879
19.035
19.6925
18.2207
18.7873
17.1904
18.1801
17.0665
19.4639
16.5375
17.6329
19.519
20.1406
17.8241
17.7927
18.0746
19.1892
17.5805
17.3889
20.3925
18.267
17.9281
17.6058
17.1562
16.5087
17.2164
18.0544
19.9813
18.1052
18.3639
19.1485
20.3633
20.6292
15.9477
16.7539
19.8591
19.6132
20.1368
16.8333
15.9678
19.2586
20.2491
18.4363
17.5974
19.2024
16.5445
19.6671
17.9128
18.0043
18.8388
15.705
17.7451
17.8569
18.2636
16.848
19.201
18.3334
19.0218
19.4906
18.2695
18.8652
17.7671
16.8343
19.2138
18.5438
17.5422
18.2805
19.1067
18.6679
16.9936
17.0459
17.8219
18.4228
18.7595
18.8516
17.8733
18.0334
18.3689
18.3947
18.4064
18.2116
17.2958
19.1181
17.6563
19.998
17.049
18.0723
17.1657
18.0157
16.427
18.1301
17.4418
18.7407
17.4885
17.9052
19.5388
16.6839
17.2116
16.6771
21.7079
20.3354
20.2946
18.8984
18.538
19.2278
19.5589
18.6627
17.8814
19.4532
18.7494
18.2466
16.7959
19.1985
19.4136
18.2218
17.8277
16.9286
16.3388
19.2413
19.787
17.6321
19.0291
18.3254
18.9148
17.589
18.9399
16.8629
17.2098
16.4371
16.3751
19.0238
19.9973
18.2005
20.0258
19.8697
18.698
18.8293
20.7911
17.602
16.8876
20.5072
15.5404
19.7465
19.0449
18.457
19.013
18.9923
17.5378
20.4078
17.9688
18.8933
16.7341
15.1184
16.8824
17.7086
17.8527
18.0852
18.148
19.1603
17.2852
18.1612
19.2016
18.0737
16.8148
16.8003
17.827
19.4126
19.59
19.0484
18.8531
20.5391
17.3797
17.4032
18.8965
19.6146
20.1483
16.9608
19.37
16.7099
15.5579
19.6237
18.1145
18.6095
18.4237
17.4691
18.0539
17.1959
19.125
18.631
18.8532
16.1815
17.5003
19.2873
17.3351
17.2815
16.6779
19.5842
18.684
18.9676
16.6796
18.2755
19.2324
17.8151
15.7808
16.4103
19.6093
17.9248
19.4189
18.3691
19.3797
19.977
20.1431
17.2143
17.2631
18.5253
20.5763
20.3632
19.5095
16.652
16.9646
21.1754
18.6461
19.7254
18.386
19.7195
19.1258
18.0717
18.8056
20.1496
20.2751
18.8135
18.2052
17.433
19.2479
17.4604
18.3207
17.5418
19.6907
18.9862
19.8654
20.7979
18.0365
20.253
19.2758
18.028
18.601
18.5749
19.8222
17.8147
18.2786
20.7622
19.1169
18.5193
19.0674
17.8301
15.4971
19.2039
19.6827
16.7081
16.9536
14.3824
18.0752
17.1632
19.6341
18.6076
18.2167
18.4495
17.8195
18.9803
16.1275
19.7221
17.4531
18.7171
17.0416
17.1792
16.7889
17.7138
20.6204
18.2284
21.2862
19.4465
18.3253
19.5294
18.9837
19.0044
20.356
20.2762
20.2122
18.9308
17.7066
17.8568
17.777
19.8358
20.8915
18.5062
18.5496
18.696
17.6575
17.4691
16.4407
20.1159
17.8972
18.6393
16.4249
18.316
17.3126
18.7582
19.0367
17.9886
18.3698
18.4249
18.1883
19.0543
18.361
18.529
19.8897
19.4349
17.5482
18.6558
18.5198
19.6749
18.2218
17.5977
18.4455
17.9836
18.3856
16.9049
18.7491
17.3297
18.1933
17.8978
17.8139
19.4246
18.3967
18.9907
17.6251
19.6909
19.502
20.1687
19.0673
18.7711
19.2343
18.6145
19.1189
18.989
20.1851
18.0853
18.0697
17.7368
16.3062
17.6071
16.3644
17.9345
19.8661
18.1067
17.5841
15.8294
18.9855
17.6809
16.8591
17.3109
17.5979
17.9279
16.9416
16.2256
18.0776
21.1533
20.3576
20.4161
18.4202
19.4809
19.0262
17.9141
18.0886
18.1655
15.7489
18.4598
19.8069
18.352
17.8018
19.0418
19.0794
18.9791
18.4397
18.4658
20.061
16.6062
17.2141
16.1218
18.4704
20.0784
20.0433
14.6013
18.4597
17.2082
19.8817
16.6631
18.7475
20.7438
19.5724
17.7365
18.6384
19.7032
18.853
19.1616
20.138
18.2554
19.1247
18.3037
16.5073
18.9418
18.6353
17.9899
19.3883
18.3149
20.014
17.2112
16.547
18.1313
18.1526
18.6863
17.291
16.3563
19.32
18.4646
19.8695
17.998
15.6242
16.3124
16.7819
19.0866
14.3751
14.9026
17.614
17.7909
21.208
18.1732
17.172
17.9455
15.4712
17.575
17.8778
18.8894
19.4031
20.2348
19.5545
17.7296
19.3292
17.5748
18.1117
19.1385
17.0946
18.8041
16.1743
18.8782
18.9222
19.2347
17.8089
17.0443
17.1132
18.6509
17.6005
17.4262
17.4182
18.0356
17.6425
18.0235
18.4276
16.4079
17.3763
15.5637
16.1485
15.4855
17.4081
19.1238
18.7771
16.851
17.3116
16.6675
18.7815
18.0407
18.9483
16.6988
19.449
17.1164
18.7377
20.2876
17.5746
18.7711
18.4824
16.4578
19.3134
17.9893
17.2898
17.7178
16.671
17.5052
17.3876
15.5475
15.7566
19.5985
19.3383
18.7911
18.1659
19.5038
18.9336
17.9756
17.1183
18.4346
17.3004
18.8931
17.9834
19.4987
17.9443
18.1135
18.2752
16.6113
16.513
17.0468
18.3319
16.8143
17.4497
18.1636
16.2222
17.2328
20.6957
17.8417
18.2798
18.6622
18.0909
18.3695
18.0289
19.2685
19.3677
18.1735
19.5444
18.41
20.7909
19.1353
17.8436
18.3735
17.4938
16.5546
18.6996
16.1687
19.2643
16.4493
17.6963
17.124
16.2529
20.8456
18.6365
18.0851
19.6257
17.7348
18.5099
16.6937
18.9809
18.1787
18.6214
17.0475
18.8186
19.0421
16.8918
18.7114
19.0782
16.7523
17.0379
17.8114
17.9263
18.5912
19.7505
18.9308
18.8211
19.4327
18.8077
16.0683
17.6592
18.8078
20.0569
19.1103
16.7873
18.507
15.6367
19.9227
19.1665
15.744
16.9165
19.6546
17.8393
19.5836
18.1974
20.2035
17.526
17.1803
17.9594
19.4112
19.2912
15.4903
18.9717
18.2869
18.9642
18.9692
16.8175
16.9718
17.5106
20.0922
19.7935
18.4288
18.2999
19.0723
17.7098
18.0514
19.0359
18.3718
18.5918
19.1731
18.4489
17.721
18.4391
17.9157
17.1929
17.6365
18.4028
19.5107
18.3418
17.7834
17.5262
17.8053
20.5398
22.7372
21.3946
19.7835
18.8653
17.5207
17.2016
18.695
18.3164
18.8128
18.3539
19.3605
18.6996
18.6036
17.1875
17.5764
18.0743
17.4478
16.8075
19.9863
17.886
18.1797
18.7797
19.3484
19.2087
19.4917
19.2489
19.4607
18.5111
19.3949
19.5054
17.9519
18.5675
18.6237
17.6674
18.3502
20.5504
19.4892
18.3343
18.7253
18.8936
19.0806
18.7941
21.0871
17.9369
18.7086
18.41
18.5117
17.436
17.1857
17.7724
16.9883
16.5281
15.8383
16.2957
17.0104
19.2819
20.142
17.522
19.4818
18.9544
16.4007
20.3161
18.0604
19.0864
19.0343
19.1482
17.8142
16.124
18.8883
17.0019
18.4118
18.4617
19.7387
16.9763
17.9473
17.1861
19.1149
18.7077
17.0875
18.9005
18.7906
16.6164
18.2534
20.0218
17.9492
18.9143
19.7448
17.2764
19.9693
20.6685
20.2657
20.0795
18.201
20.4171
19.1908
18.1328
18.0337
17.5437
17.8759
17.6582
19.7895
18.935
19.8295
17.6882
18.8423
17.8761
19.6903
19.1081
18.6728
17.7289
20.6855
18.9163
17.8792
16.8697
19.7033
19.8776
19.1266
18.0308
16.4589
17.5502
17.4631
16.8613
19.0358
18.2571
17.3467
15.8611
18.5571
17.7856
19.9017
18.2661
18.7742
16.8382
19.6419
18.1531
19.0237
18.8855
19.6844
16.0656
18.6022
16.8115
19.7418
19.3602
18.2984
18.7917
18.6191
18.8561
15.1183
17.7321
18.6946
17.9185
17.6939
15.0348
15.9283
18.716
19.3577
19.4498
19.6534
17.425
17.8946
18.1187
19.0427
17.8694
20.3811
18.6294
18.0192
18.1174
19.4794
17.3582
18.447
17.3566
20.8667
18.6312
17.6737
16.241
18.2484
19.1154
18.8704
18.9999
18.2663
18.8073
18.2998
18.4255
19.4447
20.0237
17.7461
17.6697
19.0435
18.5607
18.196
16.894
20.6705
19.3274
17.1411
17.893
18.8794
18.2519
18.0348
18.4004
19.2371
20.3918
18.6683
18.7324
20.5294
18.2498
16.9896
17.4564
17.0351
17.0828
15.1765
17.0297
16.6669
15.9155
19.9283
18.1567
17.5181
17.889
18.9191
19.2128
18.4831
18.0263
15.446
18.8581
18.5931
15.3572
17.9025
19.6005
18.5834
18.1844
17.912
17.8201
14.2604
17.825
17.9552
18.7489
16.7712
18.8982
16.5494
16.2025
18.9801
18.2561
17.0445
17.935
16.4671
20.0922
18.9098
20.7878
18.4178
18.9677
19.756
19.2476
18.4379
17.2766
19.0614
17.2898
16.8882
19.5286
17.7396
16.146
17.0332
18.6324
18.1953
17.6588
19.1496
16.4609
18.0831
18.2134
18.0072
18.6282
17.5608
20.3796
19.0454
19.4867
18.6453
20.7185
16.9045
19.4656
18.4433
18.5576
18.4068
18.3838
20.1879
17.5822
17.3275
17.3266
17.4894
15.7542
15.539
19.5732
19.0519
19.3059
20.3186
19.187
19.0776
19.447
18.5339
19.2779
19.1741
17.4223
19.5962
18.845
18.0591
18.748
19.2927
18.5664
17.7484
17.4609
19.2526
19.0901
18.9061
18.4034
16.0379
19.8379
18.7684
18.1245
20.4306
18.8465
19.9863
20.0525
19.2014
16.8355
17.796
17.5102
19.1929
18.3724
19.3732
19.7071
21.383
16.6486
18.0086
18.7113
18.6403
17.6212
17.1705
17.4557
17.0088
17.7277
17.4249
19.3621
17.7619
17.7912
18.9892
21.6449
17.9845
16.6166
18.866
20.3998
17.8387
19.186
19.0935
18.6907
18.8755
17.6751
18.1508
22.1621
20.1093
19.8713
17.8697
19.9433
17.4195
18.5287
19.1572
21.0259
17.4516
17.1441
17.0084
19.8801
18.7664
19.3967
19.6131
18.0417
17.3464
19.2966
16.8561
19.308
17.2439
19.2882
19.686
17.5255
19.64
18.8895
18.9211
19.6864
19.2432
19.4333
19.0365
18.416
20.2019
18.8884
17.0908
16.1235
21.7616
17.3079
16.1632
18.6377
19.2808
19.4102
19.4155
22.3998
18.5394
18.1585
17.1722
19.5804
20.8062
19.1665
18.3762
17.1939
18.4533
19.3375
18.0527
18.5176
17.4584
18.87
16.4996
19.3719
17.4811
19.2227
20.0175
18.7142
17.5278
16.4414
19.1357
17.8639
19.61
19.5768
17.7847
19.8457
19.8975
19.0107
19.0349
21.1214
19.6668
17.0426
19.2825
18.6922
18.8207
17.9196
18.6819
19.5882
17.733
19.7205
20.3646
17.5075
17.1219
17.813
20.8766
18.1278
21.3913
16.9649
18.7568
18.2327
15.6006
18.793
18.3806
18.6124
18.6816
16.3829
16.1384
20.0458
16.2808
13.876
17.3611
18.4517
20.0202
17.9148
18.1263
19.7644
20.0608
20.1032
17.8746
17.5938
17.5814
18.3356
19.6446
18.4845
18.224
19.5167
18.8373
20.6485
18.9976
17.0409
16.7602
17.9671
18.0192
18.2406
18.9648
19.9402
19.1028
18.6602
17.6623
18.9425
18.0763
18.2569
19.0059
19.5014
19.2301
20.5167
18.8199
19.4184
16.4312
18.2775
17.9046
18.5109
18.2103
18.5936
17.3384
17.1918
17.9176
17.1565
18.1611
16.9635
16.5846
14.9105
18.8932
20.3084
20.3575
18.4087
19.0094
17.7862
16.3981
19.2679
17.6638
17.5736
19.0023
18.766
18.9514
15.899
20.6741
17.9087
16.4905
18.0541
18.3688
19.0452
18.8417
17.8217
17.256
17.0702
18.6872
18.8121
17.6298
16.7863
19.6493
16.1292
16.5131
19.0346
16.8576
17.1098
17.6491
15.6843
15.6339
19.464
17.0065
18.1059
17.071
18.1486
20.2342
18.4692
16.3067
16.2491
16.9598
18.6962
18.1754
18.0237
20.0707
20.0005
17.0917
20.0637
20.2296
21.4607
18.3213
17.7517
15.3398
21.2306
18.4783
17.5519
16.8897
17.4433
18.37
19.1739
19.2993
17.9589
18.4523
20.2694
14.5522
16.7897
18.0578
19.4033
17.8629
20.2417
19.4735
17.4307
17.5707
18.4545
17.4626
18.6511
17.5243
18.5534
15.5297
18.0775
18.3887
17.2751
19.3701
18.7588
18.9215
18.8246
17.8883
19.219
16.9462
19.4033
17.9382
19.0268
17.3517
18.6146
17.5431
19.8786
16.2154
19.0172
18.3712
16.3548
18.2005
16.5379
19.7599
19.2975
19.0486
18.7773
16.8029
18.7409
18.138
19.4515
18.2078
20.0808
17.9523
17.5811
18.7951
16.7748
18.3512
17.9512
16.7677
17.7041
18.4454
16.9331
19.0331
18.7779
17.217
17.3216
18.5775
19.0822
18.6725
18.1786
20.1139
16.7422
19.3564
19.4478
19.8195
17.5234
16.8194
18.3179
17.7275
18.9748
17.4337
18.2234
19.6934
19.2274
16.5935
18.0322
19.5722
17.2413
18.1067
15.9984
19.8018
21.2132
18.6652
16.5209
19.0509
19.1536
19.5842
19.2774
17.4678
16.516
18.5509
18.1725
19.1079
19.471
18.0448
18.9041
19.5879
18.7485
17.3414
20.2322
19.0013
18.1438
18.4892
17.339
21.2622
16.5776
16.1901
19.6027
18.1813
16.8183
18.4653
18.6286
19.3577
19.001
19.1177
17.6081
18.365
18.5652
18.4467
17.4828
18.5368
21.6794
20.4731
19.3448
19.5447
16.2484
18.2842
18.2566
15.2633
17.5542
18.9196
19.7617
19.7657
19.6157
17.258
20.3473
15.767
17.1574
17.6941
17.2908
20.084
17.4431
18.3071
14.6446
16.6084
19.1286
21.3815
16.7139
18.6954
17.7537
19.6879
19.1537
19.4081
16.859
19.1607
24.0542
18.6452
19.4047
18.2093
19.9566
18.3795
18.2759
17.689
19.114
18.7376
19.6791
20.4918
18.5413
19.7407
18.6887
20.103
19.0642
18.2391
17.3876
19.5911
18.1056
19.2561
18.7702
18.6528
17.1184
19.4519
17.0068
18.5222
18.903
20.0817
19.3964
18.8863
18.2967
18.9281
19.8249
18.598
17.6929
17.8201
15.7616
16.2397
17.6459
19.3142
16.7928
19.0709
16.5341
17.3462
16.7919
18.3861
15.6316
18.9928
18.1582
18.6945
18.4279
20.1223
19.4486
19.0056
16.8177
17.065
18.6497
19.5189
17.2269
18.089
17.4809
20.4533
18.7048
20.0905
15.216
17.3622
19.2192
18.1794
19.1684
17.9619
20.0984
18.4455
18.6505
16.7026
18.6016
17.9744
18.2954
18.0213
17.6943
17.0145
19.807
18.4611
16.5908
18.1178
18.1195
17.3029
15.985
17.7959
19.2134
17.5837
17.4801
20.0336
20.0313
18.0164
17.243
18.2374
18.1667
17.2059
17.5057
20.125
20.0097
18.3893
19.9859
21.1609
18.2067
17.6784
17.6201
16.5172
19.3736
18.2647
16.6847
18.6905
17.5442
19.3076
18.6896
19.4315
18.9989
17.5908
19.4434
17.691
19.3004
18.1371
18.0699
18.4482
18.4183
20.8744
19.9106
19.2587
17.5384
17.9314
19.6837
19.7468
18.2017
18.4109
20.4032
18.4979
20.4162
19.6775
20.1179
18.8001
17.024
16.8455
19.9573
18.6365
17.796
15.0526
17.4307
14.7342
15.9225
19.1
18.8543
15.9257
18.9763
19.8752
20.0629
18.6976
17.5221
18.5597
21.4385
21.658
19.1276
19.1355
17.9399
17.0975
18.3202
18.5512
16.2652
18.3933
16.6187
17.0684
18.891
18.0347
18.1615
18.7323
19.0298
18.4362
18.292
18.1926
17.7479
17.0005
15.4864
19.6196
18.9662
17.1836
19.4228
17.2378
18.2097
18.9575
18.1847
19.3434
18.7821
17.843
18.2116
19.4631
18.0831
18.2399
18.2627
16.0785
18.3285
16.4673
18.2266
18.9488
15.4315
16.2498
19.4534
18.2173
18.8053
21.0372
19.6894
17.278
19.7933
19.7328
18.1042
18.593
18.6895
19.614
18.6316
19.0267
18.0184
18.9176
19.0694
17.5706
18.7734
18.7624
17.5354
18.6193
17.2875
18.8179
18.1708
19.2447
16.3762
19.3732
17.9691
18.4764
17.4306
21.1214
17.0472
19.4113
21.82
19.3263
18.7325
19.302
18.5903
20.9675
15.568
18.0213
16.5457
19.9195
18.7632
16.1653
19.5302
16.9444
19.7644
20.0992
14.1651
16.8124
15.116
16.4085
16.005
15.7462
16.9374
17.8055
18.3587
17.3574
17.845
18.8021
17.0591
17.7011
17.2067
18.5812
19.1798
17.8705
17.7666
17.0354
19.9895
19.3392
15.2987
17.3746
17.8783
17.5557
16.9379
16.7132
17.9737
20.0976
17.9686
17.4537
17.6552
20.6103
17.7466
19.5645
19.0763
19.723
20.5921
18.5804
19.7966
19.0459
20.1613
17.5839
16.2443
16.5597
17.5949
21.4624
21.8014
19.9508
18.6176
18.4243
15.8259
16.369
19.9928
18.6877
17.6285
17.6606
19.3756
18.4998
18.8063
19.3999
17.8551
17.0087
16.3388
17.4839
19.6335
17.8046
17.8558
19.6826
18.0685
17.8732
18.1745
19.8957
17.8666
17.9283
19.4458
17.6666
18.9211
18.5174
18.179
20.1554
18.2314
17.117
16.386
17.9723
17.1592
17.1899
18.9989
18.6496
18.6934
17.2422
17.6803
19.014
17.8989
20.3739
19.113
19.4627
14.7096
16.7413
17.8066
19.7468
20.8843
18.6468
17.2898
17.0953
19.0083
17.2574
17.0961
14.4983
16.1527
18.3051
15.1126
17.1544
19.4961
19.287
18.0227
19.7899
18.9688
19.3397
17.1765
19.6026
19.4703
18.5947
19.2917
16.127
17.8126
17.0104
17.5171
18.5405
18.481
16.5015
19.1894
15.0412
15.5117
19.696
19.3193
20.3486
18.4658
19.1348
20.5362
18.7303
18.4903
17.5251
17.4188
18.2232
18.391
17.3204
17.5636
18.0531
15.7783
14.7511
18.266
18.6505
20.2998
20.7519
18.7077
18.0213
19.0347
19.3548
17.3056
18.0655
15.4531
18.5772
18.5807
17.5047
19.9047
18.4559
17.9086
18.9562
17.2267
16.4574
17.3182
18.3514
17.8951
18.5159
18.9233
17.7611
19.0413
18.8119
19.6413
16.506
18.0737
19.2365
16.382
16.8834
18.5466
15.8848
19.3727
14.6996
16.9149
20.9504
19.6888
18.1794
19.1519
17.9439
18.9066
17.7141
17.1852
18.5952
18.3158
18.4936
19.4043
19.5523
18.9465
18.7838
17.3497
19.9805
18.245
20.4895
21.3669
18.2923
18.2885
15.0523
18.3879
20.9672
18.7567
19.2226
19.2872
19.0752
17.8115
18.8607
19.057
17.9824
19.1609
18.2656
18.7034
17.2072
18.074
20.0996
19.6203
17.7409
19.2929
17.3028
15.6213
18.91
19.3448
18.9427
19.9964
19.0782
18.6168
17.7416
16.6936
17.168
17.3226
17.9647
19.1455
19.5908
19.7961
15.5389
19.1099
18.3219
19.1382
18.5637
18.2433
19.787
17.1745
16.9349
15.0128
18.105
16.3817
17.8584
17.7385
17.6018
19.071
16.9148
16.4619
18.9222
18.7264
17.3127
17.3124
16.78
18.1527
17.7733
19.0539
17.1132
18.3158
20.6155
18.7866
20.2384
18.5265
20.4033
17.8212
20.5395
17.7506
20.0427
19.3587
19.0457
19.4827
20.4466
19.5153
19.4638
19.7711
19.9047
19.6069
19.844
19.5555
16.0845
19.5675
17.6115
19.7382
19.6037
19.3558
16.793
16.8717
18.7283
19.3268
18.1575
18.2467
18.6605
18.9694
19.2883
18.7953
18.0149
18.2348
19.4327
17.555
18.0072
15.6383
18.6229
17.4821
19.0465
18.3874
18.5808
21.4003
21.6105
18.9862
17.6688
18.3789
16.4957
18.4503
19.2084
17.8223
17.3758
17.7376
17.8741
19.0135
20.6037
19.0979
18.6181
17.8475
17.5128
16.2823
16.0024
19.0904
19.4105
17.8473
14.3923
16.593
17.7501
17.2069
19.1605
18.5967
15.9272
16.8031
17.3782
16.3126
16.6818
16.7522
17.2859
18.8139
19.181
17.3221
18.4424
18.9206
18.1689
16.1595
13.9177
17.2765
17.2699
19.4777
17.6786
19.0782
17.0214
18.0954
18.1416
18.1944
20.699
17.9558
17.4988
17.9165
18.3063
18.1325
17.352
16.5767
16.236
16.8993
16.7475
18.9703
18.8118
18.5599
18.4586
16.7203
15.8507
18.9353
16.9872
19.2974
17.7102
18.9872
18.194
16.9315
17.3613
18.3402
17.1491
17.5341
15.5503
17.6167
18.2947
16.5217
18.1737
16.2554
17.9061
20.5011
17.957
19.1396
18.7211
15.873
18.3398
19.5016
17.0018
17.2335
16.9064
17.8435
19.3489
19.6926
19.261
17.6211
17.9222
19.3976
18.9049
19.1761
15.6746
17.3365
17.4182
19.0446
18.683
17.6353
18.6121
19.2198
18.4707
18.3025
21.8117
19.7004
17.2867
18.7423
18.8781
17.5895
18.0962
14.3139
18.4907
19.0101
18.0144
18.0556
18.7765
17.9087
16.2995
19.7059
17.725
19.2863
17.8332
18.8661
18.365
18.7125
19.9038
20.0429
22.2406
21.6913
19.7576
18.4596
18.1455
18.3928
19.1842
19.5072
18.7877
18.0851
18.3073
19.4061
18.999
19.5001
20.0642
18.9573
20.1162
18.344
19.6853
18.6201
19.5359
19.6149
17.7158
19.2681
18.3795
19.9119
17.5778
18.0812
17.4024
18.6584
19.0972
17.2702
18.897
19.2777
19.9018
19.8384
18.232
18.8791
18.3134
18.5821
17.0448
19.5257
17.2354
17.1373
21.0305
15.7248
18.595
19.4607
18.5613
17.8336
18.7936
18.3706
17.8613
17.3184
16.9038
19.7164
18.9594
15.498
17.0094
16.6923
18.6298
17.2576
19.0388
18.7927
18.4629
16.6486
17.2683
19.2959
18.8841
20.2413
18.3867
19.0683
19.6707
19.9234
18.3381
18.6719
19.3516
18.7556
19.6935
18.5116
19.0609
18.3959
17.7385
19.2402
19.1642
19.7165
19.1965
19.1833
17.7165
18.0243
18.8095
17.3655
19.6257
18.1131
17.5674
19.0275
17.9231
19.0557
17.9569
17.7786
18.3876
18.8726
19.3367
16.8548
17.4327
18.9649
18.4441
18.2203
19.3021
17.5987
16.8059
17.5281
17.2073
18.7137
15.3444
17.0881
17.7877
18.049
18.8437
19.2465
19.4827
19.2372
18.9232
19.2766
19.9522
18.5433
18.5774
17.8149
16.5713
14.386
14.8185
14.8824
17.2718
17.1593
15.9481
18.502
17.9569
18.0606
18.9757
18.4093
18.1549
17.724
16.7709
18.1715
19.8631
17.8933
17.7244
18.1863
18.8179
17.4259
19.2123
16.3758
18.4022
16.6813
18.9584
17.7049
18.8858
17.7345
18.5248
18.5571
16.7726
18.2407
18.5172
15.7542
15.2926
18.2736
18.7169
18.9645
17.998
15.4821
17.4802
17.9939
19.0827
19.6608
17.6603
19.4182
19.5677
19.1721
17.7106
16.8254
19.5271
19.4175
18.7328
19.0711
19.7139
17.9972
17.9723
18.6694
14.502
18.9598
15.4398
16.91
16.7601
20.2725
17.4784
21.6211
19.3601
23.1469
21.2929
19.0618
17.1457
20.2016
19.0535
17.8422
17.9483
18.9745
16.1788
19.4489
17.2478
17.5034
19.1196
17.5662
18.8218
17.7101
18.8852
18.9317
16.8396
17.6472
17.8658
19.2012
17.7964
17.2082
18.3858
17.5183
18.4389
19.1087
18.0419
16.9257
20.7358
19.443
19.0143
20.9321
20.2737
19.6595
18.8959
18.5212
18.2263
15.4517
17.7089
20.4843
20.7322
19.2848
16.9447
16.9329
17.7289
19.9639
20.2985
17.494
17.8132
16.454
19.4741
20.633
18.3104
19.0411
17.7988
19.8492
17.6524
20.4031
20.1866
19.1004
16.9783
18.2351
18.0118
18.1319
17.9616
17.7796
19.8984
18.6134
15.3546
17.321
19.5841
18.0756
20.4593
19.3104
19.2345
19.4033
20.8603
19.2829
19.3277
20.4918
19.2887
17.1745
17.6232
19.1148
18.9709
18.7749
17.6113
18.7741
17.4595
16.6962
17.458
18.0737
18.7732
16.2881
18.7284
19.1391
17.41
18.7324
19.1082
19.3064
16.5457
17.3303
18.859
18.8898
17.7783
19.0088
19.6685
20.2386
19.0335
15.6725
19.4315
18.6205
18.9203
16.1525
19.9394
18.4792
19.5668
19.4529
16.7641
17.8258
16.9299
17.2006
17.4308
19.364
17.472
17.9696
17.8737
18.9451
21.3313
24.9286
22.1275
17.725
17.7378
18.8636
17.3412
18.1671
18.9162
17.5486
16.3589
19.7491
19.6174
20.0089
17.6933
18.2631
19.8746
19.3306
20.0338
19.2039
18.1649
16.3396
19.3226
18.8403
15.7171
17.552
18.3844
17.783
14.6839
17.9735
17.9068
18.3067
16.2956
20.0497
18.8262
16.3582
16.9346
18.231
16.7215
17.7641
18.4673
19.7841
18.505
19.4559
16.6597
19.2812
18.0694
19.1177
17.6651
17.77
19.1711
16.3056
19.6595
18.576
19.4879
17.3484
18.8839
19.9637
16.1884
19.3569
19.2938
18.2524
18.5198
17.2145
16.2337
16.1361
16.9359
19.2601
18.3695
18.1019
19.3782
19.4392
18.8807
18.1859
19.7924
18.6259
21.5468
18.8607
19.386
17.0609
17.8588
17.7564
17.9275
19.7301
19.3366
17.1712
18.4992
19.9208
18.7648
16.703
18.6806
16.3626
16.9219
17.1762
15.5257
18.6198
18.8222
19.0334
17.5554
20.0175
19.0398
17.8557
17.9247
19.5298
17.6092
18.4912
19.6523
17.3803
16.3172
18.5153
18.3121
19.6638
17.476
19.0417
18.3539
16.5817
16.7627
19.1743
18.8331
18.2786
17.8459
18.3107
17.1913
17.7315
19.2449
18.0923
16.9137
19.1007
18.494
16.9888
19.0696
18.9359
17.18
19.466
17.8206
16.6678
18.4629
19.6574
17.2189
18.2327
17.4591
18.3921
17.8562
18.0114
19.9586
19.6814
19.1704
19.19
20.3055
18.6278
17.6999
19.7856
19.0664
18.4756
18.2045
18.3204
18.066
16.1508
20.3511
18.3791
18.6095
18.0538
16.9268
18.5203
17.616
17.8062
17.2446
17.315
19.5447
19.3572
17.1118
16.64
18.9495
19.3666
18.123
21.9238
17.1915
13.2589
17.847
16.12
16.7428
18.1006
15.9006
19.8196
16.9981
17.0004
16.2667
18.4519
19.9821
15.8368
18.6153
17.4044
18.3708
18.6594
15.7019
18.3216
16.4357
18.5397
18.5496
17.2236
18.7961
17.0785
17.8944
17.8391
18.7681
16.9801
16.5851
16.597
16.351
17.5717
16.2631
17.8861
16.7045
18.6838
16.4076
17.541
19.8651
19.5449
20.015
17.8877
19.7777
17.7845
19.1647
17.8379
20.1063
19.9809
19.2827
18.8886
19.1458
15.6999
19.4789
18.5557
16.482
17.2624
18.9704
19.4898
20.9886
18.2697
17.4691
17.0856
18.6949
17.6916
19.8446
19.2819
22.9279
18.8774
17.8721
18.344
18.8957
19.9407
18.3645
19.0612
17.9961
17.6443
17.803
19.0484
19.3513
18.9042
18.6437
17.9748
17.9638
17.1263
18.0811
18.1421
15.6307
18.7018
14.1714
18.0936
19.0726
18.9965
17.4548
16.5367
21.646
18.8097
19.1059
19.4453
16.4433
18.5106
20.1713
17.9071
18.2839
16.8042
17.1157
18.3153
18.1311
19.2554
16.9205
20.2874
17.7473
19.4518
17.3029
17.574
18.7221
16.8868
16.3386
19.1636
18.6457
18.4668
17.9627
18.2369
17.8605
18.6253
19.0625
18.1003
16.2734
16.3948
19.3868
18.9505
18.7202
18.1096
18.2874
18.579
20.0971
17.6818
18.331
19.6637
17.4587
17.9492
18.6468
18.1326
21.3101
18.714
19.4022
17.7856
18.3672
18.6045
18.3539
18.3557
15.7257
19.1793
20.8046
19.5059
18.7537
19.5086
19.2071
21.8533
17.7153
17.2897
17.2203
18.0446
18.0777
18.4178
19.7111
17.8401
18.5014
15.4356
18.0801
17.8201
17.8431
16.8215
16.9333
17.6942
18.8574
17.0361
17.8118
16.8772
17.8689
18.3205
18.6596
18.2982
18.7206
19.7942
18.4003
18.3723
18.1296
16.5516
17.3198
17.189
17.3655
17.1619
21.5485
18.3252
18.8075
17.93
17.8047
19.5558
16.1399
18.8164
16.5704
18.2501
18.9445
19.5378
18.2843
19.22
18.9342
18.2561
18.1758
19.2037
20.0116
19.281
17.9653
16.473
19.7129
19.8894
18.3363
18.6998
17.6922
19.0445
17.1656
19.713
18.4995
18.4409
18.6141
17.7789
19.1649
18.6545
18.3464
18.7128
18.2292
18.1162
18.8129
17.702
19.8723
17.8155
16.5753
18.8892
18.2039
19.687
19.4649
20.4772
19.6166
19.4811
20.265
18.4526
18.9755
16.8327
19.4547
17.0263
18.7678
18.4523
18.1796
15.8214
18.2493
18.0595
17.2416
15.9485
19.4282
18.6067
19.5455
17.8517
14.5359
17.37
17.3312
19.8105
18.6544
18.5707
20.2777
18.7371
18.4956
19.1878
18.357
17.7641
19.1807
18.1997
18.3121
19.6667
18.8364
17.9812
18.7122
19.6322
16.2792
19.4162
19.9423
19.1557
19.3823
20.4524
16.8673
17.9794
17.6858
18.9881
18.1833
17.378
18.5368
18.6228
17.6063
17.0843
18.2969
16.2938
17.266
18.338
17.7253
17.839
17.5328
17.9668
18.1775
17.5862
19.4763
17.5567
17.9231
19.4457
14.8918
18.4725
17.1239
17.1824
17.6769
19.2732
18.8822
19.9727
18.7998
17.6397
19.3236
17.4955
16.8471
20.8907
19.1644
19.9587
16.1367
18.965
19.4292
21.4655
19.5205
18.6146
17.0363
16.4961
18.7574
18.5962
17.8686
17.563
18.3499
18.7683
17.6853
19.016
17.5389
16.6774
16.9435
17.4708
17.6502
18.1297
19.3189
18.4634
17.8809
17.2816
18.8513
20.6305
18.8646
17.5052
18.1648
19.3238
17.1886
19.2974
18.8956
20.7191
19.136
18.9307
17.0895
19.6193
17.308
16.6533
17.5353
17.7307
16.6837
19.1682
17.9288
18.9723
17.8772
18.4619
17.283
21.1442
17.2602
19.7485
17.7408
18.3978
18.5624
18.9907
19.4505
16.9257
18.7164
18.3485
16.9052
19.0163
21.005
17.2192
19.1361
18.2224
18.4817
19.8777
17.5053
18.198
18.794
18.7975
21.3825
16.9202
18.6915
17.5837
18.1972
18.1645
19.8391
19.7743
20.2247
20.7206
19.5241
19.7363
16.3979
18.6093
20.3576
19.4713
19.7141
17.518
19.0286
19.941
20.6011
17.8874
19.4503
17.6284
18.1344
17.9707
19.3728
17.9046
18.1995
19.8814
18.9745
18.9
18.0315
18.4823
18.3397
18.8603
15.5577
16.0789
20.6331
18.7528
20.1574
17.5178
17.2344
19.8227
18.0269
18.5419
18.1927
17.0079
17.2941
13.9178
14.3435
16.9667
19.1384
16.8118
17.3339
17.8965
18.187
19.5205
18.5669
17.8474
18.4433
19.1555
18.4797
17.3735
17.3949
17.6066
18.305
18.976
19.67
19.5621
18.5821
18.7734
18.0041
16.8631
16.9289
17.9183
18.0601
16.2471
16.0872
18.5763
18.5232
19.841
16.8296
17.1371
16.942
17.776
18.963
20.1634
18.0478
18.3604
18.8235
19.5212
17.3501
16.7187
17.3635
18.5778
16.5041
18.4413
19.1841
17.0785
18.7216
18.3889
18.6899
16.3604
15.3796
20.5445
20.1812
15.9158
21.0066
17.0117
20.2654
20.1052
20.1249
20.8569
17.9245
20.9246
19.2822
17.4044
17.7289
17.6825
21.4368
16.6242
20.0433
17.7781
17.503
17.4413
19.6321
18.5124
17.7508
14.7581
19.9273
19.9189
20.0678
18.3872
17.4388
19.2365
19.7603
19.3505
19.7911
19.14
17.5813
17.1672
17.9991
18.7405
18.42
17.9585
17.4179
17.7599
18.7618
21.277
18.5724
19.6089
17.8097
18.3674
18.2312
17.8058
16.9707
18.0911
20.4481
19.1398
19.4928
19.4398
18.985
17.0047
17.9503
18.0916
18.4429
19.4029
20.0443
17.048
20.1066
19.4368
18.3883
17.8491
17.8229
17.6229
17.1366
19.1632
19.3815
18.4056
19.1241
18.7806
17.3576
19.0108
20.0927
18.7498
19.6562
18.4258
17.8296
17.1981
17.6044
17.0524
19.0848
19.4244
19.3563
18.1756
18.3184
18.9938
18.341
19.418
17.2622
18.8672
18.1696
18.6766
19.2379
19.0408
15.4161
17.0292
18.2119
21.327
18.3855
18.7472
18.4033
18.4147
18.7514
19.6905
18.3501
18.3664
18.2469
17.4654
16.6239
18.8672
17.9996
16.5723
18.5105
19.761
18.1068
20.3872
17.9704
18.9228
18.1276
18.6616
19.8247
18.2189
18.3759
19.7399
17.4314
18.4805
17.5817
17.2715
17.4172
18.8857
18.2281
17.2648
18.2291
20.5079
14.955
17.9126
18.8737
19.4767
18.9601
17.8543
19.8459
18.5008
17.5304
16.9209
18.6713
18.4692
16.9496
17.9928
18.2298
16.9008
17.7655
18.5693
18.9969
18.5224
18.0901
18.3987
19.3182
19.3886
17.7155
16.3574
16.7124
18.1667
16.2919
17.2743
18.2842
17.4193
17.1439
17.4321
17.0585
18.2993
16.8111
20.1515
17.9077
18.8488
18.3963
18.974
18.3284
18.1934
18.9157
17.3586
19.4551
18.0276
17.5807
18.18
17.6073
18.2966
16.9846
18.7065
19.2751
20.5213
17.3877
16.8946
17.6152
19.1077
16.3256
16.5972
18.9343
18.0573
12.9898
16.7474
18.2474
20.7328
18.5015
19.2432
18.5301
16.6839
20.0041
18.9586
18.8497
18.3309
18.5781
19.299
19.0812
18.1369
19.9359
16.4865
18.667
19.5023
20.7635
19.2067
18.6049
20.0262
19.6634
19.3311
17.9351
21.0581
18.5047
17.3509
18.804
18.2102
18.3123
17.329
19.0453
18.487
17.4682
19.1301
18.9801
18.8815
19.4864
17.6734
16.8846
17.7383
17.5717
19.4906
19.0527
19.9343
19.1847
17.35
18.1073
16.7844
18.253
18.2961
17.8956
17.81
18.3245
17.5667
19.0952
18.8869
18.3519
18.9413
19.8527
18.4191
18.7847
18.1247
17.1798
17.863
17.4043
17.3181
17.9845
16.688
18.8591
17.2319
17.7087
19.412
14.5233
16.6642
17.9466
19.5917
20.177
17.685
18.2387
18.2042
19.7132
18.256
19.3685
17.669
18.294
20.5374
17.8409
16.2797
17.4662
16.2342
17.3629
14.7437
12.3859
14.994
14.2603
18.5598
19.3563
19.7918
18.6726
15.4811
17.0609
19.1728
19.6849
18.3896
18.7503
19.3299
15.6514
19.3339
19.8654
17.6021
19.6164
16.2039
17.5165
17.9295
17.7349
18.6762
17.7221
18.7281
17.9258
17.2586
15.752
14.8754
18.7057
18.8571
17.1956
18.8638
18.2684
19.0474
18.3335
17.2703
17.7984
18.904
18.6723
19.8584
17.5756
17.9896
16.7329
20.1166
19.6699
17.8796
19.446
19.6848
18.3099
19.3401
19.643
19.6114
17.1591
18.6706
17.8968
18.0543
19.0368
18.9912
16.4916
17.6625
17.4924
17.0071
18.8979
19.353
16.0295
19.0892
18.5238
18.0192
16.864
18.8144
18.0901
16.6973
17.9445
18.9196
18.4516
18.9386
17.009
17.4105
19.1631
17.7383
17.9426
14.5606
17.9424
19.5583
18.6918
20.1504
18.4138
18.7038
18.4934
18.1992
15.0288
16.4832
18.2884
19.5627
18.2762
17.4063
18.4685
17.4507
18.1317
18.2704
18.255
17.6162
16.0498
14.9795
17.1079
18.1191
18.9809
18.6328
14.9709
17.9272
16.4642
20.4166
17.7335
18.6105
18.2604
17.4679
14.895
18.8208
17.634
19.2637
19.4487
18.9997
17.7349
19.7627
18.4564
19.5888
20.0623
18.3398
18.3437
17.2084
18.2991
19.0266
17.7009
18.7566
17.5503
17.5892
17.6144
17.2182
18.9758
20.5366
18.2872
18.1796
18.0143
17.5296
15.6825
19.4332
17.2672
16.7678
18.7773
16.7539
17.8128
19.2902
16.6711
16.8185
18.4861
19.9573
17.2119
14.2798
14.8595
15.624
16.977
18.9776
20.6362
18.6198
17.6752
16.5157
15.2188
18.5616
19.06
19.7094
19.3071
18.2054
17.7658
22.6343
18.4894
18.433
21.2974
19.9479
19.3406
18.2935
16.7275
18.7842
18.7467
17.7793
18.4573
18.8089
15.9004
18.2427
18.5656
18.9975
19.8263
20.7236
17.1589
19.8734
16.9613
17.4828
19.4957
19.7349
18.7219
17.0198
18.3012
16.6846
18.76
17.4057
18.1155
17.6135
17.6799
17.4809
17.7204
19.7178
19.0432
18.145
17.4026
18.539
19.1279
17.2038
17.1268
18.9477
18.2268
17.254
19.1037
18.5904
16.8227
17.1606
17.5517
20.5759
20.3376
17.4129
17.8753
18.3108
18.6009
20.5852
19.0798
19.5219
17.5881
18.5453
18.2599
17.4311
18.4363
17.7598
18.111
18.0812
18.2871
18.582
16.8164
17.8686
14.7276
19.504
17.3748
18.9425
17.2974
18.7424
17.6952
17.8505
17.1418
20.1548
20.1106
18.9239
20.4882
17.7298
19.0179
19.2478
17.9432
18.2908
17.7822
18.4748
18.0149
17.2401
17.3325
16.7548
17.7593
19.3553
18.8763
17.4435
17.7092
16.833
17.8241
20.6984
18.8541
18.3326
18.9941
18.781
14.1309
17.8103
15.4404
15.7289
18.6113
18.1218
17.4067
18.9279
16.3632
18.7566
13.6495
16.971
12.1564
19.7834
21.1245
18.5745
18.3659
16.4976
18.6585
17.5371
15.0566
20.2643
17.1822
19.134
17.1231
19.5664
19.4062
20.5536
19.2151
17.9615
18.1104
17.5093
17.5
17.6692
17.524
17.2595
17.8695
16.7635
18.2509
17.7924
17.9984
18.0651
19.7061
17.9184
16.7359
19.0376
18.3032
16.2575
13.3303
16.1339
17.0668
18.2203
20.1997
18.416
19.202
16.8767
18.2866
18.0707
17.9661
18.691
17.7574
17.5177
19.323
18.4289
17.5498
18.4928
19.99
17.1366
19.2546
19.1838
18.6653
18.9322
17.3054
18.3644
20.6604
18.7937
17.6705
18.2
18.521
18.3053
16.7368
18.3786
17.319
16.3138
16.7526
17.136
18.2603
18.8519
19.8681
18.3591
17.3362
17.485
19.0424
16.8692
17.256
15.5203
19.0662
17.0514
17.88
18.2287
19.5417
19.1299
17.1535
17.7342
16.6781
18.9925
18.5493
18.79
18.0673
20.1755
17.9897
18.4088
20.249
19.494
18.5702
16.5629
18.0464
17.1923
18.1377
19.0763
20.2611
17.975
17.5366
17.6638
18.0776
18.2081
16.442
19.7193
19.4638
19.0078
18.4694
19.0171
19.26
19.8971
19.8612
19.1252
18.3015
18.584
18.6915
18.7854
17.8808
17.408
16.6246
20.546
17.4444
18.3159
19.4067
19.5807
20.0922
18.286
19.7674
19.107
18.015
17.0506
19.0747
18.9803
16.9626
18.7209
14.9278
16.6824
19.2195
18.3504
18.4035
18.8265
20.4799
17.5229
19.4993
20.217
18.7592
17.637
18.5508
18.1967
17.2382
19.1313
18.0434
17.7126
18.812
19.094
16.8627
19.8488
17.7611
18.8914
18.8299
19.1867
17.2914
18.7806
18.662
17.2128
18.8247
15.9078
17.2864
20.3244
18.6593
19.2929
19.0036
19.041
19.2035
19.1603
18.5133
18.3404
17.5547
17.8106
18.2956
19.7403
18.8739
20.0116
19.8297
18.5892
19.5336
18.8265
18.8987
16.6685
19.1589
19.0616
18.6019
16.2277
18.8319
15.933
17.2732
20.2168
18.0668
18.523
15.8925
18.7114
19.2909
14.4209
16.6244
19.6768
18.6861
18.7325
18.2411
18.8863
19.3024
19.4655
18.5076
17.2608
15.1829
19.2556
19.333
18.9978
18.7689
17.5721
15.2665
18.0149
19.4441
18.1644
19.7732
19.3037
18.1428
19.7922
20.0351
19.6345
20.0883
20.1831
18.4561
17.8078
18.5508
18.1813
19.87
17.807
18.096
17.0418
17.3126
20.4392
19.631
18.9016
18.8632
19.4668
19.2072
20.6277
17.6507
17.6291
19.0094
17.1412
18.8316
16.662
19.0827
16.5491
17.3472
20.1628
19.312
18.2312
18.9713
17.4192
20.4073
17.3977
18.4381
19.186
17.8487
19.2967
18.8666
19.7701
18.0415
17.7756
17.3936
18.9729
18.3115
19.9364
16.9409
17.6252
17.4933
19.2067
18.8518
16.2681
20.2521
18.7904
19.2267
17.352
16.8306
19.1484
19.7318
17.3238
18.6559
20.3397
18.0365
18.927
18.4592
16.7223
17.206
18.7595
18.0219
19.9122
18.2647
17.7191
16.5099
17.2659
18.6231
17.8899
17.2127
19.9036
18.7092
18.8567
17.3981
18.7248
17.0506
16.7671
19.9574
19.1985
18.3931
19.2375
19.7011
17.2805
18.0299
18.7746
19.5578
18.6848
18.4785
19.3962
18.7793
17.7465
19.2048
20.1219
18.291
17.8965
19.3358
19.1552
17.5336
18.3618
18.6395
16.7684
18.5295
17.3851
19.7925
18.9194
16.621
20.0277
18.5918
18.3368
19.4507
19.7668
18.1916
15.1201
18.911
17.6327
18.8903
18.7532
18.103
18.8775
18.707
19.5754
18.0871
22.962
19.5325
19.1587
18.3483
18.8772
18.1982
18.2577
19.8203
16.9194
17.307
18.118
19.0635
20.7867
18.3203
19.1443
16.7693
16.8145
17.5459
19.076
18.7207
18.549
18.2446
16.983
18.5212
19.0802
18.1896
18.874
18.2021
16.7144
16.0003
17.1179
16.3704
17.0941
18.8663
15.9746
19.3031
17.5607
18.4844
16.6989
17.1856
17.6861
17.4843
16.7634
16.5093
18.0838
17.4293
16.3727
14.0781
19.4202
17.3055
17.868
17.9959
18.8835
17.1112
18.5404
16.6605
18.0823
17.4982
17.4707
18.7492
18.0461
18.2671
17.7536
21.1238
19.9069
18.1349
20.099
18.898
18.4695
18.3061
18.7723
18.1156
19.5628
18.6966
18.128
17.788
17.1747
18.2888
14.6744
16.0942
17.4754
18.387
18.5947
17.349
18.8681
19.0643
20.2536
18.0926
18.238
17.2819
17.3995
19.4829
19.3721
19.0098
20.8511
18.8516
17.7157
18.3794
14.9984
17.3956
20.4577
19.3709
19.2681
18.3638
18.1939
17.936
17.9526
19.8276
19.4
19.0705
18.0489
18.6609
18.587
20.2064
19.3734
18.7394
17.4363
18.0846
17.9158
19.4724
19.6079
20.2464
16.7629
18.5925
14.4159
18.3162
18.2912
17.9695
18.8937
20.4219
17.5894
19.4682
18.6519
18.6847
17.6032
17.4302
16.3996
17.213
18.5036
19.1392
17.6567
18.4995
20.9317
12.2081
17.8319
16.8622
19.2649
18.9142
19.5559
17.7565
18.9802
18.7433
19.462
17.9216
19.6238
20.7151
19.3367
15.5539
17.2992
16.8536
18.3626
18.2356
18.9909
18.3771
19.3845
19.3253
20.6948
18.7661
18.4209
19.0406
17.8698
19.2295
18.8453
17.57
17.5013
18.6965
18.418
16.642
17.982
17.221
22.0273
18.8942
18.6632
18.9715
19.8077
19.1566
20.0445
17.313
18.9855
19.7594
18.3412
16.3886
18.227
17.7679
18.1644
17.6515
19.5571
16.3301
18.9231
19.2598
18.2294
17.101
18.7219
18.2599
15.6067
19.8549
18.4854
18.4661
14.4892
16.5632
15.0855
19.2093
18.6441
18.6479
17.6951
18.4798
16.902
17.4528
19.0646
18.7162
19.24
18.4289
18.5296
16.5818
16.2738
18.0272
18.2894
18.9254
17.2271
19.8111
18.4895
19.2087
18.8669
17.1494
18.9724
16.9658
18.4525
17.8193
19.227
16.9245
19.1093
19.4087
18.2784
19.1861
21.3403
18.0346
19.1202
19.0169
19.9927
19.8247
19.8834
19.3678
18.0487
18.4414
17.6095
18.5535
19.1347
18.8571
20.3378
17.8554
18.9153
17.451
19.7142
19.6643
18.9684
19.5797
16.9841
17.9529
16.5285
18.8307
18.2368
19.5251
17.7836
17.9837
20.1575
18.9713
17.3503
16.8792
16.9692
18.6485
18.3662
19.1204
16.8419
17.7982
16.615
17.0281
19.3265
19.5571
18.843
19.13
18.4102
17.4015
18.6971
19.4739
16.3956
19.6757
19.0634
16.952
17.7319
17.4328
17.076
18.1038
17.688
18.1482
17.6882
18.7957
18.9617
19.0227
19.0164
18.2686
19.912
19.6816
19.8673
17.1657
17.7719
18.0182
19.3509
18.65
16.6066
19.8206
19.9672
19.1985
17.4235
19.7177
18.1294
17.9182
17.9013
17.7891
20.5198
18.0983
19.2834
19.3633
18.8186
18.3391
19.2755
18.9012
18.0196
21.1457
20.1881
17.8237
19.5194
16.1949
18.116
17.676
19.4187
18.3455
17.439
17.3324
16.6579
18.4768
19.3065
18.4305
19.0315
16.922
16.923
18.9695
16.3436
18.0682
17.7583
18.8701
18.9323
17.4996
19.1166
19.3277
15.9628
18.032
16.7911
16.2317
20.0934
19.4522
18.0789
18.3217
18.3498
17.5403
18.2367
18.9029
16.3891
17.6678
18.9691
19.3313
18.7859
18.0222
20.1327
19.8445
18.6834
17.811
17.9913
18.5023
19.017
19.4103
15.37
18.2195
17.5392
19.4587
18.4552
16.1315
17.3657
17.3646
18.7552
16.8144
18.6862
17.4572
19.6388
19.8986
17.2989
17.576
16.3716
17.5708
19.4001
18.6649
17.5988
18.8532
18.8811
19.4422
19.4041
20.8142
17.9225
17.3167
19.2216
17.254
19.5697
17.8461
18.4022
19.2531
18.8377
18.8859
18.4831
18.9551
16.5732
19.3292
18.9301
18.6806
15.7625
19.4771
18.3976
19.8637
19.0202
17.5559
18.4797
18.7234
18.7654
18.8432
19.4667
18.6127
17.1401
14.3375
16.4513
19.3868
19.0446
17.239
19.5537
17.7099
19.3142
19.7549
18.8633
18.7404
17.9182
18.6937
19.5922
18.167
20.1531
19.4363
19.3893
14.719
19.9591
18.8535
19.5716
18.335
17.0145
17.9882
18.6567
18.1416
19.0271
19.4736
18.3535
19.8429
18.0062
17.3985
18.5654
18.2178
18.129
18.989
19.9668
18.831
14.576
16.7088
16.7496
20.1361
18.2228
20.2447
17.9235
19.2278
18.3561
19.0851
21.6312
17.3055
18.479
18.2524
18.638
17.7056
16.1829
17.9996
17.6613
17.8718
18.5627
19.0475
18.4568
17.6798
19.2235
18.1237
19.7668
18.7253
18.6523
17.521
18.143
19.1778
19.8562
16.4433
21.2231
18.6271
20.701
17.5417
17.9248
18.037
19.4883
18.4954
18.3958
17.6004
17.5056
17.6895
17.6211
18.5198
17.2458
19.6902
18.4187
17.5783
19.759
18.0409
19.8028
17.6975
18.76
18.0672
18.4186
19.2265
19.1068
19.6835
19.6164
19.5894
18.9589
18.6998
20.3205
19.684
17.5025
19.0979
17.8218
19.1508
17.9074
16.9198
20.4451
21.4626
17.6067
19.3717
16.8153
15.9223
17.9945
19.4156
18.7114
18.1474
19.2383
19.11
17.8836
17.9356
19.0899
19.6017
20.2262
20.1357
16.8234
17.3364
18.8974
17.9537
17.9471
18.5513
15.9136
17.8114
18.1469
17.9677
16.9146
19.6656
17.0347
18.4693
19.0271
17.0026
18.0604
19.5739
18.0586
18.1758
19.1211
18.7836
18.3819
17.8859
18.3056
19.8359
19.0128
19.8439
19.5809
15.9583
20.3371
19.6965
18.2341
18.2306
17.3104
18.2662
17.6967
16.637
17.734
16.8785
18.7683
19.4948
18.0482
18.4669
18.8744
21.4334
17.0068
17.2132
18.5798
18.9877
18.111
19.0068
17.8109
17.6214
18.2224
18.0295
18.8761
17.4585
17.1165
17.1832
19.2046
18.7608
15.931
18.8477
17.8534
17.6218
17.2124
15.6175
13.7508
17.4397
17.7702
18.4794
19.0649
16.1162
19.282
18.3859
16.6764
17.4975
16.0906
17.6869
17.6694
17.6932
17.6002
19.4402
18.9272
17.0925
16.7285
16.4368
17.8657
16.9268
18.042
17.9891
16.8622
19.1548
17.8836
18.3725
17.4091
19.8022
18.232
18.4664
20.2359
18.889
18.8473
16.8955
16.9913
17.7075
18.6093
17.4691
18.8111
18.6726
18.7897
16.9621
17.0357
18.4888
19.8598
20.3436
20.5194
17.4546
19.3018
20.3532
19.2803
19.4383
18.7934
18.4584
16.4299
16.5896
17.2758
17.9356
18.6784
19.1492
17.145
18.4897
18.8111
18.7287
17.0723
16.9345
18.2898
17.4116
19.0781
18.8817
16.6768
18.6909
18.9137
17.9493
17.9856
17.3984
17.8124
19.2592
18.4936
16.8112
19.1134
17.5993
20.0134
20.454
17.3117
16.8977
19.6551
20.5884
20.0812
18.1935
20.7514
16.2729
18.0912
17.7602
19.531
18.9219
18.3944
16.504
18.5519
15.6716
18.4205
18.414
18.3254
19.234
19.6683
18.3482
19.5556
15.8602
16.9496
18.8263
18.3868
15.7958
20.0681
19.6077
19.3943
16.2256
19.0555
21.884
16.6307
20.1149
18.2675
18.1725
18.2984
18.6685
20.1669
16.9897
17.3037
19.6173
17.224
17.8695
19.2905
18.8024
17.7135
19.0835
17.7458
20.1856
19.8284
17.3633
18.0558
18.575
18.7799
19.1018
16.7084
18.6729
18.2984
18.3013
18.7764
18.5328
17.1454
19.8888
21.5408
17.9616
20.5307
17.9512
16.854
18.1608
17.6027
18.0793
19.479
18.4171
19.1567
19.6564
17.4259
16.6135
19.3701
17.593
16.3759
18.414
19.2337
19.927
19.3845
17.9847
17.9051
17.5301
19.0056
19.0234
19.7611
19.6868
18.342
19.2696
20.3936
18.0199
19.4654
19.176
18.4051
19.3365
19.2412
17.888
17.6771
18.2481
20.0625
20.6984
19.9881
19.3144
18.4224
18.8648
18.6274
20.5542
18.8001
18.043
18.3168
16.9968
19.0792
18.8735
17.3743
20.7271
18.2307
18.9924
18.5857
14.1522
17.9031
18.8931
19.5434
18.0848
19.5546
17.9935
18.7754
19.0625
17.5105
17.7754
18.7509
19.975
20.8146
17.7661
18.7876
18.6128
17.6762
18.842
17.457
18.3598
20.049
19.6891
17.9936
18.1514
17.9567
16.828
18.2115
19.7104
19.8655
18.8205
17.9376
19.0895
17.4365
16.6934
17.7214
19.4592
17.3918
18.2801
18.3114
19.6799
19.2616
16.1107
19.1104
19.4013
16.6451
19.8751
18.8278
16.1141
17.7485
20.3789
21.8295
18.8059
16.0392
18.196
17.5101
18.4923
19.0141
19.8204
18.7914
18.0417
17.4334
17.3876
20.7991
18.0811
20.1559
18.0215
15.5817
17.7022
19.2316
19.8936
17.8613
20.0328
19.2731
17.0245
19.3596
18.0522
18.0468
19.1272
19.0681
19.5205
19.5977
19.94
19.6792
19.968
16.8719
19.2669
17.5039
16.1126
17.0916
19.8188
18.4713
19.5527
18.0488
18.4676
19.1921
18.6524
19.3379
17.5842
18.8086
19.6476
20.0827
18.2191
17.5463
17.5685
17.1869
18.8684
19.5857
20.468
17.8316
17.3201
18.5596
19.866
17.2601
19.233
19.3198
18.2283
18.7653
16.7883
18.8445
19.377
18.0669
16.9314
21.2186
17.4331
18.9905
18.9056
18.5034
17.6451
17.2674
18.5608
18.9486
18.3257
18.4436
17.9119
17.2065
18.3079
18.0281
18.5466
18.8872
17.8187
16.5705
18.4908
17.1462
17.1206
18.981
18.9573
19.0222
19.8799
18.1048
18.7896
15.9438
18.8989
19.2335
19.5379
17.9557
18.9056
19.6922
20.3752
14.5577
18.4792
16.4463
19.0796
16.077
19.4422
18.4345
17.4294
17.167
17.9163
20.1791
19.1842
15.9323
17.0368
18.4382
17.7059
17.2162
19.6555
19.0239
19.2751
18.2882
17.0763
17.2672
17.7169
16.9609
18.8852
19.4713
19.8207
18.5695
18.7055
16.1696
19.9092
18.7217
19.2122
19.1575
18.2479
19.9154
20.1873
20.5383
20.0006
19.7183
19.22
19.0998
19.046
18.1771
17.1679
17.8019
19.1631
20.2266
19.3004
20.4015
17.3338
19.0964
18.6941
17.6822
18.2918
18.3179
20.7658
19.2356
17.4414
18.1662
17.3887
18.089
18.7827
19.3947
19.4981
17.58
17.3547
18.4919
17.9241
15.79
19.1451
18.124
19.0639
22.1765
18.3904
18.1188
17.4753
20.1407
17.0613
19.7666
19.4079
18.4656
19.2276
16.748
18.186
19.0717
18.3519
18.3613
17.1195
16.3497
17.8224
20.5694
19.2605
18.3705
18.3966
19.5437
18.3371
20.0387
18.3753
17.9421
17.0365
17.2164
17.4583
20.2987
19.1489
19.3667
18.2793
16.9277
19.0822
19.3196
18.6127
21.0215
18.4752
16.601
19.3473
18.9115
18.7654
19.1306
18.7502
19.2869
18.2884
19.4869
18.1388
19.7144
19.5265
17.6782
19.541
19.608
18.3446
18.0643
18.9565
18.1562
18.5213
17.0101
17.8248
19.9752
18.0341
18.6735
20.5987
18.4155
19.4486
19.3727
18.8136
20.5356
20.0051
19.3388
17.9761
19.1621
19.9021
18.2382
18.6484
18.4693
18.6483
18.91
20.2206
17.1412
15.7684
18.0883
18.2229
17.8499
19.8997
19.6002
18.0357
15.978
18.5311
18.2132
18.3925
14.3916
18.1632
18.8389
18.7982
19.0644
18.0467
18.3598
18.2281
20.0197
16.8382
19.2315
18.7069
18.5808
18.9196
18.3303
17.7775
18.9481
21.5842
16.386
17.4156
18.7876
21.7136
20.4234
19.5774
17.5799
19.2821
19.5385
20.1777
18.0055
22.7113
19.7736
17.4326
19.1325
18.4916
19.6118
20.5424
20.9697
18.8369
19.0903
20.1588
17.1582
17.5493
17.5137
18.8518
17.4544
19.0168
18.2164
18.964
18.2159
18.0754
16.5884
16.8341
17.6551
17.3679
18.7786
19.0174
19.3683
20.0931
20.6813
19.454
18.4939
18.5362
18.2607
18.6858
18.8836
19.8654
18.1072
20.0095
20.3702
18.2684
19.8441
18.7995
20.5903
18.7213
17.7546
19.7495
19.2404
17.9453
18.5322
19.8623
16.979
18.7622
17.6603
20.1227
18.7044
18.3
18.688
18.7314
18.5804
18.8738
17.5903
18.4578
15.4016
15.4762
20.6748
17.7114
18.2732
21.4689
18.9934
19.4298
18.9773
18.1715
19.4909
18.8422
18.4222
18.1117
18.8039
19.6549
19.1706
17.2006
18.9205
17.8152
17.5159
16.4875
17.721
17.7947
18.6617
19.1106
17.0464
17.2878
17.4851
17.458
18.8216
20.6854
18.3766
18.0829
17.7707
20.3072
18.3347
19.4996
17.2388
18.2962
18.5342
19.2358
18.3721
18.1575
18.3371
17.728
16.3996
18.5743
16.9018
18.6199
15.5558
17.1542
18.9304
17.9896
14.7956
18.5117
19.9925
19.305
20.3492
18.7138
17.9686
19.6484
18.8102
17.5725
19.1175
17.1354
18.1126
19.5213
20.4866
18.671
19.169
17.7624
16.3253
14.837
16.8625
13.7474
17.1281
20.1964
19.7322
17.2633
18.8158
18.5644
19.5277
18.8295
19.5754
17.9625
18.8993
18.5306
18.6876
18.3793
19.1038
19.6206
19.7178
19.7242
20.8025
17.1918
17.9956
20.4534
19.0661
18.5412
16.9437
19.9276
17.9195
19.1252
18.1443
18.1598
18.0948
19.7889
18.3829
16.2608
19.5587
17.9987
17.9808
18.2819
17.942
18.8412
18.3369
18.507
18.6784
19.86
18.8717
18.1354
18.0179
19.2172
19.0066
20.1337
24.2769
23.2429
20.0012
21.634
20.9407
18.3138
18.5355
18.4888
17.4515
18.4579
19.5912
19.5733
17.1488
19.2332
18.293
18.3264
16.9731
18.0286
18.6582
20.7752
17.8171
19.0562
20.1437
17.2483
19.1808
18.206
17.1238
15.0811
16.4213
18.6102
18.6067
17.9603
18.7456
14.3066
16.9704
18.5775
18.2593
18.3683
17.1834
21.1649
16.3258
18.4107
17.7401
17.9123
18.3726
18.5753
18.4901
18.9545
18.9606
20.1779
14.0483
17.3098
16.8672
19.8414
18.0997
17.0686
19.563
16.647
17.7684
16.6683
16.4333
18.9924
17.9722
18.7549
18.6965
17.2565
17.8174
18.1637
17.9729
18.1199
19.4357
20.1542
18.2244
18.3049
17.6805
18.4013
19.0038
20.7091
19.0265
17.987
18.7943
18.9843
20.0838
15.0897
19.7423
18.993
18.5267
18.9939
18.1428
19.5584
19.3038
19.3697
18.6024
16.6727
16.0492
17.5739
18.7203
17.7087
19.7921
19.2145
19.7643
17.6279
17.573
18.8595
18.2035
18.3982
19.0371
18.6107
18.8652
17.0807
17.8828
17.455
20.7162
19.6366
17.7641
18.043
17.3537
15.4098
18.1413
17.844
18.5917
20.9599
17.7511
20.7665
19.9026
19.7712
17.6059
18.1619
17.5285
17.7786
15.5104
19.5322
16.5502
16.6729
16.7233
19.7051
17.2266
17.7185
15.9296
19.2895
19.1726
19.3619
17.539
17.5807
17.5118
18.4883
18.4074
17.704
17.9077
16.5711
19.3753
18.5836
17.5884
19.1057
19.1004
17.1828
19.7547
18.1448
18.9168
17.5586
20.246
21.7568
17.3826
19.6116
19.2862
19.1131
19.9057
19.3079
18.686
19.9062
19.1576
18.3823
19.6888
19.0924
18.7936
17.6351
18.3822
16.8081
20.2132
17.0764
19.7507
17.2143
19.4348
17.544
17.9711
18.7417
19.0322
18.6079
17.9982
19.1904
20.1473
16.852
17.356
18.1287
19.4268
19.5267
16.4101
17.3829
19.1686
22.2228
19.7017
19.9648
18.553
18.7329
17.21
20.0581
18.1709
18.7001
19.2476
18.8901
19.0181
17.1551
19.5106
16.926
19.2261
18.2564
19.9023
17.7402
18.7037
18.9591
18.6008
18.9782
20.6837
16.993
18.9515
19.7971
18.2673
17.9317
16.4774
17.209
20.1072
19.7117
19.2164
20.2909
20.5776
19.6307
18.5131
19.1647
17.7797
18.2091
17.3899
20.4529
17.5729
18.9203
15.213
18.5901
18.0792
17.1796
15.7259
16.5436
18.3902
17.8357
19.6666
20.9592
18.8887
19.0275
17.5134
17.779
19.1246
17.7638
17.6743
18.1642
18.4428
18.2708
18.9893
18.3352
15.2962
17.8532
18.5706
18.8031
19.5734
18.1687
19.307
17.6706
17.79
19.5769
19.0629
20.2554
16.7796
17.5513
18.2308
18.6655
17.4623
16.5242
18.2288
19.1641
19.7999
18.6217
19.6379
17.4802
17.9614
19.454
18.082
19.1086
19.3552
17.8846
19.1369
20.8253
17.4228
17.9905
23.0905
19.5704
18.1348
18.0464
15.7901
16.1825
16.5035
18.8181
18.7797
18.6903
18.1064
19.0378
19.5546
19.5306
17.8797
19.2675
17.5911
19.2381
17.3424
16.1047
14.8118
18.5617
18.1695
19.4896
18.499
19.1763
17.0434
17.5947
17.9084
17.9552
17.9283
17.6226
19.1055
18.861
19.1964
17.8334
19.0509
18.5334
19.5105
18.9047
17.9388
18.3195
17.6848
19.7354
19.5358
18.1052
18.7672
18.1818
17.0615
20.6478
20.2
20.2959
18.3364
18.6613
19.958
15.4612
18.1506
17.9745
17.466
20.0116
19.2378
18.5257
16.5154
17.8907
19.0747
18.9289
19.8072
20.2297
20.7604
19.2074
17.4072
20.3138
17.7751
16.8417
18.07
18.2403
18.4358
18.4618
15.588
15.7
13.8462
15.1258
16.5939
18.3716
17.7083
18.052
18.2052
16.2505
15.6112
17.6552
20.1854
17.4994
17.1305
18.311
18.1997
18.1839
18.9151
19.8868
18.9966
18.6284
18.9896
18.1467
18.7376
18.7165
16.7745
18.5571
19.3775
18.1728
18.8603
17.9073
19.7701
18.3905
17.4288
18.2828
18.1004
17.5011
16.5567
18.2554
17.9834
18.8566
19.3241
18.7595
19.0071
19.6464
18.7463
19.3484
18.853
20.0721
17.1594
19.6367
19.818
17.896
17.1332
18.3958
18.5769
18.4127
17.5635
18.5276
17.7305
18.5263
17.8356
14.7824
16.6328
15.7743
18.164
20.1762
17.9574
18.9579
18.1775
19.3357
16.3299
16.2304
20.1413
18.8044
17.0238
18.3393
18.1734
16.8363
19.1483
18.295
16.479
18.7937
19.4627
18.3848
16.3365
17.6801
17.8479
18.2555
15.8687
21.0134
17.0918
17.0136
19.8908
17.7799
14.3771
16.3482
16.8836
19.8674
18.2867
19.3101
18.6044
18.5842
17.752
17.3766
17.5045
19.5526
20.2496
17.1146
17.7679
18.5956
16.4229
18.4081
16.7272
21.1011
18.8683
18.5145
17.8057
18.4194
19.2286
20.5857
19.3619
18.3767
17.0449
19.0782
18.4776
18.1752
18.1943
19.2476
18.4352
17.1422
17.6033
19.3285
16.7133
21.723
18.1564
21.2097
19.1737
18.7216
19.0454
18.1513
19.4962
18.7661
20.8928
17.6779
19.5605
18.1839
18.6214
18.6511
15.8192
18.554
17.5099
18.3526
18.3067
19.1308
19.6561
18.987
18.4351
19.1794
17.9548
17.0679
18.8696
18.3436
17.545
17.7435
20.0435
18.3852
20.0633
17.9143
17.4312
19.1638
18.7477
17.7328
19.1342
19.3923
16.5333
19.4877
17.8161
18.6005
19.6937
17.5085
18.3697
17.1715
17.3437
19.5851
18.9915
16.3597
17.7029
18.2113
18.4322
18.0573
18.0315
18.4928
17.1251
18.3536
19.8278
18.3808
17.9149
16.3441
16.4512
17.5328
19.3756
21.0095
18.7575
17.9211
18.9284
16.9176
19.6535
17.7593
17.7722
20.4534
18.0628
18.2669
20.1747
18.7286
17.5545
16.2059
18.1633
19.3082
18.9366
18.4091
18.3611
18.8491
18.4883
17.7514
19.1862
19.4417
19.4464
18.4139
17.2693
19.6347
17.1272
20.1541
18.3628
18.717
18.2072
19.3488
19.0565
17.8815
19.3465
19.0275
19.5602
20.4501
18.4362
18.4039
18.6588
18.42
18.6336
17.3314
19.9088
18.825
18.6345
18.3552
18.1907
18.7955
19.1871
17.9199
15.9499
17.82
18.0369
18.8035
19.006
17.1932
18.4572
18.8006
17.5892
19.2012
18.4932
20.2243
19.7396
18.5526
19.1371
19.2504
18.6139
18.2689
20.1295
17.2297
19.1193
18.6809
20.0825
19.8509
19.7499
18.08
19.7913
17.7373
18.8496
18.0218
18.5347
16.3516
18.7337
17.9899
19.1097
18.2894
20.6428
17.7573
18.7556
18.938
17.405
18.3302
18.7439
18.8579
19.2467
17.9705
18.2307
17.9601
19.2833
20.1161
15.9357
16.0317
19.6965
16.5289
18.3028
19.4255
18.3628
18.5814
17.6225
19.2751
18.5575
17.0369
17.8071
19.0123
15.2369
16.4589
18.622
18.9089
18.0625
15.8007
18.6288
18.2681
18.5994
17.2858
18.5169
20.1205
19.6559
19.4596
19.8255
17.2151
18.394
19.3696
16.8474
18.1716
18.1401
19.7061
18.7174
18.8811
18.9633
19.1293
19.9181
20.4261
19.3181
20.6783
17.2264
17.0078
18.0068
15.8778
17.4232
17.7949
18.0524
17.6021
18.7162
16.7184
18.5353
16.0961
17.3656
18.9388
17.2481
20.6202
19.7312
17.1116
18.6089
18.879
17.483
16.992
17.4477
18.6017
18.9498
16.9472
18.5057
17.4063
17.8175
17.1077
18.4354
20.3903
17.9055
19.0769
18.279
17.7624
18.584
18.9977
19.3689
17.8988
18.2481
20.0398
18.0544
17.3302
16.662
20.8083
17.8134
18.9304
18.8608
18.7261
18.5667
20.2037
16.6586
18.5189
17.3788
17.9816
19.885
17.425
18.419
18.4035
16.4986
18.7823
18.4129
17.1473
17.0451
17.8955
17.3785
16.4881
16.5933
17.8669
18.9783
19.3077
18.5498
17.7384
19.7659
20.1418
20.32
16.4783
17.9712
17.6339
15.7545
20.6046
18.849
17.8
16.1517
16.3704
19.0657
17.9981
18.8521
15.8786
13.4743
14.3827
13.7765
19.1294
18.1789
17.3827
16.8945
18.4663
18.7849
17.7674
18.5842
18.54
18.5299
17.0652
17.5156
17.4342
17.5768
19.8952
17.6435
13.3703
17.7945
17.5284
20.5662
19.803
19.0194
19.8239
19.7706
18.3469
17.0117
17.7625
18.5656
16.9422
19.7171
20.1201
19.2607
19.6053
19.1816
19.1167
17.2876
18.5856
19.3727
18.224
18.5641
19.4701
19.8601
19.5403
19.1648
18.3732
18.3646
17.4975
18.5303
15.283
16.8053
15.6379
13.6707
18.0414
18.2734
18.9198
18.285
18.994
17.8511
15.8417
18.6461
18.26
18.6276
19.4346
16.7236
18.4145
17.8858
18.1992
18.9603
16.953
18.6018
18.2592
18.863
17.6678
18.2633
19.3352
19.2881
18.3109
19.5379
18.814
17.64
18.6454
20.1775
19.1677
14.7159
14.8209
18.3903
20.1552
18.441
19.1116
18.6463
19.3302
19.5641
18.2276
19.1131
17.5665
17.8808
17.9149
19.3532
17.2952
19.059
19.2766
18.5382
18.4254
16.7391
18.8889
20.8944
16.9644
18.9119
17.0966
18.7543
17.6925
20.9564
18.7765
18.3173
18.37
18.733
17.2356
19.878
19.4198
19.7983
19.0834
20.3741
19.7542
18.2576
18.054
16.4131
17.2928
18.3828
16.8922
17.5959
19.1346
18.8009
18.1344
18.4664
19.5901
19.4563
17.2811
20.1178
19.1096
18.7415
17.5236
19.3338
17.7469
14.693
18.4648
18.3119
18.2658
17.3696
20.3959
18.0599
18.7348
17.7471
16.2238
19.162
18.5441
16.3884
17.4574
15.948
18.6233
18.6002
18.5401
18.2396
18.8305
17.2066
20.1111
16.8555
17.2433
17.7803
18.1493
17.5068
17.5357
18.9749
15.6539
16.5123
17.6149
16.1802
18.7406
18.6471
18.4206
19.0079
18.2343
18.8449
16.3825
19.3817
18.9297
17.6805
19.4167
19.4995
18.8868
18.6889
16.942
18.6343
17.8378
16.1704
17.2766
17.3196
20.1971
17.8785
19.3699
18.0433
18.0132
16.589
18.4134
16.6315
16.7978
17.0157
17.9174
18.0011
20.1436
19.1265
18.2921
19.8096
19.174
21.0321
21.4559
18.9562
18.6201
18.5661
18.8342
18.6694
18.5364
17.5904
17.0682
18.1402
14.5486
17.358
18.6367
18.3831
19.8028
18.1817
18.3966
19.5217
19.4327
18.4389
17.3353
18.926
17.4921
18.4564
17.7264
18.2842
18.041
17.9771
20.0043
20.0127
19.8028
18.9744
19.2165
19.1678
16.4024
17.9099
19.3418
19.276
17.8204
17.7769
18.6869
19.0689
18.5882
18.0005
18.062
16.3466
17.7366
19.0284
18.9455
18.2058
18.8826
20.3184
19.4544
17.0877
16.5272
20.1571
19.5788
20.6227
20.2051
18.2033
17.4972
18.3672
17.9698
17.2928
20.2277
17.618
17.331
19.4419
19.1383
19.3771
19.3789
19.5762
18.7949
18.0213
18.1109
18.3435
15.4301
16.9456
18.0663
18.9683
17.5107
20.2098
20.4086
19.2413
18.088
17.7301
18.6992
19.9981
18.9006
18.6504
18.1761
18.0824
18.2358
19.885
18.0836
19.9046
18.011
19.4815
18.7304
19.5974
16.2806
18.5171
17.6212
19.44
17.2828
19.0945
18.7051
18.9215
18.1198
17.5804
17.6904
17.6663
19.6586
17.0103
16.6306
18.9772
16.9252
19.022
20.0813
18.0903
21.5097
24.7226
23.6786
20.4614
18.8331
22.1775
18.0041
18.805
18.3498
18.3038
18.3567
15.9156
17.5903
18.9995
17.8434
20.3978
18.8885
19.942
17.7097
19.1451
17.2468
15.33
17.0193
19.893
18.1296
17.1038
19.7054
16.7754
17.0561
18.7367
17.392
18.0234
19.6213
18.1731
19.4139
16.2254
16.3422
17.9956
18.1209
17.6123
18.5026
16.8497
19.4762
18.133
17.9834
18.9916
19.4067
18.2646
17.8104
18.7335
17.7635
18.6187
18.9459
18.8028
18.4948
17.417
18.2869
16.337
19.7225
16.3463
17.7492
18.4177
15.4622
15.0606
18.6227
17.8923
19.5761
19.4788
17.5971
18.7592
17.5452
18.9642
19.3912
21.3848
17.6059
17.0219
18.4773
17.7781
18.336
17.1053
17.8468
16.1528
19.129
19.2026
18.615
17.134
18.7697
19.2498
18.5406
18.5825
18.4553
19.1589
17.6856
18.3014
18.3679
18.2599
15.6016
19.066
16.7201
19.5965
17.556
19.2496
17.7426
19.489
17.3014
19.1176
17.2352
16.7185
18.3682
15.549
18.4451
19.7484
18.918
16.5336
14.2414
17.9997
18.295
18.1538
18.2128
18.4353
18.4333
17.6427
17.7259
18.5913
20.0206
18.6167
16.1186
17.8994
19.1214
19.0116
18.275
19.2789
20.1137
17.4378
19.807
18.4327
17.8264
20.4471
19.9583
17.8442
20.015
18.274
19.1523
18.9216
17.3289
17.1285
18.143
19.7572
18.779
18.4083
18.5555
19.2332
17.4533
19.2567
19.6933
17.9705
16.9736
18.3916
16.609
18.3835
19.5232
19.4243
18.9983
19.0101
18.0846
18.1793
18.9987
17.8972
19.0331
19.81
18.7033
18.5279
19.2242
16.0144
17.967
17.6721
19.5287
18.1638
18.8517
14.4794
18.3163
17.4817
17.7363
18.9921
18.9121
18.8672
20.0644
18.0678
17.2736
19.1345
18.1462
19.6148
17.4549
18.4316
20.2297
23.0079
19.3165
19.034
18.7822
19.9285
17.1446
18.3518
18.7837
18.5097
17.3019
19.5874
19.8606
17.5051
16.2007
17.7671
19.0258
17.3938
17.3545
18.2346
19.3706
18.2199
16.6918
17.819
18.8909
16.1106
16.9551
18.1462
18.8194
18.9691
19.4693
19.0327
18.1821
18.6271
19.6867
18.328
19.0301
18.5087
18.7239
18.7563
18.3927
16.8675
18.8117
18.0634
19.4938
19.4267
19.1915
18.0211
17.8744
15.9635
17.7375
18.4191
18.5164
17.4764
17.3178
16.8482
18.5132
16.5302
18.3775
18.824
18.7572
18.9884
19.0793
17.5161
18.3666
17.2381
18.701
18.3779
20.6112
19.4298
17.9985
15.8911
18.1218
18.2912
16.6517
14.7887
14.5265
16.6961
16.8348
16.6819
15.0484
18.0993
17.8236
18.9659
20.709
19.1975
19.9564
17.4123
17.9431
17.22
17.9025
17.3839
17.5379
17.3516
19.1459
18.8494
19.0578
18.472
17.5176
18.3921
16.7761
14.2458
16.4816
17.9934
13.5318
15.276
17.8321
17.4153
18.5955
17.5141
19.8623
17.7369
19.2
19.4461
18.0538
19.0654
19.9184
17.7198
18.1055
18.4823
19.3331
19.8036
16.4695
17.6482
18.9933
17.2322
19.9004
18.7967
17.6836
18.558
18.1648
17.5052
18.4439
18.7992
15.7265
18.421
17.9685
17.3743
17.0145
17.3346
19.3083
18.2403
19.1091
19.5297
18.1341
18.6081
17.7109
16.4768
18.2078
19.438
19.0786
17.8171
18.2371
19.2293
18.1787
18.0672
18.3965
17.8695
18.2909
17.9095
17.7899
16.8474
18.1562
17.9047
17.5355
19.4491
16.4068
17.3733
17.4227
18.6056
17.9967
21.2073
19.711
17.6449
18.4206
20.4863
18.2585
16.93
17.6695
17.3049
17.6631
18.4979
18.9391
16.7864
12.6856
13.3231
14.5252
16.4963
16.0612
17.6955
18.3766
18.288
19.6408
18.7158
16.9247
18.0026
16.9239
18.9797
18.5651
17.301
17.3732
16.44
17.5759
17.8144
15.9055
19.0207
17.1969
18.2036
18.1925
17.7745
18.251
19.5256
20.7752
17.7093
17.9551
18.1221
16.6087
19.074
17.0928
18.946
18.3599
19.5354
18.8852
16.946
20.0233
18.423
18.9846
18.8303
20.4594
18.8938
19.1737
18.666
18.9681
20.3596
18.4068
17.8309
18.8998
18.3554
17.0944
17.5228
19.9997
18.1151
18.3026
18.3294
19.5189
19.0094
19.409
17.3516
16.355
15.3863
15.3371
15.3991
17.7773
16.2092
17.3966
18.1378
21.0929
21.2928
17.4274
17.0446
14.7049
17.3639
19.1016
17.6971
18.5955
17.8913
17.2347
18.4442
16.0785
17.9056
18.0042
18.9711
18.626
17.5475
18.0799
15.0993
19.2593
18.3822
19.2322
18.1709
17.9684
18.0922
19.5918
16.5921
18.1647
18.5277
18.8657
17.653
14.5191
16.3177
16.431
16.8332
17.5658
18.8787
18.3639
18.8944
15.4658
18.5459
19.2467
18.7512
18.7925
16.5567
19.9405
18.5713
19.5366
18.9176
18.2575
18.5928
18.2983
18.732
18.1765
16.4015
17.7962
17.1938
18.5822
19.1178
18.6572
19.0295
20.6549
18.8426
19.0161
18.9187
18.493
18.0166
15.8709
15.1193
18.293
19.3863
19.5978
18.0925
18.3415
17.464
18.1363
18.4476
19.0501
18.0211
19.9303
18.3376
18.0336
17.7098
19.6324
18.7472
19.0178
19.0298
18.684
19.984
21.3214
18.6278
20.2273
17.3486
18.0314
19.7151
18.6011
19.2635
17.315
18.4712
19.3647
18.1724
18.8802
18.3744
19.3257
19.3137
17.635
14.4167
18.8082
18.8005
16.5869
18.0248
18.5846
18.1448
18.1101
18.4786
18.0868
17.2825
18.7247
19.4693
18.8204
17.8608
17.819
18.1379
19.1035
17.2632
17.5403
16.8514
18.7788
19.4064
19.0332
17.4429
19.0569
16.2262
17.4216
18.8979
17.7025
19.2707
18.3664
18.0312
18.1132
17.903
19.8467
17.1088
16.8545
17.74
17.4926
17.9872
16.7181
18.6012
18.4147
19.0892
17.5099
16.6825
19.3293
18.981
17.3662
17.6404
17.3814
17.8926
18.0624
18.1203
18.5965
18.5094
17.6507
17.1944
18.76
16.1145
18.4224
16.5352
18.8371
17.969
16.5708
19.9002
17.1633
19.9634
19.076
18.9994
18.1297
16.0898
18.6434
20.6037
16.7264
18.8436
18.0259
18.1471
17.4666
17.3147
17.1667
17.7365
15.3553
18.5525
19.5601
19.9847
18.7001
17.8607
19.1371
17.2992
17.8879
18.0444
19.3681
18.0846
19.4474
17.4521
18.5463
15.6924
18.8544
17.5702
16.4469
18.7303
19.502
18.7806
18.4238
17.6951
19.2749
19.7825
20.0361
19.361
17.8325
17.8
18.4859
18.688
18.8043
19.6009
18.6413
16.6301
17.1757
17.707
19.5698
18.9091
18.7053
19.0603
19.5451
17.5361
16.7091
18.8717
18.9061
18.9048
19.0904
18.9192
16.9962
18.0426
17.8094
18.1784
17.0175
18.1101
18.2637
19.3035
17.8035
18.7866
15.6905
18.0482
18.2761
18.7152
19.2807
19.7977
18.4007
18.1149
17.9014
18.3018
18.3323
18.5861
17.8212
18.499
18.9149
18.7956
17.6174
18.5957
17.7597
17.1003
18.3917
16.5866
18.6982
16.2993
18.873
19.3434
19.4842
20.7687
17.8707
18.4942
19.0806
19.7185
19.6544
19.1417
19.3348
17.3932
16.5271
18.2726
20.092
18.0005
19.0515
18.0167
15.5903
19.3019
16.9538
17.9909
17.6453
20.4314
18.0763
18.8194
18.7068
19.8756
15.3437
18.4383
19.0743
18.5033
18.1032
18.8459
19.4721
17.956
16.8945
17.561
19.586
16.5723
18.6855
17.5765
18.3871
17.7848
19.5266
18.755
18.1526
19.1393
15.6852
16.3569
19.5166
17.8891
14.8905
18.0601
15.4492
16.7683
18.5189
19.2411
18.4521
18.6745
18.8243
19.641
19.4119
17.8464
19.5845
18.8204
19.9306
17.8239
18.6635
19.6005
16.8417
18.875
19.3032
21.1377
16.9325
17.8113
18.6635
19.6567
18.9613
18.1839
18.3263
16.6607
18.4135
18.9614
20.1134
20.032
20.1535
19.2001
17.2893
16.5533
17.9935
19.853
19.3752
20.4204
17.3695
20.0176
18.2179
17.8065
20.1671
16.6485
16.0326
18.1443
16.4424
15.8965
14.853
17.5625
18.4996
17.8152
21.1314
19.5491
17.5331
18.0557
19.9813
17.4372
18.8655
17.4048
17.8747
19.6278
16.819
17.5381
16.8252
20.2349
18.5427
17.2781
16.9037
16.6768
19.2915
19.0982
16.8566
20.3226
20.335
16.4298
20.1195
19.7894
17.6241
19.3594
18.0298
17.1501
18.8881
21.4792
17.6048
20.3605
18.4118
18.9231
19.4809
19.4058
21.1264
18.5519
16.585
16.1853
18.0181
19.5987
18.0093
18.3307
19.2654
19.1388
19.3344
20.4722
20.1811
18.7184
16.4335
17.6528
19.0398
18.8682
18.6998
18.3122
18.7131
18.1461
18.7085
18.3793
19.1079
17.9031
17.0152
17.6746
16.644
19.1886
17.6379
17.769
19.8875
19.5163
18.98
18.7263
17.3697
18.5227
19.5548
18.3663
17.7643
19.3105
18.3886
18.6435
19.2754
17.9386
19.7994
19.1712
19.3761
18.5978
17.5374
18.8608
16.8117
19.2837
18.4219
19.1948
17.7996
17.9101
18.6589
18.4624
18.9054
16.5082
19.3263
20.2809
19.0024
20.436
18.8225
17.8488
18.1661
18.7987
17.8367
19.1403
17.718
18.7884
17.0698
17.7234
19.2445
17.0157
18.0356
19.1677
16.5838
17.1983
18.3903
16.8663
17.2383
19.5188
16.2645
21.0392
20.2317
18.3897
20.8901
18.8127
17.8748
18.3821
17.6953
17.8396
18.0489
18.0482
18.6856
16.9004
16.4212
20.864
18.9751
17.6205
18.9629
20.269
19.9665
19.255
15.6238
15.6114
17.55
18.8477
17.9528
18.0732
18.5018
18.1375
17.8858
18.97
18.9247
20.2021
17.1216
17.5746
19.6767
20.0305
19.3024
18.5545
18.9396
16.9828
18.2045
16.3325
17.4818
19.9662
20.1754
19.4076
15.9119
17.4215
17.7123
16.8499
18.5278
16.8585
20.3858
20.7471
18.2446
16.8731
19.2608
17.4971
15.9553
18.3552
16.7926
17.9772
18.7147
18.0194
16.0666
17.0407
17.4849
17.1996
17.2098
17.8707
18.1844
18.5629
20.3297
17.7382
16.9032
18.6013
19.3246
18.3345
17.7965
16.9568
17.4592
18.023
18.8639
18.865
16.6128
16.6481
18.0683
20.3
20.1624
19.217
19.0811
19.343
17.8611
17.9937
16.7198
18.592
18.8606
18.5813
18.0715
16.677
18.2472
18.9667
17.9223
16.7778
18.9801
16.9772
19.944
17.8246
15.3245
18.9795
18.5905
19.1769
18.9868
17.1347
18.6816
17.2434
18.1312
18.8952
18.7246
18.7432
17.8098
19.8139
19.7627
18.4337
17.7068
18.0541
19.6288
17.0687
18.6624
18.4713
18.3761
20.1706
20.1832
18.0448
18.6958
19.4913
18.3657
18.0522
18.2119
19.6018
18.1825
19.23
17.4696
17.7139
18.0702
17.7643
16.8647
18.893
18.5125
18.2387
18.2712
19.3932
16.584
19.2338
18.5387
18.5064
17.0711
20.1606
18.6973
15.7457
18.1308
17.0689
18.5613
17.2452
17.1676
19.4715
19.5119
20.5781
16.0109
18.9299
20.0507
19.5997
19.2434
17.1506
16.4993
20.7654
16.7772
18.7721
17.8235
15.6835
14.804
18.307
18.414
19.8723
19.0865
16.8854
17.2256
17.9686
17.069
19.5153
18.5306
16.2654
17.4029
15.9845
17.9
19.0767
18.4179
19.6277
19.0578
20.3596
18.9076
19.2484
18.0534
20.3418
19.9811
20.0903
18.1873
16.3916
18.4276
19.1262
18.2434
19.2009
18.5423
18.0059
18.1697
18.1561
19.0993
14.5495
16.8618
17.4935
18.6943
17.9016
17.9818
17.9248
18.6895
17.9841
17.5754
18.3614
18.0923
19.2488
17.3892
18.7796
21.2856
20.9711
18.11
17.5611
18.0932
16.3068
19.5982
19.18
19.7215
20.6623
18.0208
17.9837
14.9036
18.1809
18.046
19.1438
17.7891
18.2084
18.6461
18.1918
18.6006
17.7655
17.267
18.5131
19.9566
19.9655
18.8103
19.1365
19.3769
18.9394
18.8023
18.8406
19.5968
17.5446
17.4388
16.9337
14.2345
19.04
22.8602
21.0096
20.6261
18.7
19.4114
17.3859
20.8888
18.8684
16.8075
18.2519
18.9597
18.693
19.6446
18.6108
18.8807
17.9497
17.3658
20.5101
18.7863
20.1834
17.871
16.2695
18.166
19.3643
19.0583
19.2161
17.3469
20.2763
17.7286
18.5969
18.3578
18.0584
20.0207
19.3302
18.7208
15.9005
18.045
20.0379
19.9246
17.5845
18.772
18.4584
17.3296
17.0865
16.8093
19.0724
19.1409
16.1184
19.1794
19.684
17.7728
18.7031
18.7948
22.3256
17.5513
18.3024
18.8578
18.7971
20.0246
17.1713
17.9215
15.8366
19.7361
16.0749
18.8635
19.1237
16.8688
16.6007
19.2357
17.8729
18.2844
16.0242
19.21
19.4658
17.5285
17.1482
17.7428
17.5153
16.9997
16.1564
17.9357
18.5816
18.8307
16.781
17.0167
18.277
15.2859
18.0492
19.5386
19.0117
18.2019
18.1446
19.5024
19.6683
17.718
18.3248
18.8784
18.8386
19.3162
16.8093
17.8778
17.2205
17.8174
19.1583
19.2377
18.0875
18.2229
19.2443
18.0508
17.8153
16.5849
16.5661
15.2117
17.9343
19.9188
17.8189
19.1039
18.2301
18.7969
18.832
17.6744
19.2327
19.2608
19.3252
18.6436
18.2849
17.6756
19.8619
18.9825
22.0475
18.8105
19.9012
18.1939
19.2913
20.6513
20.2835
19.1242
17.94
17.6878
19.575
19.5423
17.9964
17.384
18.1511
16.9665
16.9782
17.9487
15.9786
18.7385
19.4154
18.4686
18.5695
19.607
21.1701
19.5732
17.3863
17.3886
19.3446
16.3416
18.4247
18.3664
18.1508
18.3658
19.1693
18.1935
19.1013
20.1116
19.0641
19.1707
19.4106
19.2628
18.6456
19.1556
17.5725
18.6259
19.3089
18.9552
16.9054
19.4396
17.1207
19.5357
18.0774
17.4738
18.5888
18.0377
16.9662
17.1597
17.9156
17.0174
18.563
18.0173
18.1251
17.4369
18.6601
18.0988
17.902
19.0177
18.8412
17.9295
17.3081
17.0192
17.7779
18.9561
19.1358
16.9525
18.3119
18.616
18.4179
19.5077
19.6422
20.0942
18.0071
17.9981
18.1913
20.7306
17.8789
17.9095
19.724
18.7337
19.2182
20.1834
17.9249
18.6313
19.3011
19.9629
18.6413
18.0581
16.8414
17.0881
19.7959
18.5505
19.5095
18.3614
17.7454
18.3588
18.4123
17.977
19.6109
18.7027
15.2804
17.5407
15.3833
19.213
19.3455
18.9588
18.476
19.2761
18.492
18.5945
16.3825
18.0066
18.3382
17.7834
18.2046
20.676
17.5906
18.9862
17.8328
16.1472
18.6003
15.1688
17.6953
18.9257
20.9722
18.8954
17.2192
20.5574
20.0012
19.2837
21.3621
17.1647
17.6176
19.2482
18.3159
18.8096
17.3001
18.7002
19.0845
17.7117
19.4616
18.7563
19.5091
19.5584
17.2891
19.1879
19.3349
19.8302
18.3648
20.7541
17.608
20.1034
17.1324
19.6652
22.4065
21.8994
17.8973
18.7665
17.9376
18.0137
17.3601
17.7136
17.4552
17.7868
19.268
17.0329
17.1497
19.1268
17.4729
18.2868
16.5218
17.3203
18.4335
20.2084
19.5279
17.4041
15.8498
18.7655
17.0611
16.9913
17.5407
17.129
18.928
18.3101
20.0145
18.7074
19.5994
18.9596
17.5431
14.7273
17.6878
17.5606
18.2075
17.0375
17.6219
19.2234
21.3182
19.352
20.6955
21.2759
19.0099
17.8432
19.1194
18.9631
17.0295
19.3075
18.3543
19.045
16.4922
19.8209
19.1875
20.2812
18.8439
18.5317
20.0582
19.0987
18.4643
19.2096
19.7655
20.2458
18.3168
19.0968
18.3324
18.3332
18.3577
19.6279
17.6121
19.2478
19.0888
18.1504
18.2727
19.6421
21.4824
19.6384
17.1277
18.9258
17.5212
15.9332
18.3732
18.3888
18.6087
19.2223
18.1314
16.9465
17.526
19.0361
19.8097
18.6789
18.6483
18.4724
18.8405
19.4972
18.6908
17.5622
18.1229
19.3329
17.9851
18.0598
18.589
17.0246
19.9167
19.1302
17.4973
19.299
17.4964
19.684
17.7596
19.1332
19.4463
18.5968
16.2784
19.9919
15.7784
17.4068
18.0379
14.3759
17.624
18.7591
18.621
18.7327
18.868
18.2198
18.8574
18.572
18.903
18.4276
19.2147
17.3036
17.8704
18.6405
18.502
17.705
17.9797
19.3379
18.5218
20.2855
17.3664
18.9689
18.4834
18.5051
16.8815
18.7859
16.4523
16.7057
19.6429
18.375
18.5907
20.1093
19.6093
18.468
20.7733
17.5392
17.8105
17.9792
18.0933
16.6479
19.8125
17.9026
19.3451
19.3859
19.6576
21.7299
18.6827
16.7122
16.772
18.5831
20.5804
19.2448
19.1281
19.3912
17.2886
17.7788
17.8256
18.5819
18.4054
18.8368
18.8585
19.4333
18.6996
18.0178
17.3226
18.2648
19.8206
18.2332
19.6422
17.6842
16.6187
19.0496
18.9304
18.8862
17.601
19.3102
18.1967
19.7019
20.273
19.1512
18.9232
19.1554
18.1118
19.45
18.5308
20.5825
18.9712
16.7784
18.6357
18.8529
19.4934
19.2056
19.5392
19.6071
17.5287
19.0901
17.0699
18.1802
17.8306
21.1518
18.2792
18.6829
17.7361
18.8105
17.2507
18.4205
19.2968
18.5939
19.2831
18.0491
18.8958
17.9457
18.2539
16.8375
17.587
18.3122
18.4064
18.4355
17.8856
17.8813
19.3728
16.8944
17.3363
18.0568
17.7271
19.4958
15.9542
18.4907
17.4796
17.463
18.1786
17.8264
18.9277
16.5272
19.6645
19.8486
15.409
15.8055
17.5863
20.7783
18.2998
18.612
18.5129
15.7448
18.456
17.4438
16.2571
18.286
17.4769
18.9132
18.4165
19.5763
20.1286
18.6571
17.3943
19.2579
18.2151
18.5791
18.7654
17.7093
19.7573
17.6431
17.1235
18.0381
18.7709
16.7326
17.8046
17.0412
18.5332
17.2174
17.8362
18.5554
18.2349
17.1781
19.52
19.138
19.3845
18.7864
18.4456
16.5692
20.8447
19.6306
18.5705
17.5701
16.7298
17.9595
18.4623
17.4603
17.9432
19.5338
17.9364
18.0434
19.8243
17.5105
18.2339
17.9041
18.3707
20.7419
20.0564
18.3193
19.4848
19.1557
19.2409
17.601
20.617
19.1921
19.2842
18.2415
17.8273
18.0154
18.45
19.4577
18.5939
17.4717
18.0819
18.1171
17.0071
19.0191
16.8469
16.8713
17.8342
16.8132
14.5428
15.4646
18.9197
18.4048
19.031
17.6404
18.6583
16.4372
19.73
19.1779
17.3029
17.9274
18.9934
17.9279
19.4739
18.2749
18.5328
17.5932
20.0716
18.2485
17.2656
19.8536
19.2949
19.2009
18.466
17.8563
17.6474
17.91
16.5664
18.3941
20.1266
17.941
17.497
19.3248
18.2547
17.5885
19.1631
18.4355
18.3792
19.5386
17.3022
16.3772
18.7982
16.8759
15.2142
16.1356
17.1589
19.5761
19.5919
17.0296
17.1389
15.513
18.5167
19.5174
18.5417
18.9115
17.9423
17.136
19.9986
18.3897
18.6301
18.8981
19.9585
17.5872
18.574
19.4048
18.2631
18.1178
18.7456
16.6719
17.7251
19.1277
18.8496
17.3322
17.7161
20.4705
18.1137
17.9455
19.782
18.8746
17.8546
17.4778
18.4701
18.068
16.1716
18.0167
18.8326
19.1706
17.9845
19.6581
19.5619
16.5383
18.209
18.7969
19.2924
19.288
16.4942
19.153
17.4121
17.8486
18.064
18.005
17.8167
19.2773
20.5045
19.5971
19.7909
17.1209
17.9004
17.0886
16.6949
18.7272
19.0874
17.2955
19.8324
19.7281
18.6026
18.8093
19.1168
18.0031
18.4855
18.4001
17.218
16.4947
17.7531
18.561
17.132
15.8312
17.1781
17.9915
17.5677
16.6602
17.5502
18.2441
14.3054
15.2568
18.6792
19.5667
13.2662
17.1541
15.8575
19.1687
16.1964
18.6185
18.4029
18.8346
17.2617
19.6938
18.7404
18.6429
19.9903
18.7089
17.8615
17.8548
18.6886
18.3721
18.7503
19.3366
17.2772
17.2519
19.6596
17.3894
18.1572
17.836
18.1512
18.1899
17.6555
19.3847
18.567
19.2031
17.4528
17.0674
16.3032
19.1421
19.3997
18.8656
16.4836
18.8887
18.4147
19.1533
15.0392
19.365
18.5831
17.4551
18.9158
16.0188
16.6766
19.1394
16.8657
18.2332
17.1205
17.3479
17.8708
19.361
19.9581
19.3801
18.8548
18.7012
18.6615
16.3119
17.4299
17.0586
18.3708
19.1126
18.7641
20.1577
18.0169
18.6662
18.6052
19.2468
17.4004
18.6713
18.7853
17.114
18.4255
17.5542
20.5778
20.1539
19.0341
20.435
18.8031
16.9301
18.6394
20.6747
18.981
18.3266
17.4738
17.9063
19.045
20.0969
19.631
18.2372
17.6494
19.2793
16.4227
19.0592
18.4725
17.1324
18.762
17.9291
17.6605
20.1071
18.8157
18.1591
19.0763
18.2526
17.9522
18.0186
18.8446
17.249
18.7979
18.2419
18.9514
16.6231
18.0514
15.5258
18.179
19.9653
19.6426
19.7496
16.9523
18.5907
19.1282
18.8531
18.9764
19.2171
17.9117
19.3219
17.3315
18.2773
18.2
15.7438
15.7815
14.7328
15.4295
15.7908
16.4703
17.6233
18.3761
18.9145
18.2687
17.1163
17.2241
17.4179
17.2601
20.1376
17.5536
18.3116
19.8302
18.5597
19.1083
18.2146
18.1739
18.7773
18.7174
17.433
16.7102
15.4614
16.7638
17.6351
19.7481
17.2281
17.6629
20.5117
17.4557
18.2227
16.3732
17.9351
18.122
18.6787
20.2779
18.8173
19.9625
19.9748
19.7188
18.5215
18.9788
16.8798
17.9124
18.3595
18.5187
18.565
18.25
18.9724
14.2966
18.0875
17.6666
17.4482
17.8204
18.2587
16.6388
18.7777
18.2285
15.8546
17.496
18.7643
19.4091
17.9305
20.3342
18.0777
19.3862
19.5103
17.1444
17.9321
17.283
17.1008
17.8472
18.1823
18.6783
18.8869
18.156
17.0573
17.5287
17.4221
17.4413
16.8947
16.3362
16.3822
18.2064
18.2242
17.9578
18.4874
17.3575
19.7716
17.6064
19.4404
16.535
16.959
18.3116
18.4619
19.0655
17.6199
15.9018
17.2097
18.8035
18.1944
18.5628
20.3321
18.313
16.7952
19.1046
18.4176
18.0207
17.1204
18.2257
17.109
18.835
19.7024
17.4687
19.0013
16.4797
19.529
17.605
20.0383
19.0977
18.7579
19.611
18.2838
16.7796
17.3039
18.029
18.4752
20.3448
18.647
17.7995
19.143
17.8271
19.2249
16.4914
19.501
18.527
19.2323
19.2742
17.181
20.5449
18.7008
19.1613
16.9932
17.591
17.2427
18.5388
19.9007
18.2457
18.312
17.9959
19.5928
15.9997
14.801
16.0679
17.2363
19.6664
17.5133
19.444
19.1954
17.2301
20.4514
20.7412
18.8737
17.8466
18.8836
17.0202
19.4666
18.2684
14.3052
17.4468
20.0931
19.9619
19.482
18.7284
19.345
19.6843
19.1165
21.1451
21.6123
19.8616
19.7961
17.5759
18.0836
20.2853
19.6772
19.0438
19.2736
18.9768
18.6409
18.2873
19.3484
18.9537
17.1822
19.0015
18.3442
19.6395
18.2552
17.2202
19.6802
19.6699
18.4579
16.8844
19.6549
20.0711
16.9624
16.4214
18.1908
17.9017
19.1478
18.0848
15.8898
17.6304
17.5448
17.308
18.0426
18.317
17.8303
18.3362
18.6018
18.1887
20.0599
19.9133
20.0753
19.7594
18.4567
18.849
19.172
17.7254
18.9443
19.4506
19.9404
17.408
19.3001
19.1378
18.8457
19.3745
21.9967
19.6604
16.8473
17.938
17.8254
19.5519
17.0032
19.5907
19.3485
19.1724
18.4349
19.6582
19.2291
17.975
17.7038
19.0039
18.4899
17.2322
19.0602
17.085
18.9185
17.8492
20.3839
16.857
18.0664
20.0428
18.316
19.3504
20.1167
16.6229
17.7997
18.526
17.6845
17.4239
19.5647
19.6326
18.9344
18.7263
19.3463
18.399
19.7102
19.3379
17.4591
22.3196
18.6687
18.4477
19.2705
19.281
18.7656
18.0573
20.1841
18.7064
16.6346
18.6435
19.03
17.4693
15.8803
17.5099
17.9105
18.8049
19.4083
19.1597
17.2506
17.8273
16.6411
18.0154
18.9227
17.7791
19.686
18.3964
17.9852
18.7774
18.491
18.3015
16.3749
18.1811
18.6067
19.408
17.5309
18.9587
16.1004
17.9339
16.8089
18.4747
19.032
18.3884
20.6677
18.2403
18.2649
19.1582
17.8158
19.1027
18.647
18.5961
17.3562
19.0107
20.0292
17.7367
19.49
17.7475
17.8693
16.7962
19.1679
18.2931
17.7721
17.4679
18.411
16.8348
17.83
18.0411
19.598
19.4047
19.0958
18.0332
19.7862
19.3773
17.7842
19.725
18.1492
18.2976
18.3756
17.5529
19.7267
18.5588
18.5342
18.3529
21.2673
20.0506
18.9598
20.0295
18.3058
18.5407
17.7205
19.3889
16.3789
18.81
16.81
16.6487
17.1827
16.1422
13.1937
17.9823
19.1034
17.2094
21.5033
19.2448
15.8173
17.3605
15.5439
17.9439
17.7346
17.9861
17.3579
18.4751
19.3308
19.2954
17.1971
17.1085
19.1869
18.054
17.8725
17.6273
19.7025
18.3825
18.0795
18.3076
18.5179
18.1515
18.7228
15.8243
18.4525
19.1965
19.557
16.7993
19.3436
19.1245
19.4166
18.9198
18.0934
17.6927
17.2105
18.2457
19.5492
17.8006
19.4957
17.9829
16.8536
17.4306
19.3602
20.3275
16.8551
17.7849
19.1645
17.7219
18.9445
19.7027
18.2809
18.1265
17.2863
19.9211
18.4846
19.105
16.7784
19.0636
18.2498
16.7281
18.8004
18.1644
17.5807
18.2378
17.4476
18.477
15.384
19.5009
17.9066
19.0194
18.4344
17.3864
18.9341
15.3505
17.3108
18.6434
17.5931
17.3839
19.8284
17.6828
19.3102
16.6861
18.2327
17.6678
17.7245
18.4406
17.7239
17.9057
17.1931
17.6829
17.2973
16.526
19.1068
18.6849
17.0174
17.5374
16.6258
20.5306
14.9025
19.0633
19.6085
17.9717
18.5582
19.2475
17.2092
18.4267
18.6014
18.6524
19.2025
18.2819
18.0233
18.2579
17.5301
18.6693
18.4238
16.2117
18.86
19.4104
18.6997
18.2586
18.7667
18.4071
20.139
17.7932
18.4805
18.3958
21.0379
21.9221
20.5253
17.5845
19.4108
18.3008
17.6546
18.1904
18.8057
20.8411
18.3066
19.6704
18.372
18.6236
16.0107
18.7955
18.6583
17.9963
17.4839
17.1034
18.1165
16.882
17.3201
20.4414
18.602
18.0203
18.6082
18.1639
17.0351
19.5411
18.0989
18.3064
15.2877
16.1261
18.8098
17.2454
18.8802
17.0424
18.7714
16.9719
19.058
19.5244
17.5724
18.7002
16.976
19.5435
18.6434
17.1067
18.0121
19.3669
18.7557
17.7848
18.2809
17.6976
17.1404
20.4276
19.0117
19.3539
18.1871
18.6505
16.5836
20.5114
16.3156
17.0139
18.7349
19.0263
18.84
18.6495
17.1021
17.2368
16.6103
18.6514
19.2392
17.4758
16.3181
16.7607
18.4398
17.4993
17.5356
16.5914
16.7602
20.0348
18.039
18.6522
18.2315
17.9881
16.0322
15.4259
18.166
15.9239
15.3879
16.835
17.7161
18.8397
17.3939
18.2426
16.5816
16.1884
19.5182
18.5591
18.4832
18.6717
20.5306
17.1496
17.2099
19.8654
18.3484
19.6214
18.2756
16.5445
17.2801
16.8885
18.3744
17.776
19.3388
16.7736
17.4968
18.7226
18.8465
18.368
15.183
19.5876
18.7386
18.9884
18.144
18.3057
18.8049
19.0167
18.2092
19.7317
17.602
16.0132
16.721
18.4677
18.3078
18.757
19.6704
18.2454
18.0912
17.7785
19.7721
20.141
19.3389
18.0786
19.4359
19.3134
14.6467
17.6083
15.4229
14.7074
17.1209
18.1727
18.3623
18.4444
18.1252
17.5697
18.6839
18.6626
17.6038
18.1319
18.9399
16.1958
18.4244
19.9477
17.8591
20.7366
18.9482
19.1484
17.3094
17.0181
19.6265
17.1879
20.6312
17.668
18.7259
18.3872
19.0245
17.0643
14.2803
19.0428
18.9052
15.9983
16.5858
17.8152
17.7342
18.4176
17.9457
17.6109
16.5293
18.3176
17.5998
18.8981
19.1435
18.2865
15.8521
17.2089
16.7439
19.0343
18.2122
18.7994
17.7091
17.6896
16.7497
18.1733
17.2315
17.0247
19.5645
17.904
17.5868
17.7835
18.8706
17.5035
18.8222
19.396
18.9399
20.331
18.8653
17.8278
17.7466
17.379
17.9834
18.2497
17.9672
16.9522
18.1514
16.678
16.9703
18.067
18.8316
18.4196
17.8052
15.9705
18.4616
18.9276
18.8375
18.9175
18.8932
18.782
18.5061
18.1703
18.5044
18.0225
18.3178
17.9437
17.7736
19.9016
19.3215
18.1111
17.194
18.964
18.162
17.1899
17.1088
17.4937
18.3224
17.7248
18.0644
18.6239
18.7076
18.457
19.7907
16.3065
18.3774
19.091
19.0736
18.47
17.4904
16.7721
18.4925
19.649
18.7026
17.7014
19.0164
19.7582
19.827
17.6203
18.3674
18.947
20.0443
19.1965
17.1838
18.9272
18.9196
19.3122
19.3501
17.7293
18.6981
17.9958
19.1734
17.7025
19.8483
18.615
18.6199
17.4359
18.0485
20.2698
19.8705
18.8689
17.0865
16.6529
19.3585
19.1931
20.7245
18.6525
17.7549
18.3745
18.1469
17.6642
17.9194
16.9129
18.4234
18.2783
20.6274
17.861
18.3072
18.4526
18.507
18.46
18.4165
18.8031
18.7152
19.9122
17.8987
20.0937
20.5757
18.5829
19.1053
18.7423
17.9365
17.7421
19.1529
18.7782
21.4157
18.9146
16.3411
17.0691
16.628
18.6533
16.0561
16.3254
17.2349
18.5845
16.7098
18.4699
18.4254
18.55
17.292
18.9818
19.3245
15.5228
17.6648
19.0048
18.4844
17.7088
19.0354
18.6894
18.0079
19.6025
18.8941
17.7986
18.2086
16.6158
19.2333
19.0589
18.2797
19.8886
18.3305
18.9813
17.919
18.0238
18.5014
17.442
18.4501
19.2389
19.3641
18.658
17.1465
19.4282
20.0346
16.6063
18.9742
20.1639
18.5672
18.955
16.8094
17.9908
17.6779
18.011
18.2982
17.9424
18.8174
18.1102
16.8627
19.7936
18.3941
17.369
18.0872
18.8751
18.5875
18.9206
20.3179
18.5709
17.9101
19.628
19.4395
18.9971
19.2727
18.3066
19.7738
17.3918
19.7178
20.6741
19.4074
19.2013
16.8331
18.3186
18.8871
19.0398
18.6589
19.8949
19.8897
18.8226
18.4652
19.3681
18.1912
18.72
18.7505
20.1465
16.5889
18.0302
18.362
17.7567
18.507
18.5248
15.3206
13.6374
17.8872
16.0734
18.4543
17.7483
19.9288
18.5091
16.7296
16.7851
17.4941
19.0607
17.6064
15.6517
19.4694
19.5865
18.2752
19.6671
19.3172
18.63
18.806
18.9505
18.7641
18.6416
17.7469
20.1188
19.4669
18.1874
17.7911
18.697
17.7661
17.869
17.9281
18.0382
18.0467
13.8767
15.8062
17.1139
19.013
17.1549
18.4463
19.2453
18.8575
16.5346
17.4231
17.2161
16.366
18.315
18.5813
17.6106
17.7669
15.85
16.8626
18.01
17.694
19.8081
18.1547
18.3858
18.5079
18.6787
19.3639
18.794
19.0332
18.6607
18.1647
20.7422
19.9831
20.9679
18.0365
18.4194
19.5778
18.658
17.4095
19.0771
18.1017
15.263
15.5621
19.1565
18.6208
18.3643
17.7152
18.7093
18.2882
16.3787
18.8679
18.5698
20.5751
18.7625
18.5584
18.6331
19.1303
15.8185
18.3019
18.194
20.3539
17.6726
15.9711
18.2251
17.7583
19.0802
19.4872
18.742
20.0528
17.2162
18.1973
19.5912
18.0858
18.1182
16.9667
18.7431
18.5746
18.2569
17.4494
16.0524
15.706
18.1048
17.7808
17.9071
18.2562
18.101
16.8967
21.1793
18.8822
17.5152
18.6701
17.5917
19.0043
20.7885
20.4044
19.5528
19.1281
20.423
18.9461
17.7147
18.2016
17.8551
19.3441
17.7929
16.8695
19.7805
17.314
16.2247
20.583
17.7889
18.4433
18.4939
17.7976
17.0145
16.2943
19.2476
19.441
18.1317
19.3831
17.1536
16.9385
16.9526
19.566
19.27
18.973
17.078
20.2114
17.8019
19.3623
18.5231
18.2941
17.9695
19.0727
18.1622
19.2112
18.1346
18.3201
19.53
17.0625
19.6814
19.9277
18.5643
18.4126
17.5991
16.7991
18.0115
19.5021
18.5958
20.7575
16.5846
19.5163
18.2355
18.2903
15.4306
18.0776
15.2834
18.1979
17.4939
18.8118
17.7331
18.4566
18.4456
19.3067
18.3765
19.6871
18.7093
18.3502
19.9821
20.3618
16.6232
17.1979
19.6399
16.1741
18.3898
19.9045
19.464
18.2408
19.1082
20.1517
19.449
17.9249
18.5489
17.1957
17.8472
17.9148
18.7973
19.5666
16.8994
16.762
17.7418
17.9671
18.1059
17.9268
17.6199
17.0963
18.8909
16.7575
18.1471
18.0717
18.1651
19.1813
19.0473
19.2549
17.9615
19.2463
19.1361
18.7305
19.4994
20.0179
19.3112
19.1956
18.0271
17.9745
16.962
18.6627
18.294
18.2326
18.5638
19.1485
17.1158
18.6122
18.9145
18.562
18.2473
19.7281
19.5183
17.4893
19.0003
17.039
18.2623
18.811
17.6474
18.1156
19.0725
19.4421
19.2706
16.9207
18.3918
19.3001
19.4934
16.2993
15.4706
19.1716
17.749
19.4185
15.0132
17.3192
17.9821
18.7422
18.4492
20.0279
15.9913
16.862
17.6077
16.9807
18.0766
16.6008
18.4128
16.9615
19.6348
18.5241
19.1649
20.5849
20.6115
17.2754
18.2651
19.5185
18.6905
18.5096
18.8964
18.0142
18.8452
19.3482
18.3276
17.7396
17.2898
17.6063
18.0628
17.9382
18.8173
19.4373
16.8644
17.7747
19.3429
17.8789
17.9846
19.3088
16.515
19.1076
19.0627
18.5296
19.1095
16.8313
18.4094
18.7306
18.6697
17.666
17.0865
16.7021
19.2828
17.9879
19.5272
18.6493
18.8694
18.5965
18.719
17.5417
17.6246
16.6977
18.3274
18.7397
18.5092
18.3042
18.7274
17.3265
18.6587
16.5238
19.0926
18.672
15.5839
18.8669
16.0923
17.5149
17.2755
18.5445
20.8395
18.2274
18.6028
20.9146
17.3758
18.364
19.9982
20.2015
18.2991
18.0084
19.168
15.9535
17.5076
19.3026
19.3495
18.0702
19.1778
18.4596
19.4548
19.9002
18.4698
19.1907
18.3769
17.0964
19.3952
17.8404
19.6574
19.493
19.3991
17.6899
17.7416
19.3486
16.8884
16.0432
19.6294
16.4161
18.6928
19.8001
17.7263
18.4971
18.8366
19.8697
19.6285
19.0877
17.5375
17.3082
17.6739
18.1413
18.5802
19.7288
20.5527
18.7032
17.5734
20.4492
17.1473
18.7357
17.3181
18.1696
14.7982
17.2582
16.9732
18.1522
16.7175
18.0514
19.4003
17.565
19.7414
18.6852
19.1963
17.9689
18.2855
18.302
18.2946
18.2434
20.0057
16.7818
18.5202
19.0561
17.0534
18.0821
18.6873
18.1395
16.9063
16.3173
17.6102
18.9169
18.5316
18.814
17.2199
18.6236
17.2442
17.2342
15.4219
16.9336
17.9712
19.185
17.7322
19.3858
18.1316
17.5039
15.0981
16.737
16.3627
17.6936
16.7865
17.8358
16.488
19.0028
17.9659
15.9011
18.8701
15.4359
17.5365
13.8375
18.2923
18.4769
19.4273
17.9112
17.6573
16.946
17.3131
18.2678
19.3487
19.4506
19.6709
18.2931
18.8188
18.2982
19.5691
20.6403
18.7321
19.3771
18.6826
18.7639
20.982
16.6165
14.4775
16.1335
17.115
17.7124
18.7477
18.5694
17.916
17.4805
18.1167
16.3623
16.2791
16.9589
17.6773
19.0819
19.2295
16.0383
16.9344
20.4994
19.0021
17.4672
18.132
19.415
17.008
19.4799
19.0823
19.5037
17.5065
18.3034
20.1678
19.0434
19.4802
18.8914
18.1165
17.1564
19.2438
15.026
18.1279
17.5071
17.3911
19.9706
19.4018
15.884
17.1189
18.2994
17.0239
18.8726
20.2666
18.5443
18.3371
21.1428
17.4907
19.0729
19.4821
18.5795
17.468
16.6587
17.5571
18.5919
20.219
19.6791
18.8647
18.28
18.2411
18.0109
17.9231
17.3732
18.007
20.7194
20.338
18.817
18.0818
16.8734
18.0266
18.2357
17.977
17.116
17.71
18.628
18.6883
17.251
18.2113
18.6488
18.3619
18.5261
16.9691
19.1811
18.7671
19.7588
17.8295
17.7082
17.8345
18.2952
18.2003
20.621
18.2951
18.4798
18.1792
17.1571
18.1716
16.937
19.3108
17.5455
16.494
18.0431
17.3639
18.6139
20.552
18.6384
18.3694
19.1518
17.1029
19.4808
18.1881
15.8775
17.3806
16.0701
16.5366
19.1271
17.9051
16.9877
19.4915
19.1742
17.8752
19.1003
18.2558
16.942
19.1636
18.223
16.6905
18.6073
19.6228
19.0426
17.598
16.515
16.9746
17.9222
19.3255
18.4802
17.3959
17.2422
17.2985
19.4343
19.4913
19.1571
19.2577
18.4324
19.8164
18.555
17.3853
16.8136
18.7568
20.2283
16.6979
16.5402
19.3232
19.0281
15.5564
16.7091
17.9632
16.8355
20.2692
19.0253
18.5911
19.3957
19.031
19.3668
18.9339
17.6156
18.6309
18.376
17.0834
22.4612
19.5773
17.836
17.8591
14.1312
18.7439
18.2043
18.3184
18.1996
17.3305
17.4175
18.3019
17.9476
18.612
18.596
16.1036
17.6699
15.763
17.6246
17.5188
17.8074
19.7652
18.6996
18.0422
18.586
17.7833
17.6559
18.2173
18.0837
16.339
18.8633
18.3256
19.7601
20.6268
18.3264
17.3248
18.3674
18.2552
20.8963
18.4707
17.0522
17.7419
17.213
16.9738
19.322
19.9087
20.1997
19.2356
16.3006
18.6715
16.6139
18.316
18.6003
19.1002
19.2466
18.928
20.1711
18.0859
18.4976
18.723
18.5405
19.3681
19.5468
19.2791
17.2336
18.4893
19.4494
18.5943
18.6992
16.6585
18.9576
17.5666
19.5707
18.7073
19.966
17.4457
18.7101
17.6263
17.0324
16.6134
19.4506
20.0661
18.3407
17.8151
18.4682
19.439
18.0353
20.0235
16.6231
18.2343
17.3675
16.9922
19.0032
17.2994
19.1206
18.8979
17.7131
20.2683
17.6608
18.8902
20.2977
20.2406
19.4558
17.6377
19.3925
19.4454
19.915
19.0295
19.2958
18.0469
18.8695
16.668
18.1236
19.1257
16.9637
17.1169
18.6292
16.7972
16.9025
17.569
19.2722
18.0434
17.5304
19.4415
17.572
18.1298
18.1574
17.7075
18.5978
18.5813
17.9854
17.5701
16.439
18.4547
16.5037
18.4767
17.2393
20.1244
19.9523
19.1894
17.1697
18.7035
18.478
17.9719
18.9827
18.3375
17.5274
20.1161
19.1413
18.3229
16.8442
18.4101
18.3177
19.2397
18.7016
20.276
18.414
18.5637
20.6211
19.8437
19.395
19.3523
17.317
17.7865
18.2981
20.9358
17.7864
18.9465
15.3836
18.407
20.5362
17.7891
18.5789
18.7459
19.069
19.852
18.7431
18.1722
17.3093
20.1262
17.7369
19.4229
20.06
19.8398
21.3924
19.0037
18.7679
16.7478
18.9286
19.958
17.3991
18.4606
19.0952
19.2322
18.2339
17.9851
17.8457
16.1941
18.0969
17.7623
16.7034
18.7673
16.6655
18.9154
17.992
18.4733
19.2129
18.8854
18.778
19.7166
17.9053
19.1702
17.98
17.6805
19.6744
17.2695
15.9562
18.7016
19.0557
17.4809
18.7554
17.6648
15.9543
18.302
19.2797
19.553
18.7308
17.5287
19.6095
18.6128
17.7656
16.5764
17.7365
17.2697
17.4354
17.2258
18.9938
18.1958
18.5867
16.8474
16.9641
17.2615
18.802
19.4494
15.7926
16.1454
18.3297
19.2252
19.2119
18.0219
19.4229
19.139
20.6864
22.8532
20.6774
19.315
17.3377
17.8083
18.607
18.889
18.0888
18.9973
18.4993
19.4723
20.6499
18.0918
18.061
17.7711
17.6333
16.5903
18.563
17.0173
18.5118
18.9886
18.1908
17.7046
18.3993
21.3832
18.3065
17.9119
17.4455
18.2124
20.1409
19.6022
18.8308
17.5225
18.4
19.2292
18.9484
18.9279
18.8068
17.2015
16.4928
18.6618
17.5759
16.8888
18.1219
18.151
19.4135
18.5175
17.8864
17.1725
16.3346
21.322
18.0499
15.9314
19.4539
18.7522
17.9176
18.3099
20.2409
18.5674
17.9776
18.0725
19.6458
17.9455
18.6402
20.0687
18.8644
19.271
18.1002
19.1079
19.0451
18.548
16.8134
19.1961
20.0249
18.7742
19.3825
17.1444
18.9944
17.2295
18.6261
17.8745
17.9627
19.6276
18.0359
19.3897
20.0273
19.5693
18.9193
18.1138
20.362
17.7445
18.2125
17.8209
18.1777
16.3784
18.6376
17.678
17.876
17.5752
17.8255
20.4934
16.4018
19.732
19.6985
18.7656
18.2823
19.9604
21.112
16.5651
16.5725
18.0319
17.5992
18.5735
20.7465
19.5588
17.6225
19.1192
17.592
14.6364
17.9192
19.0481
17.8771
17.17
18.4785
17.6094
18.8112
19.2486
18.5015
17.7756
19.9487
18.9082
19.3382
18.5757
16.1418
18.5402
16.4871
20.0595
18.5236
18.3715
18.595
18.8701
19.5665
18.5151
19.1573
18.5529
18.5517
18.3689
18.536
16.0052
18.5499
19.128
18.4787
16.4487
17.3672
18.6796
17.9641
17.2892
19.167
18.6698
17.5618
18.2659
18.6703
17.8052
19.8075
18.5385
18.2447
19.3247
18.0985
17.2741
19.713
19.3089
19.738
18.1475
19.7303
18.1059
19.0111
19.9949
18.3437
17.2629
16.6204
19.0724
17.4996
17.9678
17.1692
18.341
16.9711
18.6017
18.7645
17.3374
18.6706
16.6527
16.8929
17.0418
18.0723
20.1243
20.2112
20.1226
20.1258
17.9881
19.0732
18.406
17.9704
17.5467
18.376
19.4258
17.7658
18.1574
16.1479
17.1453
18.9642
20.4834
17.0593
17.8686
19.3949
20.5402
18.1967
17.9407
18.2831
18.1075
18.376
18.6993
17.2803
17.6508
19.1656
18.9702
18.28
19.083
18.8918
18.3878
18.7323
20.4017
19.4617
19.4999
18.049
20.0806
18.5505
17.4392
15.5774
18.2194
19.0031
19.5196
16.0747
18.5945
18.5444
20.0052
17.9629
18.7085
16.8638
18.4792
17.3326
20.0255
17.0789
19.6069
18.3003
18.155
16.8358
19.381
19.2449
20.4171
18.9859
19.3323
18.0225
18.8256
18.6977
17.6332
17.9861
18.348
17.5679
16.308
14.8132
20.1709
18.8845
19.007
17.4809
19.0165
17.0195
18.3356
18.1958
18.5345
17.8961
16.9026
18.0044
19.46
18.947
18.8988
19.8233
21.5514
18.0949
19.5303
18.0212
18.0103
19.6057
15.9064
17.5135
16.7863
17.1974
15.1053
13.437
18.1087
17.6616
18.3898
18.6983
17.9103
18.0412
20.1322
17.1395
18.1706
17.4871
19.091
18.8244
17.0552
19.1618
17.7478
17.6331
19.2401
16.8664
18.2278
16.9783
18.3666
18.5535
18.5297
18.4988
19.7473
19.6206
17.4638
19.6534
17.6506
19.7592
17.9935
19.6031
18.5924
17.6898
19.7169
19.5051
18.6203
18.0694
18.4726
19.4776
17.6998
19.7672
17.8359
19.4045
20.4542
18.4191
18.1438
19.0474
18.323
16.1951
16.1921
19.4114
18.8976
17.9077
17.1482
20.1004
17.4268
18.1439
17.6085
19.5507
17.5349
19.3822
18.2879
18.366
18.2426
18.537
19.3116
17.8208
18.2726
16.7402
17.3265
16.6021
18.0595
17.5606
17.9237
18.405
18.3751
19.4544
19.714
20.5375
19.5554
18.0354
17.5677
18.1498
17.5422
16.8646
18.2123
17.3827
17.4304
18.662
17.5132
19.9169
18.3994
19.5369
18.1212
17.6563
19.7934
18.0301
19.4621
18.1881
18.8337
17.6682
16.58
19.0068
19.0762
16.7376
17.5498
17.6584
17.6154
18.7235
18.5919
17.9848
19.1242
19.5341
18.1181
18.2661
19.1921
22.9426
22.0321
18.6
18.1656
15.7596
16.4811
18.9559
17.3566
17.126
19.3237
20.9352
18.6845
18.7592
17.3644
19.8328
19.5771
18.9109
17.8632
19.3821
16.6766
17.0238
19.2309
19.6757
19.1646
18.9132
19.2144
20.005
18.558
17.7273
16.757
16.98
17.7726
17.6038
18.7892
17.7214
17.4171
17.8232
18.1698
17.8306
19.28
18.2106
19.4694
19.3155
20.2439
19.5022
17.5169
17.4438
18.4636
19.4263
16.3517
19.3341
19.7744
18.0655
19.1643
17.686
17.9744
18.4313
18.7059
17.452
19.707
19.1935
18.4378
16.3628
17.6899
18.8016
19.4616
18.9414
19.3171
17.1544
18.9179
17.1082
17.6591
17.9855
16.4782
18.7802
18.7679
19.2093
20.0361
20.0918
16.8971
19.5111
17.7146
16.6554
18.4852
19.6811
19.7422
17.6416
17.1779
15.2898
18.412
18.4938
17.3006
17.7034
18.2599
17.1239
17.1799
17.6972
17.0346
17.3266
17.4031
19.8191
17.9686
18.8455
20.3997
18.2124
19.5142
17.948
18.528
17.2309
18.4501
18.4441
19.5729
18.0224
17.9121
19.3959
18.8276
18.6924
18.5067
17.4055
16.8739
17.3361
19.217
17.1899
18.0433
19.6997
17.9002
19.0757
17.7404
19.2879
17.8232
20.3246
18.7847
19.4243
17.1405
18.4368
18.7253
18.7152
19.0061
19.3382
18.1473
18.986
18.2035
16.8732
19.5692
15.74
18.0237
19.4693
18.4383
17.0985
19.3204
18.3534
18.4493
18.202
18.4885
19.28
17.5775
19.3919
17.7647
19.9784
18.2541
19.2264
18.5194
21.4679
17.9836
17.6551
18.083
18.6981
19.0259
18.0623
17.8759
18.8076
19.9702
21.2409
19.1587
19.2335
17.3165
18.3351
18.7711
18.5616
19.57
18.9835
17.4422
18.9548
18.1592
19.3663
18.3941
19.6862
18.478
19.1729
17.0876
17.7613
17.7801
17.8903
19.3869
18.9884
17.3067
18.5664
19.3883
18.4317
19.8407
17.2005
18.2086
20.3014
18.0734
18.1511
19.3288
18.1074
16.3153
19.3875
16.856
16.2116
16.1977
19.0713
19.1075
17.0279
19.0124
18.4876
17.582
19.3284
19.0212
17.8903
17.9536
17.8031
19.2823
17.1732
19.003
19.0106
18.0847
14.4178
18.6478
18.3165
18.167
19.2705
19.7992
17.4846
18.7605
18.0992
16.1185
18.0273
16.4658
19.1738
18.9773
19.1247
19.1484
15.5467
19.5045
19.0184
18.6292
19.0345
19.5775
18.3097
18.9237
18.6505
17.3235
18.8164
15.8327
20.2287
18.904
16.8822
17.6077
17.7135
17.5996
16.5396
18.3941
20.3768
19.6188
15.97
18.6733
18.8074
17.0126
18.5682
18.6552
18.4041
17.171
21.1753
20.2526
16.3042
18.6675
18.2154
19.4251
17.9748
17.864
18.944
18.3814
17.4352
19.0171
15.4276
17.7131
18.8083
17.9342
18.6625
18.217
17.8259
15.3894
18.9154
17.331
19.1991
18.7023
18.2275
18.1494
18.7573
18.4667
17.7971
17.3391
18.3058
16.8898
18.0901
17.9597
19.4703
18.0718
19.9079
18.8262
17.8294
18.5881
18.1229
18.5822
17.0349
18.5544
20.2275
18.1167
18.1032
18.5979
18.7583
16.9852
19.1738
17.5622
18.7289
18.1481
19.1284
20.004
18.7552
18.6852
18.6451
15.1037
16.5757
18.6304
19.7676
16.4249
18.418
17.9365
20.1585
16.579
16.0351
18.3154
17.9734
20.0264
18.2077
18.6063
19.8037
17.9706
18.8222
16.9432
15.6869
19.275
20.5881
18.8898
19.6234
18.9887
16.5058
17.3141
18.8514
18.1194
18.3818
17.3045
18.3302
18.3959
18.0379
17.285
15.6707
18.5871
17.9105
18.7494
17.3963
18.457
19.6374
19.4241
17.9313
18.9775
17.0791
13.8924
14.5913
14.8487
18.4608
19.6798
18.1893
18.9933
19.8392
20.2145
20.1226
19.5246
19.5141
17.2563
19.3335
19.709
16.6312
17.7461
19.7843
20.6224
17.0761
19.2625
18.7231
15.6827
18.9567
19.1998
19.298
19.4558
18.9746
19.5449
19.0029
19.1003
19.4081
18.4703
17.6682
18.6604
18.4291
18.3334
18.3372
18.7665
17.7166
17.0706
16.5046
19.1304
17.6017
17.4624
19.1274
18.6569
20.3654
18.8037
18.4777
18.7759
15.5129
18.5434
17.2086
18.7567
18.5698
18.7632
19.6913
18.6728
20.2625
17.8411
18.836
17.3949
17.2488
17.7403
18.9576
19.6715
18.6102
19.7574
19.0835
18.6497
19.2707
18.2028
17.4615
17.938
18.9038
18.3937
17.8235
18.5345
18.8616
18.7779
17.8822
17.3658
19.1765
18.8807
18.0338
18.2283
18.719
17.6964
18.0262
18.0816
17.2327
18.8679
18.7632
17.9315
18.7739
18.6144
19.3948
19.2174
20.5003
15.9984
17.0917
18.1393
17.3732
17.4121
17.2511
15.3748
17.776
19.1159
16.6577
18.0514
17.8917
18.2165
18.5971
18.913
17.1135
13.8225
16.9633
19.3866
17.3724
19.488
16.5476
17.4591
18.4878
19.2901
18.7298
19.3386
18.6987
18.6519
18.8229
17.9167
18.4801
15.9408
19.9735
18.7137
16.9702
17.6484
20.2751
19.6071
19.3988
19.1753
18.5954
19.3828
19.3878
18.228
20.0609
18.6673
19.1483
17.1129
19.619
17.7527
17.8122
18.25
18.7959
18.6506
17.9386
15.2124
17.7064
19.2877
15.8615
18.6464
19.7279
17.5985
19.3346
18.2799
19.6514
17.4544
19.2423
17.8034
17.9141
17.6404
18.3677
20.1936
16.8932
17.921
19.3678
19.2775
17.1826
19.2106
18.9762
18.1646
18.7733
17.5687
18.5587
16.8634
18.2764
20.6657
19.014
17.9545
18.9641
18.9545
19.7198
19.6491
20.3832
18.4856
16.4415
19.2678
20.3893
18.5604
17.1461
18.6058
17.5823
19.0065
20.5593
18.341
17.3167
19.1401
18.836
18.6963
20.0348
18.2044
18.2142
18.8669
19.1365
18.8726
18.1034
20.3208
19.3803
16.0537
17.6033
17.4187
18.5129
18.2607
17.5384
20.3911
17.5633
16.8861
18.9744
19.6567
17.0787
18.2088
19.5373
18.5567
19.811
19.1791
17.4451
18.4838
16.1651
19.1513
17.6761
18.5373
18.7959
19.7801
18.8164
20.6335
18.8934
18.0405
18.9174
17.5692
19.6754
20.0304
17.8419
18.2804
17.5139
17.5891
15.0477
16.7096
18.4896
18.8139
14.992
19.2967
18.2621
17.7296
18.6274
19.0976
20.5612
19.4295
18.2147
20.6466
19.1544
19.1024
19.7252
17.8033
17.2437
19.7617
18.1064
18.659
20.3775
18.626
16.5315
18.1581
18.7444
18.6958
19.8404
18.7848
17.2527
19.3653
16.9008
16.5744
17.7261
18.8081
18.8757
18.9673
18.5622
16.2419
19.5219
19.0982
19.0103
19.683
18.8174
18.6899
19.2696
18.3511
18.7989
20.3719
19.1266
17.9101
17.1911
19.299
17.0932
17.9929
18.377
18.4456
20.1009
18.5696
17.9981
16.5135
18.0629
17.2781
18.3276
16.8755
17.6768
19.7778
19.446
18.3835
18.7447
19.8465
18.9557
19.9301
19.8587
18.3339
18.2385
17.2238
14.6914
16.6252
21.0003
20.0906
20.1887
18.0235
19.9878
18.2938
19.2837
19.019
16.8512
16.8514
17.2087
18.4046
18.4081
18.3569
19.9355
20.7589
19.1115
17.0949
18.8651
18.7836
17.9097
18.1593
17.3639
18.1665
18.769
19.2739
15.9578
18.1467
20.4191
17.7213
16.3413
15.4657
18.8661
19.3254
16.921
17.1184
18.6421
18.122
19.8825
19.9738
18.628
19.659
17.8852
19.049
16.9212
20.7484
19.5993
18.2899
20.3167
20.6544
18.5874
18.9036
19.3211
17.7481
17.4114
18.7071
18.1046
17.4274
20.0673
19.2829
18.1486
18.1012
18.8453
19.9232
19.8833
19.9005
19.5033
16.7903
17.9886
19.4265
17.9529
17.9199
18.71
17.9474
18.816
17.9478
19.5979
18.4012
16.006
18.6309
17.9382
17.9684
18.8007
19.2221
16.1473
17.8568
21.1938
19.0875
18.3432
18.0722
16.9484
18.5306
18.2705
17.1466
19.2461
18.9775
17.2319
20.1423
16.4071
19.3852
18.032
18.7807
19.1374
18.2036
18.7572
17.364
18.4304
18.2136
18.3649
18.2061
16.9384
17.506
17.5071
21.6895
16.9471
17.8949
17.0775
19.2243
18.0933
17.9242
19.5866
19.4939
18.2215
18.5906
17.9955
17.7451
19.3381
19.1717
16.452
16.9226
18.9719
18.5695
18.9169
18.9349
20.0823
18.4269
17.6026
19.4445
18.2401
17.4442
19.0844
14.3358
18.6776
19.0797
18.22
16.7596
18.2361
18.0451
18.3606
19.6427
22.276
19.7199
19.9622
17.8977
19.1403
19.7872
19.5143
18.8917
18.6358
20.6815
21.8816
19.7345
19.3768
19.737
19.1257
18.724
18.0301
19.3929
16.4984
17.6683
16.7319
19.6941
19.274
18.5042
18.3933
20.0061
18.8366
19.3233
19.5989
18.4975
18.2443
17.9451
17.344
18.2813
20.023
16.5475
18.1016
18.1243
19.1372
19.4281
17.245
18.8393
18.7156
16.1242
20.4694
19.1675
17.5121
16.8259
18.0899
19.4852
18.4105
19.0725
21.5855
17.7081
18.5792
18.8605
17.8717
18.3055
19.0616
15.3301
17.8054
17.6758
18.6921
16.7666
16.879
18.7947
19.4722
18.0459
18.6203
17.9238
17.5444
18.7898
17.8168
17.2911
16.7928
18.5415
17.7476
19.0866
18.4028
18.7548
18.2961
18.8915
19.8076
19.5123
14.0868
17.9792
18.4543
18.5013
17.8054
18.5978
19.1113
17.6503
18.937
19.8566
20.769
17.0932
18.7474
20.8104
18.6824
16.8466
18.8689
18.1254
16.9341
20.4625
18.6984
16.8865
17.9928
18.0815
18.7831
20.0415
15.8796
18.589
17.7345
18.033
17.7059
18.8293
16.8033
17.8602
17.8449
20.5093
17.7307
17.0533
18.9842
19.9473
20.3224
19.0928
17.9452
17.2238
18.5686
18.3684
19.3277
17.4894
18.569
15.2062
17.9742
15.6551
15.732
18.8642
18.5275
19.1842
19.4653
18.9424
20.0805
18.2674
17.9419
17.8801
20.205
19.5654
18.5591
18.507
17.6635
17.5628
18.0496
19.8213
19.8933
18.4856
17.0372
17.9591
18.8445
18.8468
18.3303
18.3497
19.3576
17.9626
16.9409
18.111
18.7091
19.4772
17.3997
19.8251
18.2924
21.0356
18.1734
19.465
18.2338
17.5506
18.568
18.9421
18.5359
17.4805
17.9035
18.1624
19.4945
18.9493
19.2621
18.7607
18.2646
18.4271
19.9764
19.647
17.1958
18.6122
17.8655
19.5022
18.3131
16.6192
20.3251
19.2424
18.058
14.1153
17.9479
16.8166
18.2041
19.7873
17.1128
18.775
16.9838
18.6535
17.4141
18.8248
18.1413
19.2701
20.9394
19.5175
18.7854
14.7715
18.0456
17.8746
18.0539
19.803
18.9862
17.656
16.0687
19.0219
16.4357
20.6292
20.0648
20.7467
19.8723
17.0584
18.5997
19.6166
19.3881
18.1153
19.9034
17.6361
17.2734
18.1756
17.7163
17.0878
17.1409
17.7681
20.2532
16.5862
17.8393
18.972
20.1604
19.3322
16.7792
18.9798
15.8946
19.6973
18.9477
19.5993
18.3325
18.7087
19.5126
17.4067
19.0451
16.9491
17.5186
18.5386
16.8512
19.0773
19.7483
17.6575
16.8863
13.81
16.8094
17.0464
17.7504
18.736
18.4093
15.0152
17.2876
19.0366
16.9664
19.2277
18.2306
16.9351
17.6351
19.3558
19.5067
17.8904
18.5555
18.1455
17.2272
18.5662
18.4275
18.7039
18.0674
18.6789
17.751
19.4048
17.3081
17.8847
17.6372
19.321
19.1164
17.5288
20.2251
20.7743
15.3507
18.2334
16.6536
18.1275
18.4006
20.3083
16.7173
18.8752
16.4168
17.5388
17.7115
18.776
18.0792
20.1996
18.1484
19.0253
18.0385
17.0866
18.544
20.6879
15.0264
17.6414
19.2542
18.6338
19.5877
18.6522
18.1189
17.4403
19.6269
17.6311
18.7295
17.2857
18.8204
17.6236
17.5669
18.2668
18.7602
19.4158
19.2095
18.2247
17.7422
18.9485
18.885
18.4147
16.2629
20.2215
18.3339
18.9262
17.5319
17.5395
20.5182
17.1696
16.294
19.7529
19.9777
16.1228
19.9651
21.8264
18.2101
19.5279
19.0776
17.2871
18.8577
16.9801
18.3131
18.8375
20.1551
17.2394
18.0286
18.463
19.2496
18.9793
18.6934
18.5174
17.0044
19.4551
18.8579
17.3214
19.1363
17.9037
17.9481
18.8581
19.0567
18.9799
17.2716
17.2091
19.2872
18.8155
19.7971
19.0814
16.5626
20.5034
18.3174
20.6072
19.3728
18.0672
19.215
18.9345
18.5324
17.632
20.0495
17.8522
17.3169
16.9086
18.4228
17.7031
17.4469
18.2036
18.117
19.3062
16.536
18.2096
17.4025
17.9055
17.4728
16.2226
18.0287
19.0589
18.5722
18.8589
17.3626
16.6568
19.6374
20.1225
19.8716
17.4611
19.6348
19.3732
18.4328
19.0148
19.0883
19.5587
17.7472
17.9212
17.958
19.5965
18.5016
18.2057
16.5642
16.0786
17.467
18.6359
17.8056
18.1303
19.7231
16.9306
18.1284
17.3266
18.4079
16.712
18.8861
18.7635
17.092
14.6469
18.3988
17.6714
20.8067
18.199
19.131
19.6341
19.3161
18.8919
18.039
21.3969
18.3756
18.4882
18.5403
19.0873
19.1436
17.8901
16.5514
19.2191
14.6159
21.3982
18.758
17.4549
18.4274
16.8785
17.4498
16.2078
14.5389
16.45
18.934
18.0913
16.0641
18.2316
18.6257
18.1236
18.7012
18.2035
16.677
18.0349
20.3274
17.8527
17.7558
18.0015
17.8294
18.1834
19.8154
18.2075
19.6421
18.8971
17.5476
17.1712
18.6925
18.62
18.0628
20.0363
18.4291
17.255
19.0226
19.2272
17.795
19.4671
19.1962
19.3566
18.9606
17.7427
18.7754
19.53
16.6277
20.6562
17.2798
19.5567
18.9446
18.6768
19.1841
19.2115
18.9013
18.2113
18.4566
18.0263
17.9681
20.0408
18.2225
19.3381
20.0433
19.066
18.8301
20.0041
18.8292
19.8498
18.8551
19.5891
17.4924
18.542
19.1351
17.8162
19.2879
16.5401
19.0855
16.3359
17.8083
18.4738
18.4259
17.3653
17.5565
17.7283
17.9001
18.9752
18.6143
18.3904
18.1391
17.0373
20.5322
17.86
20.3009
18.8803
18.9262
18.4567
17.028
18.1941
19.3163
18.3825
19.451
19.0036
20.1422
17.8332
19.0066
18.7511
18.0194
18.8251
20.252
17.5638
18.4289
18.1218
17.8692
19.9118
20.0961
18.0743
19.1374
17.6804
18.5748
17.8639
20.4753
18.4174
18.8091
19.2222
20.5894
18.6231
18.8726
18.9768
18.3831
18.3745
19.7346
18.1103
16.2177
16.9976
17.7981
18.9123
17.2003
18.5579
19.0484
17.4054
18.8648
18.3509
18.5101
17.1487
17.6067
18.7552
16.5414
16.2351
16.344
18.888
18.9769
18.9725
19.1769
19.5135
17.7949
19.1069
17.2856
19.5723
18.559
17.9075
19.0367
17.613
16.4133
18.5609
18.6471
17.8846
17.8945
18.142
18.4167
19.8564
18.1159
16.9632
14.6934
17.1658
17.5341
19.0973
17.5788
17.5336
16.189
16.9192
18.1872
16.8507
17.2435
18.4773
19.4694
20.1192
14.8456
17.9175
19.1907
18.2462
17.4165
17.9288
20.1233
18.6766
19.7369
16.6754
20.6737
19.7014
18.1486
19.9821
14.8372
17.9126
18.7312
19.8171
18.5303
16.439
15.3289
18.5713
18.4466
18.4033
17.1724
19.461
15.9681
18.5502
19.21
16.5216
18.2011
18.2576
18.7255
18.1359
17.853
18.3007
19.657
18.2861
20.1727
19.4373
17.6205
19.8245
18.0812
17.6491
20.5753
19.0867
17.1619
19.4558
16.9725
18.5423
18.1097
16.6191
16.0557
17.9052
17.7001
19.7427
18.0166
17.936
18.1109
15.0569
18.113
19.3751
18.1535
18.8733
17.9373
19.449
18.537
16.4787
19.3333
17.9658
19.477
17.6775
18.6992
20.7373
17.1352
18.4854
18.8151
17.1588
17.4463
15.3762
16.2592
15.9261
17.1084
19.664
17.9603
17.4801
19.757
19.0583
17.9657
18.5497
15.9033
17.7577
20.8659
17.4761
18.6056
16.0713
15.3391
18.6251
18.5317
18.9318
18.2082
18.5704
16.7731
17.2811
17.6214
17.709
16.4951
18.8636
16.4819
18.8828
17.112
18.7208
18.1766
16.2292
16.7454
20.3311
19.0572
18.6292
18.3734
16.0743
18.4143
19.3436
17.399
17.5266
18.3468
18.72
19.5092
18.2502
18.3577
17.992
18.5323
19.1232
20.584
19.3701
17.6668
17.3251
17.7582
18.4674
18.4869
17.925
19.3409
19.9266
16.967
17.4575
16.8365
19.187
18.4973
18.0119
18.422
18.5866
18.0288
18.0193
17.7021
15.7141
19.62
17.2721
18.2021
18.5074
19.2181
18.2924
19.4218
18.6966
17.7631
19.7652
18.1532
18.0623
18.9851
16.5821
19.6019
18.9009
18.5698
18.359
17.0062
18.8542
18.7065
18.5359
18.5583
19.0411
16.0509
15.8513
19.3007
19.0564
16.5024
18.6047
18.2058
17.0673
16.2477
15.0921
19.7733
17.7679
18.6881
20.3187
18.0073
19.2327
17.9932
18.8748
20.1078
19.743
18.3089
19.9072
18.5771
19.6952
18.6243
20.2304
15.4511
17.599
17.4768
17.7977
17.3825
18.5911
18.2446
18.862
17.8166
18.0376
17.928
18.8518
18.7775
19.509
19.121
18.204
17.9613
16.5894
18.1803
19.5638
19.6835
18.5129
18.3995
18.1705
20.0268
18.8133
19.7777
19.401
21.0851
18.7505
19.8875
19.1869
15.842
18.9673
18.5564
18.1093
17.7171
18.1465
19.7673
19.3996
18.2789
17.9906
18.5179
17.4974
18.726
17.7111
17.9159
17.5454
17.6188
18.1276
16.9659
18.1607
17.4633
16.6062
17.8186
17.9451
19.8045
17.705
17.6935
18.6622
18.5068
18.5832
18.945
18.5409
18.1793
17.2586
18.5253
16.5923
18.8618
17.4867
18.9461
20.6398
16.9606
20.2802
17.5062
17.8822
16.3061
18.0701
17.5277
18.808
18.4068
18.8373
18.5394
19.1425
20.0192
17.9512
19.2822
18.4928
20.5294
19.8138
18.2327
18.0062
18.8657
20.9394
19.4404
20.3162
18.0893
18.7151
18.6924
16.5822
15.5764
17.8864
16.7965
18.8334
17.4343
21.3158
20.6311
19.1128
18.021
18.2957
17.5433
17.821
17.8427
16.0918
19.3971
23.3108
20.8507
17.4814
17.2572
16.3475
17.0899
17.2633
17.3619
20.7134
17.4683
17.2174
17.5904
18.2359
18.0729
17.5208
19.249
19.3444
17.8743
20.364
18.7244
17.5824
18.0843
19.3097
20.1586
19.2021
17.7746
19.0802
19.9271
17.3278
18.0121
17.9889
18.3437
18.5271
20.5497
17.8199
18.2122
18.7835
16.3297
19.5504
17.7871
17.0221
15.4926
17.8026
16.7428
20.0823
18.7075
16.8575
19.239
18.3777
16.7307
18.2016
17.5365
19.1187
18.4174
19.3368
20.6446
18.9424
20.0909
17.6608
16.9701
16.0825
18.3807
18.124
18.0315
18.9747
18.7086
17.9703
18.0066
18.8653
16.0307
19.0384
15.0792
16.7931
16.5525
19.9025
18.9705
19.0273
16.8379
15.4307
16.7543
16.8715
18.7983
17.7419
20.8663
19.2478
18.2447
18.2147
18.3996
18.0769
18.709
18.1961
20.2743
18.963
16.3642
16.9593
18.8463
19.0498
19.8572
19.3695
17.5833
17.7349
17.6697
17.4614
17.6816
18.0829
17.4401
19.3014
19.8701
17.621
18.474
19.127
17.9314
19.9319
20.2361
18.5699
17.8965
18.044
18.6459
17.0321
18.6339
18.5108
19.7047
19.7795
16.8419
17.769
18.3244
18.1812
19.6689
20.0345
17.6728
18.904
16.1049
17.9454
15.2372
18.9156
18.7259
17.9235
19.0305
21.2185
18.69
18.6785
17.9333
19.5208
19.4581
19.9738
17.8734
18.4411
20.1013
19.8602
19.008
19.1978
18.3815
19.1149
17.1852
18.6237
18.2188
19.201
18.0567
17.0229
18.5618
19.0423
18.6709
17.6116
19.8824
18.4764
17.7843
18.0784
18.1007
17.7787
17.7029
19.3544
18.9595
19.8182
17.4063
18.4087
17.9705
20.8196
19.4309
18.52
16.6296
18.2149
19.3593
16.6359
16.9223
19.2072
18.9608
19.0966
18.6604
19.0485
18.1384
19.2099
19.0632
20.575
19.4816
18.7298
18.4124
17.8261
16.5699
19.0689
19.5209
16.9138
19.3109
19.4729
18.7337
17.3576
20.3096
19.5926
17.6758
17.5297
20.0182
18.8368
19.0869
18.649
18.674
23.9263
17.824
20.101
18.6058
18.6645
18.3258
18.2032
19.1611
20.6754
18.3587
19.8267
20.6273
17.1719
18.7154
19.6187
18.8438
18.4509
19.6189
18.9722
17.575
19.2911
20.736
18.6481
18.218
16.5128
19.865
18.8281
18.5732
16.5832
19.6914
18.4446
16.7244
20.0619
20.9829
19.452
17.7788
18.3432
17.6573
19.6799
18.8821
17.7197
14.7779
18.4869
16.734
18.8056
18.6757
18.8756
18.8015
18.8342
18.6781
20.4795
19.1578
19.2318
16.3992
17.012
17.2169
18.7365
18.6809
18.1855
19.3828
19.8233
20.0924
18.4374
18.3259
19.4327
17.6142
18.7595
18.2881
17.5811
18.4483
18.1414
17.9849
18.8254
19.4718
17.2674
18.1926
18.1114
18.5595
17.2521
19.7537
18.5577
17.997
16.8898
18.4406
19.2645
18.7574
17.2737
17.8962
17.9714
20.0175
17.9162
16.1302
19.3524
17.1724
19.3456
16.7786
20.1156
18.2395
17.1793
17.3958
16.6917
16.9034
18.259
19.507
18.9059
17.3986
18.2295
19.8665
17.631
19.6135
16.8783
19.4937
19.6508
20.2183
18.9415
18.43
18.5509
18.4923
17.2524
17.1516
17.4369
17.0776
19.1806
17.1431
17.2333
17.1047
20.3728
18.3774
17.866
18.6604
17.9609
19.201
18.6226
17.7787
18.2545
18.2746
15.8605
18.825
19.1447
20.6138
19.0337
18.3564
17.2255
18.9079
18.4861
16.9274
16.7052
18.9725
17.7001
17.7693
19.0439
18.3431
17.8063
18.2338
18.1719
13.4803
19.6727
17.9568
20.171
18.0872
17.9063
18.6049
18.9071
18.478
15.9006
19.5961
20.4283
20.3922
19.1491
17.052
17.6624
19.4929
19.2403
19.1921
20.3239
20.1253
17.8972
17.3354
17.7502
15.4875
19.4253
19.0828
16.5712
17.7444
17.8983
19.1982
18.1465
17.8571
18.9521
16.6389
18.6767
16.4208
19.1206
20.1388
17.2003
19.0969
17.0213
19.1142
18.2559
20.2817
17.3974
18.442
18.4041
19.5319
18.614
19.7812
17.9079
17.782
18.5629
19.2142
18.1381
17.9269
18.907
18.8352
20.4257
20.1247
18.8868
17.5931
19.3324
19.6717
17.2784
18.1399
20.0186
20.9906
18.9762
19.8944
18.1988
18.5901
19.3755
18.4456
18.8493
18.8005
17.3082
19.4209
16.1214
18.2207
16.3491
18.1824
19.6823
19.1166
18.8164
19.7124
18.5359
16.2819
17.1086
18.2078
18.9403
19.7598
18.5771
18.8038
18.9768
20.137
17.8916
18.41
17.1286
17.4523
19.541
18.1908
18.5287
16.7394
18.2864
19.3619
18.9113
18.6115
19.7094
20.1452
17.1859
17.8527
18.4266
18.437
17.9798
19.1385
17.6989
18.2374
17.65
20.158
18.7479
18.0105
18.2554
18.314
17.6994
17.3905
18.2934
17.7847
18.268
17.1373
17.8149
18.0944
18.1901
17.225
16.5707
17.5822
16.7115
17.7171
18.6979
19.0382
18.9203
18.8542
18.306
19.8464
18.3178
15.5678
17.7038
19.8143
18.4342
16.0174
17.2855
19.1217
18.8448
17.8228
19.6172
19.0035
18.3119
18.7285
19.1081
17.9248
18.1247
18.7463
18.869
20.8091
17.1618
16.97
17.2084
20.1057
18.0675
17.6579
19.4747
22.6529
21.2776
19.3433
18.5659
18.2258
19.4524
18.7268
19.5917
19.3125
20.0678
18.1505
17.701
18.2089
16.5255
18.4815
20.4126
19.772
20.1095
19.7814
18.0574
18.5483
16.5545
19.1062
17.0484
18.0935
19.35
20.4154
17.4208
20.3132
17.4782
16.5563
16.466
19.5468
18.8075
19.2355
17.7959
18.6443
17.4636
16.2982
19.2523
17.6315
18.3081
17.2677
17.0191
18.1683
14.7185
19.7328
20.4117
19.0895
17.1687
14.8194
14.2239
14.5337
15.6255
17.4375
18.8834
17.4508
14.6768
18.2799
16.0531
18.505
19.2994
19.2268
19.5685
18.4674
16.4547
18.0249
17.7366
18.992
18.2099
17.4391
17.9051
18.5573
19.8683
18.1622
17.7654
17.4287
15.0431
16.4061
19.3991
14.8202
17.372
19.3859
18.8794
19.1988
17.1586
16.038
18.2684
15.4219
20.6439
19.2551
17.0794
18.5434
15.857
18.4149
19.1558
16.9412
15.5356
15.5656
19.8128
19.0078
16.3767
18.5404
17.7583
18.133
16.7619
18.4554
18.2885
17.5808
17.8726
17.735
16.7059
17.3128
18.0679
18.4796
16.6284
18.4769
19.6774
18.6697
18.1584
17.5822
18.5118
19.2735
17.2386
18.4453
18.8576
18.1804
19.0512
19.8018
17.3131
19.0437
18.1202
18.9201
19.6037
19.5965
15.5509
18.6955
18.9871
20.1983
20.7668
18.6941
17.4119
19.2241
18.8815
19.844
19.3431
17.2321
18.0609
16.9129
19.9405
18.7296
17.0631
17.0478
17.4607
18.0216
22.8366
23.4619
20.4531
18.4303
18.8947
17.4294
19.7518
19.1035
19.3783
16.4122
18.0225
17.4959
18.6138
18.9423
19.2561
18.4716
18.3072
17.6262
19.6248
18.1195
18.5663
20.1294
17.01
18.9448
18.214
18.9738
18.1184
16.2169
18.6591
15.9286
18.3101
17.4335
18.0644
22.0192
21.6654
19.3887
19.7697
19.3207
20.6918
18.9755
18.1433
15.7788
19.0118
17.8812
18.2253
20.5373
17.8782
18.2263
19.6928
19.0827
17.2879
19.166
19.9794
19.1315
16.2426
18.2667
21.6086
20.0566
19.0046
18.5465
20.8381
20.2116
19.1861
20.6951
18.6305
16.9985
20.3404
18.115
18.8491
18.3729
19.3179
18.148
17.6122
18.0421
18.3683
18.2898
18.6428
18.2503
17.8006
18.2631
16.1252
17.4459
18.3759
17.7527
19.1375
19.074
18.2227
20.5003
18.6072
19.2504
18.5759
18.7806
18.0298
19.5388
18.0506
17.7792
19.8347
19.5319
17.9809
18.8198
19.002
20.0305
17.0467
20.7919
17.1219
18.0069
18.5272
18.9153
18.0171
18.721
18.4158
19.7939
18.4027
18.1254
17.0371
16.3538
19.3481
19.338
19.0145
18.1722
15.3911
17.9101
19.3427
19.7126
20.1408
17.9563
16.9197
17.8494
19.4703
19.7639
19.706
20.2488
19.6802
18.2437
17.4488
20.2048
19.3786
17.8807
19.4436
17.4642
16.4515
17.9815
19.1759
19.5154
18.4177
17.6696
19.5904
18.2415
18.2866
19.1796
17.4025
16.9607
17.9825
18.055
17.1312
17.6223
18.1679
19.0228
15.8374
17.8069
17.2687
20.4984
17.3495
18.9276
16.9343
19.2933
18.0243
16.2206
17.9618
19.4679
18.7013
19.5582
17.3059
19.4613
19.4132
18.2943
18.7295
18.697
18.0369
17.9628
17.181
19.6493
16.9495
19.6962
17.0875
19.0874
17.4813
18.7487
17.7562
17.7579
19.0047
19.3994
18.7069
16.2506
17.8106
18.4222
19.558
18.6622
19.8397
19.0248
20.775
19.434
19.5068
18.8384
18.7289
16.6042
17.549
20.1224
19.0683
17.9155
18.3834
18.0527
20.0274
19.4746
17.582
18.4912
18.0635
16.5523
19.2393
14.483
17.2087
19.1435
20.1968
19.6685
17.6489
17.7501
17.531
16.833
19.1974
17.5143
17.6037
16.6904
19.8073
19.0367
16.7483
17.7919
19.2904
20.5554
19.1147
18.484
19.2142
18.5554
18.6103
18.5787
18.2645
17.7661
17.6289
17.2995
20.5545
18.8084
16.147
17.8571
18.4555
18.2452
17.7789
16.5795
17.2267
17.4901
18.1468
16.6178
17.2549
16.0019
19.5987
17.2324
18.1156
18.5893
16.7599
17.8585
20.1805
19.4981
18.5653
17.6554
19.1994
17.2795
19.5807
20.2762
16.9697
19.1916
19.0188
18.2903
18.2528
17.0178
16.1633
18.4607
19.2683
18.6903
18.9478
18.6738
17.313
18.0354
20.1856
17.7406
20.4036
18.7817
19.5611
16.8648
19.3239
18.9737
19.6883
17.6149
18.3372
18.6276
18.8174
19.5967
18.514
16.9668
15.818
18.2363
20.7063
18.7813
18.0028
20.1836
18.5646
17.7862
18.7546
19.2834
17.5654
18.542
19.9536
17.8075
19.8726
19.5352
18.2184
20.2698
16.9054
18.8475
19.6613
18.2498
18.9291
16.1027
18.6923
17.9588
18.7495
18.097
18.3933
20.0535
17.3551
15.1174
18.7309
18.6246
20.7425
18.6004
17.7855
15.4321
15.5388
17.0317
17.1649
16.5461
17.3683
17.8637
17.1986
17.9905
20.4325
19.3663
20.0831
19.0016
19.0577
21.5971
20.8855
20.6696
18.6604
20.2361
19.5191
19.4096
19.1406
18.9292
18.4987
14.9475
18.7805
18.9833
16.3268
17.9016
19.1633
18.7034
19.2691
19.1655
20.3933
16.6929
19.0893
15.3495
19.1134
19.8053
17.5664
19.5397
17.5251
18.0854
17.7906
18.0334
19.2349
20.0538
18.4744
18.6362
18.0456
18.6926
17.7982
17.7567
18.6294
19.2238
17.2411
17.7251
18.0774
18.7953
14.5565
17.7879
16.7454
15.3438
19.3249
19.223
17.7848
19.077
18.5444
17.5316
18.4805
18.1442
17.3357
18.5693
17.1029
14.6304
17.0249
17.4636
18.4067
19.4246
17.4547
17.0338
18.2833
18.6688
18.9427
17.3586
18.9196
17.7629
17.7602
18.4124
15.4913
18.312
17.0216
18.9091
18.1587
19.014
18.2582
17.9066
18.0837
18.0795
18.4661
18.1356
17.0763
19.5302
18.6171
19.0431
18.2645
17.8776
18.2127
17.4357
17.5815
18.4878
18.7225
18.8104
17.4542
17.5191
19.4634
17.7425
18.0458
17.1652
19.0926
19.335
16.5965
19.1953
16.7888
15.0935
19.4982
19.0532
18.7537
19.1596
18.1851
17.3466
20.719
17.9315
17.1142
19.5633
18.1463
17.2298
18.1136
18.7369
18.5406
19.7279
17.8105
19.6808
18.5032
17.7936
18.6128
18.9329
20.2467
19.3526
18.5569
19.1329
18.5018
18.0936
18.4189
19.9932
18.356
17.8084
18.562
19.6263
19.5346
18.2933
21.2647
18.8107
17.3271
16.6255
18.0838
18.67
16.8234
19.5029
19.3324
15.5744
18.5744
16.7262
19.8174
18.6349
18.2399
19.2604
19.7132
17.6182
19.7439
18.5031
18.7117
18.326
18.3914
17.0341
19.3667
18.0814
18.6391
16.3245
19.1136
19.069
20.5559
17.1115
19.5597
19.3899
18.459
19.0576
18.1807
19.3495
18.9408
18.3127
19.8695
18.3836
17.6193
16.6813
19.8501
19.3135
18.5006
18.701
19.4682
19.099
19.1909
19.5348
17.7395
18.2024
18.4839
18.5393
18.327
17.551
17.1572
19.1557
19.8826
18.1614
18.3518
17.3332
18.2133
18.5998
18.5874
18.6595
17.3723
17.0624
18.7704
18.7442
19.4948
18.6693
19.6127
16.9309
19.7104
18.7567
18.8195
19.2191
18.9081
18.2041
17.0571
18.1838
19.6321
16.3908
17.7935
19.0626
18.8148
18.1447
18.1043
17.0105
19.9609
19.2617
17.8299
20.314
18.0784
19.5244
15.8867
20.8751
17.5044
20.3086
20.3975
19.9322
20.25
18.9277
17.7042
19.5014
17.5629
17.4221
18.9464
16.8677
17.7444
17.8236
18.9917
17.588
19.3602
19.5639
19.8023
19.1783
16.8427
19.0659
15.2629
18.2687
17.4359
19.6713
19.1814
18.8015
18.8037
17.9403
19.6184
17.3607
18.962
18.0708
17.2656
19.041
16.097
16.8293
19.5782
18.9471
18.2787
17.1721
17.8416
18.2588
17.3516
17.8969
15.2879
17.7334
18.363
16.1301
15.7684
18.1069
17.022
18.1228
18.5145
18.2481
18.6946
17.7361
19.023
18.8303
15.4788
18.9483
16.9111
18.698
19.1812
19.3804
18.095
19.9632
18.6876
19.7463
18.7703
18.1468
19.6803
18.5545
18.7145
16.9703
15.9721
18.4086
19.8047
18.9218
18.5468
16.8632
16.5467
15.8873
17.9874
18.4837
16.8852
19.0997
19.6332
18.8056
18.5189
18.5715
17.1104
19.4636
15.8583
18.6711
17.035
17.8187
20.1234
19.0138
18.6572
16.154
18.2829
19.0916
18.157
20.1572
17.0613
16.2986
17.144
18.2205
17.8495
18.2166
17.3213
20.615
19.2997
17.2877
17.6002
18.9902
19.1355
19.7262
18.1167
19.139
18.7683
17.4011
19.4583
20.0962
17.9379
18.4849
21.1465
17.4583
18.3679
19.3604
19.4251
16.8025
20.9118
21.4886
18.8672
16.9246
15.4538
17.3464
17.7435
16.4826
20.4945
17.0706
19.3264
19.0848
14.8924
17.8993
20.013
17.4913
18.1449
18.629
18.0518
16.3068
16.9426
19.123
20.4641
17.7106
17.3594
17.1484
16.0918
19.3761
18.422
19.9001
18.293
18.6993
17.6501
14.8665
18.2124
17.9827
13.7484
18.003
16.8551
18.8409
17.1631
18.8484
18.4175
17.9085
19.5112
20.1324
18.1851
17.4923
15.9535
19.655
20.1563
19.0861
18.6343
17.9378
18.0253
17.6678
18.4578
19.6306
17.3841
19.8044
16.8089
16.9681
18.6349
18.8727
19.8762
18.0793
18.0782
21.1607
18.9481
17.9268
19.7609
18.091
18.9471
16.5486
17.891
18.1462
17.885
18.1137
19.5157
19.6112
18.5967
17.0552
18.7087
18.7089
18.8069
17.0428
16.8597
18.5576
16.9446
18.0982
19.5409
19.1356
19.6987
18.0339
17.0962
17.8326
20.2306
17.7616
17.9781
17.9107
17.7775
18.6095
18.2934
18.4184
17.831
19.6898
16.9752
18.7273
16.4003
18.8129
17.5898
19.5563
17.7026
18.7873
18.015
17.3936
18.2841
17.6076
15.2439
15.544
19.1796
17.37
18.7247
16.2001
15.5717
17.9698
19.0734
17.8629
19.095
18.1617
17.914
17.6549
19.7121
18.6949
18.1696
16.8584
17.9837
18.2854
16.54
18.393
21.1561
18.4134
17.8869
18.8981
16.8246
16.7495
16.2317
17.6159
18.1205
18.6603
18.7462
18.5041
17.3495
17.5061
18.432
17.5153
17.6619
18.859
18.1302
17.127
19.7203
16.7473
19.0722
17.8708
17.6108
19.5261
17.4801
17.6054
15.2761
17.3225
18.8208
19.4077
16.9399
18.0088
19.2033
19.5079
17.817
19.6906
18.0001
16.7008
18.4907
18.7246
17.3385
17.1467
15.8983
18.0044
18.3147
16.9787
17.4701
18.9963
17.3058
16.7727
18.4508
19.0595
17.6783
18.1002
14.844
15.1038
18.3994
17.9266
17.3428
19.6062
17.7079
17.7889
19.5349
17.6287
15.8635
19.2606
19.6771
17.9708
16.9499
19.087
18.847
16.9419
15.1285
16.4973
17.6029
17.3901
21.5685
19.219
17.9929
17.1932
16.4966
16.5771
18.4173
18.9497
17.2227
18.0183
19.4829
19.2697
18.2921
19.3852
16.3183
18.3477
19.1981
17.87
16.536
19.0415
17.5805
21.0539
17.6486
17.7093
18.1396
19.43
18.4177
18.8106
17.9152
18.7242
17.5648
18.021
19.6762
20.3402
19.5383
19.3173
19.4931
18.4739
19.3095
18.7406
18.0613
17.3784
17.578
19.013
19.2297
22.415
19.7355
18.6636
16.4482
18.1534
19.2601
16.1013
19.2295
20.0353
17.0767
18.1815
17.4059
18.3955
19.6416
18.9373
17.7326
17.556
18.1347
19.1596
17.8712
17.9435
18.9175
18.4526
18.9808
18.9445
19.5851
17.2629
18.4158
18.3224
18.3042
17.7339
18.2491
17.3143
18.3565
20.467
18.0692
18.6006
20.1085
17.6601
18.965
17.5952
18.128
18.3024
19.4432
16.1826
19.32
18.0069
17.1212
19.1787
19.2208
19.4974
17.2104
18.2704
17.1157
18.0367
17.9221
18.6212
17.2589
19.1737
19.4533
17.7648
18.204
18.0665
16.8138
15.9969
18.8178
19.5865
17.7543
20.2287
19.9579
18.5479
19.5829
18.277
19.3035
18.9166
17.006
17.8955
16.875
16.4797
19.2776
18.6761
17.4465
13.7493
15.7004
18.993
16.964
18.2528
17.674
18.0892
19.1874
21.4789
19.787
19.1774
19.3647
19.0973
19.7346
18.0571
19.708
20.177
19.2533
17.6246
16.9525
18.1791
16.7968
17.5107
18.9525
18.8549
18.6303
19.4714
18.5156
19.6525
19.508
19.1653
16.8155
18.2132
16.7634
17.8564
17.2612
17.3865
19.4852
19.9197
19.2243
17.3121
18.6206
18.9316
17.15
17.1073
16.3607
18.6685
18.9313
20.0045
17.1348
16.8065
16.5837
20.363
17.3513
19.1712
18.3942
17.331
17.7426
16.7595
18.1371
17.9259
18.1829
16.7897
18.0514
17.9719
20.4256
20.4678
15.939
17.6924
18.3069
18.2117
18.7747
17.4563
19.3805
16.6627
19.7805
17.7522
20.1569
17.8394
18.4075
19.5922
18.2867
17.0721
17.9611
18.6836
17.9235
19.6096
17.7322
20.1151
17.1959
19.604
20.2515
18.2021
17.2467
17.1055
17.1848
17.8597
16.6519
17.8417
17.6797
18.5727
18.4888
20.4404
19.1246
19.8629
18.0471
16.4406
16.3938
17.5419
17.828
18.1492
17.9264
17.3841
17.9102
17.517
18.3252
17.63
20.1266
18.0755
16.556
17.6894
19.5936
16.6882
18.8777
17.4819
19.3152
18.6248
20.407
16.0761
18.4905
17.8982
19.8462
17.9914
18.8694
18.3725
19.0301
19.1044
17.6402
18.3762
17.3233
18.7652
18.8799
19.3439
19.5434
18.7741
18.6859
18.688
18.4527
17.1644
18.5651
18.6896
19.0291
21.9031
18.6262
18.654
19.7589
19.2654
18.1048
19.452
17.8591
18.8536
16.3504
17.7099
17.0239
18.472
20.7037
20.0055
18.7971
18.9267
18.9862
15.774
18.2219
16.552
19.5653
17.0161
17.6064
17.4006
19.6504
18.5705
20.2522
18.9353
15.6904
16.1095
16.7194
19.182
18.2598
15.2491
15.5802
17.0124
17.0485
19.173
17.9494
19.3101
17.9085
18.1451
18.4142
20.9045
20.0758
19.4597
20.1502
19.3807
18.8819
17.9901
19.3637
17.5829
17.3796
16.8636
19.0573
19.818
15.7803
18.7947
21.1455
18.2173
18.4836
19.8321
20.2257
17.64
18.1304
19.2053
17.6384
18.45
17.9857
19.3557
19.7351
18.1854
18.7153
18.652
19.7353
16.9312
16.4501
18.4172
18.3832
20.6242
18.7131
18.4484
18.0365
18.5797
19.2011
18.8086
16.262
18.552
18.3564
18.734
17.9615
17.4992
18.0703
17.8309
20.6322
18.8895
18.0299
15.6354
18.4857
17.7005
16.9266
17.3871
17.0736
17.5693
18.5758
17.5243
19.8955
19.3317
18.0913
18.0887
17.094
18.5251
17.2035
18.2827
18.3717
17.0706
18.9963
17.4114
16.3462
18.965
18.6116
17.3946
16.9683
17.1164
19.3092
18.2969
18.7279
20.9592
17.7408
20.72
16.3317
17.8399
17.7961
18.428
21.5292
19.2356
19.7442
17.3265
19.3729
21.459
17.5565
17.976
16.4749
17.2249
18.5451
17.9729
18.5656
19.0044
18.0318
19.4331
19.0734
19.6207
18.5865
18.9071
17.1971
19.0562
18.4622
17.0668
19.7469
18.8587
18.3403
16.0954
17.2527
18.9836
18.1947
17.432
19.126
19.2729
19.4001
17.0771
19.5868
19.7583
20.2478
17.6025
19.1611
19.0398
17.4506
17.7445
16.8117
17.812
19.6716
20.1431
18.6329
17.9862
19.8928
18.208
17.0604
17.9805
17.7531
20.4797
18.8982
16.6679
18.439
15.4435
16.9312
18.2065
17.6212
16.2674
15.3005
18.5689
19.2467
18.9658
18.4728
20.0213
20.0778
20.7855
18.0502
18.2019
18.2353
19.8638
18.1944
18.351
17.2682
19.3702
17.8636
19.1755
18.8632
19.0146
19.299
18.093
18.5395
17.6803
17.4396
15.3736
19.012
19.9535
18.8588
19.3937
18.2902
18.5966
17.4562
17.8688
19.3134
15.4764
18.6352
20.3863
18.8966
18.0831
19.0236
19.1611
19.0666
18.2308
17.7723
18.9536
17.0674
17.3625
17.6745
16.1298
16.0696
17.1434
19.5721
19.5272
17.3402
18.9455
18.4071
19.1972
18.5654
18.0782
18.7832
18.7184
15.9392
18.5125
17.9856
18.9063
16.1374
18.7664
18.1559
17.5398
16.7936
19.694
15.1701
17.7299
18.5107
17.916
16.1908
17.9718
16.3711
16.1077
15.8845
18.1151
18.7401
17.2448
16.549
17.2709
14.0335
17.6451
18.1168
22.6096
18.3882
17.5259
18.1662
18.0602
19.1788
19.6634
18.4535
17.3472
16.8724
18.5782
17.6479
17.0598
15.9518
17.2839
17.6211
18.235
18.4514
18.4605
21.3138
19.4963
19.2993
18.5586
17.8582
19.4268
19.1746
17.1394
15.5451
19.525
18.1597
15.7335
19.0537
17.175
19.9701
18.7269
17.1463
17.3783
17.3041
17.5823
18.4259
18.5785
19.2827
20.7503
18.3321
17.7761
18.551
19.7025
18.403
19.5764
16.9402
17.5741
17.6395
17.549
18.994
18.9904
18.1258
17.7807
17.5311
17.1547
19.8626
18.6722
15.5868
18.5203
15.3431
15.8584
18.0278
19.0803
21.7069
18.7785
18.7537
17.069
17.2965
18.3895
18.7201
19.3462
18.016
15.8545
17.4216
18.872
18.5062
18.2182
19.4723
18.2531
17.4101
17.9713
17.039
18.7637
18.7821
16.1908
16.5702
18.5505
18.5119
16.8664
17.8405
18.3289
17.3692
18.1643
19.6469
14.805
15.9928
20.0421
17.0394
16.0616
18.8545
20.4844
18.8081
16.2137
17.1082
18.7432
18.6371
17.4422
19.4225
19.1758
18.2124
16.5646
20.1513
18.4649
18.2603
19.5244
19.1805
19.4939
18.8982
19.2115
20.0625
18.1279
19.2729
18.3609
18.5138
16.5301
18.5124
18.4385
17.9056
18.4495
20.2085
18.4772
17.4856
16.9862
19.1394
18.2269
17.2744
19.5053
20.1312
19.4673
20.0173
19.0138
17.1955
16.667
17.8027
18.151
18.0787
18.7152
20.1702
19.0946
16.3381
17.331
16.26
18.0799
19.1982
18.5373
17.5513
20.866
19.596
18.7528
18.9788
19.0812
19.9218
18.1472
18.3558
18.6714
19.1163
17.4761
17.6669
19.3274
20.2847
17.5823
16.3417
16.6633
17.2205
17.931
18.7729
17.9669
17.3993
19.7006
17.5284
19.4331
18.8029
18.6263
18.6493
19.216
18.0834
19.7008
20.6244
16.1295
14.3513
15.7445
19.631
19.1704
20.5446
18.857
17.9273
18.7324
18.6305
19.7672
15.8862
19.7283
18.4697
17.3034
17.1799
18.9194
20.7099
18.5354
17.6343
19.4701
18.1715
17.345
17.541
18.4577
17.785
19.451
19.304
17.8438
19.4477
16.8684
18.2131
19.128
17.1925
18.319
18.792
19.157
17.0944
17.859
19.0479
17.232
17.4041
18.0561
19.2837
17.8595
18.5862
18.7476
18.4002
20.5368
19.9391
17.0526
18.259
18.5038
13.6033
17.9392
16.4277
18.1069
18.7245
18.9695
18.6712
17.305
17.3457
17.8253
18.748
19.9476
19.1585
18.0201
18.1055
19.2599
18.7299
19.0259
18.0373
18.9524
17.1378
17.785
19.7969
18.7669
19.2323
20.2722
19.3297
19.4022
18.3565
18.708
18.7615
17.839
17.8708
19.1751
17.5884
18.1262
17.0945
19.5465
18.1904
18.5485
21.1614
18.4548
16.461
19.2522
19.8738
18.1749
16.9253
19.3717
17.5324
18.6304
18.2496
18.383
16.4801
17.4273
19.3948
18.3494
19.7949
18.4561
18.5353
17.6664
18.6128
19.3509
20.896
20.0172
17.1043
18.8354
17.2652
19.4129
18.544
17.8969
15.153
13.653
20.2042
17.996
19.045
18.4545
18.6281
17.7476
20.0346
16.5354
17.1125
18.1477
17.5156
19.2977
16.9563
16.9758
19.2263
20.8365
17.8116
17.9071
16.7405
19.0184
17.6276
18.2343
18.0567
17.7177
20.4357
19.1034
18.2822
18.3062
18.4187
19.6405
17.336
18.3762
18.2205
18.8865
16.1027
18.9143
18.8877
13.6852
16.0866
17.4311
18.3288
19.2443
19.4535
18.7504
16.7766
18.7688
17.4177
18.5778
15.3182
18.7063
17.6567
18.0731
18.1679
18.0571
18.4279
17.0389
18.0777
18.2511
19.2663
18.4478
19.2438
18.3855
16.8803
17.729
18.2454
17.8032
21.0111
17.68
17.8201
19.7264
19.7568
19.9601
20.013
18.1182
18.6998
18.9014
19.1822
19.14
18.9359
17.6518
18.4754
19.959
19.6122
19.0717
17.9786
19.3561
19.2025
16.5039
20.3712
17.9751
18.722
16.9593
18.1417
20.897
17.5233
15.1989
17.826
18.894
19.7546
19.7846
16.8245
19.0092
19.1863
19.7332
16.4528
19.2574
22.4344
19.5039
18.2814
17.9126
18.517
17.7214
18.8713
18.2446
17.3786
17.856
18.8398
19.6687
20.1294
20.3597
18.648
18.206
19.1469
19.2499
18.0476
16.8435
17.0475
17.2172
16.6641
20.1561
19.7925
19.3645
20.684
18.131
17.7299
16.9669
19.0443
19.8059
18.5275
17.5146
19.0486
18.037
16.0026
18.0844
17.5076
18.8227
19.1504
18.4315
19.2341
17.9729
18.4359
18.1924
18.4282
17.7617
17.9019
18.9787
18.5245
16.799
15.5047
16.0302
15.821
18.1219
18.0736
17.8057
19.0511
18.5126
19.8177
18.5074
18.7501
17.3103
18.4624
18.1476
19.5072
18.2519
18.4603
18.1588
17.9217
20.1128
16.9326
18.454
17.5298
17.8886
18.8588
19.1294
19.6481
17.7707
19.7895
18.7799
18.243
18.9955
18.3707
17.822
17.8536
17.982
18.7939
18.5315
18.339
17.8376
17.7442
17.4719
18.4047
18.3382
19.3339
18.8009
19.372
18.2681
18.2353
17.5932
19.6475
18.976
18.4552
19.2369
19.6203
18.644
18.5112
17.0333
18.2857
19.8065
19.5249
16.6431
17.6107
15.2576
16.9473
19.4924
17.2227
18.865
15.8807
17.8854
16.716
20.4352
14.8031
19.0259
18.3612
19.1351
18.5704
19.4294
18.5922
18.3176
17.6271
17.9965
18.7621
18.5935
17.1984
19.2372
15.9873
19.3319
19.7506
16.8051
19.2905
18.3275
17.9427
16.2312
17.4423
18.4746
18.1468
18.2739
18.2705
18.7701
19.3621
17.2907
15.435
18.0359
17.4026
19.0514
17.4982
19.3953
15.9693
19.3947
17.5182
18.3139
18.7753
19.0471
18.7604
18.7442
20.7422
17.9069
19.3698
18.5141
19.0588
19.9882
18.873
20.586
18.9516
17.8862
19.0095
17.9705
19.3524
19.2374
18.2293
19.0836
18.5961
16.69
18.1249
20.3818
24.4749
19.1084
20.3013
19.5715
18.7599
19.1651
16.6753
16.8198
18.163
18.771
17.8744
17.1119
17.9597
18.5423
17.2932
19.603
18.9063
18.1691
17.4493
17.9855
14.9674
19.2983
16.8995
18.2016
14.296
17.894
17.8711
19.5939
18.8138
18.2806
18.8949
19.1217
17.7508
18.1927
19.3171
18.5416
15.6793
16.8858
19.5272
19.2647
20.101
14.769
16.0248
18.5885
20.2996
17.8308
18.3396
19.9574
20.2588
18.927
18.4749
17.9665
18.1581
17.6673
18.8668
18.9927
18.4001
17.813
12.6216
18.2899
19.2
19.1414
17.735
19.0787
17.8891
18.1406
17.8502
18.6172
15.5212
17.9428
17.8033
15.9549
18.7324
18.456
16.6935
17.7681
17.1236
18.8031
19.4939
17.8649
18.5041
18.37
17.9431
18.5335
18.2092
16.4361
19.3673
19.4498
19.3591
17.9481
20.4708
18.8729
18.9292
21.0936
20.0278
18.0136
16.9039
18.3004
14.6467
18.0766
17.0265
20.2909
19.0581
18.371
20.1202
18.2795
20.0727
18.3937
17.8124
17.5213
17.0436
18.5433
15.585
16.9322
18.2542
19.3688
19.3446
20.6091
19.7422
17.8602
19.2616
18.2768
14.3861
18.2275
18.7314
18.1355
18.4811
17.5921
18.7408
18.6053
18.3463
18.8828
20.1512
19.2092
17.8184
17.8533
21.437
17.0568
19.196
19.1103
17.285
18.343
16.6904
19.6383
20.5125
18.9444
18.933
18.1194
19.4261
20.0929
18.8187
19.0651
18.6546
18.2425
19.4804
18.9492
17.9597
18.6408
16.6575
18.416
18.3433
19.9449
19.3329
18.228
18.541
16.2473
17.2013
18.4388
19.2836
19.2725
18.7249
17.4878
17.1721
14.1255
17.1968
18.3308
18.0674
18.5283
16.9776
19.2004
16.7348
17.4506
19.2379
16.9995
16.6965
17.479
17.1199
18.3539
18.2988
20.5256
15.5636
19.5925
18.2085
17.2036
19.0672
20.8343
19.1428
18.6606
18.1008
17.8761
19.2133
18.829
18.5605
17.848
18.9455
19.2449
16.7925
18.4451
16.8591
18.3038
18.8707
17.2988
17.5347
17.3345
16.2816
17.5979
17.4246
19.2047
18.4057
18.8906
18.4598
18.2946
19.4582
20.1099
20.4211
19.2381
18.4777
17.1169
18.9776
18.726
20.5448
18.5667
18.1016
16.5089
19.2456
18.3801
18.1053
19.159
17.9284
18.6988
18.5696
17.4273
18.0204
18.9921
17.3544
19.5697
16.3335
17.1019
17.6599
20.0224
17.845
19.4426
18.3944
18.1332
18.8819
19.2771
19.2399
19.0805
15.9655
17.4975
20.2429
18.2165
18.5932
17.4989
17.5534
20.3348
19.603
19.5576
18.7551
13.9008
19.8628
19.3148
19.2826
18.6824
19.7633
17.1159
19.0479
17.8093
17.8409
16.5915
17.2681
17.9985
18.5473
16.9315
16.862
18.6395
18.667
18.4753
17.1182
18.6712
17.2826
18.1351
19.228
16.4096
18.4397
18.9466
20.3642
17.1952
17.2304
18.5069
16.4575
17.6314
18.4481
19.8652
18.5104
18.2937
18.1001
17.5099
17.4147
17.0906
16.9418
20.4578
18.4493
16.5274
18.0273
19.2074
18.9454
18.5415
19.9865
18.9683
18.2407
18.5788
20.8884
18.5088
17.0709
17.3092
20.5489
19.0745
19.1523
19.6974
17.7289
18.1939
18.3192
20.4342
18.4716
20.2396
19.2794
18.7586
18.9152
19.852
19.1125
19.7446
17.8909
18.4224
19.8828
18.9125
20.9694
20.0397
18.3873
21.2222
18.8993
17.7849
19.7889
18.998
17.534
18.5404
17.0179
19.6831
17.5629
20.4368
17.1553
17.6185
19.512
20.199
14.2951
18.9735
19.6885
18.3192
17.9515
20.2633
20.5767
17.1439
18.6496
17.8432
17.8441
18.9228
18.7152
18.8236
18.8068
18.8651
19.0397
19.5425
17.5293
18.0445
18.1358
19.6053
17.2204
17.8813
16.8059
19.5421
18.8471
18.1338
18.4967
18.2014
20.0987
18.0323
18.8468
17.8798
17.9228
17.4508
18.3943
21.0016
18.7431
18.6556
18.0714
19.1073
18.9601
19.1758
15.7872
18.6839
18.6591
18.4148
18.9248
19.1437
17.514
16.3238
18.3577
19.1128
19.2477
18.4395
17.0978
16.2612
15.4908
19.5214
19.6163
19.8077
19.2334
17.239
16.622
17.3066
17.666
18.9533
18.0094
17.2737
19.4819
19.358
16.8421
18.5649
15.3482
21.458
18.4797
18.4237
19.5606
19.3538
17.9447
17.7215
18.8351
17.529
14.3073
18.1275
18.0436
18.9909
19.8764
19.7661
16.7722
18.6995
19.4278
19.035
20.5069
18.2615
18.8102
13.5435
18.9558
19.461
17.6656
18.766
18.292
18.5965
19.761
16.7048
19.0545
18.0236
17.6325
18.5973
19.4156
16.7954
18.0385
18.5449
22.512
21.0726
19.7316
16.8425
18.1853
18.3994
19.8702
17.6578
17.9636
20.6329
21.1242
19.799
17.3022
19.2205
18.8474
17.1615
19.7321
19.6446
18.25
19.4289
18.7273
17.9641
18.5741
18.7481
14.8771
18.7056
17.9081
19.1135
18.9921
18.4261
16.9995
14.5389
17.5244
16.3472
18.5917
18.6984
15.6067
17.8747
19.8729
18.2979
17.6927
18.7839
17.7624
16.669
19.0621
18.9948
17.8141
18.7709
18.0611
18.3223
18.7913
20.1713
18.8074
18.22
19.4624
19.111
18.9556
17.6982
18.352
18.2804
16.9828
17.7017
17.6892
18.175
18.447
17.7218
16.4599
19.0695
17.4114
19.1163
19.4685
18.326
18.5164
19.2716
16.4427
17.8352
18.8264
17.3535
14.8617
17.392
19.2218
16.8802
19.381
16.9159
18.5353
19.1404
16.7022
17.7266
17.5869
18.1108
17.9542
16.7345
18.5234
17.5341
18.8687
17.5481
16.3812
19.7555
18.7135
18.549
17.6396
17.3358
18.986
17.3437
18.0041
17.5659
16.5343
18.3053
17.4169
17.8745
16.2896
21.9497
19.1651
17.6618
18.1937
18.5823
18.5968
17.5722
17.5513
17.7676
17.1533
17.4536
18.7989
18.2985
17.8813
17.2828
18.1814
16.0265
18.2682
18.8501
18.0567
17.8974
18.3901
18.7634
19.3288
19.1515
17.7849
17.2242
18.5522
18.2359
19.2684
16.9633
18.7092
17.0848
16.5121
18.9923
18.013
20.0887
18.4389
19.3531
19.1622
18.1622
18.1879
18.7446
18.9809
20.1729
18.7169
18.938
20.4261
17.6932
17.4834
18.2807
17.993
18.9669
18.8662
17.8263
18.8792
19.8073
18.4127
16.2257
18.5815
18.1549
15.9199
19.1711
18.7568
20.2852
18.0681
19.1877
15.9958
18.3155
18.1849
17.4287
19.7349
19.6263
17.3425
17.7093
18.4207
19.4788
18.1195
18.3066
18.6704
18.8604
17.9557
18.7757
17.3129
16.9489
18.0432
14.5711
16.8981
18.4424
19.5136
19.7313
16.8704
18.7086
18.7153
19.151
17.7591
14.6137
18.4147
18.0967
17.3109
18.1681
19.4003
17.8217
19.279
19.9474
18.1901
16.5436
19.1698
20.6225
18.9109
17.9806
18.2627
18.8162
19.1371
17.8212
18.6437
18.848
18.2429
17.7963
16.3038
17.626
19.539
18.651
17.5281
16.0428
16.316
16.4963
18.6991
16.4677
16.8944
17.4489
18.0654
19.6984
18.9632
18.1184
18.7162
17.043
18.9712
19.5703
18.453
17.5318
18.9526
17.7699
18.5578
19.1576
17.6859
18.7726
19.0953
18.1635
17.3293
18.1449
18.9019
19.2738
18.4711
18.7734
17.8817
18.6478
20.0935
16.3023
18.0035
17.674
19.6646
16.8667
18.5466
17.859
18.017
18.0924
16.5344
18.7756
19.3548
18.2515
19.9579
19.1463
18.3183
19.3687
19.1937
18.6095
18.0742
16.9029
17.1861
19.1578
16.7473
17.1013
20.3239
18.7189
19.8473
16.7784
18.8756
17.5208
17.4605
18.1114
18.7937
17.6714
19.4381
18.7288
17.4533
17.6922
16.9855
19.5327
17.5539
17.6057
17.2235
19.0078
17.5052
17.3149
18.9524
17.475
16.5597
14.1942
18.3483
18.5669
20.5305
16.2187
17.6436
19.125
14.7535
16.3595
20.387
17.77
17.9541
17.2562
19.4156
19.1072
18.7461
16.7275
17.7062
17.8726
18.8146
16.9996
19.7867
16.0368
17.703
13.8692
14.6644
15.582
15.974
15.4175
17.6628
17.6692
20.112
16.1922
16.8751
19.7527
18.9188
17.514
19.0138
18.7669
18.2366
18.482
18.8556
17.0668
17.9829
17.4395
18.6536
18.9483
16.9199
17.9374
15.086
18.7885
18.6559
20.4018
18.5366
16.9
15.8992
16.1041
20.0018
19.6775
19.3659
17.9471
18.6594
17.7058
18.3835
21.1028
19.4305
19.4956
18.6088
17.8799
15.5812
17.5123
17.4586
17.8988
19.5804
19.458
17.258
18.7622
19.0773
19.7489
17.482
19.143
18.3296
18.0876
18.9085
18.1956
19.1979
19.0998
18.6967
17.4025
18.0813
17.8332
19.1533
18.2849
19.0397
19.2616
19.8687
20.0107
19.4135
20.2607
16.3684
18.7958
16.5363
19.4418
19.0044
20.6507
18.7122
20.1288
15.8126
16.3648
17.9609
18.523
17.549
17.7256
18.51
18.6831
16.8932
17.8769
19.5342
18.0585
17.4374
17.4232
17.1409
17.0415
19.856
19.7011
18.7788
20.0957
18.0349
17.419
18.6453
18.5965
17.4882
17.9057
18.9116
18.3756
13.3277
17.8484
19.1516
19.5225
19.4075
19.8142
18.1597
18.1849
16.5029
17.2778
16.1068
15.9889
15.2791
18.4057
18.7522
17.0099
18.7076
19.5777
20.1773
21.5882
20.7596
18.7025
20.3385
19.2189
19.6857
19.819
18.7312
19.1014
18.7877
18.1093
18.392
16.3201
19.3134
18.2638
19.7241
18.0504
19.0022
19.6774
18.0355
18.9669
18.1313
18.5918
18.2515
16.6211
17.3092
20.1379
18.0872
17.1006
17.5452
18.5633
16.6587
15.8042
19.3461
16.6988
18.4363
18.4139
16.2455
16.8377
18.4716
21.4904
17.7107
22.6696
16.9015
17.1739
20.6575
19.4257
18.9296
17.4102
16.9858
17.4281
17.1858
18.7687
17.5036
19.5302
17.0027
18.109
18.7323
15.2386
21.0519
20.8412
17.3278
16.8738
16.5401
18.0526
17.923
17.2733
18.0439
19.1398
18.5282
17.8374
18.502
17.7624
19.8523
19.8162
19.5183
18.5997
19.2025
18.9275
19.8944
18.0945
19.2268
20.3795
19.2514
18.6075
18.7621
19.5847
17.0915
19.1884
19.3751
17.8344
14.4759
18.3044
18.0041
18.4241
18.2233
19.0863
18.597
17.4239
18.6105
20.0695
17.1527
17.6838
16.487
16.5277
18.7141
18.6662
17.9446
19.535
17.0483
18.5624
20.4227
19.0959
20.3687
17.6959
18.3175
18.472
20.0711
17.2081
17.6357
16.8439
15.8703
16.0478
16.2633
17.616
17.159
17.5424
19.5407
19.7679
17.451
18.8895
18.4318
14.4514
18.1614
18.2297
18.1322
17.5808
19.0377
20.4853
18.6544
18.6374
18.0071
18.8333
20.3413
17.4835
18.6216
18.3313
17.9656
17.3087
20.4863
19.5758
16.5544
18.7443
19.3747
21.2307
18.3402
19.2028
20.2289
19.1137
19.7622
17.6135
20.0243
19.9057
18.3573
18.6074
18.2894
18.0027
19.6502
18.613
19.5726
19.5096
18.6647
18.8657
18.4139
18.8902
18.7652
18.067
17.5226
18.1145
17.5323
18.2737
17.9887
18.5518
18.5275
19.3889
18.8673
19.6901
19.1206
18.6011
18.984
18.3673
15.5706
18.3008
18.2316
17.6361
19.3435
17.8765
20.447
17.1626
19.6553
19.2601
18.515
19.3007
16.2168
18.7233
17.5328
18.5632
15.1544
15.6466
15.5917
18.4418
15.4209
17.2576
17.6457
18.5165
17.8076
19.3212
17.6484
18.0351
19.4451
20.8797
18.3466
14.9711
17.9254
16.6755
17.8367
17.7906
19.6155
17.4088
19.8166
18.4702
18.389
20.0137
19.5173
18.3199
18.5822
17.1984
17.2218
16.5715
18.376
19.3771
16.9867
15.181
17.9315
18.5147
16.624
17.8876
18.7898
18.6729
18.366
17.9473
16.3265
19.0727
20.9656
20.1952
18.3652
18.1256
19.5465
20.2023
20.6665
19.82
16.7502
18.5634
18.2264
19.4263
19.8474
17.877
17.4353
17.6667
17.4577
18.4277
17.3061
19.1028
20.3524
18.1117
18.4418
16.9263
15.9358
18.7201
18.0118
19.3386
18.2992
18.1877
17.6504
17.6187
16.2493
19.3048
16.1072
18.5178
18.4834
18.8403
18.0136
18.6741
18.3249
18.476
16.95
16.9132
19.5338
18.7814
17.9052
17.983
14.9718
16.8539
17.9438
15.9787
14.161
18.5058
18.5221
19.3312
19.4208
18.0268
18.6509
19.1435
17.4783
19.2248
18.9092
19.732
17.108
19.0952
18.5827
16.3604
16.6128
17.8495
20.2069
19.1802
15.6706
17.8099
18.1783
17.0185
17.145
18.3839
18.7552
18.4967
18.4364
19.4056
17.7003
17.8925
17.3795
17.2342
19.5553
19.3094
19.3767
18.3874
19.3916
17.6027
17.8071
17.606
19.0189
18.5651
16.1946
18.3991
17.8747
18.1052
19.936
18.0399
19.249
18.2422
19.2968
20.1747
17.1894
18.5456
17.6095
19.1692
16.5139
19.9916
19.6912
19.3711
18.5889
21.575
19.0327
20.8912
19.558
18.7753
18.5854
19.5616
19.0325
18.0726
19.3949
19.2224
16.6721
19.4874
18.8935
18.5538
17.5362
16.931
18.1701
19.4356
20.1035
18.748
19.7563
18.1481
20.2184
18.9886
17.519
18.4607
19.6751
18.0842
18.2366
21.0991
21.2644
19.2531
17.678
17.668
18.4218
17.2828
16.6814
17.5035
17.9729
20.1996
16.5583
16.8695
19.0626
17.8238
20.2433
15.9937
19.345
17.9051
17.3239
16.4907
16.8353
18.5122
18.4512
19.9338
17.7548
16.9142
18.4462
16.5873
17.0059
18.0901
18.7813
18.6342
17.0557
19.2716
19.7588
16.9938
20.6793
18.585
21.6023
18.4198
18.6494
18.9822
20.1682
19.9996
18.1759
18.3045
18.9231
17.3025
16.7726
18.7553
20.3726
16.8474
16.9628
18.6436
18.518
18.2307
18.5659
17.8838
18.4093
17.6165
17.7957
18.4902
19.3614
20.5735
19.5681
19.2071
18.2849
17.3847
17.685
16.949
18.2199
18.4211
19.0542
17.6612
19.2428
20.1499
19.6044
16.7023
17.292
17.6557
16.2333
20.6816
18.2948
24.572
24.0383
19.4229
18.6664
19.8158
18.0041
19.3812
18.0799
18.5124
18.4312
18.7071
19.306
17.5765
17.8245
18.804
18.8314
18.1178
18.9588
18.3952
16.9369
16.5705
18.4829
18.691
20.0464
18.6753
16.6259
18.3894
18.976
17.9089
17.1079
18.2389
18.6105
18.1481
17.8178
19.458
18.8698
15.9606
18.0748
17.4867
16.9468
17.9776
18.9433
18.7572
20.4234
19.6225
17.9859
19.4678
16.5993
19.0757
20.0561
19.6795
18.8215
18.2661
16.2031
16.2402
18.3728
17.0993
18.1728
18.1006
18.3392
18.9258
16.0893
17.2113
16.3799
19.4141
19.3436
17.9034
18.889
18.2453
19.8444
19.3314
20.036
18.8932
16.718
18.9378
17.7351
18.4034
17.955
18.776
19.081
19.3138
16.3547
20.633
17.074
18.702
16.2616
19.0912
18.9417
18.8779
18.5479
18.3292
17.2013
17.9406
19.1461
18.8595
19.5533
17.6775
20.957
18.4123
18.4365
16.6548
17.3318
17.4565
20.1601
16.0134
19.2125
18.4282
19.6676
16.6375
17.1986
17.0022
18.0702
18.4611
17.8476
19.3618
24.6222
19.0219
16.5111
18.4472
17.5328
16.3797
18.5667
15.8369
17.8518
19.6464
16.6948
18.9614
20.5788
18.2126
17.8968
18.087
17.3973
17.136
17.7697
17.3935
18.5226
17.2355
14.9373
16.9376
15.0851
17.4969
13.6656
15.7648
17.5611
18.64
16.6762
17.7876
19.5373
17.812
17.6507
18.1518
16.619
18.2054
19.4079
19.6525
18.8521
19.4342
16.9141
16.1157
17.7973
19.4672
18.4094
16.872
18.7503
18.5604
18.1882
18.2427
18.0635
19.2003
19.3918
19.6405
17.639
17.5091
16.4386
17.152
15.293
16.0812
19.3838
16.3966
20.421
18.9669
16.4329
17.1745
18.6764
17.1379
18.6678
17.3076
17.8326
18.734
18.5729
17.9646
18.1145
18.4755
17.8629
16.2527
18.3711
17.7725
18.1792
16.9334
19.9298
18.2542
17.8525
18.112
18.6838
18.9379
20.4697
19.4327
19.242
19.03
19.2294
18.2218
19.0067
17.8698
17.4014
15.7144
18.075
17.3304
17.3586
18.5565
18.3295
18.6766
17.869
16.9926
18.753
18.652
17.2572
18.3083
19.2434
19.4326
15.9851
18.1623
19.2693
19.1797
18.3526
17.041
19.506
18.3418
18.8963
18.5481
16.7186
17.9248
18.1916
18.3889
16.395
18.9715
17.327
16.9091
18.0567
16.2285
16.5639
17.4959
18.0267
18.1459
17.3217
17.9866
18.4586
18.9219
20.0325
17.656
18.3395
17.9484
17.4392
14.2185
16.5075
17.0546
16.0779
18.6765
17.2383
18.8914
15.4583
19.3185
18.262
16.1064
16.1307
19.72
17.3106
17.82
20.6161
19.502
19.789
19.0632
18.1447
20.3539
17.9841
18.2542
18.3658
18.9797
18.551
19.3786
19.0635
17.5201
18.1387
17.7793
17.7102
18.3972
17.787
20.0248
19.2834
17.7265
18.695
17.391
18.1744
17.0461
16.9072
17.4329
17.9277
18.8364
16.016
19.8774
18.0034
16.4437
18.3152
18.8949
19.2564
18.0294
16.6931
17.8022
16.9128
17.03
20.6947
19.6498
19.0862
16.398
17.5963
17.3776
17.6812
17.8078
17.9503
19.134
18.6108
18.3651
19.8479
18.1093
19.0755
18.0078
19.326
19.0605
18.1093
18.4959
19.241
19.0686
18.2741
15.0126
17.0555
16.922
16.7762
18.624
19.03
19.5994
19.8469
17.8393
17.2059
15.4172
18.2799
17.3922
20.2801
20.5838
18.991
20.2715
17.6353
18.7758
19.2678
17.3548
17.1567
18.1514
20.0868
20.9735
21.0744
17.0936
18.4148
19.409
16.5222
16.5173
18.1919
19.6412
18.4038
20.6533
18.757
20.2799
19.2354
18.0756
18.8721
17.1483
18.5841
19.198
19.1099
17.9709
18.8645
19.6661
19.33
19.6354
16.7696
19.4602
21.9828
23.4949
21.9981
19.2129
18.2492
18.7828
17.4872
18.6305
16.1593
18.144
17.5859
17.4414
18.96
18.3885
18.5976
17.1829
18.2046
17.6831
18.4202
18.8791
18.6913
18.0748
19.4015
18.8404
17.5867
14.2634
16.8261
17.4297
18.2656
20.0907
18.1549
18.4447
19.2242
18.474
18.0153
18.3512
18.1085
21.1463
17.7005
18.6855
19.1381
17.3816
19.2805
17.9275
19.1587
18.5937
17.3047
19.1268
20.2615
17.9262
19.7028
18.0247
18.4046
18.4375
19.046
17.5527
18.8372
20.0668
17.671
18.5024
19.5176
18.4276
17.6653
19.6127
16.5946
18.1494
16.8565
18.3912
19.1952
18.9672
19.6868
18.9
18.0618
18.5337
18.7542
15.6199
17.979
20.0912
18.8818
16.4526
16.2752
17.8268
18.9984
18.2967
18.2467
20.2897
18.7401
18.7652
18.1287
18.3402
20.0305
17.0797
18.0908
18.6611
18.9552
19.8421
19.2785
18.488
20.1181
14.9616
16.472
15.3924
17.5274
18.7853
18.1382
17.3756
18.5673
17.9014
18.9934
17.3032
17.7432
20.1365
17.8636
19.096
18.6711
17.398
19.5133
16.8699
19.183
18.7545
18.2362
18.0546
18.868
18.3788
20.0206
19.8803
18.7967
17.7616
18.0037
20.0577
19.1367
17.5341
18.395
17.3592
19.4871
18.2858
17.6945
18.8977
19.0724
16.8046
18.3531
18.0279
20.1576
17.2638
20.0652
19.4199
18.2212
19.3338
16.8039
18.5672
17.8397
17.845
18.6538
19.3491
17.5589
18.64
17.9485
18.5642
19.4851
18.5598
18.3745
17.8217
20.3314
18.7163
17.8067
18.9205
17.6859
18.9773
20.2619
15.5313
18.4545
17.954
18.0424
18.6002
19.5993
17.3962
18.0089
17.2221
17.7486
16.1647
17.8555
17.5204
16.7118
17.7886
17.9473
17.6498
16.6489
17.6487
19.0311
18.4541
19.2286
17.181
17.6891
17.5344
18.3652
18.5972
18.2222
18.4394
18.3464
19.4623
19.733
19.9556
18.205
18.9754
16.9474
16.7537
20.3725
19.2403
17.1059
15.2348
17.4114
18.166
17.7669
19.8154
17.8651
18.8753
19.9061
18.8984
20.3674
19.8079
16.9237
17.4029
16.4533
15.1317
17.0966
16.9563
18.1328
17.0938
20.1273
19.4282
18.6475
18.9028
18.8178
16.8445
19.032
19.673
17.618
17.9145
20.393
18.306
18.1427
19.3384
17.476
20.8746
20.89
17.9459
18.8948
16.7245
17.5999
18.594
16.2048
16.4678
20.9127
18.0136
18.3981
18.0703
18.5252
18.493
19.0405
19.5972
15.946
15.8851
17.7901
18.3958
15.6057
18.9295
17.9102
18.3333
19.2028
18.4678
20.4621
17.4212
17.6226
18.9608
17.8365
18.5325
17.2027
19.1651
19.435
18.3035
19.3592
17.8802
18.5033
18.3875
19.1481
18.4533
19.4176
18.9363
18.1633
18.6978
16.3869
17.5079
18.6757
18.8709
20.6848
18.8783
18.4313
18.8576
17.4731
17.7677
18.8847
19.9579
19.4264
18.1739
19.0398
19.3886
20.3457
19.1105
20.4206
18.5465
18.8641
19.3956
18.8007
17.3237
15.6952
18.5578
19.0255
19.0648
18.9022
20.6874
17.4932
18.0094
19.6048
19.4666
18.7682
18.8267
17.3968
20.2038
18.2884
17.8105
17.2527
17.9538
17.747
16.8891
18.9315
17.6955
15.3067
17.0013
18.9822
18.5828
20.7778
17.389
20.6101
18.1045
13.3699
18.6158
18.0696
17.6813
18.7799
20.2768
17.5325
19.6114
18.9078
18.1393
16.6412
19.5294
17.2011
18.9912
18.5898
16.7773
17.4632
18.3601
16.4741
17.6778
18.6814
19.967
18.3119
20.1591
20.2954
18.2765
16.9361
16.6921
17.7393
16.724
17.8263
18.1953
17.9341
15.4683
18.2638
17.8614
18.8502
18.0465
17.6799
17.6928
18.9237
17.638
18.6603
17.7072
19.011
18.9992
16.6571
18.0701
19.5095
16.8743
17.8537
19.6966
18.1837
13.8872
17.3259
18.4581
18.6064
19.1572
17.5064
17.0638
19.6852
20.9911
18.6053
16.2671
15.0741
19.6994
18.9188
15.4732
18.0388
19.0279
17.1857
19.2412
18.3285
19.3464
18.9017
19.9578
16.5118
19.0189
19.0135
17.5401
17.0289
18.828
17.8018
19.3078
19.1678
17.0207
19.2953
20.0235
19.6795
18.0469
18.9737
18.6191
18.9257
16.9323
19.545
17.8918
17.994
18.2835
16.2518
15.1701
17.7352
17.8341
16.3481
19.0503
19.394
17.8286
19.8635
19.0823
17.1676
17.655
18.0004
17.9573
18.1985
19.6824
21.3167
19.778
18.218
17.0427
18.4191
19.0298
19.2199
17.7237
17.2877
18.7709
18.5027
18.3056
17.9331
16.0133
18.3551
18.2359
19.9819
19.2164
18.8917
18.1793
17.3956
17.4081
19.1636
19.0838
19.8442
20.2719
17.8852
17.6517
18.5222
17.4684
19.2115
18.5827
19.2969
19.4739
18.0195
18.8988
19.224
19.4446
17.9682
18.3787
18.2451
17.8047
17.9882
16.124
18.4173
20.1785
19.6137
17.6333
17.9964
18.0785
17.7691
16.0439
18.7703
18.797
19.6611
18.8009
20.9297
18.4098
18.4789
18.9491
18.0386
18.4178
19.201
18.8937
19.2534
20.6425
18.8904
18.7898
18.4997
18.1644
16.5528
18.7867
18.2943
16.931
15.7017
17.9875
17.2401
16.9648
18.5517
19.7508
18.2883
19.703
19.1614
19.3643
19.9933
17.2382
18.9229
17.3313
18.5975
18.3398
16.5353
14.4323
14.9666
18.9402
19.8038
18.0705
17.298
18.0634
18.9685
17.6785
19.001
20.0252
19.9172
22.8359
18.837
18.8552
18.7852
18.2721
17.2538
19.6624
16.3358
18.618
19.7266
17.0998
20.2419
16.3957
17.5744
20.513
18.4571
19.869
18.1277
21.137
19.8193
19.5972
14.629
18.738
18.9635
17.3851
19.4902
17.5014
17.416
17.1047
18.1034
17.9347
18.334
19.4855
18.22
21.0476
19.7768
18.5476
20.9651
17.2774
17.9883
18.2703
16.09
13.1496
13.134
16.6677
18.3853
18.923
19.9298
19.4453
18.7555
16.0296
19.1419
18.7323
18.4787
17.6203
18.4155
18.2025
16.9374
19.3805
16.6175
19.2298
19.4606
18.2775
18.6149
19.1818
19.7626
17.2587
17.8782
16.4383
16.4926
14.7724
19.5243
16.6635
16.0545
16.0686
18.905
20.9178
20.3003
19.2789
20.0438
18.2979
17.2869
15.7424
19.6161
18.115
18.4237
18.7712
18.1282
18.1637
19.7945
20.0675
18.8225
17.4983
17.9714
18.2638
17.2188
18.5999
18.8569
18.0312
18.9459
19.0074
18.0073
18.1758
17.6161
18.8133
17.6419
19.1161
18.0014
18.3128
18.7581
18.5991
18.59
18.579
19.3029
18.9814
17.5401
19.7009
20.9335
19.4418
19.2567
18.7877
19.1259
18.6821
18.8526
19.3021
18.1914
21.1527
18.9895
17.822
19.9727
18.9102
17.8591
17.1534
19.4801
19.5636
18.252
16.2157
18.0205
16.9088
17.3873
18.2429
18.4377
18.5321
19.31
18.7925
18.7479
17.4318
18.5796
18.202
17.669
18.9222
18.6589
19.33
18.1817
18.6974
18.2641
18.8727
19.8843
17.488
18.8759
17.8176
18.0404
17.618
18.555
18.9789
16.6019
18.7763
18.0901
17.4844
18.7027
18.3908
17.3528
19.154
18.5647
19.9228
18.6585
17.9771
18.2793
19.6448
18.746
17.6838
17.7082
17.2121
18.5163
16.8963
18.3623
19.7663
18.889
19.5591
17.8741
19.4034
18.8592
16.9531
18.0256
18.3224
19.1603
18.216
17.4969
18.0392
19.5541
19.1503
24.6895
17.4595
19.2357
15.1248
19.8572
14.588
17.4323
17.1777
17.9939
19.6015
18.2021
18.6701
20.5964
19.1393
19.6573
16.8734
20.0976
19.4468
18.7548
20.4167
19.7138
20.1652
17.2051
19.2348
17.9731
17.3288
16.2819
18.9599
18.0673
16.9666
18.2616
15.1858
18.332
17.7738
20.6251
18.1956
19.6192
15.8291
15.3919
18.2735
19.0751
18.3201
19.4077
17.2134
19.3978
20.4629
16.0943
19.1245
17.9552
17.3195
19.0365
16.1244
16.8912
17.1552
16.92
19.6673
17.3115
19.1984
19.7673
19.4601
17.0761
20.1089
16.4778
19.1573
17.8385
19.1679
18.2253
19.8485
18.4972
19.7653
17.6906
20.5299
19.3165
19.1069
19.7122
19.4087
19.2248
19.4885
16.8199
20.5788
18.4609
19.5573
17.2377
17.5323
18.2248
18.7169
16.7024
18.4384
17.5222
19.7092
19.6433
17.4726
18.5019
18.8024
21.0118
18.3495
19.4235
17.9903
16.8293
18.3525
18.7464
18.7669
20.1985
18.8732
18.9028
18.7679
17.1805
17.4644
17.3607
19.3057
19.9463
19.0461
18.654
19.1938
20.8697
17.6424
20.086
17.5213
16.6926
18.3264
17.0134
18.0797
17.7096
18.5398
19.1201
19.0117
17.3451
17.1921
18.3782
18.7793
17.6893
17.5951
14.8786
16.002
18.8059
18.32
17.9536
19.2273
17.5572
17.8736
18.8998
18.8899
17.9884
19.1392
18.3961
18.7702
17.5136
17.0192
17.6883
18.0645
17.2333
17.6446
17.1705
18.6369
16.8513
18.3029
19.2492
17.9952
18.4115
19.3513
17.9671
18.3967
18.7635
17.5376
17.6299
17.9818
15.4542
16.7672
18.7452
17.2393
17.8237
18.6145
18.171
18.2103
17.7661
19.637
18.739
17.431
15.8296
16.3577
19.471
19.2638
19.8749
18.5503
17.1867
17.0975
19.0762
20.7691
18.9911
18.4295
17.3253
19.3297
20.4087
17.5909
18.1289
18.1005
18.7322
18.8193
19.1216
17.3858
19.0931
18.2386
18.016
19.4151
17.9747
17.7437
19.2229
18.7903
19.1865
15.04
17.3461
18.7634
18.1805
21.0912
17.6748
17.6542
18.5889
18.9722
17.274
19.7071
18.8743
19.432
18.0714
17.395
17.4483
18.5833
17.6068
19.1186
18.6175
18.5127
18.8477
18.2493
14.6874
18.3047
17.356
17.247
19.5354
16.2265
19.2934
19.8227
18.5492
17.6772
18.2697
17.9334
18.9078
18.5232
17.5938
18.3838
19.2843
15.9984
16.841
16.479
20.6787
18.5221
16.779
17.5591
18.2195
19.8739
18.6105
17.5513
18.1647
18.8292
19.0464
15.387
16.1641
19.594
18.5254
17.4705
17.8465
18.6419
18.668
16.9512
18.2367
20.265
18.5219
20.2543
20.5449
16.4825
19.3613
18.377
18.2119
17.4258
16.2137
18.9635
17.4513
18.7371
17.3215
17.5615
18.8457
19.5724
19.5524
20.4439
19.6466
19.0028
16.1393
17.8865
18.2885
18.5391
16.3795
18.4104
18.3039
19.8983
18.8234
18.6584
16.9449
17.0328
18.5305
19.8697
18.1317
17.8256
17.9147
19.3753
18.4442
16.6292
17.6775
19.366
17.9055
17.842
16.315
14.0025
14.271
18.6485
17.9246
17.2527
16.4645
13.7455
18.5684
18.0197
17.9574
19.8915
20.2307
18.9346
17.5351
18.1826
18.5105
21.6936
19.1406
20.0976
19.4128
20.7304
19.4367
18.7724
14.5256
18.2612
18.7937
17.5489
18.959
19.3296
18.6116
17.6291
19.0498
18.7564
18.7945
18.023
19.5825
17.9839
16.9662
19.3794
17.7744
17.4263
18.879
19.1334
17.6326
17.5881
18.3239
16.2858
17.8444
21.5912
20.428
18.8507
15.8863
17.5822
19.0103
17.9137
17.4598
17.8973
18.9017
19.1907
16.016
20.3646
18.9
17.7209
16.2553
18.8843
19.5858
19.1405
18.3723
19.1605
19.65
18.9223
18.8822
18.0855
18.595
18.4642
19.5602
17.0345
19.0705
17.2278
19.3792
19.0787
16.7261
19.8814
18.9498
12.2578
12.7918
15.3487
19.7295
17.4375
18.5043
17.5432
18.2176
18.3231
19.3073
19.1173
17.093
18.1128
18.7807
17.8466
18.4102
16.45
15.774
12.9849
15.3867
15.9198
18.0499
18.6912
17.8018
19.8903
16.2983
19.409
18.3555
19.8549
19.926
16.4494
18.0494
19.0473
17.7898
18.489
18.2376
18.2024
16.2106
17.4598
15.7534
18.7737
19.3643
19.201
17.1328
19.5186
19.2109
16.9989
17.2018
16.9936
18.5482
19.1046
19.8246
18.3621
16.0547
17.9122
18.3918
18.4604
16.5943
19.7374
17.958
16.7198
18.6468
16.578
17.4448
17.728
17.2444
17.4568
16.5465
18.1408
19.1299
20.1337
16.5846
20.0932
17.6199
20.3805
18.655
19.0951
18.527
16.3478
17.9209
19.3644
19.1549
18.473
20.033
20.8061
18.1154
18.8238
19.2768
16.4371
19.2811
19.3754
18.1914
19.6706
18.7884
19.4197
16.4341
19.2843
16.0007
16.1484
17.2985
16.9592
18.3789
18.2608
18.9742
19.075
18.2716
19.5801
16.536
17.5209
18.4718
17.8015
18.5602
16.7697
17.7385
18.5639
18.7937
19.7476
16.3279
18.4834
19.6948
18.7676
16.8679
16.2223
18.4728
15.7414
17.8588
17.9874
19.9377
19.5926
18.9855
18.6448
20.1278
17.6987
18.8311
17.9366
16.8483
15.6619
18.3436
17.4078
17.0709
18.4537
18.3373
17.4956
18.5788
17.5683
19.3728
18.7862
20.1518
18.1604
20.3707
17.3744
18.7053
18.8771
18.516
17.8956
15.3006
18.3759
20.2678
17.5067
17.8606
17.5423
17.8622
15.5492
18.8062
18.5218
16.8718
18.5001
16.9243
18.3281
19.0695
16.3053
17.972
17.301
16.5621
17.5465
17.7645
18.4009
18.3565
17.0086
19.0067
18.311
18.3624
17.9921
19.0912
19.8636
18.2261
18.694
17.9586
18.7939
16.7065
20.0531
17.8312
21.2943
19.5682
17.9455
18.02
18.643
19.393
15.665
18.1802
18.3454
19.6512
18.2815
18.6304
18.1328
19.4935
17.8904
17.6287
18.4886
17.4552
18.8308
17.1786
19.4459
18.9778
18.0079
16.8449
19.1254
19.7167
18.3628
17.555
19.221
20.8123
18.8961
18.9101
15.9946
19.3581
20.2778
18.3809
19.06
15.3008
15.9605
14.1957
17.9762
18.2603
16.1511
18.4515
18.3543
17.1043
17.2174
18.3189
16.9424
20.3436
16.641
18.5869
17.4014
17.3406
18.0536
19.3346
20.6038
19.854
17.9592
17.7857
18.1593
13.4766
17.7732
18.6903
18.6225
17.5605
18.2258
19.7161
18.5218
16.1063
19.9108
16.5423
18.7367
18.7073
18.1441
17.8427
18.8582
17.7092
18.2075
19.4836
17.9646
18.468
17.8095
18.3774
18.2016
18.405
18.7509
19.9694
18.9685
18.2218
17.4401
19.6114
19.9186
18.5866
16.9508
16.5712
19.2794
16.9263
17.1732
18.0912
17.7558
18.4166
19.0367
16.9179
18.3274
15.7772
18.1591
15.831
17.1127
14.9997
17.5232
18.0256
17.2909
17.9225
16.7209
18.2405
14.6094
19.7809
17.9626
17.3676
17.2969
19.4838
17.8479
18.314
13.7747
14.95
16.9351
19.386
16.6332
17.4757
17.758
19.0288
17.495
20.0682
20.3662
17.9004
18.9995
19.4227
16.1257
19.1346
17.1648
18.8982
21.1916
17.981
18.7282
18.7442
17.4051
18.7571
18.9604
19.9255
18.5522
18.5649
17.4703
18.6001
17.3014
20.0019
20.0986
19.2386
16.6304
19.9053
18.0702
18.2294
17.9596
16.8078
17.7691
17.9597
15.6397
18.7401
18.4561
19.2841
19.8179
17.7877
16.6912
19.5332
17.9239
19.9
19.832
18.1888
18.2446
18.0688
19.1922
16.978
16.6309
16.8734
18.2705
18.9165
18.1714
19.7265
17.5803
18.3902
17.6732
17.6741
17.2098
19.416
19.4057
18.6723
17.7211
17.4998
20.1857
18.0133
17.8166
17.3691
17.5636
19.7997
19.0401
18.3935
18.9183
16.2655
19.464
17.1741
19.162
20.4129
16.5875
18.8324
19.6884
16.9472
18.3345
18.0848
18.4096
17.9542
17.8343
17.4662
18.241
20.2729
19.2953
18.0148
18.0836
20.6977
19.2986
18.7851
18.4467
19.1551
18.7871
19.5516
17.381
16.9961
18.0524
17.6685
18.2069
19.013
18.069
17.9231
17.7201
19.1533
18.5586
19.4931
18.6324
18.3651
19.1763
19.0656
19.56
18.1633
17.6052
19.2826
19.1874
16.671
17.7406
18.9583
19.7275
17.1267
17.0168
18.7964
19.397
18.2661
17.8414
18.2847
19.5283
17.9973
17.919
17.5737
17.7666
18.8925
16.3503
17.2705
19.6284
18.3236
17.7743
18.1036
18.0915
16.9272
18.7141
16.176
22.0979
19.5596
18.328
19.5606
18.3913
19.7425
17.5113
17.8003
16.6245
18.3928
18.4838
18.6402
21.4197
20.027
18.9931
19.6759
19.0444
19.7976
18.0843
18.4116
18.0993
16.1416
17.5325
19.5263
18.5591
17.2573
18.461
18.4686
17.3139
18.6223
15.1019
16.3214
19.288
19.7902
19.4698
18.6795
17.769
18.164
20.09
18.1421
17.0511
16.6965
18.3729
18.3497
17.2839
18.5976
17.926
18.9091
17.4883
18.1881
19.1182
19.5937
16.7271
19.2088
19.406
19.5168
17.1216
17.521
15.7624
20.0211
17.7662
17.0567
15.4662
17.5212
18.5829
18.4203
18.889
19.9052
19.1118
17.9863
20.3073
19.7106
17.0035
19.3938
18.4417
19.3862
18.9246
17.8299
20.2301
17.4634
17.5696
15.9932
17.8741
17.6351
18.6249
18.4669
17.5674
18.3414
18.2613
19.6087
19.7
18.1662
17.3424
18.0915
17.9331
18.0663
16.9509
18.0496
18.8193
16.4737
18.359
17.089
18.1123
16.1025
19.395
16.1553
17.2601
17.3916
17.7054
17.6774
19.1529
17.6349
17.7129
18.2573
16.9468
19.1356
19.4639
18.0773
19.5184
18.2923
20.2628
18.8226
18.892
18.845
20.1871
20.576
17.7581
16.8552
17.1823
17.4895
18.6169
18.4563
19.3723
18.5544
18.497
20.473
19.1133
19.1883
18.7672
16.847
18.0417
20.2713
18.6166
18.7257
17.489
17.2448
15.6217
17.5133
18.1802
18.2074
16.8617
19.2075
18.5864
18.8538
18.3572
17.245
18.2367
18.0951
17.781
17.2011
18.8017
17.4069
17.0942
17.9251
19.7791
18.6655
19.8302
18.1675
18.5126
17.011
17.8868
20.5628
18.5601
19.2748
18.7322
19.6536
19.0603
17.4948
18.4241
16.5485
19.0505
19.9609
19.2276
18.3766
17.0848
19.21
16.7742
16.8716
17.8165
18.4241
19.5905
19.4622
18.7473
18.6747
19.7768
21.1338
18.8403
19.3789
17.641
17.4241
17.7689
18.3125
18.3804
19.3965
17.6995
18.7148
19.0203
18.9402
19.508
18.827
18.286
19.274
18.8493
16.3893
18.1956
16.6817
17.6063
17.532
18.4525
17.6704
14.7191
18.442
17.0218
16.7696
18.7671
15.4976
18.4514
16.9208
18.4829
15.7052
19.4839
17.3905
15.4639
19.094
19.1911
17.8865
16.8637
18.6292
19.9764
20.6573
18.1004
19.4058
19.4985
19.1792
18.582
17.3235
18.7346
20.564
18.6688
17.4133
17.5984
18.4051
17.1327
20.31
19.016
19.8093
19.3895
16.7852
17.4038
18.7503
18.9406
16.7771
17.7266
19.9435
18.526
17.8475
16.915
20.4246
18.1029
17.3292
17.4465
15.329
18.0953
20.4133
19.4818
18.8997
18.4433
18.6665
19.4341
19.5139
18.4759
17.9395
17.1887
14.3444
15.3298
19.4124
18.0581
16.8902
16.6236
17.9738
18.8298
19.9082
19.5202
17.8054
18.4908
19.1074
18.5203
18.6586
17.5303
18.7115
18.0771
19.9627
19.8645
19.8752
19.3369
19.3773
17.6466
16.5232
19.2953
19.2307
19.5795
17.5957
19.6359
18.1184
19.0618
15.8703
18.804
18.8293
17.7847
18.0482
17.298
20.6784
20.9195
18.3104
17.914
18.2873
14.9527
15.8023
18.4311
19.7101
18.4241
19.2894
18.8099
15.3695
19.0964
16.2171
19.819
17.533
17.4793
18.8481
17.6053
16.3918
17.5519
17.9703
19.3588
17.1887
19.2635
18.3444
17.5511
20.7409
21.1231
17.6663
19.1929
17.6875
19.5759
18.9164
18.2141
18.6773
18.3451
19.9442
19.3718
17.6383
19.2066
18.3681
19.2472
18.2221
18.7504
18.9545
17.6292
19.4124
17.6974
19.0003
16.4197
18.0795
15.5483
18.2684
19.5003
16.5048
15.2036
17.9018
14.7626
18.4252
18.5456
18.9852
17.7528
18.5114
18.1472
16.6868
18.8523
17.6579
17.99
17.3749
16.2609
18.3449
17.8378
19.0182
19.0549
18.7867
18.5959
21.4164
19.1569
18.2711
16.7308
18.6193
19.1734
19.0631
19.7837
19.0332
18.4328
17.3616
17.1703
20.3284
19.0707
17.9454
18.9692
18.1459
20.0487
18.08
16.1388
16.1907
22.3242
17.8781
17.5856
17.6277
18.0525
19.3965
15.752
16.4673
17.4372
19.0704
18.6747
18.5807
18.3531
18.9707
18.3499
19.0321
18.6165
17.7669
16.1675
17.0609
18.5434
18.824
18.0131
17.0332
18.5674
18.2138
18.9355
18.286
18.2258
18.263
18.8759
18.9802
18.1762
19.2444
17.51
19.1898
17.771
18.8669
18.4945
18.1949
16.5842
14.8081
17.1466
19.8218
18.1029
18.4917
19.9653
21.8503
18.1181
17.7052
18.6223
17.5179
19.1057
17.9508
19.3448
16.1376
20.623
19.09
18.585
19.361
19.6891
19.9171
17.9876
17.1884
16.0788
18.1573
16.9146
20.4386
21.5487
20.3635
18.011
18.4419
19.5419
19.8669
19.2999
18.1544
18.2694
17.7571
17.3441
16.0462
18.442
16.794
17.3792
19.008
19.271
18.2662
19.6903
18.6545
17.826
18.3481
18.2552
18.8211
18.7112
17.1565
19.2534
19.6442
19.5379
19.5218
19.5764
17.522
18.3167
18.2689
18.1155
18.0783
18.6708
18.9884
19.4578
15.9084
17.9951
15.894
18.5952
20.7965
20.0153
19.4803
21.3769
17.7297
19.525
19.1629
19.7479
15.7694
15.0153
17.2463
19.3832
18.7413
17.9262
17.3335
18.5411
18.4443
18.1039
18.6005
19.5531
17.9701
19.2311
18.2397
17.6815
18.3794
18.8193
19.246
20.7334
18.2305
17.1437
17.3539
19.6602
19.4282
19.0365
19.1393
16.5077
16.4357
18.4521
18.989
19.0395
16.2397
19.8385
19.059
18.1555
17.6969
19.1839
19.8698
18.9375
20.2945
18.8506
19.1337
18.0465
20.0985
20.6527
19.559
17.4124
19.181
15.1976
17.2461
15.581
18.0005
14.7788
18.2401
17.9782
17.3877
19.0046
18.6876
17.6141
17.2938
18.6679
19.5669
19.9776
18.9702
18.3571
17.9627
17.0356
18.0523
18.4964
17.4022
18.0242
19.4972
20.0298
18.9851
20.1664
20.2988
16.324
18.4518
19.8014
17.7231
17.6322
16.2338
18.711
19.3944
17.1645
17.3766
19.2773
18.5034
18.6244
18.1204
14.496
16.2462
20.2417
19.6338
17.4084
17.3224
18.9998
18.9839
17.16
21.3005
18.7154
19.8572
18.5941
18.7264
19.4193
19.0516
19.6243
19.0231
19.797
18.6729
19.0423
18.3584
20.0729
22.8536
16.7859
18.8392
18.4523
16.5037
17.5858
19.0736
17.7321
16.9331
18.2548
17.3698
22.5267
20.1153
17.9047
18.4622
17.9649
18.4811
19.9106
18.6429
18.67
19.4511
19.429
20.9575
19.8562
20.676
17.8605
17.6051
18.5318
18.2194
18.2542
18.9969
19.6819
19.4935
18.3978
16.4216
20.7246
17.8833
18.3419
17.1202
19.1914
18.2007
18.3343
15.0958
19.0635
18.2186
17.8633
19.9953
17.6362
18.8806
18.8902
17.3003
17.0349
19.7522
18.5217
18.1693
18.1227
18.6914
18.4509
17.8351
17.41
19.2553
18.4509
18.5491
18.8259
17.4236
17.9459
17.4289
17.0766
15.7399
18.0569
17.8731
17.6966
18.2336
15.89
17.9944
15.874
15.8885
15.4029
18.7866
20.3107
18.9581
19.0186
18.9279
17.6113
17.7837
19.3879
18.2557
20.3563
18.3224
17.0964
16.7121
17.6195
16.4873
19.2484
18.9461
17.7896
18.1718
18.2629
18.4273
17.5844
19.7761
18.7634
19.3276
19.2326
19.0618
18.2574
18.5239
18.3458
17.8753
19.5695
19.218
16.6351
19.6533
18.0535
19.8859
19.4902
20.2141
21.4408
17.8344
18.0039
17.7066
16.4556
17.5487
18.581
17.2613
18.1917
18.9303
17.6411
18.5603
19.3522
19.5865
15.2955
14.6049
17.1612
13.6563
17.1808
17.3102
19.1437
19.4714
17.5675
19.4015
17.0466
19.483
16.7005
14.689
18.7561
19.2289
19.5051
18.2828
17.7552
18.3212
17.6785
18.0351
19.6028
15.0529
18.6944
18.5902
17.83
16.9941
19.6286
18.1886
17.4427
18.8666
18.0542
17.4469
18.4597
15.1843
17.5038
17.7395
17.2828
18.2994
18.9195
18.876
18.6046
19.9284
17.3653
18.0551
18.468
17.8306
18.0275
18.4317
17.2796
18.6374
18.3732
18.9408
19.1433
20.2155
19.5592
16.8958
19.0125
17.6428
19.5921
18.5809
20.0515
19.1075
18.9942
19.7384
19.6675
18.4792
19.1057
18.5192
18.5326
19.1822
19.3011
17.642
20.8706
17.8163
18.0569
19.523
17.345
18.1134
19.014
19.5953
17.732
18.7463
16.8352
17.8492
18.16
17.724
17.7264
16.3604
18.4587
18.2639
18.0414
18.6895
19.4878
18.7106
19.3301
19.0089
18.0322
17.7418
17.3037
16.9355
17.0227
19.3959
19.488
16.8581
18.8533
18.9655
19.9105
16.1056
18.6185
17.7754
18.0406
18.1069
18.069
17.4944
18.8881
18.4356
18.8162
18.4986
19.0825
17.7659
17.9402
18.3264
17.8593
16.6229
17.9626
19.7641
18.2309
18.3663
18.8586
17.9936
19.4707
17.4688
19.1171
19.0663
19.0251
18.7333
19.2535
17.2093
19.3199
18.0587
18.3332
18.5842
19.7798
16.89
19.7918
18.0381
18.9471
19.1376
18.8455
18.2483
18.8759
18.7986
18.018
17.1366
19.0332
20.8564
18.2484
19.7826
19.581
18.3349
19.5539
18.6421
17.2035
18.5597
18.119
18.4205
19.1828
18.2065
18.375
18.4997
16.8255
20.4509
18.0259
20.0471
21.6221
20.7972
19.0814
17.5543
18.4313
19.3421
18.8234
19.7544
18.8182
18.4283
20.6009
18.0997
17.3191
17.9634
18.8301
19.8312
17.2555
18.7782
19.3768
19.3441
18.526
19.1908
17.3715
18.6343
18.0987
17.8459
19.5757
17.8726
19.4722
18.4371
18.5028
18.3439
17.8328
18.0132
18.7943
17.4494
17.6434
18.763
19.4333
18.6616
17.2919
19.4792
19.6781
18.0994
18.8123
17.0026
20.606
21.1527
20.0404
18.6333
20.171
19.0821
17.2636
20.502
19.3922
17.8479
18.6331
18.2407
19.3026
18.2572
18.7111
18.4652
18.694
19.0331
18.4321
16.9437
17.9773
16.4502
18.7762
18.1778
18.8816
17.5426
19.8627
20.1912
18.5507
19.0236
17.5433
19.5573
18.8746
17.838
20.4778
20.457
18.6892
18.6278
16.6449
17.122
19.5909
18.6438
18.2516
17.1216
18.055
18.3245
19.3538
19.4907
17.9069
19.4071
18.1762
16.9272
16.4057
16.2394
19.5104
18.3043
17.4129
19.0625
18.0683
21.702
17.7377
19.2791
18.8375
19.2325
20.2642
19.5309
19.7253
18.999
19.0629
17.7196
19.4264
19.3279
17.4432
17.6553
15.2964
18.7693
18.0343
15.9399
17.5401
19.4547
18.7176
19.2868
17.9902
17.5
18.8501
17.5486
18.5486
18.5799
18.6375
17.0549
17.1427
18.3518
19.813
18.8456
17.2691
19.1582
17.5616
18.2014
17.8343
18.763
17.6246
18.2921
18.4483
18.7397
20.7581
18.563
18.8277
18.3326
19.1467
15.4249
17.6162
18.2643
18.1878
19.9828
18.0204
17.8517
19.0434
17.5142
17.6556
19.8842
18.8914
19.7989
18.2222
20.2168
18.0505
19.6638
18.0946
18.4316
19.2265
20.3257
19.3558
18.5761
21.0785
19.4893
19.0372
18.0435
17.4876
17.7672
18.952
18.88
19.7569
16.9067
18.3497
16.0834
18.8298
19.396
19.2096
19.9615
18.4234
17.2574
20.0347
16.8306
20.2044
19.2676
18.1093
16.3049
18.3367
19.6141
17.245
17.2243
18.6867
18.8324
19.9728
17.5617
19.4735
24.5361
25.7375
21.2247
19.5286
19.0838
16.9334
17.9798
18.6805
19.2394
17.0736
18.2926
17.6412
17.5708
18.0341
17.5309
18.3309
18.8157
17.4483
19.6239
17.9332
15.7934
17.8516
14.9509
15.2114
18.6738
18.4696
20.1897
16.9914
16.162
19.6176
19.2056
16.9911
18.5919
17.7177
18.2472
16.6423
17.7662
18.0303
16.8944
17.6512
17.5708
17.5693
16.7412
17.1275
18.4913
18.051
19.5734
17.6019
19.0625
20.4094
19.5624
17.4295
16.0581
18.2622
17.7061
18.0858
16.0273
16.725
18.9325
18.147
17.3049
18.2703
19.6371
17.7765
14.813
10.6176
18.7388
15.9727
16.7392
19.3917
17.8019
17.7463
18.7452
16.9354
18.2529
17.7058
18.0152
18.5821
17.1931
18.2593
19.2505
19.0472
18.3167
17.2941
18.4764
17.9797
19.9292
18.7242
17.1327
18.2187
20.0095
19.7809
18.9037
15.8316
16.0924
14.3939
17.4259
15.5088
17.4057
18.2699
17.3313
17.3444
16.4359
15.7834
17.5297
21.1133
17.8642
18.7781
18.9085
19.213
19.1542
17.7016
16.8545
18.2463
19.71
17.2997
18.7693
19.3537
18.3453
19.6199
18.336
18.852
19.9981
17.272
16.9249
16.3622
17.9238
18.3627
18.0738
19.3821
19.6791
16.9506
17.1782
17.6695
19.2874
18.4001
18.2084
18.4258
18.0859
20.5332
17.6055
18.7645
16.7696
18.6704
18.0796
17.94
18.2269
18.496
16.676
17.5366
18.8317
19.6464
18.8154
18.4115
17.746
17.256
18.7396
17.9024
18.3193
20.0024
19.6194
19.0588
18.9158
16.7171
19.4193
18.8768
19.1223
18.1741
18.7925
17.3862
18.7103
19.0326
16.9172
16.218
19.2256
16.3408
19.4935
18.4773
18.8421
16.3369
17.769
18.472
17.6462
17.1867
16.2454
19.2353
18.3779
17.1823
16.9733
17.7362
16.918
17.3807
18.7996
17.9615
16.6536
18.4863
17.8406
17.8786
18.1228
19.5097
19.5029
17.7992
19.1343
19.4607
19.3505
16.9907
19.8339
18.1368
17.7429
19.6836
17.1014
18.016
18.595
18.3496
17.7487
16.4307
18.874
18.3878
18.3926
17.6146
18.7961
18.0489
18.4306
17.6486
18.624
15.0637
18.399
18.487
18.3473
15.2594
19.5519
18.5834
18.5722
18.7867
19.0514
17.1499
15.8436
15.2451
17.8163
18.7529
15.8332
17.1922
16.4787
19.3248
19.2021
18.9257
19.1926
19.2461
18.1395
19.6605
20.3206
18.8838
18.5109
18.1846
18.4144
19.1039
20.3962
17.7324
19.0047
18.4263
19.6801
19.2036
16.5104
20.6905
17.5409
20.3784
17.6252
18.4388
19.5234
17.3787
17.9386
17.4649
18.2996
17.7185
20.3884
19.3831
19.5327
17.8053
20.4119
19.8412
18.6957
16.8212
16.0846
15.7145
17.1171
17.1267
17.0555
17.3334
19.5011
19.958
18.3768
17.7953
18.5917
17.6104
19.0588
18.2788
19.6437
20.9108
18.2914
16.5858
19.2266
18.9811
17.7055
16.3904
18.0072
16.0578
17.1767
18.5838
20.1172
17.6682
19.0856
18.6697
19.7928
18.6184
16.9319
16.1609
19.4803
18.4208
19.623
18.1179
19.2631
18.9154
17.6999
20.5103
18.6576
20.471
18.3565
19.2904
20.2758
16.7752
17.4243
15.2864
19.6499
17.6514
20.1273
18.0684
17.7151
17.4671
19.0826
18.0545
21.014
18.1203
17.0349
17.82
18.6143
18.8875
17.5892
18.564
19.3922
18.8769
20.3725
16.987
18.4092
19.5046
18.4619
18.9467
18.0422
16.616
15.5893
18.9401
17.3244
19.9606
17.2425
19.266
19.9658
19.4113
20.0869
19.9649
18.3229
19.1483
18.1806
18.6406
19.8652
20.0732
17.4419
18.7152
21.6833
20.0266
18.6748
17.0541
17.5048
17.7541
20.5158
18.6258
18.0737
17.8016
18.2839
15.7631
17.4066
18.9137
19.8886
18.7786
18.7077
19.4872
19.4335
17.9556
17.5855
18.4685
18.7202
17.7243
18.8997
18.3607
19.2224
17.687
18.4744
18.5969
18.5181
18.0574
20.1077
19.9933
18.9647
18.1998
20.5841
19.7495
18.7874
18.0544
18.9235
18.5371
18.4773
18.363
18.8278
16.5431
18.6051
18.1321
19.3893
19.9143
16.1675
16.8517
21.7407
18.2693
17.5412
18.6483
18.5594
19.753
18.6594
18.206
17.2833
17.6046
16.7416
19.1213
19.3872
18.1324
18.4493
17.335
16.7027
18.3502
18.0896
18.2648
17.5254
19.1358
19.3303
17.2839
15.8338
18.4307
18.0217
16.6887
18.7415
18.4691
19.1358
16.3001
18.0272
18.2482
18.8184
15.6323
19.4902
18.3084
17.3404
18.2904
17.8404
18.6039
18.7948
18.6146
16.6552
19.5095
19.1348
18.2917
20.993
18.6453
18.9344
18.109
18.3844
19.1571
18.901
16.9398
16.5576
18.3035
16.9125
19.9851
17.93
18.7615
17.3296
16.2511
18.3811
15.7418
14.7384
18.8908
18.5678
16.2816
18.2727
17.0969
16.2068
16.8112
17.0973
18.9329
19.3135
18.2836
19.7612
18.6147
17.2911
19.9663
15.9123
18.3038
18.3049
16.6283
15.5671
17.9749
19.2531
18.6272
18.2956
18.117
19.1136
18.8209
19.6142
14.925
18.7825
17.6797
17.9196
20.7875
17.8604
18.7873
18.9111
18.1436
18.7969
18.6206
19.9076
18.8253
17.4825
17.1314
19.1493
18.2508
17.8104
17.4902
18.3747
18.2713
18.3792
19.0097
18.9822
17.3311
18.7411
18.5337
19.0491
17.9706
16.8494
19.0597
18.7457
18.0822
19.3048
18.7634
19.2295
19.5706
22.3208
22.3731
18.7202
19.1409
15.9258
19.2
17.2359
17.7348
18.4967
20.224
17.1357
17.4074
16.6336
17.8822
19.7441
19.0705
18.8785
19.2075
16.7481
19.0348
20.2666
19.6345
15.5499
15.4743
17.3051
17.5894
18.372
19.1848
17.2433
19.5028
19.1258
14.9968
18.6863
17.6031
17.7288
18.0941
18.3543
20.1906
18.4043
19.6233
18.5196
18.4163
17.8005
19.8189
18.8323
18.1805
18.8842
16.2208
17.2339
16.9543
15.5545
17.8412
17.3367
18.4418
18.6293
19.3613
19.9007
16.3
15.8827
20.3418
19.0252
20.0667
18.5146
19.1077
18.0171
19.491
19.8091
19.0685
17.3712
18.0615
18.1097
17.021
18.8072
18.9859
19.6806
18.2871
19.1159
18.0207
19.1408
20.1966
18.0014
18.5655
19.5299
18.9471
20.9766
19.1179
18.6859
18.575
18.8118
19.957
19.021
18.3362
18.2979
18.3434
19.1828
18.549
17.4128
18.992
16.2395
17.4197
19.201
19.9198
17.5909
19.4258
17.7823
18.2637
17.1356
19.8353
21.0082
18.9571
16.5727
18.5582
18.869
19.8627
18.8141
18.2859
19.0932
18.9489
17.8186
18.148
16.2991
16.0356
17.5557
19.4584
18.6378
19.2117
18.1016
19.5233
17.6163
19.2588
18.8001
18.4561
19.1461
18.9086
17.6475
20.0253
17.1336
20.5936
17.1387
17.9396
18.3132
18.4252
17.9609
17.1656
18.4373
18.6865
18.3054
20.039
19.6459
16.8329
18.9908
16.3548
19.142
20.6924
17.215
17.7319
18.5231
18.7825
19.837
18.6063
18.6411
19.8056
19.0398
17.8218
17.9635
19.9523
18.1767
18.8489
17.6683
18.3591
17.1181
17.8657
19.0127
16.9317
19.8038
18.5291
18.3351
16.6982
16.6483
17.7085
18.1945
16.1318
17.9849
18.0013
18.0047
17.8327
18.3238
18.88
17.9905
18.0312
17.9468
19.7999
19.526
19.116
18.2819
19.1298
17.3957
18.704
18.4428
17.6238
17.1352
16.2422
18.5601
18.9239
19.8398
17.6053
18.2012
17.7516
17.625
16.9888
17.2086
18.9849
16.0309
17.6831
17.1391
17.857
18.8103
16.9939
17.2343
19.1308
19.7263
18.066
19.8801
21.1125
19.0522
18.2462
17.5689
18.6245
19.0461
18.9148
17.1724
17.5209
14.7703
22.0778
18.7602
18.9542
17.5741
16.9091
18.1377
19.0569
18.1915
19.0252
19.9417
17.6844
17.9158
19.1085
20.6244
19.5437
18.8014
19.5807
17.6101
20.8509
18.8449
18.3726
17.1179
17.386
19.9869
18.5343
19.8324
17.8402
18.9836
18.0879
19.1121
19.5923
19.0888
18.1811
18.1785
18.7765
19.6202
19.8314
17.8889
17.8327
18.7179
19.3872
18.1982
17.4979
18.3553
18.4379
19.0115
18.6853
18.3328
18.1286
18.8704
19.6863
20.2988
18.9498
21.1365
19.1906
16.9144
18.1037
18.2649
16.9119
16.2698
15.12
17.5375
20.3773
17.8886
18.8097
18.3063
18.4285
17.3738
19.2432
16.5316
16.959
17.1659
19.0393
16.5225
19.5762
17.2386
20.4601
19.0515
17.5821
18.2129
16.0882
19.1357
18.9272
18.7182
18.275
19.7839
17.3605
18.1576
19.4454
16.4991
16.1363
17.5814
19.1338
18.1273
16.5925
18.6675
18.131
18.2659
18.6266
20.1751
20.4232
17.6207
18.5935
18.7358
22.4079
18.6295
17.3855
20.8358
18.2234
18.0334
17.0191
18.2418
18.7369
16.9822
16.9674
17.4604
17.8049
15.0803
18.4839
19.2944
18.1307
20.0017
19.0493
19.4089
18.8822
17.1639
18.4425
19.9015
19.4971
19.055
19.5636
17.2111
18.239
18.09
19.3194
18.5049
19.0115
17.8998
16.8305
17.5377
18.5547
16.9761
19.3554
19.6823
18.87
18.1958
19.7147
19.2612
18.9736
17.939
16.6698
18.4541
17.8856
18.1438
18.0085
17.5178
15.728
18.9359
18.4244
17.6843
17.1444
18.4436
20.0592
18.5662
18.8403
17.325
18.8927
16.294
18.8071
19.7568
19.8648
19.5875
17.6546
18.9204
20.5468
20.4652
20.2844
18.7865
17.6401
15.9034
19.4576
18.0344
16.8877
18.8466
18.4713
21.0805
17.6071
19.1918
18.9744
19.6987
19.2152
18.2181
16.9124
17.999
18.2499
17.6816
17.6224
18.0071
19.5714
18.8662
15.5458
16.0361
17.704
17.4489
18.4588
18.031
18.6169
19.3411
16.8562
16.4698
18.7088
19.5293
18.4955
18.4854
19.6116
18.0007
18.3108
17.9631
18.7432
18.6335
17.9596
18.2672
19.3448
19.8931
19.765
18.8405
17.827
18.1346
16.2451
18.8301
17.4376
18.211
16.0962
19.0749
19.4927
16.4842
18.8217
17.9512
18.0589
17.9436
17.8511
19.4918
19.3063
17.5793
18.4766
18.1771
18.8448
18.369
19.5921
16.4409
18.8596
19.2328
19.0376
17.5164
17.6791
16.6992
18.9696
16.1629
18.7409
18.2801
18.15
19.8676
18.4764
19.6818
17.7457
16.0383
18.9261
20.9614
19.2812
17.3307
17.9997
19.102
19.1858
20.3308
19.2819
17.529
19.5055
19.4905
18.941
19.7874
17.6666
18.813
17.9373
18.6566
17.0213
20.3485
18.7205
18.3046
20.1727
18.5228
20.9875
19.3887
18.8192
18.9695
16.1727
18.747
16.4732
18.8835
19.6567
19.9021
17.296
17.5003
19.0125
18.4813
18.9907
16.8945
18.041
16.6364
15.9617
19.3224
19.3055
19.1477
17.8203
19.6409
15.6865
15.2871
18.2645
16.2905
18.8171
18.8456
20.3344
17.288
19.5082
17.3332
17.8584
17.689
17.7553
17.6913
19.0906
18.4626
18.5114
18.9012
19.2641
16.4556
17.0845
18.2204
18.2973
17.9573
17.2166
16.9583
17.7636
16.6403
18.192
17.3192
18.2515
16.8781
18.1974
18.5181
18.0757
17.5336
19.0252
18.5715
18.1752
19.1142
18.7655
18.6868
18.1018
17.3985
18.7489
18.1867
18.363
18.8629
18.7311
18.6378
19.6629
18.2678
15.7231
19.9476
18.1457
17.2535
19.1491
18.3954
18.9274
16.4429
18.301
16.3383
16.8416
15.6337
18.8725
16.8543
17.8227
17.49
18.3144
18.4473
16.6713
17.673
18.6494
20.0791
17.0155
17.8125
18.2996
18.8376
18.1552
17.5979
18.1242
19.2869
18.1535
19.7045
19.2403
19.138
18.858
17.9345
16.8035
16.5538
19.1535
19.4503
19.0072
18.9526
18.1272
17.9258
18.1429
18.0858
19.7613
18.8264
18.2259
19.1991
17.4766
17.724
17.1645
18.6298
16.2269
17.8635
17.3435
20.014
18.9331
16.0283
17.681
17.5388
18.0663
16.9594
18.7669
19.4274
20.2871
19.5445
19.5412
18.7302
17.895
19.5029
18.0649
15.2123
17.4314
18.8626
15.1143
18.4228
19.7484
16.6899
18.0119
17.3597
18.2582
17.9129
16.9314
19.2576
18.9699
18.6949
20.0203
18.4043
19.6947
18.0066
16.3852
18.0009
17.6728
18.4757
18.709
18.9118
18.6871
16.7965
18.8696
20.2036
19.4182
18.3521
17.4437
18.9707
19.367
19.2287
18.5188
18.5369
18.1471
18.4062
19.6736
19.0165
18.3649
18.0335
18.4089
17.8652
18.2086
18.674
18.2139
17.2968
18.2697
17.7043
19.9006
18.6206
20.1592
16.8933
18.3531
17.4639
17.9584
19.4886
17.8492
18.5106
18.7935
17.3132
18.8863
17.0511
14.7959
19.1963
16.7269
18.8261
20.1286
18.3436
18.6836
20.0065
17.3921
18.8165
19.014
17.6894
17.699
19.2778
19.3193
18.895
19.37
20.1336
19.9772
20.0336
17.4002
16.8798
18.9921
18.843
18.6565
21.3282
19.7134
16.6732
18.62
17.9331
18.1892
19.4637
18.9707
16.8547
17.8839
15.7865
18.2489
18.6684
19.6776
17.0564
20.7794
17.6832
17.4038
21.6168
17.6928
17.2134
17.5815
17.5777
17.6501
19.0859
19.5212
19.8431
18.783
19.3728
17.9658
18.0261
17.4646
18.5461
20.5958
19.1983
18.4645
18.6411
18.601
19.2222
19.045
19.7117
17.7336
14.5466
17.9684
20.2707
17.0587
19.9765
16.4657
18.1022
19.8226
19.0169
19.1015
19.5251
16.6382
18.8701
16.2206
20.7779
18.8835
16.945
18.2646
18.5476
18.3112
18.4353
19.3226
16.3942
18.4982
18.0503
17.7704
17.9267
20.0221
18.8673
16.4125
18.2032
18.0431
18.07
17.413
16.9883
19.7528
18.84
18.7997
18.8091
17.4898
18.6826
19.384
19.6579
18.1554
16.7878
19.9154
18.9608
18.5034
18.1903
16.2524
18.2191
17.1725
19.7242
19.2459
18.4951
19.2561
17.577
16.4223
19.8807
17.5703
18.4931
17.8791
19.3356
17.9425
16.7567
15.5896
18.0072
17.3806
16.0643
18.1327
19.4271
17.0354
18.1056
19.8051
21.8364
20.2905
21.6043
18.3954
19.5319
17.3831
18.7812
17.7346
19.8329
20.2367
18.5454
18.6958
18.771
17.7883
19.8412
18.6166
17.0108
18.7316
19.3281
17.9158
17.6302
17.8842
18.9381
18.1859
19.7562
18.1922
17.8746
19.4848
18.3577
20.5583
17.1353
18.3719
18.3613
18.9278
15.3949
18.9372
18.5179
17.0265
16.0482
18.4188
18.5241
17.1608
17.6863
17.9797
18.3163
17.4567
18.7891
18.4616
20.5551
18.2311
19.2727
16.7267
17.7978
19.2793
19.3001
20.884
17.1977
15.3549
19.506
18.6527
17.8599
18.3454
18.1641
21.2057
17.088
17.7999
18.7966
16.8867
16.4865
18.439
18.1244
18.8037
19.0275
20.4633
17.6659
18.654
19.0186
16.8924
18.62
17.095
19.4988
20.5564
19.6683
18.7449
19.7178
17.5873
20.2771
16.6921
16.7823
17.8369
19.6198
16.9728
19.7439
17.7199
17.3995
18.7855
18.3158
17.5567
17.8472
18.4775
17.8944
19.7626
16.0425
18.3195
18.5698
21.3681
18.757
18.319
19.4727
18.2021
17.8398
18.5568
19.5174
19.9908
19.4393
17.7923
17.9788
17.9136
19.0996
18.6264
17.2605
16.5905
17.5167
19.6573
19.613
19.9928
18.1315
19.5037
18.814
17.5789
19.1651
17.8367
19.2495
18.0437
18.6583
17.4836
18.6096
17.9338
17.5123
17.9849
17.831
18.668
17.9174
19.4697
19.9854
17.4248
17.7848
18.8289
18.2181
21.5594
18.4057
16.2868
18.7405
18.3556
19.0012
17.8075
19.9174
18.0953
17.2579
18.5811
17.4001
17.7071
19.2969
17.5683
16.9887
16.3823
17.0385
18.3455
17.9213
19.748
18.5412
16.4658
18.1839
17.6358
17.8113
17.2316
18.0739
17.6912
16.6801
19.1419
19.527
18.8713
18.0019
18.6475
18.3566
16.8788
17.8343
18.2371
18.588
18.0463
18.8984
18.6378
19.7739
17.8697
19.1624
18.5803
17.4603
17.4876
17.8708
19.5206
20.6536
18.8405
18.4417
18.0524
19.967
20.1501
18.5634
19.7533
17.745
18.1953
17.2971
16.455
18.6166
17.1941
18.6352
18.7557
17.8363
18.0005
19.3099
17.2273
19.4343
18.3743
14.8367
19.563
19.6636
19.1172
17.4921
19.6626
19.4085
20.7222
17.3904
16.9622
20.5054
17.7264
19.0042
18.347
21.1699
18.9437
19.3368
16.6922
18.0604
19.7721
16.8955
18.3578
17.7028
15.5241
17.5078
18.6409
19.6348
18.833
18.1533
16.4084
18.2958
20.0378
18.4627
15.6359
17.5481
18.4588
18.4105
17.0053
18.5835
16.5578
17.7673
17.0382
18.0172
17.368
17.2109
18.0705
18.0863
19.8504
18.5445
16.8503
17.592
19.2686
17.6627
17.9952
18.265
17.1722
19.2204
18.4875
17.3339
16.4148
18.8261
18.6548
17.1726
18.9455
18.9772
18.4234
19.401
17.2001
17.9092
19.9635
19.4535
20.3791
18.1278
19.4018
20.2526
16.297
19.14
17.0484
18.3949
20.1562
18.7737
18.7583
15.389
17.3805
18.3041
17.256
18.0551
17.8442
18.3583
18.4905
16.3567
17.6896
18.8854
17.947
18.651
17.9416
19.5833
19.0458
18.0174
18.5023
17.7818
19.2139
19.1179
20.949
17.6122
16.1704
19.3619
17.038
17.733
19.49
19.5614
17.7238
18.5168
18.8944
17.7982
18.6225
16.653
19.048
19.3267
18.2772
18.3233
18.4603
19.8917
17.9756
18.3567
18.1159
18.8939
17.9271
18.9532
18.4936
16.4567
17.5446
18.5337
18.4945
17.7415
19.3997
18.6275
18.0433
19.054
18.4473
19.2447
17.1253
20.6303
20.5773
19.585
19.5624
18.6923
17.2658
19.4283
18.6564
19.4914
17.565
17.5219
18.5036
19.2999
17.1082
17.1401
17.2516
18.4381
19.1157
17.3239
17.1459
17.5609
16.3032
19.0208
19.542
18.6952
18.9081
18.4164
18.6585
16.6559
18.679
18.6501
18.9828
17.022
18.238
19.1112
18.5367
19.0455
19.0724
18.8537
16.2705
17.2376
19.8115
18.8918
19.2096
19.2809
17.8683
19.1513
18.0118
14.512
15.0555
18.7118
19.2323
16.9651
16.7971
15.3595
17.6056
17.2823
16.9133
18.8833
16.499
16.5889
18.7398
16.7144
18.9195
18.7943
16.8627
19.0125
19.1024
16.8473
18.7501
18.3925
17.1925
17.8327
17.0217
17.4132
17.7734
17.6286
18.9737
14.9684
17.9077
18.7208
17.573
17.992
17.3775
17.0279
18.2829
19.4999
19.0739
18.0705
19.733
14.0837
16.2968
17.6638
17.8501
19.8712
18.0016
18.1055
19.025
17.0884
19.3224
18.0149
15.02
18.9715
19.7464
19.3099
17.533
18.9592
17.9315
19.387
15.7673
18.9
19.2481
17.9576
18.2008
17.9567
17.3164
18.7497
16.5911
16.4733
18.4132
17.6934
17.9606
19.0877
18.5314
17.3389
18.3512
14.9415
14.7439
17.1825
18.16
19.7592
18.7668
18.569
17.29
17.9914
18.9574
17.1671
18.9694
19.7839
16.4124
19.0168
17.1323
18.3031
16.7625
15.7762
18.0854
17.34
19.8108
19.7
17.8815
18.2526
18.7096
19.7852
18.3158
20.7047
16.7032
17.9336
19.0748
20.3289
19.9233
16.4663
18.9169
19.0668
18.2211
19.6249
24.9718
18.6519
20.9161
19.0838
19.157
18.2953
20.0543
19.5737
17.8105
17.5417
19.7098
18.6451
17.7879
18.7373
20.2172
17.9598
14.7424
17.6472
19.2041
19.1436
18.7066
19.9665
17.206
18.8106
19.3756
19.9392
19.2641
19.4005
17.981
19.5353
18.0457
19.0592
18.0591
18.6772
16.9195
15.1045
17.0104
17.5109
18.5575
18.8479
20.3264
19.3613
18.0772
18.505
20
18.2265
18.2343
19.6584
18.6785
18.8497
18.3922
17.4812
19.8649
16.978
17.1595
18.9065
20.3006
17.4519
16.2363
18.7705
19.1287
18.2756
19.3754
17.7964
18.5883
16.8969
16.8098
17.334
17.9197
20.6314
18.8296
17.2354
16.8663
16.4953
16.629
18.8358
18.6493
19.1253
15.5203
16.1784
17.5275
19.5575
19.102
16.8743
15.9492
17.3375
19.9735
17.9596
18.3476
17.9853
18.3492
18.6441
19.0728
21.298
19.2906
18.5234
19.8697
17.7847
17.7339
15.6019
18.0945
17.4935
19.8628
18.3441
18.7524
19.5519
18.0454
18.5485
20.179
17.7391
17.7807
20.2451
17.1774
20.3996
19.5133
19.3738
18.6989
18.7134
18.3915
19.2176
18.3392
18.7277
17.6966
17.8537
18.0271
19.2285
18.984
18.2041
20.1119
18.3893
18.7995
15.7607
18.1779
20.0873
20.1193
17.6568
20.4162
18.5862
17.8375
17.5252
19.2983
20.9429
17.6002
19.1006
17.2815
19.0189
19.4854
18.4886
19.5955
19.5921
18.4302
20.4421
19.9784
19.392
19.9525
17.5966
20.1922
19.1539
18.0105
17.2659
17.4164
19.1656
16.7717
18.907
18.7374
19.516
19.7674
17.4138
19.5603
18.9533
18.2028
16.9193
17.4784
18.9286
19.1869
18.7374
16.854
19.0202
17.3795
18.2711
17.5691
17.4279
19.7073
19.0715
18.9738
15.8196
17.1012
17.4936
18.0338
16.5996
18.7423
19.6843
17.9849
18.9235
19.6295
19.4465
18.0347
19.0787
20.3471
19.0394
17.4465
18.5759
20.1994
17.7292
17.184
16.1104
18.9644
18.8569
19.4432
16.4029
18.9742
17.4047
18.638
18.6802
16.2906
16.5298
20.9
18.1878
17.1328
18.9279
18.0026
16.8922
18.2224
20.306
21.8047
17.0129
17.2681
19.4285
18.7331
18.4328
19.9545
17.6428
19.4267
17.8312
17.2904
17.6738
18.173
18.5901
18.3259
17.1267
18.9702
20.6888
19.6334
18.2534
20.1897
17.7544
19.1176
20.1419
18.6758
18.9715
19.0471
20.0053
16.2063
16.4893
19.8731
19.4543
19.8024
18.7194
20.317
18.1328
16.7396
20.1228
19.6411
19.8538
18.2255
19.1973
16.7241
18.7372
19.9126
19.8955
17.7771
19.2302
17.102
18.2415
17.7046
15.9134
16.7632
18.2103
19.8929
18.8217
14.4672
19.3556
19.2208
18.7608
19.0319
19.1265
20.8619
16.7812
16.9605
13.0833
16.628
19.0862
18.1452
17.2804
18.9702
18.5359
18.4899
16.9169
18.0919
18.1727
16.7911
17.0279
17.4875
19.0856
19.0998
18.1723
18.9844
17.7313
18.7716
18.2178
18.6165
18.7467
15.7814
16.0944
19.5358
20.3327
17.1532
17.4753
17.1615
15.4016
19.6999
17.9067
17.7909
18.7674
19.7425
20.5143
17.8058
19.8879
18.7454
18.9157
20.3467
18.6997
17.6407
18.6867
17.3573
19.3078
16.4644
18.9156
19.6513
19.4129
18.2851
18.3521
17.7193
17.9664
19.7253
18.0178
16.5698
19.5105
19.1278
17.8298
15.9139
18.9113
18.886
17.9735
15.6091
17.5137
16.7882
16.8155
17.8063
18.7514
17.9838
19.5387
17.5619
17.0254
19.1352
19.3318
17.5206
18.0567
18.6976
18.8519
17.5956
20.4103
17.7658
17.8081
17.0145
18.2867
18.9898
17.1341
17.034
17.9797
18.9657
17.3147
18.6118
17.0036
17.8414
15.6824
16.9772
17.5273
19.9682
18.5902
17.3639
19.5718
18.6891
19.3146
19.5176
20.2646
20.822
18.4473
19.2562
19.1487
19.9508
19.5186
19.0043
16.9478
19.9426
19.838
18.6115
19.8558
17.8698
18.9425
19.2078
19.1392
19.4258
17.0976
17.9162
19.577
18.4111
18.7097
18.8756
19.7508
18.545
18.1978
19.2306
19.8303
19.1857
18.2279
18.8504
18.6828
19.0577
17.0393
18.9645
17.8393
19.73
19.6259
19.7152
19.9539
17.6069
16.4374
15.0735
17.8269
17.4519
18.5191
18.313
18.8679
14.9677
18.3152
18.3573
17.3526
19.0324
19.2404
18.6011
19.6711
19.6564
17.6679
20.4922
17.8804
18.5669
18.3951
17.9279
18.2387
19.2207
20.2884
19.3918
21.3869
18.8008
19.3174
18.389
18.2428
17.8081
18.926
20.2133
19.7002
18.5586
17.7159
19.7245
18.187
17.2903
19.2012
17.4295
17.4884
18.3046
18.6106
19.1246
19.7126
16.2222
17.7997
18.8175
17.4033
17.2953
17.4635
20.7402
18.5684
20.6469
17.0324
17.9067
16.7305
19.4004
15.3697
18.3129
18.1426
18.6557
17.923
20.4005
18.1131
18.8887
17.6093
18.7837
19.0137
19.3744
19.8572
17.7374
19.9956
17.7646
18.8478
19.6054
15.6295
17.1837
19.2406
17.8491
19.9844
17.8911
18.4237
16.7891
17.0177
17.5279
15.5855
17.977
19.1689
17.2704
17.7724
17.4614
18.2877
17.2169
19.6735
19.1172
19.8743
17.6111
18.2733
18.985
19.7086
18.8385
19.9193
18.5013
18.8714
14.2607
18.3008
18.1528
18.1238
16.6981
16.5627
18.5637
19.4158
18.507
20.3122
21.3557
19.1977
18.9843
19.2325
17.7764
17.7868
16.1592
18.7085
18.5204
18.6696
15.4935
17.7751
17.2141
17.8652
19.2555
17.7348
17.6592
17.236
16.9339
19.1072
19.4878
19.3999
16.4885
19.3322
19.9702
18.946
20.7801
17.8126
16.98
17.3793
15.4368
18.3838
17.3608
18.7736
17.529
18.0515
16.5492
19.0326
19.1987
19.7516
17.6474
18.9484
17.5468
19.1107
17.8669
19.3407
19.149
19.3115
16.8286
17.8439
20.1881
17.632
18.6142
17.2517
17.5764
18.6716
16.9596
18.7036
17.3736
18.0589
18.721
18.8803
13.0429
17.763
17.9166
17.3204
18.3077
17.8274
16.3025
16.5093
20.1154
17.7263
16.6771
20.4844
20.2129
17.8308
20.4879
18.7441
18.246
19.5524
18.2018
18.6465
17.4532
18.4327
17.5574
17.4331
18.873
19.0841
19.5612
18.644
18.7318
20.405
19.7583
17.1922
19.4017
19.7541
17.4325
19.6704
17.9458
19.2213
19.38
19.1132
19.5529
16.8315
18.5073
18.5222
18.3969
17.3915
19.1421
18.6046
19.8195
19.5097
18.7962
17.2036
16.9267
17.3696
16.2912
17.7555
18.5836
18.8224
19.6535
19.6994
18.3757
19.1461
18.7818
20.9236
20.51
18.5582
18.8911
17.4288
17.0885
17.5082
17.76
19.8417
20.1414
16.9364
18.6193
18.8388
20.0583
19.0881
19.2097
16.5409
19.9246
19.3031
17.6028
19.4372
18.9464
15.0913
17.1737
17.7297
18.5966
18.7587
17.7978
17.6858
16.2786
15.3976
18.4334
19.0098
18.2157
18.1376
18.14
17.9283
17.4333
18.5461
17.1984
16.9933
17.5046
18.6593
19.3956
19.2949
19.7663
18.9912
17.1383
18.0068
20.0142
17.72
18.3482
17.3288
18.5147
19.0282
16.406
18.2811
14.2705
19.802
19.2655
15.8497
17.1549
18.0513
17.7053
20.4517
19.0019
19.0057
19.0041
18.0529
19.4031
17.6215
15.4499
17.0431
17.8746
16.4091
18.8549
17.2182
18.3835
17.933
19.2248
18.9528
17.0407
16.2752
18.4765
17.3518
17.3349
17.5384
19.2655
17.683
19.2138
18.771
17.4614
17.2951
16.3623
16.4467
18.848
19.4561
16.9301
17.0469
17.314
18.1524
19.0195
18.8406
20.5635
18.6795
18.8795
18.6307
17.6918
19.647
17.9009
17.9078
15.7801
21.0127
20.3942
19.8261
18.2694
19.1167
19.2159
18.9086
19.2323
17.8495
18.4252
17.0431
18.7951
17.862
17.9114
18.6028
20.4619
18.5895
18.414
18.3659
19.0232
18.2014
18.472
18.6762
17.0056
17.7697
18.7103
18.37
18.0666
18.6462
18.0063
17.5721
18.1592
17.4158
18.6341
15.1018
18.2883
19.7541
18.0603
19.4565
18.027
18.6357
19.6075
16.347
19.3497
19.7128
16.2363
18.5756
18.5005
17.0813
16.6302
19.1415
18.9548
18.6521
18.7265
19.5761
18.6915
18.6142
18.0758
18.8533
16.8709
20.2293
18.3974
18.845
19.4223
17.5941
16.3263
18.1462
19.1103
18.8707
17.9662
19.5822
18.8818
19.6126
18.6264
21.6037
17.1601
16.6138
18.5168
19.4959
17.1299
17.5649
19.9331
18.1443
18.1724
21.0326
16.0507
17.2622
18.2875
17.4421
18.4985
18.9708
17.5805
18.2848
18.0602
17.0464
20.6296
19.3684
18.9213
18.656
18.663
17.3611
17.4492
18.5676
17.2744
19.181
19.9619
18.0429
20.732
18.2727
18.4602
19.11
19.2828
17.0719
18.7349
18.0359
16.8699
18.333
19.1282
19.6178
17.0063
16.7034
18.4693
18.927
18.8404
18.3538
17.0762
17.7767
17.0204
17.1033
17.39
18.7998
18.0174
20.3245
19.7616
18.8201
19.9709
18.5933
15.1863
17.3276
18.7294
18.5208
20.3423
18.5834
16.2871
18.7344
17.7775
17.3413
18.2979
17.3134
19.819
17.5635
17.494
20
18.3394
18.8876
17.8474
18.4121
19.0189
16.7505
20.1092
17.7204
19.97
25.2073
19.4877
16.1807
18.4434
19.048
19.4813
16.6449
17.9993
19.799
16.844
19.2553
18.0527
18.9129
19.4319
18.2839
19.0169
19.1908
18.8911
20.4891
20.7586
21.427
17.8842
16.184
17.8988
17.047
18.2412
16.8224
18.7351
18.4619
18.5921
18.9042
17.8579
18.2221
19.4347
20.4123
22.0306
18.7834
19.2919
17.1419
18.9505
18.8035
19.5678
18.5573
19.7184
18.5952
18.3036
18.0048
14.8636
17.3088
19.9859
17.3385
17.9533
18.3063
18.7531
18.4243
18.5974
19.2019
18.3508
17.3175
17.7968
19.3959
16.9929
17.3917
17.7113
17.5666
18.8183
19.4454
17.1513
18.4579
18.3202
17.1717
19.6107
17.3914
18.1271
17.8353
16.2674
15.1258
17.6924
16.1806
15.4904
18.2945
18.0579
18.9667
20.1119
18.9198
20.0148
17.4664
18.6566
19.129
20.3748
18.488
19.4827
20.5765
18.5191
18.8992
17.7616
19.0083
16.1376
18.7095
17.1981
19.9434
18.1311
18.1812
17.8096
17.4627
18.0956
19.2899
18.7515
19.3842
16.8259
19.343
16.8356
15.8437
18.7396
18.2087
17.7017
17.9782
19.9867
19.1826
20.1603
18.7378
18.5382
18.5995
16.9806
20.1219
21.0399
18.9325
19.5861
17.6892
18.7092
20.7235
19.3725
16.9656
17.8645
19.3883
19.0565
19.0703
17.7623
17.2235
18.1956
18.8708
18.1023
19.1633
17.54
18.2878
19.0251
18.7332
17.2799
18.075
17.4088
17.1481
18.0091
19.0062
18.9272
16.8717
16.5474
17.052
17.345
18.1763
19.6122
18.5177
20.1646
21.5912
19.7201
17.9038
18.3154
16.2396
17.3229
19.0095
19.4504
17.8763
18.9526
19.716
18.5177
21.4388
19.519
18.5185
17.289
18.2441
17.876
17.3607
16.7008
17.8541
17.0149
18.1248
18.3814
17.5232
18.3004
17.1906
18.502
18.4163
18.696
18.2403
18.5234
14.4111
17.1616
17.5669
18.207
17.6491
18.4857
18.1124
18.8864
18.8539
18.7839
19.4667
16.493
18.7109
19.5719
18.0519
17.38
18.976
14.3969
19.0712
18.6286
21.0597
18.4434
17.6125
19.658
18.4129
18.78
17.1778
14.2717
17.5537
17.332
17.173
18.9142
15.4183
17.6999
19.0652
17.6132
19.7364
17.7165
19.2004
17.2357
16.8277
18.276
17.4602
19.1996
21.3681
19.1261
18.1586
18.4682
18.4385
17.5558
17.6745
19.582
20.5336
17.6312
19.4148
19.3684
17.7749
17.9939
17.2046
15.608
17.6704
19.3627
18.2924
17.1312
16.5573
17.9436
18.233
18.25
17.7988
19.0668
18.4626
18.1166
18.185
17.628
19.2627
16.617
18.4148
19.7063
19.4754
18.9657
19.5671
15.5221
14.9986
18.1424
15.9583
18.7331
18.0725
18.5772
18.9038
18.1817
18.9436
15.3127
17.8355
19.1529
18.7283
17.3313
17.21
18.5252
19.9072
16.6579
18.8967
16.3317
17.106
19.4363
18.9973
17.8315
19.0242
17.8625
18.365
17.7454
18.4783
17.9779
18.8188
18.5772
19.3237
19.0806
17.6483
15.4573
15.1137
18.2805
18.349
19.1455
19.2158
17.5124
18.7124
18.0009
17.4221
17.9425
19.0495
17.6337
18.9503
17.3582
17.4135
19.4533
19.8258
18.4778
19.4284
18.9929
18.5563
17.5881
18.8129
17.8698
17.2587
18.7877
18.4932
18.9601
19.2168
19.3199
20.1004
19.668
20.1354
19.7813
18.4453
18.5242
17.4665
18.4815
19.2662
19.6552
19.8261
21.1679
18.6292
18.5334
18.6293
18.5396
18.3699
20.5832
19.0606
18.8792
19.1203
17.4616
19.5452
19.9335
19.6476
18.3993
18.7275
17.8483
20.6774
17.3036
18.1497
19.4854
17.1894
18.218
19.1236
16.2986
17.235
17.6032
18.5624
18.0811
19.4392
18.54
18.7863
17.996
19.8588
17.9637
18.9983
18.161
18.2321
17.5745
18.7913
16.9715
17.6577
17.8531
18.1955
19.7248
17.4092
20.0932
17.6734
19.4385
16.395
18.7436
19.7623
20.3341
17.9705
17.8929
18.0744
18.6897
18.5981
17.008
17.6466
19.1207
17.7569
20.0322
16.8585
18.1521
19.8465
18.7442
19.0587
17.3091
17.244
19.8125
19.4987
16.5431
18.6726
17.8222
18.0399
17.4002
18.9289
19.708
17.4051
20.4721
18.3567
19.7949
18.7836
19.7373
19.6648
19.7326
20.1815
19.5083
19.1161
19.8974
19.7538
18.6527
18.0644
19.4837
17.2089
19.0161
18.2609
17.8721
17.1967
18.1656
17.5511
17.8814
18.3909
16.7463
19.5909
20.2565
21.1218
15.6099
19.8824
17.3157
16.9171
17.7129
18.9562
19.3756
19.4215
17.8905
17.2551
20.4089
21.0293
19.7183
19.2111
19.4681
19.1089
21.2819
20.4191
21.686
19.573
18.8525
18.1238
20.595
16.7249
19.8725
18.3392
18.8639
18.7764
19.2377
20.5956
16.8926
18.0355
19.4546
18.4083
18.9017
18.8677
18.5713
16.9614
16.7819
17.4734
18.0763
18.3962
16.6472
19.8751
17.964
16.5804
16.2491
18.3539
17.6629
19.3278
17.3252
17.9622
18.5933
15.7999
18.2651
18.5438
19.134
18.5599
17.8641
16.6741
19.241
20.4131
14.0932
18.4938
18.057
18.6683
17.5862
19.4785
19.7469
17.8195
17.3919
18.8404
18.674
17.4741
19.5998
17.9368
18.7746
19.9373
18.5403
17.5751
17.4866
19.0175
17.3304
19.4472
19.0401
18.4094
19.216
19.7098
19.8663
20.8587
17.0601
18.9047
19.1961
18.562
18.2421
17.5067
18.8561
18.844
20.0825
20.8104
18.163
17.9041
18.5521
18.9912
17.7991
17.9918
14.3099
18.458
19.3884
19.026
17.122
16.7558
18.2328
20.0618
17.4539
19.6357
17.6482
17.5829
17.6357
18.3903
20.3115
20.0362
20.0379
18.5299
17.9629
20.8796
17.855
18.0181
18.9185
20.7368
19.1997
19.0108
18.8821
18.3414
18.1675
18.7776
18.0834
16.2822
17.6953
17.9789
14.2108
14.9763
16.6108
18.4074
18.4595
16.7677
17.9558
15.3686
17.7202
16.8396
16.611
16.4558
16.5737
20.1707
17.4685
18.2374
17.9267
17.633
18.3329
19.5107
16.0584
20.7994
18.1525
17.8168
15.8282
17.2321
18.5754
16.8775
18.1958
15.2368
18.1066
19.0952
19.879
19.7546
18.784
18.6845
18.9021
17.4715
19.2418
17.9172
19.2831
18.1047
18.5006
19.1059
17.3627
20.4234
19.4944
18.8113
18.6448
21.2662
16.8793
20.3679
18.8558
20.2032
19.0658
19.0288
18.989
18.72
20.5396
17.9238
17.918
19.1536
19.5307
19.0418
20.9116
17.6208
19.1518
19.3748
18.2661
18.6823
17.1306
20.262
18.0647
20.4439
17.5305
16.2434
18.1876
18.2956
17.0433
19.4694
19.0722
17.7889
18.0458
18.9476
19.0804
17.9213
17.5013
17.8627
13.9712
18.5282
19.2959
20.419
19.4913
17.938
19.2684
19.9944
18.279
19.6193
17.5041
18.9319
18.8108
19.1312
18.0755
20.8152
17.0093
18.8747
19.2251
20.856
18.6797
17.932
17.2054
17.244
17.7526
19.8453
17.5466
17.2901
17.7138
19.6276
17.7395
18.076
18.2259
18.868
18.5441
17.6703
17.6702
18.4583
20.0321
18.5843
17.4866
19.3391
18.0244
18.6927
17.7883
18.7263
18.5083
21.0103
18.2436
18.7949
18.1382
18.558
18.5311
17.5659
18.0727
16.7464
20.2625
17.9885
16.6281
15.3912
18.9414
17.6753
17.8077
17.3275
18.2335
17.4314
17.9595
15.5334
18.0071
18.8535
20.1277
18.776
18.8815
17.703
17.1549
19.9851
17.865
18.0885
17.7184
18.4157
17.0299
17.4475
19.2779
17.0741
19.7517
17.933
17.7059
19.016
18.4507
17.69
17.3125
19.424
17.4235
21.1614
20.7182
19.0251
18.6614
18.3005
17.3314
15.0053
18.8179
18.7812
18.0857
17.5881
19.3414
17.3608
19.7425
17.8485
17.4705
17.6529
17.2494
19.5758
20.0389
20.2024
18.045
18.3745
18.2704
18.6527
20.1837
17.3372
19.2002
18.0798
18.7334
19.2663
18.3927
19.3792
19.0706
18.0049
18.114
18.9162
19.0788
18.8123
19.1754
18.116
19.8905
20.6644
18.5558
18.1396
19.1446
18.0013
18.9485
20.562
17.7641
18.061
19.1786
18.9471
19.0416
17.2895
19.729
14.6559
17.0739
19.8679
20.2538
19.0822
19.3084
17.6194
18.5148
19.052
16.2182
18.4443
17.1404
18.8147
19.7637
23.4467
24.1693
21.9432
19.2228
22.1242
18.3795
19.6229
19.6457
18.0561
17.5402
17.4034
17.834
17.0129
19.9549
17.6109
19.9675
17.5214
18.1541
17.6009
18.9718
18.7494
18.9441
19.5736
18.4907
19.072
19.2065
18.2404
16.7078
17.264
17.5205
17.9047
17.4931
17.8209
18.231
18.5792
19.2324
18.3237
15.6832
18.2617
19.9059
18.5357
17.5981
18.4394
19.0834
15.7656
18.0139
18.4358
17.4433
16.5708
17.2095
14.8672
18.7351
17.2071
18.6143
19.1383
16.461
18.8397
18.6984
17.6857
17.6249
17.0155
18.4392
17.4232
18.8287
19.0715
18.4994
19.2434
18.0323
17.5823
17.4233
18.1937
18.7232
17.3685
20.168
17.495
19.2713
18.8029
18.852
17.0808
14.0035
16.9053
17.9999
19.4548
18.4119
15.5279
18.6587
16.0848
19.7813
15.9405
17.861
17.875
18.5497
18.2932
18.704
19.3909
20.4962
19.6874
17.6553
17.5539
19.4403
16.6781
17.8554
19.9917
17.6587
18.2854
17.7504
17.0085
19.0204
18.2457
18.9771
16.9485
17.6551
17.6027
16.9802
18.4044
19.2524
17.9645
18.9058
18.5694
17.5333
17.2939
17.1729
18.7122
17.6315
19.2695
18.1213
20.2196
19.5598
19.1183
18.079
19.6307
19.9399
18.2453
19.0193
19.8856
17.5374
18.6126
17.3496
18.9256
19.3946
20.856
16.649
18.8057
18.7711
19.2829
16.4527
18.1781
15.7413
20.1389
19.3796
19.3546
17.9618
20.47
18.4908
18.6165
18.2266
18.46
20.0034
17.7493
18.9368
19.7429
17.5431
19.378
15.6231
16.71
17.7615
18.516
16.571
17.7665
17.6918
18.5734
19.4929
16.876
19.9234
19.3576
19.5495
19.3819
19.2377
18.0474
18.3029
20.5788
19.102
18.1752
17.0877
18.339
18.8238
16.8529
16.3926
16.0012
17.9147
17.334
18.6765
17.7984
19.261
20.452
20.5008
17.393
17.7292
19.7968
18.4485
19.4366
18.532
19.5076
20.233
18.8956
17.6
17.7778
19.054
18.9699
18.6903
19.5407
18.7804
18.7074
17.5704
20.4861
19.9814
19.9088
18.5053
19.2835
17.7075
19.0056
17.8242
18.462
18.9095
18.4783
20.3392
17.016
18.9496
19.166
20.1833
19.3372
19.3074
20.3711
18.744
18.1011
18.4718
19.8944
19.4296
18.4747
20.5433
20.621
20.2338
17.7541
18.9364
18.5704
17.9973
20.2366
18.4823
17.3283
15.8522
20.0309
18.4757
19.0279
18.4312
17.5674
19.6902
21.9639
19.5055
17.7439
19.3107
15.3543
20.4715
16.9583
17.977
17.9633
17.0561
18.7544
14.5675
19.338
17.2008
20.0626
16.6521
17.3524
17.1934
18.0073
16.8654
17.1202
17.105
16.4749
18.1617
17.2688
17.8191
18.9524
19.4196
18.5497
16.9292
18.4061
19.2056
18.825
17.3417
20.0729
18.853
16.0634
18.9305
18.3862
16.6746
17.7217
17.8336
16.9363
17.2951
18.5397
18.9334
15.9314
14.121
15.9284
18.0595
14.9942
17.2393
19.0195
17.9889
19.7538
18.8358
18.0793
18.8086
16.9784
18.6908
18.6291
17.717
18.9282
19.5499
19.3312
17.7587
18.3592
20.1872
18.8303
19.6078
19.036
17.9028
19.8132
19.8918
18.352
16.689
17.8837
18.4123
17.815
16.257
19.5627
18.2677
17.907
19.4609
18.2881
19.5084
18.6917
18.449
18.7516
16.5894
18.6877
17.025
19.5228
17.2554
19.076
20.3931
19.3875
16.2144
17.026
16.1576
18.5051
17.532
18.274
18.9609
18.7332
18.8868
19.4234
18.5912
18.8095
19.3308
19.1452
20.0608
19.785
15.2812
17.6822
17.7925
18.6392
17.0098
19.7715
17.225
20.3879
19.2125
19.6244
21.2854
19.644
18.2867
14.6758
17.3823
16.0094
17.793
19.9736
20.7238
17.263
17.4873
18.1244
18.471
18.0989
18.0069
19.2205
17.553
19.7318
17.7174
18.5602
18.6199
17.1048
18.0061
17.6734
19.2752
19.4997
18.1395
18.4223
18.0996
16.4313
19.2077
18.939
18.5379
15.9991
19.0127
17.7193
18.2724
13.9863
19.483
18.85
18.2832
19.8162
16.6963
17.8152
17.0905
19.5617
18.0737
19.5807
18.4821
18.7067
17.3979
18.5186
17.5207
17.904
18.7304
16.8227
18.2774
19.5892
17.7614
19.0395
17.4508
19.753
16.3664
18.8188
17.9071
18.862
19.6341
19.2466
18.7243
18.1826
18.7944
19.5947
18.2209
18.1622
18.8326
17.2883
18.6358
18.4776
18.5919
17.8139
18.002
17.426
18.5945
19.4286
19.5083
20.2044
17.7306
15.7755
18.6278
18.3302
18.5788
18.0986
17.6841
18.6623
14.1076
19.0395
18.0044
17.9131
16.073
15.9493
14.4191
15.566
18.7675
17.9791
17.8435
17.7374
19.1912
17.9425
18.8713
19.7419
16.4016
19.7322
17.8471
22.134
17.611
18.5097
18.5094
16.9884
20.025
18.3471
18.4961
18.3451
17.9552
18.0766
16.3762
16.2689
17.968
18.4905
17.9435
18.3237
18.9588
17.3275
18.7523
20.239
17.7292
16.6049
19.6488
17.9662
16.9376
20.8318
18.3118
18.5454
16.5406
19.182
18.4414
20.3725
18.3419
17.9959
18.5735
16.0012
17.8635
20.1371
18.0043
19.771
17.6937
18.1349
15.9238
17.3195
20.1857
18.1967
18.1213
20.1061
17.8728
19.5594
15.752
18.0847
16.8836
20.1009
17.9055
17.9634
19.2405
17.9977
19.4122
18.0472
20.8379
19.5154
18.2729
19.2269
17.6264
18.4456
20.014
18.9061
18.2643
19.3076
19.2644
18.6827
19.1977
15.8087
17.9179
17.737
16.0893
14.9631
14.7917
15.339
17.2012
19.3511
19.1926
17.9918
16.7463
19.6805
17.9913
16.9618
18.6132
18.9854
19.1556
15.9531
17.9252
18.6205
18.5996
19.7834
19.6744
17.7207
18.68
18.7866
20.1346
18.4487
19.5988
18.8502
17.9616
15.4104
19.0509
19.9043
17.2745
18.2746
21.4912
18.0205
19.4218
18.4709
17.9147
18.4009
20.2044
18.3753
14.9954
18.1988
18.9388
18.6607
19.035
18.67
18.0639
18.3462
18.537
17.8956
17.2851
17.7576
19.6128
18.7784
17.5101
18.6261
19.7255
19.5747
17.1316
17.094
18.4724
18.2331
17.1268
16.996
20.0732
18.3694
18.6964
20.171
19.1644
18.3582
18.5012
18.1119
17.7031
18.7558
18.4784
17.404
17.8136
19.4682
18.2512
18.8187
17.8116
19.0615
18.4535
18.3084
18.4019
18.6466
19.0697
19.4405
19.1961
19.4076
19.0859
17.813
17.1396
19.2929
17.671
17.8219
19.7077
17.3904
18.0356
15.5515
17.3929
18.988
18.9301
17.6548
17.8518
18.6398
18.9657
18.6666
15.4014
17.5222
16.6835
19.2264
19.6964
19.3978
18.4909
19.5544
19.6828
19.0395
17.6935
17.5292
18.102
20.5813
17.8355
17.5987
20.297
18.3644
18.6939
17.9636
17.3888
18.2812
19.646
17.0154
19.6829
17.8341
17.3961
19.5824
19.2751
16.4821
16.1445
18.3296
18.1672
21.0155
19.188
16.5551
17.3381
17.0588
15.982
17.3639
18.3446
15.3702
18.919
16.5796
18.5615
19.4898
16.5552
18.8168
19.3292
17.9157
17.2959
17.0612
17.7915
18.849
19.1536
18.857
19.6414
18.4896
17.2833
14.7892
17.1639
18.8723
16.5905
19.2969
18.7769
17.1278
16.9623
18.075
18.3263
17.4743
19.5195
18.4897
19.4741
17.2281
16.616
18.7159
19.8047
18.6632
18.1469
19.5465
19.6598
19.841
19.0963
18.2372
17.8095
18.4372
19.1195
16.0454
18.266
17.7802
18.2261
18.1757
17.8204
19.6682
18.0699
15.1214
17.9521
20.4943
18.9256
18.3378
17.5501
17.6511
16.9585
17.404
18.8131
19.8437
17.5665
19.0089
16.3974
18.3382
18.6951
16.9324
16.9611
17.5971
19.1695
18.7025
18.7835
19.2598
18.3422
18.0544
17.9348
18.7789
19.6393
18.3817
17.7619
18.0461
15.6117
16.2824
19.0715
19.9009
18.1368
18.4082
16.1427
17.9345
19.1441
18.3888
16.352
17.659
15.4486
18.2034
19.7517
18.1894
20.6105
19.7143
16.6687
17.5292
18.6935
19.1037
17.9318
17.1989
16.4021
19.2321
19.0205
20.674
17.2896
19.3442
20.9326
20.0799
18.9474
19.593
18.225
16.5435
17.5456
17.8615
17.3944
18.5788
17.8677
17.4646
19.578
17.2441
19.4025
17.3536
17.0593
18.1991
18.8524
18.8723
19.1637
16.5377
18.6928
16.7359
18.7922
18.4717
16.8311
20.4908
18.5524
20.0378
19.4355
18.3658
17.3183
16.97
17.1351
20.0107
18.2319
17.9076
19.9298
17.6986
19.072
17.9739
18.2129
19.3871
18.0547
16.6567
17.2982
17.8567
19.0022
17.8797
18.7611
19.5133
19.2291
18.7408
18.7795
18.2038
20.0161
19.0733
19.5865
17.8632
18.1974
18.3067
17.6841
15.7922
18.7467
16.5315
14.781
16.324
17.976
18.8858
18.6548
19.166
16.6657
17.7099
16.317
16.3215
19.1406
20.2363
18.6629
18.7576
18.082
18.0046
17.5491
18.6163
19.0201
21.0423
15.7353
17.1902
17.2569
18.0437
19.6904
19.0957
18.1685
20.3513
19.1416
19.5529
18.9761
17.4307
19.1589
18.1642
17.9274
17.7357
18.641
18.0521
19.2794
18.2771
18.7347
16.9664
18.6104
16.106
16.8339
18.4917
19.2643
19.5373
19.292
18.2016
17.5603
17.0672
17.6829
18.16
19.6855
17.4058
19.7727
19.1527
18.4137
14.2527
16.8187
17.8471
18.7933
17.6758
20.6981
18.7373
19.3318
18.9259
19.5353
18.9706
17.8231
18.1426
16.0199
18.9535
19.0224
17.5296
18.4246
16.71
18.6389
18.5172
19.1035
16.0967
17.9228
20.8805
19.0964
19.6298
18.0944
19.2725
19.2671
20.3577
18.7196
18.3344
17.1688
19.5226
19.6955
19.9895
19.495
18.0162
19.5141
17.8325
20.6029
20.3177
19.5803
18.4131
15.7095
15.0701
18.3797
15.9034
16.0799
14.1405
16.2602
19.1169
18.9623
18.14
18.3381
18.3965
17.1603
18.9803
17.2003
17.2645
17.9168
19.5442
16.6239
16.616
16.8584
17.3344
18.2048
17.9616
18.1423
18.0992
17.9755
18.456
17.0773
18.2575
19.1724
20.5788
17.9347
18.2087
19.923
19.32
19.9033
17.5768
18.8492
18.5097
18.1365
17.5934
18.0065
17.2917
18.2455
17.0768
17.0037
18.0028
20.3715
17.6402
19.2448
17.9339
19.5972
19.2569
17.9577
19.3462
17.694
18.1397
17.7542
18.7106
19.7513
18.9486
17.4084
18.3589
19.5073
19.7426
19.5011
19.2921
19.1883
19.1644
18.2511
19.2183
16.4322
17.3993
19.2058
16.867
16.6457
18.0019
18.1758
19.4084
18.2582
17.6809
19.2121
18.0396
14.7642
18.3151
16.5672
17.3926
18.3389
17.7219
17.8647
17.6858
20.0561
18.6135
18.4558
18.3794
20.089
19.031
17.4389
18.1503
18.0426
18.0683
19.2775
18.5056
18.4451
19.0375
18.98
19.5133
18.6272
17.8673
18.4088
18.0994
18.5946
18.2348
19.3543
18.7367
17.5878
19.3899
16.4
18.8774
19.8666
18.0976
18.343
17.6378
18.1109
18.7847
19.0395
17.5161
16.3225
17.9026
18.9775
16.9999
16.9316
18.6948
16.4273
18.5559
19.5762
18.7152
18.4089
17.8584
17.5047
19.3717
18.1372
18.0374
18.0207
17.7564
17.5531
18.5233
18.2091
21.4149
18.5237
18.925
18.0427
16.6891
17.0913
17.8579
17.8632
17.8098
19.4775
16.9993
18.1456
16.7978
19.1103
18.4079
19.3747
17.1098
18.4134
18.4867
18.3257
17.511
20.8114
18.5922
17.2929
18.0069
20.709
19.503
23.9727
21.5325
19.0035
18.5691
21.0283
22.8226
18.9834
15.3619
18.6118
19.4338
18.2727
19.736
19.1479
17.2664
18.749
18.5338
16.6299
19.8904
18.5439
15.8126
16.2777
17.8306
18.7152
19.2948
18.2707
19.4301
17.7439
18.6211
17.8378
18.3387
18.7093
17.6108
17.0919
16.8604
18.0129
18.1054
18.7153
17.1984
16.1008
17.1181
18.8215
18.5583
19.3133
20.1245
18.5695
17.7905
17.0196
15.7299
15.3705
19.2738
19.3504
18.8153
16.8802
19.1778
16.256
19.0005
17.6662
19.0411
19.8104
16.726
18.1389
18.0865
20.1891
18.2883
19.3884
19.4527
17.7264
18.7992
18.4157
18.5723
20.2265
18.3485
17.9444
17.2133
19.2172
18.4718
17.6119
19.3157
18.1696
19.4638
19.6201
17.6897
16.7145
15.7652
17.0727
19.8986
17.0551
16.4536
18.6508
18.4322
17.3944
17.7801
17.8485
19.0891
17.0715
19.2269
17.9515
18.3038
18.0716
19.2579
18.8717
19.1618
16.0326
18.6762
21.1299
19.1524
16.2494
18.0868
18.3078
18.7868
19.6693
17.0025
16.9709
18.6585
16.9376
19.4987
17.113
18.0027
17.4157
16.2994
18.4258
18.8763
17.3342
17.34
19.9787
20.3681
19.1258
17.7428
18.8223
18.4315
17.7787
18.5618
18.6885
18.1554
17.0057
18.1652
17.207
17.5194
18.3052
17.4039
18.1579
18.3383
16.8191
19.1003
18.4133
18.1036
17.8236
17.7588
18.7096
17.6289
19.06
19.7719
18.5523
17.1468
19.9023
18.9512
19.5428
18.796
17.6235
18.9626
18.5542
18.601
18.2862
18.1591
18.9448
18.0965
18.2562
17.7018
18.3116
18.5676
18.9478
18.6926
18.5409
16.9438
19.4447
17.7335
16.2776
20.2865
18.8904
18.0076
20.3672
19.7395
19.4875
18.4556
15.5065
17.0241
18.9629
18.0109
18.6717
18.9175
16.7085
20.3356
19.5578
18.6218
18.4725
19.507
18.3505
17.9841
18.8709
19.8373
19.6324
17.3341
19.5256
19.1704
19.291
19.1991
19.8655
16.6549
18.1089
17.7151
19.5385
16.9785
17.2787
20.0095
18.4371
18.4252
19.8417
17.5124
16.3218
16.3602
18.8034
19.1952
16.3031
17.6385
19.3554
17.3534
18.992
18.1707
19.6091
18.7363
19.3907
17.9759
16.9703
16.2642
16.7957
18.2053
18.858
17.6028
17.9687
17.3325
18.6025
18.9601
17.7854
18.9976
18.0808
19.1539
16.5587
18.8874
17.6863
18.8822
19.1809
18.0541
19.8941
19.2758
17.4504
19.4617
19.356
19.9252
18.6742
16.9767
17.7313
18.9225
18.8501
18.6599
17.4869
18.7028
17.4836
18.6455
19.8806
17.9245
18.8441
17.2166
16.6474
20.0343
19.1544
18.5288
19.0593
19.0872
18.3399
18.916
19.5947
19.5695
20.0213
18.7845
18.8228
16.9703
18.1972
18.9207
18.5162
17.1973
19.4173
19.8435
19.7808
18.1254
17.9359
18.5761
18.9472
18.1814
19.2274
17.0081
19.1779
18.8221
18.1065
17.3205
17.9086
17.1929
18.5072
19.7685
19.4299
20.5509
16.1038
18.1168
17.7102
18.8877
15.9563
18.8047
17.1735
19.354
18.5858
20.775
18.3278
18.2749
17.2294
18.628
16.41
18.5564
17.1507
17.8601
18.9627
18.5634
19.4299
20.7952
16.9654
19.4673
17.7669
17.9754
18.3568
16.2734
17.6034
16.8036
17.9043
20.3977
17.9665
16.9503
17.3483
19.2296
19.784
20.4088
19.7547
17.056
17.9474
18.8713
16.8989
19.5704
18.7632
18.3334
16.9112
17.3278
18.2923
17.0206
18.3359
18.5513
19.205
21.274
18.6389
18.9607
19.1
19.9435
15.5959
18.7946
17.1273
17.1509
18.8971
15.527
19.4662
17.4841
17.8223
18.8422
15.2776
16.4254
12.5324
17.7978
19.8778
18.8245
17.2548
19.1272
17.5249
22.6403
18.4793
19.0037
19.3269
17.9597
18.053
20.3444
18.5617
17.2699
17.1427
15.2105
18.9444
17.4796
17.7991
17.8838
17.5516
17.1526
17.1568
16.1093
19.012
19.4265
18.5694
17.8168
18.9033
19.352
18.5282
19.7864
18.7839
19.9255
19.6191
19.6571
17.9751
18.0727
17.4332
21.2452
18.8577
18.7469
19.4417
23.8031
21.3065
18.7115
18.0493
19.4466
17.5464
18.8124
18.0134
18.2576
19.0599
19.0999
17.9258
18.2901
17.2919
18.9727
18.2466
19.5404
17.7373
18.7939
16.985
18.2919
18.2934
19.2264
18.2936
18.3122
19.3849
18.9215
19.1573
17.4248
16.4369
17.1024
19.0758
18.372
18.5648
18.9954
18.0802
16.9735
16.1434
16.8482
18.6438
20.0019
17.4171
16.7281
22.7121
19.3113
18.3175
17.9836
19.0025
17.783
18.1133
18.9648
17.9984
18.3254
17.6265
19.7769
19.5781
18.7103
18.5007
16.9526
19.1692
17.7141
18.3146
18.4201
18.2709
15.7283
18.8437
18.7379
14.9788
18.7652
19.8596
19.5112
17.6233
20.2288
19.7149
19.0788
18.8864
18.6418
16.438
18.0452
19.7299
16.3028
16.7343
12.7349
18.3174
16.0165
18.9117
18.5107
18.1714
19.4116
18.4954
18.8625
18.235
15.1828
18.0802
17.6848
17.9026
16.6036
17.4639
17.9401
18.2412
17.7826
17.5977
19.333
17.1719
15.6013
18.2114
18.8649
17.768
19.3348
18.5188
17.9352
19.0055
16.2029
15.3655
17.9658
18.2606
20.9516
19.4968
16.2106
14.9246
19.355
18.1072
19.2532
19.1317
19.3634
17.3927
19.2874
17.1111
16.7367
20.0983
18.9422
15.2655
17.9777
15.9088
14.5999
17.2432
19.5554
18.551
18.6
17.5445
17.8246
20.1514
17.3475
17.6666
18.7696
17.904
20.0226
14.3576
18.298
16.6933
20.1341
18.6414
20.3357
16.4141
19.8031
19.5996
17.5115
18.972
18.4059
18.2283
19.7471
16.4878
17.9939
19.5574
17.4355
19.645
18.0884
18.223
18.899
19.8804
17.7616
18.939
18.08
15.362
18.344
16.8085
20.0155
18.8805
16.1904
18.2934
16.3801
18.3956
18.9843
18.1724
20.228
18.9408
18.1117
16.503
17.6634
15.5432
18.4962
17.1468
19.0205
19.8488
18.843
18.9763
17.5314
20.6598
19.0828
18.6901
17.8507
14.5532
14.7288
18.5445
18.6643
18.7417
18.5836
15.7127
18.0087
21.2293
17.7824
16.8189
18.9551
17.9857
18.1265
19.2786
19.9159
17.7461
19.5327
17.9021
18.9541
16.7395
19.9806
18.9855
18.6486
17.4997
18.882
19.8522
19.1989
19.7425
18.1736
19.9328
16.1914
20.8667
19.5257
16.9728
16.0006
18.7629
17.7625
18.6462
18.0353
18.1258
16.923
20.9138
16.6929
20.7072
18.7512
20.1575
19.2664
18.201
17.7833
19.3333
18.6154
18.3887
19.8487
19.617
19.3173
18.564
18.4415
16.3835
18.0514
18.1091
17.1426
19.081
18.1735
18.4465
19.054
17.4305
19.1983
17.6683
18.6354
18.851
18.1938
20.5787
18.3965
19.6759
19.0961
18.1299
18.0179
18.8958
17.4947
20.9624
18.3085
19.0104
18.9006
19.7791
18.6935
19.0333
19.3731
18.7173
19.0475
19.5452
20.8295
18.9999
17.5134
18.3133
19.0104
18.0508
17.4437
17.6121
17.5808
18.7826
19.5014
18.0167
20.6063
18.9218
17.7882
16.5557
17.9062
15.8637
18.5125
16.6994
15.4235
15.7064
16.4467
19.9254
15.2731
17.795
18.3148
18.3731
18.998
16.8546
15.4942
17.3488
18.0953
19.1057
20.4798
18.8678
17.6248
17.5495
15.5535
17.0706
18.7101
17.014
18.3646
20.3737
18.5876
17.209
19.8227
17.865
16.8281
19.2109
19.7301
17.4581
19.2476
18.6603
17.7148
17.895
16.3549
14.8533
15.4105
16.3931
15.6942
19.1715
19.7457
17.9528
17.9292
18.3617
18.5121
18.0472
18.6084
19.9613
16.5989
16.3879
16.8347
16.6705
19.0571
19.2551
16.7747
17.7029
19.2852
20.5761
18.2473
19.7672
16.4539
16.6019
18.8006
17.8632
19.2543
18.2649
18.26
18.942
18.6656
16.4738
17.3317
19.0643
17.6307
16.929
18.4706
19.9129
17.806
20.9911
19.4986
19.1531
17.8306
17.3944
18.9821
17.3534
18.1328
17.7625
17.5654
18.8514
17.9753
18.5562
18.7262
18.4521
17.7625
18.8072
18.1125
17.8055
17.2185
19.3586
18.507
16.5587
18.5584
16.9282
18.5909
18.5617
19.096
19.5961
18.9189
16.4733
17.4189
18.1946
16.4903
18.2892
18.0497
19.3632
19.4965
16.6652
19.1299
18.0173
18.6384
19.1926
18.4309
17.4801
18.9013
20.6174
18.2507
19.7753
20.915
19.4481
18.7341
20.6399
20.0098
18.7726
17.8592
19.4044
17.3193
18.5967
18.2019
19.2734
17.6601
17.9137
18.1891
18.5486
18.2432
18.3131
19.2445
17.6366
19.5652
17.6499
18.6787
18.605
19.5237
20.0074
19.9318
18.179
19.7961
18.1868
18.9571
18.483
18.8107
17.9436
18.4763
17.1227
18.7458
17.5149
18.9875
20.2085
18.7758
17.6984
18.9067
17.2279
19.1753
20.7106
19.4652
18.2886
17.7807
18.2609
19.3641
18.1676
17.5492
18.7068
19.7816
18.5487
19.5402
20.9317
14.9561
18.7203
15.9005
16.9062
19.7479
18.6449
19.2283
17.9549
18.9107
19.1048
16.5468
18.1249
19.4773
17.1429
18.8865
19.086
17.6464
21.5049
16.9701
19.2926
15.8396
19.3868
19.8947
18.2109
17.4546
17.0103
15.9023
18.3576
17.3746
21.4596
18.7574
18.6367
15.968
16.8149
18.3302
18.1826
19.0979
19.5224
18.9453
18.2398
18.741
16.9852
17.225
19.0532
18.5279
16.6411
17.7801
19.2447
18.1653
18.528
17.6228
18.7121
18.9121
19.4141
18.2898
19.6595
17.8118
18.7966
19.5718
18.8521
18.9022
19.2214
16.3472
18.5992
14.9904
19.1274
18.2576
19.2891
18.3119
17.8005
18.5917
19.245
20.0153
19.8538
18.1351
18.0978
17.6494
16.3822
17.6847
18.75
19.3089
17.8388
18.1407
14.6737
19.0719
16.6006
17.6741
17.4922
16.3051
17.2463
17.6351
17.3885
17.5501
17.493
16.7816
18.2306
17.1937
16.0387
18.0231
19.3603
19.4578
18.8195
18.8103
19.2787
16.8954
17.6086
17.6994
19.1308
18.8902
19.2559
17.2444
18.3959
17.2697
19.0303
19.7051
16.8934
18.1006
18.3681
19.801
17.4022
19.1996
18.9282
17.526
18.8183
19.3496
19.396
17.6898
18.3185
19.8763
20.9286
19.0928
17.5392
18.5337
19.1732
19.7111
17.8238
18.4264
16.83
16.9959
17.9847
18.017
18.5116
18.229
15.7975
17.7305
17.6477
18.7164
19.5638
18.7348
17.3014
18.4126
18.5514
19.414
18.6024
17.1615
17.1579
18.9801
17.8265
17.1523
18.6329
18.3856
17.5089
16.5425
18.2728
18.8354
17.5622
17.151
16.0109
17.7027
17.6517
18.6539
17.0984
20.1933
16.3149
19.7049
19.4153
18.4165
19.0671
17.7514
18.6571
18.7506
15.6997
18.8709
18.4148
19.3438
19.8002
16.7225
18.6448
18.8316
20.3272
18.3001
18.3843
19.9081
18.6405
18.1545
18.3827
18.676
17.688
15.9373
19.2709
18.3232
19.2667
19.053
18.3609
17.0234
17.3531
18.1405
18.4579
18.5141
19.9547
18.3334
18.8919
19.6727
18.5925
18.5304
17.355
19.1211
19.9216
18.3836
19.392
17.826
17.7434
17.3071
17.921
19.4263
14.2848
19.1679
17.1615
18.1905
19.5064
18.4959
19.4465
19.8716
15.0054
16.9232
18.5693
18.7708
16.8382
19.33
18.0749
19.114
17.098
18.9715
15.6859
19.9472
19.116
18.5869
19.5791
18.6375
15.1827
14.4556
16.325
19.1508
18.4185
16.7822
17.6069
16.3235
19.8442
17.3562
16.5444
18.0106
17.231
17.5286
17.6057
18.7925
17.2529
18.059
18.0575
19.4937
18.5053
20.5602
18.6609
18.4082
20.3968
18.887
19.5151
19.5892
19.5064
16.7193
15.5999
15.577
20.0026
18.0514
19.605
18.4374
18.4216
17.2482
18.152
18.4609
16.1175
18.2364
18.6047
18.4144
17.8028
16.6114
17.5511
17.3083
17.2428
18.8452
18.9102
17.6971
18.6711
17.759
17.3
19.4796
18.0327
18.494
17.3901
15.0232
18.2601
16.1594
19.1226
17.9581
17.8403
18.5253
18.2397
19.8538
18.0475
20.1639
20.6568
18.099
16.9371
17.7871
19.4
19.9879
19.6057
18.5988
19.054
18.9034
19.0479
19.069
16.4382
18.2258
17.9553
16.8177
16.8747
17.1779
19.8333
19.9619
19.9444
17.9633
18.5659
17.6881
20.4955
18.8041
20.4226
19.2927
16.4933
21.5219
18.969
18.5147
17.9459
18.366
18.409
19.3167
18.9384
17.7026
17.9224
17.989
15.5428
19.2916
19.7531
19.6267
18.7671
18.9441
19.9827
19.3424
20.3914
18.0511
19.1337
19.1382
18.7736
18.2156
17.282
18.6078
18.054
16.9352
18.7435
17.147
19.0904
19.2571
18.2598
16.3363
19.3576
18.3602
17.3644
16.9863
17.41
18.5399
18.2932
18.8898
18.5458
18.7695
17.4984
17.3738
18.8869
18.7762
18.1773
19.4033
15.6335
19.3961
18.6566
19.4271
18.2224
18.0729
19.9439
17.1636
16.7556
14.3687
17.7229
17.922
16.9258
18.0638
18.652
17.3874
18.3633
20.0984
20.4802
19.423
17.3876
17.1936
19.4665
18.8074
19.5882
16.9101
18.0173
18.1614
19.9734
18.1713
17.5766
17.6405
19.1282
19.4708
19.0106
18.4282
20.3131
18.6465
19.3769
18.9131
17.6447
17.8207
17.8921
19.1453
20.4832
18.3755
19.2484
17.9633
18.0953
17.962
18.3968
18.2786
15.9549
19.2369
18.543
17.4702
16.2844
17.471
18.3928
18.3989
19.5193
16.6051
18.5811
19.3345
19.0418
18.4418
17.3946
19.0024
20.5164
19.2764
18.8856
20.7974
19.517
18.2649
16.8905
19.2856
16.4336
18.5201
19.0298
18.7754
19.3999
19.3181
18.6974
19.8658
20.1807
19.2228
17.7863
16.2751
19.5434
18.2363
18.4477
18.1283
19.1197
17.784
18.7257
19.2081
18.1758
19.454
17.7796
18.1248
18.2413
17.6078
16.2858
17.5651
18.3851
17.2359
20.1697
18.9052
17.0134
17.4338
17.7476
17.8817
16.7392
16.7853
17.7868
18.8751
19.0061
18.8562
17.3351
18.3995
18.9617
17.6901
17.9899
17.5968
17.006
16.9217
16.4456
17.7671
20.2069
15.8905
18.9185
18.1004
18.9938
18.5828
17.4276
15.6495
19.3501
19.4548
18.9902
17.5453
15.9598
17.9592
18.6205
19.5445
18.5878
19.4099
18.6943
19.1175
18.1083
19.1288
18.6551
16.686
15.953
17.6286
16.4515
17.3079
16.4224
18.4787
17.7943
19.6572
17.8637
17.7439
16.8276
18.758
18.6646
16.4181
19.5754
18.6571
16.3107
18.7174
19.0633
16.2295
18.4146
18.9677
17.7624
17.7487
19.7568
18.6899
17.2979
20.3473
19.2126
18.8973
19.8782
17.6188
18.679
17.936
18.2807
18.3771
18.4131
17.8921
20.4471
16.3051
17.2587
18.5459
17.6866
19.4895
19.4566
18.7208
19.9716
17.443
16.5941
16.984
18.1178
19.148
18.635
18.3275
20.9253
17.1904
17.2348
17.8137
18.4511
19.1835
19.0873
18.2825
19.1267
19.1081
17.8832
18.2238
18.3325
16.8137
18.8349
19.8257
18.8417
16.7481
18.0438
17.7429
20.135
20.7337
19.0533
16.1578
20.283
18.1606
20.0531
18.5515
15.0147
16.2063
19.1465
20.0741
19.4294
18.3867
21.4563
18.1686
18.0078
17.9784
18.5973
18.3678
19.2105
18.8483
20.3232
18.3525
17.9202
19.9704
19.1925
16.8194
17.5454
17.3119
19.5593
18.1446
16.7887
19.2646
15.4182
16.6091
18.0652
21.3508
17.8661
17.9755
18.1884
17.7487
17.2341
17.4989
17.8278
18.2371
18.7599
16.8898
18.7237
16.2786
19.341
17.7457
19.0043
17.7963
18.6491
17.2382
18.4673
17.5816
18.2891
19.1245
18.5117
19.1581
19.3863
18.8901
19.0761
17.2632
18.8657
20.2484
19.8442
17.0247
19.9416
19.3555
18.6704
18.4974
19.1813
17.1551
18.6301
18.7292
19.5115
19.2547
20.4128
18.184
17.9593
18.4305
18.0874
18.8923
18.6241
21.0355
18.4804
18.147
18.604
20.7406
20.0403
20.3502
17.5208
19.0787
18.867
17.3212
15.9348
18.1642
17.701
19.9629
15.2258
18.6831
16.7807
17.7408
18.297
17.5072
20.1685
19.1063
17.4599
17.0468
18.1034
18.2371
18.7903
17.6829
18.6974
16.6633
17.0684
19.2955
17.151
18.4097
20.465
18.0576
18.9264
17.8101
18.5168
17.4076
15.8569
16.0996
19.4157
19.2416
17.6136
18.7762
16.0658
18.4316
17.9691
16.3403
19.655
18.5082
16.6061
17.3577
18.3992
20.1708
18.2229
19.1483
17.9198
19.6737
17.3822
17.2469
18.3285
19.7279
18.5427
17.7488
19.1127
19.3065
18.1823
18.9612
19.7411
19.4732
18.7396
17.4919
16.1081
16.3859
19.4693
19.7639
19.7523
18.2902
16.8927
15.1867
18.9661
16.9259
17.4588
18.7317
18.5049
18.3901
19.0962
17.1102
19.2871
17.9563
21.1209
18.8508
18.9689
18.9301
17.2553
17.5807
17.7635
16.8316
15.151
17.8481
19.6579
17.6303
18.8625
18.9752
17.4635
16.5775
17.8128
18.5108
19.9322
20.3428
17.5479
17.5147
17.6622
19.252
20.7462
18.3116
16.9741
18.843
16.4519
18.1337
17.8498
16.71
19.8746
16.063
16.9738
17.3107
18.3199
19.6997
19.6794
17.867
19.109
17.6261
17.5922
18.1247
18.8098
17.1217
20.5541
17.3744
17.636
18.4522
15.2074
14.3997
17.479
19.2087
18.468
17.2213
18.6831
18.0082
15.9648
15.4686
17.822
18.6648
16.436
14.4443
15.3683
17.5381
19.2269
18.5382
18.1141
18.0544
18.8888
20.3292
18.2886
16.3155
19.1264
19.108
18.0624
17.7968
17.2088
20.8741
18.6962
17.9329
16.5171
18.4053
17.6333
18.1027
18.6728
18.9372
17.9224
18.3267
19.4731
18.5828
18.3186
20.3394
16.9255
19.6179
20.2016
16.334
18.6783
18.0177
17.1347
18.2367
18.5481
20.5097
21.7663
22.1782
20.0328
20.4942
18.4239
20.235
19.3121
21.7567
19.1027
18.2512
19.2935
17.3817
19.1868
18.0215
18.7119
18.5679
20.1855
17.7984
14.2739
19.1253
18.6237
18.6661
20.6488
18.8243
18.9865
18.5076
18.6134
19.8768
18.6841
17.5929
18.8653
19.9279
19.6698
19.8944
18.8139
17.6382
14.4987
17.5085
17.0754
20.1369
18.2623
16.5793
18.6724
19.8324
17.1597
17.8766
18.3599
18.6699
18.1735
18.6234
18.7629
18.027
18.4602
19.4862
18.6569
19.5534
18.9923
20.1555
18.7933
15.6634
18.5346
17.7491
19.7345
20.5321
19.7186
17.2414
17.2233
16.6095
17.9124
18.9753
20.2635
19.3392
18.6872
19.1183
16.7158
18.4632
19.7034
19.0248
19.0664
17.7502
18.5166
18.2443
16.432
18.0126
18.1758
18.5422
18.5047
17.5233
17.8161
21.0099
17.9171
17.5745
18.4314
18.6658
19.3217
16.7288
19.6183
18.6941
19.5374
18.5431
17.5742
19.4775
14.9975
18.0985
18.5319
19.8336
18.6422
19.2623
18.6578
17.1749
19.8499
19.453
17.8862
18.3912
18.9109
19.2303
19.0266
18.7848
18.132
17.3092
17.915
20.1938
19.8098
17.2103
16.6907
16.5708
17.3385
17.9109
18.5183
19.2116
16.115
18.7144
18.9495
17.2546
18.1837
18.3658
17.2873
18.3393
19.2399
17.4126
18.652
18.2611
18.3153
18.363
19.3979
19.1201
18.8276
15.907
19.2484
18.0807
16.2951
18.2437
17.6567
16.9631
17.075
17.3781
17.2407
17.8902
19.1644
18.3484
16.8082
17.0505
17.1367
18.6923
19.2985
18.3152
19.1388
18.7601
19.7594
18.2711
16.1796
19.2218
19.8266
17.6341
19.1448
18.4096
17.7
19.6658
14.9535
16.5713
16.9424
18.374
18.6158
19.3946
18.2318
18.0419
18.5976
19.329
17.4602
19.0099
18.4304
18.7731
17.548
19.8615
17.1353
19.9414
19.5382
19.5903
18.1226
19.4144
16.7211
18.2222
18.3869
17.7781
16.9923
15.2626
19.0107
18.1651
18.8565
20.5943
17.6262
16.6359
13.7254
20.6256
19.2381
17.9019
18.8352
17.6307
18.9082
17.9672
16.4173
18.4535
18.4239
17.5128
17.8533
18.7186
18.5699
18.2409
15.8124
16.7804
19.5304
18.4069
20.1806
18.9899
17.8667
17.7706
19.0676
17.4752
18.0638
17.8843
19.6397
18.2396
20.0646
19.2212
19.1296
19.3469
16.2197
18.2854
20.3735
18.5587
18.3648
17.2798
17.0014
17.7555
18.2443
20.166
19.2543
17.9792
17.5086
19.0668
16.2483
18.9663
17.5126
18.9321
17.5024
18.1327
18.6563
17.4617
17.0722
17.0092
18.9737
19.4355
18.6427
19.4686
18.1503
20.4487
19.5557
18.3127
17.2548
18.8232
20.0053
20.0523
18.0742
15.2583
19.2508
19.6771
17.587
20.3183
17.6543
18.5768
18.7663
16.3196
19.4457
19.2466
19.1315
20.3037
17.4804
18.6905
17.7433
19.0132
19.0569
17.5392
17.6243
18.3141
18.8698
19.4926
18.0086
20.4119
18.2978
21.8336
20.6385
17.9141
19.0608
18.8431
19.4509
18.2364
18.7597
18.6506
20.6927
18.722
20.5125
19.0256
17.944
16.1713
16.6643
18.4786
17.6536
19.2933
19.216
16.5611
18.2999
16.9578
16.4581
17.4248
19.1339
19.4562
17.3984
17.9294
18.0211
18.8114
19.0214
18.4654
19.4249
17.2596
18.4519
18.5666
20.3275
18.7928
18.26
17.3194
18.4138
19.3736
17.868
18.1561
20.0724
19.3782
18.726
17.3135
19.5606
19.4989
19.727
18.1888
17.7667
19.8094
18.0766
19.7381
19.2817
19.0686
18.8731
17.6115
16.7479
18.8549
17.288
17.8106
17.3027
16.8247
19.9052
16.9614
18.0389
18.7847
19.604
17.809
18.9775
17.4764
17.2449
19.4413
18.3218
18.6168
17.2388
18.7673
18.9173
17.2779
19.6887
17.3328
17.6254
16.7179
17.8755
16.1622
17.7199
18.7797
19.2479
17.5276
21.3206
19.4961
19.5869
17.4094
19.2435
18.9873
17.5381
19.023
19.7299
18.8554
17.0067
16.2191
16.1314
18.9559
18.3589
17.7032
19.4525
19.0804
18.8178
17.6274
16.5667
18.6102
18.4457
17.825
19.5464
19.6704
17.6973
17.916
16.6463
16.8952
17.3553
18.6202
18.6409
18.8772
20.0638
18.2854
18.2286
17.2753
18.3697
18.1953
17.7819
17.6599
20.8828
18.932
19.2022
17.2934
21.122
18.6238
19.2366
16.392
16.7462
18.6669
17.5712
18.1233
19.3755
19.4403
18.0188
17.2361
18.2616
18.7531
18.0411
19.8816
17.7138
18.661
19.2571
17.8846
17.3579
16.2376
18.9509
17.9282
18.9631
17.9023
16.9155
17.2192
19.4984
18.9254
17.8212
19.3368
17.5815
17.684
19.0705
16.6553
16.5062
15.7849
19.2072
17.4622
18.9437
19.0552
20.4658
19.0241
18.5561
20.6511
18.3141
15.8238
17.4299
15.3363
18.1647
16.2579
17.9579
19.6504
18.5141
18.4963
20.0609
19.1787
18.7536
20.6672
18.2197
19.4322
19.438
18.6619
16.1535
17.6305
20.1782
18.8344
17.7002
18.0777
17.2286
19.1127
19.3029
18.8753
19.5264
19.042
17.1942
20.0287
18.852
19.9835
18.5224
17.2526
19.5377
20.0166
17.2084
18.06
20.3814
19.3735
20.0374
17.977
17.8722
19.4239
18.5759
17.7556
19.0655
18.2348
16.4097
17.6148
18.0599
18.79
19.8929
17.7715
17.5025
18.1905
18.278
18.8323
17.2963
18.8842
20.9159
18.7173
19.4202
17.775
18.1608
19.5178
19.1458
18.3747
21.3773
20.4758
18.6086
16.9456
16.5541
17.505
19.3613
18.3078
18.2394
17.705
18.2684
17.3948
19.4114
18.4366
18.3702
19.1859
18.7748
18.0668
19.4592
18.4719
18.0768
19.5259
17.8626
17.9961
17.7891
18.4126
17.7331
18.2736
18.2591
16.5671
19.5705
21.0537
18.3681
19.6635
19.8063
16.6249
19.4636
17.3659
18.2899
19.7218
18.6739
21.1623
18.864
17.4773
17.4692
18.3444
18.6112
18.643
17.9879
17.1362
17.052
19.1801
18.6263
21.4308
16.8577
19.7599
18.7716
18.2379
17.2515
16.6276
16.9219
19.4005
16.2149
17.3388
18.6338
19.194
19.4867
17.6591
19.3655
18.1322
18.5405
18.3861
17.8394
18.1991
17.3508
17.4428
19.6093
17.1413
15.1104
19.6888
19.126
17.5084
15.0456
17.5385
18.4872
17.9952
20.2128
19.066
19.1614
17.9753
17.9882
18.0474
19.0427
18.0278
19.0947
18.0622
14.3511
16.4035
18.4686
18.8659
19.8932
17.9418
16.789
20.5536
15.0843
18.0139
18.213
20.1215
17.4024
18.2059
18.7585
18.4746
19.2883
18.1083
17.0567
17.5625
18.188
17.1641
16.9979
18.8604
17.4962
17.0918
17.368
17.5317
17.0086
18.8121
18.8641
19.4599
18.8334
18.2595
18.391
18.0779
17.5843
18.6176
18.9015
20.9731
18.2692
18.9945
17.0029
13.5497
12.3593
17.8671
16.5689
18.8389
19.422
18.6626
17.2526
17.4965
17.452
16.9702
18.7688
19.7235
19.0835
18.7874
19.0068
21.5505
17.74
17.1269
18.1984
18.3943
19.9572
16.6778
17.3978
16.9252
18.9568
18.7431
16.5714
16.1796
18.1469
15.5233
18.6367
18.2339
18.401
16.9493
19.7447
17.6379
16.4168
18.5768
19.4947
18.574
18.8535
20.3874
19.3943
19.4104
17.4074
15.516
18.92
17.5807
18.9474
19.4358
16.8451
16.6979
17.142
20.0373
17.6925
17.8946
18.922
18.1289
16.7101
17.9366
17.9022
16.5155
17.4319
19.607
19.0942
17.2962
18.4958
19.4159
18.5626
18.5973
21.0152
17.8052
19.9705
19.8725
19.5605
22.1466
17.5086
19.2713
18.7636
16.8627
18.8886
19.6507
19.5981
18.7563
17.628
18.1339
18.1872
19.4357
18.6811
18.9789
20.734
20.4956
18.1712
16.0618
20.1009
19.2244
18.5493
20.1012
18.9236
18.0662
20.6125
19.0702
19.4743
18.3599
17.8983
18.215
18.5121
18.5476
19.1054
18.5939
17.6782
18.2648
15.8841
18.4368
18.9378
21.2794
18.5352
19.8311
17.4372
19.0656
17.6755
16.4204
18.4709
18.0334
17.5478
17.3626
17.5101
17.0369
18.5626
19.2307
20.0341
18.8098
15.4659
18.665
15.8335
17.783
19.6587
20.3394
18.9918
17.763
18.2177
17.7991
17.7275
16.9943
17.8433
18.3159
18.0047
17.6176
18.3053
19.7322
19.9183
19.6773
21.0101
18.4655
17.4976
17.5906
19.044
19.4262
19.5855
19.1173
16.9016
19.7423
15.9621
16.8828
19.2712
16.6298
16.3392
16.7324
20.082
18.5809
19.4468
19.6987
18.4336
18.5525
20.5542
16.1711
17.8514
18.2635
18.2244
17.8343
17.1249
17.2397
17.6371
18.8402
17.9574
18.0522
18.3243
19.0912
20.5702
18.4092
18.0495
17.9948
20.8607
17.4608
18.3464
19.8657
19.5703
20.2113
18.2601
19.5128
18.1117
16.8624
18.3355
17.934
16.2722
21.6821
18.3082
15.4
17.1029
18.1133
17.4403
17.9381
18.3106
17.3776
20.1277
18.4624
18.8337
17.834
18.0704
20.3994
18.5507
18.4769
18.5025
17.9267
19.1397
19.9799
19.1107
16.8611
18.8785
18.7568
17.3278
18.9464
19.4022
19.4193
17.925
18.3683
16.8754
19.3766
17.4389
15.5312
17.2305
17.9206
16.1331
17.9561
18.8361
16.9257
17.4657
18.7858
16.8757
18.8664
19.7715
17.9191
18.0112
19.5631
18.1109
18.983
18.2851
18.4818
19.4857
18.7982
18.9961
18.632
18.8547
18.3184
17.4432
18.4478
19.0007
18.1408
18.7834
17.0094
19.8056
18.163
18.4966
19.1796
18.5548
18.3263
18.6926
18.0901
18.8062
18.0748
19.9469
18.1524
15.0501
18.0722
19.1147
19.0448
17.9408
18.2732
18.6105
15.5762
19.2042
17.7959
18.3644
19.5036
19.4765
18.3561
17.547
18.9013
18.4718
17.5273
19.3306
18.9601
18.6004
19.11
19.3594
15.8824
18.3875
17.7668
17.4417
17.9692
18.7964
18.708
19.3873
18.9772
19.6028
19.0709
17.8646
19.0099
17.5543
19.3237
15.6335
18.5251
18.4107
17.2215
18.7746
19.8672
17.0366
18.3586
20.2969
18.5154
19.5904
17.9068
17.0784
16.5295
18.6247
17.8794
16.265
19.2324
14.7882
19.2075
19.225
18.8401
18.9136
17.4412
15.36
16.8495
19.3136
16.7371
17.8248
18.7389
17.4224
19.9867
16.7559
18.4695
18.646
18.7553
18.3563
19.8953
15.6313
18.7821
17.7593
15.1092
18.6844
18.7163
19.4723
17.2086
17.7865
17.5976
18.2185
17.7951
18.4685
18.3465
18.3191
20.1773
18.4925
14.6304
15.7958
17.9827
17.3214
18.7154
18.8793
18.5012
18.9663
17.3543
18.9119
19.3106
19.891
18.585
19.2185
16.4675
17.7234
18.4697
18.2644
17.4464
19.1053
17.061
19.4455
20.3803
17.1771
19.4365
19.6943
16.4416
18.6324
17.8328
20.254
19.4806
17.6508
17.9536
17.223
18.84
18.1181
18.2772
18.1253
16.579
17.1261
16.689
19.4394
19.8669
18.8689
19.4491
18.4878
17.609
19.9559
18.3072
19.098
17.187
17.6352
17.7341
17.4344
18.4872
19.7278
19.3732
15.4815
17.7302
18.4063
19.4654
19.0368
18.787
20.3178
18.6875
18.4733
19.2852
18.5422
19.5095
15.1182
19.223
16.3689
19.5425
19.0895
17.4492
15.684
17.8565
18.6723
19.4977
18.7141
17.3265
19.777
17.3251
18.0123
20.7517
18.0299
18.2068
18.3525
17.8931
17.8657
18.7952
17.3978
18.8803
18.8059
18.0741
18.9668
17.0544
17.6151
18.1263
19.59
15.3823
20.0185
17.713
17.8233
19.8847
17.8614
20.1877
16.303
17.5893
19.7186
19.2509
18.5197
19.0322
20.3025
16.7539
18.8741
17.0806
18.7518
16.959
16.717
18.4101
18.0598
18.3987
18.1169
16.0121
20.1168
20.4505
19.2159
18.7614
17.8407
19.0279
16.8597
19.2758
18.1474
18.1709
18.7097
18.9834
19.1927
19.3496
19.332
17.1727
18.0031
16.6861
16.8684
18.5848
17.1214
18.2196
17.9515
19.0621
17.8666
16.5599
17.6154
18.2845
18.5858
17.258
18.9863
19.6247
19.7898
19.1195
18.4516
19.0215
19.813
18.2725
15.9598
18.2726
18.8078
19.4532
16.9048
19.5753
16.3728
18.0317
17.1805
17.912
17.3355
18.5745
19.1434
19.4436
17.7203
19.4856
19.4183
16.4682
17.3997
19.2006
17.2833
17.5548
17.8159
18.44
17.9927
18.23
18.8401
18.98
18.3645
17.3169
18.621
19.1229
18.462
19.402
17.4489
17.8014
19.0743
17.4278
17.8269
18.1238
17.8765
18.3557
18.4487
16.7453
17.4967
19.8804
20.0838
16.4766
16.4954
19.4074
17.4035
19.5876
16.5942
16.1442
15.281
18.2952
18.6109
17.9388
20.8348
18.8768
18.3979
18.9632
19.1466
18.4317
18.6193
19.1019
16.9368
17.6267
18.7992
19.8355
19.3976
18.1214
18.1117
16.5948
18.7726
19.5302
19.664
17.4373
17.3911
18.0596
17.0623
15.4477
18.2271
19.6677
18.0034
18.5879
18.7966
18.2176
17.9279
17.127
19.951
19.0864
18.8866
19.1508
20.2025
21.4408
17.9557
16.8691
17.3409
18.4145
18.8087
18.9924
20.2322
17.36
15.9551
18.7403
20.2943
18.826
18.4295
18.7283
18.8434
18.0176
19.2604
19.3693
19.2363
16.9212
20.5496
18.0487
17.487
19.0066
15.2017
19.946
20.8918
17.7548
18.1926
18.1705
20.015
16.9012
18.0869
17.302
19.0344
18.6105
20.5361
18.8965
17.8459
18.4571
18.2915
19.0086
19.0976
19.2286
16.7612
19.5466
19.5947
18.131
20.5277
18.0269
18.6467
19.389
16.4092
16.5738
19.1541
18.0115
18.0529
18.4607
17.1698
18.4114
20.4659
17.442
17.2761
16.9282
19.5129
17.5784
17.9948
19.4817
18.2736
20.4985
18.4102
18.4613
18.7082
18.6172
18.6777
16.4146
17.6343
20.1038
19.6616
19.0801
16.7525
14.6752
16.4792
17.8906
18.3269
18.082
17.1093
17.7902
18.7932
18.2134
18.1134
19.1738
17.4666
20.3429
20.7673
18.8846
18.8384
17.9288
16.3783
16.161
17.1331
19.9437
20.7378
19.0879
17.5833
19.3119
18.6507
19.3223
18.7317
17.431
16.6029
17.9651
17.1017
18.4196
16.9848
17.9542
17.9497
19.1681
18.4994
19.578
17.4637
20.1434
18.1077
17.5405
18.8232
18.6782
16.3816
16.3738
16.0605
16.9942
17.152
19.2985
17.1946
17.0335
16.8099
18.5913
19.7783
18.7436
17.2408
20.6324
18.1467
18.8669
18.1956
19.7037
19.3688
19.1277
17.5361
18.0574
19.0033
20.5721
18.8114
20.3844
18.6399
19.4459
18.6971
19.8223
19.1559
20.315
18.7177
19.144
18.6904
20.3545
19.6975
18.0801
16.0735
19.6194
20.0977
18.2193
17.8764
17.5156
17.7822
21.7686
17.9831
17.8198
18.4465
19.3887
24.0271
25.7566
26.7793
20.1622
18.8872
20.3618
16.1462
17.8117
19.2863
17.5047
17.3062
18.8383
18.7102
18.9451
16.9432
19.0833
18.9245
17.4944
18.3861
17.9952
20.1337
19.5928
18.7476
18.9219
17.1965
18.3613
18.8226
18.8275
18.2848
19.1319
18.9176
18.9373
17.4078
18.1381
18.71
18.8079
19.9828
17.0592
18.8661
18.7332
18.8134
14.8707
17.7928
18.3415
17.6344
19.2054
19.3515
18.5175
19.352
18.1675
18.5685
18.998
18.7622
17.7754
19.4145
18.2663
17.9207
16.9125
18.351
17.947
18.0402
19.5033
18.5304
19.4983
18.9875
17.0855
19.4602
18.7866
17.6943
19.026
17.7794
17.7101
17.0956
19.7163
19.4652
18.1592
21.3055
19.0983
18.631
18.6472
19.5007
19.8174
20.1245
18.0334
16.0618
17.8538
20.3433
18.407
20.0818
17.8221
20.3188
19.3877
19.342
18.2316
17.6251
18.6084
18.3774
18.2936
18.1971
18.7417
18.5446
17.3731
18.0448
17.4082
19.3389
20.6575
20.4172
19.2366
18.8139
17.5935
17.0549
17.8192
17.8129
17.6864
15.2753
17.2508
18.7179
18.3929
19.0383
15.7857
14.9599
15.1073
14.7176
16.1926
19.4536
19.0534
18.7921
19.6943
18.7852
17.2501
17.5607
17.3561
18.3061
14.5062
17.0955
18.1362
20.3921
18.8653
20.2643
16.5937
20.2484
19.0858
18.3955
18.7165
16.3527
18.1124
18.7174
18.7611
18.38
17.5918
16.8227
17.5342
17.6228
17.141
18.2325
16.8057
18.8329
17.9887
19.4602
19.1057
17.5293
17.2553
17.1556
16.6928
18.3984
18.1385
21.3394
18.2317
17.9492
14.382
16.4975
20.088
16.6572
18.4858
18.4044
20.5244
20.4096
21.3852
17.8067
18.6138
19.3744
17.495
15.9043
19.4347
17.8915
18.7207
19.0301
16.1161
18.9562
17.8568
17.1331
18.9525
19.2384
18.5083
20.098
17.8605
20.2011
18.9465
18.8079
15.4871
18.9812
19.0535
18.2803
17.0949
16.1561
16.3508
16.7466
17.2804
18.2729
18.3577
20.2589
19.5672
17.8783
16.3898
18.5433
17.4138
19.2955
20.1433
19.1704
19.3181
18.1212
19.5014
18.4788
18.772
18.5941
17.852
18.0929
19.8652
18.2475
16.7771
19.6569
18.6209
18.6039
19.6901
16.8784
15.41
17.5444
18.6882
18.5358
18.7867
19.5777
17.1203
19.1068
19.2714
14.73
17.0972
19.4548
19.3596
18.786
18.1056
17.5416
18.2662
18.6556
20.46
19.4933
18.4686
17.8579
17.723
17.9553
19.8442
18.2194
17.7523
18.0394
18.7025
18.5324
19.5353
19.4563
19.457
17.7453
18.1822
16.054
18.86
19.6117
18.9387
17.3352
18.3368
18.5314
18.141
16.9446
18.5159
16.7381
17.5226
17.6015
18.8345
15.915
18.9904
17.9555
19.3522
18.7158
19.0857
16.9343
19.1038
17.6373
19.7546
18.0348
18.5784
18.5579
18.6763
19.0698
19.7022
18.1594
18.5164
19.4838
18.2642
18.1957
18.093
19.2333
18.7884
18.6934
19.954
18.4463
18.4273
18.056
18.4255
19.0406
18.5166
19.0725
19.3625
18.7394
19.5299
17.7262
18.1048
18.2395
19.7485
16.4719
18.6028
17.1791
17.8551
18.3457
20.1104
17.4103
17.5248
16.3737
16.2947
18.9967
18.015
19.2585
16.6531
19.1095
18.3221
17.7441
17.4319
17.6444
17.4463
18.9356
18.5364
19.4489
18.9274
18.1554
17.8717
19.1281
19.7731
18.5491
17.8633
14.8887
18.0872
12.7496
15.3353
14.4387
15.0459
15.4703
18.4197
19.1982
20.1089
19.9356
18.5959
18.0522
17.157
16.8804
19.1924
18.8063
17.2993
18.2244
19.0911
19.4258
19.4996
15.2778
19.491
18.1221
19.469
17.2963
18.8155
20.1298
20.2374
18.4498
17.0496
17.2228
19.5694
18.5144
18.5769
18.3726
18.8378
18.9751
18.7958
18.5075
17.363
20.1791
17.3232
19.5111
15.4602
18.0094
18.0329
18.6414
18.608
17.5825
17.7111
19.1553
18.2198
18.8256
18.6888
19.2466
19.5932
18.4922
19.6663
19.924
20.3016
18.2323
18.2956
18.5593
18.9292
17.3961
18.7527
17.5404
18.4814
17.7005
16.7043
18.8874
18.7563
18.1179
19.9095
16.1616
17.844
18.6133
18.9177
18.6159
17.4701
17.3368
17.3173
16.484
13.6777
18.6064
18.1261
18.9693
18.1196
19.5119
18.8722
17.385
19.1849
18.2137
17.8652
19.062
18.9929
20.6185
18.7318
18.0475
18.6907
20.6548
19.2958
17.3418
18.4055
17.6494
19.9216
17.2347
19.7145
19.4187
19.4541
16.6075
18.0743
16.9183
18.7298
17.7451
18.8421
16.6226
18.0702
17.9711
18.3907
19.2988
18.511
18.3975
19.2723
19.2278
18.5258
18.4871
17.3058
18.7929
18.165
18.6359
19.5671
16.7859
18.8569
17.5715
17.9917
18.9468
19.7566
18.8851
18.9892
17.5815
18.887
19.583
16.3868
19.5933
18.1372
18.393
15.1256
17.8279
16.1299
18.6968
18.3966
16.7406
17.8907
18.6717
18.011
16.4912
18.1076
19.1864
18.593
19.4509
18.7085
19.3478
17.4557
17.5261
18.4216
18.0443
18.8991
17.959
18.289
17.1063
19.3918
15.6955
18.2389
18.5566
19.0967
19.6153
19.1923
17.6857
15.2628
18.1342
19.6251
19.3014
20.1635
18.3024
16.1124
17.3632
18.2953
19.2353
18.5689
18.6346
18.7675
19.9497
18.5334
18.7066
19.0472
18.2139
18.8069
18.4691
17.8288
18.7655
19.0598
18.812
17.3375
17.649
19.0821
18.0247
17.4429
18.0516
18.0388
16.7995
16.5952
17.3181
19.5332
18.6249
19.232
18.6029
18.4308
17.2615
20.0418
18.5394
17.6389
17.4945
18.626
18.7509
19.4046
16.5977
20.0952
17.3358
18.8853
18.4717
19.1675
18.3414
17.5611
18.7387
16.9464
16.495
18.0689
20.0739
18.8587
17.9973
18.9268
19.844
18.5244
19.8271
16.9902
17.9831
19.6035
18.53
18.0785
18.5436
17.1948
19.6805
18.6343
21.1982
21.5551
18.0292
18.3734
17.6607
20.599
19.1978
19.0694
19.0259
16.7199
16.5134
18.916
18.3576
18.6577
18.6865
18.5932
20.1562
18.1243
18.0566
19.1776
19.0805
20.4618
19.2559
19.987
19.2891
21.2963
18.1031
18.3464
18.031
19.6069
18.8319
16.8742
18.7811
17.2625
19.2086
18.4319
17.2045
18.1128
18.2849
18.489
18.0319
17.973
19.9195
17.3848
14.6039
18.3102
18.5461
20.0417
18.6244
20.6879
19.1902
18.8336
20.2948
19.7707
18.2358
18.905
18.3749
18.0441
20.5118
18.5318
19.2973
19.9294
18.2582
19.5212
17.9881
17.615
17.3548
16.4087
18.6928
19.5896
18.8946
17.6808
18.0967
16.6046
18.9353
19.7413
18.2707
21.388
18.4063
17.0109
19.5836
18.5167
17.7693
18.766
15.3135
15.6912
17.4985
19.9185
18.8824
13.8225
17.6062
18.9634
17.6883
17.4592
18.9164
19.6007
18.0216
19.3678
18.0386
19.7037
18.8896
18.8715
18.3479
20.5632
19.6534
19.3317
15.8857
18.321
19.0836
17.3262
16.1409
18.7374
19.4622
18.3265
18.7272
16.5634
16.6153
18.7886
19.7924
18.0648
20.0305
18.823
16.6561
18.7676
18.6967
19.1614
18.6186
17.4253
18.0991
18.4478
19.6847
18.528
18.4899
20.0831
17.2685
17.3251
17.9258
18.9826
19.1789
18.6106
19.9703
20.2782
18.6794
18.0711
19.9469
18.291
18.7244
19.0406
19.4553
16.9315
19.6106
19.6144
19.9569
19.5086
18.6806
18.511
18.6743
17.4045
19.0197
20.0416
18.4048
16.8637
19.4784
21.261
16.5918
18.7681
16.1641
17.795
17.0554
17.9815
17.0805
18.9751
18.9621
16.6437
18.8491
19.0769
17.8816
18.0033
18.4231
18.1361
17.7406
15.4152
16.2103
19.1835
18.419
18.1036
19.0562
19.1571
18.2865
15.2858
16.8312
18.9729
17.7655
16.8109
18.9616
20.9019
19.6552
18.9557
19.8367
19.1087
18.1136
17.7881
16.6001
17.1541
19.2605
15.8175
19.9299
17.4691
20.6955
18.6431
18.4607
18.3241
18.6506
17.1482
17.3887
19.7427
18.3703
20.4108
19.495
17.3705
18.5077
16.733
19.0632
18.4385
18.55
17.4506
19.3625
19.8883
17.6981
19.346
17.5984
18.4949
17.8936
16.8868
17.9003
17.4202
19.4022
18.9151
17.8711
18.5871
18.4925
19.4392
19.8325
18.1573
19.2817
17.0248
19.4412
16.5007
18.269
18.0817
18.8472
21.9216
18.3032
16.5182
19.3921
17.0284
18.2525
16.968
19.1402
18.9181
19.6458
18.8452
19.2966
17.9134
18.5503
17.3578
17.596
16.7614
17.8841
17.2204
17.9977
19.1935
18.0876
18.6088
17.4361
16.9645
19.8325
18.3276
16.6113
18.5186
18.0624
17.3729
17.8181
19.8216
17.8288
16.1591
17.3626
18.3738
17.8391
18.9071
19.1825
19.6037
17.5651
15.7998
18.1689
19.6138
18.3438
18.3456
17.6546
17.7992
17.0788
19.1066
16.5966
19.244
17.7021
17.5055
18.0316
18.5578
19.306
17.8267
18.1198
20.2086
19.0621
15.8956
17.9802
18.4047
17.2954
18.7436
17.985
16.91
18.7913
18.2904
16.7609
16.4098
17.1599
17.9249
17.6283
15.0015
18.5187
17.0129
16.0022
17.8889
17.8574
16.9614
18.1315
19.5179
19.9119
17.7982
19.8224
18.0528
21.4754
18.4614
15.0672
19.5288
19.5717
17.564
19.7514
17.3508
16.5679
19.6541
16.441
19.6272
19.5992
20.658
18.7125
21.4985
18.6331
18.9814
18.1837
18.6951
19.9307
18.0644
17.4678
17.2007
17.8954
18.6115
19.3369
19.0726
16.9609
18.9845
18.0959
17.6176
19.1783
19.2288
17.4211
16.304
18.0106
18.6276
17.5324
19.3472
18.2503
18.2261
17.2762
18.7118
18.2443
18.9364
18.6508
17.6022
19.2069
17.0777
17.7139
17.7562
20.1023
20.2555
18.7627
16.9018
18.729
19.025
17.1773
17.6859
18.9683
17.3358
18.6349
16.7113
18.5396
18.1597
18.1787
17.7409
18.2971
19.987
17.6507
18.2356
15.0641
13.9764
17.6128
18.4407
18.5787
17.777
17.7206
17.8435
17.7259
19.0725
18.1016
19.7465
17.588
19.1623
16.3999
18.5373
18.9858
19.3293
18.9345
18.6049
19.1164
20.9492
18.7768
19.8132
17.7684
18.2224
17.0819
18.9064
18.3985
17.5654
18.0049
20.4177
19.3973
19.3499
20.2574
20.1968
18.1745
20.3128
17.4432
16.7062
16.7141
21.729
18.8595
17.6895
18.0394
19.5574
19.1591
19.746
19.2034
15.8713
18.4259
16.402
18.4208
19.0712
19.9241
17.7563
17.9459
20.5716
18.9875
17.1599
16.3325
18.4021
18.9803
18.2796
18.1621
15.6316
17.2773
13.8761
16.3068
19.1531
16.4812
17.1554
17.8912
18.6562
17.747
19.7526
18.4692
16.7748
15.9619
17.3648
18.4748
17.4494
17.2258
20.5654
18.7852
18.4855
20.8364
19.1736
17.5785
17.5523
17.1412
18.5716
19.3677
18.2177
18.5462
18.5301
17.659
16.3042
19.5102
18.8789
17.2079
17.4734
20.1671
18.8769
21.7845
18.7406
19.2187
16.5802
18.1249
19.2721
19.3035
19.0767
19.8731
19.1737
17.9566
18.8698
18.7497
18.0225
20.4236
18.5178
19.6043
15.3084
17.4312
18.5111
14.8736
17.0707
18.2308
16.3479
19.6884
16.6696
19.8944
19.2146
18.6493
19.2543
19.3774
17.4515
19.7298
19.0697
18.5984
19.7208
18.269
20.0327
17.1783
16.5469
17.8462
18.451
18.1149
19.2034
17.6732
19.4667
19.8959
20.1789
19.2757
17.5961
20.4248
17.9388
19.5191
18.3481
17.7004
18.6703
18.9714
20.3838
17.7883
17.6342
18.0717
18.5639
18.0049
19.7476
19.4044
17.6059
18.8325
17.3973
19.479
19.3606
19.4792
18.6599
19.2198
16.7631
18.3251
18.077
19.7623
18.0501
18.3786
17.4404
18.9931
18.4044
19.2289
18.071
18.1353
18.2894
18.8629
17.008
19.7864
18.0004
17.4896
19.4128
17.9638
18.2803
18.7691
19.0823
18.5647
20.043
18.8551
18.1421
18.6116
17.202
20.1345
16.9707
22.0917
18.7109
19.6972
18.1821
19.2718
18.3634
18.1871
18.2221
16.6975
18.9459
18.1998
17.7399
19.0542
17.7709
18.8965
18.1843
19.1023
18.4391
18.5483
17.7986
18.7171
18.2307
19.0937
18.6723
19.5041
17.7101
19.6577
19.9375
19.2604
18.3552
18.9265
17.6222
17.4876
16.1857
16.1522
17.4036
18.2998
17.8904
18.2135
19.2234
17.1997
19.407
18.8265
19.1773
18.8678
17.2265
14.2578
18.8756
18.5798
18.4461
17.1857
15.8063
17.3053
19.4206
18.4613
18.3431
15.8549
18.9644
18.0798
18.1507
16.2129
17.9854
16.877
18.6637
17.3394
18.9626
17.6468
14.8856
18.1496
19.1025
18.6464
18.0511
17.1312
19.2332
16.8145
17.5721
17.434
18.7015
18.793
19.0644
18.9787
17.7666
18.1465
17.024
17.6012
18.826
19.2773
18.8283
18.2339
18.5084
19.0067
17.9724
16.1035
15.5716
18.0753
18.2243
19.0868
18.0232
17.9249
17.7964
19.5721
18.3348
18.7112
18.6562
17.5435
18.3841
20.7303
19.1327
18.5239
17.7342
18.1727
18.2426
18.7903
20.0754
18.3439
19.0253
18.0113
19.2681
19.937
16.725
17.5351
18.412
18.4552
17.7577
19.1909
18.0402
18.7636
18.1551
18.764
17.4767
17.7943
18.2942
16.852
19.1087
18.7155
18.5301
20.4614
17.9407
19.2549
17.4394
19.4416
19.0003
18.7669
19.2596
19.1461
19.2871
18.3121
19.5845
18.644
16.3639
16.7276
18.1528
16.4308
17.2273
16.8831
16.4555
17.2178
18.3434
18.6171
19.3359
18.7671
18.7781
17.6219
18.8092
18.5976
18.3309
20.3061
18.1094
18.2355
17.9513
18.8047
19.0014
17.6704
18.7773
18.0081
17.9924
18.3542
18.9225
18.4854
18.9207
17.9925
17.26
19.1304
16.8297
16.2486
17.8865
17.1034
18.1278
17.6998
18.1766
19.9807
17.6965
18.5688
19.4452
18.4042
13.2766
18.1043
18.8158
18.9216
18.9137
19.9816
18.6763
19.3433
18.9723
19.3817
18.4741
18.8176
18.1326
21.0567
18.6929
18.5851
19.8017
21.5473
18.6826
18.9895
18.8625
17.9513
17.8685
20.6285
18.4542
18.4444
19.2571
18.4227
18.8063
19.4154
17.8582
19.1814
18.0684
17.7168
18.5635
18.933
19.3344
18.8404
19.3817
18.6364
17.4861
17.7251
17.8121
17.3273
16.7609
18.2735
18.6629
19.792
15.9403
19.746
19.6279
17.1502
19.5623
19.7833
18.3928
17.6461
17.3129
18.5995
19.5495
18.1133
18.0664
19.5218
18.6265
18.1415
17.5983
18.7897
17.1144
17.9723
17.8862
19.0728
17.9057
18.6448
17.1751
19.0721
18.1032
18.5183
19.2676
18.9537
18.9071
18.6973
17.2421
19.3891
19.739
16.288
18.8615
20.3229
19.0226
19.6464
19.6515
18.8114
19.5908
18.2515
18.1122
19.0656
19.2304
20.3766
17.4993
17.4608
18.5128
16.58
18.9425
20.1458
19.7398
18.0469
18.6016
19.8834
18.122
18.7218
15.4518
15.8951
16.2007
18.7919
18.6893
17.5413
18.2787
20.3579
17.5463
19.2467
18.8537
18.3545
15.7533
19.6198
18.2184
19.9454
17.3941
17.6681
16.5772
19.7814
19.3682
17.4955
18.2511
18.4994
19.3305
16.8082
18.3429
17.479
17.1382
17.3653
19.821
19.3241
19.9302
19.569
17.1308
18.3741
18.588
17.0633
18.508
16.6301
19.476
19.6355
20.8368
18.9457
18.8259
19.6465
17.6592
18.5882
18.8581
18.7085
17.7814
19.8276
17.767
18.7823
18.7848
17.2041
17.4501
16.3662
18.3973
20.8247
18.9768
17.9087
17.8061
19.1309
20.6572
17.9327
16.1967
18.3111
18.5438
19.026
20.0782
19.0843
18.3666
18.0859
19.1934
19.2676
17.4611
18.743
19.5421
18.4491
16.7664
18.6884
18.2565
19.1109
19.9878
18.0681
17.2123
17.6949
17.2694
16.4636
18.1393
17.587
17.1271
17.0153
19.0794
18.7009
19.0883
20.1208
19.5599
18.6897
17.2924
18.8162
17.7136
18.9338
19.1654
17.6697
17.8685
17.8203
16.6156
19.0349
16.7352
17.9842
18.526
17.8765
17.4804
18.2936
17.3626
18.3954
18.5143
17.9878
19.554
17.0967
19.9178
20.4902
19.1635
19.6425
18.3506
17.3545
16.8336
18.2838
19.7686
17.6351
17.9785
20.3878
20.0375
18.3457
19.6525
16.9386
17.0472
17.945
19.4448
17.3837
19.1186
18.1331
18.3484
19.14
15.8143
14.8313
19.6579
19.6492
18.488
18.5963
17.6206
17.2147
18.5827
18.6924
16.7543
18.7656
19.1355
19.3607
17.5247
17.0301
18.9569
18.3295
18.644
18
19.7118
18.0562
20.0342
17.8084
18.4972
18.5163
20.0048
19.0258
17.3317
18.5307
18.7908
18.6634
18.7791
17.4728
17.6843
18.3817
17.2262
19.8468
18.311
18.0051
17.9341
17.9629
17.0605
20.3848
20.4705
19.1262
18.4421
17.8377
19.3061
19.4024
17.8422
17.5298
17.715
20.7109
19.4929
19.702
17.5939
19.1053
20.1759
19.197
18.604
19.463
18.0614
16.5806
18.3965
18.5378
18.06
16.8704
19.7055
19.9313
17.7906
17.0101
19.6345
18.5261
17.6121
18.8478
18.7236
19.0202
19.192
17.5676
17.72
18.7383
16.8889
19.1763
18.7918
15.5657
18.2474
17.2054
18.2272
18.7137
19.7872
17.7332
18.6908
18.4454
18.4347
19.544
19.522
15.3698
17.3509
17.2738
18.0997
21.4034
17.7218
18.3476
17.432
19.2592
20.4251
19.4586
17.6929
15.5107
19.1889
18.6369
20.5004
19.67
18.4114
18.5242
16.7921
17.2183
18.0372
16.9669
18.5176
18.1528
18.9349
19.5119
17.8745
16.1741
17.1409
17.0321
18.8059
17.3755
18.8604
17.345
18.5638
19.3481
19.1229
19.8474
18.2612
19.9217
18.9642
16.3437
17.321
17.0059
18.5537
17.9849
19.4409
18.7488
20.0532
19.1934
19.2547
18.8896
18.2208
18.1146
18.6675
18.8726
18.0373
15.916
17.4183
20.118
19.1563
18.5683
19.322
19.4703
19.652
18.5095
18.2327
19.7892
18.4366
18.6293
19.0743
20.6818
19.9813
19.4664
20.3993
20.5655
18.3686
17.7533
19.6226
17.9638
19.242
18.2865
18.7376
17.7009
19.1051
19.2697
19.4333
19.0973
19.0695
19.6087
17.5711
17.012
18.0839
16.9086
17.3417
19.097
17.4425
18.9976
16.6267
18.2944
22.3439
18.933
19.3938
20.1545
18.695
17.4536
18.5765
18.77
18.3125
18.2782
16.9343
17.0798
18.8225
15.8177
18.3026
19.391
16.9264
18.2776
18.7362
18.1166
19.6118
19.8513
18.9307
18.86
18.7298
18.1798
17.7724
17.3345
19.9171
16.1329
18.6936
21.7384
18.4856
16.6521
18.2013
18.074
19.0334
21.7904
18.4297
17.3223
18.4056
18.7924
18.2449
18.1863
22.3727
18.6317
17.8491
19.901
18.0079
17.7326
18.4359
19.1981
20.4057
18.3128
19.2919
18.9821
18.0073
17.5061
17.7435
18.8609
16.6378
18.0797
18.4342
18.5137
19.691
18.5699
17.4263
19.7373
18.1129
19.4984
17.7
17.7638
18.7116
15.5979
14.9429
18.6831
17.5591
18.6253
18.0967
18.2973
17.4818
20.8447
19.3996
18.2951
16.7913
18.8283
17.8186
19.4853
18.5067
18.5524
19.9131
18.1406
18.1048
18.2648
17.1261
17.5976
18.934
19.2127
19.5896
18.8475
18.7264
15.7263
17.2847
17.6125
16.4496
18.4066
18.4277
19.72
19.7378
16.8465
19.3166
19.6438
17.7186
18.2222
19.857
19.3509
17.8048
17.3264
17.4861
19.0618
19.4202
19.8211
17.9482
20.2174
19.2815
18.1922
19.3182
19.386
18.312
19.2794
19.246
19.8168
18.9511
19.7472
18.8784
17.2851
18.5418
18.4648
17.8804
20.5191
16.492
17.989
18.7957
21.3361
18.8882
16.9546
16.8272
16.1011
18.0383
20.4655
18.1794
17.5763
17.96
19.1365
18.3603
16.1415
19.7549
18.1184
18.2264
16.9814
17.8433
18.3904
18.7413
19.9229
17.5692
17.4351
14.9768
18.9587
18.4726
19.1564
19.0196
17.2923
18.7097
18.1181
19.3001
18.0787
17.8213
18.4254
19.0614
18.8539
18.4348
18.3065
19.1658
19.0703
18.6267
17.7366
18.7812
18.6231
18.579
19.4626
19.7994
19.526
19.449
18.278
19.1969
18.3353
18.9747
18.7861
19.0847
18.3895
19.0723
18.6893
20.2928
18.4081
17.9364
18.2779
20.6794
19.9477
18.6148
17.393
18.7201
18.7832
14.6925
17.7101
16.0383
20.1388
18.154
20.2341
19.1816
17.6707
18.3789
18.3248
17.4376
19.4286
18.3721
19.1269
17.185
19.4862
18.4623
18.751
18.4118
17.423
18.5788
18.7079
19.3865
18.8014
17.1602
16.9597
19.7971
18.8065
21.4139
18.0324
18.5767
18.5282
18.6761
19.573
18.3213
20.0471
19.9808
17.7698
19.9758
18.4425
18.0192
18.9147
18.6068
19.2455
18.6988
18.0701
18.2736
18.1065
18.3182
18.4536
19.2449
18.5305
19.3427
19.4318
17.3881
18.422
19.4336
17.504
19.1713
18.9778
17.9228
18.4035
17.1003
18.4344
18.9949
18.2021
19.0541
19.997
18.243
19.27
17.7933
17.3614
18.9789
19.0894
18.3993
16.4924
18.2353
21.0773
17.8924
18.804
16.5976
20.2478
15.955
19.8004
18.2669
18.6636
18.261
18.6628
17.5686
18.4862
18.3516
18.295
17.6693
20.153
18.7853
16.8546
18.1278
16.932
15.0632
18.3138
16.777
19.4369
16.1346
16.7471
18.952
19.1358
18.7435
17.9861
16.7337
18.0248
18.4833
19.6613
17.6276
19.5601
17.7834
17.3974
18.9416
19.8231
17.6851
18.1576
20.3507
18.7301
16.2505
18.8507
20.139
18.4424
18.3397
18.8054
17.6331
20.3078
19.8446
17.819
18.6665
17.8116
19.3611
17.5373
16.2202
18.374
17.775
18.6577
17.577
19.2119
16.64
19.4181
19.5596
17.5643
16.4348
17.5083
17.5913
19.2975
17.2386
17.9165
16.8186
17.4379
21.4058
18.4002
17.0265
16.2424
18.9079
17.782
17.9558
17.2594
17.7447
19.2607
17.8762
17.2692
16.902
18.8723
19.4801
18.9382
20.238
18.9888
18.9241
18.2914
18.1341
19.2051
16.9876
17.6834
18.0835
18.4868
19.5903
19.6579
16.6803
17.7783
15.594
16.2696
15.9134
18.8095
16.9791
18.4795
16.2688
18.2669
18.2804
18.9358
17.5706
16.7152
17.6068
17.6942
18.8719
17.7493
19.1127
18.6669
18.5592
18.0445
18.264
18.3231
17.0018
18.2651
18.9642
19.3538
18.8706
18.6783
19.3661
16.4541
18.6253
20.4112
19.6073
17.8137
18.6373
18.3577
19.8957
17.9623
19.6356
16.9762
18.7331
17.9282
18.4484
18.5267
18.5336
19.1169
18.585
18.9977
17.0325
16.6989
17.9337
16.222
19.1753
21.9738
16.9535
16.4934
18.2921
20.0091
17.7297
18.1722
17.0391
15.3507
20.2454
15.9278
19.5841
18.6429
17.1675
17.9624
16.4513
17.2144
18.4234
18.0304
19.1953
19.3868
17.9143
18.5179
18.33
19.242
18.2348
17.3818
17.5514
18.2779
18.4596
18.3504
18.7074
19.6987
16.969
18.9163
18.7696
17.259
16.9078
17.4656
17.7703
20.2256
18.6045
19.3714
18.7601
16.0237
18.399
19.1489
18.7396
18.1364
18.5356
19.8322
17.3574
19.0382
18.0997
17.9706
16.4175
17.892
17.995
16.5704
19.389
18.4741
19.4975
15.2575
17.8055
18.2063
18.6291
18.486
19.3723
17.5648
19.0543
17.0366
18.7385
17.7589
16.8195
16.4443
14.7508
18.5566
18.3229
16.468
19.9044
19.1254
19.1687
19.4093
18.4435
17.5442
16.9511
16.1821
17.4551
19.1997
20.2823
19.7055
16.7806
18.112
18.8341
19.2316
18.8018
19.0612
16.9576
16.1623
18.1509
14.4484
18.0388
19.0657
18.5913
18.5743
18.2301
18.356
19.3277
17.9289
19.7634
17.4248
18.5644
17.0608
17.3867
17.7828
20.69
19.6335
19.9573
19.2037
17.0942
18.9365
17.1652
19.1904
18.6331
19.0597
19.2744
19.4886
19.2013
18.8636
19.9236
18.5381
19.522
19.5492
18.7074
17.71
19.6966
19.0662
19.2526
19.6155
18.6605
19.2245
19.6954
18.4042
18.9483
16.8432
17.5721
18.3434
18.6785
19.4163
18.8263
20.0753
18.6159
16.0353
18.2815
16.9133
18.7079
17.7915
18.3625
18.8379
18.3
17.7845
18.0242
18.6161
18.6287
18.4791
17.8374
19.997
18.8248
18.1675
18.0931
18.09
17.7736
19.238
18.3501
18.4725
18.1941
19.9665
18.3529
19.2975
18.0877
17.1588
17.5171
17.7997
15.8293
16.1937
16.8102
18.2149
18.5785
16.7379
18.1248
16.6292
16.9267
20.5942
17.8524
17.1434
17.7294
17.7439
19.2661
16.2596
17.7597
19.4127
20.7225
18.1486
18.5888
18.8132
19.7144
18.5224
16.6052
19.1902
19.4991
19.7771
18.0438
17.4472
18.7527
19.3303
18.0069
19.0191
17.6712
17.0659
19.2399
17.4874
16.6477
17.664
17.9089
17.5502
18.0343
20.0841
18.668
18.3139
18.3778
18.8559
19.6431
19.2456
18.7135
16.6787
17.5708
17.444
18.4898
19.1817
17.5236
17.1182
16.5488
17.5577
18.4238
19.7465
17.2497
12.9356
16.6847
16.9435
16.6483
16.3097
16.6956
20.0066
18.6736
19.814
18.0098
18.3138
17.8445
16.4328
19.8464
18.1489
18.0374
20.4736
17.9513
16.809
17.4734
18.7979
16.6976
17.2915
18.5964
19.6674
19.9502
19.0295
19.4347
19.837
18.5458
18.8608
19.3015
18.6023
19.3791
18.3824
18.7007
20.2048
20.0441
18.1405
16.3161
18.133
16.1341
17.5466
18.5066
17.0639
17.5819
20.6323
17.588
17.7047
17.312
18.3187
17.6576
18.8068
16.9305
17.717
18.582
16.8542
16.9462
19.1115
17.1578
17.2487
17.8654
19.2968
18.9744
18.8369
18.9702
18.1239
19.0507
18.2261
18.7092
19.0732
18.7437
19.3663
18.8063
16.7722
19.2608
19.1523
19.5589
17.4039
14.2961
16.9869
18.3492
19.7415
18.6982
19.1581
17.5713
18.2391
18.9016
19.7484
19.0245
15.8956
13.2925
18.2338
19.1683
18.1795
19.5397
17.4796
19.9379
20.145
19.1855
16.8956
18.9549
18.4707
18.7673
21.1641
17.9155
17.7348
19.9875
18.1236
18.701
19.1048
19.8797
17.1044
17.648
19.7101
17.741
18.7656
18.7609
19.7023
17.0538
18.7008
20.4733
18.6581
18.2595
18.5931
16.9485
18.9163
17.0451
18.7271
18.4037
19.3485
18.7279
18.0813
19.1065
18.0654
18.2366
20.0835
18.9524
17.6981
18.4499
19.1866
18.7464
18.729
16.7446
19.2716
17.2347
17.9389
19.2154
18.6276
18.8185
16.3425
19.2571
18.8364
16.3572
18.8541
18.6205
17.8127
18.2498
16.0397
17.0001
19.4023
19.6115
17.3751
19.379
17.0958
18.9477
19.1719
19.4276
17.4929
19.033
21.0479
17.0497
20.2061
18.4318
18.0772
18.0623
17.6118
18.8244
17.9645
18.6171
19.6998
18.5459
19.4486
17.0072
18.3153
20.1394
18.4266
19.7132
18.2886
18.906
17.4828
19.8515
19.0581
18.1127
18.5007
19.4007
21.1209
17.5679
17.5986
18.2709
18.1217
18.9993
19.9419
17.3819
17.5251
18.9328
18.0419
18.346
18.3589
18.2252
16.9683
18.0602
18.4586
19.7869
18.0308
17.964
19.8491
19.4169
17.9171
18.0445
17.9657
18.3919
18.1419
16.9262
17.7532
18.9115
19.0983
19.1336
18.7001
16.2762
19.1034
18.8527
14.0587
16.7321
18.4187
17.1629
18.3391
18.2891
17.9664
17.7117
18.6304
18.0771
15.5731
17.9762
18.5672
17.6015
17.015
16.7209
18.8257
20.0703
16.9313
16.5885
17.989
20.0414
19.6657
19.3052
18.6989
16.0105
16.8708
16.1639
17.5122
20.9948
21.443
18.2996
16.7224
17.3726
18.6664
19.7953
19.3053
18.1273
17.1738
19.2751
20.3312
18.2532
18.0555
14.4528
16.8372
19.3788
17.1998
18.8125
17.9536
18.1521
17.7599
18.0871
19.5558
16.9211
17.1619
19.5145
19.3613
18.8318
16.0616
19.8105
19.5374
17.5297
19.5415
18.9825
19.8134
19.2061
18.7627
17.7689
18.7553
18.2547
15.8326
19.9658
19.1364
19.0691
18.2122
19.3508
18.7651
18.8587
18.5801
16.078
16.918
19.0841
19.9789
18.9889
18.661
17.7601
22.9471
23.0666
21.8856
20.3673
18.9082
18.0691
17.6384
16.2039
18.283
17.3973
19.0266
18.3356
18.7721
18.4109
19.7889
18.4609
18.9102
19.2398
19.9702
18.4499
19.1152
17.0264
17.7997
19.6586
17.6801
17.0213
17.7224
17.7989
19.1797
19.4587
18.3727
17.2452
16.9246
16.367
18.3436
18.6769
18.0796
16.9619
18.3882
19.1685
19.7115
18.2308
18.5347
18.1497
19.1165
16.0505
19.0323
18.6408
19.7436
18.8456
16.646
16.9174
20.0614
18.6399
17.869
18.4714
18.5571
16.1258
17.2569
18.9275
19.1181
17.8263
18.5837
17.7749
17.2807
19.2126
18.1885
17.0695
19.8666
16.4702
19.1543
17.5089
18.6569
18.0569
19.1111
16.4447
16.6971
17.7994
18.7632
19.2363
18.9869
19.4658
20.5443
18.7313
18.0663
19.9018
18.4623
18.9813
18.7629
18.5362
18.1991
17.9095
17.7251
17.982
14.5027
18.9201
18.6409
19.89
17.2246
18.8919
20.0489
18.59
16.6389
17.6298
15.6844
20.1295
17.3845
17.3809
17.8483
19.0297
18.3668
17.0702
16.7827
18.4357
17.0894
18.4633
19.7468
18.7424
18.5238
20.666
17.9084
16.7712
16.0848
19.0571
18.6765
17.282
19.3076
16.6885
16.9501
18.6059
18.5858
18.2461
17.2535
18.312
17.6811
18.2945
17.1525
17.2634
17.3021
17.9214
20.4954
17.7808
17.4495
18.3041
19.994
18.7316
17.4447
19.186
17.7332
15.0287
18.3524
18.2566
17.8864
18.7153
15.9241
17.9754
18.2483
17.8885
18.3537
16.1308
18.88
19.7282
19.3999
17.9629
19.0877
19.4054
16.7913
18.6776
17.566
17.8392
20.9952
17.8677
16.8257
16.6782
19.7695
16.576
19.2036
19.554
19.5582
17.7058
18.1692
15.6606
17.3293
16.5828
18.6772
18.6331
20.4654
17.916
18.7866
16.8878
18.9977
20.2871
19.3257
19.831
17.8547
17.0281
17.9196
13.9944
15.9901
18.3987
17.8657
18.928
18.3265
17.7523
18.3099
17.9475
18.7953
20.0086
18.6161
17.757
17.9434
16.3097
16.6446
17.3134
18.4244
17.6854
18.1456
17.9579
18.1995
17.858
19.1778
17.7662
19.5327
18.4772
19.405
18.2979
17.8264
20.122
19.7451
17.8971
21.4347
19.8857
17.5945
16.1981
18.0012
18.2748
18.5962
17.5843
21.4143
19.2127
18.2449
19.2094
16.8956
17.7271
18.0004
15.5504
16.5893
18.9961
18.6824
18.8423
18.4753
17.1203
18.734
17.6424
18.758
14.4483
18.2556
16.7046
18.5931
17.0309
17.2955
18.5474
16.5975
16.4801
19.1519
20.5099
19.6003
19.5414
18.5044
19.1338
17.2409
19.3385
19.3024
18.1491
17.8737
16.5731
18.7176
17.404
19.028
18.8892
18.1465
17.9594
19.1815
16.2031
17.8235
18.3372
19.833
19.5392
17.3378
18.9005
20.4262
18.1454
19.0461
17.4009
18.9462
17.253
16.3774
16.6247
18.7216
17.3106
18.7253
18.5539
18.4094
17.4816
18.694
17.4125
19.6487
19.9059
18.057
17.2231
17.6703
18.7354
17.746
18.6084
18.8882
18.0037
16.0062
18.3102
18.3396
18.8107
18.231
18.6014
17.8172
19.293
13.3929
16.7309
18.1082
16.9044
17.2664
15.7295
18.9017
18.894
20.0652
17.9795
18.7138
16.9916
15.7517
18.0255
17.2136
19.3319
19.2989
19.9998
18.2516
19.2761
18.361
17.5624
19.8372
17.3909
17.8441
17.9892
19.4488
18.4482
18.0462
18.1568
18.9826
16.8778
18.934
20.8076
18.9474
18.3134
20.7164
18.867
18.6596
20.2409
16.6726
19.6028
19.4159
20.269
18.3071
17.6594
20.4267
20.0283
19.3506
19.1941
17.5107
18.6345
17.7465
16.773
17.9002
18.3288
19.2145
19.2197
16.9883
18.3869
18.525
19.1567
17.7039
19.8479
19.5393
18.6973
19.871
19.3726
18.3628
17.379
17.3442
19.3015
18.8715
19.0967
19.4565
17.0535
17.9346
17.9033
18.0933
18.9393
17.9366
17.8843
19.0784
12.7654
16.7197
18.4475
19.5879
19.0579
18.6
18.6827
19.4314
19.6252
17.542
19.4583
19.1112
20.0847
18.5431
16.6526
16.4287
17.2654
19.1485
19.9202
18.7558
16.631
18.8071
17.5863
17.7166
19.1213
16.3514
18.8677
19.0569
17.1208
18.4009
18.7322
17.9988
18.0174
18.7376
18.1531
16.4624
16.133
18.3262
19.3046
17.2653
17.1327
18.5105
19.1145
17.7355
20.4387
19.6597
18.2206
17.8717
18.0718
17.9568
16.3685
19.8342
19.2217
19.533
17.0512
18.8506
17.0244
19.0515
19.3405
19.6873
20.2582
20.1406
19.4822
19.2842
18.1348
18.6662
20.0148
18.7645
19.4365
16.7645
18.0807
19.16
18.4937
17.9563
18.3308
17.7483
17.381
17.0697
18.6204
21.0888
21.8427
19.5181
20.037
17.9451
18.1493
18.1022
17.9621
18.572
17.5566
17.4297
19.1801
19.3112
18.8517
17.9641
18.9778
17.9696
17.6667
16.5431
18.5938
19.8892
21.3592
18.5956
19.6066
20.4932
14.5009
20.0284
20.0093
20.0026
16.6713
18.7136
21.2667
18.7159
18.996
18.5688
17.1235
16.0415
18.5673
22.6012
22.6512
25.9726
18.9038
13.5648
17.5729
19.3663
18.7955
16.9932
18.536
20.5189
20.9078
18.6026
19.1713
17.6299
18.7207
17.0317
18.4813
19.7184
18.8063
18.8595
16.7487
19.6587
20.4496
17.779
18.1555
19.1958
18.586
17.7561
19.3926
19.2714
17.8714
17.8431
17.5925
18.3125
17.7944
16.8246
19.0698
17.5026
19.0756
17.213
17.3098
18.4262
17.5584
19.4211
16.9545
17.9638
20.2977
19.7498
19.3289
17.9906
18.4749
19.077
18.8175
20.7274
19.0854
16.6393
17.8677
17.2773
15.8626
17.6823
18.3501
17.5353
19.1532
16.8897
16.5986
17.7028
17.324
17.3645
15.7379
19.9209
20.6559
18.7566
17.8159
17.7385
17.663
19.4011
18.3463
19.7213
19.9007
17.1071
16.9425
18.8474
18.2745
18.7712
18.0765
18.6324
19.9455
17.721
18.9469
17.7972
18.0764
18.4833
17.7821
17.4025
20.0021
16.9968
18.9709
18.6566
19.2736
17.0497
18.601
16.9045
17.6784
18.3794
18.9182
20.4367
17.3493
16.6892
16.2974
18.7361
20.841
18.8569
18.8768
17.469
14.8417
18.1051
20.2173
17.0055
19.2825
17.1629
19.9945
16.7445
18.5511
19.0567
19.6938
17.7821
18.8681
18.0354
18.606
17.683
19.7194
18.6619
19.4548
18.4673
19.0325
17.8226
17.7363
17.6633
18.7531
19.1834
18.1155
17.5982
19.5138
17.9478
18.6938
18.8515
18.9348
17.1377
17.1211
17.7469
19.0093
17.3137
18.0185
17.2161
17.7057
15.1572
17.8568
17.0144
17.0111
20.2493
20.2083
19.667
18.8267
16.9549
18.0899
18.2804
19.3522
17.729
20.3166
19.2972
16.9031
18.6853
18.3241
18.6088
18.5274
17.3054
18.1749
18.4936
17.4417
18.4869
20.4231
17.5353
19.522
18.8243
18.3703
18.3681
17.9861
16.1431
18.4084
18.4864
17.1007
16.6826
19.0471
17.4847
16.6929
18.6205
16.5979
12.6779
16.4185
16.4397
20.0198
19.78
18.0684
18.7757
18.3263
20.0236
18.9819
18.3749
18.5776
17.9125
17.1338
19.7154
17.1986
16.834
18.0206
18.4153
17.7712
19.111
18.0483
18.5666
19.0745
18.6415
18.2597
17.6856
19.3641
17.8728
18.5976
19.6012
18.9694
17.9807
19.1532
19.5417
19.2981
17.069
16.54
16.8945
19.3782
19.5545
16.9461
20.8187
16.7392
17.3266
16.9488
19.1815
17.0698
17.7215
17.7135
18.0788
17.9651
16.3323
17.3635
18.2465
17.7122
17.3383
17.7363
15.3563
16.9633
18.0192
18.453
19.3752
17.9376
17.9614
16.2632
14.7908
14.1104
16.4726
17.6597
19.8568
17.4312
18.7374
17.9387
18.399
17.0175
16.1065
14.9799
16.9064
17.6153
17.3746
16.818
18.8575
18.0605
16.2794
14.0577
17.3784
17.2229
18.2183
18.1362
18.2364
16.4265
19.0459
17.2045
18.3434
17.1564
18.136
16.9254
18.8898
19.2268
18.1692
18.9215
19.5364
20.21
19.7996
18.7344
17.3272
17.0603
18.6855
17.2289
19.4232
17.8492
18.2094
18.7423
16.9363
17.4454
17.1545
15.9413
19.3222
17.406
16.9874
19.105
19.4977
18.8055
20.334
16.2957
19.0377
18.607
17.6322
18.3707
17.8673
17.108
18.1312
18.587
18.1524
17.5027
16.5295
20.1931
18.1994
18.5772
18.703
18.495
18.566
19.4627
18.1463
17.9951
17.6436
19.0074
19.5065
18.5617
17.9151
19.9115
19.4523
19.1935
19.7678
18.4557
17.9118
17.801
18.9755
18.0336
16.5591
17.5103
16.5054
17.6654
17.0964
18.8519
18.0439
18.3429
17.3649
17.6728
18.145
18.9543
18.6036
17.7149
18.7831
19.2243
16.5063
17.7168
19.0841
18.6935
19.8942
19.4102
16.989
18.7566
18.3609
19.3832
18.5943
19.5319
21.4883
16.8794
17.1471
18.3522
18.8697
19.4064
19.28
18.4454
18.0476
17.2938
18.9146
19.4842
16.4936
17.2221
17.1372
16.9194
17.9503
19.358
19.2434
15.9387
18.6225
18.1015
18.4428
18.9079
19.4911
18.2545
17.8625
17.2699
19.1135
19.0907
19.2339
18.2308
19.4058
19.418
17.7847
19.4824
18.3629
19.1614
19.5944
20.2492
19.2391
17.3712
17.7489
19.6819
17.6862
18.6682
18.7795
18.52
22.397
22.5787
18.3316
18.3523
18.4106
18.5646
18.3342
18.322
20.4269
20.7909
21.1093
19.0945
18.0335
17.6697
18.0758
19.1677
18.4139
19.5271
19.2755
18.8332
17.9163
18.3264
19.5231
19.7788
19.1015
16.1221
19.1958
18.2997
19.5517
19.0555
17.4656
18.316
19.1848
19.4883
19.2473
19.0822
18.9029
18.4876
19.3945
18.3641
19.5408
17.8442
19.5833
20.0444
19.0252
19.1855
17.8086
18.3656
18.6386
17.772
18.7554
18.634
17.2507
18.4573
19.2975
19.5847
18.7645
18.55
18.025
17.817
16.4837
16.8327
19.1952
17.962
19.1081
18.1862
19.121
18.4638
17.9452
15.6086
18.3904
17.2595
18.538
18.5626
19.3749
19.5503
17.7658
17.817
17.3712
18.6449
17.5898
19.873
18.9994
19.2108
20.8425
19.3861
17.7923
17.1899
18.3163
17.9482
14.3748
18.4775
18.9372
17.0605
18.2763
17.2262
17.8487
18.4996
18.4752
19.4416
18.7526
17.2151
19.6141
19.41
16.2049
13.3478
18.5598
17.5858
17.5687
16.7075
17.2518
18.5213
18.7116
18.1565
18.5233
18.4415
19.6241
19.0156
18.0919
18.7825
18.2215
17.8258
19.3931
17.7291
19.0106
18.4398
20.1072
17.542
16.1798
18.8045
19.2311
18.8839
17.6744
18.6701
16.6224
19.5044
16.876
19.1586
17.317
19.6655
17.3157
19.4939
17.0897
17.119
18.8081
18.8594
18.8475
18.3842
17.89
17.9219
18.9286
17.3125
19.1862
18.1913
18.9972
19.8124
19.375
18.1121
18.263
18.2602
16.2649
18.8578
16.1852
17.4445
17.4125
18.8761
17.7101
18.9518
17.9909
18.7912
18.9904
19.6633
18.8891
20.4814
19.2624
19.4127
17.9707
15.3561
16.3568
18.9296
19.7127
19.5187
18.9308
18.5084
18.1252
18.7599
17.3558
18.5883
17.5329
17.5604
16.6428
20.4156
18.7544
18.8508
17.7818
15.9412
16.9274
18.139
16.501
19.4069
17.5375
17.2224
22.1121
17.5124
18.9501
18.1499
17.0829
18.1705
16.0014
18.1872
15.0522
16.3774
18.7732
20.2353
19.5331
18.9916
19.8889
19.9255
20.1497
19.5581
19.9878
19.1929
16.7901
18.3227
18.5
18.2089
17.4965
19.1226
18.328
18.2953
17.6367
20.3712
18.3428
19.1309
20.7213
16.9835
18.9666
18.5078
15.6507
17.9659
17.5411
19.5998
19.2581
18.5295
17.2196
20.8495
18.6804
18.3711
17.6583
18.1342
17.8397
21.0408
19.7083
17.9004
19.9692
19.7793
17.9885
17.005
16.4001
18.1641
17.531
15.8848
16.2255
16.6928
18.0523
17.6837
18.1565
19.9697
18.0548
19.9726
20.8947
20.3099
19.2542
24.9256
22.2631
20.5925
18.5611
15.8904
18.7627
19.2329
19.6341
18.4195
17.8099
17.9336
19.2061
19.1176
16.7916
16.8149
19.1011
19.391
16.8689
16.0437
18.4059
18.6312
18.9896
19.4329
18.8682
18.505
19.0516
18.5608
20.0302
19.2921
18.6375
18.0392
18.6831
20.0402
17.2724
19.6734
19.1324
18.4274
20.269
16.6427
17.4508
17.2095
17.2569
15.9244
19.1763
19.6366
14.9525
18.4139
19.4575
15.8236
15.4105
17.1645
18.1477
17.7147
17.5845
19.3664
17.422
18.3102
17.953
19.13
19.6362
17.1878
17.6781
17.506
18.1807
19.2297
18.4756
17.7231
18.2304
18.1753
19.9039
18.6909
19.491
18.5205
19.7333
17.7929
18.0389
18.8973
15.7538
17.4547
18.2716
17.791
17.0495
19.0359
18.3027
17.8247
20.2385
18.54
19.6331
17.2572
19.923
17.7796
18.6938
17.648
16.6154
19.0267
19.4463
19.5655
18.9096
17.2049
18.7302
17.9006
18.8221
18.3537
17.6189
19.3363
17.3464
17.0643
19.2147
17.6684
17.6434
18.3715
19.4185
18.4644
19.1767
18.0771
20.1091
17.598
18.3615
19.0164
16.8837
19.4629
18.3441
19.0939
17.2777
16.4778
17.8728
19.1178
20.2418
17.5268
18.462
18.2238
19.3839
18.0802
19.2785
19.2544
16.9496
19.1631
18.99
16.9449
19.5514
20.0788
18.0591
18.7276
17.4687
18.7741
17.9362
17.7868
17.7377
17.149
19.7367
19.171
17.2134
18.3296
18.2121
18.1397
17.7313
19.7742
16.4764
17.6824
18.9061
21.1795
17.4618
18.7076
17.7221
18.794
17.4839
17.5367
16.2875
20.3625
18.1547
16.5468
17.8721
17.4944
18.3108
18.6118
15.3774
18.9849
18.6711
19.4203
18.2619
15.0781
16.5761
16.8088
18.3585
20.14
17.4919
19.1243
17.2352
19.7323
18.5341
18.9707
19.52
17.4789
19.5346
18.3773
21.8538
18.5392
17.2203
17.1046
21.1014
16.8279
18.0879
16.557
15.1192
17.3135
19.6763
20.4839
19.097
20.4263
18.3825
17.3676
19.3813
18.6598
20.2198
19.1152
17.476
19.9608
17.7058
14.6953
16.6995
16.6696
18.4227
19.0663
15.6564
17.3467
17.6602
16.7839
18.2191
16.2426
16.8186
17.6028
17.4714
20.087
19.3093
18.1388
18.9503
19.1375
17.8034
19.027
18.9713
16.7597
18.0932
19.8494
18.4362
18.3681
19.6395
18.6158
19.8305
19.6989
18.4113
21.2532
18.8148
18.8246
17.5902
19.5586
17.8055
17.3035
18.0848
19.3175
18.5389
15.8742
15.3129
19.0063
18.1274
20.235
19.1264
19.2664
17.1804
19.4931
18.7995
19.772
18.7124
15.9738
18.2825
19.0189
20.0894
18.5527
19.8135
19.6428
18.6728
18.3742
18.5262
16.2549
19.4566
19.3317
18.5038
18.2191
19.0575
17.7744
19.4941
18.8598
17.6694
17.784
19.734
19.7002
19.0314
19.2033
18.286
18.8662
18.4433
20.358
18.929
18.6988
18.0517
18.6239
19.1631
17.2025
16.8633
18.9154
17.34
18.1867
18.3898
19.2024
18.4434
17.1782
18.7637
20.144
18.1666
18.6554
18.3348
16.8372
15.6873
18.7995
17.8242
18.8692
19.3498
19.3032
19.7658
18.4172
18.2327
19.3777
18.3283
18.2173
19.3969
17.0302
18.2661
18.7697
18.1622
17.9431
15.1527
17.886
18.2603
18.233
18.4024
17.313
18.1291
17.4028
16.0548
18.0775
19.358
15.7472
17.763
16.1787
16.8321
18.9943
18.1362
15.7682
17.3671
17.3117
16.4648
18.0154
17.442
17.3995
16.9093
18.4881
18.053
18.4028
19.0089
18.58
17.9695
18.2566
19.0919
18.2305
16.7215
15.1484
18.8464
20.5236
17.7354
18.3428
17.7005
16.7434
19.2092
18.1154
17.864
19.0206
18.1526
16.79
18.5733
19.2188
18.1716
18.1608
19.1553
19.4445
18.5406
20.2753
18.7026
18.5055
19.453
18.3801
19.0544
17.5532
17.3532
19.9507
17.8359
18.7621
19.1241
20.1246
19.7268
17.225
19.6441
20.2088
17.4231
18.8283
18.4802
19.1841
19.0606
18.6789
18.8566
18.3938
17.9575
16.5172
17.2529
18.5045
18.1671
19.3993
17.6483
18.724
19.3043
18.4285
19.2412
19.656
16.3983
16.8005
17.8178
17.8499
17.7867
17.908
18.3473
16.7662
17.8985
17.6699
18.5102
19.5189
18.8576
17.6694
17.843
17.8172
16.2327
16.1044
16.3073
20.23
18.4395
18.8103
19.0613
18.5969
18.6444
18.7741
20.5262
19.0491
19.1864
16.6423
17.6949
20.279
18.9896
18.714
18.752
19.8759
17.3281
19.7377
20.1563
18.4856
15.6301
16.4394
18.6718
17.2155
18.7486
17.8775
16.2952
16.8331
16.7235
18.2367
17.5955
16.4336
17.7134
18.4637
18.5265
19.6954
17.5316
19.7558
17.4759
16.0734
17.0594
19.3359
20.4046
17.3456
17.9946
17.4313
20.3275
17.0169
19.5885
18.5008
18.2831
17.3234
16.8324
17.5381
17.4301
17.6259
17.4483
17.6096
20.2491
19.2663
18.1209
19.2854
18.7217
19.6103
17.8244
18.4379
19.1553
18.5634
16.1674
19.0011
17.8377
16.0138
17.8562
17.5882
18.8595
19.6422
18.7812
18.6479
19.8299
18.0927
19.2276
18.3249
18.5904
17.3442
17.5475
19.0013
20.0092
17.5257
19.6026
18.8564
18.3542
17.9057
17.6975
18.085
19.0685
18.0624
17.2868
16.6408
16.3296
16.2724
17.2244
18.6074
19.0664
20.0066
18.8533
19.2156
18.1409
19.8801
17.3492
17.6733
18.7692
16.0793
19.0567
18.4706
16.9575
16.9275
18.4066
15.6374
18.2887
18.0821
18.6929
17.7276
18.5533
17.7507
18.4448
16.5547
19.3503
18.1364
18.2511
17.4103
18.256
18.776
18.8772
16.4892
17.6511
20.1422
21.4837
19.4401
18.9539
18.1564
18.2881
17.055
16.6087
16.4252
18.7553
17.2408
16.921
17.8601
17.6872
16.9717
17.3344
19.0458
19.5089
17.2805
17.8874
19.2397
18.432
18.8761
17.9156
19.2053
17.6194
18.7769
17.2555
18.614
18.6155
15.8138
19.4273
18.5848
19.834
19.5494
17.8198
18.6156
19.6661
18.445
17.4987
15.7949
18.2949
18.5739
18.4208
18.5707
16.6115
18.965
17.8004
16.6206
17.605
17.37
18.2872
19.434
16.9893
17.9543
17.7585
19.6271
19.5854
19.2119
19.1457
19.068
18.9395
21.167
17.7878
16.7809
16.8933
18.2166
19.1567
20.0343
18.0499
18.105
18.1345
18.71
16.9979
20.0245
20.1388
18.2024
17.434
20.2686
18.387
19.5555
20.0506
18.5872
18.0958
17.0214
18.1167
17.8805
16.6163
20.6836
19.3991
19.1012
19.1207
19.8985
19.601
19.374
16.4308
20.2329
18.9358
19.791
18.5069
18.2533
21.1383
18.6204
18.9944
17.0201
18.1598
18.123
18.4701
18.9786
20.3286
19.2491
18.5517
15.6032
16.2566
16.782
17.6561
17.8971
18.6744
18.4486
18.8892
18.0335
17.2956
17.2485
19.5668
19.3188
18.3797
16.717
17.635
19.5893
18.981
15.5867
19.7542
19.7396
17.9521
20.0932
20.0265
18.9811
18.384
17.2976
17.2589
17.1636
19.4247
16.6947
19.0133
18.7643
18.2421
18.2161
20.1557
20.093
21.8585
19.6176
19.0469
19.5201
18.172
18.6373
17.3528
18.9595
20.5415
18.9429
21.395
18.1461
16.5959
17.8745
19.1081
19.2408
18.4558
18.4447
17.085
19.6304
21.0265
19.1491
20.6934
17.0633
18.561
19.7131
19.3612
18.3408
19.3256
18.2179
16.8944
18.5843
18.1911
19.8788
18.724
17.9726
18.622
20.0228
17.9485
18.1948
19.5301
20.6895
19.0378
18.379
18.9016
19.5383
18.0575
16.6264
18.7186
18.6404
18.1598
17.9477
19.5267
19.7631
20.2427
18.5745
21.2183
19.6676
18.9416
16.2562
18.8762
16.1517
18.5495
17.813
16.4176
19.96
19.1449
19.6256
18.0637
18.9576
18.4632
18.2587
18.7602
18.0493
17.8011
16.6563
15.544
17.6398
17.0523
17.5924
17.8519
17.8239
18.5064
18.9255
19.7512
18.8894
19.7831
19.0943
18.7161
18.6289
17.9371
16.5762
16.5726
19.3487
19.7952
19.434
18.88
17.0128
18.0469
17.7062
20.665
19.9914
16.4943
18.113
18.9957
16.6504
19.166
18.9387
18.5508
18.8316
18.1025
18.7544
15.3145
19.0771
18.282
16.8835
19.1452
18.1258
19.8198
20.4291
20.1298
19.0046
17.7286
17.6148
17.2297
14.8964
16.4647
16.7544
16.4974
19.6393
18.0686
20.6184
16.8084
16.5017
17.7202
18.7521
18.3803
17.5008
16.7251
17.7096
18.3631
18.9541
19.5625
17.5978
19.8839
18.2267
18.5845
19.5393
20.3058
18.4927
18.3207
17.8929
19.4627
18.8987
16.7733
18.7049
19.3491
17.1592
18.9285
17.7842
18.6379
20.0228
16.9251
19.405
19.0203
18.2233
19.3197
20.2406
17.4122
18.7423
17.3428
17.5344
18.9672
17.0935
18.4412
19.5678
17.371
18.6588
18.3345
18.5666
18.8139
18.8004
19.1359
17.4713
19.1363
18.802
19.9753
18.5585
17.2879
18.4002
17.2942
17.4628
18.2054
18.3194
18.161
18.7093
19.0553
17.4962
18.8037
20.2722
19.7011
20.1132
17.8138
18.7823
17.9525
18.1701
19.2163
18.6022
18.5659
18.5093
17.7996
18.1495
18.8898
17.969
18.8514
19.2178
18.638
20.417
16.9468
18.973
17.1326
16.6843
15.7491
17.0712
17.9095
20.2173
17.7311
20.2978
18.9024
19.3096
19.0284
19.5712
18.3963
18.1919
19.7131
18.3879
19.1794
17.8892
17.0018
21.2344
20.9628
19.864
17.2061
16.6399
15.8976
17.6226
19.3226
17.8314
18.3682
17.7805
20.7023
19.3378
17.7795
18.2078
17.2436
18.4796
18.4567
17.9419
19.3149
18.8455
16.8108
18.0789
16.3176
17.1222
19.3303
18.1243
17.1668
18.6735
18.0947
19.0502
15.7771
19.0131
16.2632
17.1908
19.1782
18.5842
20.2018
20.1172
20.4864
17.8984
18.4286
18.5389
19.0187
17.4339
16.8
16.6899
16.6399
18.4541
21.2948
19.9248
15.4786
16.2641
18.1105
19.752
17.8374
17.6315
18.6798
16.137
19.6995
18.7901
19.9939
18.0951
18.3232
17.036
19.5019
18.329
18.8469
19.3766
18.6558
17.9313
15.7742
20.4104
18.7326
17.8793
19.4559
18.8261
18.3494
17.1273
18.8782
20.2139
16.7554
19.867
15.7724
19.1525
19.429
20.1028
18.3203
18.927
17.9686
16.8533
19.0297
18.855
18.3159
17.3433
17.8144
21.8836
18.4559
18.143
17.5
17.8093
20.5729
17.5708
18.3099
19.2937
17.9487
18.5636
19.1049
19.5073
16.6777
17.5433
18.5129
18.5891
19.2756
18.6758
18.2465
17.3789
17.1362
19.1624
18.5117
18.4016
18.3235
18.3903
18.7475
21.5918
19.9395
16.9413
18.5426
18.8199
17.2899
18.4256
14.6991
19.0697
16.3013
19.2451
17.7109
18.4368
17.7572
18.9836
18.7765
19.527
18.8703
16.6661
18.2818
19.3498
19.7774
18.0538
16.6406
16.927
18.3212
18.9846
16.524
19.5012
18.2036
18.7404
18.0226
19.4377
18.4596
17.7273
18.0798
17.8004
18.3342
18.0812
18.8138
19.5384
19.5536
19.7875
18.5986
19.8875
19.9474
18.1751
18.33
16.9259
18.7684
18.1882
18.0937
16.0858
17.3402
19.9634
19.935
19.0876
17.9434
19.2008
17.9175
17.7947
18.1103
19.7336
18.612
17.0976
17.5985
18.4099
18.9389
18.8879
20.5884
18.1739
16.9327
20.4193
17.474
16.5839
19.577
18.0823
18.9308
15.7369
16.8354
19.074
18.8102
17.7384
20.23
19.8326
19.9694
15.909
18.6271
17.5916
21.1708
19.0934
18.9429
20.086
20.585
16.6332
18.7681
19.1889
17.6979
18.4075
19.054
18.2887
18.3872
16.7848
19.7331
19.7464
17.6253
18.2941
16.83
19.3274
18.3345
16.3207
16.5916
19.9208
19.7604
18.0907
16.8322
15.7776
18.8591
20.4515
18.8115
19.8405
18.7623
18.3092
17.1466
17.0418
17.6977
17.1361
21.2197
17.4646
18.5445
17.5617
17.7708
20.0379
19.1263
18.0397
19.4038
17.1882
21.9538
20.7292
18.4324
19.5105
21.226
18.992
18.4483
18.0179
20.7249
16.0339
16.6139
16.3743
17.9567
16.5534
17.7771
17.8113
18.3249
18.9664
18.0337
18.721
17.8856
18.5986
16.9873
19.8
19.0254
19.3672
17.904
18.3652
17.5931
21.1115
24.6395
23.2029
18.9799
18.8161
14.9714
17.4275
19.1838
18.6159
19.0447
18.3498
17.1407
20.2412
16.2887
16.3041
17.5907
17.8025
15.6032
14.502
17.6227
19.0722
18.1873
19.063
19.1324
17.805
18.4803
18.9705
17.8468
16.5545
17.7916
19.4344
19.2372
19.1583
18.5133
15.6364
16.5582
19.2631
18.3535
18.0668
17.1488
20.3856
16.5791
18.7982
19.6326
23.0893
20.4403
18.7277
18.8239
19.4196
17.2863
17.0952
16.5032
17.7048
18.6301
19.7561
20.3044
20.2328
19.7275
18.0385
18.5454
23.2716
18.5124
18.59
19.4497
18.2918
17.3785
17.7051
18.2139
17.2016
18.8909
18.385
18.7777
17.9996
23.1168
19.7686
19.0173
18.0114
17.3637
17.0396
18.9342
18.2242
18.5714
17.8943
18.8483
18.8271
18.0915
20.6339
23.3926
19.5903
20.8237
18.4729
18.782
18.3466
19.0454
18.9818
17.6012
18.4606
17.029
20.52
19.5904
17.7001
18.3865
17.4185
19.5572
19.8857
18.1795
18.6178
17.644
18.1628
19.2535
17.4508
17.88
18.3471
16.9303
18.5198
18.9187
16.7593
18.9302
19.5179
20.3407
19.0437
17.3649
17.7066
19.3189
19.5985
16.2419
19.4226
19.5998
16.7255
18.74
17.9174
17.7208
18.2111
16.7683
18.6282
18.3241
18.4188
19.5101
19.3668
18.4442
17.6157
18.6888
17.5798
18.5448
18.9353
16.8049
17.4857
17.6302
18.5076
19.9846
18.1255
17.4391
20.8289
17.4158
16.801
18.3775
18.4989
19.0611
16.5128
17.0651
18.1838
19.0603
18.8384
18.1496
17.8455
17.5451
19.5784
18.2926
18.1453
19.6063
17.6435
17.8667
18.8838
19.8144
18.5463
18.1802
19.5482
16.8872
19.3811
18.6408
18.3447
18.3125
16.565
16.866
18.0518
17.6034
19.2574
19.2281
18.4787
18.7831
17.7974
18.7473
18.0112
19.5694
20.4657
18.6768
19.0936
18.1762
18.1468
18.2149
18.6039
18.1951
19.6583
18.9026
18.2744
18.6944
18.3674
15.3279
17.7073
18.8861
19.2134
18.9568
20.634
17.7885
19.1293
17.4796
20.0297
16.8945
16.1383
17.8993
16.5459
17.3147
17.6161
19.2584
18.4256
18.996
21.2321
20.3901
19.1091
18.6997
17.4347
18.719
18.8539
17.8454
18.2973
16.877
16.6248
18.3557
18.7032
19.3471
18.9864
18.2274
18.842
20.2601
16.3576
18.036
19.0536
17.8296
19.1716
19.277
16.8784
16.8273
18.52
19.0645
19.8195
19.5737
18.7217
17.042
17.5964
17.8508
19.2584
19.7168
18.3532
18.8163
19.9876
19.175
17.6127
18.492
19.3187
17.6494
18.8123
16.7458
16.8403
17.2639
19.3396
18.2692
19.2217
18.3502
19.2315
16.8857
19.3392
15.9974
15.285
18.132
19.4835
17.9084
17.7772
19.1995
19.8482
19.5336
18.829
16.4896
17.1558
17.7583
18.5121
19.6157
18.0392
16.3635
18.9564
18.283
18.6001
18.7682
19.6946
18.4131
18.3513
18.2782
17.8881
18.5148
18.6989
17.732
17.9684
18.9345
18.964
19.8712
19.1215
17.0187
19.8503
19.1688
19.1852
17.7936
18.5099
17.7183
17.236
18.3688
16.5766
18.4409
17.2544
17.5359
17.4804
18.2125
19.6181
19.8287
17.0309
16.985
18.8672
18.0904
19.2875
17.5957
18.92
18.0153
15.6183
16.3273
17.1324
17.4651
17.95
15.3165
15.407
16.9218
19.0139
19.4863
18.6885
18.5001
18.126
18.2579
15.1353
18.0737
17.6875
18.2993
19.5556
20.623
19.2829
18.318
16.8127
17.8973
19.9811
20.2463
19.5531
20.4688
16.7953
18.1482
19.1436
19.5458
19.0695
19.125
20.0919
19.0731
18.7512
18.657
18.5678
20.0574
18.1702
18.1499
17.5115
19.2979
20.0245
18.6023
18.9021
19.1303
18.8699
17.6124
19.486
16.8024
16.6706
16.1579
16.9007
16.9699
17.5499
17.5251
21.5363
20.1516
17.773
16.1685
18.4458
20.0004
17.7611
17.6892
19.7632
18.8818
18.5679
18.5686
17.7304
19.0044
18.1764
19.261
17.7748
18.8177
19.5017
17.1422
20.026
19.0953
18.7295
19.4752
18.8711
18.4681
18.3335
19.1775
18.4653
18.3098
19.7073
17.061
20.2382
21.7705
18.885
18.1608
17.0854
18.0757
18.4751
18.0085
18.3651
18.2755
19.8928
18.4869
19.4654
18.9679
17.8005
17.8514
17.2359
19.0374
19.3021
17.8972
19.0301
17.1956
17.5648
18.1654
19.1268
19.004
19.3722
18.7446
18.7119
18.6135
19.3295
19.2338
18.0302
18.4794
14.5656
18.1955
20.7718
22.9378
20.3928
21.4653
20.8068
18.4141
18.7059
18.2825
18.5551
17.6761
18.4248
17.0984
17.7668
17.3366
18.3003
17.2805
18.7685
19.8257
17.5176
17.6471
18.498
18.5987
18.6913
17.609
16.8643
19.3129
18.2144
16.6389
17.3242
19.3738
19.9744
17.5484
19.8785
20.7
19.1231
17.7363
19.4093
19.7892
17.7374
18.9355
16.4997
18.6052
17.8026
18.0786
18.8508
17.8316
18.066
17.3726
17.7541
18.1899
17.9747
17.5715
19.7321
19.6249
16.5573
18.3995
17.8982
15.522
17.2965
17.7237
17.0112
17.5024
19.1897
16.6771
17.8377
18.4089
17.2561
19.4302
17.8708
18.1968
16.6798
19.163
18.6144
16.8391
18.7881
18.0513
17.4902
17.6743
18.5487
17.8116
18.5056
18.2862
19.1611
15.2032
18.7068
19.2541
17.1671
17.9
18.0719
16.7307
16.0041
17.89
19.0672
16.4851
17.3033
18.311
17.7137
18.1237
18.4651
17.3932
19.1757
16.5759
18.351
18.1956
20.2086
17.5603
19.7886
17.3524
19.779
16.7472
17.3824
18.2835
18.191
15.5459
17.4231
17.1709
16.1774
17.7612
17.8294
19.1649
19.3093
17.8254
18.2955
17.9731
19.1468
17.9868
19.7273
18.8793
20.2408
18.5396
18.4586
16.4052
17.8744
18.1847
16.6202
19.4951
18.6179
16.9807
18.1012
20.1599
19.6182
18.7132
18.3845
18.7506
18.8859
18.1642
18.1098
19.2282
18.3105
18.3177
20.1971
19.9607
17.431
19.7546
17.9467
17.0576
17.3157
17.6537
18.0153
19.1573
18.7053
18.5103
17.4251
21.5482
19.8379
17.4884
18.4725
17.4197
17.4484
18.4164
19.92
17.8154
17.6655
18.6782
19.3916
19.1846
19.2844
18.0643
16.2072
19.2561
17.8964
14.1086
19.6911
18.8793
18.2005
17.3535
16.7696
16.1389
17.3496
18.9519
16.9462
16.1555
18.4775
18.9828
16.6929
16.0632
17.0951
18.5816
17.6434
18.4371
17.5875
18.0837
17.7719
19.7739
19.7515
17.5274
19.0772
19.0332
17.3636
17.6837
20.1041
19.9533
19.6407
16.7117
17.3483
17.6789
19.2925
17.6889
18.5607
18.8228
17.9259
18.6872
18.9242
17.8305
19.4587
19.454
19.5681
17.946
17.6831
18.1199
18.2864
18.4327
18.9879
18.3168
19.3606
18.8999
18.4661
18.9906
19.287
19.8141
19.4705
18.2522
16.8346
16.7064
18.5659
18.5807
19.4879
20.3923
16.9986
17.6966
18.3418
18.7501
19.2031
18.4831
18.0999
18.2244
18.4917
17.7237
19.1119
19.6298
17.7562
18.7672
16.8409
19.6848
19.4864
17.4301
18.972
19.3689
19.1793
17.7903
18.7904
17.2423
19.0981
19.4739
18.351
19.5496
19.4736
18.2701
17.3073
18.4139
17.6476
18.4976
17.198
18.5888
17.6392
19.214
17.4169
20.1151
19.7281
18.6643
18.6799
18.6177
19.4754
18.3451
15.8786
18.3836
17.4194
18.3078
18.1115
17.7338
17.9901
18.2203
19.6174
16.9796
16.6224
16.4487
18.2102
16.3416
17.9076
17.6215
17.9914
18.563
17.2435
19.1107
18.7523
14.6041
16.5651
15.2956
17.7874
19.2844
18.2948
18.7737
17.8076
18.536
17.1526
19.1331
19.7245
18.9218
18.9307
18.9608
16.961
16.2865
16.5556
17.2951
19.1432
15.5928
18.0755
18.0096
18.802
19.6871
17.8203
18.3108
17.2002
13.8463
18.8369
19.2192
17.7187
17.9992
16.0262
18.0828
18.769
19.2266
16.7928
18.3302
17.3328
17.6317
17.2704
16.622
21.2593
18.9364
18.5568
17.6728
17.3022
17.799
19.2158
19.1086
18.0286
17.8401
17.4721
19.5153
18.9856
18.5138
17.3729
21.4017
20.1944
19.6662
19.4382
19.3277
17.7995
17.6926
17.8835
19.1131
17.1514
19.8301
19.179
19.0245
17.2889
18.3912
18.5239
18.5095
17.349
17.8664
17.5214
15.9966
17.0558
18.8275
16.0278
19.0516
18.2765
19.6596
17.6637
18.641
19.6534
17.4846
18.1606
20.2573
20.4171
18.3963
19.3387
18.6227
17.7338
18.7185
18.8058
20.3033
18.084
18.5068
18.4951
17.8429
19.2062
17.9701
18.7297
19.3646
16.7046
13.3106
18.3826
17.9276
16.5158
19.2555
18.8513
21.6882
18.9527
18.3068
18.8076
18.5708
18.9363
18.1179
19.7854
18.3329
18.7194
17.0346
16.9515
18.2325
18.6688
18.4504
17.5332
17.2689
20.6314
18.0546
17.9144
18.8472
17.3988
18.6359
18.4831
19.7192
17.3928
17.1411
16.7564
17.5723
16.4346
19.418
16.794
18.3253
17.7453
17.882
19.6581
17.6635
17.59
19.0585
19.5226
18.36
20.5025
17.8893
17.4635
18.8358
20.0061
17.4561
18.9612
17.9029
18.0155
18.3353
18.5096
18.25
17.7777
18.0011
17.908
18.3705
18.3766
17.5235
19.5738
19.7794
20.1644
19.9519
17.3004
18.3978
17.7052
18.2362
18.9625
19.1971
16.8087
19.6769
19.9854
17.6558
18.5452
18.5907
17.5018
19.8433
18.5377
18.6712
19.5289
17.9302
14.9482
17.7908
18.4392
19.7402
17.518
18.9028
19.4307
18.3456
18.6468
20.9222
18.9773
19.1756
19.0466
19.5752
20.7013
15.8248
15.7218
18.0421
19.3629
18.9988
20.0467
19.9542
18.7157
17.8765
18.0199
19.4785
17.885
17.4133
19.4897
19.6624
20.0157
19.4891
20.184
18.0109
18.2271
20.2812
19.3741
18.8252
20.1133
15.8168
18.4519
18.23
17.3384
20.1088
18.7123
17.635
18.046
17.4831
20.2133
19.0145
20.0965
19.5314
17.433
16.875
17.2735
18.5805
17.8426
17.877
20.853
18.9558
17.9365
18.1587
17.4831
18.5312
17.3988
18.7233
17.7281
19.5672
14.676
17.4855
17.8516
19.7811
19.4511
20.6486
18.0875
20.6857
18.3861
15.8432
18.5458
19.6434
17.4228
18.1703
18.4603
17.7904
17.5988
17.3398
19.3351
14.33
16.6202
18.975
18.6566
15.8748
18.4912
17.8785
18.0717
17.1762
17.3602
17.5159
18.6116
20.7019
19.1819
18.9942
19.8593
18.0781
16.1905
18.7825
16.5151
17.1794
16.5025
17.8376
18.3381
17.8299
16.7684
19.5216
19.7158
18.4592
17.2128
20.0137
19.5061
19.3272
18.7176
17.0739
18.6644
18.8576
19.0542
19.424
17.7825
18.245
18.1048
18.9711
19.0552
15.947
17.6118
17.8564
17.973
18.836
21.47
17.7875
17.9898
18.4445
17.9779
18.8329
18.6728
17.3262
18.1284
20.1973
17.6414
17.7661
18.4741
19.0026
19.5495
18.4875
17.2323
18.0891
18.7973
20.5553
19.2074
19.4607
19.5116
17.7139
18.902
18.965
16.9821
19.1784
17.1522
16.3634
19.5917
20.1792
19.9963
17.937
21.2743
19.7199
19.3212
19.0532
20.0124
18.1236
16.2174
16.6979
18.8369
18.2167
18.2995
19.2204
17.7445
18.4034
19.2023
18.3416
19.0442
20.2499
19.3001
19.3388
18.9606
15.7788
18.539
17.3575
18.9877
19.7018
18.6781
18.3902
17.3742
17.13
17.88
18.3974
18.9825
19.0683
19.3742
18.476
21.1927
19.1451
19.9592
17.7316
17.0391
17.6715
19.1165
18.827
18.5209
18.4957
18.086
17.6187
17.1742
19.0579
17.2488
17.1076
18.9489
18.2438
18.7655
16.9809
17.8966
20.0477
18.5257
17.0427
19.4461
17.7956
18.7141
12.6699
16.6579
18.1873
18.4712
18.4828
19.0159
19.3652
17.4763
18.204
18.9693
18.5348
18.342
17.5263
15.3852
15.4643
12.5318
14.0816
17.7522
19.2567
16.7015
17.1445
20.7386
18.2354
16.8243
18.232
18.5895
19.524
17.1036
15.7218
18.8954
18.8096
18.609
18.4536
18.1223
17.9005
18.5201
17.9054
18.9265
17.5009
17.3335
15.3608
19.0323
19.9932
17.8893
19.1823
17.7757
18.6054
19.0236
16.5357
17.5954
17.4659
19.1175
16.6112
18.86
15.9103
17.4418
18.3932
17.0544
17.8126
18.16
22.4207
22.9391
19.435
18.6868
19.5915
18.2277
17.9285
17.5962
19.673
18.7994
16.1767
19.0079
18.0118
17.1364
19.1617
18.0067
19.45
18.7656
16.8408
19.7079
16.4208
18.2214
18.153
19.4668
19.9462
17.877
18.6215
19.0474
18.2671
17.712
17.6226
19.2735
18.2955
18.2041
18.148
19.9703
20.2975
18.6393
17.1503
18.4051
16.874
18.2677
17.5382
18.4512
17.6758
17.3084
18.2063
18.5057
16.8872
16.877
19.0719
18.4892
17.8816
21.4211
18.0498
19.7427
19.1416
17.6826
17.3301
17.9148
16.991
18.9922
18.6151
18.5862
17.8675
19.2929
19.3663
18.6668
17.2706
19.9438
19.1329
17.7351
18.8672
17.8274
18.2898
18.178
18.4875
18.9359
18.1503
17.0076
19.1229
19.1514
19.2731
21.1308
18.0543
17.8705
16.7322
17.1441
16.3901
20.2155
19.0433
17.7995
16.4293
17.1398
18.5225
19.7752
17.8178
18.867
19.4585
18.7225
18.8679
18.1424
17.7711
18.3258
18.7905
19.4754
19.221
19.3209
19.0388
18.4675
16.8182
18.4515
19.3633
19.0475
18.5247
16.6067
18.7885
18.427
17.8438
22.6868
21.9074
19.835
18.4656
18.8066
17.3231
18.6618
19.1568
19.9463
19.28
18.9345
17.5735
20.0584
18.1498
17.3483
18.7039
19.6367
19.274
20.078
17.2726
19.3634
19.4767
17.6112
17.7976
18.8301
15.5447
19.0696
19.5633
18.317
15.5557
16.4387
18.371
19.3978
18.4964
17.9169
18.3745
19.9191
18.913
17.0872
18.066
14.5755
17.3255
17.891
17.1642
20.3395
16.6844
18.1598
19.0414
19.3271
20.2541
21.3983
19.2373
18.706
15.7973
17.2529
20.0954
18.5458
17.474
18.5386
17.2283
17.0101
17.6777
17.4422
18.7768
17.8516
20.1113
18.592
15.2535
14.9212
16.1044
17.4692
17.9362
20.3066
19.4271
20.858
16.3774
16.6325
18.4272
23.8667
17.8255
19.6337
19.241
18.9218
18.9958
19.77
19.2747
19.8415
18.4115
17.9003
17.7233
16.9356
18.5907
18.1878
18.6549
20.2413
17.6958
17.6515
17.8831
16.9571
19.4098
18.241
18.2347
18.5407
18.8098
17.8501
18.1807
18.3242
17.3912
22.3233
19.5763
18.1225
17.5015
18.6013
19.3673
18.7246
18.9953
18.1542
18.5641
18.3634
20.185
18.5365
19.0865
19.1521
18.6158
18.3188
18.187
14.5469
15.9549
17.1242
17.524
20.2248
18.3286
19.9646
20.0354
18.9658
18.2292
19.0343
21.0184
19.5745
18.888
17.2338
15.4571
19.3463
18.0779
17.9908
15.0706
18.4422
17.8937
18.8686
18.6444
19.7198
18.0283
17.1862
17.3699
17.9154
19.4641
18.9487
17.6875
19.6128
19.1523
23.4737
22.7581
19.4487
19.0164
17.5586
19.5052
18.5383
18.7449
16.779
18.7097
17.9706
16.9416
17.433
18.5788
14.8141
20.4326
16.7649
18.0216
18.9841
17.6309
15.7914
17.8634
18.2685
18.7528
19.5825
18.6446
17.6672
19.0021
14.5941
18.5401
17.1921
19.7184
18.5519
18.9823
18.0894
18.35
18.6222
16.9277
19.6716
21.2697
18.0954
18.0892
19.6584
16.4674
16.7783
18.8919
17.0865
19.8883
18.5995
19.5961
17.4826
18.5963
18.9097
21.6181
18.5226
16.9976
20.9695
21.8361
19.5765
18.7297
18.6619
17.7212
16.7625
17.2942
14.6387
17.8456
18.3974
19.0417
18.4817
18.6821
18.1149
17.264
16.6847
20.2093
15.9496
18.4486
18.9888
20.0581
18.1432
16.436
16.9036
19.1257
18.8349
20.7899
19.2147
20.3747
18.8738
19.4052
18.4478
17.2542
19.7965
18.2976
17.3889
19.2638
17.9538
19.6913
18.2992
19.4782
19.0835
18.3978
17.9792
19.0878
17.2627
17.4193
17.7582
17.8153
18.9794
19.2656
17.6834
17.5249
19.3508
19.5284
17.2463
16.7867
17.294
17.06
17.5599
18.097
19.226
19.2844
18.0449
18.8001
19.099
19.0157
17.9898
19.0298
17.1054
16.9552
17.8265
17.2123
18.3669
19.1647
18.0411
17.2328
17.8313
19.2726
18.9081
19.6022
18.4431
19.6301
17.3726
17.383
18.9867
19.734
18.1966
17.6362
13.916
18.5785
19.0593
25.2624
23.1766
17.3082
17.5161
17.5144
16.4365
20.2412
17.4106
16.5256
16.9787
18.6479
16.4462
17.9583
21.7725
18.8169
18.7436
17.8073
17.8794
18.5492
17.6008
15.6314
15.6601
16.0573
18.3653
19.0371
19.2518
19.7151
19.1737
16.2425
18.5918
17.7179
19.8934
18.5175
17.5849
19.8875
19.8735
18.812
14.7683
18.188
19.676
16.8869
17.1101
17.9038
18.7325
19.4365
19.1171
19.3172
18.6653
18.3625
17.6889
18.4552
18.4178
19.0735
17.1587
16.0589
18.4866
18.637
18.7353
16.7572
16.8483
17.9743
18.0886
16.8997
19.8325
19.0895
17.7364
21.6285
19.0999
17.9467
18.3773
20.5392
17.0059
17.7982
15.3335
18.1043
16.6345
14.9145
15.8941
17.9499
18.3535
19.8236
17.3555
17.0435
18.7364
17.911
18.6089
19.0005
19.2933
15.3784
16.4177
16.7765
18.8285
16.0571
18.0485
20.23
20.035
19.4468
18.0921
19.2061
18.8938
17.8707
18.8455
18.9325
16.2621
18.0783
19.5132
18.2943
18.3713
20.2836
17.8016
16.5159
17.6794
17.9172
19.1541
18.4827
17.6661
16.8841
19.6496
19.3499
18.1148
19.9636
16.6212
17.6457
18.1339
19.0797
18.6241
17.2783
18.4368
17.5219
19.1961
19.7517
18.5302
20.2485
19.7793
19.0242
18.6399
16.8703
18.5404
17.8383
19.0265
17.7373
16.2637
19.8078
18.7499
18.2436
19.6225
16.8478
16.7764
16.6031
16.5221
17.404
18.3507
17.5513
17.386
17.164
18.6124
18.1232
16.9589
18.236
18.554
17.1116
18.0928
19.6066
18.1237
20.8327
17.5273
19.1713
18.5701
19.178
17.3226
16.2047
19.1481
18.8394
15.8469
17.4366
15.3352
18.1894
18.5819
15.8837
18.7162
17.6339
18.5246
18.3971
16.3703
17.9491
16.4736
19.7957
19.8914
17.557
17.091
17.8303
18.6299
21.8986
19.5171
17.7756
19.6671
16.5252
18.4438
18.2213
18.8272
18.5886
19.7428
18.103
19.4624
19.8505
19.3272
20.2034
18.1055
17.2891
17.4474
18.8711
16.7923
18.6404
19.1832
19.5812
18.7382
19.4709
17.5713
18.7871
17.4852
18.5218
20.4668
17.6281
16.7743
17.7748
18.4246
17.6128
17.0385
18.3695
19.8446
18.2936
20.4156
18.8852
17.9199
20.5026
16.9457
17.4238
17.7183
17.7662
15.8886
17.6129
16.3469
18.1672
17.2536
17.7504
18.6593
17.6335
17.407
18.4582
19.1251
17.7546
19.3823
19.1754
19.5733
18.3544
19.1791
18.4755
17.7234
18.305
17.9504
19.1897
17.4741
19.7073
18.4182
17.6375
17.7463
18.5714
18.986
20.4672
18.0704
19.0662
16.5241
18.0563
19.3445
17.4729
17.7381
17.7899
15.8081
19.3034
17.404
17.8597
18.4572
18.8219
20.2154
19.4333
18.8908
18.7922
19.338
18.1679
17.8408
19.4953
18.7766
18.6156
19.391
18.2187
17.3521
15.9213
13.7158
18.355
19.3913
20.7795
18.5039
18.8569
18.3917
18.4793
19.0047
18.6633
17.6483
19.0021
19.0763
19.4715
18.7055
18.1023
17.879
19.6123
18.6079
18.8084
17.2029
16.6438
17.8433
15.6293
18.3549
18.2717
20.1355
18.7625
19.8591
17.815
19.6458
18.1773
18.8135
19.0751
16.6157
17.9549
19.5087
20.6912
19.4484
18.3203
19.0218
18.5129
18.8981
19.2452
17.7801
19.7212
19.0352
19.3191
18.2354
19.6765
18.3022
19.3335
20.036
17.2534
18.1422
20.0221
18.0437
20.3209
19.3968
19.7738
18.242
19.0436
18.269
19.8354
20.2561
19.2085
18.9231
17.8587
16.806
18.4089
19.188
17.428
16.2143
18.2643
19.6499
16.3725
18.2353
18.3617
16.0217
17.918
16.0957
19.5855
18.9842
20.7461
18.2427
18.9562
16.6652
17.2996
17.9863
19.6661
17.5753
18.5133
18.7725
18.7375
21.144
17.8691
19.3295
18.5143
17.9015
21.5229
19.914
17.7191
18.1004
16.3849
16.1119
16.2421
16.7191
18.2137
19.8273
19.7181
17.2617
17.7888
18.4934
18.3436
17.3845
18.6466
18.4685
18.905
18.7732
19.7821
19.1894
17.7406
19.0085
17.1866
16.8548
18.0955
18.9331
17.491
19.4033
18.8469
18.3216
20.0135
19.4283
19.1496
19.2804
17.98
16.6495
19.5411
18.0262
18.2266
17.5499
18.5615
19.3113
20.4269
17.955
17.0349
16.6066
18.7353
18.8019
15.2334
19.8881
17.5163
20.4184
19.0005
17.2594
17.6455
18.8338
18.1521
18.658
16.089
19.0333
19.4686
19.0548
17.6567
17.8516
19.9106
19.2475
19.2691
18.4887
18.1358
18.2432
19.2335
18.0646
18.9131
20.6863
17.7008
17.9823
18.9628
19.8685
18.1066
19.1012
18.1369
19.3701
19.7633
18.4417
17.487
19.8448
17.0102
19.0155
18.6225
17.9306
16.6012
17.2654
19.2487
20.4994
20.6216
18.9412
18.2682
19.8797
17.6599
19.5525
18.9338
17.1343
18.9776
19.5405
17.4707
21.2015
17.7197
18.8974
19.2475
19.7131
17.4485
18.1625
19.571
16.7025
18.0671
20.8321
18.7375
19.3946
19.8665
18.9285
19.5549
16.0078
19.5414
17.7707
18.0603
18.3648
18.8311
17.3846
19.1361
18.3803
18.4855
19.047
17.8688
17.7349
18.8947
19.3792
18.0203
18.1833
19.365
18.6803
17.7604
16.2952
19.2467
17.4854
17.5681
19.8162
19.1543
17.9776
17.7449
18.5238
19.2885
16.2831
17.7734
16.0803
19.9285
18.517
18.3846
18.7864
18.0337
17.5703
18.6844
19.7332
17.1898
16.3594
18.6386
17.5881
17.7281
18.816
17.588
15.8411
17.8138
18.9382
17.8327
17.7102
18.6957
17.2211
18.1799
18.9859
19.2786
18.17
19.0093
17.195
16.4953
16.9456
18.9921
17.655
19.2207
18.0977
19.6524
16.7365
17.8337
17.6625
19.4844
18.8419
18.9417
17.0969
19.9521
17.0926
16.357
17.334
19.7813
17.8578
17.892
16.6396
18.7453
19.5846
19.1719
18.508
16.8873
18.5081
18.5339
19.2252
18.0647
18.4824
19.2633
18.2445
17.2076
18.557
18.8541
18.6186
19.9612
18.9629
18.5562
17.1609
19.5387
18.1555
17.6659
18.4279
18.217
17.4994
18.9463
19.0939
19.1807
16.1957
16.3224
18.9467
19.3119
19.0872
17.7399
17.4934
18.9213
16.3939
17.4818
18.9061
16.895
18.229
18.7641
16.0126
17.9788
18.9736
19.1501
17.5613
18.1315
20.2976
18.1091
15.506
19.1433
19.4685
19.4878
19.4965
19.5023
17.3373
18.5901
18.7521
17.9157
17.294
17.1795
18.7589
17.2817
17.5147
16.9946
19.3413
20.1032
18.8029
17.7068
18.7089
19.4752
20.2678
18
20.28
17.2539
18.7091
19.4354
18.2544
16.9521
18.1551
20.2161
18.2768
18.9944
21.1359
17.6115
18.7537
18.3494
18.2393
19.0271
17.2541
19.1091
18.5705
19.2065
17.5291
19.4255
20.5006
20.1125
19.398
18.711
19.135
18.6537
18.8395
17.4222
17.587
16.448
17.7306
19.0536
17.6356
17.678
20.3983
16.8623
19.1656
19.3579
19.1787
18.7533
18.1946
17.2221
20.1535
17.7958
18.4455
18.0239
19.3671
18.8637
19.0992
18.1027
18.0511
20.198
18.4493
17.7521
18.2486
18.4617
21.7257
18.203
19.742
17.4405
19.7145
17.7943
18.3153
17.7422
19.5651
19.023
19.1262
19.7653
19.5366
16.7742
18.8001
21.7322
20.1655
17.9084
20.4967
18.4005
19.3089
18.8536
18.3695
19.0711
18.1654
18.5792
17.6455
18.9964
19.0403
17.8306
18.5921
17.7445
18.3285
19.3317
19.4823
20.4354
18.1038
18.1249
18.6817
19.3229
17.8804
18.9039
18.6163
20.0441
17.1725
17.9218
18.7597
17.3657
17.5191
19.5146
18.6677
17.5255
19.2606
17.5304
19.2107
18.1812
16.3657
15.0303
19.1711
17.6409
18.8763
19.683
18.1673
16.8742
18.5725
19.12
17.8073
18.8617
18.5576
17.9161
19.2557
19.1084
17.5724
18.9662
20.0641
18.8341
17.7344
17.3942
16.871
16.9223
18.1476
18.8093
17.4213
17.9639
16.6706
18.6237
17.7172
17.2392
19.9532
19.437
19.0384
19.6531
18.2881
18.2288
17.5344
20.4422
18.9332
18.0882
18.4444
19.4858
20.1093
18.8463
19.1017
18.0474
19.4063
18.4602
18.7224
19.102
18.9679
18.2758
19.0177
16.8571
18.988
17.8386
16.8736
16.2291
17.6661
18.1521
16.566
16.6418
18.4751
19.2911
16.8789
16.819
21.1609
17.3285
19.2349
18.5559
18.8538
19.1166
15.4812
17.4183
18.1654
18.0758
18.3143
17.9017
19.3733
16.9446
17.2999
18.4183
16.3915
18.3541
17.6492
18.4
18.0177
19.2166
18.3207
19.6253
16.8628
16.615
18.9138
17.3072
18.366
16.2412
19.0765
19.0546
17.6913
15.8979
15.3561
17.8022
18.3454
18.3481
17.2909
17.0537
17.2624
17.6398
18.1853
18.8095
18.0476
19.774
17.1676
16.9322
17.3869
21.7522
17.5661
19.8737
18.654
16.5832
20.0336
16.9881
18.4018
17.9766
18.9254
17.905
18.4457
17.9825
18.4598
17.0553
17.6977
19.4411
18.1096
18.8542
20.2355
19.2427
18.0723
17.0972
19.3702
20.3907
16.8517
18.8954
17.0265
17.744
18.0484
17.5894
18.1956
19.0539
19.3418
19.5857
18.1136
19.1256
20.076
16.8591
17.7605
18.2197
19.1032
18.518
18.6626
18.3149
19.4507
16.0146
19.3235
19.1057
19.5682
19.0471
18.1435
19.7977
19.435
18.3218
19.9498
17.9852
18.8578
17.4135
18.1743
18.9154
16.8654
18.2081
18.1998
18.0669
18.1228
17.5539
16.1555
16.1114
18.1747
18.9128
19.3151
19.1406
20.0949
19.8071
18.601
18.56
18.295
18.2983
17.9157
19.3676
17.2271
19.2318
17.4435
16.358
19.1613
22.5323
24.4671
19.8955
17.1787
19.6581
19.4907
18.4378
19.6097
17.6328
17.9403
20.2845
19.8271
19.1931
19.3882
20.1232
19.842
14.2845
15.8373
19.4456
19.5098
16.3117
17.586
18.3788
18.6684
18.8838
17.5375
15.7331
18.688
19.0192
18.2388
19.3051
19.5998
15.4774
18.5641
19.05
16.8916
17.9744
17.7472
17.3403
20.4863
21.0025
18.0435
17.7357
20.5579
19.9786
16.6263
17.9811
19.2277
20.9983
17.5445
17.475
17.6296
19.3604
19.278
18.6889
18.5094
20.1076
17.0794
17.1848
17.0139
18.492
19.4425
17.3607
18.8452
18.4864
18.0806
18.3565
18.0416
16.5461
12.204
17.9079
17.031
18.3353
16.9621
18.4036
16.2652
15.9314
19.2302
17.5746
20.2304
15.7881
17.0591
17.4813
18.0032
19.7256
19.8043
18.175
18.6989
20.2561
18.1672
19.1237
19.7879
17.8566
18.0427
18.8395
17.1543
18.5197
18.6525
19.3917
19.3055
18.398
19.5023
19.1745
19.4956
17.7396
18.2149
18.0158
17.9251
17.5849
17.4493
17.2785
16.255
20.4084
18.5504
19.1986
20.8039
18.9741
19.2879
17.2746
18.1891
19.1914
19.4843
19.3786
19.078
18.9768
19.6004
18.5754
20.3448
19.5388
18.2498
18.1679
19.4635
17.9636
20.0838
19.5903
18.2716
17.2244
17.5936
17.3614
18.1595
19.2666
21.3904
17.3348
17.7841
17.572
18.5027
16.6883
17.4335
18.6895
17.7165
20.7023
19.1671
19.2835
19.2729
18.4805
19.2347
18.0178
21.8272
18.8218
18.2959
18.7539
17.4982
18.222
18.7544
18.6935
17.3943
17.6628
17.4238
17.5691
19.0081
19.5114
17.57
18.7677
19.7277
18.6255
18.7694
19.3711
17.4848
16.905
18.6521
17.8275
17.9559
17.4661
20.2777
18.2728
17.7684
18.3382
17.9422
18.4464
18.6323
18.7069
18.3275
18.8671
17.7382
17.3681
17.442
17.6471
16.2863
14.9497
15.7534
19.6829
18.1306
16.532
18.2303
18.3369
17.4284
18.1671
14.8705
19.1174
18.2549
19.3351
17.8612
18.2864
19.8758
19.0373
19.5995
16.8141
19.5616
19.1671
19.0007
19.0379
20.1993
19.0112
16.9123
18.058
18.6117
18.7201
18.4915
18.1976
17.2465
20.0198
18.7985
17.8799
19.323
18.6505
18.0323
18.6913
17.4179
17.7653
18.4339
17.504
17.3999
17.1883
17.8179
19.4651
19.0466
17.7284
19.3701
18.2953
18.0391
19.7771
18.2202
18.4559
17.5421
20.7156
18.5433
17.5797
18.3624
17.6595
19.1727
18.6327
20.2038
17.7574
18.4405
18.2878
18.0555
17.7795
16.0557
17.1473
19.2625
19.249
17.7413
18.6186
18.9818
19.6693
19.1674
20.3884
16.6306
18.8203
18.9255
17.9933
16.4398
19.267
18.7369
18.0794
17.4888
18.6938
16.7948
18.874
18.7258
20.0815
18.5838
19.2721
16.4427
19.22
18.5203
22.4145
19.2618
17.7998
19.0032
18.9396
19.144
19.3248
17.4788
19.6625
18.3767
17.4815
19.9996
18.6877
20.1125
19.1116
19.4982
16.9429
18.9424
18.0754
17.5803
18.8185
17.3143
17.0157
16.8747
18.2269
17.9414
17.2028
17.1402
18.8597
17.6787
17.2876
18.6079
18.4819
17.6689
20.1844
17.4999
18.9388
19.6156
19.8378
19.6388
19.3052
24.5594
21.0602
19.4709
19.8246
18.9306
16.197
13.6727
18.3494
18.6557
19.6904
17.4109
17.5755
18.0309
17.3744
18.5555
20.2974
14.1419
18.5455
19.6214
17.0779
17.3911
19.0916
17.0168
19.3453
19.4362
19.0608
18.1984
18.7351
18.4694
18.0574
16.8023
17.1914
18.3687
15.2683
18.8023
18.0047
17.0409
18.177
17.7463
18.0876
16.7368
18.2275
21.8892
24.3265
18.2157
17.3026
19.5327
17.1868
18.6078
17.9103
16.5875
15.0099
17.031
18.1198
16.9831
18.8274
17.2445
17.9028
16.1911
17.4411
18.8914
17.7387
17.1007
16.8127
17.1789
18.6167
17.3571
18.887
18.5981
18.3089
18.133
17.6485
17.7871
17.74
18.433
16.9151
18.1598
18.6073
16.603
17.1764
18.4309
16.9232
17.3423
17.7994
18.6216
18.7517
17.2454
17.2237
16.421
18.3859
18.6696
18.6996
17.5386
19.6733
19.8767
18.1389
15.8668
17.7705
18.1776
17.6544
19.3727
19.2348
18.8141
20.1281
17.8373
18.2162
19.1132
18.0717
17.6777
18.6291
15.815
18.3318
17.0455
18.0185
18.4064
18.9368
19.483
17.9988
18.3373
20.2648
17.8811
18.6707
16.9489
21.9395
18.0715
20.0146
17.6566
18.386
18.8614
18.5801
19.0136
17.3587
19.155
16.9575
19.668
20.222
20.154
18.5599
18.3865
19.1341
18.1887
18.6784
17.618
17.3159
19.7032
18.172
17.1595
19.1693
18.8478
18.494
17.8481
19.0918
18.4129
20.1718
19.8776
19.4346
19.0249
17.8707
18.8578
17.083
16.6741
18.7412
17.6344
18.1629
17.9621
19.0048
20.2496
19.3512
18.8447
17.9914
16.8945
15.8988
16.4627
19.2965
17.5972
19.0224
19.5055
18.7907
20.4942
18.5049
19.4733
18.8135
20.9659
16.5655
18.9072
18.5828
18.3852
19.6732
18.669
18.1719
17.0275
19.1726
18.1587
17.8279
17.8066
17.4985
18.7984
20.4761
18.2804
16.8169
15.159
18.8332
16.0235
18.7586
17.1681
18.0174
18.0423
17.4274
18.8519
18.1185
18.1962
16.6619
17.2224
17.8539
18.5161
16.5365
18.6288
18.4669
17.2639
19.0789
17.3747
18.5175
19.7184
17.9726
15.1773
18.9409
19.6413
18.0849
17.7454
18.7352
17.3483
18.1716
18.2001
17.0156
17.6204
18.7772
18.5391
18.1728
18.5805
17.4904
14.7722
19.6178
18.7389
15.1503
18.2993
19.0769
19.113
16.6787
18.4068
18.1103
20.0566
19.9322
18.5284
18.7063
17.5449
18.8859
18.8156
18.0456
18.008
18.0536
17.8968
16.6726
18.5908
18.5886
18.4048
19.1455
19.3541
17.9761
18.5936
18.2754
19.1551
17.4062
18.7478
18.2602
17.2495
19.068
18.4224
20.2483
17.5906
18.0745
19.6319
17.3387
18.1342
17.9504
17.6011
18.1974
18.1514
17.1641
18.0332
18.3262
18.4992
17.813
20.3555
18.0382
17.4661
16.8092
18.7132
17.6171
19.773
18.6228
18.5508
19.5926
16.9467
17.5092
17.6704
19.3213
18.2113
17.4554
18.6933
19.1606
18.1938
18.2924
19.4992
18.2268
19.1359
17.3606
18.824
17.7747
18.0501
19.1501
19.5599
18.7759
19.5475
20.5753
18.2547
19.4265
18.8149
17.917
17.4243
17.4209
15.6208
19.0305
15.8591
19.24
18.0323
20.1839
17.0776
17.4984
16.8572
18.2294
17.0823
17.355
17.208
18.7072
18.7078
18.53
18.6541
18.6017
16.9596
18.4732
17.2626
19.6393
17.2587
18.3933
16.8854
19.4368
17.3324
20.6789
18.7474
17.3731
19.1099
17.1568
17.855
18.3559
18.1646
19.0682
19.4723
17.0803
20.6932
19.241
16.9048
16.8254
19.95
18.4835
17.6679
15.7227
19.7912
18.6523
16.4951
17.1295
18.2874
18.1298
18.469
16.5066
20.3705
18.1796
16.8891
18.4126
16.7959
18.0546
18.2121
16.8173
18.9312
20.1161
19.1853
18.3512
17.4475
18.8911
18.6835
17.0008
19.5301
16.4617
14.0147
17.2175
17.1813
17.5452
18.331
19.1224
19.9881
17.4043
18.1679
18.6498
17.9234
18.6351
17.8882
18.5115
17.0703
18.4926
17.841
16.7534
16.8545
17.6774
17.1092
18.631
17.8256
17.6332
18.6939
18.7768
20.6551
19.7179
18.9233
16.9582
18.1101
17.9194
19.4814
18.1596
19.0502
19.5567
18.969
18.9535
15.3194
16.2488
18.5055
16.881
16.9135
17.2142
17.1931
17.7961
18.9979
18.8052
17.1525
17.4306
17.9656
20.0474
18.6537
17.3947
18.3746
17.7319
18.31
20.3176
19.4104
17.4658
19.4885
21.0398
16.2924
17.6319
16.2106
15.9808
17.1688
18.8699
19.2294
18.1637
18.6442
18.4474
19.013
18.6755
18.4855
17.9677
18.5224
18.0823
19.2708
18.4836
17.4866
16.9554
19.249
19.0116
16.9812
16.5139
18.2696
17.4816
17.9937
17.9864
19.1218
18.261
19.1163
19.3894
18.2751
19.0604
17.2314
18.6502
17.8978
17.9393
18.6809
20.1073
17.6399
18.9729
18.0499
18.7831
16.7031
18.9646
17.955
18.6596
19.507
19.0039
17.3402
18.3519
19.0029
19.1749
20.4106
18.1655
19.2452
18.7933
19.8253
18.1973
18.6474
17.634
19.9881
16.6755
17.6055
18.2463
17.9972
18.8763
17.7968
17.6668
18.7821
16.4611
19.5413
17.2946
17.4247
19.1772
20.3849
18.0509
17.1906
17.4925
19.2568
18.6537
17.1617
18.2787
18.2762
19.2313
18.5145
17.548
18.368
18.6312
19.6356
19.0275
19.6472
19.1001
19.8217
19.0943
18.3444
18.0779
17.8011
18.3941
18.2527
17.99
20.4775
19.1841
19.5436
16.6334
17.5062
20.0066
17.8615
21.2181
18.8227
19.365
19.8231
18.0335
17.135
18.2354
17.7129
18.4491
17.1372
19.036
19.2088
17.1273
17.2307
19.7226
15.6242
16.8961
18.8501
17.8977
19.297
19.5569
18.213
18.8063
18.3994
15.5225
17.1595
15.6575
17.9303
19.7191
17.9252
18.0487
17.7701
17.5166
18.8531
18.7554
20.8453
17.5797
19.4517
17.6438
19.4301
18.9714
18.0359
18.8749
19.6339
19.349
18.6897
19.3699
17.5885
16.5515
17.7496
17.4106
17.8516
18.2288
17.9564
19.3172
18.1032
18.414
18.5862
16.876
18.685
17.269
16.0765
16.6353
17.239
18.0569
16.0273
19.0654
18.2117
18.6783
18.9748
18.8924
18.1014
19.5309
18.3794
18.6852
18.1884
19.5168
19.5668
18.7213
18.8272
19.4986
16.6399
18.5247
18.3287
19.8137
18.6993
17.425
18.9282
17.2238
16.2403
17.7498
18.7198
19.1954
18.0118
17.8305
18.5684
17.5016
19.6072
19.0087
18.3684
17.7124
19.0062
18.3714
18.9609
19.2126
19.2895
20.0334
17.6764
18.9474
17.8997
19.0996
19.5614
18.5004
19.6235
20.597
17.9495
17.2802
18.5735
19.5857
18.4152
19.3354
18.4682
17.0761
18.7877
18.0831
19.6578
19.2212
20.2139
18.3653
17.3406
16.0007
15.1768
19.5966
17.8281
17.9538
16.8682
15.9749
16.1905
19.2284
19.9126
18.7391
15.9047
18.1579
18.1747
20.5125
18.084
19.0832
19.0394
19.5715
18.3222
19.5062
17.8573
17.4435
18.9525
19.1858
18.4559
19.0707
19.1277
18.2882
16.6949
21.1839
19.7693
19.3373
18.6253
18.5878
17.9273
16.5534
18.5977
18.2055
19.2025
19.3849
18.9625
17.6502
16.706
18.4229
19.1664
16.9353
18.3254
19.1269
19.6466
18.9043
18.6938
18.8255
18.3861
16.7753
18.8647
18.5909
18.0048
16.9604
15.8696
14.9455
16.7954
19.0613
18.831
18.423
18.8725
18.468
19.1833
19.891
22.357
18.4945
20.179
18.9764
18.8555
19.9172
16.8974
17.9456
18.7663
20.0092
17.9604
17.703
18.1931
15.6114
19.5989
19.4241
18.3488
17.9953
18.4303
21.0409
18.3844
18.1973
18.7155
16.957
16.8042
18.6272
18.6085
18.1881
17.5705
19.7711
17.595
17.791
18.32
17.7638
20.9472
19.9584
19.3538
18.516
18.1438
19.5035
18.4215
17.7622
19.5019
18.2029
17.5047
18.9984
17.5121
16.5328
18.3723
18.8633
18.2957
20.7794
18.698
18.2199
17.5882
18.6647
19.4505
19.259
16.8701
17.3561
20.9191
17.3427
19.6236
20.1002
20.6428
21.0877
18.1644
19.1483
19.1814
18.2823
19.6731
17.6948
18.5423
19.026
17.9816
18.8496
17.7779
19.7485
19.1311
17.5883
16.6233
14.6988
18.8956
19.3207
18.6879
18.6073
18.029
19.187
17.0574
20.3517
18.3744
17.886
17.0396
20.6336
19.6265
18.4916
17.7018
18.9611
17.574
17.1823
18.5825
16.871
18.7826
17.9534
17.8018
17.2743
18.3245
19.5075
17.6697
19.3616
19.4892
19.4961
18.8512
17.4935
19.0776
18.3364
19.246
18.4197
19.7075
18.8736
19.6427
16.7172
18.6553
18.0445
19.1295
18.049
18.7721
15.23
19.9088
19.2275
19.0951
20.3359
18.0937
16.9884
18.2179
17.9154
17.9545
18.2848
16.764
18.406
19.1577
20.0288
18.2662
20.1782
18.947
18.018
16.7595
21.1808
18.666
19.3349
19.2225
17.9352
18.2775
18.0426
18.0993
16.362
18.6665
17.171
17.2513
17.7115
17.243
19.0323
19.6904
17.4797
19.032
19.0654
18.3855
15.2841
18.2591
18.303
16.7431
[truncated: 148,562 more chars]
