# Supplementary material for: Geometric alignment of aminoacyl-tRNA relative to catalytic centers of the ribosome underpins accurate mRNA decoding
Source: Nat Commun. 2023 Sep 11;14:5582. doi: 10.1038/s41467-023-40404-9 (PMC10495418; doi:10.1038/s41467-023-40404-9)
Supplement: Supplementary file 7 — Source Data [file 41467_2023_40404_MOESM7_ESM.zip › Girodat_Nat_Comm_data/Fig2/Near-cognate-9sims-alternative-FE.txt]

2.01465	0.11419	24.50000
2.15177	0.11419	15.30000
2.28890	0.11419	10.20000
2.42603	0.11419	7.14000
2.56316	0.11419	7.14000
2.70029	0.11419	10.20000
2.83742	0.11419	17.30000
2.97455	0.11419	21.40000
3.11167	0.11419	18.40000
3.24880	0.11419	17.30000
3.38593	0.11419	19.40000
3.52306	0.11419	20.40000
3.66019	0.11419	16.30000
3.79732	0.11419	20.40000
3.93445	0.11419	19.40000
4.07157	0.11419	18.40000
4.20870	0.11419	19.40000
4.34583	0.11419	19.40000
4.48296	0.11419	21.40000
4.62009	0.11419	24.50000
4.75722	0.11419	24.50000
4.89435	0.11419	24.50000
5.03147	0.11419	24.50000
5.16860	0.11419	24.50000
5.30573	0.11419	24.50000
5.44286	0.11419	24.50000
5.57999	0.11419	24.50000
5.71712	0.11419	24.50000
5.85425	0.11419	24.50000
5.99137	0.11419	24.50000
6.12850	0.11419	24.50000
6.26563	0.11419	24.50000
2.01465	0.30473	19.40000
2.15177	0.30473	9.18000
2.28890	0.30473	3.06000
2.42603	0.30473	0.00000
2.56316	0.30473	0.00000
2.70029	0.30473	3.06000
2.83742	0.30473	9.18000
2.97455	0.30473	12.20000
3.11167	0.30473	11.20000
3.24880	0.30473	10.20000
3.38593	0.30473	11.20000
3.52306	0.30473	11.20000
3.66019	0.30473	11.20000
3.79732	0.30473	12.20000
3.93445	0.30473	12.20000
4.07157	0.30473	12.20000
4.20870	0.30473	12.20000
4.34583	0.30473	14.30000
4.48296	0.30473	20.40000
4.62009	0.30473	24.50000
4.75722	0.30473	24.50000
4.89435	0.30473	24.50000
5.03147	0.30473	24.50000
5.16860	0.30473	24.50000
5.30573	0.30473	24.50000
5.44286	0.30473	24.50000
5.57999	0.30473	24.50000
5.71712	0.30473	24.50000
5.85425	0.30473	24.50000
5.99137	0.30473	24.50000
6.12850	0.30473	24.50000
6.26563	0.30473	24.50000
2.01465	0.49527	24.50000
2.15177	0.49527	17.30000
2.28890	0.49527	9.18000
2.42603	0.49527	6.12000
2.56316	0.49527	6.12000
2.70029	0.49527	9.18000
2.83742	0.49527	15.30000
2.97455	0.49527	20.40000
3.11167	0.49527	15.30000
3.24880	0.49527	17.30000
3.38593	0.49527	17.30000
3.52306	0.49527	18.40000
3.66019	0.49527	18.40000
3.79732	0.49527	18.40000
3.93445	0.49527	18.40000
4.07157	0.49527	17.30000
4.20870	0.49527	17.30000
4.34583	0.49527	19.40000
4.48296	0.49527	20.40000
4.62009	0.49527	24.50000
4.75722	0.49527	24.50000
4.89435	0.49527	24.50000
5.03147	0.49527	24.50000
5.16860	0.49527	24.50000
5.30573	0.49527	24.50000
5.44286	0.49527	24.50000
5.57999	0.49527	24.50000
5.71712	0.49527	24.50000
5.85425	0.49527	24.50000
5.99137	0.49527	24.50000
6.12850	0.49527	20.40000
6.26563	0.49527	24.50000
2.01465	0.68580	24.50000
2.15177	0.68580	23.50000
2.28890	0.68580	17.30000
2.42603	0.68580	14.30000
2.56316	0.68580	13.30000
2.70029	0.68580	18.40000
2.83742	0.68580	24.50000
2.97455	0.68580	24.50000
3.11167	0.68580	21.40000
3.24880	0.68580	24.50000
3.38593	0.68580	21.40000
3.52306	0.68580	23.50000
3.66019	0.68580	24.50000
3.79732	0.68580	24.50000
3.93445	0.68580	24.50000
4.07157	0.68580	21.40000
4.20870	0.68580	20.40000
4.34583	0.68580	21.40000
4.48296	0.68580	24.50000
4.62009	0.68580	24.50000
4.75722	0.68580	24.50000
4.89435	0.68580	24.50000
5.03147	0.68580	24.50000
5.16860	0.68580	24.50000
5.30573	0.68580	24.50000
5.44286	0.68580	21.40000
5.57999	0.68580	23.50000
5.71712	0.68580	24.50000
5.85425	0.68580	24.50000
5.99137	0.68580	21.40000
6.12850	0.68580	20.40000
6.26563	0.68580	24.50000
2.01465	0.87633	24.50000
2.15177	0.87633	24.50000
2.28890	0.87633	24.50000
2.42603	0.87633	23.50000
2.56316	0.87633	23.50000
2.70029	0.87633	24.50000
2.83742	0.87633	24.50000
2.97455	0.87633	24.50000
3.11167	0.87633	24.50000
3.24880	0.87633	19.40000
3.38593	0.87633	21.40000
3.52306	0.87633	24.50000
3.66019	0.87633	24.50000
3.79732	0.87633	24.50000
3.93445	0.87633	23.50000
4.07157	0.87633	18.40000
4.20870	0.87633	23.50000
4.34583	0.87633	21.40000
4.48296	0.87633	23.50000
4.62009	0.87633	24.50000
4.75722	0.87633	24.50000
4.89435	0.87633	24.50000
5.03147	0.87633	24.50000
5.16860	0.87633	24.50000
5.30573	0.87633	23.50000
5.44286	0.87633	17.30000
5.57999	0.87633	17.30000
5.71712	0.87633	19.40000
5.85425	0.87633	17.30000
5.99137	0.87633	19.40000
6.12850	0.87633	20.40000
6.26563	0.87633	24.50000
2.01465	1.06687	24.50000
2.15177	1.06687	24.50000
2.28890	1.06687	24.50000
2.42603	1.06687	24.50000
2.56316	1.06687	24.50000
2.70029	1.06687	24.50000
2.83742	1.06687	24.50000
2.97455	1.06687	24.50000
3.11167	1.06687	24.50000
3.24880	1.06687	20.40000
3.38593	1.06687	20.40000
3.52306	1.06687	18.40000
3.66019	1.06687	17.30000
3.79732	1.06687	21.40000
3.93445	1.06687	19.40000
4.07157	1.06687	17.30000
4.20870	1.06687	17.30000
4.34583	1.06687	20.40000
4.48296	1.06687	21.40000
4.62009	1.06687	24.50000
4.75722	1.06687	24.50000
4.89435	1.06687	24.50000
5.03147	1.06687	21.40000
5.16860	1.06687	24.50000
5.30573	1.06687	20.40000
5.44286	1.06687	17.30000
5.57999	1.06687	16.30000
5.71712	1.06687	18.40000
5.85425	1.06687	16.30000
5.99137	1.06687	19.40000
6.12850	1.06687	20.40000
6.26563	1.06687	24.50000
2.01465	1.25740	24.50000
2.15177	1.25740	24.50000
2.28890	1.25740	24.50000
2.42603	1.25740	24.50000
2.56316	1.25740	24.50000
2.70029	1.25740	24.50000
2.83742	1.25740	24.50000
2.97455	1.25740	24.50000
3.11167	1.25740	24.50000
3.24880	1.25740	24.50000
3.38593	1.25740	24.50000
3.52306	1.25740	17.30000
3.66019	1.25740	16.30000
3.79732	1.25740	16.30000
3.93445	1.25740	17.30000
4.07157	1.25740	15.30000
4.20870	1.25740	14.30000
4.34583	1.25740	15.30000
4.48296	1.25740	21.40000
4.62009	1.25740	24.50000
4.75722	1.25740	24.50000
4.89435	1.25740	21.40000
5.03147	1.25740	19.40000
5.16860	1.25740	17.30000
5.30573	1.25740	18.40000
5.44286	1.25740	16.30000
5.57999	1.25740	16.30000
5.71712	1.25740	16.30000
5.85425	1.25740	19.40000
5.99137	1.25740	20.40000
6.12850	1.25740	24.50000
6.26563	1.25740	24.50000
2.01465	1.44794	24.50000
2.15177	1.44794	24.50000
2.28890	1.44794	24.50000
2.42603	1.44794	24.50000
2.56316	1.44794	24.50000
2.70029	1.44794	24.50000
2.83742	1.44794	24.50000
2.97455	1.44794	24.50000
3.11167	1.44794	17.30000
3.24880	1.44794	21.40000
3.38593	1.44794	16.30000
3.52306	1.44794	16.30000
3.66019	1.44794	14.30000
3.79732	1.44794	14.30000
3.93445	1.44794	15.30000
4.07157	1.44794	14.30000
4.20870	1.44794	14.30000
4.34583	1.44794	14.30000
4.48296	1.44794	20.40000
4.62009	1.44794	24.50000
4.75722	1.44794	20.40000
4.89435	1.44794	15.30000
5.03147	1.44794	15.30000
5.16860	1.44794	16.30000
5.30573	1.44794	17.30000
5.44286	1.44794	16.30000
5.57999	1.44794	16.30000
5.71712	1.44794	16.30000
5.85425	1.44794	18.40000
5.99137	1.44794	17.30000
6.12850	1.44794	21.40000
6.26563	1.44794	24.50000
2.01465	1.63847	24.50000
2.15177	1.63847	24.50000
2.28890	1.63847	24.50000
2.42603	1.63847	24.50000
2.56316	1.63847	24.50000
2.70029	1.63847	24.50000
2.83742	1.63847	24.50000
2.97455	1.63847	24.50000
3.11167	1.63847	24.50000
3.24880	1.63847	18.40000
3.38593	1.63847	17.30000
3.52306	1.63847	16.30000
3.66019	1.63847	14.30000
3.79732	1.63847	13.30000
3.93445	1.63847	15.30000
4.07157	1.63847	15.30000
4.20870	1.63847	15.30000
4.34583	1.63847	14.30000
4.48296	1.63847	15.30000
4.62009	1.63847	17.30000
4.75722	1.63847	15.30000
4.89435	1.63847	13.30000
5.03147	1.63847	14.30000
5.16860	1.63847	15.30000
5.30573	1.63847	14.30000
5.44286	1.63847	15.30000
5.57999	1.63847	14.30000
5.71712	1.63847	13.30000
5.85425	1.63847	16.30000
5.99137	1.63847	20.40000
6.12850	1.63847	20.40000
6.26563	1.63847	24.50000
2.01465	1.82901	24.50000
2.15177	1.82901	24.50000
2.28890	1.82901	24.50000
2.42603	1.82901	24.50000
2.56316	1.82901	24.50000
2.70029	1.82901	24.50000
2.83742	1.82901	24.50000
2.97455	1.82901	24.50000
3.11167	1.82901	24.50000
3.24880	1.82901	18.40000
3.38593	1.82901	17.30000
3.52306	1.82901	19.40000
3.66019	1.82901	15.30000
3.79732	1.82901	16.30000
3.93445	1.82901	14.30000
4.07157	1.82901	19.40000
4.20870	1.82901	16.30000
4.34583	1.82901	14.30000
4.48296	1.82901	12.20000
4.62009	1.82901	13.30000
4.75722	1.82901	13.30000
4.89435	1.82901	12.20000
5.03147	1.82901	13.30000
5.16860	1.82901	12.20000
5.30573	1.82901	11.20000
5.44286	1.82901	13.30000
5.57999	1.82901	13.30000
5.71712	1.82901	12.20000
5.85425	1.82901	14.30000
5.99137	1.82901	16.30000
6.12850	1.82901	20.40000
6.26563	1.82901	24.50000
2.01465	2.01955	24.50000
2.15177	2.01955	24.50000
2.28890	2.01955	24.50000
2.42603	2.01955	24.50000
2.56316	2.01955	24.50000
2.70029	2.01955	24.50000
2.83742	2.01955	24.50000
2.97455	2.01955	24.50000
3.11167	2.01955	20.40000
3.24880	2.01955	24.50000
3.38593	2.01955	20.40000
3.52306	2.01955	20.40000
3.66019	2.01955	17.30000
3.79732	2.01955	14.30000
3.93445	2.01955	14.30000
4.07157	2.01955	17.30000
4.20870	2.01955	17.30000
4.34583	2.01955	14.30000
4.48296	2.01955	12.20000
4.62009	2.01955	12.20000
4.75722	2.01955	12.20000
4.89435	2.01955	11.20000
5.03147	2.01955	12.20000
5.16860	2.01955	12.20000
5.30573	2.01955	11.20000
5.44286	2.01955	12.20000
5.57999	2.01955	13.30000
5.71712	2.01955	13.30000
5.85425	2.01955	13.30000
5.99137	2.01955	14.30000
6.12850	2.01955	17.30000
6.26563	2.01955	24.50000
2.01465	2.21008	24.50000
2.15177	2.21008	24.50000
2.28890	2.21008	24.50000
2.42603	2.21008	24.50000
2.56316	2.21008	24.50000
2.70029	2.21008	24.50000
2.83742	2.21008	24.50000
2.97455	2.21008	24.50000
3.11167	2.21008	24.50000
3.24880	2.21008	24.50000
3.38593	2.21008	24.50000
3.52306	2.21008	19.40000
3.66019	2.21008	19.40000
3.79732	2.21008	15.30000
3.93445	2.21008	16.30000
4.07157	2.21008	21.40000
4.20870	2.21008	23.50000
4.34583	2.21008	15.30000
4.48296	2.21008	12.20000
4.62009	2.21008	13.30000
4.75722	2.21008	13.30000
4.89435	2.21008	13.30000
5.03147	2.21008	12.20000
5.16860	2.21008	12.20000
5.30573	2.21008	12.20000
5.44286	2.21008	14.30000
5.57999	2.21008	15.30000
5.71712	2.21008	13.30000
5.85425	2.21008	14.30000
5.99137	2.21008	14.30000
6.12850	2.21008	18.40000
6.26563	2.21008	23.50000
2.01465	2.40062	24.50000
2.15177	2.40062	24.50000
2.28890	2.40062	24.50000
2.42603	2.40062	24.50000
2.56316	2.40062	24.50000
2.70029	2.40062	24.50000
2.83742	2.40062	24.50000
2.97455	2.40062	24.50000
3.11167	2.40062	24.50000
3.24880	2.40062	24.50000
3.38593	2.40062	24.50000
3.52306	2.40062	24.50000
3.66019	2.40062	17.30000
3.79732	2.40062	15.30000
3.93445	2.40062	16.30000
4.07157	2.40062	18.40000
4.20870	2.40062	20.40000
4.34583	2.40062	17.30000
4.48296	2.40062	14.30000
4.62009	2.40062	14.30000
4.75722	2.40062	15.30000
4.89435	2.40062	14.30000
5.03147	2.40062	14.30000
5.16860	2.40062	15.30000
5.30573	2.40062	19.40000
5.44286	2.40062	15.30000
5.57999	2.40062	15.30000
5.71712	2.40062	15.30000
5.85425	2.40062	14.30000
5.99137	2.40062	13.30000
6.12850	2.40062	16.30000
6.26563	2.40062	20.40000
2.01465	2.59115	24.50000
2.15177	2.59115	24.50000
2.28890	2.59115	24.50000
2.42603	2.59115	24.50000
2.56316	2.59115	24.50000
2.70029	2.59115	24.50000
2.83742	2.59115	24.50000
2.97455	2.59115	24.50000
3.11167	2.59115	24.50000
3.24880	2.59115	24.50000
3.38593	2.59115	24.50000
3.52306	2.59115	24.50000
3.66019	2.59115	20.40000
3.79732	2.59115	16.30000
3.93445	2.59115	15.30000
4.07157	2.59115	17.30000
4.20870	2.59115	19.40000
4.34583	2.59115	18.40000
4.48296	2.59115	16.30000
4.62009	2.59115	16.30000
4.75722	2.59115	16.30000
4.89435	2.59115	16.30000
5.03147	2.59115	16.30000
5.16860	2.59115	17.30000
5.30573	2.59115	16.30000
5.44286	2.59115	15.30000
5.57999	2.59115	14.30000
5.71712	2.59115	15.30000
5.85425	2.59115	14.30000
5.99137	2.59115	14.30000
6.12850	2.59115	17.30000
6.26563	2.59115	21.40000
2.01465	2.78169	24.50000
2.15177	2.78169	24.50000
2.28890	2.78169	24.50000
2.42603	2.78169	24.50000
2.56316	2.78169	24.50000
2.70029	2.78169	24.50000
2.83742	2.78169	24.50000
2.97455	2.78169	24.50000
3.11167	2.78169	24.50000
3.24880	2.78169	24.50000
3.38593	2.78169	23.50000
3.52306	2.78169	21.40000
3.66019	2.78169	18.40000
3.79732	2.78169	17.30000
3.93445	2.78169	14.30000
4.07157	2.78169	15.30000
4.20870	2.78169	16.30000
4.34583	2.78169	16.30000
4.48296	2.78169	17.30000
4.62009	2.78169	16.30000
4.75722	2.78169	17.30000
4.89435	2.78169	17.30000
5.03147	2.78169	15.30000
5.16860	2.78169	14.30000
5.30573	2.78169	14.30000
5.44286	2.78169	13.30000
5.57999	2.78169	14.30000
5.71712	2.78169	15.30000
5.85425	2.78169	15.30000
5.99137	2.78169	15.30000
6.12850	2.78169	16.30000
6.26563	2.78169	21.40000
2.01465	2.97222	24.50000
2.15177	2.97222	24.50000
2.28890	2.97222	24.50000
2.42603	2.97222	24.50000
2.56316	2.97222	24.50000
2.70029	2.97222	24.50000
2.83742	2.97222	24.50000
2.97455	2.97222	24.50000
3.11167	2.97222	24.50000
3.24880	2.97222	24.50000
3.38593	2.97222	21.40000
3.52306	2.97222	17.30000
3.66019	2.97222	16.30000
3.79732	2.97222	15.30000
3.93445	2.97222	14.30000
4.07157	2.97222	14.30000
4.20870	2.97222	13.30000
4.34583	2.97222	14.30000
4.48296	2.97222	14.30000
4.62009	2.97222	15.30000
4.75722	2.97222	14.30000
4.89435	2.97222	15.30000
5.03147	2.97222	12.20000
5.16860	2.97222	11.20000
5.30573	2.97222	11.20000
5.44286	2.97222	11.20000
5.57999	2.97222	13.30000
5.71712	2.97222	14.30000
5.85425	2.97222	14.30000
5.99137	2.97222	15.30000
6.12850	2.97222	15.30000
6.26563	2.97222	21.40000
2.01465	3.16276	24.50000
2.15177	3.16276	24.50000
2.28890	3.16276	24.50000
2.42603	3.16276	24.50000
2.56316	3.16276	24.50000
2.70029	3.16276	24.50000
2.83742	3.16276	24.50000
2.97455	3.16276	24.50000
3.11167	3.16276	24.50000
3.24880	3.16276	24.50000
3.38593	3.16276	18.40000
3.52306	3.16276	15.30000
3.66019	3.16276	15.30000
3.79732	3.16276	14.30000
3.93445	3.16276	13.30000
4.07157	3.16276	12.20000
4.20870	3.16276	12.20000
4.34583	3.16276	12.20000
4.48296	3.16276	12.20000
4.62009	3.16276	12.20000
4.75722	3.16276	12.20000
4.89435	3.16276	11.20000
5.03147	3.16276	10.20000
5.16860	3.16276	9.18000
5.30573	3.16276	9.18000
5.44286	3.16276	10.20000
5.57999	3.16276	12.20000
5.71712	3.16276	12.20000
5.85425	3.16276	14.30000
5.99137	3.16276	14.30000
6.12850	3.16276	17.30000
6.26563	3.16276	23.50000
2.01465	3.35329	24.50000
2.15177	3.35329	24.50000
2.28890	3.35329	24.50000
2.42603	3.35329	24.50000
2.56316	3.35329	24.50000
2.70029	3.35329	24.50000
2.83742	3.35329	24.50000
2.97455	3.35329	24.50000
3.11167	3.35329	24.50000
3.24880	3.35329	24.50000
3.38593	3.35329	23.50000
3.52306	3.35329	14.30000
3.66019	3.35329	14.30000
3.79732	3.35329	12.20000
3.93445	3.35329	11.20000
4.07157	3.35329	10.20000
4.20870	3.35329	11.20000
4.34583	3.35329	11.20000
4.48296	3.35329	10.20000
4.62009	3.35329	10.20000
4.75722	3.35329	10.20000
4.89435	3.35329	9.18000
5.03147	3.35329	9.18000
5.16860	3.35329	9.18000
5.30573	3.35329	8.16000
5.44286	3.35329	9.18000
5.57999	3.35329	10.20000
5.71712	3.35329	12.20000
5.85425	3.35329	14.30000
5.99137	3.35329	13.30000
6.12850	3.35329	17.30000
6.26563	3.35329	23.50000
2.01465	3.54383	24.50000
2.15177	3.54383	24.50000
2.28890	3.54383	24.50000
2.42603	3.54383	24.50000
2.56316	3.54383	24.50000
2.70029	3.54383	24.50000
2.83742	3.54383	24.50000
2.97455	3.54383	24.50000
3.11167	3.54383	24.50000
3.24880	3.54383	24.50000
3.38593	3.54383	19.40000
3.52306	3.54383	14.30000
3.66019	3.54383	13.30000
3.79732	3.54383	12.20000
3.93445	3.54383	10.20000
4.07157	3.54383	10.20000
4.20870	3.54383	11.20000
4.34583	3.54383	10.20000
4.48296	3.54383	10.20000
4.62009	3.54383	10.20000
4.75722	3.54383	9.18000
4.89435	3.54383	9.18000
5.03147	3.54383	9.18000
5.16860	3.54383	8.16000
5.30573	3.54383	9.18000
5.44286	3.54383	10.20000
5.57999	3.54383	10.20000
5.71712	3.54383	11.20000
5.85425	3.54383	13.30000
5.99137	3.54383	13.30000
6.12850	3.54383	16.30000
6.26563	3.54383	24.50000
2.01465	3.73436	24.50000
2.15177	3.73436	24.50000
2.28890	3.73436	24.50000
2.42603	3.73436	24.50000
2.56316	3.73436	24.50000
2.70029	3.73436	24.50000
2.83742	3.73436	24.50000
2.97455	3.73436	24.50000
3.11167	3.73436	24.50000
3.24880	3.73436	24.50000
3.38593	3.73436	21.40000
3.52306	3.73436	16.30000
3.66019	3.73436	13.30000
3.79732	3.73436	12.20000
3.93445	3.73436	11.20000
4.07157	3.73436	10.20000
4.20870	3.73436	11.20000
4.34583	3.73436	10.20000
4.48296	3.73436	10.20000
4.62009	3.73436	11.20000
4.75722	3.73436	10.20000
4.89435	3.73436	10.20000
5.03147	3.73436	10.20000
5.16860	3.73436	9.18000
5.30573	3.73436	10.20000
5.44286	3.73436	11.20000
5.57999	3.73436	10.20000
5.71712	3.73436	11.20000
5.85425	3.73436	12.20000
5.99137	3.73436	12.20000
6.12850	3.73436	17.30000
6.26563	3.73436	24.50000
2.01465	3.92490	24.50000
2.15177	3.92490	24.50000
2.28890	3.92490	24.50000
2.42603	3.92490	24.50000
2.56316	3.92490	24.50000
2.70029	3.92490	24.50000
2.83742	3.92490	24.50000
2.97455	3.92490	24.50000
3.11167	3.92490	24.50000
3.24880	3.92490	24.50000
3.38593	3.92490	19.40000
3.52306	3.92490	15.30000
3.66019	3.92490	12.20000
3.79732	3.92490	11.20000
3.93445	3.92490	10.20000
4.07157	3.92490	11.20000
4.20870	3.92490	11.20000
4.34583	3.92490	11.20000
4.48296	3.92490	10.20000
4.62009	3.92490	11.20000
4.75722	3.92490	11.20000
4.89435	3.92490	11.20000
5.03147	3.92490	11.20000
5.16860	3.92490	10.20000
5.30573	3.92490	11.20000
5.44286	3.92490	12.20000
5.57999	3.92490	12.20000
5.71712	3.92490	13.30000
5.85425	3.92490	13.30000
5.99137	3.92490	14.30000
6.12850	3.92490	17.30000
6.26563	3.92490	24.50000
2.01465	4.11543	24.50000
2.15177	4.11543	24.50000
2.28890	4.11543	24.50000
2.42603	4.11543	24.50000
2.56316	4.11543	24.50000
2.70029	4.11543	24.50000
2.83742	4.11543	24.50000
2.97455	4.11543	24.50000
3.11167	4.11543	21.40000
3.24880	4.11543	18.40000
3.38593	4.11543	16.30000
3.52306	4.11543	15.30000
3.66019	4.11543	12.20000
3.79732	4.11543	10.20000
3.93445	4.11543	10.20000
4.07157	4.11543	11.20000
4.20870	4.11543	12.20000
4.34583	4.11543	11.20000
4.48296	4.11543	12.20000
4.62009	4.11543	12.20000
4.75722	4.11543	13.30000
4.89435	4.11543	12.20000
5.03147	4.11543	12.20000
5.16860	4.11543	11.20000
5.30573	4.11543	12.20000
5.44286	4.11543	14.30000
5.57999	4.11543	13.30000
5.71712	4.11543	14.30000
5.85425	4.11543	14.30000
5.99137	4.11543	15.30000
6.12850	4.11543	24.50000
6.26563	4.11543	23.50000
2.01465	4.30597	24.50000
2.15177	4.30597	24.50000
2.28890	4.30597	24.50000
2.42603	4.30597	24.50000
2.56316	4.30597	24.50000
2.70029	4.30597	24.50000
2.83742	4.30597	24.50000
2.97455	4.30597	24.50000
3.11167	4.30597	19.40000
3.24880	4.30597	15.30000
3.38593	4.30597	13.30000
3.52306	4.30597	13.30000
3.66019	4.30597	12.20000
3.79732	4.30597	10.20000
3.93445	4.30597	10.20000
4.07157	4.30597	11.20000
4.20870	4.30597	12.20000
4.34583	4.30597	13.30000
4.48296	4.30597	12.20000
4.62009	4.30597	13.30000
4.75722	4.30597	14.30000
4.89435	4.30597	13.30000
5.03147	4.30597	13.30000
5.16860	4.30597	12.20000
5.30573	4.30597	12.20000
5.44286	4.30597	14.30000
5.57999	4.30597	15.30000
5.71712	4.30597	14.30000
5.85425	4.30597	15.30000
5.99137	4.30597	15.30000
6.12850	4.30597	20.40000
6.26563	4.30597	23.50000
2.01465	4.49650	24.50000
2.15177	4.49650	24.50000
2.28890	4.49650	24.50000
2.42603	4.49650	24.50000
2.56316	4.49650	24.50000
2.70029	4.49650	24.50000
2.83742	4.49650	24.50000
2.97455	4.49650	23.50000
3.11167	4.49650	16.30000
3.24880	4.49650	14.30000
3.38593	4.49650	11.20000
3.52306	4.49650	11.20000
3.66019	4.49650	10.20000
3.79732	4.49650	10.20000
3.93445	4.49650	10.20000
4.07157	4.49650	12.20000
4.20870	4.49650	12.20000
4.34583	4.49650	13.30000
4.48296	4.49650	14.30000
4.62009	4.49650	14.30000
4.75722	4.49650	17.30000
4.89435	4.49650	15.30000
5.03147	4.49650	14.30000
5.16860	4.49650	14.30000
5.30573	4.49650	14.30000
5.44286	4.49650	15.30000
5.57999	4.49650	15.30000
5.71712	4.49650	15.30000
5.85425	4.49650	14.30000
5.99137	4.49650	16.30000
6.12850	4.49650	19.40000
6.26563	4.49650	23.50000
2.01465	4.68704	24.50000
2.15177	4.68704	24.50000
2.28890	4.68704	24.50000
2.42603	4.68704	24.50000
2.56316	4.68704	24.50000
2.70029	4.68704	24.50000
2.83742	4.68704	24.50000
2.97455	4.68704	20.40000
3.11167	4.68704	19.40000
3.24880	4.68704	14.30000
3.38593	4.68704	12.20000
3.52306	4.68704	11.20000
3.66019	4.68704	11.20000
3.79732	4.68704	11.20000
3.93445	4.68704	11.20000
4.07157	4.68704	12.20000
4.20870	4.68704	13.30000
4.34583	4.68704	14.30000
4.48296	4.68704	15.30000
4.62009	4.68704	16.30000
4.75722	4.68704	17.30000
4.89435	4.68704	19.40000
5.03147	4.68704	17.30000
5.16860	4.68704	17.30000
5.30573	4.68704	15.30000
5.44286	4.68704	15.30000
5.57999	4.68704	17.30000
5.71712	4.68704	17.30000
5.85425	4.68704	17.30000
5.99137	4.68704	17.30000
6.12850	4.68704	20.40000
6.26563	4.68704	24.50000
2.01465	4.87757	24.50000
2.15177	4.87757	24.50000
2.28890	4.87757	24.50000
2.42603	4.87757	24.50000
2.56316	4.87757	24.50000
2.70029	4.87757	24.50000
2.83742	4.87757	24.50000
2.97455	4.87757	23.50000
3.11167	4.87757	18.40000
3.24880	4.87757	15.30000
3.38593	4.87757	13.30000
3.52306	4.87757	12.20000
3.66019	4.87757	11.20000
3.79732	4.87757	11.20000
3.93445	4.87757	11.20000
4.07157	4.87757	12.20000
4.20870	4.87757	14.30000
4.34583	4.87757	16.30000
4.48296	4.87757	17.30000
4.62009	4.87757	18.40000
4.75722	4.87757	19.40000
4.89435	4.87757	19.40000
5.03147	4.87757	21.40000
5.16860	4.87757	17.30000
5.30573	4.87757	16.30000
5.44286	4.87757	16.30000
5.57999	4.87757	18.40000
5.71712	4.87757	17.30000
5.85425	4.87757	17.30000
5.99137	4.87757	24.50000
6.12850	4.87757	20.40000
6.26563	4.87757	23.50000
2.01465	5.06811	24.50000
2.15177	5.06811	24.50000
2.28890	5.06811	24.50000
2.42603	5.06811	24.50000
2.56316	5.06811	24.50000
2.70029	5.06811	24.50000
2.83742	5.06811	24.50000
2.97455	5.06811	24.50000
3.11167	5.06811	18.40000
3.24880	5.06811	17.30000
3.38593	5.06811	16.30000
3.52306	5.06811	15.30000
3.66019	5.06811	13.30000
3.79732	5.06811	12.20000
3.93445	5.06811	13.30000
4.07157	5.06811	14.30000
4.20870	5.06811	17.30000
4.34583	5.06811	19.40000
4.48296	5.06811	21.40000
4.62009	5.06811	23.50000
4.75722	5.06811	21.40000
4.89435	5.06811	21.40000
5.03147	5.06811	20.40000
5.16860	5.06811	18.40000
5.30573	5.06811	17.30000
5.44286	5.06811	17.30000
5.57999	5.06811	21.40000
5.71712	5.06811	21.40000
5.85425	5.06811	18.40000
5.99137	5.06811	19.40000
6.12850	5.06811	23.50000
6.26563	5.06811	24.50000
2.01465	5.25864	24.50000
2.15177	5.25864	24.50000
2.28890	5.25864	24.50000
2.42603	5.25864	24.50000
2.56316	5.25864	24.50000
2.70029	5.25864	24.50000
2.83742	5.25864	24.50000
2.97455	5.25864	21.40000
3.11167	5.25864	17.30000
3.24880	5.25864	18.40000
3.38593	5.25864	17.30000
3.52306	5.25864	17.30000
3.66019	5.25864	16.30000
3.79732	5.25864	16.30000
3.93445	5.25864	14.30000
4.07157	5.25864	16.30000
4.20870	5.25864	18.40000
4.34583	5.25864	24.50000
4.48296	5.25864	24.50000
4.62009	5.25864	24.50000
4.75722	5.25864	24.50000
4.89435	5.25864	24.50000
5.03147	5.25864	17.30000
5.16860	5.25864	18.40000
5.30573	5.25864	17.30000
5.44286	5.25864	21.40000
5.57999	5.25864	24.50000
5.71712	5.25864	20.40000
5.85425	5.25864	19.40000
5.99137	5.25864	21.40000
6.12850	5.25864	23.50000
6.26563	5.25864	24.50000
2.01465	5.44918	24.50000
2.15177	5.44918	24.50000
2.28890	5.44918	24.50000
2.42603	5.44918	24.50000
2.56316	5.44918	24.50000
2.70029	5.44918	24.50000
2.83742	5.44918	24.50000
2.97455	5.44918	24.50000
3.11167	5.44918	21.40000
3.24880	5.44918	20.40000
3.38593	5.44918	17.30000
3.52306	5.44918	21.40000
3.66019	5.44918	18.40000
3.79732	5.44918	16.30000
3.93445	5.44918	16.30000
4.07157	5.44918	18.40000
4.20870	5.44918	23.50000
4.34583	5.44918	24.50000
4.48296	5.44918	24.50000
4.62009	5.44918	24.50000
4.75722	5.44918	24.50000
4.89435	5.44918	24.50000
5.03147	5.44918	24.50000
5.16860	5.44918	20.40000
5.30573	5.44918	19.40000
5.44286	5.44918	24.50000
5.57999	5.44918	24.50000
5.71712	5.44918	20.40000
5.85425	5.44918	24.50000
5.99137	5.44918	21.40000
6.12850	5.44918	24.50000
6.26563	5.44918	24.50000
2.01465	5.63971	24.50000
2.15177	5.63971	24.50000
2.28890	5.63971	24.50000
2.42603	5.63971	24.50000
2.56316	5.63971	24.50000
2.70029	5.63971	24.50000
2.83742	5.63971	24.50000
2.97455	5.63971	24.50000
3.11167	5.63971	24.50000
3.24880	5.63971	18.40000
3.38593	5.63971	20.40000
3.52306	5.63971	23.50000
3.66019	5.63971	23.50000
3.79732	5.63971	20.40000
3.93445	5.63971	18.40000
4.07157	5.63971	21.40000
4.20870	5.63971	24.50000
4.34583	5.63971	24.50000
4.48296	5.63971	24.50000
4.62009	5.63971	24.50000
4.75722	5.63971	24.50000
4.89435	5.63971	24.50000
5.03147	5.63971	24.50000
5.16860	5.63971	23.50000
5.30573	5.63971	24.50000
5.44286	5.63971	24.50000
5.57999	5.63971	24.50000
5.71712	5.63971	24.50000
5.85425	5.63971	24.50000
5.99137	5.63971	24.50000
6.12850	5.63971	24.50000
6.26563	5.63971	24.50000
2.01465	5.83025	24.50000
2.15177	5.83025	24.50000
2.28890	5.83025	24.50000
2.42603	5.83025	24.50000
2.56316	5.83025	24.50000
2.70029	5.83025	24.50000
2.83742	5.83025	24.50000
2.97455	5.83025	24.50000
3.11167	5.83025	24.50000
3.24880	5.83025	21.40000
3.38593	5.83025	20.40000
3.52306	5.83025	24.50000
3.66019	5.83025	24.50000
3.79732	5.83025	23.50000
3.93445	5.83025	23.50000
4.07157	5.83025	23.50000
4.20870	5.83025	24.50000
4.34583	5.83025	24.50000
4.48296	5.83025	24.50000
4.62009	5.83025	24.50000
4.75722	5.83025	24.50000
4.89435	5.83025	24.50000
5.03147	5.83025	24.50000
5.16860	5.83025	24.50000
5.30573	5.83025	24.50000
5.44286	5.83025	24.50000
5.57999	5.83025	24.50000
5.71712	5.83025	24.50000
5.85425	5.83025	24.50000
5.99137	5.83025	24.50000
6.12850	5.83025	24.50000
6.26563	5.83025	24.50000
2.01465	6.02078	24.50000
2.15177	6.02078	24.50000
2.28890	6.02078	24.50000
2.42603	6.02078	24.50000
2.56316	6.02078	24.50000
2.70029	6.02078	24.50000
2.83742	6.02078	24.50000
2.97455	6.02078	24.50000
3.11167	6.02078	24.50000
3.24880	6.02078	24.50000
3.38593	6.02078	23.50000
3.52306	6.02078	24.50000
3.66019	6.02078	24.50000
3.79732	6.02078	24.50000
3.93445	6.02078	24.50000
4.07157	6.02078	24.50000
4.20870	6.02078	24.50000
4.34583	6.02078	24.50000
4.48296	6.02078	24.50000
4.62009	6.02078	24.50000
4.75722	6.02078	24.50000
4.89435	6.02078	24.50000
5.03147	6.02078	24.50000
5.16860	6.02078	24.50000
5.30573	6.02078	24.50000
5.44286	6.02078	24.50000
5.57999	6.02078	24.50000
5.71712	6.02078	24.50000
5.85425	6.02078	24.50000
5.99137	6.02078	24.50000
6.12850	6.02078	24.50000
6.26563	6.02078	24.50000
