# Supplementary material for: Geometric alignment of aminoacyl-tRNA relative to catalytic centers of the ribosome underpins accurate mRNA decoding
Source: Nat Commun. 2023 Sep 11;14:5582. doi: 10.1038/s41467-023-40404-9 (PMC10495418; doi:10.1038/s41467-023-40404-9)
Supplement: Supplementary file 7 — Source Data [file 41467_2023_40404_MOESM7_ESM.zip › Girodat_Nat_Comm_data/Fig2/Near-cognate-91sims-FE.txt]

1.94423	0.08312	30.50000
2.13820	0.08312	30.50000
2.33217	0.08312	22.90000
2.52613	0.08312	20.30000
2.72010	0.08312	26.70000
2.91407	0.08312	30.50000
3.10804	0.08312	30.50000
3.30201	0.08312	28.00000
3.49598	0.08312	30.50000
3.68995	0.08312	29.20000
3.88392	0.08312	26.70000
4.07789	0.08312	28.00000
4.27186	0.08312	28.00000
4.46583	0.08312	28.00000
4.65979	0.08312	30.50000
4.85376	0.08312	30.50000
5.04773	0.08312	29.20000
5.24170	0.08312	28.00000
5.43567	0.08312	26.70000
5.62964	0.08312	24.20000
5.82361	0.08312	26.70000
6.01758	0.08312	30.50000
6.21155	0.08312	29.20000
6.40552	0.08312	30.50000
6.59948	0.08312	30.50000
6.79345	0.08312	30.50000
6.98742	0.08312	30.50000
7.18139	0.08312	30.50000
7.37536	0.08312	30.50000
7.56933	0.08312	30.50000
7.76330	0.08312	30.50000
7.95727	0.08312	30.50000
1.94423	0.21735	22.90000
2.13820	0.21735	10.20000
2.33217	0.21735	3.82000
2.52613	0.21735	2.54000
2.72010	0.21735	7.63000
2.91407	0.21735	14.00000
3.10804	0.21735	12.70000
3.30201	0.21735	11.40000
3.49598	0.21735	11.40000
3.68995	0.21735	11.40000
3.88392	0.21735	11.40000
4.07789	0.21735	11.40000
4.27186	0.21735	11.40000
4.46583	0.21735	11.40000
4.65979	0.21735	11.40000
4.85376	0.21735	10.20000
5.04773	0.21735	8.90000
5.24170	0.21735	8.90000
5.43567	0.21735	7.63000
5.62964	0.21735	7.63000
5.82361	0.21735	8.90000
6.01758	0.21735	10.20000
6.21155	0.21735	12.70000
6.40552	0.21735	14.00000
6.59948	0.21735	14.00000
6.79345	0.21735	16.50000
6.98742	0.21735	19.10000
7.18139	0.21735	24.20000
7.37536	0.21735	26.70000
7.56933	0.21735	25.40000
7.76330	0.21735	29.20000
7.95727	0.21735	30.50000
1.94423	0.35157	21.60000
2.13820	0.35157	7.63000
2.33217	0.35157	1.27000
2.52613	0.35157	0.00000
2.72010	0.35157	5.09000
2.91407	0.35157	11.40000
3.10804	0.35157	10.20000
3.30201	0.35157	8.90000
3.49598	0.35157	8.90000
3.68995	0.35157	8.90000
3.88392	0.35157	8.90000
4.07789	0.35157	8.90000
4.27186	0.35157	8.90000
4.46583	0.35157	8.90000
4.65979	0.35157	8.90000
4.85376	0.35157	7.63000
5.04773	0.35157	6.36000
5.24170	0.35157	5.09000
5.43567	0.35157	5.09000
5.62964	0.35157	5.09000
5.82361	0.35157	6.36000
6.01758	0.35157	7.63000
6.21155	0.35157	8.90000
6.40552	0.35157	10.20000
6.59948	0.35157	12.70000
6.79345	0.35157	14.00000
6.98742	0.35157	17.80000
7.18139	0.35157	21.60000
7.37536	0.35157	22.90000
7.56933	0.35157	25.40000
7.76330	0.35157	26.70000
7.95727	0.35157	25.40000
1.94423	0.48580	26.70000
2.13820	0.48580	12.70000
2.33217	0.48580	6.36000
2.52613	0.48580	5.09000
2.72010	0.48580	10.20000
2.91407	0.48580	16.50000
3.10804	0.48580	16.50000
3.30201	0.48580	15.30000
3.49598	0.48580	15.30000
3.68995	0.48580	14.00000
3.88392	0.48580	14.00000
4.07789	0.48580	15.30000
4.27186	0.48580	15.30000
4.46583	0.48580	15.30000
4.65979	0.48580	14.00000
4.85376	0.48580	14.00000
5.04773	0.48580	12.70000
5.24170	0.48580	11.40000
5.43567	0.48580	10.20000
5.62964	0.48580	10.20000
5.82361	0.48580	11.40000
6.01758	0.48580	12.70000
6.21155	0.48580	14.00000
6.40552	0.48580	15.30000
6.59948	0.48580	17.80000
6.79345	0.48580	17.80000
6.98742	0.48580	22.90000
7.18139	0.48580	26.70000
7.37536	0.48580	28.00000
7.56933	0.48580	30.50000
7.76330	0.48580	30.50000
7.95727	0.48580	29.20000
1.94423	0.62003	30.50000
2.13820	0.62003	19.10000
2.33217	0.62003	12.70000
2.52613	0.62003	12.70000
2.72010	0.62003	16.50000
2.91407	0.62003	28.00000
3.10804	0.62003	24.20000
3.30201	0.62003	21.60000
3.49598	0.62003	21.60000
3.68995	0.62003	20.30000
3.88392	0.62003	20.30000
4.07789	0.62003	21.60000
4.27186	0.62003	21.60000
4.46583	0.62003	22.90000
4.65979	0.62003	21.60000
4.85376	0.62003	20.30000
5.04773	0.62003	19.10000
5.24170	0.62003	16.50000
5.43567	0.62003	16.50000
5.62964	0.62003	16.50000
5.82361	0.62003	16.50000
6.01758	0.62003	19.10000
6.21155	0.62003	20.30000
6.40552	0.62003	22.90000
6.59948	0.62003	24.20000
6.79345	0.62003	24.20000
6.98742	0.62003	30.50000
7.18139	0.62003	30.50000
7.37536	0.62003	30.50000
7.56933	0.62003	29.20000
7.76330	0.62003	29.20000
7.95727	0.62003	30.50000
1.94423	0.75426	30.50000
2.13820	0.75426	26.70000
2.33217	0.75426	19.10000
2.52613	0.75426	16.50000
2.72010	0.75426	21.60000
2.91407	0.75426	30.50000
3.10804	0.75426	30.50000
3.30201	0.75426	30.50000
3.49598	0.75426	29.20000
3.68995	0.75426	28.00000
3.88392	0.75426	26.70000
4.07789	0.75426	26.70000
4.27186	0.75426	25.40000
4.46583	0.75426	24.20000
4.65979	0.75426	24.20000
4.85376	0.75426	26.70000
5.04773	0.75426	22.90000
5.24170	0.75426	19.10000
5.43567	0.75426	17.80000
5.62964	0.75426	17.80000
5.82361	0.75426	17.80000
6.01758	0.75426	19.10000
6.21155	0.75426	21.60000
6.40552	0.75426	30.50000
6.59948	0.75426	26.70000
6.79345	0.75426	29.20000
6.98742	0.75426	30.50000
7.18139	0.75426	30.50000
7.37536	0.75426	30.50000
7.56933	0.75426	30.50000
7.76330	0.75426	30.50000
7.95727	0.75426	30.50000
1.94423	0.88849	30.50000
2.13820	0.88849	29.20000
2.33217	0.88849	24.20000
2.52613	0.88849	22.90000
2.72010	0.88849	30.50000
2.91407	0.88849	30.50000
3.10804	0.88849	30.50000
3.30201	0.88849	30.50000
3.49598	0.88849	30.50000
3.68995	0.88849	28.00000
3.88392	0.88849	30.50000
4.07789	0.88849	30.50000
4.27186	0.88849	29.20000
4.46583	0.88849	22.90000
4.65979	0.88849	22.90000
4.85376	0.88849	24.20000
5.04773	0.88849	21.60000
5.24170	0.88849	17.80000
5.43567	0.88849	19.10000
5.62964	0.88849	17.80000
5.82361	0.88849	16.50000
6.01758	0.88849	17.80000
6.21155	0.88849	24.20000
6.40552	0.88849	30.50000
6.59948	0.88849	30.50000
6.79345	0.88849	30.50000
6.98742	0.88849	30.50000
7.18139	0.88849	30.50000
7.37536	0.88849	30.50000
7.56933	0.88849	30.50000
7.76330	0.88849	30.50000
7.95727	0.88849	30.50000
1.94423	1.02272	30.50000
2.13820	1.02272	30.50000
2.33217	1.02272	30.50000
2.52613	1.02272	30.50000
2.72010	1.02272	30.50000
2.91407	1.02272	30.50000
3.10804	1.02272	30.50000
3.30201	1.02272	30.50000
3.49598	1.02272	30.50000
3.68995	1.02272	30.50000
3.88392	1.02272	30.50000
4.07789	1.02272	30.50000
4.27186	1.02272	29.20000
4.46583	1.02272	25.40000
4.65979	1.02272	21.60000
4.85376	1.02272	24.20000
5.04773	1.02272	21.60000
5.24170	1.02272	17.80000
5.43567	1.02272	17.80000
5.62964	1.02272	16.50000
5.82361	1.02272	15.30000
6.01758	1.02272	17.80000
6.21155	1.02272	22.90000
6.40552	1.02272	30.50000
6.59948	1.02272	30.50000
6.79345	1.02272	30.50000
6.98742	1.02272	30.50000
7.18139	1.02272	30.50000
7.37536	1.02272	30.50000
7.56933	1.02272	30.50000
7.76330	1.02272	30.50000
7.95727	1.02272	30.50000
1.94423	1.15695	30.50000
2.13820	1.15695	30.50000
2.33217	1.15695	30.50000
2.52613	1.15695	30.50000
2.72010	1.15695	30.50000
2.91407	1.15695	30.50000
3.10804	1.15695	30.50000
3.30201	1.15695	30.50000
3.49598	1.15695	30.50000
3.68995	1.15695	30.50000
3.88392	1.15695	30.50000
4.07789	1.15695	28.00000
4.27186	1.15695	26.70000
4.46583	1.15695	24.20000
4.65979	1.15695	21.60000
4.85376	1.15695	21.60000
5.04773	1.15695	19.10000
5.24170	1.15695	17.80000
5.43567	1.15695	16.50000
5.62964	1.15695	15.30000
5.82361	1.15695	15.30000
6.01758	1.15695	19.10000
6.21155	1.15695	22.90000
6.40552	1.15695	29.20000
6.59948	1.15695	30.50000
6.79345	1.15695	30.50000
6.98742	1.15695	30.50000
7.18139	1.15695	30.50000
7.37536	1.15695	30.50000
7.56933	1.15695	30.50000
7.76330	1.15695	30.50000
7.95727	1.15695	30.50000
1.94423	1.29117	30.50000
2.13820	1.29117	30.50000
2.33217	1.29117	30.50000
2.52613	1.29117	30.50000
2.72010	1.29117	30.50000
2.91407	1.29117	30.50000
3.10804	1.29117	30.50000
3.30201	1.29117	30.50000
3.49598	1.29117	30.50000
3.68995	1.29117	30.50000
3.88392	1.29117	30.50000
4.07789	1.29117	30.50000
4.27186	1.29117	26.70000
4.46583	1.29117	21.60000
4.65979	1.29117	20.30000
4.85376	1.29117	20.30000
5.04773	1.29117	20.30000
5.24170	1.29117	17.80000
5.43567	1.29117	15.30000
5.62964	1.29117	15.30000
5.82361	1.29117	16.50000
6.01758	1.29117	19.10000
6.21155	1.29117	24.20000
6.40552	1.29117	30.50000
6.59948	1.29117	30.50000
6.79345	1.29117	30.50000
6.98742	1.29117	30.50000
7.18139	1.29117	30.50000
7.37536	1.29117	30.50000
7.56933	1.29117	30.50000
7.76330	1.29117	30.50000
7.95727	1.29117	30.50000
1.94423	1.42540	30.50000
2.13820	1.42540	30.50000
2.33217	1.42540	30.50000
2.52613	1.42540	30.50000
2.72010	1.42540	30.50000
2.91407	1.42540	30.50000
3.10804	1.42540	30.50000
3.30201	1.42540	30.50000
3.49598	1.42540	30.50000
3.68995	1.42540	30.50000
3.88392	1.42540	30.50000
4.07789	1.42540	30.50000
4.27186	1.42540	24.20000
4.46583	1.42540	21.60000
4.65979	1.42540	20.30000
4.85376	1.42540	20.30000
5.04773	1.42540	21.60000
5.24170	1.42540	17.80000
5.43567	1.42540	16.50000
5.62964	1.42540	15.30000
5.82361	1.42540	16.50000
6.01758	1.42540	19.10000
6.21155	1.42540	26.70000
6.40552	1.42540	30.50000
6.59948	1.42540	30.50000
6.79345	1.42540	30.50000
6.98742	1.42540	30.50000
7.18139	1.42540	30.50000
7.37536	1.42540	30.50000
7.56933	1.42540	30.50000
7.76330	1.42540	30.50000
7.95727	1.42540	30.50000
1.94423	1.55963	30.50000
2.13820	1.55963	30.50000
2.33217	1.55963	30.50000
2.52613	1.55963	30.50000
2.72010	1.55963	30.50000
2.91407	1.55963	30.50000
3.10804	1.55963	30.50000
3.30201	1.55963	30.50000
3.49598	1.55963	30.50000
3.68995	1.55963	30.50000
3.88392	1.55963	30.50000
4.07789	1.55963	30.50000
4.27186	1.55963	26.70000
4.46583	1.55963	21.60000
4.65979	1.55963	20.30000
4.85376	1.55963	20.30000
5.04773	1.55963	20.30000
5.24170	1.55963	17.80000
5.43567	1.55963	15.30000
5.62964	1.55963	15.30000
5.82361	1.55963	16.50000
6.01758	1.55963	20.30000
6.21155	1.55963	29.20000
6.40552	1.55963	30.50000
6.59948	1.55963	30.50000
6.79345	1.55963	30.50000
6.98742	1.55963	30.50000
7.18139	1.55963	30.50000
7.37536	1.55963	30.50000
7.56933	1.55963	30.50000
7.76330	1.55963	30.50000
7.95727	1.55963	30.50000
1.94423	1.69386	30.50000
2.13820	1.69386	30.50000
2.33217	1.69386	30.50000
2.52613	1.69386	30.50000
2.72010	1.69386	30.50000
2.91407	1.69386	30.50000
3.10804	1.69386	30.50000
3.30201	1.69386	30.50000
3.49598	1.69386	30.50000
3.68995	1.69386	30.50000
3.88392	1.69386	30.50000
4.07789	1.69386	30.50000
4.27186	1.69386	29.20000
4.46583	1.69386	25.40000
4.65979	1.69386	20.30000
4.85376	1.69386	19.10000
5.04773	1.69386	19.10000
5.24170	1.69386	16.50000
5.43567	1.69386	16.50000
5.62964	1.69386	15.30000
5.82361	1.69386	15.30000
6.01758	1.69386	20.30000
6.21155	1.69386	26.70000
6.40552	1.69386	30.50000
6.59948	1.69386	30.50000
6.79345	1.69386	30.50000
6.98742	1.69386	30.50000
7.18139	1.69386	30.50000
7.37536	1.69386	30.50000
7.56933	1.69386	30.50000
7.76330	1.69386	30.50000
7.95727	1.69386	30.50000
1.94423	1.82809	30.50000
2.13820	1.82809	30.50000
2.33217	1.82809	30.50000
2.52613	1.82809	30.50000
2.72010	1.82809	30.50000
2.91407	1.82809	30.50000
3.10804	1.82809	30.50000
3.30201	1.82809	30.50000
3.49598	1.82809	30.50000
3.68995	1.82809	30.50000
3.88392	1.82809	30.50000
4.07789	1.82809	30.50000
4.27186	1.82809	29.20000
4.46583	1.82809	28.00000
4.65979	1.82809	21.60000
4.85376	1.82809	20.30000
5.04773	1.82809	19.10000
5.24170	1.82809	16.50000
5.43567	1.82809	15.30000
5.62964	1.82809	15.30000
5.82361	1.82809	15.30000
6.01758	1.82809	20.30000
6.21155	1.82809	26.70000
6.40552	1.82809	30.50000
6.59948	1.82809	30.50000
6.79345	1.82809	30.50000
6.98742	1.82809	30.50000
7.18139	1.82809	30.50000
7.37536	1.82809	30.50000
7.56933	1.82809	30.50000
7.76330	1.82809	30.50000
7.95727	1.82809	30.50000
1.94423	1.96232	30.50000
2.13820	1.96232	30.50000
2.33217	1.96232	30.50000
2.52613	1.96232	30.50000
2.72010	1.96232	30.50000
2.91407	1.96232	30.50000
3.10804	1.96232	30.50000
3.30201	1.96232	30.50000
3.49598	1.96232	30.50000
3.68995	1.96232	30.50000
3.88392	1.96232	30.50000
4.07789	1.96232	30.50000
4.27186	1.96232	30.50000
4.46583	1.96232	29.20000
4.65979	1.96232	22.90000
4.85376	1.96232	20.30000
5.04773	1.96232	17.80000
5.24170	1.96232	16.50000
5.43567	1.96232	15.30000
5.62964	1.96232	15.30000
5.82361	1.96232	15.30000
6.01758	1.96232	19.10000
6.21155	1.96232	30.50000
6.40552	1.96232	30.50000
6.59948	1.96232	30.50000
6.79345	1.96232	30.50000
6.98742	1.96232	30.50000
7.18139	1.96232	30.50000
7.37536	1.96232	30.50000
7.56933	1.96232	30.50000
7.76330	1.96232	30.50000
7.95727	1.96232	30.50000
1.94423	2.09655	30.50000
2.13820	2.09655	30.50000
2.33217	2.09655	30.50000
2.52613	2.09655	30.50000
2.72010	2.09655	30.50000
2.91407	2.09655	30.50000
3.10804	2.09655	30.50000
3.30201	2.09655	30.50000
3.49598	2.09655	30.50000
3.68995	2.09655	30.50000
3.88392	2.09655	30.50000
4.07789	2.09655	30.50000
4.27186	2.09655	30.50000
4.46583	2.09655	30.50000
4.65979	2.09655	26.70000
4.85376	2.09655	21.60000
5.04773	2.09655	17.80000
5.24170	2.09655	16.50000
5.43567	2.09655	15.30000
5.62964	2.09655	15.30000
5.82361	2.09655	16.50000
6.01758	2.09655	19.10000
6.21155	2.09655	25.40000
6.40552	2.09655	30.50000
6.59948	2.09655	30.50000
6.79345	2.09655	30.50000
6.98742	2.09655	30.50000
7.18139	2.09655	30.50000
7.37536	2.09655	30.50000
7.56933	2.09655	30.50000
7.76330	2.09655	30.50000
7.95727	2.09655	30.50000
1.94423	2.23078	30.50000
2.13820	2.23078	30.50000
2.33217	2.23078	30.50000
2.52613	2.23078	30.50000
2.72010	2.23078	30.50000
2.91407	2.23078	30.50000
3.10804	2.23078	30.50000
3.30201	2.23078	30.50000
3.49598	2.23078	30.50000
3.68995	2.23078	30.50000
3.88392	2.23078	30.50000
4.07789	2.23078	30.50000
4.27186	2.23078	30.50000
4.46583	2.23078	30.50000
4.65979	2.23078	30.50000
4.85376	2.23078	21.60000
5.04773	2.23078	19.10000
5.24170	2.23078	17.80000
5.43567	2.23078	16.50000
5.62964	2.23078	15.30000
5.82361	2.23078	16.50000
6.01758	2.23078	20.30000
6.21155	2.23078	25.40000
6.40552	2.23078	30.50000
6.59948	2.23078	30.50000
6.79345	2.23078	30.50000
6.98742	2.23078	30.50000
7.18139	2.23078	30.50000
7.37536	2.23078	30.50000
7.56933	2.23078	30.50000
7.76330	2.23078	30.50000
7.95727	2.23078	30.50000
1.94423	2.36500	30.50000
2.13820	2.36500	30.50000
2.33217	2.36500	30.50000
2.52613	2.36500	30.50000
2.72010	2.36500	30.50000
2.91407	2.36500	30.50000
3.10804	2.36500	30.50000
3.30201	2.36500	30.50000
3.49598	2.36500	30.50000
3.68995	2.36500	30.50000
3.88392	2.36500	30.50000
4.07789	2.36500	30.50000
4.27186	2.36500	30.50000
4.46583	2.36500	30.50000
4.65979	2.36500	30.50000
4.85376	2.36500	26.70000
5.04773	2.36500	20.30000
5.24170	2.36500	19.10000
5.43567	2.36500	17.80000
5.62964	2.36500	16.50000
5.82361	2.36500	17.80000
6.01758	2.36500	20.30000
6.21155	2.36500	28.00000
6.40552	2.36500	30.50000
6.59948	2.36500	30.50000
6.79345	2.36500	30.50000
6.98742	2.36500	30.50000
7.18139	2.36500	30.50000
7.37536	2.36500	30.50000
7.56933	2.36500	30.50000
7.76330	2.36500	30.50000
7.95727	2.36500	30.50000
1.94423	2.49923	30.50000
2.13820	2.49923	30.50000
2.33217	2.49923	30.50000
2.52613	2.49923	30.50000
2.72010	2.49923	30.50000
2.91407	2.49923	30.50000
3.10804	2.49923	30.50000
3.30201	2.49923	30.50000
3.49598	2.49923	30.50000
3.68995	2.49923	30.50000
3.88392	2.49923	30.50000
4.07789	2.49923	30.50000
4.27186	2.49923	30.50000
4.46583	2.49923	30.50000
4.65979	2.49923	30.50000
4.85376	2.49923	29.20000
5.04773	2.49923	21.60000
5.24170	2.49923	19.10000
5.43567	2.49923	19.10000
5.62964	2.49923	17.80000
5.82361	2.49923	17.80000
6.01758	2.49923	21.60000
6.21155	2.49923	30.50000
6.40552	2.49923	30.50000
6.59948	2.49923	30.50000
6.79345	2.49923	30.50000
6.98742	2.49923	30.50000
7.18139	2.49923	30.50000
7.37536	2.49923	30.50000
7.56933	2.49923	30.50000
7.76330	2.49923	30.50000
7.95727	2.49923	30.50000
1.94423	2.63346	30.50000
2.13820	2.63346	30.50000
2.33217	2.63346	30.50000
2.52613	2.63346	30.50000
2.72010	2.63346	30.50000
2.91407	2.63346	30.50000
3.10804	2.63346	30.50000
3.30201	2.63346	30.50000
3.49598	2.63346	30.50000
3.68995	2.63346	30.50000
3.88392	2.63346	30.50000
4.07789	2.63346	30.50000
4.27186	2.63346	30.50000
4.46583	2.63346	30.50000
4.65979	2.63346	30.50000
4.85376	2.63346	28.00000
5.04773	2.63346	25.40000
5.24170	2.63346	21.60000
5.43567	2.63346	20.30000
5.62964	2.63346	17.80000
5.82361	2.63346	19.10000
6.01758	2.63346	21.60000
6.21155	2.63346	30.50000
6.40552	2.63346	30.50000
6.59948	2.63346	30.50000
6.79345	2.63346	30.50000
6.98742	2.63346	30.50000
7.18139	2.63346	30.50000
7.37536	2.63346	30.50000
7.56933	2.63346	30.50000
7.76330	2.63346	30.50000
7.95727	2.63346	30.50000
1.94423	2.76769	30.50000
2.13820	2.76769	30.50000
2.33217	2.76769	30.50000
2.52613	2.76769	30.50000
2.72010	2.76769	30.50000
2.91407	2.76769	30.50000
3.10804	2.76769	30.50000
3.30201	2.76769	30.50000
3.49598	2.76769	30.50000
3.68995	2.76769	30.50000
3.88392	2.76769	30.50000
4.07789	2.76769	30.50000
4.27186	2.76769	30.50000
4.46583	2.76769	30.50000
4.65979	2.76769	30.50000
4.85376	2.76769	30.50000
5.04773	2.76769	25.40000
5.24170	2.76769	21.60000
5.43567	2.76769	20.30000
5.62964	2.76769	19.10000
5.82361	2.76769	20.30000
6.01758	2.76769	24.20000
6.21155	2.76769	30.50000
6.40552	2.76769	30.50000
6.59948	2.76769	30.50000
6.79345	2.76769	30.50000
6.98742	2.76769	30.50000
7.18139	2.76769	30.50000
7.37536	2.76769	30.50000
7.56933	2.76769	30.50000
7.76330	2.76769	30.50000
7.95727	2.76769	30.50000
1.94423	2.90192	30.50000
2.13820	2.90192	30.50000
2.33217	2.90192	30.50000
2.52613	2.90192	30.50000
2.72010	2.90192	30.50000
2.91407	2.90192	30.50000
3.10804	2.90192	30.50000
3.30201	2.90192	30.50000
3.49598	2.90192	30.50000
3.68995	2.90192	30.50000
3.88392	2.90192	30.50000
4.07789	2.90192	30.50000
4.27186	2.90192	30.50000
4.46583	2.90192	30.50000
4.65979	2.90192	30.50000
4.85376	2.90192	30.50000
5.04773	2.90192	25.40000
5.24170	2.90192	22.90000
5.43567	2.90192	20.30000
5.62964	2.90192	19.10000
5.82361	2.90192	19.10000
6.01758	2.90192	25.40000
6.21155	2.90192	30.50000
6.40552	2.90192	30.50000
6.59948	2.90192	30.50000
6.79345	2.90192	30.50000
6.98742	2.90192	30.50000
7.18139	2.90192	30.50000
7.37536	2.90192	30.50000
7.56933	2.90192	30.50000
7.76330	2.90192	30.50000
7.95727	2.90192	30.50000
1.94423	3.03615	30.50000
2.13820	3.03615	30.50000
2.33217	3.03615	30.50000
2.52613	3.03615	30.50000
2.72010	3.03615	30.50000
2.91407	3.03615	30.50000
3.10804	3.03615	30.50000
3.30201	3.03615	30.50000
3.49598	3.03615	30.50000
3.68995	3.03615	30.50000
3.88392	3.03615	30.50000
4.07789	3.03615	30.50000
4.27186	3.03615	30.50000
4.46583	3.03615	30.50000
4.65979	3.03615	30.50000
4.85376	3.03615	30.50000
5.04773	3.03615	26.70000
5.24170	3.03615	26.70000
5.43567	3.03615	19.10000
5.62964	3.03615	17.80000
5.82361	3.03615	20.30000
6.01758	3.03615	24.20000
6.21155	3.03615	28.00000
6.40552	3.03615	30.50000
6.59948	3.03615	30.50000
6.79345	3.03615	30.50000
6.98742	3.03615	30.50000
7.18139	3.03615	30.50000
7.37536	3.03615	30.50000
7.56933	3.03615	30.50000
7.76330	3.03615	30.50000
7.95727	3.03615	30.50000
1.94423	3.17038	30.50000
2.13820	3.17038	30.50000
2.33217	3.17038	30.50000
2.52613	3.17038	30.50000
2.72010	3.17038	30.50000
2.91407	3.17038	30.50000
3.10804	3.17038	30.50000
3.30201	3.17038	30.50000
3.49598	3.17038	30.50000
3.68995	3.17038	30.50000
3.88392	3.17038	30.50000
4.07789	3.17038	30.50000
4.27186	3.17038	30.50000
4.46583	3.17038	30.50000
4.65979	3.17038	30.50000
4.85376	3.17038	30.50000
5.04773	3.17038	30.50000
5.24170	3.17038	22.90000
5.43567	3.17038	20.30000
5.62964	3.17038	17.80000
5.82361	3.17038	19.10000
6.01758	3.17038	21.60000
6.21155	3.17038	28.00000
6.40552	3.17038	30.50000
6.59948	3.17038	30.50000
6.79345	3.17038	30.50000
6.98742	3.17038	30.50000
7.18139	3.17038	30.50000
7.37536	3.17038	30.50000
7.56933	3.17038	30.50000
7.76330	3.17038	30.50000
7.95727	3.17038	30.50000
1.94423	3.30460	30.50000
2.13820	3.30460	30.50000
2.33217	3.30460	30.50000
2.52613	3.30460	30.50000
2.72010	3.30460	30.50000
2.91407	3.30460	30.50000
3.10804	3.30460	30.50000
3.30201	3.30460	30.50000
3.49598	3.30460	30.50000
3.68995	3.30460	30.50000
3.88392	3.30460	30.50000
4.07789	3.30460	30.50000
4.27186	3.30460	30.50000
4.46583	3.30460	30.50000
4.65979	3.30460	30.50000
4.85376	3.30460	30.50000
5.04773	3.30460	30.50000
5.24170	3.30460	29.20000
5.43567	3.30460	19.10000
5.62964	3.30460	17.80000
5.82361	3.30460	19.10000
6.01758	3.30460	20.30000
6.21155	3.30460	24.20000
6.40552	3.30460	30.50000
6.59948	3.30460	30.50000
6.79345	3.30460	30.50000
6.98742	3.30460	30.50000
7.18139	3.30460	30.50000
7.37536	3.30460	30.50000
7.56933	3.30460	30.50000
7.76330	3.30460	30.50000
7.95727	3.30460	30.50000
1.94423	3.43883	30.50000
2.13820	3.43883	30.50000
2.33217	3.43883	30.50000
2.52613	3.43883	30.50000
2.72010	3.43883	30.50000
2.91407	3.43883	30.50000
3.10804	3.43883	30.50000
3.30201	3.43883	30.50000
3.49598	3.43883	30.50000
3.68995	3.43883	30.50000
3.88392	3.43883	30.50000
4.07789	3.43883	30.50000
4.27186	3.43883	30.50000
4.46583	3.43883	30.50000
4.65979	3.43883	30.50000
4.85376	3.43883	30.50000
5.04773	3.43883	30.50000
5.24170	3.43883	24.20000
5.43567	3.43883	19.10000
5.62964	3.43883	17.80000
5.82361	3.43883	19.10000
6.01758	3.43883	21.60000
6.21155	3.43883	22.90000
6.40552	3.43883	30.50000
6.59948	3.43883	30.50000
6.79345	3.43883	30.50000
6.98742	3.43883	30.50000
7.18139	3.43883	30.50000
7.37536	3.43883	30.50000
7.56933	3.43883	30.50000
7.76330	3.43883	30.50000
7.95727	3.43883	30.50000
1.94423	3.57306	30.50000
2.13820	3.57306	30.50000
2.33217	3.57306	30.50000
2.52613	3.57306	30.50000
2.72010	3.57306	30.50000
2.91407	3.57306	30.50000
3.10804	3.57306	30.50000
3.30201	3.57306	30.50000
3.49598	3.57306	30.50000
3.68995	3.57306	30.50000
3.88392	3.57306	30.50000
4.07789	3.57306	30.50000
4.27186	3.57306	30.50000
4.46583	3.57306	30.50000
4.65979	3.57306	30.50000
4.85376	3.57306	30.50000
5.04773	3.57306	30.50000
5.24170	3.57306	24.20000
5.43567	3.57306	19.10000
5.62964	3.57306	19.10000
5.82361	3.57306	19.10000
6.01758	3.57306	21.60000
6.21155	3.57306	26.70000
6.40552	3.57306	30.50000
6.59948	3.57306	30.50000
6.79345	3.57306	30.50000
6.98742	3.57306	30.50000
7.18139	3.57306	30.50000
7.37536	3.57306	30.50000
7.56933	3.57306	30.50000
7.76330	3.57306	30.50000
7.95727	3.57306	30.50000
1.94423	3.70729	30.50000
2.13820	3.70729	30.50000
2.33217	3.70729	30.50000
2.52613	3.70729	30.50000
2.72010	3.70729	30.50000
2.91407	3.70729	30.50000
3.10804	3.70729	30.50000
3.30201	3.70729	30.50000
3.49598	3.70729	30.50000
3.68995	3.70729	30.50000
3.88392	3.70729	30.50000
4.07789	3.70729	30.50000
4.27186	3.70729	30.50000
4.46583	3.70729	30.50000
4.65979	3.70729	30.50000
4.85376	3.70729	30.50000
5.04773	3.70729	30.50000
5.24170	3.70729	28.00000
5.43567	3.70729	19.10000
5.62964	3.70729	19.10000
5.82361	3.70729	20.30000
6.01758	3.70729	22.90000
6.21155	3.70729	30.50000
6.40552	3.70729	30.50000
6.59948	3.70729	30.50000
6.79345	3.70729	30.50000
6.98742	3.70729	30.50000
7.18139	3.70729	30.50000
7.37536	3.70729	30.50000
7.56933	3.70729	30.50000
7.76330	3.70729	30.50000
7.95727	3.70729	30.50000
1.94423	3.84152	30.50000
2.13820	3.84152	30.50000
2.33217	3.84152	30.50000
2.52613	3.84152	30.50000
2.72010	3.84152	30.50000
2.91407	3.84152	30.50000
3.10804	3.84152	30.50000
3.30201	3.84152	30.50000
3.49598	3.84152	30.50000
3.68995	3.84152	30.50000
3.88392	3.84152	30.50000
4.07789	3.84152	30.50000
4.27186	3.84152	30.50000
4.46583	3.84152	30.50000
4.65979	3.84152	30.50000
4.85376	3.84152	30.50000
5.04773	3.84152	30.50000
5.24170	3.84152	24.20000
5.43567	3.84152	20.30000
5.62964	3.84152	19.10000
5.82361	3.84152	24.20000
6.01758	3.84152	26.70000
6.21155	3.84152	30.50000
6.40552	3.84152	30.50000
6.59948	3.84152	30.50000
6.79345	3.84152	30.50000
6.98742	3.84152	30.50000
7.18139	3.84152	30.50000
7.37536	3.84152	30.50000
7.56933	3.84152	30.50000
7.76330	3.84152	30.50000
7.95727	3.84152	30.50000
1.94423	3.97575	30.50000
2.13820	3.97575	30.50000
2.33217	3.97575	30.50000
2.52613	3.97575	30.50000
2.72010	3.97575	30.50000
2.91407	3.97575	30.50000
3.10804	3.97575	30.50000
3.30201	3.97575	30.50000
3.49598	3.97575	30.50000
3.68995	3.97575	30.50000
3.88392	3.97575	30.50000
4.07789	3.97575	30.50000
4.27186	3.97575	30.50000
4.46583	3.97575	30.50000
4.65979	3.97575	30.50000
4.85376	3.97575	30.50000
5.04773	3.97575	30.50000
5.24170	3.97575	26.70000
5.43567	3.97575	21.60000
5.62964	3.97575	20.30000
5.82361	3.97575	25.40000
6.01758	3.97575	26.70000
6.21155	3.97575	30.50000
6.40552	3.97575	30.50000
6.59948	3.97575	30.50000
6.79345	3.97575	30.50000
6.98742	3.97575	30.50000
7.18139	3.97575	30.50000
7.37536	3.97575	30.50000
7.56933	3.97575	30.50000
7.76330	3.97575	30.50000
7.95727	3.97575	30.50000
1.94423	4.10998	30.50000
2.13820	4.10998	30.50000
2.33217	4.10998	30.50000
2.52613	4.10998	30.50000
2.72010	4.10998	30.50000
2.91407	4.10998	30.50000
3.10804	4.10998	30.50000
3.30201	4.10998	30.50000
3.49598	4.10998	30.50000
3.68995	4.10998	30.50000
3.88392	4.10998	30.50000
4.07789	4.10998	30.50000
4.27186	4.10998	30.50000
4.46583	4.10998	30.50000
4.65979	4.10998	30.50000
4.85376	4.10998	30.50000
5.04773	4.10998	30.50000
5.24170	4.10998	30.50000
5.43567	4.10998	25.40000
5.62964	4.10998	24.20000
5.82361	4.10998	28.00000
6.01758	4.10998	25.40000
6.21155	4.10998	30.50000
6.40552	4.10998	30.50000
6.59948	4.10998	30.50000
6.79345	4.10998	30.50000
6.98742	4.10998	30.50000
7.18139	4.10998	30.50000
7.37536	4.10998	30.50000
7.56933	4.10998	30.50000
7.76330	4.10998	30.50000
7.95727	4.10998	30.50000
1.94423	4.24420	30.50000
2.13820	4.24420	30.50000
2.33217	4.24420	30.50000
2.52613	4.24420	30.50000
2.72010	4.24420	30.50000
2.91407	4.24420	30.50000
3.10804	4.24420	30.50000
3.30201	4.24420	30.50000
3.49598	4.24420	30.50000
3.68995	4.24420	30.50000
3.88392	4.24420	30.50000
4.07789	4.24420	30.50000
4.27186	4.24420	30.50000
4.46583	4.24420	30.50000
4.65979	4.24420	30.50000
4.85376	4.24420	30.50000
5.04773	4.24420	30.50000
5.24170	4.24420	30.50000
5.43567	4.24420	28.00000
5.62964	4.24420	25.40000
5.82361	4.24420	30.50000
6.01758	4.24420	30.50000
6.21155	4.24420	30.50000
6.40552	4.24420	30.50000
6.59948	4.24420	30.50000
6.79345	4.24420	30.50000
6.98742	4.24420	30.50000
7.18139	4.24420	30.50000
7.37536	4.24420	30.50000
7.56933	4.24420	30.50000
7.76330	4.24420	30.50000
7.95727	4.24420	30.50000
