# Supplementary material for: Geometric alignment of aminoacyl-tRNA relative to catalytic centers of the ribosome underpins accurate mRNA decoding
Source: Nat Commun. 2023 Sep 11;14:5582. doi: 10.1038/s41467-023-40404-9 (PMC10495418; doi:10.1038/s41467-023-40404-9)
Supplement: Supplementary file 7 — Source Data [file 41467_2023_40404_MOESM7_ESM.zip › Girodat_Nat_Comm_data/Fig2/Cognate-100sims-FE.txt]

1.84375	0.15846	30.50000
2.01169	0.15846	24.10000
2.17963	0.15846	17.80000
2.34756	0.15846	15.20000
2.51550	0.15846	20.30000
2.68344	0.15846	30.50000
2.85138	0.15846	29.20000
3.01931	0.15846	26.60000
3.18725	0.15846	24.10000
3.35519	0.15846	24.10000
3.52313	0.15846	24.10000
3.69106	0.15846	27.90000
3.85900	0.15846	26.60000
4.02694	0.15846	25.40000
4.19488	0.15846	24.10000
4.36281	0.15846	21.60000
4.53075	0.15846	22.80000
4.69869	0.15846	22.80000
4.86663	0.15846	22.80000
5.03456	0.15846	21.60000
5.20250	0.15846	20.30000
5.37044	0.15846	20.30000
5.53838	0.15846	20.30000
5.70631	0.15846	21.60000
5.87425	0.15846	21.60000
6.04219	0.15846	25.40000
6.21013	0.15846	29.20000
6.37806	0.15846	27.90000
6.54600	0.15846	30.50000
6.71394	0.15846	30.50000
6.88188	0.15846	30.50000
7.04981	0.15846	30.50000
1.84375	0.26106	25.40000
2.01169	0.26106	11.40000
2.17963	0.26106	3.81000
2.34756	0.26106	2.54000
2.51550	0.26106	6.34000
2.68344	0.26106	14.00000
2.85138	0.26106	15.20000
3.01931	0.26106	14.00000
3.18725	0.26106	12.70000
3.35519	0.26106	11.40000
3.52313	0.26106	11.40000
3.69106	0.26106	12.70000
3.85900	0.26106	11.40000
4.02694	0.26106	11.40000
4.19488	0.26106	11.40000
4.36281	0.26106	10.20000
4.53075	0.26106	10.20000
4.69869	0.26106	10.20000
4.86663	0.26106	10.20000
5.03456	0.26106	8.88000
5.20250	0.26106	7.61000
5.37044	0.26106	7.61000
5.53838	0.26106	7.61000
5.70631	0.26106	7.61000
5.87425	0.26106	8.88000
6.04219	0.26106	11.40000
6.21013	0.26106	14.00000
6.37806	0.26106	15.20000
6.54600	0.26106	15.20000
6.71394	0.26106	17.80000
6.88188	0.26106	21.60000
7.04981	0.26106	29.20000
1.84375	0.36366	24.10000
2.01169	0.36366	8.88000
2.17963	0.36366	1.27000
2.34756	0.36366	0.00000
2.51550	0.36366	3.81000
2.68344	0.36366	12.70000
2.85138	0.36366	12.70000
3.01931	0.36366	11.40000
3.18725	0.36366	10.20000
3.35519	0.36366	8.88000
3.52313	0.36366	8.88000
3.69106	0.36366	10.20000
3.85900	0.36366	10.20000
4.02694	0.36366	8.88000
4.19488	0.36366	8.88000
4.36281	0.36366	7.61000
4.53075	0.36366	7.61000
4.69869	0.36366	7.61000
4.86663	0.36366	7.61000
5.03456	0.36366	6.34000
5.20250	0.36366	6.34000
5.37044	0.36366	5.08000
5.53838	0.36366	5.08000
5.70631	0.36366	5.08000
5.87425	0.36366	6.34000
6.04219	0.36366	8.88000
6.21013	0.36366	11.40000
6.37806	0.36366	12.70000
6.54600	0.36366	14.00000
6.71394	0.36366	15.20000
6.88188	0.36366	19.00000
7.04981	0.36366	25.40000
1.84375	0.46626	26.60000
2.01169	0.46626	12.70000
2.17963	0.46626	5.08000
2.34756	0.46626	3.81000
2.51550	0.46626	7.61000
2.68344	0.46626	16.50000
2.85138	0.46626	16.50000
3.01931	0.46626	15.20000
3.18725	0.46626	14.00000
3.35519	0.46626	12.70000
3.52313	0.46626	14.00000
3.69106	0.46626	14.00000
3.85900	0.46626	14.00000
4.02694	0.46626	12.70000
4.19488	0.46626	12.70000
4.36281	0.46626	11.40000
4.53075	0.46626	11.40000
4.69869	0.46626	11.40000
4.86663	0.46626	11.40000
5.03456	0.46626	10.20000
5.20250	0.46626	8.88000
5.37044	0.46626	8.88000
5.53838	0.46626	7.61000
5.70631	0.46626	8.88000
5.87425	0.46626	10.20000
6.04219	0.46626	12.70000
6.21013	0.46626	14.00000
6.37806	0.46626	16.50000
6.54600	0.46626	16.50000
6.71394	0.46626	19.00000
6.88188	0.46626	21.60000
7.04981	0.46626	30.50000
1.84375	0.56886	29.20000
2.01169	0.56886	19.00000
2.17963	0.56886	11.40000
2.34756	0.56886	10.20000
2.51550	0.56886	14.00000
2.68344	0.56886	21.60000
2.85138	0.56886	24.10000
3.01931	0.56886	21.60000
3.18725	0.56886	20.30000
3.35519	0.56886	20.30000
3.52313	0.56886	19.00000
3.69106	0.56886	20.30000
3.85900	0.56886	20.30000
4.02694	0.56886	20.30000
4.19488	0.56886	19.00000
4.36281	0.56886	17.80000
4.53075	0.56886	17.80000
4.69869	0.56886	17.80000
4.86663	0.56886	17.80000
5.03456	0.56886	16.50000
5.20250	0.56886	15.20000
5.37044	0.56886	15.20000
5.53838	0.56886	14.00000
5.70631	0.56886	15.20000
5.87425	0.56886	16.50000
6.04219	0.56886	19.00000
6.21013	0.56886	21.60000
6.37806	0.56886	21.60000
6.54600	0.56886	24.10000
6.71394	0.56886	24.10000
6.88188	0.56886	27.90000
7.04981	0.56886	30.50000
1.84375	0.67146	30.50000
2.01169	0.67146	26.60000
2.17963	0.67146	17.80000
2.34756	0.67146	17.80000
2.51550	0.67146	21.60000
2.68344	0.67146	29.20000
2.85138	0.67146	30.50000
3.01931	0.67146	27.90000
3.18725	0.67146	26.60000
3.35519	0.67146	26.60000
3.52313	0.67146	24.10000
3.69106	0.67146	26.60000
3.85900	0.67146	27.90000
4.02694	0.67146	27.90000
4.19488	0.67146	26.60000
4.36281	0.67146	24.10000
4.53075	0.67146	26.60000
4.69869	0.67146	22.80000
4.86663	0.67146	25.40000
5.03456	0.67146	21.60000
5.20250	0.67146	22.80000
5.37044	0.67146	19.00000
5.53838	0.67146	17.80000
5.70631	0.67146	17.80000
5.87425	0.67146	19.00000
6.04219	0.67146	22.80000
6.21013	0.67146	27.90000
6.37806	0.67146	27.90000
6.54600	0.67146	29.20000
6.71394	0.67146	30.50000
6.88188	0.67146	30.50000
7.04981	0.67146	30.50000
1.84375	0.77406	30.50000
2.01169	0.77406	30.50000
2.17963	0.77406	27.90000
2.34756	0.77406	27.90000
2.51550	0.77406	30.50000
2.68344	0.77406	30.50000
2.85138	0.77406	30.50000
3.01931	0.77406	29.20000
3.18725	0.77406	30.50000
3.35519	0.77406	30.50000
3.52313	0.77406	29.20000
3.69106	0.77406	30.50000
3.85900	0.77406	30.50000
4.02694	0.77406	30.50000
4.19488	0.77406	30.50000
4.36281	0.77406	30.50000
4.53075	0.77406	27.90000
4.69869	0.77406	26.60000
4.86663	0.77406	24.10000
5.03456	0.77406	24.10000
5.20250	0.77406	22.80000
5.37044	0.77406	19.00000
5.53838	0.77406	17.80000
5.70631	0.77406	17.80000
5.87425	0.77406	17.80000
6.04219	0.77406	20.30000
6.21013	0.77406	29.20000
6.37806	0.77406	30.50000
6.54600	0.77406	30.50000
6.71394	0.77406	30.50000
6.88188	0.77406	30.50000
7.04981	0.77406	30.50000
1.84375	0.87666	30.50000
2.01169	0.87666	30.50000
2.17963	0.87666	30.50000
2.34756	0.87666	30.50000
2.51550	0.87666	30.50000
2.68344	0.87666	30.50000
2.85138	0.87666	30.50000
3.01931	0.87666	30.50000
3.18725	0.87666	30.50000
3.35519	0.87666	30.50000
3.52313	0.87666	30.50000
3.69106	0.87666	30.50000
3.85900	0.87666	30.50000
4.02694	0.87666	30.50000
4.19488	0.87666	30.50000
4.36281	0.87666	30.50000
4.53075	0.87666	30.50000
4.69869	0.87666	24.10000
4.86663	0.87666	26.60000
5.03456	0.87666	22.80000
5.20250	0.87666	21.60000
5.37044	0.87666	19.00000
5.53838	0.87666	17.80000
5.70631	0.87666	16.50000
5.87425	0.87666	17.80000
6.04219	0.87666	19.00000
6.21013	0.87666	25.40000
6.37806	0.87666	30.50000
6.54600	0.87666	30.50000
6.71394	0.87666	30.50000
6.88188	0.87666	30.50000
7.04981	0.87666	30.50000
1.84375	0.97927	30.50000
2.01169	0.97927	30.50000
2.17963	0.97927	30.50000
2.34756	0.97927	30.50000
2.51550	0.97927	30.50000
2.68344	0.97927	30.50000
2.85138	0.97927	30.50000
3.01931	0.97927	30.50000
3.18725	0.97927	30.50000
3.35519	0.97927	30.50000
3.52313	0.97927	30.50000
3.69106	0.97927	30.50000
3.85900	0.97927	30.50000
4.02694	0.97927	30.50000
4.19488	0.97927	30.50000
4.36281	0.97927	30.50000
4.53075	0.97927	27.90000
4.69869	0.97927	24.10000
4.86663	0.97927	25.40000
5.03456	0.97927	24.10000
5.20250	0.97927	20.30000
5.37044	0.97927	19.00000
5.53838	0.97927	17.80000
5.70631	0.97927	16.50000
5.87425	0.97927	16.50000
6.04219	0.97927	19.00000
6.21013	0.97927	24.10000
6.37806	0.97927	30.50000
6.54600	0.97927	30.50000
6.71394	0.97927	30.50000
6.88188	0.97927	30.50000
7.04981	0.97927	30.50000
1.84375	1.08187	30.50000
2.01169	1.08187	30.50000
2.17963	1.08187	30.50000
2.34756	1.08187	30.50000
2.51550	1.08187	30.50000
2.68344	1.08187	30.50000
2.85138	1.08187	30.50000
3.01931	1.08187	30.50000
3.18725	1.08187	30.50000
3.35519	1.08187	30.50000
3.52313	1.08187	30.50000
3.69106	1.08187	30.50000
3.85900	1.08187	30.50000
4.02694	1.08187	30.50000
4.19488	1.08187	30.50000
4.36281	1.08187	29.20000
4.53075	1.08187	27.90000
4.69869	1.08187	24.10000
4.86663	1.08187	21.60000
5.03456	1.08187	21.60000
5.20250	1.08187	20.30000
5.37044	1.08187	19.00000
5.53838	1.08187	17.80000
5.70631	1.08187	16.50000
5.87425	1.08187	16.50000
6.04219	1.08187	17.80000
6.21013	1.08187	25.40000
6.37806	1.08187	30.50000
6.54600	1.08187	30.50000
6.71394	1.08187	30.50000
6.88188	1.08187	30.50000
7.04981	1.08187	30.50000
1.84375	1.18447	30.50000
2.01169	1.18447	30.50000
2.17963	1.18447	30.50000
2.34756	1.18447	30.50000
2.51550	1.18447	30.50000
2.68344	1.18447	30.50000
2.85138	1.18447	30.50000
3.01931	1.18447	30.50000
3.18725	1.18447	30.50000
3.35519	1.18447	30.50000
3.52313	1.18447	30.50000
3.69106	1.18447	30.50000
3.85900	1.18447	30.50000
4.02694	1.18447	30.50000
4.19488	1.18447	29.20000
4.36281	1.18447	25.40000
4.53075	1.18447	24.10000
4.69869	1.18447	21.60000
4.86663	1.18447	20.30000
5.03456	1.18447	20.30000
5.20250	1.18447	20.30000
5.37044	1.18447	17.80000
5.53838	1.18447	16.50000
5.70631	1.18447	15.20000
5.87425	1.18447	15.20000
6.04219	1.18447	16.50000
6.21013	1.18447	21.60000
6.37806	1.18447	30.50000
6.54600	1.18447	30.50000
6.71394	1.18447	30.50000
6.88188	1.18447	30.50000
7.04981	1.18447	30.50000
1.84375	1.28707	30.50000
2.01169	1.28707	30.50000
2.17963	1.28707	30.50000
2.34756	1.28707	30.50000
2.51550	1.28707	30.50000
2.68344	1.28707	30.50000
2.85138	1.28707	30.50000
3.01931	1.28707	30.50000
3.18725	1.28707	30.50000
3.35519	1.28707	30.50000
3.52313	1.28707	30.50000
3.69106	1.28707	30.50000
3.85900	1.28707	30.50000
4.02694	1.28707	30.50000
4.19488	1.28707	30.50000
4.36281	1.28707	26.60000
4.53075	1.28707	22.80000
4.69869	1.28707	20.30000
4.86663	1.28707	20.30000
5.03456	1.28707	20.30000
5.20250	1.28707	19.00000
5.37044	1.28707	16.50000
5.53838	1.28707	15.20000
5.70631	1.28707	15.20000
5.87425	1.28707	15.20000
6.04219	1.28707	16.50000
6.21013	1.28707	22.80000
6.37806	1.28707	30.50000
6.54600	1.28707	30.50000
6.71394	1.28707	30.50000
6.88188	1.28707	30.50000
7.04981	1.28707	30.50000
1.84375	1.38967	30.50000
2.01169	1.38967	30.50000
2.17963	1.38967	30.50000
2.34756	1.38967	30.50000
2.51550	1.38967	30.50000
2.68344	1.38967	30.50000
2.85138	1.38967	30.50000
3.01931	1.38967	30.50000
3.18725	1.38967	30.50000
3.35519	1.38967	30.50000
3.52313	1.38967	30.50000
3.69106	1.38967	30.50000
3.85900	1.38967	30.50000
4.02694	1.38967	29.20000
4.19488	1.38967	26.60000
4.36281	1.38967	26.60000
4.53075	1.38967	21.60000
4.69869	1.38967	20.30000
4.86663	1.38967	20.30000
5.03456	1.38967	19.00000
5.20250	1.38967	17.80000
5.37044	1.38967	17.80000
5.53838	1.38967	15.20000
5.70631	1.38967	15.20000
5.87425	1.38967	15.20000
6.04219	1.38967	17.80000
6.21013	1.38967	21.60000
6.37806	1.38967	29.20000
6.54600	1.38967	30.50000
6.71394	1.38967	30.50000
6.88188	1.38967	30.50000
7.04981	1.38967	30.50000
1.84375	1.49227	30.50000
2.01169	1.49227	30.50000
2.17963	1.49227	30.50000
2.34756	1.49227	30.50000
2.51550	1.49227	30.50000
2.68344	1.49227	30.50000
2.85138	1.49227	30.50000
3.01931	1.49227	30.50000
3.18725	1.49227	30.50000
3.35519	1.49227	30.50000
3.52313	1.49227	30.50000
3.69106	1.49227	30.50000
3.85900	1.49227	30.50000
4.02694	1.49227	30.50000
4.19488	1.49227	29.20000
4.36281	1.49227	26.60000
4.53075	1.49227	22.80000
4.69869	1.49227	20.30000
4.86663	1.49227	19.00000
5.03456	1.49227	19.00000
5.20250	1.49227	17.80000
5.37044	1.49227	16.50000
5.53838	1.49227	15.20000
5.70631	1.49227	15.20000
5.87425	1.49227	16.50000
6.04219	1.49227	19.00000
6.21013	1.49227	22.80000
6.37806	1.49227	30.50000
6.54600	1.49227	30.50000
6.71394	1.49227	30.50000
6.88188	1.49227	30.50000
7.04981	1.49227	30.50000
1.84375	1.59487	30.50000
2.01169	1.59487	30.50000
2.17963	1.59487	30.50000
2.34756	1.59487	30.50000
2.51550	1.59487	30.50000
2.68344	1.59487	30.50000
2.85138	1.59487	30.50000
3.01931	1.59487	30.50000
3.18725	1.59487	30.50000
3.35519	1.59487	30.50000
3.52313	1.59487	30.50000
3.69106	1.59487	30.50000
3.85900	1.59487	30.50000
4.02694	1.59487	30.50000
4.19488	1.59487	30.50000
4.36281	1.59487	27.90000
4.53075	1.59487	22.80000
4.69869	1.59487	20.30000
4.86663	1.59487	19.00000
5.03456	1.59487	19.00000
5.20250	1.59487	17.80000
5.37044	1.59487	16.50000
5.53838	1.59487	15.20000
5.70631	1.59487	15.20000
5.87425	1.59487	16.50000
6.04219	1.59487	19.00000
6.21013	1.59487	26.60000
6.37806	1.59487	30.50000
6.54600	1.59487	30.50000
6.71394	1.59487	30.50000
6.88188	1.59487	30.50000
7.04981	1.59487	30.50000
1.84375	1.69747	30.50000
2.01169	1.69747	30.50000
2.17963	1.69747	30.50000
2.34756	1.69747	30.50000
2.51550	1.69747	30.50000
2.68344	1.69747	30.50000
2.85138	1.69747	30.50000
3.01931	1.69747	30.50000
3.18725	1.69747	30.50000
3.35519	1.69747	30.50000
3.52313	1.69747	30.50000
3.69106	1.69747	30.50000
3.85900	1.69747	30.50000
4.02694	1.69747	30.50000
4.19488	1.69747	29.20000
4.36281	1.69747	26.60000
4.53075	1.69747	24.10000
4.69869	1.69747	21.60000
4.86663	1.69747	19.00000
5.03456	1.69747	19.00000
5.20250	1.69747	17.80000
5.37044	1.69747	16.50000
5.53838	1.69747	15.20000
5.70631	1.69747	15.20000
5.87425	1.69747	16.50000
6.04219	1.69747	20.30000
6.21013	1.69747	24.10000
6.37806	1.69747	30.50000
6.54600	1.69747	30.50000
6.71394	1.69747	30.50000
6.88188	1.69747	30.50000
7.04981	1.69747	30.50000
1.84375	1.80008	30.50000
2.01169	1.80008	30.50000
2.17963	1.80008	30.50000
2.34756	1.80008	30.50000
2.51550	1.80008	30.50000
2.68344	1.80008	30.50000
2.85138	1.80008	30.50000
3.01931	1.80008	30.50000
3.18725	1.80008	30.50000
3.35519	1.80008	30.50000
3.52313	1.80008	30.50000
3.69106	1.80008	30.50000
3.85900	1.80008	30.50000
4.02694	1.80008	30.50000
4.19488	1.80008	30.50000
4.36281	1.80008	30.50000
4.53075	1.80008	30.50000
4.69869	1.80008	21.60000
4.86663	1.80008	19.00000
5.03456	1.80008	19.00000
5.20250	1.80008	17.80000
5.37044	1.80008	16.50000
5.53838	1.80008	16.50000
5.70631	1.80008	16.50000
5.87425	1.80008	16.50000
6.04219	1.80008	20.30000
6.21013	1.80008	26.60000
6.37806	1.80008	30.50000
6.54600	1.80008	30.50000
6.71394	1.80008	30.50000
6.88188	1.80008	30.50000
7.04981	1.80008	30.50000
1.84375	1.90268	30.50000
2.01169	1.90268	30.50000
2.17963	1.90268	30.50000
2.34756	1.90268	30.50000
2.51550	1.90268	30.50000
2.68344	1.90268	30.50000
2.85138	1.90268	30.50000
3.01931	1.90268	30.50000
3.18725	1.90268	30.50000
3.35519	1.90268	30.50000
3.52313	1.90268	30.50000
3.69106	1.90268	30.50000
3.85900	1.90268	30.50000
4.02694	1.90268	30.50000
4.19488	1.90268	30.50000
4.36281	1.90268	29.20000
4.53075	1.90268	24.10000
4.69869	1.90268	21.60000
4.86663	1.90268	20.30000
5.03456	1.90268	19.00000
5.20250	1.90268	17.80000
5.37044	1.90268	16.50000
5.53838	1.90268	17.80000
5.70631	1.90268	16.50000
5.87425	1.90268	16.50000
6.04219	1.90268	20.30000
6.21013	1.90268	25.40000
6.37806	1.90268	30.50000
6.54600	1.90268	30.50000
6.71394	1.90268	30.50000
6.88188	1.90268	30.50000
7.04981	1.90268	30.50000
1.84375	2.00528	30.50000
2.01169	2.00528	30.50000
2.17963	2.00528	30.50000
2.34756	2.00528	30.50000
2.51550	2.00528	30.50000
2.68344	2.00528	30.50000
2.85138	2.00528	30.50000
3.01931	2.00528	30.50000
3.18725	2.00528	30.50000
3.35519	2.00528	30.50000
3.52313	2.00528	30.50000
3.69106	2.00528	30.50000
3.85900	2.00528	30.50000
4.02694	2.00528	30.50000
4.19488	2.00528	30.50000
4.36281	2.00528	30.50000
4.53075	2.00528	26.60000
4.69869	2.00528	21.60000
4.86663	2.00528	21.60000
5.03456	2.00528	19.00000
5.20250	2.00528	17.80000
5.37044	2.00528	17.80000
5.53838	2.00528	19.00000
5.70631	2.00528	17.80000
5.87425	2.00528	17.80000
6.04219	2.00528	21.60000
6.21013	2.00528	25.40000
6.37806	2.00528	29.20000
6.54600	2.00528	30.50000
6.71394	2.00528	30.50000
6.88188	2.00528	30.50000
7.04981	2.00528	30.50000
1.84375	2.10788	30.50000
2.01169	2.10788	30.50000
2.17963	2.10788	30.50000
2.34756	2.10788	30.50000
2.51550	2.10788	30.50000
2.68344	2.10788	30.50000
2.85138	2.10788	30.50000
3.01931	2.10788	30.50000
3.18725	2.10788	30.50000
3.35519	2.10788	30.50000
3.52313	2.10788	30.50000
3.69106	2.10788	30.50000
3.85900	2.10788	30.50000
4.02694	2.10788	30.50000
4.19488	2.10788	30.50000
4.36281	2.10788	30.50000
4.53075	2.10788	27.90000
4.69869	2.10788	24.10000
4.86663	2.10788	21.60000
5.03456	2.10788	20.30000
5.20250	2.10788	19.00000
5.37044	2.10788	19.00000
5.53838	2.10788	19.00000
5.70631	2.10788	17.80000
5.87425	2.10788	19.00000
6.04219	2.10788	21.60000
6.21013	2.10788	24.10000
6.37806	2.10788	25.40000
6.54600	2.10788	30.50000
6.71394	2.10788	30.50000
6.88188	2.10788	30.50000
7.04981	2.10788	30.50000
1.84375	2.21048	30.50000
2.01169	2.21048	30.50000
2.17963	2.21048	30.50000
2.34756	2.21048	30.50000
2.51550	2.21048	30.50000
2.68344	2.21048	30.50000
2.85138	2.21048	30.50000
3.01931	2.21048	30.50000
3.18725	2.21048	30.50000
3.35519	2.21048	30.50000
3.52313	2.21048	30.50000
3.69106	2.21048	30.50000
3.85900	2.21048	30.50000
4.02694	2.21048	30.50000
4.19488	2.21048	30.50000
4.36281	2.21048	30.50000
4.53075	2.21048	30.50000
4.69869	2.21048	26.60000
4.86663	2.21048	24.10000
5.03456	2.21048	20.30000
5.20250	2.21048	20.30000
5.37044	2.21048	20.30000
5.53838	2.21048	19.00000
5.70631	2.21048	17.80000
5.87425	2.21048	19.00000
6.04219	2.21048	20.30000
6.21013	2.21048	22.80000
6.37806	2.21048	24.10000
6.54600	2.21048	30.50000
6.71394	2.21048	30.50000
6.88188	2.21048	30.50000
7.04981	2.21048	30.50000
1.84375	2.31308	30.50000
2.01169	2.31308	30.50000
2.17963	2.31308	30.50000
2.34756	2.31308	30.50000
2.51550	2.31308	30.50000
2.68344	2.31308	30.50000
2.85138	2.31308	30.50000
3.01931	2.31308	30.50000
3.18725	2.31308	30.50000
3.35519	2.31308	30.50000
3.52313	2.31308	30.50000
3.69106	2.31308	30.50000
3.85900	2.31308	30.50000
4.02694	2.31308	30.50000
4.19488	2.31308	30.50000
4.36281	2.31308	30.50000
4.53075	2.31308	30.50000
4.69869	2.31308	29.20000
4.86663	2.31308	26.60000
5.03456	2.31308	22.80000
5.20250	2.31308	22.80000
5.37044	2.31308	21.60000
5.53838	2.31308	19.00000
5.70631	2.31308	19.00000
5.87425	2.31308	20.30000
6.04219	2.31308	20.30000
6.21013	2.31308	21.60000
6.37806	2.31308	24.10000
6.54600	2.31308	30.50000
6.71394	2.31308	30.50000
6.88188	2.31308	30.50000
7.04981	2.31308	30.50000
1.84375	2.41568	30.50000
2.01169	2.41568	30.50000
2.17963	2.41568	30.50000
2.34756	2.41568	30.50000
2.51550	2.41568	30.50000
2.68344	2.41568	30.50000
2.85138	2.41568	30.50000
3.01931	2.41568	30.50000
3.18725	2.41568	30.50000
3.35519	2.41568	30.50000
3.52313	2.41568	30.50000
3.69106	2.41568	30.50000
3.85900	2.41568	30.50000
4.02694	2.41568	30.50000
4.19488	2.41568	30.50000
4.36281	2.41568	30.50000
4.53075	2.41568	30.50000
4.69869	2.41568	30.50000
4.86663	2.41568	30.50000
5.03456	2.41568	24.10000
5.20250	2.41568	22.80000
5.37044	2.41568	22.80000
5.53838	2.41568	20.30000
5.70631	2.41568	20.30000
5.87425	2.41568	20.30000
6.04219	2.41568	22.80000
6.21013	2.41568	22.80000
6.37806	2.41568	26.60000
6.54600	2.41568	30.50000
6.71394	2.41568	30.50000
6.88188	2.41568	30.50000
7.04981	2.41568	30.50000
1.84375	2.51828	30.50000
2.01169	2.51828	30.50000
2.17963	2.51828	30.50000
2.34756	2.51828	30.50000
2.51550	2.51828	30.50000
2.68344	2.51828	30.50000
2.85138	2.51828	30.50000
3.01931	2.51828	30.50000
3.18725	2.51828	30.50000
3.35519	2.51828	30.50000
3.52313	2.51828	30.50000
3.69106	2.51828	30.50000
3.85900	2.51828	30.50000
4.02694	2.51828	30.50000
4.19488	2.51828	30.50000
4.36281	2.51828	30.50000
4.53075	2.51828	30.50000
4.69869	2.51828	30.50000
4.86663	2.51828	30.50000
5.03456	2.51828	26.60000
5.20250	2.51828	25.40000
5.37044	2.51828	24.10000
5.53838	2.51828	21.60000
5.70631	2.51828	20.30000
5.87425	2.51828	20.30000
6.04219	2.51828	21.60000
6.21013	2.51828	24.10000
6.37806	2.51828	26.60000
6.54600	2.51828	30.50000
6.71394	2.51828	30.50000
6.88188	2.51828	30.50000
7.04981	2.51828	30.50000
1.84375	2.62089	30.50000
2.01169	2.62089	30.50000
2.17963	2.62089	30.50000
2.34756	2.62089	30.50000
2.51550	2.62089	30.50000
2.68344	2.62089	30.50000
2.85138	2.62089	30.50000
3.01931	2.62089	30.50000
3.18725	2.62089	30.50000
3.35519	2.62089	30.50000
3.52313	2.62089	30.50000
3.69106	2.62089	30.50000
3.85900	2.62089	30.50000
4.02694	2.62089	30.50000
4.19488	2.62089	30.50000
4.36281	2.62089	30.50000
4.53075	2.62089	30.50000
4.69869	2.62089	30.50000
4.86663	2.62089	30.50000
5.03456	2.62089	30.50000
5.20250	2.62089	26.60000
5.37044	2.62089	24.10000
5.53838	2.62089	22.80000
5.70631	2.62089	20.30000
5.87425	2.62089	20.30000
6.04219	2.62089	22.80000
6.21013	2.62089	22.80000
6.37806	2.62089	26.60000
6.54600	2.62089	30.50000
6.71394	2.62089	30.50000
6.88188	2.62089	30.50000
7.04981	2.62089	30.50000
1.84375	2.72349	30.50000
2.01169	2.72349	30.50000
2.17963	2.72349	30.50000
2.34756	2.72349	30.50000
2.51550	2.72349	30.50000
2.68344	2.72349	30.50000
2.85138	2.72349	30.50000
3.01931	2.72349	30.50000
3.18725	2.72349	30.50000
3.35519	2.72349	30.50000
3.52313	2.72349	30.50000
3.69106	2.72349	30.50000
3.85900	2.72349	30.50000
4.02694	2.72349	30.50000
4.19488	2.72349	30.50000
4.36281	2.72349	30.50000
4.53075	2.72349	30.50000
4.69869	2.72349	30.50000
4.86663	2.72349	30.50000
5.03456	2.72349	29.20000
5.20250	2.72349	30.50000
5.37044	2.72349	24.10000
5.53838	2.72349	22.80000
5.70631	2.72349	21.60000
5.87425	2.72349	21.60000
6.04219	2.72349	21.60000
6.21013	2.72349	21.60000
6.37806	2.72349	25.40000
6.54600	2.72349	29.20000
6.71394	2.72349	30.50000
6.88188	2.72349	30.50000
7.04981	2.72349	30.50000
1.84375	2.82609	30.50000
2.01169	2.82609	30.50000
2.17963	2.82609	30.50000
2.34756	2.82609	30.50000
2.51550	2.82609	30.50000
2.68344	2.82609	30.50000
2.85138	2.82609	30.50000
3.01931	2.82609	30.50000
3.18725	2.82609	30.50000
3.35519	2.82609	30.50000
3.52313	2.82609	30.50000
3.69106	2.82609	30.50000
3.85900	2.82609	30.50000
4.02694	2.82609	30.50000
4.19488	2.82609	30.50000
4.36281	2.82609	30.50000
4.53075	2.82609	30.50000
4.69869	2.82609	30.50000
4.86663	2.82609	30.50000
5.03456	2.82609	30.50000
5.20250	2.82609	26.60000
5.37044	2.82609	26.60000
5.53838	2.82609	24.10000
5.70631	2.82609	21.60000
5.87425	2.82609	22.80000
6.04219	2.82609	22.80000
6.21013	2.82609	24.10000
6.37806	2.82609	30.50000
6.54600	2.82609	30.50000
6.71394	2.82609	30.50000
6.88188	2.82609	30.50000
7.04981	2.82609	30.50000
1.84375	2.92869	30.50000
2.01169	2.92869	30.50000
2.17963	2.92869	30.50000
2.34756	2.92869	30.50000
2.51550	2.92869	30.50000
2.68344	2.92869	30.50000
2.85138	2.92869	30.50000
3.01931	2.92869	30.50000
3.18725	2.92869	30.50000
3.35519	2.92869	30.50000
3.52313	2.92869	30.50000
3.69106	2.92869	30.50000
3.85900	2.92869	30.50000
4.02694	2.92869	30.50000
4.19488	2.92869	30.50000
4.36281	2.92869	30.50000
4.53075	2.92869	30.50000
4.69869	2.92869	30.50000
4.86663	2.92869	30.50000
5.03456	2.92869	30.50000
5.20250	2.92869	30.50000
5.37044	2.92869	29.20000
5.53838	2.92869	30.50000
5.70631	2.92869	22.80000
5.87425	2.92869	21.60000
6.04219	2.92869	21.60000
6.21013	2.92869	24.10000
6.37806	2.92869	30.50000
6.54600	2.92869	30.50000
6.71394	2.92869	30.50000
6.88188	2.92869	30.50000
7.04981	2.92869	30.50000
1.84375	3.03129	30.50000
2.01169	3.03129	30.50000
2.17963	3.03129	30.50000
2.34756	3.03129	30.50000
2.51550	3.03129	30.50000
2.68344	3.03129	30.50000
2.85138	3.03129	30.50000
3.01931	3.03129	30.50000
3.18725	3.03129	30.50000
3.35519	3.03129	30.50000
3.52313	3.03129	30.50000
3.69106	3.03129	30.50000
3.85900	3.03129	30.50000
4.02694	3.03129	30.50000
4.19488	3.03129	30.50000
4.36281	3.03129	30.50000
4.53075	3.03129	30.50000
4.69869	3.03129	30.50000
4.86663	3.03129	30.50000
5.03456	3.03129	30.50000
5.20250	3.03129	30.50000
5.37044	3.03129	29.20000
5.53838	3.03129	29.20000
5.70631	3.03129	22.80000
5.87425	3.03129	22.80000
6.04219	3.03129	22.80000
6.21013	3.03129	24.10000
6.37806	3.03129	30.50000
6.54600	3.03129	30.50000
6.71394	3.03129	30.50000
6.88188	3.03129	30.50000
7.04981	3.03129	30.50000
1.84375	3.13389	30.50000
2.01169	3.13389	30.50000
2.17963	3.13389	30.50000
2.34756	3.13389	30.50000
2.51550	3.13389	30.50000
2.68344	3.13389	30.50000
2.85138	3.13389	30.50000
3.01931	3.13389	30.50000
3.18725	3.13389	30.50000
3.35519	3.13389	30.50000
3.52313	3.13389	30.50000
3.69106	3.13389	30.50000
3.85900	3.13389	30.50000
4.02694	3.13389	30.50000
4.19488	3.13389	30.50000
4.36281	3.13389	30.50000
4.53075	3.13389	30.50000
4.69869	3.13389	30.50000
4.86663	3.13389	30.50000
5.03456	3.13389	30.50000
5.20250	3.13389	30.50000
5.37044	3.13389	30.50000
5.53838	3.13389	27.90000
5.70631	3.13389	22.80000
5.87425	3.13389	24.10000
6.04219	3.13389	26.60000
6.21013	3.13389	26.60000
6.37806	3.13389	30.50000
6.54600	3.13389	30.50000
6.71394	3.13389	30.50000
6.88188	3.13389	30.50000
7.04981	3.13389	30.50000
1.84375	3.23649	30.50000
2.01169	3.23649	30.50000
2.17963	3.23649	30.50000
2.34756	3.23649	30.50000
2.51550	3.23649	30.50000
2.68344	3.23649	30.50000
2.85138	3.23649	30.50000
3.01931	3.23649	30.50000
3.18725	3.23649	30.50000
3.35519	3.23649	30.50000
3.52313	3.23649	30.50000
3.69106	3.23649	30.50000
3.85900	3.23649	30.50000
4.02694	3.23649	30.50000
4.19488	3.23649	30.50000
4.36281	3.23649	30.50000
4.53075	3.23649	30.50000
4.69869	3.23649	30.50000
4.86663	3.23649	30.50000
5.03456	3.23649	30.50000
5.20250	3.23649	30.50000
5.37044	3.23649	30.50000
5.53838	3.23649	27.90000
5.70631	3.23649	25.40000
5.87425	3.23649	25.40000
6.04219	3.23649	24.10000
6.21013	3.23649	26.60000
6.37806	3.23649	30.50000
6.54600	3.23649	30.50000
6.71394	3.23649	30.50000
6.88188	3.23649	30.50000
7.04981	3.23649	30.50000
1.84375	3.33909	30.50000
2.01169	3.33909	30.50000
2.17963	3.33909	30.50000
2.34756	3.33909	30.50000
2.51550	3.33909	30.50000
2.68344	3.33909	30.50000
2.85138	3.33909	30.50000
3.01931	3.33909	30.50000
3.18725	3.33909	30.50000
3.35519	3.33909	30.50000
3.52313	3.33909	30.50000
3.69106	3.33909	30.50000
3.85900	3.33909	30.50000
4.02694	3.33909	30.50000
4.19488	3.33909	30.50000
4.36281	3.33909	30.50000
4.53075	3.33909	30.50000
4.69869	3.33909	30.50000
4.86663	3.33909	30.50000
5.03456	3.33909	30.50000
5.20250	3.33909	30.50000
5.37044	3.33909	30.50000
5.53838	3.33909	30.50000
5.70631	3.33909	29.20000
5.87425	3.33909	29.20000
6.04219	3.33909	26.60000
6.21013	3.33909	29.20000
6.37806	3.33909	30.50000
6.54600	3.33909	30.50000
6.71394	3.33909	30.50000
6.88188	3.33909	30.50000
7.04981	3.33909	30.50000
