# Supplementary material for: Geometric alignment of aminoacyl-tRNA relative to catalytic centers of the ribosome underpins accurate mRNA decoding
Source: Nat Commun. 2023 Sep 11;14:5582. doi: 10.1038/s41467-023-40404-9 (PMC10495418; doi:10.1038/s41467-023-40404-9)
Supplement: Supplementary file 7 — Source Data [file 41467_2023_40404_MOESM7_ESM.zip › Girodat_Nat_Comm_data/Fig3/Cognate-CCA-Rswi-DIII.txt]

0.45628	0.39971	20.20000
0.59266	0.39971	20.20000
0.72904	0.39971	20.20000
0.86541	0.39971	20.20000
1.00179	0.39971	20.20000
1.13816	0.39971	20.20000
1.27454	0.39971	20.20000
1.41092	0.39971	20.20000
1.54729	0.39971	20.20000
1.68367	0.39971	20.20000
1.82004	0.39971	20.20000
1.95642	0.39971	20.20000
2.09280	0.39971	20.20000
2.22917	0.39971	20.20000
2.36555	0.39971	20.20000
2.50192	0.39971	20.20000
2.63830	0.39971	20.20000
2.77468	0.39971	20.20000
2.91105	0.39971	20.20000
3.04743	0.39971	20.20000
3.18380	0.39971	19.40000
3.32018	0.39971	20.20000
3.45656	0.39971	19.40000
3.59293	0.39971	20.20000
3.72931	0.39971	20.20000
3.86568	0.39971	20.20000
4.00206	0.39971	20.20000
4.13843	0.39971	20.20000
4.27481	0.39971	20.20000
4.41119	0.39971	20.20000
4.54756	0.39971	20.20000
4.68394	0.39971	20.20000
4.82031	0.39971	20.20000
4.95669	0.39971	20.20000
5.09307	0.39971	20.20000
5.22944	0.39971	20.20000
5.36582	0.39971	20.20000
5.50219	0.39971	20.20000
5.63857	0.39971	20.20000
5.77495	0.39971	20.20000
5.91132	0.39971	20.20000
6.04770	0.39971	20.20000
6.18407	0.39971	20.20000
6.32045	0.39971	20.20000
6.45683	0.39971	20.20000
6.59320	0.39971	20.20000
6.72958	0.39971	20.20000
6.86595	0.39971	20.20000
7.00233	0.39971	20.20000
7.13870	0.39971	20.20000
7.27508	0.39971	20.20000
7.41146	0.39971	20.20000
7.54783	0.39971	20.20000
7.68421	0.39971	20.20000
7.82058	0.39971	20.20000
7.95696	0.39971	20.20000
8.09334	0.39971	20.20000
8.22971	0.39971	20.20000
8.36609	0.39971	20.20000
8.50246	0.39971	20.20000
8.63884	0.39971	20.20000
8.77522	0.39971	20.20000
8.91159	0.39971	20.20000
9.04797	0.39971	20.20000
0.45628	0.45636	20.20000
0.59266	0.45636	20.20000
0.72904	0.45636	20.20000
0.86541	0.45636	20.20000
1.00179	0.45636	20.20000
1.13816	0.45636	20.20000
1.27454	0.45636	20.20000
1.41092	0.45636	20.20000
1.54729	0.45636	20.20000
1.68367	0.45636	20.20000
1.82004	0.45636	20.20000
1.95642	0.45636	20.20000
2.09280	0.45636	19.40000
2.22917	0.45636	20.20000
2.36555	0.45636	19.40000
2.50192	0.45636	20.20000
2.63830	0.45636	19.40000
2.77468	0.45636	15.20000
2.91105	0.45636	16.00000
3.04743	0.45636	15.20000
3.18380	0.45636	15.20000
3.32018	0.45636	16.90000
3.45656	0.45636	20.20000
3.59293	0.45636	19.40000
3.72931	0.45636	19.40000
3.86568	0.45636	20.20000
4.00206	0.45636	20.20000
4.13843	0.45636	19.40000
4.27481	0.45636	20.20000
4.41119	0.45636	20.20000
4.54756	0.45636	20.20000
4.68394	0.45636	17.70000
4.82031	0.45636	20.20000
4.95669	0.45636	20.20000
5.09307	0.45636	20.20000
5.22944	0.45636	20.20000
5.36582	0.45636	20.20000
5.50219	0.45636	20.20000
5.63857	0.45636	20.20000
5.77495	0.45636	20.20000
5.91132	0.45636	20.20000
6.04770	0.45636	20.20000
6.18407	0.45636	20.20000
6.32045	0.45636	20.20000
6.45683	0.45636	20.20000
6.59320	0.45636	20.20000
6.72958	0.45636	20.20000
6.86595	0.45636	20.20000
7.00233	0.45636	20.20000
7.13870	0.45636	20.20000
7.27508	0.45636	20.20000
7.41146	0.45636	20.20000
7.54783	0.45636	20.20000
7.68421	0.45636	20.20000
7.82058	0.45636	20.20000
7.95696	0.45636	20.20000
8.09334	0.45636	19.40000
8.22971	0.45636	20.20000
8.36609	0.45636	20.20000
8.50246	0.45636	20.20000
8.63884	0.45636	20.20000
8.77522	0.45636	20.20000
8.91159	0.45636	19.40000
9.04797	0.45636	20.20000
0.45628	0.51300	20.20000
0.59266	0.51300	20.20000
0.72904	0.51300	20.20000
0.86541	0.51300	20.20000
1.00179	0.51300	20.20000
1.13816	0.51300	20.20000
1.27454	0.51300	20.20000
1.41092	0.51300	20.20000
1.54729	0.51300	20.20000
1.68367	0.51300	17.70000
1.82004	0.51300	19.40000
1.95642	0.51300	17.70000
2.09280	0.51300	16.00000
2.22917	0.51300	15.20000
2.36555	0.51300	12.60000
2.50192	0.51300	13.50000
2.63830	0.51300	12.60000
2.77468	0.51300	12.60000
2.91105	0.51300	11.00000
3.04743	0.51300	12.60000
3.18380	0.51300	11.80000
3.32018	0.51300	12.60000
3.45656	0.51300	13.50000
3.59293	0.51300	13.50000
3.72931	0.51300	14.30000
3.86568	0.51300	17.70000
4.00206	0.51300	16.00000
4.13843	0.51300	16.90000
4.27481	0.51300	16.90000
4.41119	0.51300	19.40000
4.54756	0.51300	16.90000
4.68394	0.51300	17.70000
4.82031	0.51300	19.40000
4.95669	0.51300	17.70000
5.09307	0.51300	20.20000
5.22944	0.51300	17.70000
5.36582	0.51300	16.90000
5.50219	0.51300	20.20000
5.63857	0.51300	20.20000
5.77495	0.51300	20.20000
5.91132	0.51300	20.20000
6.04770	0.51300	20.20000
6.18407	0.51300	20.20000
6.32045	0.51300	20.20000
6.45683	0.51300	20.20000
6.59320	0.51300	20.20000
6.72958	0.51300	20.20000
6.86595	0.51300	19.40000
7.00233	0.51300	19.40000
7.13870	0.51300	20.20000
7.27508	0.51300	20.20000
7.41146	0.51300	20.20000
7.54783	0.51300	20.20000
7.68421	0.51300	20.20000
7.82058	0.51300	19.40000
7.95696	0.51300	20.20000
8.09334	0.51300	20.20000
8.22971	0.51300	19.40000
8.36609	0.51300	20.20000
8.50246	0.51300	19.40000
8.63884	0.51300	19.40000
8.77522	0.51300	20.20000
8.91159	0.51300	20.20000
9.04797	0.51300	20.20000
0.45628	0.56965	20.20000
0.59266	0.56965	20.20000
0.72904	0.56965	20.20000
0.86541	0.56965	20.20000
1.00179	0.56965	20.20000
1.13816	0.56965	17.70000
1.27454	0.56965	20.20000
1.41092	0.56965	17.70000
1.54729	0.56965	19.40000
1.68367	0.56965	14.30000
1.82004	0.56965	12.60000
1.95642	0.56965	11.80000
2.09280	0.56965	11.00000
2.22917	0.56965	9.28000
2.36555	0.56965	9.28000
2.50192	0.56965	9.28000
2.63830	0.56965	8.43000
2.77468	0.56965	7.59000
2.91105	0.56965	7.59000
3.04743	0.56965	7.59000
3.18380	0.56965	8.43000
3.32018	0.56965	8.43000
3.45656	0.56965	8.43000
3.59293	0.56965	9.28000
3.72931	0.56965	10.10000
3.86568	0.56965	11.00000
4.00206	0.56965	11.80000
4.13843	0.56965	11.80000
4.27481	0.56965	12.60000
4.41119	0.56965	11.80000
4.54756	0.56965	11.80000
4.68394	0.56965	11.80000
4.82031	0.56965	13.50000
4.95669	0.56965	13.50000
5.09307	0.56965	16.90000
5.22944	0.56965	15.20000
5.36582	0.56965	16.90000
5.50219	0.56965	16.90000
5.63857	0.56965	17.70000
5.77495	0.56965	17.70000
5.91132	0.56965	20.20000
6.04770	0.56965	19.40000
6.18407	0.56965	20.20000
6.32045	0.56965	19.40000
6.45683	0.56965	17.70000
6.59320	0.56965	20.20000
6.72958	0.56965	20.20000
6.86595	0.56965	19.40000
7.00233	0.56965	20.20000
7.13870	0.56965	20.20000
7.27508	0.56965	17.70000
7.41146	0.56965	20.20000
7.54783	0.56965	20.20000
7.68421	0.56965	17.70000
7.82058	0.56965	16.00000
7.95696	0.56965	17.70000
8.09334	0.56965	15.20000
8.22971	0.56965	16.90000
8.36609	0.56965	19.40000
8.50246	0.56965	20.20000
8.63884	0.56965	17.70000
8.77522	0.56965	16.90000
8.91159	0.56965	20.20000
9.04797	0.56965	20.20000
0.45628	0.62630	20.20000
0.59266	0.62630	20.20000
0.72904	0.62630	20.20000
0.86541	0.62630	20.20000
1.00179	0.62630	20.20000
1.13816	0.62630	20.20000
1.27454	0.62630	17.70000
1.41092	0.62630	16.90000
1.54729	0.62630	13.50000
1.68367	0.62630	11.80000
1.82004	0.62630	9.28000
1.95642	0.62630	8.43000
2.09280	0.62630	7.59000
2.22917	0.62630	6.75000
2.36555	0.62630	5.90000
2.50192	0.62630	5.06000
2.63830	0.62630	5.06000
2.77468	0.62630	4.22000
2.91105	0.62630	5.06000
3.04743	0.62630	4.22000
3.18380	0.62630	5.06000
3.32018	0.62630	5.06000
3.45656	0.62630	5.90000
3.59293	0.62630	5.90000
3.72931	0.62630	6.75000
3.86568	0.62630	7.59000
4.00206	0.62630	7.59000
4.13843	0.62630	8.43000
4.27481	0.62630	9.28000
4.41119	0.62630	9.28000
4.54756	0.62630	9.28000
4.68394	0.62630	9.28000
4.82031	0.62630	10.10000
4.95669	0.62630	11.80000
5.09307	0.62630	12.60000
5.22944	0.62630	13.50000
5.36582	0.62630	12.60000
5.50219	0.62630	13.50000
5.63857	0.62630	16.00000
5.77495	0.62630	16.00000
5.91132	0.62630	17.70000
6.04770	0.62630	19.40000
6.18407	0.62630	15.20000
6.32045	0.62630	20.20000
6.45683	0.62630	16.00000
6.59320	0.62630	16.90000
6.72958	0.62630	16.90000
6.86595	0.62630	14.30000
7.00233	0.62630	17.70000
7.13870	0.62630	19.40000
7.27508	0.62630	19.40000
7.41146	0.62630	16.90000
7.54783	0.62630	15.20000
7.68421	0.62630	15.20000
7.82058	0.62630	14.30000
7.95696	0.62630	13.50000
8.09334	0.62630	13.50000
8.22971	0.62630	13.50000
8.36609	0.62630	13.50000
8.50246	0.62630	15.20000
8.63884	0.62630	14.30000
8.77522	0.62630	15.20000
8.91159	0.62630	19.40000
9.04797	0.62630	20.20000
0.45628	0.68295	20.20000
0.59266	0.68295	20.20000
0.72904	0.68295	20.20000
0.86541	0.68295	20.20000
1.00179	0.68295	20.20000
1.13816	0.68295	19.40000
1.27454	0.68295	14.30000
1.41092	0.68295	13.50000
1.54729	0.68295	10.10000
1.68367	0.68295	8.43000
1.82004	0.68295	6.75000
1.95642	0.68295	5.90000
2.09280	0.68295	5.06000
2.22917	0.68295	4.22000
2.36555	0.68295	3.37000
2.50192	0.68295	3.37000
2.63830	0.68295	2.53000
2.77468	0.68295	2.53000
2.91105	0.68295	2.53000
3.04743	0.68295	2.53000
3.18380	0.68295	2.53000
3.32018	0.68295	3.37000
3.45656	0.68295	3.37000
3.59293	0.68295	4.22000
3.72931	0.68295	5.06000
3.86568	0.68295	5.06000
4.00206	0.68295	5.06000
4.13843	0.68295	5.90000
4.27481	0.68295	6.75000
4.41119	0.68295	6.75000
4.54756	0.68295	6.75000
4.68394	0.68295	7.59000
4.82031	0.68295	8.43000
4.95669	0.68295	9.28000
5.09307	0.68295	9.28000
5.22944	0.68295	9.28000
5.36582	0.68295	10.10000
5.50219	0.68295	11.00000
5.63857	0.68295	11.00000
5.77495	0.68295	12.60000
5.91132	0.68295	14.30000
6.04770	0.68295	14.30000
6.18407	0.68295	14.30000
6.32045	0.68295	14.30000
6.45683	0.68295	14.30000
6.59320	0.68295	15.20000
6.72958	0.68295	14.30000
6.86595	0.68295	13.50000
7.00233	0.68295	14.30000
7.13870	0.68295	16.00000
7.27508	0.68295	16.00000
7.41146	0.68295	16.00000
7.54783	0.68295	13.50000
7.68421	0.68295	11.80000
7.82058	0.68295	11.00000
7.95696	0.68295	10.10000
8.09334	0.68295	10.10000
8.22971	0.68295	10.10000
8.36609	0.68295	12.60000
8.50246	0.68295	13.50000
8.63884	0.68295	13.50000
8.77522	0.68295	14.30000
8.91159	0.68295	20.20000
9.04797	0.68295	19.40000
0.45628	0.73960	20.20000
0.59266	0.73960	20.20000
0.72904	0.73960	20.20000
0.86541	0.73960	20.20000
1.00179	0.73960	20.20000
1.13816	0.73960	16.00000
1.27454	0.73960	11.80000
1.41092	0.73960	9.28000
1.54729	0.73960	8.43000
1.68367	0.73960	6.75000
1.82004	0.73960	5.06000
1.95642	0.73960	4.22000
2.09280	0.73960	2.53000
2.22917	0.73960	2.53000
2.36555	0.73960	1.69000
2.50192	0.73960	0.84300
2.63830	0.73960	0.84300
2.77468	0.73960	0.84300
2.91105	0.73960	0.84300
3.04743	0.73960	0.84300
3.18380	0.73960	0.84300
3.32018	0.73960	1.69000
3.45656	0.73960	2.53000
3.59293	0.73960	2.53000
3.72931	0.73960	3.37000
3.86568	0.73960	4.22000
4.00206	0.73960	4.22000
4.13843	0.73960	5.06000
4.27481	0.73960	5.06000
4.41119	0.73960	5.06000
4.54756	0.73960	5.90000
4.68394	0.73960	5.90000
4.82031	0.73960	6.75000
4.95669	0.73960	7.59000
5.09307	0.73960	7.59000
5.22944	0.73960	8.43000
5.36582	0.73960	9.28000
5.50219	0.73960	9.28000
5.63857	0.73960	10.10000
5.77495	0.73960	11.00000
5.91132	0.73960	13.50000
6.04770	0.73960	12.60000
6.18407	0.73960	13.50000
6.32045	0.73960	16.00000
6.45683	0.73960	14.30000
6.59320	0.73960	13.50000
6.72958	0.73960	12.60000
6.86595	0.73960	11.80000
7.00233	0.73960	11.00000
7.13870	0.73960	13.50000
7.27508	0.73960	12.60000
7.41146	0.73960	13.50000
7.54783	0.73960	11.80000
7.68421	0.73960	9.28000
7.82058	0.73960	9.28000
7.95696	0.73960	8.43000
8.09334	0.73960	9.28000
8.22971	0.73960	9.28000
8.36609	0.73960	11.00000
8.50246	0.73960	11.80000
8.63884	0.73960	11.80000
8.77522	0.73960	13.50000
8.91159	0.73960	19.40000
9.04797	0.73960	20.20000
0.45628	0.79625	20.20000
0.59266	0.79625	20.20000
0.72904	0.79625	20.20000
0.86541	0.79625	20.20000
1.00179	0.79625	16.90000
1.13816	0.79625	15.20000
1.27454	0.79625	11.00000
1.41092	0.79625	8.43000
1.54729	0.79625	6.75000
1.68367	0.79625	5.06000
1.82004	0.79625	4.22000
1.95642	0.79625	2.53000
2.09280	0.79625	1.69000
2.22917	0.79625	0.84300
2.36555	0.79625	0.84300
2.50192	0.79625	0.00000
2.63830	0.79625	0.00000
2.77468	0.79625	0.00000
2.91105	0.79625	0.00000
3.04743	0.79625	0.00000
3.18380	0.79625	0.84300
3.32018	0.79625	0.84300
3.45656	0.79625	1.69000
3.59293	0.79625	1.69000
3.72931	0.79625	2.53000
3.86568	0.79625	2.53000
4.00206	0.79625	3.37000
4.13843	0.79625	4.22000
4.27481	0.79625	4.22000
4.41119	0.79625	5.06000
4.54756	0.79625	5.06000
4.68394	0.79625	5.06000
4.82031	0.79625	5.90000
4.95669	0.79625	6.75000
5.09307	0.79625	6.75000
5.22944	0.79625	8.43000
5.36582	0.79625	7.59000
5.50219	0.79625	9.28000
5.63857	0.79625	9.28000
5.77495	0.79625	11.00000
5.91132	0.79625	11.80000
6.04770	0.79625	11.00000
6.18407	0.79625	14.30000
6.32045	0.79625	13.50000
6.45683	0.79625	12.60000
6.59320	0.79625	11.00000
6.72958	0.79625	13.50000
6.86595	0.79625	10.10000
7.00233	0.79625	11.00000
7.13870	0.79625	13.50000
7.27508	0.79625	14.30000
7.41146	0.79625	11.80000
7.54783	0.79625	10.10000
7.68421	0.79625	8.43000
7.82058	0.79625	8.43000
7.95696	0.79625	8.43000
8.09334	0.79625	8.43000
8.22971	0.79625	9.28000
8.36609	0.79625	10.10000
8.50246	0.79625	11.00000
8.63884	0.79625	10.10000
8.77522	0.79625	13.50000
8.91159	0.79625	20.20000
9.04797	0.79625	20.20000
0.45628	0.85289	20.20000
0.59266	0.85289	20.20000
0.72904	0.85289	20.20000
0.86541	0.85289	20.20000
1.00179	0.85289	19.40000
1.13816	0.85289	13.50000
1.27454	0.85289	10.10000
1.41092	0.85289	7.59000
1.54729	0.85289	5.90000
1.68367	0.85289	5.06000
1.82004	0.85289	3.37000
1.95642	0.85289	2.53000
2.09280	0.85289	1.69000
2.22917	0.85289	0.84300
2.36555	0.85289	0.84300
2.50192	0.85289	0.00000
2.63830	0.85289	0.00000
2.77468	0.85289	0.00000
2.91105	0.85289	0.00000
3.04743	0.85289	0.00000
3.18380	0.85289	0.84300
3.32018	0.85289	0.84300
3.45656	0.85289	1.69000
3.59293	0.85289	2.53000
3.72931	0.85289	2.53000
3.86568	0.85289	3.37000
4.00206	0.85289	3.37000
4.13843	0.85289	4.22000
4.27481	0.85289	4.22000
4.41119	0.85289	4.22000
4.54756	0.85289	5.06000
4.68394	0.85289	5.90000
4.82031	0.85289	5.90000
4.95669	0.85289	5.90000
5.09307	0.85289	6.75000
5.22944	0.85289	7.59000
5.36582	0.85289	9.28000
5.50219	0.85289	10.10000
5.63857	0.85289	10.10000
5.77495	0.85289	11.00000
5.91132	0.85289	11.00000
6.04770	0.85289	12.60000
6.18407	0.85289	15.20000
6.32045	0.85289	13.50000
6.45683	0.85289	12.60000
6.59320	0.85289	11.80000
6.72958	0.85289	11.80000
6.86595	0.85289	11.00000
7.00233	0.85289	11.80000
7.13870	0.85289	13.50000
7.27508	0.85289	13.50000
7.41146	0.85289	11.00000
7.54783	0.85289	10.10000
7.68421	0.85289	8.43000
7.82058	0.85289	7.59000
7.95696	0.85289	8.43000
8.09334	0.85289	9.28000
8.22971	0.85289	9.28000
8.36609	0.85289	10.10000
8.50246	0.85289	11.00000
8.63884	0.85289	11.00000
8.77522	0.85289	15.20000
8.91159	0.85289	20.20000
9.04797	0.85289	20.20000
0.45628	0.90954	20.20000
0.59266	0.90954	20.20000
0.72904	0.90954	20.20000
0.86541	0.90954	20.20000
1.00179	0.90954	19.40000
1.13816	0.90954	13.50000
1.27454	0.90954	9.28000
1.41092	0.90954	7.59000
1.54729	0.90954	6.75000
1.68367	0.90954	5.06000
1.82004	0.90954	4.22000
1.95642	0.90954	3.37000
2.09280	0.90954	2.53000
2.22917	0.90954	1.69000
2.36555	0.90954	0.84300
2.50192	0.90954	0.84300
2.63830	0.90954	0.84300
2.77468	0.90954	0.84300
2.91105	0.90954	0.84300
3.04743	0.90954	0.84300
3.18380	0.90954	1.69000
3.32018	0.90954	2.53000
3.45656	0.90954	2.53000
3.59293	0.90954	3.37000
3.72931	0.90954	3.37000
3.86568	0.90954	4.22000
4.00206	0.90954	5.06000
4.13843	0.90954	5.06000
4.27481	0.90954	5.06000
4.41119	0.90954	5.90000
4.54756	0.90954	5.90000
4.68394	0.90954	6.75000
4.82031	0.90954	6.75000
4.95669	0.90954	7.59000
5.09307	0.90954	8.43000
5.22944	0.90954	8.43000
5.36582	0.90954	9.28000
5.50219	0.90954	10.10000
5.63857	0.90954	11.00000
5.77495	0.90954	11.00000
5.91132	0.90954	12.60000
6.04770	0.90954	13.50000
6.18407	0.90954	14.30000
6.32045	0.90954	15.20000
6.45683	0.90954	12.60000
6.59320	0.90954	13.50000
6.72958	0.90954	11.00000
6.86595	0.90954	12.60000
7.00233	0.90954	12.60000
7.13870	0.90954	15.20000
7.27508	0.90954	14.30000
7.41146	0.90954	13.50000
7.54783	0.90954	10.10000
7.68421	0.90954	8.43000
7.82058	0.90954	8.43000
7.95696	0.90954	9.28000
8.09334	0.90954	10.10000
8.22971	0.90954	10.10000
8.36609	0.90954	11.00000
8.50246	0.90954	11.00000
8.63884	0.90954	11.80000
8.77522	0.90954	16.00000
8.91159	0.90954	20.20000
9.04797	0.90954	20.20000
0.45628	0.96619	20.20000
0.59266	0.96619	20.20000
0.72904	0.96619	20.20000
0.86541	0.96619	20.20000
1.00179	0.96619	20.20000
1.13816	0.96619	14.30000
1.27454	0.96619	11.00000
1.41092	0.96619	9.28000
1.54729	0.96619	7.59000
1.68367	0.96619	6.75000
1.82004	0.96619	5.06000
1.95642	0.96619	4.22000
2.09280	0.96619	3.37000
2.22917	0.96619	3.37000
2.36555	0.96619	2.53000
2.50192	0.96619	2.53000
2.63830	0.96619	2.53000
2.77468	0.96619	2.53000
2.91105	0.96619	2.53000
3.04743	0.96619	2.53000
3.18380	0.96619	3.37000
3.32018	0.96619	3.37000
3.45656	0.96619	4.22000
3.59293	0.96619	5.06000
3.72931	0.96619	5.06000
3.86568	0.96619	5.90000
4.00206	0.96619	5.90000
4.13843	0.96619	6.75000
4.27481	0.96619	6.75000
4.41119	0.96619	7.59000
4.54756	0.96619	7.59000
4.68394	0.96619	9.28000
4.82031	0.96619	9.28000
4.95669	0.96619	8.43000
5.09307	0.96619	10.10000
5.22944	0.96619	10.10000
5.36582	0.96619	11.00000
5.50219	0.96619	11.80000
5.63857	0.96619	12.60000
5.77495	0.96619	13.50000
5.91132	0.96619	14.30000
6.04770	0.96619	15.20000
6.18407	0.96619	16.00000
6.32045	0.96619	15.20000
6.45683	0.96619	15.20000
6.59320	0.96619	13.50000
6.72958	0.96619	15.20000
6.86595	0.96619	14.30000
7.00233	0.96619	14.30000
7.13870	0.96619	17.70000
7.27508	0.96619	14.30000
7.41146	0.96619	11.80000
7.54783	0.96619	11.80000
7.68421	0.96619	10.10000
7.82058	0.96619	11.00000
7.95696	0.96619	11.80000
8.09334	0.96619	11.80000
8.22971	0.96619	11.80000
8.36609	0.96619	11.80000
8.50246	0.96619	13.50000
8.63884	0.96619	15.20000
8.77522	0.96619	20.20000
8.91159	0.96619	20.20000
9.04797	0.96619	20.20000
0.45628	1.02284	20.20000
0.59266	1.02284	20.20000
0.72904	1.02284	20.20000
0.86541	1.02284	20.20000
1.00179	1.02284	16.90000
1.13816	1.02284	14.30000
1.27454	1.02284	12.60000
1.41092	1.02284	11.00000
1.54729	1.02284	9.28000
1.68367	1.02284	7.59000
1.82004	1.02284	6.75000
1.95642	1.02284	5.90000
2.09280	1.02284	5.06000
2.22917	1.02284	5.06000
2.36555	1.02284	4.22000
2.50192	1.02284	3.37000
2.63830	1.02284	4.22000
2.77468	1.02284	4.22000
2.91105	1.02284	4.22000
3.04743	1.02284	4.22000
3.18380	1.02284	5.06000
3.32018	1.02284	5.90000
3.45656	1.02284	5.90000
3.59293	1.02284	6.75000
3.72931	1.02284	7.59000
3.86568	1.02284	7.59000
4.00206	1.02284	8.43000
4.13843	1.02284	9.28000
4.27481	1.02284	9.28000
4.41119	1.02284	8.43000
4.54756	1.02284	9.28000
4.68394	1.02284	10.10000
4.82031	1.02284	11.00000
4.95669	1.02284	11.00000
5.09307	1.02284	11.00000
5.22944	1.02284	12.60000
5.36582	1.02284	12.60000
5.50219	1.02284	12.60000
5.63857	1.02284	16.90000
5.77495	1.02284	15.20000
5.91132	1.02284	16.00000
6.04770	1.02284	16.90000
6.18407	1.02284	16.00000
6.32045	1.02284	19.40000
6.45683	1.02284	16.00000
6.59320	1.02284	15.20000
6.72958	1.02284	17.70000
6.86595	1.02284	16.90000
7.00233	1.02284	15.20000
7.13870	1.02284	16.90000
7.27508	1.02284	17.70000
7.41146	1.02284	15.20000
7.54783	1.02284	11.80000
7.68421	1.02284	13.50000
7.82058	1.02284	12.60000
7.95696	1.02284	13.50000
8.09334	1.02284	13.50000
8.22971	1.02284	12.60000
8.36609	1.02284	13.50000
8.50246	1.02284	15.20000
8.63884	1.02284	14.30000
8.77522	1.02284	20.20000
8.91159	1.02284	20.20000
9.04797	1.02284	20.20000
0.45628	1.07949	20.20000
0.59266	1.07949	20.20000
0.72904	1.07949	20.20000
0.86541	1.07949	20.20000
1.00179	1.07949	17.70000
1.13816	1.07949	15.20000
1.27454	1.07949	13.50000
1.41092	1.07949	12.60000
1.54729	1.07949	11.00000
1.68367	1.07949	10.10000
1.82004	1.07949	8.43000
1.95642	1.07949	7.59000
2.09280	1.07949	6.75000
2.22917	1.07949	5.90000
2.36555	1.07949	5.90000
2.50192	1.07949	5.06000
2.63830	1.07949	5.06000
2.77468	1.07949	5.06000
2.91105	1.07949	5.90000
3.04743	1.07949	5.90000
3.18380	1.07949	6.75000
3.32018	1.07949	7.59000
3.45656	1.07949	7.59000
3.59293	1.07949	8.43000
3.72931	1.07949	9.28000
3.86568	1.07949	11.00000
4.00206	1.07949	11.00000
4.13843	1.07949	10.10000
4.27481	1.07949	11.80000
4.41119	1.07949	11.80000
4.54756	1.07949	11.80000
4.68394	1.07949	13.50000
4.82031	1.07949	13.50000
4.95669	1.07949	14.30000
5.09307	1.07949	13.50000
5.22944	1.07949	15.20000
5.36582	1.07949	16.00000
5.50219	1.07949	12.60000
5.63857	1.07949	15.20000
5.77495	1.07949	15.20000
5.91132	1.07949	16.90000
6.04770	1.07949	16.00000
6.18407	1.07949	19.40000
6.32045	1.07949	17.70000
6.45683	1.07949	20.20000
6.59320	1.07949	16.00000
6.72958	1.07949	17.70000
6.86595	1.07949	17.70000
7.00233	1.07949	20.20000
7.13870	1.07949	20.20000
7.27508	1.07949	15.20000
7.41146	1.07949	20.20000
7.54783	1.07949	15.20000
7.68421	1.07949	12.60000
7.82058	1.07949	14.30000
7.95696	1.07949	20.20000
8.09334	1.07949	16.90000
8.22971	1.07949	14.30000
8.36609	1.07949	16.90000
8.50246	1.07949	17.70000
8.63884	1.07949	20.20000
8.77522	1.07949	19.40000
8.91159	1.07949	20.20000
9.04797	1.07949	20.20000
0.45628	1.13614	20.20000
0.59266	1.13614	20.20000
0.72904	1.13614	20.20000
0.86541	1.13614	17.70000
1.00179	1.13614	20.20000
1.13816	1.13614	14.30000
1.27454	1.13614	16.00000
1.41092	1.13614	14.30000
1.54729	1.13614	11.80000
1.68367	1.13614	11.00000
1.82004	1.13614	10.10000
1.95642	1.13614	8.43000
2.09280	1.13614	7.59000
2.22917	1.13614	6.75000
2.36555	1.13614	6.75000
2.50192	1.13614	5.90000
2.63830	1.13614	5.90000
2.77468	1.13614	5.90000
2.91105	1.13614	6.75000
3.04743	1.13614	7.59000
3.18380	1.13614	7.59000
3.32018	1.13614	9.28000
3.45656	1.13614	9.28000
3.59293	1.13614	11.00000
3.72931	1.13614	11.00000
3.86568	1.13614	11.80000
4.00206	1.13614	11.80000
4.13843	1.13614	11.80000
4.27481	1.13614	12.60000
4.41119	1.13614	13.50000
4.54756	1.13614	15.20000
4.68394	1.13614	14.30000
4.82031	1.13614	17.70000
4.95669	1.13614	15.20000
5.09307	1.13614	20.20000
5.22944	1.13614	19.40000
5.36582	1.13614	16.90000
5.50219	1.13614	19.40000
5.63857	1.13614	19.40000
5.77495	1.13614	20.20000
5.91132	1.13614	20.20000
6.04770	1.13614	16.90000
6.18407	1.13614	20.20000
6.32045	1.13614	20.20000
6.45683	1.13614	20.20000
6.59320	1.13614	17.70000
6.72958	1.13614	20.20000
6.86595	1.13614	20.20000
7.00233	1.13614	20.20000
7.13870	1.13614	19.40000
7.27508	1.13614	16.90000
7.41146	1.13614	17.70000
7.54783	1.13614	17.70000
7.68421	1.13614	17.70000
7.82058	1.13614	16.00000
7.95696	1.13614	20.20000
8.09334	1.13614	17.70000
8.22971	1.13614	16.00000
8.36609	1.13614	19.40000
8.50246	1.13614	20.20000
8.63884	1.13614	19.40000
8.77522	1.13614	20.20000
8.91159	1.13614	20.20000
9.04797	1.13614	20.20000
0.45628	1.19278	20.20000
0.59266	1.19278	20.20000
0.72904	1.19278	20.20000
0.86541	1.19278	20.20000
1.00179	1.19278	20.20000
1.13816	1.19278	19.40000
1.27454	1.19278	16.90000
1.41092	1.19278	19.40000
1.54729	1.19278	13.50000
1.68367	1.19278	11.80000
1.82004	1.19278	11.00000
1.95642	1.19278	10.10000
2.09280	1.19278	8.43000
2.22917	1.19278	6.75000
2.36555	1.19278	6.75000
2.50192	1.19278	6.75000
2.63830	1.19278	5.90000
2.77468	1.19278	6.75000
2.91105	1.19278	7.59000
3.04743	1.19278	8.43000
3.18380	1.19278	9.28000
3.32018	1.19278	10.10000
3.45656	1.19278	10.10000
3.59293	1.19278	12.60000
3.72931	1.19278	12.60000
3.86568	1.19278	11.80000
4.00206	1.19278	12.60000
4.13843	1.19278	11.80000
4.27481	1.19278	15.20000
4.41119	1.19278	17.70000
4.54756	1.19278	19.40000
4.68394	1.19278	20.20000
4.82031	1.19278	19.40000
4.95669	1.19278	19.40000
5.09307	1.19278	19.40000
5.22944	1.19278	20.20000
5.36582	1.19278	20.20000
5.50219	1.19278	19.40000
5.63857	1.19278	20.20000
5.77495	1.19278	19.40000
5.91132	1.19278	19.40000
6.04770	1.19278	20.20000
6.18407	1.19278	20.20000
6.32045	1.19278	20.20000
6.45683	1.19278	20.20000
6.59320	1.19278	19.40000
6.72958	1.19278	20.20000
6.86595	1.19278	20.20000
7.00233	1.19278	20.20000
7.13870	1.19278	20.20000
7.27508	1.19278	19.40000
7.41146	1.19278	20.20000
7.54783	1.19278	19.40000
7.68421	1.19278	16.90000
7.82058	1.19278	20.20000
7.95696	1.19278	19.40000
8.09334	1.19278	19.40000
8.22971	1.19278	19.40000
8.36609	1.19278	17.70000
8.50246	1.19278	20.20000
8.63884	1.19278	20.20000
8.77522	1.19278	20.20000
8.91159	1.19278	20.20000
9.04797	1.19278	20.20000
0.45628	1.24943	20.20000
0.59266	1.24943	20.20000
0.72904	1.24943	20.20000
0.86541	1.24943	20.20000
1.00179	1.24943	19.40000
1.13816	1.24943	20.20000
1.27454	1.24943	20.20000
1.41092	1.24943	17.70000
1.54729	1.24943	13.50000
1.68367	1.24943	11.00000
1.82004	1.24943	11.00000
1.95642	1.24943	10.10000
2.09280	1.24943	7.59000
2.22917	1.24943	5.90000
2.36555	1.24943	5.90000
2.50192	1.24943	5.90000
2.63830	1.24943	5.90000
2.77468	1.24943	6.75000
2.91105	1.24943	7.59000
3.04743	1.24943	9.28000
3.18380	1.24943	9.28000
3.32018	1.24943	11.80000
3.45656	1.24943	11.80000
3.59293	1.24943	13.50000
3.72931	1.24943	13.50000
3.86568	1.24943	11.80000
4.00206	1.24943	12.60000
4.13843	1.24943	12.60000
4.27481	1.24943	19.40000
4.41119	1.24943	19.40000
4.54756	1.24943	19.40000
4.68394	1.24943	20.20000
4.82031	1.24943	20.20000
4.95669	1.24943	20.20000
5.09307	1.24943	20.20000
5.22944	1.24943	20.20000
5.36582	1.24943	20.20000
5.50219	1.24943	19.40000
5.63857	1.24943	20.20000
5.77495	1.24943	20.20000
5.91132	1.24943	20.20000
6.04770	1.24943	20.20000
6.18407	1.24943	20.20000
6.32045	1.24943	20.20000
6.45683	1.24943	20.20000
6.59320	1.24943	20.20000
6.72958	1.24943	20.20000
6.86595	1.24943	20.20000
7.00233	1.24943	20.20000
7.13870	1.24943	20.20000
7.27508	1.24943	20.20000
7.41146	1.24943	20.20000
7.54783	1.24943	19.40000
7.68421	1.24943	20.20000
7.82058	1.24943	20.20000
7.95696	1.24943	20.20000
8.09334	1.24943	20.20000
8.22971	1.24943	19.40000
8.36609	1.24943	20.20000
8.50246	1.24943	20.20000
8.63884	1.24943	20.20000
8.77522	1.24943	20.20000
8.91159	1.24943	20.20000
9.04797	1.24943	20.20000
0.45628	1.30608	20.20000
0.59266	1.30608	20.20000
0.72904	1.30608	20.20000
0.86541	1.30608	20.20000
1.00179	1.30608	20.20000
1.13816	1.30608	20.20000
1.27454	1.30608	20.20000
1.41092	1.30608	15.20000
1.54729	1.30608	12.60000
1.68367	1.30608	12.60000
1.82004	1.30608	11.00000
1.95642	1.30608	8.43000
2.09280	1.30608	6.75000
2.22917	1.30608	5.90000
2.36555	1.30608	5.90000
2.50192	1.30608	5.90000
2.63830	1.30608	5.90000
2.77468	1.30608	6.75000
2.91105	1.30608	7.59000
3.04743	1.30608	9.28000
3.18380	1.30608	9.28000
3.32018	1.30608	11.80000
3.45656	1.30608	13.50000
3.59293	1.30608	12.60000
3.72931	1.30608	13.50000
3.86568	1.30608	11.80000
4.00206	1.30608	11.80000
4.13843	1.30608	13.50000
4.27481	1.30608	20.20000
4.41119	1.30608	20.20000
4.54756	1.30608	20.20000
4.68394	1.30608	20.20000
4.82031	1.30608	20.20000
4.95669	1.30608	20.20000
5.09307	1.30608	20.20000
5.22944	1.30608	20.20000
5.36582	1.30608	19.40000
5.50219	1.30608	20.20000
5.63857	1.30608	20.20000
5.77495	1.30608	20.20000
5.91132	1.30608	20.20000
6.04770	1.30608	20.20000
6.18407	1.30608	20.20000
6.32045	1.30608	20.20000
6.45683	1.30608	20.20000
6.59320	1.30608	20.20000
6.72958	1.30608	20.20000
6.86595	1.30608	20.20000
7.00233	1.30608	20.20000
7.13870	1.30608	20.20000
7.27508	1.30608	20.20000
7.41146	1.30608	20.20000
7.54783	1.30608	20.20000
7.68421	1.30608	20.20000
7.82058	1.30608	20.20000
7.95696	1.30608	20.20000
8.09334	1.30608	20.20000
8.22971	1.30608	19.40000
8.36609	1.30608	19.40000
8.50246	1.30608	20.20000
8.63884	1.30608	20.20000
8.77522	1.30608	20.20000
8.91159	1.30608	20.20000
9.04797	1.30608	20.20000
0.45628	1.36273	20.20000
0.59266	1.36273	20.20000
0.72904	1.36273	20.20000
0.86541	1.36273	20.20000
1.00179	1.36273	20.20000
1.13816	1.36273	17.70000
1.27454	1.36273	17.70000
1.41092	1.36273	14.30000
1.54729	1.36273	14.30000
1.68367	1.36273	11.00000
1.82004	1.36273	10.10000
1.95642	1.36273	8.43000
2.09280	1.36273	6.75000
2.22917	1.36273	5.90000
2.36555	1.36273	5.90000
2.50192	1.36273	5.90000
2.63830	1.36273	5.90000
2.77468	1.36273	7.59000
2.91105	1.36273	7.59000
3.04743	1.36273	8.43000
3.18380	1.36273	10.10000
3.32018	1.36273	11.80000
3.45656	1.36273	11.80000
3.59293	1.36273	12.60000
3.72931	1.36273	11.80000
3.86568	1.36273	13.50000
4.00206	1.36273	13.50000
4.13843	1.36273	14.30000
4.27481	1.36273	19.40000
4.41119	1.36273	20.20000
4.54756	1.36273	20.20000
4.68394	1.36273	20.20000
4.82031	1.36273	20.20000
4.95669	1.36273	20.20000
5.09307	1.36273	20.20000
5.22944	1.36273	20.20000
5.36582	1.36273	20.20000
5.50219	1.36273	20.20000
5.63857	1.36273	20.20000
5.77495	1.36273	20.20000
5.91132	1.36273	20.20000
6.04770	1.36273	20.20000
6.18407	1.36273	20.20000
6.32045	1.36273	20.20000
6.45683	1.36273	20.20000
6.59320	1.36273	20.20000
6.72958	1.36273	20.20000
6.86595	1.36273	20.20000
7.00233	1.36273	20.20000
7.13870	1.36273	20.20000
7.27508	1.36273	20.20000
7.41146	1.36273	20.20000
7.54783	1.36273	20.20000
7.68421	1.36273	20.20000
7.82058	1.36273	20.20000
7.95696	1.36273	20.20000
8.09334	1.36273	20.20000
8.22971	1.36273	20.20000
8.36609	1.36273	20.20000
8.50246	1.36273	20.20000
8.63884	1.36273	20.20000
8.77522	1.36273	20.20000
8.91159	1.36273	20.20000
9.04797	1.36273	20.20000
0.45628	1.41938	20.20000
0.59266	1.41938	20.20000
0.72904	1.41938	20.20000
0.86541	1.41938	20.20000
1.00179	1.41938	19.40000
1.13816	1.41938	19.40000
1.27454	1.41938	16.90000
1.41092	1.41938	13.50000
1.54729	1.41938	13.50000
1.68367	1.41938	12.60000
1.82004	1.41938	9.28000
1.95642	1.41938	7.59000
2.09280	1.41938	6.75000
2.22917	1.41938	5.90000
2.36555	1.41938	5.06000
2.50192	1.41938	5.90000
2.63830	1.41938	6.75000
2.77468	1.41938	7.59000
2.91105	1.41938	8.43000
3.04743	1.41938	8.43000
3.18380	1.41938	10.10000
3.32018	1.41938	11.80000
3.45656	1.41938	11.80000
3.59293	1.41938	13.50000
3.72931	1.41938	13.50000
3.86568	1.41938	11.80000
4.00206	1.41938	15.20000
4.13843	1.41938	13.50000
4.27481	1.41938	19.40000
4.41119	1.41938	20.20000
4.54756	1.41938	20.20000
4.68394	1.41938	20.20000
4.82031	1.41938	20.20000
4.95669	1.41938	20.20000
5.09307	1.41938	20.20000
5.22944	1.41938	20.20000
5.36582	1.41938	20.20000
5.50219	1.41938	20.20000
5.63857	1.41938	20.20000
5.77495	1.41938	20.20000
5.91132	1.41938	20.20000
6.04770	1.41938	20.20000
6.18407	1.41938	20.20000
6.32045	1.41938	20.20000
6.45683	1.41938	20.20000
6.59320	1.41938	20.20000
6.72958	1.41938	20.20000
6.86595	1.41938	20.20000
7.00233	1.41938	20.20000
7.13870	1.41938	20.20000
7.27508	1.41938	20.20000
7.41146	1.41938	20.20000
7.54783	1.41938	20.20000
7.68421	1.41938	20.20000
7.82058	1.41938	20.20000
7.95696	1.41938	20.20000
8.09334	1.41938	20.20000
8.22971	1.41938	20.20000
8.36609	1.41938	20.20000
8.50246	1.41938	20.20000
8.63884	1.41938	20.20000
8.77522	1.41938	20.20000
8.91159	1.41938	20.20000
9.04797	1.41938	20.20000
0.45628	1.47603	20.20000
0.59266	1.47603	20.20000
0.72904	1.47603	20.20000
0.86541	1.47603	20.20000
1.00179	1.47603	19.40000
1.13816	1.47603	20.20000
1.27454	1.47603	16.00000
1.41092	1.47603	13.50000
1.54729	1.47603	13.50000
1.68367	1.47603	10.10000
1.82004	1.47603	8.43000
1.95642	1.47603	6.75000
2.09280	1.47603	5.90000
2.22917	1.47603	5.06000
2.36555	1.47603	5.90000
2.50192	1.47603	5.90000
2.63830	1.47603	7.59000
2.77468	1.47603	7.59000
2.91105	1.47603	8.43000
3.04743	1.47603	9.28000
3.18380	1.47603	11.00000
3.32018	1.47603	11.00000
3.45656	1.47603	11.80000
3.59293	1.47603	13.50000
3.72931	1.47603	11.80000
3.86568	1.47603	12.60000
4.00206	1.47603	15.20000
4.13843	1.47603	17.70000
4.27481	1.47603	17.70000
4.41119	1.47603	19.40000
4.54756	1.47603	20.20000
4.68394	1.47603	20.20000
4.82031	1.47603	20.20000
4.95669	1.47603	20.20000
5.09307	1.47603	20.20000
5.22944	1.47603	20.20000
5.36582	1.47603	20.20000
5.50219	1.47603	20.20000
5.63857	1.47603	20.20000
5.77495	1.47603	20.20000
5.91132	1.47603	20.20000
6.04770	1.47603	20.20000
6.18407	1.47603	20.20000
6.32045	1.47603	20.20000
6.45683	1.47603	20.20000
6.59320	1.47603	20.20000
6.72958	1.47603	20.20000
6.86595	1.47603	20.20000
7.00233	1.47603	20.20000
7.13870	1.47603	20.20000
7.27508	1.47603	20.20000
7.41146	1.47603	20.20000
7.54783	1.47603	20.20000
7.68421	1.47603	20.20000
7.82058	1.47603	20.20000
7.95696	1.47603	20.20000
8.09334	1.47603	20.20000
8.22971	1.47603	20.20000
8.36609	1.47603	20.20000
8.50246	1.47603	20.20000
8.63884	1.47603	20.20000
8.77522	1.47603	20.20000
8.91159	1.47603	20.20000
9.04797	1.47603	20.20000
0.45628	1.53267	20.20000
0.59266	1.53267	20.20000
0.72904	1.53267	20.20000
0.86541	1.53267	20.20000
1.00179	1.53267	20.20000
1.13816	1.53267	17.70000
1.27454	1.53267	19.40000
1.41092	1.53267	14.30000
1.54729	1.53267	11.80000
1.68367	1.53267	10.10000
1.82004	1.53267	8.43000
1.95642	1.53267	6.75000
2.09280	1.53267	5.90000
2.22917	1.53267	5.90000
2.36555	1.53267	5.90000
2.50192	1.53267	6.75000
2.63830	1.53267	6.75000
2.77468	1.53267	8.43000
2.91105	1.53267	8.43000
3.04743	1.53267	10.10000
3.18380	1.53267	11.80000
3.32018	1.53267	16.00000
3.45656	1.53267	12.60000
3.59293	1.53267	15.20000
3.72931	1.53267	11.80000
3.86568	1.53267	13.50000
4.00206	1.53267	19.40000
4.13843	1.53267	19.40000
4.27481	1.53267	16.90000
4.41119	1.53267	20.20000
4.54756	1.53267	20.20000
4.68394	1.53267	20.20000
4.82031	1.53267	20.20000
4.95669	1.53267	20.20000
5.09307	1.53267	20.20000
5.22944	1.53267	20.20000
5.36582	1.53267	20.20000
5.50219	1.53267	20.20000
5.63857	1.53267	20.20000
5.77495	1.53267	20.20000
5.91132	1.53267	20.20000
6.04770	1.53267	20.20000
6.18407	1.53267	20.20000
6.32045	1.53267	20.20000
6.45683	1.53267	20.20000
6.59320	1.53267	20.20000
6.72958	1.53267	20.20000
6.86595	1.53267	20.20000
7.00233	1.53267	20.20000
7.13870	1.53267	20.20000
7.27508	1.53267	20.20000
7.41146	1.53267	20.20000
7.54783	1.53267	20.20000
7.68421	1.53267	20.20000
7.82058	1.53267	20.20000
7.95696	1.53267	20.20000
8.09334	1.53267	20.20000
8.22971	1.53267	20.20000
8.36609	1.53267	20.20000
8.50246	1.53267	20.20000
8.63884	1.53267	20.20000
8.77522	1.53267	20.20000
8.91159	1.53267	20.20000
9.04797	1.53267	20.20000
0.45628	1.58932	20.20000
0.59266	1.58932	20.20000
0.72904	1.58932	20.20000
0.86541	1.58932	20.20000
1.00179	1.58932	19.40000
1.13816	1.58932	19.40000
1.27454	1.58932	19.40000
1.41092	1.58932	13.50000
1.54729	1.58932	12.60000
1.68367	1.58932	10.10000
1.82004	1.58932	8.43000
1.95642	1.58932	6.75000
2.09280	1.58932	6.75000
2.22917	1.58932	5.90000
2.36555	1.58932	5.90000
2.50192	1.58932	6.75000
2.63830	1.58932	7.59000
2.77468	1.58932	8.43000
2.91105	1.58932	9.28000
3.04743	1.58932	10.10000
3.18380	1.58932	13.50000
3.32018	1.58932	13.50000
3.45656	1.58932	11.80000
3.59293	1.58932	15.20000
3.72931	1.58932	15.20000
3.86568	1.58932	15.20000
4.00206	1.58932	16.90000
4.13843	1.58932	16.90000
4.27481	1.58932	19.40000
4.41119	1.58932	20.20000
4.54756	1.58932	20.20000
4.68394	1.58932	20.20000
4.82031	1.58932	20.20000
4.95669	1.58932	20.20000
5.09307	1.58932	20.20000
5.22944	1.58932	20.20000
5.36582	1.58932	20.20000
5.50219	1.58932	20.20000
5.63857	1.58932	20.20000
5.77495	1.58932	20.20000
5.91132	1.58932	20.20000
6.04770	1.58932	20.20000
6.18407	1.58932	20.20000
6.32045	1.58932	20.20000
6.45683	1.58932	20.20000
6.59320	1.58932	20.20000
6.72958	1.58932	20.20000
6.86595	1.58932	20.20000
7.00233	1.58932	20.20000
7.13870	1.58932	20.20000
7.27508	1.58932	20.20000
7.41146	1.58932	20.20000
7.54783	1.58932	20.20000
7.68421	1.58932	20.20000
7.82058	1.58932	20.20000
7.95696	1.58932	20.20000
8.09334	1.58932	20.20000
8.22971	1.58932	20.20000
8.36609	1.58932	20.20000
8.50246	1.58932	20.20000
8.63884	1.58932	20.20000
8.77522	1.58932	20.20000
8.91159	1.58932	20.20000
9.04797	1.58932	20.20000
0.45628	1.64597	20.20000
0.59266	1.64597	20.20000
0.72904	1.64597	20.20000
0.86541	1.64597	20.20000
1.00179	1.64597	20.20000
1.13816	1.64597	19.40000
1.27454	1.64597	17.70000
1.41092	1.64597	12.60000
1.54729	1.64597	11.80000
1.68367	1.64597	9.28000
1.82004	1.64597	7.59000
1.95642	1.64597	6.75000
2.09280	1.64597	5.90000
2.22917	1.64597	5.90000
2.36555	1.64597	6.75000
2.50192	1.64597	6.75000
2.63830	1.64597	7.59000
2.77468	1.64597	8.43000
2.91105	1.64597	9.28000
3.04743	1.64597	11.00000
3.18380	1.64597	13.50000
3.32018	1.64597	13.50000
3.45656	1.64597	14.30000
3.59293	1.64597	16.00000
3.72931	1.64597	20.20000
3.86568	1.64597	16.90000
4.00206	1.64597	17.70000
4.13843	1.64597	19.40000
4.27481	1.64597	20.20000
4.41119	1.64597	20.20000
4.54756	1.64597	20.20000
4.68394	1.64597	20.20000
4.82031	1.64597	20.20000
4.95669	1.64597	20.20000
5.09307	1.64597	20.20000
5.22944	1.64597	20.20000
5.36582	1.64597	20.20000
5.50219	1.64597	20.20000
5.63857	1.64597	20.20000
5.77495	1.64597	20.20000
5.91132	1.64597	20.20000
6.04770	1.64597	20.20000
6.18407	1.64597	20.20000
6.32045	1.64597	20.20000
6.45683	1.64597	20.20000
6.59320	1.64597	20.20000
6.72958	1.64597	20.20000
6.86595	1.64597	20.20000
7.00233	1.64597	20.20000
7.13870	1.64597	20.20000
7.27508	1.64597	20.20000
7.41146	1.64597	20.20000
7.54783	1.64597	20.20000
7.68421	1.64597	20.20000
7.82058	1.64597	20.20000
7.95696	1.64597	20.20000
8.09334	1.64597	20.20000
8.22971	1.64597	20.20000
8.36609	1.64597	20.20000
8.50246	1.64597	20.20000
8.63884	1.64597	20.20000
8.77522	1.64597	20.20000
8.91159	1.64597	20.20000
9.04797	1.64597	20.20000
0.45628	1.70262	20.20000
0.59266	1.70262	20.20000
0.72904	1.70262	20.20000
0.86541	1.70262	20.20000
1.00179	1.70262	20.20000
1.13816	1.70262	20.20000
1.27454	1.70262	16.90000
1.41092	1.70262	14.30000
1.54729	1.70262	11.00000
1.68367	1.70262	8.43000
1.82004	1.70262	7.59000
1.95642	1.70262	6.75000
2.09280	1.70262	5.90000
2.22917	1.70262	5.90000
2.36555	1.70262	6.75000
2.50192	1.70262	7.59000
2.63830	1.70262	7.59000
2.77468	1.70262	8.43000
2.91105	1.70262	10.10000
3.04743	1.70262	11.80000
3.18380	1.70262	13.50000
3.32018	1.70262	15.20000
3.45656	1.70262	15.20000
3.59293	1.70262	16.00000
3.72931	1.70262	16.00000
3.86568	1.70262	17.70000
4.00206	1.70262	20.20000
4.13843	1.70262	20.20000
4.27481	1.70262	20.20000
4.41119	1.70262	20.20000
4.54756	1.70262	20.20000
4.68394	1.70262	20.20000
4.82031	1.70262	20.20000
4.95669	1.70262	20.20000
5.09307	1.70262	20.20000
5.22944	1.70262	20.20000
5.36582	1.70262	20.20000
5.50219	1.70262	20.20000
5.63857	1.70262	20.20000
5.77495	1.70262	20.20000
5.91132	1.70262	20.20000
6.04770	1.70262	20.20000
6.18407	1.70262	20.20000
6.32045	1.70262	20.20000
6.45683	1.70262	20.20000
6.59320	1.70262	20.20000
6.72958	1.70262	20.20000
6.86595	1.70262	20.20000
7.00233	1.70262	20.20000
7.13870	1.70262	20.20000
7.27508	1.70262	20.20000
7.41146	1.70262	20.20000
7.54783	1.70262	20.20000
7.68421	1.70262	20.20000
7.82058	1.70262	20.20000
7.95696	1.70262	20.20000
8.09334	1.70262	20.20000
8.22971	1.70262	20.20000
8.36609	1.70262	20.20000
8.50246	1.70262	20.20000
8.63884	1.70262	20.20000
8.77522	1.70262	20.20000
8.91159	1.70262	20.20000
9.04797	1.70262	20.20000
0.45628	1.75927	20.20000
0.59266	1.75927	20.20000
0.72904	1.75927	20.20000
0.86541	1.75927	20.20000
1.00179	1.75927	20.20000
1.13816	1.75927	20.20000
1.27454	1.75927	17.70000
1.41092	1.75927	11.80000
1.54729	1.75927	11.00000
1.68367	1.75927	8.43000
1.82004	1.75927	6.75000
1.95642	1.75927	6.75000
2.09280	1.75927	5.90000
2.22917	1.75927	6.75000
2.36555	1.75927	7.59000
2.50192	1.75927	7.59000
2.63830	1.75927	8.43000
2.77468	1.75927	9.28000
2.91105	1.75927	11.00000
3.04743	1.75927	11.00000
3.18380	1.75927	11.80000
3.32018	1.75927	13.50000
3.45656	1.75927	14.30000
3.59293	1.75927	16.00000
3.72931	1.75927	19.40000
3.86568	1.75927	19.40000
4.00206	1.75927	20.20000
4.13843	1.75927	19.40000
4.27481	1.75927	20.20000
4.41119	1.75927	20.20000
4.54756	1.75927	20.20000
4.68394	1.75927	20.20000
4.82031	1.75927	20.20000
4.95669	1.75927	20.20000
5.09307	1.75927	20.20000
5.22944	1.75927	20.20000
5.36582	1.75927	20.20000
5.50219	1.75927	20.20000
5.63857	1.75927	20.20000
5.77495	1.75927	20.20000
5.91132	1.75927	20.20000
6.04770	1.75927	20.20000
6.18407	1.75927	20.20000
6.32045	1.75927	20.20000
6.45683	1.75927	20.20000
6.59320	1.75927	20.20000
6.72958	1.75927	20.20000
6.86595	1.75927	20.20000
7.00233	1.75927	20.20000
7.13870	1.75927	20.20000
7.27508	1.75927	20.20000
7.41146	1.75927	20.20000
7.54783	1.75927	20.20000
7.68421	1.75927	20.20000
7.82058	1.75927	20.20000
7.95696	1.75927	20.20000
8.09334	1.75927	20.20000
8.22971	1.75927	20.20000
8.36609	1.75927	20.20000
8.50246	1.75927	20.20000
8.63884	1.75927	20.20000
8.77522	1.75927	20.20000
8.91159	1.75927	20.20000
9.04797	1.75927	20.20000
0.45628	1.81592	20.20000
0.59266	1.81592	20.20000
0.72904	1.81592	20.20000
0.86541	1.81592	20.20000
1.00179	1.81592	20.20000
1.13816	1.81592	20.20000
1.27454	1.81592	14.30000
1.41092	1.81592	11.80000
1.54729	1.81592	9.28000
1.68367	1.81592	8.43000
1.82004	1.81592	6.75000
1.95642	1.81592	6.75000
2.09280	1.81592	5.90000
2.22917	1.81592	6.75000
2.36555	1.81592	7.59000
2.50192	1.81592	7.59000
2.63830	1.81592	9.28000
2.77468	1.81592	9.28000
2.91105	1.81592	11.00000
3.04743	1.81592	11.00000
3.18380	1.81592	11.80000
3.32018	1.81592	12.60000
3.45656	1.81592	15.20000
3.59293	1.81592	19.40000
3.72931	1.81592	16.00000
3.86568	1.81592	20.20000
4.00206	1.81592	20.20000
4.13843	1.81592	20.20000
4.27481	1.81592	20.20000
4.41119	1.81592	20.20000
4.54756	1.81592	20.20000
4.68394	1.81592	20.20000
4.82031	1.81592	20.20000
4.95669	1.81592	20.20000
5.09307	1.81592	20.20000
5.22944	1.81592	20.20000
5.36582	1.81592	20.20000
5.50219	1.81592	20.20000
5.63857	1.81592	20.20000
5.77495	1.81592	20.20000
5.91132	1.81592	20.20000
6.04770	1.81592	20.20000
6.18407	1.81592	20.20000
6.32045	1.81592	20.20000
6.45683	1.81592	20.20000
6.59320	1.81592	20.20000
6.72958	1.81592	20.20000
6.86595	1.81592	20.20000
7.00233	1.81592	20.20000
7.13870	1.81592	20.20000
7.27508	1.81592	20.20000
7.41146	1.81592	20.20000
7.54783	1.81592	20.20000
7.68421	1.81592	20.20000
7.82058	1.81592	20.20000
7.95696	1.81592	20.20000
8.09334	1.81592	20.20000
8.22971	1.81592	20.20000
8.36609	1.81592	20.20000
8.50246	1.81592	20.20000
8.63884	1.81592	20.20000
8.77522	1.81592	20.20000
8.91159	1.81592	20.20000
9.04797	1.81592	20.20000
0.45628	1.87256	20.20000
0.59266	1.87256	20.20000
0.72904	1.87256	20.20000
0.86541	1.87256	20.20000
1.00179	1.87256	20.20000
1.13816	1.87256	20.20000
1.27454	1.87256	13.50000
1.41092	1.87256	11.00000
1.54729	1.87256	8.43000
1.68367	1.87256	7.59000
1.82004	1.87256	6.75000
1.95642	1.87256	6.75000
2.09280	1.87256	6.75000
2.22917	1.87256	6.75000
2.36555	1.87256	7.59000
2.50192	1.87256	7.59000
2.63830	1.87256	8.43000
2.77468	1.87256	9.28000
2.91105	1.87256	11.00000
3.04743	1.87256	11.00000
3.18380	1.87256	11.00000
3.32018	1.87256	13.50000
3.45656	1.87256	16.00000
3.59293	1.87256	16.90000
3.72931	1.87256	17.70000
3.86568	1.87256	17.70000
4.00206	1.87256	20.20000
4.13843	1.87256	20.20000
4.27481	1.87256	20.20000
4.41119	1.87256	20.20000
4.54756	1.87256	20.20000
4.68394	1.87256	20.20000
4.82031	1.87256	20.20000
4.95669	1.87256	20.20000
5.09307	1.87256	20.20000
5.22944	1.87256	20.20000
5.36582	1.87256	20.20000
5.50219	1.87256	20.20000
5.63857	1.87256	20.20000
5.77495	1.87256	20.20000
5.91132	1.87256	20.20000
6.04770	1.87256	20.20000
6.18407	1.87256	20.20000
6.32045	1.87256	20.20000
6.45683	1.87256	20.20000
6.59320	1.87256	20.20000
6.72958	1.87256	20.20000
6.86595	1.87256	20.20000
7.00233	1.87256	20.20000
7.13870	1.87256	20.20000
7.27508	1.87256	20.20000
7.41146	1.87256	20.20000
7.54783	1.87256	20.20000
7.68421	1.87256	20.20000
7.82058	1.87256	20.20000
7.95696	1.87256	20.20000
8.09334	1.87256	20.20000
8.22971	1.87256	20.20000
8.36609	1.87256	20.20000
8.50246	1.87256	20.20000
8.63884	1.87256	20.20000
8.77522	1.87256	20.20000
8.91159	1.87256	20.20000
9.04797	1.87256	20.20000
0.45628	1.92921	20.20000
0.59266	1.92921	20.20000
0.72904	1.92921	20.20000
0.86541	1.92921	20.20000
1.00179	1.92921	19.40000
1.13816	1.92921	17.70000
1.27454	1.92921	13.50000
1.41092	1.92921	10.10000
1.54729	1.92921	8.43000
1.68367	1.92921	7.59000
1.82004	1.92921	6.75000
1.95642	1.92921	6.75000
2.09280	1.92921	6.75000
2.22917	1.92921	6.75000
2.36555	1.92921	7.59000
2.50192	1.92921	8.43000
2.63830	1.92921	9.28000
2.77468	1.92921	10.10000
2.91105	1.92921	11.00000
3.04743	1.92921	11.00000
3.18380	1.92921	12.60000
3.32018	1.92921	12.60000
3.45656	1.92921	13.50000
3.59293	1.92921	16.00000
3.72931	1.92921	20.20000
3.86568	1.92921	17.70000
4.00206	1.92921	20.20000
4.13843	1.92921	20.20000
4.27481	1.92921	20.20000
4.41119	1.92921	20.20000
4.54756	1.92921	20.20000
4.68394	1.92921	20.20000
4.82031	1.92921	20.20000
4.95669	1.92921	20.20000
5.09307	1.92921	20.20000
5.22944	1.92921	20.20000
5.36582	1.92921	20.20000
5.50219	1.92921	20.20000
5.63857	1.92921	20.20000
5.77495	1.92921	20.20000
5.91132	1.92921	20.20000
6.04770	1.92921	20.20000
6.18407	1.92921	20.20000
6.32045	1.92921	20.20000
6.45683	1.92921	20.20000
6.59320	1.92921	20.20000
6.72958	1.92921	20.20000
6.86595	1.92921	20.20000
7.00233	1.92921	20.20000
7.13870	1.92921	20.20000
7.27508	1.92921	20.20000
7.41146	1.92921	20.20000
7.54783	1.92921	20.20000
7.68421	1.92921	20.20000
7.82058	1.92921	20.20000
7.95696	1.92921	20.20000
8.09334	1.92921	20.20000
8.22971	1.92921	20.20000
8.36609	1.92921	20.20000
8.50246	1.92921	20.20000
8.63884	1.92921	20.20000
8.77522	1.92921	20.20000
8.91159	1.92921	20.20000
9.04797	1.92921	20.20000
0.45628	1.98586	20.20000
0.59266	1.98586	20.20000
0.72904	1.98586	20.20000
0.86541	1.98586	16.90000
1.00179	1.98586	16.00000
1.13816	1.98586	14.30000
1.27454	1.98586	11.80000
1.41092	1.98586	9.28000
1.54729	1.98586	8.43000
1.68367	1.98586	7.59000
1.82004	1.98586	6.75000
1.95642	1.98586	6.75000
2.09280	1.98586	6.75000
2.22917	1.98586	7.59000
2.36555	1.98586	8.43000
2.50192	1.98586	9.28000
2.63830	1.98586	8.43000
2.77468	1.98586	10.10000
2.91105	1.98586	11.00000
3.04743	1.98586	11.00000
3.18380	1.98586	13.50000
3.32018	1.98586	11.80000
3.45656	1.98586	12.60000
3.59293	1.98586	14.30000
3.72931	1.98586	20.20000
3.86568	1.98586	19.40000
4.00206	1.98586	20.20000
4.13843	1.98586	20.20000
4.27481	1.98586	20.20000
4.41119	1.98586	20.20000
4.54756	1.98586	20.20000
4.68394	1.98586	20.20000
4.82031	1.98586	20.20000
4.95669	1.98586	20.20000
5.09307	1.98586	20.20000
5.22944	1.98586	20.20000
5.36582	1.98586	20.20000
5.50219	1.98586	20.20000
5.63857	1.98586	20.20000
5.77495	1.98586	20.20000
5.91132	1.98586	20.20000
6.04770	1.98586	20.20000
6.18407	1.98586	20.20000
6.32045	1.98586	20.20000
6.45683	1.98586	20.20000
6.59320	1.98586	20.20000
6.72958	1.98586	20.20000
6.86595	1.98586	20.20000
7.00233	1.98586	20.20000
7.13870	1.98586	20.20000
7.27508	1.98586	20.20000
7.41146	1.98586	20.20000
7.54783	1.98586	20.20000
7.68421	1.98586	20.20000
7.82058	1.98586	20.20000
7.95696	1.98586	20.20000
8.09334	1.98586	20.20000
8.22971	1.98586	20.20000
8.36609	1.98586	20.20000
8.50246	1.98586	20.20000
8.63884	1.98586	20.20000
8.77522	1.98586	20.20000
8.91159	1.98586	20.20000
9.04797	1.98586	20.20000
0.45628	2.04251	20.20000
0.59266	2.04251	20.20000
0.72904	2.04251	20.20000
0.86541	2.04251	15.20000
1.00179	2.04251	14.30000
1.13816	2.04251	11.80000
1.27454	2.04251	10.10000
1.41092	2.04251	9.28000
1.54729	2.04251	8.43000
1.68367	2.04251	6.75000
1.82004	2.04251	6.75000
1.95642	2.04251	6.75000
2.09280	2.04251	7.59000
2.22917	2.04251	8.43000
2.36555	2.04251	8.43000
2.50192	2.04251	8.43000
2.63830	2.04251	9.28000
2.77468	2.04251	10.10000
2.91105	2.04251	10.10000
3.04743	2.04251	11.00000
3.18380	2.04251	11.80000
3.32018	2.04251	11.80000
3.45656	2.04251	12.60000
3.59293	2.04251	16.00000
3.72931	2.04251	17.70000
3.86568	2.04251	16.90000
4.00206	2.04251	20.20000
4.13843	2.04251	20.20000
4.27481	2.04251	20.20000
4.41119	2.04251	20.20000
4.54756	2.04251	20.20000
4.68394	2.04251	20.20000
4.82031	2.04251	20.20000
4.95669	2.04251	20.20000
5.09307	2.04251	20.20000
5.22944	2.04251	20.20000
5.36582	2.04251	20.20000
5.50219	2.04251	20.20000
5.63857	2.04251	20.20000
5.77495	2.04251	20.20000
5.91132	2.04251	20.20000
6.04770	2.04251	20.20000
6.18407	2.04251	20.20000
6.32045	2.04251	20.20000
6.45683	2.04251	20.20000
6.59320	2.04251	20.20000
6.72958	2.04251	20.20000
6.86595	2.04251	20.20000
7.00233	2.04251	20.20000
7.13870	2.04251	20.20000
7.27508	2.04251	20.20000
7.41146	2.04251	20.20000
7.54783	2.04251	20.20000
7.68421	2.04251	20.20000
7.82058	2.04251	20.20000
7.95696	2.04251	20.20000
8.09334	2.04251	20.20000
8.22971	2.04251	20.20000
8.36609	2.04251	20.20000
8.50246	2.04251	20.20000
8.63884	2.04251	20.20000
8.77522	2.04251	20.20000
8.91159	2.04251	20.20000
9.04797	2.04251	20.20000
0.45628	2.09916	20.20000
0.59266	2.09916	20.20000
0.72904	2.09916	20.20000
0.86541	2.09916	13.50000
1.00179	2.09916	13.50000
1.13816	2.09916	11.00000
1.27454	2.09916	9.28000
1.41092	2.09916	8.43000
1.54729	2.09916	8.43000
1.68367	2.09916	6.75000
1.82004	2.09916	7.59000
1.95642	2.09916	6.75000
2.09280	2.09916	6.75000
2.22917	2.09916	7.59000
2.36555	2.09916	9.28000
2.50192	2.09916	9.28000
2.63830	2.09916	10.10000
2.77468	2.09916	11.00000
2.91105	2.09916	10.10000
3.04743	2.09916	11.80000
3.18380	2.09916	11.80000
3.32018	2.09916	11.80000
3.45656	2.09916	12.60000
3.59293	2.09916	16.90000
3.72931	2.09916	20.20000
3.86568	2.09916	20.20000
4.00206	2.09916	20.20000
4.13843	2.09916	20.20000
4.27481	2.09916	20.20000
4.41119	2.09916	20.20000
4.54756	2.09916	20.20000
4.68394	2.09916	20.20000
4.82031	2.09916	20.20000
4.95669	2.09916	20.20000
5.09307	2.09916	20.20000
5.22944	2.09916	20.20000
5.36582	2.09916	20.20000
5.50219	2.09916	20.20000
5.63857	2.09916	20.20000
5.77495	2.09916	20.20000
5.91132	2.09916	20.20000
6.04770	2.09916	20.20000
6.18407	2.09916	20.20000
6.32045	2.09916	20.20000
6.45683	2.09916	20.20000
6.59320	2.09916	20.20000
6.72958	2.09916	20.20000
6.86595	2.09916	20.20000
7.00233	2.09916	20.20000
7.13870	2.09916	20.20000
7.27508	2.09916	20.20000
7.41146	2.09916	20.20000
7.54783	2.09916	20.20000
7.68421	2.09916	20.20000
7.82058	2.09916	20.20000
7.95696	2.09916	20.20000
8.09334	2.09916	20.20000
8.22971	2.09916	20.20000
8.36609	2.09916	20.20000
8.50246	2.09916	20.20000
8.63884	2.09916	20.20000
8.77522	2.09916	20.20000
8.91159	2.09916	20.20000
9.04797	2.09916	20.20000
0.45628	2.15581	20.20000
0.59266	2.15581	20.20000
0.72904	2.15581	17.70000
0.86541	2.15581	13.50000
1.00179	2.15581	13.50000
1.13816	2.15581	11.00000
1.27454	2.15581	9.28000
1.41092	2.15581	8.43000
1.54729	2.15581	7.59000
1.68367	2.15581	7.59000
1.82004	2.15581	6.75000
1.95642	2.15581	6.75000
2.09280	2.15581	7.59000
2.22917	2.15581	8.43000
2.36555	2.15581	8.43000
2.50192	2.15581	9.28000
[truncated: 2,096 more rows]
