# Supplementary material for: Geometric alignment of aminoacyl-tRNA relative to catalytic centers of the ribosome underpins accurate mRNA decoding
Source: Nat Commun. 2023 Sep 11;14:5582. doi: 10.1038/s41467-023-40404-9 (PMC10495418; doi:10.1038/s41467-023-40404-9)
Supplement: Supplementary file 7 — Source Data [file 41467_2023_40404_MOESM7_ESM.zip › Girodat_Nat_Comm_data/Fig3/Near-cognate-Rswi-Rswi-DIII.txt]

0.63113	0.34003	21.00000
0.77392	0.34003	21.00000
0.91672	0.34003	21.00000
1.05951	0.34003	21.00000
1.20231	0.34003	21.00000
1.34510	0.34003	21.00000
1.48790	0.34003	21.00000
1.63069	0.34003	21.00000
1.77348	0.34003	21.00000
1.91628	0.34003	21.00000
2.05907	0.34003	21.00000
2.20187	0.34003	21.00000
2.34466	0.34003	21.00000
2.48745	0.34003	21.00000
2.63025	0.34003	21.00000
2.77304	0.34003	21.00000
2.91584	0.34003	21.00000
3.05863	0.34003	21.00000
3.20143	0.34003	21.00000
3.34422	0.34003	21.00000
3.48701	0.34003	21.00000
3.62981	0.34003	21.00000
3.77260	0.34003	21.00000
3.91540	0.34003	21.00000
4.05819	0.34003	21.00000
4.20098	0.34003	20.20000
4.34378	0.34003	21.00000
4.48657	0.34003	21.00000
4.62937	0.34003	21.00000
4.77216	0.34003	21.00000
4.91495	0.34003	21.00000
5.05775	0.34003	21.00000
5.20054	0.34003	21.00000
5.34334	0.34003	21.00000
5.48613	0.34003	21.00000
5.62892	0.34003	21.00000
5.77172	0.34003	21.00000
5.91451	0.34003	21.00000
6.05731	0.34003	21.00000
6.20010	0.34003	21.00000
6.34290	0.34003	21.00000
6.48569	0.34003	21.00000
6.62848	0.34003	21.00000
6.77128	0.34003	21.00000
6.91407	0.34003	21.00000
7.05687	0.34003	21.00000
7.19966	0.34003	21.00000
7.34245	0.34003	21.00000
7.48525	0.34003	21.00000
7.62804	0.34003	21.00000
7.77084	0.34003	21.00000
7.91363	0.34003	21.00000
8.05643	0.34003	21.00000
8.19922	0.34003	21.00000
8.34201	0.34003	21.00000
8.48481	0.34003	21.00000
8.62760	0.34003	21.00000
8.77040	0.34003	21.00000
8.91319	0.34003	21.00000
9.05598	0.34003	21.00000
9.19878	0.34003	21.00000
9.34157	0.34003	21.00000
9.48437	0.34003	21.00000
9.62716	0.34003	21.00000
0.63113	0.39586	21.00000
0.77392	0.39586	21.00000
0.91672	0.39586	21.00000
1.05951	0.39586	21.00000
1.20231	0.39586	21.00000
1.34510	0.39586	21.00000
1.48790	0.39586	21.00000
1.63069	0.39586	21.00000
1.77348	0.39586	21.00000
1.91628	0.39586	21.00000
2.05907	0.39586	21.00000
2.20187	0.39586	21.00000
2.34466	0.39586	21.00000
2.48745	0.39586	21.00000
2.63025	0.39586	21.00000
2.77304	0.39586	21.00000
2.91584	0.39586	21.00000
3.05863	0.39586	18.40000
3.20143	0.39586	21.00000
3.34422	0.39586	21.00000
3.48701	0.39586	21.00000
3.62981	0.39586	21.00000
3.77260	0.39586	21.00000
3.91540	0.39586	21.00000
4.05819	0.39586	21.00000
4.20098	0.39586	21.00000
4.34378	0.39586	21.00000
4.48657	0.39586	21.00000
4.62937	0.39586	21.00000
4.77216	0.39586	21.00000
4.91495	0.39586	21.00000
5.05775	0.39586	21.00000
5.20054	0.39586	21.00000
5.34334	0.39586	21.00000
5.48613	0.39586	21.00000
5.62892	0.39586	21.00000
5.77172	0.39586	21.00000
5.91451	0.39586	21.00000
6.05731	0.39586	21.00000
6.20010	0.39586	21.00000
6.34290	0.39586	21.00000
6.48569	0.39586	21.00000
6.62848	0.39586	21.00000
6.77128	0.39586	21.00000
6.91407	0.39586	21.00000
7.05687	0.39586	21.00000
7.19966	0.39586	21.00000
7.34245	0.39586	21.00000
7.48525	0.39586	21.00000
7.62804	0.39586	21.00000
7.77084	0.39586	21.00000
7.91363	0.39586	21.00000
8.05643	0.39586	21.00000
8.19922	0.39586	21.00000
8.34201	0.39586	21.00000
8.48481	0.39586	21.00000
8.62760	0.39586	21.00000
8.77040	0.39586	21.00000
8.91319	0.39586	21.00000
9.05598	0.39586	21.00000
9.19878	0.39586	21.00000
9.34157	0.39586	21.00000
9.48437	0.39586	21.00000
9.62716	0.39586	21.00000
0.63113	0.45168	21.00000
0.77392	0.45168	21.00000
0.91672	0.45168	21.00000
1.05951	0.45168	21.00000
1.20231	0.45168	21.00000
1.34510	0.45168	21.00000
1.48790	0.45168	21.00000
1.63069	0.45168	21.00000
1.77348	0.45168	21.00000
1.91628	0.45168	21.00000
2.05907	0.45168	17.50000
2.20187	0.45168	21.00000
2.34466	0.45168	20.20000
2.48745	0.45168	18.40000
2.63025	0.45168	21.00000
2.77304	0.45168	15.80000
2.91584	0.45168	17.50000
3.05863	0.45168	15.80000
3.20143	0.45168	16.70000
3.34422	0.45168	15.80000
3.48701	0.45168	17.50000
3.62981	0.45168	18.40000
3.77260	0.45168	20.20000
3.91540	0.45168	18.40000
4.05819	0.45168	20.20000
4.20098	0.45168	17.50000
4.34378	0.45168	21.00000
4.48657	0.45168	21.00000
4.62937	0.45168	21.00000
4.77216	0.45168	21.00000
4.91495	0.45168	21.00000
5.05775	0.45168	21.00000
5.20054	0.45168	21.00000
5.34334	0.45168	21.00000
5.48613	0.45168	21.00000
5.62892	0.45168	21.00000
5.77172	0.45168	21.00000
5.91451	0.45168	21.00000
6.05731	0.45168	21.00000
6.20010	0.45168	21.00000
6.34290	0.45168	21.00000
6.48569	0.45168	21.00000
6.62848	0.45168	21.00000
6.77128	0.45168	21.00000
6.91407	0.45168	21.00000
7.05687	0.45168	21.00000
7.19966	0.45168	21.00000
7.34245	0.45168	21.00000
7.48525	0.45168	21.00000
7.62804	0.45168	21.00000
7.77084	0.45168	21.00000
7.91363	0.45168	21.00000
8.05643	0.45168	21.00000
8.19922	0.45168	21.00000
8.34201	0.45168	21.00000
8.48481	0.45168	21.00000
8.62760	0.45168	21.00000
8.77040	0.45168	21.00000
8.91319	0.45168	21.00000
9.05598	0.45168	21.00000
9.19878	0.45168	21.00000
9.34157	0.45168	21.00000
9.48437	0.45168	21.00000
9.62716	0.45168	21.00000
0.63113	0.50751	21.00000
0.77392	0.50751	21.00000
0.91672	0.50751	21.00000
1.05951	0.50751	21.00000
1.20231	0.50751	21.00000
1.34510	0.50751	16.70000
1.48790	0.50751	21.00000
1.63069	0.50751	14.00000
1.77348	0.50751	18.40000
1.91628	0.50751	17.50000
2.05907	0.50751	17.50000
2.20187	0.50751	14.90000
2.34466	0.50751	14.00000
2.48745	0.50751	13.20000
2.63025	0.50751	13.20000
2.77304	0.50751	13.20000
2.91584	0.50751	12.30000
3.05863	0.50751	12.30000
3.20143	0.50751	11.40000
3.34422	0.50751	12.30000
3.48701	0.50751	13.20000
3.62981	0.50751	14.90000
3.77260	0.50751	14.00000
3.91540	0.50751	14.90000
4.05819	0.50751	15.80000
4.20098	0.50751	15.80000
4.34378	0.50751	15.80000
4.48657	0.50751	20.20000
4.62937	0.50751	15.80000
4.77216	0.50751	17.50000
4.91495	0.50751	18.40000
5.05775	0.50751	17.50000
5.20054	0.50751	17.50000
5.34334	0.50751	21.00000
5.48613	0.50751	21.00000
5.62892	0.50751	21.00000
5.77172	0.50751	21.00000
5.91451	0.50751	21.00000
6.05731	0.50751	20.20000
6.20010	0.50751	21.00000
6.34290	0.50751	21.00000
6.48569	0.50751	21.00000
6.62848	0.50751	21.00000
6.77128	0.50751	20.20000
6.91407	0.50751	21.00000
7.05687	0.50751	21.00000
7.19966	0.50751	21.00000
7.34245	0.50751	21.00000
7.48525	0.50751	21.00000
7.62804	0.50751	21.00000
7.77084	0.50751	21.00000
7.91363	0.50751	21.00000
8.05643	0.50751	20.20000
8.19922	0.50751	21.00000
8.34201	0.50751	21.00000
8.48481	0.50751	21.00000
8.62760	0.50751	21.00000
8.77040	0.50751	20.20000
8.91319	0.50751	21.00000
9.05598	0.50751	21.00000
9.19878	0.50751	21.00000
9.34157	0.50751	21.00000
9.48437	0.50751	21.00000
9.62716	0.50751	21.00000
0.63113	0.56334	21.00000
0.77392	0.56334	21.00000
0.91672	0.56334	21.00000
1.05951	0.56334	21.00000
1.20231	0.56334	21.00000
1.34510	0.56334	17.50000
1.48790	0.56334	14.00000
1.63069	0.56334	13.20000
1.77348	0.56334	14.00000
1.91628	0.56334	13.20000
2.05907	0.56334	9.65000
2.20187	0.56334	10.50000
2.34466	0.56334	9.65000
2.48745	0.56334	9.65000
2.63025	0.56334	9.65000
2.77304	0.56334	8.77000
2.91584	0.56334	8.77000
3.05863	0.56334	7.89000
3.20143	0.56334	7.89000
3.34422	0.56334	8.77000
3.48701	0.56334	9.65000
3.62981	0.56334	8.77000
3.77260	0.56334	9.65000
3.91540	0.56334	9.65000
4.05819	0.56334	10.50000
4.20098	0.56334	11.40000
4.34378	0.56334	12.30000
4.48657	0.56334	13.20000
4.62937	0.56334	12.30000
4.77216	0.56334	13.20000
4.91495	0.56334	14.00000
5.05775	0.56334	13.20000
5.20054	0.56334	14.00000
5.34334	0.56334	14.90000
5.48613	0.56334	16.70000
5.62892	0.56334	16.70000
5.77172	0.56334	18.40000
5.91451	0.56334	20.20000
6.05731	0.56334	21.00000
6.20010	0.56334	20.20000
6.34290	0.56334	18.40000
6.48569	0.56334	18.40000
6.62848	0.56334	21.00000
6.77128	0.56334	20.20000
6.91407	0.56334	21.00000
7.05687	0.56334	21.00000
7.19966	0.56334	21.00000
7.34245	0.56334	21.00000
7.48525	0.56334	21.00000
7.62804	0.56334	16.70000
7.77084	0.56334	21.00000
7.91363	0.56334	21.00000
8.05643	0.56334	18.40000
8.19922	0.56334	17.50000
8.34201	0.56334	20.20000
8.48481	0.56334	20.20000
8.62760	0.56334	18.40000
8.77040	0.56334	20.20000
8.91319	0.56334	18.40000
9.05598	0.56334	20.20000
9.19878	0.56334	18.40000
9.34157	0.56334	20.20000
9.48437	0.56334	16.70000
9.62716	0.56334	18.40000
0.63113	0.61917	21.00000
0.77392	0.61917	21.00000
0.91672	0.61917	21.00000
1.05951	0.61917	21.00000
1.20231	0.61917	14.90000
1.34510	0.61917	14.00000
1.48790	0.61917	10.50000
1.63069	0.61917	11.40000
1.77348	0.61917	10.50000
1.91628	0.61917	8.77000
2.05907	0.61917	7.89000
2.20187	0.61917	7.02000
2.34466	0.61917	6.14000
2.48745	0.61917	6.14000
2.63025	0.61917	5.26000
2.77304	0.61917	5.26000
2.91584	0.61917	5.26000
3.05863	0.61917	5.26000
3.20143	0.61917	5.26000
3.34422	0.61917	5.26000
3.48701	0.61917	6.14000
3.62981	0.61917	6.14000
3.77260	0.61917	6.14000
3.91540	0.61917	7.89000
4.05819	0.61917	7.89000
4.20098	0.61917	8.77000
4.34378	0.61917	8.77000
4.48657	0.61917	8.77000
4.62937	0.61917	8.77000
4.77216	0.61917	10.50000
4.91495	0.61917	9.65000
5.05775	0.61917	9.65000
5.20054	0.61917	11.40000
5.34334	0.61917	12.30000
5.48613	0.61917	12.30000
5.62892	0.61917	14.90000
5.77172	0.61917	15.80000
5.91451	0.61917	14.90000
6.05731	0.61917	14.90000
6.20010	0.61917	16.70000
6.34290	0.61917	16.70000
6.48569	0.61917	15.80000
6.62848	0.61917	14.90000
6.77128	0.61917	14.90000
6.91407	0.61917	15.80000
7.05687	0.61917	17.50000
7.19966	0.61917	18.40000
7.34245	0.61917	20.20000
7.48525	0.61917	17.50000
7.62804	0.61917	21.00000
7.77084	0.61917	20.20000
7.91363	0.61917	15.80000
8.05643	0.61917	15.80000
8.19922	0.61917	14.00000
8.34201	0.61917	14.00000
8.48481	0.61917	14.00000
8.62760	0.61917	15.80000
8.77040	0.61917	18.40000
8.91319	0.61917	14.00000
9.05598	0.61917	15.80000
9.19878	0.61917	14.00000
9.34157	0.61917	14.90000
9.48437	0.61917	14.90000
9.62716	0.61917	18.40000
0.63113	0.67499	21.00000
0.77392	0.67499	18.40000
0.91672	0.67499	15.80000
1.05951	0.67499	14.00000
1.20231	0.67499	11.40000
1.34510	0.67499	9.65000
1.48790	0.67499	8.77000
1.63069	0.67499	7.89000
1.77348	0.67499	7.02000
1.91628	0.67499	6.14000
2.05907	0.67499	5.26000
2.20187	0.67499	4.39000
2.34466	0.67499	4.39000
2.48745	0.67499	3.51000
2.63025	0.67499	3.51000
2.77304	0.67499	2.63000
2.91584	0.67499	2.63000
3.05863	0.67499	2.63000
3.20143	0.67499	2.63000
3.34422	0.67499	3.51000
3.48701	0.67499	3.51000
3.62981	0.67499	4.39000
3.77260	0.67499	4.39000
3.91540	0.67499	5.26000
4.05819	0.67499	5.26000
4.20098	0.67499	5.26000
4.34378	0.67499	6.14000
4.48657	0.67499	6.14000
4.62937	0.67499	7.02000
4.77216	0.67499	7.02000
4.91495	0.67499	7.89000
5.05775	0.67499	8.77000
5.20054	0.67499	8.77000
5.34334	0.67499	9.65000
5.48613	0.67499	10.50000
5.62892	0.67499	12.30000
5.77172	0.67499	11.40000
5.91451	0.67499	12.30000
6.05731	0.67499	12.30000
6.20010	0.67499	13.20000
6.34290	0.67499	12.30000
6.48569	0.67499	13.20000
6.62848	0.67499	13.20000
6.77128	0.67499	14.90000
6.91407	0.67499	14.00000
7.05687	0.67499	13.20000
7.19966	0.67499	15.80000
7.34245	0.67499	16.70000
7.48525	0.67499	21.00000
7.62804	0.67499	14.90000
7.77084	0.67499	14.90000
7.91363	0.67499	13.20000
8.05643	0.67499	13.20000
8.19922	0.67499	12.30000
8.34201	0.67499	11.40000
8.48481	0.67499	12.30000
8.62760	0.67499	12.30000
8.77040	0.67499	13.20000
8.91319	0.67499	13.20000
9.05598	0.67499	12.30000
9.19878	0.67499	12.30000
9.34157	0.67499	12.30000
9.48437	0.67499	14.00000
9.62716	0.67499	20.20000
0.63113	0.73082	21.00000
0.77392	0.73082	18.40000
0.91672	0.73082	14.90000
1.05951	0.73082	11.40000
1.20231	0.73082	9.65000
1.34510	0.73082	7.89000
1.48790	0.73082	7.02000
1.63069	0.73082	6.14000
1.77348	0.73082	5.26000
1.91628	0.73082	4.39000
2.05907	0.73082	3.51000
2.20187	0.73082	2.63000
2.34466	0.73082	2.63000
2.48745	0.73082	1.75000
2.63025	0.73082	1.75000
2.77304	0.73082	0.87700
2.91584	0.73082	0.87700
3.05863	0.73082	0.87700
3.20143	0.73082	1.75000
3.34422	0.73082	1.75000
3.48701	0.73082	1.75000
3.62981	0.73082	2.63000
3.77260	0.73082	2.63000
3.91540	0.73082	3.51000
4.05819	0.73082	3.51000
4.20098	0.73082	3.51000
4.34378	0.73082	4.39000
4.48657	0.73082	4.39000
4.62937	0.73082	4.39000
4.77216	0.73082	5.26000
4.91495	0.73082	6.14000
5.05775	0.73082	7.02000
5.20054	0.73082	7.02000
5.34334	0.73082	8.77000
5.48613	0.73082	8.77000
5.62892	0.73082	9.65000
5.77172	0.73082	9.65000
5.91451	0.73082	10.50000
6.05731	0.73082	9.65000
6.20010	0.73082	10.50000
6.34290	0.73082	10.50000
6.48569	0.73082	14.00000
6.62848	0.73082	12.30000
6.77128	0.73082	11.40000
6.91407	0.73082	12.30000
7.05687	0.73082	11.40000
7.19966	0.73082	13.20000
7.34245	0.73082	14.90000
7.48525	0.73082	14.00000
7.62804	0.73082	14.00000
7.77084	0.73082	13.20000
7.91363	0.73082	11.40000
8.05643	0.73082	11.40000
8.19922	0.73082	9.65000
8.34201	0.73082	10.50000
8.48481	0.73082	11.40000
8.62760	0.73082	11.40000
8.77040	0.73082	10.50000
8.91319	0.73082	10.50000
9.05598	0.73082	10.50000
9.19878	0.73082	10.50000
9.34157	0.73082	11.40000
9.48437	0.73082	13.20000
9.62716	0.73082	21.00000
0.63113	0.78665	20.20000
0.77392	0.78665	20.20000
0.91672	0.78665	13.20000
1.05951	0.78665	9.65000
1.20231	0.78665	8.77000
1.34510	0.78665	7.02000
1.48790	0.78665	6.14000
1.63069	0.78665	4.39000
1.77348	0.78665	3.51000
1.91628	0.78665	2.63000
2.05907	0.78665	2.63000
2.20187	0.78665	1.75000
2.34466	0.78665	0.87700
2.48745	0.78665	0.87700
2.63025	0.78665	0.00000
2.77304	0.78665	0.00000
2.91584	0.78665	0.00000
3.05863	0.78665	0.00000
3.20143	0.78665	0.87700
3.34422	0.78665	0.87700
3.48701	0.78665	0.87700
3.62981	0.78665	1.75000
3.77260	0.78665	1.75000
3.91540	0.78665	2.63000
4.05819	0.78665	2.63000
4.20098	0.78665	2.63000
4.34378	0.78665	3.51000
4.48657	0.78665	3.51000
4.62937	0.78665	4.39000
4.77216	0.78665	5.26000
4.91495	0.78665	5.26000
5.05775	0.78665	6.14000
5.20054	0.78665	7.02000
5.34334	0.78665	7.02000
5.48613	0.78665	7.89000
5.62892	0.78665	8.77000
5.77172	0.78665	8.77000
5.91451	0.78665	9.65000
6.05731	0.78665	9.65000
6.20010	0.78665	9.65000
6.34290	0.78665	10.50000
6.48569	0.78665	10.50000
6.62848	0.78665	11.40000
6.77128	0.78665	12.30000
6.91407	0.78665	12.30000
7.05687	0.78665	11.40000
7.19966	0.78665	13.20000
7.34245	0.78665	14.00000
7.48525	0.78665	14.00000
7.62804	0.78665	14.00000
7.77084	0.78665	11.40000
7.91363	0.78665	9.65000
8.05643	0.78665	9.65000
8.19922	0.78665	9.65000
8.34201	0.78665	8.77000
8.48481	0.78665	9.65000
8.62760	0.78665	9.65000
8.77040	0.78665	9.65000
8.91319	0.78665	8.77000
9.05598	0.78665	9.65000
9.19878	0.78665	9.65000
9.34157	0.78665	10.50000
9.48437	0.78665	14.00000
9.62716	0.78665	20.20000
0.63113	0.84247	21.00000
0.77392	0.84247	16.70000
0.91672	0.84247	11.40000
1.05951	0.84247	9.65000
1.20231	0.84247	7.89000
1.34510	0.84247	7.02000
1.48790	0.84247	5.26000
1.63069	0.84247	4.39000
1.77348	0.84247	3.51000
1.91628	0.84247	2.63000
2.05907	0.84247	1.75000
2.20187	0.84247	0.87700
2.34466	0.84247	0.87700
2.48745	0.84247	0.00000
2.63025	0.84247	0.00000
2.77304	0.84247	0.00000
2.91584	0.84247	0.00000
3.05863	0.84247	0.00000
3.20143	0.84247	0.00000
3.34422	0.84247	0.87700
3.48701	0.84247	0.87700
3.62981	0.84247	1.75000
3.77260	0.84247	1.75000
3.91540	0.84247	2.63000
4.05819	0.84247	2.63000
4.20098	0.84247	2.63000
4.34378	0.84247	3.51000
4.48657	0.84247	3.51000
4.62937	0.84247	3.51000
4.77216	0.84247	5.26000
4.91495	0.84247	5.26000
5.05775	0.84247	6.14000
5.20054	0.84247	6.14000
5.34334	0.84247	7.02000
5.48613	0.84247	7.89000
5.62892	0.84247	8.77000
5.77172	0.84247	8.77000
5.91451	0.84247	9.65000
6.05731	0.84247	9.65000
6.20010	0.84247	9.65000
6.34290	0.84247	10.50000
6.48569	0.84247	9.65000
6.62848	0.84247	10.50000
6.77128	0.84247	12.30000
6.91407	0.84247	12.30000
7.05687	0.84247	12.30000
7.19966	0.84247	12.30000
7.34245	0.84247	14.00000
7.48525	0.84247	13.20000
7.62804	0.84247	11.40000
7.77084	0.84247	10.50000
7.91363	0.84247	9.65000
8.05643	0.84247	10.50000
8.19922	0.84247	9.65000
8.34201	0.84247	8.77000
8.48481	0.84247	9.65000
8.62760	0.84247	8.77000
8.77040	0.84247	8.77000
8.91319	0.84247	8.77000
9.05598	0.84247	8.77000
9.19878	0.84247	9.65000
9.34157	0.84247	9.65000
9.48437	0.84247	14.00000
9.62716	0.84247	20.20000
0.63113	0.89830	21.00000
0.77392	0.89830	14.00000
0.91672	0.89830	13.20000
1.05951	0.89830	9.65000
1.20231	0.89830	7.89000
1.34510	0.89830	7.89000
1.48790	0.89830	5.26000
1.63069	0.89830	5.26000
1.77348	0.89830	4.39000
1.91628	0.89830	2.63000
2.05907	0.89830	2.63000
2.20187	0.89830	1.75000
2.34466	0.89830	0.87700
2.48745	0.89830	0.87700
2.63025	0.89830	0.87700
2.77304	0.89830	0.87700
2.91584	0.89830	0.87700
3.05863	0.89830	0.87700
3.20143	0.89830	0.87700
3.34422	0.89830	1.75000
3.48701	0.89830	1.75000
3.62981	0.89830	2.63000
3.77260	0.89830	2.63000
3.91540	0.89830	2.63000
4.05819	0.89830	3.51000
4.20098	0.89830	3.51000
4.34378	0.89830	3.51000
4.48657	0.89830	4.39000
4.62937	0.89830	4.39000
4.77216	0.89830	5.26000
4.91495	0.89830	6.14000
5.05775	0.89830	7.02000
5.20054	0.89830	7.89000
5.34334	0.89830	7.89000
5.48613	0.89830	7.89000
5.62892	0.89830	9.65000
5.77172	0.89830	9.65000
5.91451	0.89830	9.65000
6.05731	0.89830	9.65000
6.20010	0.89830	10.50000
6.34290	0.89830	11.40000
6.48569	0.89830	10.50000
6.62848	0.89830	12.30000
6.77128	0.89830	12.30000
6.91407	0.89830	12.30000
7.05687	0.89830	12.30000
7.19966	0.89830	14.00000
7.34245	0.89830	15.80000
7.48525	0.89830	13.20000
7.62804	0.89830	11.40000
7.77084	0.89830	10.50000
7.91363	0.89830	10.50000
8.05643	0.89830	11.40000
8.19922	0.89830	9.65000
8.34201	0.89830	9.65000
8.48481	0.89830	9.65000
8.62760	0.89830	9.65000
8.77040	0.89830	9.65000
8.91319	0.89830	9.65000
9.05598	0.89830	10.50000
9.19878	0.89830	9.65000
9.34157	0.89830	11.40000
9.48437	0.89830	17.50000
9.62716	0.89830	21.00000
0.63113	0.95413	21.00000
0.77392	0.95413	15.80000
0.91672	0.95413	13.20000
1.05951	0.95413	10.50000
1.20231	0.95413	9.65000
1.34510	0.95413	7.89000
1.48790	0.95413	7.02000
1.63069	0.95413	6.14000
1.77348	0.95413	5.26000
1.91628	0.95413	4.39000
2.05907	0.95413	3.51000
2.20187	0.95413	2.63000
2.34466	0.95413	2.63000
2.48745	0.95413	1.75000
2.63025	0.95413	1.75000
2.77304	0.95413	1.75000
2.91584	0.95413	1.75000
3.05863	0.95413	1.75000
3.20143	0.95413	2.63000
3.34422	0.95413	2.63000
3.48701	0.95413	3.51000
3.62981	0.95413	3.51000
3.77260	0.95413	3.51000
3.91540	0.95413	4.39000
4.05819	0.95413	4.39000
4.20098	0.95413	4.39000
4.34378	0.95413	5.26000
4.48657	0.95413	5.26000
4.62937	0.95413	6.14000
4.77216	0.95413	7.02000
4.91495	0.95413	7.89000
5.05775	0.95413	7.89000
5.20054	0.95413	8.77000
5.34334	0.95413	8.77000
5.48613	0.95413	9.65000
5.62892	0.95413	10.50000
5.77172	0.95413	11.40000
5.91451	0.95413	10.50000
6.05731	0.95413	11.40000
6.20010	0.95413	12.30000
6.34290	0.95413	12.30000
6.48569	0.95413	11.40000
6.62848	0.95413	11.40000
6.77128	0.95413	12.30000
6.91407	0.95413	14.00000
7.05687	0.95413	15.80000
7.19966	0.95413	16.70000
7.34245	0.95413	14.90000
7.48525	0.95413	14.00000
7.62804	0.95413	12.30000
7.77084	0.95413	11.40000
7.91363	0.95413	11.40000
8.05643	0.95413	12.30000
8.19922	0.95413	11.40000
8.34201	0.95413	10.50000
8.48481	0.95413	10.50000
8.62760	0.95413	10.50000
8.77040	0.95413	10.50000
8.91319	0.95413	10.50000
9.05598	0.95413	11.40000
9.19878	0.95413	11.40000
9.34157	0.95413	13.20000
9.48437	0.95413	20.20000
9.62716	0.95413	21.00000
0.63113	1.00996	18.40000
0.77392	1.00996	14.00000
0.91672	1.00996	13.20000
1.05951	1.00996	12.30000
1.20231	1.00996	10.50000
1.34510	1.00996	8.77000
1.48790	1.00996	7.89000
1.63069	1.00996	7.89000
1.77348	1.00996	7.02000
1.91628	1.00996	6.14000
2.05907	1.00996	5.26000
2.20187	1.00996	4.39000
2.34466	1.00996	4.39000
2.48745	1.00996	3.51000
2.63025	1.00996	3.51000
2.77304	1.00996	3.51000
2.91584	1.00996	3.51000
3.05863	1.00996	3.51000
3.20143	1.00996	4.39000
3.34422	1.00996	4.39000
3.48701	1.00996	4.39000
3.62981	1.00996	5.26000
3.77260	1.00996	5.26000
3.91540	1.00996	6.14000
4.05819	1.00996	6.14000
4.20098	1.00996	7.02000
4.34378	1.00996	7.02000
4.48657	1.00996	7.02000
4.62937	1.00996	7.89000
4.77216	1.00996	8.77000
4.91495	1.00996	8.77000
5.05775	1.00996	9.65000
5.20054	1.00996	10.50000
5.34334	1.00996	11.40000
5.48613	1.00996	11.40000
5.62892	1.00996	14.90000
5.77172	1.00996	13.20000
5.91451	1.00996	12.30000
6.05731	1.00996	14.00000
6.20010	1.00996	14.00000
6.34290	1.00996	14.00000
6.48569	1.00996	17.50000
6.62848	1.00996	14.90000
6.77128	1.00996	14.90000
6.91407	1.00996	18.40000
7.05687	1.00996	14.90000
7.19966	1.00996	14.90000
7.34245	1.00996	17.50000
7.48525	1.00996	15.80000
7.62804	1.00996	14.90000
7.77084	1.00996	12.30000
7.91363	1.00996	14.00000
8.05643	1.00996	14.00000
8.19922	1.00996	13.20000
8.34201	1.00996	13.20000
8.48481	1.00996	12.30000
8.62760	1.00996	11.40000
8.77040	1.00996	11.40000
8.91319	1.00996	12.30000
9.05598	1.00996	13.20000
9.19878	1.00996	14.00000
9.34157	1.00996	20.20000
9.48437	1.00996	20.20000
9.62716	1.00996	21.00000
0.63113	1.06578	20.20000
0.77392	1.06578	17.50000
0.91672	1.06578	14.90000
1.05951	1.06578	14.00000
1.20231	1.06578	11.40000
1.34510	1.06578	11.40000
1.48790	1.06578	9.65000
1.63069	1.06578	9.65000
1.77348	1.06578	7.89000
1.91628	1.06578	7.02000
2.05907	1.06578	7.02000
2.20187	1.06578	6.14000
2.34466	1.06578	5.26000
2.48745	1.06578	5.26000
2.63025	1.06578	4.39000
2.77304	1.06578	4.39000
2.91584	1.06578	5.26000
3.05863	1.06578	5.26000
3.20143	1.06578	6.14000
3.34422	1.06578	6.14000
3.48701	1.06578	6.14000
3.62981	1.06578	7.02000
3.77260	1.06578	7.02000
3.91540	1.06578	7.89000
4.05819	1.06578	8.77000
4.20098	1.06578	8.77000
4.34378	1.06578	9.65000
4.48657	1.06578	8.77000
4.62937	1.06578	10.50000
4.77216	1.06578	10.50000
4.91495	1.06578	11.40000
5.05775	1.06578	12.30000
5.20054	1.06578	11.40000
5.34334	1.06578	13.20000
5.48613	1.06578	14.00000
5.62892	1.06578	14.00000
5.77172	1.06578	14.90000
5.91451	1.06578	14.90000
6.05731	1.06578	14.90000
6.20010	1.06578	14.90000
6.34290	1.06578	20.20000
6.48569	1.06578	20.20000
6.62848	1.06578	20.20000
6.77128	1.06578	15.80000
6.91407	1.06578	18.40000
7.05687	1.06578	17.50000
7.19966	1.06578	21.00000
7.34245	1.06578	21.00000
7.48525	1.06578	21.00000
7.62804	1.06578	17.50000
7.77084	1.06578	14.90000
7.91363	1.06578	14.90000
8.05643	1.06578	15.80000
8.19922	1.06578	13.20000
8.34201	1.06578	15.80000
8.48481	1.06578	14.00000
8.62760	1.06578	14.90000
8.77040	1.06578	14.00000
8.91319	1.06578	14.90000
9.05598	1.06578	15.80000
9.19878	1.06578	17.50000
9.34157	1.06578	18.40000
9.48437	1.06578	21.00000
9.62716	1.06578	21.00000
0.63113	1.12161	21.00000
0.77392	1.12161	21.00000
0.91672	1.12161	17.50000
1.05951	1.12161	14.90000
1.20231	1.12161	14.90000
1.34510	1.12161	12.30000
1.48790	1.12161	13.20000
1.63069	1.12161	11.40000
1.77348	1.12161	10.50000
1.91628	1.12161	8.77000
2.05907	1.12161	7.89000
2.20187	1.12161	7.02000
2.34466	1.12161	7.02000
2.48745	1.12161	6.14000
2.63025	1.12161	6.14000
2.77304	1.12161	6.14000
2.91584	1.12161	6.14000
3.05863	1.12161	6.14000
3.20143	1.12161	7.02000
3.34422	1.12161	7.02000
3.48701	1.12161	7.89000
3.62981	1.12161	7.89000
3.77260	1.12161	8.77000
3.91540	1.12161	9.65000
4.05819	1.12161	10.50000
4.20098	1.12161	10.50000
4.34378	1.12161	10.50000
4.48657	1.12161	10.50000
4.62937	1.12161	11.40000
4.77216	1.12161	14.00000
4.91495	1.12161	14.00000
5.05775	1.12161	13.20000
5.20054	1.12161	15.80000
5.34334	1.12161	15.80000
5.48613	1.12161	14.00000
5.62892	1.12161	21.00000
5.77172	1.12161	20.20000
5.91451	1.12161	16.70000
6.05731	1.12161	15.80000
6.20010	1.12161	17.50000
6.34290	1.12161	20.20000
6.48569	1.12161	21.00000
6.62848	1.12161	18.40000
6.77128	1.12161	20.20000
6.91407	1.12161	21.00000
7.05687	1.12161	16.70000
7.19966	1.12161	20.20000
7.34245	1.12161	20.20000
7.48525	1.12161	20.20000
7.62804	1.12161	14.90000
7.77084	1.12161	16.70000
7.91363	1.12161	17.50000
8.05643	1.12161	18.40000
8.19922	1.12161	20.20000
8.34201	1.12161	15.80000
8.48481	1.12161	14.90000
8.62760	1.12161	16.70000
8.77040	1.12161	20.20000
8.91319	1.12161	16.70000
9.05598	1.12161	20.20000
9.19878	1.12161	20.20000
9.34157	1.12161	18.40000
9.48437	1.12161	21.00000
9.62716	1.12161	21.00000
0.63113	1.17744	21.00000
0.77392	1.17744	20.20000
0.91672	1.17744	21.00000
1.05951	1.17744	15.80000
1.20231	1.17744	14.90000
1.34510	1.17744	14.90000
1.48790	1.17744	13.20000
1.63069	1.17744	13.20000
1.77348	1.17744	12.30000
1.91628	1.17744	9.65000
2.05907	1.17744	8.77000
2.20187	1.17744	7.89000
2.34466	1.17744	7.02000
2.48745	1.17744	6.14000
2.63025	1.17744	6.14000
2.77304	1.17744	6.14000
2.91584	1.17744	6.14000
3.05863	1.17744	7.02000
3.20143	1.17744	7.89000
3.34422	1.17744	7.89000
3.48701	1.17744	7.89000
3.62981	1.17744	8.77000
3.77260	1.17744	9.65000
3.91540	1.17744	11.40000
4.05819	1.17744	14.00000
4.20098	1.17744	12.30000
4.34378	1.17744	11.40000
4.48657	1.17744	11.40000
4.62937	1.17744	13.20000
4.77216	1.17744	14.90000
4.91495	1.17744	16.70000
5.05775	1.17744	17.50000
5.20054	1.17744	21.00000
5.34334	1.17744	16.70000
5.48613	1.17744	16.70000
5.62892	1.17744	18.40000
5.77172	1.17744	21.00000
5.91451	1.17744	18.40000
6.05731	1.17744	17.50000
6.20010	1.17744	21.00000
6.34290	1.17744	21.00000
6.48569	1.17744	20.20000
6.62848	1.17744	21.00000
6.77128	1.17744	20.20000
6.91407	1.17744	21.00000
7.05687	1.17744	18.40000
7.19966	1.17744	18.40000
7.34245	1.17744	21.00000
7.48525	1.17744	21.00000
7.62804	1.17744	21.00000
7.77084	1.17744	18.40000
7.91363	1.17744	20.20000
8.05643	1.17744	17.50000
8.19922	1.17744	16.70000
8.34201	1.17744	21.00000
8.48481	1.17744	17.50000
8.62760	1.17744	16.70000
8.77040	1.17744	20.20000
8.91319	1.17744	15.80000
9.05598	1.17744	21.00000
9.19878	1.17744	20.20000
9.34157	1.17744	20.20000
9.48437	1.17744	21.00000
9.62716	1.17744	21.00000
0.63113	1.23326	21.00000
0.77392	1.23326	20.20000
0.91672	1.23326	21.00000
1.05951	1.23326	20.20000
1.20231	1.23326	18.40000
1.34510	1.23326	14.00000
1.48790	1.23326	15.80000
1.63069	1.23326	15.80000
1.77348	1.23326	12.30000
1.91628	1.23326	10.50000
2.05907	1.23326	7.89000
2.20187	1.23326	7.02000
2.34466	1.23326	7.02000
2.48745	1.23326	6.14000
2.63025	1.23326	6.14000
2.77304	1.23326	6.14000
2.91584	1.23326	6.14000
3.05863	1.23326	6.14000
3.20143	1.23326	7.02000
3.34422	1.23326	7.89000
3.48701	1.23326	8.77000
3.62981	1.23326	9.65000
3.77260	1.23326	10.50000
3.91540	1.23326	12.30000
4.05819	1.23326	12.30000
4.20098	1.23326	14.00000
4.34378	1.23326	15.80000
4.48657	1.23326	13.20000
4.62937	1.23326	13.20000
4.77216	1.23326	14.90000
4.91495	1.23326	20.20000
5.05775	1.23326	18.40000
5.20054	1.23326	21.00000
5.34334	1.23326	21.00000
5.48613	1.23326	20.20000
5.62892	1.23326	20.20000
5.77172	1.23326	20.20000
5.91451	1.23326	21.00000
6.05731	1.23326	21.00000
6.20010	1.23326	21.00000
6.34290	1.23326	21.00000
6.48569	1.23326	20.20000
6.62848	1.23326	20.20000
6.77128	1.23326	21.00000
6.91407	1.23326	20.20000
7.05687	1.23326	18.40000
7.19966	1.23326	21.00000
7.34245	1.23326	21.00000
7.48525	1.23326	21.00000
7.62804	1.23326	21.00000
7.77084	1.23326	21.00000
7.91363	1.23326	21.00000
8.05643	1.23326	21.00000
8.19922	1.23326	20.20000
8.34201	1.23326	21.00000
8.48481	1.23326	20.20000
8.62760	1.23326	21.00000
8.77040	1.23326	21.00000
8.91319	1.23326	18.40000
9.05598	1.23326	21.00000
9.19878	1.23326	21.00000
9.34157	1.23326	21.00000
9.48437	1.23326	21.00000
9.62716	1.23326	21.00000
0.63113	1.28909	21.00000
0.77392	1.28909	21.00000
0.91672	1.28909	21.00000
1.05951	1.28909	21.00000
1.20231	1.28909	21.00000
1.34510	1.28909	18.40000
1.48790	1.28909	16.70000
1.63069	1.28909	13.20000
1.77348	1.28909	10.50000
1.91628	1.28909	9.65000
2.05907	1.28909	7.89000
2.20187	1.28909	7.02000
2.34466	1.28909	6.14000
2.48745	1.28909	6.14000
2.63025	1.28909	6.14000
2.77304	1.28909	6.14000
2.91584	1.28909	6.14000
3.05863	1.28909	7.02000
3.20143	1.28909	7.89000
3.34422	1.28909	7.89000
3.48701	1.28909	8.77000
3.62981	1.28909	10.50000
3.77260	1.28909	11.40000
3.91540	1.28909	12.30000
4.05819	1.28909	14.00000
4.20098	1.28909	13.20000
4.34378	1.28909	12.30000
4.48657	1.28909	14.00000
4.62937	1.28909	14.90000
4.77216	1.28909	16.70000
4.91495	1.28909	17.50000
5.05775	1.28909	20.20000
5.20054	1.28909	20.20000
5.34334	1.28909	21.00000
5.48613	1.28909	21.00000
5.62892	1.28909	21.00000
5.77172	1.28909	21.00000
5.91451	1.28909	21.00000
6.05731	1.28909	21.00000
6.20010	1.28909	21.00000
6.34290	1.28909	21.00000
6.48569	1.28909	21.00000
6.62848	1.28909	21.00000
6.77128	1.28909	20.20000
6.91407	1.28909	21.00000
7.05687	1.28909	21.00000
7.19966	1.28909	21.00000
7.34245	1.28909	21.00000
7.48525	1.28909	21.00000
7.62804	1.28909	21.00000
7.77084	1.28909	21.00000
7.91363	1.28909	21.00000
8.05643	1.28909	20.20000
8.19922	1.28909	21.00000
8.34201	1.28909	21.00000
8.48481	1.28909	21.00000
8.62760	1.28909	21.00000
8.77040	1.28909	21.00000
8.91319	1.28909	21.00000
9.05598	1.28909	21.00000
9.19878	1.28909	21.00000
9.34157	1.28909	21.00000
9.48437	1.28909	21.00000
9.62716	1.28909	21.00000
0.63113	1.34492	21.00000
0.77392	1.34492	20.20000
0.91672	1.34492	21.00000
1.05951	1.34492	21.00000
1.20231	1.34492	21.00000
1.34510	1.34492	20.20000
1.48790	1.34492	15.80000
1.63069	1.34492	14.00000
1.77348	1.34492	9.65000
1.91628	1.34492	8.77000
2.05907	1.34492	7.89000
2.20187	1.34492	7.02000
2.34466	1.34492	6.14000
2.48745	1.34492	6.14000
2.63025	1.34492	6.14000
2.77304	1.34492	6.14000
2.91584	1.34492	6.14000
3.05863	1.34492	7.02000
3.20143	1.34492	7.89000
3.34422	1.34492	8.77000
3.48701	1.34492	9.65000
3.62981	1.34492	10.50000
3.77260	1.34492	12.30000
3.91540	1.34492	13.20000
4.05819	1.34492	13.20000
4.20098	1.34492	14.00000
4.34378	1.34492	13.20000
4.48657	1.34492	13.20000
4.62937	1.34492	11.40000
4.77216	1.34492	13.20000
4.91495	1.34492	20.20000
5.05775	1.34492	20.20000
5.20054	1.34492	21.00000
5.34334	1.34492	21.00000
5.48613	1.34492	21.00000
5.62892	1.34492	21.00000
5.77172	1.34492	21.00000
5.91451	1.34492	21.00000
6.05731	1.34492	21.00000
6.20010	1.34492	21.00000
6.34290	1.34492	21.00000
6.48569	1.34492	21.00000
6.62848	1.34492	21.00000
6.77128	1.34492	21.00000
6.91407	1.34492	21.00000
7.05687	1.34492	21.00000
7.19966	1.34492	21.00000
7.34245	1.34492	21.00000
7.48525	1.34492	21.00000
7.62804	1.34492	21.00000
7.77084	1.34492	21.00000
7.91363	1.34492	21.00000
8.05643	1.34492	21.00000
8.19922	1.34492	21.00000
8.34201	1.34492	21.00000
8.48481	1.34492	21.00000
8.62760	1.34492	21.00000
8.77040	1.34492	21.00000
8.91319	1.34492	21.00000
9.05598	1.34492	21.00000
9.19878	1.34492	21.00000
9.34157	1.34492	21.00000
9.48437	1.34492	21.00000
9.62716	1.34492	21.00000
0.63113	1.40075	21.00000
0.77392	1.40075	21.00000
0.91672	1.40075	21.00000
1.05951	1.40075	21.00000
1.20231	1.40075	20.20000
1.34510	1.40075	18.40000
1.48790	1.40075	15.80000
1.63069	1.40075	12.30000
1.77348	1.40075	9.65000
1.91628	1.40075	7.89000
2.05907	1.40075	7.02000
2.20187	1.40075	6.14000
2.34466	1.40075	6.14000
2.48745	1.40075	6.14000
2.63025	1.40075	6.14000
2.77304	1.40075	6.14000
2.91584	1.40075	6.14000
3.05863	1.40075	7.02000
3.20143	1.40075	8.77000
3.34422	1.40075	9.65000
3.48701	1.40075	9.65000
3.62981	1.40075	10.50000
3.77260	1.40075	11.40000
3.91540	1.40075	13.20000
4.05819	1.40075	14.00000
4.20098	1.40075	14.00000
4.34378	1.40075	14.90000
4.48657	1.40075	14.90000
4.62937	1.40075	13.20000
4.77216	1.40075	14.90000
4.91495	1.40075	20.20000
5.05775	1.40075	21.00000
5.20054	1.40075	21.00000
5.34334	1.40075	21.00000
5.48613	1.40075	21.00000
5.62892	1.40075	21.00000
5.77172	1.40075	21.00000
5.91451	1.40075	21.00000
6.05731	1.40075	21.00000
6.20010	1.40075	21.00000
6.34290	1.40075	21.00000
6.48569	1.40075	21.00000
6.62848	1.40075	21.00000
6.77128	1.40075	21.00000
6.91407	1.40075	21.00000
7.05687	1.40075	21.00000
7.19966	1.40075	21.00000
7.34245	1.40075	21.00000
7.48525	1.40075	21.00000
7.62804	1.40075	21.00000
7.77084	1.40075	21.00000
7.91363	1.40075	21.00000
8.05643	1.40075	21.00000
8.19922	1.40075	21.00000
8.34201	1.40075	21.00000
8.48481	1.40075	21.00000
8.62760	1.40075	21.00000
8.77040	1.40075	21.00000
8.91319	1.40075	21.00000
9.05598	1.40075	21.00000
9.19878	1.40075	21.00000
9.34157	1.40075	21.00000
9.48437	1.40075	21.00000
9.62716	1.40075	21.00000
0.63113	1.45657	21.00000
0.77392	1.45657	21.00000
0.91672	1.45657	21.00000
1.05951	1.45657	21.00000
1.20231	1.45657	21.00000
1.34510	1.45657	21.00000
1.48790	1.45657	14.90000
1.63069	1.45657	11.40000
1.77348	1.45657	10.50000
1.91628	1.45657	7.89000
2.05907	1.45657	7.89000
2.20187	1.45657	6.14000
2.34466	1.45657	6.14000
2.48745	1.45657	6.14000
2.63025	1.45657	6.14000
2.77304	1.45657	6.14000
2.91584	1.45657	7.02000
3.05863	1.45657	7.89000
3.20143	1.45657	8.77000
3.34422	1.45657	10.50000
3.48701	1.45657	12.30000
3.62981	1.45657	11.40000
3.77260	1.45657	13.20000
3.91540	1.45657	14.00000
4.05819	1.45657	14.90000
4.20098	1.45657	14.00000
4.34378	1.45657	14.00000
4.48657	1.45657	15.80000
4.62937	1.45657	13.20000
4.77216	1.45657	18.40000
4.91495	1.45657	21.00000
5.05775	1.45657	21.00000
5.20054	1.45657	21.00000
5.34334	1.45657	21.00000
5.48613	1.45657	21.00000
5.62892	1.45657	21.00000
5.77172	1.45657	21.00000
5.91451	1.45657	21.00000
6.05731	1.45657	21.00000
6.20010	1.45657	21.00000
6.34290	1.45657	21.00000
6.48569	1.45657	21.00000
6.62848	1.45657	21.00000
6.77128	1.45657	21.00000
6.91407	1.45657	21.00000
7.05687	1.45657	21.00000
7.19966	1.45657	21.00000
7.34245	1.45657	21.00000
7.48525	1.45657	21.00000
7.62804	1.45657	21.00000
7.77084	1.45657	21.00000
7.91363	1.45657	21.00000
8.05643	1.45657	21.00000
8.19922	1.45657	21.00000
8.34201	1.45657	21.00000
8.48481	1.45657	21.00000
8.62760	1.45657	21.00000
8.77040	1.45657	21.00000
8.91319	1.45657	21.00000
9.05598	1.45657	21.00000
9.19878	1.45657	21.00000
9.34157	1.45657	21.00000
9.48437	1.45657	21.00000
9.62716	1.45657	21.00000
0.63113	1.51240	21.00000
0.77392	1.51240	21.00000
0.91672	1.51240	21.00000
1.05951	1.51240	21.00000
1.20231	1.51240	17.50000
1.34510	1.51240	15.80000
1.48790	1.51240	14.00000
1.63069	1.51240	10.50000
1.77348	1.51240	9.65000
1.91628	1.51240	7.89000
2.05907	1.51240	7.02000
2.20187	1.51240	7.02000
2.34466	1.51240	6.14000
2.48745	1.51240	6.14000
2.63025	1.51240	7.02000
2.77304	1.51240	7.02000
2.91584	1.51240	7.02000
3.05863	1.51240	8.77000
3.20143	1.51240	9.65000
3.34422	1.51240	11.40000
3.48701	1.51240	11.40000
3.62981	1.51240	12.30000
3.77260	1.51240	13.20000
3.91540	1.51240	13.20000
4.05819	1.51240	14.90000
4.20098	1.51240	14.00000
4.34378	1.51240	14.90000
4.48657	1.51240	13.20000
4.62937	1.51240	14.00000
4.77216	1.51240	18.40000
4.91495	1.51240	21.00000
5.05775	1.51240	21.00000
5.20054	1.51240	21.00000
5.34334	1.51240	21.00000
5.48613	1.51240	21.00000
5.62892	1.51240	21.00000
5.77172	1.51240	21.00000
5.91451	1.51240	21.00000
6.05731	1.51240	21.00000
6.20010	1.51240	21.00000
6.34290	1.51240	21.00000
6.48569	1.51240	21.00000
6.62848	1.51240	21.00000
6.77128	1.51240	21.00000
6.91407	1.51240	21.00000
7.05687	1.51240	21.00000
7.19966	1.51240	21.00000
7.34245	1.51240	21.00000
7.48525	1.51240	21.00000
7.62804	1.51240	21.00000
7.77084	1.51240	21.00000
7.91363	1.51240	21.00000
8.05643	1.51240	21.00000
8.19922	1.51240	21.00000
8.34201	1.51240	21.00000
8.48481	1.51240	21.00000
8.62760	1.51240	21.00000
8.77040	1.51240	21.00000
8.91319	1.51240	21.00000
9.05598	1.51240	21.00000
9.19878	1.51240	21.00000
9.34157	1.51240	21.00000
9.48437	1.51240	21.00000
9.62716	1.51240	21.00000
0.63113	1.56823	21.00000
0.77392	1.56823	21.00000
0.91672	1.56823	21.00000
1.05951	1.56823	21.00000
1.20231	1.56823	21.00000
1.34510	1.56823	17.50000
1.48790	1.56823	14.90000
1.63069	1.56823	10.50000
1.77348	1.56823	8.77000
1.91628	1.56823	7.89000
2.05907	1.56823	7.02000
2.20187	1.56823	7.02000
2.34466	1.56823	7.02000
2.48745	1.56823	7.02000
2.63025	1.56823	7.02000
2.77304	1.56823	7.02000
2.91584	1.56823	7.89000
3.05863	1.56823	8.77000
3.20143	1.56823	10.50000
3.34422	1.56823	10.50000
3.48701	1.56823	11.40000
3.62981	1.56823	12.30000
3.77260	1.56823	13.20000
3.91540	1.56823	13.20000
4.05819	1.56823	14.00000
4.20098	1.56823	15.80000
4.34378	1.56823	13.20000
4.48657	1.56823	13.20000
4.62937	1.56823	15.80000
4.77216	1.56823	21.00000
4.91495	1.56823	21.00000
5.05775	1.56823	21.00000
5.20054	1.56823	21.00000
5.34334	1.56823	21.00000
5.48613	1.56823	21.00000
5.62892	1.56823	21.00000
5.77172	1.56823	21.00000
5.91451	1.56823	21.00000
6.05731	1.56823	21.00000
6.20010	1.56823	21.00000
6.34290	1.56823	21.00000
6.48569	1.56823	21.00000
6.62848	1.56823	21.00000
6.77128	1.56823	21.00000
6.91407	1.56823	21.00000
7.05687	1.56823	21.00000
7.19966	1.56823	21.00000
7.34245	1.56823	21.00000
7.48525	1.56823	21.00000
7.62804	1.56823	21.00000
7.77084	1.56823	21.00000
7.91363	1.56823	21.00000
8.05643	1.56823	21.00000
8.19922	1.56823	21.00000
8.34201	1.56823	21.00000
8.48481	1.56823	21.00000
8.62760	1.56823	21.00000
8.77040	1.56823	21.00000
8.91319	1.56823	21.00000
9.05598	1.56823	21.00000
9.19878	1.56823	21.00000
9.34157	1.56823	21.00000
9.48437	1.56823	21.00000
9.62716	1.56823	21.00000
0.63113	1.62405	21.00000
0.77392	1.62405	21.00000
0.91672	1.62405	18.40000
1.05951	1.62405	20.20000
1.20231	1.62405	20.20000
1.34510	1.62405	15.80000
1.48790	1.62405	13.20000
1.63069	1.62405	9.65000
1.77348	1.62405	9.65000
1.91628	1.62405	7.89000
2.05907	1.62405	7.02000
2.20187	1.62405	7.02000
2.34466	1.62405	7.02000
2.48745	1.62405	7.02000
2.63025	1.62405	7.02000
2.77304	1.62405	7.02000
2.91584	1.62405	8.77000
3.05863	1.62405	9.65000
3.20143	1.62405	10.50000
3.34422	1.62405	11.40000
3.48701	1.62405	11.40000
3.62981	1.62405	13.20000
3.77260	1.62405	14.00000
3.91540	1.62405	14.00000
4.05819	1.62405	14.00000
4.20098	1.62405	14.90000
4.34378	1.62405	14.00000
4.48657	1.62405	14.90000
4.62937	1.62405	16.70000
4.77216	1.62405	21.00000
4.91495	1.62405	20.20000
5.05775	1.62405	21.00000
5.20054	1.62405	21.00000
5.34334	1.62405	21.00000
5.48613	1.62405	21.00000
5.62892	1.62405	21.00000
5.77172	1.62405	21.00000
5.91451	1.62405	21.00000
6.05731	1.62405	21.00000
6.20010	1.62405	21.00000
6.34290	1.62405	21.00000
6.48569	1.62405	21.00000
6.62848	1.62405	21.00000
6.77128	1.62405	21.00000
6.91407	1.62405	21.00000
7.05687	1.62405	21.00000
7.19966	1.62405	21.00000
7.34245	1.62405	21.00000
7.48525	1.62405	21.00000
7.62804	1.62405	21.00000
7.77084	1.62405	21.00000
7.91363	1.62405	21.00000
8.05643	1.62405	21.00000
8.19922	1.62405	21.00000
8.34201	1.62405	21.00000
8.48481	1.62405	21.00000
8.62760	1.62405	21.00000
8.77040	1.62405	21.00000
8.91319	1.62405	21.00000
9.05598	1.62405	21.00000
9.19878	1.62405	21.00000
9.34157	1.62405	21.00000
9.48437	1.62405	21.00000
9.62716	1.62405	21.00000
0.63113	1.67988	21.00000
0.77392	1.67988	21.00000
0.91672	1.67988	21.00000
1.05951	1.67988	20.20000
1.20231	1.67988	14.90000
1.34510	1.67988	14.00000
1.48790	1.67988	13.20000
1.63069	1.67988	10.50000
1.77348	1.67988	9.65000
1.91628	1.67988	7.89000
2.05907	1.67988	7.02000
2.20187	1.67988	7.02000
2.34466	1.67988	7.02000
2.48745	1.67988	7.02000
2.63025	1.67988	7.89000
2.77304	1.67988	7.89000
2.91584	1.67988	8.77000
3.05863	1.67988	9.65000
3.20143	1.67988	11.40000
3.34422	1.67988	10.50000
3.48701	1.67988	12.30000
3.62981	1.67988	12.30000
3.77260	1.67988	13.20000
3.91540	1.67988	13.20000
4.05819	1.67988	13.20000
4.20098	1.67988	14.00000
4.34378	1.67988	15.80000
4.48657	1.67988	15.80000
4.62937	1.67988	18.40000
4.77216	1.67988	20.20000
4.91495	1.67988	21.00000
5.05775	1.67988	20.20000
5.20054	1.67988	21.00000
5.34334	1.67988	21.00000
5.48613	1.67988	21.00000
5.62892	1.67988	21.00000
5.77172	1.67988	21.00000
5.91451	1.67988	21.00000
6.05731	1.67988	21.00000
6.20010	1.67988	21.00000
6.34290	1.67988	21.00000
6.48569	1.67988	21.00000
6.62848	1.67988	21.00000
6.77128	1.67988	21.00000
6.91407	1.67988	21.00000
7.05687	1.67988	21.00000
7.19966	1.67988	21.00000
7.34245	1.67988	21.00000
7.48525	1.67988	21.00000
7.62804	1.67988	21.00000
7.77084	1.67988	21.00000
7.91363	1.67988	21.00000
8.05643	1.67988	21.00000
8.19922	1.67988	21.00000
8.34201	1.67988	21.00000
8.48481	1.67988	21.00000
8.62760	1.67988	21.00000
8.77040	1.67988	21.00000
8.91319	1.67988	21.00000
9.05598	1.67988	21.00000
9.19878	1.67988	21.00000
9.34157	1.67988	21.00000
9.48437	1.67988	21.00000
9.62716	1.67988	21.00000
0.63113	1.73571	21.00000
0.77392	1.73571	21.00000
0.91672	1.73571	20.20000
1.05951	1.73571	20.20000
1.20231	1.73571	15.80000
1.34510	1.73571	13.20000
1.48790	1.73571	11.40000
1.63069	1.73571	10.50000
1.77348	1.73571	8.77000
1.91628	1.73571	7.02000
2.05907	1.73571	7.02000
2.20187	1.73571	7.02000
2.34466	1.73571	7.02000
2.48745	1.73571	7.02000
2.63025	1.73571	7.89000
2.77304	1.73571	7.89000
2.91584	1.73571	9.65000
3.05863	1.73571	9.65000
3.20143	1.73571	11.40000
3.34422	1.73571	11.40000
3.48701	1.73571	13.20000
3.62981	1.73571	14.00000
3.77260	1.73571	15.80000
3.91540	1.73571	13.20000
4.05819	1.73571	12.30000
4.20098	1.73571	14.00000
4.34378	1.73571	15.80000
4.48657	1.73571	18.40000
4.62937	1.73571	16.70000
4.77216	1.73571	21.00000
4.91495	1.73571	21.00000
5.05775	1.73571	21.00000
5.20054	1.73571	21.00000
5.34334	1.73571	21.00000
5.48613	1.73571	21.00000
5.62892	1.73571	21.00000
5.77172	1.73571	21.00000
5.91451	1.73571	21.00000
6.05731	1.73571	21.00000
6.20010	1.73571	21.00000
6.34290	1.73571	21.00000
6.48569	1.73571	21.00000
6.62848	1.73571	21.00000
6.77128	1.73571	21.00000
6.91407	1.73571	21.00000
7.05687	1.73571	21.00000
7.19966	1.73571	21.00000
7.34245	1.73571	21.00000
7.48525	1.73571	21.00000
7.62804	1.73571	21.00000
7.77084	1.73571	21.00000
7.91363	1.73571	21.00000
8.05643	1.73571	21.00000
8.19922	1.73571	21.00000
8.34201	1.73571	21.00000
8.48481	1.73571	21.00000
8.62760	1.73571	21.00000
8.77040	1.73571	21.00000
8.91319	1.73571	21.00000
9.05598	1.73571	21.00000
9.19878	1.73571	21.00000
9.34157	1.73571	21.00000
9.48437	1.73571	21.00000
9.62716	1.73571	21.00000
0.63113	1.79154	21.00000
0.77392	1.79154	21.00000
0.91672	1.79154	21.00000
1.05951	1.79154	20.20000
1.20231	1.79154	13.20000
1.34510	1.79154	13.20000
1.48790	1.79154	12.30000
1.63069	1.79154	10.50000
1.77348	1.79154	8.77000
1.91628	1.79154	7.89000
2.05907	1.79154	7.02000
2.20187	1.79154	7.02000
2.34466	1.79154	7.02000
2.48745	1.79154	7.89000
2.63025	1.79154	7.89000
2.77304	1.79154	8.77000
2.91584	1.79154	9.65000
3.05863	1.79154	9.65000
3.20143	1.79154	10.50000
3.34422	1.79154	12.30000
3.48701	1.79154	12.30000
3.62981	1.79154	13.20000
3.77260	1.79154	14.90000
3.91540	1.79154	12.30000
4.05819	1.79154	13.20000
4.20098	1.79154	13.20000
4.34378	1.79154	14.90000
4.48657	1.79154	18.40000
4.62937	1.79154	20.20000
4.77216	1.79154	17.50000
4.91495	1.79154	20.20000
5.05775	1.79154	20.20000
5.20054	1.79154	21.00000
5.34334	1.79154	21.00000
5.48613	1.79154	21.00000
5.62892	1.79154	21.00000
5.77172	1.79154	21.00000
5.91451	1.79154	21.00000
6.05731	1.79154	21.00000
6.20010	1.79154	21.00000
6.34290	1.79154	21.00000
6.48569	1.79154	21.00000
6.62848	1.79154	21.00000
6.77128	1.79154	21.00000
6.91407	1.79154	21.00000
7.05687	1.79154	21.00000
7.19966	1.79154	21.00000
7.34245	1.79154	21.00000
7.48525	1.79154	21.00000
7.62804	1.79154	21.00000
7.77084	1.79154	21.00000
7.91363	1.79154	21.00000
8.05643	1.79154	21.00000
8.19922	1.79154	21.00000
8.34201	1.79154	21.00000
8.48481	1.79154	21.00000
8.62760	1.79154	21.00000
8.77040	1.79154	21.00000
8.91319	1.79154	21.00000
9.05598	1.79154	21.00000
9.19878	1.79154	21.00000
9.34157	1.79154	21.00000
9.48437	1.79154	21.00000
9.62716	1.79154	21.00000
0.63113	1.84736	21.00000
0.77392	1.84736	21.00000
0.91672	1.84736	18.40000
1.05951	1.84736	14.90000
1.20231	1.84736	18.40000
1.34510	1.84736	14.00000
1.48790	1.84736	12.30000
1.63069	1.84736	9.65000
1.77348	1.84736	7.89000
1.91628	1.84736	7.02000
2.05907	1.84736	7.02000
2.20187	1.84736	7.89000
2.34466	1.84736	7.02000
2.48745	1.84736	7.89000
2.63025	1.84736	9.65000
2.77304	1.84736	8.77000
2.91584	1.84736	9.65000
3.05863	1.84736	9.65000
3.20143	1.84736	10.50000
3.34422	1.84736	13.20000
3.48701	1.84736	12.30000
3.62981	1.84736	14.00000
3.77260	1.84736	14.90000
3.91540	1.84736	14.00000
4.05819	1.84736	14.90000
4.20098	1.84736	18.40000
4.34378	1.84736	15.80000
4.48657	1.84736	18.40000
4.62937	1.84736	18.40000
4.77216	1.84736	21.00000
4.91495	1.84736	21.00000
5.05775	1.84736	21.00000
5.20054	1.84736	21.00000
5.34334	1.84736	21.00000
5.48613	1.84736	21.00000
5.62892	1.84736	21.00000
5.77172	1.84736	21.00000
5.91451	1.84736	21.00000
6.05731	1.84736	21.00000
6.20010	1.84736	21.00000
6.34290	1.84736	21.00000
6.48569	1.84736	21.00000
6.62848	1.84736	21.00000
6.77128	1.84736	21.00000
6.91407	1.84736	21.00000
7.05687	1.84736	21.00000
7.19966	1.84736	21.00000
7.34245	1.84736	21.00000
7.48525	1.84736	21.00000
7.62804	1.84736	21.00000
7.77084	1.84736	21.00000
7.91363	1.84736	21.00000
8.05643	1.84736	21.00000
8.19922	1.84736	21.00000
8.34201	1.84736	21.00000
8.48481	1.84736	21.00000
8.62760	1.84736	21.00000
8.77040	1.84736	21.00000
8.91319	1.84736	21.00000
9.05598	1.84736	21.00000
9.19878	1.84736	21.00000
9.34157	1.84736	21.00000
9.48437	1.84736	21.00000
9.62716	1.84736	21.00000
0.63113	1.90319	21.00000
0.77392	1.90319	20.20000
0.91672	1.90319	18.40000
1.05951	1.90319	21.00000
1.20231	1.90319	14.90000
1.34510	1.90319	13.20000
1.48790	1.90319	10.50000
1.63069	1.90319	9.65000
1.77348	1.90319	7.89000
1.91628	1.90319	7.89000
2.05907	1.90319	7.02000
2.20187	1.90319	7.89000
2.34466	1.90319	7.89000
2.48745	1.90319	7.89000
2.63025	1.90319	8.77000
2.77304	1.90319	9.65000
2.91584	1.90319	8.77000
3.05863	1.90319	9.65000
3.20143	1.90319	12.30000
3.34422	1.90319	13.20000
3.48701	1.90319	12.30000
3.62981	1.90319	14.00000
3.77260	1.90319	13.20000
3.91540	1.90319	14.00000
4.05819	1.90319	13.20000
4.20098	1.90319	14.90000
4.34378	1.90319	13.20000
4.48657	1.90319	15.80000
4.62937	1.90319	16.70000
4.77216	1.90319	21.00000
4.91495	1.90319	21.00000
5.05775	1.90319	20.20000
5.20054	1.90319	21.00000
5.34334	1.90319	21.00000
5.48613	1.90319	21.00000
5.62892	1.90319	21.00000
5.77172	1.90319	21.00000
5.91451	1.90319	21.00000
6.05731	1.90319	21.00000
6.20010	1.90319	21.00000
6.34290	1.90319	21.00000
6.48569	1.90319	21.00000
6.62848	1.90319	21.00000
6.77128	1.90319	21.00000
6.91407	1.90319	21.00000
7.05687	1.90319	21.00000
7.19966	1.90319	21.00000
7.34245	1.90319	21.00000
7.48525	1.90319	21.00000
7.62804	1.90319	21.00000
7.77084	1.90319	21.00000
7.91363	1.90319	21.00000
8.05643	1.90319	21.00000
8.19922	1.90319	21.00000
8.34201	1.90319	21.00000
8.48481	1.90319	21.00000
8.62760	1.90319	21.00000
8.77040	1.90319	21.00000
8.91319	1.90319	21.00000
9.05598	1.90319	21.00000
9.19878	1.90319	21.00000
9.34157	1.90319	21.00000
9.48437	1.90319	21.00000
9.62716	1.90319	21.00000
0.63113	1.95902	21.00000
0.77392	1.95902	21.00000
0.91672	1.95902	16.70000
1.05951	1.95902	17.50000
1.20231	1.95902	17.50000
1.34510	1.95902	13.20000
1.48790	1.95902	11.40000
1.63069	1.95902	8.77000
1.77348	1.95902	8.77000
1.91628	1.95902	7.02000
2.05907	1.95902	7.02000
2.20187	1.95902	7.89000
2.34466	1.95902	7.89000
2.48745	1.95902	8.77000
2.63025	1.95902	8.77000
2.77304	1.95902	7.89000
2.91584	1.95902	8.77000
3.05863	1.95902	10.50000
3.20143	1.95902	10.50000
3.34422	1.95902	12.30000
3.48701	1.95902	13.20000
3.62981	1.95902	13.20000
3.77260	1.95902	14.00000
3.91540	1.95902	14.90000
4.05819	1.95902	14.00000
4.20098	1.95902	14.00000
4.34378	1.95902	15.80000
4.48657	1.95902	17.50000
4.62937	1.95902	21.00000
4.77216	1.95902	20.20000
4.91495	1.95902	21.00000
5.05775	1.95902	21.00000
5.20054	1.95902	21.00000
5.34334	1.95902	21.00000
5.48613	1.95902	21.00000
5.62892	1.95902	21.00000
5.77172	1.95902	21.00000
5.91451	1.95902	21.00000
6.05731	1.95902	21.00000
6.20010	1.95902	21.00000
6.34290	1.95902	21.00000
6.48569	1.95902	21.00000
6.62848	1.95902	21.00000
6.77128	1.95902	21.00000
6.91407	1.95902	21.00000
7.05687	1.95902	21.00000
7.19966	1.95902	21.00000
7.34245	1.95902	21.00000
7.48525	1.95902	21.00000
7.62804	1.95902	21.00000
7.77084	1.95902	21.00000
7.91363	1.95902	21.00000
8.05643	1.95902	21.00000
8.19922	1.95902	21.00000
8.34201	1.95902	21.00000
8.48481	1.95902	21.00000
8.62760	1.95902	21.00000
8.77040	1.95902	21.00000
8.91319	1.95902	21.00000
9.05598	1.95902	21.00000
9.19878	1.95902	21.00000
9.34157	1.95902	21.00000
9.48437	1.95902	21.00000
9.62716	1.95902	21.00000
0.63113	2.01485	21.00000
0.77392	2.01485	21.00000
0.91672	2.01485	18.40000
1.05951	2.01485	21.00000
1.20231	2.01485	15.80000
1.34510	2.01485	12.30000
1.48790	2.01485	10.50000
1.63069	2.01485	9.65000
1.77348	2.01485	7.89000
1.91628	2.01485	7.89000
2.05907	2.01485	7.89000
2.20187	2.01485	7.89000
2.34466	2.01485	7.89000
2.48745	2.01485	7.89000
2.63025	2.01485	8.77000
2.77304	2.01485	9.65000
2.91584	2.01485	10.50000
3.05863	2.01485	12.30000
3.20143	2.01485	11.40000
3.34422	2.01485	13.20000
3.48701	2.01485	13.20000
3.62981	2.01485	14.90000
3.77260	2.01485	12.30000
3.91540	2.01485	14.00000
4.05819	2.01485	14.00000
4.20098	2.01485	14.90000
4.34378	2.01485	15.80000
4.48657	2.01485	17.50000
4.62937	2.01485	21.00000
4.77216	2.01485	20.20000
4.91495	2.01485	21.00000
5.05775	2.01485	21.00000
5.20054	2.01485	21.00000
5.34334	2.01485	21.00000
5.48613	2.01485	21.00000
5.62892	2.01485	21.00000
5.77172	2.01485	21.00000
5.91451	2.01485	21.00000
6.05731	2.01485	21.00000
6.20010	2.01485	21.00000
6.34290	2.01485	21.00000
6.48569	2.01485	21.00000
6.62848	2.01485	21.00000
6.77128	2.01485	21.00000
6.91407	2.01485	21.00000
7.05687	2.01485	21.00000
7.19966	2.01485	21.00000
7.34245	2.01485	21.00000
7.48525	2.01485	21.00000
7.62804	2.01485	21.00000
7.77084	2.01485	21.00000
7.91363	2.01485	21.00000
8.05643	2.01485	21.00000
8.19922	2.01485	21.00000
8.34201	2.01485	21.00000
8.48481	2.01485	21.00000
8.62760	2.01485	21.00000
8.77040	2.01485	21.00000
8.91319	2.01485	21.00000
9.05598	2.01485	21.00000
9.19878	2.01485	21.00000
9.34157	2.01485	21.00000
9.48437	2.01485	21.00000
9.62716	2.01485	21.00000
0.63113	2.07067	21.00000
0.77392	2.07067	21.00000
0.91672	2.07067	20.20000
1.05951	2.07067	15.80000
1.20231	2.07067	14.90000
1.34510	2.07067	12.30000
1.48790	2.07067	9.65000
1.63069	2.07067	9.65000
1.77348	2.07067	7.89000
1.91628	2.07067	7.89000
2.05907	2.07067	7.89000
2.20187	2.07067	7.89000
2.34466	2.07067	7.89000
2.48745	2.07067	7.89000
2.63025	2.07067	8.77000
2.77304	2.07067	9.65000
[truncated: 2,096 more rows]
