# Supplementary material for: Geometric alignment of aminoacyl-tRNA relative to catalytic centers of the ribosome underpins accurate mRNA decoding
Source: Nat Commun. 2023 Sep 11;14:5582. doi: 10.1038/s41467-023-40404-9 (PMC10495418; doi:10.1038/s41467-023-40404-9)
Supplement: Supplementary file 7 — Source Data [file 41467_2023_40404_MOESM7_ESM.zip › Girodat_Nat_Comm_data/Fig4/Near-cognate-Relbow-RL14-Distance.txt]

2.01691	1.62748	19.10000
2.10090	1.62748	19.10000
2.18488	1.62748	19.10000
2.26887	1.62748	19.10000
2.35286	1.62748	19.10000
2.43685	1.62748	19.10000
2.52083	1.62748	19.10000
2.60482	1.62748	19.10000
2.68881	1.62748	19.10000
2.77280	1.62748	19.10000
2.85678	1.62748	19.10000
2.94077	1.62748	19.10000
3.02476	1.62748	19.10000
3.10875	1.62748	19.10000
3.19274	1.62748	19.10000
3.27672	1.62748	19.10000
3.36071	1.62748	19.10000
3.44470	1.62748	19.10000
3.52869	1.62748	19.10000
3.61267	1.62748	19.10000
3.69666	1.62748	19.10000
3.78065	1.62748	19.10000
3.86464	1.62748	19.10000
3.94862	1.62748	19.10000
4.03261	1.62748	19.10000
4.11660	1.62748	19.10000
4.20059	1.62748	19.10000
4.28458	1.62748	19.10000
4.36856	1.62748	19.10000
4.45255	1.62748	19.10000
4.53654	1.62748	19.10000
4.62053	1.62748	18.30000
4.70451	1.62748	18.30000
4.78850	1.62748	19.10000
4.87249	1.62748	19.10000
4.95648	1.62748	19.10000
5.04046	1.62748	19.10000
5.12445	1.62748	19.10000
5.20844	1.62748	19.10000
5.29243	1.62748	19.10000
5.37642	1.62748	19.10000
5.46040	1.62748	19.10000
5.54439	1.62748	19.10000
5.62838	1.62748	19.10000
5.71237	1.62748	19.10000
5.79635	1.62748	19.10000
5.88034	1.62748	19.10000
5.96433	1.62748	19.10000
6.04832	1.62748	19.10000
6.13231	1.62748	19.10000
6.21629	1.62748	19.10000
6.30028	1.62748	19.10000
6.38427	1.62748	19.10000
6.46826	1.62748	19.10000
6.55224	1.62748	19.10000
6.63623	1.62748	19.10000
6.72022	1.62748	19.10000
6.80421	1.62748	19.10000
6.88819	1.62748	19.10000
6.97218	1.62748	19.10000
7.05617	1.62748	19.10000
7.14016	1.62748	19.10000
7.22415	1.62748	19.10000
7.30813	1.62748	19.10000
7.39212	1.62748	19.10000
7.47611	1.62748	19.10000
7.56010	1.62748	19.10000
7.64408	1.62748	19.10000
7.72807	1.62748	19.10000
7.81206	1.62748	19.10000
7.89605	1.62748	19.10000
7.98003	1.62748	19.10000
2.01691	1.70236	19.10000
2.10090	1.70236	19.10000
2.18488	1.70236	19.10000
2.26887	1.70236	19.10000
2.35286	1.70236	19.10000
2.43685	1.70236	16.70000
2.52083	1.70236	18.30000
2.60482	1.70236	19.10000
2.68881	1.70236	19.10000
2.77280	1.70236	19.10000
2.85678	1.70236	19.10000
2.94077	1.70236	19.10000
3.02476	1.70236	19.10000
3.10875	1.70236	19.10000
3.19274	1.70236	19.10000
3.27672	1.70236	19.10000
3.36071	1.70236	19.10000
3.44470	1.70236	19.10000
3.52869	1.70236	19.10000
3.61267	1.70236	19.10000
3.69666	1.70236	19.10000
3.78065	1.70236	19.10000
3.86464	1.70236	19.10000
3.94862	1.70236	19.10000
4.03261	1.70236	19.10000
4.11660	1.70236	19.10000
4.20059	1.70236	18.30000
4.28458	1.70236	19.10000
4.36856	1.70236	18.30000
4.45255	1.70236	14.40000
4.53654	1.70236	16.70000
4.62053	1.70236	18.30000
4.70451	1.70236	19.10000
4.78850	1.70236	19.10000
4.87249	1.70236	19.10000
4.95648	1.70236	19.10000
5.04046	1.70236	19.10000
5.12445	1.70236	19.10000
5.20844	1.70236	19.10000
5.29243	1.70236	19.10000
5.37642	1.70236	19.10000
5.46040	1.70236	19.10000
5.54439	1.70236	19.10000
5.62838	1.70236	19.10000
5.71237	1.70236	19.10000
5.79635	1.70236	19.10000
5.88034	1.70236	19.10000
5.96433	1.70236	19.10000
6.04832	1.70236	19.10000
6.13231	1.70236	19.10000
6.21629	1.70236	19.10000
6.30028	1.70236	19.10000
6.38427	1.70236	19.10000
6.46826	1.70236	19.10000
6.55224	1.70236	19.10000
6.63623	1.70236	19.10000
6.72022	1.70236	19.10000
6.80421	1.70236	19.10000
6.88819	1.70236	19.10000
6.97218	1.70236	19.10000
7.05617	1.70236	19.10000
7.14016	1.70236	19.10000
7.22415	1.70236	19.10000
7.30813	1.70236	19.10000
7.39212	1.70236	19.10000
7.47611	1.70236	19.10000
7.56010	1.70236	19.10000
7.64408	1.70236	19.10000
7.72807	1.70236	19.10000
7.81206	1.70236	19.10000
7.89605	1.70236	19.10000
7.98003	1.70236	19.10000
2.01691	1.77724	19.10000
2.10090	1.77724	19.10000
2.18488	1.77724	19.10000
2.26887	1.77724	18.30000
2.35286	1.77724	14.40000
2.43685	1.77724	13.60000
2.52083	1.77724	16.70000
2.60482	1.77724	14.40000
2.68881	1.77724	16.70000
2.77280	1.77724	18.30000
2.85678	1.77724	19.10000
2.94077	1.77724	19.10000
3.02476	1.77724	19.10000
3.10875	1.77724	19.10000
3.19274	1.77724	19.10000
3.27672	1.77724	19.10000
3.36071	1.77724	19.10000
3.44470	1.77724	18.30000
3.52869	1.77724	15.20000
3.61267	1.77724	19.10000
3.69666	1.77724	19.10000
3.78065	1.77724	19.10000
3.86464	1.77724	19.10000
3.94862	1.77724	16.70000
4.03261	1.77724	19.10000
4.11660	1.77724	19.10000
4.20059	1.77724	16.70000
4.28458	1.77724	13.60000
4.36856	1.77724	12.00000
4.45255	1.77724	11.20000
4.53654	1.77724	12.80000
4.62053	1.77724	12.80000
4.70451	1.77724	13.60000
4.78850	1.77724	15.20000
4.87249	1.77724	16.70000
4.95648	1.77724	19.10000
5.04046	1.77724	15.20000
5.12445	1.77724	18.30000
5.20844	1.77724	19.10000
5.29243	1.77724	18.30000
5.37642	1.77724	19.10000
5.46040	1.77724	19.10000
5.54439	1.77724	19.10000
5.62838	1.77724	19.10000
5.71237	1.77724	19.10000
5.79635	1.77724	19.10000
5.88034	1.77724	19.10000
5.96433	1.77724	19.10000
6.04832	1.77724	19.10000
6.13231	1.77724	19.10000
6.21629	1.77724	19.10000
6.30028	1.77724	19.10000
6.38427	1.77724	19.10000
6.46826	1.77724	19.10000
6.55224	1.77724	19.10000
6.63623	1.77724	19.10000
6.72022	1.77724	19.10000
6.80421	1.77724	19.10000
6.88819	1.77724	19.10000
6.97218	1.77724	19.10000
7.05617	1.77724	19.10000
7.14016	1.77724	19.10000
7.22415	1.77724	19.10000
7.30813	1.77724	19.10000
7.39212	1.77724	19.10000
7.47611	1.77724	19.10000
7.56010	1.77724	19.10000
7.64408	1.77724	19.10000
7.72807	1.77724	19.10000
7.81206	1.77724	19.10000
7.89605	1.77724	19.10000
7.98003	1.77724	19.10000
2.01691	1.85212	19.10000
2.10090	1.85212	19.10000
2.18488	1.85212	18.30000
2.26887	1.85212	13.60000
2.35286	1.85212	10.40000
2.43685	1.85212	7.98000
2.52083	1.85212	7.98000
2.60482	1.85212	9.57000
2.68881	1.85212	11.20000
2.77280	1.85212	19.10000
2.85678	1.85212	19.10000
2.94077	1.85212	18.30000
3.02476	1.85212	14.40000
3.10875	1.85212	13.60000
3.19274	1.85212	14.40000
3.27672	1.85212	16.70000
3.36071	1.85212	13.60000
3.44470	1.85212	16.70000
3.52869	1.85212	14.40000
3.61267	1.85212	15.20000
3.69666	1.85212	14.40000
3.78065	1.85212	18.30000
3.86464	1.85212	16.70000
3.94862	1.85212	12.80000
4.03261	1.85212	12.80000
4.11660	1.85212	13.60000
4.20059	1.85212	12.80000
4.28458	1.85212	10.40000
4.36856	1.85212	12.00000
4.45255	1.85212	9.57000
4.53654	1.85212	10.40000
4.62053	1.85212	10.40000
4.70451	1.85212	10.40000
4.78850	1.85212	12.00000
4.87249	1.85212	12.00000
4.95648	1.85212	14.40000
5.04046	1.85212	16.70000
5.12445	1.85212	12.80000
5.20844	1.85212	12.80000
5.29243	1.85212	12.00000
5.37642	1.85212	13.60000
5.46040	1.85212	16.70000
5.54439	1.85212	18.30000
5.62838	1.85212	18.30000
5.71237	1.85212	18.30000
5.79635	1.85212	14.40000
5.88034	1.85212	13.60000
5.96433	1.85212	14.40000
6.04832	1.85212	19.10000
6.13231	1.85212	19.10000
6.21629	1.85212	19.10000
6.30028	1.85212	19.10000
6.38427	1.85212	19.10000
6.46826	1.85212	19.10000
6.55224	1.85212	19.10000
6.63623	1.85212	19.10000
6.72022	1.85212	19.10000
6.80421	1.85212	19.10000
6.88819	1.85212	19.10000
6.97218	1.85212	19.10000
7.05617	1.85212	19.10000
7.14016	1.85212	19.10000
7.22415	1.85212	19.10000
7.30813	1.85212	19.10000
7.39212	1.85212	19.10000
7.47611	1.85212	19.10000
7.56010	1.85212	19.10000
7.64408	1.85212	19.10000
7.72807	1.85212	19.10000
7.81206	1.85212	19.10000
7.89605	1.85212	19.10000
7.98003	1.85212	19.10000
2.01691	1.92699	19.10000
2.10090	1.92699	19.10000
2.18488	1.92699	14.40000
2.26887	1.92699	9.57000
2.35286	1.92699	7.18000
2.43685	1.92699	5.58000
2.52083	1.92699	5.58000
2.60482	1.92699	6.38000
2.68881	1.92699	9.57000
2.77280	1.92699	12.80000
2.85678	1.92699	18.30000
2.94077	1.92699	14.40000
3.02476	1.92699	16.70000
3.10875	1.92699	13.60000
3.19274	1.92699	12.80000
3.27672	1.92699	12.00000
3.36071	1.92699	11.20000
3.44470	1.92699	11.20000
3.52869	1.92699	12.00000
3.61267	1.92699	12.00000
3.69666	1.92699	12.00000
3.78065	1.92699	12.00000
3.86464	1.92699	11.20000
3.94862	1.92699	9.57000
4.03261	1.92699	10.40000
4.11660	1.92699	11.20000
4.20059	1.92699	10.40000
4.28458	1.92699	10.40000
4.36856	1.92699	9.57000
4.45255	1.92699	8.77000
4.53654	1.92699	8.77000
4.62053	1.92699	8.77000
4.70451	1.92699	8.77000
4.78850	1.92699	9.57000
4.87249	1.92699	11.20000
4.95648	1.92699	12.00000
5.04046	1.92699	12.80000
5.12445	1.92699	12.00000
5.20844	1.92699	12.00000
5.29243	1.92699	10.40000
5.37642	1.92699	11.20000
5.46040	1.92699	12.00000
5.54439	1.92699	13.60000
5.62838	1.92699	13.60000
5.71237	1.92699	15.20000
5.79635	1.92699	14.40000
5.88034	1.92699	14.40000
5.96433	1.92699	16.70000
6.04832	1.92699	16.70000
6.13231	1.92699	19.10000
6.21629	1.92699	19.10000
6.30028	1.92699	19.10000
6.38427	1.92699	19.10000
6.46826	1.92699	19.10000
6.55224	1.92699	19.10000
6.63623	1.92699	19.10000
6.72022	1.92699	19.10000
6.80421	1.92699	19.10000
6.88819	1.92699	19.10000
6.97218	1.92699	19.10000
7.05617	1.92699	19.10000
7.14016	1.92699	19.10000
7.22415	1.92699	19.10000
7.30813	1.92699	19.10000
7.39212	1.92699	19.10000
7.47611	1.92699	19.10000
7.56010	1.92699	19.10000
7.64408	1.92699	19.10000
7.72807	1.92699	19.10000
7.81206	1.92699	19.10000
7.89605	1.92699	19.10000
7.98003	1.92699	19.10000
2.01691	2.00187	19.10000
2.10090	2.00187	18.30000
2.18488	2.00187	14.40000
2.26887	2.00187	8.77000
2.35286	2.00187	5.58000
2.43685	2.00187	3.99000
2.52083	2.00187	3.99000
2.60482	2.00187	5.58000
2.68881	2.00187	7.18000
2.77280	2.00187	10.40000
2.85678	2.00187	15.20000
2.94077	2.00187	16.70000
3.02476	2.00187	11.20000
3.10875	2.00187	14.40000
3.19274	2.00187	12.00000
3.27672	2.00187	11.20000
3.36071	2.00187	10.40000
3.44470	2.00187	12.00000
3.52869	2.00187	12.00000
3.61267	2.00187	10.40000
3.69666	2.00187	9.57000
3.78065	2.00187	9.57000
3.86464	2.00187	10.40000
3.94862	2.00187	8.77000
4.03261	2.00187	8.77000
4.11660	2.00187	9.57000
4.20059	2.00187	9.57000
4.28458	2.00187	8.77000
4.36856	2.00187	7.98000
4.45255	2.00187	8.77000
4.53654	2.00187	8.77000
4.62053	2.00187	8.77000
4.70451	2.00187	8.77000
4.78850	2.00187	10.40000
4.87249	2.00187	10.40000
4.95648	2.00187	10.40000
5.04046	2.00187	9.57000
5.12445	2.00187	9.57000
5.20844	2.00187	8.77000
5.29243	2.00187	8.77000
5.37642	2.00187	8.77000
5.46040	2.00187	11.20000
5.54439	2.00187	10.40000
5.62838	2.00187	10.40000
5.71237	2.00187	10.40000
5.79635	2.00187	10.40000
5.88034	2.00187	10.40000
5.96433	2.00187	13.60000
6.04832	2.00187	16.70000
6.13231	2.00187	16.70000
6.21629	2.00187	19.10000
6.30028	2.00187	19.10000
6.38427	2.00187	19.10000
6.46826	2.00187	19.10000
6.55224	2.00187	19.10000
6.63623	2.00187	19.10000
6.72022	2.00187	19.10000
6.80421	2.00187	19.10000
6.88819	2.00187	19.10000
6.97218	2.00187	19.10000
7.05617	2.00187	19.10000
7.14016	2.00187	19.10000
7.22415	2.00187	19.10000
7.30813	2.00187	19.10000
7.39212	2.00187	19.10000
7.47611	2.00187	19.10000
7.56010	2.00187	19.10000
7.64408	2.00187	19.10000
7.72807	2.00187	19.10000
7.81206	2.00187	19.10000
7.89605	2.00187	19.10000
7.98003	2.00187	19.10000
2.01691	2.07675	19.10000
2.10090	2.07675	16.70000
2.18488	2.07675	12.00000
2.26887	2.07675	6.38000
2.35286	2.07675	3.99000
2.43685	2.07675	2.39000
2.52083	2.07675	2.39000
2.60482	2.07675	3.19000
2.68881	2.07675	6.38000
2.77280	2.07675	8.77000
2.85678	2.07675	12.00000
2.94077	2.07675	13.60000
3.02476	2.07675	12.00000
3.10875	2.07675	11.20000
3.19274	2.07675	10.40000
3.27672	2.07675	10.40000
3.36071	2.07675	8.77000
3.44470	2.07675	10.40000
3.52869	2.07675	12.00000
3.61267	2.07675	9.57000
3.69666	2.07675	9.57000
3.78065	2.07675	8.77000
3.86464	2.07675	8.77000
3.94862	2.07675	7.98000
4.03261	2.07675	7.98000
4.11660	2.07675	7.98000
4.20059	2.07675	7.98000
4.28458	2.07675	7.98000
4.36856	2.07675	7.18000
4.45255	2.07675	7.18000
4.53654	2.07675	7.18000
4.62053	2.07675	7.18000
4.70451	2.07675	8.77000
4.78850	2.07675	9.57000
4.87249	2.07675	7.98000
4.95648	2.07675	9.57000
5.04046	2.07675	9.57000
5.12445	2.07675	8.77000
5.20844	2.07675	7.18000
5.29243	2.07675	7.18000
5.37642	2.07675	7.18000
5.46040	2.07675	7.98000
5.54439	2.07675	7.98000
5.62838	2.07675	7.98000
5.71237	2.07675	7.98000
5.79635	2.07675	9.57000
5.88034	2.07675	8.77000
5.96433	2.07675	10.40000
6.04832	2.07675	16.70000
6.13231	2.07675	19.10000
6.21629	2.07675	19.10000
6.30028	2.07675	19.10000
6.38427	2.07675	19.10000
6.46826	2.07675	19.10000
6.55224	2.07675	19.10000
6.63623	2.07675	19.10000
6.72022	2.07675	19.10000
6.80421	2.07675	19.10000
6.88819	2.07675	19.10000
6.97218	2.07675	19.10000
7.05617	2.07675	19.10000
7.14016	2.07675	19.10000
7.22415	2.07675	19.10000
7.30813	2.07675	19.10000
7.39212	2.07675	19.10000
7.47611	2.07675	19.10000
7.56010	2.07675	19.10000
7.64408	2.07675	19.10000
7.72807	2.07675	19.10000
7.81206	2.07675	19.10000
7.89605	2.07675	19.10000
7.98003	2.07675	19.10000
2.01691	2.15163	18.30000
2.10090	2.15163	18.30000
2.18488	2.15163	12.00000
2.26887	2.15163	6.38000
2.35286	2.15163	3.19000
2.43685	2.15163	1.60000
2.52083	2.15163	1.60000
2.60482	2.15163	2.39000
2.68881	2.15163	4.79000
2.77280	2.15163	8.77000
2.85678	2.15163	12.00000
2.94077	2.15163	15.20000
3.02476	2.15163	12.80000
3.10875	2.15163	10.40000
3.19274	2.15163	10.40000
3.27672	2.15163	8.77000
3.36071	2.15163	8.77000
3.44470	2.15163	8.77000
3.52869	2.15163	11.20000
3.61267	2.15163	10.40000
3.69666	2.15163	9.57000
3.78065	2.15163	8.77000
3.86464	2.15163	8.77000
3.94862	2.15163	7.98000
4.03261	2.15163	8.77000
4.11660	2.15163	7.98000
4.20059	2.15163	7.98000
4.28458	2.15163	7.18000
4.36856	2.15163	6.38000
4.45255	2.15163	6.38000
4.53654	2.15163	7.18000
4.62053	2.15163	7.18000
4.70451	2.15163	7.18000
4.78850	2.15163	7.98000
4.87249	2.15163	8.77000
4.95648	2.15163	8.77000
5.04046	2.15163	7.98000
5.12445	2.15163	7.18000
5.20844	2.15163	6.38000
5.29243	2.15163	6.38000
5.37642	2.15163	6.38000
5.46040	2.15163	6.38000
5.54439	2.15163	6.38000
5.62838	2.15163	6.38000
5.71237	2.15163	6.38000
5.79635	2.15163	7.18000
5.88034	2.15163	7.98000
5.96433	2.15163	9.57000
6.04832	2.15163	11.20000
6.13231	2.15163	12.80000
6.21629	2.15163	15.20000
6.30028	2.15163	16.70000
6.38427	2.15163	19.10000
6.46826	2.15163	19.10000
6.55224	2.15163	19.10000
6.63623	2.15163	19.10000
6.72022	2.15163	19.10000
6.80421	2.15163	19.10000
6.88819	2.15163	19.10000
6.97218	2.15163	19.10000
7.05617	2.15163	19.10000
7.14016	2.15163	19.10000
7.22415	2.15163	19.10000
7.30813	2.15163	19.10000
7.39212	2.15163	19.10000
7.47611	2.15163	19.10000
7.56010	2.15163	19.10000
7.64408	2.15163	19.10000
7.72807	2.15163	19.10000
7.81206	2.15163	19.10000
7.89605	2.15163	19.10000
7.98003	2.15163	19.10000
2.01691	2.22651	18.30000
2.10090	2.22651	14.40000
2.18488	2.22651	11.20000
2.26887	2.22651	5.58000
2.35286	2.22651	2.39000
2.43685	2.22651	0.79800
2.52083	2.22651	0.79800
2.60482	2.22651	1.60000
2.68881	2.22651	3.99000
2.77280	2.22651	7.98000
2.85678	2.22651	11.20000
2.94077	2.22651	14.40000
3.02476	2.22651	13.60000
3.10875	2.22651	11.20000
3.19274	2.22651	8.77000
3.27672	2.22651	8.77000
3.36071	2.22651	7.98000
3.44470	2.22651	9.57000
3.52869	2.22651	10.40000
3.61267	2.22651	9.57000
3.69666	2.22651	8.77000
3.78065	2.22651	8.77000
3.86464	2.22651	7.98000
3.94862	2.22651	8.77000
4.03261	2.22651	7.98000
4.11660	2.22651	7.18000
4.20059	2.22651	7.18000
4.28458	2.22651	7.18000
4.36856	2.22651	6.38000
4.45255	2.22651	6.38000
4.53654	2.22651	7.18000
4.62053	2.22651	7.98000
4.70451	2.22651	8.77000
4.78850	2.22651	8.77000
4.87249	2.22651	7.98000
4.95648	2.22651	8.77000
5.04046	2.22651	7.98000
5.12445	2.22651	7.18000
5.20844	2.22651	5.58000
5.29243	2.22651	5.58000
5.37642	2.22651	5.58000
5.46040	2.22651	5.58000
5.54439	2.22651	5.58000
5.62838	2.22651	5.58000
5.71237	2.22651	6.38000
5.79635	2.22651	6.38000
5.88034	2.22651	7.18000
5.96433	2.22651	8.77000
6.04832	2.22651	10.40000
6.13231	2.22651	13.60000
6.21629	2.22651	15.20000
6.30028	2.22651	19.10000
6.38427	2.22651	19.10000
6.46826	2.22651	19.10000
6.55224	2.22651	19.10000
6.63623	2.22651	19.10000
6.72022	2.22651	19.10000
6.80421	2.22651	19.10000
6.88819	2.22651	19.10000
6.97218	2.22651	19.10000
7.05617	2.22651	19.10000
7.14016	2.22651	19.10000
7.22415	2.22651	19.10000
7.30813	2.22651	19.10000
7.39212	2.22651	19.10000
7.47611	2.22651	19.10000
7.56010	2.22651	19.10000
7.64408	2.22651	19.10000
7.72807	2.22651	19.10000
7.81206	2.22651	19.10000
7.89605	2.22651	19.10000
7.98003	2.22651	19.10000
2.01691	2.30139	19.10000
2.10090	2.30139	18.30000
2.18488	2.30139	10.40000
2.26887	2.30139	4.79000
2.35286	2.30139	1.60000
2.43685	2.30139	0.79800
2.52083	2.30139	0.79800
2.60482	2.30139	1.60000
2.68881	2.30139	3.99000
2.77280	2.30139	7.18000
2.85678	2.30139	10.40000
2.94077	2.30139	13.60000
3.02476	2.30139	10.40000
3.10875	2.30139	10.40000
3.19274	2.30139	9.57000
3.27672	2.30139	7.98000
3.36071	2.30139	7.98000
3.44470	2.30139	10.40000
3.52869	2.30139	10.40000
3.61267	2.30139	9.57000
3.69666	2.30139	8.77000
3.78065	2.30139	7.98000
3.86464	2.30139	8.77000
3.94862	2.30139	7.98000
4.03261	2.30139	7.98000
4.11660	2.30139	7.98000
4.20059	2.30139	7.18000
4.28458	2.30139	7.18000
4.36856	2.30139	7.18000
4.45255	2.30139	7.18000
4.53654	2.30139	7.98000
4.62053	2.30139	8.77000
4.70451	2.30139	8.77000
4.78850	2.30139	9.57000
4.87249	2.30139	8.77000
4.95648	2.30139	7.98000
5.04046	2.30139	7.98000
5.12445	2.30139	6.38000
5.20844	2.30139	5.58000
5.29243	2.30139	5.58000
5.37642	2.30139	5.58000
5.46040	2.30139	5.58000
5.54439	2.30139	5.58000
5.62838	2.30139	5.58000
5.71237	2.30139	6.38000
5.79635	2.30139	6.38000
5.88034	2.30139	6.38000
5.96433	2.30139	7.18000
6.04832	2.30139	9.57000
6.13231	2.30139	13.60000
6.21629	2.30139	18.30000
6.30028	2.30139	19.10000
6.38427	2.30139	19.10000
6.46826	2.30139	19.10000
6.55224	2.30139	19.10000
6.63623	2.30139	19.10000
6.72022	2.30139	19.10000
6.80421	2.30139	19.10000
6.88819	2.30139	19.10000
6.97218	2.30139	19.10000
7.05617	2.30139	19.10000
7.14016	2.30139	19.10000
7.22415	2.30139	19.10000
7.30813	2.30139	19.10000
7.39212	2.30139	19.10000
7.47611	2.30139	19.10000
7.56010	2.30139	19.10000
7.64408	2.30139	19.10000
7.72807	2.30139	19.10000
7.81206	2.30139	19.10000
7.89605	2.30139	19.10000
7.98003	2.30139	19.10000
2.01691	2.37626	19.10000
2.10090	2.37626	18.30000
2.18488	2.37626	11.20000
2.26887	2.37626	4.79000
2.35286	2.37626	2.39000
2.43685	2.37626	0.00000
2.52083	2.37626	0.00000
2.60482	2.37626	1.60000
2.68881	2.37626	3.19000
2.77280	2.37626	7.18000
2.85678	2.37626	12.00000
2.94077	2.37626	13.60000
3.02476	2.37626	12.80000
3.10875	2.37626	11.20000
3.19274	2.37626	10.40000
3.27672	2.37626	9.57000
3.36071	2.37626	9.57000
3.44470	2.37626	9.57000
3.52869	2.37626	9.57000
3.61267	2.37626	9.57000
3.69666	2.37626	8.77000
3.78065	2.37626	8.77000
3.86464	2.37626	8.77000
3.94862	2.37626	8.77000
4.03261	2.37626	9.57000
4.11660	2.37626	10.40000
4.20059	2.37626	8.77000
4.28458	2.37626	7.18000
4.36856	2.37626	7.18000
4.45255	2.37626	8.77000
4.53654	2.37626	8.77000
4.62053	2.37626	8.77000
4.70451	2.37626	9.57000
4.78850	2.37626	8.77000
4.87249	2.37626	9.57000
4.95648	2.37626	7.98000
5.04046	2.37626	7.18000
5.12445	2.37626	5.58000
5.20844	2.37626	4.79000
5.29243	2.37626	5.58000
5.37642	2.37626	5.58000
5.46040	2.37626	5.58000
5.54439	2.37626	5.58000
5.62838	2.37626	5.58000
5.71237	2.37626	5.58000
5.79635	2.37626	5.58000
5.88034	2.37626	6.38000
5.96433	2.37626	7.98000
6.04832	2.37626	9.57000
6.13231	2.37626	12.80000
6.21629	2.37626	14.40000
6.30028	2.37626	16.70000
6.38427	2.37626	19.10000
6.46826	2.37626	19.10000
6.55224	2.37626	19.10000
6.63623	2.37626	19.10000
6.72022	2.37626	19.10000
6.80421	2.37626	15.20000
6.88819	2.37626	16.70000
6.97218	2.37626	19.10000
7.05617	2.37626	19.10000
7.14016	2.37626	19.10000
7.22415	2.37626	19.10000
7.30813	2.37626	19.10000
7.39212	2.37626	19.10000
7.47611	2.37626	19.10000
7.56010	2.37626	19.10000
7.64408	2.37626	19.10000
7.72807	2.37626	19.10000
7.81206	2.37626	19.10000
7.89605	2.37626	19.10000
7.98003	2.37626	19.10000
2.01691	2.45114	19.10000
2.10090	2.45114	16.70000
2.18488	2.45114	10.40000
2.26887	2.45114	5.58000
2.35286	2.45114	2.39000
2.43685	2.45114	0.00000
2.52083	2.45114	0.00000
2.60482	2.45114	1.60000
2.68881	2.45114	3.19000
2.77280	2.45114	7.18000
2.85678	2.45114	10.40000
2.94077	2.45114	13.60000
3.02476	2.45114	11.20000
3.10875	2.45114	12.80000
3.19274	2.45114	10.40000
3.27672	2.45114	10.40000
3.36071	2.45114	10.40000
3.44470	2.45114	11.20000
3.52869	2.45114	9.57000
3.61267	2.45114	8.77000
3.69666	2.45114	8.77000
3.78065	2.45114	8.77000
3.86464	2.45114	8.77000
3.94862	2.45114	8.77000
4.03261	2.45114	10.40000
4.11660	2.45114	9.57000
4.20059	2.45114	8.77000
4.28458	2.45114	7.98000
4.36856	2.45114	7.98000
4.45255	2.45114	8.77000
4.53654	2.45114	10.40000
4.62053	2.45114	9.57000
4.70451	2.45114	10.40000
4.78850	2.45114	11.20000
4.87249	2.45114	9.57000
4.95648	2.45114	7.98000
5.04046	2.45114	7.18000
5.12445	2.45114	6.38000
5.20844	2.45114	5.58000
5.29243	2.45114	6.38000
5.37642	2.45114	5.58000
5.46040	2.45114	4.79000
5.54439	2.45114	4.79000
5.62838	2.45114	4.79000
5.71237	2.45114	4.79000
5.79635	2.45114	6.38000
5.88034	2.45114	7.18000
5.96433	2.45114	7.98000
6.04832	2.45114	8.77000
6.13231	2.45114	11.20000
6.21629	2.45114	12.80000
6.30028	2.45114	14.40000
6.38427	2.45114	19.10000
6.46826	2.45114	19.10000
6.55224	2.45114	18.30000
6.63623	2.45114	14.40000
6.72022	2.45114	19.10000
6.80421	2.45114	18.30000
6.88819	2.45114	19.10000
6.97218	2.45114	19.10000
7.05617	2.45114	19.10000
7.14016	2.45114	19.10000
7.22415	2.45114	19.10000
7.30813	2.45114	19.10000
7.39212	2.45114	19.10000
7.47611	2.45114	19.10000
7.56010	2.45114	19.10000
7.64408	2.45114	19.10000
7.72807	2.45114	19.10000
7.81206	2.45114	19.10000
7.89605	2.45114	19.10000
7.98003	2.45114	19.10000
2.01691	2.52602	19.10000
2.10090	2.52602	19.10000
2.18488	2.52602	9.57000
2.26887	2.52602	5.58000
2.35286	2.52602	2.39000
2.43685	2.52602	0.79800
2.52083	2.52602	0.00000
2.60482	2.52602	0.79800
2.68881	2.52602	3.19000
2.77280	2.52602	7.18000
2.85678	2.52602	10.40000
2.94077	2.52602	12.00000
3.02476	2.52602	12.00000
3.10875	2.52602	11.20000
3.19274	2.52602	10.40000
3.27672	2.52602	10.40000
3.36071	2.52602	10.40000
3.44470	2.52602	9.57000
3.52869	2.52602	9.57000
3.61267	2.52602	9.57000
3.69666	2.52602	9.57000
3.78065	2.52602	9.57000
3.86464	2.52602	8.77000
3.94862	2.52602	10.40000
4.03261	2.52602	10.40000
4.11660	2.52602	10.40000
4.20059	2.52602	8.77000
4.28458	2.52602	8.77000
4.36856	2.52602	8.77000
4.45255	2.52602	8.77000
4.53654	2.52602	10.40000
4.62053	2.52602	11.20000
4.70451	2.52602	11.20000
4.78850	2.52602	10.40000
4.87249	2.52602	9.57000
4.95648	2.52602	7.98000
5.04046	2.52602	7.98000
5.12445	2.52602	7.18000
5.20844	2.52602	6.38000
5.29243	2.52602	6.38000
5.37642	2.52602	5.58000
5.46040	2.52602	5.58000
5.54439	2.52602	4.79000
5.62838	2.52602	4.79000
5.71237	2.52602	5.58000
5.79635	2.52602	5.58000
5.88034	2.52602	6.38000
5.96433	2.52602	7.98000
6.04832	2.52602	8.77000
6.13231	2.52602	10.40000
6.21629	2.52602	12.00000
6.30028	2.52602	18.30000
6.38427	2.52602	16.70000
6.46826	2.52602	18.30000
6.55224	2.52602	18.30000
6.63623	2.52602	18.30000
6.72022	2.52602	16.70000
6.80421	2.52602	19.10000
6.88819	2.52602	15.20000
6.97218	2.52602	19.10000
7.05617	2.52602	19.10000
7.14016	2.52602	19.10000
7.22415	2.52602	19.10000
7.30813	2.52602	19.10000
7.39212	2.52602	19.10000
7.47611	2.52602	19.10000
7.56010	2.52602	19.10000
7.64408	2.52602	19.10000
7.72807	2.52602	19.10000
7.81206	2.52602	19.10000
7.89605	2.52602	19.10000
7.98003	2.52602	19.10000
2.01691	2.60090	19.10000
2.10090	2.60090	18.30000
2.18488	2.60090	11.20000
2.26887	2.60090	4.79000
2.35286	2.60090	2.39000
2.43685	2.60090	0.00000
2.52083	2.60090	0.00000
2.60482	2.60090	1.60000
2.68881	2.60090	3.19000
2.77280	2.60090	7.18000
2.85678	2.60090	11.20000
2.94077	2.60090	13.60000
3.02476	2.60090	12.00000
3.10875	2.60090	12.00000
3.19274	2.60090	13.60000
3.27672	2.60090	11.20000
3.36071	2.60090	11.20000
3.44470	2.60090	10.40000
3.52869	2.60090	9.57000
3.61267	2.60090	9.57000
3.69666	2.60090	9.57000
3.78065	2.60090	9.57000
3.86464	2.60090	12.00000
3.94862	2.60090	12.80000
4.03261	2.60090	12.00000
4.11660	2.60090	10.40000
4.20059	2.60090	9.57000
4.28458	2.60090	9.57000
4.36856	2.60090	8.77000
4.45255	2.60090	10.40000
4.53654	2.60090	11.20000
4.62053	2.60090	11.20000
4.70451	2.60090	12.00000
4.78850	2.60090	10.40000
4.87249	2.60090	8.77000
4.95648	2.60090	8.77000
5.04046	2.60090	8.77000
5.12445	2.60090	7.98000
5.20844	2.60090	6.38000
5.29243	2.60090	6.38000
5.37642	2.60090	5.58000
5.46040	2.60090	5.58000
5.54439	2.60090	4.79000
5.62838	2.60090	4.79000
5.71237	2.60090	4.79000
5.79635	2.60090	6.38000
5.88034	2.60090	7.18000
5.96433	2.60090	7.98000
6.04832	2.60090	9.57000
6.13231	2.60090	9.57000
6.21629	2.60090	10.40000
6.30028	2.60090	12.00000
6.38427	2.60090	16.70000
6.46826	2.60090	19.10000
6.55224	2.60090	16.70000
6.63623	2.60090	19.10000
6.72022	2.60090	19.10000
6.80421	2.60090	18.30000
6.88819	2.60090	16.70000
6.97218	2.60090	19.10000
7.05617	2.60090	19.10000
7.14016	2.60090	19.10000
7.22415	2.60090	19.10000
7.30813	2.60090	19.10000
7.39212	2.60090	19.10000
7.47611	2.60090	19.10000
7.56010	2.60090	19.10000
7.64408	2.60090	19.10000
7.72807	2.60090	19.10000
7.81206	2.60090	19.10000
7.89605	2.60090	19.10000
7.98003	2.60090	19.10000
2.01691	2.67578	19.10000
2.10090	2.67578	19.10000
2.18488	2.67578	10.40000
2.26887	2.67578	5.58000
2.35286	2.67578	2.39000
2.43685	2.67578	0.79800
2.52083	2.67578	0.79800
2.60482	2.67578	1.60000
2.68881	2.67578	3.99000
2.77280	2.67578	7.18000
2.85678	2.67578	10.40000
2.94077	2.67578	12.00000
3.02476	2.67578	11.20000
3.10875	2.67578	13.60000
3.19274	2.67578	13.60000
3.27672	2.67578	11.20000
3.36071	2.67578	11.20000
3.44470	2.67578	11.20000
3.52869	2.67578	12.00000
3.61267	2.67578	11.20000
3.69666	2.67578	11.20000
3.78065	2.67578	10.40000
3.86464	2.67578	11.20000
3.94862	2.67578	14.40000
4.03261	2.67578	13.60000
4.11660	2.67578	12.00000
4.20059	2.67578	10.40000
4.28458	2.67578	9.57000
4.36856	2.67578	10.40000
4.45255	2.67578	11.20000
4.53654	2.67578	12.00000
4.62053	2.67578	11.20000
4.70451	2.67578	12.80000
4.78850	2.67578	10.40000
4.87249	2.67578	9.57000
4.95648	2.67578	8.77000
5.04046	2.67578	9.57000
5.12445	2.67578	7.18000
5.20844	2.67578	7.18000
5.29243	2.67578	5.58000
5.37642	2.67578	5.58000
5.46040	2.67578	5.58000
5.54439	2.67578	5.58000
5.62838	2.67578	4.79000
5.71237	2.67578	5.58000
5.79635	2.67578	6.38000
5.88034	2.67578	7.98000
5.96433	2.67578	8.77000
6.04832	2.67578	9.57000
6.13231	2.67578	10.40000
6.21629	2.67578	11.20000
6.30028	2.67578	12.80000
6.38427	2.67578	18.30000
6.46826	2.67578	16.70000
6.55224	2.67578	18.30000
6.63623	2.67578	19.10000
6.72022	2.67578	18.30000
6.80421	2.67578	18.30000
6.88819	2.67578	14.40000
6.97218	2.67578	16.70000
7.05617	2.67578	19.10000
7.14016	2.67578	19.10000
7.22415	2.67578	19.10000
7.30813	2.67578	19.10000
7.39212	2.67578	19.10000
7.47611	2.67578	19.10000
7.56010	2.67578	19.10000
7.64408	2.67578	19.10000
7.72807	2.67578	19.10000
7.81206	2.67578	19.10000
7.89605	2.67578	19.10000
7.98003	2.67578	19.10000
2.01691	2.75066	19.10000
2.10090	2.75066	18.30000
2.18488	2.75066	10.40000
2.26887	2.75066	5.58000
2.35286	2.75066	2.39000
2.43685	2.75066	0.79800
2.52083	2.75066	0.79800
2.60482	2.75066	1.60000
2.68881	2.75066	3.99000
2.77280	2.75066	6.38000
2.85678	2.75066	10.40000
2.94077	2.75066	13.60000
3.02476	2.75066	13.60000
3.10875	2.75066	13.60000
3.19274	2.75066	12.80000
3.27672	2.75066	12.00000
3.36071	2.75066	12.00000
3.44470	2.75066	10.40000
3.52869	2.75066	12.00000
3.61267	2.75066	10.40000
3.69666	2.75066	12.00000
3.78065	2.75066	12.80000
3.86464	2.75066	13.60000
3.94862	2.75066	14.40000
4.03261	2.75066	12.80000
4.11660	2.75066	11.20000
4.20059	2.75066	11.20000
4.28458	2.75066	11.20000
4.36856	2.75066	10.40000
4.45255	2.75066	12.00000
4.53654	2.75066	14.40000
4.62053	2.75066	19.10000
4.70451	2.75066	13.60000
4.78850	2.75066	13.60000
4.87249	2.75066	10.40000
4.95648	2.75066	9.57000
5.04046	2.75066	8.77000
5.12445	2.75066	7.98000
5.20844	2.75066	7.18000
5.29243	2.75066	6.38000
5.37642	2.75066	5.58000
5.46040	2.75066	5.58000
5.54439	2.75066	5.58000
5.62838	2.75066	4.79000
5.71237	2.75066	6.38000
5.79635	2.75066	6.38000
5.88034	2.75066	7.18000
5.96433	2.75066	8.77000
6.04832	2.75066	9.57000
6.13231	2.75066	10.40000
6.21629	2.75066	13.60000
6.30028	2.75066	15.20000
6.38427	2.75066	16.70000
6.46826	2.75066	14.40000
6.55224	2.75066	19.10000
6.63623	2.75066	19.10000
6.72022	2.75066	19.10000
6.80421	2.75066	19.10000
6.88819	2.75066	14.40000
6.97218	2.75066	18.30000
7.05617	2.75066	19.10000
7.14016	2.75066	19.10000
7.22415	2.75066	19.10000
7.30813	2.75066	19.10000
7.39212	2.75066	19.10000
7.47611	2.75066	19.10000
7.56010	2.75066	19.10000
7.64408	2.75066	19.10000
7.72807	2.75066	19.10000
7.81206	2.75066	19.10000
7.89605	2.75066	19.10000
7.98003	2.75066	19.10000
2.01691	2.82553	18.30000
2.10090	2.82553	19.10000
2.18488	2.82553	14.40000
2.26887	2.82553	7.18000
2.35286	2.82553	3.19000
2.43685	2.82553	1.60000
2.52083	2.82553	0.79800
2.60482	2.82553	1.60000
2.68881	2.82553	3.99000
2.77280	2.82553	7.18000
2.85678	2.82553	11.20000
2.94077	2.82553	13.60000
3.02476	2.82553	13.60000
3.10875	2.82553	18.30000
3.19274	2.82553	12.80000
3.27672	2.82553	12.00000
3.36071	2.82553	11.20000
3.44470	2.82553	10.40000
3.52869	2.82553	11.20000
3.61267	2.82553	12.80000
3.69666	2.82553	12.00000
3.78065	2.82553	12.80000
3.86464	2.82553	13.60000
3.94862	2.82553	16.70000
4.03261	2.82553	13.60000
4.11660	2.82553	12.00000
4.20059	2.82553	11.20000
4.28458	2.82553	9.57000
4.36856	2.82553	11.20000
4.45255	2.82553	11.20000
4.53654	2.82553	13.60000
4.62053	2.82553	18.30000
4.70451	2.82553	15.20000
4.78850	2.82553	12.00000
4.87249	2.82553	12.80000
4.95648	2.82553	11.20000
5.04046	2.82553	8.77000
5.12445	2.82553	7.98000
5.20844	2.82553	7.18000
5.29243	2.82553	7.18000
5.37642	2.82553	5.58000
5.46040	2.82553	5.58000
5.54439	2.82553	5.58000
5.62838	2.82553	5.58000
5.71237	2.82553	6.38000
5.79635	2.82553	7.18000
5.88034	2.82553	7.98000
5.96433	2.82553	7.98000
6.04832	2.82553	11.20000
6.13231	2.82553	12.00000
6.21629	2.82553	11.20000
6.30028	2.82553	12.80000
6.38427	2.82553	13.60000
6.46826	2.82553	15.20000
6.55224	2.82553	19.10000
6.63623	2.82553	16.70000
6.72022	2.82553	18.30000
6.80421	2.82553	19.10000
6.88819	2.82553	15.20000
6.97218	2.82553	19.10000
7.05617	2.82553	19.10000
7.14016	2.82553	19.10000
7.22415	2.82553	19.10000
7.30813	2.82553	19.10000
7.39212	2.82553	19.10000
7.47611	2.82553	19.10000
7.56010	2.82553	19.10000
7.64408	2.82553	19.10000
7.72807	2.82553	19.10000
7.81206	2.82553	19.10000
7.89605	2.82553	19.10000
7.98003	2.82553	19.10000
2.01691	2.90041	19.10000
2.10090	2.90041	19.10000
2.18488	2.90041	12.80000
2.26887	2.90041	7.18000
2.35286	2.90041	3.99000
2.43685	2.90041	1.60000
2.52083	2.90041	1.60000
2.60482	2.90041	2.39000
2.68881	2.90041	4.79000
2.77280	2.90041	8.77000
2.85678	2.90041	12.80000
2.94077	2.90041	13.60000
3.02476	2.90041	12.00000
3.10875	2.90041	13.60000
3.19274	2.90041	13.60000
3.27672	2.90041	12.00000
3.36071	2.90041	10.40000
3.44470	2.90041	11.20000
3.52869	2.90041	11.20000
3.61267	2.90041	14.40000
3.69666	2.90041	14.40000
3.78065	2.90041	13.60000
3.86464	2.90041	14.40000
3.94862	2.90041	13.60000
4.03261	2.90041	13.60000
4.11660	2.90041	13.60000
4.20059	2.90041	13.60000
4.28458	2.90041	12.80000
4.36856	2.90041	12.00000
4.45255	2.90041	12.80000
4.53654	2.90041	16.70000
4.62053	2.90041	18.30000
4.70451	2.90041	15.20000
4.78850	2.90041	13.60000
4.87249	2.90041	12.80000
4.95648	2.90041	10.40000
5.04046	2.90041	8.77000
5.12445	2.90041	7.98000
5.20844	2.90041	7.18000
5.29243	2.90041	6.38000
5.37642	2.90041	6.38000
5.46040	2.90041	6.38000
5.54439	2.90041	6.38000
5.62838	2.90041	5.58000
5.71237	2.90041	6.38000
5.79635	2.90041	6.38000
5.88034	2.90041	7.98000
5.96433	2.90041	7.98000
6.04832	2.90041	9.57000
6.13231	2.90041	12.00000
6.21629	2.90041	15.20000
6.30028	2.90041	14.40000
6.38427	2.90041	12.80000
6.46826	2.90041	12.00000
6.55224	2.90041	14.40000
6.63623	2.90041	18.30000
6.72022	2.90041	18.30000
6.80421	2.90041	15.20000
6.88819	2.90041	16.70000
6.97218	2.90041	19.10000
7.05617	2.90041	19.10000
7.14016	2.90041	19.10000
7.22415	2.90041	19.10000
7.30813	2.90041	19.10000
7.39212	2.90041	19.10000
7.47611	2.90041	19.10000
7.56010	2.90041	19.10000
7.64408	2.90041	19.10000
7.72807	2.90041	19.10000
7.81206	2.90041	19.10000
7.89605	2.90041	19.10000
7.98003	2.90041	19.10000
2.01691	2.97529	19.10000
2.10090	2.97529	16.70000
2.18488	2.97529	12.80000
2.26887	2.97529	7.98000
2.35286	2.97529	3.99000
2.43685	2.97529	2.39000
2.52083	2.97529	1.60000
2.60482	2.97529	3.19000
2.68881	2.97529	5.58000
2.77280	2.97529	9.57000
2.85678	2.97529	12.80000
2.94077	2.97529	13.60000
3.02476	2.97529	12.00000
3.10875	2.97529	13.60000
3.19274	2.97529	12.00000
3.27672	2.97529	10.40000
3.36071	2.97529	10.40000
3.44470	2.97529	13.60000
3.52869	2.97529	15.20000
3.61267	2.97529	12.80000
3.69666	2.97529	14.40000
3.78065	2.97529	14.40000
3.86464	2.97529	12.80000
3.94862	2.97529	13.60000
4.03261	2.97529	12.00000
4.11660	2.97529	12.80000
4.20059	2.97529	12.80000
4.28458	2.97529	12.00000
4.36856	2.97529	13.60000
4.45255	2.97529	18.30000
4.53654	2.97529	18.30000
4.62053	2.97529	16.70000
4.70451	2.97529	19.10000
4.78850	2.97529	16.70000
4.87249	2.97529	12.80000
4.95648	2.97529	12.80000
5.04046	2.97529	10.40000
5.12445	2.97529	7.98000
5.20844	2.97529	7.98000
5.29243	2.97529	7.18000
5.37642	2.97529	6.38000
5.46040	2.97529	6.38000
5.54439	2.97529	6.38000
5.62838	2.97529	5.58000
5.71237	2.97529	6.38000
5.79635	2.97529	8.77000
5.88034	2.97529	8.77000
5.96433	2.97529	9.57000
6.04832	2.97529	10.40000
6.13231	2.97529	15.20000
6.21629	2.97529	12.80000
6.30028	2.97529	11.20000
6.38427	2.97529	12.80000
6.46826	2.97529	12.00000
6.55224	2.97529	14.40000
6.63623	2.97529	19.10000
6.72022	2.97529	15.20000
6.80421	2.97529	18.30000
6.88819	2.97529	18.30000
6.97218	2.97529	18.30000
7.05617	2.97529	19.10000
7.14016	2.97529	19.10000
7.22415	2.97529	19.10000
7.30813	2.97529	19.10000
7.39212	2.97529	19.10000
7.47611	2.97529	19.10000
7.56010	2.97529	19.10000
7.64408	2.97529	19.10000
7.72807	2.97529	19.10000
7.81206	2.97529	19.10000
7.89605	2.97529	19.10000
7.98003	2.97529	19.10000
2.01691	3.05017	19.10000
2.10090	3.05017	18.30000
2.18488	3.05017	14.40000
2.26887	3.05017	8.77000
2.35286	3.05017	4.79000
2.43685	3.05017	3.19000
2.52083	3.05017	3.19000
2.60482	3.05017	3.99000
2.68881	3.05017	6.38000
2.77280	3.05017	10.40000
2.85678	3.05017	14.40000
2.94077	3.05017	14.40000
3.02476	3.05017	14.40000
3.10875	3.05017	12.80000
3.19274	3.05017	10.40000
3.27672	3.05017	10.40000
3.36071	3.05017	13.60000
3.44470	3.05017	12.80000
3.52869	3.05017	18.30000
3.61267	3.05017	14.40000
3.69666	3.05017	14.40000
3.78065	3.05017	18.30000
3.86464	3.05017	16.70000
3.94862	3.05017	15.20000
4.03261	3.05017	18.30000
4.11660	3.05017	13.60000
4.20059	3.05017	14.40000
4.28458	3.05017	13.60000
4.36856	3.05017	13.60000
4.45255	3.05017	13.60000
4.53654	3.05017	16.70000
4.62053	3.05017	18.30000
4.70451	3.05017	18.30000
4.78850	3.05017	19.10000
4.87249	3.05017	18.30000
4.95648	3.05017	12.80000
5.04046	3.05017	12.00000
5.12445	3.05017	8.77000
5.20844	3.05017	8.77000
5.29243	3.05017	8.77000
5.37642	3.05017	7.98000
5.46040	3.05017	7.18000
5.54439	3.05017	7.18000
5.62838	3.05017	6.38000
5.71237	3.05017	7.18000
5.79635	3.05017	7.98000
5.88034	3.05017	9.57000
5.96433	3.05017	11.20000
6.04832	3.05017	12.00000
6.13231	3.05017	14.40000
6.21629	3.05017	14.40000
6.30028	3.05017	14.40000
6.38427	3.05017	15.20000
6.46826	3.05017	16.70000
6.55224	3.05017	18.30000
6.63623	3.05017	14.40000
6.72022	3.05017	18.30000
6.80421	3.05017	13.60000
6.88819	3.05017	15.20000
6.97218	3.05017	18.30000
7.05617	3.05017	19.10000
7.14016	3.05017	19.10000
7.22415	3.05017	19.10000
7.30813	3.05017	19.10000
7.39212	3.05017	19.10000
7.47611	3.05017	19.10000
7.56010	3.05017	19.10000
7.64408	3.05017	19.10000
7.72807	3.05017	19.10000
7.81206	3.05017	19.10000
7.89605	3.05017	19.10000
7.98003	3.05017	19.10000
2.01691	3.12505	19.10000
2.10090	3.12505	15.20000
2.18488	3.12505	14.40000
2.26887	3.12505	9.57000
2.35286	3.12505	5.58000
2.43685	3.12505	3.99000
2.52083	3.12505	3.19000
2.60482	3.12505	4.79000
2.68881	3.12505	7.18000
2.77280	3.12505	12.00000
2.85678	3.12505	14.40000
2.94077	3.12505	16.70000
3.02476	3.12505	14.40000
3.10875	3.12505	13.60000
3.19274	3.12505	12.00000
3.27672	3.12505	13.60000
3.36071	3.12505	12.00000
3.44470	3.12505	12.80000
3.52869	3.12505	16.70000
3.61267	3.12505	16.70000
3.69666	3.12505	16.70000
3.78065	3.12505	16.70000
3.86464	3.12505	18.30000
3.94862	3.12505	18.30000
4.03261	3.12505	14.40000
4.11660	3.12505	14.40000
4.20059	3.12505	15.20000
4.28458	3.12505	16.70000
4.36856	3.12505	14.40000
4.45255	3.12505	13.60000
4.53654	3.12505	14.40000
4.62053	3.12505	16.70000
4.70451	3.12505	18.30000
4.78850	3.12505	19.10000
4.87249	3.12505	14.40000
4.95648	3.12505	15.20000
5.04046	3.12505	12.00000
5.12445	3.12505	12.00000
5.20844	3.12505	9.57000
5.29243	3.12505	10.40000
5.37642	3.12505	10.40000
5.46040	3.12505	7.98000
5.54439	3.12505	7.98000
5.62838	3.12505	7.98000
5.71237	3.12505	7.98000
5.79635	3.12505	7.18000
5.88034	3.12505	8.77000
5.96433	3.12505	10.40000
6.04832	3.12505	11.20000
6.13231	3.12505	12.80000
6.21629	3.12505	15.20000
6.30028	3.12505	13.60000
6.38427	3.12505	15.20000
6.46826	3.12505	15.20000
6.55224	3.12505	18.30000
6.63623	3.12505	16.70000
6.72022	3.12505	16.70000
6.80421	3.12505	14.40000
6.88819	3.12505	16.70000
6.97218	3.12505	18.30000
7.05617	3.12505	18.30000
7.14016	3.12505	19.10000
7.22415	3.12505	19.10000
7.30813	3.12505	19.10000
7.39212	3.12505	19.10000
7.47611	3.12505	19.10000
7.56010	3.12505	19.10000
7.64408	3.12505	19.10000
7.72807	3.12505	19.10000
7.81206	3.12505	19.10000
7.89605	3.12505	19.10000
7.98003	3.12505	19.10000
2.01691	3.19993	19.10000
2.10090	3.19993	18.30000
2.18488	3.19993	12.00000
2.26887	3.19993	9.57000
2.35286	3.19993	6.38000
2.43685	3.19993	5.58000
2.52083	3.19993	4.79000
2.60482	3.19993	5.58000
2.68881	3.19993	7.98000
2.77280	3.19993	12.80000
2.85678	3.19993	15.20000
2.94077	3.19993	18.30000
3.02476	3.19993	19.10000
3.10875	3.19993	19.10000
3.19274	3.19993	13.60000
3.27672	3.19993	14.40000
3.36071	3.19993	14.40000
3.44470	3.19993	14.40000
3.52869	3.19993	18.30000
3.61267	3.19993	13.60000
3.69666	3.19993	13.60000
3.78065	3.19993	15.20000
3.86464	3.19993	18.30000
3.94862	3.19993	18.30000
4.03261	3.19993	18.30000
4.11660	3.19993	19.10000
4.20059	3.19993	19.10000
4.28458	3.19993	18.30000
4.36856	3.19993	12.80000
4.45255	3.19993	12.00000
4.53654	3.19993	16.70000
4.62053	3.19993	16.70000
4.70451	3.19993	19.10000
4.78850	3.19993	16.70000
4.87249	3.19993	14.40000
4.95648	3.19993	15.20000
5.04046	3.19993	12.80000
5.12445	3.19993	10.40000
5.20844	3.19993	12.00000
5.29243	3.19993	10.40000
5.37642	3.19993	10.40000
5.46040	3.19993	9.57000
5.54439	3.19993	7.98000
5.62838	3.19993	7.98000
5.71237	3.19993	8.77000
5.79635	3.19993	9.57000
5.88034	3.19993	9.57000
5.96433	3.19993	9.57000
6.04832	3.19993	12.00000
6.13231	3.19993	12.00000
6.21629	3.19993	10.40000
6.30028	3.19993	12.00000
6.38427	3.19993	12.80000
6.46826	3.19993	11.20000
6.55224	3.19993	13.60000
6.63623	3.19993	13.60000
6.72022	3.19993	15.20000
6.80421	3.19993	16.70000
6.88819	3.19993	14.40000
6.97218	3.19993	18.30000
7.05617	3.19993	19.10000
7.14016	3.19993	19.10000
7.22415	3.19993	19.10000
7.30813	3.19993	19.10000
7.39212	3.19993	19.10000
7.47611	3.19993	19.10000
7.56010	3.19993	19.10000
7.64408	3.19993	19.10000
7.72807	3.19993	19.10000
7.81206	3.19993	19.10000
7.89605	3.19993	19.10000
7.98003	3.19993	19.10000
2.01691	3.27480	19.10000
2.10090	3.27480	19.10000
2.18488	3.27480	13.60000
2.26887	3.27480	10.40000
2.35286	3.27480	7.18000
2.43685	3.27480	5.58000
2.52083	3.27480	4.79000
2.60482	3.27480	6.38000
2.68881	3.27480	8.77000
2.77280	3.27480	12.80000
2.85678	3.27480	15.20000
2.94077	3.27480	19.10000
3.02476	3.27480	19.10000
3.10875	3.27480	18.30000
3.19274	3.27480	15.20000
3.27672	3.27480	19.10000
3.36071	3.27480	19.10000
3.44470	3.27480	19.10000
3.52869	3.27480	19.10000
3.61267	3.27480	19.10000
3.69666	3.27480	12.80000
3.78065	3.27480	16.70000
3.86464	3.27480	16.70000
3.94862	3.27480	16.70000
4.03261	3.27480	16.70000
4.11660	3.27480	14.40000
4.20059	3.27480	15.20000
4.28458	3.27480	14.40000
4.36856	3.27480	14.40000
4.45255	3.27480	18.30000
4.53654	3.27480	14.40000
4.62053	3.27480	18.30000
4.70451	3.27480	16.70000
4.78850	3.27480	14.40000
4.87249	3.27480	15.20000
4.95648	3.27480	14.40000
5.04046	3.27480	12.00000
5.12445	3.27480	11.20000
5.20844	3.27480	11.20000
5.29243	3.27480	11.20000
5.37642	3.27480	10.40000
5.46040	3.27480	9.57000
5.54439	3.27480	9.57000
5.62838	3.27480	8.77000
5.71237	3.27480	8.77000
5.79635	3.27480	9.57000
5.88034	3.27480	9.57000
5.96433	3.27480	9.57000
6.04832	3.27480	11.20000
6.13231	3.27480	12.00000
6.21629	3.27480	11.20000
6.30028	3.27480	12.80000
6.38427	3.27480	12.80000
6.46826	3.27480	13.60000
6.55224	3.27480	14.40000
6.63623	3.27480	14.40000
6.72022	3.27480	19.10000
6.80421	3.27480	19.10000
6.88819	3.27480	14.40000
6.97218	3.27480	19.10000
7.05617	3.27480	19.10000
7.14016	3.27480	19.10000
7.22415	3.27480	19.10000
7.30813	3.27480	19.10000
7.39212	3.27480	19.10000
7.47611	3.27480	19.10000
7.56010	3.27480	19.10000
7.64408	3.27480	19.10000
7.72807	3.27480	19.10000
7.81206	3.27480	19.10000
7.89605	3.27480	19.10000
7.98003	3.27480	19.10000
2.01691	3.34968	19.10000
2.10090	3.34968	19.10000
2.18488	3.34968	14.40000
2.26887	3.34968	10.40000
2.35286	3.34968	7.18000
2.43685	3.34968	5.58000
2.52083	3.34968	5.58000
2.60482	3.34968	7.18000
2.68881	3.34968	8.77000
2.77280	3.34968	13.60000
2.85678	3.34968	15.20000
2.94077	3.34968	19.10000
3.02476	3.34968	19.10000
3.10875	3.34968	16.70000
3.19274	3.34968	16.70000
3.27672	3.34968	18.30000
3.36071	3.34968	19.10000
3.44470	3.34968	19.10000
3.52869	3.34968	19.10000
3.61267	3.34968	19.10000
3.69666	3.34968	14.40000
3.78065	3.34968	15.20000
3.86464	3.34968	15.20000
3.94862	3.34968	16.70000
4.03261	3.34968	13.60000
4.11660	3.34968	12.80000
4.20059	3.34968	15.20000
4.28458	3.34968	16.70000
4.36856	3.34968	18.30000
4.45255	3.34968	18.30000
4.53654	3.34968	18.30000
4.62053	3.34968	16.70000
4.70451	3.34968	19.10000
4.78850	3.34968	18.30000
4.87249	3.34968	18.30000
4.95648	3.34968	18.30000
5.04046	3.34968	14.40000
5.12445	3.34968	14.40000
5.20844	3.34968	12.80000
5.29243	3.34968	12.00000
5.37642	3.34968	9.57000
5.46040	3.34968	10.40000
5.54439	3.34968	9.57000
5.62838	3.34968	8.77000
5.71237	3.34968	8.77000
5.79635	3.34968	8.77000
5.88034	3.34968	10.40000
5.96433	3.34968	10.40000
6.04832	3.34968	12.00000
6.13231	3.34968	11.20000
6.21629	3.34968	11.20000
6.30028	3.34968	12.80000
6.38427	3.34968	12.80000
6.46826	3.34968	14.40000
6.55224	3.34968	14.40000
6.63623	3.34968	13.60000
6.72022	3.34968	12.80000
6.80421	3.34968	15.20000
6.88819	3.34968	18.30000
6.97218	3.34968	19.10000
7.05617	3.34968	19.10000
7.14016	3.34968	19.10000
7.22415	3.34968	19.10000
7.30813	3.34968	19.10000
7.39212	3.34968	19.10000
7.47611	3.34968	19.10000
7.56010	3.34968	19.10000
7.64408	3.34968	19.10000
7.72807	3.34968	19.10000
7.81206	3.34968	19.10000
7.89605	3.34968	19.10000
7.98003	3.34968	19.10000
2.01691	3.42456	19.10000
2.10090	3.42456	18.30000
2.18488	3.42456	15.20000
2.26887	3.42456	10.40000
2.35286	3.42456	7.98000
2.43685	3.42456	6.38000
2.52083	3.42456	5.58000
2.60482	3.42456	7.18000
2.68881	3.42456	9.57000
2.77280	3.42456	12.80000
2.85678	3.42456	19.10000
2.94077	3.42456	19.10000
3.02476	3.42456	19.10000
3.10875	3.42456	19.10000
3.19274	3.42456	18.30000
3.27672	3.42456	19.10000
3.36071	3.42456	19.10000
3.44470	3.42456	19.10000
3.52869	3.42456	19.10000
3.61267	3.42456	19.10000
3.69666	3.42456	18.30000
3.78065	3.42456	18.30000
3.86464	3.42456	19.10000
3.94862	3.42456	16.70000
4.03261	3.42456	18.30000
4.11660	3.42456	18.30000
4.20059	3.42456	15.20000
4.28458	3.42456	18.30000
4.36856	3.42456	19.10000
4.45255	3.42456	19.10000
4.53654	3.42456	14.40000
4.62053	3.42456	13.60000
4.70451	3.42456	16.70000
4.78850	3.42456	19.10000
4.87249	3.42456	19.10000
4.95648	3.42456	19.10000
5.04046	3.42456	18.30000
5.12445	3.42456	18.30000
5.20844	3.42456	16.70000
5.29243	3.42456	12.00000
5.37642	3.42456	11.20000
5.46040	3.42456	9.57000
5.54439	3.42456	9.57000
5.62838	3.42456	10.40000
5.71237	3.42456	9.57000
5.79635	3.42456	9.57000
5.88034	3.42456	10.40000
5.96433	3.42456	12.00000
6.04832	3.42456	12.80000
6.13231	3.42456	12.80000
6.21629	3.42456	13.60000
6.30028	3.42456	13.60000
6.38427	3.42456	19.10000
6.46826	3.42456	18.30000
6.55224	3.42456	11.20000
6.63623	3.42456	13.60000
6.72022	3.42456	13.60000
6.80421	3.42456	18.30000
6.88819	3.42456	19.10000
6.97218	3.42456	19.10000
7.05617	3.42456	19.10000
7.14016	3.42456	19.10000
7.22415	3.42456	19.10000
7.30813	3.42456	19.10000
7.39212	3.42456	19.10000
7.47611	3.42456	19.10000
7.56010	3.42456	19.10000
7.64408	3.42456	19.10000
7.72807	3.42456	19.10000
7.81206	3.42456	19.10000
7.89605	3.42456	19.10000
7.98003	3.42456	19.10000
2.01691	3.49944	19.10000
2.10090	3.49944	19.10000
2.18488	3.49944	19.10000
2.26887	3.49944	12.00000
2.35286	3.49944	8.77000
2.43685	3.49944	6.38000
2.52083	3.49944	5.58000
2.60482	3.49944	7.18000
2.68881	3.49944	8.77000
2.77280	3.49944	12.00000
2.85678	3.49944	19.10000
2.94077	3.49944	19.10000
3.02476	3.49944	19.10000
3.10875	3.49944	19.10000
3.19274	3.49944	19.10000
3.27672	3.49944	19.10000
3.36071	3.49944	19.10000
3.44470	3.49944	19.10000
3.52869	3.49944	19.10000
3.61267	3.49944	19.10000
3.69666	3.49944	19.10000
3.78065	3.49944	19.10000
3.86464	3.49944	18.30000
3.94862	3.49944	18.30000
4.03261	3.49944	18.30000
4.11660	3.49944	16.70000
4.20059	3.49944	18.30000
4.28458	3.49944	16.70000
4.36856	3.49944	19.10000
4.45255	3.49944	15.20000
4.53654	3.49944	18.30000
4.62053	3.49944	19.10000
4.70451	3.49944	19.10000
4.78850	3.49944	19.10000
4.87249	3.49944	19.10000
4.95648	3.49944	19.10000
5.04046	3.49944	15.20000
5.12445	3.49944	14.40000
5.20844	3.49944	13.60000
5.29243	3.49944	16.70000
5.37642	3.49944	14.40000
5.46040	3.49944	10.40000
5.54439	3.49944	10.40000
5.62838	3.49944	10.40000
5.71237	3.49944	10.40000
5.79635	3.49944	9.57000
5.88034	3.49944	10.40000
5.96433	3.49944	10.40000
6.04832	3.49944	12.80000
6.13231	3.49944	12.00000
6.21629	3.49944	11.20000
6.30028	3.49944	11.20000
6.38427	3.49944	12.80000
6.46826	3.49944	16.70000
6.55224	3.49944	16.70000
6.63623	3.49944	19.10000
6.72022	3.49944	19.10000
6.80421	3.49944	19.10000
6.88819	3.49944	19.10000
6.97218	3.49944	19.10000
7.05617	3.49944	19.10000
7.14016	3.49944	19.10000
7.22415	3.49944	19.10000
7.30813	3.49944	19.10000
7.39212	3.49944	19.10000
7.47611	3.49944	19.10000
7.56010	3.49944	19.10000
7.64408	3.49944	19.10000
7.72807	3.49944	19.10000
7.81206	3.49944	19.10000
7.89605	3.49944	19.10000
7.98003	3.49944	19.10000
2.01691	3.57432	19.10000
2.10090	3.57432	19.10000
2.18488	3.57432	18.30000
2.26887	3.57432	10.40000
2.35286	3.57432	7.18000
2.43685	3.57432	6.38000
2.52083	3.57432	5.58000
2.60482	3.57432	6.38000
2.68881	3.57432	8.77000
2.77280	3.57432	12.00000
2.85678	3.57432	18.30000
2.94077	3.57432	19.10000
3.02476	3.57432	19.10000
3.10875	3.57432	19.10000
3.19274	3.57432	19.10000
3.27672	3.57432	19.10000
3.36071	3.57432	19.10000
3.44470	3.57432	19.10000
3.52869	3.57432	19.10000
3.61267	3.57432	19.10000
3.69666	3.57432	19.10000
3.78065	3.57432	19.10000
3.86464	3.57432	19.10000
3.94862	3.57432	19.10000
4.03261	3.57432	16.70000
4.11660	3.57432	14.40000
4.20059	3.57432	19.10000
4.28458	3.57432	18.30000
4.36856	3.57432	14.40000
4.45255	3.57432	15.20000
4.53654	3.57432	19.10000
4.62053	3.57432	19.10000
4.70451	3.57432	19.10000
4.78850	3.57432	19.10000
4.87249	3.57432	19.10000
4.95648	3.57432	19.10000
5.04046	3.57432	15.20000
5.12445	3.57432	15.20000
5.20844	3.57432	18.30000
5.29243	3.57432	16.70000
5.37642	3.57432	12.80000
5.46040	3.57432	12.00000
5.54439	3.57432	13.60000
5.62838	3.57432	12.80000
5.71237	3.57432	11.20000
5.79635	3.57432	10.40000
5.88034	3.57432	11.20000
5.96433	3.57432	10.40000
6.04832	3.57432	11.20000
6.13231	3.57432	12.00000
6.21629	3.57432	12.80000
6.30028	3.57432	12.80000
6.38427	3.57432	18.30000
6.46826	3.57432	14.40000
6.55224	3.57432	16.70000
6.63623	3.57432	15.20000
6.72022	3.57432	16.70000
6.80421	3.57432	18.30000
6.88819	3.57432	19.10000
6.97218	3.57432	19.10000
7.05617	3.57432	19.10000
7.14016	3.57432	19.10000
7.22415	3.57432	19.10000
7.30813	3.57432	19.10000
7.39212	3.57432	19.10000
7.47611	3.57432	19.10000
7.56010	3.57432	19.10000
7.64408	3.57432	19.10000
7.72807	3.57432	19.10000
7.81206	3.57432	19.10000
7.89605	3.57432	19.10000
7.98003	3.57432	19.10000
2.01691	3.64920	19.10000
2.10090	3.64920	19.10000
2.18488	3.64920	13.60000
2.26887	3.64920	9.57000
2.35286	3.64920	6.38000
2.43685	3.64920	4.79000
2.52083	3.64920	3.99000
2.60482	3.64920	4.79000
2.68881	3.64920	7.98000
2.77280	3.64920	10.40000
2.85678	3.64920	19.10000
2.94077	3.64920	19.10000
3.02476	3.64920	19.10000
3.10875	3.64920	19.10000
3.19274	3.64920	19.10000
3.27672	3.64920	19.10000
3.36071	3.64920	19.10000
3.44470	3.64920	19.10000
3.52869	3.64920	19.10000
3.61267	3.64920	19.10000
3.69666	3.64920	19.10000
3.78065	3.64920	19.10000
3.86464	3.64920	19.10000
3.94862	3.64920	19.10000
4.03261	3.64920	16.70000
4.11660	3.64920	15.20000
4.20059	3.64920	16.70000
4.28458	3.64920	15.20000
4.36856	3.64920	16.70000
4.45255	3.64920	16.70000
4.53654	3.64920	19.10000
4.62053	3.64920	19.10000
4.70451	3.64920	19.10000
4.78850	3.64920	19.10000
4.87249	3.64920	19.10000
4.95648	3.64920	19.10000
5.04046	3.64920	19.10000
5.12445	3.64920	18.30000
5.20844	3.64920	18.30000
5.29243	3.64920	18.30000
5.37642	3.64920	19.10000
5.46040	3.64920	19.10000
5.54439	3.64920	14.40000
5.62838	3.64920	14.40000
5.71237	3.64920	12.80000
5.79635	3.64920	12.00000
5.88034	3.64920	12.00000
5.96433	3.64920	9.57000
6.04832	3.64920	11.20000
6.13231	3.64920	11.20000
6.21629	3.64920	10.40000
6.30028	3.64920	12.00000
6.38427	3.64920	14.40000
6.46826	3.64920	15.20000
6.55224	3.64920	14.40000
6.63623	3.64920	15.20000
[truncated: 3,184 more rows]
