# Supplementary material for: Geometric alignment of aminoacyl-tRNA relative to catalytic centers of the ribosome underpins accurate mRNA decoding
Source: Nat Commun. 2023 Sep 11;14:5582. doi: 10.1038/s41467-023-40404-9 (PMC10495418; doi:10.1038/s41467-023-40404-9)
Supplement: Supplementary file 7 — Source Data [file 41467_2023_40404_MOESM7_ESM.zip › Girodat_Nat_Comm_data/Fig4/Cognate-Relbow-L14-Distance.txt]

1.89046	1.70691	22.10000
1.96085	1.70691	22.10000
2.03124	1.70691	22.10000
2.10163	1.70691	22.10000
2.17201	1.70691	22.10000
2.24240	1.70691	22.10000
2.31279	1.70691	22.10000
2.38317	1.70691	22.10000
2.45356	1.70691	22.10000
2.52395	1.70691	22.10000
2.59434	1.70691	22.10000
2.66472	1.70691	22.10000
2.73511	1.70691	22.10000
2.80550	1.70691	22.10000
2.87589	1.70691	22.10000
2.94627	1.70691	22.10000
3.01666	1.70691	22.10000
3.08705	1.70691	22.10000
3.15743	1.70691	22.10000
3.22782	1.70691	22.10000
3.29821	1.70691	22.10000
3.36860	1.70691	22.10000
3.43898	1.70691	22.10000
3.50937	1.70691	22.10000
3.57976	1.70691	22.10000
3.65015	1.70691	22.10000
3.72053	1.70691	22.10000
3.79092	1.70691	22.10000
3.86131	1.70691	22.10000
3.93169	1.70691	22.10000
4.00208	1.70691	22.10000
4.07247	1.70691	22.10000
4.14286	1.70691	22.10000
4.21324	1.70691	22.10000
4.28363	1.70691	22.10000
4.35402	1.70691	22.10000
4.42441	1.70691	22.10000
4.49479	1.70691	22.10000
4.56518	1.70691	22.10000
4.63557	1.70691	22.10000
4.70595	1.70691	22.10000
4.77634	1.70691	22.10000
4.84673	1.70691	22.10000
4.91712	1.70691	22.10000
4.98750	1.70691	22.10000
5.05789	1.70691	22.10000
5.12828	1.70691	22.10000
5.19867	1.70691	22.10000
5.26905	1.70691	22.10000
5.33944	1.70691	22.10000
5.40983	1.70691	21.20000
5.48021	1.70691	22.10000
5.55060	1.70691	22.10000
5.62099	1.70691	22.10000
5.69138	1.70691	22.10000
5.76176	1.70691	22.10000
5.83215	1.70691	22.10000
5.90254	1.70691	22.10000
5.97292	1.70691	22.10000
6.04331	1.70691	22.10000
6.11370	1.70691	22.10000
6.18409	1.70691	22.10000
6.25447	1.70691	22.10000
6.32486	1.70691	22.10000
6.39525	1.70691	22.10000
6.46564	1.70691	22.10000
6.53602	1.70691	22.10000
6.60641	1.70691	22.10000
6.67680	1.70691	22.10000
6.74718	1.70691	22.10000
6.81757	1.70691	22.10000
6.88796	1.70691	22.10000
1.89046	1.76316	22.10000
1.96085	1.76316	22.10000
2.03124	1.76316	22.10000
2.10163	1.76316	22.10000
2.17201	1.76316	22.10000
2.24240	1.76316	22.10000
2.31279	1.76316	22.10000
2.38317	1.76316	22.10000
2.45356	1.76316	22.10000
2.52395	1.76316	22.10000
2.59434	1.76316	22.10000
2.66472	1.76316	22.10000
2.73511	1.76316	22.10000
2.80550	1.76316	22.10000
2.87589	1.76316	22.10000
2.94627	1.76316	22.10000
3.01666	1.76316	22.10000
3.08705	1.76316	22.10000
3.15743	1.76316	22.10000
3.22782	1.76316	22.10000
3.29821	1.76316	22.10000
3.36860	1.76316	22.10000
3.43898	1.76316	22.10000
3.50937	1.76316	22.10000
3.57976	1.76316	22.10000
3.65015	1.76316	22.10000
3.72053	1.76316	22.10000
3.79092	1.76316	22.10000
3.86131	1.76316	22.10000
3.93169	1.76316	22.10000
4.00208	1.76316	22.10000
4.07247	1.76316	22.10000
4.14286	1.76316	22.10000
4.21324	1.76316	22.10000
4.28363	1.76316	22.10000
4.35402	1.76316	22.10000
4.42441	1.76316	22.10000
4.49479	1.76316	22.10000
4.56518	1.76316	22.10000
4.63557	1.76316	22.10000
4.70595	1.76316	22.10000
4.77634	1.76316	22.10000
4.84673	1.76316	22.10000
4.91712	1.76316	22.10000
4.98750	1.76316	22.10000
5.05789	1.76316	22.10000
5.12828	1.76316	22.10000
5.19867	1.76316	22.10000
5.26905	1.76316	21.20000
5.33944	1.76316	21.20000
5.40983	1.76316	22.10000
5.48021	1.76316	22.10000
5.55060	1.76316	22.10000
5.62099	1.76316	22.10000
5.69138	1.76316	22.10000
5.76176	1.76316	22.10000
5.83215	1.76316	22.10000
5.90254	1.76316	22.10000
5.97292	1.76316	22.10000
6.04331	1.76316	22.10000
6.11370	1.76316	22.10000
6.18409	1.76316	22.10000
6.25447	1.76316	22.10000
6.32486	1.76316	22.10000
6.39525	1.76316	22.10000
6.46564	1.76316	22.10000
6.53602	1.76316	22.10000
6.60641	1.76316	22.10000
6.67680	1.76316	22.10000
6.74718	1.76316	22.10000
6.81757	1.76316	22.10000
6.88796	1.76316	22.10000
1.89046	1.81942	22.10000
1.96085	1.81942	22.10000
2.03124	1.81942	22.10000
2.10163	1.81942	22.10000
2.17201	1.81942	21.20000
2.24240	1.81942	21.20000
2.31279	1.81942	21.20000
2.38317	1.81942	21.20000
2.45356	1.81942	22.10000
2.52395	1.81942	21.20000
2.59434	1.81942	22.10000
2.66472	1.81942	22.10000
2.73511	1.81942	22.10000
2.80550	1.81942	22.10000
2.87589	1.81942	22.10000
2.94627	1.81942	22.10000
3.01666	1.81942	22.10000
3.08705	1.81942	21.20000
3.15743	1.81942	19.30000
3.22782	1.81942	22.10000
3.29821	1.81942	22.10000
3.36860	1.81942	22.10000
3.43898	1.81942	22.10000
3.50937	1.81942	22.10000
3.57976	1.81942	22.10000
3.65015	1.81942	22.10000
3.72053	1.81942	22.10000
3.79092	1.81942	21.20000
3.86131	1.81942	22.10000
3.93169	1.81942	22.10000
4.00208	1.81942	21.20000
4.07247	1.81942	21.20000
4.14286	1.81942	22.10000
4.21324	1.81942	22.10000
4.28363	1.81942	21.20000
4.35402	1.81942	22.10000
4.42441	1.81942	22.10000
4.49479	1.81942	19.30000
4.56518	1.81942	18.40000
4.63557	1.81942	22.10000
4.70595	1.81942	22.10000
4.77634	1.81942	18.40000
4.84673	1.81942	18.40000
4.91712	1.81942	21.20000
4.98750	1.81942	22.10000
5.05789	1.81942	22.10000
5.12828	1.81942	21.20000
5.19867	1.81942	21.20000
5.26905	1.81942	22.10000
5.33944	1.81942	21.20000
5.40983	1.81942	22.10000
5.48021	1.81942	21.20000
5.55060	1.81942	21.20000
5.62099	1.81942	18.40000
5.69138	1.81942	22.10000
5.76176	1.81942	22.10000
5.83215	1.81942	22.10000
5.90254	1.81942	21.20000
5.97292	1.81942	22.10000
6.04331	1.81942	22.10000
6.11370	1.81942	22.10000
6.18409	1.81942	22.10000
6.25447	1.81942	22.10000
6.32486	1.81942	22.10000
6.39525	1.81942	22.10000
6.46564	1.81942	22.10000
6.53602	1.81942	22.10000
6.60641	1.81942	22.10000
6.67680	1.81942	22.10000
6.74718	1.81942	22.10000
6.81757	1.81942	22.10000
6.88796	1.81942	22.10000
1.89046	1.87567	22.10000
1.96085	1.87567	22.10000
2.03124	1.87567	22.10000
2.10163	1.87567	22.10000
2.17201	1.87567	21.20000
2.24240	1.87567	19.30000
2.31279	1.87567	19.30000
2.38317	1.87567	22.10000
2.45356	1.87567	22.10000
2.52395	1.87567	21.20000
2.59434	1.87567	22.10000
2.66472	1.87567	22.10000
2.73511	1.87567	22.10000
2.80550	1.87567	22.10000
2.87589	1.87567	22.10000
2.94627	1.87567	22.10000
3.01666	1.87567	19.30000
3.08705	1.87567	19.30000
3.15743	1.87567	17.50000
3.22782	1.87567	21.20000
3.29821	1.87567	18.40000
3.36860	1.87567	17.50000
3.43898	1.87567	21.20000
3.50937	1.87567	22.10000
3.57976	1.87567	21.20000
3.65015	1.87567	19.30000
3.72053	1.87567	18.40000
3.79092	1.87567	21.20000
3.86131	1.87567	18.40000
3.93169	1.87567	18.40000
4.00208	1.87567	17.50000
4.07247	1.87567	17.50000
4.14286	1.87567	19.30000
4.21324	1.87567	21.20000
4.28363	1.87567	18.40000
4.35402	1.87567	17.50000
4.42441	1.87567	17.50000
4.49479	1.87567	16.60000
4.56518	1.87567	17.50000
4.63557	1.87567	21.20000
4.70595	1.87567	18.40000
4.77634	1.87567	21.20000
4.84673	1.87567	18.40000
4.91712	1.87567	18.40000
4.98750	1.87567	17.50000
5.05789	1.87567	19.30000
5.12828	1.87567	17.50000
5.19867	1.87567	17.50000
5.26905	1.87567	21.20000
5.33944	1.87567	17.50000
5.40983	1.87567	19.30000
5.48021	1.87567	18.40000
5.55060	1.87567	19.30000
5.62099	1.87567	17.50000
5.69138	1.87567	18.40000
5.76176	1.87567	17.50000
5.83215	1.87567	22.10000
5.90254	1.87567	21.20000
5.97292	1.87567	18.40000
6.04331	1.87567	19.30000
6.11370	1.87567	21.20000
6.18409	1.87567	22.10000
6.25447	1.87567	22.10000
6.32486	1.87567	22.10000
6.39525	1.87567	22.10000
6.46564	1.87567	22.10000
6.53602	1.87567	22.10000
6.60641	1.87567	22.10000
6.67680	1.87567	22.10000
6.74718	1.87567	22.10000
6.81757	1.87567	22.10000
6.88796	1.87567	22.10000
1.89046	1.93192	22.10000
1.96085	1.93192	22.10000
2.03124	1.93192	22.10000
2.10163	1.93192	18.40000
2.17201	1.93192	18.40000
2.24240	1.93192	15.60000
2.31279	1.93192	14.70000
2.38317	1.93192	15.60000
2.45356	1.93192	14.70000
2.52395	1.93192	21.20000
2.59434	1.93192	21.20000
2.66472	1.93192	22.10000
2.73511	1.93192	22.10000
2.80550	1.93192	22.10000
2.87589	1.93192	22.10000
2.94627	1.93192	22.10000
3.01666	1.93192	19.30000
3.08705	1.93192	19.30000
3.15743	1.93192	17.50000
3.22782	1.93192	16.60000
3.29821	1.93192	15.60000
3.36860	1.93192	15.60000
3.43898	1.93192	16.60000
3.50937	1.93192	16.60000
3.57976	1.93192	21.20000
3.65015	1.93192	16.60000
3.72053	1.93192	19.30000
3.79092	1.93192	16.60000
3.86131	1.93192	18.40000
3.93169	1.93192	15.60000
4.00208	1.93192	15.60000
4.07247	1.93192	15.60000
4.14286	1.93192	14.70000
4.21324	1.93192	14.70000
4.28363	1.93192	16.60000
4.35402	1.93192	15.60000
4.42441	1.93192	14.70000
4.49479	1.93192	13.80000
4.56518	1.93192	14.70000
4.63557	1.93192	15.60000
4.70595	1.93192	14.70000
4.77634	1.93192	13.80000
4.84673	1.93192	15.60000
4.91712	1.93192	14.70000
4.98750	1.93192	15.60000
5.05789	1.93192	14.70000
5.12828	1.93192	15.60000
5.19867	1.93192	15.60000
5.26905	1.93192	15.60000
5.33944	1.93192	15.60000
5.40983	1.93192	15.60000
5.48021	1.93192	14.70000
5.55060	1.93192	15.60000
5.62099	1.93192	18.40000
5.69138	1.93192	17.50000
5.76176	1.93192	17.50000
5.83215	1.93192	19.30000
5.90254	1.93192	17.50000
5.97292	1.93192	19.30000
6.04331	1.93192	17.50000
6.11370	1.93192	22.10000
6.18409	1.93192	22.10000
6.25447	1.93192	22.10000
6.32486	1.93192	22.10000
6.39525	1.93192	22.10000
6.46564	1.93192	22.10000
6.53602	1.93192	21.20000
6.60641	1.93192	22.10000
6.67680	1.93192	19.30000
6.74718	1.93192	21.20000
6.81757	1.93192	22.10000
6.88796	1.93192	22.10000
1.89046	1.98817	22.10000
1.96085	1.98817	22.10000
2.03124	1.98817	22.10000
2.10163	1.98817	18.40000
2.17201	1.98817	21.20000
2.24240	1.98817	13.80000
2.31279	1.98817	12.90000
2.38317	1.98817	13.80000
2.45356	1.98817	12.90000
2.52395	1.98817	15.60000
2.59434	1.98817	21.20000
2.66472	1.98817	22.10000
2.73511	1.98817	22.10000
2.80550	1.98817	22.10000
2.87589	1.98817	22.10000
2.94627	1.98817	22.10000
3.01666	1.98817	21.20000
3.08705	1.98817	16.60000
3.15743	1.98817	18.40000
3.22782	1.98817	16.60000
3.29821	1.98817	17.50000
3.36860	1.98817	14.70000
3.43898	1.98817	15.60000
3.50937	1.98817	14.70000
3.57976	1.98817	17.50000
3.65015	1.98817	15.60000
3.72053	1.98817	14.70000
3.79092	1.98817	15.60000
3.86131	1.98817	17.50000
3.93169	1.98817	13.80000
4.00208	1.98817	13.80000
4.07247	1.98817	13.80000
4.14286	1.98817	14.70000
4.21324	1.98817	14.70000
4.28363	1.98817	14.70000
4.35402	1.98817	12.90000
4.42441	1.98817	13.80000
4.49479	1.98817	13.80000
4.56518	1.98817	12.00000
4.63557	1.98817	12.90000
4.70595	1.98817	13.80000
4.77634	1.98817	12.90000
4.84673	1.98817	13.80000
4.91712	1.98817	13.80000
4.98750	1.98817	13.80000
5.05789	1.98817	13.80000
5.12828	1.98817	13.80000
5.19867	1.98817	12.90000
5.26905	1.98817	12.90000
5.33944	1.98817	13.80000
5.40983	1.98817	12.90000
5.48021	1.98817	13.80000
5.55060	1.98817	12.90000
5.62099	1.98817	13.80000
5.69138	1.98817	14.70000
5.76176	1.98817	15.60000
5.83215	1.98817	17.50000
5.90254	1.98817	15.60000
5.97292	1.98817	17.50000
6.04331	1.98817	17.50000
6.11370	1.98817	21.20000
6.18409	1.98817	21.20000
6.25447	1.98817	22.10000
6.32486	1.98817	22.10000
6.39525	1.98817	22.10000
6.46564	1.98817	22.10000
6.53602	1.98817	22.10000
6.60641	1.98817	19.30000
6.67680	1.98817	22.10000
6.74718	1.98817	22.10000
6.81757	1.98817	22.10000
6.88796	1.98817	22.10000
1.89046	2.04442	22.10000
1.96085	2.04442	22.10000
2.03124	2.04442	21.20000
2.10163	2.04442	18.40000
2.17201	2.04442	15.60000
2.24240	2.04442	12.90000
2.31279	2.04442	12.00000
2.38317	2.04442	11.00000
2.45356	2.04442	12.00000
2.52395	2.04442	14.70000
2.59434	2.04442	17.50000
2.66472	2.04442	22.10000
2.73511	2.04442	22.10000
2.80550	2.04442	22.10000
2.87589	2.04442	22.10000
2.94627	2.04442	22.10000
3.01666	2.04442	22.10000
3.08705	2.04442	17.50000
3.15743	2.04442	14.70000
3.22782	2.04442	15.60000
3.29821	2.04442	16.60000
3.36860	2.04442	13.80000
3.43898	2.04442	13.80000
3.50937	2.04442	13.80000
3.57976	2.04442	14.70000
3.65015	2.04442	14.70000
3.72053	2.04442	14.70000
3.79092	2.04442	15.60000
3.86131	2.04442	14.70000
3.93169	2.04442	13.80000
4.00208	2.04442	13.80000
4.07247	2.04442	13.80000
4.14286	2.04442	12.90000
4.21324	2.04442	12.90000
4.28363	2.04442	12.90000
4.35402	2.04442	13.80000
4.42441	2.04442	12.00000
4.49479	2.04442	12.00000
4.56518	2.04442	12.00000
4.63557	2.04442	11.00000
4.70595	2.04442	12.00000
4.77634	2.04442	12.90000
4.84673	2.04442	12.00000
4.91712	2.04442	12.90000
4.98750	2.04442	12.90000
5.05789	2.04442	12.90000
5.12828	2.04442	12.00000
5.19867	2.04442	12.00000
5.26905	2.04442	12.00000
5.33944	2.04442	12.00000
5.40983	2.04442	12.00000
5.48021	2.04442	12.00000
5.55060	2.04442	12.00000
5.62099	2.04442	12.90000
5.69138	2.04442	13.80000
5.76176	2.04442	12.90000
5.83215	2.04442	13.80000
5.90254	2.04442	14.70000
5.97292	2.04442	16.60000
6.04331	2.04442	15.60000
6.11370	2.04442	19.30000
6.18409	2.04442	21.20000
6.25447	2.04442	17.50000
6.32486	2.04442	22.10000
6.39525	2.04442	22.10000
6.46564	2.04442	22.10000
6.53602	2.04442	22.10000
6.60641	2.04442	21.20000
6.67680	2.04442	21.20000
6.74718	2.04442	22.10000
6.81757	2.04442	22.10000
6.88796	2.04442	22.10000
1.89046	2.10067	22.10000
1.96085	2.10067	22.10000
2.03124	2.10067	22.10000
2.10163	2.10067	15.60000
2.17201	2.10067	13.80000
2.24240	2.10067	11.00000
2.31279	2.10067	10.10000
2.38317	2.10067	9.20000
2.45356	2.10067	10.10000
2.52395	2.10067	12.00000
2.59434	2.10067	14.70000
2.66472	2.10067	22.10000
2.73511	2.10067	22.10000
2.80550	2.10067	22.10000
2.87589	2.10067	22.10000
2.94627	2.10067	21.20000
3.01666	2.10067	21.20000
3.08705	2.10067	15.60000
3.15743	2.10067	14.70000
3.22782	2.10067	14.70000
3.29821	2.10067	14.70000
3.36860	2.10067	13.80000
3.43898	2.10067	14.70000
3.50937	2.10067	12.90000
3.57976	2.10067	13.80000
3.65015	2.10067	12.90000
3.72053	2.10067	14.70000
3.79092	2.10067	13.80000
3.86131	2.10067	13.80000
3.93169	2.10067	14.70000
4.00208	2.10067	12.90000
4.07247	2.10067	13.80000
4.14286	2.10067	12.90000
4.21324	2.10067	13.80000
4.28363	2.10067	12.00000
4.35402	2.10067	12.90000
4.42441	2.10067	12.00000
4.49479	2.10067	11.00000
4.56518	2.10067	12.00000
4.63557	2.10067	11.00000
4.70595	2.10067	11.00000
4.77634	2.10067	11.00000
4.84673	2.10067	12.00000
4.91712	2.10067	11.00000
4.98750	2.10067	11.00000
5.05789	2.10067	11.00000
5.12828	2.10067	11.00000
5.19867	2.10067	10.10000
5.26905	2.10067	11.00000
5.33944	2.10067	11.00000
5.40983	2.10067	11.00000
5.48021	2.10067	11.00000
5.55060	2.10067	10.10000
5.62099	2.10067	11.00000
5.69138	2.10067	12.00000
5.76176	2.10067	12.00000
5.83215	2.10067	12.90000
5.90254	2.10067	14.70000
5.97292	2.10067	13.80000
6.04331	2.10067	15.60000
6.11370	2.10067	16.60000
6.18409	2.10067	17.50000
6.25447	2.10067	21.20000
6.32486	2.10067	22.10000
6.39525	2.10067	22.10000
6.46564	2.10067	22.10000
6.53602	2.10067	22.10000
6.60641	2.10067	22.10000
6.67680	2.10067	19.30000
6.74718	2.10067	21.20000
6.81757	2.10067	22.10000
6.88796	2.10067	22.10000
1.89046	2.15692	22.10000
1.96085	2.15692	22.10000
2.03124	2.15692	18.40000
2.10163	2.15692	16.60000
2.17201	2.15692	12.90000
2.24240	2.15692	10.10000
2.31279	2.15692	9.20000
2.38317	2.15692	8.28000
2.45356	2.15692	9.20000
2.52395	2.15692	11.00000
2.59434	2.15692	13.80000
2.66472	2.15692	18.40000
2.73511	2.15692	21.20000
2.80550	2.15692	22.10000
2.87589	2.15692	22.10000
2.94627	2.15692	19.30000
3.01666	2.15692	17.50000
3.08705	2.15692	14.70000
3.15743	2.15692	15.60000
3.22782	2.15692	13.80000
3.29821	2.15692	13.80000
3.36860	2.15692	12.00000
3.43898	2.15692	12.00000
3.50937	2.15692	12.00000
3.57976	2.15692	12.90000
3.65015	2.15692	13.80000
3.72053	2.15692	13.80000
3.79092	2.15692	12.90000
3.86131	2.15692	13.80000
3.93169	2.15692	12.90000
4.00208	2.15692	12.90000
4.07247	2.15692	12.90000
4.14286	2.15692	12.00000
4.21324	2.15692	12.90000
4.28363	2.15692	12.00000
4.35402	2.15692	12.90000
4.42441	2.15692	12.00000
4.49479	2.15692	12.00000
4.56518	2.15692	11.00000
4.63557	2.15692	11.00000
4.70595	2.15692	12.00000
4.77634	2.15692	11.00000
4.84673	2.15692	11.00000
4.91712	2.15692	11.00000
4.98750	2.15692	11.00000
5.05789	2.15692	11.00000
5.12828	2.15692	11.00000
5.19867	2.15692	10.10000
5.26905	2.15692	10.10000
5.33944	2.15692	10.10000
5.40983	2.15692	10.10000
5.48021	2.15692	9.20000
5.55060	2.15692	10.10000
5.62099	2.15692	11.00000
5.69138	2.15692	11.00000
5.76176	2.15692	11.00000
5.83215	2.15692	12.90000
5.90254	2.15692	13.80000
5.97292	2.15692	12.90000
6.04331	2.15692	13.80000
6.11370	2.15692	15.60000
6.18409	2.15692	16.60000
6.25447	2.15692	21.20000
6.32486	2.15692	17.50000
6.39525	2.15692	21.20000
6.46564	2.15692	22.10000
6.53602	2.15692	21.20000
6.60641	2.15692	19.30000
6.67680	2.15692	21.20000
6.74718	2.15692	17.50000
6.81757	2.15692	22.10000
6.88796	2.15692	22.10000
1.89046	2.21318	22.10000
1.96085	2.21318	22.10000
2.03124	2.21318	22.10000
2.10163	2.21318	17.50000
2.17201	2.21318	12.00000
2.24240	2.21318	9.20000
2.31279	2.21318	7.36000
2.38317	2.21318	7.36000
2.45356	2.21318	8.28000
2.52395	2.21318	10.10000
2.59434	2.21318	12.90000
2.66472	2.21318	17.50000
2.73511	2.21318	19.30000
2.80550	2.21318	17.50000
2.87589	2.21318	19.30000
2.94627	2.21318	18.40000
3.01666	2.21318	16.60000
3.08705	2.21318	15.60000
3.15743	2.21318	14.70000
3.22782	2.21318	12.90000
3.29821	2.21318	12.90000
3.36860	2.21318	12.00000
3.43898	2.21318	12.00000
3.50937	2.21318	12.90000
3.57976	2.21318	13.80000
3.65015	2.21318	13.80000
3.72053	2.21318	12.90000
3.79092	2.21318	12.90000
3.86131	2.21318	12.90000
3.93169	2.21318	12.90000
4.00208	2.21318	12.90000
4.07247	2.21318	12.90000
4.14286	2.21318	12.00000
4.21324	2.21318	12.00000
4.28363	2.21318	11.00000
4.35402	2.21318	12.00000
4.42441	2.21318	12.00000
4.49479	2.21318	12.00000
4.56518	2.21318	11.00000
4.63557	2.21318	11.00000
4.70595	2.21318	11.00000
4.77634	2.21318	11.00000
4.84673	2.21318	11.00000
4.91712	2.21318	11.00000
4.98750	2.21318	11.00000
5.05789	2.21318	11.00000
5.12828	2.21318	10.10000
5.19867	2.21318	10.10000
5.26905	2.21318	9.20000
5.33944	2.21318	9.20000
5.40983	2.21318	8.28000
5.48021	2.21318	8.28000
5.55060	2.21318	8.28000
5.62099	2.21318	9.20000
5.69138	2.21318	10.10000
5.76176	2.21318	11.00000
5.83215	2.21318	11.00000
5.90254	2.21318	11.00000
5.97292	2.21318	12.90000
6.04331	2.21318	12.90000
6.11370	2.21318	14.70000
6.18409	2.21318	17.50000
6.25447	2.21318	18.40000
6.32486	2.21318	19.30000
6.39525	2.21318	21.20000
6.46564	2.21318	22.10000
6.53602	2.21318	21.20000
6.60641	2.21318	21.20000
6.67680	2.21318	21.20000
6.74718	2.21318	17.50000
6.81757	2.21318	22.10000
6.88796	2.21318	22.10000
1.89046	2.26943	22.10000
1.96085	2.26943	22.10000
2.03124	2.26943	21.20000
2.10163	2.26943	14.70000
2.17201	2.26943	11.00000
2.24240	2.26943	8.28000
2.31279	2.26943	6.44000
2.38317	2.26943	6.44000
2.45356	2.26943	7.36000
2.52395	2.26943	9.20000
2.59434	2.26943	12.90000
2.66472	2.26943	16.60000
2.73511	2.26943	19.30000
2.80550	2.26943	17.50000
2.87589	2.26943	21.20000
2.94627	2.26943	16.60000
3.01666	2.26943	15.60000
3.08705	2.26943	14.70000
3.15743	2.26943	12.90000
3.22782	2.26943	12.90000
3.29821	2.26943	12.00000
3.36860	2.26943	12.00000
3.43898	2.26943	12.00000
3.50937	2.26943	12.00000
3.57976	2.26943	12.90000
3.65015	2.26943	12.90000
3.72053	2.26943	12.90000
3.79092	2.26943	13.80000
3.86131	2.26943	12.00000
3.93169	2.26943	13.80000
4.00208	2.26943	12.90000
4.07247	2.26943	12.90000
4.14286	2.26943	12.00000
4.21324	2.26943	12.00000
4.28363	2.26943	12.90000
4.35402	2.26943	12.00000
4.42441	2.26943	12.00000
4.49479	2.26943	12.00000
4.56518	2.26943	11.00000
4.63557	2.26943	11.00000
4.70595	2.26943	10.10000
4.77634	2.26943	10.10000
4.84673	2.26943	10.10000
4.91712	2.26943	11.00000
4.98750	2.26943	10.10000
5.05789	2.26943	11.00000
5.12828	2.26943	10.10000
5.19867	2.26943	10.10000
5.26905	2.26943	9.20000
5.33944	2.26943	8.28000
5.40983	2.26943	8.28000
5.48021	2.26943	7.36000
5.55060	2.26943	8.28000
5.62099	2.26943	9.20000
5.69138	2.26943	9.20000
5.76176	2.26943	10.10000
5.83215	2.26943	11.00000
5.90254	2.26943	11.00000
5.97292	2.26943	12.00000
6.04331	2.26943	12.90000
6.11370	2.26943	13.80000
6.18409	2.26943	15.60000
6.25447	2.26943	14.70000
6.32486	2.26943	18.40000
6.39525	2.26943	18.40000
6.46564	2.26943	21.20000
6.53602	2.26943	22.10000
6.60641	2.26943	19.30000
6.67680	2.26943	18.40000
6.74718	2.26943	18.40000
6.81757	2.26943	19.30000
6.88796	2.26943	22.10000
1.89046	2.32568	22.10000
1.96085	2.32568	22.10000
2.03124	2.32568	22.10000
2.10163	2.32568	14.70000
2.17201	2.32568	11.00000
2.24240	2.32568	8.28000
2.31279	2.32568	6.44000
2.38317	2.32568	6.44000
2.45356	2.32568	7.36000
2.52395	2.32568	9.20000
2.59434	2.32568	12.00000
2.66472	2.32568	14.70000
2.73511	2.32568	17.50000
2.80550	2.32568	19.30000
2.87589	2.32568	17.50000
2.94627	2.32568	15.60000
3.01666	2.32568	14.70000
3.08705	2.32568	13.80000
3.15743	2.32568	12.90000
3.22782	2.32568	12.00000
3.29821	2.32568	12.00000
3.36860	2.32568	11.00000
3.43898	2.32568	12.90000
3.50937	2.32568	12.00000
3.57976	2.32568	13.80000
3.65015	2.32568	13.80000
3.72053	2.32568	12.90000
3.79092	2.32568	12.00000
3.86131	2.32568	12.00000
3.93169	2.32568	12.90000
4.00208	2.32568	13.80000
4.07247	2.32568	13.80000
4.14286	2.32568	12.90000
4.21324	2.32568	12.90000
4.28363	2.32568	12.00000
4.35402	2.32568	12.00000
4.42441	2.32568	12.90000
4.49479	2.32568	12.90000
4.56518	2.32568	12.00000
4.63557	2.32568	11.00000
4.70595	2.32568	11.00000
4.77634	2.32568	11.00000
4.84673	2.32568	11.00000
4.91712	2.32568	10.10000
4.98750	2.32568	10.10000
5.05789	2.32568	10.10000
5.12828	2.32568	10.10000
5.19867	2.32568	10.10000
5.26905	2.32568	8.28000
5.33944	2.32568	8.28000
5.40983	2.32568	7.36000
5.48021	2.32568	7.36000
5.55060	2.32568	8.28000
5.62099	2.32568	8.28000
5.69138	2.32568	9.20000
5.76176	2.32568	9.20000
5.83215	2.32568	10.10000
5.90254	2.32568	10.10000
5.97292	2.32568	11.00000
6.04331	2.32568	11.00000
6.11370	2.32568	13.80000
6.18409	2.32568	14.70000
6.25447	2.32568	13.80000
6.32486	2.32568	15.60000
6.39525	2.32568	18.40000
6.46564	2.32568	22.10000
6.53602	2.32568	21.20000
6.60641	2.32568	21.20000
6.67680	2.32568	16.60000
6.74718	2.32568	18.40000
6.81757	2.32568	18.40000
6.88796	2.32568	22.10000
1.89046	2.38193	22.10000
1.96085	2.38193	22.10000
2.03124	2.38193	22.10000
2.10163	2.38193	14.70000
2.17201	2.38193	10.10000
2.24240	2.38193	7.36000
2.31279	2.38193	6.44000
2.38317	2.38193	5.52000
2.45356	2.38193	6.44000
2.52395	2.38193	9.20000
2.59434	2.38193	12.00000
2.66472	2.38193	13.80000
2.73511	2.38193	17.50000
2.80550	2.38193	18.40000
2.87589	2.38193	17.50000
2.94627	2.38193	15.60000
3.01666	2.38193	17.50000
3.08705	2.38193	14.70000
3.15743	2.38193	12.00000
3.22782	2.38193	12.00000
3.29821	2.38193	12.00000
3.36860	2.38193	12.00000
3.43898	2.38193	12.90000
3.50937	2.38193	12.00000
3.57976	2.38193	13.80000
3.65015	2.38193	12.90000
3.72053	2.38193	12.90000
3.79092	2.38193	12.90000
3.86131	2.38193	12.90000
3.93169	2.38193	12.90000
4.00208	2.38193	12.90000
4.07247	2.38193	13.80000
4.14286	2.38193	12.90000
4.21324	2.38193	12.00000
4.28363	2.38193	12.00000
4.35402	2.38193	12.00000
4.42441	2.38193	12.00000
4.49479	2.38193	12.00000
4.56518	2.38193	11.00000
4.63557	2.38193	11.00000
4.70595	2.38193	12.00000
4.77634	2.38193	11.00000
4.84673	2.38193	10.10000
4.91712	2.38193	10.10000
4.98750	2.38193	10.10000
5.05789	2.38193	10.10000
5.12828	2.38193	10.10000
5.19867	2.38193	9.20000
5.26905	2.38193	8.28000
5.33944	2.38193	8.28000
5.40983	2.38193	7.36000
5.48021	2.38193	7.36000
5.55060	2.38193	7.36000
5.62099	2.38193	8.28000
5.69138	2.38193	8.28000
5.76176	2.38193	8.28000
5.83215	2.38193	9.20000
5.90254	2.38193	10.10000
5.97292	2.38193	11.00000
6.04331	2.38193	11.00000
6.11370	2.38193	12.00000
6.18409	2.38193	14.70000
6.25447	2.38193	13.80000
6.32486	2.38193	15.60000
6.39525	2.38193	16.60000
6.46564	2.38193	21.20000
6.53602	2.38193	19.30000
6.60641	2.38193	22.10000
6.67680	2.38193	19.30000
6.74718	2.38193	18.40000
6.81757	2.38193	22.10000
6.88796	2.38193	19.30000
1.89046	2.43818	22.10000
1.96085	2.43818	22.10000
2.03124	2.43818	19.30000
2.10163	2.43818	14.70000
2.17201	2.43818	10.10000
2.24240	2.43818	7.36000
2.31279	2.43818	5.52000
2.38317	2.43818	5.52000
2.45356	2.43818	6.44000
2.52395	2.43818	8.28000
2.59434	2.43818	11.00000
2.66472	2.43818	15.60000
2.73511	2.43818	19.30000
2.80550	2.43818	19.30000
2.87589	2.43818	19.30000
2.94627	2.43818	15.60000
3.01666	2.43818	14.70000
3.08705	2.43818	13.80000
3.15743	2.43818	12.00000
3.22782	2.43818	12.90000
3.29821	2.43818	12.00000
3.36860	2.43818	12.90000
3.43898	2.43818	12.00000
3.50937	2.43818	12.00000
3.57976	2.43818	13.80000
3.65015	2.43818	12.90000
3.72053	2.43818	12.90000
3.79092	2.43818	12.90000
3.86131	2.43818	13.80000
3.93169	2.43818	12.90000
4.00208	2.43818	12.90000
4.07247	2.43818	13.80000
4.14286	2.43818	12.00000
4.21324	2.43818	12.00000
4.28363	2.43818	12.90000
4.35402	2.43818	12.00000
4.42441	2.43818	12.00000
4.49479	2.43818	12.00000
4.56518	2.43818	12.00000
4.63557	2.43818	11.00000
4.70595	2.43818	12.00000
4.77634	2.43818	12.00000
4.84673	2.43818	11.00000
4.91712	2.43818	11.00000
4.98750	2.43818	10.10000
5.05789	2.43818	10.10000
5.12828	2.43818	10.10000
5.19867	2.43818	9.20000
5.26905	2.43818	8.28000
5.33944	2.43818	7.36000
5.40983	2.43818	7.36000
5.48021	2.43818	7.36000
5.55060	2.43818	7.36000
5.62099	2.43818	7.36000
5.69138	2.43818	7.36000
5.76176	2.43818	8.28000
5.83215	2.43818	9.20000
5.90254	2.43818	10.10000
5.97292	2.43818	11.00000
6.04331	2.43818	12.00000
6.11370	2.43818	12.00000
6.18409	2.43818	12.00000
6.25447	2.43818	13.80000
6.32486	2.43818	14.70000
6.39525	2.43818	18.40000
6.46564	2.43818	22.10000
6.53602	2.43818	22.10000
6.60641	2.43818	19.30000
6.67680	2.43818	22.10000
6.74718	2.43818	19.30000
6.81757	2.43818	22.10000
6.88796	2.43818	22.10000
1.89046	2.49443	22.10000
1.96085	2.49443	22.10000
2.03124	2.49443	21.20000
2.10163	2.49443	14.70000
2.17201	2.49443	10.10000
2.24240	2.49443	7.36000
2.31279	2.49443	5.52000
2.38317	2.49443	5.52000
2.45356	2.49443	6.44000
2.52395	2.49443	8.28000
2.59434	2.49443	12.00000
2.66472	2.49443	16.60000
2.73511	2.49443	16.60000
2.80550	2.49443	17.50000
2.87589	2.49443	16.60000
2.94627	2.49443	16.60000
3.01666	2.49443	15.60000
3.08705	2.49443	15.60000
3.15743	2.49443	13.80000
3.22782	2.49443	12.00000
3.29821	2.49443	12.00000
3.36860	2.49443	12.00000
3.43898	2.49443	11.00000
3.50937	2.49443	12.00000
3.57976	2.49443	12.90000
3.65015	2.49443	12.90000
3.72053	2.49443	12.90000
3.79092	2.49443	13.80000
3.86131	2.49443	12.90000
3.93169	2.49443	13.80000
4.00208	2.49443	13.80000
4.07247	2.49443	13.80000
4.14286	2.49443	13.80000
4.21324	2.49443	12.90000
4.28363	2.49443	12.90000
4.35402	2.49443	12.00000
4.42441	2.49443	12.90000
4.49479	2.49443	12.00000
4.56518	2.49443	13.80000
4.63557	2.49443	12.00000
4.70595	2.49443	13.80000
4.77634	2.49443	12.90000
4.84673	2.49443	12.00000
4.91712	2.49443	12.00000
4.98750	2.49443	11.00000
5.05789	2.49443	10.10000
5.12828	2.49443	10.10000
5.19867	2.49443	9.20000
5.26905	2.49443	9.20000
5.33944	2.49443	7.36000
5.40983	2.49443	7.36000
5.48021	2.49443	7.36000
5.55060	2.49443	7.36000
5.62099	2.49443	7.36000
5.69138	2.49443	7.36000
5.76176	2.49443	8.28000
5.83215	2.49443	8.28000
5.90254	2.49443	9.20000
5.97292	2.49443	10.10000
6.04331	2.49443	12.00000
6.11370	2.49443	12.00000
6.18409	2.49443	12.90000
6.25447	2.49443	12.90000
6.32486	2.49443	14.70000
6.39525	2.49443	18.40000
6.46564	2.49443	21.20000
6.53602	2.49443	19.30000
6.60641	2.49443	21.20000
6.67680	2.49443	21.20000
6.74718	2.49443	19.30000
6.81757	2.49443	22.10000
6.88796	2.49443	22.10000
1.89046	2.55068	22.10000
1.96085	2.55068	22.10000
2.03124	2.55068	22.10000
2.10163	2.55068	12.90000
2.17201	2.55068	10.10000
2.24240	2.55068	7.36000
2.31279	2.55068	5.52000
2.38317	2.55068	5.52000
2.45356	2.55068	6.44000
2.52395	2.55068	8.28000
2.59434	2.55068	11.00000
2.66472	2.55068	14.70000
2.73511	2.55068	18.40000
2.80550	2.55068	17.50000
2.87589	2.55068	15.60000
2.94627	2.55068	17.50000
3.01666	2.55068	15.60000
3.08705	2.55068	14.70000
3.15743	2.55068	13.80000
3.22782	2.55068	12.90000
3.29821	2.55068	12.00000
3.36860	2.55068	11.00000
3.43898	2.55068	11.00000
3.50937	2.55068	12.00000
3.57976	2.55068	13.80000
3.65015	2.55068	12.90000
3.72053	2.55068	12.90000
3.79092	2.55068	13.80000
3.86131	2.55068	12.90000
3.93169	2.55068	13.80000
4.00208	2.55068	12.90000
4.07247	2.55068	13.80000
4.14286	2.55068	12.00000
4.21324	2.55068	13.80000
4.28363	2.55068	12.90000
4.35402	2.55068	12.90000
4.42441	2.55068	12.90000
4.49479	2.55068	13.80000
4.56518	2.55068	12.90000
4.63557	2.55068	12.90000
4.70595	2.55068	14.70000
4.77634	2.55068	12.90000
4.84673	2.55068	12.90000
4.91712	2.55068	12.00000
4.98750	2.55068	11.00000
5.05789	2.55068	11.00000
5.12828	2.55068	10.10000
5.19867	2.55068	10.10000
5.26905	2.55068	9.20000
5.33944	2.55068	8.28000
5.40983	2.55068	7.36000
5.48021	2.55068	7.36000
5.55060	2.55068	7.36000
5.62099	2.55068	7.36000
5.69138	2.55068	7.36000
5.76176	2.55068	8.28000
5.83215	2.55068	8.28000
5.90254	2.55068	9.20000
5.97292	2.55068	10.10000
6.04331	2.55068	12.00000
6.11370	2.55068	12.00000
6.18409	2.55068	12.00000
6.25447	2.55068	13.80000
6.32486	2.55068	13.80000
6.39525	2.55068	16.60000
6.46564	2.55068	22.10000
6.53602	2.55068	22.10000
6.60641	2.55068	19.30000
6.67680	2.55068	21.20000
6.74718	2.55068	19.30000
6.81757	2.55068	21.20000
6.88796	2.55068	21.20000
1.89046	2.60693	22.10000
1.96085	2.60693	22.10000
2.03124	2.60693	21.20000
2.10163	2.60693	12.90000
2.17201	2.60693	10.10000
2.24240	2.60693	7.36000
2.31279	2.60693	5.52000
2.38317	2.60693	5.52000
2.45356	2.60693	6.44000
2.52395	2.60693	8.28000
2.59434	2.60693	11.00000
2.66472	2.60693	15.60000
2.73511	2.60693	16.60000
2.80550	2.60693	18.40000
2.87589	2.60693	15.60000
2.94627	2.60693	16.60000
3.01666	2.60693	15.60000
3.08705	2.60693	12.90000
3.15743	2.60693	14.70000
3.22782	2.60693	12.90000
3.29821	2.60693	12.00000
3.36860	2.60693	11.00000
3.43898	2.60693	12.00000
3.50937	2.60693	12.00000
3.57976	2.60693	12.90000
3.65015	2.60693	12.90000
3.72053	2.60693	12.90000
3.79092	2.60693	12.90000
3.86131	2.60693	12.00000
3.93169	2.60693	12.90000
4.00208	2.60693	13.80000
4.07247	2.60693	13.80000
4.14286	2.60693	13.80000
4.21324	2.60693	12.90000
4.28363	2.60693	15.60000
4.35402	2.60693	12.90000
4.42441	2.60693	13.80000
4.49479	2.60693	13.80000
4.56518	2.60693	12.00000
4.63557	2.60693	12.90000
4.70595	2.60693	13.80000
4.77634	2.60693	14.70000
4.84673	2.60693	12.90000
4.91712	2.60693	12.00000
4.98750	2.60693	12.00000
5.05789	2.60693	12.00000
5.12828	2.60693	11.00000
5.19867	2.60693	10.10000
5.26905	2.60693	9.20000
5.33944	2.60693	8.28000
5.40983	2.60693	7.36000
5.48021	2.60693	7.36000
5.55060	2.60693	7.36000
5.62099	2.60693	7.36000
5.69138	2.60693	7.36000
5.76176	2.60693	8.28000
5.83215	2.60693	9.20000
5.90254	2.60693	10.10000
5.97292	2.60693	11.00000
6.04331	2.60693	12.00000
6.11370	2.60693	12.90000
6.18409	2.60693	13.80000
6.25447	2.60693	14.70000
6.32486	2.60693	14.70000
6.39525	2.60693	16.60000
6.46564	2.60693	21.20000
6.53602	2.60693	22.10000
6.60641	2.60693	21.20000
6.67680	2.60693	21.20000
6.74718	2.60693	21.20000
6.81757	2.60693	22.10000
6.88796	2.60693	22.10000
1.89046	2.66319	22.10000
1.96085	2.66319	22.10000
2.03124	2.66319	19.30000
2.10163	2.66319	12.90000
2.17201	2.66319	10.10000
2.24240	2.66319	7.36000
2.31279	2.66319	5.52000
2.38317	2.66319	5.52000
2.45356	2.66319	6.44000
2.52395	2.66319	8.28000
2.59434	2.66319	11.00000
2.66472	2.66319	14.70000
2.73511	2.66319	17.50000
2.80550	2.66319	21.20000
2.87589	2.66319	16.60000
2.94627	2.66319	17.50000
3.01666	2.66319	15.60000
3.08705	2.66319	13.80000
3.15743	2.66319	12.90000
3.22782	2.66319	13.80000
3.29821	2.66319	12.90000
3.36860	2.66319	12.00000
3.43898	2.66319	12.90000
3.50937	2.66319	12.00000
3.57976	2.66319	12.00000
3.65015	2.66319	13.80000
3.72053	2.66319	12.90000
3.79092	2.66319	12.90000
3.86131	2.66319	12.90000
3.93169	2.66319	12.90000
4.00208	2.66319	13.80000
4.07247	2.66319	13.80000
4.14286	2.66319	13.80000
4.21324	2.66319	14.70000
4.28363	2.66319	14.70000
4.35402	2.66319	14.70000
4.42441	2.66319	13.80000
4.49479	2.66319	12.00000
4.56518	2.66319	12.90000
4.63557	2.66319	13.80000
4.70595	2.66319	12.90000
4.77634	2.66319	12.90000
4.84673	2.66319	12.90000
4.91712	2.66319	13.80000
4.98750	2.66319	12.90000
5.05789	2.66319	12.90000
5.12828	2.66319	10.10000
5.19867	2.66319	10.10000
5.26905	2.66319	9.20000
5.33944	2.66319	8.28000
5.40983	2.66319	7.36000
5.48021	2.66319	7.36000
5.55060	2.66319	7.36000
5.62099	2.66319	7.36000
5.69138	2.66319	7.36000
5.76176	2.66319	7.36000
5.83215	2.66319	8.28000
5.90254	2.66319	10.10000
5.97292	2.66319	11.00000
6.04331	2.66319	12.00000
6.11370	2.66319	12.90000
6.18409	2.66319	13.80000
6.25447	2.66319	14.70000
6.32486	2.66319	15.60000
6.39525	2.66319	22.10000
6.46564	2.66319	21.20000
6.53602	2.66319	18.40000
6.60641	2.66319	21.20000
6.67680	2.66319	18.40000
6.74718	2.66319	19.30000
6.81757	2.66319	19.30000
6.88796	2.66319	22.10000
1.89046	2.71944	22.10000
1.96085	2.71944	22.10000
2.03124	2.71944	18.40000
2.10163	2.71944	13.80000
2.17201	2.71944	10.10000
2.24240	2.71944	7.36000
2.31279	2.71944	5.52000
2.38317	2.71944	5.52000
2.45356	2.71944	6.44000
2.52395	2.71944	9.20000
2.59434	2.71944	12.00000
2.66472	2.71944	15.60000
2.73511	2.71944	18.40000
2.80550	2.71944	17.50000
2.87589	2.71944	16.60000
2.94627	2.71944	17.50000
3.01666	2.71944	13.80000
3.08705	2.71944	12.90000
3.15743	2.71944	13.80000
3.22782	2.71944	12.90000
3.29821	2.71944	12.90000
3.36860	2.71944	12.90000
3.43898	2.71944	12.00000
3.50937	2.71944	12.00000
3.57976	2.71944	13.80000
3.65015	2.71944	12.90000
3.72053	2.71944	12.90000
3.79092	2.71944	13.80000
3.86131	2.71944	12.90000
3.93169	2.71944	12.00000
4.00208	2.71944	12.90000
4.07247	2.71944	12.90000
4.14286	2.71944	14.70000
4.21324	2.71944	14.70000
4.28363	2.71944	13.80000
4.35402	2.71944	13.80000
4.42441	2.71944	14.70000
4.49479	2.71944	13.80000
4.56518	2.71944	13.80000
4.63557	2.71944	12.90000
4.70595	2.71944	14.70000
4.77634	2.71944	14.70000
4.84673	2.71944	13.80000
4.91712	2.71944	15.60000
4.98750	2.71944	13.80000
5.05789	2.71944	12.00000
5.12828	2.71944	11.00000
5.19867	2.71944	10.10000
5.26905	2.71944	9.20000
5.33944	2.71944	8.28000
5.40983	2.71944	8.28000
5.48021	2.71944	7.36000
5.55060	2.71944	7.36000
5.62099	2.71944	7.36000
5.69138	2.71944	7.36000
5.76176	2.71944	8.28000
5.83215	2.71944	9.20000
5.90254	2.71944	10.10000
5.97292	2.71944	11.00000
6.04331	2.71944	12.00000
6.11370	2.71944	12.90000
6.18409	2.71944	13.80000
6.25447	2.71944	16.60000
6.32486	2.71944	17.50000
6.39525	2.71944	21.20000
6.46564	2.71944	19.30000
6.53602	2.71944	17.50000
6.60641	2.71944	17.50000
6.67680	2.71944	18.40000
6.74718	2.71944	18.40000
6.81757	2.71944	21.20000
6.88796	2.71944	22.10000
1.89046	2.77569	22.10000
1.96085	2.77569	22.10000
2.03124	2.77569	18.40000
2.10163	2.77569	13.80000
2.17201	2.77569	10.10000
2.24240	2.77569	7.36000
2.31279	2.77569	6.44000
2.38317	2.77569	5.52000
2.45356	2.77569	7.36000
2.52395	2.77569	9.20000
2.59434	2.77569	11.00000
2.66472	2.77569	18.40000
2.73511	2.77569	16.60000
2.80550	2.77569	17.50000
2.87589	2.77569	19.30000
2.94627	2.77569	16.60000
3.01666	2.77569	14.70000
3.08705	2.77569	16.60000
3.15743	2.77569	14.70000
3.22782	2.77569	13.80000
3.29821	2.77569	12.90000
3.36860	2.77569	13.80000
3.43898	2.77569	12.90000
3.50937	2.77569	12.90000
3.57976	2.77569	12.90000
3.65015	2.77569	12.90000
3.72053	2.77569	12.90000
3.79092	2.77569	12.00000
3.86131	2.77569	12.90000
3.93169	2.77569	12.90000
4.00208	2.77569	13.80000
4.07247	2.77569	12.90000
4.14286	2.77569	14.70000
4.21324	2.77569	14.70000
4.28363	2.77569	14.70000
4.35402	2.77569	14.70000
4.42441	2.77569	12.90000
4.49479	2.77569	12.90000
4.56518	2.77569	13.80000
4.63557	2.77569	13.80000
4.70595	2.77569	14.70000
4.77634	2.77569	14.70000
4.84673	2.77569	14.70000
4.91712	2.77569	14.70000
4.98750	2.77569	14.70000
5.05789	2.77569	12.90000
5.12828	2.77569	12.00000
5.19867	2.77569	11.00000
5.26905	2.77569	10.10000
5.33944	2.77569	8.28000
5.40983	2.77569	9.20000
5.48021	2.77569	8.28000
5.55060	2.77569	7.36000
5.62099	2.77569	7.36000
5.69138	2.77569	8.28000
5.76176	2.77569	8.28000
5.83215	2.77569	9.20000
5.90254	2.77569	10.10000
5.97292	2.77569	11.00000
6.04331	2.77569	12.00000
6.11370	2.77569	12.90000
6.18409	2.77569	12.90000
6.25447	2.77569	13.80000
6.32486	2.77569	21.20000
6.39525	2.77569	18.40000
6.46564	2.77569	22.10000
6.53602	2.77569	16.60000
6.60641	2.77569	21.20000
6.67680	2.77569	19.30000
6.74718	2.77569	16.60000
6.81757	2.77569	21.20000
6.88796	2.77569	22.10000
1.89046	2.83194	22.10000
1.96085	2.83194	22.10000
2.03124	2.83194	21.20000
2.10163	2.83194	14.70000
2.17201	2.83194	11.00000
2.24240	2.83194	8.28000
2.31279	2.83194	6.44000
2.38317	2.83194	6.44000
2.45356	2.83194	6.44000
2.52395	2.83194	9.20000
2.59434	2.83194	12.00000
2.66472	2.83194	15.60000
2.73511	2.83194	17.50000
2.80550	2.83194	17.50000
2.87589	2.83194	18.40000
2.94627	2.83194	18.40000
3.01666	2.83194	14.70000
3.08705	2.83194	14.70000
3.15743	2.83194	14.70000
3.22782	2.83194	14.70000
3.29821	2.83194	13.80000
3.36860	2.83194	12.90000
3.43898	2.83194	14.70000
3.50937	2.83194	13.80000
3.57976	2.83194	14.70000
3.65015	2.83194	14.70000
3.72053	2.83194	13.80000
3.79092	2.83194	14.70000
3.86131	2.83194	13.80000
3.93169	2.83194	12.90000
4.00208	2.83194	12.90000
4.07247	2.83194	13.80000
4.14286	2.83194	14.70000
4.21324	2.83194	14.70000
4.28363	2.83194	13.80000
4.35402	2.83194	14.70000
4.42441	2.83194	12.90000
4.49479	2.83194	14.70000
4.56518	2.83194	13.80000
4.63557	2.83194	15.60000
4.70595	2.83194	17.50000
4.77634	2.83194	14.70000
4.84673	2.83194	13.80000
4.91712	2.83194	14.70000
4.98750	2.83194	16.60000
5.05789	2.83194	13.80000
5.12828	2.83194	12.90000
5.19867	2.83194	11.00000
5.26905	2.83194	10.10000
5.33944	2.83194	9.20000
5.40983	2.83194	8.28000
5.48021	2.83194	8.28000
5.55060	2.83194	8.28000
5.62099	2.83194	7.36000
5.69138	2.83194	8.28000
5.76176	2.83194	8.28000
5.83215	2.83194	9.20000
5.90254	2.83194	10.10000
5.97292	2.83194	11.00000
6.04331	2.83194	12.00000
6.11370	2.83194	12.00000
6.18409	2.83194	12.00000
6.25447	2.83194	14.70000
6.32486	2.83194	15.60000
6.39525	2.83194	21.20000
6.46564	2.83194	22.10000
6.53602	2.83194	15.60000
6.60641	2.83194	14.70000
6.67680	2.83194	16.60000
6.74718	2.83194	19.30000
6.81757	2.83194	22.10000
6.88796	2.83194	22.10000
1.89046	2.88819	22.10000
1.96085	2.88819	22.10000
2.03124	2.88819	22.10000
2.10163	2.88819	13.80000
2.17201	2.88819	10.10000
2.24240	2.88819	8.28000
2.31279	2.88819	6.44000
2.38317	2.88819	6.44000
2.45356	2.88819	7.36000
2.52395	2.88819	9.20000
2.59434	2.88819	12.90000
2.66472	2.88819	17.50000
2.73511	2.88819	21.20000
2.80550	2.88819	21.20000
2.87589	2.88819	18.40000
2.94627	2.88819	16.60000
3.01666	2.88819	16.60000
3.08705	2.88819	15.60000
3.15743	2.88819	14.70000
3.22782	2.88819	14.70000
3.29821	2.88819	13.80000
3.36860	2.88819	13.80000
3.43898	2.88819	14.70000
3.50937	2.88819	15.60000
3.57976	2.88819	15.60000
3.65015	2.88819	16.60000
3.72053	2.88819	14.70000
3.79092	2.88819	16.60000
3.86131	2.88819	14.70000
3.93169	2.88819	13.80000
4.00208	2.88819	14.70000
4.07247	2.88819	14.70000
4.14286	2.88819	14.70000
4.21324	2.88819	14.70000
4.28363	2.88819	14.70000
4.35402	2.88819	15.60000
4.42441	2.88819	15.60000
4.49479	2.88819	13.80000
4.56518	2.88819	15.60000
4.63557	2.88819	14.70000
4.70595	2.88819	16.60000
4.77634	2.88819	15.60000
4.84673	2.88819	14.70000
4.91712	2.88819	13.80000
4.98750	2.88819	15.60000
5.05789	2.88819	13.80000
5.12828	2.88819	13.80000
5.19867	2.88819	11.00000
5.26905	2.88819	10.10000
5.33944	2.88819	9.20000
5.40983	2.88819	9.20000
5.48021	2.88819	8.28000
5.55060	2.88819	8.28000
5.62099	2.88819	7.36000
5.69138	2.88819	8.28000
5.76176	2.88819	9.20000
5.83215	2.88819	9.20000
5.90254	2.88819	10.10000
5.97292	2.88819	11.00000
6.04331	2.88819	11.00000
6.11370	2.88819	12.00000
6.18409	2.88819	12.90000
6.25447	2.88819	15.60000
6.32486	2.88819	16.60000
6.39525	2.88819	22.10000
6.46564	2.88819	21.20000
6.53602	2.88819	21.20000
6.60641	2.88819	19.30000
6.67680	2.88819	18.40000
6.74718	2.88819	21.20000
6.81757	2.88819	22.10000
6.88796	2.88819	22.10000
1.89046	2.94444	22.10000
1.96085	2.94444	22.10000
2.03124	2.94444	17.50000
2.10163	2.94444	14.70000
2.17201	2.94444	10.10000
2.24240	2.94444	8.28000
2.31279	2.94444	6.44000
2.38317	2.94444	6.44000
2.45356	2.94444	7.36000
2.52395	2.94444	9.20000
2.59434	2.94444	12.90000
2.66472	2.94444	17.50000
2.73511	2.94444	22.10000
2.80550	2.94444	22.10000
2.87589	2.94444	19.30000
2.94627	2.94444	19.30000
3.01666	2.94444	16.60000
3.08705	2.94444	16.60000
3.15743	2.94444	15.60000
3.22782	2.94444	15.60000
3.29821	2.94444	14.70000
3.36860	2.94444	13.80000
3.43898	2.94444	14.70000
3.50937	2.94444	15.60000
3.57976	2.94444	15.60000
3.65015	2.94444	15.60000
3.72053	2.94444	14.70000
3.79092	2.94444	14.70000
3.86131	2.94444	16.60000
3.93169	2.94444	15.60000
4.00208	2.94444	15.60000
4.07247	2.94444	14.70000
4.14286	2.94444	14.70000
4.21324	2.94444	15.60000
4.28363	2.94444	15.60000
4.35402	2.94444	13.80000
4.42441	2.94444	13.80000
4.49479	2.94444	14.70000
4.56518	2.94444	16.60000
4.63557	2.94444	16.60000
4.70595	2.94444	15.60000
4.77634	2.94444	14.70000
4.84673	2.94444	16.60000
4.91712	2.94444	15.60000
4.98750	2.94444	17.50000
5.05789	2.94444	15.60000
5.12828	2.94444	12.90000
5.19867	2.94444	12.00000
5.26905	2.94444	10.10000
5.33944	2.94444	9.20000
5.40983	2.94444	9.20000
5.48021	2.94444	8.28000
5.55060	2.94444	8.28000
5.62099	2.94444	8.28000
5.69138	2.94444	8.28000
5.76176	2.94444	9.20000
5.83215	2.94444	9.20000
5.90254	2.94444	10.10000
5.97292	2.94444	10.10000
6.04331	2.94444	12.00000
6.11370	2.94444	12.90000
6.18409	2.94444	13.80000
6.25447	2.94444	15.60000
6.32486	2.94444	17.50000
6.39525	2.94444	17.50000
6.46564	2.94444	22.10000
6.53602	2.94444	21.20000
6.60641	2.94444	21.20000
6.67680	2.94444	22.10000
6.74718	2.94444	22.10000
6.81757	2.94444	22.10000
6.88796	2.94444	22.10000
1.89046	3.00069	22.10000
1.96085	3.00069	22.10000
2.03124	3.00069	21.20000
2.10163	3.00069	14.70000
2.17201	3.00069	11.00000
2.24240	3.00069	8.28000
2.31279	3.00069	6.44000
2.38317	3.00069	6.44000
2.45356	3.00069	7.36000
2.52395	3.00069	9.20000
2.59434	3.00069	12.90000
2.66472	3.00069	15.60000
2.73511	3.00069	19.30000
2.80550	3.00069	22.10000
2.87589	3.00069	19.30000
2.94627	3.00069	18.40000
3.01666	3.00069	21.20000
3.08705	3.00069	15.60000
3.15743	3.00069	15.60000
3.22782	3.00069	17.50000
3.29821	3.00069	15.60000
3.36860	3.00069	14.70000
3.43898	3.00069	13.80000
3.50937	3.00069	15.60000
3.57976	3.00069	14.70000
3.65015	3.00069	16.60000
3.72053	3.00069	16.60000
3.79092	3.00069	15.60000
3.86131	3.00069	15.60000
3.93169	3.00069	14.70000
4.00208	3.00069	16.60000
4.07247	3.00069	14.70000
4.14286	3.00069	15.60000
4.21324	3.00069	18.40000
4.28363	3.00069	18.40000
4.35402	3.00069	15.60000
4.42441	3.00069	14.70000
4.49479	3.00069	16.60000
4.56518	3.00069	16.60000
4.63557	3.00069	16.60000
4.70595	3.00069	15.60000
4.77634	3.00069	16.60000
4.84673	3.00069	14.70000
4.91712	3.00069	17.50000
4.98750	3.00069	17.50000
5.05789	3.00069	15.60000
5.12828	3.00069	14.70000
5.19867	3.00069	12.90000
5.26905	3.00069	10.10000
5.33944	3.00069	10.10000
5.40983	3.00069	9.20000
5.48021	3.00069	8.28000
5.55060	3.00069	8.28000
5.62099	3.00069	8.28000
5.69138	3.00069	9.20000
5.76176	3.00069	9.20000
5.83215	3.00069	10.10000
5.90254	3.00069	10.10000
5.97292	3.00069	10.10000
6.04331	3.00069	12.00000
6.11370	3.00069	12.90000
6.18409	3.00069	12.90000
6.25447	3.00069	13.80000
6.32486	3.00069	14.70000
6.39525	3.00069	17.50000
6.46564	3.00069	22.10000
6.53602	3.00069	22.10000
6.60641	3.00069	22.10000
6.67680	3.00069	22.10000
6.74718	3.00069	22.10000
6.81757	3.00069	22.10000
6.88796	3.00069	22.10000
1.89046	3.05695	22.10000
1.96085	3.05695	22.10000
2.03124	3.05695	21.20000
2.10163	3.05695	15.60000
2.17201	3.05695	11.00000
2.24240	3.05695	8.28000
2.31279	3.05695	7.36000
2.38317	3.05695	7.36000
2.45356	3.05695	8.28000
2.52395	3.05695	9.20000
2.59434	3.05695	13.80000
2.66472	3.05695	16.60000
2.73511	3.05695	21.20000
2.80550	3.05695	22.10000
2.87589	3.05695	19.30000
2.94627	3.05695	18.40000
3.01666	3.05695	19.30000
3.08705	3.05695	18.40000
3.15743	3.05695	15.60000
3.22782	3.05695	17.50000
3.29821	3.05695	15.60000
3.36860	3.05695	14.70000
3.43898	3.05695	13.80000
3.50937	3.05695	16.60000
3.57976	3.05695	14.70000
3.65015	3.05695	15.60000
3.72053	3.05695	16.60000
3.79092	3.05695	16.60000
3.86131	3.05695	15.60000
3.93169	3.05695	16.60000
4.00208	3.05695	16.60000
4.07247	3.05695	16.60000
4.14286	3.05695	17.50000
4.21324	3.05695	21.20000
4.28363	3.05695	22.10000
4.35402	3.05695	18.40000
4.42441	3.05695	16.60000
4.49479	3.05695	15.60000
4.56518	3.05695	17.50000
4.63557	3.05695	16.60000
4.70595	3.05695	19.30000
4.77634	3.05695	18.40000
4.84673	3.05695	17.50000
4.91712	3.05695	14.70000
4.98750	3.05695	15.60000
5.05789	3.05695	16.60000
5.12828	3.05695	13.80000
5.19867	3.05695	12.90000
5.26905	3.05695	11.00000
5.33944	3.05695	11.00000
5.40983	3.05695	10.10000
5.48021	3.05695	8.28000
5.55060	3.05695	8.28000
5.62099	3.05695	8.28000
5.69138	3.05695	9.20000
5.76176	3.05695	9.20000
5.83215	3.05695	10.10000
5.90254	3.05695	10.10000
5.97292	3.05695	11.00000
6.04331	3.05695	12.00000
6.11370	3.05695	12.90000
6.18409	3.05695	12.90000
6.25447	3.05695	12.90000
6.32486	3.05695	16.60000
6.39525	3.05695	22.10000
6.46564	3.05695	22.10000
6.53602	3.05695	22.10000
6.60641	3.05695	22.10000
6.67680	3.05695	22.10000
6.74718	3.05695	22.10000
6.81757	3.05695	22.10000
6.88796	3.05695	22.10000
1.89046	3.11320	22.10000
1.96085	3.11320	22.10000
2.03124	3.11320	21.20000
2.10163	3.11320	14.70000
2.17201	3.11320	11.00000
2.24240	3.11320	8.28000
2.31279	3.11320	7.36000
2.38317	3.11320	7.36000
2.45356	3.11320	8.28000
2.52395	3.11320	10.10000
2.59434	3.11320	13.80000
2.66472	3.11320	15.60000
2.73511	3.11320	21.20000
2.80550	3.11320	22.10000
2.87589	3.11320	18.40000
2.94627	3.11320	21.20000
3.01666	3.11320	21.20000
3.08705	3.11320	16.60000
3.15743	3.11320	16.60000
3.22782	3.11320	21.20000
3.29821	3.11320	19.30000
3.36860	3.11320	15.60000
3.43898	3.11320	17.50000
3.50937	3.11320	14.70000
3.57976	3.11320	14.70000
3.65015	3.11320	17.50000
3.72053	3.11320	18.40000
3.79092	3.11320	17.50000
3.86131	3.11320	21.20000
3.93169	3.11320	21.20000
4.00208	3.11320	21.20000
4.07247	3.11320	19.30000
4.14286	3.11320	22.10000
4.21324	3.11320	22.10000
4.28363	3.11320	22.10000
4.35402	3.11320	22.10000
4.42441	3.11320	22.10000
4.49479	3.11320	17.50000
4.56518	3.11320	18.40000
4.63557	3.11320	18.40000
4.70595	3.11320	16.60000
4.77634	3.11320	21.20000
4.84673	3.11320	17.50000
4.91712	3.11320	17.50000
4.98750	3.11320	18.40000
5.05789	3.11320	17.50000
5.12828	3.11320	15.60000
5.19867	3.11320	12.90000
5.26905	3.11320	12.00000
5.33944	3.11320	11.00000
5.40983	3.11320	10.10000
5.48021	3.11320	9.20000
5.55060	3.11320	9.20000
5.62099	3.11320	8.28000
5.69138	3.11320	8.28000
5.76176	3.11320	9.20000
5.83215	3.11320	10.10000
5.90254	3.11320	11.00000
5.97292	3.11320	11.00000
6.04331	3.11320	12.00000
6.11370	3.11320	13.80000
6.18409	3.11320	13.80000
6.25447	3.11320	16.60000
6.32486	3.11320	21.20000
6.39525	3.11320	21.20000
6.46564	3.11320	22.10000
6.53602	3.11320	22.10000
6.60641	3.11320	22.10000
6.67680	3.11320	22.10000
6.74718	3.11320	22.10000
6.81757	3.11320	22.10000
6.88796	3.11320	22.10000
1.89046	3.16945	22.10000
1.96085	3.16945	22.10000
2.03124	3.16945	21.20000
2.10163	3.16945	15.60000
2.17201	3.16945	11.00000
2.24240	3.16945	9.20000
2.31279	3.16945	7.36000
2.38317	3.16945	7.36000
2.45356	3.16945	8.28000
2.52395	3.16945	11.00000
2.59434	3.16945	13.80000
2.66472	3.16945	19.30000
2.73511	3.16945	22.10000
2.80550	3.16945	17.50000
2.87589	3.16945	19.30000
2.94627	3.16945	18.40000
3.01666	3.16945	16.60000
3.08705	3.16945	17.50000
3.15743	3.16945	16.60000
3.22782	3.16945	18.40000
3.29821	3.16945	19.30000
3.36860	3.16945	17.50000
3.43898	3.16945	17.50000
3.50937	3.16945	16.60000
3.57976	3.16945	17.50000
3.65015	3.16945	17.50000
3.72053	3.16945	17.50000
3.79092	3.16945	17.50000
3.86131	3.16945	16.60000
3.93169	3.16945	21.20000
4.00208	3.16945	22.10000
4.07247	3.16945	19.30000
4.14286	3.16945	22.10000
4.21324	3.16945	22.10000
4.28363	3.16945	22.10000
4.35402	3.16945	22.10000
4.42441	3.16945	22.10000
4.49479	3.16945	22.10000
4.56518	3.16945	22.10000
4.63557	3.16945	22.10000
4.70595	3.16945	21.20000
4.77634	3.16945	19.30000
4.84673	3.16945	17.50000
4.91712	3.16945	16.60000
4.98750	3.16945	16.60000
5.05789	3.16945	14.70000
5.12828	3.16945	15.60000
5.19867	3.16945	14.70000
5.26905	3.16945	12.00000
5.33944	3.16945	11.00000
5.40983	3.16945	10.10000
5.48021	3.16945	10.10000
5.55060	3.16945	9.20000
5.62099	3.16945	9.20000
5.69138	3.16945	9.20000
5.76176	3.16945	9.20000
5.83215	3.16945	10.10000
5.90254	3.16945	11.00000
5.97292	3.16945	11.00000
6.04331	3.16945	12.00000
6.11370	3.16945	13.80000
6.18409	3.16945	14.70000
6.25447	3.16945	16.60000
6.32486	3.16945	17.50000
6.39525	3.16945	21.20000
6.46564	3.16945	22.10000
6.53602	3.16945	22.10000
6.60641	3.16945	22.10000
6.67680	3.16945	22.10000
6.74718	3.16945	22.10000
6.81757	3.16945	22.10000
6.88796	3.16945	22.10000
1.89046	3.22570	22.10000
1.96085	3.22570	22.10000
2.03124	3.22570	19.30000
2.10163	3.22570	14.70000
2.17201	3.22570	12.90000
2.24240	3.22570	9.20000
2.31279	3.22570	7.36000
2.38317	3.22570	7.36000
2.45356	3.22570	8.28000
2.52395	3.22570	11.00000
2.59434	3.22570	13.80000
2.66472	3.22570	18.40000
2.73511	3.22570	18.40000
2.80550	3.22570	17.50000
2.87589	3.22570	15.60000
2.94627	3.22570	18.40000
3.01666	3.22570	17.50000
3.08705	3.22570	17.50000
3.15743	3.22570	17.50000
3.22782	3.22570	18.40000
3.29821	3.22570	18.40000
3.36860	3.22570	21.20000
3.43898	3.22570	19.30000
3.50937	3.22570	16.60000
3.57976	3.22570	17.50000
3.65015	3.22570	18.40000
3.72053	3.22570	21.20000
3.79092	3.22570	19.30000
3.86131	3.22570	18.40000
3.93169	3.22570	21.20000
4.00208	3.22570	19.30000
4.07247	3.22570	22.10000
4.14286	3.22570	22.10000
4.21324	3.22570	22.10000
4.28363	3.22570	22.10000
4.35402	3.22570	22.10000
4.42441	3.22570	22.10000
4.49479	3.22570	22.10000
4.56518	3.22570	22.10000
4.63557	3.22570	21.20000
4.70595	3.22570	21.20000
4.77634	3.22570	19.30000
4.84673	3.22570	17.50000
4.91712	3.22570	17.50000
4.98750	3.22570	19.30000
5.05789	3.22570	17.50000
5.12828	3.22570	15.60000
5.19867	3.22570	13.80000
5.26905	3.22570	12.90000
5.33944	3.22570	11.00000
5.40983	3.22570	11.00000
5.48021	3.22570	10.10000
5.55060	3.22570	9.20000
5.62099	3.22570	10.10000
5.69138	3.22570	10.10000
5.76176	3.22570	10.10000
[truncated: 3,184 more rows]
